# Supplementary material for: An extended Tudor domain within Vreteno interconnects Gtsf1L and Ago3 for piRNA biogenesis in Bombyx mori
Source: EMBO J. 2023 Nov 20;42(24):e114072. doi: 10.15252/embj.2023114072 (PMC10711660; doi:10.15252/embj.2023114072)
Supplement: Supplementary file 2 — Table EV1 [file EMBJ-42-e114072-s011.xlsx]

## Sheet: Table_EV1_legend
Table EV1:	AlphaFold-based prediction scores of BmVreteno AF eTudors with BmGtsf1L fragments

## Sheet: Bronkhorst_Table_EV1
prediction_name	max_model_confidence	avg_model_confidence	std_model_confidence
BmVreteno_AF-eTD0_BmGtsf1L_63_101	0.406178817094045	0.3858762123857900	0.016454337848355800
BmVreteno_AF-eTD0_BmGtsf1L_63_67	0.6294743343409570	0.5919152107148750	0.029210189293466400
BmVreteno_AF-eTD0_BmGtsf1L_63_72	0.5128306497100750	0.48525004900140100	0.017443269502999400
BmVreteno_AF-eTD0_BmGtsf1L_63_77	0.48711868471378200	0.45113194242378300	0.018826340741585500
BmVreteno_AF-eTD0_BmGtsf1L_63_82	0.46709865384786000	0.44817112214852300	0.01696953608992130
BmVreteno_AF-eTD0_BmGtsf1L_63_87	0.4953530104832730	0.452736296626662	0.021984411198597100
BmVreteno_AF-eTD0_BmGtsf1L_63_92	0.44078525481512	0.4100872009133220	0.017657767624458600
BmVreteno_AF-eTD0_BmGtsf1L_63_97	0.41052806024376100	0.3836649336532270	0.023457430838911000
BmVreteno_AF-eTD0_BmGtsf1L_65_101	0.388185819083689	0.35135310601065400	0.02495417444173620
BmVreteno_AF-eTD0_BmGtsf1L_67_101	0.397592953708064	0.3630759462836050	0.02231929537062160
BmVreteno_AF-eTD0_BmGtsf1L_67_99	0.39814341303421800	0.3664871540406810	0.01846410506628780
BmVreteno_AF-eTD0_BmGtsf1L_69_97	0.42651832779320100	0.4074173167178240	0.015285828830915100
BmVreteno_AF-eTD0_BmGtsf1L_71_95	0.40946598316271600	0.39580523273207400	0.010763596033424000
BmVreteno_AF-eTD0_BmGtsf1L_72_101	0.37985510330932600	0.36518343924338400	0.008688297385705440
BmVreteno_AF-eTD0_BmGtsf1L_73_93	0.43132372225139700	0.41383291333694600	0.013116356569991700
BmVreteno_AF-eTD0_BmGtsf1L_75_91	0.48174245353821000	0.46814354735057900	0.009318190678640820
BmVreteno_AF-eTD0_BmGtsf1L_77_101	0.4133134461273100	0.3927972222725900	0.017098725011345600
BmVreteno_AF-eTD0_BmGtsf1L_77_89	0.6420278187370350	0.5646886726307570	0.039918945376687700
BmVreteno_AF-eTD0_BmGtsf1L_79_87	0.5496327737981730	0.4969754626347290	0.04224241117907630
BmVreteno_AF-eTD0_BmGtsf1L_81_85	0.5722954807131060	0.5506899651046150	0.015135651679668800
BmVreteno_AF-eTD0_BmGtsf1L_82_101	0.40126891174418200	0.3759993282783550	0.021646508455097300
BmVreteno_AF-eTD0_BmGtsf1L_87_101	0.4475339629800600	0.3659595984648430	0.051793554335966200
BmVreteno_AF-eTD0_BmGtsf1L_92_101	0.40083940520028600	0.3558190243337800	0.05508422905382670
BmVreteno_AF-eTD0_BmGtsf1L_97_101	0.42780937841933400	0.3150537469024060	0.06822901418093630
BmVreteno_AF-eTD1_BmGtsf1L_63_101	0.6647633876337910	0.6127330629662840	0.036655054996827600
BmVreteno_AF-eTD1_BmGtsf1L_63_67	0.637869537563426	0.4608132969152860	0.11387829883125400
BmVreteno_AF-eTD1_BmGtsf1L_63_72	0.5144620251449630	0.4722729589813120	0.027740689771225100
BmVreteno_AF-eTD1_BmGtsf1L_63_77	0.44994867028553200	0.42644326336598500	0.022502308646484200
BmVreteno_AF-eTD1_BmGtsf1L_63_82	0.5054835282746650	0.4277848197881570	0.05039225679804610
BmVreteno_AF-eTD1_BmGtsf1L_63_87	0.41281548571522900	0.39952618394491600	0.010243499801397700
BmVreteno_AF-eTD1_BmGtsf1L_63_92	0.5319179608267990	0.41093476422524200	0.06441213304584230
BmVreteno_AF-eTD1_BmGtsf1L_63_97	0.4021587618312110	0.37092192657134700	0.01918105629310920
BmVreteno_AF-eTD1_BmGtsf1L_65_101	0.6566218834215450	0.6201232116502510	0.02782073684752830
BmVreteno_AF-eTD1_BmGtsf1L_67_101	0.6546025463654440	0.5753463797815400	0.05120994737689570
BmVreteno_AF-eTD1_BmGtsf1L_67_99	0.3901054952568590	0.3557824716224270	0.023328582132909800
BmVreteno_AF-eTD1_BmGtsf1L_69_97	0.47396719056473700	0.3613354148536370	0.06273144241863270
BmVreteno_AF-eTD1_BmGtsf1L_71_95	0.5620959901304150	0.4116086105073010	0.07575844421764600
BmVreteno_AF-eTD1_BmGtsf1L_72_101	0.616096402435343	0.550783890819176	0.057234251099404900
BmVreteno_AF-eTD1_BmGtsf1L_73_93	0.4056702262908620	0.37689313371039500	0.02448086719996000
BmVreteno_AF-eTD1_BmGtsf1L_75_91	0.592946671062186	0.47411214987081400	0.060809237919010000
BmVreteno_AF-eTD1_BmGtsf1L_77_101	0.6078256147855490	0.5322466481917040	0.07352988051622770
BmVreteno_AF-eTD1_BmGtsf1L_77_89	0.5955064388804360	0.4755145252232190	0.06259525687609680
BmVreteno_AF-eTD1_BmGtsf1L_79_87	0.5808186632690900	0.49325788056676900	0.05946863454118530
BmVreteno_AF-eTD1_BmGtsf1L_81_85	0.4862124269746880	0.44658726820482800	0.027635297576053500
BmVreteno_AF-eTD1_BmGtsf1L_82_101	0.6051451351903510	0.5188153129959570	0.05413489191696740
BmVreteno_AF-eTD1_BmGtsf1L_87_101	0.6607067661786500	0.5991399086703470	0.053613126035237800
BmVreteno_AF-eTD1_BmGtsf1L_92_101	0.8750842848536530	0.7762844435029110	0.1183511924658980
BmVreteno_AF-eTD1_BmGtsf1L_97_101	0.8650480286631690	0.8137355959989420	0.04823930069591890
BmVreteno_AF-eTD2_BmGtsf1L_63_101	0.3179651216344710	0.3102480784260010	0.0055918117330827800
BmVreteno_AF-eTD2_BmGtsf1L_63_67	0.6298344112067810	0.6052898074093730	0.018162709108626300
BmVreteno_AF-eTD2_BmGtsf1L_63_72	0.47646837058084300	0.44061637951467900	0.04320160718564820
BmVreteno_AF-eTD2_BmGtsf1L_63_77	0.4533137675574820	0.395284448160829	0.04805880415552340
BmVreteno_AF-eTD2_BmGtsf1L_63_82	0.4146231225339540	0.38837355165239700	0.01909884760949710
BmVreteno_AF-eTD2_BmGtsf1L_63_87	0.4039208055095010	0.3499772676380950	0.03013710659179810
BmVreteno_AF-eTD2_BmGtsf1L_63_92	0.40144636305430800	0.36311171354257100	0.027201429428285600
BmVreteno_AF-eTD2_BmGtsf1L_63_97	0.34238648014794800	0.3199896892672300	0.013321809762127700
BmVreteno_AF-eTD2_BmGtsf1L_65_101	0.33651844257973000	0.3234598434613140	0.01059889682440590
BmVreteno_AF-eTD2_BmGtsf1L_67_101	0.36869841214339100	0.337736548015997	0.020400828563774700
BmVreteno_AF-eTD2_BmGtsf1L_67_99	0.36032069856873200	0.3321640700873880	0.020096220093774200
BmVreteno_AF-eTD2_BmGtsf1L_69_97	0.3688985357735560	0.33526462286884800	0.021044818142109700
BmVreteno_AF-eTD2_BmGtsf1L_71_95	0.4309522414360420	0.3838835249645680	0.04171412661629480
BmVreteno_AF-eTD2_BmGtsf1L_72_101	0.34530221981945800	0.31885753164886200	0.016594665557660700
BmVreteno_AF-eTD2_BmGtsf1L_73_93	0.47554462007281700	0.41262591352898500	0.05236875651056730
BmVreteno_AF-eTD2_BmGtsf1L_75_91	0.5221359648927840	0.4851627187877710	0.04420325145842500
BmVreteno_AF-eTD2_BmGtsf1L_77_101	0.3523613421854050	0.32780852402399900	0.015685231369772600
BmVreteno_AF-eTD2_BmGtsf1L_77_89	0.548547861116633	0.494777400309911	0.06857867293524470
BmVreteno_AF-eTD2_BmGtsf1L_79_87	0.5203827046145550	0.45338310131851000	0.0408744893659443
BmVreteno_AF-eTD2_BmGtsf1L_81_85	0.6398034369481990	0.6162850279812680	0.018942235512747900
BmVreteno_AF-eTD2_BmGtsf1L_82_101	0.37029502435657900	0.33998529517786400	0.02590569361489550
BmVreteno_AF-eTD2_BmGtsf1L_87_101	0.4418634843346580	0.37441822391432800	0.04882530339676310
BmVreteno_AF-eTD2_BmGtsf1L_92_101	0.584864895836073	0.5022216301358820	0.08246637743384
BmVreteno_AF-eTD2_BmGtsf1L_97_101	0.6176404039527140	0.5481106937094490	0.08412908829319320
BmVreteno_FL_BmGtsf1L_FL	0.265724362465516	0.2372156904274800	0.021045190562750800
BmVreteno_AF-eTD0_BmGtsf1L_FL	0.3267627031819520	0.30226749615062400	0.013356952563431100
BmVreteno_AF-eTD1_BmGtsf1L_FL	0.6419827654348400	0.577904578486287	0.039816185774021800
BmVreteno_AF-eTD2_BmGtsf1L_FL	0.5602950977472530	0.31506512152418800	0.12443539104397400
