# Supplementary material for: An extended Tudor domain within Vreteno interconnects Gtsf1L and Ago3 for piRNA biogenesis in Bombyx mori
Source: EMBO J. 2023 Nov 20;42(24):e114072. doi: 10.15252/embj.2023114072 (PMC10711660; doi:10.15252/embj.2023114072)
Supplement: Supplementary file 3 — Movie EV1 [file EMBJ-42-e114072-s008.zip]

Archive with 4 entries (4 files):
- Bronkhorst_Movie_EV1.mp4
- __MACOSX/._Bronkhorst_Movie_EV1.mp4
- README_Movie EV1.txt
- __MACOSX/._README_Movie EV1.txt
