# Supplementary material for: An extended Tudor domain within Vreteno interconnects Gtsf1L and Ago3 for piRNA biogenesis in Bombyx mori
Source: EMBO J. 2023 Nov 20;42(24):e114072. doi: 10.15252/embj.2023114072 (PMC10711660; doi:10.15252/embj.2023114072)
Supplement: Supplementary file 3 — Movie EV1 [file EMBJ-42-e114072-s008.zip › README_Movie EV1.txt]

Movie showing the side chains of residues R742, S744, K749, and  I762. The  C-terminal peptide of BmGtsf1L is shown in yellow. For S744 the hydrogen of the OH group is also shown.
