# Supplementary material for: An extended Tudor domain within Vreteno interconnects Gtsf1L and Ago3 for piRNA biogenesis in Bombyx mori
Source: EMBO J. 2023 Nov 20;42(24):e114072. doi: 10.15252/embj.2023114072 (PMC10711660; doi:10.15252/embj.2023114072)
Supplement: Supplementary file 4 — Dataset EV1 [file EMBJ-42-e114072-s007.zip]

Archive with 162 entries (161 files):
- manuscript_pdb/
- __MACOSX/._manuscript_pdb
- manuscript_pdb/BmVreteno_AF-eTD2_BmGtsf1L_63_82.pdb
- __MACOSX/manuscript_pdb/._BmVreteno_AF-eTD2_BmGtsf1L_63_82.pdb
- manuscript_pdb/BmVreteno_AF-eTD0_BmGtsf1L_63_77.pdb
- __MACOSX/manuscript_pdb/._BmVreteno_AF-eTD0_BmGtsf1L_63_77.pdb
- manuscript_pdb/BmVreteno_AF-eTD2_BmGtsf1L_73_93.pdb
- __MACOSX/manuscript_pdb/._BmVreteno_AF-eTD2_BmGtsf1L_73_93.pdb
- manuscript_pdb/BmVreteno_AF-eTD1_BmGtsf1L_72_101.pdb
- __MACOSX/manuscript_pdb/._BmVreteno_AF-eTD1_BmGtsf1L_72_101.pdb
- manuscript_pdb/BmVreteno_AF-eTD1_BmGtsf1L_63_92.pdb
- __MACOSX/manuscript_pdb/._BmVreteno_AF-eTD1_BmGtsf1L_63_92.pdb
- manuscript_pdb/BmVreteno_AF-eTD1_BmGtsf1L_FL.pdb
- __MACOSX/manuscript_pdb/._BmVreteno_AF-eTD1_BmGtsf1L_FL.pdb
- manuscript_pdb/BmVreteno_AF-eTD1_BmGtsf1L_63_87.pdb
- __MACOSX/manuscript_pdb/._BmVreteno_AF-eTD1_BmGtsf1L_63_87.pdb
- manuscript_pdb/BmVreteno_AF-eTD2_BmGtsf1L_63_97.pdb
- __MACOSX/manuscript_pdb/._BmVreteno_AF-eTD2_BmGtsf1L_63_97.pdb
- manuscript_pdb/BmVreteno_AF-eTD0_BmGtsf1L_72_101.pdb
- __MACOSX/manuscript_pdb/._BmVreteno_AF-eTD0_BmGtsf1L_72_101.pdb
- manuscript_pdb/BmVreteno_AF-eTD2_BmGtsf1L_71_95.pdb
- __MACOSX/manuscript_pdb/._BmVreteno_AF-eTD2_BmGtsf1L_71_95.pdb
- manuscript_pdb/BmVreteno_AF-eTD2_BmGtsf1L_72_101.pdb
- __MACOSX/manuscript_pdb/._BmVreteno_AF-eTD2_BmGtsf1L_72_101.pdb
- manuscript_pdb/BmVreteno_AF-eTD2_BmGtsf1L_97_101.pdb
- __MACOSX/manuscript_pdb/._BmVreteno_AF-eTD2_BmGtsf1L_97_101.pdb
- manuscript_pdb/BmVreteno_AF-eTD2_BmGtsf1L_87_101.pdb
- __MACOSX/manuscript_pdb/._BmVreteno_AF-eTD2_BmGtsf1L_87_101.pdb
- manuscript_pdb/.DS_Store
- __MACOSX/manuscript_pdb/._.DS_Store
- manuscript_pdb/BmVreteno_AF-eTD2_BmGtsf1L_63_101.pdb
- __MACOSX/manuscript_pdb/._BmVreteno_AF-eTD2_BmGtsf1L_63_101.pdb
- manuscript_pdb/BmVreteno_AF-eTD1_BmGtsf1L_71_95.pdb
- __MACOSX/manuscript_pdb/._BmVreteno_AF-eTD1_BmGtsf1L_71_95.pdb
- manuscript_pdb/BmVreteno_AF-eTD2_BmGtsf1L_63_87.pdb
- __MACOSX/manuscript_pdb/._BmVreteno_AF-eTD2_BmGtsf1L_63_87.pdb
- manuscript_pdb/BmVreteno_AF-eTD0_BmGtsf1L_87_101.pdb
- __MACOSX/manuscript_pdb/._BmVreteno_AF-eTD0_BmGtsf1L_87_101.pdb
- manuscript_pdb/BmVreteno_AF-eTD0_BmGtsf1L_97_101.pdb
- __MACOSX/manuscript_pdb/._BmVreteno_AF-eTD0_BmGtsf1L_97_101.pdb
- manuscript_pdb/BmVreteno_AF-eTD0_BmGtsf1L_63_72.pdb
- __MACOSX/manuscript_pdb/._BmVreteno_AF-eTD0_BmGtsf1L_63_72.pdb
- manuscript_pdb/BmVreteno_AF-eTD1_BmGtsf1L_63_97.pdb
- __MACOSX/manuscript_pdb/._BmVreteno_AF-eTD1_BmGtsf1L_63_97.pdb
- manuscript_pdb/BmVreteno_AF-eTD1_BmGtsf1L_63_101.pdb
- __MACOSX/manuscript_pdb/._BmVreteno_AF-eTD1_BmGtsf1L_63_101.pdb
- manuscript_pdb/BmVreteno_AF-eTD1_BmGtsf1L_97_101.pdb
- __MACOSX/manuscript_pdb/._BmVreteno_AF-eTD1_BmGtsf1L_97_101.pdb
- manuscript_pdb/BmVreteno_AF-eTD1_BmGtsf1L_87_101.pdb
- __MACOSX/manuscript_pdb/._BmVreteno_AF-eTD1_BmGtsf1L_87_101.pdb
- manuscript_pdb/BmVreteno_AF-eTD1_BmGtsf1L_73_93.pdb
- __MACOSX/manuscript_pdb/._BmVreteno_AF-eTD1_BmGtsf1L_73_93.pdb
- manuscript_pdb/BmVreteno_AF-eTD1_BmGtsf1L_63_82.pdb
- __MACOSX/manuscript_pdb/._BmVreteno_AF-eTD1_BmGtsf1L_63_82.pdb
- manuscript_pdb/BmVreteno_AF-eTD0_BmGtsf1L_63_67.pdb
- __MACOSX/manuscript_pdb/._BmVreteno_AF-eTD0_BmGtsf1L_63_67.pdb
- manuscript_pdb/BmVreteno_AF-eTD0_BmGtsf1L_63_101.pdb
- __MACOSX/manuscript_pdb/._BmVreteno_AF-eTD0_BmGtsf1L_63_101.pdb
- manuscript_pdb/BmVreteno_AF-eTD2_BmGtsf1L_63_92.pdb
- __MACOSX/manuscript_pdb/._BmVreteno_AF-eTD2_BmGtsf1L_63_92.pdb
- manuscript_pdb/BmVreteno_AF-eTD0_BmGtsf1L_81_85.pdb
- __MACOSX/manuscript_pdb/._BmVreteno_AF-eTD0_BmGtsf1L_81_85.pdb
- manuscript_pdb/BmVreteno_AF-eTD2_BmGtsf1L_75_91.pdb
- __MACOSX/manuscript_pdb/._BmVreteno_AF-eTD2_BmGtsf1L_75_91.pdb
- manuscript_pdb/BmVreteno_AF-eTD0_BmGtsf1L_77_89.pdb
- __MACOSX/manuscript_pdb/._BmVreteno_AF-eTD0_BmGtsf1L_77_89.pdb
- manuscript_pdb/BmVreteno_AF-eTD2_BmGtsf1L_69_97.pdb
- __MACOSX/manuscript_pdb/._BmVreteno_AF-eTD2_BmGtsf1L_69_97.pdb
- manuscript_pdb/BmVreteno_AF-eTD2_BmGtsf1L_79_87.pdb
- __MACOSX/manuscript_pdb/._BmVreteno_AF-eTD2_BmGtsf1L_79_87.pdb
- manuscript_pdb/BmVreteno_AF-eTD0_BmGtsf1L_67_99.pdb
- __MACOSX/manuscript_pdb/._BmVreteno_AF-eTD0_BmGtsf1L_67_99.pdb
- manuscript_pdb/BmVreteno_AF-eTD0_BmGtsf1L_FL.pdb
- __MACOSX/manuscript_pdb/._BmVreteno_AF-eTD0_BmGtsf1L_FL.pdb
- manuscript_pdb/BmVreteno_AF-eTD1_BmGtsf1L_79_87.pdb
- __MACOSX/manuscript_pdb/._BmVreteno_AF-eTD1_BmGtsf1L_79_87.pdb
- manuscript_pdb/BmVreteno_AF-eTD1_BmGtsf1L_69_97.pdb
- __MACOSX/manuscript_pdb/._BmVreteno_AF-eTD1_BmGtsf1L_69_97.pdb
- manuscript_pdb/BmGtsf1L_FL.pdb
- __MACOSX/manuscript_pdb/._BmGtsf1L_FL.pdb
- manuscript_pdb/BmVreteno_AF-eTD1_BmGtsf1L_75_91.pdb
- __MACOSX/manuscript_pdb/._BmVreteno_AF-eTD1_BmGtsf1L_75_91.pdb
- manuscript_pdb/BmVreteno_AF-eTD0_BmGtsf1L_69_97.pdb
- __MACOSX/manuscript_pdb/._BmVreteno_AF-eTD0_BmGtsf1L_69_97.pdb
- manuscript_pdb/BmVreteno_AF-eTD2_BmGtsf1L_77_89.pdb
- __MACOSX/manuscript_pdb/._BmVreteno_AF-eTD2_BmGtsf1L_77_89.pdb
- manuscript_pdb/BmVreteno_AF-eTD2_BmGtsf1L_65_101.pdb
- __MACOSX/manuscript_pdb/._BmVreteno_AF-eTD2_BmGtsf1L_65_101.pdb
- manuscript_pdb/BmVreteno_AF-eTD2_BmGtsf1L_67_99.pdb
- __MACOSX/manuscript_pdb/._BmVreteno_AF-eTD2_BmGtsf1L_67_99.pdb
- manuscript_pdb/BmVreteno_AF-eTD0_BmGtsf1L_79_87.pdb
- __MACOSX/manuscript_pdb/._BmVreteno_AF-eTD0_BmGtsf1L_79_87.pdb
- manuscript_pdb/BmVreteno_AF-eTD2_BmGtsf1L_81_85.pdb
- __MACOSX/manuscript_pdb/._BmVreteno_AF-eTD2_BmGtsf1L_81_85.pdb
- manuscript_pdb/BmVreteno_FL_BmGtsf1L_FL.pdb
- __MACOSX/manuscript_pdb/._BmVreteno_FL_BmGtsf1L_FL.pdb
- manuscript_pdb/BmVreteno_AF-eTD0_BmGtsf1L_65_101.pdb
- __MACOSX/manuscript_pdb/._BmVreteno_AF-eTD0_BmGtsf1L_65_101.pdb
- manuscript_pdb/BmVreteno_AF-eTD0_BmGtsf1L_75_91.pdb
- __MACOSX/manuscript_pdb/._BmVreteno_AF-eTD0_BmGtsf1L_75_91.pdb
- manuscript_pdb/BmVreteno_AF-eTD1_BmGtsf1L_65_101.pdb
- __MACOSX/manuscript_pdb/._BmVreteno_AF-eTD1_BmGtsf1L_65_101.pdb
- manuscript_pdb/BmVreteno_AF-eTD2_BmGtsf1L_FL.pdb
- __MACOSX/manuscript_pdb/._BmVreteno_AF-eTD2_BmGtsf1L_FL.pdb
- manuscript_pdb/BmVreteno_AF-eTD1_BmGtsf1L_81_85.pdb
- __MACOSX/manuscript_pdb/._BmVreteno_AF-eTD1_BmGtsf1L_81_85.pdb
- manuscript_pdb/BmVreteno_AF-eTD1_BmGtsf1L_67_99.pdb
- __MACOSX/manuscript_pdb/._BmVreteno_AF-eTD1_BmGtsf1L_67_99.pdb
- manuscript_pdb/BmVreteno_AF-eTD1_BmGtsf1L_77_89.pdb
- __MACOSX/manuscript_pdb/._BmVreteno_AF-eTD1_BmGtsf1L_77_89.pdb
- manuscript_pdb/BmVreteno_AF-eTD1_BmGtsf1L_82_101.pdb
- __MACOSX/manuscript_pdb/._BmVreteno_AF-eTD1_BmGtsf1L_82_101.pdb
- manuscript_pdb/BmVreteno_AF-eTD1_BmGtsf1L_92_101.pdb
- __MACOSX/manuscript_pdb/._BmVreteno_AF-eTD1_BmGtsf1L_92_101.pdb
- manuscript_pdb/BmVreteno_AF-eTD0_BmGtsf1L_71_95.pdb
- __MACOSX/manuscript_pdb/._BmVreteno_AF-eTD0_BmGtsf1L_71_95.pdb
- manuscript_pdb/BmVreteno_AF-eTD0_BmGtsf1L_92_101.pdb
- __MACOSX/manuscript_pdb/._BmVreteno_AF-eTD0_BmGtsf1L_92_101.pdb
- manuscript_pdb/BmVreteno_AF-eTD0_BmGtsf1L_82_101.pdb
- __MACOSX/manuscript_pdb/._BmVreteno_AF-eTD0_BmGtsf1L_82_101.pdb
- manuscript_pdb/BmVreteno_AF-eTD0_BmGtsf1L_73_93.pdb
- __MACOSX/manuscript_pdb/._BmVreteno_AF-eTD0_BmGtsf1L_73_93.pdb
- manuscript_pdb/BmVreteno_AF-eTD2_BmGtsf1L_63_77.pdb
- __MACOSX/manuscript_pdb/._BmVreteno_AF-eTD2_BmGtsf1L_63_77.pdb
- manuscript_pdb/BmVreteno_AF-eTD0_BmGtsf1L_63_82.pdb
- __MACOSX/manuscript_pdb/._BmVreteno_AF-eTD0_BmGtsf1L_63_82.pdb
- manuscript_pdb/BmVreteno_AF-eTD1_BmGtsf1L_63_67.pdb
- __MACOSX/manuscript_pdb/._BmVreteno_AF-eTD1_BmGtsf1L_63_67.pdb
- manuscript_pdb/BmVreteno_AF-eTD1_BmGtsf1L_63_72.pdb
- __MACOSX/manuscript_pdb/._BmVreteno_AF-eTD1_BmGtsf1L_63_72.pdb
- manuscript_pdb/BmVreteno_AF-eTD0_BmGtsf1L_63_97.pdb
- __MACOSX/manuscript_pdb/._BmVreteno_AF-eTD0_BmGtsf1L_63_97.pdb
- manuscript_pdb/BmVreteno_AF-eTD2_BmGtsf1L_82_101.pdb
- __MACOSX/manuscript_pdb/._BmVreteno_AF-eTD2_BmGtsf1L_82_101.pdb
- manuscript_pdb/BmVreteno_AF-eTD2_BmGtsf1L_92_101.pdb
- __MACOSX/manuscript_pdb/._BmVreteno_AF-eTD2_BmGtsf1L_92_101.pdb
- manuscript_pdb/BmVreteno_AF-eTD2_BmGtsf1L_77_101.pdb
- __MACOSX/manuscript_pdb/._BmVreteno_AF-eTD2_BmGtsf1L_77_101.pdb
- manuscript_pdb/BmVreteno_AF-eTD2_BmGtsf1L_67_101.pdb
- __MACOSX/manuscript_pdb/._BmVreteno_AF-eTD2_BmGtsf1L_67_101.pdb
- manuscript_pdb/BmVreteno_AF-eTD2_BmGtsf1L_63_72.pdb
- __MACOSX/manuscript_pdb/._BmVreteno_AF-eTD2_BmGtsf1L_63_72.pdb
- manuscript_pdb/BmVreteno_AF-eTD0_BmGtsf1L_63_87.pdb
- __MACOSX/manuscript_pdb/._BmVreteno_AF-eTD0_BmGtsf1L_63_87.pdb
- manuscript_pdb/BmVreteno_AF-eTD1_BmGtsf1L_63_77.pdb
- __MACOSX/manuscript_pdb/._BmVreteno_AF-eTD1_BmGtsf1L_63_77.pdb
- manuscript_pdb/BmVreteno_FL.pdb
- __MACOSX/manuscript_pdb/._BmVreteno_FL.pdb
- manuscript_pdb/BmVreteno_AF-eTD0_BmGtsf1L_63_92.pdb
- __MACOSX/manuscript_pdb/._BmVreteno_AF-eTD0_BmGtsf1L_63_92.pdb
- manuscript_pdb/BmVreteno_AF-eTD2_BmGtsf1L_63_67.pdb
- __MACOSX/manuscript_pdb/._BmVreteno_AF-eTD2_BmGtsf1L_63_67.pdb
- manuscript_pdb/BmVreteno_AF-eTD0_BmGtsf1L_67_101.pdb
- __MACOSX/manuscript_pdb/._BmVreteno_AF-eTD0_BmGtsf1L_67_101.pdb
- manuscript_pdb/BmVreteno_AF-eTD0_BmGtsf1L_77_101.pdb
- __MACOSX/manuscript_pdb/._BmVreteno_AF-eTD0_BmGtsf1L_77_101.pdb
- manuscript_pdb/BmVreteno_AF-eTD1_BmGtsf1L_77_101.pdb
- __MACOSX/manuscript_pdb/._BmVreteno_AF-eTD1_BmGtsf1L_77_101.pdb
- manuscript_pdb/BmVreteno_AF-eTD1_BmGtsf1L_67_101.pdb
- __MACOSX/manuscript_pdb/._BmVreteno_AF-eTD1_BmGtsf1L_67_101.pdb
- README_Dataset EV1_legend.txt
- __MACOSX/._README_Dataset EV1_legend.txt
