# Supplementary material for: An extended Tudor domain within Vreteno interconnects Gtsf1L and Ago3 for piRNA biogenesis in Bombyx mori
Source: EMBO J. 2023 Nov 20;42(24):e114072. doi: 10.15252/embj.2023114072 (PMC10711660; doi:10.15252/embj.2023114072)
Supplement: Supplementary file 4 — Dataset EV1 [file EMBJ-42-e114072-s007.zip › manuscript_pdb/BmVreteno_AF-eTD2_BmGtsf1L_63_82.pdb]

ATOM      1  N   THR A   1      10.712 -14.901 -20.283  1.00 90.45           N  
ATOM      2  H   THR A   1      11.526 -15.133 -19.731  1.00 90.45           H  
ATOM      3  H2  THR A   1      10.555 -13.904 -20.235  1.00 90.45           H  
ATOM      4  H3  THR A   1      10.867 -15.185 -21.239  1.00 90.45           H  
ATOM      5  CA  THR A   1       9.548 -15.637 -19.752  1.00 90.45           C  
ATOM      6  HA  THR A   1       8.639 -15.292 -20.246  1.00 90.45           H  
ATOM      7  C   THR A   1       9.456 -15.392 -18.261  1.00 90.45           C  
ATOM      8  CB  THR A   1       9.703 -17.132 -20.031  1.00 90.45           C  
ATOM      9  HB  THR A   1      10.522 -17.546 -19.443  1.00 90.45           H  
ATOM     10  O   THR A   1      10.490 -15.583 -17.622  1.00 90.45           O  
ATOM     11  CG2 THR A   1       8.437 -17.943 -19.799  1.00 90.45           C  
ATOM     12 HG21 THR A   1       8.586 -18.972 -20.126  1.00 90.45           H  
ATOM     13 HG22 THR A   1       7.597 -17.510 -20.341  1.00 90.45           H  
ATOM     14 HG23 THR A   1       8.215 -17.962 -18.732  1.00 90.45           H  
ATOM     15  OG1 THR A   1      10.030 -17.241 -21.392  1.00 90.45           O  
ATOM     16  HG1 THR A   1       9.928 -18.162 -21.643  1.00 90.45           H  
ATOM     17  N   PRO A   2       8.298 -14.950 -17.733  1.00 94.81           N  
ATOM     18  CA  PRO A   2       8.023 -14.894 -16.290  1.00 94.81           C  
ATOM     19  HA  PRO A   2       8.636 -14.119 -15.829  1.00 94.81           H  
ATOM     20  C   PRO A   2       8.296 -16.238 -15.599  1.00 94.81           C  
ATOM     21  CB  PRO A   2       6.545 -14.504 -16.170  1.00 94.81           C  
ATOM     22  HB2 PRO A   2       5.927 -15.401 -16.130  1.00 94.81           H  
ATOM     23  HB3 PRO A   2       6.362 -13.878 -15.296  1.00 94.81           H  
ATOM     24  O   PRO A   2       8.334 -17.269 -16.275  1.00 94.81           O  
ATOM     25  CG  PRO A   2       6.256 -13.756 -17.469  1.00 94.81           C  
ATOM     26  HG2 PRO A   2       5.199 -13.789 -17.732  1.00 94.81           H  
ATOM     27  HG3 PRO A   2       6.601 -12.725 -17.386  1.00 94.81           H  
ATOM     28  CD  PRO A   2       7.119 -14.517 -18.474  1.00 94.81           C  
ATOM     29  HD2 PRO A   2       7.377 -13.861 -19.305  1.00 94.81           H  
ATOM     30  HD3 PRO A   2       6.575 -15.391 -18.829  1.00 94.81           H  
ATOM     31  N   GLU A   3       8.494 -16.253 -14.282  1.00 95.96           N  
ATOM     32  H   GLU A   3       8.217 -15.449 -13.737  1.00 95.96           H  
ATOM     33  CA  GLU A   3       8.717 -17.503 -13.543  1.00 95.96           C  
ATOM     34  HA  GLU A   3       9.408 -18.117 -14.121  1.00 95.96           H  
ATOM     35  C   GLU A   3       7.422 -18.305 -13.414  1.00 95.96           C  
ATOM     36  CB  GLU A   3       9.358 -17.237 -12.168  1.00 95.96           C  
ATOM     37  HB2 GLU A   3      10.182 -16.534 -12.290  1.00 95.96           H  
ATOM     38  HB3 GLU A   3       8.621 -16.777 -11.509  1.00 95.96           H  
ATOM     39  O   GLU A   3       7.453 -19.521 -13.584  1.00 95.96           O  
ATOM     40  CG  GLU A   3       9.895 -18.524 -11.501  1.00 95.96           C  
ATOM     41  HG2 GLU A   3       9.062 -19.198 -11.303  1.00 95.96           H  
ATOM     42  HG3 GLU A   3      10.336 -18.255 -10.542  1.00 95.96           H  
ATOM     43  CD  GLU A   3      10.958 -19.247 -12.352  1.00 95.96           C  
ATOM     44  OE1 GLU A   3      10.961 -20.500 -12.442  1.00 95.96           O  
ATOM     45  OE2 GLU A   3      11.758 -18.541 -13.014  1.00 95.96           O  
ATOM     46  N   TRP A   4       6.271 -17.646 -13.250  1.00 96.77           N  
ATOM     47  H   TRP A   4       6.313 -16.653 -13.074  1.00 96.77           H  
ATOM     48  CA  TRP A   4       4.970 -18.318 -13.179  1.00 96.77           C  
ATOM     49  HA  TRP A   4       4.983 -18.980 -12.314  1.00 96.77           H  
ATOM     50  C   TRP A   4       4.697 -19.210 -14.403  1.00 96.77           C  
ATOM     51  CB  TRP A   4       3.874 -17.273 -12.935  1.00 96.77           C  
ATOM     52  HB2 TRP A   4       2.969 -17.797 -12.628  1.00 96.77           H  
ATOM     53  HB3 TRP A   4       4.178 -16.648 -12.095  1.00 96.77           H  
ATOM     54  O   TRP A   4       4.287 -20.356 -14.244  1.00 96.77           O  
ATOM     55  CG  TRP A   4       3.494 -16.373 -14.070  1.00 96.77           C  
ATOM     56  CD1 TRP A   4       3.861 -15.079 -14.207  1.00 96.77           C  
ATOM     57  HD1 TRP A   4       4.503 -14.546 -13.522  1.00 96.77           H  
ATOM     58  CD2 TRP A   4       2.575 -16.648 -15.170  1.00 96.77           C  
ATOM     59  CE2 TRP A   4       2.405 -15.447 -15.920  1.00 96.77           C  
ATOM     60  CE3 TRP A   4       1.852 -17.784 -15.599  1.00 96.77           C  
ATOM     61  HE3 TRP A   4       1.959 -18.722 -15.074  1.00 96.77           H  
ATOM     62  NE1 TRP A   4       3.229 -14.529 -15.307  1.00 96.77           N  
ATOM     63  HE1 TRP A   4       3.266 -13.547 -15.538  1.00 96.77           H  
ATOM     64  CH2 TRP A   4       0.817 -16.508 -17.402  1.00 96.77           C  
ATOM     65  HH2 TRP A   4       0.120 -16.455 -18.225  1.00 96.77           H  
ATOM     66  CZ2 TRP A   4       1.531 -15.365 -17.009  1.00 96.77           C  
ATOM     67  HZ2 TRP A   4       1.380 -14.422 -17.515  1.00 96.77           H  
ATOM     68  CZ3 TRP A   4       0.996 -17.721 -16.713  1.00 96.77           C  
ATOM     69  HZ3 TRP A   4       0.473 -18.609 -17.034  1.00 96.77           H  
ATOM     70  N   LYS A   5       5.062 -18.768 -15.618  1.00 96.69           N  
ATOM     71  H   LYS A   5       5.382 -17.812 -15.680  1.00 96.69           H  
ATOM     72  CA  LYS A   5       4.980 -19.600 -16.839  1.00 96.69           C  
ATOM     73  HA  LYS A   5       3.982 -20.036 -16.894  1.00 96.69           H  
ATOM     74  C   LYS A   5       5.947 -20.788 -16.830  1.00 96.69           C  
ATOM     75  CB  LYS A   5       5.202 -18.757 -18.105  1.00 96.69           C  
ATOM     76  HB2 LYS A   5       6.127 -18.189 -18.007  1.00 96.69           H  
ATOM     77  HB3 LYS A   5       5.279 -19.428 -18.960  1.00 96.69           H  
ATOM     78  O   LYS A   5       5.691 -21.791 -17.484  1.00 96.69           O  
ATOM     79  CG  LYS A   5       4.038 -17.796 -18.350  1.00 96.69           C  
ATOM     80  HG2 LYS A   5       3.105 -18.352 -18.252  1.00 96.69           H  
ATOM     81  HG3 LYS A   5       4.072 -17.014 -17.592  1.00 96.69           H  
ATOM     82  CD  LYS A   5       4.058 -17.152 -19.742  1.00 96.69           C  
ATOM     83  HD2 LYS A   5       5.017 -16.666 -19.919  1.00 96.69           H  
ATOM     84  HD3 LYS A   5       3.876 -17.918 -20.496  1.00 96.69           H  
ATOM     85  CE  LYS A   5       2.930 -16.119 -19.755  1.00 96.69           C  
ATOM     86  HE2 LYS A   5       2.000 -16.619 -19.486  1.00 96.69           H  
ATOM     87  HE3 LYS A   5       3.131 -15.379 -18.980  1.00 96.69           H  
ATOM     88  NZ  LYS A   5       2.760 -15.424 -21.047  1.00 96.69           N  
ATOM     89  HZ1 LYS A   5       2.259 -14.567 -20.862  1.00 96.69           H  
ATOM     90  HZ2 LYS A   5       3.639 -15.092 -21.418  1.00 96.69           H  
ATOM     91  HZ3 LYS A   5       2.235 -15.974 -21.712  1.00 96.69           H  
ATOM     92  N   LYS A   6       7.072 -20.705 -16.110  1.00 96.78           N  
ATOM     93  H   LYS A   6       7.188 -19.898 -15.514  1.00 96.78           H  
ATOM     94  CA  LYS A   6       7.994 -21.842 -15.931  1.00 96.78           C  
ATOM     95  HA  LYS A   6       8.056 -22.402 -16.864  1.00 96.78           H  
ATOM     96  C   LYS A   6       7.486 -22.830 -14.880  1.00 96.78           C  
ATOM     97  CB  LYS A   6       9.405 -21.378 -15.542  1.00 96.78           C  
ATOM     98  HB2 LYS A   6       9.358 -20.922 -14.553  1.00 96.78           H  
ATOM     99  HB3 LYS A   6      10.047 -22.256 -15.469  1.00 96.78           H  
ATOM    100  O   LYS A   6       7.884 -23.985 -14.941  1.00 96.78           O  
ATOM    101  CG  LYS A   6      10.051 -20.384 -16.516  1.00 96.78           C  
ATOM    102  HG2 LYS A   6      10.111 -20.820 -17.513  1.00 96.78           H  
ATOM    103  HG3 LYS A   6       9.430 -19.489 -16.564  1.00 96.78           H  
ATOM    104  CD  LYS A   6      11.461 -20.014 -16.024  1.00 96.78           C  
ATOM    105  HD2 LYS A   6      11.522 -20.206 -14.953  1.00 96.78           H  
ATOM    106  HD3 LYS A   6      12.201 -20.646 -16.515  1.00 96.78           H  
ATOM    107  CE  LYS A   6      11.776 -18.533 -16.271  1.00 96.78           C  
ATOM    108  HE2 LYS A   6      10.875 -17.959 -16.054  1.00 96.78           H  
ATOM    109  HE3 LYS A   6      12.038 -18.380 -17.318  1.00 96.78           H  
ATOM    110  NZ  LYS A   6      12.855 -18.067 -15.368  1.00 96.78           N  
ATOM    111  HZ1 LYS A   6      13.719 -18.578 -15.482  1.00 96.78           H  
ATOM    112  HZ2 LYS A   6      12.994 -17.068 -15.417  1.00 96.78           H  
ATOM    113  HZ3 LYS A   6      12.554 -18.240 -14.420  1.00 96.78           H  
ATOM    114  N   LEU A   7       6.657 -22.398 -13.928  1.00 96.42           N  
ATOM    115  H   LEU A   7       6.438 -21.412 -13.903  1.00 96.42           H  
ATOM    116  CA  LEU A   7       5.973 -23.270 -12.965  1.00 96.42           C  
ATOM    117  HA  LEU A   7       6.658 -24.048 -12.628  1.00 96.42           H  
ATOM    118  C   LEU A   7       4.800 -23.999 -13.639  1.00 96.42           C  
ATOM    119  CB  LEU A   7       5.530 -22.442 -11.741  1.00 96.42           C  
ATOM    120  HB2 LEU A   7       4.966 -23.088 -11.068  1.00 96.42           H  
ATOM    121  HB3 LEU A   7       4.852 -21.657 -12.076  1.00 96.42           H  
ATOM    122  O   LEU A   7       4.742 -25.225 -13.585  1.00 96.42           O  
ATOM    123  CG  LEU A   7       6.683 -21.794 -10.949  1.00 96.42           C  
ATOM    124  HG  LEU A   7       7.293 -21.185 -11.616  1.00 96.42           H  
ATOM    125  CD1 LEU A   7       6.123 -20.884  -9.859  1.00 96.42           C  
ATOM    126 HD11 LEU A   7       5.481 -20.123 -10.303  1.00 96.42           H  
ATOM    127 HD12 LEU A   7       6.939 -20.390  -9.331  1.00 96.42           H  
ATOM    128 HD13 LEU A   7       5.539 -21.474  -9.152  1.00 96.42           H  
ATOM    129  CD2 LEU A   7       7.589 -22.834 -10.284  1.00 96.42           C  
ATOM    130 HD21 LEU A   7       8.071 -23.453 -11.041  1.00 96.42           H  
ATOM    131 HD22 LEU A   7       6.999 -23.464  -9.618  1.00 96.42           H  
ATOM    132 HD23 LEU A   7       8.359 -22.326  -9.703  1.00 96.42           H  
ATOM    133  N   GLU A   8       3.975 -23.264 -14.390  1.00 95.60           N  
ATOM    134  H   GLU A   8       4.048 -22.259 -14.321  1.00 95.60           H  
ATOM    135  CA  GLU A   8       2.908 -23.789 -15.258  1.00 95.60           C  
ATOM    136  HA  GLU A   8       2.131 -24.239 -14.640  1.00 95.60           H  
ATOM    137  C   GLU A   8       3.439 -24.874 -16.216  1.00 95.60           C  
ATOM    138  CB  GLU A   8       2.308 -22.587 -16.015  1.00 95.60           C  
ATOM    139  HB2 GLU A   8       1.992 -21.845 -15.282  1.00 95.60           H  
ATOM    140  HB3 GLU A   8       3.097 -22.136 -16.617  1.00 95.60           H  
ATOM    141  O   GLU A   8       2.956 -26.004 -16.212  1.00 95.60           O  
ATOM    142  CG  GLU A   8       1.114 -22.892 -16.933  1.00 95.60           C  
ATOM    143  HG2 GLU A   8       1.433 -23.574 -17.720  1.00 95.60           H  
ATOM    144  HG3 GLU A   8       0.334 -23.384 -16.352  1.00 95.60           H  
ATOM    145  CD  GLU A   8       0.576 -21.592 -17.568  1.00 95.60           C  
ATOM    146  OE1 GLU A   8      -0.600 -21.234 -17.314  1.00 95.60           O  
ATOM    147  OE2 GLU A   8       1.362 -20.929 -18.287  1.00 95.60           O  
ATOM    148  N   LEU A   9       4.520 -24.591 -16.958  1.00 95.98           N  
ATOM    149  H   LEU A   9       4.853 -23.638 -16.956  1.00 95.98           H  
ATOM    150  CA  LEU A   9       5.159 -25.556 -17.870  1.00 95.98           C  
ATOM    151  HA  LEU A   9       4.381 -25.994 -18.495  1.00 95.98           H  
ATOM    152  C   LEU A   9       5.847 -26.750 -17.176  1.00 95.98           C  
ATOM    153  CB  LEU A   9       6.171 -24.814 -18.766  1.00 95.98           C  
ATOM    154  HB2 LEU A   9       6.803 -25.547 -19.267  1.00 95.98           H  
ATOM    155  HB3 LEU A   9       6.815 -24.213 -18.125  1.00 95.98           H  
ATOM    156  O   LEU A   9       6.204 -27.712 -17.856  1.00 95.98           O  
ATOM    157  CG  LEU A   9       5.541 -23.917 -19.848  1.00 95.98           C  
ATOM    158  HG  LEU A   9       4.803 -23.249 -19.405  1.00 95.98           H  
ATOM    159  CD1 LEU A   9       6.642 -23.075 -20.503  1.00 95.98           C  
ATOM    160 HD11 LEU A   9       7.382 -23.726 -20.967  1.00 95.98           H  
ATOM    161 HD12 LEU A   9       7.117 -22.456 -19.742  1.00 95.98           H  
ATOM    162 HD13 LEU A   9       6.197 -22.426 -21.257  1.00 95.98           H  
ATOM    163  CD2 LEU A   9       4.861 -24.730 -20.952  1.00 95.98           C  
ATOM    164 HD21 LEU A   9       4.014 -25.277 -20.537  1.00 95.98           H  
ATOM    165 HD22 LEU A   9       5.564 -25.436 -21.394  1.00 95.98           H  
ATOM    166 HD23 LEU A   9       4.479 -24.059 -21.722  1.00 95.98           H  
ATOM    167  N   LYS A  10       6.052 -26.709 -15.852  1.00 96.44           N  
ATOM    168  H   LYS A  10       5.697 -25.905 -15.353  1.00 96.44           H  
ATOM    169  CA  LYS A  10       6.535 -27.849 -15.049  1.00 96.44           C  
ATOM    170  HA  LYS A  10       7.101 -28.532 -15.683  1.00 96.44           H  
ATOM    171  C   LYS A  10       5.390 -28.690 -14.467  1.00 96.44           C  
ATOM    172  CB  LYS A  10       7.451 -27.353 -13.916  1.00 96.44           C  
ATOM    173  HB2 LYS A  10       7.593 -28.152 -13.188  1.00 96.44           H  
ATOM    174  HB3 LYS A  10       6.940 -26.536 -13.407  1.00 96.44           H  
ATOM    175  O   LYS A  10       5.673 -29.738 -13.897  1.00 96.44           O  
ATOM    176  CG  LYS A  10       8.846 -26.891 -14.371  1.00 96.44           C  
ATOM    177  HG2 LYS A  10       8.758 -26.275 -15.265  1.00 96.44           H  
ATOM    178  HG3 LYS A  10       9.461 -27.758 -14.612  1.00 96.44           H  
ATOM    179  CD  LYS A  10       9.497 -26.085 -13.232  1.00 96.44           C  
ATOM    180  HD2 LYS A  10       9.763 -26.760 -12.418  1.00 96.44           H  
ATOM    181  HD3 LYS A  10       8.767 -25.370 -12.855  1.00 96.44           H  
ATOM    182  CE  LYS A  10      10.732 -25.305 -13.696  1.00 96.44           C  
ATOM    183  HE2 LYS A  10      10.481 -24.823 -14.641  1.00 96.44           H  
ATOM    184  HE3 LYS A  10      11.548 -26.007 -13.870  1.00 96.44           H  
ATOM    185  NZ  LYS A  10      11.115 -24.270 -12.695  1.00 96.44           N  
ATOM    186  HZ1 LYS A  10      10.373 -23.593 -12.584  1.00 96.44           H  
ATOM    187  HZ2 LYS A  10      11.930 -23.745 -12.978  1.00 96.44           H  
ATOM    188  HZ3 LYS A  10      11.283 -24.681 -11.788  1.00 96.44           H  
ATOM    189  N   GLY A  11       4.135 -28.246 -14.584  1.00 94.87           N  
ATOM    190  H   GLY A  11       3.963 -27.386 -15.084  1.00 94.87           H  
ATOM    191  CA  GLY A  11       2.985 -28.897 -13.949  1.00 94.87           C  
ATOM    192  HA2 GLY A  11       3.002 -29.965 -14.166  1.00 94.87           H  
ATOM    193  HA3 GLY A  11       2.072 -28.472 -14.365  1.00 94.87           H  
ATOM    194  C   GLY A  11       2.927 -28.719 -12.427  1.00 94.87           C  
ATOM    195  O   GLY A  11       2.352 -29.563 -11.749  1.00 94.87           O  
ATOM    196  N   VAL A  12       3.538 -27.657 -11.892  1.00 95.12           N  
ATOM    197  H   VAL A  12       3.922 -26.970 -12.525  1.00 95.12           H  
ATOM    198  CA  VAL A  12       3.413 -27.269 -10.474  1.00 95.12           C  
ATOM    199  HA  VAL A  12       3.537 -28.146  -9.838  1.00 95.12           H  
ATOM    200  C   VAL A  12       2.009 -26.704 -10.240  1.00 95.12           C  
ATOM    201  CB  VAL A  12       4.495 -26.224 -10.118  1.00 95.12           C  
ATOM    202  HB  VAL A  12       4.413 -25.386 -10.810  1.00 95.12           H  
ATOM    203  O   VAL A  12       1.544 -25.916 -11.064  1.00 95.12           O  
ATOM    204  CG1 VAL A  12       4.378 -25.668  -8.695  1.00 95.12           C  
ATOM    205 HG11 VAL A  12       4.306 -26.484  -7.976  1.00 95.12           H  
ATOM    206 HG12 VAL A  12       5.237 -25.044  -8.452  1.00 95.12           H  
ATOM    207 HG13 VAL A  12       3.482 -25.052  -8.619  1.00 95.12           H  
ATOM    208  CG2 VAL A  12       5.906 -26.814 -10.262  1.00 95.12           C  
ATOM    209 HG21 VAL A  12       6.055 -27.186 -11.275  1.00 95.12           H  
ATOM    210 HG22 VAL A  12       6.026 -27.640  -9.561  1.00 95.12           H  
ATOM    211 HG23 VAL A  12       6.653 -26.048 -10.052  1.00 95.12           H  
ATOM    212  N   ASP A  13       1.346 -27.043  -9.130  1.00 94.40           N  
ATOM    213  H   ASP A  13       1.750 -27.693  -8.472  1.00 94.40           H  
ATOM    214  CA  ASP A  13       0.121 -26.338  -8.727  1.00 94.40           C  
ATOM    215  HA  ASP A  13      -0.456 -26.115  -9.624  1.00 94.40           H  
ATOM    216  C   ASP A  13       0.490 -25.003  -8.059  1.00 94.40           C  
ATOM    217  CB  ASP A  13      -0.774 -27.225  -7.842  1.00 94.40           C  
ATOM    218  HB2 ASP A  13      -0.304 -27.343  -6.866  1.00 94.40           H  
ATOM    219  HB3 ASP A  13      -0.847 -28.211  -8.302  1.00 94.40           H  
ATOM    220  O   ASP A  13       1.395 -24.922  -7.223  1.00 94.40           O  
ATOM    221  CG  ASP A  13      -2.196 -26.665  -7.654  1.00 94.40           C  
ATOM    222  OD1 ASP A  13      -2.334 -25.431  -7.471  1.00 94.40           O  
ATOM    223  OD2 ASP A  13      -3.154 -27.465  -7.682  1.00 94.40           O  
ATOM    224  N   VAL A  14      -0.222 -23.931  -8.406  1.00 94.79           N  
ATOM    225  H   VAL A  14      -1.052 -24.091  -8.959  1.00 94.79           H  
ATOM    226  CA  VAL A  14      -0.031 -22.613  -7.795  1.00 94.79           C  
ATOM    227  HA  VAL A  14       0.987 -22.297  -8.022  1.00 94.79           H  
ATOM    228  C   VAL A  14      -0.153 -22.673  -6.267  1.00 94.79           C  
ATOM    229  CB  VAL A  14      -0.990 -21.590  -8.436  1.00 94.79           C  
ATOM    230  HB  VAL A  14      -0.902 -21.689  -9.518  1.00 94.79           H  
ATOM    231  O   VAL A  14       0.614 -21.996  -5.580  1.00 94.79           O  
ATOM    232  CG1 VAL A  14      -2.465 -21.796  -8.067  1.00 94.79           C  
ATOM    233 HG11 VAL A  14      -3.082 -21.122  -8.662  1.00 94.79           H  
ATOM    234 HG12 VAL A  14      -2.633 -21.594  -7.009  1.00 94.79           H  
ATOM    235 HG13 VAL A  14      -2.765 -22.820  -8.290  1.00 94.79           H  
ATOM    236  CG2 VAL A  14      -0.587 -20.156  -8.084  1.00 94.79           C  
ATOM    237 HG21 VAL A  14      -0.681 -19.981  -7.012  1.00 94.79           H  
ATOM    238 HG22 VAL A  14      -1.235 -19.463  -8.620  1.00 94.79           H  
ATOM    239 HG23 VAL A  14       0.443 -19.977  -8.392  1.00 94.79           H  
ATOM    240  N   ILE A  15      -1.028 -23.519  -5.706  1.00 93.19           N  
ATOM    241  H   ILE A  15      -1.569 -24.118  -6.313  1.00 93.19           H  
ATOM    242  CA  ILE A  15      -1.230 -23.623  -4.248  1.00 93.19           C  
ATOM    243  HA  ILE A  15      -1.315 -22.606  -3.864  1.00 93.19           H  
ATOM    244  C   ILE A  15      -0.040 -24.255  -3.509  1.00 93.19           C  
ATOM    245  CB  ILE A  15      -2.552 -24.345  -3.895  1.00 93.19           C  
ATOM    246  HB  ILE A  15      -2.735 -24.166  -2.836  1.00 93.19           H  
ATOM    247  O   ILE A  15       0.131 -23.987  -2.320  1.00 93.19           O  
ATOM    248  CG1 ILE A  15      -2.451 -25.879  -4.072  1.00 93.19           C  
ATOM    249 HG12 ILE A  15      -2.017 -26.111  -5.045  1.00 93.19           H  
ATOM    250 HG13 ILE A  15      -1.773 -26.274  -3.316  1.00 93.19           H  
ATOM    251  CG2 ILE A  15      -3.731 -23.705  -4.655  1.00 93.19           C  
ATOM    252 HG21 ILE A  15      -3.701 -23.999  -5.704  1.00 93.19           H  
ATOM    253 HG22 ILE A  15      -4.677 -24.041  -4.230  1.00 93.19           H  
ATOM    254 HG23 ILE A  15      -3.680 -22.619  -4.584  1.00 93.19           H  
ATOM    255  CD1 ILE A  15      -3.775 -26.641  -3.939  1.00 93.19           C  
ATOM    256 HD11 ILE A  15      -4.255 -26.392  -2.993  1.00 93.19           H  
ATOM    257 HD12 ILE A  15      -4.437 -26.392  -4.768  1.00 93.19           H  
ATOM    258 HD13 ILE A  15      -3.575 -27.712  -3.970  1.00 93.19           H  
ATOM    259  N   GLU A  16       0.787 -25.046  -4.202  1.00 92.67           N  
ATOM    260  H   GLU A  16       0.596 -25.198  -5.182  1.00 92.67           H  
ATOM    261  CA  GLU A  16       2.003 -25.674  -3.660  1.00 92.67           C  
ATOM    262  HA  GLU A  16       1.815 -26.005  -2.639  1.00 92.67           H  
ATOM    263  C   GLU A  16       3.194 -24.704  -3.605  1.00 92.67           C  
ATOM    264  CB  GLU A  16       2.387 -26.902  -4.503  1.00 92.67           C  
ATOM    265  HB2 GLU A  16       3.339 -27.290  -4.142  1.00 92.67           H  
ATOM    266  HB3 GLU A  16       2.520 -26.591  -5.539  1.00 92.67           H  
ATOM    267  O   GLU A  16       4.199 -24.985  -2.951  1.00 92.67           O  
ATOM    268  CG  GLU A  16       1.356 -28.038  -4.427  1.00 92.67           C  
ATOM    269  HG2 GLU A  16       0.386 -27.679  -4.771  1.00 92.67           H  
ATOM    270  HG3 GLU A  16       1.247 -28.328  -3.382  1.00 92.67           H  
ATOM    271  CD  GLU A  16       1.780 -29.260  -5.262  1.00 92.67           C  
ATOM    272  OE1 GLU A  16       1.496 -30.390  -4.799  1.00 92.67           O  
ATOM    273  OE2 GLU A  16       2.400 -29.066  -6.336  1.00 92.67           O  
ATOM    274  N   THR A  17       3.096 -23.547  -4.269  1.00 94.85           N  
ATOM    275  H   THR A  17       2.248 -23.372  -4.789  1.00 94.85           H  
ATOM    276  CA  THR A  17       4.139 -22.516  -4.207  1.00 94.85           C  
ATOM    277  HA  THR A  17       5.093 -23.026  -4.339  1.00 94.85           H  
ATOM    278  C   THR A  17       4.201 -21.846  -2.824  1.00 94.85           C  
ATOM    279  CB  THR A  17       4.037 -21.491  -5.350  1.00 94.85           C  
ATOM    280  HB  THR A  17       4.912 -20.841  -5.301  1.00 94.85           H  
ATOM    281  O   THR A  17       3.251 -21.876  -2.035  1.00 94.85           O  
ATOM    282  CG2 THR A  17       4.001 -22.128  -6.739  1.00 94.85           C  
ATOM    283 HG21 THR A  17       3.145 -22.796  -6.834  1.00 94.85           H  
ATOM    284 HG22 THR A  17       3.920 -21.343  -7.491  1.00 94.85           H  
ATOM    285 HG23 THR A  17       4.915 -22.699  -6.904  1.00 94.85           H  
ATOM    286  OG1 THR A  17       2.901 -20.680  -5.250  1.00 94.85           O  
ATOM    287  HG1 THR A  17       2.130 -21.222  -5.430  1.00 94.85           H  
ATOM    288  N   GLU A  18       5.347 -21.244  -2.505  1.00 95.16           N  
ATOM    289  H   GLU A  18       6.087 -21.221  -3.192  1.00 95.16           H  
ATOM    290  CA  GLU A  18       5.662 -20.703  -1.177  1.00 95.16           C  
ATOM    291  HA  GLU A  18       5.752 -21.546  -0.491  1.00 95.16           H  
ATOM    292  C   GLU A  18       4.581 -19.755  -0.614  1.00 95.16           C  
ATOM    293  CB  GLU A  18       7.034 -20.021  -1.263  1.00 95.16           C  
ATOM    294  HB2 GLU A  18       7.738 -20.739  -1.684  1.00 95.16           H  
ATOM    295  HB3 GLU A  18       6.964 -19.166  -1.936  1.00 95.16           H  
ATOM    296  O   GLU A  18       3.946 -18.986  -1.342  1.00 95.16           O  
ATOM    297  CG  GLU A  18       7.570 -19.553   0.098  1.00 95.16           C  
ATOM    298  HG2 GLU A  18       7.502 -20.384   0.799  1.00 95.16           H  
ATOM    299  HG3 GLU A  18       6.940 -18.743   0.467  1.00 95.16           H  
ATOM    300  CD  GLU A  18       9.025 -19.063   0.027  1.00 95.16           C  
ATOM    301  OE1 GLU A  18       9.612 -18.891   1.117  1.00 95.16           O  
ATOM    302  OE2 GLU A  18       9.535 -18.873  -1.102  1.00 95.16           O  
ATOM    303  N   ARG A  19       4.345 -19.805   0.704  1.00 95.51           N  
ATOM    304  H   ARG A  19       4.934 -20.404   1.265  1.00 95.51           H  
ATOM    305  CA  ARG A  19       3.524 -18.805   1.406  1.00 95.51           C  
ATOM    306  HA  ARG A  19       2.767 -18.399   0.734  1.00 95.51           H  
ATOM    307  C   ARG A  19       4.406 -17.642   1.831  1.00 95.51           C  
ATOM    308  CB  ARG A  19       2.790 -19.393   2.613  1.00 95.51           C  
ATOM    309  HB2 ARG A  19       2.306 -18.570   3.138  1.00 95.51           H  
ATOM    310  HB3 ARG A  19       3.500 -19.863   3.294  1.00 95.51           H  
ATOM    311  O   ARG A  19       5.216 -17.766   2.744  1.00 95.51           O  
ATOM    312  CG  ARG A  19       1.725 -20.408   2.195  1.00 95.51           C  
ATOM    313  HG2 ARG A  19       2.201 -21.353   1.934  1.00 95.51           H  
ATOM    314  HG3 ARG A  19       1.174 -20.039   1.330  1.00 95.51           H  
ATOM    315  CD  ARG A  19       0.748 -20.613   3.351  1.00 95.51           C  
ATOM    316  HD2 ARG A  19       1.310 -20.970   4.214  1.00 95.51           H  
ATOM    317  HD3 ARG A  19       0.288 -19.657   3.602  1.00 95.51           H  
ATOM    318  NE  ARG A  19      -0.308 -21.568   2.981  1.00 95.51           N  
ATOM    319  HE  ARG A  19      -0.631 -21.518   2.025  1.00 95.51           H  
ATOM    320  NH1 ARG A  19      -0.743 -22.364   5.086  1.00 95.51           N  
ATOM    321 HH11 ARG A  19      -1.261 -22.971   5.704  1.00 95.51           H  
ATOM    322 HH12 ARG A  19      -0.132 -21.647   5.450  1.00 95.51           H  
ATOM    323  NH2 ARG A  19      -1.806 -23.237   3.325  1.00 95.51           N  
ATOM    324 HH21 ARG A  19      -1.977 -23.257   2.330  1.00 95.51           H  
ATOM    325 HH22 ARG A  19      -2.313 -23.855   3.942  1.00 95.51           H  
ATOM    326  CZ  ARG A  19      -0.945 -22.382   3.797  1.00 95.51           C  
ATOM    327  N   LEU A  20       4.237 -16.519   1.151  1.00 95.72           N  
ATOM    328  H   LEU A  20       3.538 -16.504   0.422  1.00 95.72           H  
ATOM    329  CA  LEU A  20       5.061 -15.334   1.334  1.00 95.72           C  
ATOM    330  HA  LEU A  20       6.059 -15.629   1.658  1.00 95.72           H  
ATOM    331  C   LEU A  20       4.447 -14.482   2.447  1.00 95.72           C  
ATOM    332  CB  LEU A  20       5.185 -14.624  -0.027  1.00 95.72           C  
ATOM    333  HB2 LEU A  20       4.186 -14.350  -0.366  1.00 95.72           H  
ATOM    334  HB3 LEU A  20       5.766 -13.711   0.094  1.00 95.72           H  
ATOM    335  O   LEU A  20       3.524 -13.710   2.209  1.00 95.72           O  
ATOM    336  CG  LEU A  20       5.861 -15.494  -1.107  1.00 95.72           C  
ATOM    337  HG  LEU A  20       5.392 -16.477  -1.146  1.00 95.72           H  
ATOM    338  CD1 LEU A  20       5.678 -14.854  -2.477  1.00 95.72           C  
ATOM    339 HD11 LEU A  20       6.155 -13.874  -2.505  1.00 95.72           H  
ATOM    340 HD12 LEU A  20       4.614 -14.760  -2.694  1.00 95.72           H  
ATOM    341 HD13 LEU A  20       6.129 -15.511  -3.221  1.00 95.72           H  
ATOM    342  CD2 LEU A  20       7.358 -15.678  -0.859  1.00 95.72           C  
ATOM    343 HD21 LEU A  20       7.789 -16.311  -1.636  1.00 95.72           H  
ATOM    344 HD22 LEU A  20       7.531 -16.177   0.095  1.00 95.72           H  
ATOM    345 HD23 LEU A  20       7.870 -14.716  -0.862  1.00 95.72           H  
ATOM    346  N   MET A  21       4.917 -14.657   3.680  1.00 92.99           N  
ATOM    347  H   MET A  21       5.621 -15.366   3.832  1.00 92.99           H  
ATOM    348  CA  MET A  21       4.428 -13.884   4.826  1.00 92.99           C  
ATOM    349  HA  MET A  21       3.340 -13.837   4.779  1.00 92.99           H  
ATOM    350  C   MET A  21       4.968 -12.451   4.761  1.00 92.99           C  
ATOM    351  CB  MET A  21       4.813 -14.560   6.153  1.00 92.99           C  
ATOM    352  HB2 MET A  21       4.326 -14.026   6.969  1.00 92.99           H  
ATOM    353  HB3 MET A  21       5.890 -14.480   6.299  1.00 92.99           H  
ATOM    354  O   MET A  21       6.174 -12.262   4.582  1.00 92.99           O  
ATOM    355  CG  MET A  21       4.429 -16.047   6.229  1.00 92.99           C  
ATOM    356  HG2 MET A  21       4.619 -16.393   7.245  1.00 92.99           H  
ATOM    357  HG3 MET A  21       5.092 -16.605   5.568  1.00 92.99           H  
ATOM    358  SD  MET A  21       2.720 -16.481   5.787  1.00 92.99           S  
ATOM    359  CE  MET A  21       1.808 -15.528   7.023  1.00 92.99           C  
ATOM    360  HE1 MET A  21       1.976 -14.463   6.869  1.00 92.99           H  
ATOM    361  HE2 MET A  21       0.743 -15.737   6.916  1.00 92.99           H  
ATOM    362  HE3 MET A  21       2.128 -15.803   8.028  1.00 92.99           H  
ATOM    363  N   TYR A  22       4.106 -11.444   4.945  1.00 90.59           N  
ATOM    364  H   TYR A  22       3.135 -11.666   5.110  1.00 90.59           H  
ATOM    365  CA  TYR A  22       4.472 -10.022   4.862  1.00 90.59           C  
ATOM    366  HA  TYR A  22       4.700  -9.765   3.827  1.00 90.59           H  
ATOM    367  C   TYR A  22       5.728  -9.721   5.683  1.00 90.59           C  
ATOM    368  CB  TYR A  22       3.280  -9.163   5.323  1.00 90.59           C  
ATOM    369  HB2 TYR A  22       2.476  -9.298   4.600  1.00 90.59           H  
ATOM    370  HB3 TYR A  22       2.923  -9.534   6.284  1.00 90.59           H  
ATOM    371  O   TYR A  22       6.690  -9.156   5.172  1.00 90.59           O  
ATOM    372  CG  TYR A  22       3.571  -7.676   5.473  1.00 90.59           C  
ATOM    373  CD1 TYR A  22       4.313  -7.216   6.580  1.00 90.59           C  
ATOM    374  HD1 TYR A  22       4.635  -7.906   7.346  1.00 90.59           H  
ATOM    375  CD2 TYR A  22       3.115  -6.746   4.516  1.00 90.59           C  
ATOM    376  HD2 TYR A  22       2.528  -7.076   3.672  1.00 90.59           H  
ATOM    377  CE1 TYR A  22       4.675  -5.865   6.692  1.00 90.59           C  
ATOM    378  HE1 TYR A  22       5.293  -5.525   7.510  1.00 90.59           H  
ATOM    379  CE2 TYR A  22       3.425  -5.378   4.659  1.00 90.59           C  
ATOM    380  HE2 TYR A  22       3.080  -4.649   3.941  1.00 90.59           H  
ATOM    381  OH  TYR A  22       4.524  -3.628   5.884  1.00 90.59           O  
ATOM    382  HH  TYR A  22       5.134  -3.459   6.606  1.00 90.59           H  
ATOM    383  CZ  TYR A  22       4.222  -4.941   5.738  1.00 90.59           C  
ATOM    384  N   GLY A  23       5.756 -10.188   6.936  1.00 86.33           N  
ATOM    385  H   GLY A  23       4.937 -10.679   7.264  1.00 86.33           H  
ATOM    386  CA  GLY A  23       6.817  -9.886   7.894  1.00 86.33           C  
ATOM    387  HA2 GLY A  23       6.934  -8.803   7.940  1.00 86.33           H  
ATOM    388  HA3 GLY A  23       6.500 -10.252   8.871  1.00 86.33           H  
ATOM    389  C   GLY A  23       8.197 -10.482   7.591  1.00 86.33           C  
ATOM    390  O   GLY A  23       9.109 -10.301   8.403  1.00 86.33           O  
ATOM    391  N   THR A  24       8.362 -11.207   6.483  1.00 90.16           N  
ATOM    392  H   THR A  24       7.552 -11.349   5.896  1.00 90.16           H  
ATOM    393  CA  THR A  24       9.642 -11.793   6.042  1.00 90.16           C  
ATOM    394  HA  THR A  24      10.465 -11.246   6.503  1.00 90.16           H  
ATOM    395  C   THR A  24       9.886 -11.715   4.534  1.00 90.16           C  
ATOM    396  CB  THR A  24       9.754 -13.270   6.461  1.00 90.16           C  
ATOM    397  HB  THR A  24      10.637 -13.709   5.996  1.00 90.16           H  
ATOM    398  O   THR A  24      11.036 -11.832   4.126  1.00 90.16           O  
ATOM    399  CG2 THR A  24       9.884 -13.442   7.975  1.00 90.16           C  
ATOM    400 HG21 THR A  24       8.967 -13.122   8.470  1.00 90.16           H  
ATOM    401 HG22 THR A  24      10.057 -14.495   8.199  1.00 90.16           H  
ATOM    402 HG23 THR A  24      10.727 -12.855   8.340  1.00 90.16           H  
ATOM    403  OG1 THR A  24       8.614 -14.002   6.068  1.00 90.16           O  
ATOM    404  HG1 THR A  24       8.629 -14.099   5.113  1.00 90.16           H  
ATOM    405  N   ALA A  25       8.844 -11.556   3.711  1.00 91.73           N  
ATOM    406  H   ALA A  25       7.916 -11.498   4.107  1.00 91.73           H  
ATOM    407  CA  ALA A  25       8.928 -11.641   2.248  1.00 91.73           C  
ATOM    408  HA  ALA A  25       9.934 -11.951   1.967  1.00 91.73           H  
ATOM    409  C   ALA A  25       8.680 -10.310   1.510  1.00 91.73           C  
ATOM    410  CB  ALA A  25       7.966 -12.741   1.784  1.00 91.73           C  
ATOM    411  HB1 ALA A  25       8.215 -13.685   2.270  1.00 91.73           H  
ATOM    412  HB2 ALA A  25       8.056 -12.868   0.705  1.00 91.73           H  
ATOM    413  HB3 ALA A  25       6.940 -12.465   2.027  1.00 91.73           H  
ATOM    414  O   ALA A  25       8.750 -10.284   0.281  1.00 91.73           O  
ATOM    415  N   LEU A  26       8.390  -9.220   2.230  1.00 90.80           N  
ATOM    416  H   LEU A  26       8.341  -9.291   3.236  1.00 90.80           H  
ATOM    417  CA  LEU A  26       8.218  -7.884   1.662  1.00 90.80           C  
ATOM    418  HA  LEU A  26       8.590  -7.885   0.638  1.00 90.80           H  
ATOM    419  C   LEU A  26       9.030  -6.854   2.456  1.00 90.80           C  
ATOM    420  CB  LEU A  26       6.718  -7.546   1.635  1.00 90.80           C  
ATOM    421  HB2 LEU A  26       6.348  -7.557   2.660  1.00 90.80           H  
ATOM    422  HB3 LEU A  26       6.201  -8.324   1.074  1.00 90.80           H  
ATOM    423  O   LEU A  26       8.931  -6.781   3.678  1.00 90.80           O  
ATOM    424  CG  LEU A  26       6.369  -6.192   0.995  1.00 90.80           C  
ATOM    425  HG  LEU A  26       6.894  -5.389   1.511  1.00 90.80           H  
ATOM    426  CD1 LEU A  26       6.710  -6.160  -0.501  1.00 90.80           C  
ATOM    427 HD11 LEU A  26       6.240  -7.000  -1.014  1.00 90.80           H  
ATOM    428 HD12 LEU A  26       7.790  -6.209  -0.637  1.00 90.80           H  
ATOM    429 HD13 LEU A  26       6.363  -5.225  -0.940  1.00 90.80           H  
ATOM    430  CD2 LEU A  26       4.869  -5.961   1.151  1.00 90.80           C  
ATOM    431 HD21 LEU A  26       4.622  -4.950   0.829  1.00 90.80           H  
ATOM    432 HD22 LEU A  26       4.600  -6.049   2.203  1.00 90.80           H  
ATOM    433 HD23 LEU A  26       4.309  -6.690   0.565  1.00 90.80           H  
ATOM    434  N   ASP A  27       9.804  -6.051   1.732  1.00 91.34           N  
ATOM    435  H   ASP A  27       9.809  -6.174   0.730  1.00 91.34           H  
ATOM    436  CA  ASP A  27      10.493  -4.862   2.242  1.00 91.34           C  
ATOM    437  HA  ASP A  27      10.438  -4.853   3.330  1.00 91.34           H  
ATOM    438  C   ASP A  27       9.789  -3.593   1.722  1.00 91.34           C  
ATOM    439  CB  ASP A  27      11.980  -4.939   1.840  1.00 91.34           C  
ATOM    440  HB2 ASP A  27      12.293  -5.983   1.855  1.00 91.34           H  
ATOM    441  HB3 ASP A  27      12.099  -4.572   0.820  1.00 91.34           H  
ATOM    442  O   ASP A  27       8.878  -3.682   0.895  1.00 91.34           O  
ATOM    443  CG  ASP A  27      12.918  -4.166   2.779  1.00 91.34           C  
ATOM    444  OD1 ASP A  27      12.415  -3.323   3.558  1.00 91.34           O  
ATOM    445  OD2 ASP A  27      14.133  -4.449   2.726  1.00 91.34           O  
ATOM    446  N   TYR A  28      10.193  -2.410   2.179  1.00 92.78           N  
ATOM    447  H   TYR A  28      11.000  -2.408   2.786  1.00 92.78           H  
ATOM    448  CA  TYR A  28       9.627  -1.117   1.779  1.00 92.78           C  
ATOM    449  HA  TYR A  28       8.898  -1.269   0.982  1.00 92.78           H  
ATOM    450  C   TYR A  28      10.692  -0.181   1.210  1.00 92.78           C  
ATOM    451  CB  TYR A  28       8.883  -0.478   2.959  1.00 92.78           C  
ATOM    452  HB2 TYR A  28       9.389  -0.733   3.890  1.00 92.78           H  
ATOM    453  HB3 TYR A  28       8.918   0.606   2.855  1.00 92.78           H  
ATOM    454  O   TYR A  28      11.884  -0.337   1.466  1.00 92.78           O  
ATOM    455  CG  TYR A  28       7.431  -0.901   3.039  1.00 92.78           C  
ATOM    456  CD1 TYR A  28       6.412   0.013   2.705  1.00 92.78           C  
ATOM    457  HD1 TYR A  28       6.662   1.024   2.417  1.00 92.78           H  
ATOM    458  CD2 TYR A  28       7.099  -2.228   3.375  1.00 92.78           C  
ATOM    459  HD2 TYR A  28       7.875  -2.938   3.619  1.00 92.78           H  
ATOM    460  CE1 TYR A  28       5.066  -0.395   2.724  1.00 92.78           C  
ATOM    461  HE1 TYR A  28       4.284   0.302   2.461  1.00 92.78           H  
ATOM    462  CE2 TYR A  28       5.757  -2.646   3.350  1.00 92.78           C  
ATOM    463  HE2 TYR A  28       5.507  -3.676   3.557  1.00 92.78           H  
ATOM    464  OH  TYR A  28       3.428  -2.100   3.038  1.00 92.78           O  
ATOM    465  HH  TYR A  28       2.883  -1.344   2.808  1.00 92.78           H  
ATOM    466  CZ  TYR A  28       4.733  -1.723   3.053  1.00 92.78           C  
ATOM    467  N   ILE A  29      10.274   0.806   0.414  1.00 94.91           N  
ATOM    468  H   ILE A  29       9.289   0.882   0.204  1.00 94.91           H  
ATOM    469  CA  ILE A  29      11.212   1.796  -0.121  1.00 94.91           C  
ATOM    470  HA  ILE A  29      12.048   1.242  -0.548  1.00 94.91           H  
ATOM    471  C   ILE A  29      11.801   2.663   0.999  1.00 94.91           C  
ATOM    472  CB  ILE A  29      10.609   2.652  -1.257  1.00 94.91           C  
ATOM    473  HB  ILE A  29      11.379   3.359  -1.567  1.00 94.91           H  
ATOM    474  O   ILE A  29      11.111   3.088   1.930  1.00 94.91           O  
ATOM    475  CG1 ILE A  29       9.380   3.474  -0.811  1.00 94.91           C  
ATOM    476 HG12 ILE A  29       8.594   2.804  -0.461  1.00 94.91           H  
ATOM    477 HG13 ILE A  29       9.673   4.114   0.022  1.00 94.91           H  
ATOM    478  CG2 ILE A  29      10.308   1.757  -2.472  1.00 94.91           C  
ATOM    479 HG21 ILE A  29      11.190   1.166  -2.720  1.00 94.91           H  
ATOM    480 HG22 ILE A  29       9.479   1.084  -2.250  1.00 94.91           H  
ATOM    481 HG23 ILE A  29      10.058   2.373  -3.335  1.00 94.91           H  
ATOM    482  CD1 ILE A  29       8.807   4.389  -1.897  1.00 94.91           C  
ATOM    483 HD11 ILE A  29       8.010   4.994  -1.466  1.00 94.91           H  
ATOM    484 HD12 ILE A  29       8.390   3.804  -2.717  1.00 94.91           H  
ATOM    485 HD13 ILE A  29       9.593   5.040  -2.279  1.00 94.91           H  
ATOM    486  N   GLU A  30      13.085   2.988   0.871  1.00 94.88           N  
ATOM    487  H   GLU A  30      13.634   2.572   0.133  1.00 94.88           H  
ATOM    488  CA  GLU A  30      13.677   4.066   1.657  1.00 94.88           C  
ATOM    489  HA  GLU A  30      13.392   3.940   2.701  1.00 94.88           H  
ATOM    490  C   GLU A  30      13.121   5.408   1.167  1.00 94.88           C  
ATOM    491  CB  GLU A  30      15.211   4.035   1.605  1.00 94.88           C  
ATOM    492  HB2 GLU A  30      15.529   4.154   0.569  1.00 94.88           H  
ATOM    493  HB3 GLU A  30      15.599   4.882   2.170  1.00 94.88           H  
ATOM    494  O   GLU A  30      13.188   5.720  -0.028  1.00 94.88           O  
ATOM    495  CG  GLU A  30      15.839   2.743   2.156  1.00 94.88           C  
ATOM    496  HG2 GLU A  30      16.919   2.816   2.022  1.00 94.88           H  
ATOM    497  HG3 GLU A  30      15.498   1.902   1.553  1.00 94.88           H  
ATOM    498  CD  GLU A  30      15.553   2.457   3.640  1.00 94.88           C  
ATOM    499  OE1 GLU A  30      15.808   1.324   4.098  1.00 94.88           O  
ATOM    500  OE2 GLU A  30      15.087   3.336   4.397  1.00 94.88           O  
ATOM    501  N   LEU A  31      12.574   6.215   2.079  1.00 95.03           N  
ATOM    502  H   LEU A  31      12.578   5.921   3.046  1.00 95.03           H  
ATOM    503  CA  LEU A  31      12.292   7.616   1.773  1.00 95.03           C  
ATOM    504  HA  LEU A  31      11.841   7.657   0.782  1.00 95.03           H  
ATOM    505  C   LEU A  31      13.620   8.395   1.723  1.00 95.03           C  
ATOM    506  CB  LEU A  31      11.302   8.231   2.778  1.00 95.03           C  
ATOM    507  HB2 LEU A  31      11.170   9.283   2.526  1.00 95.03           H  
ATOM    508  HB3 LEU A  31      11.744   8.187   3.773  1.00 95.03           H  
ATOM    509  O   LEU A  31      14.528   8.110   2.509  1.00 95.03           O  
ATOM    510  CG  LEU A  31       9.915   7.563   2.825  1.00 95.03           C  
ATOM    511  HG  LEU A  31      10.019   6.552   3.218  1.00 95.03           H  
ATOM    512  CD1 LEU A  31       8.997   8.361   3.747  1.00 95.03           C  
ATOM    513 HD11 LEU A  31       8.718   9.309   3.287  1.00 95.03           H  
ATOM    514 HD12 LEU A  31       8.103   7.772   3.952  1.00 95.03           H  
ATOM    515 HD13 LEU A  31       9.504   8.564   4.690  1.00 95.03           H  
ATOM    516  CD2 LEU A  31       9.220   7.480   1.464  1.00 95.03           C  
ATOM    517 HD21 LEU A  31       9.158   8.473   1.019  1.00 95.03           H  
ATOM    518 HD22 LEU A  31       8.214   7.079   1.592  1.00 95.03           H  
ATOM    519 HD23 LEU A  31       9.774   6.804   0.812  1.00 95.03           H  
ATOM    520  N   PRO A  32      13.771   9.370   0.810  1.00 96.06           N  
ATOM    521  CA  PRO A  32      14.987  10.166   0.731  1.00 96.06           C  
ATOM    522  HA  PRO A  32      15.855   9.508   0.686  1.00 96.06           H  
ATOM    523  C   PRO A  32      15.132  11.081   1.955  1.00 96.06           C  
ATOM    524  CB  PRO A  32      14.875  10.946  -0.583  1.00 96.06           C  
ATOM    525  HB2 PRO A  32      15.269  10.341  -1.399  1.00 96.06           H  
ATOM    526  HB3 PRO A  32      15.386  11.908  -0.540  1.00 96.06           H  
ATOM    527  O   PRO A  32      14.161  11.413   2.634  1.00 96.06           O  
ATOM    528  CG  PRO A  32      13.368  11.114  -0.756  1.00 96.06           C  
ATOM    529  HG2 PRO A  32      13.087  11.243  -1.801  1.00 96.06           H  
ATOM    530  HG3 PRO A  32      13.039  11.965  -0.159  1.00 96.06           H  
ATOM    531  CD  PRO A  32      12.794   9.828  -0.165  1.00 96.06           C  
ATOM    532  HD2 PRO A  32      11.832  10.032   0.305  1.00 96.06           H  
ATOM    533  HD3 PRO A  32      12.691   9.076  -0.947  1.00 96.06           H  
ATOM    534  N   ALA A  33      16.357  11.541   2.211  1.00 95.73           N  
ATOM    535  H   ALA A  33      17.124  11.256   1.619  1.00 95.73           H  
ATOM    536  CA  ALA A  33      16.588  12.592   3.197  1.00 95.73           C  
ATOM    537  HA  ALA A  33      16.206  12.247   4.158  1.00 95.73           H  
ATOM    538  C   ALA A  33      15.829  13.875   2.809  1.00 95.73           C  
ATOM    539  CB  ALA A  33      18.095  12.834   3.332  1.00 95.73           C  
ATOM    540  HB1 ALA A  33      18.594  11.912   3.633  1.00 95.73           H  
ATOM    541  HB2 ALA A  33      18.502  13.177   2.380  1.00 95.73           H  
ATOM    542  HB3 ALA A  33      18.275  13.598   4.088  1.00 95.73           H  
ATOM    543  O   ALA A  33      15.742  14.227   1.631  1.00 95.73           O  
ATOM    544  N   ALA A  34      15.294  14.583   3.804  1.00 96.51           N  
ATOM    545  H   ALA A  34      15.407  14.254   4.751  1.00 96.51           H  
ATOM    546  CA  ALA A  34      14.598  15.847   3.585  1.00 96.51           C  
ATOM    547  HA  ALA A  34      13.852  15.681   2.808  1.00 96.51           H  
ATOM    548  C   ALA A  34      15.560  16.962   3.101  1.00 96.51           C  
ATOM    549  CB  ALA A  34      13.860  16.216   4.877  1.00 96.51           C  
ATOM    550  HB1 ALA A  34      13.185  15.409   5.161  1.00 96.51           H  
ATOM    551  HB2 ALA A  34      13.276  17.124   4.722  1.00 96.51           H  
ATOM    552  HB3 ALA A  34      14.579  16.392   5.677  1.00 96.51           H  
ATOM    553  O   ALA A  34      16.722  16.981   3.518  1.00 96.51           O  
ATOM    554  N   PRO A  35      15.093  17.924   2.278  1.00 97.85           N  
ATOM    555  CA  PRO A  35      13.709  18.107   1.838  1.00 97.85           C  
ATOM    556  HA  PRO A  35      13.030  17.809   2.637  1.00 97.85           H  
ATOM    557  C   PRO A  35      13.335  17.323   0.567  1.00 97.85           C  
ATOM    558  CB  PRO A  35      13.574  19.615   1.618  1.00 97.85           C  
ATOM    559  HB2 PRO A  35      12.789  19.861   0.903  1.00 97.85           H  
ATOM    560  HB3 PRO A  35      13.388  20.106   2.573  1.00 97.85           H  
ATOM    561  O   PRO A  35      14.136  17.198  -0.357  1.00 97.85           O  
ATOM    562  CG  PRO A  35      14.961  20.001   1.101  1.00 97.85           C  
ATOM    563  HG2 PRO A  35      15.029  19.792   0.034  1.00 97.85           H  
ATOM    564  HG3 PRO A  35      15.187  21.049   1.300  1.00 97.85           H  
ATOM    565  CD  PRO A  35      15.897  19.066   1.869  1.00 97.85           C  
ATOM    566  HD2 PRO A  35      16.725  18.748   1.234  1.00 97.85           H  
ATOM    567  HD3 PRO A  35      16.280  19.574   2.754  1.00 97.85           H  
ATOM    568  N   PHE A  36      12.082  16.867   0.489  1.00 97.57           N  
ATOM    569  H   PHE A  36      11.453  17.040   1.260  1.00 97.57           H  
ATOM    570  CA  PHE A  36      11.489  16.254  -0.708  1.00 97.57           C  
ATOM    571  HA  PHE A  36      11.894  16.749  -1.591  1.00 97.57           H  
ATOM    572  C   PHE A  36       9.964  16.430  -0.728  1.00 97.57           C  
ATOM    573  CB  PHE A  36      11.853  14.760  -0.783  1.00 97.57           C  
ATOM    574  HB2 PHE A  36      12.938  14.658  -0.739  1.00 97.57           H  
ATOM    575  HB3 PHE A  36      11.544  14.380  -1.756  1.00 97.57           H  
ATOM    576  O   PHE A  36       9.354  16.612   0.321  1.00 97.57           O  
ATOM    577  CG  PHE A  36      11.236  13.879   0.292  1.00 97.57           C  
ATOM    578  CD1 PHE A  36      11.909  13.677   1.510  1.00 97.57           C  
ATOM    579  HD1 PHE A  36      12.872  14.137   1.676  1.00 97.57           H  
ATOM    580  CD2 PHE A  36      10.021  13.206   0.054  1.00 97.57           C  
ATOM    581  HD2 PHE A  36       9.505  13.338  -0.885  1.00 97.57           H  
ATOM    582  CE1 PHE A  36      11.367  12.826   2.487  1.00 97.57           C  
ATOM    583  HE1 PHE A  36      11.909  12.646   3.404  1.00 97.57           H  
ATOM    584  CE2 PHE A  36       9.479  12.354   1.033  1.00 97.57           C  
ATOM    585  HE2 PHE A  36       8.548  11.839   0.844  1.00 97.57           H  
ATOM    586  CZ  PHE A  36      10.148  12.168   2.254  1.00 97.57           C  
ATOM    587  HZ  PHE A  36       9.741  11.511   3.008  1.00 97.57           H  
ATOM    588  N   ASP A  37       9.331  16.324  -1.897  1.00 97.30           N  
ATOM    589  H   ASP A  37       9.863  16.196  -2.746  1.00 97.30           H  
ATOM    590  CA  ASP A  37       7.866  16.284  -1.988  1.00 97.30           C  
ATOM    591  HA  ASP A  37       7.437  16.845  -1.158  1.00 97.30           H  
ATOM    592  C   ASP A  37       7.374  14.829  -1.880  1.00 97.30           C  
ATOM    593  CB  ASP A  37       7.375  16.963  -3.277  1.00 97.30           C  
ATOM    594  HB2 ASP A  37       7.874  16.502  -4.129  1.00 97.30           H  
ATOM    595  HB3 ASP A  37       6.304  16.782  -3.374  1.00 97.30           H  
ATOM    596  O   ASP A  37       7.712  13.980  -2.716  1.00 97.30           O  
ATOM    597  CG  ASP A  37       7.602  18.480  -3.340  1.00 97.30           C  
ATOM    598  OD1 ASP A  37       7.701  19.127  -2.272  1.00 97.30           O  
ATOM    599  OD2 ASP A  37       7.648  18.993  -4.482  1.00 97.30           O  
ATOM    600  N   LEU A  38       6.574  14.540  -0.851  1.00 97.65           N  
ATOM    601  H   LEU A  38       6.338  15.296  -0.225  1.00 97.65           H  
ATOM    602  CA  LEU A  38       5.874  13.270  -0.644  1.00 97.65           C  
ATOM    603  HA  LEU A  38       6.482  12.449  -1.024  1.00 97.65           H  
ATOM    604  C   LEU A  38       4.537  13.300  -1.394  1.00 97.65           C  
ATOM    605  CB  LEU A  38       5.645  13.077   0.868  1.00 97.65           C  
ATOM    606  HB2 LEU A  38       6.601  13.151   1.387  1.00 97.65           H  
ATOM    607  HB3 LEU A  38       5.024  13.903   1.214  1.00 97.65           H  
ATOM    608  O   LEU A  38       3.771  14.248  -1.242  1.00 97.65           O  
ATOM    609  CG  LEU A  38       4.970  11.746   1.264  1.00 97.65           C  
ATOM    610  HG  LEU A  38       4.231  11.463   0.515  1.00 97.65           H  
ATOM    611  CD1 LEU A  38       5.995  10.619   1.404  1.00 97.65           C  
ATOM    612 HD11 LEU A  38       6.702  10.853   2.200  1.00 97.65           H  
ATOM    613 HD12 LEU A  38       5.486   9.689   1.654  1.00 97.65           H  
ATOM    614 HD13 LEU A  38       6.534  10.488   0.465  1.00 97.65           H  
ATOM    615  CD2 LEU A  38       4.242  11.892   2.597  1.00 97.65           C  
ATOM    616 HD21 LEU A  38       4.951  12.122   3.392  1.00 97.65           H  
ATOM    617 HD22 LEU A  38       3.502  12.689   2.528  1.00 97.65           H  
ATOM    618 HD23 LEU A  38       3.719  10.964   2.828  1.00 97.65           H  
ATOM    619  N   GLN A  39       4.223  12.251  -2.150  1.00 97.19           N  
ATOM    620  H   GLN A  39       4.875  11.481  -2.179  1.00 97.19           H  
ATOM    621  CA  GLN A  39       2.874  11.977  -2.637  1.00 97.19           C  
ATOM    622  HA  GLN A  39       2.342  12.917  -2.785  1.00 97.19           H  
ATOM    623  C   GLN A  39       2.117  11.168  -1.583  1.00 97.19           C  
ATOM    624  CB  GLN A  39       2.944  11.254  -3.990  1.00 97.19           C  
ATOM    625  HB2 GLN A  39       3.538  10.346  -3.887  1.00 97.19           H  
ATOM    626  HB3 GLN A  39       3.436  11.909  -4.710  1.00 97.19           H  
ATOM    627  O   GLN A  39       2.565  10.099  -1.172  1.00 97.19           O  
ATOM    628  CG  GLN A  39       1.550  10.884  -4.519  1.00 97.19           C  
ATOM    629  HG2 GLN A  39       0.923  11.775  -4.553  1.00 97.19           H  
ATOM    630  HG3 GLN A  39       1.089  10.172  -3.834  1.00 97.19           H  
ATOM    631  CD  GLN A  39       1.576  10.258  -5.909  1.00 97.19           C  
ATOM    632  NE2 GLN A  39       0.618   9.415  -6.222  1.00 97.19           N  
ATOM    633 HE21 GLN A  39      -0.064   9.153  -5.525  1.00 97.19           H  
ATOM    634 HE22 GLN A  39       0.670   8.974  -7.130  1.00 97.19           H  
ATOM    635  OE1 GLN A  39       2.423  10.529  -6.749  1.00 97.19           O  
ATOM    636  N   VAL A  40       0.956  11.671  -1.179  1.00 96.54           N  
ATOM    637  H   VAL A  40       0.629  12.522  -1.616  1.00 96.54           H  
ATOM    638  CA  VAL A  40      -0.003  10.969  -0.328  1.00 96.54           C  
ATOM    639  HA  VAL A  40       0.544  10.423   0.441  1.00 96.54           H  
ATOM    640  C   VAL A  40      -0.770   9.966  -1.190  1.00 96.54           C  
ATOM    641  CB  VAL A  40      -0.950  11.963   0.375  1.00 96.54           C  
ATOM    642  HB  VAL A  40      -1.619  12.405  -0.363  1.00 96.54           H  
ATOM    643  O   VAL A  40      -1.200  10.287  -2.301  1.00 96.54           O  
ATOM    644  CG1 VAL A  40      -1.799  11.256   1.435  1.00 96.54           C  
ATOM    645 HG11 VAL A  40      -2.473  10.540   0.964  1.00 96.54           H  
ATOM    646 HG12 VAL A  40      -2.404  11.986   1.974  1.00 96.54           H  
ATOM    647 HG13 VAL A  40      -1.162  10.726   2.143  1.00 96.54           H  
ATOM    648  CG2 VAL A  40      -0.166  13.105   1.043  1.00 96.54           C  
ATOM    649 HG21 VAL A  40       0.249  13.770   0.286  1.00 96.54           H  
ATOM    650 HG22 VAL A  40       0.650  12.701   1.643  1.00 96.54           H  
ATOM    651 HG23 VAL A  40      -0.829  13.690   1.680  1.00 96.54           H  
ATOM    652  N   LEU A  41      -0.899   8.740  -0.691  1.00 92.89           N  
ATOM    653  H   LEU A  41      -0.515   8.568   0.227  1.00 92.89           H  
ATOM    654  CA  LEU A  41      -1.566   7.620  -1.361  1.00 92.89           C  
ATOM    655  HA  LEU A  41      -1.866   7.913  -2.367  1.00 92.89           H  
ATOM    656  C   LEU A  41      -2.857   7.224  -0.635  1.00 92.89           C  
ATOM    657  CB  LEU A  41      -0.585   6.439  -1.461  1.00 92.89           C  
ATOM    658  HB2 LEU A  41      -0.312   6.128  -0.453  1.00 92.89           H  
ATOM    659  HB3 LEU A  41      -1.107   5.610  -1.938  1.00 92.89           H  
ATOM    660  O   LEU A  41      -3.871   6.986  -1.284  1.00 92.89           O  
ATOM    661  CG  LEU A  41       0.699   6.717  -2.264  1.00 92.89           C  
ATOM    662  HG  LEU A  41       1.229   7.572  -1.844  1.00 92.89           H  
ATOM    663  CD1 LEU A  41       1.614   5.501  -2.175  1.00 92.89           C  
ATOM    664 HD11 LEU A  41       2.516   5.662  -2.765  1.00 92.89           H  
ATOM    665 HD12 LEU A  41       1.097   4.615  -2.546  1.00 92.89           H  
ATOM    666 HD13 LEU A  41       1.895   5.345  -1.133  1.00 92.89           H  
ATOM    667  CD2 LEU A  41       0.403   7.007  -3.736  1.00 92.89           C  
ATOM    668 HD21 LEU A  41       1.339   7.122  -4.281  1.00 92.89           H  
ATOM    669 HD22 LEU A  41      -0.170   7.931  -3.810  1.00 92.89           H  
ATOM    670 HD23 LEU A  41      -0.177   6.188  -4.161  1.00 92.89           H  
ATOM    671  N   ASP A  42      -2.839   7.263   0.699  1.00 90.80           N  
ATOM    672  H   ASP A  42      -1.973   7.501   1.162  1.00 90.80           H  
ATOM    673  CA  ASP A  42      -4.021   7.139   1.551  1.00 90.80           C  
ATOM    674  HA  ASP A  42      -4.909   7.372   0.962  1.00 90.80           H  
ATOM    675  C   ASP A  42      -3.942   8.148   2.708  1.00 90.80           C  
ATOM    676  CB  ASP A  42      -4.167   5.696   2.053  1.00 90.80           C  
ATOM    677  HB2 ASP A  42      -4.230   5.024   1.198  1.00 90.80           H  
ATOM    678  HB3 ASP A  42      -3.291   5.421   2.642  1.00 90.80           H  
ATOM    679  O   ASP A  42      -2.873   8.366   3.283  1.00 90.80           O  
ATOM    680  CG  ASP A  42      -5.421   5.545   2.913  1.00 90.80           C  
ATOM    681  OD1 ASP A  42      -6.473   5.137   2.375  1.00 90.80           O  
ATOM    682  OD2 ASP A  42      -5.342   5.900   4.108  1.00 90.80           O  
ATOM    683  N   GLU A  43      -5.075   8.770   3.037  1.00 90.87           N  
ATOM    684  H   GLU A  43      -5.914   8.492   2.549  1.00 90.87           H  
ATOM    685  CA  GLU A  43      -5.215   9.766   4.108  1.00 90.87           C  
ATOM    686  HA  GLU A  43      -4.289   9.776   4.683  1.00 90.87           H  
ATOM    687  C   GLU A  43      -6.316   9.408   5.128  1.00 90.87           C  
ATOM    688  CB  GLU A  43      -5.386  11.178   3.509  1.00 90.87           C  
ATOM    689  HB2 GLU A  43      -4.495  11.434   2.936  1.00 90.87           H  
ATOM    690  HB3 GLU A  43      -5.456  11.897   4.325  1.00 90.87           H  
ATOM    691  O   GLU A  43      -6.865  10.289   5.796  1.00 90.87           O  
ATOM    692  CG  GLU A  43      -6.616  11.321   2.596  1.00 90.87           C  
ATOM    693  HG2 GLU A  43      -7.371  10.590   2.884  1.00 90.87           H  
ATOM    694  HG3 GLU A  43      -6.327  11.105   1.568  1.00 90.87           H  
ATOM    695  CD  GLU A  43      -7.229  12.723   2.687  1.00 90.87           C  
ATOM    696  OE1 GLU A  43      -8.390  12.816   3.156  1.00 90.87           O  
ATOM    697  OE2 GLU A  43      -6.560  13.717   2.324  1.00 90.87           O  
ATOM    698  N   VAL A  44      -6.674   8.123   5.263  1.00 86.82           N  
ATOM    699  H   VAL A  44      -6.177   7.415   4.741  1.00 86.82           H  
ATOM    700  CA  VAL A  44      -7.802   7.690   6.110  1.00 86.82           C  
ATOM    701  HA  VAL A  44      -8.669   8.274   5.800  1.00 86.82           H  
ATOM    702  C   VAL A  44      -7.577   8.002   7.594  1.00 86.82           C  
ATOM    703  CB  VAL A  44      -8.136   6.200   5.866  1.00 86.82           C  
ATOM    704  HB  VAL A  44      -8.045   6.002   4.798  1.00 86.82           H  
ATOM    705  O   VAL A  44      -8.530   8.323   8.297  1.00 86.82           O  
ATOM    706  CG1 VAL A  44      -7.233   5.211   6.619  1.00 86.82           C  
ATOM    707 HG11 VAL A  44      -6.186   5.447   6.429  1.00 86.82           H  
ATOM    708 HG12 VAL A  44      -7.422   5.253   7.692  1.00 86.82           H  
ATOM    709 HG13 VAL A  44      -7.423   4.201   6.256  1.00 86.82           H  
ATOM    710  CG2 VAL A  44      -9.589   5.898   6.250  1.00 86.82           C  
ATOM    711 HG21 VAL A  44      -9.742   6.069   7.315  1.00 86.82           H  
ATOM    712 HG22 VAL A  44      -9.820   4.859   6.012  1.00 86.82           H  
ATOM    713 HG23 VAL A  44     -10.258   6.544   5.681  1.00 86.82           H  
ATOM    714  N   GLY A  45      -6.319   7.971   8.050  1.00 86.54           N  
ATOM    715  H   GLY A  45      -5.597   7.724   7.387  1.00 86.54           H  
ATOM    716  CA  GLY A  45      -5.896   8.323   9.410  1.00 86.54           C  
ATOM    717  HA2 GLY A  45      -6.714   8.136  10.105  1.00 86.54           H  
ATOM    718  HA3 GLY A  45      -5.055   7.689   9.693  1.00 86.54           H  
ATOM    719  C   GLY A  45      -5.461   9.783   9.591  1.00 86.54           C  
ATOM    720  O   GLY A  45      -4.838  10.114  10.602  1.00 86.54           O  
ATOM    721  N   LEU A  46      -5.735  10.674   8.625  1.00 91.66           N  
ATOM    722  H   LEU A  46      -6.201  10.353   7.789  1.00 91.66           H  
ATOM    723  CA  LEU A  46      -5.328  12.085   8.708  1.00 91.66           C  
ATOM    724  HA  LEU A  46      -4.242  12.120   8.794  1.00 91.66           H  
ATOM    725  C   LEU A  46      -5.915  12.782   9.948  1.00 91.66           C  
ATOM    726  CB  LEU A  46      -5.753  12.803   7.413  1.00 91.66           C  
ATOM    727  HB2 LEU A  46      -5.307  12.276   6.570  1.00 91.66           H  
ATOM    728  HB3 LEU A  46      -6.836  12.726   7.323  1.00 91.66           H  
ATOM    729  O   LEU A  46      -5.315  13.715  10.462  1.00 91.66           O  
ATOM    730  CG  LEU A  46      -5.353  14.290   7.316  1.00 91.66           C  
ATOM    731  HG  LEU A  46      -5.679  14.830   8.205  1.00 91.66           H  
ATOM    732  CD1 LEU A  46      -3.844  14.478   7.158  1.00 91.66           C  
ATOM    733 HD11 LEU A  46      -3.492  13.957   6.268  1.00 91.66           H  
ATOM    734 HD12 LEU A  46      -3.328  14.084   8.034  1.00 91.66           H  
ATOM    735 HD13 LEU A  46      -3.608  15.539   7.070  1.00 91.66           H  
ATOM    736  CD2 LEU A  46      -6.068  14.931   6.126  1.00 91.66           C  
ATOM    737 HD21 LEU A  46      -5.863  14.364   5.218  1.00 91.66           H  
ATOM    738 HD22 LEU A  46      -7.144  14.928   6.302  1.00 91.66           H  
ATOM    739 HD23 LEU A  46      -5.731  15.960   5.998  1.00 91.66           H  
ATOM    740  N   ASP A  47      -7.049  12.308  10.465  1.00 90.21           N  
ATOM    741  H   ASP A  47      -7.389  11.429  10.099  1.00 90.21           H  
ATOM    742  CA  ASP A  47      -7.662  12.774  11.716  1.00 90.21           C  
ATOM    743  HA  ASP A  47      -7.904  13.831  11.607  1.00 90.21           H  
ATOM    744  C   ASP A  47      -6.748  12.657  12.952  1.00 90.21           C  
ATOM    745  CB  ASP A  47      -8.979  12.009  11.927  1.00 90.21           C  
ATOM    746  HB2 ASP A  47      -9.594  12.116  11.033  1.00 90.21           H  
ATOM    747  HB3 ASP A  47      -9.515  12.488  12.747  1.00 90.21           H  
ATOM    748  O   ASP A  47      -6.870  13.436  13.898  1.00 90.21           O  
ATOM    749  CG  ASP A  47      -8.831  10.510  12.251  1.00 90.21           C  
ATOM    750  OD1 ASP A  47      -7.759   9.920  11.962  1.00 90.21           O  
ATOM    751  OD2 ASP A  47      -9.818   9.966  12.790  1.00 90.21           O  
ATOM    752  N   SER A  48      -5.805  11.718  12.911  1.00 88.29           N  
ATOM    753  H   SER A  48      -5.835  11.099  12.114  1.00 88.29           H  
ATOM    754  CA  SER A  48      -4.834  11.404  13.957  1.00 88.29           C  
ATOM    755  HA  SER A  48      -5.041  12.037  14.820  1.00 88.29           H  
ATOM    756  C   SER A  48      -3.387  11.722  13.546  1.00 88.29           C  
ATOM    757  CB  SER A  48      -5.039   9.950  14.408  1.00 88.29           C  
ATOM    758  HB2 SER A  48      -5.995   9.881  14.929  1.00 88.29           H  
ATOM    759  HB3 SER A  48      -4.250   9.668  15.105  1.00 88.29           H  
ATOM    760  O   SER A  48      -2.459  11.389  14.284  1.00 88.29           O  
ATOM    761  OG  SER A  48      -5.060   9.038  13.322  1.00 88.29           O  
ATOM    762  HG  SER A  48      -5.856   9.212  12.815  1.00 88.29           H  
ATOM    763  N   GLY A  49      -3.193  12.389  12.400  1.00 90.35           N  
ATOM    764  H   GLY A  49      -4.012  12.681  11.887  1.00 90.35           H  
ATOM    765  CA  GLY A  49      -1.884  12.775  11.856  1.00 90.35           C  
ATOM    766  HA2 GLY A  49      -1.221  13.066  12.671  1.00 90.35           H  
ATOM    767  HA3 GLY A  49      -2.025  13.634  11.199  1.00 90.35           H  
ATOM    768  C   GLY A  49      -1.182  11.691  11.040  1.00 90.35           C  
ATOM    769  O   GLY A  49       0.034  11.753  10.873  1.00 90.35           O  
ATOM    770  N   ASN A  50      -1.925  10.688  10.560  1.00 90.14           N  
ATOM    771  H   ASN A  50      -2.924  10.715  10.705  1.00 90.14           H  
ATOM    772  CA  ASN A  50      -1.369   9.439  10.044  1.00 90.14           C  
ATOM    773  HA  ASN A  50      -0.281   9.495  10.058  1.00 90.14           H  
ATOM    774  C   ASN A  50      -1.807   9.173   8.600  1.00 90.14           C  
ATOM    775  CB  ASN A  50      -1.785   8.302  10.989  1.00 90.14           C  
ATOM    776  HB2 ASN A  50      -1.366   7.361  10.632  1.00 90.14           H  
ATOM    777  HB3 ASN A  50      -2.872   8.215  11.000  1.00 90.14           H  
ATOM    778  O   ASN A  50      -2.998   9.087   8.304  1.00 90.14           O  
ATOM    779  CG  ASN A  50      -1.275   8.541  12.396  1.00 90.14           C  
ATOM    780  ND2 ASN A  50      -2.151   8.661  13.361  1.00 90.14           N  
ATOM    781 HD21 ASN A  50      -3.137   8.678  13.143  1.00 90.14           H  
ATOM    782 HD22 ASN A  50      -1.809   9.137  14.184  1.00 90.14           H  
ATOM    783  OD1 ASN A  50      -0.087   8.644  12.642  1.00 90.14           O  
ATOM    784  N   ILE A  51      -0.845   9.016   7.694  1.00 91.65           N  
ATOM    785  H   ILE A  51       0.114   9.023   8.008  1.00 91.65           H  
ATOM    786  CA  ILE A  51      -1.100   8.816   6.260  1.00 91.65           C  
ATOM    787  HA  ILE A  51      -2.120   8.456   6.125  1.00 91.65           H  
ATOM    788  C   ILE A  51      -0.186   7.724   5.690  1.00 91.65           C  
ATOM    789  CB  ILE A  51      -0.982  10.154   5.482  1.00 91.65           C  
ATOM    790  HB  ILE A  51      -1.268   9.961   4.448  1.00 91.65           H  
ATOM    791  O   ILE A  51       0.779   7.302   6.330  1.00 91.65           O  
ATOM    792  CG1 ILE A  51       0.467  10.681   5.461  1.00 91.65           C  
ATOM    793 HG12 ILE A  51       0.815  10.834   6.483  1.00 91.65           H  
ATOM    794 HG13 ILE A  51       1.092   9.934   4.972  1.00 91.65           H  
ATOM    795  CG2 ILE A  51      -1.961  11.215   6.024  1.00 91.65           C  
ATOM    796 HG21 ILE A  51      -2.944  10.771   6.180  1.00 91.65           H  
ATOM    797 HG22 ILE A  51      -1.602  11.613   6.973  1.00 91.65           H  
ATOM    798 HG23 ILE A  51      -2.065  12.029   5.307  1.00 91.65           H  
ATOM    799  CD1 ILE A  51       0.665  11.982   4.689  1.00 91.65           C  
ATOM    800 HD11 ILE A  51       1.732  12.195   4.627  1.00 91.65           H  
ATOM    801 HD12 ILE A  51       0.258  11.872   3.683  1.00 91.65           H  
ATOM    802 HD13 ILE A  51       0.165  12.807   5.196  1.00 91.65           H  
ATOM    803  N   SER A  52      -0.462   7.293   4.462  1.00 92.64           N  
ATOM    804  H   SER A  52      -1.269   7.681   3.994  1.00 92.64           H  
ATOM    805  CA  SER A  52       0.473   6.498   3.659  1.00 92.64           C  
ATOM    806  HA  SER A  52       1.344   6.234   4.258  1.00 92.64           H  
ATOM    807  C   SER A  52       0.950   7.306   2.456  1.00 92.64           C  
ATOM    808  CB  SER A  52      -0.166   5.196   3.192  1.00 92.64           C  
ATOM    809  HB2 SER A  52      -0.989   5.418   2.514  1.00 92.64           H  
ATOM    810  HB3 SER A  52       0.585   4.611   2.661  1.00 92.64           H  
ATOM    811  O   SER A  52       0.163   8.031   1.843  1.00 92.64           O  
ATOM    812  OG  SER A  52      -0.640   4.438   4.288  1.00 92.64           O  
ATOM    813  HG  SER A  52      -1.420   4.877   4.636  1.00 92.64           H  
ATOM    814  N   GLY A  53       2.224   7.183   2.086  1.00 94.13           N  
ATOM    815  H   GLY A  53       2.836   6.579   2.616  1.00 94.13           H  
ATOM    816  CA  GLY A  53       2.796   7.962   0.992  1.00 94.13           C  
ATOM    817  HA2 GLY A  53       2.082   7.985   0.169  1.00 94.13           H  
ATOM    818  HA3 GLY A  53       2.949   8.989   1.324  1.00 94.13           H  
ATOM    819  C   GLY A  53       4.120   7.435   0.444  1.00 94.13           C  
ATOM    820  O   GLY A  53       4.770   6.572   1.028  1.00 94.13           O  
ATOM    821  N   CYS A  54       4.523   7.991  -0.696  1.00 96.36           N  
ATOM    822  H   CYS A  54       3.939   8.714  -1.092  1.00 96.36           H  
ATOM    823  CA  CYS A  54       5.754   7.657  -1.409  1.00 96.36           C  
ATOM    824  HA  CYS A  54       6.421   7.132  -0.725  1.00 96.36           H  
ATOM    825  C   CYS A  54       6.463   8.930  -1.915  1.00 96.36           C  
ATOM    826  CB  CYS A  54       5.399   6.710  -2.566  1.00 96.36           C  
ATOM    827  HB2 CYS A  54       4.800   5.887  -2.177  1.00 96.36           H  
ATOM    828  HB3 CYS A  54       6.311   6.296  -2.997  1.00 96.36           H  
ATOM    829  O   CYS A  54       5.827   9.978  -2.035  1.00 96.36           O  
ATOM    830  SG  CYS A  54       4.445   7.570  -3.853  1.00 96.36           S  
ATOM    831  HG  CYS A  54       5.330   8.536  -4.114  1.00 96.36           H  
ATOM    832  N   PRO A  55       7.755   8.890  -2.283  1.00 96.52           N  
ATOM    833  CA  PRO A  55       8.412  10.028  -2.921  1.00 96.52           C  
ATOM    834  HA  PRO A  55       8.344  10.893  -2.260  1.00 96.52           H  
ATOM    835  C   PRO A  55       7.755  10.353  -4.269  1.00 96.52           C  
ATOM    836  CB  PRO A  55       9.886   9.631  -3.083  1.00 96.52           C  
ATOM    837  HB2 PRO A  55      10.552  10.463  -2.856  1.00 96.52           H  
ATOM    838  HB3 PRO A  55      10.071   9.262  -4.092  1.00 96.52           H  
ATOM    839  O   PRO A  55       7.515   9.453  -5.082  1.00 96.52           O  
ATOM    840  CG  PRO A  55      10.062   8.483  -2.087  1.00 96.52           C  
ATOM    841  HG2 PRO A  55      10.246   8.889  -1.092  1.00 96.52           H  
ATOM    842  HG3 PRO A  55      10.861   7.802  -2.381  1.00 96.52           H  
ATOM    843  CD  PRO A  55       8.697   7.804  -2.108  1.00 96.52           C  
ATOM    844  HD2 PRO A  55       8.631   7.129  -2.961  1.00 96.52           H  
ATOM    845  HD3 PRO A  55       8.531   7.263  -1.176  1.00 96.52           H  
ATOM    846  N   THR A  56       7.494  11.634  -4.535  1.00 94.50           N  
ATOM    847  H   THR A  56       7.699  12.334  -3.836  1.00 94.50           H  
ATOM    848  CA  THR A  56       7.059  12.083  -5.868  1.00 94.50           C  
ATOM    849  HA  THR A  56       6.148  11.546  -6.131  1.00 94.50           H  
ATOM    850  C   THR A  56       8.116  11.774  -6.932  1.00 94.50           C  
ATOM    851  CB  THR A  56       6.758  13.587  -5.921  1.00 94.50           C  
ATOM    852  HB  THR A  56       6.547  13.862  -6.954  1.00 94.50           H  
ATOM    853  O   THR A  56       9.300  11.605  -6.642  1.00 94.50           O  
ATOM    854  CG2 THR A  56       5.548  13.997  -5.094  1.00 94.50           C  
ATOM    855 HG21 THR A  56       4.639  13.657  -5.591  1.00 94.50           H  
ATOM    856 HG22 THR A  56       5.519  15.084  -5.011  1.00 94.50           H  
ATOM    857 HG23 THR A  56       5.596  13.566  -4.094  1.00 94.50           H  
ATOM    858  OG1 THR A  56       7.875  14.325  -5.502  1.00 94.50           O  
ATOM    859  HG1 THR A  56       7.870  14.323  -4.542  1.00 94.50           H  
ATOM    860  N   ASN A  57       7.690  11.720  -8.197  1.00 89.76           N  
ATOM    861  H   ASN A  57       6.703  11.862  -8.357  1.00 89.76           H  
ATOM    862  CA  ASN A  57       8.552  11.611  -9.384  1.00 89.76           C  
ATOM    863  HA  ASN A  57       7.881  11.521 -10.239  1.00 89.76           H  
ATOM    864  C   ASN A  57       9.460  10.363  -9.481  1.00 89.76           C  
ATOM    865  CB  ASN A  57       9.313  12.937  -9.579  1.00 89.76           C  
ATOM    866  HB2 ASN A  57       9.987  13.108  -8.740  1.00 89.76           H  
ATOM    867  HB3 ASN A  57       9.914  12.884 -10.487  1.00 89.76           H  
ATOM    868  O   ASN A  57      10.129  10.196 -10.499  1.00 89.76           O  
ATOM    869  CG  ASN A  57       8.358  14.106  -9.726  1.00 89.76           C  
ATOM    870  ND2 ASN A  57       8.329  15.020  -8.784  1.00 89.76           N  
ATOM    871 HD21 ASN A  57       8.871  14.916  -7.939  1.00 89.76           H  
ATOM    872 HD22 ASN A  57       7.667  15.777  -8.889  1.00 89.76           H  
ATOM    873  OD1 ASN A  57       7.584  14.170 -10.666  1.00 89.76           O  
ATOM    874  N   SER A  58       9.438   9.452  -8.504  1.00 93.28           N  
ATOM    875  H   SER A  58       8.933   9.687  -7.662  1.00 93.28           H  
ATOM    876  CA  SER A  58      10.234   8.222  -8.512  1.00 93.28           C  
ATOM    877  HA  SER A  58      11.281   8.500  -8.633  1.00 93.28           H  
ATOM    878  C   SER A  58       9.854   7.284  -9.666  1.00 93.28           C  
ATOM    879  CB  SER A  58      10.104   7.521  -7.156  1.00 93.28           C  
ATOM    880  HB2 SER A  58       9.049   7.405  -6.907  1.00 93.28           H  
ATOM    881  HB3 SER A  58      10.569   8.144  -6.392  1.00 93.28           H  
ATOM    882  O   SER A  58       8.713   6.830  -9.787  1.00 93.28           O  
ATOM    883  OG  SER A  58      10.732   6.248  -7.175  1.00 93.28           O  
ATOM    884  HG  SER A  58      10.970   6.031  -6.271  1.00 93.28           H  
ATOM    885  N   ASP A  59      10.840   6.940 -10.497  1.00 96.01           N  
ATOM    886  H   ASP A  59      11.723   7.423 -10.415  1.00 96.01           H  
ATOM    887  CA  ASP A  59      10.689   5.962 -11.580  1.00 96.01           C  
ATOM    888  HA  ASP A  59       9.867   6.267 -12.227  1.00 96.01           H  
ATOM    889  C   ASP A  59      10.345   4.561 -11.050  1.00 96.01           C  
ATOM    890  CB  ASP A  59      11.984   5.909 -12.411  1.00 96.01           C  
ATOM    891  HB2 ASP A  59      11.957   5.009 -13.026  1.00 96.01           H  
ATOM    892  HB3 ASP A  59      12.840   5.827 -11.741  1.00 96.01           H  
ATOM    893  O   ASP A  59       9.578   3.836 -11.688  1.00 96.01           O  
ATOM    894  CG  ASP A  59      12.183   7.102 -13.355  1.00 96.01           C  
ATOM    895  OD1 ASP A  59      11.262   7.946 -13.464  1.00 96.01           O  
ATOM    896  OD2 ASP A  59      13.216   7.116 -14.048  1.00 96.01           O  
ATOM    897  N   TYR A  60      10.844   4.202  -9.860  1.00 97.49           N  
ATOM    898  H   TYR A  60      11.421   4.865  -9.363  1.00 97.49           H  
ATOM    899  CA  TYR A  60      10.498   2.944  -9.198  1.00 97.49           C  
ATOM    900  HA  TYR A  60      10.622   2.132  -9.914  1.00 97.49           H  
ATOM    901  C   TYR A  60       9.030   2.928  -8.750  1.00 97.49           C  
ATOM    902  CB  TYR A  60      11.444   2.679  -8.019  1.00 97.49           C  
ATOM    903  HB2 TYR A  60      12.470   2.625  -8.383  1.00 97.49           H  
ATOM    904  HB3 TYR A  60      11.381   3.500  -7.306  1.00 97.49           H  
ATOM    905  O   TYR A  60       8.313   1.973  -9.044  1.00 97.49           O  
ATOM    906  CG  TYR A  60      11.097   1.378  -7.325  1.00 97.49           C  
ATOM    907  CD1 TYR A  60      10.318   1.390  -6.151  1.00 97.49           C  
ATOM    908  HD1 TYR A  60      10.038   2.326  -5.691  1.00 97.49           H  
ATOM    909  CD2 TYR A  60      11.449   0.155  -7.928  1.00 97.49           C  
ATOM    910  HD2 TYR A  60      12.051   0.143  -8.825  1.00 97.49           H  
ATOM    911  CE1 TYR A  60       9.862   0.178  -5.599  1.00 97.49           C  
ATOM    912  HE1 TYR A  60       9.244   0.173  -4.714  1.00 97.49           H  
ATOM    913  CE2 TYR A  60      10.984  -1.056  -7.385  1.00 97.49           C  
ATOM    914  HE2 TYR A  60      11.227  -2.001  -7.846  1.00 97.49           H  
ATOM    915  OH  TYR A  60       9.641  -2.201  -5.781  1.00 97.49           O  
ATOM    916  HH  TYR A  60       9.129  -2.072  -4.979  1.00 97.49           H  
ATOM    917  CZ  TYR A  60      10.171  -1.042  -6.235  1.00 97.49           C  
ATOM    918  N   VAL A  61       8.539   4.017  -8.144  1.00 95.75           N  
ATOM    919  H   VAL A  61       9.160   4.793  -7.964  1.00 95.75           H  
ATOM    920  CA  VAL A  61       7.106   4.161  -7.823  1.00 95.75           C  
ATOM    921  HA  VAL A  61       6.803   3.334  -7.180  1.00 95.75           H  
ATOM    922  C   VAL A  61       6.267   4.058  -9.097  1.00 95.75           C  
ATOM    923  CB  VAL A  61       6.817   5.478  -7.077  1.00 95.75           C  
ATOM    924  HB  VAL A  61       7.209   6.309  -7.664  1.00 95.75           H  
ATOM    925  O   VAL A  61       5.281   3.326  -9.125  1.00 95.75           O  
ATOM    926  CG1 VAL A  61       5.318   5.718  -6.865  1.00 95.75           C  
ATOM    927 HG11 VAL A  61       4.788   5.773  -7.816  1.00 95.75           H  
ATOM    928 HG12 VAL A  61       5.176   6.675  -6.363  1.00 95.75           H  
ATOM    929 HG13 VAL A  61       4.886   4.924  -6.255  1.00 95.75           H  
ATOM    930  CG2 VAL A  61       7.489   5.486  -5.697  1.00 95.75           C  
ATOM    931 HG21 VAL A  61       8.561   5.304  -5.785  1.00 95.75           H  
ATOM    932 HG22 VAL A  61       7.053   4.712  -5.066  1.00 95.75           H  
ATOM    933 HG23 VAL A  61       7.336   6.456  -5.224  1.00 95.75           H  
ATOM    934  N   ARG A  62       6.682   4.700 -10.198  1.00 96.50           N  
ATOM    935  H   ARG A  62       7.490   5.301 -10.116  1.00 96.50           H  
ATOM    936  CA  ARG A  62       5.969   4.608 -11.484  1.00 96.50           C  
ATOM    937  HA  ARG A  62       4.926   4.858 -11.291  1.00 96.50           H  
ATOM    938  C   ARG A  62       5.969   3.187 -12.062  1.00 96.50           C  
ATOM    939  CB  ARG A  62       6.557   5.631 -12.468  1.00 96.50           C  
ATOM    940  HB2 ARG A  62       6.860   6.515 -11.908  1.00 96.50           H  
ATOM    941  HB3 ARG A  62       7.439   5.213 -12.953  1.00 96.50           H  
ATOM    942  O   ARG A  62       4.975   2.785 -12.670  1.00 96.50           O  
ATOM    943  CG  ARG A  62       5.519   6.055 -13.524  1.00 96.50           C  
ATOM    944  HG2 ARG A  62       4.697   6.560 -13.016  1.00 96.50           H  
ATOM    945  HG3 ARG A  62       5.119   5.172 -14.022  1.00 96.50           H  
ATOM    946  CD  ARG A  62       6.086   6.999 -14.598  1.00 96.50           C  
ATOM    947  HD2 ARG A  62       5.256   7.396 -15.183  1.00 96.50           H  
ATOM    948  HD3 ARG A  62       6.713   6.416 -15.273  1.00 96.50           H  
ATOM    949  NE  ARG A  62       6.848   8.125 -14.013  1.00 96.50           N  
ATOM    950  HE  ARG A  62       6.337   8.793 -13.453  1.00 96.50           H  
ATOM    951  NH1 ARG A  62       8.946   7.493 -14.709  1.00 96.50           N  
ATOM    952 HH11 ARG A  62       9.935   7.613 -14.538  1.00 96.50           H  
ATOM    953 HH12 ARG A  62       8.593   6.765 -15.313  1.00 96.50           H  
ATOM    954  NH2 ARG A  62       8.776   9.121 -13.257  1.00 96.50           N  
ATOM    955 HH21 ARG A  62       9.780   9.026 -13.196  1.00 96.50           H  
ATOM    956 HH22 ARG A  62       8.313   9.707 -12.577  1.00 96.50           H  
ATOM    957  CZ  ARG A  62       8.166   8.251 -14.002  1.00 96.50           C  
ATOM    958  N   TYR A  63       7.041   2.415 -11.871  1.00 97.75           N  
ATOM    959  H   TYR A  63       7.841   2.821 -11.406  1.00 97.75           H  
ATOM    960  CA  TYR A  63       7.088   0.991 -12.218  1.00 97.75           C  
ATOM    961  HA  TYR A  63       6.783   0.877 -13.258  1.00 97.75           H  
ATOM    962  C   TYR A  63       6.101   0.175 -11.370  1.00 97.75           C  
ATOM    963  CB  TYR A  63       8.526   0.453 -12.091  1.00 97.75           C  
ATOM    964  HB2 TYR A  63       9.149   0.930 -12.847  1.00 97.75           H  
ATOM    965  HB3 TYR A  63       8.935   0.728 -11.118  1.00 97.75           H  
ATOM    966  O   TYR A  63       5.275  -0.547 -11.935  1.00 97.75           O  
ATOM    967  CG  TYR A  63       8.628  -1.057 -12.231  1.00 97.75           C  
ATOM    968  CD1 TYR A  63       8.459  -1.882 -11.099  1.00 97.75           C  
ATOM    969  HD1 TYR A  63       8.316  -1.444 -10.123  1.00 97.75           H  
ATOM    970  CD2 TYR A  63       8.856  -1.640 -13.492  1.00 97.75           C  
ATOM    971  HD2 TYR A  63       9.013  -1.007 -14.352  1.00 97.75           H  
ATOM    972  CE1 TYR A  63       8.464  -3.284 -11.234  1.00 97.75           C  
ATOM    973  HE1 TYR A  63       8.322  -3.915 -10.370  1.00 97.75           H  
ATOM    974  CE2 TYR A  63       8.892  -3.043 -13.626  1.00 97.75           C  
ATOM    975  HE2 TYR A  63       9.081  -3.486 -14.593  1.00 97.75           H  
ATOM    976  OH  TYR A  63       8.717  -5.221 -12.644  1.00 97.75           O  
ATOM    977  HH  TYR A  63       9.129  -5.439 -13.483  1.00 97.75           H  
ATOM    978  CZ  TYR A  63       8.684  -3.868 -12.497  1.00 97.75           C  
ATOM    979  N   VAL A  64       6.136   0.325 -10.042  1.00 97.17           N  
ATOM    980  H   VAL A  64       6.831   0.942  -9.646  1.00 97.17           H  
ATOM    981  CA  VAL A  64       5.251  -0.395  -9.110  1.00 97.17           C  
ATOM    982  HA  VAL A  64       5.345  -1.466  -9.292  1.00 97.17           H  
ATOM    983  C   VAL A  64       3.783  -0.041  -9.338  1.00 97.17           C  
ATOM    984  CB  VAL A  64       5.669  -0.133  -7.651  1.00 97.17           C  
ATOM    985  HB  VAL A  64       5.763   0.940  -7.488  1.00 97.17           H  
ATOM    986  O   VAL A  64       2.943  -0.929  -9.337  1.00 97.17           O  
ATOM    987  CG1 VAL A  64       4.668  -0.692  -6.639  1.00 97.17           C  
ATOM    988 HG11 VAL A  64       3.728  -0.143  -6.683  1.00 97.17           H  
ATOM    989 HG12 VAL A  64       4.477  -1.749  -6.827  1.00 97.17           H  
ATOM    990 HG13 VAL A  64       5.066  -0.584  -5.630  1.00 97.17           H  
ATOM    991  CG2 VAL A  64       7.017  -0.804  -7.369  1.00 97.17           C  
ATOM    992 HG21 VAL A  64       7.286  -0.650  -6.324  1.00 97.17           H  
ATOM    993 HG22 VAL A  64       7.802  -0.368  -7.988  1.00 97.17           H  
ATOM    994 HG23 VAL A  64       6.957  -1.876  -7.555  1.00 97.17           H  
ATOM    995  N   MET A  65       3.466   1.217  -9.638  1.00 95.38           N  
ATOM    996  H   MET A  65       4.186   1.920  -9.550  1.00 95.38           H  
ATOM    997  CA  MET A  65       2.090   1.669  -9.872  1.00 95.38           C  
ATOM    998  HA  MET A  65       1.438   1.177  -9.150  1.00 95.38           H  
ATOM    999  C   MET A  65       1.525   1.314 -11.256  1.00 95.38           C  
ATOM   1000  CB  MET A  65       2.011   3.186  -9.631  1.00 95.38           C  
ATOM   1001  HB2 MET A  65       2.784   3.688 -10.212  1.00 95.38           H  
ATOM   1002  HB3 MET A  65       1.043   3.556  -9.968  1.00 95.38           H  
ATOM   1003  O   MET A  65       0.326   1.463 -11.462  1.00 95.38           O  
ATOM   1004  CG  MET A  65       2.159   3.556  -8.151  1.00 95.38           C  
ATOM   1005  HG2 MET A  65       2.179   4.643  -8.075  1.00 95.38           H  
ATOM   1006  HG3 MET A  65       3.100   3.169  -7.759  1.00 95.38           H  
ATOM   1007  SD  MET A  65       0.800   2.943  -7.127  1.00 95.38           S  
ATOM   1008  CE  MET A  65       1.052   3.954  -5.647  1.00 95.38           C  
ATOM   1009  HE1 MET A  65       0.234   3.773  -4.950  1.00 95.38           H  
ATOM   1010  HE2 MET A  65       1.064   5.010  -5.914  1.00 95.38           H  
ATOM   1011  HE3 MET A  65       1.994   3.686  -5.169  1.00 95.38           H  
ATOM   1012  N   THR A  66       2.340   0.869 -12.228  1.00 96.05           N  
ATOM   1013  H   THR A  66       3.318   0.752 -12.002  1.00 96.05           H  
ATOM   1014  CA  THR A  66       1.855   0.645 -13.614  1.00 96.05           C  
ATOM   1015  HA  THR A  66       0.768   0.568 -13.598  1.00 96.05           H  
ATOM   1016  C   THR A  66       2.335  -0.648 -14.274  1.00 96.05           C  
ATOM   1017  CB  THR A  66       2.193   1.826 -14.546  1.00 96.05           C  
ATOM   1018  HB  THR A  66       1.701   1.641 -15.501  1.00 96.05           H  
ATOM   1019  O   THR A  66       1.554  -1.350 -14.915  1.00 96.05           O  
ATOM   1020  CG2 THR A  66       1.723   3.186 -14.033  1.00 96.05           C  
ATOM   1021 HG21 THR A  66       1.897   3.945 -14.796  1.00 96.05           H  
ATOM   1022 HG22 THR A  66       0.656   3.143 -13.818  1.00 96.05           H  
ATOM   1023 HG23 THR A  66       2.257   3.461 -13.123  1.00 96.05           H  
ATOM   1024  OG1 THR A  66       3.581   1.931 -14.791  1.00 96.05           O  
ATOM   1025  HG1 THR A  66       3.975   2.285 -13.990  1.00 96.05           H  
ATOM   1026  N   LYS A  67       3.620  -0.995 -14.152  1.00 97.40           N  
ATOM   1027  H   LYS A  67       4.205  -0.434 -13.549  1.00 97.40           H  
ATOM   1028  CA  LYS A  67       4.213  -2.168 -14.815  1.00 97.40           C  
ATOM   1029  HA  LYS A  67       3.665  -2.376 -15.734  1.00 97.40           H  
ATOM   1030  C   LYS A  67       4.059  -3.432 -13.984  1.00 97.40           C  
ATOM   1031  CB  LYS A  67       5.690  -1.906 -15.152  1.00 97.40           C  
ATOM   1032  HB2 LYS A  67       6.100  -2.797 -15.626  1.00 97.40           H  
ATOM   1033  HB3 LYS A  67       6.235  -1.741 -14.223  1.00 97.40           H  
ATOM   1034  O   LYS A  67       3.868  -4.503 -14.558  1.00 97.40           O  
ATOM   1035  CG  LYS A  67       5.936  -0.704 -16.081  1.00 97.40           C  
ATOM   1036  HG2 LYS A  67       6.998  -0.673 -16.325  1.00 97.40           H  
ATOM   1037  HG3 LYS A  67       5.685   0.215 -15.552  1.00 97.40           H  
ATOM   1038  CD  LYS A  67       5.123  -0.776 -17.382  1.00 97.40           C  
ATOM   1039  HD2 LYS A  67       4.061  -0.723 -17.140  1.00 97.40           H  
ATOM   1040  HD3 LYS A  67       5.332  -1.719 -17.888  1.00 97.40           H  
ATOM   1041  CE  LYS A  67       5.474   0.400 -18.295  1.00 97.40           C  
ATOM   1042  HE2 LYS A  67       5.345   1.320 -17.725  1.00 97.40           H  
ATOM   1043  HE3 LYS A  67       6.523   0.325 -18.581  1.00 97.40           H  
ATOM   1044  NZ  LYS A  67       4.600   0.421 -19.494  1.00 97.40           N  
ATOM   1045  HZ1 LYS A  67       3.635   0.504 -19.209  1.00 97.40           H  
ATOM   1046  HZ2 LYS A  67       4.823   1.210 -20.084  1.00 97.40           H  
ATOM   1047  HZ3 LYS A  67       4.701  -0.432 -20.026  1.00 97.40           H  
ATOM   1048  N   LEU A  68       4.103  -3.313 -12.658  1.00 98.01           N  
ATOM   1049  H   LEU A  68       4.292  -2.405 -12.257  1.00 98.01           H  
ATOM   1050  CA  LEU A  68       3.882  -4.444 -11.764  1.00 98.01           C  
ATOM   1051  HA  LEU A  68       4.467  -5.270 -12.167  1.00 98.01           H  
ATOM   1052  C   LEU A  68       2.410  -4.922 -11.802  1.00 98.01           C  
ATOM   1053  CB  LEU A  68       4.481  -4.117 -10.384  1.00 98.01           C  
ATOM   1054  HB2 LEU A  68       5.507  -3.783 -10.538  1.00 98.01           H  
ATOM   1055  HB3 LEU A  68       3.941  -3.285  -9.931  1.00 98.01           H  
ATOM   1056  O   LEU A  68       2.222  -6.108 -12.060  1.00 98.01           O  
ATOM   1057  CG  LEU A  68       4.508  -5.283  -9.382  1.00 98.01           C  
ATOM   1058  HG  LEU A  68       3.488  -5.570  -9.124  1.00 98.01           H  
ATOM   1059  CD1 LEU A  68       5.245  -6.511  -9.924  1.00 98.01           C  
ATOM   1060 HD11 LEU A  68       6.244  -6.231 -10.259  1.00 98.01           H  
ATOM   1061 HD12 LEU A  68       4.678  -6.955 -10.742  1.00 98.01           H  
ATOM   1062 HD13 LEU A  68       5.326  -7.252  -9.129  1.00 98.01           H  
ATOM   1063  CD2 LEU A  68       5.226  -4.818  -8.117  1.00 98.01           C  
ATOM   1064 HD21 LEU A  68       5.320  -5.649  -7.417  1.00 98.01           H  
ATOM   1065 HD22 LEU A  68       6.225  -4.450  -8.351  1.00 98.01           H  
ATOM   1066 HD23 LEU A  68       4.652  -4.026  -7.637  1.00 98.01           H  
ATOM   1067  N   PRO A  69       1.375  -4.054 -11.723  1.00 97.86           N  
ATOM   1068  CA  PRO A  69      -0.020  -4.412 -11.996  1.00 97.86           C  
ATOM   1069  HA  PRO A  69      -0.366  -5.088 -11.214  1.00 97.86           H  
ATOM   1070  C   PRO A  69      -0.235  -5.090 -13.347  1.00 97.86           C  
ATOM   1071  CB  PRO A  69      -0.811  -3.104 -11.902  1.00 97.86           C  
ATOM   1072  HB2 PRO A  69      -1.849  -3.273 -11.616  1.00 97.86           H  
ATOM   1073  HB3 PRO A  69      -0.757  -2.552 -12.840  1.00 97.86           H  
ATOM   1074  O   PRO A  69      -0.925  -6.100 -13.414  1.00 97.86           O  
ATOM   1075  CG  PRO A  69      -0.045  -2.348 -10.827  1.00 97.86           C  
ATOM   1076  HG2 PRO A  69      -0.191  -1.270 -10.902  1.00 97.86           H  
ATOM   1077  HG3 PRO A  69      -0.344  -2.713  -9.845  1.00 97.86           H  
ATOM   1078  CD  PRO A  69       1.404  -2.749 -11.092  1.00 97.86           C  
ATOM   1079  HD2 PRO A  69       1.905  -2.835 -10.128  1.00 97.86           H  
ATOM   1080  HD3 PRO A  69       1.890  -2.015 -11.736  1.00 97.86           H  
ATOM   1081  N   ALA A  70       0.413  -4.618 -14.419  1.00 97.23           N  
ATOM   1082  H   ALA A  70       0.917  -3.747 -14.338  1.00 97.23           H  
ATOM   1083  CA  ALA A  70       0.318  -5.260 -15.732  1.00 97.23           C  
ATOM   1084  HA  ALA A  70      -0.738  -5.370 -15.980  1.00 97.23           H  
ATOM   1085  C   ALA A  70       0.935  -6.678 -15.759  1.00 97.23           C  
ATOM   1086  CB  ALA A  70       0.955  -4.332 -16.772  1.00 97.23           C  
ATOM   1087  HB1 ALA A  70       0.459  -3.362 -16.751  1.00 97.23           H  
ATOM   1088  HB2 ALA A  70       2.015  -4.201 -16.558  1.00 97.23           H  
ATOM   1089  HB3 ALA A  70       0.839  -4.769 -17.764  1.00 97.23           H  
ATOM   1090  O   ALA A  70       0.354  -7.584 -16.355  1.00 97.23           O  
ATOM   1091  N   ARG A  71       2.076  -6.899 -15.085  1.00 97.92           N  
ATOM   1092  H   ARG A  71       2.505  -6.115 -14.614  1.00 97.92           H  
ATOM   1093  CA  ARG A  71       2.675  -8.242 -14.916  1.00 97.92           C  
ATOM   1094  HA  ARG A  71       2.749  -8.737 -15.885  1.00 97.92           H  
ATOM   1095  C   ARG A  71       1.809  -9.158 -14.051  1.00 97.92           C  
ATOM   1096  CB  ARG A  71       4.068  -8.143 -14.275  1.00 97.92           C  
ATOM   1097  HB2 ARG A  71       4.330  -9.135 -13.905  1.00 97.92           H  
ATOM   1098  HB3 ARG A  71       4.032  -7.468 -13.420  1.00 97.92           H  
ATOM   1099  O   ARG A  71       1.651 -10.331 -14.375  1.00 97.92           O  
ATOM   1100  CG  ARG A  71       5.181  -7.701 -15.233  1.00 97.92           C  
ATOM   1101  HG2 ARG A  71       5.264  -8.419 -16.048  1.00 97.92           H  
ATOM   1102  HG3 ARG A  71       4.934  -6.725 -15.651  1.00 97.92           H  
ATOM   1103  CD  ARG A  71       6.530  -7.604 -14.494  1.00 97.92           C  
ATOM   1104  HD2 ARG A  71       7.290  -7.266 -15.198  1.00 97.92           H  
ATOM   1105  HD3 ARG A  71       6.433  -6.852 -13.711  1.00 97.92           H  
ATOM   1106  NE  ARG A  71       6.951  -8.897 -13.907  1.00 97.92           N  
ATOM   1107  HE  ARG A  71       6.595  -9.742 -14.329  1.00 97.92           H  
ATOM   1108  NH1 ARG A  71       8.151  -8.133 -12.070  1.00 97.92           N  
ATOM   1109 HH11 ARG A  71       8.042  -7.158 -12.310  1.00 97.92           H  
ATOM   1110 HH12 ARG A  71       8.582  -8.387 -11.193  1.00 97.92           H  
ATOM   1111  NH2 ARG A  71       7.798 -10.281 -12.313  1.00 97.92           N  
ATOM   1112 HH21 ARG A  71       7.390 -11.106 -12.729  1.00 97.92           H  
ATOM   1113 HH22 ARG A  71       8.142 -10.391 -11.369  1.00 97.92           H  
ATOM   1114  CZ  ARG A  71       7.628  -9.089 -12.785  1.00 97.92           C  
ATOM   1115  N   MET A  72       1.259  -8.629 -12.959  1.00 98.31           N  
ATOM   1116  H   MET A  72       1.465  -7.665 -12.736  1.00 98.31           H  
ATOM   1117  CA  MET A  72       0.376  -9.375 -12.066  1.00 98.31           C  
ATOM   1118  HA  MET A  72       0.853 -10.319 -11.804  1.00 98.31           H  
ATOM   1119  C   MET A  72      -0.936  -9.724 -12.763  1.00 98.31           C  
ATOM   1120  CB  MET A  72       0.134  -8.589 -10.773  1.00 98.31           C  
ATOM   1121  HB2 MET A  72      -0.184  -7.575 -11.014  1.00 98.31           H  
ATOM   1122  HB3 MET A  72      -0.659  -9.079 -10.207  1.00 98.31           H  
ATOM   1123  O   MET A  72      -1.372 -10.858 -12.645  1.00 98.31           O  
ATOM   1124  CG  MET A  72       1.406  -8.565  -9.917  1.00 98.31           C  
ATOM   1125  HG2 MET A  72       2.191  -8.027 -10.449  1.00 98.31           H  
ATOM   1126  HG3 MET A  72       1.745  -9.592  -9.781  1.00 98.31           H  
ATOM   1127  SD  MET A  72       1.232  -7.831  -8.271  1.00 98.31           S  
ATOM   1128  CE  MET A  72       0.604  -6.191  -8.698  1.00 98.31           C  
ATOM   1129  HE1 MET A  72      -0.402  -6.294  -9.107  1.00 98.31           H  
ATOM   1130  HE2 MET A  72       1.252  -5.724  -9.440  1.00 98.31           H  
ATOM   1131  HE3 MET A  72       0.567  -5.562  -7.809  1.00 98.31           H  
ATOM   1132  N   ARG A  73      -1.501  -8.825 -13.579  1.00 98.08           N  
ATOM   1133  H   ARG A  73      -1.116  -7.891 -13.587  1.00 98.08           H  
ATOM   1134  CA  ARG A  73      -2.656  -9.095 -14.447  1.00 98.08           C  
ATOM   1135  HA  ARG A  73      -3.501  -9.383 -13.822  1.00 98.08           H  
ATOM   1136  C   ARG A  73      -2.406 -10.283 -15.379  1.00 98.08           C  
ATOM   1137  CB  ARG A  73      -3.016  -7.814 -15.226  1.00 98.08           C  
ATOM   1138  HB2 ARG A  73      -2.206  -7.556 -15.908  1.00 98.08           H  
ATOM   1139  HB3 ARG A  73      -3.158  -6.993 -14.523  1.00 98.08           H  
ATOM   1140  O   ARG A  73      -3.228 -11.189 -15.421  1.00 98.08           O  
ATOM   1141  CG  ARG A  73      -4.309  -7.999 -16.025  1.00 98.08           C  
ATOM   1142  HG2 ARG A  73      -5.109  -8.194 -15.312  1.00 98.08           H  
ATOM   1143  HG3 ARG A  73      -4.208  -8.864 -16.681  1.00 98.08           H  
ATOM   1144  CD  ARG A  73      -4.694  -6.806 -16.909  1.00 98.08           C  
ATOM   1145  HD2 ARG A  73      -5.522  -7.118 -17.546  1.00 98.08           H  
ATOM   1146  HD3 ARG A  73      -3.854  -6.565 -17.561  1.00 98.08           H  
ATOM   1147  NE  ARG A  73      -5.095  -5.602 -16.147  1.00 98.08           N  
ATOM   1148  HE  ARG A  73      -4.461  -4.816 -16.126  1.00 98.08           H  
ATOM   1149  NH1 ARG A  73      -7.188  -6.319 -15.459  1.00 98.08           N  
ATOM   1150 HH11 ARG A  73      -7.993  -6.166 -14.868  1.00 98.08           H  
ATOM   1151 HH12 ARG A  73      -7.025  -7.273 -15.747  1.00 98.08           H  
ATOM   1152  NH2 ARG A  73      -6.552  -4.242 -15.050  1.00 98.08           N  
ATOM   1153 HH21 ARG A  73      -7.450  -4.091 -14.614  1.00 98.08           H  
ATOM   1154 HH22 ARG A  73      -5.890  -3.479 -15.032  1.00 98.08           H  
ATOM   1155  CZ  ARG A  73      -6.267  -5.400 -15.567  1.00 98.08           C  
ATOM   1156  N   GLU A  74      -1.257 -10.317 -16.064  1.00 98.00           N  
ATOM   1157  H   GLU A  74      -0.631  -9.528 -15.989  1.00 98.00           H  
ATOM   1158  CA  GLU A  74      -0.892 -11.425 -16.969  1.00 98.00           C  
ATOM   1159  HA  GLU A  74      -1.630 -11.467 -17.770  1.00 98.00           H  
ATOM   1160  C   GLU A  74      -0.905 -12.794 -16.261  1.00 98.00           C  
ATOM   1161  CB  GLU A  74       0.503 -11.173 -17.584  1.00 98.00           C  
ATOM   1162  HB2 GLU A  74       0.635 -10.108 -17.775  1.00 98.00           H  
ATOM   1163  HB3 GLU A  74       1.260 -11.488 -16.866  1.00 98.00           H  
ATOM   1164  O   GLU A  74      -1.238 -13.799 -16.880  1.00 98.00           O  
ATOM   1165  CG  GLU A  74       0.698 -11.926 -18.917  1.00 98.00           C  
ATOM   1166  HG2 GLU A  74       0.231 -12.908 -18.847  1.00 98.00           H  
ATOM   1167  HG3 GLU A  74       0.174 -11.378 -19.699  1.00 98.00           H  
ATOM   1168  CD  GLU A  74       2.164 -12.139 -19.346  1.00 98.00           C  
ATOM   1169  OE1 GLU A  74       2.371 -12.949 -20.284  1.00 98.00           O  
ATOM   1170  OE2 GLU A  74       3.102 -11.574 -18.742  1.00 98.00           O  
ATOM   1171  N   TYR A  75      -0.565 -12.826 -14.968  1.00 98.29           N  
ATOM   1172  H   TYR A  75      -0.317 -11.950 -14.533  1.00 98.29           H  
ATOM   1173  CA  TYR A  75      -0.629 -14.010 -14.108  1.00 98.29           C  
ATOM   1174  HA  TYR A  75      -0.360 -14.892 -14.690  1.00 98.29           H  
ATOM   1175  C   TYR A  75      -2.044 -14.265 -13.556  1.00 98.29           C  
ATOM   1176  CB  TYR A  75       0.414 -13.835 -12.996  1.00 98.29           C  
ATOM   1177  HB2 TYR A  75       1.399 -14.058 -13.407  1.00 98.29           H  
ATOM   1178  HB3 TYR A  75       0.432 -12.789 -12.690  1.00 98.29           H  
ATOM   1179  O   TYR A  75      -2.585 -15.349 -13.731  1.00 98.29           O  
ATOM   1180  CG  TYR A  75       0.212 -14.682 -11.757  1.00 98.29           C  
ATOM   1181  CD1 TYR A  75      -0.071 -14.049 -10.533  1.00 98.29           C  
ATOM   1182  HD1 TYR A  75      -0.147 -12.973 -10.486  1.00 98.29           H  
ATOM   1183  CD2 TYR A  75       0.292 -16.087 -11.823  1.00 98.29           C  
ATOM   1184  HD2 TYR A  75       0.484 -16.573 -12.769  1.00 98.29           H  
ATOM   1185  CE1 TYR A  75      -0.246 -14.814  -9.367  1.00 98.29           C  
ATOM   1186  HE1 TYR A  75      -0.445 -14.336  -8.420  1.00 98.29           H  
ATOM   1187  CE2 TYR A  75       0.089 -16.857 -10.659  1.00 98.29           C  
ATOM   1188  HE2 TYR A  75       0.128 -17.936 -10.691  1.00 98.29           H  
ATOM   1189  OH  TYR A  75      -0.309 -16.937  -8.287  1.00 98.29           O  
ATOM   1190  HH  TYR A  75      -0.363 -16.364  -7.518  1.00 98.29           H  
ATOM   1191  CZ  TYR A  75      -0.166 -16.218  -9.427  1.00 98.29           C  
ATOM   1192  N   CYS A  76      -2.681 -13.277 -12.928  1.00 98.04           N  
ATOM   1193  H   CYS A  76      -2.203 -12.394 -12.825  1.00 98.04           H  
ATOM   1194  CA  CYS A  76      -3.990 -13.407 -12.276  1.00 98.04           C  
ATOM   1195  HA  CYS A  76      -3.953 -14.260 -11.599  1.00 98.04           H  
ATOM   1196  C   CYS A  76      -5.156 -13.677 -13.244  1.00 98.04           C  
ATOM   1197  CB  CYS A  76      -4.254 -12.139 -11.454  1.00 98.04           C  
ATOM   1198  HB2 CYS A  76      -4.210 -11.260 -12.097  1.00 98.04           H  
ATOM   1199  HB3 CYS A  76      -5.254 -12.197 -11.023  1.00 98.04           H  
ATOM   1200  O   CYS A  76      -6.252 -14.023 -12.796  1.00 98.04           O  
ATOM   1201  SG  CYS A  76      -3.038 -11.985 -10.114  1.00 98.04           S  
ATOM   1202  HG  CYS A  76      -3.031 -13.275  -9.767  1.00 98.04           H  
ATOM   1203  N   GLU A  77      -4.931 -13.525 -14.551  1.00 96.96           N  
ATOM   1204  H   GLU A  77      -4.055 -13.104 -14.824  1.00 96.96           H  
ATOM   1205  CA  GLU A  77      -5.880 -13.836 -15.626  1.00 96.96           C  
ATOM   1206  HA  GLU A  77      -6.834 -14.117 -15.179  1.00 96.96           H  
ATOM   1207  C   GLU A  77      -5.451 -15.074 -16.459  1.00 96.96           C  
ATOM   1208  CB  GLU A  77      -6.141 -12.554 -16.459  1.00 96.96           C  
ATOM   1209  HB2 GLU A  77      -6.803 -12.794 -17.290  1.00 96.96           H  
ATOM   1210  HB3 GLU A  77      -5.196 -12.192 -16.865  1.00 96.96           H  
ATOM   1211  O   GLU A  77      -6.169 -15.463 -17.380  1.00 96.96           O  
ATOM   1212  CG  GLU A  77      -6.810 -11.447 -15.606  1.00 96.96           C  
ATOM   1213  HG2 GLU A  77      -6.244 -11.311 -14.684  1.00 96.96           H  
ATOM   1214  HG3 GLU A  77      -7.803 -11.791 -15.319  1.00 96.96           H  
ATOM   1215  CD  GLU A  77      -6.939 -10.056 -16.259  1.00 96.96           C  
ATOM   1216  OE1 GLU A  77      -7.325  -9.113 -15.518  1.00 96.96           O  
ATOM   1217  OE2 GLU A  77      -6.619  -9.875 -17.454  1.00 96.96           O  
ATOM   1218  N   SER A  78      -4.330 -15.739 -16.127  1.00 97.51           N  
ATOM   1219  H   SER A  78      -3.814 -15.439 -15.312  1.00 97.51           H  
ATOM   1220  CA  SER A  78      -3.853 -16.967 -16.796  1.00 97.51           C  
ATOM   1221  HA  SER A  78      -4.122 -16.897 -17.850  1.00 97.51           H  
ATOM   1222  C   SER A  78      -4.478 -18.254 -16.250  1.00 97.51           C  
ATOM   1223  CB  SER A  78      -2.326 -17.076 -16.724  1.00 97.51           C  
ATOM   1224  HB2 SER A  78      -1.993 -17.769 -17.497  1.00 97.51           H  
ATOM   1225  HB3 SER A  78      -1.892 -16.098 -16.933  1.00 97.51           H  
ATOM   1226  O   SER A  78      -5.028 -18.272 -15.153  1.00 97.51           O  
ATOM   1227  OG  SER A  78      -1.852 -17.551 -15.478  1.00 97.51           O  
ATOM   1228  HG  SER A  78      -0.897 -17.458 -15.487  1.00 97.51           H  
ATOM   1229  N   GLU A  79      -4.359 -19.370 -16.977  1.00 95.85           N  
ATOM   1230  H   GLU A  79      -3.856 -19.338 -17.852  1.00 95.85           H  
ATOM   1231  CA  GLU A  79      -4.833 -20.683 -16.506  1.00 95.85           C  
ATOM   1232  HA  GLU A  79      -5.912 -20.640 -16.355  1.00 95.85           H  
ATOM   1233  C   GLU A  79      -4.215 -21.069 -15.147  1.00 95.85           C  
ATOM   1234  CB  GLU A  79      -4.532 -21.763 -17.560  1.00 95.85           C  
ATOM   1235  HB2 GLU A  79      -4.760 -22.742 -17.139  1.00 95.85           H  
ATOM   1236  HB3 GLU A  79      -3.465 -21.744 -17.784  1.00 95.85           H  
ATOM   1237  O   GLU A  79      -4.953 -21.449 -14.236  1.00 95.85           O  
ATOM   1238  CG  GLU A  79      -5.305 -21.599 -18.882  1.00 95.85           C  
ATOM   1239  HG2 GLU A  79      -5.098 -20.615 -19.301  1.00 95.85           H  
ATOM   1240  HG3 GLU A  79      -4.930 -22.339 -19.590  1.00 95.85           H  
ATOM   1241  CD  GLU A  79      -6.819 -21.799 -18.731  1.00 95.85           C  
ATOM   1242  OE1 GLU A  79      -7.602 -20.956 -19.224  1.00 95.85           O  
ATOM   1243  OE2 GLU A  79      -7.256 -22.777 -18.088  1.00 95.85           O  
ATOM   1244  N   PHE A  80      -2.895 -20.896 -14.986  1.00 96.76           N  
ATOM   1245  H   PHE A  80      -2.344 -20.659 -15.799  1.00 96.76           H  
ATOM   1246  CA  PHE A  80      -2.166 -21.133 -13.733  1.00 96.76           C  
ATOM   1247  HA  PHE A  80      -2.366 -22.150 -13.396  1.00 96.76           H  
ATOM   1248  C   PHE A  80      -2.572 -20.190 -12.586  1.00 96.76           C  
ATOM   1249  CB  PHE A  80      -0.665 -21.007 -14.048  1.00 96.76           C  
ATOM   1250  HB2 PHE A  80      -0.421 -21.782 -14.775  1.00 96.76           H  
ATOM   1251  HB3 PHE A  80      -0.483 -20.045 -14.526  1.00 96.76           H  
ATOM   1252  O   PHE A  80      -2.721 -20.634 -11.449  1.00 96.76           O  
ATOM   1253  CG  PHE A  80       0.298 -21.167 -12.884  1.00 96.76           C  
ATOM   1254  CD1 PHE A  80       1.057 -20.070 -12.431  1.00 96.76           C  
ATOM   1255  HD1 PHE A  80       0.923 -19.101 -12.887  1.00 96.76           H  
ATOM   1256  CD2 PHE A  80       0.477 -22.427 -12.283  1.00 96.76           C  
ATOM   1257  HD2 PHE A  80      -0.094 -23.279 -12.621  1.00 96.76           H  
ATOM   1258  CE1 PHE A  80       1.986 -20.235 -11.386  1.00 96.76           C  
ATOM   1259  HE1 PHE A  80       2.571 -19.397 -11.038  1.00 96.76           H  
ATOM   1260  CE2 PHE A  80       1.396 -22.582 -11.230  1.00 96.76           C  
ATOM   1261  HE2 PHE A  80       1.512 -23.544 -10.753  1.00 96.76           H  
ATOM   1262  CZ  PHE A  80       2.150 -21.489 -10.779  1.00 96.76           C  
ATOM   1263  HZ  PHE A  80       2.845 -21.617  -9.962  1.00 96.76           H  
ATOM   1264  N   GLY A  81      -2.748 -18.892 -12.858  1.00 96.93           N  
ATOM   1265  H   GLY A  81      -2.649 -18.581 -13.813  1.00 96.93           H  
ATOM   1266  CA  GLY A  81      -2.909 -17.873 -11.813  1.00 96.93           C  
ATOM   1267  HA2 GLY A  81      -2.540 -18.262 -10.864  1.00 96.93           H  
ATOM   1268  HA3 GLY A  81      -2.284 -17.016 -12.065  1.00 96.93           H  
ATOM   1269  C   GLY A  81      -4.329 -17.358 -11.572  1.00 96.93           C  
ATOM   1270  O   GLY A  81      -4.515 -16.540 -10.674  1.00 96.93           O  
ATOM   1271  N   ARG A  82      -5.345 -17.799 -12.328  1.00 96.55           N  
ATOM   1272  H   ARG A  82      -5.108 -18.368 -13.128  1.00 96.55           H  
ATOM   1273  CA  ARG A  82      -6.720 -17.261 -12.224  1.00 96.55           C  
ATOM   1274  HA  ARG A  82      -6.627 -16.191 -12.041  1.00 96.55           H  
ATOM   1275  C   ARG A  82      -7.578 -17.791 -11.081  1.00 96.55           C  
ATOM   1276  CB  ARG A  82      -7.485 -17.424 -13.545  1.00 96.55           C  
ATOM   1277  HB2 ARG A  82      -6.912 -16.989 -14.364  1.00 96.55           H  
ATOM   1278  HB3 ARG A  82      -8.417 -16.863 -13.481  1.00 96.55           H  
ATOM   1279  O   ARG A  82      -8.665 -17.247 -10.876  1.00 96.55           O  
ATOM   1280  CG  ARG A  82      -7.816 -18.900 -13.816  1.00 96.55           C  
ATOM   1281  HG2 ARG A  82      -8.452 -19.289 -13.020  1.00 96.55           H  
ATOM   1282  HG3 ARG A  82      -6.904 -19.494 -13.854  1.00 96.55           H  
ATOM   1283  CD  ARG A  82      -8.566 -19.044 -15.131  1.00 96.55           C  
ATOM   1284  HD2 ARG A  82      -9.438 -18.390 -15.125  1.00 96.55           H  
ATOM   1285  HD3 ARG A  82      -7.897 -18.748 -15.938  1.00 96.55           H  
ATOM   1286  NE  ARG A  82      -9.000 -20.438 -15.309  1.00 96.55           N  
ATOM   1287  HE  ARG A  82      -8.837 -21.067 -14.536  1.00 96.55           H  
ATOM   1288  NH1 ARG A  82      -9.507 -20.258 -17.524  1.00 96.55           N  
ATOM   1289 HH11 ARG A  82      -9.137 -20.668 -18.370  1.00 96.55           H  
ATOM   1290 HH12 ARG A  82      -9.362 -19.262 -17.446  1.00 96.55           H  
ATOM   1291  NH2 ARG A  82      -9.366 -22.271 -16.582  1.00 96.55           N  
ATOM   1292 HH21 ARG A  82      -8.968 -22.583 -17.456  1.00 96.55           H  
ATOM   1293 HH22 ARG A  82      -9.070 -22.842 -15.803  1.00 96.55           H  
ATOM   1294  CZ  ARG A  82      -9.314 -20.982 -16.464  1.00 96.55           C  
ATOM   1295  N   GLN A  83      -7.173 -18.854 -10.391  1.00 95.23           N  
ATOM   1296  H   GLN A  83      -6.249 -19.228 -10.561  1.00 95.23           H  
ATOM   1297  CA  GLN A  83      -8.025 -19.457  -9.364  1.00 95.23           C  
ATOM   1298  HA  GLN A  83      -9.034 -19.492  -9.773  1.00 95.23           H  
ATOM   1299  C   GLN A  83      -8.052 -18.597  -8.089  1.00 95.23           C  
ATOM   1300  CB  GLN A  83      -7.609 -20.904  -9.053  1.00 95.23           C  
ATOM   1301  HB2 GLN A  83      -6.562 -20.915  -8.749  1.00 95.23           H  
ATOM   1302  HB3 GLN A  83      -8.204 -21.268  -8.215  1.00 95.23           H  
ATOM   1303  O   GLN A  83      -6.993 -18.155  -7.638  1.00 95.23           O  
ATOM   1304  CG  GLN A  83      -7.793 -21.867 -10.239  1.00 95.23           C  
ATOM   1305  HG2 GLN A  83      -7.418 -22.847  -9.943  1.00 95.23           H  
ATOM   1306  HG3 GLN A  83      -7.184 -21.526 -11.075  1.00 95.23           H  
ATOM   1307  CD  GLN A  83      -9.237 -22.042 -10.717  1.00 95.23           C  
ATOM   1308  NE2 GLN A  83      -9.443 -22.765 -11.795  1.00 95.23           N  
ATOM   1309 HE21 GLN A  83      -8.671 -23.281 -12.193  1.00 95.23           H  
ATOM   1310 HE22 GLN A  83     -10.412 -22.946 -12.015  1.00 95.23           H  
ATOM   1311  OE1 GLN A  83     -10.206 -21.550 -10.162  1.00 95.23           O  
ATOM   1312  N   PRO A  84      -9.233 -18.357  -7.484  1.00 93.80           N  
ATOM   1313  CA  PRO A  84      -9.332 -17.731  -6.171  1.00 93.80           C  
ATOM   1314  HA  PRO A  84      -9.005 -16.694  -6.253  1.00 93.80           H  
ATOM   1315  C   PRO A  84      -8.483 -18.463  -5.129  1.00 93.80           C  
ATOM   1316  CB  PRO A  84     -10.820 -17.762  -5.807  1.00 93.80           C  
ATOM   1317  HB2 PRO A  84     -11.107 -16.902  -5.202  1.00 93.80           H  
ATOM   1318  HB3 PRO A  84     -11.065 -18.688  -5.286  1.00 93.80           H  
ATOM   1319  O   PRO A  84      -8.567 -19.683  -4.996  1.00 93.80           O  
ATOM   1320  CG  PRO A  84     -11.505 -17.758  -7.170  1.00 93.80           C  
ATOM   1321  HG2 PRO A  84     -12.510 -18.178  -7.123  1.00 93.80           H  
ATOM   1322  HG3 PRO A  84     -11.525 -16.744  -7.571  1.00 93.80           H  
ATOM   1323  CD  PRO A  84     -10.565 -18.621  -8.008  1.00 93.80           C  
ATOM   1324  HD2 PRO A  84     -10.649 -18.340  -9.057  1.00 93.80           H  
ATOM   1325  HD3 PRO A  84     -10.805 -19.676  -7.875  1.00 93.80           H  
ATOM   1326  N   TYR A  85      -7.695 -17.710  -4.368  1.00 92.66           N  
ATOM   1327  H   TYR A  85      -7.716 -16.709  -4.501  1.00 92.66           H  
ATOM   1328  CA  TYR A  85      -6.896 -18.227  -3.256  1.00 92.66           C  
ATOM   1329  HA  TYR A  85      -7.082 -19.293  -3.130  1.00 92.66           H  
ATOM   1330  C   TYR A  85      -7.316 -17.519  -1.971  1.00 92.66           C  
ATOM   1331  CB  TYR A  85      -5.406 -18.036  -3.563  1.00 92.66           C  
ATOM   1332  HB2 TYR A  85      -5.235 -16.977  -3.754  1.00 92.66           H  
ATOM   1333  HB3 TYR A  85      -5.167 -18.575  -4.480  1.00 92.66           H  
ATOM   1334  O   TYR A  85      -7.577 -16.318  -1.993  1.00 92.66           O  
ATOM   1335  CG  TYR A  85      -4.447 -18.500  -2.476  1.00 92.66           C  
ATOM   1336  CD1 TYR A  85      -3.709 -17.552  -1.740  1.00 92.66           C  
ATOM   1337  HD1 TYR A  85      -3.857 -16.499  -1.924  1.00 92.66           H  
ATOM   1338  CD2 TYR A  85      -4.240 -19.874  -2.243  1.00 92.66           C  
ATOM   1339  HD2 TYR A  85      -4.789 -20.606  -2.816  1.00 92.66           H  
ATOM   1340  CE1 TYR A  85      -2.751 -17.971  -0.794  1.00 92.66           C  
ATOM   1341  HE1 TYR A  85      -2.167 -17.244  -0.250  1.00 92.66           H  
ATOM   1342  CE2 TYR A  85      -3.293 -20.297  -1.286  1.00 92.66           C  
ATOM   1343  HE2 TYR A  85      -3.117 -21.349  -1.120  1.00 92.66           H  
ATOM   1344  OH  TYR A  85      -1.555 -19.761   0.287  1.00 92.66           O  
ATOM   1345  HH  TYR A  85      -1.139 -19.007   0.711  1.00 92.66           H  
ATOM   1346  CZ  TYR A  85      -2.535 -19.347  -0.565  1.00 92.66           C  
ATOM   1347  N   LEU A  86      -7.365 -18.256  -0.862  1.00 87.18           N  
ATOM   1348  H   LEU A  86      -7.095 -19.228  -0.922  1.00 87.18           H  
ATOM   1349  CA  LEU A  86      -7.626 -17.722   0.473  1.00 87.18           C  
ATOM   1350  HA  LEU A  86      -8.006 -16.704   0.387  1.00 87.18           H  
ATOM   1351  C   LEU A  86      -6.303 -17.707   1.261  1.00 87.18           C  
ATOM   1352  CB  LEU A  86      -8.738 -18.558   1.134  1.00 87.18           C  
ATOM   1353  HB2 LEU A  86      -9.626 -18.504   0.505  1.00 87.18           H  
ATOM   1354  HB3 LEU A  86      -8.422 -19.601   1.179  1.00 87.18           H  
ATOM   1355  O   LEU A  86      -5.911 -18.754   1.781  1.00 87.18           O  
ATOM   1356  CG  LEU A  86      -9.111 -18.101   2.558  1.00 87.18           C  
ATOM   1357  HG  LEU A  86      -8.270 -18.283   3.228  1.00 87.18           H  
ATOM   1358  CD1 LEU A  86      -9.485 -16.619   2.612  1.00 87.18           C  
ATOM   1359 HD11 LEU A  86      -9.965 -16.389   3.563  1.00 87.18           H  
ATOM   1360 HD12 LEU A  86      -8.590 -16.004   2.519  1.00 87.18           H  
ATOM   1361 HD13 LEU A  86     -10.178 -16.390   1.803  1.00 87.18           H  
ATOM   1362  CD2 LEU A  86     -10.308 -18.913   3.054  1.00 87.18           C  
ATOM   1363 HD21 LEU A  86     -10.066 -19.975   3.027  1.00 87.18           H  
ATOM   1364 HD22 LEU A  86     -10.532 -18.637   4.084  1.00 87.18           H  
ATOM   1365 HD23 LEU A  86     -11.181 -18.719   2.431  1.00 87.18           H  
ATOM   1366  N   PRO A  87      -5.593 -16.565   1.327  1.00 89.62           N  
ATOM   1367  CA  PRO A  87      -4.323 -16.462   2.036  1.00 89.62           C  
ATOM   1368  HA  PRO A  87      -3.679 -17.294   1.751  1.00 89.62           H  
ATOM   1369  C   PRO A  87      -4.547 -16.501   3.549  1.00 89.62           C  
ATOM   1370  CB  PRO A  87      -3.676 -15.141   1.592  1.00 89.62           C  
ATOM   1371  HB2 PRO A  87      -2.673 -15.306   1.197  1.00 89.62           H  
ATOM   1372  HB3 PRO A  87      -3.629 -14.441   2.426  1.00 89.62           H  
ATOM   1373  O   PRO A  87      -5.593 -16.068   4.045  1.00 89.62           O  
ATOM   1374  CG  PRO A  87      -4.598 -14.594   0.502  1.00 89.62           C  
ATOM   1375  HG2 PRO A  87      -4.224 -14.887  -0.478  1.00 89.62           H  
ATOM   1376  HG3 PRO A  87      -4.701 -13.510   0.554  1.00 89.62           H  
ATOM   1377  CD  PRO A  87      -5.930 -15.273   0.763  1.00 89.62           C  
ATOM   1378  HD2 PRO A  87      -6.481 -15.344  -0.175  1.00 89.62           H  
ATOM   1379  HD3 PRO A  87      -6.508 -14.704   1.492  1.00 89.62           H  
ATOM   1380  N   ALA A  88      -3.560 -16.995   4.291  1.00 88.06           N  
ATOM   1381  H   ALA A  88      -2.716 -17.294   3.824  1.00 88.06           H  
ATOM   1382  CA  ALA A  88      -3.563 -16.921   5.749  1.00 88.06           C  
ATOM   1383  HA  ALA A  88      -4.499 -17.344   6.114  1.00 88.06           H  
ATOM   1384  C   ALA A  88      -3.484 -15.463   6.250  1.00 88.06           C  
ATOM   1385  CB  ALA A  88      -2.406 -17.778   6.277  1.00 88.06           C  
ATOM   1386  HB1 ALA A  88      -1.456 -17.363   5.938  1.00 88.06           H  
ATOM   1387  HB2 ALA A  88      -2.503 -18.798   5.907  1.00 88.06           H  
ATOM   1388  HB3 ALA A  88      -2.415 -17.788   7.367  1.00 88.06           H  
ATOM   1389  O   ALA A  88      -3.141 -14.547   5.503  1.00 88.06           O  
ATOM   1390  N   ALA A  89      -3.757 -15.257   7.542  1.00 87.06           N  
ATOM   1391  H   ALA A  89      -4.014 -16.048   8.114  1.00 87.06           H  
ATOM   1392  CA  ALA A  89      -3.406 -14.015   8.231  1.00 87.06           C  
ATOM   1393  HA  ALA A  89      -4.054 -13.211   7.882  1.00 87.06           H  
ATOM   1394  C   ALA A  89      -1.941 -13.642   7.948  1.00 87.06           C  
ATOM   1395  CB  ALA A  89      -3.604 -14.231   9.738  1.00 87.06           C  
ATOM   1396  HB1 ALA A  89      -3.462 -13.287  10.264  1.00 87.06           H  
ATOM   1397  HB2 ALA A  89      -2.872 -14.948  10.108  1.00 87.06           H  
ATOM   1398  HB3 ALA A  89      -4.604 -14.616   9.941  1.00 87.06           H  
ATOM   1399  O   ALA A  89      -1.083 -14.521   7.995  1.00 87.06           O  
ATOM   1400  N   GLU A  90      -1.655 -12.367   7.670  1.00 90.29           N  
ATOM   1401  H   GLU A  90      -2.419 -11.710   7.600  1.00 90.29           H  
ATOM   1402  CA  GLU A  90      -0.306 -11.869   7.330  1.00 90.29           C  
ATOM   1403  HA  GLU A  90      -0.400 -10.792   7.192  1.00 90.29           H  
ATOM   1404  C   GLU A  90       0.295 -12.403   6.008  1.00 90.29           C  
ATOM   1405  CB  GLU A  90       0.701 -12.072   8.486  1.00 90.29           C  
ATOM   1406  HB2 GLU A  90       1.060 -13.101   8.465  1.00 90.29           H  
ATOM   1407  HB3 GLU A  90       1.555 -11.421   8.299  1.00 90.29           H  
ATOM   1408  O   GLU A  90       1.407 -12.011   5.646  1.00 90.29           O  
ATOM   1409  CG  GLU A  90       0.173 -11.789   9.901  1.00 90.29           C  
ATOM   1410  HG2 GLU A  90      -0.646 -12.471  10.129  1.00 90.29           H  
ATOM   1411  HG3 GLU A  90      -0.231 -10.777   9.915  1.00 90.29           H  
ATOM   1412  CD  GLU A  90       1.250 -11.956  10.994  1.00 90.29           C  
ATOM   1413  OE1 GLU A  90       0.904 -11.725  12.177  1.00 90.29           O  
ATOM   1414  OE2 GLU A  90       2.423 -12.267  10.681  1.00 90.29           O  
ATOM   1415  N   GLU A  91      -0.389 -13.274   5.255  1.00 92.18           N  
ATOM   1416  H   GLU A  91      -1.302 -13.581   5.560  1.00 92.18           H  
ATOM   1417  CA  GLU A  91       0.113 -13.767   3.966  1.00 92.18           C  
ATOM   1418  HA  GLU A  91       1.186 -13.928   4.070  1.00 92.18           H  
ATOM   1419  C   GLU A  91      -0.088 -12.712   2.866  1.00 92.18           C  
ATOM   1420  CB  GLU A  91      -0.496 -15.140   3.614  1.00 92.18           C  
ATOM   1421  HB2 GLU A  91      -1.554 -15.012   3.385  1.00 92.18           H  
ATOM   1422  HB3 GLU A  91      -0.404 -15.789   4.485  1.00 92.18           H  
ATOM   1423  O   GLU A  91      -1.152 -12.090   2.742  1.00 92.18           O  
ATOM   1424  CG  GLU A  91       0.206 -15.828   2.424  1.00 92.18           C  
ATOM   1425  HG2 GLU A  91       1.263 -15.941   2.663  1.00 92.18           H  
ATOM   1426  HG3 GLU A  91       0.129 -15.179   1.552  1.00 92.18           H  
ATOM   1427  CD  GLU A  91      -0.369 -17.209   2.045  1.00 92.18           C  
ATOM   1428  OE1 GLU A  91       0.061 -17.784   1.013  1.00 92.18           O  
ATOM   1429  OE2 GLU A  91      -1.253 -17.747   2.750  1.00 92.18           O  
ATOM   1430  N   LEU A  92       0.953 -12.512   2.054  1.00 95.40           N  
ATOM   1431  H   LEU A  92       1.795 -13.049   2.206  1.00 95.40           H  
ATOM   1432  CA  LEU A  92       0.920 -11.649   0.881  1.00 95.40           C  
ATOM   1433  HA  LEU A  92       0.463 -10.701   1.168  1.00 95.40           H  
ATOM   1434  C   LEU A  92       0.054 -12.279  -0.210  1.00 95.40           C  
ATOM   1435  CB  LEU A  92       2.344 -11.378   0.362  1.00 95.40           C  
ATOM   1436  HB2 LEU A  92       2.804 -12.337   0.123  1.00 95.40           H  
ATOM   1437  HB3 LEU A  92       2.282 -10.806  -0.564  1.00 95.40           H  
ATOM   1438  O   LEU A  92       0.134 -13.472  -0.515  1.00 95.40           O  
ATOM   1439  CG  LEU A  92       3.237 -10.613   1.355  1.00 95.40           C  
ATOM   1440  HG  LEU A  92       3.149 -11.052   2.348  1.00 95.40           H  
ATOM   1441  CD1 LEU A  92       4.700 -10.695   0.928  1.00 95.40           C  
ATOM   1442 HD11 LEU A  92       5.335 -10.294   1.717  1.00 95.40           H  
ATOM   1443 HD12 LEU A  92       4.976 -11.738   0.775  1.00 95.40           H  
ATOM   1444 HD13 LEU A  92       4.862 -10.135   0.007  1.00 95.40           H  
ATOM   1445  CD2 LEU A  92       2.850  -9.137   1.431  1.00 95.40           C  
ATOM   1446 HD21 LEU A  92       1.833  -9.045   1.814  1.00 95.40           H  
ATOM   1447 HD22 LEU A  92       3.531  -8.612   2.101  1.00 95.40           H  
ATOM   1448 HD23 LEU A  92       2.899  -8.682   0.442  1.00 95.40           H  
ATOM   1449  N   CYS A  93      -0.744 -11.443  -0.854  1.00 97.12           N  
ATOM   1450  H   CYS A  93      -0.747 -10.473  -0.574  1.00 97.12           H  
ATOM   1451  CA  CYS A  93      -1.657 -11.826  -1.915  1.00 97.12           C  
ATOM   1452  HA  CYS A  93      -1.303 -12.743  -2.386  1.00 97.12           H  
ATOM   1453  C   CYS A  93      -1.702 -10.754  -3.003  1.00 97.12           C  
ATOM   1454  CB  CYS A  93      -3.022 -12.117  -1.282  1.00 97.12           C  
ATOM   1455  HB2 CYS A  93      -3.704 -12.522  -2.030  1.00 97.12           H  
ATOM   1456  HB3 CYS A  93      -2.861 -12.862  -0.503  1.00 97.12           H  
ATOM   1457  O   CYS A  93      -1.191  -9.645  -2.846  1.00 97.12           O  
ATOM   1458  SG  CYS A  93      -3.751 -10.629  -0.535  1.00 97.12           S  
ATOM   1459  HG  CYS A  93      -4.721 -11.235   0.157  1.00 97.12           H  
ATOM   1460  N   ILE A  94      -2.316 -11.091  -4.130  1.00 98.30           N  
ATOM   1461  H   ILE A  94      -2.722 -12.013  -4.201  1.00 98.30           H  
ATOM   1462  CA  ILE A  94      -2.657 -10.112  -5.158  1.00 98.30           C  
ATOM   1463  HA  ILE A  94      -2.202  -9.153  -4.911  1.00 98.30           H  
ATOM   1464  C   ILE A  94      -4.170  -9.941  -5.108  1.00 98.30           C  
ATOM   1465  CB  ILE A  94      -2.125 -10.520  -6.544  1.00 98.30           C  
ATOM   1466  HB  ILE A  94      -2.721 -11.354  -6.914  1.00 98.30           H  
ATOM   1467  O   ILE A  94      -4.907 -10.922  -5.208  1.00 98.30           O  
ATOM   1468  CG1 ILE A  94      -0.644 -10.962  -6.481  1.00 98.30           C  
ATOM   1469 HG12 ILE A  94      -0.541 -11.794  -5.784  1.00 98.30           H  
ATOM   1470 HG13 ILE A  94      -0.031 -10.136  -6.122  1.00 98.30           H  
ATOM   1471  CG2 ILE A  94      -2.291  -9.332  -7.504  1.00 98.30           C  
ATOM   1472 HG21 ILE A  94      -1.597  -8.534  -7.239  1.00 98.30           H  
ATOM   1473 HG22 ILE A  94      -3.307  -8.939  -7.462  1.00 98.30           H  
ATOM   1474 HG23 ILE A  94      -2.096  -9.657  -8.526  1.00 98.30           H  
ATOM   1475  CD1 ILE A  94      -0.091 -11.450  -7.820  1.00 98.30           C  
ATOM   1476 HD11 ILE A  94       0.883 -11.914  -7.663  1.00 98.30           H  
ATOM   1477 HD12 ILE A  94       0.023 -10.616  -8.513  1.00 98.30           H  
ATOM   1478 HD13 ILE A  94      -0.777 -12.180  -8.248  1.00 98.30           H  
ATOM   1479  N   ALA A  95      -4.628  -8.711  -4.917  1.00 97.19           N  
ATOM   1480  H   ALA A  95      -3.964  -7.949  -4.899  1.00 97.19           H  
ATOM   1481  CA  ALA A  95      -6.035  -8.371  -4.769  1.00 97.19           C  
ATOM   1482  HA  ALA A  95      -6.637  -9.271  -4.896  1.00 97.19           H  
ATOM   1483  C   ALA A  95      -6.461  -7.367  -5.846  1.00 97.19           C  
ATOM   1484  CB  ALA A  95      -6.269  -7.855  -3.344  1.00 97.19           C  
ATOM   1485  HB1 ALA A  95      -6.013  -8.631  -2.623  1.00 97.19           H  
ATOM   1486  HB2 ALA A  95      -5.642  -6.983  -3.155  1.00 97.19           H  
ATOM   1487  HB3 ALA A  95      -7.316  -7.579  -3.216  1.00 97.19           H  
ATOM   1488  O   ALA A  95      -5.649  -6.558  -6.301  1.00 97.19           O  
ATOM   1489  N   GLN A  96      -7.733  -7.392  -6.245  1.00 96.93           N  
ATOM   1490  H   GLN A  96      -8.347  -8.095  -5.860  1.00 96.93           H  
ATOM   1491  CA  GLN A  96      -8.303  -6.304  -7.046  1.00 96.93           C  
ATOM   1492  HA  GLN A  96      -7.543  -5.970  -7.752  1.00 96.93           H  
ATOM   1493  C   GLN A  96      -8.665  -5.128  -6.136  1.00 96.93           C  
ATOM   1494  CB  GLN A  96      -9.516  -6.760  -7.868  1.00 96.93           C  
ATOM   1495  HB2 GLN A  96     -10.324  -7.054  -7.199  1.00 96.93           H  
ATOM   1496  HB3 GLN A  96      -9.861  -5.922  -8.475  1.00 96.93           H  
ATOM   1497  O   GLN A  96      -9.306  -5.348  -5.110  1.00 96.93           O  
ATOM   1498  CG  GLN A  96      -9.159  -7.927  -8.792  1.00 96.93           C  
ATOM   1499  HG2 GLN A  96      -8.312  -7.649  -9.419  1.00 96.93           H  
ATOM   1500  HG3 GLN A  96      -8.881  -8.788  -8.184  1.00 96.93           H  
ATOM   1501  CD  GLN A  96     -10.330  -8.339  -9.666  1.00 96.93           C  
ATOM   1502  NE2 GLN A  96     -10.323  -7.993 -10.937  1.00 96.93           N  
ATOM   1503 HE21 GLN A  96     -11.087  -8.334 -11.502  1.00 96.93           H  
ATOM   1504 HE22 GLN A  96      -9.533  -7.495 -11.323  1.00 96.93           H  
ATOM   1505  OE1 GLN A  96     -11.280  -8.968  -9.215  1.00 96.93           O  
ATOM   1506  N   LEU A  97      -8.276  -3.903  -6.500  1.00 90.26           N  
ATOM   1507  H   LEU A  97      -7.753  -3.811  -7.359  1.00 90.26           H  
ATOM   1508  CA  LEU A  97      -8.551  -2.685  -5.722  1.00 90.26           C  
ATOM   1509  HA  LEU A  97      -8.634  -2.945  -4.667  1.00 90.26           H  
ATOM   1510  C   LEU A  97      -9.864  -2.017  -6.175  1.00 90.26           C  
ATOM   1511  CB  LEU A  97      -7.346  -1.733  -5.861  1.00 90.26           C  
ATOM   1512  HB2 LEU A  97      -6.475  -2.208  -5.410  1.00 90.26           H  
ATOM   1513  HB3 LEU A  97      -7.144  -1.590  -6.922  1.00 90.26           H  
ATOM   1514  O   LEU A  97      -9.861  -1.379  -7.232  1.00 90.26           O  
ATOM   1515  CG  LEU A  97      -7.533  -0.335  -5.235  1.00 90.26           C  
ATOM   1516  HG  LEU A  97      -8.336   0.194  -5.749  1.00 90.26           H  
ATOM   1517  CD1 LEU A  97      -7.852  -0.374  -3.742  1.00 90.26           C  
ATOM   1518 HD11 LEU A  97      -7.949   0.650  -3.380  1.00 90.26           H  
ATOM   1519 HD12 LEU A  97      -7.039  -0.866  -3.209  1.00 90.26           H  
ATOM   1520 HD13 LEU A  97      -8.792  -0.896  -3.563  1.00 90.26           H  
ATOM   1521  CD2 LEU A  97      -6.249   0.466  -5.417  1.00 90.26           C  
ATOM   1522 HD21 LEU A  97      -6.384   1.479  -5.037  1.00 90.26           H  
ATOM   1523 HD22 LEU A  97      -5.440  -0.008  -4.863  1.00 90.26           H  
ATOM   1524 HD23 LEU A  97      -5.986   0.521  -6.474  1.00 90.26           H  
ATOM   1525  N   PRO A  98     -10.975  -2.088  -5.413  1.00 86.61           N  
ATOM   1526  CA  PRO A  98     -12.229  -1.448  -5.808  1.00 86.61           C  
ATOM   1527  HA  PRO A  98     -12.499  -1.829  -6.793  1.00 86.61           H  
ATOM   1528  C   PRO A  98     -12.090   0.087  -5.839  1.00 86.61           C  
ATOM   1529  CB  PRO A  98     -13.281  -1.901  -4.784  1.00 86.61           C  
ATOM   1530  HB2 PRO A  98     -13.430  -1.127  -4.032  1.00 86.61           H  
ATOM   1531  HB3 PRO A  98     -14.228  -2.149  -5.264  1.00 86.61           H  
ATOM   1532  O   PRO A  98     -11.378   0.641  -5.004  1.00 86.61           O  
ATOM   1533  CG  PRO A  98     -12.652  -3.126  -4.120  1.00 86.61           C  
ATOM   1534  HG2 PRO A  98     -12.834  -4.014  -4.726  1.00 86.61           H  
ATOM   1535  HG3 PRO A  98     -13.016  -3.270  -3.102  1.00 86.61           H  
ATOM   1536  CD  PRO A  98     -11.168  -2.780  -4.148  1.00 86.61           C  
ATOM   1537  HD2 PRO A  98     -10.931  -2.104  -3.327  1.00 86.61           H  
ATOM   1538  HD3 PRO A  98     -10.573  -3.689  -4.060  1.00 86.61           H  
ATOM   1539  N   PRO A  99     -12.772   0.804  -6.754  1.00 82.25           N  
ATOM   1540  CA  PRO A  99     -13.721   0.314  -7.759  1.00 82.25           C  
ATOM   1541  HA  PRO A  99     -14.320  -0.501  -7.352  1.00 82.25           H  
ATOM   1542  C   PRO A  99     -13.062  -0.184  -9.061  1.00 82.25           C  
ATOM   1543  CB  PRO A  99     -14.633   1.518  -8.022  1.00 82.25           C  
ATOM   1544  HB2 PRO A  99     -15.380   1.588  -7.232  1.00 82.25           H  
ATOM   1545  HB3 PRO A  99     -15.118   1.480  -8.997  1.00 82.25           H  
ATOM   1546  O   PRO A  99     -13.770  -0.496 -10.017  1.00 82.25           O  
ATOM   1547  CG  PRO A  99     -13.663   2.694  -7.914  1.00 82.25           C  
ATOM   1548  HG2 PRO A  99     -14.180   3.626  -7.681  1.00 82.25           H  
ATOM   1549  HG3 PRO A  99     -13.094   2.790  -8.838  1.00 82.25           H  
ATOM   1550  CD  PRO A  99     -12.737   2.261  -6.778  1.00 82.25           C  
ATOM   1551  HD2 PRO A  99     -13.114   2.644  -5.829  1.00 82.25           H  
ATOM   1552  HD3 PRO A  99     -11.724   2.625  -6.949  1.00 82.25           H  
ATOM   1553  N   SER A 100     -11.729  -0.239  -9.135  1.00 80.75           N  
ATOM   1554  H   SER A 100     -11.185  -0.077  -8.300  1.00 80.75           H  
ATOM   1555  CA  SER A 100     -11.032  -0.811 -10.288  1.00 80.75           C  
ATOM   1556  HA  SER A 100     -11.523  -0.446 -11.191  1.00 80.75           H  
ATOM   1557  C   SER A 100     -11.119  -2.345 -10.300  1.00 80.75           C  
ATOM   1558  CB  SER A 100      -9.574  -0.330 -10.343  1.00 80.75           C  
ATOM   1559  HB2 SER A 100      -9.246  -0.321 -11.383  1.00 80.75           H  
ATOM   1560  HB3 SER A 100      -9.497   0.685  -9.952  1.00 80.75           H  
ATOM   1561  O   SER A 100     -11.390  -2.989  -9.287  1.00 80.75           O  
ATOM   1562  OG  SER A 100      -8.724  -1.193  -9.623  1.00 80.75           O  
ATOM   1563  HG  SER A 100      -9.034  -1.236  -8.716  1.00 80.75           H  
ATOM   1564  N   SER A 101     -10.828  -2.939 -11.455  1.00 86.73           N  
ATOM   1565  H   SER A 101     -10.661  -2.362 -12.267  1.00 86.73           H  
ATOM   1566  CA  SER A 101     -10.547  -4.372 -11.603  1.00 86.73           C  
ATOM   1567  HA  SER A 101     -10.865  -4.894 -10.700  1.00 86.73           H  
ATOM   1568  C   SER A 101      -9.043  -4.654 -11.752  1.00 86.73           C  
ATOM   1569  CB  SER A 101     -11.372  -4.933 -12.766  1.00 86.73           C  
ATOM   1570  HB2 SER A 101     -12.430  -4.834 -12.525  1.00 86.73           H  
ATOM   1571  HB3 SER A 101     -11.145  -5.990 -12.906  1.00 86.73           H  
ATOM   1572  O   SER A 101      -8.653  -5.707 -12.263  1.00 86.73           O  
ATOM   1573  OG  SER A 101     -11.100  -4.220 -13.962  1.00 86.73           O  
ATOM   1574  HG  SER A 101     -11.678  -4.555 -14.652  1.00 86.73           H  
ATOM   1575  N   GLU A 102      -8.192  -3.701 -11.358  1.00 94.96           N  
ATOM   1576  H   GLU A 102      -8.552  -2.902 -10.856  1.00 94.96           H  
ATOM   1577  CA  GLU A 102      -6.733  -3.781 -11.468  1.00 94.96           C  
ATOM   1578  HA  GLU A 102      -6.479  -4.300 -12.392  1.00 94.96           H  
ATOM   1579  C   GLU A 102      -6.135  -4.585 -10.311  1.00 94.96           C  
ATOM   1580  CB  GLU A 102      -6.103  -2.380 -11.536  1.00 94.96           C  
ATOM   1581  HB2 GLU A 102      -6.320  -1.853 -10.607  1.00 94.96           H  
ATOM   1582  HB3 GLU A 102      -5.021  -2.495 -11.601  1.00 94.96           H  
ATOM   1583  O   GLU A 102      -6.544  -4.451  -9.157  1.00 94.96           O  
ATOM   1584  CG  GLU A 102      -6.600  -1.524 -12.716  1.00 94.96           C  
ATOM   1585  HG2 GLU A 102      -7.369  -2.058 -13.275  1.00 94.96           H  
ATOM   1586  HG3 GLU A 102      -7.063  -0.618 -12.325  1.00 94.96           H  
ATOM   1587  CD  GLU A 102      -5.461  -1.151 -13.671  1.00 94.96           C  
ATOM   1588  OE1 GLU A 102      -5.135  -2.015 -14.527  1.00 94.96           O  
ATOM   1589  OE2 GLU A 102      -4.945  -0.020 -13.572  1.00 94.96           O  
ATOM   1590  N   TRP A 103      -5.162  -5.433 -10.640  1.00 97.95           N  
ATOM   1591  H   TRP A 103      -4.842  -5.453 -11.597  1.00 97.95           H  
ATOM   1592  CA  TRP A 103      -4.488  -6.317  -9.695  1.00 97.95           C  
ATOM   1593  HA  TRP A 103      -5.195  -6.622  -8.924  1.00 97.95           H  
ATOM   1594  C   TRP A 103      -3.327  -5.586  -9.019  1.00 97.95           C  
ATOM   1595  CB  TRP A 103      -4.022  -7.573 -10.441  1.00 97.95           C  
ATOM   1596  HB2 TRP A 103      -3.447  -8.195  -9.755  1.00 97.95           H  
ATOM   1597  HB3 TRP A 103      -3.354  -7.283 -11.252  1.00 97.95           H  
ATOM   1598  O   TRP A 103      -2.408  -5.118  -9.692  1.00 97.95           O  
ATOM   1599  CG  TRP A 103      -5.132  -8.411 -11.000  1.00 97.95           C  
ATOM   1600  CD1 TRP A 103      -5.561  -8.403 -12.281  1.00 97.95           C  
ATOM   1601  HD1 TRP A 103      -5.144  -7.790 -13.067  1.00 97.95           H  
ATOM   1602  CD2 TRP A 103      -6.003  -9.350 -10.298  1.00 97.95           C  
ATOM   1603  CE2 TRP A 103      -6.944  -9.880 -11.234  1.00 97.95           C  
ATOM   1604  CE3 TRP A 103      -6.102  -9.791  -8.960  1.00 97.95           C  
ATOM   1605  HE3 TRP A 103      -5.412  -9.405  -8.224  1.00 97.95           H  
ATOM   1606  NE1 TRP A 103      -6.613  -9.283 -12.437  1.00 97.95           N  
ATOM   1607  HE1 TRP A 103      -7.066  -9.436 -13.326  1.00 97.95           H  
ATOM   1608  CH2 TRP A 103      -8.018 -11.199  -9.508  1.00 97.95           C  
ATOM   1609  HH2 TRP A 103      -8.800 -11.873  -9.191  1.00 97.95           H  
ATOM   1610  CZ2 TRP A 103      -7.937 -10.795 -10.853  1.00 97.95           C  
ATOM   1611  HZ2 TRP A 103      -8.636 -11.169 -11.586  1.00 97.95           H  
ATOM   1612  CZ3 TRP A 103      -7.094 -10.707  -8.569  1.00 97.95           C  
ATOM   1613  HZ3 TRP A 103      -7.156 -11.010  -7.534  1.00 97.95           H  
ATOM   1614  N   HIS A 104      -3.348  -5.526  -7.690  1.00 98.07           N  
ATOM   1615  H   HIS A 104      -4.140  -5.924  -7.206  1.00 98.07           H  
ATOM   1616  CA  HIS A 104      -2.334  -4.875  -6.864  1.00 98.07           C  
ATOM   1617  HA  HIS A 104      -1.468  -4.626  -7.478  1.00 98.07           H  
ATOM   1618  C   HIS A 104      -1.858  -5.803  -5.746  1.00 98.07           C  
ATOM   1619  CB  HIS A 104      -2.895  -3.567  -6.299  1.00 98.07           C  
ATOM   1620  HB2 HIS A 104      -3.830  -3.780  -5.780  1.00 98.07           H  
ATOM   1621  HB3 HIS A 104      -2.191  -3.143  -5.583  1.00 98.07           H  
ATOM   1622  O   HIS A 104      -2.561  -6.732  -5.346  1.00 98.07           O  
ATOM   1623  CG  HIS A 104      -3.160  -2.544  -7.368  1.00 98.07           C  
ATOM   1624  CD2 HIS A 104      -4.378  -2.247  -7.912  1.00 98.07           C  
ATOM   1625  HD2 HIS A 104      -5.320  -2.706  -7.650  1.00 98.07           H  
ATOM   1626  ND1 HIS A 104      -2.221  -1.777  -8.023  1.00 98.07           N  
ATOM   1627  HD1 HIS A 104      -1.226  -1.767  -7.850  1.00 98.07           H  
ATOM   1628  CE1 HIS A 104      -2.861  -1.038  -8.947  1.00 98.07           C  
ATOM   1629  HE1 HIS A 104      -2.395  -0.336  -9.623  1.00 98.07           H  
ATOM   1630  NE2 HIS A 104      -4.178  -1.271  -8.888  1.00 98.07           N  
ATOM   1631  N   ARG A 105      -0.652  -5.552  -5.229  1.00 98.12           N  
ATOM   1632  H   ARG A 105      -0.145  -4.731  -5.528  1.00 98.12           H  
ATOM   1633  CA  ARG A 105      -0.115  -6.318  -4.103  1.00 98.12           C  
ATOM   1634  HA  ARG A 105      -0.301  -7.377  -4.278  1.00 98.12           H  
ATOM   1635  C   ARG A 105      -0.843  -5.934  -2.828  1.00 98.12           C  
ATOM   1636  CB  ARG A 105       1.391  -6.098  -3.946  1.00 98.12           C  
ATOM   1637  HB2 ARG A 105       1.581  -5.052  -3.707  1.00 98.12           H  
ATOM   1638  HB3 ARG A 105       1.755  -6.712  -3.122  1.00 98.12           H  
ATOM   1639  O   ARG A 105      -1.101  -4.755  -2.579  1.00 98.12           O  
ATOM   1640  CG  ARG A 105       2.134  -6.478  -5.228  1.00 98.12           C  
ATOM   1641  HG2 ARG A 105       1.878  -5.779  -6.025  1.00 98.12           H  
ATOM   1642  HG3 ARG A 105       1.842  -7.485  -5.526  1.00 98.12           H  
ATOM   1643  CD  ARG A 105       3.642  -6.457  -5.047  1.00 98.12           C  
ATOM   1644  HD2 ARG A 105       3.917  -7.135  -4.239  1.00 98.12           H  
ATOM   1645  HD3 ARG A 105       4.082  -6.820  -5.976  1.00 98.12           H  
ATOM   1646  NE  ARG A 105       4.144  -5.103  -4.765  1.00 98.12           N  
ATOM   1647  HE  ARG A 105       3.486  -4.338  -4.742  1.00 98.12           H  
ATOM   1648  NH1 ARG A 105       6.325  -5.692  -4.559  1.00 98.12           N  
ATOM   1649 HH11 ARG A 105       7.253  -5.474  -4.227  1.00 98.12           H  
ATOM   1650 HH12 ARG A 105       6.119  -6.608  -4.931  1.00 98.12           H  
ATOM   1651  NH2 ARG A 105       5.733  -3.580  -4.203  1.00 98.12           N  
ATOM   1652 HH21 ARG A 105       5.005  -2.890  -4.082  1.00 98.12           H  
ATOM   1653 HH22 ARG A 105       6.690  -3.340  -3.986  1.00 98.12           H  
ATOM   1654  CZ  ARG A 105       5.394  -4.793  -4.505  1.00 98.12           C  
ATOM   1655  N   ALA A 106      -1.135  -6.934  -2.014  1.00 95.79           N  
ATOM   1656  H   ALA A 106      -0.918  -7.881  -2.289  1.00 95.79           H  
ATOM   1657  CA  ALA A 106      -1.814  -6.761  -0.751  1.00 95.79           C  
ATOM   1658  HA  ALA A 106      -1.570  -5.767  -0.375  1.00 95.79           H  
ATOM   1659  C   ALA A 106      -1.333  -7.773   0.298  1.00 95.79           C  
ATOM   1660  CB  ALA A 106      -3.324  -6.839  -1.017  1.00 95.79           C  
ATOM   1661  HB1 ALA A 106      -3.589  -7.826  -1.396  1.00 95.79           H  
ATOM   1662  HB2 ALA A 106      -3.866  -6.643  -0.092  1.00 95.79           H  
ATOM   1663  HB3 ALA A 106      -3.614  -6.084  -1.748  1.00 95.79           H  
ATOM   1664  O   ALA A 106      -0.601  -8.717  -0.002  1.00 95.79           O  
ATOM   1665  N   VAL A 107      -1.761  -7.569   1.539  1.00 93.71           N  
ATOM   1666  H   VAL A 107      -2.311  -6.738   1.707  1.00 93.71           H  
ATOM   1667  CA  VAL A 107      -1.647  -8.531   2.641  1.00 93.71           C  
ATOM   1668  HA  VAL A 107      -1.332  -9.494   2.241  1.00 93.71           H  
ATOM   1669  C   VAL A 107      -3.025  -8.730   3.267  1.00 93.71           C  
ATOM   1670  CB  VAL A 107      -0.580  -8.084   3.662  1.00 93.71           C  
ATOM   1671  HB  VAL A 107       0.369  -8.000   3.133  1.00 93.71           H  
ATOM   1672  O   VAL A 107      -3.812  -7.784   3.347  1.00 93.71           O  
ATOM   1673  CG1 VAL A 107      -0.863  -6.717   4.292  1.00 93.71           C  
ATOM   1674 HG11 VAL A 107      -1.810  -6.741   4.831  1.00 93.71           H  
ATOM   1675 HG12 VAL A 107      -0.903  -5.954   3.515  1.00 93.71           H  
ATOM   1676 HG13 VAL A 107      -0.062  -6.458   4.984  1.00 93.71           H  
ATOM   1677  CG2 VAL A 107      -0.389  -9.115   4.778  1.00 93.71           C  
ATOM   1678 HG21 VAL A 107      -0.096 -10.070   4.343  1.00 93.71           H  
ATOM   1679 HG22 VAL A 107       0.394  -8.783   5.459  1.00 93.71           H  
ATOM   1680 HG23 VAL A 107      -1.306  -9.245   5.353  1.00 93.71           H  
ATOM   1681  N   VAL A 108      -3.330  -9.950   3.711  1.00 91.06           N  
ATOM   1682  H   VAL A 108      -2.651 -10.688   3.594  1.00 91.06           H  
ATOM   1683  CA  VAL A 108      -4.576 -10.256   4.429  1.00 91.06           C  
ATOM   1684  HA  VAL A 108      -5.402  -9.737   3.942  1.00 91.06           H  
ATOM   1685  C   VAL A 108      -4.507  -9.740   5.867  1.00 91.06           C  
ATOM   1686  CB  VAL A 108      -4.872 -11.765   4.356  1.00 91.06           C  
ATOM   1687  HB  VAL A 108      -3.975 -12.316   4.637  1.00 91.06           H  
ATOM   1688  O   VAL A 108      -3.741 -10.256   6.682  1.00 91.06           O  
ATOM   1689  CG1 VAL A 108      -6.031 -12.219   5.248  1.00 91.06           C  
ATOM   1690 HG11 VAL A 108      -6.936 -11.678   4.973  1.00 91.06           H  
ATOM   1691 HG12 VAL A 108      -5.793 -12.052   6.298  1.00 91.06           H  
ATOM   1692 HG13 VAL A 108      -6.198 -13.288   5.114  1.00 91.06           H  
ATOM   1693  CG2 VAL A 108      -5.255 -12.126   2.918  1.00 91.06           C  
ATOM   1694 HG21 VAL A 108      -5.522 -13.183   2.880  1.00 91.06           H  
ATOM   1695 HG22 VAL A 108      -6.109 -11.533   2.590  1.00 91.06           H  
ATOM   1696 HG23 VAL A 108      -4.404 -11.947   2.261  1.00 91.06           H  
ATOM   1697  N   LEU A 109      -5.349  -8.746   6.184  1.00 88.51           N  
ATOM   1698  H   LEU A 109      -5.966  -8.388   5.469  1.00 88.51           H  
ATOM   1699  CA  LEU A 109      -5.585  -8.280   7.561  1.00 88.51           C  
ATOM   1700  HA  LEU A 109      -4.639  -8.224   8.099  1.00 88.51           H  
ATOM   1701  C   LEU A 109      -6.488  -9.242   8.322  1.00 88.51           C  
ATOM   1702  CB  LEU A 109      -6.326  -6.914   7.632  1.00 88.51           C  
ATOM   1703  HB2 LEU A 109      -7.380  -7.085   7.411  1.00 88.51           H  
ATOM   1704  HB3 LEU A 109      -6.298  -6.625   8.683  1.00 88.51           H  
ATOM   1705  O   LEU A 109      -6.615  -9.143   9.532  1.00 88.51           O  
ATOM   1706  CG  LEU A 109      -5.929  -5.692   6.790  1.00 88.51           C  
ATOM   1707  HG  LEU A 109      -6.680  -5.534   6.016  1.00 88.51           H  
ATOM   1708  CD1 LEU A 109      -5.903  -4.430   7.658  1.00 88.51           C  
ATOM   1709 HD11 LEU A 109      -5.713  -3.559   7.030  1.00 88.51           H  
ATOM   1710 HD12 LEU A 109      -5.114  -4.508   8.405  1.00 88.51           H  
ATOM   1711 HD13 LEU A 109      -6.868  -4.306   8.149  1.00 88.51           H  
ATOM   1712  CD2 LEU A 109      -4.590  -5.836   6.104  1.00 88.51           C  
ATOM   1713 HD21 LEU A 109      -4.163  -4.855   5.900  1.00 88.51           H  
ATOM   1714 HD22 LEU A 109      -4.721  -6.395   5.177  1.00 88.51           H  
ATOM   1715 HD23 LEU A 109      -3.902  -6.413   6.723  1.00 88.51           H  
ATOM   1716  N   GLU A 110      -7.261 -10.014   7.570  1.00 85.96           N  
ATOM   1717  H   GLU A 110      -7.076 -10.004   6.577  1.00 85.96           H  
ATOM   1718  CA  GLU A 110      -8.630 -10.332   7.925  1.00 85.96           C  
ATOM   1719  HA  GLU A 110      -8.731 -10.683   8.952  1.00 85.96           H  
ATOM   1720  C   GLU A 110      -9.163 -11.357   6.930  1.00 85.96           C  
ATOM   1721  CB  GLU A 110      -9.416  -9.038   7.760  1.00 85.96           C  
ATOM   1722  HB2 GLU A 110      -9.222  -8.713   6.738  1.00 85.96           H  
ATOM   1723  HB3 GLU A 110      -9.042  -8.278   8.447  1.00 85.96           H  
ATOM   1724  O   GLU A 110      -9.214 -11.077   5.733  1.00 85.96           O  
ATOM   1725  CG  GLU A 110     -10.919  -9.155   7.934  1.00 85.96           C  
ATOM   1726  HG2 GLU A 110     -11.266 -10.070   7.455  1.00 85.96           H  
ATOM   1727  HG3 GLU A 110     -11.424  -8.306   7.473  1.00 85.96           H  
ATOM   1728  CD  GLU A 110     -11.233  -9.184   9.404  1.00 85.96           C  
ATOM   1729  OE1 GLU A 110     -11.113 -10.301   9.941  1.00 85.96           O  
ATOM   1730  OE2 GLU A 110     -11.456  -8.100   9.994  1.00 85.96           O  
ATOM   1731  N   GLN A 111      -9.654 -12.490   7.416  1.00 83.30           N  
ATOM   1732  H   GLN A 111      -9.648 -12.608   8.419  1.00 83.30           H  
ATOM   1733  CA  GLN A 111     -10.660 -13.252   6.683  1.00 83.30           C  
ATOM   1734  HA  GLN A 111     -10.676 -12.964   5.632  1.00 83.30           H  
ATOM   1735  C   GLN A 111     -12.014 -12.898   7.297  1.00 83.30           C  
ATOM   1736  CB  GLN A 111     -10.371 -14.757   6.755  1.00 83.30           C  
ATOM   1737  HB2 GLN A 111     -10.382 -15.080   7.795  1.00 83.30           H  
ATOM   1738  HB3 GLN A 111     -11.167 -15.280   6.224  1.00 83.30           H  
ATOM   1739  O   GLN A 111     -12.154 -12.946   8.512  1.00 83.30           O  
ATOM   1740  CG  GLN A 111      -9.018 -15.135   6.123  1.00 83.30           C  
ATOM   1741  HG2 GLN A 111      -8.209 -14.683   6.697  1.00 83.30           H  
ATOM   1742  HG3 GLN A 111      -8.971 -14.744   5.107  1.00 83.30           H  
ATOM   1743  CD  GLN A 111      -8.787 -16.645   6.081  1.00 83.30           C  
ATOM   1744  NE2 GLN A 111      -7.649 -17.103   5.615  1.00 83.30           N  
ATOM   1745 HE21 GLN A 111      -7.570 -18.107   5.550  1.00 83.30           H  
ATOM   1746 HE22 GLN A 111      -6.970 -16.490   5.187  1.00 83.30           H  
ATOM   1747  OE1 GLN A 111      -9.621 -17.460   6.438  1.00 83.30           O  
ATOM   1748  N   ILE A 112     -13.013 -12.565   6.486  1.00 77.11           N  
ATOM   1749  H   ILE A 112     -12.844 -12.560   5.490  1.00 77.11           H  
ATOM   1750  CA  ILE A 112     -14.393 -12.319   6.919  1.00 77.11           C  
ATOM   1751  HA  ILE A 112     -14.452 -12.362   8.006  1.00 77.11           H  
ATOM   1752  C   ILE A 112     -15.238 -13.447   6.339  1.00 77.11           C  
ATOM   1753  CB  ILE A 112     -14.877 -10.923   6.471  1.00 77.11           C  
ATOM   1754  HB  ILE A 112     -14.729 -10.888   5.392  1.00 77.11           H  
ATOM   1755  O   ILE A 112     -15.665 -13.407   5.186  1.00 77.11           O  
ATOM   1756  CG1 ILE A 112     -13.992  -9.815   7.063  1.00 77.11           C  
ATOM   1757 HG12 ILE A 112     -13.773 -10.033   8.109  1.00 77.11           H  
ATOM   1758 HG13 ILE A 112     -13.073  -9.831   6.477  1.00 77.11           H  
ATOM   1759  CG2 ILE A 112     -16.368 -10.659   6.761  1.00 77.11           C  
ATOM   1760 HG21 ILE A 112     -16.505 -10.389   7.807  1.00 77.11           H  
ATOM   1761 HG22 ILE A 112     -16.708  -9.820   6.154  1.00 77.11           H  
ATOM   1762 HG23 ILE A 112     -16.988 -11.518   6.503  1.00 77.11           H  
ATOM   1763  CD1 ILE A 112     -14.529  -8.384   6.966  1.00 77.11           C  
ATOM   1764 HD11 ILE A 112     -15.392  -8.250   7.619  1.00 77.11           H  
ATOM   1765 HD12 ILE A 112     -14.813  -8.180   5.934  1.00 77.11           H  
ATOM   1766 HD13 ILE A 112     -13.756  -7.679   7.270  1.00 77.11           H  
ATOM   1767  N   LEU A 113     -15.458 -14.496   7.127  1.00 71.44           N  
ATOM   1768  H   LEU A 113     -15.095 -14.487   8.070  1.00 71.44           H  
ATOM   1769  CA  LEU A 113     -16.336 -15.587   6.726  1.00 71.44           C  
ATOM   1770  HA  LEU A 113     -16.294 -15.701   5.642  1.00 71.44           H  
ATOM   1771  C   LEU A 113     -17.783 -15.226   7.085  1.00 71.44           C  
ATOM   1772  CB  LEU A 113     -15.855 -16.908   7.349  1.00 71.44           C  
ATOM   1773  HB2 LEU A 113     -16.502 -17.704   6.980  1.00 71.44           H  
ATOM   1774  HB3 LEU A 113     -15.967 -16.846   8.431  1.00 71.44           H  
ATOM   1775  O   LEU A 113     -18.064 -14.819   8.211  1.00 71.44           O  
ATOM   1776  CG  LEU A 113     -14.396 -17.292   7.021  1.00 71.44           C  
ATOM   1777  HG  LEU A 113     -13.721 -16.531   7.412  1.00 71.44           H  
ATOM   1778  CD1 LEU A 113     -14.055 -18.621   7.693  1.00 71.44           C  
ATOM   1779 HD11 LEU A 113     -14.200 -18.531   8.770  1.00 71.44           H  
ATOM   1780 HD12 LEU A 113     -14.692 -19.418   7.309  1.00 71.44           H  
ATOM   1781 HD13 LEU A 113     -13.009 -18.866   7.506  1.00 71.44           H  
ATOM   1782  CD2 LEU A 113     -14.152 -17.444   5.516  1.00 71.44           C  
ATOM   1783 HD21 LEU A 113     -14.848 -18.168   5.092  1.00 71.44           H  
ATOM   1784 HD22 LEU A 113     -14.271 -16.480   5.023  1.00 71.44           H  
ATOM   1785 HD23 LEU A 113     -13.130 -17.782   5.349  1.00 71.44           H  
ATOM   1786  N   GLY A 114     -18.711 -15.376   6.138  1.00 60.77           N  
ATOM   1787  H   GLY A 114     -18.428 -15.623   5.200  1.00 60.77           H  
ATOM   1788  CA  GLY A 114     -20.133 -15.134   6.377  1.00 60.77           C  
ATOM   1789  HA2 GLY A 114     -20.326 -14.064   6.300  1.00 60.77           H  
ATOM   1790  HA3 GLY A 114     -20.374 -15.453   7.391  1.00 60.77           H  
ATOM   1791  C   GLY A 114     -21.059 -15.875   5.405  1.00 60.77           C  
ATOM   1792  O   GLY A 114     -20.594 -16.545   4.481  1.00 60.77           O  
ATOM   1793  N   PRO A 115     -22.392 -15.752   5.570  1.00 58.06           N  
ATOM   1794  CA  PRO A 115     -23.371 -16.464   4.738  1.00 58.06           C  
ATOM   1795  HA  PRO A 115     -23.192 -17.535   4.840  1.00 58.06           H  
ATOM   1796  C   PRO A 115     -23.329 -16.111   3.242  1.00 58.06           C  
ATOM   1797  CB  PRO A 115     -24.739 -16.126   5.341  1.00 58.06           C  
ATOM   1798  HB2 PRO A 115     -25.158 -15.246   4.852  1.00 58.06           H  
ATOM   1799  HB3 PRO A 115     -25.429 -16.966   5.265  1.00 58.06           H  
ATOM   1800  O   PRO A 115     -23.796 -16.892   2.419  1.00 58.06           O  
ATOM   1801  CG  PRO A 115     -24.420 -15.786   6.795  1.00 58.06           C  
ATOM   1802  HG2 PRO A 115     -24.318 -16.704   7.374  1.00 58.06           H  
ATOM   1803  HG3 PRO A 115     -25.172 -15.132   7.236  1.00 58.06           H  
ATOM   1804  CD  PRO A 115     -23.063 -15.096   6.684  1.00 58.06           C  
ATOM   1805  HD2 PRO A 115     -23.199 -14.039   6.456  1.00 58.06           H  
ATOM   1806  HD3 PRO A 115     -22.518 -15.212   7.621  1.00 58.06           H  
ATOM   1807  N   GLY A 116     -22.774 -14.947   2.883  1.00 57.84           N  
ATOM   1808  H   GLY A 116     -22.392 -14.363   3.613  1.00 57.84           H  
ATOM   1809  CA  GLY A 116     -22.552 -14.523   1.493  1.00 57.84           C  
ATOM   1810  HA2 GLY A 116     -23.393 -14.846   0.879  1.00 57.84           H  
ATOM   1811  HA3 GLY A 116     -22.502 -13.435   1.459  1.00 57.84           H  
ATOM   1812  C   GLY A 116     -21.268 -15.070   0.854  1.00 57.84           C  
ATOM   1813  O   GLY A 116     -20.944 -14.683  -0.265  1.00 57.84           O  
ATOM   1814  N   GLY A 117     -20.530 -15.936   1.556  1.00 65.05           N  
ATOM   1815  H   GLY A 117     -20.835 -16.169   2.490  1.00 65.05           H  
ATOM   1816  CA  GLY A 117     -19.185 -16.378   1.192  1.00 65.05           C  
ATOM   1817  HA2 GLY A 117     -18.995 -16.179   0.137  1.00 65.05           H  
ATOM   1818  HA3 GLY A 117     -19.109 -17.453   1.355  1.00 65.05           H  
ATOM   1819  C   GLY A 117     -18.100 -15.687   2.022  1.00 65.05           C  
ATOM   1820  O   GLY A 117     -18.385 -14.956   2.971  1.00 65.05           O  
ATOM   1821  N   GLY A 118     -16.839 -15.944   1.672  1.00 80.08           N  
ATOM   1822  H   GLY A 118     -16.668 -16.531   0.868  1.00 80.08           H  
ATOM   1823  CA  GLY A 118     -15.697 -15.259   2.273  1.00 80.08           C  
ATOM   1824  HA2 GLY A 118     -14.804 -15.878   2.182  1.00 80.08           H  
ATOM   1825  HA3 GLY A 118     -15.880 -15.096   3.335  1.00 80.08           H  
ATOM   1826  C   GLY A 118     -15.418 -13.917   1.595  1.00 80.08           C  
ATOM   1827  O   GLY A 118     -15.195 -13.867   0.380  1.00 80.08           O  
ATOM   1828  N   THR A 119     -15.355 -12.850   2.384  1.00 87.47           N  
ATOM   1829  H   THR A 119     -15.599 -12.964   3.358  1.00 87.47           H  
ATOM   1830  CA  THR A 119     -14.570 -11.650   2.070  1.00 87.47           C  
ATOM   1831  HA  THR A 119     -14.257 -11.692   1.027  1.00 87.47           H  
ATOM   1832  C   THR A 119     -13.270 -11.662   2.885  1.00 87.47           C  
ATOM   1833  CB  THR A 119     -15.382 -10.343   2.238  1.00 87.47           C  
ATOM   1834  HB  THR A 119     -14.720  -9.487   2.112  1.00 87.47           H  
ATOM   1835  O   THR A 119     -13.017 -12.560   3.690  1.00 87.47           O  
ATOM   1836  CG2 THR A 119     -16.529 -10.216   1.236  1.00 87.47           C  
ATOM   1837 HG21 THR A 119     -17.166 -11.099   1.277  1.00 87.47           H  
ATOM   1838 HG22 THR A 119     -16.131 -10.092   0.228  1.00 87.47           H  
ATOM   1839 HG23 THR A 119     -17.125  -9.335   1.473  1.00 87.47           H  
ATOM   1840  OG1 THR A 119     -15.996 -10.251   3.491  1.00 87.47           O  
ATOM   1841  HG1 THR A 119     -16.215  -9.333   3.662  1.00 87.47           H  
ATOM   1842  N   ALA A 120     -12.394 -10.700   2.636  1.00 89.47           N  
ATOM   1843  H   ALA A 120     -12.586 -10.066   1.874  1.00 89.47           H  
ATOM   1844  CA  ALA A 120     -11.165 -10.466   3.375  1.00 89.47           C  
ATOM   1845  HA  ALA A 120     -11.272 -10.827   4.398  1.00 89.47           H  
ATOM   1846  C   ALA A 120     -10.900  -8.961   3.395  1.00 89.47           C  
ATOM   1847  CB  ALA A 120     -10.022 -11.207   2.674  1.00 89.47           C  
ATOM   1848  HB1 ALA A 120      -9.080 -11.020   3.190  1.00 89.47           H  
ATOM   1849  HB2 ALA A 120     -10.220 -12.279   2.666  1.00 89.47           H  
ATOM   1850  HB3 ALA A 120      -9.936 -10.833   1.653  1.00 89.47           H  
ATOM   1851  O   ALA A 120     -11.002  -8.312   2.353  1.00 89.47           O  
ATOM   1852  N   ARG A 121     -10.538  -8.395   4.546  1.00 90.45           N  
ATOM   1853  H   ARG A 121     -10.399  -9.001   5.342  1.00 90.45           H  
ATOM   1854  CA  ARG A 121     -10.025  -7.019   4.616  1.00 90.45           C  
ATOM   1855  HA  ARG A 121     -10.479  -6.444   3.809  1.00 90.45           H  
ATOM   1856  C   ARG A 121      -8.525  -7.074   4.339  1.00 90.45           C  
ATOM   1857  CB  ARG A 121     -10.462  -6.349   5.929  1.00 90.45           C  
ATOM   1858  HB2 ARG A 121     -11.526  -6.545   6.065  1.00 90.45           H  
ATOM   1859  HB3 ARG A 121      -9.915  -6.790   6.763  1.00 90.45           H  
ATOM   1860  O   ARG A 121      -7.788  -7.845   4.951  1.00 90.45           O  
ATOM   1861  CG  ARG A 121     -10.238  -4.853   6.108  1.00 90.45           C  
ATOM   1862  HG2 ARG A 121     -10.659  -4.295   5.273  1.00 90.45           H  
ATOM   1863  HG3 ARG A 121      -9.165  -4.676   6.183  1.00 90.45           H  
ATOM   1864  CD  ARG A 121     -10.943  -4.466   7.424  1.00 90.45           C  
ATOM   1865  HD2 ARG A 121     -10.988  -5.338   8.076  1.00 90.45           H  
ATOM   1866  HD3 ARG A 121     -11.974  -4.193   7.198  1.00 90.45           H  
ATOM   1867  NE  ARG A 121     -10.273  -3.353   8.127  1.00 90.45           N  
ATOM   1868  HE  ARG A 121     -10.124  -2.513   7.587  1.00 90.45           H  
ATOM   1869  NH1 ARG A 121     -10.117  -4.338  10.214  1.00 90.45           N  
ATOM   1870 HH11 ARG A 121      -9.861  -4.329  11.191  1.00 90.45           H  
ATOM   1871 HH12 ARG A 121     -10.565  -5.179   9.877  1.00 90.45           H  
ATOM   1872  NH2 ARG A 121      -9.390  -2.247   9.902  1.00 90.45           N  
ATOM   1873 HH21 ARG A 121      -9.265  -1.430   9.322  1.00 90.45           H  
ATOM   1874 HH22 ARG A 121      -9.173  -2.216  10.888  1.00 90.45           H  
ATOM   1875  CZ  ARG A 121      -9.934  -3.326   9.407  1.00 90.45           C  
ATOM   1876  N   VAL A 122      -8.075  -6.297   3.367  1.00 92.23           N  
ATOM   1877  H   VAL A 122      -8.736  -5.708   2.881  1.00 92.23           H  
ATOM   1878  CA  VAL A 122      -6.699  -6.321   2.867  1.00 92.23           C  
ATOM   1879  HA  VAL A 122      -6.093  -6.926   3.542  1.00 92.23           H  
ATOM   1880  C   VAL A 122      -6.106  -4.917   2.876  1.00 92.23           C  
ATOM   1881  CB  VAL A 122      -6.598  -6.987   1.480  1.00 92.23           C  
ATOM   1882  HB  VAL A 122      -5.541  -7.021   1.216  1.00 92.23           H  
ATOM   1883  O   VAL A 122      -6.819  -3.944   2.635  1.00 92.23           O  
ATOM   1884  CG1 VAL A 122      -7.103  -8.435   1.499  1.00 92.23           C  
ATOM   1885 HG11 VAL A 122      -6.620  -8.984   2.307  1.00 92.23           H  
ATOM   1886 HG12 VAL A 122      -6.855  -8.915   0.552  1.00 92.23           H  
ATOM   1887 HG13 VAL A 122      -8.184  -8.461   1.643  1.00 92.23           H  
ATOM   1888  CG2 VAL A 122      -7.343  -6.236   0.372  1.00 92.23           C  
ATOM   1889 HG21 VAL A 122      -6.934  -5.231   0.269  1.00 92.23           H  
ATOM   1890 HG22 VAL A 122      -8.406  -6.168   0.603  1.00 92.23           H  
ATOM   1891 HG23 VAL A 122      -7.215  -6.754  -0.579  1.00 92.23           H  
ATOM   1892  N   LEU A 123      -4.807  -4.814   3.158  1.00 92.23           N  
ATOM   1893  H   LEU A 123      -4.303  -5.672   3.330  1.00 92.23           H  
ATOM   1894  CA  LEU A 123      -4.005  -3.604   2.964  1.00 92.23           C  
ATOM   1895  HA  LEU A 123      -4.641  -2.720   2.961  1.00 92.23           H  
ATOM   1896  C   LEU A 123      -3.351  -3.741   1.604  1.00 92.23           C  
ATOM   1897  CB  LEU A 123      -2.947  -3.452   4.080  1.00 92.23           C  
ATOM   1898  HB2 LEU A 123      -3.441  -3.072   4.974  1.00 92.23           H  
ATOM   1899  HB3 LEU A 123      -2.543  -4.440   4.300  1.00 92.23           H  
ATOM   1900  O   LEU A 123      -2.608  -4.697   1.381  1.00 92.23           O  
ATOM   1901  CG  LEU A 123      -1.752  -2.524   3.780  1.00 92.23           C  
ATOM   1902  HG  LEU A 123      -1.230  -2.861   2.884  1.00 92.23           H  
ATOM   1903  CD1 LEU A 123      -2.188  -1.076   3.587  1.00 92.23           C  
ATOM   1904 HD11 LEU A 123      -2.728  -0.716   4.462  1.00 92.23           H  
ATOM   1905 HD12 LEU A 123      -1.310  -0.448   3.435  1.00 92.23           H  
ATOM   1906 HD13 LEU A 123      -2.828  -0.979   2.710  1.00 92.23           H  
ATOM   1907  CD2 LEU A 123      -0.759  -2.575   4.941  1.00 92.23           C  
ATOM   1908 HD21 LEU A 123      -0.411  -3.598   5.088  1.00 92.23           H  
ATOM   1909 HD22 LEU A 123      -1.229  -2.216   5.856  1.00 92.23           H  
ATOM   1910 HD23 LEU A 123       0.104  -1.949   4.713  1.00 92.23           H  
ATOM   1911  N   PHE A 124      -3.584  -2.776   0.726  1.00 93.96           N  
ATOM   1912  H   PHE A 124      -4.185  -2.009   0.991  1.00 93.96           H  
ATOM   1913  CA  PHE A 124      -2.862  -2.674  -0.530  1.00 93.96           C  
ATOM   1914  HA  PHE A 124      -2.716  -3.669  -0.952  1.00 93.96           H  
ATOM   1915  C   PHE A 124      -1.494  -2.056  -0.253  1.00 93.96           C  
ATOM   1916  CB  PHE A 124      -3.709  -1.867  -1.511  1.00 93.96           C  
ATOM   1917  HB2 PHE A 124      -3.103  -1.656  -2.393  1.00 93.96           H  
ATOM   1918  HB3 PHE A 124      -3.990  -0.918  -1.056  1.00 93.96           H  
ATOM   1919  O   PHE A 124      -1.377  -0.847  -0.082  1.00 93.96           O  
ATOM   1920  CG  PHE A 124      -4.952  -2.615  -1.938  1.00 93.96           C  
ATOM   1921  CD1 PHE A 124      -4.887  -3.504  -3.025  1.00 93.96           C  
ATOM   1922  HD1 PHE A 124      -3.954  -3.634  -3.553  1.00 93.96           H  
ATOM   1923  CD2 PHE A 124      -6.150  -2.480  -1.213  1.00 93.96           C  
ATOM   1924  HD2 PHE A 124      -6.197  -1.811  -0.366  1.00 93.96           H  
ATOM   1925  CE1 PHE A 124      -6.023  -4.235  -3.410  1.00 93.96           C  
ATOM   1926  HE1 PHE A 124      -5.976  -4.900  -4.259  1.00 93.96           H  
ATOM   1927  CE2 PHE A 124      -7.278  -3.232  -1.583  1.00 93.96           C  
ATOM   1928  HE2 PHE A 124      -8.190  -3.147  -1.010  1.00 93.96           H  
ATOM   1929  CZ  PHE A 124      -7.217  -4.108  -2.679  1.00 93.96           C  
ATOM   1930  HZ  PHE A 124      -8.085  -4.687  -2.955  1.00 93.96           H  
ATOM   1931  N   VAL A 125      -0.446  -2.879  -0.182  1.00 93.77           N  
ATOM   1932  H   VAL A 125      -0.607  -3.859  -0.370  1.00 93.77           H  
ATOM   1933  CA  VAL A 125       0.891  -2.468   0.300  1.00 93.77           C  
ATOM   1934  HA  VAL A 125       0.769  -2.029   1.290  1.00 93.77           H  
ATOM   1935  C   VAL A 125       1.552  -1.382  -0.559  1.00 93.77           C  
ATOM   1936  CB  VAL A 125       1.829  -3.682   0.452  1.00 93.77           C  
ATOM   1937  HB  VAL A 125       2.796  -3.329   0.810  1.00 93.77           H  
ATOM   1938  O   VAL A 125       2.435  -0.670  -0.090  1.00 93.77           O  
ATOM   1939  CG1 VAL A 125       1.274  -4.675   1.484  1.00 93.77           C  
ATOM   1940 HG11 VAL A 125       1.990  -5.482   1.637  1.00 93.77           H  
ATOM   1941 HG12 VAL A 125       0.327  -5.099   1.151  1.00 93.77           H  
ATOM   1942 HG13 VAL A 125       1.123  -4.163   2.434  1.00 93.77           H  
ATOM   1943  CG2 VAL A 125       2.067  -4.427  -0.868  1.00 93.77           C  
ATOM   1944 HG21 VAL A 125       2.498  -3.753  -1.608  1.00 93.77           H  
ATOM   1945 HG22 VAL A 125       1.128  -4.833  -1.244  1.00 93.77           H  
ATOM   1946 HG23 VAL A 125       2.764  -5.250  -0.707  1.00 93.77           H  
ATOM   1947  N   ASP A 126       1.090  -1.218  -1.800  1.00 95.58           N  
ATOM   1948  H   ASP A 126       0.381  -1.863  -2.119  1.00 95.58           H  
ATOM   1949  CA  ASP A 126       1.541  -0.175  -2.725  1.00 95.58           C  
ATOM   1950  HA  ASP A 126       2.536   0.154  -2.427  1.00 95.58           H  
ATOM   1951  C   ASP A 126       0.662   1.088  -2.729  1.00 95.58           C  
ATOM   1952  CB  ASP A 126       1.656  -0.776  -4.132  1.00 95.58           C  
ATOM   1953  HB2 ASP A 126       0.688  -1.176  -4.432  1.00 95.58           H  
ATOM   1954  HB3 ASP A 126       1.931   0.009  -4.837  1.00 95.58           H  
ATOM   1955  O   ASP A 126       1.087   2.100  -3.271  1.00 95.58           O  
ATOM   1956  CG  ASP A 126       2.717  -1.875  -4.202  1.00 95.58           C  
ATOM   1957  OD1 ASP A 126       3.832  -1.685  -3.661  1.00 95.58           O  
ATOM   1958  OD2 ASP A 126       2.445  -2.929  -4.820  1.00 95.58           O  
ATOM   1959  N   HIS A 127      -0.522   1.066  -2.106  1.00 93.01           N  
ATOM   1960  H   HIS A 127      -0.780   0.223  -1.613  1.00 93.01           H  
ATOM   1961  CA  HIS A 127      -1.451   2.212  -2.036  1.00 93.01           C  
ATOM   1962  HA  HIS A 127      -1.043   3.058  -2.590  1.00 93.01           H  
ATOM   1963  C   HIS A 127      -1.701   2.716  -0.605  1.00 93.01           C  
ATOM   1964  CB  HIS A 127      -2.782   1.831  -2.697  1.00 93.01           C  
ATOM   1965  HB2 HIS A 127      -3.186   0.951  -2.197  1.00 93.01           H  
ATOM   1966  HB3 HIS A 127      -3.490   2.647  -2.552  1.00 93.01           H  
ATOM   1967  O   HIS A 127      -2.134   3.845  -0.417  1.00 93.01           O  
ATOM   1968  CG  HIS A 127      -2.705   1.560  -4.179  1.00 93.01           C  
ATOM   1969  CD2 HIS A 127      -2.775   0.331  -4.769  1.00 93.01           C  
ATOM   1970  HD2 HIS A 127      -2.866  -0.617  -4.258  1.00 93.01           H  
ATOM   1971  ND1 HIS A 127      -2.704   2.535  -5.177  1.00 93.01           N  
ATOM   1972  CE1 HIS A 127      -2.790   1.875  -6.339  1.00 93.01           C  
ATOM   1973  HE1 HIS A 127      -2.850   2.351  -7.306  1.00 93.01           H  
ATOM   1974  NE2 HIS A 127      -2.844   0.551  -6.125  1.00 93.01           N  
ATOM   1975  HE2 HIS A 127      -3.036  -0.141  -6.836  1.00 93.01           H  
ATOM   1976  N   GLY A 128      -1.437   1.901   0.418  1.00 90.71           N  
ATOM   1977  H   GLY A 128      -1.142   0.958   0.206  1.00 90.71           H  
ATOM   1978  CA  GLY A 128      -1.629   2.239   1.833  1.00 90.71           C  
ATOM   1979  HA2 GLY A 128      -0.978   1.619   2.450  1.00 90.71           H  
ATOM   1980  HA3 GLY A 128      -1.342   3.281   1.973  1.00 90.71           H  
ATOM   1981  C   GLY A 128      -3.067   2.102   2.339  1.00 90.71           C  
ATOM   1982  O   GLY A 128      -3.285   1.943   3.540  1.00 90.71           O  
ATOM   1983  N   ASN A 129      -4.049   2.103   1.437  1.00 89.76           N  
ATOM   1984  H   ASN A 129      -3.814   2.273   0.470  1.00 89.76           H  
ATOM   1985  CA  ASN A 129      -5.455   1.967   1.788  1.00 89.76           C  
ATOM   1986  HA  ASN A 129      -5.634   2.620   2.643  1.00 89.76           H  
ATOM   1987  C   ASN A 129      -5.815   0.531   2.214  1.00 89.76           C  
ATOM   1988  CB  ASN A 129      -6.328   2.489   0.634  1.00 89.76           C  
ATOM   1989  HB2 ASN A 129      -7.305   2.763   1.033  1.00 89.76           H  
ATOM   1990  HB3 ASN A 129      -5.891   3.396   0.217  1.00 89.76           H  
ATOM   1991  O   ASN A 129      -5.240  -0.460   1.750  1.00 89.76           O  
ATOM   1992  CG  ASN A 129      -6.509   1.475  -0.479  1.00 89.76           C  
ATOM   1993  ND2 ASN A 129      -7.660   0.847  -0.564  1.00 89.76           N  
ATOM   1994 HD21 ASN A 129      -8.410   1.073   0.073  1.00 89.76           H  
ATOM   1995 HD22 ASN A 129      -7.747   0.197  -1.332  1.00 89.76           H  
ATOM   1996  OD1 ASN A 129      -5.622   1.202  -1.265  1.00 89.76           O  
ATOM   1997  N   VAL A 130      -6.837   0.426   3.063  1.00 89.60           N  
ATOM   1998  H   VAL A 130      -7.278   1.281   3.371  1.00 89.60           H  
ATOM   1999  CA  VAL A 130      -7.420  -0.845   3.513  1.00 89.60           C  
ATOM   2000  HA  VAL A 130      -6.824  -1.664   3.112  1.00 89.60           H  
ATOM   2001  C   VAL A 130      -8.839  -0.976   2.961  1.00 89.60           C  
ATOM   2002  CB  VAL A 130      -7.383  -0.947   5.050  1.00 89.60           C  
ATOM   2003  HB  VAL A 130      -7.907  -0.092   5.479  1.00 89.60           H  
ATOM   2004  O   VAL A 130      -9.621  -0.034   3.064  1.00 89.60           O  
ATOM   2005  CG1 VAL A 130      -8.053  -2.225   5.567  1.00 89.60           C  
ATOM   2006 HG11 VAL A 130      -7.940  -2.289   6.649  1.00 89.60           H  
ATOM   2007 HG12 VAL A 130      -9.116  -2.209   5.324  1.00 89.60           H  
ATOM   2008 HG13 VAL A 130      -7.587  -3.096   5.105  1.00 89.60           H  
ATOM   2009  CG2 VAL A 130      -5.941  -0.944   5.575  1.00 89.60           C  
ATOM   2010 HG21 VAL A 130      -5.437  -0.022   5.287  1.00 89.60           H  
ATOM   2011 HG22 VAL A 130      -5.933  -1.008   6.663  1.00 89.60           H  
ATOM   2012 HG23 VAL A 130      -5.393  -1.787   5.154  1.00 89.60           H  
ATOM   2013  N   ALA A 131      -9.201  -2.137   2.409  1.00 90.42           N  
ATOM   2014  H   ALA A 131      -8.518  -2.878   2.345  1.00 90.42           H  
ATOM   2015  CA  ALA A 131     -10.565  -2.406   1.939  1.00 90.42           C  
ATOM   2016  HA  ALA A 131     -11.259  -1.786   2.506  1.00 90.42           H  
ATOM   2017  C   ALA A 131     -10.980  -3.867   2.152  1.00 90.42           C  
ATOM   2018  CB  ALA A 131     -10.689  -2.022   0.459  1.00 90.42           C  
ATOM   2019  HB1 ALA A 131     -10.328  -1.006   0.303  1.00 90.42           H  
ATOM   2020  HB2 ALA A 131     -11.734  -2.076   0.153  1.00 90.42           H  
ATOM   2021  HB3 ALA A 131     -10.115  -2.717  -0.154  1.00 90.42           H  
ATOM   2022  O   ALA A 131     -10.136  -4.758   2.190  1.00 90.42           O  
ATOM   2023  N   GLU A 132     -12.285  -4.116   2.251  1.00 90.18           N  
ATOM   2024  H   GLU A 132     -12.933  -3.344   2.187  1.00 90.18           H  
ATOM   2025  CA  GLU A 132     -12.860  -5.462   2.178  1.00 90.18           C  
ATOM   2026  HA  GLU A 132     -12.167  -6.179   2.617  1.00 90.18           H  
ATOM   2027  C   GLU A 132     -13.080  -5.874   0.718  1.00 90.18           C  
ATOM   2028  CB  GLU A 132     -14.164  -5.538   2.981  1.00 90.18           C  
ATOM   2029  HB2 GLU A 132     -14.793  -4.682   2.736  1.00 90.18           H  
ATOM   2030  HB3 GLU A 132     -14.691  -6.452   2.708  1.00 90.18           H  
ATOM   2031  O   GLU A 132     -13.693  -5.144  -0.062  1.00 90.18           O  
ATOM   2032  CG  GLU A 132     -13.879  -5.568   4.488  1.00 90.18           C  
ATOM   2033  HG2 GLU A 132     -13.365  -6.501   4.719  1.00 90.18           H  
ATOM   2034  HG3 GLU A 132     -13.215  -4.742   4.744  1.00 90.18           H  
ATOM   2035  CD  GLU A 132     -15.160  -5.473   5.324  1.00 90.18           C  
ATOM   2036  OE1 GLU A 132     -15.104  -4.774   6.360  1.00 90.18           O  
ATOM   2037  OE2 GLU A 132     -16.166  -6.105   4.925  1.00 90.18           O  
ATOM   2038  N   VAL A 133     -12.585  -7.056   0.350  1.00 92.92           N  
ATOM   2039  H   VAL A 133     -12.056  -7.580   1.033  1.00 92.92           H  
ATOM   2040  CA  VAL A 133     -12.700  -7.641  -0.992  1.00 92.92           C  
ATOM   2041  HA  VAL A 133     -13.424  -7.055  -1.557  1.00 92.92           H  
ATOM   2042  C   VAL A 133     -13.225  -9.079  -0.905  1.00 92.92           C  
ATOM   2043  CB  VAL A 133     -11.360  -7.582  -1.760  1.00 92.92           C  
ATOM   2044  HB  VAL A 133     -11.520  -8.011  -2.749  1.00 92.92           H  
ATOM   2045  O   VAL A 133     -12.937  -9.775   0.068  1.00 92.92           O  
ATOM   2046  CG1 VAL A 133     -10.894  -6.135  -1.958  1.00 92.92           C  
ATOM   2047 HG11 VAL A 133     -11.691  -5.550  -2.416  1.00 92.92           H  
ATOM   2048 HG12 VAL A 133     -10.625  -5.686  -1.002  1.00 92.92           H  
ATOM   2049 HG13 VAL A 133     -10.024  -6.117  -2.615  1.00 92.92           H  
ATOM   2050  CG2 VAL A 133     -10.223  -8.365  -1.093  1.00 92.92           C  
ATOM   2051 HG21 VAL A 133     -10.488  -9.419  -1.010  1.00 92.92           H  
ATOM   2052 HG22 VAL A 133     -10.021  -7.966  -0.099  1.00 92.92           H  
ATOM   2053 HG23 VAL A 133      -9.320  -8.279  -1.697  1.00 92.92           H  
ATOM   2054  N   PRO A 134     -13.994  -9.576  -1.888  1.00 92.33           N  
ATOM   2055  CA  PRO A 134     -14.396 -10.979  -1.920  1.00 92.33           C  
ATOM   2056  HA  PRO A 134     -14.822 -11.287  -0.965  1.00 92.33           H  
ATOM   2057  C   PRO A 134     -13.194 -11.879  -2.226  1.00 92.33           C  
ATOM   2058  CB  PRO A 134     -15.484 -11.051  -2.990  1.00 92.33           C  
ATOM   2059  HB2 PRO A 134     -16.444 -10.783  -2.547  1.00 92.33           H  
ATOM   2060  HB3 PRO A 134     -15.545 -12.037  -3.450  1.00 92.33           H  
ATOM   2061  O   PRO A 134     -12.307 -11.504  -2.993  1.00 92.33           O  
ATOM   2062  CG  PRO A 134     -15.061  -9.964  -3.981  1.00 92.33           C  
ATOM   2063  HG2 PRO A 134     -14.284 -10.351  -4.640  1.00 92.33           H  
ATOM   2064  HG3 PRO A 134     -15.904  -9.591  -4.562  1.00 92.33           H  
ATOM   2065  CD  PRO A 134     -14.475  -8.880  -3.073  1.00 92.33           C  
ATOM   2066  HD2 PRO A 134     -13.671  -8.355  -3.589  1.00 92.33           H  
ATOM   2067  HD3 PRO A 134     -15.257  -8.176  -2.785  1.00 92.33           H  
ATOM   2068  N   VAL A 135     -13.186 -13.109  -1.700  1.00 92.59           N  
ATOM   2069  H   VAL A 135     -13.912 -13.361  -1.046  1.00 92.59           H  
ATOM   2070  CA  VAL A 135     -12.106 -14.086  -1.965  1.00 92.59           C  
ATOM   2071  HA  VAL A 135     -11.159 -13.634  -1.670  1.00 92.59           H  
ATOM   2072  C   VAL A 135     -11.975 -14.406  -3.464  1.00 92.59           C  
ATOM   2073  CB  VAL A 135     -12.308 -15.345  -1.097  1.00 92.59           C  
ATOM   2074  HB  VAL A 135     -13.329 -15.704  -1.225  1.00 92.59           H  
ATOM   2075  O   VAL A 135     -10.881 -14.684  -3.949  1.00 92.59           O  
ATOM   2076  CG1 VAL A 135     -11.349 -16.496  -1.431  1.00 92.59           C  
ATOM   2077 HG11 VAL A 135     -10.317 -16.152  -1.373  1.00 92.59           H  
ATOM   2078 HG12 VAL A 135     -11.493 -17.316  -0.727  1.00 92.59           H  
ATOM   2079 HG13 VAL A 135     -11.542 -16.873  -2.436  1.00 92.59           H  
ATOM   2080  CG2 VAL A 135     -12.084 -14.993   0.381  1.00 92.59           C  
ATOM   2081 HG21 VAL A 135     -12.708 -14.153   0.687  1.00 92.59           H  
ATOM   2082 HG22 VAL A 135     -12.330 -15.849   1.009  1.00 92.59           H  
ATOM   2083 HG23 VAL A 135     -11.045 -14.706   0.541  1.00 92.59           H  
ATOM   2084  N   SER A 136     -13.049 -14.249  -4.249  1.00 92.62           N  
ATOM   2085  H   SER A 136     -13.912 -13.951  -3.816  1.00 92.62           H  
ATOM   2086  CA  SER A 136     -13.018 -14.318  -5.721  1.00 92.62           C  
ATOM   2087  HA  SER A 136     -12.672 -15.310  -6.010  1.00 92.62           H  
ATOM   2088  C   SER A 136     -12.088 -13.295  -6.389  1.00 92.62           C  
ATOM   2089  CB  SER A 136     -14.432 -14.131  -6.276  1.00 92.62           C  
ATOM   2090  HB2 SER A 136     -14.411 -14.175  -7.365  1.00 92.62           H  
ATOM   2091  HB3 SER A 136     -15.065 -14.937  -5.905  1.00 92.62           H  
ATOM   2092  O   SER A 136     -11.680 -13.512  -7.531  1.00 92.62           O  
ATOM   2093  OG  SER A 136     -14.976 -12.893  -5.859  1.00 92.62           O  
ATOM   2094  HG  SER A 136     -14.582 -12.177  -6.362  1.00 92.62           H  
ATOM   2095  N   SER A 137     -11.729 -12.216  -5.691  1.00 94.73           N  
ATOM   2096  H   SER A 137     -12.105 -12.113  -4.759  1.00 94.73           H  
ATOM   2097  CA  SER A 137     -10.812 -11.154  -6.129  1.00 94.73           C  
ATOM   2098  HA  SER A 137     -10.617 -11.274  -7.195  1.00 94.73           H  
ATOM   2099  C   SER A 137      -9.437 -11.220  -5.447  1.00 94.73           C  
ATOM   2100  CB  SER A 137     -11.472  -9.782  -5.939  1.00 94.73           C  
ATOM   2101  HB2 SER A 137     -11.817  -9.681  -4.910  1.00 94.73           H  
ATOM   2102  HB3 SER A 137     -10.755  -8.987  -6.146  1.00 94.73           H  
ATOM   2103  O   SER A 137      -8.670 -10.267  -5.554  1.00 94.73           O  
ATOM   2104  OG  SER A 137     -12.570  -9.657  -6.826  1.00 94.73           O  
ATOM   2105  HG  SER A 137     -12.223  -9.417  -7.688  1.00 94.73           H  
ATOM   2106  N   LEU A 138      -9.105 -12.341  -4.789  1.00 95.45           N  
ATOM   2107  H   LEU A 138      -9.803 -13.066  -4.699  1.00 95.45           H  
ATOM   2108  CA  LEU A 138      -7.777 -12.648  -4.243  1.00 95.45           C  
ATOM   2109  HA  LEU A 138      -7.158 -11.751  -4.246  1.00 95.45           H  
ATOM   2110  C   LEU A 138      -7.065 -13.724  -5.069  1.00 95.45           C  
ATOM   2111  CB  LEU A 138      -7.901 -13.163  -2.801  1.00 95.45           C  
ATOM   2112  HB2 LEU A 138      -6.906 -13.441  -2.452  1.00 95.45           H  
ATOM   2113  HB3 LEU A 138      -8.507 -14.068  -2.821  1.00 95.45           H  
ATOM   2114  O   LEU A 138      -7.684 -14.705  -5.488  1.00 95.45           O  
ATOM   2115  CG  LEU A 138      -8.519 -12.206  -1.777  1.00 95.45           C  
ATOM   2116  HG  LEU A 138      -9.552 -11.988  -2.051  1.00 95.45           H  
ATOM   2117  CD1 LEU A 138      -8.506 -12.898  -0.415  1.00 95.45           C  
ATOM   2118 HD11 LEU A 138      -7.485 -12.977  -0.044  1.00 95.45           H  
ATOM   2119 HD12 LEU A 138      -8.938 -13.896  -0.497  1.00 95.45           H  
ATOM   2120 HD13 LEU A 138      -9.102 -12.318   0.289  1.00 95.45           H  
ATOM   2121  CD2 LEU A 138      -7.743 -10.896  -1.667  1.00 95.45           C  
ATOM   2122 HD21 LEU A 138      -7.868 -10.319  -2.584  1.00 95.45           H  
ATOM   2123 HD22 LEU A 138      -8.137 -10.312  -0.834  1.00 95.45           H  
ATOM   2124 HD23 LEU A 138      -6.685 -11.093  -1.500  1.00 95.45           H  
ATOM   2125  N   ARG A 139      -5.752 -13.581  -5.255  1.00 97.50           N  
ATOM   2126  H   ARG A 139      -5.341 -12.711  -4.949  1.00 97.50           H  
ATOM   2127  CA  ARG A 139      -4.839 -14.582  -5.832  1.00 97.50           C  
ATOM   2128  HA  ARG A 139      -5.340 -15.550  -5.869  1.00 97.50           H  
ATOM   2129  C   ARG A 139      -3.607 -14.752  -4.951  1.00 97.50           C  
ATOM   2130  CB  ARG A 139      -4.404 -14.185  -7.255  1.00 97.50           C  
ATOM   2131  HB2 ARG A 139      -3.740 -14.951  -7.654  1.00 97.50           H  
ATOM   2132  HB3 ARG A 139      -3.844 -13.251  -7.203  1.00 97.50           H  
ATOM   2133  O   ARG A 139      -3.231 -13.850  -4.201  1.00 97.50           O  
ATOM   2134  CG  ARG A 139      -5.557 -13.990  -8.242  1.00 97.50           C  
ATOM   2135  HG2 ARG A 139      -5.143 -13.702  -9.209  1.00 97.50           H  
ATOM   2136  HG3 ARG A 139      -6.201 -13.184  -7.891  1.00 97.50           H  
ATOM   2137  CD  ARG A 139      -6.391 -15.253  -8.441  1.00 97.50           C  
ATOM   2138  HD2 ARG A 139      -5.753 -16.063  -8.792  1.00 97.50           H  
ATOM   2139  HD3 ARG A 139      -6.809 -15.593  -7.493  1.00 97.50           H  
ATOM   2140  NE  ARG A 139      -7.468 -15.003  -9.406  1.00 97.50           N  
ATOM   2141  HE  ARG A 139      -7.231 -15.100 -10.383  1.00 97.50           H  
ATOM   2142  NH1 ARG A 139      -9.094 -14.420  -7.896  1.00 97.50           N  
ATOM   2143 HH11 ARG A 139     -10.041 -14.118  -7.719  1.00 97.50           H  
ATOM   2144 HH12 ARG A 139      -8.456 -14.577  -7.129  1.00 97.50           H  
ATOM   2145  NH2 ARG A 139      -9.593 -14.498 -10.045  1.00 97.50           N  
ATOM   2146 HH21 ARG A 139      -9.365 -14.831 -10.971  1.00 97.50           H  
ATOM   2147 HH22 ARG A 139     -10.530 -14.222  -9.790  1.00 97.50           H  
ATOM   2148  CZ  ARG A 139      -8.702 -14.648  -9.112  1.00 97.50           C  
ATOM   2149  N   LYS A 140      -2.957 -15.908  -5.062  1.00 97.70           N  
ATOM   2150  H   LYS A 140      -3.297 -16.584  -5.731  1.00 97.70           H  
ATOM   2151  CA  LYS A 140      -1.720 -16.211  -4.338  1.00 97.70           C  
ATOM   2152  HA  LYS A 140      -1.862 -15.975  -3.284  1.00 97.70           H  
ATOM   2153  C   LYS A 140      -0.563 -15.360  -4.862  1.00 97.70           C  
ATOM   2154  CB  LYS A 140      -1.447 -17.711  -4.472  1.00 97.70           C  
ATOM   2155  HB2 LYS A 140      -2.345 -18.258  -4.182  1.00 97.70           H  
ATOM   2156  HB3 LYS A 140      -1.225 -17.956  -5.510  1.00 97.70           H  
ATOM   2157  O   LYS A 140      -0.369 -15.282  -6.076  1.00 97.70           O  
ATOM   2158  CG  LYS A 140      -0.285 -18.164  -3.585  1.00 97.70           C  
ATOM   2159  HG2 LYS A 140      -0.382 -17.736  -2.587  1.00 97.70           H  
ATOM   2160  HG3 LYS A 140       0.655 -17.840  -4.032  1.00 97.70           H  
ATOM   2161  CD  LYS A 140      -0.309 -19.689  -3.489  1.00 97.70           C  
ATOM   2162  HD2 LYS A 140      -0.424 -20.090  -4.496  1.00 97.70           H  
ATOM   2163  HD3 LYS A 140      -1.165 -20.018  -2.900  1.00 97.70           H  
ATOM   2164  CE  LYS A 140       0.976 -20.250  -2.891  1.00 97.70           C  
ATOM   2165  HE2 LYS A 140       0.939 -21.339  -2.934  1.00 97.70           H  
ATOM   2166  HE3 LYS A 140       1.815 -19.927  -3.507  1.00 97.70           H  
ATOM   2167  NZ  LYS A 140       1.229 -19.812  -1.503  1.00 97.70           N  
ATOM   2168  HZ1 LYS A 140       1.468 -18.831  -1.478  1.00 97.70           H  
ATOM   2169  HZ2 LYS A 140       2.050 -20.307  -1.187  1.00 97.70           H  
ATOM   2170  HZ3 LYS A 140       0.442 -19.987  -0.894  1.00 97.70           H  
ATOM   2171  N   MET A 141       0.198 -14.736  -3.962  1.00 98.21           N  
ATOM   2172  H   MET A 141       0.005 -14.863  -2.979  1.00 98.21           H  
ATOM   2173  CA  MET A 141       1.426 -14.027  -4.329  1.00 98.21           C  
ATOM   2174  HA  MET A 141       1.204 -13.365  -5.166  1.00 98.21           H  
ATOM   2175  C   MET A 141       2.507 -15.020  -4.767  1.00 98.21           C  
ATOM   2176  CB  MET A 141       1.913 -13.175  -3.146  1.00 98.21           C  
ATOM   2177  HB2 MET A 141       1.080 -12.569  -2.791  1.00 98.21           H  
ATOM   2178  HB3 MET A 141       2.238 -13.830  -2.338  1.00 98.21           H  
ATOM   2179  O   MET A 141       2.634 -16.095  -4.187  1.00 98.21           O  
ATOM   2180  CG  MET A 141       3.059 -12.225  -3.516  1.00 98.21           C  
ATOM   2181  HG2 MET A 141       3.431 -11.753  -2.606  1.00 98.21           H  
ATOM   2182  HG3 MET A 141       3.885 -12.793  -3.944  1.00 98.21           H  
ATOM   2183  SD  MET A 141       2.567 -10.928  -4.679  1.00 98.21           S  
ATOM   2184  CE  MET A 141       1.843  -9.760  -3.500  1.00 98.21           C  
ATOM   2185  HE1 MET A 141       1.215  -9.048  -4.034  1.00 98.21           H  
ATOM   2186  HE2 MET A 141       2.635  -9.229  -2.971  1.00 98.21           H  
ATOM   2187  HE3 MET A 141       1.230 -10.292  -2.773  1.00 98.21           H  
ATOM   2188  N   LEU A 142       3.316 -14.630  -5.753  1.00 98.12           N  
ATOM   2189  H   LEU A 142       3.190 -13.699  -6.124  1.00 98.12           H  
ATOM   2190  CA  LEU A 142       4.525 -15.347  -6.161  1.00 98.12           C  
ATOM   2191  HA  LEU A 142       4.653 -16.231  -5.536  1.00 98.12           H  
ATOM   2192  C   LEU A 142       5.754 -14.461  -5.953  1.00 98.12           C  
ATOM   2193  CB  LEU A 142       4.424 -15.794  -7.629  1.00 98.12           C  
ATOM   2194  HB2 LEU A 142       4.324 -14.905  -8.253  1.00 98.12           H  
ATOM   2195  HB3 LEU A 142       5.356 -16.287  -7.906  1.00 98.12           H  
ATOM   2196  O   LEU A 142       5.669 -13.237  -6.068  1.00 98.12           O  
ATOM   2197  CG  LEU A 142       3.260 -16.747  -7.939  1.00 98.12           C  
ATOM   2198  HG  LEU A 142       2.315 -16.265  -7.689  1.00 98.12           H  
ATOM   2199  CD1 LEU A 142       3.274 -17.053  -9.432  1.00 98.12           C  
ATOM   2200 HD11 LEU A 142       3.141 -16.131  -9.997  1.00 98.12           H  
ATOM   2201 HD12 LEU A 142       2.437 -17.716  -9.653  1.00 98.12           H  
ATOM   2202 HD13 LEU A 142       4.209 -17.536  -9.715  1.00 98.12           H  
ATOM   2203  CD2 LEU A 142       3.362 -18.076  -7.193  1.00 98.12           C  
ATOM   2204 HD21 LEU A 142       2.541 -18.729  -7.491  1.00 98.12           H  
ATOM   2205 HD22 LEU A 142       3.273 -17.915  -6.119  1.00 98.12           H  
ATOM   2206 HD23 LEU A 142       4.310 -18.570  -7.409  1.00 98.12           H  
ATOM   2207  N   ALA A 143       6.906 -15.089  -5.711  1.00 97.31           N  
ATOM   2208  H   ALA A 143       6.893 -16.093  -5.602  1.00 97.31           H  
ATOM   2209  CA  ALA A 143       8.151 -14.396  -5.383  1.00 97.31           C  
ATOM   2210  HA  ALA A 143       8.020 -13.867  -4.439  1.00 97.31           H  
ATOM   2211  C   ALA A 143       8.551 -13.348  -6.442  1.00 97.31           C  
ATOM   2212  CB  ALA A 143       9.239 -15.457  -5.181  1.00 97.31           C  
ATOM   2213  HB1 ALA A 143       9.392 -16.025  -6.099  1.00 97.31           H  
ATOM   2214  HB2 ALA A 143      10.175 -14.972  -4.905  1.00 97.31           H  
ATOM   2215  HB3 ALA A 143       8.954 -16.134  -4.375  1.00 97.31           H  
ATOM   2216  O   ALA A 143       8.997 -12.261  -6.089  1.00 97.31           O  
ATOM   2217  N   GLU A 144       8.284 -13.595  -7.735  1.00 97.32           N  
ATOM   2218  H   GLU A 144       7.861 -14.481  -7.970  1.00 97.32           H  
ATOM   2219  CA  GLU A 144       8.618 -12.660  -8.827  1.00 97.32           C  
ATOM   2220  HA  GLU A 144       9.681 -12.436  -8.731  1.00 97.32           H  
ATOM   2221  C   GLU A 144       7.906 -11.289  -8.770  1.00 97.32           C  
ATOM   2222  CB  GLU A 144       8.417 -13.325 -10.205  1.00 97.32           C  
ATOM   2223  HB2 GLU A 144       8.918 -14.293 -10.215  1.00 97.32           H  
ATOM   2224  HB3 GLU A 144       8.916 -12.697 -10.944  1.00 97.32           H  
ATOM   2225  O   GLU A 144       8.213 -10.408  -9.581  1.00 97.32           O  
ATOM   2226  CG  GLU A 144       6.952 -13.514 -10.642  1.00 97.32           C  
ATOM   2227  HG2 GLU A 144       6.374 -12.623 -10.397  1.00 97.32           H  
ATOM   2228  HG3 GLU A 144       6.520 -14.354 -10.098  1.00 97.32           H  
ATOM   2229  CD  GLU A 144       6.855 -13.744 -12.160  1.00 97.32           C  
ATOM   2230  OE1 GLU A 144       6.768 -14.913 -12.593  1.00 97.32           O  
ATOM   2231  OE2 GLU A 144       6.919 -12.752 -12.929  1.00 97.32           O  
ATOM   2232  N   PHE A 145       6.955 -11.110  -7.848  1.00 98.12           N  
ATOM   2233  H   PHE A 145       6.725 -11.890  -7.250  1.00 98.12           H  
ATOM   2234  CA  PHE A 145       6.241  -9.856  -7.606  1.00 98.12           C  
ATOM   2235  HA  PHE A 145       6.483  -9.155  -8.406  1.00 98.12           H  
ATOM   2236  C   PHE A 145       6.651  -9.155  -6.296  1.00 98.12           C  
ATOM   2237  CB  PHE A 145       4.728 -10.121  -7.658  1.00 98.12           C  
ATOM   2238  HB2 PHE A 145       4.465 -10.700  -6.772  1.00 98.12           H  
ATOM   2239  HB3 PHE A 145       4.198  -9.171  -7.595  1.00 98.12           H  
ATOM   2240  O   PHE A 145       6.156  -8.060  -6.035  1.00 98.12           O  
ATOM   2241  CG  PHE A 145       4.232 -10.862  -8.891  1.00 98.12           C  
ATOM   2242  CD1 PHE A 145       4.463 -10.347 -10.181  1.00 98.12           C  
ATOM   2243  HD1 PHE A 145       5.005  -9.420 -10.302  1.00 98.12           H  
ATOM   2244  CD2 PHE A 145       3.538 -12.078  -8.746  1.00 98.12           C  
ATOM   2245  HD2 PHE A 145       3.358 -12.478  -7.759  1.00 98.12           H  
ATOM   2246  CE1 PHE A 145       4.004 -11.045 -11.313  1.00 98.12           C  
ATOM   2247  HE1 PHE A 145       4.193 -10.665 -12.306  1.00 98.12           H  
ATOM   2248  CE2 PHE A 145       3.077 -12.774  -9.877  1.00 98.12           C  
ATOM   2249  HE2 PHE A 145       2.546 -13.707  -9.759  1.00 98.12           H  
ATOM   2250  CZ  PHE A 145       3.310 -12.257 -11.162  1.00 98.12           C  
ATOM   2251  HZ  PHE A 145       2.965 -12.795 -12.032  1.00 98.12           H  
ATOM   2252  N   VAL A 146       7.539  -9.739  -5.477  1.00 97.16           N  
ATOM   2253  H   VAL A 146       7.933 -10.626  -5.759  1.00 97.16           H  
ATOM   2254  CA  VAL A 146       7.985  -9.166  -4.183  1.00 97.16           C  
ATOM   2255  HA  VAL A 146       7.745  -8.103  -4.167  1.00 97.16           H  
ATOM   2256  C   VAL A 146       9.502  -9.216  -3.961  1.00 97.16           C  
ATOM   2257  CB  VAL A 146       7.245  -9.796  -2.983  1.00 97.16           C  
ATOM   2258  HB  VAL A 146       7.627  -9.337  -2.071  1.00 97.16           H  
ATOM   2259  O   VAL A 146      10.054  -8.279  -3.391  1.00 97.16           O  
ATOM   2260  CG1 VAL A 146       5.741  -9.498  -3.052  1.00 97.16           C  
ATOM   2261 HG11 VAL A 146       5.585  -8.420  -3.087  1.00 97.16           H  
ATOM   2262 HG12 VAL A 146       5.248  -9.895  -2.165  1.00 97.16           H  
ATOM   2263 HG13 VAL A 146       5.300  -9.962  -3.935  1.00 97.16           H  
ATOM   2264  CG2 VAL A 146       7.425 -11.315  -2.870  1.00 97.16           C  
ATOM   2265 HG21 VAL A 146       6.919 -11.666  -1.970  1.00 97.16           H  
ATOM   2266 HG22 VAL A 146       7.004 -11.815  -3.743  1.00 97.16           H  
ATOM   2267 HG23 VAL A 146       8.481 -11.564  -2.773  1.00 97.16           H  
ATOM   2268  N   THR A 147      10.200 -10.241  -4.461  1.00 96.34           N  
ATOM   2269  H   THR A 147       9.715 -10.992  -4.930  1.00 96.34           H  
ATOM   2270  CA  THR A 147      11.669 -10.321  -4.423  1.00 96.34           C  
ATOM   2271  HA  THR A 147      11.995 -10.251  -3.385  1.00 96.34           H  
ATOM   2272  C   THR A 147      12.280  -9.160  -5.204  1.00 96.34           C  
ATOM   2273  CB  THR A 147      12.162 -11.654  -5.005  1.00 96.34           C  
ATOM   2274  HB  THR A 147      11.895 -11.709  -6.061  1.00 96.34           H  
ATOM   2275  O   THR A 147      11.885  -8.909  -6.342  1.00 96.34           O  
ATOM   2276  CG2 THR A 147      13.670 -11.850  -4.858  1.00 96.34           C  
ATOM   2277 HG21 THR A 147      14.203 -11.124  -5.472  1.00 96.34           H  
ATOM   2278 HG22 THR A 147      13.973 -11.725  -3.819  1.00 96.34           H  
ATOM   2279 HG23 THR A 147      13.945 -12.849  -5.198  1.00 96.34           H  
ATOM   2280  OG1 THR A 147      11.552 -12.733  -4.331  1.00 96.34           O  
ATOM   2281  HG1 THR A 147      11.853 -12.712  -3.419  1.00 96.34           H  
ATOM   2282  N   ASP A 148      13.215  -8.443  -4.572  1.00 95.46           N  
ATOM   2283  H   ASP A 148      13.556  -8.777  -3.682  1.00 95.46           H  
ATOM   2284  CA  ASP A 148      13.853  -7.214  -5.073  1.00 95.46           C  
ATOM   2285  HA  ASP A 148      14.386  -6.785  -4.224  1.00 95.46           H  
ATOM   2286  C   ASP A 148      12.861  -6.111  -5.509  1.00 95.46           C  
ATOM   2287  CB  ASP A 148      14.932  -7.555  -6.115  1.00 95.46           C  
ATOM   2288  HB2 ASP A 148      15.473  -6.646  -6.378  1.00 95.46           H  
ATOM   2289  HB3 ASP A 148      14.451  -7.936  -7.015  1.00 95.46           H  
ATOM   2290  O   ASP A 148      13.196  -5.206  -6.275  1.00 95.46           O  
ATOM   2291  CG  ASP A 148      15.943  -8.586  -5.597  1.00 95.46           C  
ATOM   2292  OD1 ASP A 148      16.283  -8.524  -4.393  1.00 95.46           O  
ATOM   2293  OD2 ASP A 148      16.361  -9.442  -6.410  1.00 95.46           O  
ATOM   2294  N   LEU A 149      11.624  -6.177  -5.002  1.00 97.32           N  
ATOM   2295  H   LEU A 149      11.414  -6.955  -4.393  1.00 97.32           H  
ATOM   2296  CA  LEU A 149      10.532  -5.257  -5.300  1.00 97.32           C  
ATOM   2297  HA  LEU A 149      10.924  -4.390  -5.832  1.00 97.32           H  
ATOM   2298  C   LEU A 149       9.907  -4.740  -3.992  1.00 97.32           C  
ATOM   2299  CB  LEU A 149       9.505  -5.959  -6.216  1.00 97.32           C  
ATOM   2300  HB2 LEU A 149       8.617  -5.331  -6.281  1.00 97.32           H  
ATOM   2301  HB3 LEU A 149       9.215  -6.902  -5.752  1.00 97.32           H  
ATOM   2302  O   LEU A 149       8.813  -5.176  -3.628  1.00 97.32           O  
ATOM   2303  CG  LEU A 149       9.992  -6.241  -7.648  1.00 97.32           C  
ATOM   2304  HG  LEU A 149      10.904  -6.837  -7.633  1.00 97.32           H  
ATOM   2305  CD1 LEU A 149       8.916  -7.029  -8.402  1.00 97.32           C  
ATOM   2306 HD11 LEU A 149       7.974  -6.479  -8.393  1.00 97.32           H  
ATOM   2307 HD12 LEU A 149       8.783  -7.992  -7.909  1.00 97.32           H  
ATOM   2308 HD13 LEU A 149       9.247  -7.206  -9.425  1.00 97.32           H  
ATOM   2309  CD2 LEU A 149      10.261  -4.950  -8.425  1.00 97.32           C  
ATOM   2310 HD21 LEU A 149       9.416  -4.268  -8.328  1.00 97.32           H  
ATOM   2311 HD22 LEU A 149      11.152  -4.474  -8.016  1.00 97.32           H  
ATOM   2312 HD23 LEU A 149      10.456  -5.174  -9.474  1.00 97.32           H  
ATOM   2313  N   PRO A 150      10.544  -3.799  -3.273  1.00 96.21           N  
ATOM   2314  CA  PRO A 150       9.942  -3.178  -2.094  1.00 96.21           C  
ATOM   2315  HA  PRO A 150       9.826  -3.945  -1.329  1.00 96.21           H  
ATOM   2316  C   PRO A 150       8.563  -2.547  -2.371  1.00 96.21           C  
ATOM   2317  CB  PRO A 150      10.960  -2.142  -1.606  1.00 96.21           C  
ATOM   2318  HB2 PRO A 150      10.470  -1.220  -1.293  1.00 96.21           H  
ATOM   2319  HB3 PRO A 150      11.545  -2.563  -0.788  1.00 96.21           H  
ATOM   2320  O   PRO A 150       8.267  -2.100  -3.486  1.00 96.21           O  
ATOM   2321  CG  PRO A 150      11.864  -1.889  -2.811  1.00 96.21           C  
ATOM   2322  HG2 PRO A 150      11.416  -1.129  -3.451  1.00 96.21           H  
ATOM   2323  HG3 PRO A 150      12.869  -1.595  -2.509  1.00 96.21           H  
ATOM   2324  CD  PRO A 150      11.857  -3.229  -3.537  1.00 96.21           C  
ATOM   2325  HD2 PRO A 150      12.623  -3.880  -3.118  1.00 96.21           H  
ATOM   2326  HD3 PRO A 150      12.038  -3.074  -4.601  1.00 96.21           H  
ATOM   2327  N   ALA A 151       7.704  -2.514  -1.356  1.00 94.78           N  
ATOM   2328  H   ALA A 151       8.004  -2.908  -0.476  1.00 94.78           H  
ATOM   2329  CA  ALA A 151       6.432  -1.798  -1.360  1.00 94.78           C  
ATOM   2330  HA  ALA A 151       5.922  -1.973  -2.307  1.00 94.78           H  
ATOM   2331  C   ALA A 151       6.624  -0.282  -1.246  1.00 94.78           C  
ATOM   2332  CB  ALA A 151       5.545  -2.363  -0.255  1.00 94.78           C  
ATOM   2333  HB1 ALA A 151       6.125  -2.485   0.660  1.00 94.78           H  
ATOM   2334  HB2 ALA A 151       5.147  -3.326  -0.575  1.00 94.78           H  
ATOM   2335  HB3 ALA A 151       4.711  -1.688  -0.063  1.00 94.78           H  
ATOM   2336  O   ALA A 151       7.599   0.197  -0.661  1.00 94.78           O  
ATOM   2337  N   VAL A 152       5.709   0.477  -1.857  1.00 95.86           N  
ATOM   2338  H   VAL A 152       4.948   0.010  -2.329  1.00 95.86           H  
ATOM   2339  CA  VAL A 152       5.887   1.930  -2.043  1.00 95.86           C  
ATOM   2340  HA  VAL A 152       6.921   2.172  -1.800  1.00 95.86           H  
ATOM   2341  C   VAL A 152       5.069   2.810  -1.103  1.00 95.86           C  
ATOM   2342  CB  VAL A 152       5.703   2.360  -3.509  1.00 95.86           C  
ATOM   2343  HB  VAL A 152       5.867   3.436  -3.570  1.00 95.86           H  
ATOM   2344  O   VAL A 152       5.450   3.962  -0.914  1.00 95.86           O  
ATOM   2345  CG1 VAL A 152       6.747   1.683  -4.403  1.00 95.86           C  
ATOM   2346 HG11 VAL A 152       6.644   0.599  -4.351  1.00 95.86           H  
ATOM   2347 HG12 VAL A 152       6.616   2.004  -5.437  1.00 95.86           H  
ATOM   2348 HG13 VAL A 152       7.747   1.960  -4.068  1.00 95.86           H  
ATOM   2349  CG2 VAL A 152       4.308   2.074  -4.064  1.00 95.86           C  
ATOM   2350 HG21 VAL A 152       4.236   2.421  -5.095  1.00 95.86           H  
ATOM   2351 HG22 VAL A 152       3.565   2.608  -3.471  1.00 95.86           H  
ATOM   2352 HG23 VAL A 152       4.096   1.005  -4.032  1.00 95.86           H  
ATOM   2353  N   ALA A 153       3.992   2.308  -0.491  1.00 94.70           N  
ATOM   2354  H   ALA A 153       3.747   1.338  -0.627  1.00 94.70           H  
ATOM   2355  CA  ALA A 153       3.168   3.096   0.425  1.00 94.70           C  
ATOM   2356  HA  ALA A 153       3.218   4.142   0.123  1.00 94.70           H  
ATOM   2357  C   ALA A 153       3.714   3.049   1.857  1.00 94.70           C  
ATOM   2358  CB  ALA A 153       1.705   2.668   0.302  1.00 94.70           C  
ATOM   2359  HB1 ALA A 153       1.089   3.297   0.944  1.00 94.70           H  
ATOM   2360  HB2 ALA A 153       1.374   2.799  -0.729  1.00 94.70           H  
ATOM   2361  HB3 ALA A 153       1.583   1.629   0.606  1.00 94.70           H  
ATOM   2362  O   ALA A 153       3.134   2.423   2.745  1.00 94.70           O  
ATOM   2363  N   CYS A 154       4.854   3.707   2.068  1.00 92.75           N  
ATOM   2364  H   CYS A 154       5.256   4.226   1.300  1.00 92.75           H  
ATOM   2365  CA  CYS A 154       5.425   3.896   3.396  1.00 92.75           C  
ATOM   2366  HA  CYS A 154       5.626   2.916   3.831  1.00 92.75           H  
ATOM   2367  C   CYS A 154       4.432   4.617   4.314  1.00 92.75           C  
ATOM   2368  CB  CYS A 154       6.749   4.661   3.290  1.00 92.75           C  
ATOM   2369  HB2 CYS A 154       6.590   5.591   2.745  1.00 92.75           H  
ATOM   2370  HB3 CYS A 154       7.112   4.888   4.293  1.00 92.75           H  
ATOM   2371  O   CYS A 154       3.693   5.508   3.892  1.00 92.75           O  
ATOM   2372  SG  CYS A 154       7.954   3.614   2.429  1.00 92.75           S  
ATOM   2373  HG  CYS A 154       9.009   4.433   2.465  1.00 92.75           H  
ATOM   2374  N   GLN A 155       4.428   4.222   5.580  1.00 91.29           N  
ATOM   2375  H   GLN A 155       5.120   3.545   5.867  1.00 91.29           H  
ATOM   2376  CA  GLN A 155       3.552   4.747   6.613  1.00 91.29           C  
ATOM   2377  HA  GLN A 155       2.609   5.056   6.162  1.00 91.29           H  
ATOM   2378  C   GLN A 155       4.199   5.954   7.284  1.00 91.29           C  
ATOM   2379  CB  GLN A 155       3.259   3.659   7.642  1.00 91.29           C  
ATOM   2380  HB2 GLN A 155       4.193   3.384   8.131  1.00 91.29           H  
ATOM   2381  HB3 GLN A 155       2.583   4.069   8.393  1.00 91.29           H  
ATOM   2382  O   GLN A 155       5.390   5.948   7.612  1.00 91.29           O  
ATOM   2383  CG  GLN A 155       2.621   2.399   7.035  1.00 91.29           C  
ATOM   2384  HG2 GLN A 155       3.287   1.952   6.297  1.00 91.29           H  
ATOM   2385  HG3 GLN A 155       1.687   2.668   6.541  1.00 91.29           H  
ATOM   2386  CD  GLN A 155       2.340   1.354   8.106  1.00 91.29           C  
ATOM   2387  NE2 GLN A 155       1.577   0.329   7.810  1.00 91.29           N  
ATOM   2388 HE21 GLN A 155       1.374  -0.290   8.581  1.00 91.29           H  
ATOM   2389 HE22 GLN A 155       1.205   0.206   6.879  1.00 91.29           H  
ATOM   2390  OE1 GLN A 155       2.756   1.463   9.247  1.00 91.29           O  
ATOM   2391  N   ILE A 156       3.393   6.988   7.489  1.00 92.64           N  
ATOM   2392  H   ILE A 156       2.426   6.907   7.207  1.00 92.64           H  
ATOM   2393  CA  ILE A 156       3.851   8.330   7.812  1.00 92.64           C  
ATOM   2394  HA  ILE A 156       4.921   8.331   8.017  1.00 92.64           H  
ATOM   2395  C   ILE A 156       3.101   8.827   9.044  1.00 92.64           C  
ATOM   2396  CB  ILE A 156       3.575   9.246   6.605  1.00 92.64           C  
ATOM   2397  HB  ILE A 156       2.492   9.275   6.491  1.00 92.64           H  
ATOM   2398  O   ILE A 156       1.878   8.979   9.010  1.00 92.64           O  
ATOM   2399  CG1 ILE A 156       4.133   8.751   5.253  1.00 92.64           C  
ATOM   2400 HG12 ILE A 156       3.679   7.789   5.014  1.00 92.64           H  
ATOM   2401 HG13 ILE A 156       3.805   9.440   4.474  1.00 92.64           H  
ATOM   2402  CG2 ILE A 156       4.035  10.678   6.875  1.00 92.64           C  
ATOM   2403 HG21 ILE A 156       3.498  11.099   7.725  1.00 92.64           H  
ATOM   2404 HG22 ILE A 156       3.814  11.291   6.001  1.00 92.64           H  
ATOM   2405 HG23 ILE A 156       5.105  10.690   7.083  1.00 92.64           H  
ATOM   2406  CD1 ILE A 156       5.655   8.611   5.157  1.00 92.64           C  
ATOM   2407 HD11 ILE A 156       6.136   9.581   5.279  1.00 92.64           H  
ATOM   2408 HD12 ILE A 156       5.899   8.219   4.170  1.00 92.64           H  
ATOM   2409 HD13 ILE A 156       6.025   7.920   5.915  1.00 92.64           H  
ATOM   2410  N   VAL A 157       3.846   9.132  10.104  1.00 92.46           N  
ATOM   2411  H   VAL A 157       4.839   8.961  10.046  1.00 92.46           H  
ATOM   2412  CA  VAL A 157       3.359   9.955  11.218  1.00 92.46           C  
ATOM   2413  HA  VAL A 157       2.270   9.924  11.250  1.00 92.46           H  
ATOM   2414  C   VAL A 157       3.802  11.389  10.962  1.00 92.46           C  
ATOM   2415  CB  VAL A 157       3.885   9.460  12.578  1.00 92.46           C  
ATOM   2416  HB  VAL A 157       4.969   9.573  12.613  1.00 92.46           H  
ATOM   2417  O   VAL A 157       4.992  11.647  10.774  1.00 92.46           O  
ATOM   2418  CG1 VAL A 157       3.270  10.254  13.736  1.00 92.46           C  
ATOM   2419 HG11 VAL A 157       2.184  10.162  13.713  1.00 92.46           H  
ATOM   2420 HG12 VAL A 157       3.644   9.876  14.687  1.00 92.46           H  
ATOM   2421 HG13 VAL A 157       3.539  11.308  13.660  1.00 92.46           H  
ATOM   2422  CG2 VAL A 157       3.554   7.981  12.800  1.00 92.46           C  
ATOM   2423 HG21 VAL A 157       4.073   7.373  12.059  1.00 92.46           H  
ATOM   2424 HG22 VAL A 157       2.479   7.828  12.708  1.00 92.46           H  
ATOM   2425 HG23 VAL A 157       3.882   7.676  13.794  1.00 92.46           H  
ATOM   2426  N   ILE A 158       2.866  12.331  10.954  1.00 94.55           N  
ATOM   2427  H   ILE A 158       1.901  12.064  11.089  1.00 94.55           H  
ATOM   2428  CA  ILE A 158       3.181  13.758  10.872  1.00 94.55           C  
ATOM   2429  HA  ILE A 158       4.064  13.891  10.248  1.00 94.55           H  
ATOM   2430  C   ILE A 158       3.527  14.238  12.290  1.00 94.55           C  
ATOM   2431  CB  ILE A 158       2.023  14.537  10.207  1.00 94.55           C  
ATOM   2432  HB  ILE A 158       1.137  14.443  10.835  1.00 94.55           H  
ATOM   2433  O   ILE A 158       2.695  14.181  13.197  1.00 94.55           O  
ATOM   2434  CG1 ILE A 158       1.691  13.964   8.803  1.00 94.55           C  
ATOM   2435 HG12 ILE A 158       1.555  12.884   8.864  1.00 94.55           H  
ATOM   2436 HG13 ILE A 158       2.524  14.155   8.126  1.00 94.55           H  
ATOM   2437  CG2 ILE A 158       2.405  16.026  10.099  1.00 94.55           C  
ATOM   2438 HG21 ILE A 158       2.586  16.440  11.090  1.00 94.55           H  
ATOM   2439 HG22 ILE A 158       3.309  16.139   9.500  1.00 94.55           H  
ATOM   2440 HG23 ILE A 158       1.597  16.600   9.646  1.00 94.55           H  
ATOM   2441  CD1 ILE A 158       0.404  14.527   8.190  1.00 94.55           C  
ATOM   2442 HD11 ILE A 158       0.172  13.983   7.274  1.00 94.55           H  
ATOM   2443 HD12 ILE A 158       0.529  15.582   7.943  1.00 94.55           H  
ATOM   2444 HD13 ILE A 158      -0.424  14.409   8.889  1.00 94.55           H  
ATOM   2445  N   GLU A 159       4.768  14.679  12.498  1.00 96.87           N  
ATOM   2446  H   GLU A 159       5.404  14.730  11.716  1.00 96.87           H  
ATOM   2447  CA  GLU A 159       5.215  15.233  13.779  1.00 96.87           C  
ATOM   2448  HA  GLU A 159       4.961  14.513  14.557  1.00 96.87           H  
ATOM   2449  C   GLU A 159       4.454  16.530  14.104  1.00 96.87           C  
ATOM   2450  CB  GLU A 159       6.746  15.431  13.819  1.00 96.87           C  
ATOM   2451  HB2 GLU A 159       7.011  15.841  14.794  1.00 96.87           H  
ATOM   2452  HB3 GLU A 159       7.036  16.149  13.052  1.00 96.87           H  
ATOM   2453  O   GLU A 159       4.027  17.260  13.210  1.00 96.87           O  
ATOM   2454  CG  GLU A 159       7.513  14.112  13.618  1.00 96.87           C  
ATOM   2455  HG2 GLU A 159       7.016  13.339  14.204  1.00 96.87           H  
ATOM   2456  HG3 GLU A 159       7.448  13.819  12.570  1.00 96.87           H  
ATOM   2457  CD  GLU A 159       8.997  14.173  14.033  1.00 96.87           C  
ATOM   2458  OE1 GLU A 159       9.386  13.351  14.892  1.00 96.87           O  
ATOM   2459  OE2 GLU A 159       9.756  15.000  13.473  1.00 96.87           O  
ATOM   2460  N   ASP A 160       4.244  16.783  15.398  1.00 96.39           N  
ATOM   2461  H   ASP A 160       4.729  16.207  16.071  1.00 96.39           H  
ATOM   2462  CA  ASP A 160       3.473  17.913  15.946  1.00 96.39           C  
ATOM   2463  HA  ASP A 160       3.352  17.699  17.007  1.00 96.39           H  
ATOM   2464  C   ASP A 160       2.015  18.058  15.446  1.00 96.39           C  
ATOM   2465  CB  ASP A 160       4.308  19.206  15.881  1.00 96.39           C  
ATOM   2466  HB2 ASP A 160       3.723  20.035  16.279  1.00 96.39           H  
ATOM   2467  HB3 ASP A 160       4.554  19.432  14.843  1.00 96.39           H  
ATOM   2468  O   ASP A 160       1.360  19.074  15.697  1.00 96.39           O  
ATOM   2469  CG  ASP A 160       5.591  19.093  16.712  1.00 96.39           C  
ATOM   2470  OD1 ASP A 160       5.496  18.575  17.853  1.00 96.39           O  
ATOM   2471  OD2 ASP A 160       6.653  19.536  16.220  1.00 96.39           O  
ATOM   2472  N   PHE A 161       1.448  17.024  14.810  1.00 94.56           N  
ATOM   2473  H   PHE A 161       2.029  16.237  14.559  1.00 94.56           H  
ATOM   2474  CA  PHE A 161       0.060  17.052  14.344  1.00 94.56           C  
ATOM   2475  HA  PHE A 161      -0.004  17.915  13.682  1.00 94.56           H  
ATOM   2476  C   PHE A 161      -0.955  17.205  15.505  1.00 94.56           C  
ATOM   2477  CB  PHE A 161      -0.243  15.818  13.492  1.00 94.56           C  
ATOM   2478  HB2 PHE A 161       0.602  15.643  12.826  1.00 94.56           H  
ATOM   2479  HB3 PHE A 161      -0.344  14.943  14.134  1.00 94.56           H  
ATOM   2480  O   PHE A 161      -0.804  16.569  16.558  1.00 94.56           O  
ATOM   2481  CG  PHE A 161      -1.482  15.973  12.633  1.00 94.56           C  
ATOM   2482  CD1 PHE A 161      -2.751  15.613  13.128  1.00 94.56           C  
ATOM   2483  HD1 PHE A 161      -2.855  15.218  14.128  1.00 94.56           H  
ATOM   2484  CD2 PHE A 161      -1.359  16.476  11.324  1.00 94.56           C  
ATOM   2485  HD2 PHE A 161      -0.389  16.766  10.947  1.00 94.56           H  
ATOM   2486  CE1 PHE A 161      -3.885  15.734  12.306  1.00 94.56           C  
ATOM   2487  HE1 PHE A 161      -4.851  15.419  12.672  1.00 94.56           H  
ATOM   2488  CE2 PHE A 161      -2.490  16.588  10.500  1.00 94.56           C  
ATOM   2489  HE2 PHE A 161      -2.389  16.959   9.490  1.00 94.56           H  
ATOM   2490  CZ  PHE A 161      -3.751  16.210  10.989  1.00 94.56           C  
ATOM   2491  HZ  PHE A 161      -4.617  16.269  10.347  1.00 94.56           H  
ATOM   2492  N   PRO A 162      -2.029  18.011  15.351  1.00 94.79           N  
ATOM   2493  CA  PRO A 162      -2.983  18.261  16.431  1.00 94.79           C  
ATOM   2494  HA  PRO A 162      -2.430  18.702  17.260  1.00 94.79           H  
ATOM   2495  C   PRO A 162      -3.707  16.996  16.919  1.00 94.79           C  
ATOM   2496  CB  PRO A 162      -3.964  19.311  15.892  1.00 94.79           C  
ATOM   2497  HB2 PRO A 162      -4.292  19.996  16.673  1.00 94.79           H  
ATOM   2498  HB3 PRO A 162      -4.824  18.833  15.423  1.00 94.79           H  
ATOM   2499  O   PRO A 162      -4.514  16.406  16.205  1.00 94.79           O  
ATOM   2500  CG  PRO A 162      -3.156  20.030  14.817  1.00 94.79           C  
ATOM   2501  HG2 PRO A 162      -3.796  20.469  14.052  1.00 94.79           H  
ATOM   2502  HG3 PRO A 162      -2.522  20.790  15.275  1.00 94.79           H  
ATOM   2503  CD  PRO A 162      -2.288  18.919  14.241  1.00 94.79           C  
ATOM   2504  HD2 PRO A 162      -1.377  19.363  13.841  1.00 94.79           H  
ATOM   2505  HD3 PRO A 162      -2.830  18.393  13.456  1.00 94.79           H  
ATOM   2506  N   LYS A 163      -3.516  16.647  18.200  1.00 89.66           N  
ATOM   2507  H   LYS A 163      -2.769  17.132  18.676  1.00 89.66           H  
ATOM   2508  CA  LYS A 163      -4.137  15.479  18.874  1.00 89.66           C  
ATOM   2509  HA  LYS A 163      -3.820  14.576  18.351  1.00 89.66           H  
ATOM   2510  C   LYS A 163      -5.674  15.448  18.856  1.00 89.66           C  
ATOM   2511  CB  LYS A 163      -3.668  15.414  20.338  1.00 89.66           C  
ATOM   2512  HB2 LYS A 163      -3.945  16.339  20.845  1.00 89.66           H  
ATOM   2513  HB3 LYS A 163      -4.180  14.588  20.832  1.00 89.66           H  
ATOM   2514  O   LYS A 163      -6.263  14.430  19.206  1.00 89.66           O  
ATOM   2515  CG  LYS A 163      -2.159  15.187  20.472  1.00 89.66           C  
ATOM   2516  HG2 LYS A 163      -1.620  16.027  20.032  1.00 89.66           H  
ATOM   2517  HG3 LYS A 163      -1.887  14.277  19.937  1.00 89.66           H  
ATOM   2518  CD  LYS A 163      -1.754  15.048  21.945  1.00 89.66           C  
ATOM   2519  HD2 LYS A 163      -2.011  15.963  22.478  1.00 89.66           H  
ATOM   2520  HD3 LYS A 163      -2.280  14.202  22.387  1.00 89.66           H  
ATOM   2521  CE  LYS A 163      -0.241  14.812  22.002  1.00 89.66           C  
ATOM   2522  HE2 LYS A 163       0.257  15.646  21.507  1.00 89.66           H  
ATOM   2523  HE3 LYS A 163      -0.010  13.915  21.427  1.00 89.66           H  
ATOM   2524  NZ  LYS A 163       0.252  14.673  23.393  1.00 89.66           N  
ATOM   2525  HZ1 LYS A 163      -0.187  13.882  23.843  1.00 89.66           H  
ATOM   2526  HZ2 LYS A 163       0.063  15.515  23.917  1.00 89.66           H  
ATOM   2527  HZ3 LYS A 163       1.251  14.524  23.379  1.00 89.66           H  
ATOM   2528  N   GLN A 164      -6.309  16.574  18.538  1.00 90.31           N  
ATOM   2529  H   GLN A 164      -5.724  17.336  18.227  1.00 90.31           H  
ATOM   2530  CA  GLN A 164      -7.754  16.739  18.368  1.00 90.31           C  
ATOM   2531  HA  GLN A 164      -8.191  15.783  18.079  1.00 90.31           H  
ATOM   2532  C   GLN A 164      -8.007  17.713  17.205  1.00 90.31           C  
ATOM   2533  CB  GLN A 164      -8.418  17.205  19.684  1.00 90.31           C  
ATOM   2534  HB2 GLN A 164      -9.470  17.410  19.483  1.00 90.31           H  
ATOM   2535  HB3 GLN A 164      -7.946  18.126  20.025  1.00 90.31           H  
ATOM   2536  O   GLN A 164      -8.566  18.794  17.394  1.00 90.31           O  
ATOM   2537  CG  GLN A 164      -8.346  16.151  20.801  1.00 90.31           C  
ATOM   2538  HG2 GLN A 164      -7.304  15.990  21.080  1.00 90.31           H  
ATOM   2539  HG3 GLN A 164      -8.750  15.210  20.426  1.00 90.31           H  
ATOM   2540  CD  GLN A 164      -9.104  16.529  22.069  1.00 90.31           C  
ATOM   2541  NE2 GLN A 164      -9.170  15.639  23.034  1.00 90.31           N  
ATOM   2542 HE21 GLN A 164      -8.777  14.718  22.900  1.00 90.31           H  
ATOM   2543 HE22 GLN A 164      -9.702  15.915  23.846  1.00 90.31           H  
ATOM   2544  OE1 GLN A 164      -9.638  17.610  22.246  1.00 90.31           O  
ATOM   2545  N   ALA A 165      -7.522  17.372  16.008  1.00 92.64           N  
ATOM   2546  H   ALA A 165      -7.022  16.501  15.902  1.00 92.64           H  
ATOM   2547  CA  ALA A 165      -7.742  18.175  14.808  1.00 92.64           C  
ATOM   2548  HA  ALA A 165      -7.307  19.162  14.968  1.00 92.64           H  
ATOM   2549  C   ALA A 165      -9.249  18.345  14.536  1.00 92.64           C  
ATOM   2550  CB  ALA A 165      -7.014  17.513  13.632  1.00 92.64           C  
ATOM   2551  HB1 ALA A 165      -7.133  18.120  12.735  1.00 92.64           H  
ATOM   2552  HB2 ALA A 165      -7.428  16.520  13.454  1.00 92.64           H  
ATOM   2553  HB3 ALA A 165      -5.952  17.416  13.855  1.00 92.64           H  
ATOM   2554  O   ALA A 165      -9.996  17.369  14.449  1.00 92.64           O  
ATOM   2555  N   THR A 166      -9.719  19.589  14.409  1.00 96.15           N  
ATOM   2556  H   THR A 166      -9.083  20.369  14.492  1.00 96.15           H  
ATOM   2557  CA  THR A 166     -11.141  19.846  14.135  1.00 96.15           C  
ATOM   2558  HA  THR A 166     -11.721  19.175  14.769  1.00 96.15           H  
ATOM   2559  C   THR A 166     -11.487  19.513  12.682  1.00 96.15           C  
ATOM   2560  CB  THR A 166     -11.581  21.280  14.484  1.00 96.15           C  
ATOM   2561  HB  THR A 166     -12.670  21.288  14.541  1.00 96.15           H  
ATOM   2562  O   THR A 166     -10.617  19.483  11.809  1.00 96.15           O  
ATOM   2563  CG2 THR A 166     -11.038  21.791  15.817  1.00 96.15           C  
ATOM   2564 HG21 THR A 166     -11.513  22.739  16.069  1.00 96.15           H  
ATOM   2565 HG22 THR A 166     -11.255  21.068  16.603  1.00 96.15           H  
ATOM   2566 HG23 THR A 166      -9.960  21.939  15.759  1.00 96.15           H  
ATOM   2567  OG1 THR A 166     -11.203  22.185  13.476  1.00 96.15           O  
ATOM   2568  HG1 THR A 166     -11.246  23.069  13.848  1.00 96.15           H  
ATOM   2569  N   ALA A 167     -12.777  19.337  12.382  1.00 96.47           N  
ATOM   2570  H   ALA A 167     -13.460  19.328  13.126  1.00 96.47           H  
ATOM   2571  CA  ALA A 167     -13.241  19.154  11.004  1.00 96.47           C  
ATOM   2572  HA  ALA A 167     -12.801  18.238  10.609  1.00 96.47           H  
ATOM   2573  C   ALA A 167     -12.813  20.308  10.067  1.00 96.47           C  
ATOM   2574  CB  ALA A 167     -14.765  18.994  11.030  1.00 96.47           C  
ATOM   2575  HB1 ALA A 167     -15.127  18.818  10.017  1.00 96.47           H  
ATOM   2576  HB2 ALA A 167     -15.039  18.142  11.653  1.00 96.47           H  
ATOM   2577  HB3 ALA A 167     -15.232  19.898  11.421  1.00 96.47           H  
ATOM   2578  O   ALA A 167     -12.585  20.080   8.881  1.00 96.47           O  
ATOM   2579  N   GLU A 168     -12.650  21.525  10.598  1.00 97.16           N  
ATOM   2580  H   GLU A 168     -12.785  21.641  11.593  1.00 97.16           H  
ATOM   2581  CA  GLU A 168     -12.124  22.671   9.854  1.00 97.16           C  
ATOM   2582  HA  GLU A 168     -12.623  22.721   8.886  1.00 97.16           H  
ATOM   2583  C   GLU A 168     -10.618  22.530   9.587  1.00 97.16           C  
ATOM   2584  CB  GLU A 168     -12.441  23.962  10.622  1.00 97.16           C  
ATOM   2585  HB2 GLU A 168     -13.495  23.958  10.898  1.00 97.16           H  
ATOM   2586  HB3 GLU A 168     -11.840  23.999  11.530  1.00 97.16           H  
ATOM   2587  O   GLU A 168     -10.194  22.660   8.440  1.00 97.16           O  
ATOM   2588  CG  GLU A 168     -12.156  25.205   9.770  1.00 97.16           C  
ATOM   2589  HG2 GLU A 168     -11.143  25.133   9.375  1.00 97.16           H  
ATOM   2590  HG3 GLU A 168     -12.846  25.223   8.926  1.00 97.16           H  
ATOM   2591  CD  GLU A 168     -12.286  26.506  10.571  1.00 97.16           C  
ATOM   2592  OE1 GLU A 168     -11.517  27.441  10.249  1.00 97.16           O  
ATOM   2593  OE2 GLU A 168     -13.134  26.550  11.488  1.00 97.16           O  
ATOM   2594  N   MET A 169      -9.817  22.180  10.602  1.00 97.11           N  
ATOM   2595  H   MET A 169     -10.227  22.040  11.514  1.00 97.11           H  
ATOM   2596  CA  MET A 169      -8.373  21.940  10.440  1.00 97.11           C  
ATOM   2597  HA  MET A 169      -7.899  22.848  10.066  1.00 97.11           H  
ATOM   2598  C   MET A 169      -8.105  20.817   9.428  1.00 97.11           C  
ATOM   2599  CB  MET A 169      -7.728  21.572  11.784  1.00 97.11           C  
ATOM   2600  HB2 MET A 169      -8.176  20.653  12.161  1.00 97.11           H  
ATOM   2601  HB3 MET A 169      -6.667  21.388  11.616  1.00 97.11           H  
ATOM   2602  O   MET A 169      -7.232  20.942   8.574  1.00 97.11           O  
ATOM   2603  CG  MET A 169      -7.859  22.662  12.850  1.00 97.11           C  
ATOM   2604  HG2 MET A 169      -7.381  23.576  12.497  1.00 97.11           H  
ATOM   2605  HG3 MET A 169      -8.914  22.886  13.006  1.00 97.11           H  
ATOM   2606  SD  MET A 169      -7.141  22.192  14.446  1.00 97.11           S  
ATOM   2607  CE  MET A 169      -5.447  22.780  14.169  1.00 97.11           C  
ATOM   2608  HE1 MET A 169      -5.459  23.855  13.989  1.00 97.11           H  
ATOM   2609  HE2 MET A 169      -4.837  22.574  15.049  1.00 97.11           H  
ATOM   2610  HE3 MET A 169      -5.017  22.284  13.299  1.00 97.11           H  
ATOM   2611  N   LEU A 170      -8.898  19.742   9.461  1.00 96.99           N  
ATOM   2612  H   LEU A 170      -9.578  19.683  10.205  1.00 96.99           H  
ATOM   2613  CA  LEU A 170      -8.793  18.632   8.511  1.00 96.99           C  
ATOM   2614  HA  LEU A 170      -7.742  18.362   8.410  1.00 96.99           H  
ATOM   2615  C   LEU A 170      -9.266  19.010   7.096  1.00 96.99           C  
ATOM   2616  CB  LEU A 170      -9.565  17.422   9.065  1.00 96.99           C  
ATOM   2617  HB2 LEU A 170     -10.601  17.719   9.228  1.00 96.99           H  
ATOM   2618  HB3 LEU A 170      -9.550  16.632   8.314  1.00 96.99           H  
ATOM   2619  O   LEU A 170      -8.740  18.486   6.115  1.00 96.99           O  
ATOM   2620  CG  LEU A 170      -8.995  16.847  10.377  1.00 96.99           C  
ATOM   2621  HG  LEU A 170      -8.933  17.633  11.129  1.00 96.99           H  
ATOM   2622  CD1 LEU A 170      -9.925  15.754  10.901  1.00 96.99           C  
ATOM   2623 HD11 LEU A 170      -9.949  14.907  10.217  1.00 96.99           H  
ATOM   2624 HD12 LEU A 170     -10.929  16.156  11.038  1.00 96.99           H  
ATOM   2625 HD13 LEU A 170      -9.566  15.418  11.874  1.00 96.99           H  
ATOM   2626  CD2 LEU A 170      -7.600  16.254  10.176  1.00 96.99           C  
ATOM   2627 HD21 LEU A 170      -6.895  17.021   9.855  1.00 96.99           H  
ATOM   2628 HD22 LEU A 170      -7.628  15.450   9.441  1.00 96.99           H  
ATOM   2629 HD23 LEU A 170      -7.231  15.853  11.120  1.00 96.99           H  
ATOM   2630  N   ALA A 171     -10.219  19.937   6.957  1.00 96.02           N  
ATOM   2631  H   ALA A 171     -10.650  20.322   7.785  1.00 96.02           H  
ATOM   2632  CA  ALA A 171     -10.590  20.499   5.658  1.00 96.02           C  
ATOM   2633  HA  ALA A 171     -10.722  19.680   4.950  1.00 96.02           H  
ATOM   2634  C   ALA A 171      -9.486  21.414   5.092  1.00 96.02           C  
ATOM   2635  CB  ALA A 171     -11.933  21.227   5.792  1.00 96.02           C  
ATOM   2636  HB1 ALA A 171     -11.843  22.060   6.489  1.00 96.02           H  
ATOM   2637  HB2 ALA A 171     -12.693  20.536   6.159  1.00 96.02           H  
ATOM   2638  HB3 ALA A 171     -12.240  21.609   4.819  1.00 96.02           H  
ATOM   2639  O   ALA A 171      -9.199  21.356   3.893  1.00 96.02           O  
ATOM   2640  N   LYS A 172      -8.826  22.207   5.950  1.00 96.61           N  
ATOM   2641  H   LYS A 172      -9.147  22.235   6.907  1.00 96.61           H  
ATOM   2642  CA  LYS A 172      -7.648  23.014   5.598  1.00 96.61           C  
ATOM   2643  HA  LYS A 172      -7.882  23.637   4.734  1.00 96.61           H  
ATOM   2644  C   LYS A 172      -6.471  22.128   5.170  1.00 96.61           C  
ATOM   2645  CB  LYS A 172      -7.272  23.946   6.766  1.00 96.61           C  
ATOM   2646  HB2 LYS A 172      -6.301  24.385   6.535  1.00 96.61           H  
ATOM   2647  HB3 LYS A 172      -7.174  23.367   7.684  1.00 96.61           H  
ATOM   2648  O   LYS A 172      -5.945  22.331   4.079  1.00 96.61           O  
ATOM   2649  CG  LYS A 172      -8.275  25.093   6.986  1.00 96.61           C  
ATOM   2650  HG2 LYS A 172      -9.279  24.681   7.094  1.00 96.61           H  
ATOM   2651  HG3 LYS A 172      -8.266  25.743   6.111  1.00 96.61           H  
ATOM   2652  CD  LYS A 172      -7.953  25.932   8.237  1.00 96.61           C  
ATOM   2653  HD2 LYS A 172      -7.923  25.284   9.113  1.00 96.61           H  
ATOM   2654  HD3 LYS A 172      -6.982  26.413   8.118  1.00 96.61           H  
ATOM   2655  CE  LYS A 172      -9.038  27.002   8.426  1.00 96.61           C  
ATOM   2656  HE2 LYS A 172      -9.012  27.678   7.571  1.00 96.61           H  
ATOM   2657  HE3 LYS A 172     -10.014  26.518   8.462  1.00 96.61           H  
ATOM   2658  NZ  LYS A 172      -8.860  27.810   9.655  1.00 96.61           N  
ATOM   2659  HZ1 LYS A 172      -8.309  28.629   9.445  1.00 96.61           H  
ATOM   2660  HZ2 LYS A 172      -9.762  28.098  10.008  1.00 96.61           H  
ATOM   2661  HZ3 LYS A 172      -8.355  27.315  10.376  1.00 96.61           H  
ATOM   2662  N   ALA A 173      -6.157  21.074   5.931  1.00 96.85           N  
ATOM   2663  H   ALA A 173      -6.603  20.999   6.834  1.00 96.85           H  
ATOM   2664  CA  ALA A 173      -5.132  20.080   5.594  1.00 96.85           C  
ATOM   2665  HA  ALA A 173      -4.160  20.573   5.580  1.00 96.85           H  
ATOM   2666  C   ALA A 173      -5.359  19.446   4.209  1.00 96.85           C  
ATOM   2667  CB  ALA A 173      -5.117  18.999   6.685  1.00 96.85           C  
ATOM   2668  HB1 ALA A 173      -4.919  19.449   7.658  1.00 96.85           H  
ATOM   2669  HB2 ALA A 173      -4.333  18.272   6.474  1.00 96.85           H  
ATOM   2670  HB3 ALA A 173      -6.075  18.482   6.724  1.00 96.85           H  
ATOM   2671  O   ALA A 173      -4.486  19.495   3.344  1.00 96.85           O  
ATOM   2672  N   ARG A 174      -6.566  18.925   3.947  1.00 95.33           N  
ATOM   2673  H   ARG A 174      -7.234  18.885   4.703  1.00 95.33           H  
ATOM   2674  CA  ARG A 174      -6.940  18.348   2.640  1.00 95.33           C  
ATOM   2675  HA  ARG A 174      -6.275  17.518   2.402  1.00 95.33           H  
ATOM   2676  C   ARG A 174      -6.812  19.345   1.491  1.00 95.33           C  
ATOM   2677  CB  ARG A 174      -8.379  17.832   2.716  1.00 95.33           C  
ATOM   2678  HB2 ARG A 174      -8.751  17.641   1.709  1.00 95.33           H  
ATOM   2679  HB3 ARG A 174      -9.015  18.581   3.188  1.00 95.33           H  
ATOM   2680  O   ARG A 174      -6.342  18.987   0.410  1.00 95.33           O  
ATOM   2681  CG  ARG A 174      -8.433  16.523   3.501  1.00 95.33           C  
ATOM   2682  HG2 ARG A 174      -7.903  16.618   4.449  1.00 95.33           H  
ATOM   2683  HG3 ARG A 174      -7.944  15.750   2.908  1.00 95.33           H  
ATOM   2684  CD  ARG A 174      -9.880  16.118   3.776  1.00 95.33           C  
ATOM   2685  HD2 ARG A 174     -10.319  16.803   4.501  1.00 95.33           H  
ATOM   2686  HD3 ARG A 174     -10.446  16.165   2.846  1.00 95.33           H  
ATOM   2687  NE  ARG A 174      -9.888  14.739   4.258  1.00 95.33           N  
ATOM   2688  HE  ARG A 174      -9.427  14.079   3.648  1.00 95.33           H  
ATOM   2689  NH1 ARG A 174     -10.586  14.966   6.434  1.00 95.33           N  
ATOM   2690 HH11 ARG A 174     -10.777  15.942   6.259  1.00 95.33           H  
ATOM   2691 HH12 ARG A 174     -10.669  14.549   7.350  1.00 95.33           H  
ATOM   2692  NH2 ARG A 174      -9.713  13.032   5.680  1.00 95.33           N  
ATOM   2693 HH21 ARG A 174      -9.733  12.582   6.583  1.00 95.33           H  
ATOM   2694 HH22 ARG A 174      -9.214  12.593   4.919  1.00 95.33           H  
ATOM   2695  CZ  ARG A 174     -10.076  14.259   5.464  1.00 95.33           C  
ATOM   2696  N   ARG A 175      -7.210  20.602   1.717  1.00 94.64           N  
ATOM   2697  H   ARG A 175      -7.588  20.815   2.629  1.00 94.64           H  
ATOM   2698  CA  ARG A 175      -7.083  21.687   0.733  1.00 94.64           C  
ATOM   2699  HA  ARG A 175      -7.495  21.345  -0.217  1.00 94.64           H  
ATOM   2700  C   ARG A 175      -5.620  22.035   0.452  1.00 94.64           C  
ATOM   2701  CB  ARG A 175      -7.883  22.903   1.221  1.00 94.64           C  
ATOM   2702  HB2 ARG A 175      -8.920  22.607   1.376  1.00 94.64           H  
ATOM   2703  HB3 ARG A 175      -7.476  23.246   2.172  1.00 94.64           H  
ATOM   2704  O   ARG A 175      -5.285  22.245  -0.709  1.00 94.64           O  
ATOM   2705  CG  ARG A 175      -7.838  24.058   0.213  1.00 94.64           C  
ATOM   2706  HG2 ARG A 175      -6.805  24.366   0.050  1.00 94.64           H  
ATOM   2707  HG3 ARG A 175      -8.266  23.733  -0.735  1.00 94.64           H  
ATOM   2708  CD  ARG A 175      -8.618  25.261   0.745  1.00 94.64           C  
ATOM   2709  HD2 ARG A 175      -8.208  25.528   1.719  1.00 94.64           H  
ATOM   2710  HD3 ARG A 175      -9.665  24.984   0.866  1.00 94.64           H  
ATOM   2711  NE  ARG A 175      -8.502  26.407  -0.175  1.00 94.64           N  
ATOM   2712  HE  ARG A 175      -8.047  26.226  -1.059  1.00 94.64           H  
ATOM   2713  NH1 ARG A 175      -9.328  28.012   1.245  1.00 94.64           N  
ATOM   2714 HH11 ARG A 175      -9.444  28.985   1.490  1.00 94.64           H  
ATOM   2715 HH12 ARG A 175      -9.418  27.315   1.970  1.00 94.64           H  
ATOM   2716  NH2 ARG A 175      -8.575  28.601  -0.770  1.00 94.64           N  
ATOM   2717 HH21 ARG A 175      -8.084  28.384  -1.625  1.00 94.64           H  
ATOM   2718 HH22 ARG A 175      -8.735  29.564  -0.513  1.00 94.64           H  
ATOM   2719  CZ  ARG A 175      -8.806  27.662   0.103  1.00 94.64           C  
ATOM   2720  N   PHE A 176      -4.770  22.071   1.478  1.00 96.10           N  
ATOM   2721  H   PHE A 176      -5.131  21.930   2.410  1.00 96.10           H  
ATOM   2722  CA  PHE A 176      -3.327  22.263   1.331  1.00 96.10           C  
ATOM   2723  HA  PHE A 176      -3.139  23.195   0.798  1.00 96.10           H  
ATOM   2724  C   PHE A 176      -2.716  21.131   0.493  1.00 96.10           C  
ATOM   2725  CB  PHE A 176      -2.688  22.376   2.725  1.00 96.10           C  
ATOM   2726  HB2 PHE A 176      -2.935  21.493   3.315  1.00 96.10           H  
ATOM   2727  HB3 PHE A 176      -3.121  23.234   3.240  1.00 96.10           H  
ATOM   2728  O   PHE A 176      -2.112  21.402  -0.542  1.00 96.10           O  
ATOM   2729  CG  PHE A 176      -1.180  22.526   2.706  1.00 96.10           C  
ATOM   2730  CD1 PHE A 176      -0.358  21.383   2.671  1.00 96.10           C  
ATOM   2731  HD1 PHE A 176      -0.796  20.396   2.657  1.00 96.10           H  
ATOM   2732  CD2 PHE A 176      -0.594  23.804   2.734  1.00 96.10           C  
ATOM   2733  HD2 PHE A 176      -1.212  24.688   2.789  1.00 96.10           H  
ATOM   2734  CE1 PHE A 176       1.040  21.518   2.659  1.00 96.10           C  
ATOM   2735  HE1 PHE A 176       1.665  20.638   2.645  1.00 96.10           H  
ATOM   2736  CE2 PHE A 176       0.805  23.938   2.727  1.00 96.10           C  
ATOM   2737  HE2 PHE A 176       1.252  24.919   2.791  1.00 96.10           H  
ATOM   2738  CZ  PHE A 176       1.622  22.796   2.684  1.00 96.10           C  
ATOM   2739  HZ  PHE A 176       2.697  22.901   2.692  1.00 96.10           H  
ATOM   2740  N   MET A 177      -2.968  19.870   0.867  1.00 95.71           N  
ATOM   2741  H   MET A 177      -3.476  19.719   1.727  1.00 95.71           H  
ATOM   2742  CA  MET A 177      -2.400  18.703   0.179  1.00 95.71           C  
ATOM   2743  HA  MET A 177      -1.316  18.816   0.158  1.00 95.71           H  
ATOM   2744  C   MET A 177      -2.860  18.569  -1.276  1.00 95.71           C  
ATOM   2745  CB  MET A 177      -2.746  17.415   0.936  1.00 95.71           C  
ATOM   2746  HB2 MET A 177      -3.827  17.321   1.031  1.00 95.71           H  
ATOM   2747  HB3 MET A 177      -2.361  16.572   0.361  1.00 95.71           H  
ATOM   2748  O   MET A 177      -2.064  18.211  -2.141  1.00 95.71           O  
ATOM   2749  CG  MET A 177      -2.091  17.355   2.313  1.00 95.71           C  
ATOM   2750  HG2 MET A 177      -1.036  17.584   2.167  1.00 95.71           H  
ATOM   2751  HG3 MET A 177      -2.514  18.121   2.963  1.00 95.71           H  
ATOM   2752  SD  MET A 177      -2.197  15.752   3.158  1.00 95.71           S  
ATOM   2753  CE  MET A 177      -3.988  15.491   3.244  1.00 95.71           C  
ATOM   2754  HE1 MET A 177      -4.412  15.430   2.241  1.00 95.71           H  
ATOM   2755  HE2 MET A 177      -4.185  14.545   3.749  1.00 95.71           H  
ATOM   2756  HE3 MET A 177      -4.458  16.305   3.796  1.00 95.71           H  
ATOM   2757  N   SER A 178      -4.131  18.870  -1.564  1.00 92.78           N  
ATOM   2758  H   SER A 178      -4.744  19.121  -0.801  1.00 92.78           H  
ATOM   2759  CA  SER A 178      -4.669  18.866  -2.936  1.00 92.78           C  
ATOM   2760  HA  SER A 178      -4.414  17.925  -3.423  1.00 92.78           H  
ATOM   2761  C   SER A 178      -4.109  20.008  -3.796  1.00 92.78           C  
ATOM   2762  CB  SER A 178      -6.194  19.016  -2.918  1.00 92.78           C  
ATOM   2763  HB2 SER A 178      -6.450  20.005  -2.536  1.00 92.78           H  
ATOM   2764  HB3 SER A 178      -6.568  18.932  -3.938  1.00 92.78           H  
ATOM   2765  O   SER A 178      -4.109  19.926  -5.023  1.00 92.78           O  
ATOM   2766  OG  SER A 178      -6.831  18.037  -2.118  1.00 92.78           O  
ATOM   2767  HG  SER A 178      -6.575  18.178  -1.204  1.00 92.78           H  
ATOM   2768  N   GLY A 179      -3.660  21.100  -3.172  1.00 85.71           N  
ATOM   2769  H   GLY A 179      -3.639  21.109  -2.162  1.00 85.71           H  
ATOM   2770  CA  GLY A 179      -3.236  22.310  -3.867  1.00 85.71           C  
ATOM   2771  HA2 GLY A 179      -2.876  23.032  -3.135  1.00 85.71           H  
ATOM   2772  HA3 GLY A 179      -2.407  22.040  -4.522  1.00 85.71           H  
ATOM   2773  C   GLY A 179      -4.356  22.967  -4.700  1.00 85.71           C  
ATOM   2774  O   GLY A 179      -5.547  22.787  -4.425  1.00 85.71           O  
ATOM   2775  N   PRO A 180      -3.998  23.773  -5.719  1.00 82.28           N  
ATOM   2776  CA  PRO A 180      -4.970  24.463  -6.570  1.00 82.28           C  
ATOM   2777  HA  PRO A 180      -5.789  24.852  -5.965  1.00 82.28           H  
ATOM   2778  C   PRO A 180      -5.577  23.571  -7.667  1.00 82.28           C  
ATOM   2779  CB  PRO A 180      -4.188  25.634  -7.170  1.00 82.28           C  
ATOM   2780  HB2 PRO A 180      -4.582  25.943  -8.138  1.00 82.28           H  
ATOM   2781  HB3 PRO A 180      -4.197  26.472  -6.472  1.00 82.28           H  
ATOM   2782  O   PRO A 180      -6.662  23.879  -8.158  1.00 82.28           O  
ATOM   2783  CG  PRO A 180      -2.765  25.085  -7.285  1.00 82.28           C  
ATOM   2784  HG2 PRO A 180      -2.022  25.882  -7.277  1.00 82.28           H  
ATOM   2785  HG3 PRO A 180      -2.675  24.485  -8.190  1.00 82.28           H  
ATOM   2786  CD  PRO A 180      -2.640  24.183  -6.056  1.00 82.28           C  
ATOM   2787  HD2 PRO A 180      -2.011  23.324  -6.286  1.00 82.28           H  
ATOM   2788  HD3 PRO A 180      -2.217  24.749  -5.226  1.00 82.28           H  
ATOM   2789  N   ASP A 181      -4.898  22.488  -8.058  1.00 81.73           N  
ATOM   2790  H   ASP A 181      -4.075  22.220  -7.538  1.00 81.73           H  
ATOM   2791  CA  ASP A 181      -5.338  21.570  -9.113  1.00 81.73           C  
ATOM   2792  HA  ASP A 181      -6.172  22.014  -9.656  1.00 81.73           H  
ATOM   2793  C   ASP A 181      -5.825  20.246  -8.515  1.00 81.73           C  
ATOM   2794  CB  ASP A 181      -4.219  21.347 -10.143  1.00 81.73           C  
ATOM   2795  HB2 ASP A 181      -3.960  22.304 -10.594  1.00 81.73           H  
ATOM   2796  HB3 ASP A 181      -3.336  20.957  -9.638  1.00 81.73           H  
ATOM   2797  O   ASP A 181      -5.035  19.390  -8.128  1.00 81.73           O  
ATOM   2798  CG  ASP A 181      -4.638  20.370 -11.254  1.00 81.73           C  
ATOM   2799  OD1 ASP A 181      -5.844  20.028 -11.323  1.00 81.73           O  
ATOM   2800  OD2 ASP A 181      -3.741  19.975 -12.026  1.00 81.73           O  
ATOM   2801  N   LYS A 182      -7.147  20.058  -8.504  1.00 77.21           N  
ATOM   2802  H   LYS A 182      -7.711  20.785  -8.921  1.00 77.21           H  
ATOM   2803  CA  LYS A 182      -7.805  18.855  -7.972  1.00 77.21           C  
ATOM   2804  HA  LYS A 182      -7.377  18.640  -6.993  1.00 77.21           H  
ATOM   2805  C   LYS A 182      -7.562  17.581  -8.794  1.00 77.21           C  
ATOM   2806  CB  LYS A 182      -9.310  19.107  -7.820  1.00 77.21           C  
ATOM   2807  HB2 LYS A 182      -9.775  18.193  -7.451  1.00 77.21           H  
ATOM   2808  HB3 LYS A 182      -9.736  19.335  -8.797  1.00 77.21           H  
ATOM   2809  O   LYS A 182      -8.000  16.519  -8.363  1.00 77.21           O  
ATOM   2810  CG  LYS A 182      -9.628  20.242  -6.840  1.00 77.21           C  
ATOM   2811  HG2 LYS A 182      -9.264  21.191  -7.235  1.00 77.21           H  
ATOM   2812  HG3 LYS A 182      -9.142  20.041  -5.886  1.00 77.21           H  
ATOM   2813  CD  LYS A 182     -11.143  20.322  -6.634  1.00 77.21           C  
ATOM   2814  HD2 LYS A 182     -11.496  19.365  -6.251  1.00 77.21           H  
ATOM   2815  HD3 LYS A 182     -11.627  20.528  -7.589  1.00 77.21           H  
ATOM   2816  CE  LYS A 182     -11.470  21.429  -5.632  1.00 77.21           C  
ATOM   2817  HE2 LYS A 182     -11.158  22.384  -6.053  1.00 77.21           H  
ATOM   2818  HE3 LYS A 182     -10.885  21.254  -4.729  1.00 77.21           H  
ATOM   2819  NZ  LYS A 182     -12.917  21.438  -5.311  1.00 77.21           N  
ATOM   2820  HZ1 LYS A 182     -13.460  21.591  -6.149  1.00 77.21           H  
ATOM   2821  HZ2 LYS A 182     -13.182  20.548  -4.913  1.00 77.21           H  
ATOM   2822  HZ3 LYS A 182     -13.125  22.164  -4.640  1.00 77.21           H  
ATOM   2823  N   ALA A 183      -6.925  17.667  -9.965  1.00 78.60           N  
ATOM   2824  H   ALA A 183      -6.617  18.571 -10.294  1.00 78.60           H  
ATOM   2825  CA  ALA A 183      -6.483  16.497 -10.725  1.00 78.60           C  
ATOM   2826  HA  ALA A 183      -7.172  15.673 -10.542  1.00 78.60           H  
ATOM   2827  C   ALA A 183      -5.083  16.004 -10.304  1.00 78.60           C  
ATOM   2828  CB  ALA A 183      -6.549  16.837 -12.219  1.00 78.60           C  
ATOM   2829  HB1 ALA A 183      -6.299  15.953 -12.805  1.00 78.60           H  
ATOM   2830  HB2 ALA A 183      -5.834  17.627 -12.451  1.00 78.60           H  
ATOM   2831  HB3 ALA A 183      -7.552  17.171 -12.483  1.00 78.60           H  
ATOM   2832  O   ALA A 183      -4.688  14.895 -10.669  1.00 78.60           O  
ATOM   2833  N   ARG A 184      -4.329  16.795  -9.526  1.00 80.73           N  
ATOM   2834  H   ARG A 184      -4.716  17.678  -9.225  1.00 80.73           H  
ATOM   2835  CA  ARG A 184      -3.034  16.400  -8.957  1.00 80.73           C  
ATOM   2836  HA  ARG A 184      -2.484  15.847  -9.719  1.00 80.73           H  
ATOM   2837  C   ARG A 184      -3.252  15.481  -7.750  1.00 80.73           C  
ATOM   2838  CB  ARG A 184      -2.250  17.676  -8.594  1.00 80.73           C  
ATOM   2839  HB2 ARG A 184      -2.239  18.337  -9.460  1.00 80.73           H  
ATOM   2840  HB3 ARG A 184      -2.770  18.186  -7.783  1.00 80.73           H  
ATOM   2841  O   ARG A 184      -4.089  15.755  -6.896  1.00 80.73           O  
ATOM   2842  CG  ARG A 184      -0.800  17.417  -8.155  1.00 80.73           C  
ATOM   2843  HG2 ARG A 184      -0.253  16.929  -8.962  1.00 80.73           H  
ATOM   2844  HG3 ARG A 184      -0.803  16.771  -7.277  1.00 80.73           H  
ATOM   2845  CD  ARG A 184      -0.107  18.737  -7.787  1.00 80.73           C  
ATOM   2846  HD2 ARG A 184      -0.070  19.363  -8.679  1.00 80.73           H  
ATOM   2847  HD3 ARG A 184      -0.710  19.242  -7.032  1.00 80.73           H  
ATOM   2848  NE  ARG A 184       1.258  18.531  -7.250  1.00 80.73           N  
ATOM   2849  HE  ARG A 184       1.461  17.627  -6.848  1.00 80.73           H  
ATOM   2850  NH1 ARG A 184       2.006  20.689  -7.464  1.00 80.73           N  
ATOM   2851 HH11 ARG A 184       2.730  21.374  -7.299  1.00 80.73           H  
ATOM   2852 HH12 ARG A 184       1.102  20.944  -7.835  1.00 80.73           H  
ATOM   2853  NH2 ARG A 184       3.354  19.161  -6.581  1.00 80.73           N  
ATOM   2854 HH21 ARG A 184       3.536  18.219  -6.266  1.00 80.73           H  
ATOM   2855 HH22 ARG A 184       4.065  19.855  -6.399  1.00 80.73           H  
ATOM   2856  CZ  ARG A 184       2.197  19.452  -7.102  1.00 80.73           C  
ATOM   2857  N   ALA A 185      -2.456  14.416  -7.647  1.00 88.48           N  
ATOM   2858  H   ALA A 185      -1.816  14.209  -8.400  1.00 88.48           H  
ATOM   2859  CA  ALA A 185      -2.411  13.593  -6.438  1.00 88.48           C  
ATOM   2860  HA  ALA A 185      -3.416  13.226  -6.231  1.00 88.48           H  
ATOM   2861  C   ALA A 185      -1.941  14.426  -5.232  1.00 88.48           C  
ATOM   2862  CB  ALA A 185      -1.495  12.386  -6.677  1.00 88.48           C  
ATOM   2863  HB1 ALA A 185      -1.866  11.796  -7.515  1.00 88.48           H  
ATOM   2864  HB2 ALA A 185      -0.478  12.719  -6.886  1.00 88.48           H  
ATOM   2865  HB3 ALA A 185      -1.484  11.759  -5.785  1.00 88.48           H  
ATOM   2866  O   ALA A 185      -0.968  15.177  -5.354  1.00 88.48           O  
ATOM   2867  N   ALA A 186      -2.609  14.265  -4.088  1.00 94.97           N  
ATOM   2868  H   ALA A 186      -3.370  13.602  -4.064  1.00 94.97           H  
ATOM   2869  CA  ALA A 186      -2.327  14.988  -2.851  1.00 94.97           C  
ATOM   2870  HA  ALA A 186      -2.557  16.040  -3.017  1.00 94.97           H  
ATOM   2871  C   ALA A 186      -0.844  14.873  -2.441  1.00 94.97           C  
ATOM   2872  CB  ALA A 186      -3.277  14.445  -1.776  1.00 94.97           C  
ATOM   2873  HB1 ALA A 186      -3.198  13.359  -1.720  1.00 94.97           H  
ATOM   2874  HB2 ALA A 186      -4.305  14.713  -2.020  1.00 94.97           H  
ATOM   2875  HB3 ALA A 186      -3.027  14.859  -0.799  1.00 94.97           H  
ATOM   2876  O   ALA A 186      -0.257  13.796  -2.544  1.00 94.97           O  
ATOM   2877  N   GLN A 187      -0.219  15.975  -2.016  1.00 96.72           N  
ATOM   2878  H   GLN A 187      -0.749  16.832  -1.946  1.00 96.72           H  
ATOM   2879  CA  GLN A 187       1.228  16.059  -1.774  1.00 96.72           C  
ATOM   2880  HA  GLN A 187       1.594  15.052  -1.570  1.00 96.72           H  
ATOM   2881  C   GLN A 187       1.592  16.895  -0.536  1.00 96.72           C  
ATOM   2882  CB  GLN A 187       1.929  16.593  -3.044  1.00 96.72           C  
ATOM   2883  HB2 GLN A 187       1.287  17.326  -3.533  1.00 96.72           H  
ATOM   2884  HB3 GLN A 187       2.862  17.088  -2.774  1.00 96.72           H  
ATOM   2885  O   GLN A 187       0.856  17.800  -0.147  1.00 96.72           O  
ATOM   2886  CG  GLN A 187       2.265  15.453  -4.018  1.00 96.72           C  
ATOM   2887  HG2 GLN A 187       3.153  14.932  -3.662  1.00 96.72           H  
ATOM   2888  HG3 GLN A 187       1.447  14.732  -4.046  1.00 96.72           H  
ATOM   2889  CD  GLN A 187       2.521  15.904  -5.446  1.00 96.72           C  
ATOM   2890  NE2 GLN A 187       1.638  15.611  -6.372  1.00 96.72           N  
ATOM   2891 HE21 GLN A 187       0.769  15.195  -6.069  1.00 96.72           H  
ATOM   2892 HE22 GLN A 187       1.935  15.627  -7.337  1.00 96.72           H  
ATOM   2893  OE1 GLN A 187       3.499  16.547  -5.785  1.00 96.72           O  
ATOM   2894  N   LEU A 188       2.751  16.604   0.063  1.00 97.59           N  
ATOM   2895  H   LEU A 188       3.297  15.845  -0.320  1.00 97.59           H  
ATOM   2896  CA  LEU A 188       3.306  17.305   1.226  1.00 97.59           C  
ATOM   2897  HA  LEU A 188       2.738  18.222   1.381  1.00 97.59           H  
ATOM   2898  C   LEU A 188       4.791  17.665   1.010  1.00 97.59           C  
ATOM   2899  CB  LEU A 188       3.163  16.426   2.483  1.00 97.59           C  
ATOM   2900  HB2 LEU A 188       3.571  15.439   2.261  1.00 97.59           H  
ATOM   2901  HB3 LEU A 188       3.773  16.858   3.276  1.00 97.59           H  
ATOM   2902  O   LEU A 188       5.574  16.776   0.665  1.00 97.59           O  
ATOM   2903  CG  LEU A 188       1.728  16.264   3.011  1.00 97.59           C  
ATOM   2904  HG  LEU A 188       1.081  15.883   2.220  1.00 97.59           H  
ATOM   2905  CD1 LEU A 188       1.727  15.266   4.166  1.00 97.59           C  
ATOM   2906 HD11 LEU A 188       2.325  15.640   4.997  1.00 97.59           H  
ATOM   2907 HD12 LEU A 188       0.704  15.103   4.506  1.00 97.59           H  
ATOM   2908 HD13 LEU A 188       2.140  14.317   3.824  1.00 97.59           H  
ATOM   2909  CD2 LEU A 188       1.165  17.578   3.546  1.00 97.59           C  
ATOM   2910 HD21 LEU A 188       1.048  18.299   2.737  1.00 97.59           H  
ATOM   2911 HD22 LEU A 188       0.188  17.391   3.991  1.00 97.59           H  
ATOM   2912 HD23 LEU A 188       1.818  17.985   4.318  1.00 97.59           H  
ATOM   2913  N   PRO A 189       5.207  18.925   1.249  1.00 98.12           N  
ATOM   2914  CA  PRO A 189       6.598  19.351   1.120  1.00 98.12           C  
ATOM   2915  HA  PRO A 189       7.071  18.866   0.266  1.00 98.12           H  
ATOM   2916  C   PRO A 189       7.392  19.010   2.392  1.00 98.12           C  
ATOM   2917  CB  PRO A 189       6.502  20.854   0.847  1.00 98.12           C  
ATOM   2918  HB2 PRO A 189       6.325  21.016  -0.216  1.00 98.12           H  
ATOM   2919  HB3 PRO A 189       7.400  21.383   1.167  1.00 98.12           H  
ATOM   2920  O   PRO A 189       7.462  19.789   3.339  1.00 98.12           O  
ATOM   2921  CG  PRO A 189       5.274  21.292   1.644  1.00 98.12           C  
ATOM   2922  HG2 PRO A 189       4.813  22.182   1.217  1.00 98.12           H  
ATOM   2923  HG3 PRO A 189       5.544  21.468   2.686  1.00 98.12           H  
ATOM   2924  CD  PRO A 189       4.356  20.075   1.541  1.00 98.12           C  
ATOM   2925  HD2 PRO A 189       3.651  20.222   0.723  1.00 98.12           H  
ATOM   2926  HD3 PRO A 189       3.820  19.935   2.480  1.00 98.12           H  
ATOM   2927  N   VAL A 190       7.999  17.828   2.440  1.00 98.49           N  
ATOM   2928  H   VAL A 190       8.008  17.258   1.606  1.00 98.49           H  
ATOM   2929  CA  VAL A 190       8.689  17.313   3.631  1.00 98.49           C  
ATOM   2930  HA  VAL A 190       8.012  17.428   4.478  1.00 98.49           H  
ATOM   2931  C   VAL A 190       9.948  18.127   3.941  1.00 98.49           C  
ATOM   2932  CB  VAL A 190       8.995  15.809   3.488  1.00 98.49           C  
ATOM   2933  HB  VAL A 190       9.712  15.645   2.682  1.00 98.49           H  
ATOM   2934  O   VAL A 190      10.789  18.351   3.067  1.00 98.49           O  
ATOM   2935  CG1 VAL A 190       9.596  15.252   4.778  1.00 98.49           C  
ATOM   2936 HG11 VAL A 190       9.667  14.167   4.714  1.00 98.49           H  
ATOM   2937 HG12 VAL A 190       8.962  15.520   5.624  1.00 98.49           H  
ATOM   2938 HG13 VAL A 190      10.598  15.653   4.930  1.00 98.49           H  
ATOM   2939  CG2 VAL A 190       7.716  15.017   3.189  1.00 98.49           C  
ATOM   2940 HG21 VAL A 190       7.348  15.275   2.196  1.00 98.49           H  
ATOM   2941 HG22 VAL A 190       7.927  13.947   3.208  1.00 98.49           H  
ATOM   2942 HG23 VAL A 190       6.949  15.249   3.927  1.00 98.49           H  
ATOM   2943  N   ARG A 191      10.090  18.561   5.202  1.00 98.70           N  
ATOM   2944  H   ARG A 191       9.316  18.392   5.828  1.00 98.70           H  
ATOM   2945  CA  ARG A 191      11.217  19.366   5.724  1.00 98.70           C  
ATOM   2946  HA  ARG A 191      11.897  19.608   4.907  1.00 98.70           H  
ATOM   2947  C   ARG A 191      12.087  18.628   6.745  1.00 98.70           C  
ATOM   2948  CB  ARG A 191      10.681  20.682   6.323  1.00 98.70           C  
ATOM   2949  HB2 ARG A 191      11.530  21.284   6.648  1.00 98.70           H  
ATOM   2950  HB3 ARG A 191      10.080  20.455   7.203  1.00 98.70           H  
ATOM   2951  O   ARG A 191      13.246  18.987   6.923  1.00 98.70           O  
ATOM   2952  CG  ARG A 191       9.830  21.533   5.365  1.00 98.70           C  
ATOM   2953  HG2 ARG A 191       9.608  22.485   5.848  1.00 98.70           H  
ATOM   2954  HG3 ARG A 191       8.885  21.027   5.169  1.00 98.70           H  
ATOM   2955  CD  ARG A 191      10.541  21.803   4.037  1.00 98.70           C  
ATOM   2956  HD2 ARG A 191      10.712  20.854   3.530  1.00 98.70           H  
ATOM   2957  HD3 ARG A 191      11.501  22.279   4.237  1.00 98.70           H  
ATOM   2958  NE  ARG A 191       9.737  22.682   3.182  1.00 98.70           N  
ATOM   2959  HE  ARG A 191       9.076  23.295   3.636  1.00 98.70           H  
ATOM   2960  NH1 ARG A 191      10.234  21.778   1.126  1.00 98.70           N  
ATOM   2961 HH11 ARG A 191      10.009  21.718   0.143  1.00 98.70           H  
ATOM   2962 HH12 ARG A 191      10.630  20.981   1.606  1.00 98.70           H  
ATOM   2963  NH2 ARG A 191       8.911  23.575   1.296  1.00 98.70           N  
ATOM   2964 HH21 ARG A 191       8.702  23.559   0.308  1.00 98.70           H  
ATOM   2965 HH22 ARG A 191       8.368  24.131   1.942  1.00 98.70           H  
ATOM   2966  CZ  ARG A 191       9.643  22.673   1.871  1.00 98.70           C  
ATOM   2967  N   GLY A 192      11.564  17.571   7.361  1.00 98.42           N  
ATOM   2968  H   GLY A 192      10.593  17.361   7.175  1.00 98.42           H  
ATOM   2969  CA  GLY A 192      12.310  16.589   8.155  1.00 98.42           C  
ATOM   2970  HA2 GLY A 192      12.259  16.843   9.213  1.00 98.42           H  
ATOM   2971  HA3 GLY A 192      13.355  16.572   7.848  1.00 98.42           H  
ATOM   2972  C   GLY A 192      11.704  15.201   7.955  1.00 98.42           C  
ATOM   2973  O   GLY A 192      10.503  15.108   7.716  1.00 98.42           O  
ATOM   2974  N   CYS A 193      12.516  14.146   7.987  1.00 97.58           N  
ATOM   2975  H   CYS A 193      13.476  14.264   8.281  1.00 97.58           H  
ATOM   2976  CA  CYS A 193      12.073  12.772   7.748  1.00 97.58           C  
ATOM   2977  HA  CYS A 193      11.057  12.644   8.122  1.00 97.58           H  
ATOM   2978  C   CYS A 193      12.990  11.796   8.491  1.00 97.58           C  
ATOM   2979  CB  CYS A 193      12.079  12.509   6.235  1.00 97.58           C  
ATOM   2980  HB2 CYS A 193      13.089  12.624   5.841  1.00 97.58           H  
ATOM   2981  HB3 CYS A 193      11.420  13.229   5.748  1.00 97.58           H  
ATOM   2982  O   CYS A 193      14.165  11.673   8.144  1.00 97.58           O  
ATOM   2983  SG  CYS A 193      11.485  10.832   5.873  1.00 97.58           S  
ATOM   2984  HG  CYS A 193      12.563  10.191   6.333  1.00 97.58           H  
ATOM   2985  N   ASP A 194      12.444  11.095   9.482  1.00 95.93           N  
ATOM   2986  H   ASP A 194      11.476  11.274   9.707  1.00 95.93           H  
ATOM   2987  CA  ASP A 194      13.192  10.261  10.420  1.00 95.93           C  
ATOM   2988  HA  ASP A 194      14.232  10.192  10.101  1.00 95.93           H  
ATOM   2989  C   ASP A 194      12.599   8.849  10.448  1.00 95.93           C  
ATOM   2990  CB  ASP A 194      13.192  10.918  11.808  1.00 95.93           C  
ATOM   2991  HB2 ASP A 194      13.700  10.260  12.512  1.00 95.93           H  
ATOM   2992  HB3 ASP A 194      12.166  11.056  12.149  1.00 95.93           H  
ATOM   2993  O   ASP A 194      11.452   8.633  10.857  1.00 95.93           O  
ATOM   2994  CG  ASP A 194      13.908  12.269  11.771  1.00 95.93           C  
ATOM   2995  OD1 ASP A 194      15.145  12.294  11.957  1.00 95.93           O  
ATOM   2996  OD2 ASP A 194      13.231  13.288  11.509  1.00 95.93           O  
ATOM   2997  N   LYS A 195      13.383   7.867   9.990  1.00 92.23           N  
ATOM   2998  H   LYS A 195      14.321   8.109   9.702  1.00 92.23           H  
ATOM   2999  CA  LYS A 195      12.964   6.463   9.908  1.00 92.23           C  
ATOM   3000  HA  LYS A 195      11.995   6.426   9.411  1.00 92.23           H  
ATOM   3001  C   LYS A 195      12.801   5.858  11.301  1.00 92.23           C  
ATOM   3002  CB  LYS A 195      13.968   5.668   9.060  1.00 92.23           C  
ATOM   3003  HB2 LYS A 195      14.919   5.592   9.586  1.00 92.23           H  
ATOM   3004  HB3 LYS A 195      14.133   6.196   8.121  1.00 92.23           H  
ATOM   3005  O   LYS A 195      13.739   5.861  12.094  1.00 92.23           O  
ATOM   3006  CG  LYS A 195      13.431   4.261   8.757  1.00 92.23           C  
ATOM   3007  HG2 LYS A 195      13.346   3.689   9.680  1.00 92.23           H  
ATOM   3008  HG3 LYS A 195      12.441   4.350   8.309  1.00 92.23           H  
ATOM   3009  CD  LYS A 195      14.348   3.510   7.789  1.00 92.23           C  
ATOM   3010  HD2 LYS A 195      15.318   3.335   8.254  1.00 92.23           H  
ATOM   3011  HD3 LYS A 195      14.482   4.108   6.887  1.00 92.23           H  
ATOM   3012  CE  LYS A 195      13.695   2.179   7.411  1.00 92.23           C  
ATOM   3013  HE2 LYS A 195      13.589   1.558   8.301  1.00 92.23           H  
ATOM   3014  HE3 LYS A 195      12.695   2.395   7.034  1.00 92.23           H  
ATOM   3015  NZ  LYS A 195      14.473   1.482   6.367  1.00 92.23           N  
ATOM   3016  HZ1 LYS A 195      15.411   1.226   6.640  1.00 92.23           H  
ATOM   3017  HZ2 LYS A 195      14.636   2.092   5.579  1.00 92.23           H  
ATOM   3018  HZ3 LYS A 195      14.018   0.676   5.963  1.00 92.23           H  
ATOM   3019  N   GLN A 196      11.629   5.289  11.569  1.00 87.33           N  
ATOM   3020  H   GLN A 196      10.932   5.292  10.837  1.00 87.33           H  
ATOM   3021  CA  GLN A 196      11.304   4.638  12.844  1.00 87.33           C  
ATOM   3022  HA  GLN A 196      12.029   4.940  13.599  1.00 87.33           H  
ATOM   3023  C   GLN A 196      11.356   3.106  12.742  1.00 87.33           C  
ATOM   3024  CB  GLN A 196       9.907   5.073  13.322  1.00 87.33           C  
ATOM   3025  HB2 GLN A 196       9.165   4.577  12.696  1.00 87.33           H  
ATOM   3026  HB3 GLN A 196       9.758   4.708  14.338  1.00 87.33           H  
ATOM   3027  O   GLN A 196      11.633   2.431  13.735  1.00 87.33           O  
ATOM   3028  CG  GLN A 196       9.636   6.587  13.293  1.00 87.33           C  
ATOM   3029  HG2 GLN A 196       8.607   6.767  13.607  1.00 87.33           H  
ATOM   3030  HG3 GLN A 196       9.736   6.965  12.275  1.00 87.33           H  
ATOM   3031  CD  GLN A 196      10.555   7.361  14.230  1.00 87.33           C  
ATOM   3032  NE2 GLN A 196      11.204   8.402  13.762  1.00 87.33           N  
ATOM   3033 HE21 GLN A 196      11.751   8.938  14.420  1.00 87.33           H  
ATOM   3034 HE22 GLN A 196      11.134   8.665  12.790  1.00 87.33           H  
ATOM   3035  OE1 GLN A 196      10.706   7.022  15.393  1.00 87.33           O  
ATOM   3036  N   ASP A 197      11.053   2.544  11.568  1.00 85.58           N  
ATOM   3037  H   ASP A 197      10.826   3.150  10.792  1.00 85.58           H  
ATOM   3038  CA  ASP A 197      11.110   1.108  11.255  1.00 85.58           C  
ATOM   3039  HA  ASP A 197      12.001   0.682  11.716  1.00 85.58           H  
ATOM   3040  C   ASP A 197      11.202   0.886   9.733  1.00 85.58           C  
ATOM   3041  CB  ASP A 197       9.859   0.385  11.801  1.00 85.58           C  
ATOM   3042  HB2 ASP A 197       9.404   0.991  12.584  1.00 85.58           H  
ATOM   3043  HB3 ASP A 197       9.114   0.278  11.013  1.00 85.58           H  
ATOM   3044  O   ASP A 197      11.175   1.842   8.955  1.00 85.58           O  
ATOM   3045  CG  ASP A 197      10.195  -0.999  12.368  1.00 85.58           C  
ATOM   3046  OD1 ASP A 197      11.056  -1.687  11.782  1.00 85.58           O  
ATOM   3047  OD2 ASP A 197       9.675  -1.306  13.469  1.00 85.58           O  
ATOM   3048  N   VAL A 198      11.265  -0.369   9.287  1.00 86.82           N  
ATOM   3049  H   VAL A 198      11.237  -1.107   9.976  1.00 86.82           H  
ATOM   3050  CA  VAL A 198      11.018  -0.725   7.879  1.00 86.82           C  
ATOM   3051  HA  VAL A 198      11.779  -0.256   7.255  1.00 86.82           H  
ATOM   3052  C   VAL A 198       9.646  -0.195   7.453  1.00 86.82           C  
ATOM   3053  CB  VAL A 198      11.097  -2.249   7.670  1.00 86.82           C  
ATOM   3054  HB  VAL A 198      10.390  -2.746   8.334  1.00 86.82           H  
ATOM   3055  O   VAL A 198       8.638  -0.497   8.079  1.00 86.82           O  
ATOM   3056  CG1 VAL A 198      10.765  -2.629   6.224  1.00 86.82           C  
ATOM   3057 HG11 VAL A 198       9.715  -2.428   6.006  1.00 86.82           H  
ATOM   3058 HG12 VAL A 198      11.392  -2.067   5.531  1.00 86.82           H  
ATOM   3059 HG13 VAL A 198      10.942  -3.692   6.063  1.00 86.82           H  
ATOM   3060  CG2 VAL A 198      12.510  -2.760   7.987  1.00 86.82           C  
ATOM   3061 HG21 VAL A 198      12.552  -3.837   7.821  1.00 86.82           H  
ATOM   3062 HG22 VAL A 198      13.238  -2.279   7.334  1.00 86.82           H  
ATOM   3063 HG23 VAL A 198      12.759  -2.562   9.029  1.00 86.82           H  
ATOM   3064  N   GLY A 199       9.613   0.636   6.408  1.00 89.15           N  
ATOM   3065  H   GLY A 199      10.475   0.832   5.920  1.00 89.15           H  
ATOM   3066  CA  GLY A 199       8.380   1.243   5.900  1.00 89.15           C  
ATOM   3067  HA2 GLY A 199       8.589   1.710   4.937  1.00 89.15           H  
ATOM   3068  HA3 GLY A 199       7.645   0.454   5.739  1.00 89.15           H  
ATOM   3069  C   GLY A 199       7.726   2.304   6.796  1.00 89.15           C  
ATOM   3070  O   GLY A 199       6.703   2.840   6.383  1.00 89.15           O  
ATOM   3071  N   ILE A 200       8.289   2.652   7.964  1.00 90.24           N  
ATOM   3072  H   ILE A 200       9.150   2.198   8.232  1.00 90.24           H  
ATOM   3073  CA  ILE A 200       7.715   3.642   8.895  1.00 90.24           C  
ATOM   3074  HA  ILE A 200       6.771   4.003   8.486  1.00 90.24           H  
ATOM   3075  C   ILE A 200       8.633   4.854   9.064  1.00 90.24           C  
ATOM   3076  CB  ILE A 200       7.397   3.031  10.279  1.00 90.24           C  
ATOM   3077  HB  ILE A 200       8.319   2.630  10.700  1.00 90.24           H  
ATOM   3078  O   ILE A 200       9.792   4.716   9.469  1.00 90.24           O  
ATOM   3079  CG1 ILE A 200       6.369   1.885  10.167  1.00 90.24           C  
ATOM   3080 HG12 ILE A 200       5.451   2.270   9.722  1.00 90.24           H  
ATOM   3081 HG13 ILE A 200       6.756   1.114   9.501  1.00 90.24           H  
ATOM   3082  CG2 ILE A 200       6.870   4.143  11.216  1.00 90.24           C  
ATOM   3083 HG21 ILE A 200       7.582   4.961  11.323  1.00 90.24           H  
ATOM   3084 HG22 ILE A 200       5.956   4.569  10.800  1.00 90.24           H  
ATOM   3085 HG23 ILE A 200       6.695   3.761  12.221  1.00 90.24           H  
ATOM   3086  CD1 ILE A 200       6.023   1.209  11.501  1.00 90.24           C  
ATOM   3087 HD11 ILE A 200       6.907   0.708  11.895  1.00 90.24           H  
ATOM   3088 HD12 ILE A 200       5.228   0.482  11.334  1.00 90.24           H  
ATOM   3089 HD13 ILE A 200       5.641   1.922  12.232  1.00 90.24           H  
ATOM   3090  N   TYR A 201       8.067   6.050   8.892  1.00 92.84           N  
ATOM   3091  H   TYR A 201       7.105   6.086   8.585  1.00 92.84           H  
ATOM   3092  CA  TYR A 201       8.758   7.328   9.062  1.00 92.84           C  
ATOM   3093  HA  TYR A 201       9.689   7.162   9.605  1.00 92.84           H  
ATOM   3094  C   TYR A 201       7.919   8.316   9.878  1.00 92.84           C  
ATOM   3095  CB  TYR A 201       9.124   7.909   7.686  1.00 92.84           C  
ATOM   3096  HB2 TYR A 201       9.679   8.836   7.832  1.00 92.84           H  
ATOM   3097  HB3 TYR A 201       8.208   8.157   7.150  1.00 92.84           H  
ATOM   3098  O   TYR A 201       6.692   8.350   9.779  1.00 92.84           O  
ATOM   3099  CG  TYR A 201       9.951   6.963   6.832  1.00 92.84           C  
ATOM   3100  CD1 TYR A 201      11.351   7.100   6.762  1.00 92.84           C  
ATOM   3101  HD1 TYR A 201      11.841   7.913   7.278  1.00 92.84           H  
ATOM   3102  CD2 TYR A 201       9.309   5.918   6.136  1.00 92.84           C  
ATOM   3103  HD2 TYR A 201       8.234   5.825   6.180  1.00 92.84           H  
ATOM   3104  CE1 TYR A 201      12.109   6.165   6.030  1.00 92.84           C  
ATOM   3105  HE1 TYR A 201      13.183   6.254   5.954  1.00 92.84           H  
ATOM   3106  CE2 TYR A 201      10.064   4.968   5.429  1.00 92.84           C  
ATOM   3107  HE2 TYR A 201       9.573   4.150   4.923  1.00 92.84           H  
ATOM   3108  OH  TYR A 201      12.188   4.168   4.711  1.00 92.84           O  
ATOM   3109  HH  TYR A 201      11.651   3.588   4.166  1.00 92.84           H  
ATOM   3110  CZ  TYR A 201      11.465   5.087   5.389  1.00 92.84           C  
ATOM   3111  N   ALA A 202       8.602   9.146  10.662  1.00 94.50           N  
ATOM   3112  H   ALA A 202       9.609   9.065  10.674  1.00 94.50           H  
ATOM   3113  CA  ALA A 202       8.060  10.390  11.192  1.00 94.50           C  
ATOM   3114  HA  ALA A 202       6.971  10.340  11.205  1.00 94.50           H  
ATOM   3115  C   ALA A 202       8.495  11.538  10.265  1.00 94.50           C  
ATOM   3116  CB  ALA A 202       8.542  10.562  12.635  1.00 94.50           C  
ATOM   3117  HB1 ALA A 202       8.267   9.691  13.229  1.00 94.50           H  
ATOM   3118  HB2 ALA A 202       9.624  10.694  12.659  1.00 94.50           H  
ATOM   3119  HB3 ALA A 202       8.075  11.443  13.074  1.00 94.50           H  
ATOM   3120  O   ALA A 202       9.638  11.534   9.799  1.00 94.50           O  
ATOM   3121  N   ILE A 203       7.608  12.488   9.955  1.00 97.09           N  
ATOM   3122  H   ILE A 203       6.681  12.428  10.351  1.00 97.09           H  
ATOM   3123  CA  ILE A 203       7.921  13.619   9.066  1.00 97.09           C  
ATOM   3124  HA  ILE A 203       9.005  13.654   8.956  1.00 97.09           H  
ATOM   3125  C   ILE A 203       7.525  14.971   9.654  1.00 97.09           C  
ATOM   3126  CB  ILE A 203       7.341  13.455   7.640  1.00 97.09           C  
ATOM   3127  HB  ILE A 203       7.743  14.279   7.051  1.00 97.09           H  
ATOM   3128  O   ILE A 203       6.494  15.106  10.307  1.00 97.09           O  
ATOM   3129  CG1 ILE A 203       5.801  13.582   7.588  1.00 97.09           C  
ATOM   3130 HG12 ILE A 203       5.482  14.489   8.103  1.00 97.09           H  
ATOM   3131 HG13 ILE A 203       5.347  12.738   8.107  1.00 97.09           H  
ATOM   3132  CG2 ILE A 203       7.850  12.154   6.991  1.00 97.09           C  
ATOM   3133 HG21 ILE A 203       8.933  12.090   7.100  1.00 97.09           H  
ATOM   3134 HG22 ILE A 203       7.399  11.287   7.473  1.00 97.09           H  
ATOM   3135 HG23 ILE A 203       7.617  12.138   5.926  1.00 97.09           H  
ATOM   3136  CD1 ILE A 203       5.247  13.693   6.163  1.00 97.09           C  
ATOM   3137 HD11 ILE A 203       5.664  14.574   5.675  1.00 97.09           H  
ATOM   3138 HD12 ILE A 203       5.503  12.809   5.579  1.00 97.09           H  
ATOM   3139 HD13 ILE A 203       4.162  13.793   6.201  1.00 97.09           H  
ATOM   3140  N   ARG A 204       8.298  16.005   9.320  1.00 98.64           N  
ATOM   3141  H   ARG A 204       9.110  15.796   8.756  1.00 98.64           H  
ATOM   3142  CA  ARG A 204       8.002  17.410   9.631  1.00 98.64           C  
ATOM   3143  HA  ARG A 204       7.161  17.448  10.324  1.00 98.64           H  
ATOM   3144  C   ARG A 204       7.578  18.153   8.374  1.00 98.64           C  
ATOM   3145  CB  ARG A 204       9.210  18.055  10.330  1.00 98.64           C  
ATOM   3146  HB2 ARG A 204      10.132  17.732   9.847  1.00 98.64           H  
ATOM   3147  HB3 ARG A 204       9.141  19.141  10.268  1.00 98.64           H  
ATOM   3148  O   ARG A 204       8.335  18.202   7.401  1.00 98.64           O  
ATOM   3149  CG  ARG A 204       9.210  17.646  11.808  1.00 98.64           C  
ATOM   3150  HG2 ARG A 204       8.957  16.588  11.878  1.00 98.64           H  
ATOM   3151  HG3 ARG A 204       8.428  18.207  12.321  1.00 98.64           H  
ATOM   3152  CD  ARG A 204      10.541  17.894  12.527  1.00 98.64           C  
ATOM   3153  HD2 ARG A 204      10.335  17.899  13.597  1.00 98.64           H  
ATOM   3154  HD3 ARG A 204      10.924  18.875  12.245  1.00 98.64           H  
ATOM   3155  NE  ARG A 204      11.512  16.812  12.267  1.00 98.64           N  
ATOM   3156  HE  ARG A 204      11.162  15.897  12.512  1.00 98.64           H  
ATOM   3157  NH1 ARG A 204      13.367  18.083  11.825  1.00 98.64           N  
ATOM   3158 HH11 ARG A 204      14.351  18.130  11.602  1.00 98.64           H  
ATOM   3159 HH12 ARG A 204      12.802  18.903  11.992  1.00 98.64           H  
ATOM   3160  NH2 ARG A 204      13.553  15.885  11.809  1.00 98.64           N  
ATOM   3161 HH21 ARG A 204      13.166  14.954  11.869  1.00 98.64           H  
ATOM   3162 HH22 ARG A 204      14.554  15.923  11.675  1.00 98.64           H  
ATOM   3163  CZ  ARG A 204      12.794  16.920  11.977  1.00 98.64           C  
ATOM   3164  N   VAL A 205       6.384  18.741   8.420  1.00 98.23           N  
ATOM   3165  H   VAL A 205       5.836  18.613   9.259  1.00 98.23           H  
ATOM   3166  CA  VAL A 205       5.790  19.557   7.348  1.00 98.23           C  
ATOM   3167  HA  VAL A 205       6.570  19.858   6.649  1.00 98.23           H  
ATOM   3168  C   VAL A 205       5.192  20.828   7.974  1.00 98.23           C  
ATOM   3169  CB  VAL A 205       4.734  18.767   6.537  1.00 98.23           C  
ATOM   3170  HB  VAL A 205       3.829  18.625   7.128  1.00 98.23           H  
ATOM   3171  O   VAL A 205       3.977  20.902   8.161  1.00 98.23           O  
ATOM   3172  CG1 VAL A 205       4.394  19.550   5.262  1.00 98.23           C  
ATOM   3173 HG11 VAL A 205       3.696  18.982   4.646  1.00 98.23           H  
ATOM   3174 HG12 VAL A 205       5.299  19.738   4.686  1.00 98.23           H  
ATOM   3175 HG13 VAL A 205       3.937  20.507   5.513  1.00 98.23           H  
ATOM   3176  CG2 VAL A 205       5.213  17.374   6.111  1.00 98.23           C  
ATOM   3177 HG21 VAL A 205       5.402  16.757   6.989  1.00 98.23           H  
ATOM   3178 HG22 VAL A 205       4.438  16.884   5.521  1.00 98.23           H  
ATOM   3179 HG23 VAL A 205       6.123  17.459   5.517  1.00 98.23           H  
ATOM   3180  N   PRO A 206       6.021  21.809   8.381  1.00 98.43           N  
ATOM   3181  CA  PRO A 206       5.539  22.994   9.091  1.00 98.43           C  
ATOM   3182  HA  PRO A 206       5.061  22.690  10.022  1.00 98.43           H  
ATOM   3183  C   PRO A 206       4.504  23.778   8.275  1.00 98.43           C  
ATOM   3184  CB  PRO A 206       6.784  23.822   9.424  1.00 98.43           C  
ATOM   3185  HB2 PRO A 206       6.596  24.893   9.353  1.00 98.43           H  
ATOM   3186  HB3 PRO A 206       7.126  23.566  10.427  1.00 98.43           H  
ATOM   3187  O   PRO A 206       3.502  24.198   8.841  1.00 98.43           O  
ATOM   3188  CG  PRO A 206       7.822  23.361   8.402  1.00 98.43           C  
ATOM   3189  HG2 PRO A 206       8.838  23.461   8.785  1.00 98.43           H  
ATOM   3190  HG3 PRO A 206       7.706  23.938   7.484  1.00 98.43           H  
ATOM   3191  CD  PRO A 206       7.453  21.899   8.152  1.00 98.43           C  
ATOM   3192  HD2 PRO A 206       7.977  21.258   8.861  1.00 98.43           H  
ATOM   3193  HD3 PRO A 206       7.705  21.626   7.128  1.00 98.43           H  
ATOM   3194  N   GLU A 207       4.652  23.855   6.949  1.00 97.84           N  
ATOM   3195  H   GLU A 207       5.502  23.508   6.526  1.00 97.84           H  
ATOM   3196  CA  GLU A 207       3.699  24.555   6.077  1.00 97.84           C  
ATOM   3197  HA  GLU A 207       3.608  25.587   6.417  1.00 97.84           H  
ATOM   3198  C   GLU A 207       2.283  23.941   6.096  1.00 97.84           C  
ATOM   3199  CB  GLU A 207       4.232  24.565   4.633  1.00 97.84           C  
ATOM   3200  HB2 GLU A 207       4.279  23.545   4.252  1.00 97.84           H  
ATOM   3201  HB3 GLU A 207       3.514  25.111   4.021  1.00 97.84           H  
ATOM   3202  O   GLU A 207       1.301  24.651   5.883  1.00 97.84           O  
ATOM   3203  CG  GLU A 207       5.602  25.245   4.461  1.00 97.84           C  
ATOM   3204  HG2 GLU A 207       5.772  25.956   5.269  1.00 97.84           H  
ATOM   3205  HG3 GLU A 207       5.571  25.814   3.532  1.00 97.84           H  
ATOM   3206  CD  GLU A 207       6.777  24.257   4.381  1.00 97.84           C  
ATOM   3207  OE1 GLU A 207       7.650  24.458   3.500  1.00 97.84           O  
ATOM   3208  OE2 GLU A 207       6.830  23.279   5.161  1.00 97.84           O  
ATOM   3209  N   LEU A 208       2.151  22.636   6.382  1.00 97.75           N  
ATOM   3210  H   LEU A 208       2.984  22.128   6.643  1.00 97.75           H  
ATOM   3211  CA  LEU A 208       0.847  21.996   6.594  1.00 97.75           C  
ATOM   3212  HA  LEU A 208       0.168  22.314   5.802  1.00 97.75           H  
ATOM   3213  C   LEU A 208       0.242  22.437   7.931  1.00 97.75           C  
ATOM   3214  CB  LEU A 208       0.996  20.460   6.547  1.00 97.75           C  
ATOM   3215  HB2 LEU A 208       1.742  20.168   7.287  1.00 97.75           H  
ATOM   3216  HB3 LEU A 208       1.362  20.166   5.564  1.00 97.75           H  
ATOM   3217  O   LEU A 208      -0.944  22.753   7.993  1.00 97.75           O  
ATOM   3218  CG  LEU A 208      -0.302  19.686   6.863  1.00 97.75           C  
ATOM   3219  HG  LEU A 208      -0.762  20.073   7.772  1.00 97.75           H  
ATOM   3220  CD1 LEU A 208      -1.316  19.785   5.724  1.00 97.75           C  
ATOM   3221 HD11 LEU A 208      -0.878  19.402   4.802  1.00 97.75           H  
ATOM   3222 HD12 LEU A 208      -1.610  20.826   5.587  1.00 97.75           H  
ATOM   3223 HD13 LEU A 208      -2.199  19.196   5.974  1.00 97.75           H  
ATOM   3224  CD2 LEU A 208       0.006  18.214   7.124  1.00 97.75           C  
ATOM   3225 HD21 LEU A 208      -0.917  17.676   7.342  1.00 97.75           H  
ATOM   3226 HD22 LEU A 208       0.497  17.762   6.262  1.00 97.75           H  
ATOM   3227 HD23 LEU A 208       0.665  18.136   7.990  1.00 97.75           H  
ATOM   3228  N   LEU A 209       1.046  22.435   8.998  1.00 97.57           N  
ATOM   3229  H   LEU A 209       2.027  22.246   8.852  1.00 97.57           H  
ATOM   3230  CA  LEU A 209       0.597  22.776  10.350  1.00 97.57           C  
ATOM   3231  HA  LEU A 209      -0.296  22.194  10.581  1.00 97.57           H  
ATOM   3232  C   LEU A 209       0.192  24.255  10.439  1.00 97.57           C  
ATOM   3233  CB  LEU A 209       1.699  22.427  11.369  1.00 97.57           C  
ATOM   3234  HB2 LEU A 209       1.347  22.709  12.361  1.00 97.57           H  
ATOM   3235  HB3 LEU A 209       2.577  23.034  11.148  1.00 97.57           H  
ATOM   3236  O   LEU A 209      -0.855  24.563  11.004  1.00 97.57           O  
ATOM   3237  CG  LEU A 209       2.123  20.945  11.403  1.00 97.57           C  
ATOM   3238  HG  LEU A 209       2.497  20.650  10.422  1.00 97.57           H  
ATOM   3239  CD1 LEU A 209       3.253  20.766  12.415  1.00 97.57           C  
ATOM   3240 HD11 LEU A 209       3.594  19.731  12.407  1.00 97.57           H  
ATOM   3241 HD12 LEU A 209       4.092  21.412  12.157  1.00 97.57           H  
ATOM   3242 HD13 LEU A 209       2.904  21.010  13.419  1.00 97.57           H  
ATOM   3243  CD2 LEU A 209       0.981  20.003  11.793  1.00 97.57           C  
ATOM   3244 HD21 LEU A 209       1.362  18.984  11.858  1.00 97.57           H  
ATOM   3245 HD22 LEU A 209       0.193  20.035  11.041  1.00 97.57           H  
ATOM   3246 HD23 LEU A 209       0.581  20.294  12.765  1.00 97.57           H  
ATOM   3247  N   GLU A 210       0.960  25.143   9.804  1.00 97.45           N  
ATOM   3248  H   GLU A 210       1.820  24.815   9.388  1.00 97.45           H  
ATOM   3249  CA  GLU A 210       0.622  26.558   9.611  1.00 97.45           C  
ATOM   3250  HA  GLU A 210       0.530  27.046  10.581  1.00 97.45           H  
ATOM   3251  C   GLU A 210      -0.735  26.692   8.901  1.00 97.45           C  
ATOM   3252  CB  GLU A 210       1.749  27.252   8.818  1.00 97.45           C  
ATOM   3253  HB2 GLU A 210       1.972  26.653   7.935  1.00 97.45           H  
ATOM   3254  HB3 GLU A 210       1.405  28.234   8.495  1.00 97.45           H  
ATOM   3255  O   GLU A 210      -1.680  27.235   9.480  1.00 97.45           O  
ATOM   3256  CG  GLU A 210       3.027  27.435   9.662  1.00 97.45           C  
ATOM   3257  HG2 GLU A 210       2.817  28.169  10.440  1.00 97.45           H  
ATOM   3258  HG3 GLU A 210       3.265  26.496  10.163  1.00 97.45           H  
ATOM   3259  CD  GLU A 210       4.269  27.883   8.865  1.00 97.45           C  
ATOM   3260  OE1 GLU A 210       5.323  28.075   9.517  1.00 97.45           O  
ATOM   3261  OE2 GLU A 210       4.188  28.018   7.621  1.00 97.45           O  
ATOM   3262  N   ALA A 211      -0.889  26.081   7.719  1.00 96.59           N  
ATOM   3263  H   ALA A 211      -0.086  25.632   7.302  1.00 96.59           H  
ATOM   3264  CA  ALA A 211      -2.128  26.123   6.936  1.00 96.59           C  
ATOM   3265  HA  ALA A 211      -2.381  27.168   6.759  1.00 96.59           H  
ATOM   3266  C   ALA A 211      -3.345  25.475   7.630  1.00 96.59           C  
ATOM   3267  CB  ALA A 211      -1.855  25.455   5.583  1.00 96.59           C  
ATOM   3268  HB1 ALA A 211      -2.746  25.515   4.959  1.00 96.59           H  
ATOM   3269  HB2 ALA A 211      -1.584  24.409   5.732  1.00 96.59           H  
ATOM   3270  HB3 ALA A 211      -1.034  25.969   5.083  1.00 96.59           H  
ATOM   3271  O   ALA A 211      -4.483  25.774   7.273  1.00 96.59           O  
ATOM   3272  N   MET A 212      -3.147  24.598   8.620  1.00 96.25           N  
ATOM   3273  H   MET A 212      -2.195  24.328   8.823  1.00 96.25           H  
ATOM   3274  CA  MET A 212      -4.226  24.069   9.466  1.00 96.25           C  
ATOM   3275  HA  MET A 212      -5.090  23.847   8.839  1.00 96.25           H  
ATOM   3276  C   MET A 212      -4.708  25.066  10.532  1.00 96.25           C  
ATOM   3277  CB  MET A 212      -3.774  22.767  10.142  1.00 96.25           C  
ATOM   3278  HB2 MET A 212      -2.781  22.897  10.574  1.00 96.25           H  
ATOM   3279  HB3 MET A 212      -4.467  22.532  10.950  1.00 96.25           H  
ATOM   3280  O   MET A 212      -5.807  24.884  11.063  1.00 96.25           O  
ATOM   3281  CG  MET A 212      -3.759  21.584   9.172  1.00 96.25           C  
ATOM   3282  HG2 MET A 212      -4.776  21.414   8.818  1.00 96.25           H  
ATOM   3283  HG3 MET A 212      -3.152  21.841   8.304  1.00 96.25           H  
ATOM   3284  SD  MET A 212      -3.116  20.040   9.877  1.00 96.25           S  
ATOM   3285  CE  MET A 212      -4.427  19.636  11.059  1.00 96.25           C  
ATOM   3286  HE1 MET A 212      -5.370  19.500  10.528  1.00 96.25           H  
ATOM   3287  HE2 MET A 212      -4.524  20.438  11.790  1.00 96.25           H  
ATOM   3288  HE3 MET A 212      -4.172  18.716  11.585  1.00 96.25           H  
ATOM   3289  N   THR A 213      -3.910  26.088  10.855  1.00 92.22           N  
ATOM   3290  H   THR A 213      -3.034  26.172  10.359  1.00 92.22           H  
ATOM   3291  CA  THR A 213      -4.185  27.074  11.918  1.00 92.22           C  
ATOM   3292  HA  THR A 213      -5.015  26.701  12.519  1.00 92.22           H  
ATOM   3293  C   THR A 213      -4.655  28.447  11.427  1.00 92.22           C  
ATOM   3294  CB  THR A 213      -2.997  27.227  12.883  1.00 92.22           C  
ATOM   3295  HB  THR A 213      -3.253  27.986  13.623  1.00 92.22           H  
ATOM   3296  O   THR A 213      -5.221  29.181  12.236  1.00 92.22           O  
ATOM   3297  CG2 THR A 213      -2.711  25.932  13.646  1.00 92.22           C  
ATOM   3298 HG21 THR A 213      -2.459  25.131  12.951  1.00 92.22           H  
ATOM   3299 HG22 THR A 213      -3.587  25.649  14.229  1.00 92.22           H  
ATOM   3300 HG23 THR A 213      -1.869  26.092  14.319  1.00 92.22           H  
ATOM   3301  OG1 THR A 213      -1.802  27.627  12.254  1.00 92.22           O  
ATOM   3302  HG1 THR A 213      -1.847  27.443  11.313  1.00 92.22           H  
ATOM   3303  N   GLU A 214      -4.491  28.761  10.134  1.00 85.84           N  
ATOM   3304  H   GLU A 214      -3.955  28.127   9.558  1.00 85.84           H  
ATOM   3305  CA  GLU A 214      -5.071  29.940   9.450  1.00 85.84           C  
ATOM   3306  HA  GLU A 214      -4.985  30.810  10.101  1.00 85.84           H  
ATOM   3307  C   GLU A 214      -6.574  29.776   9.159  1.00 85.84           C  
ATOM   3308  CB  GLU A 214      -4.308  30.230   8.137  1.00 85.84           C  
ATOM   3309  HB2 GLU A 214      -4.380  29.355   7.491  1.00 85.84           H  
ATOM   3310  HB3 GLU A 214      -4.812  31.058   7.639  1.00 85.84           H  
ATOM   3311  O   GLU A 214      -7.420  30.245   9.950  1.00 85.84           O  
ATOM   3312  CG  GLU A 214      -2.821  30.603   8.282  1.00 85.84           C  
ATOM   3313  HG2 GLU A 214      -2.741  31.402   9.020  1.00 85.84           H  
ATOM   3314  HG3 GLU A 214      -2.270  29.741   8.659  1.00 85.84           H  
ATOM   3315  CD  GLU A 214      -2.190  31.073   6.948  1.00 85.84           C  
ATOM   3316  OE1 GLU A 214      -1.236  31.885   7.010  1.00 85.84           O  
ATOM   3317  OE2 GLU A 214      -2.673  30.667   5.860  1.00 85.84           O  
ATOM   3318  OXT GLU A 214      -6.948  29.085   8.186  1.00 85.84           O  
TER    3319      GLU A 214                                                       
ATOM   3319  N   SER B   1       0.484  -3.832  15.785  1.00 27.67           N  
ATOM   3320  H   SER B   1       1.399  -3.412  15.716  1.00 27.67           H  
ATOM   3321  H2  SER B   1       0.410  -4.370  16.637  1.00 27.67           H  
ATOM   3322  H3  SER B   1      -0.205  -3.099  15.879  1.00 27.67           H  
ATOM   3323  CA  SER B   1       0.163  -4.631  14.614  1.00 27.67           C  
ATOM   3324  HA  SER B   1       0.924  -5.407  14.538  1.00 27.67           H  
ATOM   3325  C   SER B   1       0.331  -3.764  13.364  1.00 27.67           C  
ATOM   3326  CB  SER B   1      -1.164  -5.362  14.805  1.00 27.67           C  
ATOM   3327  HB2 SER B   1      -1.180  -5.828  15.790  1.00 27.67           H  
ATOM   3328  HB3 SER B   1      -1.217  -6.165  14.069  1.00 27.67           H  
ATOM   3329  O   SER B   1       1.481  -3.642  12.977  1.00 27.67           O  
ATOM   3330  OG  SER B   1      -2.276  -4.496  14.698  1.00 27.67           O  
ATOM   3331  HG  SER B   1      -2.364  -4.024  15.530  1.00 27.67           H  
ATOM   3332  N   ILE B   2      -0.696  -3.116  12.776  1.00 31.83           N  
ATOM   3333  H   ILE B   2      -1.609  -3.275  13.177  1.00 31.83           H  
ATOM   3334  CA  ILE B   2      -0.642  -2.527  11.407  1.00 31.83           C  
ATOM   3335  HA  ILE B   2      -0.076  -3.233  10.800  1.00 31.83           H  
ATOM   3336  C   ILE B   2       0.084  -1.181  11.186  1.00 31.83           C  
ATOM   3337  CB  ILE B   2      -2.046  -2.475  10.752  1.00 31.83           C  
ATOM   3338  HB  ILE B   2      -2.401  -3.504  10.695  1.00 31.83           H  
ATOM   3339  O   ILE B   2       0.782  -1.054  10.185  1.00 31.83           O  
ATOM   3340  CG1 ILE B   2      -3.083  -1.686  11.588  1.00 31.83           C  
ATOM   3341 HG12 ILE B   2      -2.665  -0.738  11.924  1.00 31.83           H  
ATOM   3342 HG13 ILE B   2      -3.329  -2.274  12.472  1.00 31.83           H  
ATOM   3343  CG2 ILE B   2      -1.961  -1.973   9.293  1.00 31.83           C  
ATOM   3344 HG21 ILE B   2      -1.128  -2.452   8.779  1.00 31.83           H  
ATOM   3345 HG22 ILE B   2      -1.805  -0.895   9.266  1.00 31.83           H  
ATOM   3346 HG23 ILE B   2      -2.875  -2.202   8.746  1.00 31.83           H  
ATOM   3347  CD1 ILE B   2      -4.384  -1.369  10.841  1.00 31.83           C  
ATOM   3348 HD11 ILE B   2      -4.234  -0.524  10.169  1.00 31.83           H  
ATOM   3349 HD12 ILE B   2      -5.168  -1.119  11.555  1.00 31.83           H  
ATOM   3350 HD13 ILE B   2      -4.682  -2.222  10.231  1.00 31.83           H  
ATOM   3351  N   PHE B   3      -0.156  -0.153  12.002  1.00 35.86           N  
ATOM   3352  H   PHE B   3      -0.656  -0.327  12.862  1.00 35.86           H  
ATOM   3353  CA  PHE B   3       0.260   1.237  11.728  1.00 35.86           C  
ATOM   3354  HA  PHE B   3       0.878   1.255  10.830  1.00 35.86           H  
ATOM   3355  C   PHE B   3       1.135   1.778  12.866  1.00 35.86           C  
ATOM   3356  CB  PHE B   3      -0.981   2.132  11.509  1.00 35.86           C  
ATOM   3357  HB2 PHE B   3      -0.705   3.173  11.682  1.00 35.86           H  
ATOM   3358  HB3 PHE B   3      -1.724   1.886  12.268  1.00 35.86           H  
ATOM   3359  O   PHE B   3       1.056   1.234  13.968  1.00 35.86           O  
ATOM   3360  CG  PHE B   3      -1.625   2.091  10.132  1.00 35.86           C  
ATOM   3361  CD1 PHE B   3      -0.874   2.406   8.982  1.00 35.86           C  
ATOM   3362  HD1 PHE B   3       0.174   2.651   9.071  1.00 35.86           H  
ATOM   3363  CD2 PHE B   3      -3.006   1.851  10.001  1.00 35.86           C  
ATOM   3364  HD2 PHE B   3      -3.606   1.668  10.880  1.00 35.86           H  
ATOM   3365  CE1 PHE B   3      -1.483   2.437   7.715  1.00 35.86           C  
ATOM   3366  HE1 PHE B   3      -0.905   2.688   6.838  1.00 35.86           H  
ATOM   3367  CE2 PHE B   3      -3.617   1.881   8.733  1.00 35.86           C  
ATOM   3368  HE2 PHE B   3      -4.679   1.706   8.637  1.00 35.86           H  
ATOM   3369  CZ  PHE B   3      -2.855   2.168   7.587  1.00 35.86           C  
ATOM   3370  HZ  PHE B   3      -3.322   2.209   6.614  1.00 35.86           H  
ATOM   3371  N   PRO B   4       1.901   2.876  12.682  1.00 33.13           N  
ATOM   3372  CA  PRO B   4       3.013   3.243  13.570  1.00 33.13           C  
ATOM   3373  HA  PRO B   4       3.747   2.437  13.533  1.00 33.13           H  
ATOM   3374  C   PRO B   4       2.644   3.477  15.044  1.00 33.13           C  
ATOM   3375  CB  PRO B   4       3.637   4.484  12.930  1.00 33.13           C  
ATOM   3376  HB2 PRO B   4       3.111   5.379  13.260  1.00 33.13           H  
ATOM   3377  HB3 PRO B   4       4.703   4.563  13.143  1.00 33.13           H  
ATOM   3378  O   PRO B   4       3.479   3.275  15.923  1.00 33.13           O  
ATOM   3379  CG  PRO B   4       3.358   4.265  11.445  1.00 33.13           C  
ATOM   3380  HG2 PRO B   4       4.012   3.493  11.039  1.00 33.13           H  
ATOM   3381  HG3 PRO B   4       3.420   5.186  10.866  1.00 33.13           H  
ATOM   3382  CD  PRO B   4       1.941   3.728  11.498  1.00 33.13           C  
ATOM   3383  HD2 PRO B   4       1.712   3.192  10.577  1.00 33.13           H  
ATOM   3384  HD3 PRO B   4       1.250   4.563  11.617  1.00 33.13           H  
ATOM   3385  N   ILE B   5       1.372   3.799  15.311  1.00 33.50           N  
ATOM   3386  H   ILE B   5       0.778   3.966  14.512  1.00 33.50           H  
ATOM   3387  CA  ILE B   5       0.738   3.840  16.645  1.00 33.50           C  
ATOM   3388  HA  ILE B   5       1.180   4.656  17.217  1.00 33.50           H  
ATOM   3389  C   ILE B   5       0.963   2.530  17.428  1.00 33.50           C  
ATOM   3390  CB  ILE B   5      -0.793   4.064  16.477  1.00 33.50           C  
ATOM   3391  HB  ILE B   5      -1.203   3.179  15.989  1.00 33.50           H  
ATOM   3392  O   ILE B   5       1.127   2.539  18.644  1.00 33.50           O  
ATOM   3393  CG1 ILE B   5      -1.166   5.294  15.612  1.00 33.50           C  
ATOM   3394 HG12 ILE B   5      -0.444   5.448  14.811  1.00 33.50           H  
ATOM   3395 HG13 ILE B   5      -1.157   6.191  16.232  1.00 33.50           H  
ATOM   3396  CG2 ILE B   5      -1.481   4.190  17.849  1.00 33.50           C  
ATOM   3397 HG21 ILE B   5      -1.388   3.260  18.412  1.00 33.50           H  
ATOM   3398 HG22 ILE B   5      -2.545   4.394  17.731  1.00 33.50           H  
ATOM   3399 HG23 ILE B   5      -1.019   4.998  18.416  1.00 33.50           H  
ATOM   3400  CD1 ILE B   5      -2.538   5.145  14.936  1.00 33.50           C  
ATOM   3401 HD11 ILE B   5      -3.328   5.026  15.677  1.00 33.50           H  
ATOM   3402 HD12 ILE B   5      -2.749   6.031  14.337  1.00 33.50           H  
ATOM   3403 HD13 ILE B   5      -2.538   4.283  14.269  1.00 33.50           H  
ATOM   3404  N   GLU B   6       0.957   1.401  16.718  1.00 35.34           N  
ATOM   3405  H   GLU B   6       0.834   1.504  15.721  1.00 35.34           H  
ATOM   3406  CA  GLU B   6       1.042   0.019  17.215  1.00 35.34           C  
ATOM   3407  HA  GLU B   6       1.332   0.056  18.265  1.00 35.34           H  
ATOM   3408  C   GLU B   6       2.141  -0.790  16.459  1.00 35.34           C  
ATOM   3409  CB  GLU B   6      -0.376  -0.590  17.101  1.00 35.34           C  
ATOM   3410  HB2 GLU B   6      -0.437  -1.134  16.158  1.00 35.34           H  
ATOM   3411  HB3 GLU B   6      -1.106   0.216  17.030  1.00 35.34           H  
ATOM   3412  O   GLU B   6       2.271  -2.006  16.600  1.00 35.34           O  
ATOM   3413  CG  GLU B   6      -0.845  -1.466  18.285  1.00 35.34           C  
ATOM   3414  HG2 GLU B   6      -0.059  -1.526  19.038  1.00 35.34           H  
ATOM   3415  HG3 GLU B   6      -1.713  -0.996  18.745  1.00 35.34           H  
ATOM   3416  CD  GLU B   6      -1.240  -2.877  17.828  1.00 35.34           C  
ATOM   3417  OE1 GLU B   6      -0.575  -3.847  18.250  1.00 35.34           O  
ATOM   3418  OE2 GLU B   6      -1.987  -3.012  16.828  1.00 35.34           O  
ATOM   3419  N   LYS B   7       2.937  -0.085  15.648  1.00 33.38           N  
ATOM   3420  H   LYS B   7       2.699   0.895  15.598  1.00 33.38           H  
ATOM   3421  CA  LYS B   7       4.084  -0.472  14.811  1.00 33.38           C  
ATOM   3422  HA  LYS B   7       4.239   0.461  14.269  1.00 33.38           H  
ATOM   3423  C   LYS B   7       3.833  -1.380  13.570  1.00 33.38           C  
ATOM   3424  CB  LYS B   7       5.362  -0.586  15.672  1.00 33.38           C  
ATOM   3425  HB2 LYS B   7       5.154  -0.208  16.673  1.00 33.38           H  
ATOM   3426  HB3 LYS B   7       5.685  -1.621  15.791  1.00 33.38           H  
ATOM   3427  O   LYS B   7       3.023  -0.958  12.755  1.00 33.38           O  
ATOM   3428  CG  LYS B   7       6.490   0.274  15.087  1.00 33.38           C  
ATOM   3429  HG2 LYS B   7       6.681  -0.044  14.062  1.00 33.38           H  
ATOM   3430  HG3 LYS B   7       6.170   1.316  15.076  1.00 33.38           H  
ATOM   3431  CD  LYS B   7       7.794   0.166  15.879  1.00 33.38           C  
ATOM   3432  HD2 LYS B   7       8.182  -0.845  15.761  1.00 33.38           H  
ATOM   3433  HD3 LYS B   7       7.617   0.365  16.936  1.00 33.38           H  
ATOM   3434  CE  LYS B   7       8.781   1.195  15.315  1.00 33.38           C  
ATOM   3435  HE2 LYS B   7       8.741   2.111  15.904  1.00 33.38           H  
ATOM   3436  HE3 LYS B   7       8.464   1.445  14.302  1.00 33.38           H  
ATOM   3437  NZ  LYS B   7      10.158   0.658  15.253  1.00 33.38           N  
ATOM   3438  HZ1 LYS B   7      10.767   1.308  14.777  1.00 33.38           H  
ATOM   3439  HZ2 LYS B   7      10.147  -0.179  14.688  1.00 33.38           H  
ATOM   3440  HZ3 LYS B   7      10.536   0.436  16.163  1.00 33.38           H  
ATOM   3441  N   PRO B   8       4.567  -2.482  13.288  1.00 32.35           N  
ATOM   3442  CA  PRO B   8       5.636  -2.409  12.275  1.00 32.35           C  
ATOM   3443  HA  PRO B   8       6.171  -1.481  12.477  1.00 32.35           H  
ATOM   3444  C   PRO B   8       5.268  -2.321  10.772  1.00 32.35           C  
ATOM   3445  CB  PRO B   8       6.636  -3.525  12.596  1.00 32.35           C  
ATOM   3446  HB2 PRO B   8       7.661  -3.207  12.407  1.00 32.35           H  
ATOM   3447  HB3 PRO B   8       6.417  -4.430  12.030  1.00 32.35           H  
ATOM   3448  O   PRO B   8       5.960  -1.571  10.093  1.00 32.35           O  
ATOM   3449  CG  PRO B   8       6.397  -3.789  14.079  1.00 32.35           C  
ATOM   3450  HG2 PRO B   8       6.954  -3.061  14.669  1.00 32.35           H  
ATOM   3451  HG3 PRO B   8       6.680  -4.805  14.357  1.00 32.35           H  
ATOM   3452  CD  PRO B   8       4.890  -3.557  14.215  1.00 32.35           C  
ATOM   3453  HD2 PRO B   8       4.607  -3.332  15.243  1.00 32.35           H  
ATOM   3454  HD3 PRO B   8       4.361  -4.455  13.894  1.00 32.35           H  
ATOM   3455  N   PRO B   9       4.236  -2.984  10.209  1.00 28.23           N  
ATOM   3456  CA  PRO B   9       3.631  -4.242  10.631  1.00 28.23           C  
ATOM   3457  HA  PRO B   9       3.298  -4.150  11.665  1.00 28.23           H  
ATOM   3458  C   PRO B   9       4.537  -5.472  10.531  1.00 28.23           C  
ATOM   3459  CB  PRO B   9       2.415  -4.478   9.717  1.00 28.23           C  
ATOM   3460  HB2 PRO B   9       2.455  -5.451   9.227  1.00 28.23           H  
ATOM   3461  HB3 PRO B   9       1.497  -4.428  10.302  1.00 28.23           H  
ATOM   3462  O   PRO B   9       5.584  -5.480   9.890  1.00 28.23           O  
ATOM   3463  CG  PRO B   9       2.439  -3.393   8.645  1.00 28.23           C  
ATOM   3464  HG2 PRO B   9       1.506  -2.830   8.655  1.00 28.23           H  
ATOM   3465  HG3 PRO B   9       2.562  -3.843   7.660  1.00 28.23           H  
ATOM   3466  CD  PRO B   9       3.631  -2.497   8.977  1.00 28.23           C  
ATOM   3467  HD2 PRO B   9       3.294  -1.470   9.118  1.00 28.23           H  
ATOM   3468  HD3 PRO B   9       4.362  -2.525   8.170  1.00 28.23           H  
ATOM   3469  N   LYS B  10       4.039  -6.565  11.111  1.00 29.81           N  
ATOM   3470  H   LYS B  10       3.203  -6.399  11.654  1.00 29.81           H  
ATOM   3471  CA  LYS B  10       4.170  -7.926  10.552  1.00 29.81           C  
ATOM   3472  HA  LYS B  10       4.427  -7.852   9.496  1.00 29.81           H  
ATOM   3473  C   LYS B  10       2.798  -8.593  10.605  1.00 29.81           C  
ATOM   3474  CB  LYS B  10       5.255  -8.751  11.266  1.00 29.81           C  
ATOM   3475  HB2 LYS B  10       5.241  -9.758  10.849  1.00 29.81           H  
ATOM   3476  HB3 LYS B  10       5.042  -8.816  12.333  1.00 29.81           H  
ATOM   3477  O   LYS B  10       2.239  -8.951   9.577  1.00 29.81           O  
ATOM   3478  CG  LYS B  10       6.646  -8.133  11.055  1.00 29.81           C  
ATOM   3479  HG2 LYS B  10       6.742  -7.838  10.010  1.00 29.81           H  
ATOM   3480  HG3 LYS B  10       6.740  -7.242  11.676  1.00 29.81           H  
ATOM   3481  CD  LYS B  10       7.791  -9.095  11.381  1.00 29.81           C  
ATOM   3482  HD2 LYS B  10       7.675 -10.000  10.785  1.00 29.81           H  
ATOM   3483  HD3 LYS B  10       7.773  -9.356  12.439  1.00 29.81           H  
ATOM   3484  CE  LYS B  10       9.107  -8.390  11.026  1.00 29.81           C  
ATOM   3485  HE2 LYS B  10       8.936  -7.774  10.144  1.00 29.81           H  
ATOM   3486  HE3 LYS B  10       9.386  -7.721  11.841  1.00 29.81           H  
ATOM   3487  NZ  LYS B  10      10.191  -9.354  10.726  1.00 29.81           N  
ATOM   3488  HZ1 LYS B  10      11.041  -8.864  10.488  1.00 29.81           H  
ATOM   3489  HZ2 LYS B  10       9.926  -9.881   9.906  1.00 29.81           H  
ATOM   3490  HZ3 LYS B  10      10.348  -9.993  11.493  1.00 29.81           H  
ATOM   3491  N   THR B  11       2.203  -8.538  11.793  1.00 26.41           N  
ATOM   3492  H   THR B  11       2.781  -8.379  12.606  1.00 26.41           H  
ATOM   3493  CA  THR B  11       0.764  -8.665  12.026  1.00 26.41           C  
ATOM   3494  HA  THR B  11       0.373  -9.503  11.450  1.00 26.41           H  
ATOM   3495  C   THR B  11       0.058  -7.402  11.572  1.00 26.41           C  
ATOM   3496  CB  THR B  11       0.486  -8.926  13.513  1.00 26.41           C  
ATOM   3497  HB  THR B  11       0.639  -8.005  14.076  1.00 26.41           H  
ATOM   3498  O   THR B  11       0.385  -6.317  12.050  1.00 26.41           O  
ATOM   3499  CG2 THR B  11      -0.924  -9.443  13.787  1.00 26.41           C  
ATOM   3500 HG21 THR B  11      -1.031  -9.655  14.851  1.00 26.41           H  
ATOM   3501 HG22 THR B  11      -1.663  -8.694  13.503  1.00 26.41           H  
ATOM   3502 HG23 THR B  11      -1.104 -10.357  13.222  1.00 26.41           H  
ATOM   3503  OG1 THR B  11       1.392  -9.886  13.999  1.00 26.41           O  
ATOM   3504  HG1 THR B  11       1.277 -10.650  13.430  1.00 26.41           H  
ATOM   3505  N   VAL B  12      -0.898  -7.530  10.656  1.00 27.06           N  
ATOM   3506  H   VAL B  12      -1.090  -8.454  10.295  1.00 27.06           H  
ATOM   3507  CA  VAL B  12      -1.789  -6.432  10.249  1.00 27.06           C  
ATOM   3508  HA  VAL B  12      -1.199  -5.516  10.287  1.00 27.06           H  
ATOM   3509  C   VAL B  12      -2.894  -6.227  11.302  1.00 27.06           C  
ATOM   3510  CB  VAL B  12      -2.279  -6.611   8.794  1.00 27.06           C  
ATOM   3511  HB  VAL B  12      -3.367  -6.562   8.784  1.00 27.06           H  
ATOM   3512  O   VAL B  12      -2.700  -6.638  12.437  1.00 27.06           O  
ATOM   3513  CG1 VAL B  12      -1.733  -5.441   7.963  1.00 27.06           C  
ATOM   3514 HG11 VAL B  12      -0.659  -5.339   8.116  1.00 27.06           H  
ATOM   3515 HG12 VAL B  12      -1.894  -5.601   6.897  1.00 27.06           H  
ATOM   3516 HG13 VAL B  12      -2.237  -4.519   8.255  1.00 27.06           H  
ATOM   3517  CG2 VAL B  12      -1.863  -7.921   8.101  1.00 27.06           C  
ATOM   3518 HG21 VAL B  12      -0.777  -7.994   8.034  1.00 27.06           H  
ATOM   3519 HG22 VAL B  12      -2.272  -7.954   7.091  1.00 27.06           H  
ATOM   3520 HG23 VAL B  12      -2.258  -8.777   8.648  1.00 27.06           H  
ATOM   3521  N   ALA B  13      -4.005  -5.534  11.015  1.00 25.16           N  
ATOM   3522  H   ALA B  13      -4.174  -5.241  10.064  1.00 25.16           H  
ATOM   3523  CA  ALA B  13      -5.050  -5.301  12.022  1.00 25.16           C  
ATOM   3524  HA  ALA B  13      -4.641  -4.660  12.803  1.00 25.16           H  
ATOM   3525  C   ALA B  13      -5.532  -6.605  12.682  1.00 25.16           C  
ATOM   3526  CB  ALA B  13      -6.261  -4.610  11.373  1.00 25.16           C  
ATOM   3527  HB1 ALA B  13      -6.753  -5.304  10.692  1.00 25.16           H  
ATOM   3528  HB2 ALA B  13      -6.977  -4.313  12.139  1.00 25.16           H  
ATOM   3529  HB3 ALA B  13      -5.961  -3.724  10.813  1.00 25.16           H  
ATOM   3530  O   ALA B  13      -5.275  -7.705  12.193  1.00 25.16           O  
ATOM   3531  N   SER B  14      -6.349  -6.469  13.732  1.00 24.10           N  
ATOM   3532  H   SER B  14      -6.516  -5.548  14.111  1.00 24.10           H  
ATOM   3533  CA  SER B  14      -7.254  -7.558  14.086  1.00 24.10           C  
ATOM   3534  HA  SER B  14      -6.669  -8.372  14.514  1.00 24.10           H  
ATOM   3535  C   SER B  14      -7.970  -8.046  12.830  1.00 24.10           C  
ATOM   3536  CB  SER B  14      -8.302  -7.123  15.113  1.00 24.10           C  
ATOM   3537  HB2 SER B  14      -7.796  -6.689  15.975  1.00 24.10           H  
ATOM   3538  HB3 SER B  14      -8.962  -6.372  14.678  1.00 24.10           H  
ATOM   3539  O   SER B  14      -8.733  -7.295  12.217  1.00 24.10           O  
ATOM   3540  OG  SER B  14      -9.065  -8.233  15.550  1.00 24.10           O  
ATOM   3541  HG  SER B  14      -9.565  -8.600  14.816  1.00 24.10           H  
ATOM   3542  N   ILE B  15      -7.736  -9.324  12.545  1.00 23.82           N  
ATOM   3543  H   ILE B  15      -6.922  -9.741  12.972  1.00 23.82           H  
ATOM   3544  CA  ILE B  15      -8.666 -10.235  11.900  1.00 23.82           C  
ATOM   3545  HA  ILE B  15      -8.877  -9.880  10.891  1.00 23.82           H  
ATOM   3546  C   ILE B  15      -9.954 -10.192  12.752  1.00 23.82           C  
ATOM   3547  CB  ILE B  15      -8.032 -11.658  11.854  1.00 23.82           C  
ATOM   3548  HB  ILE B  15      -7.886 -11.949  12.894  1.00 23.82           H  
ATOM   3549  O   ILE B  15     -10.116 -10.948  13.709  1.00 23.82           O  
ATOM   3550  CG1 ILE B  15      -6.617 -11.789  11.220  1.00 23.82           C  
ATOM   3551 HG12 ILE B  15      -6.122 -10.818  11.195  1.00 23.82           H  
ATOM   3552 HG13 ILE B  15      -6.015 -12.389  11.902  1.00 23.82           H  
ATOM   3553  CG2 ILE B  15      -9.014 -12.679  11.274  1.00 23.82           C  
ATOM   3554 HG21 ILE B  15      -9.403 -12.345  10.312  1.00 23.82           H  
ATOM   3555 HG22 ILE B  15      -8.550 -13.661  11.180  1.00 23.82           H  
ATOM   3556 HG23 ILE B  15      -9.844 -12.786  11.972  1.00 23.82           H  
ATOM   3557  CD1 ILE B  15      -6.485 -12.459   9.843  1.00 23.82           C  
ATOM   3558 HD11 ILE B  15      -5.521 -12.198   9.407  1.00 23.82           H  
ATOM   3559 HD12 ILE B  15      -6.562 -13.541   9.952  1.00 23.82           H  
ATOM   3560 HD13 ILE B  15      -7.274 -12.141   9.161  1.00 23.82           H  
ATOM   3561  N   THR B  16     -10.832  -9.222  12.509  1.00 22.50           N  
ATOM   3562  H   THR B  16     -10.649  -8.651  11.696  1.00 22.50           H  
ATOM   3563  CA  THR B  16     -12.214  -9.190  13.000  1.00 22.50           C  
ATOM   3564  HA  THR B  16     -12.230  -9.623  14.001  1.00 22.50           H  
ATOM   3565  C   THR B  16     -13.111 -10.108  12.159  1.00 22.50           C  
ATOM   3566  CB  THR B  16     -12.770  -7.747  13.108  1.00 22.50           C  
ATOM   3567  HB  THR B  16     -13.855  -7.749  13.005  1.00 22.50           H  
ATOM   3568  O   THR B  16     -14.162  -9.684  11.673  1.00 22.50           O  
ATOM   3569  CG2 THR B  16     -12.461  -7.152  14.480  1.00 22.50           C  
ATOM   3570 HG21 THR B  16     -12.885  -6.149  14.539  1.00 22.50           H  
ATOM   3571 HG22 THR B  16     -12.903  -7.770  15.261  1.00 22.50           H  
ATOM   3572 HG23 THR B  16     -11.381  -7.096  14.620  1.00 22.50           H  
ATOM   3573  OG1 THR B  16     -12.222  -6.843  12.170  1.00 22.50           O  
ATOM   3574  HG1 THR B  16     -12.067  -7.332  11.358  1.00 22.50           H  
ATOM   3575  N   THR B  17     -12.741 -11.393  12.025  1.00 21.89           N  
ATOM   3576  H   THR B  17     -11.829 -11.682  12.350  1.00 21.89           H  
ATOM   3577  CA  THR B  17     -13.612 -12.386  11.384  1.00 21.89           C  
ATOM   3578  HA  THR B  17     -13.734 -12.092  10.342  1.00 21.89           H  
ATOM   3579  C   THR B  17     -14.948 -12.354  12.122  1.00 21.89           C  
ATOM   3580  CB  THR B  17     -13.075 -13.832  11.428  1.00 21.89           C  
ATOM   3581  HB  THR B  17     -13.104 -14.198  12.455  1.00 21.89           H  
ATOM   3582  O   THR B  17     -14.965 -12.411  13.360  1.00 21.89           O  
ATOM   3583  CG2 THR B  17     -13.820 -14.819  10.518  1.00 21.89           C  
ATOM   3584 HG21 THR B  17     -14.895 -14.784  10.695  1.00 21.89           H  
ATOM   3585 HG22 THR B  17     -13.645 -14.600   9.465  1.00 21.89           H  
ATOM   3586 HG23 THR B  17     -13.469 -15.829  10.731  1.00 21.89           H  
ATOM   3587  OG1 THR B  17     -11.760 -13.893  10.965  1.00 21.89           O  
ATOM   3588  HG1 THR B  17     -11.761 -13.424  10.127  1.00 21.89           H  
ATOM   3589  N   PRO B  18     -16.086 -12.277  11.413  1.00 19.64           N  
ATOM   3590  CA  PRO B  18     -17.372 -12.535  12.025  1.00 19.64           C  
ATOM   3591  HA  PRO B  18     -17.581 -11.751  12.753  1.00 19.64           H  
ATOM   3592  C   PRO B  18     -17.353 -13.902  12.704  1.00 19.64           C  
ATOM   3593  CB  PRO B  18     -18.403 -12.498  10.894  1.00 19.64           C  
ATOM   3594  HB2 PRO B  18     -19.339 -12.042  11.217  1.00 19.64           H  
ATOM   3595  HB3 PRO B  18     -18.582 -13.503  10.514  1.00 19.64           H  
ATOM   3596  O   PRO B  18     -16.599 -14.799  12.334  1.00 19.64           O  
ATOM   3597  CG  PRO B  18     -17.715 -11.670   9.815  1.00 19.64           C  
ATOM   3598  HG2 PRO B  18     -18.078 -11.931   8.821  1.00 19.64           H  
ATOM   3599  HG3 PRO B  18     -17.860 -10.608  10.016  1.00 19.64           H  
ATOM   3600  CD  PRO B  18     -16.243 -12.030   9.996  1.00 19.64           C  
ATOM   3601  HD2 PRO B  18     -15.608 -11.206   9.671  1.00 19.64           H  
ATOM   3602  HD3 PRO B  18     -16.021 -12.942   9.443  1.00 19.64           H  
ATOM   3603  N   LYS B  19     -18.246 -14.106  13.665  1.00 19.59           N  
ATOM   3604  H   LYS B  19     -18.890 -13.363  13.897  1.00 19.59           H  
ATOM   3605  CA  LYS B  19     -18.504 -15.465  14.133  1.00 19.59           C  
ATOM   3606  HA  LYS B  19     -17.560 -15.966  14.346  1.00 19.59           H  
ATOM   3607  C   LYS B  19     -19.182 -16.258  13.013  1.00 19.59           C  
ATOM   3608  CB  LYS B  19     -19.345 -15.454  15.409  1.00 19.59           C  
ATOM   3609  HB2 LYS B  19     -20.264 -14.894  15.235  1.00 19.59           H  
ATOM   3610  HB3 LYS B  19     -19.607 -16.483  15.657  1.00 19.59           H  
ATOM   3611  O   LYS B  19     -20.386 -16.102  12.804  1.00 19.59           O  
ATOM   3612  CG  LYS B  19     -18.571 -14.839  16.579  1.00 19.59           C  
ATOM   3613  HG2 LYS B  19     -17.662 -15.414  16.755  1.00 19.59           H  
ATOM   3614  HG3 LYS B  19     -18.305 -13.808  16.348  1.00 19.59           H  
ATOM   3615  CD  LYS B  19     -19.446 -14.864  17.832  1.00 19.59           C  
ATOM   3616  HD2 LYS B  19     -19.706 -15.896  18.065  1.00 19.59           H  
ATOM   3617  HD3 LYS B  19     -20.356 -14.294  17.645  1.00 19.59           H  
ATOM   3618  CE  LYS B  19     -18.670 -14.246  18.993  1.00 19.59           C  
ATOM   3619  HE2 LYS B  19     -17.756 -14.821  19.141  1.00 19.59           H  
ATOM   3620  HE3 LYS B  19     -18.382 -13.231  18.718  1.00 19.59           H  
ATOM   3621  NZ  LYS B  19     -19.487 -14.240  20.229  1.00 19.59           N  
ATOM   3622  HZ1 LYS B  19     -18.961 -13.834  20.990  1.00 19.59           H  
ATOM   3623  HZ2 LYS B  19     -19.740 -15.186  20.473  1.00 19.59           H  
ATOM   3624  HZ3 LYS B  19     -20.329 -13.701  20.084  1.00 19.59           H  
ATOM   3625  N   ILE B  20     -18.404 -17.106  12.346  1.00 19.13           N  
ATOM   3626  H   ILE B  20     -17.410 -17.002  12.497  1.00 19.13           H  
ATOM   3627  CA  ILE B  20     -18.822 -18.485  12.079  1.00 19.13           C  
ATOM   3628  HA  ILE B  20     -19.907 -18.559  12.152  1.00 19.13           H  
ATOM   3629  C   ILE B  20     -18.272 -19.323  13.234  1.00 19.13           C  
ATOM   3630  CB  ILE B  20     -18.394 -18.957  10.673  1.00 19.13           C  
ATOM   3631  HB  ILE B  20     -17.306 -18.960  10.617  1.00 19.13           H  
ATOM   3632  O   ILE B  20     -17.034 -19.320  13.400  1.00 19.13           O  
ATOM   3633  CG1 ILE B  20     -18.950 -17.992   9.596  1.00 19.13           C  
ATOM   3634 HG12 ILE B  20     -18.340 -17.089   9.602  1.00 19.13           H  
ATOM   3635 HG13 ILE B  20     -19.969 -17.707   9.860  1.00 19.13           H  
ATOM   3636  CG2 ILE B  20     -18.901 -20.397  10.476  1.00 19.13           C  
ATOM   3637 HG21 ILE B  20     -19.990 -20.416  10.498  1.00 19.13           H  
ATOM   3638 HG22 ILE B  20     -18.538 -20.807   9.533  1.00 19.13           H  
ATOM   3639 HG23 ILE B  20     -18.522 -21.036  11.274  1.00 19.13           H  
ATOM   3640  CD1 ILE B  20     -18.976 -18.554   8.168  1.00 19.13           C  
ATOM   3641 HD11 ILE B  20     -19.760 -19.306   8.078  1.00 19.13           H  
ATOM   3642 HD12 ILE B  20     -18.015 -19.009   7.930  1.00 19.13           H  
ATOM   3643 HD13 ILE B  20     -19.190 -17.752   7.461  1.00 19.13           H  
ATOM   3644  OXT ILE B  20     -19.112 -19.843  13.997  1.00 19.13           O  
TER    3645      ILE B  20                                                       
END   
