# Supplementary material for: An extended Tudor domain within Vreteno interconnects Gtsf1L and Ago3 for piRNA biogenesis in Bombyx mori
Source: EMBO J. 2023 Nov 20;42(24):e114072. doi: 10.15252/embj.2023114072 (PMC10711660; doi:10.15252/embj.2023114072)
Supplement: Supplementary file 4 — Dataset EV1 [file EMBJ-42-e114072-s007.zip › manuscript_pdb/BmVreteno_AF-eTD0_BmGtsf1L_63_77.pdb]

ATOM      1  N   GLN A   1      24.591  12.191  21.500  1.00 54.08           N  
ATOM      2  H   GLN A   1      25.372  12.790  21.275  1.00 54.08           H  
ATOM      3  H2  GLN A   1      24.856  11.231  21.330  1.00 54.08           H  
ATOM      4  H3  GLN A   1      24.343  12.278  22.475  1.00 54.08           H  
ATOM      5  CA  GLN A   1      23.431  12.497  20.635  1.00 54.08           C  
ATOM      6  HA  GLN A   1      23.030  13.486  20.858  1.00 54.08           H  
ATOM      7  C   GLN A   1      22.371  11.463  20.929  1.00 54.08           C  
ATOM      8  CB  GLN A   1      23.823  12.423  19.156  1.00 54.08           C  
ATOM      9  HB2 GLN A   1      22.949  12.164  18.558  1.00 54.08           H  
ATOM     10  HB3 GLN A   1      24.560  11.631  19.030  1.00 54.08           H  
ATOM     11  O   GLN A   1      22.731  10.308  21.097  1.00 54.08           O  
ATOM     12  CG  GLN A   1      24.362  13.763  18.636  1.00 54.08           C  
ATOM     13  HG2 GLN A   1      25.065  14.190  19.352  1.00 54.08           H  
ATOM     14  HG3 GLN A   1      23.532  14.458  18.508  1.00 54.08           H  
ATOM     15  CD  GLN A   1      25.099  13.591  17.314  1.00 54.08           C  
ATOM     16  NE2 GLN A   1      24.965  14.493  16.373  1.00 54.08           N  
ATOM     17 HE21 GLN A   1      24.330  15.273  16.454  1.00 54.08           H  
ATOM     18 HE22 GLN A   1      25.467  14.290  15.521  1.00 54.08           H  
ATOM     19  OE1 GLN A   1      25.851  12.656  17.135  1.00 54.08           O  
ATOM     20  N   ARG A   2      21.105  11.854  21.066  1.00 64.08           N  
ATOM     21  H   ARG A   2      20.832  12.797  20.830  1.00 64.08           H  
ATOM     22  CA  ARG A   2      20.040  10.855  21.145  1.00 64.08           C  
ATOM     23  HA  ARG A   2      20.362   9.991  21.728  1.00 64.08           H  
ATOM     24  C   ARG A   2      19.783  10.372  19.717  1.00 64.08           C  
ATOM     25  CB  ARG A   2      18.796  11.449  21.811  1.00 64.08           C  
ATOM     26  HB2 ARG A   2      18.458  12.304  21.226  1.00 64.08           H  
ATOM     27  HB3 ARG A   2      18.029  10.674  21.805  1.00 64.08           H  
ATOM     28  O   ARG A   2      19.494  11.200  18.858  1.00 64.08           O  
ATOM     29  CG  ARG A   2      18.995  11.888  23.270  1.00 64.08           C  
ATOM     30  HG2 ARG A   2      19.324  11.037  23.867  1.00 64.08           H  
ATOM     31  HG3 ARG A   2      19.735  12.686  23.328  1.00 64.08           H  
ATOM     32  CD  ARG A   2      17.652  12.398  23.796  1.00 64.08           C  
ATOM     33  HD2 ARG A   2      16.915  11.603  23.686  1.00 64.08           H  
ATOM     34  HD3 ARG A   2      17.341  13.232  23.166  1.00 64.08           H  
ATOM     35  NE  ARG A   2      17.683  12.812  25.217  1.00 64.08           N  
ATOM     36  HE  ARG A   2      18.299  12.325  25.852  1.00 64.08           H  
ATOM     37  NH1 ARG A   2      15.960  14.272  25.001  1.00 64.08           N  
ATOM     38 HH11 ARG A   2      15.240  14.805  25.469  1.00 64.08           H  
ATOM     39 HH12 ARG A   2      15.649  13.798  24.165  1.00 64.08           H  
ATOM     40  NH2 ARG A   2      16.717  13.907  27.016  1.00 64.08           N  
ATOM     41 HH21 ARG A   2      15.891  14.424  27.281  1.00 64.08           H  
ATOM     42 HH22 ARG A   2      17.245  13.393  27.707  1.00 64.08           H  
ATOM     43  CZ  ARG A   2      16.807  13.654  25.744  1.00 64.08           C  
ATOM     44  N   GLU A   3      19.993   9.089  19.456  1.00 75.68           N  
ATOM     45  H   GLU A   3      20.260   8.456  20.198  1.00 75.68           H  
ATOM     46  CA  GLU A   3      19.773   8.500  18.133  1.00 75.68           C  
ATOM     47  HA  GLU A   3      20.040   9.229  17.367  1.00 75.68           H  
ATOM     48  C   GLU A   3      18.294   8.172  17.929  1.00 75.68           C  
ATOM     49  CB  GLU A   3      20.662   7.265  17.917  1.00 75.68           C  
ATOM     50  HB2 GLU A   3      20.296   6.714  17.051  1.00 75.68           H  
ATOM     51  HB3 GLU A   3      20.606   6.622  18.795  1.00 75.68           H  
ATOM     52  O   GLU A   3      17.570   7.856  18.878  1.00 75.68           O  
ATOM     53  CG  GLU A   3      22.117   7.678  17.645  1.00 75.68           C  
ATOM     54  HG2 GLU A   3      22.495   8.228  18.507  1.00 75.68           H  
ATOM     55  HG3 GLU A   3      22.130   8.355  16.790  1.00 75.68           H  
ATOM     56  CD  GLU A   3      23.049   6.488  17.365  1.00 75.68           C  
ATOM     57  OE1 GLU A   3      24.126   6.746  16.783  1.00 75.68           O  
ATOM     58  OE2 GLU A   3      22.713   5.358  17.782  1.00 75.68           O  
ATOM     59  N   SER A   4      17.843   8.285  16.682  1.00 77.95           N  
ATOM     60  H   SER A   4      18.495   8.447  15.928  1.00 77.95           H  
ATOM     61  CA  SER A   4      16.517   7.838  16.287  1.00 77.95           C  
ATOM     62  HA  SER A   4      15.788   8.242  16.991  1.00 77.95           H  
ATOM     63  C   SER A   4      16.442   6.310  16.352  1.00 77.95           C  
ATOM     64  CB  SER A   4      16.188   8.401  14.906  1.00 77.95           C  
ATOM     65  HB2 SER A   4      16.302   9.485  14.927  1.00 77.95           H  
ATOM     66  HB3 SER A   4      15.151   8.179  14.653  1.00 77.95           H  
ATOM     67  O   SER A   4      17.447   5.608  16.225  1.00 77.95           O  
ATOM     68  OG  SER A   4      17.050   7.870  13.926  1.00 77.95           O  
ATOM     69  HG  SER A   4      16.490   7.286  13.409  1.00 77.95           H  
ATOM     70  N   THR A   5      15.255   5.773  16.632  1.00 83.55           N  
ATOM     71  H   THR A   5      14.449   6.382  16.621  1.00 83.55           H  
ATOM     72  CA  THR A   5      15.061   4.323  16.741  1.00 83.55           C  
ATOM     73  HA  THR A   5      16.026   3.817  16.714  1.00 83.55           H  
ATOM     74  C   THR A   5      14.245   3.830  15.562  1.00 83.55           C  
ATOM     75  CB  THR A   5      14.400   3.924  18.065  1.00 83.55           C  
ATOM     76  HB  THR A   5      13.384   4.318  18.103  1.00 83.55           H  
ATOM     77  O   THR A   5      13.046   4.094  15.477  1.00 83.55           O  
ATOM     78  CG2 THR A   5      14.376   2.405  18.257  1.00 83.55           C  
ATOM     79 HG21 THR A   5      13.791   1.934  17.467  1.00 83.55           H  
ATOM     80 HG22 THR A   5      13.931   2.173  19.225  1.00 83.55           H  
ATOM     81 HG23 THR A   5      15.394   2.016  18.230  1.00 83.55           H  
ATOM     82  OG1 THR A   5      15.130   4.439  19.152  1.00 83.55           O  
ATOM     83  HG1 THR A   5      15.565   5.238  18.845  1.00 83.55           H  
ATOM     84  N   ARG A   6      14.878   3.046  14.688  1.00 82.00           N  
ATOM     85  H   ARG A   6      15.873   2.912  14.794  1.00 82.00           H  
ATOM     86  CA  ARG A   6      14.184   2.386  13.582  1.00 82.00           C  
ATOM     87  HA  ARG A   6      13.445   3.082  13.185  1.00 82.00           H  
ATOM     88  C   ARG A   6      13.428   1.162  14.066  1.00 82.00           C  
ATOM     89  CB  ARG A   6      15.144   2.044  12.443  1.00 82.00           C  
ATOM     90  HB2 ARG A   6      15.994   1.477  12.822  1.00 82.00           H  
ATOM     91  HB3 ARG A   6      14.619   1.445  11.700  1.00 82.00           H  
ATOM     92  O   ARG A   6      14.005   0.274  14.695  1.00 82.00           O  
ATOM     93  CG  ARG A   6      15.618   3.342  11.788  1.00 82.00           C  
ATOM     94  HG2 ARG A   6      14.751   3.919  11.466  1.00 82.00           H  
ATOM     95  HG3 ARG A   6      16.197   3.928  12.501  1.00 82.00           H  
ATOM     96  CD  ARG A   6      16.479   3.042  10.571  1.00 82.00           C  
ATOM     97  HD2 ARG A   6      15.874   2.532   9.821  1.00 82.00           H  
ATOM     98  HD3 ARG A   6      17.306   2.398  10.869  1.00 82.00           H  
ATOM     99  NE  ARG A   6      17.006   4.297  10.022  1.00 82.00           N  
ATOM    100  HE  ARG A   6      16.680   5.155  10.442  1.00 82.00           H  
ATOM    101  NH1 ARG A   6      18.246   3.361   8.337  1.00 82.00           N  
ATOM    102 HH11 ARG A   6      17.761   2.489   8.497  1.00 82.00           H  
ATOM    103 HH12 ARG A   6      18.831   3.476   7.521  1.00 82.00           H  
ATOM    104  NH2 ARG A   6      18.292   5.580   8.703  1.00 82.00           N  
ATOM    105 HH21 ARG A   6      18.924   5.721   7.928  1.00 82.00           H  
ATOM    106 HH22 ARG A   6      17.926   6.359   9.231  1.00 82.00           H  
ATOM    107  CZ  ARG A   6      17.852   4.401   9.022  1.00 82.00           C  
ATOM    108  N   ARG A   7      12.134   1.116  13.765  1.00 87.15           N  
ATOM    109  H   ARG A   7      11.741   1.906  13.274  1.00 87.15           H  
ATOM    110  CA  ARG A   7      11.262  -0.025  14.034  1.00 87.15           C  
ATOM    111  HA  ARG A   7      11.875  -0.902  14.239  1.00 87.15           H  
ATOM    112  C   ARG A   7      10.422  -0.325  12.815  1.00 87.15           C  
ATOM    113  CB  ARG A   7      10.351   0.236  15.235  1.00 87.15           C  
ATOM    114  HB2 ARG A   7       9.752   1.123  15.032  1.00 87.15           H  
ATOM    115  HB3 ARG A   7       9.680  -0.613  15.362  1.00 87.15           H  
ATOM    116  O   ARG A   7       9.940   0.561  12.124  1.00 87.15           O  
ATOM    117  CG  ARG A   7      11.142   0.444  16.526  1.00 87.15           C  
ATOM    118  HG2 ARG A   7      11.778   1.324  16.427  1.00 87.15           H  
ATOM    119  HG3 ARG A   7      11.760  -0.432  16.724  1.00 87.15           H  
ATOM    120  CD  ARG A   7      10.179   0.670  17.689  1.00 87.15           C  
ATOM    121  HD2 ARG A   7       9.526  -0.198  17.783  1.00 87.15           H  
ATOM    122  HD3 ARG A   7       9.573   1.548  17.470  1.00 87.15           H  
ATOM    123  NE  ARG A   7      10.920   0.874  18.945  1.00 87.15           N  
ATOM    124  HE  ARG A   7      11.924   0.775  18.896  1.00 87.15           H  
ATOM    125  NH1 ARG A   7       9.109   1.386  20.253  1.00 87.15           N  
ATOM    126 HH11 ARG A   7       8.516   1.297  19.440  1.00 87.15           H  
ATOM    127 HH12 ARG A   7       8.711   1.669  21.137  1.00 87.15           H  
ATOM    128  NH2 ARG A   7      11.157   1.379  21.147  1.00 87.15           N  
ATOM    129 HH21 ARG A   7      12.159   1.292  21.056  1.00 87.15           H  
ATOM    130 HH22 ARG A   7      10.751   1.657  22.029  1.00 87.15           H  
ATOM    131  CZ  ARG A   7      10.393   1.210  20.106  1.00 87.15           C  
ATOM    132  N   THR A   8      10.223  -1.603  12.591  1.00 82.13           N  
ATOM    133  H   THR A   8      10.674  -2.283  13.185  1.00 82.13           H  
ATOM    134  CA  THR A   8       9.334  -2.101  11.559  1.00 82.13           C  
ATOM    135  HA  THR A   8       9.407  -1.490  10.659  1.00 82.13           H  
ATOM    136  C   THR A   8       7.902  -2.037  12.092  1.00 82.13           C  
ATOM    137  CB  THR A   8       9.812  -3.516  11.239  1.00 82.13           C  
ATOM    138  HB  THR A   8       9.772  -4.124  12.143  1.00 82.13           H  
ATOM    139  O   THR A   8       7.619  -2.624  13.137  1.00 82.13           O  
ATOM    140  CG2 THR A   8       9.015  -4.188  10.163  1.00 82.13           C  
ATOM    141 HG21 THR A   8       9.068  -3.602   9.245  1.00 82.13           H  
ATOM    142 HG22 THR A   8       7.997  -4.277  10.543  1.00 82.13           H  
ATOM    143 HG23 THR A   8       9.409  -5.188   9.982  1.00 82.13           H  
ATOM    144  OG1 THR A   8      11.142  -3.475  10.776  1.00 82.13           O  
ATOM    145  HG1 THR A   8      11.128  -3.111   9.888  1.00 82.13           H  
ATOM    146  N   LEU A   9       7.014  -1.309  11.409  1.00 80.61           N  
ATOM    147  H   LEU A   9       7.299  -0.854  10.553  1.00 80.61           H  
ATOM    148  CA  LEU A   9       5.589  -1.286  11.746  1.00 80.61           C  
ATOM    149  HA  LEU A   9       5.445  -1.664  12.758  1.00 80.61           H  
ATOM    150  C   LEU A   9       4.831  -2.225  10.826  1.00 80.61           C  
ATOM    151  CB  LEU A   9       4.995   0.127  11.679  1.00 80.61           C  
ATOM    152  HB2 LEU A   9       3.910   0.030  11.667  1.00 80.61           H  
ATOM    153  HB3 LEU A   9       5.293   0.591  10.739  1.00 80.61           H  
ATOM    154  O   LEU A   9       4.714  -1.982   9.627  1.00 80.61           O  
ATOM    155  CG  LEU A   9       5.365   1.056  12.845  1.00 80.61           C  
ATOM    156  HG  LEU A   9       6.424   1.309  12.783  1.00 80.61           H  
ATOM    157  CD1 LEU A   9       4.531   2.329  12.711  1.00 80.61           C  
ATOM    158 HD11 LEU A   9       4.375   2.590  11.664  1.00 80.61           H  
ATOM    159 HD12 LEU A   9       3.547   2.193  13.161  1.00 80.61           H  
ATOM    160 HD13 LEU A   9       5.040   3.162  13.196  1.00 80.61           H  
ATOM    161  CD2 LEU A   9       5.070   0.437  14.217  1.00 80.61           C  
ATOM    162 HD21 LEU A   9       4.057   0.035  14.234  1.00 80.61           H  
ATOM    163 HD22 LEU A   9       5.160   1.194  14.996  1.00 80.61           H  
ATOM    164 HD23 LEU A   9       5.787  -0.356  14.431  1.00 80.61           H  
ATOM    165  N   VAL A  10       4.318  -3.295  11.419  1.00 80.36           N  
ATOM    166  H   VAL A  10       4.410  -3.380  12.422  1.00 80.36           H  
ATOM    167  CA  VAL A  10       3.483  -4.270  10.731  1.00 80.36           C  
ATOM    168  HA  VAL A  10       3.915  -4.475   9.752  1.00 80.36           H  
ATOM    169  C   VAL A  10       2.082  -3.673  10.558  1.00 80.36           C  
ATOM    170  CB  VAL A  10       3.475  -5.597  11.506  1.00 80.36           C  
ATOM    171  HB  VAL A  10       3.114  -5.432  12.521  1.00 80.36           H  
ATOM    172  O   VAL A  10       1.485  -3.299  11.566  1.00 80.36           O  
ATOM    173  CG1 VAL A  10       2.583  -6.628  10.824  1.00 80.36           C  
ATOM    174 HG11 VAL A  10       2.869  -6.737   9.777  1.00 80.36           H  
ATOM    175 HG12 VAL A  10       2.668  -7.592  11.327  1.00 80.36           H  
ATOM    176 HG13 VAL A  10       1.546  -6.301  10.902  1.00 80.36           H  
ATOM    177  CG2 VAL A  10       4.893  -6.187  11.579  1.00 80.36           C  
ATOM    178 HG21 VAL A  10       5.559  -5.514  12.119  1.00 80.36           H  
ATOM    179 HG22 VAL A  10       5.282  -6.348  10.574  1.00 80.36           H  
ATOM    180 HG23 VAL A  10       4.869  -7.139  12.109  1.00 80.36           H  
ATOM    181  N   PRO A  11       1.554  -3.584   9.322  1.00 82.86           N  
ATOM    182  CA  PRO A  11       0.158  -3.234   9.071  1.00 82.86           C  
ATOM    183  HA  PRO A  11       0.007  -2.167   9.236  1.00 82.86           H  
ATOM    184  C   PRO A  11      -0.798  -4.056   9.931  1.00 82.86           C  
ATOM    185  CB  PRO A  11      -0.065  -3.576   7.594  1.00 82.86           C  
ATOM    186  HB2 PRO A  11      -0.290  -4.636   7.477  1.00 82.86           H  
ATOM    187  HB3 PRO A  11      -0.872  -2.997   7.145  1.00 82.86           H  
ATOM    188  O   PRO A  11      -0.683  -5.283   9.957  1.00 82.86           O  
ATOM    189  CG  PRO A  11       1.299  -3.307   6.970  1.00 82.86           C  
ATOM    190  HG2 PRO A  11       1.447  -2.237   6.827  1.00 82.86           H  
ATOM    191  HG3 PRO A  11       1.434  -3.846   6.033  1.00 82.86           H  
ATOM    192  CD  PRO A  11       2.249  -3.797   8.057  1.00 82.86           C  
ATOM    193  HD2 PRO A  11       2.452  -4.860   7.924  1.00 82.86           H  
ATOM    194  HD3 PRO A  11       3.178  -3.229   8.007  1.00 82.86           H  
ATOM    195  N   ASP A  12      -1.782  -3.420  10.565  1.00 82.99           N  
ATOM    196  H   ASP A  12      -1.778  -2.411  10.607  1.00 82.99           H  
ATOM    197  CA  ASP A  12      -2.828  -4.158  11.287  1.00 82.99           C  
ATOM    198  HA  ASP A  12      -2.368  -4.822  12.018  1.00 82.99           H  
ATOM    199  C   ASP A  12      -3.648  -5.027  10.325  1.00 82.99           C  
ATOM    200  CB  ASP A  12      -3.766  -3.181  12.014  1.00 82.99           C  
ATOM    201  HB2 ASP A  12      -4.041  -2.374  11.335  1.00 82.99           H  
ATOM    202  HB3 ASP A  12      -4.679  -3.714  12.279  1.00 82.99           H  
ATOM    203  O   ASP A  12      -4.072  -6.135  10.664  1.00 82.99           O  
ATOM    204  CG  ASP A  12      -3.189  -2.596  13.307  1.00 82.99           C  
ATOM    205  OD1 ASP A  12      -2.192  -3.145  13.823  1.00 82.99           O  
ATOM    206  OD2 ASP A  12      -3.800  -1.620  13.795  1.00 82.99           O  
ATOM    207  N   ARG A  13      -3.865  -4.527   9.103  1.00 92.35           N  
ATOM    208  H   ARG A  13      -3.468  -3.622   8.897  1.00 92.35           H  
ATOM    209  CA  ARG A  13      -4.592  -5.213   8.034  1.00 92.35           C  
ATOM    210  HA  ARG A  13      -4.576  -6.288   8.211  1.00 92.35           H  
ATOM    211  C   ARG A  13      -3.909  -4.936   6.704  1.00 92.35           C  
ATOM    212  CB  ARG A  13      -6.050  -4.720   8.001  1.00 92.35           C  
ATOM    213  HB2 ARG A  13      -6.066  -3.644   7.832  1.00 92.35           H  
ATOM    214  HB3 ARG A  13      -6.561  -5.210   7.172  1.00 92.35           H  
ATOM    215  O   ARG A  13      -3.843  -3.787   6.293  1.00 92.35           O  
ATOM    216  CG  ARG A  13      -6.808  -5.028   9.297  1.00 92.35           C  
ATOM    217  HG2 ARG A  13      -6.346  -4.507  10.136  1.00 92.35           H  
ATOM    218  HG3 ARG A  13      -6.778  -6.102   9.480  1.00 92.35           H  
ATOM    219  CD  ARG A  13      -8.260  -4.569   9.189  1.00 92.35           C  
ATOM    220  HD2 ARG A  13      -8.699  -5.009   8.294  1.00 92.35           H  
ATOM    221  HD3 ARG A  13      -8.283  -3.484   9.092  1.00 92.35           H  
ATOM    222  NE  ARG A  13      -9.015  -4.984  10.385  1.00 92.35           N  
ATOM    223  HE  ARG A  13      -8.463  -5.168  11.210  1.00 92.35           H  
ATOM    224  NH1 ARG A  13     -11.111  -4.883   9.455  1.00 92.35           N  
ATOM    225 HH11 ARG A  13     -12.110  -5.025   9.497  1.00 92.35           H  
ATOM    226 HH12 ARG A  13     -10.725  -4.386   8.665  1.00 92.35           H  
ATOM    227  NH2 ARG A  13     -10.856  -5.631  11.544  1.00 92.35           N  
ATOM    228 HH21 ARG A  13     -11.856  -5.762  11.594  1.00 92.35           H  
ATOM    229 HH22 ARG A  13     -10.262  -5.846  12.333  1.00 92.35           H  
ATOM    230  CZ  ARG A  13     -10.319  -5.163  10.452  1.00 92.35           C  
ATOM    231  N   CYS A  14      -3.461  -5.974   6.013  1.00 95.35           N  
ATOM    232  H   CYS A  14      -3.505  -6.898   6.418  1.00 95.35           H  
ATOM    233  CA  CYS A  14      -3.060  -5.909   4.609  1.00 95.35           C  
ATOM    234  HA  CYS A  14      -3.284  -4.925   4.199  1.00 95.35           H  
ATOM    235  C   CYS A  14      -3.899  -6.921   3.824  1.00 95.35           C  
ATOM    236  CB  CYS A  14      -1.541  -6.115   4.506  1.00 95.35           C  
ATOM    237  HB2 CYS A  14      -1.241  -6.957   5.130  1.00 95.35           H  
ATOM    238  HB3 CYS A  14      -1.036  -5.223   4.876  1.00 95.35           H  
ATOM    239  O   CYS A  14      -4.271  -7.974   4.353  1.00 95.35           O  
ATOM    240  SG  CYS A  14      -0.992  -6.453   2.806  1.00 95.35           S  
ATOM    241  HG  CYS A  14      -1.209  -5.244   2.281  1.00 95.35           H  
ATOM    242  N   LEU A  15      -4.234  -6.584   2.577  1.00 95.19           N  
ATOM    243  H   LEU A  15      -3.909  -5.699   2.215  1.00 95.19           H  
ATOM    244  CA  LEU A  15      -5.101  -7.393   1.725  1.00 95.19           C  
ATOM    245  HA  LEU A  15      -6.090  -7.441   2.180  1.00 95.19           H  
ATOM    246  C   LEU A  15      -4.579  -8.830   1.628  1.00 95.19           C  
ATOM    247  CB  LEU A  15      -5.234  -6.684   0.365  1.00 95.19           C  
ATOM    248  HB2 LEU A  15      -4.247  -6.489  -0.054  1.00 95.19           H  
ATOM    249  HB3 LEU A  15      -5.698  -5.716   0.552  1.00 95.19           H  
ATOM    250  O   LEU A  15      -5.346  -9.762   1.856  1.00 95.19           O  
ATOM    251  CG  LEU A  15      -6.086  -7.460  -0.660  1.00 95.19           C  
ATOM    252  HG  LEU A  15      -6.824  -8.071  -0.139  1.00 95.19           H  
ATOM    253  CD1 LEU A  15      -6.832  -6.500  -1.576  1.00 95.19           C  
ATOM    254 HD11 LEU A  15      -7.490  -7.053  -2.246  1.00 95.19           H  
ATOM    255 HD12 LEU A  15      -6.112  -5.933  -2.167  1.00 95.19           H  
ATOM    256 HD13 LEU A  15      -7.432  -5.819  -0.973  1.00 95.19           H  
ATOM    257  CD2 LEU A  15      -5.227  -8.352  -1.555  1.00 95.19           C  
ATOM    258 HD21 LEU A  15      -4.781  -9.162  -0.978  1.00 95.19           H  
ATOM    259 HD22 LEU A  15      -5.842  -8.785  -2.344  1.00 95.19           H  
ATOM    260 HD23 LEU A  15      -4.437  -7.764  -2.022  1.00 95.19           H  
ATOM    261  N   ILE A  16      -3.272  -9.003   1.410  1.00 96.97           N  
ATOM    262  H   ILE A  16      -2.711  -8.175   1.273  1.00 96.97           H  
ATOM    263  CA  ILE A  16      -2.624 -10.314   1.253  1.00 96.97           C  
ATOM    264  HA  ILE A  16      -3.055 -10.812   0.385  1.00 96.97           H  
ATOM    265  C   ILE A  16      -2.884 -11.242   2.444  1.00 96.97           C  
ATOM    266  CB  ILE A  16      -1.107 -10.121   1.014  1.00 96.97           C  
ATOM    267  HB  ILE A  16      -0.692  -9.592   1.871  1.00 96.97           H  
ATOM    268  O   ILE A  16      -3.157 -12.422   2.252  1.00 96.97           O  
ATOM    269  CG1 ILE A  16      -0.817  -9.263  -0.239  1.00 96.97           C  
ATOM    270 HG12 ILE A  16      -1.167  -8.245  -0.070  1.00 96.97           H  
ATOM    271 HG13 ILE A  16       0.263  -9.206  -0.378  1.00 96.97           H  
ATOM    272  CG2 ILE A  16      -0.362 -11.466   0.909  1.00 96.97           C  
ATOM    273 HG21 ILE A  16      -0.378 -11.982   1.869  1.00 96.97           H  
ATOM    274 HG22 ILE A  16      -0.835 -12.103   0.162  1.00 96.97           H  
ATOM    275 HG23 ILE A  16       0.679 -11.300   0.633  1.00 96.97           H  
ATOM    276  CD1 ILE A  16      -1.447  -9.777  -1.541  1.00 96.97           C  
ATOM    277 HD11 ILE A  16      -1.148 -10.807  -1.734  1.00 96.97           H  
ATOM    278 HD12 ILE A  16      -1.107  -9.151  -2.366  1.00 96.97           H  
ATOM    279 HD13 ILE A  16      -2.534  -9.716  -1.494  1.00 96.97           H  
ATOM    280  N   ASP A  17      -2.877 -10.731   3.676  1.00 95.04           N  
ATOM    281  H   ASP A  17      -2.750  -9.736   3.792  1.00 95.04           H  
ATOM    282  CA  ASP A  17      -3.038 -11.572   4.872  1.00 95.04           C  
ATOM    283  HA  ASP A  17      -2.329 -12.399   4.824  1.00 95.04           H  
ATOM    284  C   ASP A  17      -4.442 -12.157   5.038  1.00 95.04           C  
ATOM    285  CB  ASP A  17      -2.752 -10.749   6.117  1.00 95.04           C  
ATOM    286  HB2 ASP A  17      -3.512  -9.974   6.220  1.00 95.04           H  
ATOM    287  HB3 ASP A  17      -2.808 -11.392   6.996  1.00 95.04           H  
ATOM    288  O   ASP A  17      -4.652 -13.075   5.833  1.00 95.04           O  
ATOM    289  CG  ASP A  17      -1.382 -10.116   6.076  1.00 95.04           C  
ATOM    290  OD1 ASP A  17      -0.362 -10.844   6.052  1.00 95.04           O  
ATOM    291  OD2 ASP A  17      -1.332  -8.892   6.281  1.00 95.04           O  
ATOM    292  N   SER A  18      -5.412 -11.588   4.328  1.00 95.58           N  
ATOM    293  H   SER A  18      -5.141 -10.863   3.679  1.00 95.58           H  
ATOM    294  CA  SER A  18      -6.820 -11.965   4.405  1.00 95.58           C  
ATOM    295  HA  SER A  18      -7.003 -12.446   5.365  1.00 95.58           H  
ATOM    296  C   SER A  18      -7.253 -12.955   3.318  1.00 95.58           C  
ATOM    297  CB  SER A  18      -7.656 -10.694   4.353  1.00 95.58           C  
ATOM    298  HB2 SER A  18      -8.676 -10.921   4.662  1.00 95.58           H  
ATOM    299  HB3 SER A  18      -7.240  -9.944   5.026  1.00 95.58           H  
ATOM    300  O   SER A  18      -8.433 -13.326   3.275  1.00 95.58           O  
ATOM    301  OG  SER A  18      -7.678 -10.201   3.038  1.00 95.58           O  
ATOM    302  HG  SER A  18      -6.789 -10.060   2.705  1.00 95.58           H  
ATOM    303  N   LEU A  19      -6.326 -13.341   2.438  1.00 97.19           N  
ATOM    304  H   LEU A  19      -5.381 -13.008   2.568  1.00 97.19           H  
ATOM    305  CA  LEU A  19      -6.540 -14.257   1.321  1.00 97.19           C  
ATOM    306  HA  LEU A  19      -7.599 -14.294   1.066  1.00 97.19           H  
ATOM    307  C   LEU A  19      -6.136 -15.692   1.675  1.00 97.19           C  
ATOM    308  CB  LEU A  19      -5.781 -13.738   0.092  1.00 97.19           C  
ATOM    309  HB2 LEU A  19      -4.714 -13.732   0.313  1.00 97.19           H  
ATOM    310  HB3 LEU A  19      -5.945 -14.430  -0.734  1.00 97.19           H  
ATOM    311  O   LEU A  19      -5.589 -15.962   2.749  1.00 97.19           O  
ATOM    312  CG  LEU A  19      -6.207 -12.335  -0.364  1.00 97.19           C  
ATOM    313  HG  LEU A  19      -5.938 -11.607   0.402  1.00 97.19           H  
ATOM    314  CD1 LEU A  19      -5.435 -12.007  -1.623  1.00 97.19           C  
ATOM    315 HD11 LEU A  19      -4.369 -11.974  -1.400  1.00 97.19           H  
ATOM    316 HD12 LEU A  19      -5.759 -11.046  -2.023  1.00 97.19           H  
ATOM    317 HD13 LEU A  19      -5.636 -12.783  -2.362  1.00 97.19           H  
ATOM    318  CD2 LEU A  19      -7.700 -12.192  -0.663  1.00 97.19           C  
ATOM    319 HD21 LEU A  19      -7.904 -11.203  -1.074  1.00 97.19           H  
ATOM    320 HD22 LEU A  19      -8.001 -12.950  -1.387  1.00 97.19           H  
ATOM    321 HD23 LEU A  19      -8.276 -12.319   0.253  1.00 97.19           H  
ATOM    322  N   SER A  20      -6.456 -16.619   0.778  1.00 97.78           N  
ATOM    323  H   SER A  20      -6.902 -16.316  -0.076  1.00 97.78           H  
ATOM    324  CA  SER A  20      -6.239 -18.058   0.925  1.00 97.78           C  
ATOM    325  HA  SER A  20      -5.638 -18.246   1.814  1.00 97.78           H  
ATOM    326  C   SER A  20      -5.487 -18.646  -0.269  1.00 97.78           C  
ATOM    327  CB  SER A  20      -7.584 -18.766   1.104  1.00 97.78           C  
ATOM    328  HB2 SER A  20      -8.193 -18.622   0.212  1.00 97.78           H  
ATOM    329  HB3 SER A  20      -7.424 -19.834   1.255  1.00 97.78           H  
ATOM    330  O   SER A  20      -5.413 -18.055  -1.342  1.00 97.78           O  
ATOM    331  OG  SER A  20      -8.251 -18.223   2.231  1.00 97.78           O  
ATOM    332  HG  SER A  20      -8.410 -17.307   1.993  1.00 97.78           H  
ATOM    333  N   GLU A  21      -4.926 -19.840  -0.082  1.00 98.04           N  
ATOM    334  H   GLU A  21      -5.062 -20.318   0.798  1.00 98.04           H  
ATOM    335  CA  GLU A  21      -4.386 -20.627  -1.195  1.00 98.04           C  
ATOM    336  HA  GLU A  21      -3.585 -20.067  -1.677  1.00 98.04           H  
ATOM    337  C   GLU A  21      -5.485 -20.881  -2.238  1.00 98.04           C  
ATOM    338  CB  GLU A  21      -3.817 -21.960  -0.683  1.00 98.04           C  
ATOM    339  HB2 GLU A  21      -3.469 -22.544  -1.535  1.00 98.04           H  
ATOM    340  HB3 GLU A  21      -4.612 -22.512  -0.181  1.00 98.04           H  
ATOM    341  O   GLU A  21      -6.626 -21.185  -1.886  1.00 98.04           O  
ATOM    342  CG  GLU A  21      -2.647 -21.756   0.292  1.00 98.04           C  
ATOM    343  HG2 GLU A  21      -1.851 -21.221  -0.225  1.00 98.04           H  
ATOM    344  HG3 GLU A  21      -2.978 -21.129   1.119  1.00 98.04           H  
ATOM    345  CD  GLU A  21      -2.090 -23.060   0.890  1.00 98.04           C  
ATOM    346  OE1 GLU A  21      -1.136 -22.925   1.697  1.00 98.04           O  
ATOM    347  OE2 GLU A  21      -2.607 -24.157   0.596  1.00 98.04           O  
ATOM    348  N   GLY A  22      -5.139 -20.744  -3.516  1.00 97.93           N  
ATOM    349  H   GLY A  22      -4.181 -20.501  -3.725  1.00 97.93           H  
ATOM    350  CA  GLY A  22      -6.061 -20.801  -4.649  1.00 97.93           C  
ATOM    351  HA2 GLY A  22      -5.537 -21.228  -5.505  1.00 97.93           H  
ATOM    352  HA3 GLY A  22      -6.900 -21.450  -4.400  1.00 97.93           H  
ATOM    353  C   GLY A  22      -6.633 -19.447  -5.078  1.00 97.93           C  
ATOM    354  O   GLY A  22      -7.094 -19.346  -6.215  1.00 97.93           O  
ATOM    355  N   ASP A  23      -6.569 -18.409  -4.233  1.00 97.58           N  
ATOM    356  H   ASP A  23      -6.198 -18.540  -3.303  1.00 97.58           H  
ATOM    357  CA  ASP A  23      -6.983 -17.060  -4.632  1.00 97.58           C  
ATOM    358  HA  ASP A  23      -7.984 -17.125  -5.059  1.00 97.58           H  
ATOM    359  C   ASP A  23      -6.053 -16.505  -5.721  1.00 97.58           C  
ATOM    360  CB  ASP A  23      -7.051 -16.084  -3.438  1.00 97.58           C  
ATOM    361  HB2 ASP A  23      -7.160 -15.071  -3.826  1.00 97.58           H  
ATOM    362  HB3 ASP A  23      -6.104 -16.115  -2.900  1.00 97.58           H  
ATOM    363  O   ASP A  23      -4.879 -16.876  -5.845  1.00 97.58           O  
ATOM    364  CG  ASP A  23      -8.213 -16.320  -2.460  1.00 97.58           C  
ATOM    365  OD1 ASP A  23      -9.206 -16.980  -2.835  1.00 97.58           O  
ATOM    366  OD2 ASP A  23      -8.115 -15.819  -1.309  1.00 97.58           O  
ATOM    367  N   VAL A  24      -6.584 -15.568  -6.504  1.00 95.14           N  
ATOM    368  H   VAL A  24      -7.532 -15.274  -6.320  1.00 95.14           H  
ATOM    369  CA  VAL A  24      -5.837 -14.861  -7.542  1.00 95.14           C  
ATOM    370  HA  VAL A  24      -4.798 -15.192  -7.538  1.00 95.14           H  
ATOM    371  C   VAL A  24      -5.855 -13.371  -7.247  1.00 95.14           C  
ATOM    372  CB  VAL A  24      -6.407 -15.157  -8.930  1.00 95.14           C  
ATOM    373  HB  VAL A  24      -7.471 -14.920  -8.950  1.00 95.14           H  
ATOM    374  O   VAL A  24      -6.908 -12.740  -7.227  1.00 95.14           O  
ATOM    375  CG1 VAL A  24      -5.696 -14.305  -9.976  1.00 95.14           C  
ATOM    376 HG11 VAL A  24      -5.849 -13.242  -9.790  1.00 95.14           H  
ATOM    377 HG12 VAL A  24      -6.146 -14.524 -10.945  1.00 95.14           H  
ATOM    378 HG13 VAL A  24      -4.630 -14.529  -9.968  1.00 95.14           H  
ATOM    379  CG2 VAL A  24      -6.218 -16.629  -9.322  1.00 95.14           C  
ATOM    380 HG21 VAL A  24      -5.159 -16.888  -9.314  1.00 95.14           H  
ATOM    381 HG22 VAL A  24      -6.736 -17.271  -8.610  1.00 95.14           H  
ATOM    382 HG23 VAL A  24      -6.632 -16.811 -10.314  1.00 95.14           H  
ATOM    383  N   VAL A  25      -4.670 -12.798  -7.072  1.00 93.94           N  
ATOM    384  H   VAL A  25      -3.847 -13.378  -7.160  1.00 93.94           H  
ATOM    385  CA  VAL A  25      -4.476 -11.372  -6.802  1.00 93.94           C  
ATOM    386  HA  VAL A  25      -5.432 -10.913  -6.550  1.00 93.94           H  
ATOM    387  C   VAL A  25      -3.936 -10.698  -8.047  1.00 93.94           C  
ATOM    388  CB  VAL A  25      -3.521 -11.163  -5.618  1.00 93.94           C  
ATOM    389  HB  VAL A  25      -2.527 -11.530  -5.872  1.00 93.94           H  
ATOM    390  O   VAL A  25      -2.971 -11.173  -8.639  1.00 93.94           O  
ATOM    391  CG1 VAL A  25      -3.417  -9.693  -5.202  1.00 93.94           C  
ATOM    392 HG11 VAL A  25      -2.733  -9.605  -4.358  1.00 93.94           H  
ATOM    393 HG12 VAL A  25      -3.024  -9.096  -6.025  1.00 93.94           H  
ATOM    394 HG13 VAL A  25      -4.396  -9.313  -4.912  1.00 93.94           H  
ATOM    395  CG2 VAL A  25      -4.025 -11.929  -4.401  1.00 93.94           C  
ATOM    396 HG21 VAL A  25      -3.396 -11.706  -3.539  1.00 93.94           H  
ATOM    397 HG22 VAL A  25      -5.057 -11.632  -4.214  1.00 93.94           H  
ATOM    398 HG23 VAL A  25      -3.987 -13.004  -4.581  1.00 93.94           H  
ATOM    399  N   LEU A  26      -4.523  -9.572  -8.426  1.00 92.50           N  
ATOM    400  H   LEU A  26      -5.265  -9.195  -7.854  1.00 92.50           H  
ATOM    401  CA  LEU A  26      -3.962  -8.707  -9.455  1.00 92.50           C  
ATOM    402  HA  LEU A  26      -3.425  -9.312 -10.187  1.00 92.50           H  
ATOM    403  C   LEU A  26      -2.935  -7.784  -8.791  1.00 92.50           C  
ATOM    404  CB  LEU A  26      -5.103  -7.981 -10.183  1.00 92.50           C  
ATOM    405  HB2 LEU A  26      -4.681  -7.274 -10.898  1.00 92.50           H  
ATOM    406  HB3 LEU A  26      -5.668  -7.427  -9.434  1.00 92.50           H  
ATOM    407  O   LEU A  26      -3.221  -7.178  -7.756  1.00 92.50           O  
ATOM    408  CG  LEU A  26      -6.062  -8.942 -10.921  1.00 92.50           C  
ATOM    409  HG  LEU A  26      -6.456  -9.667 -10.207  1.00 92.50           H  
ATOM    410  CD1 LEU A  26      -7.265  -8.219 -11.521  1.00 92.50           C  
ATOM    411 HD11 LEU A  26      -7.724  -7.574 -10.771  1.00 92.50           H  
ATOM    412 HD12 LEU A  26      -6.955  -7.630 -12.384  1.00 92.50           H  
ATOM    413 HD13 LEU A  26      -8.002  -8.950 -11.852  1.00 92.50           H  
ATOM    414  CD2 LEU A  26      -5.373  -9.710 -12.052  1.00 92.50           C  
ATOM    415 HD21 LEU A  26      -6.106 -10.304 -12.599  1.00 92.50           H  
ATOM    416 HD22 LEU A  26      -4.898  -9.009 -12.737  1.00 92.50           H  
ATOM    417 HD23 LEU A  26      -4.619 -10.384 -11.644  1.00 92.50           H  
ATOM    418  N   VAL A  27      -1.724  -7.727  -9.346  1.00 92.69           N  
ATOM    419  H   VAL A  27      -1.567  -8.252 -10.194  1.00 92.69           H  
ATOM    420  CA  VAL A  27      -0.587  -6.964  -8.807  1.00 92.69           C  
ATOM    421  HA  VAL A  27      -0.962  -6.318  -8.014  1.00 92.69           H  
ATOM    422  C   VAL A  27       0.063  -6.065  -9.867  1.00 92.69           C  
ATOM    423  CB  VAL A  27       0.438  -7.912  -8.177  1.00 92.69           C  
ATOM    424  HB  VAL A  27       0.799  -8.618  -8.925  1.00 92.69           H  
ATOM    425  O   VAL A  27       0.360  -6.529 -10.958  1.00 92.69           O  
ATOM    426  CG1 VAL A  27       1.629  -7.156  -7.598  1.00 92.69           C  
ATOM    427 HG11 VAL A  27       1.257  -6.457  -6.849  1.00 92.69           H  
ATOM    428 HG12 VAL A  27       2.166  -6.626  -8.384  1.00 92.69           H  
ATOM    429 HG13 VAL A  27       2.325  -7.852  -7.131  1.00 92.69           H  
ATOM    430  CG2 VAL A  27      -0.193  -8.680  -7.009  1.00 92.69           C  
ATOM    431 HG21 VAL A  27      -0.651  -7.985  -6.306  1.00 92.69           H  
ATOM    432 HG22 VAL A  27      -0.952  -9.367  -7.384  1.00 92.69           H  
ATOM    433 HG23 VAL A  27       0.575  -9.258  -6.495  1.00 92.69           H  
ATOM    434  N   SER A  28       0.302  -4.794  -9.540  1.00 91.74           N  
ATOM    435  H   SER A  28      -0.003  -4.480  -8.629  1.00 91.74           H  
ATOM    436  CA  SER A  28       1.023  -3.827 -10.376  1.00 91.74           C  
ATOM    437  HA  SER A  28       1.219  -4.265 -11.354  1.00 91.74           H  
ATOM    438  C   SER A  28       2.338  -3.537  -9.704  1.00 91.74           C  
ATOM    439  CB  SER A  28       0.263  -2.528 -10.632  1.00 91.74           C  
ATOM    440  HB2 SER A  28      -0.224  -2.179  -9.722  1.00 91.74           H  
ATOM    441  HB3 SER A  28      -0.464  -2.749 -11.414  1.00 91.74           H  
ATOM    442  O   SER A  28       2.379  -3.154  -8.530  1.00 91.74           O  
ATOM    443  OG  SER A  28       1.133  -1.528 -11.126  1.00 91.74           O  
ATOM    444  HG  SER A  28       1.036  -0.722 -10.612  1.00 91.74           H  
ATOM    445  N   VAL A  29       3.414  -3.780 -10.441  1.00 92.95           N  
ATOM    446  H   VAL A  29       3.270  -4.063 -11.399  1.00 92.95           H  
ATOM    447  CA  VAL A  29       4.777  -3.630  -9.952  1.00 92.95           C  
ATOM    448  HA  VAL A  29       4.816  -3.954  -8.912  1.00 92.95           H  
ATOM    449  C   VAL A  29       5.157  -2.155 -10.008  1.00 92.95           C  
ATOM    450  CB  VAL A  29       5.737  -4.516 -10.765  1.00 92.95           C  
ATOM    451  HB  VAL A  29       5.799  -4.148 -11.789  1.00 92.95           H  
ATOM    452  O   VAL A  29       5.449  -1.628 -11.075  1.00 92.95           O  
ATOM    453  CG1 VAL A  29       7.127  -4.493 -10.125  1.00 92.95           C  
ATOM    454 HG11 VAL A  29       7.072  -4.969  -9.146  1.00 92.95           H  
ATOM    455 HG12 VAL A  29       7.827  -5.047 -10.750  1.00 92.95           H  
ATOM    456 HG13 VAL A  29       7.491  -3.471 -10.017  1.00 92.95           H  
ATOM    457  CG2 VAL A  29       5.289  -5.987 -10.795  1.00 92.95           C  
ATOM    458 HG21 VAL A  29       6.024  -6.577 -11.342  1.00 92.95           H  
ATOM    459 HG22 VAL A  29       4.335  -6.083 -11.312  1.00 92.95           H  
ATOM    460 HG23 VAL A  29       5.187  -6.374  -9.781  1.00 92.95           H  
ATOM    461  N   GLU A  30       5.172  -1.475  -8.863  1.00 91.60           N  
ATOM    462  H   GLU A  30       4.931  -1.953  -8.007  1.00 91.60           H  
ATOM    463  CA  GLU A  30       5.292  -0.012  -8.834  1.00 91.60           C  
ATOM    464  HA  GLU A  30       4.910   0.399  -9.768  1.00 91.60           H  
ATOM    465  C   GLU A  30       6.735   0.471  -8.724  1.00 91.60           C  
ATOM    466  CB  GLU A  30       4.456   0.565  -7.678  1.00 91.60           C  
ATOM    467  HB2 GLU A  30       4.651   1.634  -7.593  1.00 91.60           H  
ATOM    468  HB3 GLU A  30       4.761   0.109  -6.736  1.00 91.60           H  
ATOM    469  O   GLU A  30       7.175   1.308  -9.508  1.00 91.60           O  
ATOM    470  CG  GLU A  30       2.950   0.347  -7.863  1.00 91.60           C  
ATOM    471  HG2 GLU A  30       2.731  -0.721  -7.870  1.00 91.60           H  
ATOM    472  HG3 GLU A  30       2.436   0.780  -7.005  1.00 91.60           H  
ATOM    473  CD  GLU A  30       2.406   1.020  -9.124  1.00 91.60           C  
ATOM    474  OE1 GLU A  30       1.314   0.613  -9.570  1.00 91.60           O  
ATOM    475  OE2 GLU A  30       3.023   2.020  -9.575  1.00 91.60           O  
ATOM    476  N   LEU A  31       7.480  -0.025  -7.734  1.00 95.66           N  
ATOM    477  H   LEU A  31       7.065  -0.724  -7.135  1.00 95.66           H  
ATOM    478  CA  LEU A  31       8.826   0.459  -7.414  1.00 95.66           C  
ATOM    479  HA  LEU A  31       9.322   0.788  -8.327  1.00 95.66           H  
ATOM    480  C   LEU A  31       9.675  -0.651  -6.806  1.00 95.66           C  
ATOM    481  CB  LEU A  31       8.731   1.635  -6.421  1.00 95.66           C  
ATOM    482  HB2 LEU A  31       8.100   1.322  -5.589  1.00 95.66           H  
ATOM    483  HB3 LEU A  31       9.725   1.839  -6.023  1.00 95.66           H  
ATOM    484  O   LEU A  31       9.153  -1.588  -6.199  1.00 95.66           O  
ATOM    485  CG  LEU A  31       8.173   2.952  -6.994  1.00 95.66           C  
ATOM    486  HG  LEU A  31       7.177   2.796  -7.408  1.00 95.66           H  
ATOM    487  CD1 LEU A  31       8.034   3.971  -5.864  1.00 95.66           C  
ATOM    488 HD11 LEU A  31       7.613   4.897  -6.256  1.00 95.66           H  
ATOM    489 HD12 LEU A  31       7.361   3.565  -5.109  1.00 95.66           H  
ATOM    490 HD13 LEU A  31       9.008   4.170  -5.417  1.00 95.66           H  
ATOM    491  CD2 LEU A  31       9.089   3.556  -8.063  1.00 95.66           C  
ATOM    492 HD21 LEU A  31       8.694   4.519  -8.385  1.00 95.66           H  
ATOM    493 HD22 LEU A  31       9.128   2.903  -8.935  1.00 95.66           H  
ATOM    494 HD23 LEU A  31      10.097   3.688  -7.670  1.00 95.66           H  
ATOM    495  N   LYS A  32      11.006  -0.535  -6.889  1.00 97.80           N  
ATOM    496  H   LYS A  32      11.405   0.296  -7.303  1.00 97.80           H  
ATOM    497  CA  LYS A  32      11.883  -1.458  -6.157  1.00 97.80           C  
ATOM    498  HA  LYS A  32      11.589  -2.479  -6.396  1.00 97.80           H  
ATOM    499  C   LYS A  32      11.690  -1.263  -4.657  1.00 97.80           C  
ATOM    500  CB  LYS A  32      13.352  -1.275  -6.552  1.00 97.80           C  
ATOM    501  HB2 LYS A  32      13.967  -1.910  -5.914  1.00 97.80           H  
ATOM    502  HB3 LYS A  32      13.652  -0.239  -6.396  1.00 97.80           H  
ATOM    503  O   LYS A  32      11.628  -0.139  -4.159  1.00 97.80           O  
ATOM    504  CG  LYS A  32      13.581  -1.686  -8.009  1.00 97.80           C  
ATOM    505  HG2 LYS A  32      12.938  -1.101  -8.666  1.00 97.80           H  
ATOM    506  HG3 LYS A  32      13.331  -2.742  -8.109  1.00 97.80           H  
ATOM    507  CD  LYS A  32      15.036  -1.482  -8.428  1.00 97.80           C  
ATOM    508  HD2 LYS A  32      15.276  -0.420  -8.377  1.00 97.80           H  
ATOM    509  HD3 LYS A  32      15.690  -2.043  -7.760  1.00 97.80           H  
ATOM    510  CE  LYS A  32      15.178  -1.993  -9.864  1.00 97.80           C  
ATOM    511  HE2 LYS A  32      14.484  -1.438 -10.495  1.00 97.80           H  
ATOM    512  HE3 LYS A  32      14.876  -3.040  -9.893  1.00 97.80           H  
ATOM    513  NZ  LYS A  32      16.561  -1.842 -10.370  1.00 97.80           N  
ATOM    514  HZ1 LYS A  32      16.606  -2.190 -11.317  1.00 97.80           H  
ATOM    515  HZ2 LYS A  32      17.199  -2.372  -9.794  1.00 97.80           H  
ATOM    516  HZ3 LYS A  32      16.817  -0.865 -10.366  1.00 97.80           H  
ATOM    517  N   ALA A  33      11.675  -2.361  -3.906  1.00 97.35           N  
ATOM    518  H   ALA A  33      11.735  -3.260  -4.364  1.00 97.35           H  
ATOM    519  CA  ALA A  33      11.526  -2.322  -2.453  1.00 97.35           C  
ATOM    520  HA  ALA A  33      10.594  -1.810  -2.216  1.00 97.35           H  
ATOM    521  C   ALA A  33      12.639  -1.508  -1.769  1.00 97.35           C  
ATOM    522  CB  ALA A  33      11.437  -3.763  -1.943  1.00 97.35           C  
ATOM    523  HB1 ALA A  33      10.598  -4.274  -2.414  1.00 97.35           H  
ATOM    524  HB2 ALA A  33      12.358  -4.299  -2.172  1.00 97.35           H  
ATOM    525  HB3 ALA A  33      11.283  -3.765  -0.864  1.00 97.35           H  
ATOM    526  O   ALA A  33      12.384  -0.801  -0.793  1.00 97.35           O  
ATOM    527  N   SER A  34      13.843  -1.500  -2.352  1.00 95.76           N  
ATOM    528  H   SER A  34      13.972  -2.064  -3.180  1.00 95.76           H  
ATOM    529  CA  SER A  34      14.971  -0.668  -1.915  1.00 95.76           C  
ATOM    530  HA  SER A  34      15.206  -0.922  -0.881  1.00 95.76           H  
ATOM    531  C   SER A  34      14.702   0.842  -1.959  1.00 95.76           C  
ATOM    532  CB  SER A  34      16.196  -0.979  -2.781  1.00 95.76           C  
ATOM    533  HB2 SER A  34      17.021  -0.327  -2.493  1.00 95.76           H  
ATOM    534  HB3 SER A  34      16.497  -2.012  -2.607  1.00 95.76           H  
ATOM    535  O   SER A  34      15.390   1.597  -1.279  1.00 95.76           O  
ATOM    536  OG  SER A  34      15.915  -0.812  -4.162  1.00 95.76           O  
ATOM    537  HG  SER A  34      15.676   0.103  -4.330  1.00 95.76           H  
ATOM    538  N   GLU A  35      13.723   1.291  -2.745  1.00 95.32           N  
ATOM    539  H   GLU A  35      13.177   0.628  -3.276  1.00 95.32           H  
ATOM    540  CA  GLU A  35      13.317   2.700  -2.865  1.00 95.32           C  
ATOM    541  HA  GLU A  35      14.151   3.344  -2.589  1.00 95.32           H  
ATOM    542  C   GLU A  35      12.159   3.051  -1.912  1.00 95.32           C  
ATOM    543  CB  GLU A  35      12.961   3.007  -4.331  1.00 95.32           C  
ATOM    544  HB2 GLU A  35      12.116   2.389  -4.637  1.00 95.32           H  
ATOM    545  HB3 GLU A  35      12.667   4.053  -4.415  1.00 95.32           H  
ATOM    546  O   GLU A  35      11.778   4.210  -1.786  1.00 95.32           O  
ATOM    547  CG  GLU A  35      14.151   2.755  -5.271  1.00 95.32           C  
ATOM    548  HG2 GLU A  35      14.968   3.418  -4.988  1.00 95.32           H  
ATOM    549  HG3 GLU A  35      14.511   1.733  -5.155  1.00 95.32           H  
ATOM    550  CD  GLU A  35      13.776   2.976  -6.739  1.00 95.32           C  
ATOM    551  OE1 GLU A  35      14.084   4.074  -7.250  1.00 95.32           O  
ATOM    552  OE2 GLU A  35      13.255   2.011  -7.349  1.00 95.32           O  
ATOM    553  N   CYS A  36      11.618   2.059  -1.196  1.00 95.70           N  
ATOM    554  H   CYS A  36      11.998   1.132  -1.323  1.00 95.70           H  
ATOM    555  CA  CYS A  36      10.391   2.174  -0.411  1.00 95.70           C  
ATOM    556  HA  CYS A  36      10.009   3.190  -0.509  1.00 95.70           H  
ATOM    557  C   CYS A  36      10.623   1.940   1.091  1.00 95.70           C  
ATOM    558  CB  CYS A  36       9.341   1.237  -1.008  1.00 95.70           C  
ATOM    559  HB2 CYS A  36       8.430   1.289  -0.412  1.00 95.70           H  
ATOM    560  HB3 CYS A  36       9.713   0.212  -0.995  1.00 95.70           H  
ATOM    561  O   CYS A  36       9.814   1.305   1.767  1.00 95.70           O  
ATOM    562  SG  CYS A  36       8.927   1.724  -2.705  1.00 95.70           S  
ATOM    563  HG  CYS A  36      10.065   1.341  -3.291  1.00 95.70           H  
ATOM    564  N   CYS A  37      11.750   2.427   1.623  1.00 94.03           N  
ATOM    565  H   CYS A  37      12.360   2.937   1.000  1.00 94.03           H  
ATOM    566  CA  CYS A  37      12.066   2.419   3.059  1.00 94.03           C  
ATOM    567  HA  CYS A  37      13.132   2.621   3.162  1.00 94.03           H  
ATOM    568  C   CYS A  37      11.840   1.067   3.759  1.00 94.03           C  
ATOM    569  CB  CYS A  37      11.303   3.553   3.759  1.00 94.03           C  
ATOM    570  HB2 CYS A  37      11.474   3.511   4.835  1.00 94.03           H  
ATOM    571  HB3 CYS A  37      10.236   3.426   3.576  1.00 94.03           H  
ATOM    572  O   CYS A  37      11.415   1.030   4.910  1.00 94.03           O  
ATOM    573  SG  CYS A  37      11.844   5.166   3.142  1.00 94.03           S  
ATOM    574  HG  CYS A  37      13.118   5.080   3.532  1.00 94.03           H  
ATOM    575  N   THR A  38      12.097  -0.050   3.086  1.00 95.07           N  
ATOM    576  H   THR A  38      12.435   0.015   2.137  1.00 95.07           H  
ATOM    577  CA  THR A  38      11.977  -1.386   3.670  1.00 95.07           C  
ATOM    578  HA  THR A  38      11.836  -1.294   4.747  1.00 95.07           H  
ATOM    579  C   THR A  38      13.268  -2.166   3.470  1.00 95.07           C  
ATOM    580  CB  THR A  38      10.744  -2.134   3.141  1.00 95.07           C  
ATOM    581  HB  THR A  38       9.852  -1.560   3.392  1.00 95.07           H  
ATOM    582  O   THR A  38      14.043  -1.906   2.552  1.00 95.07           O  
ATOM    583  CG2 THR A  38      10.760  -2.372   1.633  1.00 95.07           C  
ATOM    584 HG21 THR A  38       9.899  -2.977   1.347  1.00 95.07           H  
ATOM    585 HG22 THR A  38      10.698  -1.417   1.110  1.00 95.07           H  
ATOM    586 HG23 THR A  38      11.673  -2.888   1.336  1.00 95.07           H  
ATOM    587  OG1 THR A  38      10.663  -3.386   3.784  1.00 95.07           O  
ATOM    588  HG1 THR A  38       9.839  -3.410   4.276  1.00 95.07           H  
ATOM    589  N   LYS A  39      13.503  -3.135   4.355  1.00 93.94           N  
ATOM    590  H   LYS A  39      12.786  -3.293   5.049  1.00 93.94           H  
ATOM    591  CA  LYS A  39      14.582  -4.122   4.221  1.00 93.94           C  
ATOM    592  HA  LYS A  39      15.429  -3.663   3.711  1.00 93.94           H  
ATOM    593  C   LYS A  39      14.184  -5.314   3.352  1.00 93.94           C  
ATOM    594  CB  LYS A  39      15.021  -4.580   5.615  1.00 93.94           C  
ATOM    595  HB2 LYS A  39      15.661  -5.458   5.524  1.00 93.94           H  
ATOM    596  HB3 LYS A  39      14.142  -4.855   6.199  1.00 93.94           H  
ATOM    597  O   LYS A  39      15.021  -6.176   3.096  1.00 93.94           O  
ATOM    598  CG  LYS A  39      15.812  -3.484   6.333  1.00 93.94           C  
ATOM    599  HG2 LYS A  39      15.242  -2.555   6.347  1.00 93.94           H  
ATOM    600  HG3 LYS A  39      16.750  -3.318   5.803  1.00 93.94           H  
ATOM    601  CD  LYS A  39      16.099  -3.914   7.771  1.00 93.94           C  
ATOM    602  HD2 LYS A  39      15.154  -3.928   8.313  1.00 93.94           H  
ATOM    603  HD3 LYS A  39      16.544  -4.909   7.790  1.00 93.94           H  
ATOM    604  CE  LYS A  39      17.058  -2.910   8.408  1.00 93.94           C  
ATOM    605  HE2 LYS A  39      16.832  -1.925   8.001  1.00 93.94           H  
ATOM    606  HE3 LYS A  39      18.083  -3.169   8.142  1.00 93.94           H  
ATOM    607  NZ  LYS A  39      16.866  -2.863   9.871  1.00 93.94           N  
ATOM    608  HZ1 LYS A  39      17.552  -2.268  10.312  1.00 93.94           H  
ATOM    609  HZ2 LYS A  39      16.819  -3.783  10.285  1.00 93.94           H  
ATOM    610  HZ3 LYS A  39      15.979  -2.396   9.992  1.00 93.94           H  
ATOM    611  N   GLN A  40      12.916  -5.401   2.948  1.00 94.65           N  
ATOM    612  H   GLN A  40      12.285  -4.641   3.160  1.00 94.65           H  
ATOM    613  CA  GLN A  40      12.450  -6.435   2.030  1.00 94.65           C  
ATOM    614  HA  GLN A  40      12.757  -7.406   2.418  1.00 94.65           H  
ATOM    615  C   GLN A  40      13.104  -6.255   0.650  1.00 94.65           C  
ATOM    616  CB  GLN A  40      10.915  -6.414   1.942  1.00 94.65           C  
ATOM    617  HB2 GLN A  40      10.603  -7.139   1.191  1.00 94.65           H  
ATOM    618  HB3 GLN A  40      10.590  -5.424   1.623  1.00 94.65           H  
ATOM    619  O   GLN A  40      13.400  -5.137   0.231  1.00 94.65           O  
ATOM    620  CG  GLN A  40      10.231  -6.779   3.271  1.00 94.65           C  
ATOM    621  HG2 GLN A  40      10.669  -6.205   4.088  1.00 94.65           H  
ATOM    622  HG3 GLN A  40      10.388  -7.837   3.479  1.00 94.65           H  
ATOM    623  CD  GLN A  40       8.736  -6.479   3.252  1.00 94.65           C  
ATOM    624  NE2 GLN A  40       7.884  -7.425   2.921  1.00 94.65           N  
ATOM    625 HE21 GLN A  40       8.163  -8.334   2.581  1.00 94.65           H  
ATOM    626 HE22 GLN A  40       6.900  -7.203   2.958  1.00 94.65           H  
ATOM    627  OE1 GLN A  40       8.312  -5.371   3.547  1.00 94.65           O  
ATOM    628  N   GLY A  41      13.343  -7.368  -0.044  1.00 96.48           N  
ATOM    629  H   GLY A  41      13.033  -8.247   0.346  1.00 96.48           H  
ATOM    630  CA  GLY A  41      13.770  -7.369  -1.445  1.00 96.48           C  
ATOM    631  HA2 GLY A  41      14.396  -6.499  -1.645  1.00 96.48           H  
ATOM    632  HA3 GLY A  41      14.357  -8.265  -1.644  1.00 96.48           H  
ATOM    633  C   GLY A  41      12.584  -7.344  -2.411  1.00 96.48           C  
ATOM    634  O   GLY A  41      11.432  -7.393  -1.986  1.00 96.48           O  
ATOM    635  N   GLY A  42      12.875  -7.312  -3.712  1.00 98.00           N  
ATOM    636  H   GLY A  42      13.841  -7.262  -4.002  1.00 98.00           H  
ATOM    637  CA  GLY A  42      11.857  -7.319  -4.763  1.00 98.00           C  
ATOM    638  HA2 GLY A  42      12.286  -7.679  -5.698  1.00 98.00           H  
ATOM    639  HA3 GLY A  42      11.056  -8.000  -4.477  1.00 98.00           H  
ATOM    640  C   GLY A  42      11.259  -5.937  -5.013  1.00 98.00           C  
ATOM    641  O   GLY A  42      11.986  -4.940  -5.069  1.00 98.00           O  
ATOM    642  N   TYR A  43       9.938  -5.885  -5.154  1.00 98.15           N  
ATOM    643  H   TYR A  43       9.419  -6.750  -5.109  1.00 98.15           H  
ATOM    644  CA  TYR A  43       9.197  -4.703  -5.582  1.00 98.15           C  
ATOM    645  HA  TYR A  43       9.856  -3.835  -5.573  1.00 98.15           H  
ATOM    646  C   TYR A  43       8.018  -4.419  -4.656  1.00 98.15           C  
ATOM    647  CB  TYR A  43       8.715  -4.916  -7.018  1.00 98.15           C  
ATOM    648  HB2 TYR A  43       8.036  -5.768  -7.046  1.00 98.15           H  
ATOM    649  HB3 TYR A  43       8.154  -4.033  -7.324  1.00 98.15           H  
ATOM    650  O   TYR A  43       7.274  -5.336  -4.309  1.00 98.15           O  
ATOM    651  CG  TYR A  43       9.840  -5.150  -8.007  1.00 98.15           C  
ATOM    652  CD1 TYR A  43      10.464  -4.049  -8.618  1.00 98.15           C  
ATOM    653  HD1 TYR A  43      10.103  -3.050  -8.418  1.00 98.15           H  
ATOM    654  CD2 TYR A  43      10.274  -6.460  -8.300  1.00 98.15           C  
ATOM    655  HD2 TYR A  43       9.776  -7.308  -7.854  1.00 98.15           H  
ATOM    656  CE1 TYR A  43      11.536  -4.251  -9.504  1.00 98.15           C  
ATOM    657  HE1 TYR A  43      12.003  -3.415 -10.004  1.00 98.15           H  
ATOM    658  CE2 TYR A  43      11.338  -6.666  -9.200  1.00 98.15           C  
ATOM    659  HE2 TYR A  43      11.656  -7.667  -9.451  1.00 98.15           H  
ATOM    660  OH  TYR A  43      12.990  -5.720 -10.681  1.00 98.15           O  
ATOM    661  HH  TYR A  43      12.819  -6.511 -11.198  1.00 98.15           H  
ATOM    662  CZ  TYR A  43      11.975  -5.555  -9.796  1.00 98.15           C  
ATOM    663  N   VAL A  44       7.818  -3.154  -4.276  1.00 96.83           N  
ATOM    664  H   VAL A  44       8.372  -2.444  -4.732  1.00 96.83           H  
ATOM    665  CA  VAL A  44       6.544  -2.729  -3.686  1.00 96.83           C  
ATOM    666  HA  VAL A  44       6.209  -3.505  -2.998  1.00 96.83           H  
ATOM    667  C   VAL A  44       5.538  -2.619  -4.814  1.00 96.83           C  
ATOM    668  CB  VAL A  44       6.618  -1.418  -2.886  1.00 96.83           C  
ATOM    669  HB  VAL A  44       6.945  -0.604  -3.533  1.00 96.83           H  
ATOM    670  O   VAL A  44       5.811  -2.035  -5.862  1.00 96.83           O  
ATOM    671  CG1 VAL A  44       5.275  -1.052  -2.241  1.00 96.83           C  
ATOM    672 HG11 VAL A  44       4.499  -0.963  -3.001  1.00 96.83           H  
ATOM    673 HG12 VAL A  44       4.975  -1.818  -1.525  1.00 96.83           H  
ATOM    674 HG13 VAL A  44       5.360  -0.094  -1.728  1.00 96.83           H  
ATOM    675  CG2 VAL A  44       7.591  -1.578  -1.723  1.00 96.83           C  
ATOM    676 HG21 VAL A  44       8.600  -1.688  -2.120  1.00 96.83           H  
ATOM    677 HG22 VAL A  44       7.325  -2.451  -1.125  1.00 96.83           H  
ATOM    678 HG23 VAL A  44       7.539  -0.699  -1.081  1.00 96.83           H  
ATOM    679  N   CYS A  45       4.385  -3.228  -4.596  1.00 93.72           N  
ATOM    680  H   CYS A  45       4.227  -3.660  -3.696  1.00 93.72           H  
ATOM    681  CA  CYS A  45       3.361  -3.378  -5.605  1.00 93.72           C  
ATOM    682  HA  CYS A  45       3.570  -2.723  -6.451  1.00 93.72           H  
ATOM    683  C   CYS A  45       2.009  -2.990  -5.031  1.00 93.72           C  
ATOM    684  CB  CYS A  45       3.343  -4.826  -6.096  1.00 93.72           C  
ATOM    685  HB2 CYS A  45       2.994  -5.483  -5.299  1.00 93.72           H  
ATOM    686  HB3 CYS A  45       2.646  -4.881  -6.932  1.00 93.72           H  
ATOM    687  O   CYS A  45       1.770  -3.103  -3.825  1.00 93.72           O  
ATOM    688  SG  CYS A  45       4.962  -5.407  -6.665  1.00 93.72           S  
ATOM    689  HG  CYS A  45       5.630  -5.209  -5.525  1.00 93.72           H  
ATOM    690  N   LEU A  46       1.102  -2.543  -5.885  1.00 92.14           N  
ATOM    691  H   LEU A  46       1.344  -2.503  -6.865  1.00 92.14           H  
ATOM    692  CA  LEU A  46      -0.301  -2.423  -5.526  1.00 92.14           C  
ATOM    693  HA  LEU A  46      -0.385  -2.163  -4.470  1.00 92.14           H  
ATOM    694  C   LEU A  46      -0.972  -3.781  -5.743  1.00 92.14           C  
ATOM    695  CB  LEU A  46      -0.883  -1.278  -6.352  1.00 92.14           C  
ATOM    696  HB2 LEU A  46      -0.286  -0.386  -6.163  1.00 92.14           H  
ATOM    697  HB3 LEU A  46      -0.789  -1.520  -7.410  1.00 92.14           H  
ATOM    698  O   LEU A  46      -0.788  -4.385  -6.793  1.00 92.14           O  
ATOM    699  CG  LEU A  46      -2.346  -0.965  -6.037  1.00 92.14           C  
ATOM    700  HG  LEU A  46      -2.963  -1.797  -6.377  1.00 92.14           H  
ATOM    701  CD1 LEU A  46      -2.581  -0.725  -4.547  1.00 92.14           C  
ATOM    702 HD11 LEU A  46      -1.797  -0.081  -4.149  1.00 92.14           H  
ATOM    703 HD12 LEU A  46      -3.553  -0.257  -4.395  1.00 92.14           H  
ATOM    704 HD13 LEU A  46      -2.566  -1.678  -4.017  1.00 92.14           H  
ATOM    705  CD2 LEU A  46      -2.706   0.301  -6.794  1.00 92.14           C  
ATOM    706 HD21 LEU A  46      -2.134   1.129  -6.374  1.00 92.14           H  
ATOM    707 HD22 LEU A  46      -2.412   0.221  -7.840  1.00 92.14           H  
ATOM    708 HD23 LEU A  46      -3.779   0.481  -6.737  1.00 92.14           H  
ATOM    709  N   SER A  47      -1.669  -4.298  -4.733  1.00 92.86           N  
ATOM    710  H   SER A  47      -1.807  -3.735  -3.905  1.00 92.86           H  
ATOM    711  CA  SER A  47      -2.254  -5.642  -4.732  1.00 92.86           C  
ATOM    712  HA  SER A  47      -2.066  -6.113  -5.697  1.00 92.86           H  
ATOM    713  C   SER A  47      -3.738  -5.604  -4.511  1.00 92.86           C  
ATOM    714  CB  SER A  47      -1.655  -6.543  -3.663  1.00 92.86           C  
ATOM    715  HB2 SER A  47      -2.048  -7.552  -3.790  1.00 92.86           H  
ATOM    716  HB3 SER A  47      -0.578  -6.578  -3.825  1.00 92.86           H  
ATOM    717  O   SER A  47      -4.235  -4.913  -3.623  1.00 92.86           O  
ATOM    718  OG  SER A  47      -1.935  -6.115  -2.341  1.00 92.86           O  
ATOM    719  HG  SER A  47      -2.034  -5.160  -2.343  1.00 92.86           H  
ATOM    720  N   MET A  48      -4.443  -6.371  -5.318  1.00 91.13           N  
ATOM    721  H   MET A  48      -3.971  -6.872  -6.057  1.00 91.13           H  
ATOM    722  CA  MET A  48      -5.827  -6.086  -5.518  1.00 91.13           C  
ATOM    723  HA  MET A  48      -6.244  -5.592  -4.640  1.00 91.13           H  
ATOM    724  C   MET A  48      -6.644  -7.361  -5.770  1.00 91.13           C  
ATOM    725  CB  MET A  48      -5.873  -5.118  -6.681  1.00 91.13           C  
ATOM    726  HB2 MET A  48      -6.846  -4.675  -6.465  1.00 91.13           H  
ATOM    727  HB3 MET A  48      -5.834  -5.694  -7.605  1.00 91.13           H  
ATOM    728  O   MET A  48      -6.228  -8.253  -6.509  1.00 91.13           O  
ATOM    729  CG  MET A  48      -5.026  -3.851  -6.870  1.00 91.13           C  
ATOM    730  HG2 MET A  48      -4.978  -3.719  -7.951  1.00 91.13           H  
ATOM    731  HG3 MET A  48      -4.005  -4.004  -6.519  1.00 91.13           H  
ATOM    732  SD  MET A  48      -5.638  -2.234  -6.305  1.00 91.13           S  
ATOM    733  CE  MET A  48      -5.718  -2.503  -4.572  1.00 91.13           C  
ATOM    734  HE1 MET A  48      -6.413  -3.321  -4.378  1.00 91.13           H  
ATOM    735  HE2 MET A  48      -4.708  -2.754  -4.249  1.00 91.13           H  
ATOM    736  HE3 MET A  48      -6.054  -1.598  -4.066  1.00 91.13           H  
ATOM    737  N   HIS A  49      -7.804  -7.475  -5.121  1.00 91.85           N  
ATOM    738  H   HIS A  49      -8.133  -6.689  -4.579  1.00 91.85           H  
ATOM    739  CA  HIS A  49      -8.636  -8.681  -5.140  1.00 91.85           C  
ATOM    740  HA  HIS A  49      -8.467  -9.225  -6.069  1.00 91.85           H  
ATOM    741  C   HIS A  49     -10.127  -8.326  -5.054  1.00 91.85           C  
ATOM    742  CB  HIS A  49      -8.208  -9.575  -3.967  1.00 91.85           C  
ATOM    743  HB2 HIS A  49      -7.128  -9.715  -4.014  1.00 91.85           H  
ATOM    744  HB3 HIS A  49      -8.450  -9.086  -3.023  1.00 91.85           H  
ATOM    745  O   HIS A  49     -10.492  -7.410  -4.316  1.00 91.85           O  
ATOM    746  CG  HIS A  49      -8.841 -10.936  -3.989  1.00 91.85           C  
ATOM    747  CD2 HIS A  49      -8.282 -12.077  -4.490  1.00 91.85           C  
ATOM    748  HD2 HIS A  49      -7.295 -12.168  -4.919  1.00 91.85           H  
ATOM    749  ND1 HIS A  49     -10.089 -11.270  -3.519  1.00 91.85           N  
ATOM    750  HD1 HIS A  49     -10.712 -10.659  -3.012  1.00 91.85           H  
ATOM    751  CE1 HIS A  49     -10.295 -12.576  -3.770  1.00 91.85           C  
ATOM    752  HE1 HIS A  49     -11.187 -13.139  -3.535  1.00 91.85           H  
ATOM    753  NE2 HIS A  49      -9.212 -13.105  -4.346  1.00 91.85           N  
ATOM    754  N   GLU A  50     -10.992  -9.075  -5.750  1.00 89.16           N  
ATOM    755  H   GLU A  50     -10.631  -9.838  -6.304  1.00 89.16           H  
ATOM    756  CA  GLU A  50     -12.447  -8.820  -5.832  1.00 89.16           C  
ATOM    757  HA  GLU A  50     -12.613  -7.882  -6.362  1.00 89.16           H  
ATOM    758  C   GLU A  50     -13.114  -8.673  -4.453  1.00 89.16           C  
ATOM    759  CB  GLU A  50     -13.131  -9.928  -6.656  1.00 89.16           C  
ATOM    760  HB2 GLU A  50     -14.193  -9.693  -6.716  1.00 89.16           H  
ATOM    761  HB3 GLU A  50     -12.720  -9.908  -7.666  1.00 89.16           H  
ATOM    762  O   GLU A  50     -13.933  -7.786  -4.232  1.00 89.16           O  
ATOM    763  CG  GLU A  50     -12.962 -11.349  -6.080  1.00 89.16           C  
ATOM    764  HG2 GLU A  50     -11.901 -11.600  -6.073  1.00 89.16           H  
ATOM    765  HG3 GLU A  50     -13.316 -11.367  -5.049  1.00 89.16           H  
ATOM    766  CD  GLU A  50     -13.730 -12.434  -6.850  1.00 89.16           C  
ATOM    767  OE1 GLU A  50     -13.631 -13.598  -6.407  1.00 89.16           O  
ATOM    768  OE2 GLU A  50     -14.437 -12.101  -7.826  1.00 89.16           O  
ATOM    769  N   LYS A  51     -12.663  -9.470  -3.475  1.00 91.47           N  
ATOM    770  H   LYS A  51     -12.108 -10.247  -3.804  1.00 91.47           H  
ATOM    771  CA  LYS A  51     -13.084  -9.416  -2.062  1.00 91.47           C  
ATOM    772  HA  LYS A  51     -14.122  -9.743  -2.004  1.00 91.47           H  
ATOM    773  C   LYS A  51     -13.047  -8.008  -1.449  1.00 91.47           C  
ATOM    774  CB  LYS A  51     -12.201 -10.378  -1.252  1.00 91.47           C  
ATOM    775  HB2 LYS A  51     -11.166 -10.042  -1.313  1.00 91.47           H  
ATOM    776  HB3 LYS A  51     -12.278 -11.370  -1.697  1.00 91.47           H  
ATOM    777  O   LYS A  51     -13.824  -7.740  -0.538  1.00 91.47           O  
ATOM    778  CG  LYS A  51     -12.581 -10.483   0.232  1.00 91.47           C  
ATOM    779  HG2 LYS A  51     -12.413  -9.528   0.729  1.00 91.47           H  
ATOM    780  HG3 LYS A  51     -13.630 -10.762   0.326  1.00 91.47           H  
ATOM    781  CD  LYS A  51     -11.705 -11.546   0.899  1.00 91.47           C  
ATOM    782  HD2 LYS A  51     -11.927 -12.517   0.457  1.00 91.47           H  
ATOM    783  HD3 LYS A  51     -10.656 -11.313   0.717  1.00 91.47           H  
ATOM    784  CE  LYS A  51     -11.954 -11.594   2.406  1.00 91.47           C  
ATOM    785  HE2 LYS A  51     -13.012 -11.787   2.581  1.00 91.47           H  
ATOM    786  HE3 LYS A  51     -11.702 -10.620   2.827  1.00 91.47           H  
ATOM    787  NZ  LYS A  51     -11.118 -12.654   3.021  1.00 91.47           N  
ATOM    788  HZ1 LYS A  51     -11.254 -12.720   4.020  1.00 91.47           H  
ATOM    789  HZ2 LYS A  51     -10.134 -12.482   2.870  1.00 91.47           H  
ATOM    790  HZ3 LYS A  51     -11.291 -13.551   2.590  1.00 91.47           H  
ATOM    791  N   TYR A  52     -12.152  -7.138  -1.918  1.00 91.44           N  
ATOM    792  H   TYR A  52     -11.606  -7.408  -2.723  1.00 91.44           H  
ATOM    793  CA  TYR A  52     -11.982  -5.772  -1.417  1.00 91.44           C  
ATOM    794  HA  TYR A  52     -12.742  -5.576  -0.660  1.00 91.44           H  
ATOM    795  C   TYR A  52     -12.200  -4.704  -2.489  1.00 91.44           C  
ATOM    796  CB  TYR A  52     -10.617  -5.632  -0.737  1.00 91.44           C  
ATOM    797  HB2 TYR A  52     -10.464  -4.595  -0.437  1.00 91.44           H  
ATOM    798  HB3 TYR A  52      -9.835  -5.896  -1.448  1.00 91.44           H  
ATOM    799  O   TYR A  52     -11.885  -3.541  -2.249  1.00 91.44           O  
ATOM    800  CG  TYR A  52     -10.499  -6.479   0.504  1.00 91.44           C  
ATOM    801  CD1 TYR A  52     -11.153  -6.079   1.685  1.00 91.44           C  
ATOM    802  HD1 TYR A  52     -11.717  -5.157   1.705  1.00 91.44           H  
ATOM    803  CD2 TYR A  52      -9.802  -7.695   0.456  1.00 91.44           C  
ATOM    804  HD2 TYR A  52      -9.326  -8.010  -0.461  1.00 91.44           H  
ATOM    805  CE1 TYR A  52     -11.088  -6.884   2.835  1.00 91.44           C  
ATOM    806  HE1 TYR A  52     -11.601  -6.563   3.729  1.00 91.44           H  
ATOM    807  CE2 TYR A  52      -9.765  -8.518   1.591  1.00 91.44           C  
ATOM    808  HE2 TYR A  52      -9.276  -9.478   1.522  1.00 91.44           H  
ATOM    809  OH  TYR A  52     -10.363  -8.887   3.905  1.00 91.44           O  
ATOM    810  HH  TYR A  52     -10.768  -8.413   4.635  1.00 91.44           H  
ATOM    811  CZ  TYR A  52     -10.385  -8.106   2.792  1.00 91.44           C  
ATOM    812  N   GLU A  53     -12.773  -5.055  -3.642  1.00 87.13           N  
ATOM    813  H   GLU A  53     -13.044  -6.016  -3.792  1.00 87.13           H  
ATOM    814  CA  GLU A  53     -13.056  -4.096  -4.714  1.00 87.13           C  
ATOM    815  HA  GLU A  53     -12.122  -3.651  -5.056  1.00 87.13           H  
ATOM    816  C   GLU A  53     -13.954  -2.954  -4.221  1.00 87.13           C  
ATOM    817  CB  GLU A  53     -13.690  -4.848  -5.890  1.00 87.13           C  
ATOM    818  HB2 GLU A  53     -12.997  -5.628  -6.207  1.00 87.13           H  
ATOM    819  HB3 GLU A  53     -14.619  -5.312  -5.560  1.00 87.13           H  
ATOM    820  O   GLU A  53     -13.630  -1.786  -4.419  1.00 87.13           O  
ATOM    821  CG  GLU A  53     -13.977  -3.933  -7.089  1.00 87.13           C  
ATOM    822  HG2 GLU A  53     -14.722  -3.190  -6.803  1.00 87.13           H  
ATOM    823  HG3 GLU A  53     -13.059  -3.409  -7.355  1.00 87.13           H  
ATOM    824  CD  GLU A  53     -14.492  -4.703  -8.313  1.00 87.13           C  
ATOM    825  OE1 GLU A  53     -14.523  -4.096  -9.410  1.00 87.13           O  
ATOM    826  OE2 GLU A  53     -14.860  -5.888  -8.185  1.00 87.13           O  
ATOM    827  N   SER A  54     -15.020  -3.266  -3.475  1.00 88.10           N  
ATOM    828  H   SER A  54     -15.251  -4.240  -3.342  1.00 88.10           H  
ATOM    829  CA  SER A  54     -15.908  -2.236  -2.919  1.00 88.10           C  
ATOM    830  HA  SER A  54     -16.240  -1.592  -3.733  1.00 88.10           H  
ATOM    831  C   SER A  54     -15.224  -1.351  -1.879  1.00 88.10           C  
ATOM    832  CB  SER A  54     -17.145  -2.874  -2.281  1.00 88.10           C  
ATOM    833  HB2 SER A  54     -17.655  -3.489  -3.022  1.00 88.10           H  
ATOM    834  HB3 SER A  54     -17.824  -2.081  -1.969  1.00 88.10           H  
ATOM    835  O   SER A  54     -15.565  -0.182  -1.738  1.00 88.10           O  
ATOM    836  OG  SER A  54     -16.816  -3.673  -1.152  1.00 88.10           O  
ATOM    837  HG  SER A  54     -16.112  -3.251  -0.655  1.00 88.10           H  
ATOM    838  N   ASP A  55     -14.288  -1.901  -1.102  1.00 90.88           N  
ATOM    839  H   ASP A  55     -13.927  -2.810  -1.353  1.00 90.88           H  
ATOM    840  CA  ASP A  55     -13.559  -1.110  -0.108  1.00 90.88           C  
ATOM    841  HA  ASP A  55     -14.250  -0.436   0.398  1.00 90.88           H  
ATOM    842  C   ASP A  55     -12.516  -0.213  -0.775  1.00 90.88           C  
ATOM    843  CB  ASP A  55     -12.925  -2.022   0.946  1.00 90.88           C  
ATOM    844  HB2 ASP A  55     -12.407  -2.848   0.458  1.00 90.88           H  
ATOM    845  HB3 ASP A  55     -12.189  -1.430   1.489  1.00 90.88           H  
ATOM    846  O   ASP A  55     -12.324   0.923  -0.348  1.00 90.88           O  
ATOM    847  CG  ASP A  55     -13.919  -2.562   1.983  1.00 90.88           C  
ATOM    848  OD1 ASP A  55     -15.048  -2.005   2.113  1.00 90.88           O  
ATOM    849  OD2 ASP A  55     -13.522  -3.521   2.682  1.00 90.88           O  
ATOM    850  N   TYR A  56     -11.906  -0.682  -1.861  1.00 88.64           N  
ATOM    851  H   TYR A  56     -12.095  -1.627  -2.164  1.00 88.64           H  
ATOM    852  CA  TYR A  56     -11.036   0.135  -2.690  1.00 88.64           C  
ATOM    853  HA  TYR A  56     -10.266   0.581  -2.060  1.00 88.64           H  
ATOM    854  C   TYR A  56     -11.803   1.278  -3.369  1.00 88.64           C  
ATOM    855  CB  TYR A  56     -10.362  -0.765  -3.718  1.00 88.64           C  
ATOM    856  HB2 TYR A  56     -11.098  -1.131  -4.434  1.00 88.64           H  
ATOM    857  HB3 TYR A  56      -9.929  -1.633  -3.221  1.00 88.64           H  
ATOM    858  O   TYR A  56     -11.388   2.428  -3.284  1.00 88.64           O  
ATOM    859  CG  TYR A  56      -9.265  -0.043  -4.448  1.00 88.64           C  
ATOM    860  CD1 TYR A  56      -9.486   0.437  -5.752  1.00 88.64           C  
ATOM    861  HD1 TYR A  56     -10.448   0.320  -6.229  1.00 88.64           H  
ATOM    862  CD2 TYR A  56      -8.027   0.146  -3.809  1.00 88.64           C  
ATOM    863  HD2 TYR A  56      -7.878  -0.206  -2.799  1.00 88.64           H  
ATOM    864  CE1 TYR A  56      -8.424   1.021  -6.458  1.00 88.64           C  
ATOM    865  HE1 TYR A  56      -8.539   1.341  -7.483  1.00 88.64           H  
ATOM    866  CE2 TYR A  56      -6.966   0.737  -4.510  1.00 88.64           C  
ATOM    867  HE2 TYR A  56      -5.991   0.828  -4.053  1.00 88.64           H  
ATOM    868  OH  TYR A  56      -6.114   1.511  -6.590  1.00 88.64           O  
ATOM    869  HH  TYR A  56      -5.276   1.437  -6.129  1.00 88.64           H  
ATOM    870  CZ  TYR A  56      -7.162   1.123  -5.849  1.00 88.64           C  
ATOM    871  N   GLN A  57     -12.978   0.998  -3.943  1.00 86.71           N  
ATOM    872  H   GLN A  57     -13.257   0.030  -4.020  1.00 86.71           H  
ATOM    873  CA  GLN A  57     -13.856   2.025  -4.518  1.00 86.71           C  
ATOM    874  HA  GLN A  57     -13.327   2.541  -5.319  1.00 86.71           H  
ATOM    875  C   GLN A  57     -14.251   3.089  -3.485  1.00 86.71           C  
ATOM    876  CB  GLN A  57     -15.110   1.365  -5.104  1.00 86.71           C  
ATOM    877  HB2 GLN A  57     -15.862   2.131  -5.294  1.00 86.71           H  
ATOM    878  HB3 GLN A  57     -15.515   0.661  -4.376  1.00 86.71           H  
ATOM    879  O   GLN A  57     -14.158   4.281  -3.770  1.00 86.71           O  
ATOM    880  CG  GLN A  57     -14.820   0.643  -6.429  1.00 86.71           C  
ATOM    881  HG2 GLN A  57     -14.560   1.385  -7.183  1.00 86.71           H  
ATOM    882  HG3 GLN A  57     -13.970  -0.030  -6.312  1.00 86.71           H  
ATOM    883  CD  GLN A  57     -16.008  -0.173  -6.931  1.00 86.71           C  
ATOM    884  NE2 GLN A  57     -15.938  -0.693  -8.135  1.00 86.71           N  
ATOM    885 HE21 GLN A  57     -16.714  -1.271  -8.426  1.00 86.71           H  
ATOM    886 HE22 GLN A  57     -15.124  -0.566  -8.719  1.00 86.71           H  
ATOM    887  OE1 GLN A  57     -17.003  -0.396  -6.257  1.00 86.71           O  
ATOM    888  N   LYS A  58     -14.583   2.693  -2.247  1.00 90.07           N  
ATOM    889  H   LYS A  58     -14.674   1.703  -2.072  1.00 90.07           H  
ATOM    890  CA  LYS A  58     -14.826   3.654  -1.153  1.00 90.07           C  
ATOM    891  HA  LYS A  58     -15.642   4.319  -1.437  1.00 90.07           H  
ATOM    892  C   LYS A  58     -13.617   4.550  -0.867  1.00 90.07           C  
ATOM    893  CB  LYS A  58     -15.197   2.926   0.140  1.00 90.07           C  
ATOM    894  HB2 LYS A  58     -15.151   3.635   0.967  1.00 90.07           H  
ATOM    895  HB3 LYS A  58     -14.451   2.152   0.321  1.00 90.07           H  
ATOM    896  O   LYS A  58     -13.810   5.703  -0.493  1.00 90.07           O  
ATOM    897  CG  LYS A  58     -16.603   2.316   0.130  1.00 90.07           C  
ATOM    898  HG2 LYS A  58     -16.746   1.721  -0.772  1.00 90.07           H  
ATOM    899  HG3 LYS A  58     -17.354   3.106   0.145  1.00 90.07           H  
ATOM    900  CD  LYS A  58     -16.739   1.439   1.378  1.00 90.07           C  
ATOM    901  HD2 LYS A  58     -16.915   2.068   2.251  1.00 90.07           H  
ATOM    902  HD3 LYS A  58     -15.806   0.894   1.524  1.00 90.07           H  
ATOM    903  CE  LYS A  58     -17.859   0.417   1.221  1.00 90.07           C  
ATOM    904  HE2 LYS A  58     -17.837   0.058   0.193  1.00 90.07           H  
ATOM    905  HE3 LYS A  58     -18.821   0.899   1.397  1.00 90.07           H  
ATOM    906  NZ  LYS A  58     -17.621  -0.720   2.147  1.00 90.07           N  
ATOM    907  HZ1 LYS A  58     -17.640  -0.424   3.113  1.00 90.07           H  
ATOM    908  HZ2 LYS A  58     -16.699  -1.104   1.995  1.00 90.07           H  
ATOM    909  HZ3 LYS A  58     -18.270  -1.476   1.980  1.00 90.07           H  
ATOM    910  N   LEU A  59     -12.386   4.050  -1.015  1.00 90.56           N  
ATOM    911  H   LEU A  59     -12.286   3.101  -1.346  1.00 90.56           H  
ATOM    912  CA  LEU A  59     -11.179   4.875  -0.878  1.00 90.56           C  
ATOM    913  HA  LEU A  59     -11.289   5.502   0.007  1.00 90.56           H  
ATOM    914  C   LEU A  59     -10.981   5.837  -2.061  1.00 90.56           C  
ATOM    915  CB  LEU A  59      -9.927   4.005  -0.684  1.00 90.56           C  
ATOM    916  HB2 LEU A  59      -9.054   4.655  -0.746  1.00 90.56           H  
ATOM    917  HB3 LEU A  59      -9.854   3.297  -1.510  1.00 90.56           H  
ATOM    918  O   LEU A  59     -10.430   6.919  -1.873  1.00 90.56           O  
ATOM    919  CG  LEU A  59      -9.850   3.238   0.644  1.00 90.56           C  
ATOM    920  HG  LEU A  59     -10.706   2.572   0.744  1.00 90.56           H  
ATOM    921  CD1 LEU A  59      -8.573   2.401   0.637  1.00 90.56           C  
ATOM    922 HD11 LEU A  59      -8.510   1.800   1.544  1.00 90.56           H  
ATOM    923 HD12 LEU A  59      -7.703   3.054   0.574  1.00 90.56           H  
ATOM    924 HD13 LEU A  59      -8.576   1.745  -0.233  1.00 90.56           H  
ATOM    925  CD2 LEU A  59      -9.800   4.157   1.870  1.00 90.56           C  
ATOM    926 HD21 LEU A  59      -9.633   3.561   2.767  1.00 90.56           H  
ATOM    927 HD22 LEU A  59     -10.745   4.691   1.973  1.00 90.56           H  
ATOM    928 HD23 LEU A  59      -8.992   4.880   1.756  1.00 90.56           H  
ATOM    929  N   CYS A  60     -11.440   5.481  -3.259  1.00 86.22           N  
ATOM    930  H   CYS A  60     -11.798   4.545  -3.386  1.00 86.22           H  
ATOM    931  CA  CYS A  60     -11.365   6.356  -4.431  1.00 86.22           C  
ATOM    932  HA  CYS A  60     -10.437   6.924  -4.384  1.00 86.22           H  
ATOM    933  C   CYS A  60     -12.498   7.397  -4.496  1.00 86.22           C  
ATOM    934  CB  CYS A  60     -11.311   5.492  -5.697  1.00 86.22           C  
ATOM    935  HB2 CYS A  60     -12.170   4.823  -5.736  1.00 86.22           H  
ATOM    936  HB3 CYS A  60     -11.332   6.139  -6.574  1.00 86.22           H  
ATOM    937  O   CYS A  60     -12.343   8.409  -5.180  1.00 86.22           O  
ATOM    938  SG  CYS A  60      -9.764   4.537  -5.705  1.00 86.22           S  
ATOM    939  HG  CYS A  60      -9.766   4.207  -7.000  1.00 86.22           H  
ATOM    940  N   GLU A  61     -13.610   7.174  -3.788  1.00 88.08           N  
ATOM    941  H   GLU A  61     -13.702   6.261  -3.365  1.00 88.08           H  
ATOM    942  CA  GLU A  61     -14.816   8.013  -3.843  1.00 88.08           C  
ATOM    943  HA  GLU A  61     -14.647   8.841  -4.532  1.00 88.08           H  
ATOM    944  C   GLU A  61     -15.144   8.658  -2.485  1.00 88.08           C  
ATOM    945  CB  GLU A  61     -16.001   7.202  -4.402  1.00 88.08           C  
ATOM    946  HB2 GLU A  61     -16.886   7.839  -4.383  1.00 88.08           H  
ATOM    947  HB3 GLU A  61     -16.178   6.338  -3.762  1.00 88.08           H  
ATOM    948  O   GLU A  61     -14.801   9.819  -2.248  1.00 88.08           O  
ATOM    949  CG  GLU A  61     -15.774   6.718  -5.845  1.00 88.08           C  
ATOM    950  HG2 GLU A  61     -14.879   6.097  -5.881  1.00 88.08           H  
ATOM    951  HG3 GLU A  61     -15.601   7.589  -6.477  1.00 88.08           H  
ATOM    952  CD  GLU A  61     -16.954   5.911  -6.414  1.00 88.08           C  
ATOM    953  OE1 GLU A  61     -16.809   5.423  -7.558  1.00 88.08           O  
ATOM    954  OE2 GLU A  61     -18.004   5.806  -5.740  1.00 88.08           O  
ATOM    955  N   ASP A  62     -15.777   7.913  -1.572  1.00 91.99           N  
ATOM    956  H   ASP A  62     -16.086   6.993  -1.851  1.00 91.99           H  
ATOM    957  CA  ASP A  62     -16.255   8.427  -0.279  1.00 91.99           C  
ATOM    958  HA  ASP A  62     -17.009   9.195  -0.456  1.00 91.99           H  
ATOM    959  C   ASP A  62     -15.128   9.054   0.556  1.00 91.99           C  
ATOM    960  CB  ASP A  62     -16.888   7.288   0.544  1.00 91.99           C  
ATOM    961  HB2 ASP A  62     -17.092   7.669   1.545  1.00 91.99           H  
ATOM    962  HB3 ASP A  62     -16.170   6.474   0.643  1.00 91.99           H  
ATOM    963  O   ASP A  62     -15.301  10.106   1.175  1.00 91.99           O  
ATOM    964  CG  ASP A  62     -18.207   6.728   0.009  1.00 91.99           C  
ATOM    965  OD1 ASP A  62     -18.827   7.374  -0.860  1.00 91.99           O  
ATOM    966  OD2 ASP A  62     -18.621   5.678   0.560  1.00 91.99           O  
ATOM    967  N   TYR A  63     -13.954   8.421   0.564  1.00 93.02           N  
ATOM    968  H   TYR A  63     -13.884   7.561   0.040  1.00 93.02           H  
ATOM    969  CA  TYR A  63     -12.793   8.889   1.318  1.00 93.02           C  
ATOM    970  HA  TYR A  63     -13.070   9.032   2.363  1.00 93.02           H  
ATOM    971  C   TYR A  63     -12.272  10.233   0.819  1.00 93.02           C  
ATOM    972  CB  TYR A  63     -11.704   7.828   1.224  1.00 93.02           C  
ATOM    973  HB2 TYR A  63     -11.534   7.648   0.162  1.00 93.02           H  
ATOM    974  HB3 TYR A  63     -12.068   6.903   1.671  1.00 93.02           H  
ATOM    975  O   TYR A  63     -11.910  11.085   1.632  1.00 93.02           O  
ATOM    976  CG  TYR A  63     -10.383   8.187   1.870  1.00 93.02           C  
ATOM    977  CD1 TYR A  63      -9.198   8.157   1.113  1.00 93.02           C  
ATOM    978  HD1 TYR A  63      -9.222   7.901   0.064  1.00 93.02           H  
ATOM    979  CD2 TYR A  63     -10.332   8.529   3.233  1.00 93.02           C  
ATOM    980  HD2 TYR A  63     -11.250   8.604   3.797  1.00 93.02           H  
ATOM    981  CE1 TYR A  63      -7.969   8.426   1.733  1.00 93.02           C  
ATOM    982  HE1 TYR A  63      -7.050   8.323   1.175  1.00 93.02           H  
ATOM    983  CE2 TYR A  63      -9.101   8.816   3.848  1.00 93.02           C  
ATOM    984  HE2 TYR A  63      -9.050   9.104   4.888  1.00 93.02           H  
ATOM    985  OH  TYR A  63      -6.719   9.005   3.669  1.00 93.02           O  
ATOM    986  HH  TYR A  63      -6.002   9.000   3.030  1.00 93.02           H  
ATOM    987  CZ  TYR A  63      -7.918   8.768   3.090  1.00 93.02           C  
ATOM    988  N   VAL A  64     -12.279  10.443  -0.499  1.00 90.35           N  
ATOM    989  H   VAL A  64     -12.667   9.724  -1.092  1.00 90.35           H  
ATOM    990  CA  VAL A  64     -11.885  11.714  -1.117  1.00 90.35           C  
ATOM    991  HA  VAL A  64     -10.885  11.983  -0.776  1.00 90.35           H  
ATOM    992  C   VAL A  64     -12.835  12.821  -0.665  1.00 90.35           C  
ATOM    993  CB  VAL A  64     -11.865  11.577  -2.654  1.00 90.35           C  
ATOM    994  HB  VAL A  64     -12.830  11.202  -2.994  1.00 90.35           H  
ATOM    995  O   VAL A  64     -12.379  13.875  -0.223  1.00 90.35           O  
ATOM    996  CG1 VAL A  64     -11.619  12.909  -3.372  1.00 90.35           C  
ATOM    997 HG11 VAL A  64     -12.397  13.630  -3.123  1.00 90.35           H  
ATOM    998 HG12 VAL A  64     -11.648  12.743  -4.449  1.00 90.35           H  
ATOM    999 HG13 VAL A  64     -10.646  13.319  -3.099  1.00 90.35           H  
ATOM   1000  CG2 VAL A  64     -10.778  10.590  -3.102  1.00 90.35           C  
ATOM   1001 HG21 VAL A  64      -9.794  10.931  -2.782  1.00 90.35           H  
ATOM   1002 HG22 VAL A  64     -10.790  10.496  -4.188  1.00 90.35           H  
ATOM   1003 HG23 VAL A  64     -10.969   9.602  -2.683  1.00 90.35           H  
ATOM   1004  N   LEU A  65     -14.148  12.571  -0.716  1.00 92.83           N  
ATOM   1005  H   LEU A  65     -14.450  11.665  -1.044  1.00 92.83           H  
ATOM   1006  CA  LEU A  65     -15.159  13.548  -0.301  1.00 92.83           C  
ATOM   1007  HA  LEU A  65     -14.987  14.481  -0.837  1.00 92.83           H  
ATOM   1008  C   LEU A  65     -15.054  13.889   1.188  1.00 92.83           C  
ATOM   1009  CB  LEU A  65     -16.563  13.016  -0.634  1.00 92.83           C  
ATOM   1010  HB2 LEU A  65     -16.701  12.057  -0.135  1.00 92.83           H  
ATOM   1011  HB3 LEU A  65     -17.297  13.710  -0.225  1.00 92.83           H  
ATOM   1012  O   LEU A  65     -15.108  15.063   1.551  1.00 92.83           O  
ATOM   1013  CG  LEU A  65     -16.847  12.835  -2.135  1.00 92.83           C  
ATOM   1014  HG  LEU A  65     -16.141  12.124  -2.564  1.00 92.83           H  
ATOM   1015  CD1 LEU A  65     -18.261  12.284  -2.316  1.00 92.83           C  
ATOM   1016 HD11 LEU A  65     -18.341  11.325  -1.804  1.00 92.83           H  
ATOM   1017 HD12 LEU A  65     -18.459  12.118  -3.375  1.00 92.83           H  
ATOM   1018 HD13 LEU A  65     -18.996  12.976  -1.905  1.00 92.83           H  
ATOM   1019  CD2 LEU A  65     -16.747  14.153  -2.910  1.00 92.83           C  
ATOM   1020 HD21 LEU A  65     -17.043  13.987  -3.946  1.00 92.83           H  
ATOM   1021 HD22 LEU A  65     -17.396  14.903  -2.458  1.00 92.83           H  
ATOM   1022 HD23 LEU A  65     -15.716  14.507  -2.906  1.00 92.83           H  
ATOM   1023  N   ASP A  66     -14.857  12.885   2.041  1.00 95.43           N  
ATOM   1024  H   ASP A  66     -14.883  11.940   1.687  1.00 95.43           H  
ATOM   1025  CA  ASP A  66     -14.686  13.101   3.477  1.00 95.43           C  
ATOM   1026  HA  ASP A  66     -15.539  13.656   3.867  1.00 95.43           H  
ATOM   1027  C   ASP A  66     -13.420  13.902   3.801  1.00 95.43           C  
ATOM   1028  CB  ASP A  66     -14.591  11.760   4.196  1.00 95.43           C  
ATOM   1029  HB2 ASP A  66     -13.932  11.094   3.640  1.00 95.43           H  
ATOM   1030  HB3 ASP A  66     -14.130  11.928   5.169  1.00 95.43           H  
ATOM   1031  O   ASP A  66     -13.460  14.771   4.668  1.00 95.43           O  
ATOM   1032  CG  ASP A  66     -15.913  11.055   4.457  1.00 95.43           C  
ATOM   1033  OD1 ASP A  66     -17.032  11.510   4.150  1.00 95.43           O  
ATOM   1034  OD2 ASP A  66     -15.803   9.975   5.074  1.00 95.43           O  
ATOM   1035  N   CYS A  67     -12.301  13.633   3.118  1.00 94.88           N  
ATOM   1036  H   CYS A  67     -12.318  12.908   2.416  1.00 94.88           H  
ATOM   1037  CA  CYS A  67     -11.055  14.365   3.353  1.00 94.88           C  
ATOM   1038  HA  CYS A  67     -10.862  14.397   4.425  1.00 94.88           H  
ATOM   1039  C   CYS A  67     -11.136  15.823   2.884  1.00 94.88           C  
ATOM   1040  CB  CYS A  67      -9.882  13.657   2.667  1.00 94.88           C  
ATOM   1041  HB2 CYS A  67      -9.003  14.294   2.755  1.00 94.88           H  
ATOM   1042  HB3 CYS A  67     -10.101  13.506   1.610  1.00 94.88           H  
ATOM   1043  O   CYS A  67     -10.596  16.702   3.553  1.00 94.88           O  
ATOM   1044  SG  CYS A  67      -9.526  12.070   3.469  1.00 94.88           S  
ATOM   1045  HG  CYS A  67     -10.526  11.413   2.875  1.00 94.88           H  
ATOM   1046  N   GLU A  68     -11.812  16.097   1.764  1.00 93.49           N  
ATOM   1047  H   GLU A  68     -12.192  15.332   1.226  1.00 93.49           H  
ATOM   1048  CA  GLU A  68     -12.050  17.471   1.293  1.00 93.49           C  
ATOM   1049  HA  GLU A  68     -11.114  18.030   1.315  1.00 93.49           H  
ATOM   1050  C   GLU A  68     -13.031  18.237   2.194  1.00 93.49           C  
ATOM   1051  CB  GLU A  68     -12.583  17.455  -0.150  1.00 93.49           C  
ATOM   1052  HB2 GLU A  68     -13.414  16.754  -0.212  1.00 93.49           H  
ATOM   1053  HB3 GLU A  68     -12.973  18.443  -0.397  1.00 93.49           H  
ATOM   1054  O   GLU A  68     -12.900  19.451   2.360  1.00 93.49           O  
ATOM   1055  CG  GLU A  68     -11.534  17.075  -1.209  1.00 93.49           C  
ATOM   1056  HG2 GLU A  68     -11.144  16.083  -0.982  1.00 93.49           H  
ATOM   1057  HG3 GLU A  68     -12.038  17.014  -2.173  1.00 93.49           H  
ATOM   1058  CD  GLU A  68     -10.357  18.063  -1.336  1.00 93.49           C  
ATOM   1059  OE1 GLU A  68      -9.310  17.646  -1.880  1.00 93.49           O  
ATOM   1060  OE2 GLU A  68     -10.452  19.234  -0.902  1.00 93.49           O  
ATOM   1061  N   ALA A  69     -14.008  17.544   2.789  1.00 95.84           N  
ATOM   1062  H   ALA A  69     -14.101  16.561   2.576  1.00 95.84           H  
ATOM   1063  CA  ALA A  69     -14.964  18.140   3.721  1.00 95.84           C  
ATOM   1064  HA  ALA A  69     -15.265  19.112   3.330  1.00 95.84           H  
ATOM   1065  C   ALA A  69     -14.379  18.384   5.125  1.00 95.84           C  
ATOM   1066  CB  ALA A  69     -16.204  17.241   3.776  1.00 95.84           C  
ATOM   1067  HB1 ALA A  69     -16.622  17.125   2.777  1.00 95.84           H  
ATOM   1068  HB2 ALA A  69     -16.951  17.689   4.431  1.00 95.84           H  
ATOM   1069  HB3 ALA A  69     -15.929  16.260   4.164  1.00 95.84           H  
ATOM   1070  O   ALA A  69     -14.913  19.209   5.870  1.00 95.84           O  
ATOM   1071  N   ASP A  70     -13.303  17.685   5.498  1.00 95.13           N  
ATOM   1072  H   ASP A  70     -12.942  16.984   4.866  1.00 95.13           H  
ATOM   1073  CA  ASP A  70     -12.649  17.836   6.795  1.00 95.13           C  
ATOM   1074  HA  ASP A  70     -13.423  17.849   7.563  1.00 95.13           H  
ATOM   1075  C   ASP A  70     -11.885  19.169   6.877  1.00 95.13           C  
ATOM   1076  CB  ASP A  70     -11.754  16.616   7.088  1.00 95.13           C  
ATOM   1077  HB2 ASP A  70     -12.354  15.711   6.997  1.00 95.13           H  
ATOM   1078  HB3 ASP A  70     -10.953  16.568   6.351  1.00 95.13           H  
ATOM   1079  O   ASP A  70     -10.852  19.378   6.233  1.00 95.13           O  
ATOM   1080  CG  ASP A  70     -11.146  16.644   8.497  1.00 95.13           C  
ATOM   1081  OD1 ASP A  70     -11.427  17.616   9.233  1.00 95.13           O  
ATOM   1082  OD2 ASP A  70     -10.377  15.711   8.826  1.00 95.13           O  
ATOM   1083  N   SER A  71     -12.373  20.095   7.702  1.00 93.63           N  
ATOM   1084  H   SER A  71     -13.223  19.880   8.205  1.00 93.63           H  
ATOM   1085  CA  SER A  71     -11.728  21.386   7.952  1.00 93.63           C  
ATOM   1086  HA  SER A  71     -11.252  21.719   7.029  1.00 93.63           H  
ATOM   1087  C   SER A  71     -10.639  21.338   9.022  1.00 93.63           C  
ATOM   1088  CB  SER A  71     -12.772  22.439   8.323  1.00 93.63           C  
ATOM   1089  HB2 SER A  71     -13.445  22.583   7.478  1.00 93.63           H  
ATOM   1090  HB3 SER A  71     -12.273  23.385   8.531  1.00 93.63           H  
ATOM   1091  O   SER A  71      -9.891  22.307   9.149  1.00 93.63           O  
ATOM   1092  OG  SER A  71     -13.538  22.056   9.453  1.00 93.63           O  
ATOM   1093  HG  SER A  71     -12.966  21.684  10.128  1.00 93.63           H  
ATOM   1094  N   ASP A  72     -10.526  20.245   9.776  1.00 94.57           N  
ATOM   1095  H   ASP A  72     -11.080  19.424   9.580  1.00 94.57           H  
ATOM   1096  CA  ASP A  72      -9.629  20.176  10.921  1.00 94.57           C  
ATOM   1097  HA  ASP A  72      -9.762  21.092  11.497  1.00 94.57           H  
ATOM   1098  C   ASP A  72      -8.165  20.138  10.472  1.00 94.57           C  
ATOM   1099  CB  ASP A  72      -9.981  19.003  11.858  1.00 94.57           C  
ATOM   1100  HB2 ASP A  72      -9.986  18.069  11.296  1.00 94.57           H  
ATOM   1101  HB3 ASP A  72      -9.193  18.923  12.606  1.00 94.57           H  
ATOM   1102  O   ASP A  72      -7.789  19.576   9.435  1.00 94.57           O  
ATOM   1103  CG  ASP A  72     -11.311  19.174  12.612  1.00 94.57           C  
ATOM   1104  OD1 ASP A  72     -11.836  20.315  12.647  1.00 94.57           O  
ATOM   1105  OD2 ASP A  72     -11.741  18.191  13.262  1.00 94.57           O  
ATOM   1106  N   GLU A  73      -7.311  20.774  11.266  1.00 94.27           N  
ATOM   1107  H   GLU A  73      -7.667  21.218  12.100  1.00 94.27           H  
ATOM   1108  CA  GLU A  73      -5.870  20.654  11.108  1.00 94.27           C  
ATOM   1109  HA  GLU A  73      -5.631  20.601  10.046  1.00 94.27           H  
ATOM   1110  C   GLU A  73      -5.385  19.364  11.766  1.00 94.27           C  
ATOM   1111  CB  GLU A  73      -5.139  21.868  11.689  1.00 94.27           C  
ATOM   1112  HB2 GLU A  73      -4.069  21.659  11.665  1.00 94.27           H  
ATOM   1113  HB3 GLU A  73      -5.444  22.011  12.726  1.00 94.27           H  
ATOM   1114  O   GLU A  73      -5.824  18.981  12.853  1.00 94.27           O  
ATOM   1115  CG  GLU A  73      -5.405  23.151  10.887  1.00 94.27           C  
ATOM   1116  HG2 GLU A  73      -6.465  23.398  10.949  1.00 94.27           H  
ATOM   1117  HG3 GLU A  73      -5.160  22.962   9.841  1.00 94.27           H  
ATOM   1118  CD  GLU A  73      -4.579  24.350  11.386  1.00 94.27           C  
ATOM   1119  OE1 GLU A  73      -4.665  25.415  10.733  1.00 94.27           O  
ATOM   1120  OE2 GLU A  73      -3.855  24.206  12.400  1.00 94.27           O  
ATOM   1121  N   TYR A  74      -4.419  18.709  11.130  1.00 95.96           N  
ATOM   1122  H   TYR A  74      -4.089  19.055  10.240  1.00 95.96           H  
ATOM   1123  CA  TYR A  74      -3.775  17.533  11.689  1.00 95.96           C  
ATOM   1124  HA  TYR A  74      -4.084  17.413  12.727  1.00 95.96           H  
ATOM   1125  C   TYR A  74      -2.262  17.704  11.686  1.00 95.96           C  
ATOM   1126  CB  TYR A  74      -4.234  16.281  10.943  1.00 95.96           C  
ATOM   1127  HB2 TYR A  74      -3.997  16.388   9.884  1.00 95.96           H  
ATOM   1128  HB3 TYR A  74      -5.317  16.197  11.035  1.00 95.96           H  
ATOM   1129  O   TYR A  74      -1.649  18.037  10.672  1.00 95.96           O  
ATOM   1130  CG  TYR A  74      -3.600  15.014  11.480  1.00 95.96           C  
ATOM   1131  CD1 TYR A  74      -2.575  14.391  10.749  1.00 95.96           C  
ATOM   1132  HD1 TYR A  74      -2.269  14.790   9.793  1.00 95.96           H  
ATOM   1133  CD2 TYR A  74      -3.995  14.490  12.729  1.00 95.96           C  
ATOM   1134  HD2 TYR A  74      -4.777  14.982  13.288  1.00 95.96           H  
ATOM   1135  CE1 TYR A  74      -1.946  13.244  11.262  1.00 95.96           C  
ATOM   1136  HE1 TYR A  74      -1.156  12.761  10.707  1.00 95.96           H  
ATOM   1137  CE2 TYR A  74      -3.364  13.337  13.246  1.00 95.96           C  
ATOM   1138  HE2 TYR A  74      -3.649  12.936  14.207  1.00 95.96           H  
ATOM   1139  OH  TYR A  74      -1.680  11.607  12.963  1.00 95.96           O  
ATOM   1140  HH  TYR A  74      -1.887  11.311  13.853  1.00 95.96           H  
ATOM   1141  CZ  TYR A  74      -2.332  12.712  12.509  1.00 95.96           C  
ATOM   1142  N   LYS A  75      -1.647  17.445  12.841  1.00 95.02           N  
ATOM   1143  H   LYS A  75      -2.213  17.123  13.613  1.00 95.02           H  
ATOM   1144  CA  LYS A  75      -0.195  17.402  12.975  1.00 95.02           C  
ATOM   1145  HA  LYS A  75       0.250  17.975  12.162  1.00 95.02           H  
ATOM   1146  C   LYS A  75       0.268  15.959  12.852  1.00 95.02           C  
ATOM   1147  CB  LYS A  75       0.225  18.050  14.296  1.00 95.02           C  
ATOM   1148  HB2 LYS A  75      -0.173  19.064  14.332  1.00 95.02           H  
ATOM   1149  HB3 LYS A  75      -0.183  17.481  15.131  1.00 95.02           H  
ATOM   1150  O   LYS A  75      -0.080  15.132  13.687  1.00 95.02           O  
ATOM   1151  CG  LYS A  75       1.754  18.103  14.401  1.00 95.02           C  
ATOM   1152  HG2 LYS A  75       2.158  17.091  14.416  1.00 95.02           H  
ATOM   1153  HG3 LYS A  75       2.158  18.635  13.540  1.00 95.02           H  
ATOM   1154  CD  LYS A  75       2.172  18.823  15.682  1.00 95.02           C  
ATOM   1155  HD2 LYS A  75       1.780  19.840  15.664  1.00 95.02           H  
ATOM   1156  HD3 LYS A  75       1.764  18.290  16.541  1.00 95.02           H  
ATOM   1157  CE  LYS A  75       3.698  18.849  15.757  1.00 95.02           C  
ATOM   1158  HE2 LYS A  75       4.061  17.821  15.759  1.00 95.02           H  
ATOM   1159  HE3 LYS A  75       4.080  19.335  14.859  1.00 95.02           H  
ATOM   1160  NZ  LYS A  75       4.154  19.568  16.970  1.00 95.02           N  
ATOM   1161  HZ1 LYS A  75       3.796  19.109  17.795  1.00 95.02           H  
ATOM   1162  HZ2 LYS A  75       3.811  20.518  16.953  1.00 95.02           H  
ATOM   1163  HZ3 LYS A  75       5.163  19.582  17.009  1.00 95.02           H  
ATOM   1164  N   ILE A  76       1.096  15.698  11.847  1.00 95.52           N  
ATOM   1165  H   ILE A  76       1.285  16.436  11.184  1.00 95.52           H  
ATOM   1166  CA  ILE A  76       1.671  14.377  11.595  1.00 95.52           C  
ATOM   1167  HA  ILE A  76       0.852  13.668  11.475  1.00 95.52           H  
ATOM   1168  C   ILE A  76       2.513  13.935  12.797  1.00 95.52           C  
ATOM   1169  CB  ILE A  76       2.502  14.379  10.293  1.00 95.52           C  
ATOM   1170  HB  ILE A  76       3.348  15.051  10.430  1.00 95.52           H  
ATOM   1171  O   ILE A  76       3.368  14.681  13.286  1.00 95.52           O  
ATOM   1172  CG1 ILE A  76       1.664  14.888   9.097  1.00 95.52           C  
ATOM   1173 HG12 ILE A  76       1.262  15.874   9.330  1.00 95.52           H  
ATOM   1174 HG13 ILE A  76       0.827  14.215   8.910  1.00 95.52           H  
ATOM   1175  CG2 ILE A  76       3.047  12.970  10.005  1.00 95.52           C  
ATOM   1176 HG21 ILE A  76       2.216  12.277   9.876  1.00 95.52           H  
ATOM   1177 HG22 ILE A  76       3.650  12.971   9.097  1.00 95.52           H  
ATOM   1178 HG23 ILE A  76       3.687  12.623  10.816  1.00 95.52           H  
ATOM   1179  CD1 ILE A  76       2.483  15.048   7.814  1.00 95.52           C  
ATOM   1180 HD11 ILE A  76       2.617  14.080   7.332  1.00 95.52           H  
ATOM   1181 HD12 ILE A  76       1.964  15.719   7.129  1.00 95.52           H  
ATOM   1182 HD13 ILE A  76       3.453  15.490   8.042  1.00 95.52           H  
ATOM   1183  N   ILE A  77       2.283  12.703  13.243  1.00 93.47           N  
ATOM   1184  H   ILE A  77       1.549  12.162  12.809  1.00 93.47           H  
ATOM   1185  CA  ILE A  77       3.062  12.030  14.281  1.00 93.47           C  
ATOM   1186  HA  ILE A  77       3.834  12.701  14.656  1.00 93.47           H  
ATOM   1187  C   ILE A  77       3.744  10.825  13.634  1.00 93.47           C  
ATOM   1188  CB  ILE A  77       2.154  11.631  15.466  1.00 93.47           C  
ATOM   1189  HB  ILE A  77       1.383  10.965  15.080  1.00 93.47           H  
ATOM   1190  O   ILE A  77       3.108  10.045  12.932  1.00 93.47           O  
ATOM   1191  CG1 ILE A  77       1.462  12.874  16.078  1.00 93.47           C  
ATOM   1192 HG12 ILE A  77       0.927  13.409  15.292  1.00 93.47           H  
ATOM   1193 HG13 ILE A  77       2.215  13.545  16.490  1.00 93.47           H  
ATOM   1194  CG2 ILE A  77       2.962  10.873  16.536  1.00 93.47           C  
ATOM   1195 HG21 ILE A  77       3.404   9.972  16.109  1.00 93.47           H  
ATOM   1196 HG22 ILE A  77       3.741  11.509  16.955  1.00 93.47           H  
ATOM   1197 HG23 ILE A  77       2.295  10.532  17.328  1.00 93.47           H  
ATOM   1198  CD1 ILE A  77       0.424  12.559  17.161  1.00 93.47           C  
ATOM   1199 HD11 ILE A  77      -0.101  13.475  17.432  1.00 93.47           H  
ATOM   1200 HD12 ILE A  77      -0.300  11.837  16.783  1.00 93.47           H  
ATOM   1201 HD13 ILE A  77       0.907  12.160  18.053  1.00 93.47           H  
ATOM   1202  N   THR A  78       5.052  10.670  13.845  1.00 94.20           N  
ATOM   1203  H   THR A  78       5.554  11.360  14.385  1.00 94.20           H  
ATOM   1204  CA  THR A  78       5.806   9.534  13.301  1.00 94.20           C  
ATOM   1205  HA  THR A  78       5.778   9.587  12.213  1.00 94.20           H  
ATOM   1206  C   THR A  78       5.193   8.203  13.742  1.00 94.20           C  
ATOM   1207  CB  THR A  78       7.270   9.586  13.748  1.00 94.20           C  
ATOM   1208  HB  THR A  78       7.326   9.510  14.834  1.00 94.20           H  
ATOM   1209  O   THR A  78       4.990   7.977  14.934  1.00 94.20           O  
ATOM   1210  CG2 THR A  78       8.099   8.466  13.129  1.00 94.20           C  
ATOM   1211 HG21 THR A  78       9.162   8.658  13.277  1.00 94.20           H  
ATOM   1212 HG22 THR A  78       7.892   8.381  12.062  1.00 94.20           H  
ATOM   1213 HG23 THR A  78       7.853   7.523  13.617  1.00 94.20           H  
ATOM   1214  OG1 THR A  78       7.869  10.799  13.354  1.00 94.20           O  
ATOM   1215  HG1 THR A  78       8.627  10.561  12.815  1.00 94.20           H  
ATOM   1216  N   GLY A  79       4.951   7.310  12.784  1.00 94.38           N  
ATOM   1217  H   GLY A  79       5.175   7.552  11.829  1.00 94.38           H  
ATOM   1218  CA  GLY A  79       4.307   6.012  12.973  1.00 94.38           C  
ATOM   1219  HA2 GLY A  79       4.720   5.314  12.246  1.00 94.38           H  
ATOM   1220  HA3 GLY A  79       4.522   5.643  13.976  1.00 94.38           H  
ATOM   1221  C   GLY A  79       2.787   6.019  12.793  1.00 94.38           C  
ATOM   1222  O   GLY A  79       2.226   4.960  12.511  1.00 94.38           O  
ATOM   1223  N   ASP A  80       2.128   7.176  12.885  1.00 93.21           N  
ATOM   1224  H   ASP A  80       2.627   8.029  13.098  1.00 93.21           H  
ATOM   1225  CA  ASP A  80       0.679   7.267  12.705  1.00 93.21           C  
ATOM   1226  HA  ASP A  80       0.221   6.445  13.256  1.00 93.21           H  
ATOM   1227  C   ASP A  80       0.280   7.106  11.236  1.00 93.21           C  
ATOM   1228  CB  ASP A  80       0.098   8.576  13.273  1.00 93.21           C  
ATOM   1229  HB2 ASP A  80       0.694   9.427  12.942  1.00 93.21           H  
ATOM   1230  HB3 ASP A  80      -0.899   8.712  12.856  1.00 93.21           H  
ATOM   1231  O   ASP A  80       1.043   7.401  10.308  1.00 93.21           O  
ATOM   1232  CG  ASP A  80      -0.057   8.604  14.798  1.00 93.21           C  
ATOM   1233  OD1 ASP A  80       0.390   7.650  15.473  1.00 93.21           O  
ATOM   1234  OD2 ASP A  80      -0.676   9.583  15.278  1.00 93.21           O  
ATOM   1235  N   THR A  81      -0.963   6.658  11.043  1.00 95.88           N  
ATOM   1236  H   THR A  81      -1.545   6.539  11.860  1.00 95.88           H  
ATOM   1237  CA  THR A  81      -1.631   6.676   9.740  1.00 95.88           C  
ATOM   1238  HA  THR A  81      -0.861   6.759   8.972  1.00 95.88           H  
ATOM   1239  C   THR A  81      -2.545   7.895   9.646  1.00 95.88           C  
ATOM   1240  CB  THR A  81      -2.396   5.380   9.458  1.00 95.88           C  
ATOM   1241  HB  THR A  81      -3.258   5.313  10.123  1.00 95.88           H  
ATOM   1242  O   THR A  81      -3.302   8.189  10.571  1.00 95.88           O  
ATOM   1243  CG2 THR A  81      -2.859   5.290   8.005  1.00 95.88           C  
ATOM   1244 HG21 THR A  81      -1.995   5.317   7.342  1.00 95.88           H  
ATOM   1245 HG22 THR A  81      -3.398   4.355   7.853  1.00 95.88           H  
ATOM   1246 HG23 THR A  81      -3.513   6.126   7.755  1.00 95.88           H  
ATOM   1247  OG1 THR A  81      -1.536   4.287   9.700  1.00 95.88           O  
ATOM   1248  HG1 THR A  81      -1.099   4.479  10.533  1.00 95.88           H  
ATOM   1249  N   PHE A  82      -2.482   8.599   8.524  1.00 97.20           N  
ATOM   1250  H   PHE A  82      -1.858   8.281   7.796  1.00 97.20           H  
ATOM   1251  CA  PHE A  82      -3.185   9.851   8.271  1.00 97.20           C  
ATOM   1252  HA  PHE A  82      -4.080   9.900   8.892  1.00 97.20           H  
ATOM   1253  C   PHE A  82      -3.635   9.926   6.808  1.00 97.20           C  
ATOM   1254  CB  PHE A  82      -2.261  11.010   8.677  1.00 97.20           C  
ATOM   1255  HB2 PHE A  82      -1.952  10.847   9.710  1.00 97.20           H  
ATOM   1256  HB3 PHE A  82      -2.829  11.940   8.660  1.00 97.20           H  
ATOM   1257  O   PHE A  82      -3.250   9.086   5.992  1.00 97.20           O  
ATOM   1258  CG  PHE A  82      -1.019  11.185   7.825  1.00 97.20           C  
ATOM   1259  CD1 PHE A  82       0.119  10.386   8.044  1.00 97.20           C  
ATOM   1260  HD1 PHE A  82       0.117   9.639   8.824  1.00 97.20           H  
ATOM   1261  CD2 PHE A  82      -1.001  12.154   6.807  1.00 97.20           C  
ATOM   1262  HD2 PHE A  82      -1.871  12.771   6.639  1.00 97.20           H  
ATOM   1263  CE1 PHE A  82       1.252  10.539   7.227  1.00 97.20           C  
ATOM   1264  HE1 PHE A  82       2.117   9.908   7.373  1.00 97.20           H  
ATOM   1265  CE2 PHE A  82       0.136  12.311   5.999  1.00 97.20           C  
ATOM   1266  HE2 PHE A  82       0.138  13.042   5.205  1.00 97.20           H  
ATOM   1267  CZ  PHE A  82       1.259  11.497   6.204  1.00 97.20           C  
ATOM   1268  HZ  PHE A  82       2.123  11.598   5.564  1.00 97.20           H  
ATOM   1269  N   SER A  83      -4.453  10.919   6.472  1.00 96.85           N  
ATOM   1270  H   SER A  83      -4.743  11.585   7.173  1.00 96.85           H  
ATOM   1271  CA  SER A  83      -4.846  11.188   5.089  1.00 96.85           C  
ATOM   1272  HA  SER A  83      -4.793  10.262   4.517  1.00 96.85           H  
ATOM   1273  C   SER A  83      -3.897  12.202   4.463  1.00 96.85           C  
ATOM   1274  CB  SER A  83      -6.275  11.721   4.994  1.00 96.85           C  
ATOM   1275  HB2 SER A  83      -6.273  12.764   5.310  1.00 96.85           H  
ATOM   1276  HB3 SER A  83      -6.594  11.686   3.953  1.00 96.85           H  
ATOM   1277  O   SER A  83      -3.664  13.262   5.045  1.00 96.85           O  
ATOM   1278  OG  SER A  83      -7.192  10.995   5.790  1.00 96.85           O  
ATOM   1279  HG  SER A  83      -8.062  11.223   5.455  1.00 96.85           H  
ATOM   1280  N   TYR A  84      -3.372  11.909   3.277  1.00 95.37           N  
ATOM   1281  H   TYR A  84      -3.606  11.020   2.860  1.00 95.37           H  
ATOM   1282  CA  TYR A  84      -2.419  12.752   2.556  1.00 95.37           C  
ATOM   1283  HA  TYR A  84      -2.229  13.674   3.106  1.00 95.37           H  
ATOM   1284  C   TYR A  84      -2.956  13.124   1.176  1.00 95.37           C  
ATOM   1285  CB  TYR A  84      -1.097  11.987   2.415  1.00 95.37           C  
ATOM   1286  HB2 TYR A  84      -0.696  11.782   3.407  1.00 95.37           H  
ATOM   1287  HB3 TYR A  84      -1.296  11.024   1.943  1.00 95.37           H  
ATOM   1288  O   TYR A  84      -3.213  12.230   0.371  1.00 95.37           O  
ATOM   1289  CG  TYR A  84      -0.049  12.722   1.602  1.00 95.37           C  
ATOM   1290  CD1 TYR A  84       0.223  12.342   0.273  1.00 95.37           C  
ATOM   1291  HD1 TYR A  84      -0.324  11.529  -0.180  1.00 95.37           H  
ATOM   1292  CD2 TYR A  84       0.650  13.796   2.178  1.00 95.37           C  
ATOM   1293  HD2 TYR A  84       0.453  14.091   3.198  1.00 95.37           H  
ATOM   1294  CE1 TYR A  84       1.206  13.030  -0.469  1.00 95.37           C  
ATOM   1295  HE1 TYR A  84       1.445  12.729  -1.478  1.00 95.37           H  
ATOM   1296  CE2 TYR A  84       1.613  14.495   1.434  1.00 95.37           C  
ATOM   1297  HE2 TYR A  84       2.158  15.308   1.890  1.00 95.37           H  
ATOM   1298  OH  TYR A  84       2.832  14.805  -0.598  1.00 95.37           O  
ATOM   1299  HH  TYR A  84       3.217  15.504  -0.064  1.00 95.37           H  
ATOM   1300  CZ  TYR A  84       1.887  14.126   0.104  1.00 95.37           C  
ATOM   1301  N   LEU A  85      -3.078  14.418   0.878  1.00 93.56           N  
ATOM   1302  H   LEU A  85      -2.857  15.118   1.572  1.00 93.56           H  
ATOM   1303  CA  LEU A  85      -3.347  14.868  -0.484  1.00 93.56           C  
ATOM   1304  HA  LEU A  85      -4.025  14.160  -0.960  1.00 93.56           H  
ATOM   1305  C   LEU A  85      -2.035  14.911  -1.261  1.00 93.56           C  
ATOM   1306  CB  LEU A  85      -4.017  16.243  -0.482  1.00 93.56           C  
ATOM   1307  HB2 LEU A  85      -3.310  16.937  -0.027  1.00 93.56           H  
ATOM   1308  HB3 LEU A  85      -4.922  16.204   0.125  1.00 93.56           H  
ATOM   1309  O   LEU A  85      -1.179  15.763  -1.018  1.00 93.56           O  
ATOM   1310  CG  LEU A  85      -4.369  16.760  -1.891  1.00 93.56           C  
ATOM   1311  HG  LEU A  85      -3.475  16.772  -2.514  1.00 93.56           H  
ATOM   1312  CD1 LEU A  85      -5.438  15.929  -2.590  1.00 93.56           C  
ATOM   1313 HD11 LEU A  85      -5.676  16.363  -3.561  1.00 93.56           H  
ATOM   1314 HD12 LEU A  85      -5.086  14.910  -2.752  1.00 93.56           H  
ATOM   1315 HD13 LEU A  85      -6.348  15.904  -1.991  1.00 93.56           H  
ATOM   1316  CD2 LEU A  85      -4.889  18.191  -1.798  1.00 93.56           C  
ATOM   1317 HD21 LEU A  85      -4.111  18.820  -1.366  1.00 93.56           H  
ATOM   1318 HD22 LEU A  85      -5.795  18.199  -1.192  1.00 93.56           H  
ATOM   1319 HD23 LEU A  85      -5.127  18.549  -2.800  1.00 93.56           H  
ATOM   1320  N   SER A  86      -1.910  14.021  -2.233  1.00 91.80           N  
ATOM   1321  H   SER A  86      -2.683  13.393  -2.401  1.00 91.80           H  
ATOM   1322  CA  SER A  86      -0.789  13.991  -3.154  1.00 91.80           C  
ATOM   1323  HA  SER A  86       0.132  14.045  -2.574  1.00 91.80           H  
ATOM   1324  C   SER A  86      -0.865  15.176  -4.120  1.00 91.80           C  
ATOM   1325  CB  SER A  86      -0.800  12.650  -3.874  1.00 91.80           C  
ATOM   1326  HB2 SER A  86      -0.450  11.868  -3.200  1.00 91.80           H  
ATOM   1327  HB3 SER A  86      -1.829  12.428  -4.154  1.00 91.80           H  
ATOM   1328  O   SER A  86      -1.815  15.283  -4.899  1.00 91.80           O  
ATOM   1329  OG  SER A  86      -0.011  12.660  -5.043  1.00 91.80           O  
ATOM   1330  HG  SER A  86      -0.655  12.424  -5.715  1.00 91.80           H  
ATOM   1331  N   PRO A  87       0.134  16.077  -4.124  1.00 90.77           N  
ATOM   1332  CA  PRO A  87       0.174  17.180  -5.078  1.00 90.77           C  
ATOM   1333  HA  PRO A  87      -0.793  17.682  -5.110  1.00 90.77           H  
ATOM   1334  C   PRO A  87       0.517  16.721  -6.504  1.00 90.77           C  
ATOM   1335  CB  PRO A  87       1.226  18.139  -4.514  1.00 90.77           C  
ATOM   1336  HB2 PRO A  87       1.722  18.717  -5.294  1.00 90.77           H  
ATOM   1337  HB3 PRO A  87       0.756  18.804  -3.791  1.00 90.77           H  
ATOM   1338  O   PRO A  87       0.395  17.517  -7.431  1.00 90.77           O  
ATOM   1339  CG  PRO A  87       2.200  17.211  -3.788  1.00 90.77           C  
ATOM   1340  HG2 PRO A  87       2.739  17.728  -2.993  1.00 90.77           H  
ATOM   1341  HG3 PRO A  87       2.894  16.771  -4.504  1.00 90.77           H  
ATOM   1342  CD  PRO A  87       1.286  16.126  -3.230  1.00 90.77           C  
ATOM   1343  HD2 PRO A  87       1.818  15.175  -3.210  1.00 90.77           H  
ATOM   1344  HD3 PRO A  87       0.963  16.400  -2.226  1.00 90.77           H  
ATOM   1345  N   GLU A  88       0.974  15.477  -6.690  1.00 84.15           N  
ATOM   1346  H   GLU A  88       1.007  14.849  -5.899  1.00 84.15           H  
ATOM   1347  CA  GLU A  88       1.361  14.940  -8.001  1.00 84.15           C  
ATOM   1348  HA  GLU A  88       1.955  15.681  -8.537  1.00 84.15           H  
ATOM   1349  C   GLU A  88       0.147  14.629  -8.887  1.00 84.15           C  
ATOM   1350  CB  GLU A  88       2.212  13.669  -7.819  1.00 84.15           C  
ATOM   1351  HB2 GLU A  88       2.406  13.237  -8.801  1.00 84.15           H  
ATOM   1352  HB3 GLU A  88       1.647  12.945  -7.231  1.00 84.15           H  
ATOM   1353  O   GLU A  88       0.189  14.862 -10.091  1.00 84.15           O  
ATOM   1354  CG  GLU A  88       3.563  13.944  -7.138  1.00 84.15           C  
ATOM   1355  HG2 GLU A  88       3.384  14.397  -6.164  1.00 84.15           H  
ATOM   1356  HG3 GLU A  88       4.114  14.663  -7.744  1.00 84.15           H  
ATOM   1357  CD  GLU A  88       4.422  12.682  -6.937  1.00 84.15           C  
ATOM   1358  OE1 GLU A  88       5.605  12.865  -6.572  1.00 84.15           O  
ATOM   1359  OE2 GLU A  88       3.901  11.544  -7.074  1.00 84.15           O  
ATOM   1360  N   ASP A  89      -0.937  14.128  -8.293  1.00 82.13           N  
ATOM   1361  H   ASP A  89      -0.892  13.934  -7.303  1.00 82.13           H  
ATOM   1362  CA  ASP A  89      -2.145  13.659  -8.988  1.00 82.13           C  
ATOM   1363  HA  ASP A  89      -2.108  13.979 -10.029  1.00 82.13           H  
ATOM   1364  C   ASP A  89      -3.454  14.225  -8.408  1.00 82.13           C  
ATOM   1365  CB  ASP A  89      -2.161  12.122  -8.978  1.00 82.13           C  
ATOM   1366  HB2 ASP A  89      -1.307  11.766  -9.555  1.00 82.13           H  
ATOM   1367  HB3 ASP A  89      -3.065  11.768  -9.472  1.00 82.13           H  
ATOM   1368  O   ASP A  89      -4.524  14.038  -8.993  1.00 82.13           O  
ATOM   1369  CG  ASP A  89      -2.089  11.512  -7.576  1.00 82.13           C  
ATOM   1370  OD1 ASP A  89      -2.165  12.253  -6.568  1.00 82.13           O  
ATOM   1371  OD2 ASP A  89      -1.846  10.297  -7.494  1.00 82.13           O  
ATOM   1372  N   GLY A  90      -3.389  14.941  -7.281  1.00 86.00           N  
ATOM   1373  H   GLY A  90      -2.502  14.994  -6.801  1.00 86.00           H  
ATOM   1374  CA  GLY A  90      -4.556  15.478  -6.584  1.00 86.00           C  
ATOM   1375  HA2 GLY A  90      -5.209  15.976  -7.301  1.00 86.00           H  
ATOM   1376  HA3 GLY A  90      -4.216  16.208  -5.849  1.00 86.00           H  
ATOM   1377  C   GLY A  90      -5.377  14.417  -5.845  1.00 86.00           C  
ATOM   1378  O   GLY A  90      -6.548  14.660  -5.553  1.00 86.00           O  
ATOM   1379  N   GLY A  91      -4.808  13.237  -5.583  1.00 88.11           N  
ATOM   1380  H   GLY A  91      -3.853  13.083  -5.872  1.00 88.11           H  
ATOM   1381  CA  GLY A  91      -5.477  12.147  -4.878  1.00 88.11           C  
ATOM   1382  HA2 GLY A  91      -5.092  11.204  -5.267  1.00 88.11           H  
ATOM   1383  HA3 GLY A  91      -6.549  12.189  -5.073  1.00 88.11           H  
ATOM   1384  C   GLY A  91      -5.255  12.150  -3.368  1.00 88.11           C  
ATOM   1385  O   GLY A  91      -4.178  12.506  -2.892  1.00 88.11           O  
ATOM   1386  N   TRP A  92      -6.262  11.727  -2.600  1.00 92.62           N  
ATOM   1387  H   TRP A  92      -7.116  11.425  -3.048  1.00 92.62           H  
ATOM   1388  CA  TRP A  92      -6.164  11.551  -1.147  1.00 92.62           C  
ATOM   1389  HA  TRP A  92      -5.403  12.219  -0.742  1.00 92.62           H  
ATOM   1390  C   TRP A  92      -5.798  10.126  -0.776  1.00 92.62           C  
ATOM   1391  CB  TRP A  92      -7.493  11.889  -0.473  1.00 92.62           C  
ATOM   1392  HB2 TRP A  92      -7.523  11.422   0.512  1.00 92.62           H  
ATOM   1393  HB3 TRP A  92      -8.321  11.476  -1.048  1.00 92.62           H  
ATOM   1394  O   TRP A  92      -6.625   9.243  -0.883  1.00 92.62           O  
ATOM   1395  CG  TRP A  92      -7.697  13.339  -0.259  1.00 92.62           C  
ATOM   1396  CD1 TRP A  92      -8.451  14.150  -1.025  1.00 92.62           C  
ATOM   1397  HD1 TRP A  92      -8.999  13.852  -1.907  1.00 92.62           H  
ATOM   1398  CD2 TRP A  92      -7.119  14.180   0.779  1.00 92.62           C  
ATOM   1399  CE2 TRP A  92      -7.610  15.504   0.601  1.00 92.62           C  
ATOM   1400  CE3 TRP A  92      -6.235  13.955   1.856  1.00 92.62           C  
ATOM   1401  HE3 TRP A  92      -5.851  12.957   2.010  1.00 92.62           H  
ATOM   1402  NE1 TRP A  92      -8.405  15.428  -0.517  1.00 92.62           N  
ATOM   1403  HE1 TRP A  92      -8.823  16.218  -0.987  1.00 92.62           H  
ATOM   1404  CH2 TRP A  92      -6.363  16.306   2.506  1.00 92.62           C  
ATOM   1405  HH2 TRP A  92      -6.071  17.109   3.168  1.00 92.62           H  
ATOM   1406  CZ2 TRP A  92      -7.254  16.559   1.450  1.00 92.62           C  
ATOM   1407  HZ2 TRP A  92      -7.674  17.540   1.284  1.00 92.62           H  
ATOM   1408  CZ3 TRP A  92      -5.856  15.009   2.709  1.00 92.62           C  
ATOM   1409  HZ3 TRP A  92      -5.172  14.824   3.524  1.00 92.62           H  
ATOM   1410  N   TYR A  93      -4.614   9.888  -0.240  1.00 92.86           N  
ATOM   1411  H   TYR A  93      -3.982  10.667  -0.124  1.00 92.86           H  
ATOM   1412  CA  TYR A  93      -4.147   8.551   0.115  1.00 92.86           C  
ATOM   1413  HA  TYR A  93      -4.764   7.793  -0.366  1.00 92.86           H  
ATOM   1414  C   TYR A  93      -4.188   8.331   1.618  1.00 92.86           C  
ATOM   1415  CB  TYR A  93      -2.722   8.391  -0.394  1.00 92.86           C  
ATOM   1416  HB2 TYR A  93      -2.115   9.207  -0.003  1.00 92.86           H  
ATOM   1417  HB3 TYR A  93      -2.311   7.461  -0.003  1.00 92.86           H  
ATOM   1418  O   TYR A  93      -3.991   9.269   2.392  1.00 92.86           O  
ATOM   1419  CG  TYR A  93      -2.609   8.381  -1.900  1.00 92.86           C  
ATOM   1420  CD1 TYR A  93      -2.371   7.161  -2.549  1.00 92.86           C  
ATOM   1421  HD1 TYR A  93      -2.344   6.235  -1.993  1.00 92.86           H  
ATOM   1422  CD2 TYR A  93      -2.640   9.583  -2.638  1.00 92.86           C  
ATOM   1423  HD2 TYR A  93      -2.821  10.526  -2.142  1.00 92.86           H  
ATOM   1424  CE1 TYR A  93      -2.067   7.166  -3.914  1.00 92.86           C  
ATOM   1425  HE1 TYR A  93      -1.750   6.270  -4.428  1.00 92.86           H  
ATOM   1426  CE2 TYR A  93      -2.443   9.560  -4.032  1.00 92.86           C  
ATOM   1427  HE2 TYR A  93      -2.526  10.453  -4.633  1.00 92.86           H  
ATOM   1428  OH  TYR A  93      -1.853   8.236  -5.991  1.00 92.86           O  
ATOM   1429  HH  TYR A  93      -2.020   9.042  -6.483  1.00 92.86           H  
ATOM   1430  CZ  TYR A  93      -2.142   8.338  -4.669  1.00 92.86           C  
ATOM   1431  N   ARG A  94      -4.369   7.085   2.064  1.00 95.52           N  
ATOM   1432  H   ARG A  94      -4.558   6.340   1.409  1.00 95.52           H  
ATOM   1433  CA  ARG A  94      -3.947   6.723   3.421  1.00 95.52           C  
ATOM   1434  HA  ARG A  94      -4.231   7.517   4.111  1.00 95.52           H  
ATOM   1435  C   ARG A  94      -2.429   6.616   3.421  1.00 95.52           C  
ATOM   1436  CB  ARG A  94      -4.608   5.429   3.896  1.00 95.52           C  
ATOM   1437  HB2 ARG A  94      -4.310   5.242   4.927  1.00 95.52           H  
ATOM   1438  HB3 ARG A  94      -4.254   4.600   3.284  1.00 95.52           H  
ATOM   1439  O   ARG A  94      -1.843   5.934   2.578  1.00 95.52           O  
ATOM   1440  CG  ARG A  94      -6.141   5.528   3.827  1.00 95.52           C  
ATOM   1441  HG2 ARG A  94      -6.475   6.387   4.409  1.00 95.52           H  
ATOM   1442  HG3 ARG A  94      -6.464   5.670   2.795  1.00 95.52           H  
ATOM   1443  CD  ARG A  94      -6.804   4.266   4.368  1.00 95.52           C  
ATOM   1444  HD2 ARG A  94      -7.884   4.412   4.367  1.00 95.52           H  
ATOM   1445  HD3 ARG A  94      -6.466   4.095   5.390  1.00 95.52           H  
ATOM   1446  NE  ARG A  94      -6.471   3.113   3.523  1.00 95.52           N  
ATOM   1447  HE  ARG A  94      -6.034   3.299   2.632  1.00 95.52           H  
ATOM   1448  NH1 ARG A  94      -7.232   1.478   4.919  1.00 95.52           N  
ATOM   1449 HH11 ARG A  94      -7.273   0.496   5.151  1.00 95.52           H  
ATOM   1450 HH12 ARG A  94      -7.723   2.154   5.487  1.00 95.52           H  
ATOM   1451  NH2 ARG A  94      -6.243   0.934   2.998  1.00 95.52           N  
ATOM   1452 HH21 ARG A  94      -6.442  -0.049   3.114  1.00 95.52           H  
ATOM   1453 HH22 ARG A  94      -5.762   1.219   2.156  1.00 95.52           H  
ATOM   1454  CZ  ARG A  94      -6.649   1.847   3.817  1.00 95.52           C  
ATOM   1455  N   ALA A  95      -1.790   7.307   4.351  1.00 95.71           N  
ATOM   1456  H   ALA A  95      -2.331   7.879   4.983  1.00 95.71           H  
ATOM   1457  CA  ALA A  95      -0.344   7.391   4.441  1.00 95.71           C  
ATOM   1458  HA  ALA A  95       0.087   6.656   3.763  1.00 95.71           H  
ATOM   1459  C   ALA A  95       0.132   7.073   5.857  1.00 95.71           C  
ATOM   1460  CB  ALA A  95       0.098   8.783   3.980  1.00 95.71           C  
ATOM   1461  HB1 ALA A  95      -0.308   9.539   4.651  1.00 95.71           H  
ATOM   1462  HB2 ALA A  95      -0.271   8.968   2.971  1.00 95.71           H  
ATOM   1463  HB3 ALA A  95       1.186   8.844   3.976  1.00 95.71           H  
ATOM   1464  O   ALA A  95      -0.513   7.459   6.827  1.00 95.71           O  
ATOM   1465  N   ARG A  96       1.278   6.402   5.990  1.00 96.44           N  
ATOM   1466  H   ARG A  96       1.732   6.101   5.139  1.00 96.44           H  
ATOM   1467  CA  ARG A  96       1.956   6.165   7.271  1.00 96.44           C  
ATOM   1468  HA  ARG A  96       1.293   6.451   8.088  1.00 96.44           H  
ATOM   1469  C   ARG A  96       3.201   7.028   7.364  1.00 96.44           C  
ATOM   1470  CB  ARG A  96       2.264   4.672   7.429  1.00 96.44           C  
ATOM   1471  HB2 ARG A  96       1.315   4.138   7.468  1.00 96.44           H  
ATOM   1472  HB3 ARG A  96       2.822   4.329   6.558  1.00 96.44           H  
ATOM   1473  O   ARG A  96       4.080   6.929   6.508  1.00 96.44           O  
ATOM   1474  CG  ARG A  96       3.077   4.344   8.695  1.00 96.44           C  
ATOM   1475  HG2 ARG A  96       2.558   4.714   9.579  1.00 96.44           H  
ATOM   1476  HG3 ARG A  96       4.054   4.824   8.637  1.00 96.44           H  
ATOM   1477  CD  ARG A  96       3.293   2.829   8.814  1.00 96.44           C  
ATOM   1478  HD2 ARG A  96       3.667   2.454   7.861  1.00 96.44           H  
ATOM   1479  HD3 ARG A  96       4.057   2.639   9.567  1.00 96.44           H  
ATOM   1480  NE  ARG A  96       2.047   2.143   9.195  1.00 96.44           N  
ATOM   1481  HE  ARG A  96       1.472   2.610   9.881  1.00 96.44           H  
ATOM   1482  NH1 ARG A  96       2.110   0.310   7.775  1.00 96.44           N  
ATOM   1483 HH11 ARG A  96       1.538  -0.321   7.231  1.00 96.44           H  
ATOM   1484 HH12 ARG A  96       3.080   0.454   7.536  1.00 96.44           H  
ATOM   1485  NH2 ARG A  96       0.271   0.794   8.910  1.00 96.44           N  
ATOM   1486 HH21 ARG A  96      -0.304   1.420   9.455  1.00 96.44           H  
ATOM   1487 HH22 ARG A  96      -0.220   0.157   8.299  1.00 96.44           H  
ATOM   1488  CZ  ARG A  96       1.501   1.080   8.631  1.00 96.44           C  
ATOM   1489  N   ALA A  97       3.307   7.834   8.414  1.00 96.93           N  
ATOM   1490  H   ALA A  97       2.568   7.832   9.103  1.00 96.93           H  
ATOM   1491  CA  ALA A  97       4.484   8.664   8.641  1.00 96.93           C  
ATOM   1492  HA  ALA A  97       4.720   9.208   7.726  1.00 96.93           H  
ATOM   1493  C   ALA A  97       5.682   7.781   9.012  1.00 96.93           C  
ATOM   1494  CB  ALA A  97       4.160   9.684   9.731  1.00 96.93           C  
ATOM   1495  HB1 ALA A  97       3.301  10.283   9.425  1.00 96.93           H  
ATOM   1496  HB2 ALA A  97       3.909   9.166  10.656  1.00 96.93           H  
ATOM   1497  HB3 ALA A  97       5.016  10.338   9.895  1.00 96.93           H  
ATOM   1498  O   ALA A  97       5.687   7.149  10.067  1.00 96.93           O  
ATOM   1499  N   LEU A  98       6.703   7.735   8.158  1.00 96.65           N  
ATOM   1500  H   LEU A  98       6.675   8.318   7.334  1.00 96.65           H  
ATOM   1501  CA  LEU A  98       7.899   6.922   8.394  1.00 96.65           C  
ATOM   1502  HA  LEU A  98       7.623   6.023   8.945  1.00 96.65           H  
ATOM   1503  C   LEU A  98       8.918   7.666   9.250  1.00 96.65           C  
ATOM   1504  CB  LEU A  98       8.524   6.500   7.057  1.00 96.65           C  
ATOM   1505  HB2 LEU A  98       9.387   5.871   7.276  1.00 96.65           H  
ATOM   1506  HB3 LEU A  98       8.884   7.388   6.538  1.00 96.65           H  
ATOM   1507  O   LEU A  98       9.637   7.058  10.030  1.00 96.65           O  
ATOM   1508  CG  LEU A  98       7.585   5.729   6.114  1.00 96.65           C  
ATOM   1509  HG  LEU A  98       6.789   6.392   5.775  1.00 96.65           H  
ATOM   1510  CD1 LEU A  98       8.386   5.280   4.897  1.00 96.65           C  
ATOM   1511 HD11 LEU A  98       7.739   4.769   4.184  1.00 96.65           H  
ATOM   1512 HD12 LEU A  98       9.172   4.598   5.220  1.00 96.65           H  
ATOM   1513 HD13 LEU A  98       8.834   6.143   4.404  1.00 96.65           H  
ATOM   1514  CD2 LEU A  98       6.957   4.506   6.782  1.00 96.65           C  
ATOM   1515 HD21 LEU A  98       6.261   4.826   7.558  1.00 96.65           H  
ATOM   1516 HD22 LEU A  98       7.736   3.884   7.222  1.00 96.65           H  
ATOM   1517 HD23 LEU A  98       6.399   3.931   6.043  1.00 96.65           H  
ATOM   1518  N   ASN A  99       8.981   8.984   9.117  1.00 94.92           N  
ATOM   1519  H   ASN A  99       8.352   9.415   8.455  1.00 94.92           H  
ATOM   1520  CA  ASN A  99       9.781   9.886   9.939  1.00 94.92           C  
ATOM   1521  HA  ASN A  99       9.692   9.592  10.985  1.00 94.92           H  
ATOM   1522  C   ASN A  99       9.197  11.306   9.796  1.00 94.92           C  
ATOM   1523  CB  ASN A  99      11.264   9.745   9.533  1.00 94.92           C  
ATOM   1524  HB2 ASN A  99      11.578   8.723   9.746  1.00 94.92           H  
ATOM   1525  HB3 ASN A  99      11.892  10.403  10.135  1.00 94.92           H  
ATOM   1526  O   ASN A  99       8.042  11.468   9.408  1.00 94.92           O  
ATOM   1527  CG  ASN A  99      11.521  10.029   8.070  1.00 94.92           C  
ATOM   1528  ND2 ASN A  99      12.347   9.257   7.408  1.00 94.92           N  
ATOM   1529 HD21 ASN A  99      12.470   9.465   6.427  1.00 94.92           H  
ATOM   1530 HD22 ASN A  99      12.769   8.456   7.856  1.00 94.92           H  
ATOM   1531  OD1 ASN A  99      10.976  10.956   7.507  1.00 94.92           O  
ATOM   1532  N   THR A 100       9.967  12.344  10.117  1.00 92.30           N  
ATOM   1533  H   THR A 100      10.930  12.193  10.380  1.00 92.30           H  
ATOM   1534  CA  THR A 100       9.507  13.739  10.018  1.00 92.30           C  
ATOM   1535  HA  THR A 100       8.495  13.804  10.420  1.00 92.30           H  
ATOM   1536  C   THR A 100       9.432  14.287   8.590  1.00 92.30           C  
ATOM   1537  CB  THR A 100      10.409  14.658  10.849  1.00 92.30           C  
ATOM   1538  HB  THR A 100      10.134  15.698  10.671  1.00 92.30           H  
ATOM   1539  O   THR A 100       8.872  15.362   8.396  1.00 92.30           O  
ATOM   1540  CG2 THR A 100      10.294  14.371  12.346  1.00 92.30           C  
ATOM   1541 HG21 THR A 100       9.253  14.463  12.656  1.00 92.30           H  
ATOM   1542 HG22 THR A 100      10.894  15.090  12.903  1.00 92.30           H  
ATOM   1543 HG23 THR A 100      10.645  13.363  12.569  1.00 92.30           H  
ATOM   1544  OG1 THR A 100      11.762  14.463  10.497  1.00 92.30           O  
ATOM   1545  HG1 THR A 100      12.200  15.316  10.536  1.00 92.30           H  
ATOM   1546  N   THR A 101      10.001  13.598   7.598  1.00 95.75           N  
ATOM   1547  H   THR A 101      10.468  12.729   7.815  1.00 95.75           H  
ATOM   1548  CA  THR A 101      10.122  14.078   6.212  1.00 95.75           C  
ATOM   1549  HA  THR A 101       9.527  14.982   6.089  1.00 95.75           H  
ATOM   1550  C   THR A 101       9.603  13.095   5.166  1.00 95.75           C  
ATOM   1551  CB  THR A 101      11.578  14.435   5.871  1.00 95.75           C  
ATOM   1552  HB  THR A 101      11.622  14.788   4.840  1.00 95.75           H  
ATOM   1553  O   THR A 101       9.581  13.446   3.990  1.00 95.75           O  
ATOM   1554  CG2 THR A 101      12.147  15.528   6.774  1.00 95.75           C  
ATOM   1555 HG21 THR A 101      12.240  15.160   7.796  1.00 95.75           H  
ATOM   1556 HG22 THR A 101      13.128  15.830   6.409  1.00 95.75           H  
ATOM   1557 HG23 THR A 101      11.481  16.391   6.761  1.00 95.75           H  
ATOM   1558  OG1 THR A 101      12.423  13.315   6.006  1.00 95.75           O  
ATOM   1559  HG1 THR A 101      13.256  13.520   5.575  1.00 95.75           H  
ATOM   1560  N   MET A 102       9.190  11.882   5.541  1.00 97.02           N  
ATOM   1561  H   MET A 102       9.294  11.625   6.512  1.00 97.02           H  
ATOM   1562  CA  MET A 102       8.782  10.829   4.607  1.00 97.02           C  
ATOM   1563  HA  MET A 102       8.527  11.290   3.653  1.00 97.02           H  
ATOM   1564  C   MET A 102       7.544  10.077   5.097  1.00 97.02           C  
ATOM   1565  CB  MET A 102       9.935   9.840   4.358  1.00 97.02           C  
ATOM   1566  HB2 MET A 102       9.585   9.060   3.682  1.00 97.02           H  
ATOM   1567  HB3 MET A 102      10.224   9.373   5.300  1.00 97.02           H  
ATOM   1568  O   MET A 102       7.404   9.799   6.292  1.00 97.02           O  
ATOM   1569  CG  MET A 102      11.161  10.521   3.732  1.00 97.02           C  
ATOM   1570  HG2 MET A 102      11.495  11.313   4.403  1.00 97.02           H  
ATOM   1571  HG3 MET A 102      10.859  10.984   2.793  1.00 97.02           H  
ATOM   1572  SD  MET A 102      12.600   9.459   3.419  1.00 97.02           S  
ATOM   1573  CE  MET A 102      11.939   8.445   2.080  1.00 97.02           C  
ATOM   1574  HE1 MET A 102      12.731   7.830   1.652  1.00 97.02           H  
ATOM   1575  HE2 MET A 102      11.505   9.076   1.304  1.00 97.02           H  
ATOM   1576  HE3 MET A 102      11.178   7.799   2.517  1.00 97.02           H  
ATOM   1577  N   ALA A 103       6.679   9.689   4.159  1.00 97.27           N  
ATOM   1578  H   ALA A 103       6.852   9.962   3.202  1.00 97.27           H  
ATOM   1579  CA  ALA A 103       5.513   8.850   4.414  1.00 97.27           C  
ATOM   1580  HA  ALA A 103       5.658   8.340   5.367  1.00 97.27           H  
ATOM   1581  C   ALA A 103       5.332   7.772   3.338  1.00 97.27           C  
ATOM   1582  CB  ALA A 103       4.264   9.727   4.534  1.00 97.27           C  
ATOM   1583  HB1 ALA A 103       3.398   9.101   4.748  1.00 97.27           H  
ATOM   1584  HB2 ALA A 103       4.095  10.267   3.603  1.00 97.27           H  
ATOM   1585  HB3 ALA A 103       4.393  10.435   5.353  1.00 97.27           H  
ATOM   1586  O   ALA A 103       5.582   8.009   2.160  1.00 97.27           O  
ATOM   1587  N   ALA A 104       4.870   6.595   3.750  1.00 96.66           N  
ATOM   1588  H   ALA A 104       4.637   6.502   4.728  1.00 96.66           H  
ATOM   1589  CA  ALA A 104       4.463   5.509   2.864  1.00 96.66           C  
ATOM   1590  HA  ALA A 104       5.068   5.507   1.958  1.00 96.66           H  
ATOM   1591  C   ALA A 104       2.992   5.680   2.474  1.00 96.66           C  
ATOM   1592  CB  ALA A 104       4.674   4.189   3.616  1.00 96.66           C  
ATOM   1593  HB1 ALA A 104       4.122   3.390   3.121  1.00 96.66           H  
ATOM   1594  HB2 ALA A 104       4.294   4.270   4.634  1.00 96.66           H  
ATOM   1595  HB3 ALA A 104       5.732   3.931   3.637  1.00 96.66           H  
ATOM   1596  O   ALA A 104       2.151   5.754   3.367  1.00 96.66           O  
ATOM   1597  N   LEU A 105       2.666   5.704   1.180  1.00 93.97           N  
ATOM   1598  H   LEU A 105       3.397   5.614   0.489  1.00 93.97           H  
ATOM   1599  CA  LEU A 105       1.278   5.674   0.710  1.00 93.97           C  
ATOM   1600  HA  LEU A 105       0.649   6.226   1.408  1.00 93.97           H  
ATOM   1601  C   LEU A 105       0.788   4.223   0.688  1.00 93.97           C  
ATOM   1602  CB  LEU A 105       1.146   6.343  -0.669  1.00 93.97           C  
ATOM   1603  HB2 LEU A 105       0.090   6.336  -0.936  1.00 93.97           H  
ATOM   1604  HB3 LEU A 105       1.681   5.745  -1.407  1.00 93.97           H  
ATOM   1605  O   LEU A 105       1.188   3.444  -0.174  1.00 93.97           O  
ATOM   1606  CG  LEU A 105       1.666   7.789  -0.760  1.00 93.97           C  
ATOM   1607  HG  LEU A 105       2.755   7.775  -0.750  1.00 93.97           H  
ATOM   1608  CD1 LEU A 105       1.196   8.391  -2.080  1.00 93.97           C  
ATOM   1609 HD11 LEU A 105       0.120   8.562  -2.053  1.00 93.97           H  
ATOM   1610 HD12 LEU A 105       1.409   7.694  -2.891  1.00 93.97           H  
ATOM   1611 HD13 LEU A 105       1.693   9.346  -2.255  1.00 93.97           H  
ATOM   1612  CD2 LEU A 105       1.178   8.691   0.374  1.00 93.97           C  
ATOM   1613 HD21 LEU A 105       1.476   9.721   0.177  1.00 93.97           H  
ATOM   1614 HD22 LEU A 105       0.092   8.640   0.452  1.00 93.97           H  
ATOM   1615 HD23 LEU A 105       1.628   8.380   1.316  1.00 93.97           H  
ATOM   1616  N   LEU A 106      -0.077   3.872   1.638  1.00 92.18           N  
ATOM   1617  H   LEU A 106      -0.445   4.602   2.231  1.00 92.18           H  
ATOM   1618  CA  LEU A 106      -0.496   2.492   1.930  1.00 92.18           C  
ATOM   1619  HA  LEU A 106       0.384   1.855   2.017  1.00 92.18           H  
ATOM   1620  C   LEU A 106      -1.377   1.881   0.839  1.00 92.18           C  
ATOM   1621  CB  LEU A 106      -1.263   2.484   3.260  1.00 92.18           C  
ATOM   1622  HB2 LEU A 106      -2.200   3.025   3.130  1.00 92.18           H  
ATOM   1623  HB3 LEU A 106      -1.505   1.446   3.491  1.00 92.18           H  
ATOM   1624  O   LEU A 106      -1.478   0.665   0.703  1.00 92.18           O  
ATOM   1625  CG  LEU A 106      -0.503   3.087   4.453  1.00 92.18           C  
ATOM   1626  HG  LEU A 106      -0.324   4.148   4.275  1.00 92.18           H  
ATOM   1627  CD1 LEU A 106      -1.355   2.977   5.714  1.00 92.18           C  
ATOM   1628 HD11 LEU A 106      -2.312   3.474   5.555  1.00 92.18           H  
ATOM   1629 HD12 LEU A 106      -0.839   3.446   6.552  1.00 92.18           H  
ATOM   1630 HD13 LEU A 106      -1.534   1.929   5.955  1.00 92.18           H  
ATOM   1631  CD2 LEU A 106       0.846   2.404   4.679  1.00 92.18           C  
ATOM   1632 HD21 LEU A 106       1.273   2.712   5.633  1.00 92.18           H  
ATOM   1633 HD22 LEU A 106       1.534   2.671   3.877  1.00 92.18           H  
ATOM   1634 HD23 LEU A 106       0.715   1.322   4.681  1.00 92.18           H  
ATOM   1635  N   ASP A 107      -1.998   2.748   0.052  1.00 88.83           N  
ATOM   1636  H   ASP A 107      -1.978   3.722   0.318  1.00 88.83           H  
ATOM   1637  CA  ASP A 107      -2.807   2.348  -1.090  1.00 88.83           C  
ATOM   1638  HA  ASP A 107      -2.978   1.272  -1.066  1.00 88.83           H  
ATOM   1639  C   ASP A 107      -2.089   2.644  -2.404  1.00 88.83           C  
ATOM   1640  CB  ASP A 107      -4.176   3.028  -0.977  1.00 88.83           C  
ATOM   1641  HB2 ASP A 107      -4.839   2.640  -1.750  1.00 88.83           H  
ATOM   1642  HB3 ASP A 107      -4.060   4.102  -1.120  1.00 88.83           H  
ATOM   1643  O   ASP A 107      -2.518   2.159  -3.437  1.00 88.83           O  
ATOM   1644  CG  ASP A 107      -4.794   2.754   0.395  1.00 88.83           C  
ATOM   1645  OD1 ASP A 107      -4.827   1.577   0.813  1.00 88.83           O  
ATOM   1646  OD2 ASP A 107      -5.179   3.716   1.098  1.00 88.83           O  
ATOM   1647  N   GLY A 108      -1.017   3.450  -2.383  1.00 87.14           N  
ATOM   1648  H   GLY A 108      -0.656   3.706  -1.475  1.00 87.14           H  
ATOM   1649  CA  GLY A 108      -0.329   3.968  -3.575  1.00 87.14           C  
ATOM   1650  HA2 GLY A 108      -0.179   5.041  -3.452  1.00 87.14           H  
ATOM   1651  HA3 GLY A 108      -0.936   3.800  -4.464  1.00 87.14           H  
ATOM   1652  C   GLY A 108       1.032   3.350  -3.852  1.00 87.14           C  
ATOM   1653  O   GLY A 108       1.642   3.678  -4.866  1.00 87.14           O  
ATOM   1654  N   SER A 109       1.516   2.496  -2.946  1.00 89.53           N  
ATOM   1655  H   SER A 109       0.943   2.291  -2.139  1.00 89.53           H  
ATOM   1656  CA  SER A 109       2.726   1.690  -3.128  1.00 89.53           C  
ATOM   1657  HA  SER A 109       2.953   1.227  -2.168  1.00 89.53           H  
ATOM   1658  C   SER A 109       3.973   2.506  -3.484  1.00 89.53           C  
ATOM   1659  CB  SER A 109       2.410   0.556  -4.103  1.00 89.53           C  
ATOM   1660  HB2 SER A 109       3.315   0.028  -4.405  1.00 89.53           H  
ATOM   1661  HB3 SER A 109       1.918   0.959  -4.988  1.00 89.53           H  
ATOM   1662  O   SER A 109       4.837   2.072  -4.241  1.00 89.53           O  
ATOM   1663  OG  SER A 109       1.527  -0.319  -3.429  1.00 89.53           O  
ATOM   1664  HG  SER A 109       1.451  -1.134  -3.931  1.00 89.53           H  
ATOM   1665  N   LYS A 110       4.074   3.705  -2.903  1.00 91.84           N  
ATOM   1666  H   LYS A 110       3.325   3.974  -2.281  1.00 91.84           H  
ATOM   1667  CA  LYS A 110       5.222   4.605  -3.033  1.00 91.84           C  
ATOM   1668  HA  LYS A 110       6.097   3.993  -3.256  1.00 91.84           H  
ATOM   1669  C   LYS A 110       5.512   5.315  -1.721  1.00 91.84           C  
ATOM   1670  CB  LYS A 110       5.024   5.579  -4.216  1.00 91.84           C  
ATOM   1671  HB2 LYS A 110       5.949   6.137  -4.363  1.00 91.84           H  
ATOM   1672  HB3 LYS A 110       4.853   4.990  -5.117  1.00 91.84           H  
ATOM   1673  O   LYS A 110       4.652   5.417  -0.844  1.00 91.84           O  
ATOM   1674  CG  LYS A 110       3.866   6.587  -4.060  1.00 91.84           C  
ATOM   1675  HG2 LYS A 110       4.038   7.200  -3.175  1.00 91.84           H  
ATOM   1676  HG3 LYS A 110       2.932   6.041  -3.932  1.00 91.84           H  
ATOM   1677  CD  LYS A 110       3.742   7.510  -5.291  1.00 91.84           C  
ATOM   1678  HD2 LYS A 110       4.669   8.071  -5.413  1.00 91.84           H  
ATOM   1679  HD3 LYS A 110       3.583   6.897  -6.178  1.00 91.84           H  
ATOM   1680  CE  LYS A 110       2.570   8.499  -5.141  1.00 91.84           C  
ATOM   1681  HE2 LYS A 110       2.726   9.084  -4.234  1.00 91.84           H  
ATOM   1682  HE3 LYS A 110       1.651   7.927  -5.015  1.00 91.84           H  
ATOM   1683  NZ  LYS A 110       2.404   9.429  -6.295  1.00 91.84           N  
ATOM   1684  HZ1 LYS A 110       1.601  10.028  -6.166  1.00 91.84           H  
ATOM   1685  HZ2 LYS A 110       3.179  10.065  -6.417  1.00 91.84           H  
ATOM   1686  HZ3 LYS A 110       2.274   8.944  -7.171  1.00 91.84           H  
ATOM   1687  N   VAL A 111       6.727   5.834  -1.601  1.00 95.81           N  
ATOM   1688  H   VAL A 111       7.365   5.737  -2.378  1.00 95.81           H  
ATOM   1689  CA  VAL A 111       7.115   6.726  -0.509  1.00 95.81           C  
ATOM   1690  HA  VAL A 111       6.345   6.700   0.263  1.00 95.81           H  
ATOM   1691  C   VAL A 111       7.182   8.153  -1.037  1.00 95.81           C  
ATOM   1692  CB  VAL A 111       8.423   6.265   0.146  1.00 95.81           C  
ATOM   1693  HB  VAL A 111       9.214   6.205  -0.602  1.00 95.81           H  
ATOM   1694  O   VAL A 111       7.737   8.399  -2.105  1.00 95.81           O  
ATOM   1695  CG1 VAL A 111       8.857   7.218   1.256  1.00 95.81           C  
ATOM   1696 HG11 VAL A 111       9.654   6.732   1.819  1.00 95.81           H  
ATOM   1697 HG12 VAL A 111       9.216   8.156   0.831  1.00 95.81           H  
ATOM   1698 HG13 VAL A 111       8.030   7.415   1.939  1.00 95.81           H  
ATOM   1699  CG2 VAL A 111       8.243   4.885   0.795  1.00 95.81           C  
ATOM   1700 HG21 VAL A 111       9.177   4.567   1.258  1.00 95.81           H  
ATOM   1701 HG22 VAL A 111       7.963   4.150   0.041  1.00 95.81           H  
ATOM   1702 HG23 VAL A 111       7.464   4.929   1.556  1.00 95.81           H  
ATOM   1703  N   VAL A 112       6.609   9.091  -0.290  1.00 96.13           N  
ATOM   1704  H   VAL A 112       6.186   8.809   0.583  1.00 96.13           H  
ATOM   1705  CA  VAL A 112       6.584  10.520  -0.624  1.00 96.13           C  
ATOM   1706  HA  VAL A 112       7.089  10.666  -1.579  1.00 96.13           H  
ATOM   1707  C   VAL A 112       7.352  11.331   0.409  1.00 96.13           C  
ATOM   1708  CB  VAL A 112       5.149  11.053  -0.792  1.00 96.13           C  
ATOM   1709  HB  VAL A 112       5.210  12.118  -1.017  1.00 96.13           H  
ATOM   1710  O   VAL A 112       7.455  10.941   1.576  1.00 96.13           O  
ATOM   1711  CG1 VAL A 112       4.453  10.374  -1.976  1.00 96.13           C  
ATOM   1712 HG11 VAL A 112       3.485  10.847  -2.143  1.00 96.13           H  
ATOM   1713 HG12 VAL A 112       5.056  10.492  -2.876  1.00 96.13           H  
ATOM   1714 HG13 VAL A 112       4.311   9.311  -1.776  1.00 96.13           H  
ATOM   1715  CG2 VAL A 112       4.292  10.887   0.469  1.00 96.13           C  
ATOM   1716 HG21 VAL A 112       4.756  11.398   1.313  1.00 96.13           H  
ATOM   1717 HG22 VAL A 112       4.162   9.831   0.708  1.00 96.13           H  
ATOM   1718 HG23 VAL A 112       3.312  11.334   0.303  1.00 96.13           H  
ATOM   1719  N   TYR A 113       7.872  12.481  -0.018  1.00 96.55           N  
ATOM   1720  H   TYR A 113       7.707  12.753  -0.976  1.00 96.55           H  
ATOM   1721  CA  TYR A 113       8.477  13.460   0.878  1.00 96.55           C  
ATOM   1722  HA  TYR A 113       8.909  12.935   1.730  1.00 96.55           H  
ATOM   1723  C   TYR A 113       7.423  14.433   1.392  1.00 96.55           C  
ATOM   1724  CB  TYR A 113       9.609  14.215   0.180  1.00 96.55           C  
ATOM   1725  HB2 TYR A 113       9.240  14.641  -0.753  1.00 96.55           H  
ATOM   1726  HB3 TYR A 113       9.919  15.043   0.819  1.00 96.55           H  
ATOM   1727  O   TYR A 113       6.769  15.110   0.602  1.00 96.55           O  
ATOM   1728  CG  TYR A 113      10.821  13.355  -0.092  1.00 96.55           C  
ATOM   1729  CD1 TYR A 113      11.721  13.074   0.954  1.00 96.55           C  
ATOM   1730  HD1 TYR A 113      11.533  13.464   1.943  1.00 96.55           H  
ATOM   1731  CD2 TYR A 113      11.032  12.813  -1.374  1.00 96.55           C  
ATOM   1732  HD2 TYR A 113      10.326  12.999  -2.170  1.00 96.55           H  
ATOM   1733  CE1 TYR A 113      12.844  12.259   0.716  1.00 96.55           C  
ATOM   1734  HE1 TYR A 113      13.524  12.026   1.522  1.00 96.55           H  
ATOM   1735  CE2 TYR A 113      12.157  12.005  -1.616  1.00 96.55           C  
ATOM   1736  HE2 TYR A 113      12.324  11.571  -2.591  1.00 96.55           H  
ATOM   1737  OH  TYR A 113      14.146  10.944  -0.812  1.00 96.55           O  
ATOM   1738  HH  TYR A 113      14.637  10.752  -0.009  1.00 96.55           H  
ATOM   1739  CZ  TYR A 113      13.064  11.728  -0.573  1.00 96.55           C  
ATOM   1740  N   LEU A 114       7.319  14.535   2.713  1.00 96.65           N  
ATOM   1741  H   LEU A 114       7.970  14.004   3.273  1.00 96.65           H  
ATOM   1742  CA  LEU A 114       6.428  15.461   3.396  1.00 96.65           C  
ATOM   1743  HA  LEU A 114       5.479  15.493   2.860  1.00 96.65           H  
ATOM   1744  C   LEU A 114       7.012  16.873   3.381  1.00 96.65           C  
ATOM   1745  CB  LEU A 114       6.179  14.984   4.835  1.00 96.65           C  
ATOM   1746  HB2 LEU A 114       5.555  15.721   5.341  1.00 96.65           H  
ATOM   1747  HB3 LEU A 114       7.135  14.945   5.357  1.00 96.65           H  
ATOM   1748  O   LEU A 114       8.180  17.092   3.717  1.00 96.65           O  
ATOM   1749  CG  LEU A 114       5.497  13.609   4.942  1.00 96.65           C  
ATOM   1750  HG  LEU A 114       6.075  12.864   4.396  1.00 96.65           H  
ATOM   1751  CD1 LEU A 114       5.465  13.192   6.414  1.00 96.65           C  
ATOM   1752 HD11 LEU A 114       5.009  13.979   7.015  1.00 96.65           H  
ATOM   1753 HD12 LEU A 114       6.481  13.021   6.769  1.00 96.65           H  
ATOM   1754 HD13 LEU A 114       4.894  12.272   6.537  1.00 96.65           H  
ATOM   1755  CD2 LEU A 114       4.075  13.637   4.380  1.00 96.65           C  
ATOM   1756 HD21 LEU A 114       3.461  14.352   4.927  1.00 96.65           H  
ATOM   1757 HD22 LEU A 114       4.088  13.912   3.326  1.00 96.65           H  
ATOM   1758 HD23 LEU A 114       3.637  12.641   4.446  1.00 96.65           H  
ATOM   1759  N   ARG A 115       6.180  17.845   3.017  1.00 94.62           N  
ATOM   1760  H   ARG A 115       5.265  17.563   2.697  1.00 94.62           H  
ATOM   1761  CA  ARG A 115       6.518  19.269   2.949  1.00 94.62           C  
ATOM   1762  HA  ARG A 115       7.543  19.403   3.295  1.00 94.62           H  
ATOM   1763  C   ARG A 115       5.606  20.069   3.871  1.00 94.62           C  
ATOM   1764  CB  ARG A 115       6.411  19.757   1.497  1.00 94.62           C  
ATOM   1765  HB2 ARG A 115       5.369  19.696   1.185  1.00 94.62           H  
ATOM   1766  HB3 ARG A 115       6.715  20.803   1.448  1.00 94.62           H  
ATOM   1767  O   ARG A 115       4.497  19.666   4.193  1.00 94.62           O  
ATOM   1768  CG  ARG A 115       7.274  18.943   0.520  1.00 94.62           C  
ATOM   1769  HG2 ARG A 115       7.036  17.882   0.597  1.00 94.62           H  
ATOM   1770  HG3 ARG A 115       8.329  19.091   0.755  1.00 94.62           H  
ATOM   1771  CD  ARG A 115       6.989  19.383  -0.915  1.00 94.62           C  
ATOM   1772  HD2 ARG A 115       5.934  19.196  -1.118  1.00 94.62           H  
ATOM   1773  HD3 ARG A 115       7.187  20.450  -1.010  1.00 94.62           H  
ATOM   1774  NE  ARG A 115       7.820  18.632  -1.874  1.00 94.62           N  
ATOM   1775  HE  ARG A 115       8.451  17.951  -1.478  1.00 94.62           H  
ATOM   1776  NH1 ARG A 115       6.790  19.379  -3.781  1.00 94.62           N  
ATOM   1777 HH11 ARG A 115       6.099  19.831  -3.198  1.00 94.62           H  
ATOM   1778 HH12 ARG A 115       6.632  19.291  -4.774  1.00 94.62           H  
ATOM   1779  NH2 ARG A 115       8.455  17.903  -3.937  1.00 94.62           N  
ATOM   1780 HH21 ARG A 115       9.088  17.244  -3.507  1.00 94.62           H  
ATOM   1781 HH22 ARG A 115       8.273  17.830  -4.927  1.00 94.62           H  
ATOM   1782  CZ  ARG A 115       7.689  18.645  -3.188  1.00 94.62           C  
ATOM   1783  N   MET A 116       6.068  21.255   4.260  1.00 91.13           N  
ATOM   1784  H   MET A 116       6.996  21.522   3.963  1.00 91.13           H  
ATOM   1785  CA  MET A 116       5.366  22.114   5.224  1.00 91.13           C  
ATOM   1786  HA  MET A 116       5.267  21.568   6.163  1.00 91.13           H  
ATOM   1787  C   MET A 116       3.946  22.520   4.788  1.00 91.13           C  
ATOM   1788  CB  MET A 116       6.232  23.357   5.464  1.00 91.13           C  
ATOM   1789  HB2 MET A 116       6.233  23.971   4.563  1.00 91.13           H  
ATOM   1790  HB3 MET A 116       7.256  23.044   5.667  1.00 91.13           H  
ATOM   1791  O   MET A 116       3.094  22.726   5.643  1.00 91.13           O  
ATOM   1792  CG  MET A 116       5.757  24.197   6.653  1.00 91.13           C  
ATOM   1793  HG2 MET A 116       5.756  23.567   7.542  1.00 91.13           H  
ATOM   1794  HG3 MET A 116       4.736  24.538   6.479  1.00 91.13           H  
ATOM   1795  SD  MET A 116       6.799  25.645   6.981  1.00 91.13           S  
ATOM   1796  CE  MET A 116       6.237  26.728   5.639  1.00 91.13           C  
ATOM   1797  HE1 MET A 116       6.724  27.699   5.726  1.00 91.13           H  
ATOM   1798  HE2 MET A 116       5.157  26.860   5.704  1.00 91.13           H  
ATOM   1799  HE3 MET A 116       6.483  26.286   4.673  1.00 91.13           H  
ATOM   1800  N   ASN A 117       3.696  22.627   3.479  1.00 91.92           N  
ATOM   1801  H   ASN A 117       4.420  22.349   2.832  1.00 91.92           H  
ATOM   1802  CA  ASN A 117       2.409  23.058   2.921  1.00 91.92           C  
ATOM   1803  HA  ASN A 117       1.813  23.516   3.710  1.00 91.92           H  
ATOM   1804  C   ASN A 117       1.563  21.893   2.383  1.00 91.92           C  
ATOM   1805  CB  ASN A 117       2.658  24.120   1.833  1.00 91.92           C  
ATOM   1806  HB2 ASN A 117       1.706  24.386   1.374  1.00 91.92           H  
ATOM   1807  HB3 ASN A 117       3.295  23.692   1.059  1.00 91.92           H  
ATOM   1808  O   ASN A 117       0.581  22.135   1.678  1.00 91.92           O  
ATOM   1809  CG  ASN A 117       3.274  25.409   2.340  1.00 91.92           C  
ATOM   1810  ND2 ASN A 117       3.785  26.218   1.444  1.00 91.92           N  
ATOM   1811 HD21 ASN A 117       4.134  27.097   1.801  1.00 91.92           H  
ATOM   1812 HD22 ASN A 117       3.698  26.005   0.461  1.00 91.92           H  
ATOM   1813  OD1 ASN A 117       3.322  25.726   3.513  1.00 91.92           O  
ATOM   1814  N   ASP A 118       1.951  20.646   2.655  1.00 95.14           N  
ATOM   1815  H   ASP A 118       2.718  20.476   3.291  1.00 95.14           H  
ATOM   1816  CA  ASP A 118       1.155  19.499   2.233  1.00 95.14           C  
ATOM   1817  HA  ASP A 118       0.941  19.593   1.168  1.00 95.14           H  
ATOM   1818  C   ASP A 118      -0.180  19.491   2.981  1.00 95.14           C  
ATOM   1819  CB  ASP A 118       1.911  18.182   2.445  1.00 95.14           C  
ATOM   1820  HB2 ASP A 118       1.201  17.364   2.318  1.00 95.14           H  
ATOM   1821  HB3 ASP A 118       2.288  18.139   3.466  1.00 95.14           H  
ATOM   1822  O   ASP A 118      -0.239  19.724   4.191  1.00 95.14           O  
ATOM   1823  CG  ASP A 118       3.062  17.962   1.456  1.00 95.14           C  
ATOM   1824  OD1 ASP A 118       3.176  18.701   0.452  1.00 95.14           O  
ATOM   1825  OD2 ASP A 118       3.860  17.032   1.709  1.00 95.14           O  
ATOM   1826  N   LYS A 119      -1.270  19.207   2.261  1.00 95.62           N  
ATOM   1827  H   LYS A 119      -1.160  18.949   1.291  1.00 95.62           H  
ATOM   1828  CA  LYS A 119      -2.573  19.044   2.904  1.00 95.62           C  
ATOM   1829  HA  LYS A 119      -2.644  19.756   3.725  1.00 95.62           H  
ATOM   1830  C   LYS A 119      -2.658  17.645   3.493  1.00 95.62           C  
ATOM   1831  CB  LYS A 119      -3.742  19.314   1.959  1.00 95.62           C  
ATOM   1832  HB2 LYS A 119      -3.697  18.619   1.120  1.00 95.62           H  
ATOM   1833  HB3 LYS A 119      -4.660  19.112   2.510  1.00 95.62           H  
ATOM   1834  O   LYS A 119      -2.598  16.646   2.776  1.00 95.62           O  
ATOM   1835  CG  LYS A 119      -3.801  20.741   1.404  1.00 95.62           C  
ATOM   1836  HG2 LYS A 119      -3.706  21.467   2.211  1.00 95.62           H  
ATOM   1837  HG3 LYS A 119      -3.000  20.888   0.680  1.00 95.62           H  
ATOM   1838  CD  LYS A 119      -5.167  20.900   0.725  1.00 95.62           C  
ATOM   1839  HD2 LYS A 119      -5.941  20.914   1.493  1.00 95.62           H  
ATOM   1840  HD3 LYS A 119      -5.351  20.029   0.096  1.00 95.62           H  
ATOM   1841  CE  LYS A 119      -5.295  22.154  -0.136  1.00 95.62           C  
ATOM   1842  HE2 LYS A 119      -5.277  23.032   0.510  1.00 95.62           H  
ATOM   1843  HE3 LYS A 119      -4.444  22.202  -0.815  1.00 95.62           H  
ATOM   1844  NZ  LYS A 119      -6.566  22.087  -0.908  1.00 95.62           N  
ATOM   1845  HZ1 LYS A 119      -6.710  22.902  -1.487  1.00 95.62           H  
ATOM   1846  HZ2 LYS A 119      -7.360  21.981  -0.292  1.00 95.62           H  
ATOM   1847  HZ3 LYS A 119      -6.582  21.266  -1.495  1.00 95.62           H  
ATOM   1848  N   VAL A 120      -2.834  17.597   4.805  1.00 97.28           N  
ATOM   1849  H   VAL A 120      -2.842  18.464   5.323  1.00 97.28           H  
ATOM   1850  CA  VAL A 120      -2.999  16.360   5.561  1.00 97.28           C  
ATOM   1851  HA  VAL A 120      -3.196  15.554   4.854  1.00 97.28           H  
ATOM   1852  C   VAL A 120      -4.207  16.455   6.473  1.00 97.28           C  
ATOM   1853  CB  VAL A 120      -1.729  15.988   6.344  1.00 97.28           C  
ATOM   1854  HB  VAL A 120      -1.913  15.044   6.857  1.00 97.28           H  
ATOM   1855  O   VAL A 120      -4.559  17.544   6.929  1.00 97.28           O  
ATOM   1856  CG1 VAL A 120      -0.563  15.786   5.375  1.00 97.28           C  
ATOM   1857 HG11 VAL A 120      -0.900  15.170   4.541  1.00 97.28           H  
ATOM   1858 HG12 VAL A 120       0.255  15.277   5.884  1.00 97.28           H  
ATOM   1859 HG13 VAL A 120      -0.210  16.743   4.990  1.00 97.28           H  
ATOM   1860  CG2 VAL A 120      -1.333  17.027   7.399  1.00 97.28           C  
ATOM   1861 HG21 VAL A 120      -0.437  16.694   7.924  1.00 97.28           H  
ATOM   1862 HG22 VAL A 120      -2.133  17.153   8.129  1.00 97.28           H  
ATOM   1863 HG23 VAL A 120      -1.126  17.988   6.929  1.00 97.28           H  
ATOM   1864  N   LYS A 121      -4.835  15.313   6.737  1.00 97.58           N  
ATOM   1865  H   LYS A 121      -4.481  14.470   6.307  1.00 97.58           H  
ATOM   1866  CA  LYS A 121      -5.978  15.186   7.645  1.00 97.58           C  
ATOM   1867  HA  LYS A 121      -6.016  16.057   8.298  1.00 97.58           H  
ATOM   1868  C   LYS A 121      -5.792  13.991   8.555  1.00 97.58           C  
ATOM   1869  CB  LYS A 121      -7.310  15.092   6.868  1.00 97.58           C  
ATOM   1870  HB2 LYS A 121      -7.335  14.177   6.277  1.00 97.58           H  
ATOM   1871  HB3 LYS A 121      -8.136  15.026   7.577  1.00 97.58           H  
ATOM   1872  O   LYS A 121      -5.017  13.078   8.262  1.00 97.58           O  
ATOM   1873  CG  LYS A 121      -7.570  16.277   5.929  1.00 97.58           C  
ATOM   1874  HG2 LYS A 121      -6.713  16.430   5.273  1.00 97.58           H  
ATOM   1875  HG3 LYS A 121      -8.439  16.056   5.309  1.00 97.58           H  
ATOM   1876  CD  LYS A 121      -7.847  17.546   6.734  1.00 97.58           C  
ATOM   1877  HD2 LYS A 121      -8.830  17.454   7.197  1.00 97.58           H  
ATOM   1878  HD3 LYS A 121      -7.114  17.674   7.530  1.00 97.58           H  
ATOM   1879  CE  LYS A 121      -7.808  18.789   5.860  1.00 97.58           C  
ATOM   1880  HE2 LYS A 121      -6.789  18.929   5.499  1.00 97.58           H  
ATOM   1881  HE3 LYS A 121      -8.488  18.651   5.019  1.00 97.58           H  
ATOM   1882  NZ  LYS A 121      -8.245  19.936   6.683  1.00 97.58           N  
ATOM   1883  HZ1 LYS A 121      -8.038  20.836   6.274  1.00 97.58           H  
ATOM   1884  HZ2 LYS A 121      -9.247  19.853   6.778  1.00 97.58           H  
ATOM   1885  HZ3 LYS A 121      -7.894  19.863   7.627  1.00 97.58           H  
ATOM   1886  N   LYS A 122      -6.512  13.987   9.671  1.00 97.19           N  
ATOM   1887  H   LYS A 122      -7.216  14.704   9.772  1.00 97.19           H  
ATOM   1888  CA  LYS A 122      -6.612  12.786  10.493  1.00 97.19           C  
ATOM   1889  HA  LYS A 122      -5.610  12.434  10.736  1.00 97.19           H  
ATOM   1890  C   LYS A 122      -7.336  11.723   9.672  1.00 97.19           C  
ATOM   1891  CB  LYS A 122      -7.370  13.134  11.774  1.00 97.19           C  
ATOM   1892  HB2 LYS A 122      -6.864  13.963  12.270  1.00 97.19           H  
ATOM   1893  HB3 LYS A 122      -8.381  13.450  11.521  1.00 97.19           H  
ATOM   1894  O   LYS A 122      -8.360  12.023   9.072  1.00 97.19           O  
ATOM   1895  CG  LYS A 122      -7.427  11.936  12.725  1.00 97.19           C  
ATOM   1896  HG2 LYS A 122      -7.970  11.114  12.257  1.00 97.19           H  
ATOM   1897  HG3 LYS A 122      -6.414  11.611  12.963  1.00 97.19           H  
ATOM   1898  CD  LYS A 122      -8.151  12.344  14.005  1.00 97.19           C  
ATOM   1899  HD2 LYS A 122      -9.158  12.676  13.754  1.00 97.19           H  
ATOM   1900  HD3 LYS A 122      -7.610  13.165  14.475  1.00 97.19           H  
ATOM   1901  CE  LYS A 122      -8.217  11.149  14.954  1.00 97.19           C  
ATOM   1902  HE2 LYS A 122      -8.748  10.340  14.453  1.00 97.19           H  
ATOM   1903  HE3 LYS A 122      -7.202  10.809  15.160  1.00 97.19           H  
ATOM   1904  NZ  LYS A 122      -8.905  11.531  16.209  1.00 97.19           N  
ATOM   1905  HZ1 LYS A 122      -8.963  10.744  16.838  1.00 97.19           H  
ATOM   1906  HZ2 LYS A 122      -9.836  11.861  15.995  1.00 97.19           H  
ATOM   1907  HZ3 LYS A 122      -8.405  12.286  16.657  1.00 97.19           H  
ATOM   1908  N   LEU A 123      -6.848  10.482   9.680  1.00 96.61           N  
ATOM   1909  H   LEU A 123      -5.991  10.282  10.176  1.00 96.61           H  
ATOM   1910  CA  LEU A 123      -7.555   9.397   9.002  1.00 96.61           C  
ATOM   1911  HA  LEU A 123      -7.649   9.670   7.952  1.00 96.61           H  
ATOM   1912  C   LEU A 123      -8.955   9.226   9.629  1.00 96.61           C  
ATOM   1913  CB  LEU A 123      -6.733   8.098   9.088  1.00 96.61           C  
ATOM   1914  HB2 LEU A 123      -5.757   8.260   8.631  1.00 96.61           H  
ATOM   1915  HB3 LEU A 123      -6.580   7.848  10.137  1.00 96.61           H  
ATOM   1916  O   LEU A 123      -9.035   8.907  10.825  1.00 96.61           O  
ATOM   1917  CG  LEU A 123      -7.421   6.910   8.387  1.00 96.61           C  
ATOM   1918  HG  LEU A 123      -8.428   6.775   8.781  1.00 96.61           H  
ATOM   1919  CD1 LEU A 123      -7.499   7.116   6.878  1.00 96.61           C  
ATOM   1920 HD11 LEU A 123      -8.136   7.968   6.641  1.00 96.61           H  
ATOM   1921 HD12 LEU A 123      -6.504   7.312   6.479  1.00 96.61           H  
ATOM   1922 HD13 LEU A 123      -7.923   6.233   6.399  1.00 96.61           H  
ATOM   1923  CD2 LEU A 123      -6.649   5.619   8.644  1.00 96.61           C  
ATOM   1924 HD21 LEU A 123      -7.174   4.782   8.184  1.00 96.61           H  
ATOM   1925 HD22 LEU A 123      -5.652   5.693   8.209  1.00 96.61           H  
ATOM   1926 HD23 LEU A 123      -6.565   5.443   9.716  1.00 96.61           H  
ATOM   1927  N   PRO A 124     -10.059   9.394   8.874  1.00 95.00           N  
ATOM   1928  CA  PRO A 124     -11.385   9.177   9.427  1.00 95.00           C  
ATOM   1929  HA  PRO A 124     -11.494   9.818  10.301  1.00 95.00           H  
ATOM   1930  C   PRO A 124     -11.541   7.710   9.834  1.00 95.00           C  
ATOM   1931  CB  PRO A 124     -12.392   9.629   8.363  1.00 95.00           C  
ATOM   1932  HB2 PRO A 124     -13.205  10.202   8.808  1.00 95.00           H  
ATOM   1933  HB3 PRO A 124     -12.802   8.772   7.829  1.00 95.00           H  
ATOM   1934  O   PRO A 124     -11.231   6.792   9.072  1.00 95.00           O  
ATOM   1935  CG  PRO A 124     -11.565  10.504   7.417  1.00 95.00           C  
ATOM   1936  HG2 PRO A 124     -11.544  11.528   7.790  1.00 95.00           H  
ATOM   1937  HG3 PRO A 124     -11.946  10.480   6.396  1.00 95.00           H  
ATOM   1938  CD  PRO A 124     -10.166   9.905   7.513  1.00 95.00           C  
ATOM   1939  HD2 PRO A 124     -10.079   9.075   6.812  1.00 95.00           H  
ATOM   1940  HD3 PRO A 124      -9.423  10.671   7.290  1.00 95.00           H  
ATOM   1941  N   ALA A 125     -12.047   7.475  11.047  1.00 93.67           N  
ATOM   1942  H   ALA A 125     -12.258   8.275  11.626  1.00 93.67           H  
ATOM   1943  CA  ALA A 125     -12.043   6.151  11.672  1.00 93.67           C  
ATOM   1944  HA  ALA A 125     -11.008   5.825  11.777  1.00 93.67           H  
ATOM   1945  C   ALA A 125     -12.773   5.067  10.857  1.00 93.67           C  
ATOM   1946  CB  ALA A 125     -12.658   6.285  13.071  1.00 93.67           C  
ATOM   1947  HB1 ALA A 125     -13.696   6.609  12.995  1.00 93.67           H  
ATOM   1948  HB2 ALA A 125     -12.623   5.319  13.575  1.00 93.67           H  
ATOM   1949  HB3 ALA A 125     -12.092   7.008  13.657  1.00 93.67           H  
ATOM   1950  O   ALA A 125     -12.461   3.889  10.988  1.00 93.67           O  
ATOM   1951  N   LYS A 126     -13.721   5.441   9.989  1.00 95.59           N  
ATOM   1952  H   LYS A 126     -13.902   6.428   9.875  1.00 95.59           H  
ATOM   1953  CA  LYS A 126     -14.447   4.480   9.147  1.00 95.59           C  
ATOM   1954  HA  LYS A 126     -14.733   3.642   9.783  1.00 95.59           H  
ATOM   1955  C   LYS A 126     -13.582   3.842   8.044  1.00 95.59           C  
ATOM   1956  CB  LYS A 126     -15.753   5.112   8.634  1.00 95.59           C  
ATOM   1957  HB2 LYS A 126     -16.272   5.578   9.471  1.00 95.59           H  
ATOM   1958  HB3 LYS A 126     -16.388   4.312   8.253  1.00 95.59           H  
ATOM   1959  O   LYS A 126     -13.948   2.782   7.550  1.00 95.59           O  
ATOM   1960  CG  LYS A 126     -15.564   6.145   7.514  1.00 95.59           C  
ATOM   1961  HG2 LYS A 126     -14.841   6.903   7.818  1.00 95.59           H  
ATOM   1962  HG3 LYS A 126     -15.173   5.627   6.638  1.00 95.59           H  
ATOM   1963  CD  LYS A 126     -16.895   6.835   7.151  1.00 95.59           C  
ATOM   1964  HD2 LYS A 126     -17.720   6.124   7.193  1.00 95.59           H  
ATOM   1965  HD3 LYS A 126     -17.079   7.660   7.840  1.00 95.59           H  
ATOM   1966  CE  LYS A 126     -16.764   7.353   5.723  1.00 95.59           C  
ATOM   1967  HE2 LYS A 126     -15.797   7.853   5.659  1.00 95.59           H  
ATOM   1968  HE3 LYS A 126     -16.727   6.505   5.040  1.00 95.59           H  
ATOM   1969  NZ  LYS A 126     -17.795   8.318   5.257  1.00 95.59           N  
ATOM   1970  HZ1 LYS A 126     -17.456   9.250   5.448  1.00 95.59           H  
ATOM   1971  HZ2 LYS A 126     -17.796   8.335   4.247  1.00 95.59           H  
ATOM   1972  HZ3 LYS A 126     -18.729   8.163   5.609  1.00 95.59           H  
ATOM   1973  N   TYR A 127     -12.425   4.426   7.713  1.00 95.58           N  
ATOM   1974  H   TYR A 127     -12.187   5.305   8.149  1.00 95.58           H  
ATOM   1975  CA  TYR A 127     -11.488   3.896   6.709  1.00 95.58           C  
ATOM   1976  HA  TYR A 127     -12.015   3.187   6.070  1.00 95.58           H  
ATOM   1977  C   TYR A 127     -10.293   3.143   7.309  1.00 95.58           C  
ATOM   1978  CB  TYR A 127     -10.995   5.033   5.809  1.00 95.58           C  
ATOM   1979  HB2 TYR A 127     -10.365   5.701   6.397  1.00 95.58           H  
ATOM   1980  HB3 TYR A 127     -10.376   4.616   5.015  1.00 95.58           H  
ATOM   1981  O   TYR A 127      -9.510   2.545   6.570  1.00 95.58           O  
ATOM   1982  CG  TYR A 127     -12.111   5.827   5.172  1.00 95.58           C  
ATOM   1983  CD1 TYR A 127     -12.886   5.262   4.143  1.00 95.58           C  
ATOM   1984  HD1 TYR A 127     -12.672   4.268   3.778  1.00 95.58           H  
ATOM   1985  CD2 TYR A 127     -12.370   7.132   5.619  1.00 95.58           C  
ATOM   1986  HD2 TYR A 127     -11.741   7.565   6.383  1.00 95.58           H  
ATOM   1987  CE1 TYR A 127     -13.918   6.008   3.551  1.00 95.58           C  
ATOM   1988  HE1 TYR A 127     -14.497   5.607   2.733  1.00 95.58           H  
ATOM   1989  CE2 TYR A 127     -13.400   7.885   5.029  1.00 95.58           C  
ATOM   1990  HE2 TYR A 127     -13.587   8.903   5.340  1.00 95.58           H  
ATOM   1991  OH  TYR A 127     -15.181   8.015   3.424  1.00 95.58           O  
ATOM   1992  HH  TYR A 127     -15.278   8.889   3.809  1.00 95.58           H  
ATOM   1993  CZ  TYR A 127     -14.166   7.321   3.986  1.00 95.58           C  
ATOM   1994  N   SER A 128     -10.131   3.135   8.638  1.00 94.34           N  
ATOM   1995  H   SER A 128     -10.805   3.605   9.226  1.00 94.34           H  
ATOM   1996  CA  SER A 128      -9.020   2.424   9.292  1.00 94.34           C  
ATOM   1997  HA  SER A 128      -8.098   2.646   8.755  1.00 94.34           H  
ATOM   1998  C   SER A 128      -9.188   0.901   9.270  1.00 94.34           C  
ATOM   1999  CB  SER A 128      -8.845   2.909  10.731  1.00 94.34           C  
ATOM   2000  HB2 SER A 128      -8.718   3.992  10.736  1.00 94.34           H  
ATOM   2001  HB3 SER A 128      -7.954   2.447  11.156  1.00 94.34           H  
ATOM   2002  O   SER A 128      -8.208   0.171   9.371  1.00 94.34           O  
ATOM   2003  OG  SER A 128      -9.971   2.557  11.509  1.00 94.34           O  
ATOM   2004  HG  SER A 128      -9.817   2.827  12.418  1.00 94.34           H  
ATOM   2005  N   GLY A 129     -10.423   0.410   9.118  1.00 94.47           N  
ATOM   2006  H   GLY A 129     -11.185   1.072   9.100  1.00 94.47           H  
ATOM   2007  CA  GLY A 129     -10.724  -1.021   9.038  1.00 94.47           C  
ATOM   2008  HA2 GLY A 129     -11.769  -1.169   9.309  1.00 94.47           H  
ATOM   2009  HA3 GLY A 129     -10.102  -1.558   9.754  1.00 94.47           H  
ATOM   2010  C   GLY A 129     -10.506  -1.649   7.657  1.00 94.47           C  
ATOM   2011  O   GLY A 129     -10.472  -2.880   7.566  1.00 94.47           O  
ATOM   2012  N   ILE A 130     -10.367  -0.832   6.608  1.00 95.05           N  
ATOM   2013  H   ILE A 130     -10.322   0.162   6.779  1.00 95.05           H  
ATOM   2014  CA  ILE A 130     -10.086  -1.285   5.239  1.00 95.05           C  
ATOM   2015  HA  ILE A 130     -10.752  -2.115   5.003  1.00 95.05           H  
ATOM   2016  C   ILE A 130      -8.630  -1.778   5.191  1.00 95.05           C  
ATOM   2017  CB  ILE A 130     -10.370  -0.141   4.233  1.00 95.05           C  
ATOM   2018  HB  ILE A 130      -9.828   0.748   4.557  1.00 95.05           H  
ATOM   2019  O   ILE A 130      -7.756  -1.085   5.718  1.00 95.05           O  
ATOM   2020  CG1 ILE A 130     -11.879   0.202   4.232  1.00 95.05           C  
ATOM   2021 HG12 ILE A 130     -12.449  -0.663   3.891  1.00 95.05           H  
ATOM   2022 HG13 ILE A 130     -12.195   0.430   5.250  1.00 95.05           H  
ATOM   2023  CG2 ILE A 130      -9.873  -0.496   2.824  1.00 95.05           C  
ATOM   2024 HG21 ILE A 130     -10.160   0.272   2.106  1.00 95.05           H  
ATOM   2025 HG22 ILE A 130      -8.785  -0.560   2.808  1.00 95.05           H  
ATOM   2026 HG23 ILE A 130     -10.287  -1.448   2.492  1.00 95.05           H  
ATOM   2027  CD1 ILE A 130     -12.251   1.413   3.369  1.00 95.05           C  
ATOM   2028 HD11 ILE A 130     -13.278   1.707   3.582  1.00 95.05           H  
ATOM   2029 HD12 ILE A 130     -12.181   1.165   2.310  1.00 95.05           H  
ATOM   2030 HD13 ILE A 130     -11.584   2.245   3.596  1.00 95.05           H  
ATOM   2031  N   PRO A 131      -8.322  -2.950   4.610  1.00 95.89           N  
ATOM   2032  CA  PRO A 131      -6.941  -3.420   4.524  1.00 95.89           C  
ATOM   2033  HA  PRO A 131      -6.513  -3.506   5.523  1.00 95.89           H  
ATOM   2034  C   PRO A 131      -6.058  -2.479   3.701  1.00 95.89           C  
ATOM   2035  CB  PRO A 131      -7.017  -4.799   3.875  1.00 95.89           C  
ATOM   2036  HB2 PRO A 131      -6.152  -4.994   3.241  1.00 95.89           H  
ATOM   2037  HB3 PRO A 131      -7.119  -5.568   4.641  1.00 95.89           H  
ATOM   2038  O   PRO A 131      -6.532  -1.808   2.792  1.00 95.89           O  
ATOM   2039  CG  PRO A 131      -8.293  -4.724   3.044  1.00 95.89           C  
ATOM   2040  HG2 PRO A 131      -8.691  -5.721   2.856  1.00 95.89           H  
ATOM   2041  HG3 PRO A 131      -8.096  -4.205   2.106  1.00 95.89           H  
ATOM   2042  CD  PRO A 131      -9.213  -3.877   3.921  1.00 95.89           C  
ATOM   2043  HD2 PRO A 131      -9.954  -3.372   3.302  1.00 95.89           H  
ATOM   2044  HD3 PRO A 131      -9.711  -4.511   4.654  1.00 95.89           H  
ATOM   2045  N   GLU A 132      -4.767  -2.436   4.013  1.00 94.47           N  
ATOM   2046  H   GLU A 132      -4.440  -2.924   4.834  1.00 94.47           H  
ATOM   2047  CA  GLU A 132      -3.750  -1.818   3.163  1.00 94.47           C  
ATOM   2048  HA  GLU A 132      -4.059  -0.806   2.901  1.00 94.47           H  
ATOM   2049  C   GLU A 132      -3.600  -2.622   1.874  1.00 94.47           C  
ATOM   2050  CB  GLU A 132      -2.401  -1.730   3.893  1.00 94.47           C  
ATOM   2051  HB2 GLU A 132      -2.079  -2.729   4.187  1.00 94.47           H  
ATOM   2052  HB3 GLU A 132      -1.665  -1.313   3.206  1.00 94.47           H  
ATOM   2053  O   GLU A 132      -3.510  -3.856   1.896  1.00 94.47           O  
ATOM   2054  CG  GLU A 132      -2.489  -0.832   5.134  1.00 94.47           C  
ATOM   2055  HG2 GLU A 132      -2.793   0.168   4.828  1.00 94.47           H  
ATOM   2056  HG3 GLU A 132      -3.265  -1.212   5.798  1.00 94.47           H  
ATOM   2057  CD  GLU A 132      -1.174  -0.753   5.923  1.00 94.47           C  
ATOM   2058  OE1 GLU A 132      -1.237  -0.517   7.152  1.00 94.47           O  
ATOM   2059  OE2 GLU A 132      -0.071  -0.919   5.365  1.00 94.47           O  
ATOM   2060  N   PHE A 133      -3.580  -1.909   0.756  1.00 92.31           N  
ATOM   2061  H   PHE A 133      -3.664  -0.904   0.812  1.00 92.31           H  
ATOM   2062  CA  PHE A 133      -3.559  -2.506  -0.572  1.00 92.31           C  
ATOM   2063  HA  PHE A 133      -3.981  -3.510  -0.530  1.00 92.31           H  
ATOM   2064  C   PHE A 133      -2.142  -2.663  -1.134  1.00 92.31           C  
ATOM   2065  CB  PHE A 133      -4.469  -1.659  -1.452  1.00 92.31           C  
ATOM   2066  HB2 PHE A 133      -4.244  -1.900  -2.491  1.00 92.31           H  
ATOM   2067  HB3 PHE A 133      -4.237  -0.603  -1.319  1.00 92.31           H  
ATOM   2068  O   PHE A 133      -1.934  -3.390  -2.104  1.00 92.31           O  
ATOM   2069  CG  PHE A 133      -5.948  -1.894  -1.197  1.00 92.31           C  
ATOM   2070  CD1 PHE A 133      -6.594  -3.013  -1.748  1.00 92.31           C  
ATOM   2071  HD1 PHE A 133      -6.014  -3.738  -2.300  1.00 92.31           H  
ATOM   2072  CD2 PHE A 133      -6.695  -0.994  -0.421  1.00 92.31           C  
ATOM   2073  HD2 PHE A 133      -6.214  -0.135   0.024  1.00 92.31           H  
ATOM   2074  CE1 PHE A 133      -7.984  -3.175  -1.621  1.00 92.31           C  
ATOM   2075  HE1 PHE A 133      -8.483  -3.997  -2.113  1.00 92.31           H  
ATOM   2076  CE2 PHE A 133      -8.073  -1.188  -0.235  1.00 92.31           C  
ATOM   2077  HE2 PHE A 133      -8.643  -0.481   0.350  1.00 92.31           H  
ATOM   2078  CZ  PHE A 133      -8.725  -2.265  -0.852  1.00 92.31           C  
ATOM   2079  HZ  PHE A 133      -9.793  -2.382  -0.748  1.00 92.31           H  
ATOM   2080  N   CYS A 134      -1.141  -2.045  -0.512  1.00 93.71           N  
ATOM   2081  H   CYS A 134      -1.352  -1.389   0.227  1.00 93.71           H  
ATOM   2082  CA  CYS A 134       0.259  -2.276  -0.835  1.00 93.71           C  
ATOM   2083  HA  CYS A 134       0.370  -2.209  -1.917  1.00 93.71           H  
ATOM   2084  C   CYS A 134       0.751  -3.664  -0.389  1.00 93.71           C  
ATOM   2085  CB  CYS A 134       1.100  -1.163  -0.208  1.00 93.71           C  
ATOM   2086  HB2 CYS A 134       2.143  -1.310  -0.486  1.00 93.71           H  
ATOM   2087  HB3 CYS A 134       0.772  -0.196  -0.589  1.00 93.71           H  
ATOM   2088  O   CYS A 134       0.417  -4.163   0.691  1.00 93.71           O  
ATOM   2089  SG  CYS A 134       0.915  -1.204   1.606  1.00 93.71           S  
ATOM   2090  HG  CYS A 134       0.623  -2.503   1.712  1.00 93.71           H  
ATOM   2091  N   CYS A 135       1.635  -4.254  -1.185  1.00 95.84           N  
ATOM   2092  H   CYS A 135       1.879  -3.793  -2.050  1.00 95.84           H  
ATOM   2093  CA  CYS A 135       2.344  -5.489  -0.867  1.00 95.84           C  
ATOM   2094  HA  CYS A 135       2.368  -5.625   0.214  1.00 95.84           H  
ATOM   2095  C   CYS A 135       3.799  -5.416  -1.356  1.00 95.84           C  
ATOM   2096  CB  CYS A 135       1.572  -6.670  -1.475  1.00 95.84           C  
ATOM   2097  HB2 CYS A 135       1.905  -7.606  -1.026  1.00 95.84           H  
ATOM   2098  HB3 CYS A 135       0.506  -6.556  -1.281  1.00 95.84           H  
ATOM   2099  O   CYS A 135       4.206  -4.442  -1.989  1.00 95.84           O  
ATOM   2100  SG  CYS A 135       1.874  -6.754  -3.257  1.00 95.84           S  
ATOM   2101  HG  CYS A 135       1.407  -5.536  -3.546  1.00 95.84           H  
ATOM   2102  N   VAL A 136       4.579  -6.455  -1.074  1.00 97.90           N  
ATOM   2103  H   VAL A 136       4.171  -7.222  -0.560  1.00 97.90           H  
ATOM   2104  CA  VAL A 136       5.893  -6.687  -1.673  1.00 97.90           C  
ATOM   2105  HA  VAL A 136       6.106  -5.883  -2.378  1.00 97.90           H  
ATOM   2106  C   VAL A 136       5.865  -7.997  -2.447  1.00 97.90           C  
ATOM   2107  CB  VAL A 136       7.009  -6.684  -0.616  1.00 97.90           C  
ATOM   2108  HB  VAL A 136       6.733  -7.344   0.206  1.00 97.90           H  
ATOM   2109  O   VAL A 136       5.536  -9.038  -1.876  1.00 97.90           O  
ATOM   2110  CG1 VAL A 136       8.351  -7.145  -1.195  1.00 97.90           C  
ATOM   2111 HG11 VAL A 136       8.316  -8.204  -1.450  1.00 97.90           H  
ATOM   2112 HG12 VAL A 136       8.594  -6.570  -2.089  1.00 97.90           H  
ATOM   2113 HG13 VAL A 136       9.144  -6.999  -0.462  1.00 97.90           H  
ATOM   2114  CG2 VAL A 136       7.218  -5.270  -0.069  1.00 97.90           C  
ATOM   2115 HG21 VAL A 136       7.925  -5.289   0.760  1.00 97.90           H  
ATOM   2116 HG22 VAL A 136       6.269  -4.856   0.272  1.00 97.90           H  
ATOM   2117 HG23 VAL A 136       7.613  -4.636  -0.863  1.00 97.90           H  
ATOM   2118  N   LEU A 137       6.266  -7.945  -3.716  1.00 98.45           N  
ATOM   2119  H   LEU A 137       6.535  -7.044  -4.085  1.00 98.45           H  
ATOM   2120  CA  LEU A 137       6.498  -9.103  -4.571  1.00 98.45           C  
ATOM   2121  HA  LEU A 137       6.073  -9.987  -4.096  1.00 98.45           H  
ATOM   2122  C   LEU A 137       8.004  -9.315  -4.744  1.00 98.45           C  
ATOM   2123  CB  LEU A 137       5.787  -8.889  -5.919  1.00 98.45           C  
ATOM   2124  HB2 LEU A 137       4.719  -8.756  -5.743  1.00 98.45           H  
ATOM   2125  HB3 LEU A 137       6.174  -7.973  -6.366  1.00 98.45           H  
ATOM   2126  O   LEU A 137       8.706  -8.474  -5.306  1.00 98.45           O  
ATOM   2127  CG  LEU A 137       5.993 -10.030  -6.933  1.00 98.45           C  
ATOM   2128  HG  LEU A 137       7.059 -10.161  -7.118  1.00 98.45           H  
ATOM   2129  CD1 LEU A 137       5.415 -11.358  -6.438  1.00 98.45           C  
ATOM   2130 HD11 LEU A 137       5.918 -11.680  -5.526  1.00 98.45           H  
ATOM   2131 HD12 LEU A 137       4.346 -11.256  -6.254  1.00 98.45           H  
ATOM   2132 HD13 LEU A 137       5.578 -12.123  -7.197  1.00 98.45           H  
ATOM   2133  CD2 LEU A 137       5.325  -9.669  -8.257  1.00 98.45           C  
ATOM   2134 HD21 LEU A 137       4.247  -9.568  -8.125  1.00 98.45           H  
ATOM   2135 HD22 LEU A 137       5.523 -10.446  -8.996  1.00 98.45           H  
ATOM   2136 HD23 LEU A 137       5.726  -8.727  -8.630  1.00 98.45           H  
ATOM   2137  N   ASN A 138       8.501 -10.456  -4.280  1.00 98.41           N  
ATOM   2138  H   ASN A 138       7.872 -11.099  -3.821  1.00 98.41           H  
ATOM   2139  CA  ASN A 138       9.861 -10.906  -4.545  1.00 98.41           C  
ATOM   2140  HA  ASN A 138      10.472 -10.061  -4.862  1.00 98.41           H  
ATOM   2141  C   ASN A 138       9.845 -11.917  -5.698  1.00 98.41           C  
ATOM   2142  CB  ASN A 138      10.465 -11.452  -3.245  1.00 98.41           C  
ATOM   2143  HB2 ASN A 138      10.335 -10.712  -2.454  1.00 98.41           H  
ATOM   2144  HB3 ASN A 138       9.946 -12.366  -2.957  1.00 98.41           H  
ATOM   2145  O   ASN A 138       9.517 -13.087  -5.491  1.00 98.41           O  
ATOM   2146  CG  ASN A 138      11.949 -11.737  -3.377  1.00 98.41           C  
ATOM   2147  ND2 ASN A 138      12.551 -12.302  -2.360  1.00 98.41           N  
ATOM   2148 HD21 ASN A 138      12.009 -12.612  -1.566  1.00 98.41           H  
ATOM   2149 HD22 ASN A 138      13.525 -12.528  -2.507  1.00 98.41           H  
ATOM   2150  OD1 ASN A 138      12.605 -11.433  -4.356  1.00 98.41           O  
ATOM   2151  N   ALA A 139      10.149 -11.433  -6.900  1.00 98.45           N  
ATOM   2152  H   ALA A 139      10.403 -10.459  -6.984  1.00 98.45           H  
ATOM   2153  CA  ALA A 139      10.194 -12.192  -8.145  1.00 98.45           C  
ATOM   2154  HA  ALA A 139      10.574 -13.196  -7.954  1.00 98.45           H  
ATOM   2155  C   ALA A 139      11.117 -11.496  -9.159  1.00 98.45           C  
ATOM   2156  CB  ALA A 139       8.773 -12.294  -8.703  1.00 98.45           C  
ATOM   2157  HB1 ALA A 139       8.405 -11.305  -8.976  1.00 98.45           H  
ATOM   2158  HB2 ALA A 139       8.775 -12.931  -9.587  1.00 98.45           H  
ATOM   2159  HB3 ALA A 139       8.110 -12.728  -7.955  1.00 98.45           H  
ATOM   2160  O   ALA A 139      11.435 -10.314  -8.996  1.00 98.45           O  
ATOM   2161  N   ASP A 140      11.519 -12.217 -10.207  1.00 97.82           N  
ATOM   2162  H   ASP A 140      11.171 -13.158 -10.320  1.00 97.82           H  
ATOM   2163  CA  ASP A 140      12.275 -11.656 -11.332  1.00 97.82           C  
ATOM   2164  HA  ASP A 140      12.930 -10.871 -10.952  1.00 97.82           H  
ATOM   2165  C   ASP A 140      11.316 -11.007 -12.339  1.00 97.82           C  
ATOM   2166  CB  ASP A 140      13.177 -12.733 -11.955  1.00 97.82           C  
ATOM   2167  HB2 ASP A 140      13.720 -13.236 -11.156  1.00 97.82           H  
ATOM   2168  HB3 ASP A 140      12.566 -13.479 -12.464  1.00 97.82           H  
ATOM   2169  O   ASP A 140      10.869 -11.621 -13.304  1.00 97.82           O  
ATOM   2170  CG  ASP A 140      14.211 -12.148 -12.928  1.00 97.82           C  
ATOM   2171  OD1 ASP A 140      14.527 -10.943 -12.790  1.00 97.82           O  
ATOM   2172  OD2 ASP A 140      14.773 -12.943 -13.715  1.00 97.82           O  
ATOM   2173  N   VAL A 141      10.913  -9.775 -12.030  1.00 97.27           N  
ATOM   2174  H   VAL A 141      11.331  -9.343 -11.219  1.00 97.27           H  
ATOM   2175  CA  VAL A 141       9.947  -8.979 -12.800  1.00 97.27           C  
ATOM   2176  HA  VAL A 141       9.848  -9.410 -13.796  1.00 97.27           H  
ATOM   2177  C   VAL A 141      10.463  -7.556 -12.987  1.00 97.27           C  
ATOM   2178  CB  VAL A 141       8.550  -8.983 -12.140  1.00 97.27           C  
ATOM   2179  HB  VAL A 141       7.879  -8.380 -12.751  1.00 97.27           H  
ATOM   2180  O   VAL A 141      11.459  -7.161 -12.377  1.00 97.27           O  
ATOM   2181  CG1 VAL A 141       7.960 -10.394 -12.090  1.00 97.27           C  
ATOM   2182 HG11 VAL A 141       6.938 -10.354 -11.712  1.00 97.27           H  
ATOM   2183 HG12 VAL A 141       7.953 -10.820 -13.094  1.00 97.27           H  
ATOM   2184 HG13 VAL A 141       8.558 -11.038 -11.446  1.00 97.27           H  
ATOM   2185  CG2 VAL A 141       8.538  -8.395 -10.723  1.00 97.27           C  
ATOM   2186 HG21 VAL A 141       8.886  -7.362 -10.749  1.00 97.27           H  
ATOM   2187 HG22 VAL A 141       7.520  -8.405 -10.333  1.00 97.27           H  
ATOM   2188 HG23 VAL A 141       9.181  -8.979 -10.065  1.00 97.27           H  
ATOM   2189  N   GLU A 142       9.770  -6.767 -13.802  1.00 94.50           N  
ATOM   2190  H   GLU A 142       8.949  -7.135 -14.262  1.00 94.50           H  
ATOM   2191  CA  GLU A 142      10.090  -5.362 -14.053  1.00 94.50           C  
ATOM   2192  HA  GLU A 142      10.999  -5.100 -13.512  1.00 94.50           H  
ATOM   2193  C   GLU A 142       8.984  -4.434 -13.538  1.00 94.50           C  
ATOM   2194  CB  GLU A 142      10.375  -5.133 -15.545  1.00 94.50           C  
ATOM   2195  HB2 GLU A 142       9.500  -5.420 -16.127  1.00 94.50           H  
ATOM   2196  HB3 GLU A 142      10.566  -4.071 -15.696  1.00 94.50           H  
ATOM   2197  O   GLU A 142       7.816  -4.812 -13.440  1.00 94.50           O  
ATOM   2198  CG  GLU A 142      11.603  -5.929 -16.026  1.00 94.50           C  
ATOM   2199  HG2 GLU A 142      11.395  -6.996 -15.937  1.00 94.50           H  
ATOM   2200  HG3 GLU A 142      12.441  -5.692 -15.371  1.00 94.50           H  
ATOM   2201  CD  GLU A 142      12.005  -5.625 -17.479  1.00 94.50           C  
ATOM   2202  OE1 GLU A 142      13.090  -6.103 -17.884  1.00 94.50           O  
ATOM   2203  OE2 GLU A 142      11.269  -4.886 -18.169  1.00 94.50           O  
ATOM   2204  N   VAL A 143       9.368  -3.201 -13.204  1.00 94.02           N  
ATOM   2205  H   VAL A 143      10.324  -2.939 -13.401  1.00 94.02           H  
ATOM   2206  CA  VAL A 143       8.427  -2.134 -12.841  1.00 94.02           C  
ATOM   2207  HA  VAL A 143       7.785  -2.486 -12.034  1.00 94.02           H  
ATOM   2208  C   VAL A 143       7.521  -1.808 -14.029  1.00 94.02           C  
ATOM   2209  CB  VAL A 143       9.185  -0.886 -12.351  1.00 94.02           C  
ATOM   2210  HB  VAL A 143       9.998  -0.669 -13.044  1.00 94.02           H  
ATOM   2211  O   VAL A 143       7.981  -1.738 -15.166  1.00 94.02           O  
ATOM   2212  CG1 VAL A 143       8.302   0.361 -12.260  1.00 94.02           C  
ATOM   2213 HG11 VAL A 143       7.389   0.130 -11.711  1.00 94.02           H  
ATOM   2214 HG12 VAL A 143       8.034   0.707 -13.258  1.00 94.02           H  
ATOM   2215 HG13 VAL A 143       8.830   1.167 -11.751  1.00 94.02           H  
ATOM   2216  CG2 VAL A 143       9.794  -1.146 -10.966  1.00 94.02           C  
ATOM   2217 HG21 VAL A 143      10.369  -0.278 -10.646  1.00 94.02           H  
ATOM   2218 HG22 VAL A 143       8.995  -1.330 -10.247  1.00 94.02           H  
ATOM   2219 HG23 VAL A 143      10.448  -2.017 -11.009  1.00 94.02           H  
ATOM   2220  N   GLY A 144       6.243  -1.566 -13.747  1.00 89.13           N  
ATOM   2221  H   GLY A 144       5.955  -1.608 -12.780  1.00 89.13           H  
ATOM   2222  CA  GLY A 144       5.201  -1.257 -14.721  1.00 89.13           C  
ATOM   2223  HA2 GLY A 144       5.644  -0.783 -15.597  1.00 89.13           H  
ATOM   2224  HA3 GLY A 144       4.495  -0.560 -14.270  1.00 89.13           H  
ATOM   2225  C   GLY A 144       4.410  -2.474 -15.196  1.00 89.13           C  
ATOM   2226  O   GLY A 144       3.415  -2.297 -15.889  1.00 89.13           O  
ATOM   2227  N   LEU A 145       4.809  -3.698 -14.827  1.00 90.85           N  
ATOM   2228  H   LEU A 145       5.637  -3.796 -14.257  1.00 90.85           H  
ATOM   2229  CA  LEU A 145       4.047  -4.891 -15.186  1.00 90.85           C  
ATOM   2230  HA  LEU A 145       3.726  -4.790 -16.223  1.00 90.85           H  
ATOM   2231  C   LEU A 145       2.776  -5.028 -14.342  1.00 90.85           C  
ATOM   2232  CB  LEU A 145       4.910  -6.159 -15.066  1.00 90.85           C  
ATOM   2233  HB2 LEU A 145       4.267  -7.018 -15.261  1.00 90.85           H  
ATOM   2234  HB3 LEU A 145       5.270  -6.242 -14.041  1.00 90.85           H  
ATOM   2235  O   LEU A 145       2.825  -4.961 -13.112  1.00 90.85           O  
ATOM   2236  CG  LEU A 145       6.115  -6.233 -16.021  1.00 90.85           C  
ATOM   2237  HG  LEU A 145       6.849  -5.476 -15.746  1.00 90.85           H  
ATOM   2238  CD1 LEU A 145       6.761  -7.615 -15.892  1.00 90.85           C  
ATOM   2239 HD11 LEU A 145       6.073  -8.389 -16.232  1.00 90.85           H  
ATOM   2240 HD12 LEU A 145       7.021  -7.796 -14.849  1.00 90.85           H  
ATOM   2241 HD13 LEU A 145       7.669  -7.648 -16.494  1.00 90.85           H  
ATOM   2242  CD2 LEU A 145       5.731  -6.019 -17.485  1.00 90.85           C  
ATOM   2243 HD21 LEU A 145       5.437  -4.981 -17.640  1.00 90.85           H  
ATOM   2244 HD22 LEU A 145       4.905  -6.673 -17.764  1.00 90.85           H  
ATOM   2245 HD23 LEU A 145       6.592  -6.216 -18.124  1.00 90.85           H  
ATOM   2246  N   ASN A 146       1.670  -5.339 -15.018  1.00 91.17           N  
ATOM   2247  H   ASN A 146       1.704  -5.291 -16.027  1.00 91.17           H  
ATOM   2248  CA  ASN A 146       0.449  -5.856 -14.413  1.00 91.17           C  
ATOM   2249  HA  ASN A 146       0.389  -5.523 -13.377  1.00 91.17           H  
ATOM   2250  C   ASN A 146       0.475  -7.386 -14.434  1.00 91.17           C  
ATOM   2251  CB  ASN A 146      -0.765  -5.301 -15.166  1.00 91.17           C  
ATOM   2252  HB2 ASN A 146      -1.674  -5.773 -14.793  1.00 91.17           H  
ATOM   2253  HB3 ASN A 146      -0.673  -5.515 -16.231  1.00 91.17           H  
ATOM   2254  O   ASN A 146       0.642  -8.007 -15.487  1.00 91.17           O  
ATOM   2255  CG  ASN A 146      -0.908  -3.810 -14.955  1.00 91.17           C  
ATOM   2256  ND2 ASN A 146      -0.864  -3.023 -16.004  1.00 91.17           N  
ATOM   2257 HD21 ASN A 146      -0.647  -3.370 -16.927  1.00 91.17           H  
ATOM   2258 HD22 ASN A 146      -0.913  -2.031 -15.822  1.00 91.17           H  
ATOM   2259  OD1 ASN A 146      -1.075  -3.359 -13.835  1.00 91.17           O  
ATOM   2260  N   LEU A 147       0.307  -8.001 -13.269  1.00 93.42           N  
ATOM   2261  H   LEU A 147       0.172  -7.422 -12.452  1.00 93.42           H  
ATOM   2262  CA  LEU A 147       0.479  -9.428 -13.045  1.00 93.42           C  
ATOM   2263  HA  LEU A 147       0.621  -9.925 -14.005  1.00 93.42           H  
ATOM   2264  C   LEU A 147      -0.752 -10.034 -12.381  1.00 93.42           C  
ATOM   2265  CB  LEU A 147       1.723  -9.683 -12.178  1.00 93.42           C  
ATOM   2266  HB2 LEU A 147       1.562  -9.208 -11.210  1.00 93.42           H  
ATOM   2267  HB3 LEU A 147       1.815 -10.756 -12.009  1.00 93.42           H  
ATOM   2268  O   LEU A 147      -1.345  -9.469 -11.467  1.00 93.42           O  
ATOM   2269  CG  LEU A 147       3.047  -9.159 -12.760  1.00 93.42           C  
ATOM   2270  HG  LEU A 147       2.977  -8.087 -12.943  1.00 93.42           H  
ATOM   2271  CD1 LEU A 147       4.164  -9.389 -11.746  1.00 93.42           C  
ATOM   2272 HD11 LEU A 147       4.300 -10.456 -11.572  1.00 93.42           H  
ATOM   2273 HD12 LEU A 147       5.088  -8.955 -12.126  1.00 93.42           H  
ATOM   2274 HD13 LEU A 147       3.911  -8.892 -10.810  1.00 93.42           H  
ATOM   2275  CD2 LEU A 147       3.434  -9.863 -14.062  1.00 93.42           C  
ATOM   2276 HD21 LEU A 147       3.392 -10.945 -13.936  1.00 93.42           H  
ATOM   2277 HD22 LEU A 147       4.441  -9.567 -14.356  1.00 93.42           H  
ATOM   2278 HD23 LEU A 147       2.746  -9.555 -14.849  1.00 93.42           H  
ATOM   2279  N   LYS A 148      -1.086 -11.245 -12.796  1.00 93.41           N  
ATOM   2280  H   LYS A 148      -0.575 -11.614 -13.585  1.00 93.41           H  
ATOM   2281  CA  LYS A 148      -1.996 -12.143 -12.110  1.00 93.41           C  
ATOM   2282  HA  LYS A 148      -2.658 -11.571 -11.460  1.00 93.41           H  
ATOM   2283  C   LYS A 148      -1.166 -13.093 -11.252  1.00 93.41           C  
ATOM   2284  CB  LYS A 148      -2.828 -12.831 -13.190  1.00 93.41           C  
ATOM   2285  HB2 LYS A 148      -3.284 -12.068 -13.821  1.00 93.41           H  
ATOM   2286  HB3 LYS A 148      -2.171 -13.435 -13.816  1.00 93.41           H  
ATOM   2287  O   LYS A 148      -0.449 -13.952 -11.763  1.00 93.41           O  
ATOM   2288  CG  LYS A 148      -3.935 -13.704 -12.612  1.00 93.41           C  
ATOM   2289  HG2 LYS A 148      -4.636 -13.066 -12.074  1.00 93.41           H  
ATOM   2290  HG3 LYS A 148      -3.503 -14.457 -11.952  1.00 93.41           H  
ATOM   2291  CD  LYS A 148      -4.648 -14.396 -13.772  1.00 93.41           C  
ATOM   2292  HD2 LYS A 148      -3.911 -14.969 -14.335  1.00 93.41           H  
ATOM   2293  HD3 LYS A 148      -5.063 -13.641 -14.439  1.00 93.41           H  
ATOM   2294  CE  LYS A 148      -5.761 -15.333 -13.311  1.00 93.41           C  
ATOM   2295  HE2 LYS A 148      -5.357 -16.018 -12.564  1.00 93.41           H  
ATOM   2296  HE3 LYS A 148      -6.562 -14.744 -12.865  1.00 93.41           H  
ATOM   2297  NZ  LYS A 148      -6.263 -16.083 -14.481  1.00 93.41           N  
ATOM   2298  HZ1 LYS A 148      -6.628 -15.445 -15.174  1.00 93.41           H  
ATOM   2299  HZ2 LYS A 148      -5.488 -16.543 -14.937  1.00 93.41           H  
ATOM   2300  HZ3 LYS A 148      -6.961 -16.767 -14.226  1.00 93.41           H  
ATOM   2301  N   CYS A 149      -1.260 -12.927  -9.942  1.00 96.17           N  
ATOM   2302  H   CYS A 149      -1.837 -12.169  -9.606  1.00 96.17           H  
ATOM   2303  CA  CYS A 149      -0.552 -13.713  -8.941  1.00 96.17           C  
ATOM   2304  HA  CYS A 149       0.319 -14.191  -9.388  1.00 96.17           H  
ATOM   2305  C   CYS A 149      -1.486 -14.789  -8.387  1.00 96.17           C  
ATOM   2306  CB  CYS A 149      -0.074 -12.773  -7.826  1.00 96.17           C  
ATOM   2307  HB2 CYS A 149       0.414 -13.351  -7.041  1.00 96.17           H  
ATOM   2308  HB3 CYS A 149      -0.937 -12.261  -7.401  1.00 96.17           H  
ATOM   2309  O   CYS A 149      -2.391 -14.482  -7.610  1.00 96.17           O  
ATOM   2310  SG  CYS A 149       1.083 -11.546  -8.487  1.00 96.17           S  
ATOM   2311  HG  CYS A 149       0.953 -10.643  -7.511  1.00 96.17           H  
ATOM   2312  N   SER A 150      -1.268 -16.049  -8.758  1.00 98.11           N  
ATOM   2313  H   SER A 150      -0.461 -16.245  -9.334  1.00 98.11           H  
ATOM   2314  CA  SER A 150      -2.028 -17.169  -8.183  1.00 98.11           C  
ATOM   2315  HA  SER A 150      -3.043 -16.845  -7.953  1.00 98.11           H  
ATOM   2316  C   SER A 150      -1.367 -17.621  -6.885  1.00 98.11           C  
ATOM   2317  CB  SER A 150      -2.138 -18.333  -9.167  1.00 98.11           C  
ATOM   2318  HB2 SER A 150      -2.769 -19.110  -8.736  1.00 98.11           H  
ATOM   2319  HB3 SER A 150      -1.148 -18.750  -9.355  1.00 98.11           H  
ATOM   2320  O   SER A 150      -0.189 -17.979  -6.898  1.00 98.11           O  
ATOM   2321  OG  SER A 150      -2.711 -17.886 -10.383  1.00 98.11           O  
ATOM   2322  HG  SER A 150      -2.147 -17.198 -10.744  1.00 98.11           H  
ATOM   2323  N   LEU A 151      -2.094 -17.591  -5.766  1.00 98.60           N  
ATOM   2324  H   LEU A 151      -3.065 -17.319  -5.826  1.00 98.60           H  
ATOM   2325  CA  LEU A 151      -1.563 -17.928  -4.444  1.00 98.60           C  
ATOM   2326  HA  LEU A 151      -0.550 -17.536  -4.357  1.00 98.60           H  
ATOM   2327  C   LEU A 151      -1.478 -19.451  -4.282  1.00 98.60           C  
ATOM   2328  CB  LEU A 151      -2.420 -17.273  -3.340  1.00 98.60           C  
ATOM   2329  HB2 LEU A 151      -3.397 -17.754  -3.323  1.00 98.60           H  
ATOM   2330  HB3 LEU A 151      -1.938 -17.480  -2.384  1.00 98.60           H  
ATOM   2331  O   LEU A 151      -2.495 -20.122  -4.155  1.00 98.60           O  
ATOM   2332  CG  LEU A 151      -2.659 -15.751  -3.452  1.00 98.60           C  
ATOM   2333  HG  LEU A 151      -3.378 -15.552  -4.246  1.00 98.60           H  
ATOM   2334  CD1 LEU A 151      -3.239 -15.228  -2.140  1.00 98.60           C  
ATOM   2335 HD11 LEU A 151      -3.517 -14.180  -2.252  1.00 98.60           H  
ATOM   2336 HD12 LEU A 151      -4.130 -15.801  -1.882  1.00 98.60           H  
ATOM   2337 HD13 LEU A 151      -2.513 -15.332  -1.334  1.00 98.60           H  
ATOM   2338  CD2 LEU A 151      -1.396 -14.943  -3.750  1.00 98.60           C  
ATOM   2339 HD21 LEU A 151      -1.618 -13.878  -3.683  1.00 98.60           H  
ATOM   2340 HD22 LEU A 151      -0.610 -15.200  -3.039  1.00 98.60           H  
ATOM   2341 HD23 LEU A 151      -1.071 -15.151  -4.769  1.00 98.60           H  
ATOM   2342  N   LEU A 152      -0.269 -20.014  -4.282  1.00 98.51           N  
ATOM   2343  H   LEU A 152       0.537 -19.414  -4.380  1.00 98.51           H  
ATOM   2344  CA  LEU A 152      -0.062 -21.469  -4.295  1.00 98.51           C  
ATOM   2345  HA  LEU A 152      -0.881 -21.946  -4.833  1.00 98.51           H  
ATOM   2346  C   LEU A 152      -0.040 -22.076  -2.896  1.00 98.51           C  
ATOM   2347  CB  LEU A 152       1.260 -21.809  -5.002  1.00 98.51           C  
ATOM   2348  HB2 LEU A 152       2.081 -21.398  -4.415  1.00 98.51           H  
ATOM   2349  HB3 LEU A 152       1.371 -22.893  -5.010  1.00 98.51           H  
ATOM   2350  O   LEU A 152      -0.728 -23.052  -2.625  1.00 98.51           O  
ATOM   2351  CG  LEU A 152       1.397 -21.295  -6.438  1.00 98.51           C  
ATOM   2352  HG  LEU A 152       1.331 -20.207  -6.443  1.00 98.51           H  
ATOM   2353  CD1 LEU A 152       2.789 -21.687  -6.929  1.00 98.51           C  
ATOM   2354 HD11 LEU A 152       2.850 -22.763  -7.094  1.00 98.51           H  
ATOM   2355 HD12 LEU A 152       3.547 -21.388  -6.205  1.00 98.51           H  
ATOM   2356 HD13 LEU A 152       3.011 -21.163  -7.859  1.00 98.51           H  
ATOM   2357  CD2 LEU A 152       0.322 -21.868  -7.363  1.00 98.51           C  
ATOM   2358 HD21 LEU A 152       0.484 -21.501  -8.377  1.00 98.51           H  
ATOM   2359 HD22 LEU A 152       0.360 -22.957  -7.360  1.00 98.51           H  
ATOM   2360 HD23 LEU A 152      -0.663 -21.532  -7.042  1.00 98.51           H  
ATOM   2361  N   SER A 153       0.797 -21.519  -2.024  1.00 98.40           N  
ATOM   2362  H   SER A 153       1.322 -20.709  -2.324  1.00 98.40           H  
ATOM   2363  CA  SER A 153       1.019 -22.050  -0.681  1.00 98.40           C  
ATOM   2364  HA  SER A 153       0.098 -22.523  -0.339  1.00 98.40           H  
ATOM   2365  C   SER A 153       1.394 -20.939   0.282  1.00 98.40           C  
ATOM   2366  CB  SER A 153       2.106 -23.128  -0.673  1.00 98.40           C  
ATOM   2367  HB2 SER A 153       1.849 -23.913  -1.385  1.00 98.40           H  
ATOM   2368  HB3 SER A 153       2.159 -23.566   0.323  1.00 98.40           H  
ATOM   2369  O   SER A 153       2.219 -20.081  -0.054  1.00 98.40           O  
ATOM   2370  OG  SER A 153       3.369 -22.574  -1.006  1.00 98.40           O  
ATOM   2371  HG  SER A 153       3.374 -21.674  -0.673  1.00 98.40           H  
ATOM   2372  N   LYS A 154       0.852 -20.980   1.494  1.00 97.36           N  
ATOM   2373  H   LYS A 154       0.196 -21.723   1.689  1.00 97.36           H  
ATOM   2374  CA  LYS A 154       1.132 -19.994   2.533  1.00 97.36           C  
ATOM   2375  HA  LYS A 154       0.977 -19.006   2.101  1.00 97.36           H  
ATOM   2376  C   LYS A 154       2.585 -20.075   3.008  1.00 97.36           C  
ATOM   2377  CB  LYS A 154       0.109 -20.188   3.658  1.00 97.36           C  
ATOM   2378  HB2 LYS A 154       0.316 -21.113   4.196  1.00 97.36           H  
ATOM   2379  HB3 LYS A 154      -0.879 -20.269   3.204  1.00 97.36           H  
ATOM   2380  O   LYS A 154       3.123 -21.151   3.263  1.00 97.36           O  
ATOM   2381  CG  LYS A 154       0.106 -19.003   4.629  1.00 97.36           C  
ATOM   2382  HG2 LYS A 154       0.105 -18.074   4.058  1.00 97.36           H  
ATOM   2383  HG3 LYS A 154       0.998 -19.042   5.255  1.00 97.36           H  
ATOM   2384  CD  LYS A 154      -1.142 -19.035   5.513  1.00 97.36           C  
ATOM   2385  HD2 LYS A 154      -1.118 -19.914   6.157  1.00 97.36           H  
ATOM   2386  HD3 LYS A 154      -2.020 -19.081   4.869  1.00 97.36           H  
ATOM   2387  CE  LYS A 154      -1.188 -17.754   6.348  1.00 97.36           C  
ATOM   2388  HE2 LYS A 154      -0.961 -16.916   5.689  1.00 97.36           H  
ATOM   2389  HE3 LYS A 154      -0.409 -17.796   7.108  1.00 97.36           H  
ATOM   2390  NZ  LYS A 154      -2.527 -17.558   6.954  1.00 97.36           N  
ATOM   2391  HZ1 LYS A 154      -2.771 -18.331   7.556  1.00 97.36           H  
ATOM   2392  HZ2 LYS A 154      -3.215 -17.485   6.217  1.00 97.36           H  
ATOM   2393  HZ3 LYS A 154      -2.552 -16.689   7.468  1.00 97.36           H  
ATOM   2394  N   THR A 155       3.215 -18.919   3.170  1.00 96.64           N  
ATOM   2395  H   THR A 155       2.694 -18.079   2.963  1.00 96.64           H  
ATOM   2396  CA  THR A 155       4.503 -18.744   3.855  1.00 96.64           C  
ATOM   2397  HA  THR A 155       4.923 -19.728   4.060  1.00 96.64           H  
ATOM   2398  C   THR A 155       4.264 -18.056   5.204  1.00 96.64           C  
ATOM   2399  CB  THR A 155       5.532 -17.988   2.988  1.00 96.64           C  
ATOM   2400  HB  THR A 155       6.524 -18.172   3.399  1.00 96.64           H  
ATOM   2401  O   THR A 155       3.148 -17.602   5.473  1.00 96.64           O  
ATOM   2402  CG2 THR A 155       5.553 -18.482   1.544  1.00 96.64           C  
ATOM   2403 HG21 THR A 155       6.418 -18.068   1.025  1.00 96.64           H  
ATOM   2404 HG22 THR A 155       4.645 -18.165   1.031  1.00 96.64           H  
ATOM   2405 HG23 THR A 155       5.616 -19.570   1.528  1.00 96.64           H  
ATOM   2406  OG1 THR A 155       5.322 -16.595   2.998  1.00 96.64           O  
ATOM   2407  HG1 THR A 155       6.055 -16.216   2.507  1.00 96.64           H  
ATOM   2408  N   PRO A 156       5.270 -17.943   6.091  1.00 91.68           N  
ATOM   2409  CA  PRO A 156       5.088 -17.260   7.372  1.00 91.68           C  
ATOM   2410  HA  PRO A 156       4.388 -17.838   7.974  1.00 91.68           H  
ATOM   2411  C   PRO A 156       4.553 -15.821   7.261  1.00 91.68           C  
ATOM   2412  CB  PRO A 156       6.467 -17.293   8.037  1.00 91.68           C  
ATOM   2413  HB2 PRO A 156       7.054 -16.428   7.729  1.00 91.68           H  
ATOM   2414  HB3 PRO A 156       6.388 -17.332   9.123  1.00 91.68           H  
ATOM   2415  O   PRO A 156       3.895 -15.362   8.190  1.00 91.68           O  
ATOM   2416  CG  PRO A 156       7.097 -18.564   7.466  1.00 91.68           C  
ATOM   2417  HG2 PRO A 156       8.185 -18.533   7.509  1.00 91.68           H  
ATOM   2418  HG3 PRO A 156       6.711 -19.436   7.994  1.00 91.68           H  
ATOM   2419  CD  PRO A 156       6.586 -18.565   6.028  1.00 91.68           C  
ATOM   2420  HD2 PRO A 156       6.538 -19.584   5.645  1.00 91.68           H  
ATOM   2421  HD3 PRO A 156       7.248 -17.955   5.412  1.00 91.68           H  
ATOM   2422  N   ASN A 157       4.810 -15.130   6.140  1.00 90.87           N  
ATOM   2423  H   ASN A 157       5.274 -15.606   5.380  1.00 90.87           H  
ATOM   2424  CA  ASN A 157       4.493 -13.706   5.955  1.00 90.87           C  
ATOM   2425  HA  ASN A 157       3.907 -13.355   6.804  1.00 90.87           H  
ATOM   2426  C   ASN A 157       3.646 -13.408   4.701  1.00 90.87           C  
ATOM   2427  CB  ASN A 157       5.813 -12.914   5.924  1.00 90.87           C  
ATOM   2428  HB2 ASN A 157       6.394 -13.234   5.059  1.00 90.87           H  
ATOM   2429  HB3 ASN A 157       5.595 -11.853   5.807  1.00 90.87           H  
ATOM   2430  O   ASN A 157       3.489 -12.239   4.339  1.00 90.87           O  
ATOM   2431  CG  ASN A 157       6.642 -13.066   7.184  1.00 90.87           C  
ATOM   2432  ND2 ASN A 157       7.928 -13.285   7.046  1.00 90.87           N  
ATOM   2433 HD21 ASN A 157       8.334 -13.352   6.123  1.00 90.87           H  
ATOM   2434 HD22 ASN A 157       8.457 -13.362   7.903  1.00 90.87           H  
ATOM   2435  OD1 ASN A 157       6.173 -12.981   8.303  1.00 90.87           O  
ATOM   2436  N   GLY A 158       3.154 -14.434   4.005  1.00 96.70           N  
ATOM   2437  H   GLY A 158       3.290 -15.378   4.338  1.00 96.70           H  
ATOM   2438  CA  GLY A 158       2.478 -14.263   2.723  1.00 96.70           C  
ATOM   2439  HA2 GLY A 158       3.080 -13.589   2.114  1.00 96.70           H  
ATOM   2440  HA3 GLY A 158       1.501 -13.804   2.877  1.00 96.70           H  
ATOM   2441  C   GLY A 158       2.279 -15.579   1.979  1.00 96.70           C  
ATOM   2442  O   GLY A 158       1.845 -16.558   2.584  1.00 96.70           O  
ATOM   2443  N   PHE A 159       2.570 -15.608   0.677  1.00 98.65           N  
ATOM   2444  H   PHE A 159       2.941 -14.772   0.249  1.00 98.65           H  
ATOM   2445  CA  PHE A 159       2.322 -16.766  -0.188  1.00 98.65           C  
ATOM   2446  HA  PHE A 159       2.310 -17.669   0.422  1.00 98.65           H  
ATOM   2447  C   PHE A 159       3.403 -16.932  -1.256  1.00 98.65           C  
ATOM   2448  CB  PHE A 159       0.953 -16.633  -0.871  1.00 98.65           C  
ATOM   2449  HB2 PHE A 159       0.825 -17.460  -1.570  1.00 98.65           H  
ATOM   2450  HB3 PHE A 159       0.937 -15.711  -1.451  1.00 98.65           H  
ATOM   2451  O   PHE A 159       3.883 -15.950  -1.822  1.00 98.65           O  
ATOM   2452  CG  PHE A 159      -0.219 -16.628   0.087  1.00 98.65           C  
ATOM   2453  CD1 PHE A 159      -0.901 -17.825   0.375  1.00 98.65           C  
ATOM   2454  HD1 PHE A 159      -0.616 -18.744  -0.115  1.00 98.65           H  
ATOM   2455  CD2 PHE A 159      -0.619 -15.429   0.706  1.00 98.65           C  
ATOM   2456  HD2 PHE A 159      -0.113 -14.504   0.472  1.00 98.65           H  
ATOM   2457  CE1 PHE A 159      -1.970 -17.824   1.287  1.00 98.65           C  
ATOM   2458  HE1 PHE A 159      -2.509 -18.740   1.482  1.00 98.65           H  
ATOM   2459  CE2 PHE A 159      -1.673 -15.434   1.632  1.00 98.65           C  
ATOM   2460  HE2 PHE A 159      -1.980 -14.515   2.108  1.00 98.65           H  
ATOM   2461  CZ  PHE A 159      -2.352 -16.629   1.920  1.00 98.65           C  
ATOM   2462  HZ  PHE A 159      -3.185 -16.621   2.606  1.00 98.65           H  
ATOM   2463  N   LYS A 160       3.732 -18.184  -1.591  1.00 98.81           N  
ATOM   2464  H   LYS A 160       3.252 -18.927  -1.104  1.00 98.81           H  
ATOM   2465  CA  LYS A 160       4.364 -18.506  -2.876  1.00 98.81           C  
ATOM   2466  HA  LYS A 160       5.164 -17.793  -3.077  1.00 98.81           H  
ATOM   2467  C   LYS A 160       3.344 -18.325  -3.989  1.00 98.81           C  
ATOM   2468  CB  LYS A 160       4.919 -19.939  -2.898  1.00 98.81           C  
ATOM   2469  HB2 LYS A 160       4.113 -20.638  -2.677  1.00 98.81           H  
ATOM   2470  HB3 LYS A 160       5.271 -20.157  -3.906  1.00 98.81           H  
ATOM   2471  O   LYS A 160       2.176 -18.668  -3.800  1.00 98.81           O  
ATOM   2472  CG  LYS A 160       6.081 -20.184  -1.925  1.00 98.81           C  
ATOM   2473  HG2 LYS A 160       6.444 -21.201  -2.077  1.00 98.81           H  
ATOM   2474  HG3 LYS A 160       5.725 -20.096  -0.899  1.00 98.81           H  
ATOM   2475  CD  LYS A 160       7.233 -19.196  -2.156  1.00 98.81           C  
ATOM   2476  HD2 LYS A 160       7.475 -19.162  -3.219  1.00 98.81           H  
ATOM   2477  HD3 LYS A 160       6.916 -18.204  -1.834  1.00 98.81           H  
ATOM   2478  CE  LYS A 160       8.479 -19.591  -1.365  1.00 98.81           C  
ATOM   2479  HE2 LYS A 160       8.199 -19.756  -0.324  1.00 98.81           H  
ATOM   2480  HE3 LYS A 160       8.865 -20.524  -1.777  1.00 98.81           H  
ATOM   2481  NZ  LYS A 160       9.503 -18.521  -1.450  1.00 98.81           N  
ATOM   2482  HZ1 LYS A 160       9.213 -17.713  -0.917  1.00 98.81           H  
ATOM   2483  HZ2 LYS A 160       9.629 -18.213  -2.403  1.00 98.81           H  
ATOM   2484  HZ3 LYS A 160      10.387 -18.808  -1.055  1.00 98.81           H  
ATOM   2485  N   VAL A 161       3.782 -17.798  -5.125  1.00 98.67           N  
ATOM   2486  H   VAL A 161       4.762 -17.570  -5.216  1.00 98.67           H  
ATOM   2487  CA  VAL A 161       2.897 -17.459  -6.243  1.00 98.67           C  
ATOM   2488  HA  VAL A 161       1.968 -18.014  -6.114  1.00 98.67           H  
ATOM   2489  C   VAL A 161       3.475 -17.890  -7.582  1.00 98.67           C  
ATOM   2490  CB  VAL A 161       2.544 -15.955  -6.268  1.00 98.67           C  
ATOM   2491  HB  VAL A 161       1.864 -15.777  -7.101  1.00 98.67           H  
ATOM   2492  O   VAL A 161       4.691 -17.857  -7.760  1.00 98.67           O  
ATOM   2493  CG1 VAL A 161       1.834 -15.528  -4.983  1.00 98.67           C  
ATOM   2494 HG11 VAL A 161       1.448 -14.515  -5.099  1.00 98.67           H  
ATOM   2495 HG12 VAL A 161       2.521 -15.558  -4.137  1.00 98.67           H  
ATOM   2496 HG13 VAL A 161       1.003 -16.207  -4.795  1.00 98.67           H  
ATOM   2497  CG2 VAL A 161       3.758 -15.030  -6.433  1.00 98.67           C  
ATOM   2498 HG21 VAL A 161       3.422 -13.994  -6.473  1.00 98.67           H  
ATOM   2499 HG22 VAL A 161       4.282 -15.256  -7.362  1.00 98.67           H  
ATOM   2500 HG23 VAL A 161       4.441 -15.147  -5.593  1.00 98.67           H  
ATOM   2501  N   THR A 162       2.602 -18.222  -8.532  1.00 98.71           N  
ATOM   2502  H   THR A 162       1.623 -18.272  -8.288  1.00 98.71           H  
ATOM   2503  CA  THR A 162       2.923 -18.151  -9.967  1.00 98.71           C  
ATOM   2504  HA  THR A 162       4.004 -18.192 -10.102  1.00 98.71           H  
ATOM   2505  C   THR A 162       2.429 -16.829 -10.537  1.00 98.71           C  
ATOM   2506  CB  THR A 162       2.317 -19.289 -10.797  1.00 98.71           C  
ATOM   2507  HB  THR A 162       2.523 -19.083 -11.847  1.00 98.71           H  
ATOM   2508  O   THR A 162       1.369 -16.336 -10.137  1.00 98.71           O  
ATOM   2509  CG2 THR A 162       2.887 -20.667 -10.478  1.00 98.71           C  
ATOM   2510 HG21 THR A 162       2.185 -21.245  -9.876  1.00 98.71           H  
ATOM   2511 HG22 THR A 162       3.841 -20.582  -9.957  1.00 98.71           H  
ATOM   2512 HG23 THR A 162       3.052 -21.207 -11.410  1.00 98.71           H  
ATOM   2513  OG1 THR A 162       0.920 -19.338 -10.616  1.00 98.71           O  
ATOM   2514  HG1 THR A 162       0.550 -18.536 -10.991  1.00 98.71           H  
ATOM   2515  N   LEU A 163       3.175 -16.287 -11.494  1.00 98.20           N  
ATOM   2516  H   LEU A 163       4.016 -16.767 -11.782  1.00 98.20           H  
ATOM   2517  CA  LEU A 163       2.941 -14.983 -12.099  1.00 98.20           C  
ATOM   2518  HA  LEU A 163       2.102 -14.490 -11.608  1.00 98.20           H  
ATOM   2519  C   LEU A 163       2.597 -15.139 -13.577  1.00 98.20           C  
ATOM   2520  CB  LEU A 163       4.197 -14.115 -11.918  1.00 98.20           C  
ATOM   2521  HB2 LEU A 163       5.010 -14.571 -12.484  1.00 98.20           H  
ATOM   2522  HB3 LEU A 163       4.007 -13.129 -12.342  1.00 98.20           H  
ATOM   2523  O   LEU A 163       3.295 -15.825 -14.324  1.00 98.20           O  
ATOM   2524  CG  LEU A 163       4.658 -13.960 -10.460  1.00 98.20           C  
ATOM   2525  HG  LEU A 163       4.844 -14.937 -10.013  1.00 98.20           H  
ATOM   2526  CD1 LEU A 163       5.960 -13.178 -10.410  1.00 98.20           C  
ATOM   2527 HD11 LEU A 163       6.728 -13.707 -10.973  1.00 98.20           H  
ATOM   2528 HD12 LEU A 163       6.279 -13.088  -9.372  1.00 98.20           H  
ATOM   2529 HD13 LEU A 163       5.819 -12.187 -10.842  1.00 98.20           H  
ATOM   2530  CD2 LEU A 163       3.625 -13.222  -9.618  1.00 98.20           C  
ATOM   2531 HD21 LEU A 163       3.387 -12.266 -10.084  1.00 98.20           H  
ATOM   2532 HD22 LEU A 163       4.016 -13.041  -8.616  1.00 98.20           H  
ATOM   2533 HD23 LEU A 163       2.719 -13.822  -9.534  1.00 98.20           H  
ATOM   2534  N   GLU A 164       1.543 -14.461 -14.004  1.00 95.77           N  
ATOM   2535  H   GLU A 164       0.967 -13.983 -13.326  1.00 95.77           H  
ATOM   2536  CA  GLU A 164       1.150 -14.337 -15.406  1.00 95.77           C  
ATOM   2537  HA  GLU A 164       1.925 -14.745 -16.055  1.00 95.77           H  
ATOM   2538  C   GLU A 164       0.985 -12.855 -15.730  1.00 95.77           C  
ATOM   2539  CB  GLU A 164      -0.131 -15.147 -15.628  1.00 95.77           C  
ATOM   2540  HB2 GLU A 164      -0.908 -14.762 -14.968  1.00 95.77           H  
ATOM   2541  HB3 GLU A 164       0.067 -16.179 -15.337  1.00 95.77           H  
ATOM   2542  O   GLU A 164       0.378 -12.114 -14.960  1.00 95.77           O  
ATOM   2543  CG  GLU A 164      -0.657 -15.144 -17.067  1.00 95.77           C  
ATOM   2544  HG2 GLU A 164      -0.793 -14.117 -17.406  1.00 95.77           H  
ATOM   2545  HG3 GLU A 164       0.070 -15.636 -17.712  1.00 95.77           H  
ATOM   2546  CD  GLU A 164      -2.000 -15.890 -17.098  1.00 95.77           C  
ATOM   2547  OE1 GLU A 164      -3.058 -15.218 -17.131  1.00 95.77           O  
ATOM   2548  OE2 GLU A 164      -1.987 -17.129 -16.911  1.00 95.77           O  
ATOM   2549  N   ASN A 165       1.556 -12.394 -16.836  1.00 92.75           N  
ATOM   2550  H   ASN A 165       1.998 -13.049 -17.465  1.00 92.75           H  
ATOM   2551  CA  ASN A 165       1.397 -11.018 -17.277  1.00 92.75           C  
ATOM   2552  HA  ASN A 165       1.536 -10.349 -16.429  1.00 92.75           H  
ATOM   2553  C   ASN A 165      -0.035 -10.819 -17.791  1.00 92.75           C  
ATOM   2554  CB  ASN A 165       2.487 -10.723 -18.314  1.00 92.75           C  
ATOM   2555  HB2 ASN A 165       2.443 -11.477 -19.099  1.00 92.75           H  
ATOM   2556  HB3 ASN A 165       3.468 -10.785 -17.841  1.00 92.75           H  
ATOM   2557  O   ASN A 165      -0.488 -11.554 -18.661  1.00 92.75           O  
ATOM   2558  CG  ASN A 165       2.326  -9.355 -18.938  1.00 92.75           C  
ATOM   2559  ND2 ASN A 165       3.194  -8.416 -18.666  1.00 92.75           N  
ATOM   2560 HD21 ASN A 165       3.963  -8.579 -18.033  1.00 92.75           H  
ATOM   2561 HD22 ASN A 165       3.019  -7.518 -19.093  1.00 92.75           H  
ATOM   2562  OD1 ASN A 165       1.415  -9.123 -19.706  1.00 92.75           O  
ATOM   2563  N   VAL A 166      -0.738  -9.816 -17.264  1.00 89.40           N  
ATOM   2564  H   VAL A 166      -0.285  -9.217 -16.587  1.00 89.40           H  
ATOM   2565  CA  VAL A 166      -2.165  -9.583 -17.547  1.00 89.40           C  
ATOM   2566  HA  VAL A 166      -2.717 -10.504 -17.358  1.00 89.40           H  
ATOM   2567  C   VAL A 166      -2.418  -9.219 -19.012  1.00 89.40           C  
ATOM   2568  CB  VAL A 166      -2.706  -8.482 -16.609  1.00 89.40           C  
ATOM   2569  HB  VAL A 166      -2.053  -7.612 -16.676  1.00 89.40           H  
ATOM   2570  O   VAL A 166      -3.461  -9.559 -19.556  1.00 89.40           O  
ATOM   2571  CG1 VAL A 166      -4.135  -8.026 -16.934  1.00 89.40           C  
ATOM   2572 HG11 VAL A 166      -4.484  -7.323 -16.178  1.00 89.40           H  
ATOM   2573 HG12 VAL A 166      -4.155  -7.519 -17.898  1.00 89.40           H  
ATOM   2574 HG13 VAL A 166      -4.803  -8.887 -16.969  1.00 89.40           H  
ATOM   2575  CG2 VAL A 166      -2.715  -8.974 -15.155  1.00 89.40           C  
ATOM   2576 HG21 VAL A 166      -3.001  -8.160 -14.488  1.00 89.40           H  
ATOM   2577 HG22 VAL A 166      -1.720  -9.320 -14.876  1.00 89.40           H  
ATOM   2578 HG23 VAL A 166      -3.419  -9.799 -15.045  1.00 89.40           H  
ATOM   2579  N   GLU A 167      -1.478  -8.531 -19.658  1.00 87.03           N  
ATOM   2580  H   GLU A 167      -0.605  -8.344 -19.186  1.00 87.03           H  
ATOM   2581  CA  GLU A 167      -1.639  -8.008 -21.021  1.00 87.03           C  
ATOM   2582  HA  GLU A 167      -2.669  -7.686 -21.178  1.00 87.03           H  
ATOM   2583  C   GLU A 167      -1.318  -9.053 -22.093  1.00 87.03           C  
ATOM   2584  CB  GLU A 167      -0.704  -6.801 -21.193  1.00 87.03           C  
ATOM   2585  HB2 GLU A 167      -0.711  -6.481 -22.235  1.00 87.03           H  
ATOM   2586  HB3 GLU A 167       0.307  -7.125 -20.946  1.00 87.03           H  
ATOM   2587  O   GLU A 167      -1.922  -9.064 -23.163  1.00 87.03           O  
ATOM   2588  CG  GLU A 167      -1.100  -5.603 -20.311  1.00 87.03           C  
ATOM   2589  HG2 GLU A 167      -1.507  -5.963 -19.366  1.00 87.03           H  
ATOM   2590  HG3 GLU A 167      -1.891  -5.047 -20.813  1.00 87.03           H  
ATOM   2591  CD  GLU A 167       0.073  -4.664 -19.989  1.00 87.03           C  
ATOM   2592  OE1 GLU A 167      -0.094  -3.874 -19.029  1.00 87.03           O  
ATOM   2593  OE2 GLU A 167       1.130  -4.763 -20.655  1.00 87.03           O  
ATOM   2594  N   THR A 168      -0.342  -9.918 -21.819  1.00 92.21           N  
ATOM   2595  H   THR A 168       0.095  -9.833 -20.912  1.00 92.21           H  
ATOM   2596  CA  THR A 168       0.177 -10.910 -22.774  1.00 92.21           C  
ATOM   2597  HA  THR A 168      -0.211 -10.685 -23.768  1.00 92.21           H  
ATOM   2598  C   THR A 168      -0.262 -12.335 -22.467  1.00 92.21           C  
ATOM   2599  CB  THR A 168       1.710 -10.862 -22.855  1.00 92.21           C  
ATOM   2600  HB  THR A 168       2.055 -11.611 -23.567  1.00 92.21           H  
ATOM   2601  O   THR A 168      -0.018 -13.220 -23.284  1.00 92.21           O  
ATOM   2602  CG2 THR A 168       2.245  -9.498 -23.287  1.00 92.21           C  
ATOM   2603 HG21 THR A 168       3.330  -9.546 -23.379  1.00 92.21           H  
ATOM   2604 HG22 THR A 168       1.815  -9.228 -24.252  1.00 92.21           H  
ATOM   2605 HG23 THR A 168       1.982  -8.732 -22.557  1.00 92.21           H  
ATOM   2606  OG1 THR A 168       2.276 -11.130 -21.599  1.00 92.21           O  
ATOM   2607  HG1 THR A 168       2.001 -10.402 -21.036  1.00 92.21           H  
ATOM   2608  N   GLU A 169      -0.849 -12.568 -21.289  1.00 91.68           N  
ATOM   2609  H   GLU A 169      -1.022 -11.782 -20.677  1.00 91.68           H  
ATOM   2610  CA  GLU A 169      -1.183 -13.890 -20.737  1.00 91.68           C  
ATOM   2611  HA  GLU A 169      -1.530 -13.734 -19.715  1.00 91.68           H  
ATOM   2612  C   GLU A 169       0.040 -14.824 -20.618  1.00 91.68           C  
ATOM   2613  CB  GLU A 169      -2.363 -14.516 -21.502  1.00 91.68           C  
ATOM   2614  HB2 GLU A 169      -2.049 -14.737 -22.522  1.00 91.68           H  
ATOM   2615  HB3 GLU A 169      -2.632 -15.454 -21.017  1.00 91.68           H  
ATOM   2616  O   GLU A 169      -0.077 -16.035 -20.425  1.00 91.68           O  
ATOM   2617  CG  GLU A 169      -3.612 -13.613 -21.536  1.00 91.68           C  
ATOM   2618  HG2 GLU A 169      -3.932 -13.424 -20.511  1.00 91.68           H  
ATOM   2619  HG3 GLU A 169      -3.357 -12.656 -21.991  1.00 91.68           H  
ATOM   2620  CD  GLU A 169      -4.783 -14.219 -22.332  1.00 91.68           C  
ATOM   2621  OE1 GLU A 169      -5.864 -13.584 -22.351  1.00 91.68           O  
ATOM   2622  OE2 GLU A 169      -4.622 -15.307 -22.937  1.00 91.68           O  
ATOM   2623  N   ALA A 170       1.252 -14.272 -20.736  1.00 96.34           N  
ATOM   2624  H   ALA A 170       1.305 -13.276 -20.898  1.00 96.34           H  
ATOM   2625  CA  ALA A 170       2.483 -15.035 -20.669  1.00 96.34           C  
ATOM   2626  HA  ALA A 170       2.322 -15.984 -21.180  1.00 96.34           H  
ATOM   2627  C   ALA A 170       2.853 -15.327 -19.213  1.00 96.34           C  
ATOM   2628  CB  ALA A 170       3.595 -14.285 -21.410  1.00 96.34           C  
ATOM   2629  HB1 ALA A 170       3.798 -13.339 -20.909  1.00 96.34           H  
ATOM   2630  HB2 ALA A 170       4.504 -14.886 -21.415  1.00 96.34           H  
ATOM   2631  HB3 ALA A 170       3.284 -14.087 -22.435  1.00 96.34           H  
ATOM   2632  O   ALA A 170       2.803 -14.448 -18.350  1.00 96.34           O  
ATOM   2633  N   ASN A 171       3.301 -16.552 -18.945  1.00 97.13           N  
ATOM   2634  H   ASN A 171       3.319 -17.237 -19.687  1.00 97.13           H  
ATOM   2635  CA  ASN A 171       3.884 -16.885 -17.653  1.00 97.13           C  
ATOM   2636  HA  ASN A 171       3.180 -16.589 -16.876  1.00 97.13           H  
ATOM   2637  C   ASN A 171       5.192 -16.099 -17.443  1.00 97.13           C  
ATOM   2638  CB  ASN A 171       4.090 -18.403 -17.568  1.00 97.13           C  
ATOM   2639  HB2 ASN A 171       3.157 -18.914 -17.805  1.00 97.13           H  
ATOM   2640  HB3 ASN A 171       4.855 -18.710 -18.282  1.00 97.13           H  
ATOM   2641  O   ASN A 171       6.069 -16.104 -18.307  1.00 97.13           O  
ATOM   2642  CG  ASN A 171       4.537 -18.806 -16.179  1.00 97.13           C  
ATOM   2643  ND2 ASN A 171       3.621 -19.096 -15.289  1.00 97.13           N  
ATOM   2644 HD21 ASN A 171       3.959 -19.251 -14.350  1.00 97.13           H  
ATOM   2645 HD22 ASN A 171       2.643 -18.966 -15.502  1.00 97.13           H  
ATOM   2646  OD1 ASN A 171       5.711 -18.824 -15.863  1.00 97.13           O  
ATOM   2647  N   VAL A 172       5.316 -15.448 -16.285  1.00 96.09           N  
ATOM   2648  H   VAL A 172       4.544 -15.502 -15.636  1.00 96.09           H  
ATOM   2649  CA  VAL A 172       6.478 -14.630 -15.878  1.00 96.09           C  
ATOM   2650  HA  VAL A 172       7.143 -14.533 -16.736  1.00 96.09           H  
ATOM   2651  C   VAL A 172       7.291 -15.334 -14.778  1.00 96.09           C  
ATOM   2652  CB  VAL A 172       6.049 -13.200 -15.466  1.00 96.09           C  
ATOM   2653  HB  VAL A 172       5.654 -13.224 -14.450  1.00 96.09           H  
ATOM   2654  O   VAL A 172       8.235 -14.779 -14.232  1.00 96.09           O  
ATOM   2655  CG1 VAL A 172       7.203 -12.187 -15.526  1.00 96.09           C  
ATOM   2656 HG11 VAL A 172       7.622 -12.156 -16.532  1.00 96.09           H  
ATOM   2657 HG12 VAL A 172       6.845 -11.193 -15.258  1.00 96.09           H  
ATOM   2658 HG13 VAL A 172       7.996 -12.452 -14.827  1.00 96.09           H  
ATOM   2659  CG2 VAL A 172       4.959 -12.629 -16.380  1.00 96.09           C  
ATOM   2660 HG21 VAL A 172       4.739 -11.599 -16.098  1.00 96.09           H  
ATOM   2661 HG22 VAL A 172       4.043 -13.209 -16.266  1.00 96.09           H  
ATOM   2662 HG23 VAL A 172       5.282 -12.665 -17.421  1.00 96.09           H  
ATOM   2663  N   GLY A 173       6.945 -16.578 -14.443  1.00 97.48           N  
ATOM   2664  H   GLY A 173       6.199 -17.023 -14.959  1.00 97.48           H  
ATOM   2665  CA  GLY A 173       7.638 -17.392 -13.451  1.00 97.48           C  
ATOM   2666  HA2 GLY A 173       7.704 -18.415 -13.822  1.00 97.48           H  
ATOM   2667  HA3 GLY A 173       8.655 -17.023 -13.319  1.00 97.48           H  
ATOM   2668  C   GLY A 173       6.943 -17.433 -12.094  1.00 97.48           C  
ATOM   2669  O   GLY A 173       5.715 -17.466 -11.991  1.00 97.48           O  
ATOM   2670  N   GLU A 174       7.751 -17.490 -11.041  1.00 98.52           N  
ATOM   2671  H   GLU A 174       8.741 -17.355 -11.188  1.00 98.52           H  
ATOM   2672  CA  GLU A 174       7.311 -17.686  -9.661  1.00 98.52           C  
ATOM   2673  HA  GLU A 174       6.225 -17.609  -9.613  1.00 98.52           H  
ATOM   2674  C   GLU A 174       7.888 -16.609  -8.744  1.00 98.52           C  
ATOM   2675  CB  GLU A 174       7.718 -19.078  -9.148  1.00 98.52           C  
ATOM   2676  HB2 GLU A 174       8.802 -19.174  -9.208  1.00 98.52           H  
ATOM   2677  HB3 GLU A 174       7.423 -19.156  -8.102  1.00 98.52           H  
ATOM   2678  O   GLU A 174       8.875 -15.943  -9.059  1.00 98.52           O  
ATOM   2679  CG  GLU A 174       7.062 -20.232  -9.920  1.00 98.52           C  
ATOM   2680  HG2 GLU A 174       5.982 -20.083  -9.898  1.00 98.52           H  
ATOM   2681  HG3 GLU A 174       7.388 -20.197 -10.959  1.00 98.52           H  
ATOM   2682  CD  GLU A 174       7.397 -21.618  -9.340  1.00 98.52           C  
ATOM   2683  OE1 GLU A 174       6.881 -22.611  -9.900  1.00 98.52           O  
ATOM   2684  OE2 GLU A 174       8.162 -21.695  -8.347  1.00 98.52           O  
ATOM   2685  N   GLY A 175       7.288 -16.463  -7.568  1.00 98.47           N  
ATOM   2686  H   GLY A 175       6.480 -17.034  -7.364  1.00 98.47           H  
ATOM   2687  CA  GLY A 175       7.771 -15.531  -6.565  1.00 98.47           C  
ATOM   2688  HA2 GLY A 175       8.857 -15.593  -6.492  1.00 98.47           H  
ATOM   2689  HA3 GLY A 175       7.512 -14.521  -6.881  1.00 98.47           H  
ATOM   2690  C   GLY A 175       7.180 -15.764  -5.188  1.00 98.47           C  
ATOM   2691  O   GLY A 175       6.575 -16.797  -4.887  1.00 98.47           O  
ATOM   2692  N   GLU A 176       7.353 -14.765  -4.334  1.00 98.68           N  
ATOM   2693  H   GLU A 176       7.903 -13.975  -4.639  1.00 98.68           H  
ATOM   2694  CA  GLU A 176       6.695 -14.690  -3.037  1.00 98.68           C  
ATOM   2695  HA  GLU A 176       5.887 -15.421  -3.013  1.00 98.68           H  
ATOM   2696  C   GLU A 176       6.079 -13.308  -2.844  1.00 98.68           C  
ATOM   2697  CB  GLU A 176       7.694 -15.056  -1.933  1.00 98.68           C  
ATOM   2698  HB2 GLU A 176       8.146 -16.010  -2.203  1.00 98.68           H  
ATOM   2699  HB3 GLU A 176       8.481 -14.303  -1.878  1.00 98.68           H  
ATOM   2700  O   GLU A 176       6.766 -12.293  -2.970  1.00 98.68           O  
ATOM   2701  CG  GLU A 176       7.020 -15.197  -0.560  1.00 98.68           C  
ATOM   2702  HG2 GLU A 176       6.645 -14.224  -0.244  1.00 98.68           H  
ATOM   2703  HG3 GLU A 176       6.173 -15.876  -0.657  1.00 98.68           H  
ATOM   2704  CD  GLU A 176       7.950 -15.770   0.518  1.00 98.68           C  
ATOM   2705  OE1 GLU A 176       7.548 -15.744   1.706  1.00 98.68           O  
ATOM   2706  OE2 GLU A 176       9.001 -16.359   0.154  1.00 98.68           O  
ATOM   2707  N   ILE A 177       4.785 -13.277  -2.530  1.00 98.47           N  
ATOM   2708  H   ILE A 177       4.305 -14.155  -2.394  1.00 98.47           H  
ATOM   2709  CA  ILE A 177       4.057 -12.055  -2.196  1.00 98.47           C  
ATOM   2710  HA  ILE A 177       4.665 -11.208  -2.512  1.00 98.47           H  
ATOM   2711  C   ILE A 177       3.883 -11.971  -0.683  1.00 98.47           C  
ATOM   2712  CB  ILE A 177       2.735 -11.970  -2.984  1.00 98.47           C  
ATOM   2713  HB  ILE A 177       2.968 -12.209  -4.021  1.00 98.47           H  
ATOM   2714  O   ILE A 177       3.496 -12.945  -0.041  1.00 98.47           O  
ATOM   2715  CG1 ILE A 177       2.186 -10.531  -2.949  1.00 98.47           C  
ATOM   2716 HG12 ILE A 177       2.986  -9.835  -3.202  1.00 98.47           H  
ATOM   2717 HG13 ILE A 177       1.823 -10.290  -1.949  1.00 98.47           H  
ATOM   2718  CG2 ILE A 177       1.685 -12.983  -2.491  1.00 98.47           C  
ATOM   2719 HG21 ILE A 177       2.135 -13.972  -2.407  1.00 98.47           H  
ATOM   2720 HG22 ILE A 177       0.861 -13.045  -3.202  1.00 98.47           H  
ATOM   2721 HG23 ILE A 177       1.289 -12.687  -1.520  1.00 98.47           H  
ATOM   2722  CD1 ILE A 177       1.056 -10.332  -3.963  1.00 98.47           C  
ATOM   2723 HD11 ILE A 177       1.409 -10.626  -4.952  1.00 98.47           H  
ATOM   2724 HD12 ILE A 177       0.188 -10.937  -3.704  1.00 98.47           H  
ATOM   2725 HD13 ILE A 177       0.757  -9.284  -3.985  1.00 98.47           H  
ATOM   2726  N   THR A 178       4.181 -10.816  -0.099  1.00 97.51           N  
ATOM   2727  H   THR A 178       4.468 -10.055  -0.698  1.00 97.51           H  
ATOM   2728  CA  THR A 178       4.085 -10.548   1.345  1.00 97.51           C  
ATOM   2729  HA  THR A 178       3.396 -11.257   1.805  1.00 97.51           H  
ATOM   2730  C   THR A 178       3.519  -9.151   1.573  1.00 97.51           C  
ATOM   2731  CB  THR A 178       5.451 -10.689   2.044  1.00 97.51           C  
ATOM   2732  HB  THR A 178       5.330 -10.456   3.102  1.00 97.51           H  
ATOM   2733  O   THR A 178       3.489  -8.335   0.655  1.00 97.51           O  
ATOM   2734  CG2 THR A 178       6.043 -12.092   1.930  1.00 97.51           C  
ATOM   2735 HG21 THR A 178       5.320 -12.833   2.271  1.00 97.51           H  
ATOM   2736 HG22 THR A 178       6.307 -12.302   0.893  1.00 97.51           H  
ATOM   2737 HG23 THR A 178       6.940 -12.162   2.544  1.00 97.51           H  
ATOM   2738  OG1 THR A 178       6.406  -9.808   1.493  1.00 97.51           O  
ATOM   2739  HG1 THR A 178       6.318  -9.868   0.539  1.00 97.51           H  
ATOM   2740  N   ARG A 179       3.070  -8.827   2.787  1.00 96.01           N  
ATOM   2741  H   ARG A 179       3.066  -9.533   3.510  1.00 96.01           H  
ATOM   2742  CA  ARG A 179       2.717  -7.436   3.124  1.00 96.01           C  
ATOM   2743  HA  ARG A 179       1.989  -7.086   2.392  1.00 96.01           H  
ATOM   2744  C   ARG A 179       3.944  -6.512   3.014  1.00 96.01           C  
ATOM   2745  CB  ARG A 179       2.044  -7.379   4.503  1.00 96.01           C  
ATOM   2746  HB2 ARG A 179       1.715  -6.357   4.685  1.00 96.01           H  
ATOM   2747  HB3 ARG A 179       1.164  -8.023   4.498  1.00 96.01           H  
ATOM   2748  O   ARG A 179       5.067  -6.942   3.287  1.00 96.01           O  
ATOM   2749  CG  ARG A 179       2.984  -7.815   5.633  1.00 96.01           C  
ATOM   2750  HG2 ARG A 179       3.877  -7.192   5.600  1.00 96.01           H  
ATOM   2751  HG3 ARG A 179       3.286  -8.855   5.505  1.00 96.01           H  
ATOM   2752  CD  ARG A 179       2.332  -7.636   7.001  1.00 96.01           C  
ATOM   2753  HD2 ARG A 179       3.122  -7.628   7.752  1.00 96.01           H  
ATOM   2754  HD3 ARG A 179       1.809  -6.679   7.022  1.00 96.01           H  
ATOM   2755  NE  ARG A 179       1.397  -8.724   7.316  1.00 96.01           N  
ATOM   2756  HE  ARG A 179       1.268  -9.467   6.644  1.00 96.01           H  
ATOM   2757  NH1 ARG A 179       0.274  -7.734   9.065  1.00 96.01           N  
ATOM   2758 HH11 ARG A 179       0.580  -6.816   8.777  1.00 96.01           H  
ATOM   2759 HH12 ARG A 179      -0.467  -7.753   9.750  1.00 96.01           H  
ATOM   2760  NH2 ARG A 179      -0.057  -9.874   8.610  1.00 96.01           N  
ATOM   2761 HH21 ARG A 179      -0.850  -9.843   9.236  1.00 96.01           H  
ATOM   2762 HH22 ARG A 179      -0.053 -10.530   7.843  1.00 96.01           H  
ATOM   2763  CZ  ARG A 179       0.549  -8.765   8.325  1.00 96.01           C  
ATOM   2764  N   TRP A 180       3.747  -5.241   2.659  1.00 95.86           N  
ATOM   2765  H   TRP A 180       2.806  -4.916   2.488  1.00 95.86           H  
ATOM   2766  CA  TRP A 180       4.822  -4.245   2.743  1.00 95.86           C  
ATOM   2767  HA  TRP A 180       5.755  -4.708   2.423  1.00 95.86           H  
ATOM   2768  C   TRP A 180       5.002  -3.796   4.192  1.00 95.86           C  
ATOM   2769  CB  TRP A 180       4.555  -3.053   1.816  1.00 95.86           C  
ATOM   2770  HB2 TRP A 180       4.465  -3.413   0.792  1.00 95.86           H  
ATOM   2771  HB3 TRP A 180       3.592  -2.622   2.091  1.00 95.86           H  
ATOM   2772  O   TRP A 180       4.042  -3.428   4.866  1.00 95.86           O  
ATOM   2773  CG  TRP A 180       5.575  -1.943   1.833  1.00 95.86           C  
ATOM   2774  CD1 TRP A 180       6.915  -2.052   2.019  1.00 95.86           C  
ATOM   2775  HD1 TRP A 180       7.446  -2.980   2.174  1.00 95.86           H  
ATOM   2776  CD2 TRP A 180       5.335  -0.521   1.598  1.00 95.86           C  
ATOM   2777  CE2 TRP A 180       6.568   0.183   1.695  1.00 95.86           C  
ATOM   2778  CE3 TRP A 180       4.199   0.247   1.285  1.00 95.86           C  
ATOM   2779  HE3 TRP A 180       3.245  -0.251   1.198  1.00 95.86           H  
ATOM   2780  NE1 TRP A 180       7.498  -0.795   1.965  1.00 95.86           N  
ATOM   2781  HE1 TRP A 180       8.490  -0.613   2.023  1.00 95.86           H  
ATOM   2782  CH2 TRP A 180       5.510   2.288   1.127  1.00 95.86           C  
ATOM   2783  HH2 TRP A 180       5.570   3.344   0.912  1.00 95.86           H  
ATOM   2784  CZ2 TRP A 180       6.655   1.570   1.498  1.00 95.86           C  
ATOM   2785  HZ2 TRP A 180       7.598   2.087   1.592  1.00 95.86           H  
ATOM   2786  CZ3 TRP A 180       4.276   1.627   1.035  1.00 95.86           C  
ATOM   2787  HZ3 TRP A 180       3.387   2.173   0.757  1.00 95.86           H  
ATOM   2788  N   ILE A 181       6.238  -3.850   4.681  1.00 94.68           N  
ATOM   2789  H   ILE A 181       6.965  -4.258   4.110  1.00 94.68           H  
ATOM   2790  CA  ILE A 181       6.579  -3.485   6.051  1.00 94.68           C  
ATOM   2791  HA  ILE A 181       5.699  -3.022   6.499  1.00 94.68           H  
ATOM   2792  C   ILE A 181       7.693  -2.433   6.033  1.00 94.68           C  
ATOM   2793  CB  ILE A 181       6.909  -4.720   6.919  1.00 94.68           C  
ATOM   2794  HB  ILE A 181       7.967  -4.973   6.844  1.00 94.68           H  
ATOM   2795  O   ILE A 181       8.880  -2.776   6.100  1.00 94.68           O  
ATOM   2796  CG1 ILE A 181       6.078  -5.975   6.590  1.00 94.68           C  
ATOM   2797 HG12 ILE A 181       6.234  -6.240   5.545  1.00 94.68           H  
ATOM   2798 HG13 ILE A 181       5.023  -5.743   6.737  1.00 94.68           H  
ATOM   2799  CG2 ILE A 181       6.551  -4.302   8.340  1.00 94.68           C  
ATOM   2800 HG21 ILE A 181       5.474  -4.143   8.397  1.00 94.68           H  
ATOM   2801 HG22 ILE A 181       7.024  -3.354   8.598  1.00 94.68           H  
ATOM   2802 HG23 ILE A 181       6.811  -5.097   9.040  1.00 94.68           H  
ATOM   2803  CD1 ILE A 181       6.439  -7.222   7.407  1.00 94.68           C  
ATOM   2804 HD11 ILE A 181       7.511  -7.408   7.342  1.00 94.68           H  
ATOM   2805 HD12 ILE A 181       5.910  -8.082   6.996  1.00 94.68           H  
ATOM   2806 HD13 ILE A 181       6.143  -7.109   8.450  1.00 94.68           H  
ATOM   2807  N   PRO A 182       7.340  -1.145   5.886  1.00 94.30           N  
ATOM   2808  CA  PRO A 182       8.321  -0.075   5.899  1.00 94.30           C  
ATOM   2809  HA  PRO A 182       9.131  -0.313   5.210  1.00 94.30           H  
ATOM   2810  C   PRO A 182       8.915   0.118   7.301  1.00 94.30           C  
ATOM   2811  CB  PRO A 182       7.585   1.157   5.373  1.00 94.30           C  
ATOM   2812  HB2 PRO A 182       7.647   1.178   4.285  1.00 94.30           H  
ATOM   2813  HB3 PRO A 182       7.992   2.079   5.788  1.00 94.30           H  
ATOM   2814  O   PRO A 182       8.280  -0.120   8.335  1.00 94.30           O  
ATOM   2815  CG  PRO A 182       6.136   0.910   5.796  1.00 94.30           C  
ATOM   2816  HG2 PRO A 182       6.000   1.218   6.833  1.00 94.30           H  
ATOM   2817  HG3 PRO A 182       5.430   1.423   5.144  1.00 94.30           H  
ATOM   2818  CD  PRO A 182       5.997  -0.608   5.693  1.00 94.30           C  
ATOM   2819  HD2 PRO A 182       5.637  -0.879   4.700  1.00 94.30           H  
ATOM   2820  HD3 PRO A 182       5.304  -0.965   6.455  1.00 94.30           H  
ATOM   2821  N   GLU A 183      10.164   0.563   7.336  1.00 94.97           N  
ATOM   2822  H   GLU A 183      10.618   0.771   6.458  1.00 94.97           H  
ATOM   2823  CA  GLU A 183      10.836   0.995   8.551  1.00 94.97           C  
ATOM   2824  HA  GLU A 183      10.558   0.323   9.363  1.00 94.97           H  
ATOM   2825  C   GLU A 183      10.376   2.404   8.925  1.00 94.97           C  
ATOM   2826  CB  GLU A 183      12.365   0.943   8.400  1.00 94.97           C  
ATOM   2827  HB2 GLU A 183      12.804   1.311   9.328  1.00 94.97           H  
ATOM   2828  HB3 GLU A 183      12.681   1.599   7.589  1.00 94.97           H  
ATOM   2829  O   GLU A 183      10.414   3.335   8.120  1.00 94.97           O  
ATOM   2830  CG  GLU A 183      12.896  -0.474   8.144  1.00 94.97           C  
ATOM   2831  HG2 GLU A 183      12.380  -1.168   8.808  1.00 94.97           H  
ATOM   2832  HG3 GLU A 183      12.679  -0.770   7.118  1.00 94.97           H  
ATOM   2833  CD  GLU A 183      14.407  -0.561   8.402  1.00 94.97           C  
ATOM   2834  OE1 GLU A 183      14.799  -1.268   9.364  1.00 94.97           O  
ATOM   2835  OE2 GLU A 183      15.211   0.050   7.666  1.00 94.97           O  
ATOM   2836  N   VAL A 184       9.977   2.558  10.182  1.00 95.25           N  
ATOM   2837  H   VAL A 184       9.945   1.746  10.782  1.00 95.25           H  
ATOM   2838  CA  VAL A 184       9.641   3.835  10.799  1.00 95.25           C  
ATOM   2839  HA  VAL A 184       9.519   4.586  10.018  1.00 95.25           H  
ATOM   2840  C   VAL A 184      10.798   4.256  11.692  1.00 95.25           C  
ATOM   2841  CB  VAL A 184       8.311   3.740  11.560  1.00 95.25           C  
ATOM   2842  HB  VAL A 184       8.389   2.991  12.348  1.00 95.25           H  
ATOM   2843  O   VAL A 184      11.193   3.531  12.606  1.00 95.25           O  
ATOM   2844  CG1 VAL A 184       7.926   5.075  12.200  1.00 95.25           C  
ATOM   2845 HG11 VAL A 184       7.009   4.952  12.776  1.00 95.25           H  
ATOM   2846 HG12 VAL A 184       8.710   5.409  12.880  1.00 95.25           H  
ATOM   2847 HG13 VAL A 184       7.764   5.830  11.430  1.00 95.25           H  
ATOM   2848  CG2 VAL A 184       7.197   3.328  10.590  1.00 95.25           C  
ATOM   2849 HG21 VAL A 184       6.222   3.535  11.032  1.00 95.25           H  
ATOM   2850 HG22 VAL A 184       7.277   2.267  10.354  1.00 95.25           H  
ATOM   2851 HG23 VAL A 184       7.274   3.903   9.668  1.00 95.25           H  
ATOM   2852  N   ASP A 185      11.358   5.425  11.412  1.00 93.89           N  
ATOM   2853  H   ASP A 185      10.915   5.990  10.701  1.00 93.89           H  
ATOM   2854  CA  ASP A 185      12.458   6.029  12.148  1.00 93.89           C  
ATOM   2855  HA  ASP A 185      12.976   5.239  12.693  1.00 93.89           H  
ATOM   2856  C   ASP A 185      11.906   7.016  13.180  1.00 93.89           C  
ATOM   2857  CB  ASP A 185      13.466   6.652  11.164  1.00 93.89           C  
ATOM   2858  HB2 ASP A 185      13.149   7.652  10.868  1.00 93.89           H  
ATOM   2859  HB3 ASP A 185      13.510   6.034  10.267  1.00 93.89           H  
ATOM   2860  O   ASP A 185      11.639   8.188  12.893  1.00 93.89           O  
ATOM   2861  CG  ASP A 185      14.877   6.721  11.744  1.00 93.89           C  
ATOM   2862  OD1 ASP A 185      15.040   6.488  12.960  1.00 93.89           O  
ATOM   2863  OD2 ASP A 185      15.840   6.872  10.954  1.00 93.89           O  
ATOM   2864  N   TYR A 186      11.673   6.513  14.391  1.00 91.72           N  
ATOM   2865  H   TYR A 186      11.943   5.558  14.579  1.00 91.72           H  
ATOM   2866  CA  TYR A 186      11.119   7.312  15.474  1.00 91.72           C  
ATOM   2867  HA  TYR A 186      10.250   7.838  15.077  1.00 91.72           H  
ATOM   2868  C   TYR A 186      12.147   8.327  15.969  1.00 91.72           C  
ATOM   2869  CB  TYR A 186      10.643   6.424  16.621  1.00 91.72           C  
ATOM   2870  HB2 TYR A 186      11.436   5.733  16.905  1.00 91.72           H  
ATOM   2871  HB3 TYR A 186      10.433   7.052  17.486  1.00 91.72           H  
ATOM   2872  O   TYR A 186      13.293   7.947  16.240  1.00 91.72           O  
ATOM   2873  CG  TYR A 186       9.389   5.658  16.276  1.00 91.72           C  
ATOM   2874  CD1 TYR A 186       8.135   6.269  16.468  1.00 91.72           C  
ATOM   2875  HD1 TYR A 186       8.070   7.275  16.855  1.00 91.72           H  
ATOM   2876  CD2 TYR A 186       9.475   4.363  15.729  1.00 91.72           C  
ATOM   2877  HD2 TYR A 186      10.439   3.925  15.515  1.00 91.72           H  
ATOM   2878  CE1 TYR A 186       6.957   5.569  16.161  1.00 91.72           C  
ATOM   2879  HE1 TYR A 186       5.994   6.032  16.315  1.00 91.72           H  
ATOM   2880  CE2 TYR A 186       8.295   3.663  15.421  1.00 91.72           C  
ATOM   2881  HE2 TYR A 186       8.319   2.684  14.965  1.00 91.72           H  
ATOM   2882  OH  TYR A 186       5.914   3.552  15.432  1.00 91.72           O  
ATOM   2883  HH  TYR A 186       5.122   4.074  15.580  1.00 91.72           H  
ATOM   2884  CZ  TYR A 186       7.042   4.258  15.659  1.00 91.72           C  
ATOM   2885  N   PRO A 187      11.755   9.603  16.144  1.00 87.69           N  
ATOM   2886  CA  PRO A 187      12.665  10.608  16.655  1.00 87.69           C  
ATOM   2887  HA  PRO A 187      13.509  10.689  15.971  1.00 87.69           H  
ATOM   2888  C   PRO A 187      13.161  10.220  18.053  1.00 87.69           C  
ATOM   2889  CB  PRO A 187      11.880  11.923  16.662  1.00 87.69           C  
ATOM   2890  HB2 PRO A 187      12.004  12.424  15.702  1.00 87.69           H  
ATOM   2891  HB3 PRO A 187      12.179  12.582  17.478  1.00 87.69           H  
ATOM   2892  O   PRO A 187      12.458   9.530  18.801  1.00 87.69           O  
ATOM   2893  CG  PRO A 187      10.431  11.461  16.810  1.00 87.69           C  
ATOM   2894  HG2 PRO A 187       9.729  12.187  16.401  1.00 87.69           H  
ATOM   2895  HG3 PRO A 187      10.214  11.264  17.860  1.00 87.69           H  
ATOM   2896  CD  PRO A 187      10.410  10.150  16.028  1.00 87.69           C  
ATOM   2897  HD2 PRO A 187      10.192  10.347  14.978  1.00 87.69           H  
ATOM   2898  HD3 PRO A 187       9.662   9.479  16.451  1.00 87.69           H  
ATOM   2899  N   PRO A 188      14.368  10.669  18.428  1.00 85.12           N  
ATOM   2900  CA  PRO A 188      14.871  10.449  19.770  1.00 85.12           C  
ATOM   2901  HA  PRO A 188      15.038   9.380  19.903  1.00 85.12           H  
ATOM   2902  C   PRO A 188      13.891  10.993  20.824  1.00 85.12           C  
ATOM   2903  CB  PRO A 188      16.205  11.179  19.827  1.00 85.12           C  
ATOM   2904  HB2 PRO A 188      16.318  11.695  20.780  1.00 85.12           H  
ATOM   2905  HB3 PRO A 188      17.006  10.458  19.657  1.00 85.12           H  
ATOM   2906  O   PRO A 188      13.319  12.067  20.612  1.00 85.12           O  
ATOM   2907  CG  PRO A 188      16.166  12.183  18.679  1.00 85.12           C  
ATOM   2908  HG2 PRO A 188      15.687  13.102  19.017  1.00 85.12           H  
ATOM   2909  HG3 PRO A 188      17.158  12.391  18.279  1.00 85.12           H  
ATOM   2910  CD  PRO A 188      15.276  11.499  17.654  1.00 85.12           C  
ATOM   2911  HD2 PRO A 188      15.880  10.863  17.006  1.00 85.12           H  
ATOM   2912  HD3 PRO A 188      14.749  12.250  17.066  1.00 85.12           H  
ATOM   2913  N   PRO A 189      13.729  10.310  21.974  1.00 76.09           N  
ATOM   2914  CA  PRO A 189      12.922  10.823  23.077  1.00 76.09           C  
ATOM   2915  HA  PRO A 189      11.877  10.845  22.768  1.00 76.09           H  
ATOM   2916  C   PRO A 189      13.380  12.230  23.475  1.00 76.09           C  
ATOM   2917  CB  PRO A 189      13.101   9.830  24.232  1.00 76.09           C  
ATOM   2918  HB2 PRO A 189      12.170   9.679  24.779  1.00 76.09           H  
ATOM   2919  HB3 PRO A 189      13.881  10.179  24.910  1.00 76.09           H  
ATOM   2920  O   PRO A 189      14.588  12.499  23.484  1.00 76.09           O  
ATOM   2921  CG  PRO A 189      13.571   8.545  23.552  1.00 76.09           C  
ATOM   2922  HG2 PRO A 189      14.204   7.946  24.208  1.00 76.09           H  
ATOM   2923  HG3 PRO A 189      12.704   7.969  23.231  1.00 76.09           H  
ATOM   2924  CD  PRO A 189      14.332   9.035  22.324  1.00 76.09           C  
ATOM   2925  HD2 PRO A 189      14.228   8.307  21.520  1.00 76.09           H  
ATOM   2926  HD3 PRO A 189      15.383   9.184  22.570  1.00 76.09           H  
ATOM   2927  N   VAL A 190      12.434  13.114  23.803  1.00 67.53           N  
ATOM   2928  H   VAL A 190      11.477  12.791  23.823  1.00 67.53           H  
ATOM   2929  CA  VAL A 190      12.696  14.456  24.366  1.00 67.53           C  
ATOM   2930  HA  VAL A 190      13.599  14.858  23.907  1.00 67.53           H  
ATOM   2931  C   VAL A 190      12.972  14.360  25.868  1.00 67.53           C  
ATOM   2932  CB  VAL A 190      11.558  15.440  24.051  1.00 67.53           C  
ATOM   2933  HB  VAL A 190      10.656  15.133  24.581  1.00 67.53           H  
ATOM   2934  O   VAL A 190      12.406  13.458  26.512  1.00 67.53           O  
ATOM   2935  CG1 VAL A 190      11.937  16.863  24.480  1.00 67.53           C  
ATOM   2936 HG11 VAL A 190      12.867  17.167  24.000  1.00 67.53           H  
ATOM   2937 HG12 VAL A 190      12.065  16.904  25.562  1.00 67.53           H  
ATOM   2938 HG13 VAL A 190      11.143  17.559  24.208  1.00 67.53           H  
ATOM   2939  CG2 VAL A 190      11.264  15.487  22.544  1.00 67.53           C  
ATOM   2940 HG21 VAL A 190      12.169  15.746  21.995  1.00 67.53           H  
ATOM   2941 HG22 VAL A 190      10.906  14.518  22.197  1.00 67.53           H  
ATOM   2942 HG23 VAL A 190      10.491  16.227  22.338  1.00 67.53           H  
ATOM   2943  OXT VAL A 190      13.857  15.119  26.328  1.00 67.53           O  
TER    2944      VAL A 190                                                       
ATOM   2944  N   SER B   1     -13.814  -2.816 -14.096  1.00 27.47           N  
ATOM   2945  H   SER B   1     -14.033  -3.788 -14.258  1.00 27.47           H  
ATOM   2946  H2  SER B   1     -14.479  -2.215 -14.561  1.00 27.47           H  
ATOM   2947  H3  SER B   1     -12.892  -2.627 -14.464  1.00 27.47           H  
ATOM   2948  CA  SER B   1     -13.799  -2.530 -12.654  1.00 27.47           C  
ATOM   2949  HA  SER B   1     -13.530  -1.479 -12.539  1.00 27.47           H  
ATOM   2950  C   SER B   1     -12.675  -3.308 -11.975  1.00 27.47           C  
ATOM   2951  CB  SER B   1     -15.164  -2.686 -11.995  1.00 27.47           C  
ATOM   2952  HB2 SER B   1     -15.425  -3.738 -11.880  1.00 27.47           H  
ATOM   2953  HB3 SER B   1     -15.921  -2.189 -12.601  1.00 27.47           H  
ATOM   2954  O   SER B   1     -11.696  -2.671 -11.636  1.00 27.47           O  
ATOM   2955  OG  SER B   1     -15.119  -2.052 -10.749  1.00 27.47           O  
ATOM   2956  HG  SER B   1     -14.898  -2.742 -10.119  1.00 27.47           H  
ATOM   2957  N   ILE B   2     -12.716  -4.645 -11.868  1.00 33.18           N  
ATOM   2958  H   ILE B   2     -13.608  -5.115 -11.929  1.00 33.18           H  
ATOM   2959  CA  ILE B   2     -11.600  -5.466 -11.328  1.00 33.18           C  
ATOM   2960  HA  ILE B   2     -11.507  -5.231 -10.268  1.00 33.18           H  
ATOM   2961  C   ILE B   2     -10.226  -5.184 -11.974  1.00 33.18           C  
ATOM   2962  CB  ILE B   2     -11.916  -6.973 -11.461  1.00 33.18           C  
ATOM   2963  HB  ILE B   2     -11.021  -7.523 -11.171  1.00 33.18           H  
ATOM   2964  O   ILE B   2     -10.176  -5.047 -13.188  1.00 33.18           O  
ATOM   2965  CG1 ILE B   2     -12.294  -7.389 -12.906  1.00 33.18           C  
ATOM   2966 HG12 ILE B   2     -11.592  -6.959 -13.621  1.00 33.18           H  
ATOM   2967 HG13 ILE B   2     -13.289  -7.017 -13.149  1.00 33.18           H  
ATOM   2968  CG2 ILE B   2     -13.027  -7.354 -10.471  1.00 33.18           C  
ATOM   2969 HG21 ILE B   2     -12.750  -7.046  -9.462  1.00 33.18           H  
ATOM   2970 HG22 ILE B   2     -13.969  -6.869 -10.722  1.00 33.18           H  
ATOM   2971 HG23 ILE B   2     -13.177  -8.434 -10.453  1.00 33.18           H  
ATOM   2972  CD1 ILE B   2     -12.266  -8.903 -13.135  1.00 33.18           C  
ATOM   2973 HD11 ILE B   2     -12.473  -9.112 -14.185  1.00 33.18           H  
ATOM   2974 HD12 ILE B   2     -11.282  -9.297 -12.885  1.00 33.18           H  
ATOM   2975 HD13 ILE B   2     -13.022  -9.397 -12.525  1.00 33.18           H  
ATOM   2976  N   PHE B   3      -9.153  -5.161 -11.168  1.00 40.83           N  
ATOM   2977  H   PHE B   3      -9.346  -5.400 -10.206  1.00 40.83           H  
ATOM   2978  CA  PHE B   3      -7.901  -4.386 -11.323  1.00 40.83           C  
ATOM   2979  HA  PHE B   3      -8.171  -3.330 -11.355  1.00 40.83           H  
ATOM   2980  C   PHE B   3      -6.980  -4.655 -12.526  1.00 40.83           C  
ATOM   2981  CB  PHE B   3      -7.054  -4.601 -10.066  1.00 40.83           C  
ATOM   2982  HB2 PHE B   3      -6.642  -5.610 -10.057  1.00 40.83           H  
ATOM   2983  HB3 PHE B   3      -6.228  -3.891 -10.083  1.00 40.83           H  
ATOM   2984  O   PHE B   3      -6.008  -5.404 -12.420  1.00 40.83           O  
ATOM   2985  CG  PHE B   3      -7.801  -4.398  -8.790  1.00 40.83           C  
ATOM   2986  CD1 PHE B   3      -7.823  -3.116  -8.227  1.00 40.83           C  
ATOM   2987  HD1 PHE B   3      -7.343  -2.285  -8.723  1.00 40.83           H  
ATOM   2988  CD2 PHE B   3      -8.451  -5.476  -8.150  1.00 40.83           C  
ATOM   2989  HD2 PHE B   3      -8.437  -6.463  -8.589  1.00 40.83           H  
ATOM   2990  CE1 PHE B   3      -8.453  -2.913  -6.987  1.00 40.83           C  
ATOM   2991  HE1 PHE B   3      -8.456  -1.926  -6.549  1.00 40.83           H  
ATOM   2992  CE2 PHE B   3      -9.106  -5.257  -6.921  1.00 40.83           C  
ATOM   2993  HE2 PHE B   3      -9.651  -6.060  -6.447  1.00 40.83           H  
ATOM   2994  CZ  PHE B   3      -9.076  -3.983  -6.320  1.00 40.83           C  
ATOM   2995  HZ  PHE B   3      -9.570  -3.810  -5.375  1.00 40.83           H  
ATOM   2996  N   PRO B   4      -7.118  -3.942 -13.638  1.00 35.27           N  
ATOM   2997  CA  PRO B   4      -6.001  -3.732 -14.545  1.00 35.27           C  
ATOM   2998  HA  PRO B   4      -5.326  -4.586 -14.599  1.00 35.27           H  
ATOM   2999  C   PRO B   4      -5.273  -2.503 -13.964  1.00 35.27           C  
ATOM   3000  CB  PRO B   4      -6.694  -3.510 -15.902  1.00 35.27           C  
ATOM   3001  HB2 PRO B   4      -6.583  -4.396 -16.527  1.00 35.27           H  
ATOM   3002  HB3 PRO B   4      -6.274  -2.647 -16.420  1.00 35.27           H  
ATOM   3003  O   PRO B   4      -5.687  -1.391 -14.250  1.00 35.27           O  
ATOM   3004  CG  PRO B   4      -8.186  -3.287 -15.580  1.00 35.27           C  
ATOM   3005  HG2 PRO B   4      -8.586  -2.423 -16.109  1.00 35.27           H  
ATOM   3006  HG3 PRO B   4      -8.755  -4.186 -15.817  1.00 35.27           H  
ATOM   3007  CD  PRO B   4      -8.182  -3.063 -14.077  1.00 35.27           C  
ATOM   3008  HD2 PRO B   4      -7.917  -2.025 -13.873  1.00 35.27           H  
ATOM   3009  HD3 PRO B   4      -9.162  -3.195 -13.620  1.00 35.27           H  
ATOM   3010  N   ILE B   5      -4.371  -2.690 -12.989  1.00 37.61           N  
ATOM   3011  H   ILE B   5      -3.990  -3.619 -12.887  1.00 37.61           H  
ATOM   3012  CA  ILE B   5      -4.251  -1.800 -11.807  1.00 37.61           C  
ATOM   3013  HA  ILE B   5      -5.226  -1.809 -11.320  1.00 37.61           H  
ATOM   3014  C   ILE B   5      -3.947  -0.328 -12.122  1.00 37.61           C  
ATOM   3015  CB  ILE B   5      -3.239  -2.320 -10.773  1.00 37.61           C  
ATOM   3016  HB  ILE B   5      -2.249  -2.005 -11.103  1.00 37.61           H  
ATOM   3017  O   ILE B   5      -2.816   0.149 -12.058  1.00 37.61           O  
ATOM   3018  CG1 ILE B   5      -3.252  -3.850 -10.730  1.00 37.61           C  
ATOM   3019 HG12 ILE B   5      -4.268  -4.233 -10.830  1.00 37.61           H  
ATOM   3020 HG13 ILE B   5      -2.684  -4.206 -11.589  1.00 37.61           H  
ATOM   3021  CG2 ILE B   5      -3.492  -1.648  -9.418  1.00 37.61           C  
ATOM   3022 HG21 ILE B   5      -4.475  -1.922  -9.037  1.00 37.61           H  
ATOM   3023 HG22 ILE B   5      -2.713  -1.914  -8.703  1.00 37.61           H  
ATOM   3024 HG23 ILE B   5      -3.483  -0.566  -9.547  1.00 37.61           H  
ATOM   3025  CD1 ILE B   5      -2.659  -4.474  -9.503  1.00 37.61           C  
ATOM   3026 HD11 ILE B   5      -3.420  -4.674  -8.749  1.00 37.61           H  
ATOM   3027 HD12 ILE B   5      -1.870  -3.852  -9.081  1.00 37.61           H  
ATOM   3028 HD13 ILE B   5      -2.310  -5.440  -9.869  1.00 37.61           H  
ATOM   3029  N   GLU B   6      -5.003   0.433 -12.355  1.00 39.71           N  
ATOM   3030  H   GLU B   6      -5.871  -0.012 -12.614  1.00 39.71           H  
ATOM   3031  CA  GLU B   6      -5.004   1.868 -12.147  1.00 39.71           C  
ATOM   3032  HA  GLU B   6      -4.155   2.301 -12.676  1.00 39.71           H  
ATOM   3033  C   GLU B   6      -4.818   2.115 -10.639  1.00 39.71           C  
ATOM   3034  CB  GLU B   6      -6.290   2.466 -12.736  1.00 39.71           C  
ATOM   3035  HB2 GLU B   6      -7.142   1.891 -12.373  1.00 39.71           H  
ATOM   3036  HB3 GLU B   6      -6.392   3.498 -12.399  1.00 39.71           H  
ATOM   3037  O   GLU B   6      -5.396   1.419  -9.801  1.00 39.71           O  
ATOM   3038  CG  GLU B   6      -6.250   2.447 -14.280  1.00 39.71           C  
ATOM   3039  HG2 GLU B   6      -5.514   3.179 -14.613  1.00 39.71           H  
ATOM   3040  HG3 GLU B   6      -5.914   1.467 -14.617  1.00 39.71           H  
ATOM   3041  CD  GLU B   6      -7.605   2.740 -14.947  1.00 39.71           C  
ATOM   3042  OE1 GLU B   6      -7.689   2.519 -16.177  1.00 39.71           O  
ATOM   3043  OE2 GLU B   6      -8.573   3.083 -14.226  1.00 39.71           O  
ATOM   3044  N   LYS B   7      -3.917   3.045 -10.302  1.00 38.27           N  
ATOM   3045  H   LYS B   7      -3.499   3.553 -11.068  1.00 38.27           H  
ATOM   3046  CA  LYS B   7      -3.512   3.411  -8.933  1.00 38.27           C  
ATOM   3047  HA  LYS B   7      -3.051   2.538  -8.472  1.00 38.27           H  
ATOM   3048  C   LYS B   7      -4.716   3.767  -8.044  1.00 38.27           C  
ATOM   3049  CB  LYS B   7      -2.495   4.567  -9.048  1.00 38.27           C  
ATOM   3050  HB2 LYS B   7      -2.535   5.238  -8.190  1.00 38.27           H  
ATOM   3051  HB3 LYS B   7      -2.719   5.173  -9.926  1.00 38.27           H  
ATOM   3052  O   LYS B   7      -5.806   4.006  -8.560  1.00 38.27           O  
ATOM   3053  CG  LYS B   7      -1.102   3.957  -9.177  1.00 38.27           C  
ATOM   3054  HG2 LYS B   7      -1.105   3.291 -10.040  1.00 38.27           H  
ATOM   3055  HG3 LYS B   7      -0.901   3.360  -8.287  1.00 38.27           H  
ATOM   3056  CD  LYS B   7       0.020   4.986  -9.346  1.00 38.27           C  
ATOM   3057  HD2 LYS B   7      -0.155   5.597 -10.231  1.00 38.27           H  
ATOM   3058  HD3 LYS B   7       0.119   5.598  -8.449  1.00 38.27           H  
ATOM   3059  CE  LYS B   7       1.223   4.075  -9.537  1.00 38.27           C  
ATOM   3060  HE2 LYS B   7       1.318   3.442  -8.655  1.00 38.27           H  
ATOM   3061  HE3 LYS B   7       1.009   3.382 -10.351  1.00 38.27           H  
ATOM   3062  NZ  LYS B   7       2.522   4.717  -9.803  1.00 38.27           N  
ATOM   3063  HZ1 LYS B   7       2.516   5.200 -10.690  1.00 38.27           H  
ATOM   3064  HZ2 LYS B   7       2.828   5.281  -9.023  1.00 38.27           H  
ATOM   3065  HZ3 LYS B   7       3.139   3.921  -9.882  1.00 38.27           H  
ATOM   3066  N   PRO B   8      -4.536   3.860  -6.706  1.00 35.85           N  
ATOM   3067  CA  PRO B   8      -5.590   4.369  -5.813  1.00 35.85           C  
ATOM   3068  HA  PRO B   8      -6.550   3.882  -5.987  1.00 35.85           H  
ATOM   3069  C   PRO B   8      -5.742   5.883  -6.102  1.00 35.85           C  
ATOM   3070  CB  PRO B   8      -5.028   3.991  -4.441  1.00 35.85           C  
ATOM   3071  HB2 PRO B   8      -4.983   2.906  -4.339  1.00 35.85           H  
ATOM   3072  HB3 PRO B   8      -5.557   4.360  -3.563  1.00 35.85           H  
ATOM   3073  O   PRO B   8      -5.324   6.317  -7.178  1.00 35.85           O  
ATOM   3074  CG  PRO B   8      -3.644   4.552  -4.666  1.00 35.85           C  
ATOM   3075  HG2 PRO B   8      -3.696   5.620  -4.875  1.00 35.85           H  
ATOM   3076  HG3 PRO B   8      -2.976   4.423  -3.814  1.00 35.85           H  
ATOM   3077  CD  PRO B   8      -3.297   3.793  -5.940  1.00 35.85           C  
ATOM   3078  HD2 PRO B   8      -2.436   4.252  -6.425  1.00 35.85           H  
ATOM   3079  HD3 PRO B   8      -3.089   2.752  -5.695  1.00 35.85           H  
ATOM   3080  N   PRO B   9      -6.217   6.747  -5.177  1.00 31.11           N  
ATOM   3081  CA  PRO B   9      -6.693   8.030  -5.601  1.00 31.11           C  
ATOM   3082  HA  PRO B   9      -7.541   7.619  -6.149  1.00 31.11           H  
ATOM   3083  C   PRO B   9      -5.598   8.823  -6.373  1.00 31.11           C  
ATOM   3084  CB  PRO B   9      -7.375   8.776  -4.476  1.00 31.11           C  
ATOM   3085  HB2 PRO B   9      -7.051   9.814  -4.405  1.00 31.11           H  
ATOM   3086  HB3 PRO B   9      -8.459   8.707  -4.576  1.00 31.11           H  
ATOM   3087  O   PRO B   9      -4.530   8.994  -5.848  1.00 31.11           O  
ATOM   3088  CG  PRO B   9      -6.910   7.959  -3.302  1.00 31.11           C  
ATOM   3089  HG2 PRO B   9      -7.684   7.900  -2.536  1.00 31.11           H  
ATOM   3090  HG3 PRO B   9      -5.974   8.398  -2.957  1.00 31.11           H  
ATOM   3091  CD  PRO B   9      -6.563   6.579  -3.794  1.00 31.11           C  
ATOM   3092  HD2 PRO B   9      -7.412   5.904  -3.690  1.00 31.11           H  
ATOM   3093  HD3 PRO B   9      -5.703   6.268  -3.200  1.00 31.11           H  
ATOM   3094  N   LYS B  10      -5.739   9.403  -7.558  1.00 33.20           N  
ATOM   3095  H   LYS B  10      -4.868   9.641  -8.012  1.00 33.20           H  
ATOM   3096  CA  LYS B  10      -6.919  10.126  -7.896  1.00 33.20           C  
ATOM   3097  HA  LYS B  10      -6.966  10.740  -6.997  1.00 33.20           H  
ATOM   3098  C   LYS B  10      -8.065   9.094  -7.783  1.00 33.20           C  
ATOM   3099  CB  LYS B  10      -6.581  11.159  -9.046  1.00 33.20           C  
ATOM   3100  HB2 LYS B  10      -6.493  12.141  -8.582  1.00 33.20           H  
ATOM   3101  HB3 LYS B  10      -5.529  10.965  -9.257  1.00 33.20           H  
ATOM   3102  O   LYS B  10      -7.927   7.948  -8.162  1.00 33.20           O  
ATOM   3103  CG  LYS B  10      -7.116  11.389 -10.480  1.00 33.20           C  
ATOM   3104  HG2 LYS B  10      -7.307  10.415 -10.931  1.00 33.20           H  
ATOM   3105  HG3 LYS B  10      -6.252  11.743 -11.043  1.00 33.20           H  
ATOM   3106  CD  LYS B  10      -8.248  12.372 -10.871  1.00 33.20           C  
ATOM   3107  HD2 LYS B  10      -8.832  11.823 -11.610  1.00 33.20           H  
ATOM   3108  HD3 LYS B  10      -8.884  12.636 -10.027  1.00 33.20           H  
ATOM   3109  CE  LYS B  10      -7.851  13.667 -11.574  1.00 33.20           C  
ATOM   3110  HE2 LYS B  10      -7.035  13.447 -12.262  1.00 33.20           H  
ATOM   3111  HE3 LYS B  10      -7.493  14.385 -10.836  1.00 33.20           H  
ATOM   3112  NZ  LYS B  10      -9.027  14.182 -12.325  1.00 33.20           N  
ATOM   3113  HZ1 LYS B  10      -8.768  14.960 -12.915  1.00 33.20           H  
ATOM   3114  HZ2 LYS B  10      -9.759  14.449 -11.682  1.00 33.20           H  
ATOM   3115  HZ3 LYS B  10      -9.389  13.436 -12.901  1.00 33.20           H  
ATOM   3116  N   THR B  11      -9.247   9.389  -7.323  1.00 29.64           N  
ATOM   3117  H   THR B  11      -9.842   8.598  -7.124  1.00 29.64           H  
ATOM   3118  CA  THR B  11      -9.843  10.473  -8.038  1.00 29.64           C  
ATOM   3119  HA  THR B  11     -10.892  10.479  -7.743  1.00 29.64           H  
ATOM   3120  C   THR B  11      -9.854  10.119  -9.592  1.00 29.64           C  
ATOM   3121  CB  THR B  11      -9.228  11.812  -7.482  1.00 29.64           C  
ATOM   3122  HB  THR B  11      -8.438  12.190  -8.130  1.00 29.64           H  
ATOM   3123  O   THR B  11     -10.531  10.827 -10.318  1.00 29.64           O  
ATOM   3124  CG2 THR B  11     -10.144  12.995  -7.373  1.00 29.64           C  
ATOM   3125 HG21 THR B  11     -10.609  13.183  -8.341  1.00 29.64           H  
ATOM   3126 HG22 THR B  11     -10.936  12.782  -6.654  1.00 29.64           H  
ATOM   3127 HG23 THR B  11      -9.592  13.882  -7.063  1.00 29.64           H  
ATOM   3128  OG1 THR B  11      -8.714  11.715  -6.161  1.00 29.64           O  
ATOM   3129  HG1 THR B  11      -8.683  12.603  -5.800  1.00 29.64           H  
ATOM   3130  N   VAL B  12      -9.220   9.040 -10.149  1.00 25.90           N  
ATOM   3131  H   VAL B  12      -8.541   8.553  -9.582  1.00 25.90           H  
ATOM   3132  CA  VAL B  12      -9.693   8.106 -11.169  1.00 25.90           C  
ATOM   3133  HA  VAL B  12      -9.955   8.697 -12.047  1.00 25.90           H  
ATOM   3134  C   VAL B  12     -10.930   7.441 -10.566  1.00 25.90           C  
ATOM   3135  CB  VAL B  12      -8.669   7.010 -11.624  1.00 25.90           C  
ATOM   3136  HB  VAL B  12      -9.245   6.294 -12.210  1.00 25.90           H  
ATOM   3137  O   VAL B  12     -10.867   6.717  -9.590  1.00 25.90           O  
ATOM   3138  CG1 VAL B  12      -7.618   7.599 -12.571  1.00 25.90           C  
ATOM   3139 HG11 VAL B  12      -7.007   6.792 -12.976  1.00 25.90           H  
ATOM   3140 HG12 VAL B  12      -8.106   8.083 -13.417  1.00 25.90           H  
ATOM   3141 HG13 VAL B  12      -6.976   8.306 -12.046  1.00 25.90           H  
ATOM   3142  CG2 VAL B  12      -7.895   6.200 -10.570  1.00 25.90           C  
ATOM   3143 HG21 VAL B  12      -7.089   6.787 -10.129  1.00 25.90           H  
ATOM   3144 HG22 VAL B  12      -7.445   5.332 -11.051  1.00 25.90           H  
ATOM   3145 HG23 VAL B  12      -8.555   5.830  -9.785  1.00 25.90           H  
ATOM   3146  N   ALA B  13     -12.129   7.842 -10.938  1.00 25.80           N  
ATOM   3147  H   ALA B  13     -12.735   7.911 -10.133  1.00 25.80           H  
ATOM   3148  CA  ALA B  13     -12.829   7.137 -11.999  1.00 25.80           C  
ATOM   3149  HA  ALA B  13     -12.513   6.094 -11.993  1.00 25.80           H  
ATOM   3150  C   ALA B  13     -12.586   7.660 -13.427  1.00 25.80           C  
ATOM   3151  CB  ALA B  13     -14.318   7.181 -11.625  1.00 25.80           C  
ATOM   3152  HB1 ALA B  13     -14.470   6.758 -10.632  1.00 25.80           H  
ATOM   3153  HB2 ALA B  13     -14.683   8.208 -11.644  1.00 25.80           H  
ATOM   3154  HB3 ALA B  13     -14.892   6.587 -12.337  1.00 25.80           H  
ATOM   3155  O   ALA B  13     -13.279   7.234 -14.340  1.00 25.80           O  
ATOM   3156  N   SER B  14     -11.702   8.639 -13.648  1.00 23.18           N  
ATOM   3157  H   SER B  14     -11.238   9.051 -12.851  1.00 23.18           H  
ATOM   3158  CA  SER B  14     -11.538   9.268 -14.964  1.00 23.18           C  
ATOM   3159  HA  SER B  14     -12.550   9.352 -15.360  1.00 23.18           H  
ATOM   3160  C   SER B  14     -10.819   8.463 -16.074  1.00 23.18           C  
ATOM   3161  CB  SER B  14     -11.086  10.728 -14.860  1.00 23.18           C  
ATOM   3162  HB2 SER B  14     -11.936  11.319 -14.516  1.00 23.18           H  
ATOM   3163  HB3 SER B  14     -10.808  11.091 -15.849  1.00 23.18           H  
ATOM   3164  O   SER B  14     -11.524   7.997 -16.963  1.00 23.18           O  
ATOM   3165  OG  SER B  14     -10.019  10.942 -13.950  1.00 23.18           O  
ATOM   3166  HG  SER B  14      -9.356  10.271 -14.133  1.00 23.18           H  
ATOM   3167  N   ILE B  15      -9.475   8.441 -16.155  1.00 22.91           N  
ATOM   3168  H   ILE B  15      -8.924   8.489 -15.310  1.00 22.91           H  
ATOM   3169  CA  ILE B  15      -8.705   7.999 -17.351  1.00 22.91           C  
ATOM   3170  HA  ILE B  15      -9.379   7.572 -18.094  1.00 22.91           H  
ATOM   3171  C   ILE B  15      -7.765   6.865 -16.979  1.00 22.91           C  
ATOM   3172  CB  ILE B  15      -7.870   9.133 -18.005  1.00 22.91           C  
ATOM   3173  HB  ILE B  15      -7.123   9.450 -17.277  1.00 22.91           H  
ATOM   3174  O   ILE B  15      -7.144   7.031 -15.904  1.00 22.91           O  
ATOM   3175  CG1 ILE B  15      -8.735  10.350 -18.382  1.00 22.91           C  
ATOM   3176 HG12 ILE B  15      -9.430  10.070 -19.175  1.00 22.91           H  
ATOM   3177 HG13 ILE B  15      -9.320  10.654 -17.514  1.00 22.91           H  
ATOM   3178  CG2 ILE B  15      -7.131   8.619 -19.262  1.00 22.91           C  
ATOM   3179 HG21 ILE B  15      -6.409   7.853 -18.980  1.00 22.91           H  
ATOM   3180 HG22 ILE B  15      -7.844   8.169 -19.953  1.00 22.91           H  
ATOM   3181 HG23 ILE B  15      -6.567   9.410 -19.757  1.00 22.91           H  
ATOM   3182  CD1 ILE B  15      -7.918  11.573 -18.823  1.00 22.91           C  
ATOM   3183 HD11 ILE B  15      -7.464  11.406 -19.800  1.00 22.91           H  
ATOM   3184 HD12 ILE B  15      -7.144  11.789 -18.087  1.00 22.91           H  
ATOM   3185 HD13 ILE B  15      -8.582  12.435 -18.900  1.00 22.91           H  
ATOM   3186  OXT ILE B  15      -7.610   5.997 -17.859  1.00 22.91           O  
TER    3187      ILE B  15                                                       
END   
