# Supplementary material for: An extended Tudor domain within Vreteno interconnects Gtsf1L and Ago3 for piRNA biogenesis in Bombyx mori
Source: EMBO J. 2023 Nov 20;42(24):e114072. doi: 10.15252/embj.2023114072 (PMC10711660; doi:10.15252/embj.2023114072)
Supplement: Supplementary file 4 — Dataset EV1 [file EMBJ-42-e114072-s007.zip › manuscript_pdb/BmVreteno_AF-eTD2_BmGtsf1L_73_93.pdb]

ATOM      1  N   THR A   1      -9.329 -25.640  -2.160  1.00 88.64           N  
ATOM      2  H   THR A   1      -9.467 -26.600  -1.880  1.00 88.64           H  
ATOM      3  H2  THR A   1     -10.131 -25.327  -2.688  1.00 88.64           H  
ATOM      4  H3  THR A   1      -9.218 -25.050  -1.348  1.00 88.64           H  
ATOM      5  CA  THR A   1      -8.133 -25.565  -3.022  1.00 88.64           C  
ATOM      6  HA  THR A   1      -7.238 -25.751  -2.429  1.00 88.64           H  
ATOM      7  C   THR A   1      -8.071 -24.187  -3.641  1.00 88.64           C  
ATOM      8  CB  THR A   1      -8.210 -26.630  -4.115  1.00 88.64           C  
ATOM      9  HB  THR A   1      -9.016 -26.403  -4.813  1.00 88.64           H  
ATOM     10  O   THR A   1      -9.104 -23.797  -4.183  1.00 88.64           O  
ATOM     11  CG2 THR A   1      -6.910 -26.835  -4.878  1.00 88.64           C  
ATOM     12 HG21 THR A   1      -6.719 -25.959  -5.498  1.00 88.64           H  
ATOM     13 HG22 THR A   1      -6.992 -27.699  -5.537  1.00 88.64           H  
ATOM     14 HG23 THR A   1      -6.078 -26.984  -4.189  1.00 88.64           H  
ATOM     15  OG1 THR A   1      -8.510 -27.836  -3.463  1.00 88.64           O  
ATOM     16  HG1 THR A   1      -8.368 -28.548  -4.091  1.00 88.64           H  
ATOM     17  N   PRO A   2      -6.942 -23.461  -3.530  1.00 93.24           N  
ATOM     18  CA  PRO A   2      -6.696 -22.212  -4.265  1.00 93.24           C  
ATOM     19  HA  PRO A   2      -7.351 -21.428  -3.885  1.00 93.24           H  
ATOM     20  C   PRO A   2      -6.922 -22.378  -5.774  1.00 93.24           C  
ATOM     21  CB  PRO A   2      -5.240 -21.840  -3.964  1.00 93.24           C  
ATOM     22  HB2 PRO A   2      -4.584 -22.269  -4.722  1.00 93.24           H  
ATOM     23  HB3 PRO A   2      -5.103 -20.760  -3.910  1.00 93.24           H  
ATOM     24  O   PRO A   2      -6.891 -23.508  -6.270  1.00 93.24           O  
ATOM     25  CG  PRO A   2      -4.959 -22.510  -2.622  1.00 93.24           C  
ATOM     26  HG2 PRO A   2      -5.348 -21.892  -1.813  1.00 93.24           H  
ATOM     27  HG3 PRO A   2      -3.896 -22.707  -2.480  1.00 93.24           H  
ATOM     28  CD  PRO A   2      -5.769 -23.799  -2.733  1.00 93.24           C  
ATOM     29  HD2 PRO A   2      -5.182 -24.552  -3.259  1.00 93.24           H  
ATOM     30  HD3 PRO A   2      -6.039 -24.150  -1.737  1.00 93.24           H  
ATOM     31  N   GLU A   3      -7.149 -21.290  -6.506  1.00 94.44           N  
ATOM     32  H   GLU A   3      -6.931 -20.385  -6.114  1.00 94.44           H  
ATOM     33  CA  GLU A   3      -7.324 -21.351  -7.963  1.00 94.44           C  
ATOM     34  HA  GLU A   3      -7.983 -22.188  -8.192  1.00 94.44           H  
ATOM     35  C   GLU A   3      -5.993 -21.632  -8.662  1.00 94.44           C  
ATOM     36  CB  GLU A   3      -7.982 -20.064  -8.496  1.00 94.44           C  
ATOM     37  HB2 GLU A   3      -7.265 -19.244  -8.447  1.00 94.44           H  
ATOM     38  HB3 GLU A   3      -8.828 -19.806  -7.860  1.00 94.44           H  
ATOM     39  O   GLU A   3      -5.958 -22.438  -9.588  1.00 94.44           O  
ATOM     40  CG  GLU A   3      -8.479 -20.210  -9.952  1.00 94.44           C  
ATOM     41  HG2 GLU A   3      -8.934 -19.268 -10.256  1.00 94.44           H  
ATOM     42  HG3 GLU A   3      -7.625 -20.390 -10.604  1.00 94.44           H  
ATOM     43  CD  GLU A   3      -9.511 -21.341 -10.119  1.00 94.44           C  
ATOM     44  OE1 GLU A   3      -9.458 -22.109 -11.110  1.00 94.44           O  
ATOM     45  OE2 GLU A   3     -10.339 -21.525  -9.195  1.00 94.44           O  
ATOM     46  N   TRP A   4      -4.880 -21.090  -8.155  1.00 95.74           N  
ATOM     47  H   TRP A   4      -4.975 -20.405  -7.419  1.00 95.74           H  
ATOM     48  CA  TRP A   4      -3.547 -21.345  -8.712  1.00 95.74           C  
ATOM     49  HA  TRP A   4      -3.541 -20.981  -9.740  1.00 95.74           H  
ATOM     50  C   TRP A   4      -3.208 -22.845  -8.783  1.00 95.74           C  
ATOM     51  CB  TRP A   4      -2.510 -20.525  -7.936  1.00 95.74           C  
ATOM     52  HB2 TRP A   4      -2.854 -19.492  -7.897  1.00 95.74           H  
ATOM     53  HB3 TRP A   4      -1.581 -20.529  -8.506  1.00 95.74           H  
ATOM     54  O   TRP A   4      -2.736 -23.318  -9.813  1.00 95.74           O  
ATOM     55  CG  TRP A   4      -2.172 -20.952  -6.541  1.00 95.74           C  
ATOM     56  CD1 TRP A   4      -2.602 -20.351  -5.409  1.00 95.74           C  
ATOM     57  HD1 TRP A   4      -3.271 -19.504  -5.380  1.00 95.74           H  
ATOM     58  CD2 TRP A   4      -1.235 -21.987  -6.112  1.00 95.74           C  
ATOM     59  CE2 TRP A   4      -1.133 -21.935  -4.690  1.00 95.74           C  
ATOM     60  CE3 TRP A   4      -0.444 -22.947  -6.781  1.00 95.74           C  
ATOM     61  HE3 TRP A   4      -0.491 -23.031  -7.856  1.00 95.74           H  
ATOM     62  NE1 TRP A   4      -2.004 -20.939  -4.310  1.00 95.74           N  
ATOM     63  HE1 TRP A   4      -2.092 -20.578  -3.371  1.00 95.74           H  
ATOM     64  CH2 TRP A   4       0.520 -23.697  -4.668  1.00 95.74           C  
ATOM     65  HH2 TRP A   4       1.219 -24.322  -4.132  1.00 95.74           H  
ATOM     66  CZ2 TRP A   4      -0.263 -22.762  -3.972  1.00 95.74           C  
ATOM     67  HZ2 TRP A   4      -0.164 -22.649  -2.902  1.00 95.74           H  
ATOM     68  CZ3 TRP A   4       0.411 -23.805  -6.066  1.00 95.74           C  
ATOM     69  HZ3 TRP A   4       0.993 -24.542  -6.600  1.00 95.74           H  
ATOM     70  N   LYS A   5      -3.581 -23.640  -7.767  1.00 96.11           N  
ATOM     71  H   LYS A   5      -3.962 -23.188  -6.947  1.00 96.11           H  
ATOM     72  CA  LYS A   5      -3.431 -25.112  -7.796  1.00 96.11           C  
ATOM     73  HA  LYS A   5      -2.407 -25.349  -8.086  1.00 96.11           H  
ATOM     74  C   LYS A   5      -4.320 -25.794  -8.843  1.00 96.11           C  
ATOM     75  CB  LYS A   5      -3.685 -25.728  -6.410  1.00 96.11           C  
ATOM     76  HB2 LYS A   5      -4.642 -25.375  -6.024  1.00 96.11           H  
ATOM     77  HB3 LYS A   5      -3.715 -26.813  -6.512  1.00 96.11           H  
ATOM     78  O   LYS A   5      -4.001 -26.886  -9.299  1.00 96.11           O  
ATOM     79  CG  LYS A   5      -2.574 -25.366  -5.424  1.00 96.11           C  
ATOM     80  HG2 LYS A   5      -1.613 -25.550  -5.906  1.00 96.11           H  
ATOM     81  HG3 LYS A   5      -2.658 -24.307  -5.184  1.00 96.11           H  
ATOM     82  CD  LYS A   5      -2.611 -26.183  -4.126  1.00 96.11           C  
ATOM     83  HD2 LYS A   5      -2.378 -27.225  -4.348  1.00 96.11           H  
ATOM     84  HD3 LYS A   5      -3.593 -26.106  -3.659  1.00 96.11           H  
ATOM     85  CE  LYS A   5      -1.541 -25.585  -3.210  1.00 96.11           C  
ATOM     86  HE2 LYS A   5      -0.586 -25.608  -3.736  1.00 96.11           H  
ATOM     87  HE3 LYS A   5      -1.784 -24.538  -3.034  1.00 96.11           H  
ATOM     88  NZ  LYS A   5      -1.403 -26.271  -1.909  1.00 96.11           N  
ATOM     89  HZ1 LYS A   5      -0.862 -27.121  -1.977  1.00 96.11           H  
ATOM     90  HZ2 LYS A   5      -2.295 -26.408  -1.455  1.00 96.11           H  
ATOM     91  HZ3 LYS A   5      -0.937 -25.636  -1.277  1.00 96.11           H  
ATOM     92  N   LYS A   6      -5.445 -25.186  -9.238  1.00 96.42           N  
ATOM     93  H   LYS A   6      -5.614 -24.249  -8.901  1.00 96.42           H  
ATOM     94  CA  LYS A   6      -6.296 -25.695 -10.330  1.00 96.42           C  
ATOM     95  HA  LYS A   6      -6.314 -26.784 -10.289  1.00 96.42           H  
ATOM     96  C   LYS A   6      -5.741 -25.331 -11.708  1.00 96.42           C  
ATOM     97  CB  LYS A   6      -7.738 -25.176 -10.222  1.00 96.42           C  
ATOM     98  HB2 LYS A   6      -7.735 -24.104 -10.419  1.00 96.42           H  
ATOM     99  HB3 LYS A   6      -8.331 -25.651 -11.003  1.00 96.42           H  
ATOM    100  O   LYS A   6      -6.082 -26.018 -12.664  1.00 96.42           O  
ATOM    101  CG  LYS A   6      -8.422 -25.425  -8.871  1.00 96.42           C  
ATOM    102  HG2 LYS A   6      -8.426 -26.490  -8.639  1.00 96.42           H  
ATOM    103  HG3 LYS A   6      -7.863 -24.898  -8.098  1.00 96.42           H  
ATOM    104  CD  LYS A   6      -9.864 -24.895  -8.915  1.00 96.42           C  
ATOM    105  HD2 LYS A   6      -9.915 -24.084  -9.641  1.00 96.42           H  
ATOM    106  HD3 LYS A   6     -10.538 -25.682  -9.252  1.00 96.42           H  
ATOM    107  CE  LYS A   6     -10.312 -24.351  -7.554  1.00 96.42           C  
ATOM    108  HE2 LYS A   6      -9.474 -23.807  -7.119  1.00 96.42           H  
ATOM    109  HE3 LYS A   6     -10.572 -25.177  -6.893  1.00 96.42           H  
ATOM    110  NZ  LYS A   6     -11.445 -23.408  -7.717  1.00 96.42           N  
ATOM    111  HZ1 LYS A   6     -11.140 -22.668  -8.333  1.00 96.42           H  
ATOM    112  HZ2 LYS A   6     -11.686 -22.939  -6.856  1.00 96.42           H  
ATOM    113  HZ3 LYS A   6     -12.250 -23.824  -8.163  1.00 96.42           H  
ATOM    114  N   LEU A   7      -4.936 -24.273 -11.822  1.00 95.98           N  
ATOM    115  H   LEU A   7      -4.762 -23.719 -10.996  1.00 95.98           H  
ATOM    116  CA  LEU A   7      -4.201 -23.916 -13.043  1.00 95.98           C  
ATOM    117  HA  LEU A   7      -4.833 -24.088 -13.914  1.00 95.98           H  
ATOM    118  C   LEU A   7      -2.976 -24.827 -13.216  1.00 95.98           C  
ATOM    119  CB  LEU A   7      -3.818 -22.423 -13.001  1.00 95.98           C  
ATOM    120  HB2 LEU A   7      -3.224 -22.192 -13.886  1.00 95.98           H  
ATOM    121  HB3 LEU A   7      -3.180 -22.249 -12.134  1.00 95.98           H  
ATOM    122  O   LEU A   7      -2.830 -25.453 -14.263  1.00 95.98           O  
ATOM    123  CG  LEU A   7      -5.007 -21.444 -12.940  1.00 95.98           C  
ATOM    124  HG  LEU A   7      -5.627 -21.673 -12.073  1.00 95.98           H  
ATOM    125  CD1 LEU A   7      -4.496 -20.012 -12.791  1.00 95.98           C  
ATOM    126 HD11 LEU A   7      -3.883 -19.929 -11.893  1.00 95.98           H  
ATOM    127 HD12 LEU A   7      -3.893 -19.742 -13.658  1.00 95.98           H  
ATOM    128 HD13 LEU A   7      -5.337 -19.324 -12.707  1.00 95.98           H  
ATOM    129  CD2 LEU A   7      -5.884 -21.515 -14.194  1.00 95.98           C  
ATOM    130 HD21 LEU A   7      -5.279 -21.309 -15.077  1.00 95.98           H  
ATOM    131 HD22 LEU A   7      -6.676 -20.770 -14.123  1.00 95.98           H  
ATOM    132 HD23 LEU A   7      -6.336 -22.503 -14.280  1.00 95.98           H  
ATOM    133  N   GLU A   8      -2.198 -25.012 -12.146  1.00 95.15           N  
ATOM    134  H   GLU A   8      -2.342 -24.404 -11.352  1.00 95.15           H  
ATOM    135  CA  GLU A   8      -1.084 -25.969 -12.050  1.00 95.15           C  
ATOM    136  HA  GLU A   8      -0.283 -25.657 -12.721  1.00 95.15           H  
ATOM    137  C   GLU A   8      -1.520 -27.391 -12.461  1.00 95.15           C  
ATOM    138  CB  GLU A   8      -0.568 -25.916 -10.598  1.00 95.15           C  
ATOM    139  HB2 GLU A   8      -0.330 -24.880 -10.358  1.00 95.15           H  
ATOM    140  HB3 GLU A   8      -1.377 -26.229  -9.938  1.00 95.15           H  
ATOM    141  O   GLU A   8      -0.947 -27.985 -13.372  1.00 95.15           O  
ATOM    142  CG  GLU A   8       0.669 -26.774 -10.292  1.00 95.15           C  
ATOM    143  HG2 GLU A   8       0.429 -27.823 -10.466  1.00 95.15           H  
ATOM    144  HG3 GLU A   8       1.474 -26.492 -10.970  1.00 95.15           H  
ATOM    145  CD  GLU A   8       1.108 -26.584  -8.826  1.00 95.15           C  
ATOM    146  OE1 GLU A   8       2.247 -26.115  -8.591  1.00 95.15           O  
ATOM    147  OE2 GLU A   8       0.281 -26.882  -7.928  1.00 95.15           O  
ATOM    148  N   LEU A   9      -2.618 -27.906 -11.888  1.00 95.54           N  
ATOM    149  H   LEU A   9      -3.028 -27.397 -11.118  1.00 95.54           H  
ATOM    150  CA  LEU A   9      -3.178 -29.225 -12.236  1.00 95.54           C  
ATOM    151  HA  LEU A   9      -2.366 -29.951 -12.208  1.00 95.54           H  
ATOM    152  C   LEU A   9      -3.767 -29.328 -13.658  1.00 95.54           C  
ATOM    153  CB  LEU A   9      -4.244 -29.614 -11.193  1.00 95.54           C  
ATOM    154  HB2 LEU A   9      -4.823 -30.454 -11.576  1.00 95.54           H  
ATOM    155  HB3 LEU A   9      -4.929 -28.774 -11.077  1.00 95.54           H  
ATOM    156  O   LEU A   9      -4.058 -30.438 -14.105  1.00 95.54           O  
ATOM    157  CG  LEU A   9      -3.685 -30.016  -9.816  1.00 95.54           C  
ATOM    158  HG  LEU A   9      -2.999 -29.254  -9.448  1.00 95.54           H  
ATOM    159  CD1 LEU A   9      -4.847 -30.157  -8.826  1.00 95.54           C  
ATOM    160 HD11 LEU A   9      -5.542 -30.921  -9.173  1.00 95.54           H  
ATOM    161 HD12 LEU A   9      -5.362 -29.200  -8.743  1.00 95.54           H  
ATOM    162 HD13 LEU A   9      -4.454 -30.431  -7.847  1.00 95.54           H  
ATOM    163  CD2 LEU A   9      -2.948 -31.357  -9.858  1.00 95.54           C  
ATOM    164 HD21 LEU A   9      -2.619 -31.628  -8.854  1.00 95.54           H  
ATOM    165 HD22 LEU A   9      -3.598 -32.137 -10.256  1.00 95.54           H  
ATOM    166 HD23 LEU A   9      -2.063 -31.271 -10.487  1.00 95.54           H  
ATOM    167  N   LYS A  10      -3.962 -28.209 -14.369  1.00 96.07           N  
ATOM    168  H   LYS A  10      -3.662 -27.338 -13.955  1.00 96.07           H  
ATOM    169  CA  LYS A  10      -4.352 -28.185 -15.793  1.00 96.07           C  
ATOM    170  HA  LYS A  10      -4.853 -29.118 -16.053  1.00 96.07           H  
ATOM    171  C   LYS A  10      -3.146 -28.096 -16.737  1.00 96.07           C  
ATOM    172  CB  LYS A  10      -5.315 -27.016 -16.061  1.00 96.07           C  
ATOM    173  HB2 LYS A  10      -5.404 -26.860 -17.136  1.00 96.07           H  
ATOM    174  HB3 LYS A  10      -4.878 -26.113 -15.635  1.00 96.07           H  
ATOM    175  O   LYS A  10      -3.343 -28.219 -17.942  1.00 96.07           O  
ATOM    176  CG  LYS A  10      -6.732 -27.220 -15.504  1.00 96.07           C  
ATOM    177  HG2 LYS A  10      -6.679 -27.603 -14.485  1.00 96.07           H  
ATOM    178  HG3 LYS A  10      -7.269 -27.944 -16.117  1.00 96.07           H  
ATOM    179  CD  LYS A  10      -7.465 -25.868 -15.523  1.00 96.07           C  
ATOM    180  HD2 LYS A  10      -7.656 -25.576 -16.555  1.00 96.07           H  
ATOM    181  HD3 LYS A  10      -6.816 -25.118 -15.070  1.00 96.07           H  
ATOM    182  CE  LYS A  10      -8.777 -25.908 -14.734  1.00 96.07           C  
ATOM    183  HE2 LYS A  10      -9.500 -26.513 -15.282  1.00 96.07           H  
ATOM    184  HE3 LYS A  10      -8.573 -26.389 -13.778  1.00 96.07           H  
ATOM    185  NZ  LYS A  10      -9.290 -24.531 -14.501  1.00 96.07           N  
ATOM    186  HZ1 LYS A  10      -9.419 -24.038 -15.374  1.00 96.07           H  
ATOM    187  HZ2 LYS A  10      -8.629 -24.001 -13.952  1.00 96.07           H  
ATOM    188  HZ3 LYS A  10     -10.160 -24.532 -13.988  1.00 96.07           H  
ATOM    189  N   GLY A  11      -1.933 -27.877 -16.220  1.00 94.48           N  
ATOM    190  H   GLY A  11      -1.832 -27.810 -15.217  1.00 94.48           H  
ATOM    191  CA  GLY A  11      -0.735 -27.649 -17.033  1.00 94.48           C  
ATOM    192  HA2 GLY A  11      -0.667 -28.412 -17.809  1.00 94.48           H  
ATOM    193  HA3 GLY A  11       0.141 -27.729 -16.390  1.00 94.48           H  
ATOM    194  C   GLY A  11      -0.685 -26.274 -17.711  1.00 94.48           C  
ATOM    195  O   GLY A  11      -0.038 -26.145 -18.743  1.00 94.48           O  
ATOM    196  N   VAL A  12      -1.381 -25.274 -17.158  1.00 95.03           N  
ATOM    197  H   VAL A  12      -1.824 -25.454 -16.268  1.00 95.03           H  
ATOM    198  CA  VAL A  12      -1.282 -23.863 -17.580  1.00 95.03           C  
ATOM    199  HA  VAL A  12      -1.311 -23.795 -18.668  1.00 95.03           H  
ATOM    200  C   VAL A  12       0.060 -23.295 -17.105  1.00 95.03           C  
ATOM    201  CB  VAL A  12      -2.462 -23.059 -16.987  1.00 95.03           C  
ATOM    202  HB  VAL A  12      -2.460 -23.186 -15.904  1.00 95.03           H  
ATOM    203  O   VAL A  12       0.473 -23.612 -15.987  1.00 95.03           O  
ATOM    204  CG1 VAL A  12      -2.406 -21.557 -17.279  1.00 95.03           C  
ATOM    205 HG11 VAL A  12      -2.256 -21.387 -18.345  1.00 95.03           H  
ATOM    206 HG12 VAL A  12      -3.323 -21.064 -16.956  1.00 95.03           H  
ATOM    207 HG13 VAL A  12      -1.575 -21.110 -16.732  1.00 95.03           H  
ATOM    208  CG2 VAL A  12      -3.810 -23.574 -17.514  1.00 95.03           C  
ATOM    209 HG21 VAL A  12      -4.627 -23.017 -17.055  1.00 95.03           H  
ATOM    210 HG22 VAL A  12      -3.926 -24.632 -17.280  1.00 95.03           H  
ATOM    211 HG23 VAL A  12      -3.846 -23.445 -18.596  1.00 95.03           H  
ATOM    212  N   ASP A  13       0.721 -22.439 -17.891  1.00 94.72           N  
ATOM    213  H   ASP A  13       0.354 -22.203 -18.802  1.00 94.72           H  
ATOM    214  CA  ASP A  13       1.885 -21.682 -17.402  1.00 94.72           C  
ATOM    215  HA  ASP A  13       2.412 -22.301 -16.676  1.00 94.72           H  
ATOM    216  C   ASP A  13       1.427 -20.404 -16.672  1.00 94.72           C  
ATOM    217  CB  ASP A  13       2.890 -21.405 -18.535  1.00 94.72           C  
ATOM    218  HB2 ASP A  13       3.010 -22.314 -19.124  1.00 94.72           H  
ATOM    219  HB3 ASP A  13       2.490 -20.631 -19.189  1.00 94.72           H  
ATOM    220  O   ASP A  13       0.484 -19.719 -17.076  1.00 94.72           O  
ATOM    221  CG  ASP A  13       4.274 -20.963 -18.027  1.00 94.72           C  
ATOM    222  OD1 ASP A  13       4.329 -20.036 -17.183  1.00 94.72           O  
ATOM    223  OD2 ASP A  13       5.284 -21.544 -18.477  1.00 94.72           O  
ATOM    224  N   VAL A  14       2.108 -20.043 -15.585  1.00 95.52           N  
ATOM    225  H   VAL A  14       2.978 -20.525 -15.411  1.00 95.52           H  
ATOM    226  CA  VAL A  14       1.830 -18.816 -14.832  1.00 95.52           C  
ATOM    227  HA  VAL A  14       0.793 -18.872 -14.500  1.00 95.52           H  
ATOM    228  C   VAL A  14       1.956 -17.554 -15.701  1.00 95.52           C  
ATOM    229  CB  VAL A  14       2.716 -18.775 -13.574  1.00 95.52           C  
ATOM    230  HB  VAL A  14       2.658 -19.756 -13.101  1.00 95.52           H  
ATOM    231  O   VAL A  14       1.226 -16.586 -15.471  1.00 95.52           O  
ATOM    232  CG1 VAL A  14       4.193 -18.477 -13.864  1.00 95.52           C  
ATOM    233 HG11 VAL A  14       4.768 -18.580 -12.944  1.00 95.52           H  
ATOM    234 HG12 VAL A  14       4.315 -17.466 -14.252  1.00 95.52           H  
ATOM    235 HG13 VAL A  14       4.580 -19.191 -14.591  1.00 95.52           H  
ATOM    236  CG2 VAL A  14       2.192 -17.762 -12.558  1.00 95.52           C  
ATOM    237 HG21 VAL A  14       2.240 -16.753 -12.969  1.00 95.52           H  
ATOM    238 HG22 VAL A  14       2.801 -17.816 -11.655  1.00 95.52           H  
ATOM    239 HG23 VAL A  14       1.161 -18.001 -12.297  1.00 95.52           H  
ATOM    240  N   ILE A  15       2.799 -17.556 -16.744  1.00 94.33           N  
ATOM    241  H   ILE A  15       3.356 -18.383 -16.906  1.00 94.33           H  
ATOM    242  CA  ILE A  15       2.937 -16.412 -17.668  1.00 94.33           C  
ATOM    243  HA  ILE A  15       2.903 -15.507 -17.062  1.00 94.33           H  
ATOM    244  C   ILE A  15       1.778 -16.278 -18.669  1.00 94.33           C  
ATOM    245  CB  ILE A  15       4.304 -16.406 -18.389  1.00 94.33           C  
ATOM    246  HB  ILE A  15       4.410 -15.426 -18.855  1.00 94.33           H  
ATOM    247  O   ILE A  15       1.627 -15.214 -19.269  1.00 94.33           O  
ATOM    248  CG1 ILE A  15       4.382 -17.453 -19.524  1.00 94.33           C  
ATOM    249 HG12 ILE A  15       3.620 -17.228 -20.271  1.00 94.33           H  
ATOM    250 HG13 ILE A  15       4.167 -18.445 -19.127  1.00 94.33           H  
ATOM    251  CG2 ILE A  15       5.447 -16.533 -17.363  1.00 94.33           C  
ATOM    252 HG21 ILE A  15       6.399 -16.278 -17.828  1.00 94.33           H  
ATOM    253 HG22 ILE A  15       5.273 -15.859 -16.524  1.00 94.33           H  
ATOM    254 HG23 ILE A  15       5.501 -17.557 -16.995  1.00 94.33           H  
ATOM    255  CD1 ILE A  15       5.727 -17.502 -20.257  1.00 94.33           C  
ATOM    256 HD11 ILE A  15       5.971 -16.516 -20.653  1.00 94.33           H  
ATOM    257 HD12 ILE A  15       6.515 -17.835 -19.581  1.00 94.33           H  
ATOM    258 HD13 ILE A  15       5.658 -18.212 -21.081  1.00 94.33           H  
ATOM    259  N   GLU A  16       0.956 -17.320 -18.840  1.00 94.17           N  
ATOM    260  H   GLU A  16       1.134 -18.167 -18.320  1.00 94.17           H  
ATOM    261  CA  GLU A  16      -0.264 -17.294 -19.665  1.00 94.17           C  
ATOM    262  HA  GLU A  16      -0.098 -16.656 -20.533  1.00 94.17           H  
ATOM    263  C   GLU A  16      -1.467 -16.710 -18.903  1.00 94.17           C  
ATOM    264  CB  GLU A  16      -0.597 -18.711 -20.169  1.00 94.17           C  
ATOM    265  HB2 GLU A  16      -0.754 -19.359 -19.307  1.00 94.17           H  
ATOM    266  HB3 GLU A  16      -1.529 -18.673 -20.733  1.00 94.17           H  
ATOM    267  O   GLU A  16      -2.527 -16.473 -19.486  1.00 94.17           O  
ATOM    268  CG  GLU A  16       0.485 -19.306 -21.084  1.00 94.17           C  
ATOM    269  HG2 GLU A  16       0.568 -18.675 -21.968  1.00 94.17           H  
ATOM    270  HG3 GLU A  16       1.451 -19.285 -20.578  1.00 94.17           H  
ATOM    271  CD  GLU A  16       0.161 -20.751 -21.501  1.00 94.17           C  
ATOM    272  OE1 GLU A  16       0.365 -21.057 -22.699  1.00 94.17           O  
ATOM    273  OE2 GLU A  16      -0.295 -21.537 -20.633  1.00 94.17           O  
ATOM    274  N   THR A  17      -1.321 -16.465 -17.596  1.00 95.78           N  
ATOM    275  H   THR A  17      -0.421 -16.658 -17.182  1.00 95.78           H  
ATOM    276  CA  THR A  17      -2.373 -15.862 -16.768  1.00 95.78           C  
ATOM    277  HA  THR A  17      -3.314 -16.325 -17.066  1.00 95.78           H  
ATOM    278  C   THR A  17      -2.526 -14.359 -17.026  1.00 95.78           C  
ATOM    279  CB  THR A  17      -2.198 -16.150 -15.269  1.00 95.78           C  
ATOM    280  HB  THR A  17      -3.083 -15.779 -14.753  1.00 95.78           H  
ATOM    281  O   THR A  17      -1.581 -13.658 -17.392  1.00 95.78           O  
ATOM    282  CG2 THR A  17      -2.073 -17.645 -14.968  1.00 95.78           C  
ATOM    283 HG21 THR A  17      -1.994 -17.799 -13.892  1.00 95.78           H  
ATOM    284 HG22 THR A  17      -1.189 -18.062 -15.452  1.00 95.78           H  
ATOM    285 HG23 THR A  17      -2.954 -18.166 -15.342  1.00 95.78           H  
ATOM    286  OG1 THR A  17      -1.084 -15.484 -14.727  1.00 95.78           O  
ATOM    287  HG1 THR A  17      -0.289 -15.912 -15.055  1.00 95.78           H  
ATOM    288  N   GLU A  18      -3.745 -13.855 -16.823  1.00 95.54           N  
ATOM    289  H   GLU A  18      -4.472 -14.479 -16.503  1.00 95.54           H  
ATOM    290  CA  GLU A  18      -4.148 -12.478 -17.123  1.00 95.54           C  
ATOM    291  HA  GLU A  18      -4.162 -12.359 -18.206  1.00 95.54           H  
ATOM    292  C   GLU A  18      -3.203 -11.413 -16.537  1.00 95.54           C  
ATOM    293  CB  GLU A  18      -5.579 -12.288 -16.603  1.00 95.54           C  
ATOM    294  HB2 GLU A  18      -5.586 -12.447 -15.525  1.00 95.54           H  
ATOM    295  HB3 GLU A  18      -6.210 -13.045 -17.070  1.00 95.54           H  
ATOM    296  O   GLU A  18      -2.794 -11.483 -15.375  1.00 95.54           O  
ATOM    297  CG  GLU A  18      -6.161 -10.902 -16.913  1.00 95.54           C  
ATOM    298  HG2 GLU A  18      -5.596 -10.146 -16.367  1.00 95.54           H  
ATOM    299  HG3 GLU A  18      -6.046 -10.710 -17.979  1.00 95.54           H  
ATOM    300  CD  GLU A  18      -7.644 -10.789 -16.527  1.00 95.54           C  
ATOM    301  OE1 GLU A  18      -8.280  -9.832 -17.016  1.00 95.54           O  
ATOM    302  OE2 GLU A  18      -8.127 -11.658 -15.762  1.00 95.54           O  
ATOM    303  N   ARG A  19      -2.870 -10.382 -17.327  1.00 95.93           N  
ATOM    304  H   ARG A  19      -3.284 -10.340 -18.248  1.00 95.93           H  
ATOM    305  CA  ARG A  19      -2.155  -9.195 -16.836  1.00 95.93           C  
ATOM    306  HA  ARG A  19      -1.419  -9.491 -16.088  1.00 95.93           H  
ATOM    307  C   ARG A  19      -3.127  -8.250 -16.147  1.00 95.93           C  
ATOM    308  CB  ARG A  19      -1.387  -8.479 -17.946  1.00 95.93           C  
ATOM    309  HB2 ARG A  19      -1.006  -7.542 -17.541  1.00 95.93           H  
ATOM    310  HB3 ARG A  19      -2.051  -8.251 -18.780  1.00 95.93           H  
ATOM    311  O   ARG A  19      -3.941  -7.597 -16.790  1.00 95.93           O  
ATOM    312  CG  ARG A  19      -0.206  -9.325 -18.427  1.00 95.93           C  
ATOM    313  HG2 ARG A  19       0.341  -9.728 -17.575  1.00 95.93           H  
ATOM    314  HG3 ARG A  19      -0.572 -10.151 -19.037  1.00 95.93           H  
ATOM    315  CD  ARG A  19       0.734  -8.444 -19.245  1.00 95.93           C  
ATOM    316  HD2 ARG A  19       1.126  -7.656 -18.603  1.00 95.93           H  
ATOM    317  HD3 ARG A  19       0.162  -7.994 -20.057  1.00 95.93           H  
ATOM    318  NE  ARG A  19       1.853  -9.238 -19.776  1.00 95.93           N  
ATOM    319  HE  ARG A  19       2.184  -9.980 -19.177  1.00 95.93           H  
ATOM    320  NH1 ARG A  19       2.281  -7.961 -21.631  1.00 95.93           N  
ATOM    321 HH11 ARG A  19       1.619  -7.284 -21.280  1.00 95.93           H  
ATOM    322 HH12 ARG A  19       2.809  -7.789 -22.474  1.00 95.93           H  
ATOM    323  NH2 ARG A  19       3.416  -9.857 -21.296  1.00 95.93           N  
ATOM    324 HH21 ARG A  19       3.937  -9.696 -22.147  1.00 95.93           H  
ATOM    325 HH22 ARG A  19       3.600 -10.675 -20.732  1.00 95.93           H  
ATOM    326  CZ  ARG A  19       2.509  -9.015 -20.895  1.00 95.93           C  
ATOM    327  N   LEU A  20      -3.012  -8.189 -14.828  1.00 96.50           N  
ATOM    328  H   LEU A  20      -2.288  -8.738 -14.387  1.00 96.50           H  
ATOM    329  CA  LEU A  20      -3.894  -7.418 -13.968  1.00 96.50           C  
ATOM    330  HA  LEU A  20      -4.881  -7.345 -14.424  1.00 96.50           H  
ATOM    331  C   LEU A  20      -3.325  -6.004 -13.851  1.00 96.50           C  
ATOM    332  CB  LEU A  20      -4.030  -8.161 -12.627  1.00 96.50           C  
ATOM    333  HB2 LEU A  20      -4.668  -7.579 -11.961  1.00 96.50           H  
ATOM    334  HB3 LEU A  20      -3.042  -8.239 -12.172  1.00 96.50           H  
ATOM    335  O   LEU A  20      -2.409  -5.756 -13.069  1.00 96.50           O  
ATOM    336  CG  LEU A  20      -4.634  -9.571 -12.767  1.00 96.50           C  
ATOM    337  HG  LEU A  20      -4.113 -10.125 -13.547  1.00 96.50           H  
ATOM    338  CD1 LEU A  20      -4.444 -10.345 -11.470  1.00 96.50           C  
ATOM    339 HD11 LEU A  20      -4.838 -11.350 -11.620  1.00 96.50           H  
ATOM    340 HD12 LEU A  20      -3.380 -10.414 -11.241  1.00 96.50           H  
ATOM    341 HD13 LEU A  20      -4.972  -9.853 -10.653  1.00 96.50           H  
ATOM    342  CD2 LEU A  20      -6.125  -9.543 -13.102  1.00 96.50           C  
ATOM    343 HD21 LEU A  20      -6.501 -10.560 -13.211  1.00 96.50           H  
ATOM    344 HD22 LEU A  20      -6.685  -9.037 -12.316  1.00 96.50           H  
ATOM    345 HD23 LEU A  20      -6.294  -9.033 -14.050  1.00 96.50           H  
ATOM    346  N   MET A  21      -3.826  -5.090 -14.679  1.00 92.32           N  
ATOM    347  H   MET A  21      -4.534  -5.372 -15.342  1.00 92.32           H  
ATOM    348  CA  MET A  21      -3.397  -3.691 -14.663  1.00 92.32           C  
ATOM    349  HA  MET A  21      -2.316  -3.660 -14.529  1.00 92.32           H  
ATOM    350  C   MET A  21      -4.028  -2.957 -13.482  1.00 92.32           C  
ATOM    351  CB  MET A  21      -3.725  -2.992 -15.990  1.00 92.32           C  
ATOM    352  HB2 MET A  21      -4.806  -2.952 -16.122  1.00 92.32           H  
ATOM    353  HB3 MET A  21      -3.354  -1.968 -15.948  1.00 92.32           H  
ATOM    354  O   MET A  21      -5.222  -3.108 -13.215  1.00 92.32           O  
ATOM    355  CG  MET A  21      -3.109  -3.695 -17.210  1.00 92.32           C  
ATOM    356  HG2 MET A  21      -3.643  -4.632 -17.369  1.00 92.32           H  
ATOM    357  HG3 MET A  21      -3.284  -3.070 -18.085  1.00 92.32           H  
ATOM    358  SD  MET A  21      -1.333  -4.082 -17.128  1.00 92.32           S  
ATOM    359  CE  MET A  21      -0.626  -2.422 -16.942  1.00 92.32           C  
ATOM    360  HE1 MET A  21      -0.902  -1.798 -17.792  1.00 92.32           H  
ATOM    361  HE2 MET A  21      -0.988  -1.960 -16.023  1.00 92.32           H  
ATOM    362  HE3 MET A  21       0.460  -2.499 -16.891  1.00 92.32           H  
ATOM    363  N   TYR A  22      -3.234  -2.141 -12.792  1.00 90.10           N  
ATOM    364  H   TYR A  22      -2.265  -2.069 -13.068  1.00 90.10           H  
ATOM    365  CA  TYR A  22      -3.629  -1.453 -11.569  1.00 90.10           C  
ATOM    366  HA  TYR A  22      -3.742  -2.186 -10.771  1.00 90.10           H  
ATOM    367  C   TYR A  22      -4.977  -0.732 -11.706  1.00 90.10           C  
ATOM    368  CB  TYR A  22      -2.523  -0.465 -11.172  1.00 90.10           C  
ATOM    369  HB2 TYR A  22      -2.248   0.154 -12.026  1.00 90.10           H  
ATOM    370  HB3 TYR A  22      -1.644  -1.026 -10.855  1.00 90.10           H  
ATOM    371  O   TYR A  22      -5.906  -1.022 -10.958  1.00 90.10           O  
ATOM    372  CG  TYR A  22      -3.006   0.415 -10.050  1.00 90.10           C  
ATOM    373  CD1 TYR A  22      -3.611   1.657 -10.335  1.00 90.10           C  
ATOM    374  HD1 TYR A  22      -3.581   2.062 -11.336  1.00 90.10           H  
ATOM    375  CD2 TYR A  22      -3.052  -0.119  -8.754  1.00 90.10           C  
ATOM    376  HD2 TYR A  22      -2.562  -1.056  -8.534  1.00 90.10           H  
ATOM    377  CE1 TYR A  22      -4.337   2.325  -9.331  1.00 90.10           C  
ATOM    378  HE1 TYR A  22      -4.848   3.255  -9.531  1.00 90.10           H  
ATOM    379  CE2 TYR A  22      -3.773   0.544  -7.753  1.00 90.10           C  
ATOM    380  HE2 TYR A  22      -3.800   0.129  -6.757  1.00 90.10           H  
ATOM    381  OH  TYR A  22      -5.194   2.359  -7.105  1.00 90.10           O  
ATOM    382  HH  TYR A  22      -5.355   1.822  -6.326  1.00 90.10           H  
ATOM    383  CZ  TYR A  22      -4.452   1.743  -8.053  1.00 90.10           C  
ATOM    384  N   GLY A  23      -5.097   0.148 -12.708  1.00 85.64           N  
ATOM    385  H   GLY A  23      -4.300   0.282 -13.313  1.00 85.64           H  
ATOM    386  CA  GLY A  23      -6.258   1.028 -12.891  1.00 85.64           C  
ATOM    387  HA2 GLY A  23      -6.022   1.777 -13.646  1.00 85.64           H  
ATOM    388  HA3 GLY A  23      -6.459   1.540 -11.950  1.00 85.64           H  
ATOM    389  C   GLY A  23      -7.556   0.330 -13.314  1.00 85.64           C  
ATOM    390  O   GLY A  23      -8.537   1.012 -13.587  1.00 85.64           O  
ATOM    391  N   THR A  24      -7.564  -1.003 -13.410  1.00 90.30           N  
ATOM    392  H   THR A  24      -6.701  -1.491 -13.218  1.00 90.30           H  
ATOM    393  CA  THR A  24      -8.748  -1.805 -13.765  1.00 90.30           C  
ATOM    394  HA  THR A  24      -9.643  -1.196 -13.644  1.00 90.30           H  
ATOM    395  C   THR A  24      -8.956  -3.040 -12.887  1.00 90.30           C  
ATOM    396  CB  THR A  24      -8.685  -2.264 -15.232  1.00 90.30           C  
ATOM    397  HB  THR A  24      -9.540  -2.909 -15.438  1.00 90.30           H  
ATOM    398  O   THR A  24     -10.046  -3.601 -12.909  1.00 90.30           O  
ATOM    399  CG2 THR A  24      -8.724  -1.099 -16.220  1.00 90.30           C  
ATOM    400 HG21 THR A  24      -8.772  -1.489 -17.236  1.00 90.30           H  
ATOM    401 HG22 THR A  24      -7.829  -0.485 -16.116  1.00 90.30           H  
ATOM    402 HG23 THR A  24      -9.605  -0.486 -16.028  1.00 90.30           H  
ATOM    403  OG1 THR A  24      -7.498  -2.985 -15.495  1.00 90.30           O  
ATOM    404  HG1 THR A  24      -7.508  -3.780 -14.957  1.00 90.30           H  
ATOM    405  N   ALA A  25      -7.933  -3.501 -12.155  1.00 93.47           N  
ATOM    406  H   ALA A  25      -7.051  -3.011 -12.200  1.00 93.47           H  
ATOM    407  CA  ALA A  25      -7.950  -4.787 -11.447  1.00 93.47           C  
ATOM    408  HA  ALA A  25      -8.928  -5.250 -11.575  1.00 93.47           H  
ATOM    409  C   ALA A  25      -7.740  -4.690  -9.924  1.00 93.47           C  
ATOM    410  CB  ALA A  25      -6.921  -5.713 -12.111  1.00 93.47           C  
ATOM    411  HB1 ALA A  25      -5.916  -5.317 -11.967  1.00 93.47           H  
ATOM    412  HB2 ALA A  25      -7.131  -5.799 -13.177  1.00 93.47           H  
ATOM    413  HB3 ALA A  25      -6.983  -6.703 -11.659  1.00 93.47           H  
ATOM    414  O   ALA A  25      -7.729  -5.726  -9.257  1.00 93.47           O  
ATOM    415  N   LEU A  26      -7.569  -3.486  -9.364  1.00 91.58           N  
ATOM    416  H   LEU A  26      -7.564  -2.663  -9.949  1.00 91.58           H  
ATOM    417  CA  LEU A  26      -7.441  -3.281  -7.920  1.00 91.58           C  
ATOM    418  HA  LEU A  26      -7.826  -4.164  -7.410  1.00 91.58           H  
ATOM    419  C   LEU A  26      -8.261  -2.078  -7.443  1.00 91.58           C  
ATOM    420  CB  LEU A  26      -5.953  -3.135  -7.572  1.00 91.58           C  
ATOM    421  HB2 LEU A  26      -5.429  -4.018  -7.939  1.00 91.58           H  
ATOM    422  HB3 LEU A  26      -5.561  -2.259  -8.088  1.00 91.58           H  
ATOM    423  O   LEU A  26      -7.992  -0.942  -7.818  1.00 91.58           O  
ATOM    424  CG  LEU A  26      -5.663  -3.009  -6.068  1.00 91.58           C  
ATOM    425  HG  LEU A  26      -6.163  -2.130  -5.662  1.00 91.58           H  
ATOM    426  CD1 LEU A  26      -6.087  -4.261  -5.289  1.00 91.58           C  
ATOM    427 HD11 LEU A  26      -5.738  -4.198  -4.259  1.00 91.58           H  
ATOM    428 HD12 LEU A  26      -5.680  -5.156  -5.760  1.00 91.58           H  
ATOM    429 HD13 LEU A  26      -7.175  -4.327  -5.265  1.00 91.58           H  
ATOM    430  CD2 LEU A  26      -4.159  -2.836  -5.882  1.00 91.58           C  
ATOM    431 HD21 LEU A  26      -3.643  -3.772  -6.095  1.00 91.58           H  
ATOM    432 HD22 LEU A  26      -3.787  -2.065  -6.557  1.00 91.58           H  
ATOM    433 HD23 LEU A  26      -3.964  -2.520  -4.857  1.00 91.58           H  
ATOM    434  N   ASP A  27      -9.223  -2.353  -6.567  1.00 92.67           N  
ATOM    435  H   ASP A  27      -9.379  -3.319  -6.316  1.00 92.67           H  
ATOM    436  CA  ASP A  27      -9.988  -1.349  -5.822  1.00 92.67           C  
ATOM    437  HA  ASP A  27      -9.996  -0.418  -6.389  1.00 92.67           H  
ATOM    438  C   ASP A  27      -9.331  -1.069  -4.453  1.00 92.67           C  
ATOM    439  CB  ASP A  27     -11.439  -1.849  -5.702  1.00 92.67           C  
ATOM    440  HB2 ASP A  27     -11.718  -2.339  -6.635  1.00 92.67           H  
ATOM    441  HB3 ASP A  27     -11.497  -2.592  -4.907  1.00 92.67           H  
ATOM    442  O   ASP A  27      -8.390  -1.763  -4.057  1.00 92.67           O  
ATOM    443  CG  ASP A  27     -12.468  -0.741  -5.445  1.00 92.67           C  
ATOM    444  OD1 ASP A  27     -12.050   0.425  -5.262  1.00 92.67           O  
ATOM    445  OD2 ASP A  27     -13.669  -1.085  -5.450  1.00 92.67           O  
ATOM    446  N   TYR A  28      -9.812  -0.072  -3.712  1.00 94.50           N  
ATOM    447  H   TYR A  28     -10.639   0.393  -4.061  1.00 94.50           H  
ATOM    448  CA  TYR A  28      -9.336   0.299  -2.372  1.00 94.50           C  
ATOM    449  HA  TYR A  28      -8.604  -0.434  -2.033  1.00 94.50           H  
ATOM    450  C   TYR A  28     -10.470   0.278  -1.345  1.00 94.50           C  
ATOM    451  CB  TYR A  28      -8.635   1.665  -2.406  1.00 94.50           C  
ATOM    452  HB2 TYR A  28      -9.133   2.311  -3.129  1.00 94.50           H  
ATOM    453  HB3 TYR A  28      -8.731   2.139  -1.429  1.00 94.50           H  
ATOM    454  O   TYR A  28     -11.646   0.356  -1.686  1.00 94.50           O  
ATOM    455  CG  TYR A  28      -7.160   1.571  -2.743  1.00 94.50           C  
ATOM    456  CD1 TYR A  28      -6.185   1.836  -1.760  1.00 94.50           C  
ATOM    457  HD1 TYR A  28      -6.485   2.140  -0.767  1.00 94.50           H  
ATOM    458  CD2 TYR A  28      -6.765   1.142  -4.022  1.00 94.50           C  
ATOM    459  HD2 TYR A  28      -7.509   0.911  -4.771  1.00 94.50           H  
ATOM    460  CE1 TYR A  28      -4.817   1.701  -2.067  1.00 94.50           C  
ATOM    461  HE1 TYR A  28      -4.068   1.914  -1.319  1.00 94.50           H  
ATOM    462  CE2 TYR A  28      -5.405   0.947  -4.306  1.00 94.50           C  
ATOM    463  HE2 TYR A  28      -5.117   0.506  -5.249  1.00 94.50           H  
ATOM    464  OH  TYR A  28      -3.107   1.151  -3.655  1.00 94.50           O  
ATOM    465  HH  TYR A  28      -2.573   1.422  -2.905  1.00 94.50           H  
ATOM    466  CZ  TYR A  28      -4.424   1.264  -3.348  1.00 94.50           C  
ATOM    467  N   ILE A  29     -10.126   0.158  -0.062  1.00 96.70           N  
ATOM    468  H   ILE A  29      -9.148   0.066   0.176  1.00 96.70           H  
ATOM    469  CA  ILE A  29     -11.134   0.205   1.001  1.00 96.70           C  
ATOM    470  HA  ILE A  29     -11.934  -0.477   0.712  1.00 96.70           H  
ATOM    471  C   ILE A  29     -11.773   1.596   1.102  1.00 96.70           C  
ATOM    472  CB  ILE A  29     -10.594  -0.282   2.363  1.00 96.70           C  
ATOM    473  HB  ILE A  29     -11.408  -0.192   3.082  1.00 96.70           H  
ATOM    474  O   ILE A  29     -11.102   2.629   1.024  1.00 96.70           O  
ATOM    475  CG1 ILE A  29      -9.417   0.573   2.886  1.00 96.70           C  
ATOM    476 HG12 ILE A  29      -9.748   1.607   2.976  1.00 96.70           H  
ATOM    477 HG13 ILE A  29      -8.594   0.543   2.172  1.00 96.70           H  
ATOM    478  CG2 ILE A  29     -10.237  -1.775   2.269  1.00 96.70           C  
ATOM    479 HG21 ILE A  29     -10.036  -2.171   3.265  1.00 96.70           H  
ATOM    480 HG22 ILE A  29     -11.076  -2.327   1.846  1.00 96.70           H  
ATOM    481 HG23 ILE A  29      -9.362  -1.916   1.635  1.00 96.70           H  
ATOM    482  CD1 ILE A  29      -8.894   0.151   4.262  1.00 96.70           C  
ATOM    483 HD11 ILE A  29      -8.128   0.858   4.580  1.00 96.70           H  
ATOM    484 HD12 ILE A  29      -9.714   0.151   4.980  1.00 96.70           H  
ATOM    485 HD13 ILE A  29      -8.447  -0.842   4.220  1.00 96.70           H  
ATOM    486  N   GLU A  30     -13.079   1.622   1.358  1.00 95.92           N  
ATOM    487  H   GLU A  30     -13.610   0.764   1.336  1.00 95.92           H  
ATOM    488  CA  GLU A  30     -13.740   2.839   1.819  1.00 95.92           C  
ATOM    489  HA  GLU A  30     -13.454   3.662   1.164  1.00 95.92           H  
ATOM    490  C   GLU A  30     -13.266   3.168   3.240  1.00 95.92           C  
ATOM    491  CB  GLU A  30     -15.269   2.727   1.747  1.00 95.92           C  
ATOM    492  HB2 GLU A  30     -15.706   3.649   2.131  1.00 95.92           H  
ATOM    493  HB3 GLU A  30     -15.594   1.911   2.393  1.00 95.92           H  
ATOM    494  O   GLU A  30     -13.316   2.316   4.136  1.00 95.92           O  
ATOM    495  CG  GLU A  30     -15.815   2.473   0.332  1.00 95.92           C  
ATOM    496  HG2 GLU A  30     -15.465   1.498  -0.005  1.00 95.92           H  
ATOM    497  HG3 GLU A  30     -16.902   2.420   0.398  1.00 95.92           H  
ATOM    498  CD  GLU A  30     -15.439   3.541  -0.709  1.00 95.92           C  
ATOM    499  OE1 GLU A  30     -15.456   3.237  -1.917  1.00 95.92           O  
ATOM    500  OE2 GLU A  30     -15.149   4.710  -0.370  1.00 95.92           O  
ATOM    501  N   LEU A  31     -12.807   4.402   3.463  1.00 97.01           N  
ATOM    502  H   LEU A  31     -12.821   5.064   2.700  1.00 97.01           H  
ATOM    503  CA  LEU A  31     -12.608   4.902   4.822  1.00 97.01           C  
ATOM    504  HA  LEU A  31     -12.136   4.109   5.403  1.00 97.01           H  
ATOM    505  C   LEU A  31     -13.980   5.198   5.458  1.00 97.01           C  
ATOM    506  CB  LEU A  31     -11.679   6.130   4.844  1.00 97.01           C  
ATOM    507  HB2 LEU A  31     -11.616   6.491   5.870  1.00 97.01           H  
ATOM    508  HB3 LEU A  31     -12.135   6.921   4.248  1.00 97.01           H  
ATOM    509  O   LEU A  31     -14.896   5.642   4.762  1.00 97.01           O  
ATOM    510  CG  LEU A  31     -10.250   5.881   4.325  1.00 97.01           C  
ATOM    511  HG  LEU A  31     -10.290   5.648   3.261  1.00 97.01           H  
ATOM    512  CD1 LEU A  31      -9.409   7.139   4.524  1.00 97.01           C  
ATOM    513 HD11 LEU A  31      -8.466   7.027   3.989  1.00 97.01           H  
ATOM    514 HD12 LEU A  31      -9.214   7.309   5.583  1.00 97.01           H  
ATOM    515 HD13 LEU A  31      -9.938   8.002   4.120  1.00 97.01           H  
ATOM    516  CD2 LEU A  31      -9.523   4.739   5.040  1.00 97.01           C  
ATOM    517 HD21 LEU A  31     -10.015   3.794   4.812  1.00 97.01           H  
ATOM    518 HD22 LEU A  31      -9.521   4.918   6.115  1.00 97.01           H  
ATOM    519 HD23 LEU A  31      -8.494   4.680   4.683  1.00 97.01           H  
ATOM    520  N   PRO A  32     -14.161   4.948   6.767  1.00 96.70           N  
ATOM    521  CA  PRO A  32     -15.421   5.239   7.437  1.00 96.70           C  
ATOM    522  HA  PRO A  32     -16.246   4.799   6.876  1.00 96.70           H  
ATOM    523  C   PRO A  32     -15.654   6.752   7.544  1.00 96.70           C  
ATOM    524  CB  PRO A  32     -15.317   4.559   8.805  1.00 96.70           C  
ATOM    525  HB2 PRO A  32     -15.889   5.080   9.573  1.00 96.70           H  
ATOM    526  HB3 PRO A  32     -15.644   3.522   8.721  1.00 96.70           H  
ATOM    527  O   PRO A  32     -14.720   7.552   7.521  1.00 96.70           O  
ATOM    528  CG  PRO A  32     -13.819   4.597   9.092  1.00 96.70           C  
ATOM    529  HG2 PRO A  32     -13.512   3.808   9.779  1.00 96.70           H  
ATOM    530  HG3 PRO A  32     -13.562   5.578   9.492  1.00 96.70           H  
ATOM    531  CD  PRO A  32     -13.186   4.431   7.712  1.00 96.70           C  
ATOM    532  HD2 PRO A  32     -12.251   4.988   7.663  1.00 96.70           H  
ATOM    533  HD3 PRO A  32     -13.019   3.374   7.508  1.00 96.70           H  
ATOM    534  N   ALA A  33     -16.915   7.149   7.724  1.00 96.12           N  
ATOM    535  H   ALA A  33     -17.650   6.457   7.745  1.00 96.12           H  
ATOM    536  CA  ALA A  33     -17.247   8.533   8.043  1.00 96.12           C  
ATOM    537  HA  ALA A  33     -16.867   9.167   7.242  1.00 96.12           H  
ATOM    538  C   ALA A  33     -16.573   8.968   9.359  1.00 96.12           C  
ATOM    539  CB  ALA A  33     -18.771   8.686   8.102  1.00 96.12           C  
ATOM    540  HB1 ALA A  33     -19.208   8.401   7.145  1.00 96.12           H  
ATOM    541  HB2 ALA A  33     -19.024   9.725   8.313  1.00 96.12           H  
ATOM    542  HB3 ALA A  33     -19.176   8.055   8.894  1.00 96.12           H  
ATOM    543  O   ALA A  33     -16.482   8.192  10.312  1.00 96.12           O  
ATOM    544  N   ALA A  34     -16.116  10.219   9.416  1.00 97.07           N  
ATOM    545  H   ALA A  34     -16.229  10.814   8.607  1.00 97.07           H  
ATOM    546  CA  ALA A  34     -15.503  10.784  10.613  1.00 97.07           C  
ATOM    547  HA  ALA A  34     -14.730  10.089  10.942  1.00 97.07           H  
ATOM    548  C   ALA A  34     -16.524  10.950  11.767  1.00 97.07           C  
ATOM    549  CB  ALA A  34     -14.821  12.101  10.225  1.00 97.07           C  
ATOM    550  HB1 ALA A  34     -14.294  12.512  11.086  1.00 97.07           H  
ATOM    551  HB2 ALA A  34     -14.102  11.924   9.425  1.00 97.07           H  
ATOM    552  HB3 ALA A  34     -15.569  12.821   9.892  1.00 97.07           H  
ATOM    553  O   ALA A  34     -17.696  11.233  11.504  1.00 97.07           O  
ATOM    554  N   PRO A  35     -16.099  10.838  13.043  1.00 97.92           N  
ATOM    555  CA  PRO A  35     -14.721  10.643  13.495  1.00 97.92           C  
ATOM    556  HA  PRO A  35     -14.041  11.165  12.822  1.00 97.92           H  
ATOM    557  C   PRO A  35     -14.282   9.171  13.582  1.00 97.92           C  
ATOM    558  CB  PRO A  35     -14.669  11.321  14.866  1.00 97.92           C  
ATOM    559  HB2 PRO A  35     -13.888  10.906  15.503  1.00 97.92           H  
ATOM    560  HB3 PRO A  35     -14.526  12.394  14.736  1.00 97.92           H  
ATOM    561  O   PRO A  35     -15.057   8.305  13.984  1.00 97.92           O  
ATOM    562  CG  PRO A  35     -16.067  11.051  15.425  1.00 97.92           C  
ATOM    563  HG2 PRO A  35     -16.104  10.051  15.858  1.00 97.92           H  
ATOM    564  HG3 PRO A  35     -16.356  11.797  16.164  1.00 97.92           H  
ATOM    565  CD  PRO A  35     -16.961  11.108  14.185  1.00 97.92           C  
ATOM    566  HD2 PRO A  35     -17.756  10.366  14.253  1.00 97.92           H  
ATOM    567  HD3 PRO A  35     -17.388  12.105  14.085  1.00 97.92           H  
ATOM    568  N   PHE A  36     -13.007   8.904  13.285  1.00 97.68           N  
ATOM    569  H   PHE A  36     -12.400   9.665  13.013  1.00 97.68           H  
ATOM    570  CA  PHE A  36     -12.371   7.589  13.454  1.00 97.68           C  
ATOM    571  HA  PHE A  36     -12.799   7.105  14.332  1.00 97.68           H  
ATOM    572  C   PHE A  36     -10.858   7.722  13.683  1.00 97.68           C  
ATOM    573  CB  PHE A  36     -12.649   6.700  12.228  1.00 97.68           C  
ATOM    574  HB2 PHE A  36     -13.726   6.656  12.061  1.00 97.68           H  
ATOM    575  HB3 PHE A  36     -12.326   5.686  12.461  1.00 97.68           H  
ATOM    576  O   PHE A  36     -10.260   8.717  13.285  1.00 97.68           O  
ATOM    577  CG  PHE A  36     -11.970   7.132  10.937  1.00 97.68           C  
ATOM    578  CD1 PHE A  36     -12.622   8.014  10.056  1.00 97.68           C  
ATOM    579  HD1 PHE A  36     -13.613   8.373  10.289  1.00 97.68           H  
ATOM    580  CD2 PHE A  36     -10.715   6.602  10.580  1.00 97.68           C  
ATOM    581  HD2 PHE A  36     -10.216   5.906  11.238  1.00 97.68           H  
ATOM    582  CE1 PHE A  36     -12.018   8.378   8.840  1.00 97.68           C  
ATOM    583  HE1 PHE A  36     -12.541   9.024   8.151  1.00 97.68           H  
ATOM    584  CE2 PHE A  36     -10.110   6.966   9.364  1.00 97.68           C  
ATOM    585  HE2 PHE A  36      -9.148   6.555   9.097  1.00 97.68           H  
ATOM    586  CZ  PHE A  36     -10.759   7.860   8.496  1.00 97.68           C  
ATOM    587  HZ  PHE A  36     -10.304   8.139   7.557  1.00 97.68           H  
ATOM    588  N   ASP A  37     -10.220   6.708  14.270  1.00 96.89           N  
ATOM    589  H   ASP A  37     -10.744   5.914  14.609  1.00 96.89           H  
ATOM    590  CA  ASP A  37      -8.756   6.657  14.361  1.00 96.89           C  
ATOM    591  HA  ASP A  37      -8.362   7.672  14.414  1.00 96.89           H  
ATOM    592  C   ASP A  37      -8.176   5.986  13.102  1.00 96.89           C  
ATOM    593  CB  ASP A  37      -8.307   5.944  15.648  1.00 96.89           C  
ATOM    594  HB2 ASP A  37      -7.223   5.836  15.622  1.00 96.89           H  
ATOM    595  HB3 ASP A  37      -8.748   4.948  15.669  1.00 96.89           H  
ATOM    596  O   ASP A  37      -8.442   4.806  12.829  1.00 96.89           O  
ATOM    597  CG  ASP A  37      -8.682   6.669  16.948  1.00 96.89           C  
ATOM    598  OD1 ASP A  37      -8.745   7.920  16.947  1.00 96.89           O  
ATOM    599  OD2 ASP A  37      -8.887   5.950  17.953  1.00 96.89           O  
ATOM    600  N   LEU A  38      -7.382   6.734  12.333  1.00 97.69           N  
ATOM    601  H   LEU A  38      -7.208   7.682  12.634  1.00 97.69           H  
ATOM    602  CA  LEU A  38      -6.596   6.241  11.199  1.00 97.69           C  
ATOM    603  HA  LEU A  38      -7.155   5.465  10.677  1.00 97.69           H  
ATOM    604  C   LEU A  38      -5.278   5.654  11.718  1.00 97.69           C  
ATOM    605  CB  LEU A  38      -6.334   7.415  10.233  1.00 97.69           C  
ATOM    606  HB2 LEU A  38      -5.750   8.160  10.773  1.00 97.69           H  
ATOM    607  HB3 LEU A  38      -7.285   7.877   9.968  1.00 97.69           H  
ATOM    608  O   LEU A  38      -4.588   6.296  12.505  1.00 97.69           O  
ATOM    609  CG  LEU A  38      -5.589   7.047   8.933  1.00 97.69           C  
ATOM    610  HG  LEU A  38      -4.812   6.313   9.142  1.00 97.69           H  
ATOM    611  CD1 LEU A  38      -6.544   6.483   7.879  1.00 97.69           C  
ATOM    612 HD11 LEU A  38      -5.985   6.209   6.985  1.00 97.69           H  
ATOM    613 HD12 LEU A  38      -7.288   7.231   7.608  1.00 97.69           H  
ATOM    614 HD13 LEU A  38      -7.047   5.597   8.268  1.00 97.69           H  
ATOM    615  CD2 LEU A  38      -4.916   8.282   8.337  1.00 97.69           C  
ATOM    616 HD21 LEU A  38      -4.362   8.001   7.441  1.00 97.69           H  
ATOM    617 HD22 LEU A  38      -4.213   8.701   9.056  1.00 97.69           H  
ATOM    618 HD23 LEU A  38      -5.665   9.032   8.082  1.00 97.69           H  
ATOM    619  N   GLN A  39      -4.896   4.470  11.246  1.00 97.23           N  
ATOM    620  H   GLN A  39      -5.490   4.018  10.566  1.00 97.23           H  
ATOM    621  CA  GLN A  39      -3.538   3.953  11.368  1.00 97.23           C  
ATOM    622  HA  GLN A  39      -3.078   4.357  12.269  1.00 97.23           H  
ATOM    623  C   GLN A  39      -2.707   4.433  10.179  1.00 97.23           C  
ATOM    624  CB  GLN A  39      -3.563   2.422  11.491  1.00 97.23           C  
ATOM    625  HB2 GLN A  39      -4.113   2.155  12.394  1.00 97.23           H  
ATOM    626  HB3 GLN A  39      -4.079   1.994  10.632  1.00 97.23           H  
ATOM    627  O   GLN A  39      -3.062   4.184   9.029  1.00 97.23           O  
ATOM    628  CG  GLN A  39      -2.146   1.835  11.570  1.00 97.23           C  
ATOM    629  HG2 GLN A  39      -1.587   2.331  12.364  1.00 97.23           H  
ATOM    630  HG3 GLN A  39      -1.633   2.023  10.627  1.00 97.23           H  
ATOM    631  CD  GLN A  39      -2.124   0.333  11.835  1.00 97.23           C  
ATOM    632  NE2 GLN A  39      -1.111  -0.358  11.360  1.00 97.23           N  
ATOM    633 HE21 GLN A  39      -0.414   0.106  10.796  1.00 97.23           H  
ATOM    634 HE22 GLN A  39      -1.118  -1.356  11.514  1.00 97.23           H  
ATOM    635  OE1 GLN A  39      -2.974  -0.245  12.499  1.00 97.23           O  
ATOM    636  N   VAL A  40      -1.587   5.087  10.468  1.00 96.41           N  
ATOM    637  H   VAL A  40      -1.331   5.189  11.440  1.00 96.41           H  
ATOM    638  CA  VAL A  40      -0.575   5.459   9.480  1.00 96.41           C  
ATOM    639  HA  VAL A  40      -1.079   5.784   8.569  1.00 96.41           H  
ATOM    640  C   VAL A  40       0.262   4.219   9.160  1.00 96.41           C  
ATOM    641  CB  VAL A  40       0.294   6.627   9.982  1.00 96.41           C  
ATOM    642  HB  VAL A  40       0.927   6.275  10.797  1.00 96.41           H  
ATOM    643  O   VAL A  40       0.670   3.482  10.062  1.00 96.41           O  
ATOM    644  CG1 VAL A  40       1.198   7.165   8.868  1.00 96.41           C  
ATOM    645 HG11 VAL A  40       1.760   8.027   9.227  1.00 96.41           H  
ATOM    646 HG12 VAL A  40       0.603   7.461   8.004  1.00 96.41           H  
ATOM    647 HG13 VAL A  40       1.912   6.402   8.558  1.00 96.41           H  
ATOM    648  CG2 VAL A  40      -0.568   7.781  10.520  1.00 96.41           C  
ATOM    649 HG21 VAL A  40      -1.050   7.489  11.453  1.00 96.41           H  
ATOM    650 HG22 VAL A  40      -1.335   8.048   9.793  1.00 96.41           H  
ATOM    651 HG23 VAL A  40       0.057   8.651  10.722  1.00 96.41           H  
ATOM    652  N   LEU A  41       0.471   3.969   7.871  1.00 93.89           N  
ATOM    653  H   LEU A  41       0.100   4.631   7.204  1.00 93.89           H  
ATOM    654  CA  LEU A  41       1.227   2.829   7.343  1.00 93.89           C  
ATOM    655  HA  LEU A  41       1.487   2.147   8.152  1.00 93.89           H  
ATOM    656  C   LEU A  41       2.555   3.279   6.721  1.00 93.89           C  
ATOM    657  CB  LEU A  41       0.357   2.079   6.320  1.00 93.89           C  
ATOM    658  HB2 LEU A  41       0.952   1.260   5.916  1.00 93.89           H  
ATOM    659  HB3 LEU A  41       0.123   2.760   5.502  1.00 93.89           H  
ATOM    660  O   LEU A  41       3.576   2.632   6.936  1.00 93.89           O  
ATOM    661  CG  LEU A  41      -0.953   1.485   6.866  1.00 93.89           C  
ATOM    662  HG  LEU A  41      -1.545   2.261   7.352  1.00 93.89           H  
ATOM    663  CD1 LEU A  41      -1.762   0.926   5.700  1.00 93.89           C  
ATOM    664 HD11 LEU A  41      -2.006   1.740   5.017  1.00 93.89           H  
ATOM    665 HD12 LEU A  41      -1.181   0.172   5.168  1.00 93.89           H  
ATOM    666 HD13 LEU A  41      -2.686   0.474   6.060  1.00 93.89           H  
ATOM    667  CD2 LEU A  41      -0.700   0.359   7.870  1.00 93.89           C  
ATOM    668 HD21 LEU A  41      -0.161   0.758   8.730  1.00 93.89           H  
ATOM    669 HD22 LEU A  41      -1.652  -0.052   8.207  1.00 93.89           H  
ATOM    670 HD23 LEU A  41      -0.106  -0.424   7.399  1.00 93.89           H  
ATOM    671  N   ASP A  42       2.549   4.427   6.042  1.00 90.70           N  
ATOM    672  H   ASP A  42       1.676   4.927   5.949  1.00 90.70           H  
ATOM    673  CA  ASP A  42       3.742   5.110   5.542  1.00 90.70           C  
ATOM    674  HA  ASP A  42       4.605   4.789   6.124  1.00 90.70           H  
ATOM    675  C   ASP A  42       3.586   6.629   5.724  1.00 90.70           C  
ATOM    676  CB  ASP A  42       4.003   4.723   4.078  1.00 90.70           C  
ATOM    677  HB2 ASP A  42       4.146   3.645   4.011  1.00 90.70           H  
ATOM    678  HB3 ASP A  42       3.142   4.993   3.467  1.00 90.70           H  
ATOM    679  O   ASP A  42       2.500   7.182   5.534  1.00 90.70           O  
ATOM    680  CG  ASP A  42       5.239   5.439   3.539  1.00 90.70           C  
ATOM    681  OD1 ASP A  42       6.336   4.844   3.575  1.00 90.70           O  
ATOM    682  OD2 ASP A  42       5.090   6.619   3.156  1.00 90.70           O  
ATOM    683  N   GLU A  43       4.672   7.298   6.111  1.00 90.48           N  
ATOM    684  H   GLU A  43       5.535   6.779   6.184  1.00 90.48           H  
ATOM    685  CA  GLU A  43       4.732   8.745   6.362  1.00 90.48           C  
ATOM    686  HA  GLU A  43       3.794   9.187   6.027  1.00 90.48           H  
ATOM    687  C   GLU A  43       5.829   9.457   5.542  1.00 90.48           C  
ATOM    688  CB  GLU A  43       4.841   9.019   7.877  1.00 90.48           C  
ATOM    689  HB2 GLU A  43       4.857  10.097   8.036  1.00 90.48           H  
ATOM    690  HB3 GLU A  43       3.949   8.637   8.375  1.00 90.48           H  
ATOM    691  O   GLU A  43       6.291  10.535   5.925  1.00 90.48           O  
ATOM    692  CG  GLU A  43       6.080   8.387   8.534  1.00 90.48           C  
ATOM    693  HG2 GLU A  43       6.875   8.291   7.794  1.00 90.48           H  
ATOM    694  HG3 GLU A  43       5.832   7.383   8.878  1.00 90.48           H  
ATOM    695  CD  GLU A  43       6.596   9.232   9.705  1.00 90.48           C  
ATOM    696  OE1 GLU A  43       7.736   9.748   9.588  1.00 90.48           O  
ATOM    697  OE2 GLU A  43       5.875   9.400  10.714  1.00 90.48           O  
ATOM    698  N   VAL A  44       6.276   8.877   4.419  1.00 86.35           N  
ATOM    699  H   VAL A  44       5.844   8.021   4.098  1.00 86.35           H  
ATOM    700  CA  VAL A  44       7.420   9.402   3.648  1.00 86.35           C  
ATOM    701  HA  VAL A  44       8.253   9.494   4.345  1.00 86.35           H  
ATOM    702  C   VAL A  44       7.161  10.808   3.094  1.00 86.35           C  
ATOM    703  CB  VAL A  44       7.847   8.404   2.547  1.00 86.35           C  
ATOM    704  HB  VAL A  44       7.792   7.398   2.962  1.00 86.35           H  
ATOM    705  O   VAL A  44       8.077  11.623   3.048  1.00 86.35           O  
ATOM    706  CG1 VAL A  44       6.986   8.449   1.276  1.00 86.35           C  
ATOM    707 HG11 VAL A  44       5.932   8.358   1.538  1.00 86.35           H  
ATOM    708 HG12 VAL A  44       7.248   7.608   0.634  1.00 86.35           H  
ATOM    709 HG13 VAL A  44       7.145   9.380   0.731  1.00 86.35           H  
ATOM    710  CG2 VAL A  44       9.307   8.635   2.139  1.00 86.35           C  
ATOM    711 HG21 VAL A  44       9.950   8.547   3.015  1.00 86.35           H  
ATOM    712 HG22 VAL A  44       9.606   7.883   1.409  1.00 86.35           H  
ATOM    713 HG23 VAL A  44       9.426   9.628   1.704  1.00 86.35           H  
ATOM    714  N   GLY A  45       5.906  11.115   2.743  1.00 86.07           N  
ATOM    715  H   GLY A  45       5.213  10.388   2.848  1.00 86.07           H  
ATOM    716  CA  GLY A  45       5.453  12.429   2.269  1.00 86.07           C  
ATOM    717  HA2 GLY A  45       4.667  12.279   1.529  1.00 86.07           H  
ATOM    718  HA3 GLY A  45       6.284  12.945   1.790  1.00 86.07           H  
ATOM    719  C   GLY A  45       4.901  13.357   3.359  1.00 86.07           C  
ATOM    720  O   GLY A  45       4.239  14.347   3.032  1.00 86.07           O  
ATOM    721  N   LEU A  46       5.110  13.045   4.648  1.00 89.64           N  
ATOM    722  H   LEU A  46       5.616  12.196   4.860  1.00 89.64           H  
ATOM    723  CA  LEU A  46       4.612  13.859   5.767  1.00 89.64           C  
ATOM    724  HA  LEU A  46       3.527  13.924   5.686  1.00 89.64           H  
ATOM    725  C   LEU A  46       5.169  15.290   5.725  1.00 89.64           C  
ATOM    726  CB  LEU A  46       4.980  13.166   7.092  1.00 89.64           C  
ATOM    727  HB2 LEU A  46       4.545  12.166   7.088  1.00 89.64           H  
ATOM    728  HB3 LEU A  46       6.064  13.060   7.128  1.00 89.64           H  
ATOM    729  O   LEU A  46       4.506  16.214   6.176  1.00 89.64           O  
ATOM    730  CG  LEU A  46       4.515  13.889   8.374  1.00 89.64           C  
ATOM    731  HG  LEU A  46       4.828  14.934   8.356  1.00 89.64           H  
ATOM    732  CD1 LEU A  46       2.997  13.838   8.553  1.00 89.64           C  
ATOM    733 HD11 LEU A  46       2.661  12.802   8.600  1.00 89.64           H  
ATOM    734 HD12 LEU A  46       2.714  14.349   9.473  1.00 89.64           H  
ATOM    735 HD13 LEU A  46       2.510  14.341   7.718  1.00 89.64           H  
ATOM    736  CD2 LEU A  46       5.186  13.254   9.592  1.00 89.64           C  
ATOM    737 HD21 LEU A  46       4.993  12.181   9.606  1.00 89.64           H  
ATOM    738 HD22 LEU A  46       6.264  13.410   9.538  1.00 89.64           H  
ATOM    739 HD23 LEU A  46       4.806  13.707  10.508  1.00 89.64           H  
ATOM    740  N   ASP A  47       6.355  15.486   5.144  1.00 88.50           N  
ATOM    741  H   ASP A  47       6.766  14.697   4.665  1.00 88.50           H  
ATOM    742  CA  ASP A  47       6.960  16.800   4.885  1.00 88.50           C  
ATOM    743  HA  ASP A  47       7.189  17.271   5.841  1.00 88.50           H  
ATOM    744  C   ASP A  47       6.046  17.770   4.114  1.00 88.50           C  
ATOM    745  CB  ASP A  47       8.284  16.578   4.131  1.00 88.50           C  
ATOM    746  HB2 ASP A  47       8.814  17.530   4.108  1.00 88.50           H  
ATOM    747  HB3 ASP A  47       8.897  15.881   4.703  1.00 88.50           H  
ATOM    748  O   ASP A  47       6.107  18.985   4.298  1.00 88.50           O  
ATOM    749  CG  ASP A  47       8.164  16.054   2.684  1.00 88.50           C  
ATOM    750  OD1 ASP A  47       7.089  15.534   2.286  1.00 88.50           O  
ATOM    751  OD2 ASP A  47       9.178  16.186   1.972  1.00 88.50           O  
ATOM    752  N   SER A  48       5.166  17.204   3.293  1.00 86.29           N  
ATOM    753  H   SER A  48       5.261  16.204   3.189  1.00 86.29           H  
ATOM    754  CA  SER A  48       4.243  17.861   2.381  1.00 86.29           C  
ATOM    755  HA  SER A  48       4.299  18.937   2.549  1.00 86.29           H  
ATOM    756  C   SER A  48       2.790  17.458   2.666  1.00 86.29           C  
ATOM    757  CB  SER A  48       4.699  17.594   0.934  1.00 86.29           C  
ATOM    758  HB2 SER A  48       5.631  18.133   0.768  1.00 86.29           H  
ATOM    759  HB3 SER A  48       3.954  17.984   0.240  1.00 86.29           H  
ATOM    760  O   SER A  48       1.941  17.547   1.780  1.00 86.29           O  
ATOM    761  OG  SER A  48       4.934  16.216   0.657  1.00 86.29           O  
ATOM    762  HG  SER A  48       5.676  15.946   1.203  1.00 86.29           H  
ATOM    763  N   GLY A  49       2.489  16.989   3.884  1.00 90.24           N  
ATOM    764  H   GLY A  49       3.234  16.935   4.565  1.00 90.24           H  
ATOM    765  CA  GLY A  49       1.133  16.648   4.335  1.00 90.24           C  
ATOM    766  HA2 GLY A  49       1.166  16.450   5.406  1.00 90.24           H  
ATOM    767  HA3 GLY A  49       0.476  17.502   4.167  1.00 90.24           H  
ATOM    768  C   GLY A  49       0.503  15.429   3.653  1.00 90.24           C  
ATOM    769  O   GLY A  49      -0.720  15.308   3.648  1.00 90.24           O  
ATOM    770  N   ASN A  50       1.309  14.550   3.046  1.00 89.21           N  
ATOM    771  H   ASN A  50       2.307  14.676   3.136  1.00 89.21           H  
ATOM    772  CA  ASN A  50       0.852  13.350   2.339  1.00 89.21           C  
ATOM    773  HA  ASN A  50      -0.236  13.350   2.265  1.00 89.21           H  
ATOM    774  C   ASN A  50       1.281  12.082   3.094  1.00 89.21           C  
ATOM    775  CB  ASN A  50       1.429  13.345   0.913  1.00 89.21           C  
ATOM    776  HB2 ASN A  50       1.294  12.347   0.495  1.00 89.21           H  
ATOM    777  HB3 ASN A  50       2.499  13.547   0.956  1.00 89.21           H  
ATOM    778  O   ASN A  50       2.473  11.857   3.287  1.00 89.21           O  
ATOM    779  CG  ASN A  50       0.768  14.320  -0.042  1.00 89.21           C  
ATOM    780  ND2 ASN A  50       1.078  15.593   0.010  1.00 89.21           N  
ATOM    781 HD21 ASN A  50       0.446  16.184  -0.512  1.00 89.21           H  
ATOM    782 HD22 ASN A  50       1.497  15.976   0.845  1.00 89.21           H  
ATOM    783  OD1 ASN A  50       0.041  13.950  -0.941  1.00 89.21           O  
ATOM    784  N   ILE A  51       0.337  11.222   3.475  1.00 91.06           N  
ATOM    785  H   ILE A  51      -0.625  11.428   3.247  1.00 91.06           H  
ATOM    786  CA  ILE A  51       0.633   9.940   4.141  1.00 91.06           C  
ATOM    787  HA  ILE A  51       1.677   9.682   3.964  1.00 91.06           H  
ATOM    788  C   ILE A  51      -0.184   8.792   3.538  1.00 91.06           C  
ATOM    789  CB  ILE A  51       0.451  10.037   5.678  1.00 91.06           C  
ATOM    790  HB  ILE A  51       0.771   9.087   6.106  1.00 91.06           H  
ATOM    791  O   ILE A  51      -1.157   9.008   2.814  1.00 91.06           O  
ATOM    792  CG1 ILE A  51      -1.029  10.238   6.063  1.00 91.06           C  
ATOM    793 HG12 ILE A  51      -1.604   9.400   5.670  1.00 91.06           H  
ATOM    794 HG13 ILE A  51      -1.401  11.164   5.626  1.00 91.06           H  
ATOM    795  CG2 ILE A  51       1.358  11.122   6.288  1.00 91.06           C  
ATOM    796 HG21 ILE A  51       0.978  12.115   6.047  1.00 91.06           H  
ATOM    797 HG22 ILE A  51       2.369  11.026   5.892  1.00 91.06           H  
ATOM    798 HG23 ILE A  51       1.403  11.006   7.371  1.00 91.06           H  
ATOM    799  CD1 ILE A  51      -1.295  10.270   7.565  1.00 91.06           C  
ATOM    800 HD11 ILE A  51      -0.850  11.159   8.012  1.00 91.06           H  
ATOM    801 HD12 ILE A  51      -0.874   9.378   8.029  1.00 91.06           H  
ATOM    802 HD13 ILE A  51      -2.373  10.289   7.727  1.00 91.06           H  
ATOM    803  N   SER A  52       0.184   7.563   3.891  1.00 92.35           N  
ATOM    804  H   SER A  52       0.982   7.463   4.501  1.00 92.35           H  
ATOM    805  CA  SER A  52      -0.601   6.360   3.608  1.00 92.35           C  
ATOM    806  HA  SER A  52      -1.399   6.593   2.902  1.00 92.35           H  
ATOM    807  C   SER A  52      -1.214   5.821   4.898  1.00 92.35           C  
ATOM    808  CB  SER A  52       0.272   5.278   2.984  1.00 92.35           C  
ATOM    809  HB2 SER A  52      -0.380   4.492   2.602  1.00 92.35           H  
ATOM    810  HB3 SER A  52       0.923   4.849   3.745  1.00 92.35           H  
ATOM    811  O   SER A  52      -0.532   5.765   5.923  1.00 92.35           O  
ATOM    812  OG  SER A  52       1.065   5.782   1.925  1.00 92.35           O  
ATOM    813  HG  SER A  52       1.789   6.291   2.296  1.00 92.35           H  
ATOM    814  N   GLY A  53      -2.470   5.375   4.873  1.00 94.79           N  
ATOM    815  H   GLY A  53      -3.002   5.437   4.017  1.00 94.79           H  
ATOM    816  CA  GLY A  53      -3.131   4.868   6.074  1.00 94.79           C  
ATOM    817  HA2 GLY A  53      -3.374   5.704   6.730  1.00 94.79           H  
ATOM    818  HA3 GLY A  53      -2.430   4.224   6.607  1.00 94.79           H  
ATOM    819  C   GLY A  53      -4.404   4.061   5.836  1.00 94.79           C  
ATOM    820  O   GLY A  53      -4.964   4.034   4.743  1.00 94.79           O  
ATOM    821  N   CYS A  54      -4.865   3.400   6.896  1.00 97.51           N  
ATOM    822  H   CYS A  54      -4.355   3.495   7.763  1.00 97.51           H  
ATOM    823  CA  CYS A  54      -6.054   2.550   6.912  1.00 97.51           C  
ATOM    824  HA  CYS A  54      -6.687   2.829   6.070  1.00 97.51           H  
ATOM    825  C   CYS A  54      -6.860   2.738   8.215  1.00 97.51           C  
ATOM    826  CB  CYS A  54      -5.600   1.096   6.713  1.00 97.51           C  
ATOM    827  HB2 CYS A  54      -6.463   0.458   6.522  1.00 97.51           H  
ATOM    828  HB3 CYS A  54      -4.943   1.058   5.844  1.00 97.51           H  
ATOM    829  O   CYS A  54      -6.329   3.264   9.195  1.00 97.51           O  
ATOM    830  SG  CYS A  54      -4.688   0.486   8.161  1.00 97.51           S  
ATOM    831  HG  CYS A  54      -4.160  -0.587   7.566  1.00 97.51           H  
ATOM    832  N   PRO A  55      -8.137   2.322   8.291  1.00 96.79           N  
ATOM    833  CA  PRO A  55      -8.902   2.392   9.534  1.00 96.79           C  
ATOM    834  HA  PRO A  55      -8.890   3.419   9.899  1.00 96.79           H  
ATOM    835  C   PRO A  55      -8.317   1.456  10.599  1.00 96.79           C  
ATOM    836  CB  PRO A  55     -10.343   2.008   9.168  1.00 96.79           C  
ATOM    837  HB2 PRO A  55     -10.530   0.960   9.401  1.00 96.79           H  
ATOM    838  HB3 PRO A  55     -11.067   2.643   9.679  1.00 96.79           H  
ATOM    839  O   PRO A  55      -8.105   0.265  10.340  1.00 96.79           O  
ATOM    840  CG  PRO A  55     -10.398   2.202   7.653  1.00 96.79           C  
ATOM    841  HG2 PRO A  55     -10.595   3.250   7.428  1.00 96.79           H  
ATOM    842  HG3 PRO A  55     -11.142   1.559   7.182  1.00 96.79           H  
ATOM    843  CD  PRO A  55      -8.982   1.850   7.214  1.00 96.79           C  
ATOM    844  HD2 PRO A  55      -8.877   0.769   7.123  1.00 96.79           H  
ATOM    845  HD3 PRO A  55      -8.754   2.340   6.267  1.00 96.79           H  
ATOM    846  N   THR A  56      -8.113   1.964  11.818  1.00 94.18           N  
ATOM    847  H   THR A  56      -8.309   2.941  11.986  1.00 94.18           H  
ATOM    848  CA  THR A  56      -7.749   1.112  12.961  1.00 94.18           C  
ATOM    849  HA  THR A  56      -6.810   0.611  12.723  1.00 94.18           H  
ATOM    850  C   THR A  56      -8.809   0.037  13.220  1.00 94.18           C  
ATOM    851  CB  THR A  56      -7.549   1.905  14.262  1.00 94.18           C  
ATOM    852  HB  THR A  56      -7.390   1.196  15.074  1.00 94.18           H  
ATOM    853  O   THR A  56      -9.976   0.168  12.855  1.00 94.18           O  
ATOM    854  CG2 THR A  56      -6.341   2.834  14.241  1.00 94.18           C  
ATOM    855 HG21 THR A  56      -6.340   3.446  13.338  1.00 94.18           H  
ATOM    856 HG22 THR A  56      -6.369   3.487  15.113  1.00 94.18           H  
ATOM    857 HG23 THR A  56      -5.427   2.241  14.272  1.00 94.18           H  
ATOM    858  OG1 THR A  56      -8.700   2.645  14.567  1.00 94.18           O  
ATOM    859  HG1 THR A  56      -8.668   3.449  14.044  1.00 94.18           H  
ATOM    860  N   ASN A  57      -8.403  -1.049  13.884  1.00 90.02           N  
ATOM    861  H   ASN A  57      -7.429  -1.091  14.148  1.00 90.02           H  
ATOM    862  CA  ASN A  57      -9.278  -2.129  14.362  1.00 90.02           C  
ATOM    863  HA  ASN A  57      -8.620  -2.877  14.805  1.00 90.02           H  
ATOM    864  C   ASN A  57     -10.073  -2.909  13.289  1.00 90.02           C  
ATOM    865  CB  ASN A  57     -10.157  -1.602  15.513  1.00 90.02           C  
ATOM    866  HB2 ASN A  57     -10.843  -0.842  15.140  1.00 90.02           H  
ATOM    867  HB3 ASN A  57     -10.753  -2.418  15.922  1.00 90.02           H  
ATOM    868  O   ASN A  57     -10.765  -3.861  13.641  1.00 90.02           O  
ATOM    869  CG  ASN A  57      -9.316  -1.034  16.640  1.00 90.02           C  
ATOM    870  ND2 ASN A  57      -9.379   0.255  16.885  1.00 90.02           N  
ATOM    871 HD21 ASN A  57      -8.796   0.622  17.623  1.00 90.02           H  
ATOM    872 HD22 ASN A  57      -9.907   0.873  16.286  1.00 90.02           H  
ATOM    873  OD1 ASN A  57      -8.547  -1.741  17.269  1.00 90.02           O  
ATOM    874  N   SER A  58      -9.925  -2.596  11.997  1.00 94.79           N  
ATOM    875  H   SER A  58      -9.409  -1.758  11.773  1.00 94.79           H  
ATOM    876  CA  SER A  58     -10.603  -3.304  10.907  1.00 94.79           C  
ATOM    877  HA  SER A  58     -11.673  -3.297  11.118  1.00 94.79           H  
ATOM    878  C   SER A  58     -10.154  -4.768  10.782  1.00 94.79           C  
ATOM    879  CB  SER A  58     -10.398  -2.543   9.594  1.00 94.79           C  
ATOM    880  HB2 SER A  58     -10.899  -1.578   9.665  1.00 94.79           H  
ATOM    881  HB3 SER A  58      -9.334  -2.366   9.440  1.00 94.79           H  
ATOM    882  O   SER A  58      -8.980  -5.073  10.554  1.00 94.79           O  
ATOM    883  OG  SER A  58     -10.927  -3.271   8.496  1.00 94.79           O  
ATOM    884  HG  SER A  58     -11.158  -2.634   7.816  1.00 94.79           H  
ATOM    885  N   ASP A  59     -11.114  -5.691  10.876  1.00 96.90           N  
ATOM    886  H   ASP A  59     -12.032  -5.392  11.171  1.00 96.90           H  
ATOM    887  CA  ASP A  59     -10.896  -7.125  10.652  1.00 96.90           C  
ATOM    888  HA  ASP A  59     -10.098  -7.473  11.308  1.00 96.90           H  
ATOM    889  C   ASP A  59     -10.453  -7.425   9.211  1.00 96.90           C  
ATOM    890  CB  ASP A  59     -12.186  -7.901  10.979  1.00 96.90           C  
ATOM    891  HB2 ASP A  59     -12.107  -8.894  10.538  1.00 96.90           H  
ATOM    892  HB3 ASP A  59     -13.037  -7.400  10.517  1.00 96.90           H  
ATOM    893  O   ASP A  59      -9.636  -8.323   8.993  1.00 96.90           O  
ATOM    894  CG  ASP A  59     -12.452  -8.087  12.478  1.00 96.90           C  
ATOM    895  OD1 ASP A  59     -11.607  -7.659  13.301  1.00 96.90           O  
ATOM    896  OD2 ASP A  59     -13.449  -8.757  12.804  1.00 96.90           O  
ATOM    897  N   TYR A  60     -10.928  -6.639   8.237  1.00 97.91           N  
ATOM    898  H   TYR A  60     -11.549  -5.885   8.493  1.00 97.91           H  
ATOM    899  CA  TYR A  60     -10.505  -6.752   6.842  1.00 97.91           C  
ATOM    900  HA  TYR A  60     -10.576  -7.797   6.542  1.00 97.91           H  
ATOM    901  C   TYR A  60      -9.040  -6.331   6.661  1.00 97.91           C  
ATOM    902  CB  TYR A  60     -11.440  -5.941   5.935  1.00 97.91           C  
ATOM    903  HB2 TYR A  60     -12.458  -6.316   6.038  1.00 97.91           H  
ATOM    904  HB3 TYR A  60     -11.432  -4.894   6.239  1.00 97.91           H  
ATOM    905  O   TYR A  60      -8.260  -7.071   6.061  1.00 97.91           O  
ATOM    906  CG  TYR A  60     -11.017  -6.047   4.487  1.00 97.91           C  
ATOM    907  CD1 TYR A  60     -10.209  -5.045   3.916  1.00 97.91           C  
ATOM    908  HD1 TYR A  60      -9.964  -4.155   4.477  1.00 97.91           H  
ATOM    909  CD2 TYR A  60     -11.322  -7.213   3.758  1.00 97.91           C  
ATOM    910  HD2 TYR A  60     -11.947  -7.980   4.191  1.00 97.91           H  
ATOM    911  CE1 TYR A  60      -9.672  -5.225   2.628  1.00 97.91           C  
ATOM    912  HE1 TYR A  60      -9.031  -4.476   2.188  1.00 97.91           H  
ATOM    913  CE2 TYR A  60     -10.776  -7.400   2.475  1.00 97.91           C  
ATOM    914  HE2 TYR A  60     -10.981  -8.296   1.908  1.00 97.91           H  
ATOM    915  OH  TYR A  60      -9.317  -6.653   0.741  1.00 97.91           O  
ATOM    916  HH  TYR A  60      -8.810  -5.894   0.444  1.00 97.91           H  
ATOM    917  CZ  TYR A  60      -9.931  -6.418   1.923  1.00 97.91           C  
ATOM    918  N   VAL A  61      -8.621  -5.213   7.269  1.00 97.60           N  
ATOM    919  H   VAL A  61      -9.293  -4.659   7.781  1.00 97.60           H  
ATOM    920  CA  VAL A  61      -7.199  -4.819   7.299  1.00 97.60           C  
ATOM    921  HA  VAL A  61      -6.842  -4.715   6.274  1.00 97.60           H  
ATOM    922  C   VAL A  61      -6.364  -5.922   7.949  1.00 97.60           C  
ATOM    923  CB  VAL A  61      -6.998  -3.468   8.015  1.00 97.60           C  
ATOM    924  HB  VAL A  61      -7.442  -3.528   9.009  1.00 97.60           H  
ATOM    925  O   VAL A  61      -5.338  -6.322   7.405  1.00 97.60           O  
ATOM    926  CG1 VAL A  61      -5.518  -3.105   8.182  1.00 97.60           C  
ATOM    927 HG11 VAL A  61      -4.995  -3.852   8.779  1.00 97.60           H  
ATOM    928 HG12 VAL A  61      -5.441  -2.155   8.711  1.00 97.60           H  
ATOM    929 HG13 VAL A  61      -5.036  -3.018   7.208  1.00 97.60           H  
ATOM    930  CG2 VAL A  61      -7.667  -2.326   7.239  1.00 97.60           C  
ATOM    931 HG21 VAL A  61      -7.187  -2.200   6.269  1.00 97.60           H  
ATOM    932 HG22 VAL A  61      -8.726  -2.532   7.078  1.00 97.60           H  
ATOM    933 HG23 VAL A  61      -7.575  -1.398   7.803  1.00 97.60           H  
ATOM    934  N   ARG A  62      -6.827  -6.512   9.060  1.00 97.36           N  
ATOM    935  H   ARG A  62      -7.671  -6.144   9.476  1.00 97.36           H  
ATOM    936  CA  ARG A  62      -6.116  -7.625   9.712  1.00 97.36           C  
ATOM    937  HA  ARG A  62      -5.092  -7.293   9.882  1.00 97.36           H  
ATOM    938  C   ARG A  62      -6.015  -8.872   8.823  1.00 97.36           C  
ATOM    939  CB  ARG A  62      -6.772  -7.929  11.067  1.00 97.36           C  
ATOM    940  HB2 ARG A  62      -7.612  -8.610  10.928  1.00 97.36           H  
ATOM    941  HB3 ARG A  62      -7.152  -6.997  11.485  1.00 97.36           H  
ATOM    942  O   ARG A  62      -5.002  -9.571   8.887  1.00 97.36           O  
ATOM    943  CG  ARG A  62      -5.757  -8.529  12.059  1.00 97.36           C  
ATOM    944  HG2 ARG A  62      -5.294  -9.412  11.620  1.00 97.36           H  
ATOM    945  HG3 ARG A  62      -4.976  -7.792  12.244  1.00 97.36           H  
ATOM    946  CD  ARG A  62      -6.379  -8.930  13.407  1.00 97.36           C  
ATOM    947  HD2 ARG A  62      -5.574  -9.168  14.102  1.00 97.36           H  
ATOM    948  HD3 ARG A  62      -6.966  -9.837  13.260  1.00 97.36           H  
ATOM    949  NE  ARG A  62      -7.212  -7.851  13.986  1.00 97.36           N  
ATOM    950  HE  ARG A  62      -6.747  -6.996  14.255  1.00 97.36           H  
ATOM    951  NH1 ARG A  62      -9.266  -8.855  13.737  1.00 97.36           N  
ATOM    952 HH11 ARG A  62     -10.261  -8.683  13.689  1.00 97.36           H  
ATOM    953 HH12 ARG A  62      -8.869  -9.746  13.478  1.00 97.36           H  
ATOM    954  NH2 ARG A  62      -9.201  -6.741  14.295  1.00 97.36           N  
ATOM    955 HH21 ARG A  62      -8.772  -5.838  14.441  1.00 97.36           H  
ATOM    956 HH22 ARG A  62     -10.197  -6.777  14.133  1.00 97.36           H  
ATOM    957  CZ  ARG A  62      -8.536  -7.820  14.016  1.00 97.36           C  
ATOM    958  N   TYR A  63      -7.013  -9.154   7.979  1.00 97.94           N  
ATOM    959  H   TYR A  63      -7.835  -8.568   8.002  1.00 97.94           H  
ATOM    960  CA  TYR A  63      -6.933 -10.211   6.962  1.00 97.94           C  
ATOM    961  HA  TYR A  63      -6.624 -11.136   7.449  1.00 97.94           H  
ATOM    962  C   TYR A  63      -5.875  -9.887   5.898  1.00 97.94           C  
ATOM    963  CB  TYR A  63      -8.311 -10.459   6.322  1.00 97.94           C  
ATOM    964  HB2 TYR A  63      -9.004 -10.788   7.096  1.00 97.94           H  
ATOM    965  HB3 TYR A  63      -8.703  -9.526   5.916  1.00 97.94           H  
ATOM    966  O   TYR A  63      -4.987 -10.711   5.656  1.00 97.94           O  
ATOM    967  CG  TYR A  63      -8.285 -11.486   5.200  1.00 97.94           C  
ATOM    968  CD1 TYR A  63      -7.970 -11.089   3.883  1.00 97.94           C  
ATOM    969  HD1 TYR A  63      -7.798 -10.047   3.657  1.00 97.94           H  
ATOM    970  CD2 TYR A  63      -8.557 -12.841   5.472  1.00 97.94           C  
ATOM    971  HD2 TYR A  63      -8.827 -13.140   6.474  1.00 97.94           H  
ATOM    972  CE1 TYR A  63      -7.883 -12.045   2.852  1.00 97.94           C  
ATOM    973  HE1 TYR A  63      -7.646 -11.736   1.845  1.00 97.94           H  
ATOM    974  CE2 TYR A  63      -8.497 -13.797   4.438  1.00 97.94           C  
ATOM    975  HE2 TYR A  63      -8.724 -14.832   4.649  1.00 97.94           H  
ATOM    976  OH  TYR A  63      -8.086 -14.331   2.130  1.00 97.94           O  
ATOM    977  HH  TYR A  63      -8.499 -15.148   2.421  1.00 97.94           H  
ATOM    978  CZ  TYR A  63      -8.150 -13.401   3.125  1.00 97.94           C  
ATOM    979  N   VAL A  64      -5.926  -8.692   5.304  1.00 98.09           N  
ATOM    980  H   VAL A  64      -6.668  -8.058   5.561  1.00 98.09           H  
ATOM    981  CA  VAL A  64      -4.998  -8.264   4.241  1.00 98.09           C  
ATOM    982  HA  VAL A  64      -5.013  -9.005   3.441  1.00 98.09           H  
ATOM    983  C   VAL A  64      -3.553  -8.188   4.735  1.00 98.09           C  
ATOM    984  CB  VAL A  64      -5.454  -6.924   3.638  1.00 98.09           C  
ATOM    985  HB  VAL A  64      -5.611  -6.201   4.439  1.00 98.09           H  
ATOM    986  O   VAL A  64      -2.648  -8.588   4.012  1.00 98.09           O  
ATOM    987  CG1 VAL A  64      -4.438  -6.345   2.652  1.00 98.09           C  
ATOM    988 HG11 VAL A  64      -3.532  -6.035   3.172  1.00 98.09           H  
ATOM    989 HG12 VAL A  64      -4.181  -7.077   1.886  1.00 98.09           H  
ATOM    990 HG13 VAL A  64      -4.857  -5.464   2.166  1.00 98.09           H  
ATOM    991  CG2 VAL A  64      -6.765  -7.120   2.871  1.00 98.09           C  
ATOM    992 HG21 VAL A  64      -6.637  -7.857   2.078  1.00 98.09           H  
ATOM    993 HG22 VAL A  64      -7.562  -7.439   3.542  1.00 98.09           H  
ATOM    994 HG23 VAL A  64      -7.062  -6.174   2.418  1.00 98.09           H  
ATOM    995  N   MET A  65      -3.325  -7.784   5.985  1.00 96.14           N  
ATOM    996  H   MET A  65      -4.096  -7.383   6.500  1.00 96.14           H  
ATOM    997  CA  MET A  65      -1.977  -7.663   6.551  1.00 96.14           C  
ATOM    998  HA  MET A  65      -1.296  -7.372   5.751  1.00 96.14           H  
ATOM    999  C   MET A  65      -1.407  -8.975   7.120  1.00 96.14           C  
ATOM   1000  CB  MET A  65      -1.951  -6.536   7.601  1.00 96.14           C  
ATOM   1001  HB2 MET A  65      -2.644  -6.777   8.407  1.00 96.14           H  
ATOM   1002  HB3 MET A  65      -0.948  -6.462   8.022  1.00 96.14           H  
ATOM   1003  O   MET A  65      -0.224  -9.015   7.440  1.00 96.14           O  
ATOM   1004  CG  MET A  65      -2.324  -5.167   7.013  1.00 96.14           C  
ATOM   1005  HG2 MET A  65      -2.312  -4.421   7.808  1.00 96.14           H  
ATOM   1006  HG3 MET A  65      -3.342  -5.210   6.624  1.00 96.14           H  
ATOM   1007  SD  MET A  65      -1.269  -4.597   5.659  1.00 96.14           S  
ATOM   1008  CE  MET A  65      -0.008  -3.672   6.573  1.00 96.14           C  
ATOM   1009  HE1 MET A  65      -0.486  -2.935   7.218  1.00 96.14           H  
ATOM   1010  HE2 MET A  65       0.625  -3.144   5.859  1.00 96.14           H  
ATOM   1011  HE3 MET A  65       0.602  -4.352   7.167  1.00 96.14           H  
ATOM   1012  N   THR A  66      -2.196 -10.056   7.269  1.00 96.25           N  
ATOM   1013  H   THR A  66      -3.165  -9.967   6.998  1.00 96.25           H  
ATOM   1014  CA  THR A  66      -1.705 -11.305   7.916  1.00 96.25           C  
ATOM   1015  HA  THR A  66      -0.616 -11.296   7.904  1.00 96.25           H  
ATOM   1016  C   THR A  66      -2.100 -12.620   7.240  1.00 96.25           C  
ATOM   1017  CB  THR A  66      -2.121 -11.403   9.396  1.00 96.25           C  
ATOM   1018  HB  THR A  66      -1.577 -12.241   9.834  1.00 96.25           H  
ATOM   1019  O   THR A  66      -1.342 -13.589   7.291  1.00 96.25           O  
ATOM   1020  CG2 THR A  66      -1.809 -10.160  10.228  1.00 96.25           C  
ATOM   1021 HG21 THR A  66      -2.032 -10.357  11.277  1.00 96.25           H  
ATOM   1022 HG22 THR A  66      -2.397  -9.308   9.889  1.00 96.25           H  
ATOM   1023 HG23 THR A  66      -0.750  -9.919  10.134  1.00 96.25           H  
ATOM   1024  OG1 THR A  66      -3.501 -11.673   9.533  1.00 96.25           O  
ATOM   1025  HG1 THR A  66      -3.963 -10.859   9.320  1.00 96.25           H  
ATOM   1026  N   LYS A  67      -3.275 -12.706   6.607  1.00 97.73           N  
ATOM   1027  H   LYS A  67      -3.848 -11.875   6.559  1.00 97.73           H  
ATOM   1028  CA  LYS A  67      -3.772 -13.933   5.955  1.00 97.73           C  
ATOM   1029  HA  LYS A  67      -3.206 -14.791   6.316  1.00 97.73           H  
ATOM   1030  C   LYS A  67      -3.526 -13.927   4.454  1.00 97.73           C  
ATOM   1031  CB  LYS A  67      -5.261 -14.150   6.274  1.00 97.73           C  
ATOM   1032  HB2 LYS A  67      -5.593 -15.059   5.772  1.00 97.73           H  
ATOM   1033  HB3 LYS A  67      -5.834 -13.318   5.864  1.00 97.73           H  
ATOM   1034  O   LYS A  67      -3.187 -14.973   3.901  1.00 97.73           O  
ATOM   1035  CG  LYS A  67      -5.584 -14.275   7.773  1.00 97.73           C  
ATOM   1036  HG2 LYS A  67      -5.423 -13.311   8.255  1.00 97.73           H  
ATOM   1037  HG3 LYS A  67      -6.639 -14.531   7.876  1.00 97.73           H  
ATOM   1038  CD  LYS A  67      -4.734 -15.341   8.481  1.00 97.73           C  
ATOM   1039  HD2 LYS A  67      -4.862 -16.300   7.980  1.00 97.73           H  
ATOM   1040  HD3 LYS A  67      -3.686 -15.047   8.437  1.00 97.73           H  
ATOM   1041  CE  LYS A  67      -5.140 -15.458   9.951  1.00 97.73           C  
ATOM   1042  HE2 LYS A  67      -6.165 -15.825  10.009  1.00 97.73           H  
ATOM   1043  HE3 LYS A  67      -5.111 -14.460  10.387  1.00 97.73           H  
ATOM   1044  NZ  LYS A  67      -4.212 -16.355  10.683  1.00 97.73           N  
ATOM   1045  HZ1 LYS A  67      -4.467 -16.410  11.659  1.00 97.73           H  
ATOM   1046  HZ2 LYS A  67      -3.273 -15.988  10.623  1.00 97.73           H  
ATOM   1047  HZ3 LYS A  67      -4.218 -17.282  10.282  1.00 97.73           H  
ATOM   1048  N   LEU A  68      -3.636 -12.767   3.811  1.00 98.14           N  
ATOM   1049  H   LEU A  68      -3.941 -11.951   4.322  1.00 98.14           H  
ATOM   1050  CA  LEU A  68      -3.310 -12.628   2.395  1.00 98.14           C  
ATOM   1051  HA  LEU A  68      -3.838 -13.434   1.885  1.00 98.14           H  
ATOM   1052  C   LEU A  68      -1.807 -12.857   2.105  1.00 98.14           C  
ATOM   1053  CB  LEU A  68      -3.890 -11.301   1.870  1.00 98.14           C  
ATOM   1054  HB2 LEU A  68      -3.314 -10.466   2.268  1.00 98.14           H  
ATOM   1055  HB3 LEU A  68      -4.909 -11.205   2.243  1.00 98.14           H  
ATOM   1056  O   LEU A  68      -1.530 -13.634   1.194  1.00 98.14           O  
ATOM   1057  CG  LEU A  68      -3.933 -11.161   0.337  1.00 98.14           C  
ATOM   1058  HG  LEU A  68      -2.918 -11.142  -0.060  1.00 98.14           H  
ATOM   1059  CD1 LEU A  68      -4.705 -12.295  -0.345  1.00 98.14           C  
ATOM   1060 HD11 LEU A  68      -4.813 -12.061  -1.404  1.00 98.14           H  
ATOM   1061 HD12 LEU A  68      -5.694 -12.396   0.101  1.00 98.14           H  
ATOM   1062 HD13 LEU A  68      -4.149 -13.229  -0.263  1.00 98.14           H  
ATOM   1063  CD2 LEU A  68      -4.624  -9.845  -0.010  1.00 98.14           C  
ATOM   1064 HD21 LEU A  68      -4.700  -9.740  -1.092  1.00 98.14           H  
ATOM   1065 HD22 LEU A  68      -5.628  -9.809   0.413  1.00 98.14           H  
ATOM   1066 HD23 LEU A  68      -4.040  -9.009   0.377  1.00 98.14           H  
ATOM   1067  N   PRO A  69      -0.835 -12.356   2.904  1.00 98.02           N  
ATOM   1068  CA  PRO A  69       0.592 -12.643   2.719  1.00 98.02           C  
ATOM   1069  HA  PRO A  69       0.891 -12.328   1.719  1.00 98.02           H  
ATOM   1070  C   PRO A  69       0.918 -14.129   2.885  1.00 98.02           C  
ATOM   1071  CB  PRO A  69       1.334 -11.782   3.752  1.00 98.02           C  
ATOM   1072  HB2 PRO A  69       1.475 -12.335   4.681  1.00 98.02           H  
ATOM   1073  HB3 PRO A  69       2.296 -11.427   3.382  1.00 98.02           H  
ATOM   1074  O   PRO A  69       1.722 -14.675   2.139  1.00 98.02           O  
ATOM   1075  CG  PRO A  69       0.364 -10.631   3.995  1.00 98.02           C  
ATOM   1076  HG2 PRO A  69       0.418  -9.913   3.177  1.00 98.02           H  
ATOM   1077  HG3 PRO A  69       0.534 -10.148   4.958  1.00 98.02           H  
ATOM   1078  CD  PRO A  69      -0.969 -11.366   3.954  1.00 98.02           C  
ATOM   1079  HD2 PRO A  69      -1.784 -10.674   3.741  1.00 98.02           H  
ATOM   1080  HD3 PRO A  69      -1.137 -11.865   4.908  1.00 98.02           H  
ATOM   1081  N   ALA A  70       0.234 -14.827   3.800  1.00 97.51           N  
ATOM   1082  H   ALA A  70      -0.398 -14.328   4.409  1.00 97.51           H  
ATOM   1083  CA  ALA A  70       0.382 -16.272   3.970  1.00 97.51           C  
ATOM   1084  HA  ALA A  70       1.445 -16.498   4.050  1.00 97.51           H  
ATOM   1085  C   ALA A  70      -0.161 -17.072   2.766  1.00 97.51           C  
ATOM   1086  CB  ALA A  70      -0.290 -16.675   5.288  1.00 97.51           C  
ATOM   1087  HB1 ALA A  70      -1.360 -16.471   5.243  1.00 97.51           H  
ATOM   1088  HB2 ALA A  70      -0.135 -17.740   5.461  1.00 97.51           H  
ATOM   1089  HB3 ALA A  70       0.149 -16.113   6.113  1.00 97.51           H  
ATOM   1090  O   ALA A  70       0.483 -18.027   2.334  1.00 97.51           O  
ATOM   1091  N   ARG A  71      -1.304 -16.666   2.185  1.00 97.84           N  
ATOM   1092  H   ARG A  71      -1.788 -15.880   2.593  1.00 97.84           H  
ATOM   1093  CA  ARG A  71      -1.824 -17.247   0.928  1.00 97.84           C  
ATOM   1094  HA  ARG A  71      -1.877 -18.332   1.017  1.00 97.84           H  
ATOM   1095  C   ARG A  71      -0.894 -16.976  -0.256  1.00 97.84           C  
ATOM   1096  CB  ARG A  71      -3.213 -16.682   0.591  1.00 97.84           C  
ATOM   1097  HB2 ARG A  71      -3.416 -16.921  -0.453  1.00 97.84           H  
ATOM   1098  HB3 ARG A  71      -3.202 -15.597   0.688  1.00 97.84           H  
ATOM   1099  O   ARG A  71      -0.652 -17.873  -1.057  1.00 97.84           O  
ATOM   1100  CG  ARG A  71      -4.363 -17.258   1.428  1.00 97.84           C  
ATOM   1101  HG2 ARG A  71      -4.414 -18.337   1.279  1.00 97.84           H  
ATOM   1102  HG3 ARG A  71      -4.179 -17.059   2.483  1.00 97.84           H  
ATOM   1103  CD  ARG A  71      -5.706 -16.621   1.025  1.00 97.84           C  
ATOM   1104  HD2 ARG A  71      -6.493 -17.039   1.652  1.00 97.84           H  
ATOM   1105  HD3 ARG A  71      -5.644 -15.550   1.221  1.00 97.84           H  
ATOM   1106  NE  ARG A  71      -6.045 -16.854  -0.398  1.00 97.84           N  
ATOM   1107  HE  ARG A  71      -5.644 -17.663  -0.851  1.00 97.84           H  
ATOM   1108  NH1 ARG A  71      -7.261 -14.929  -0.828  1.00 97.84           N  
ATOM   1109 HH11 ARG A  71      -7.662 -14.334  -1.539  1.00 97.84           H  
ATOM   1110 HH12 ARG A  71      -7.290 -14.656   0.144  1.00 97.84           H  
ATOM   1111  NH2 ARG A  71      -6.767 -16.294  -2.480  1.00 97.84           N  
ATOM   1112 HH21 ARG A  71      -6.328 -17.090  -2.921  1.00 97.84           H  
ATOM   1113 HH22 ARG A  71      -7.114 -15.582  -3.107  1.00 97.84           H  
ATOM   1114  CZ  ARG A  71      -6.687 -16.034  -1.215  1.00 97.84           C  
ATOM   1115  N   MET A  72      -0.379 -15.752  -0.360  1.00 98.33           N  
ATOM   1116  H   MET A  72      -0.663 -15.050   0.309  1.00 98.33           H  
ATOM   1117  CA  MET A  72       0.551 -15.364  -1.419  1.00 98.33           C  
ATOM   1118  HA  MET A  72       0.138 -15.673  -2.380  1.00 98.33           H  
ATOM   1119  C   MET A  72       1.891 -16.086  -1.274  1.00 98.33           C  
ATOM   1120  CB  MET A  72       0.727 -13.843  -1.450  1.00 98.33           C  
ATOM   1121  HB2 MET A  72       1.549 -13.596  -2.121  1.00 98.33           H  
ATOM   1122  HB3 MET A  72       0.970 -13.481  -0.451  1.00 98.33           H  
ATOM   1123  O   MET A  72       2.412 -16.543  -2.279  1.00 98.33           O  
ATOM   1124  CG  MET A  72      -0.550 -13.167  -1.970  1.00 98.33           C  
ATOM   1125  HG2 MET A  72      -0.805 -13.615  -2.931  1.00 98.33           H  
ATOM   1126  HG3 MET A  72      -1.373 -13.371  -1.286  1.00 98.33           H  
ATOM   1127  SD  MET A  72      -0.448 -11.377  -2.221  1.00 98.33           S  
ATOM   1128  CE  MET A  72      -0.000 -10.827  -0.558  1.00 98.33           C  
ATOM   1129  HE1 MET A  72      -0.015  -9.738  -0.508  1.00 98.33           H  
ATOM   1130  HE2 MET A  72      -0.704 -11.229   0.172  1.00 98.33           H  
ATOM   1131  HE3 MET A  72       1.004 -11.183  -0.328  1.00 98.33           H  
ATOM   1132  N   ARG A  73       2.397 -16.302  -0.051  1.00 98.10           N  
ATOM   1133  H   ARG A  73       1.958 -15.840   0.732  1.00 98.10           H  
ATOM   1134  CA  ARG A  73       3.571 -17.149   0.214  1.00 98.10           C  
ATOM   1135  HA  ARG A  73       4.422 -16.743  -0.334  1.00 98.10           H  
ATOM   1136  C   ARG A  73       3.388 -18.570  -0.323  1.00 98.10           C  
ATOM   1137  CB  ARG A  73       3.896 -17.138   1.721  1.00 98.10           C  
ATOM   1138  HB2 ARG A  73       3.050 -17.531   2.286  1.00 98.10           H  
ATOM   1139  HB3 ARG A  73       4.081 -16.112   2.038  1.00 98.10           H  
ATOM   1140  O   ARG A  73       4.255 -19.048  -1.044  1.00 98.10           O  
ATOM   1141  CG  ARG A  73       5.136 -17.989   2.023  1.00 98.10           C  
ATOM   1142  HG2 ARG A  73       4.946 -19.024   1.739  1.00 98.10           H  
ATOM   1143  HG3 ARG A  73       5.953 -17.607   1.410  1.00 98.10           H  
ATOM   1144  CD  ARG A  73       5.568 -17.991   3.495  1.00 98.10           C  
ATOM   1145  HD2 ARG A  73       4.697 -18.160   4.128  1.00 98.10           H  
ATOM   1146  HD3 ARG A  73       6.262 -18.821   3.629  1.00 98.10           H  
ATOM   1147  NE  ARG A  73       6.269 -16.747   3.849  1.00 98.10           N  
ATOM   1148  HE  ARG A  73       7.039 -16.520   3.235  1.00 98.10           H  
ATOM   1149  NH1 ARG A  73       5.155 -16.097   5.788  1.00 98.10           N  
ATOM   1150 HH11 ARG A  73       5.029 -15.326   6.428  1.00 98.10           H  
ATOM   1151 HH12 ARG A  73       4.567 -16.919   5.785  1.00 98.10           H  
ATOM   1152  NH2 ARG A  73       6.723 -14.827   4.952  1.00 98.10           N  
ATOM   1153 HH21 ARG A  73       6.451 -14.169   5.668  1.00 98.10           H  
ATOM   1154 HH22 ARG A  73       7.482 -14.615   4.320  1.00 98.10           H  
ATOM   1155  CZ  ARG A  73       6.042 -15.919   4.854  1.00 98.10           C  
ATOM   1156  N   GLU A  74       2.255 -19.217  -0.029  1.00 97.96           N  
ATOM   1157  H   GLU A  74       1.584 -18.762   0.574  1.00 97.96           H  
ATOM   1158  CA  GLU A  74       1.969 -20.585  -0.504  1.00 97.96           C  
ATOM   1159  HA  GLU A  74       2.725 -21.254  -0.093  1.00 97.96           H  
ATOM   1160  C   GLU A  74       2.042 -20.704  -2.039  1.00 97.96           C  
ATOM   1161  CB  GLU A  74       0.575 -21.038  -0.013  1.00 97.96           C  
ATOM   1162  HB2 GLU A  74      -0.181 -20.618  -0.677  1.00 97.96           H  
ATOM   1163  HB3 GLU A  74       0.397 -20.656   0.992  1.00 97.96           H  
ATOM   1164  O   GLU A  74       2.416 -21.752  -2.556  1.00 97.96           O  
ATOM   1165  CG  GLU A  74       0.441 -22.574   0.026  1.00 97.96           C  
ATOM   1166  HG2 GLU A  74       0.928 -23.001  -0.850  1.00 97.96           H  
ATOM   1167  HG3 GLU A  74       0.977 -22.943   0.901  1.00 97.96           H  
ATOM   1168  CD  GLU A  74      -1.005 -23.109   0.058  1.00 97.96           C  
ATOM   1169  OE1 GLU A  74      -1.165 -24.336  -0.167  1.00 97.96           O  
ATOM   1170  OE2 GLU A  74      -1.972 -22.339   0.245  1.00 97.96           O  
ATOM   1171  N   TYR A  75       1.704 -19.629  -2.756  1.00 98.27           N  
ATOM   1172  H   TYR A  75       1.419 -18.804  -2.249  1.00 98.27           H  
ATOM   1173  CA  TYR A  75       1.819 -19.519  -4.210  1.00 98.27           C  
ATOM   1174  HA  TYR A  75       1.601 -20.486  -4.663  1.00 98.27           H  
ATOM   1175  C   TYR A  75       3.237 -19.131  -4.669  1.00 98.27           C  
ATOM   1176  CB  TYR A  75       0.755 -18.521  -4.684  1.00 98.27           C  
ATOM   1177  HB2 TYR A  75      -0.216 -19.017  -4.677  1.00 98.27           H  
ATOM   1178  HB3 TYR A  75       0.696 -17.700  -3.970  1.00 98.27           H  
ATOM   1179  O   TYR A  75       3.831 -19.842  -5.470  1.00 98.27           O  
ATOM   1180  CG  TYR A  75       0.986 -17.936  -6.059  1.00 98.27           C  
ATOM   1181  CD1 TYR A  75       1.267 -16.563  -6.177  1.00 98.27           C  
ATOM   1182  HD1 TYR A  75       1.322 -15.941  -5.295  1.00 98.27           H  
ATOM   1183  CD2 TYR A  75       0.958 -18.756  -7.204  1.00 98.27           C  
ATOM   1184  HD2 TYR A  75       0.775 -19.816  -7.107  1.00 98.27           H  
ATOM   1185  CE1 TYR A  75       1.484 -15.997  -7.443  1.00 98.27           C  
ATOM   1186  HE1 TYR A  75       1.694 -14.943  -7.544  1.00 98.27           H  
ATOM   1187  CE2 TYR A  75       1.207 -18.194  -8.471  1.00 98.27           C  
ATOM   1188  HE2 TYR A  75       1.212 -18.803  -9.363  1.00 98.27           H  
ATOM   1189  OH  TYR A  75       1.625 -16.242  -9.808  1.00 98.27           O  
ATOM   1190  HH  TYR A  75       1.670 -15.286  -9.736  1.00 98.27           H  
ATOM   1191  CZ  TYR A  75       1.451 -16.810  -8.591  1.00 98.27           C  
ATOM   1192  N   CYS A  76       3.818 -18.049  -4.147  1.00 98.17           N  
ATOM   1193  H   CYS A  76       3.291 -17.498  -3.484  1.00 98.17           H  
ATOM   1194  CA  CYS A  76       5.134 -17.531  -4.544  1.00 98.17           C  
ATOM   1195  HA  CYS A  76       5.134 -17.371  -5.622  1.00 98.17           H  
ATOM   1196  C   CYS A  76       6.309 -18.480  -4.236  1.00 98.17           C  
ATOM   1197  CB  CYS A  76       5.367 -16.185  -3.846  1.00 98.17           C  
ATOM   1198  HB2 CYS A  76       5.261 -16.309  -2.768  1.00 98.17           H  
ATOM   1199  HB3 CYS A  76       6.384 -15.852  -4.055  1.00 98.17           H  
ATOM   1200  O   CYS A  76       7.424 -18.242  -4.701  1.00 98.17           O  
ATOM   1201  SG  CYS A  76       4.208 -14.921  -4.443  1.00 98.17           S  
ATOM   1202  HG  CYS A  76       4.751 -13.911  -3.758  1.00 98.17           H  
ATOM   1203  N   GLU A  77       6.072 -19.533  -3.450  1.00 97.14           N  
ATOM   1204  H   GLU A  77       5.170 -19.576  -2.997  1.00 97.14           H  
ATOM   1205  CA  GLU A  77       7.037 -20.586  -3.108  1.00 97.14           C  
ATOM   1206  HA  GLU A  77       8.000 -20.337  -3.553  1.00 97.14           H  
ATOM   1207  C   GLU A  77       6.661 -21.962  -3.715  1.00 97.14           C  
ATOM   1208  CB  GLU A  77       7.241 -20.603  -1.574  1.00 97.14           C  
ATOM   1209  HB2 GLU A  77       6.276 -20.738  -1.085  1.00 97.14           H  
ATOM   1210  HB3 GLU A  77       7.884 -21.439  -1.301  1.00 97.14           H  
ATOM   1211  O   GLU A  77       7.380 -22.937  -3.501  1.00 97.14           O  
ATOM   1212  CG  GLU A  77       7.909 -19.294  -1.090  1.00 97.14           C  
ATOM   1213  HG2 GLU A  77       8.930 -19.274  -1.469  1.00 97.14           H  
ATOM   1214  HG3 GLU A  77       7.390 -18.441  -1.528  1.00 97.14           H  
ATOM   1215  CD  GLU A  77       7.938 -19.063   0.431  1.00 97.14           C  
ATOM   1216  OE1 GLU A  77       8.277 -17.911   0.809  1.00 97.14           O  
ATOM   1217  OE2 GLU A  77       7.582 -19.968   1.221  1.00 97.14           O  
ATOM   1218  N   SER A  78       5.580 -22.057  -4.508  1.00 97.45           N  
ATOM   1219  H   SER A  78       5.062 -21.216  -4.720  1.00 97.45           H  
ATOM   1220  CA  SER A  78       5.171 -23.284  -5.218  1.00 97.45           C  
ATOM   1221  HA  SER A  78       5.443 -24.138  -4.599  1.00 97.45           H  
ATOM   1222  C   SER A  78       5.860 -23.461  -6.573  1.00 97.45           C  
ATOM   1223  CB  SER A  78       3.654 -23.322  -5.409  1.00 97.45           C  
ATOM   1224  HB2 SER A  78       3.175 -23.010  -4.480  1.00 97.45           H  
ATOM   1225  HB3 SER A  78       3.357 -24.349  -5.619  1.00 97.45           H  
ATOM   1226  O   SER A  78       6.376 -22.505  -7.144  1.00 97.45           O  
ATOM   1227  OG  SER A  78       3.199 -22.506  -6.474  1.00 97.45           O  
ATOM   1228  HG  SER A  78       2.240 -22.489  -6.424  1.00 97.45           H  
ATOM   1229  N   GLU A  79       5.831 -24.669  -7.149  1.00 95.99           N  
ATOM   1230  H   GLU A  79       5.370 -25.435  -6.679  1.00 95.99           H  
ATOM   1231  CA  GLU A  79       6.411 -24.911  -8.480  1.00 95.99           C  
ATOM   1232  HA  GLU A  79       7.474 -24.670  -8.443  1.00 95.99           H  
ATOM   1233  C   GLU A  79       5.790 -24.003  -9.559  1.00 95.99           C  
ATOM   1234  CB  GLU A  79       6.261 -26.388  -8.888  1.00 95.99           C  
ATOM   1235  HB2 GLU A  79       6.648 -26.506  -9.900  1.00 95.99           H  
ATOM   1236  HB3 GLU A  79       5.202 -26.643  -8.905  1.00 95.99           H  
ATOM   1237  O   GLU A  79       6.531 -23.450 -10.374  1.00 95.99           O  
ATOM   1238  CG  GLU A  79       6.986 -27.393  -7.978  1.00 95.99           C  
ATOM   1239  HG2 GLU A  79       6.790 -28.399  -8.349  1.00 95.99           H  
ATOM   1240  HG3 GLU A  79       6.569 -27.332  -6.973  1.00 95.99           H  
ATOM   1241  CD  GLU A  79       8.501 -27.165  -7.934  1.00 95.99           C  
ATOM   1242  OE1 GLU A  79       8.992 -26.586  -6.944  1.00 95.99           O  
ATOM   1243  OE2 GLU A  79       9.223 -27.519  -8.897  1.00 95.99           O  
ATOM   1244  N   PHE A  80       4.466 -23.799  -9.514  1.00 96.85           N  
ATOM   1245  H   PHE A  80       3.926 -24.352  -8.865  1.00 96.85           H  
ATOM   1246  CA  PHE A  80       3.724 -22.890 -10.396  1.00 96.85           C  
ATOM   1247  HA  PHE A  80       3.969 -23.128 -11.431  1.00 96.85           H  
ATOM   1248  C   PHE A  80       4.070 -21.405 -10.182  1.00 96.85           C  
ATOM   1249  CB  PHE A  80       2.225 -23.159 -10.174  1.00 96.85           C  
ATOM   1250  HB2 PHE A  80       2.042 -24.209 -10.402  1.00 96.85           H  
ATOM   1251  HB3 PHE A  80       1.992 -23.013  -9.119  1.00 96.85           H  
ATOM   1252  O   PHE A  80       4.233 -20.670 -11.152  1.00 96.85           O  
ATOM   1253  CG  PHE A  80       1.254 -22.343 -11.011  1.00 96.85           C  
ATOM   1254  CD1 PHE A  80       0.438 -21.367 -10.408  1.00 96.85           C  
ATOM   1255  HD1 PHE A  80       0.530 -21.174  -9.349  1.00 96.85           H  
ATOM   1256  CD2 PHE A  80       1.130 -22.590 -12.392  1.00 96.85           C  
ATOM   1257  HD2 PHE A  80       1.746 -23.336 -12.871  1.00 96.85           H  
ATOM   1258  CE1 PHE A  80      -0.487 -20.639 -11.181  1.00 96.85           C  
ATOM   1259  HE1 PHE A  80      -1.111 -19.887 -10.722  1.00 96.85           H  
ATOM   1260  CE2 PHE A  80       0.214 -21.850 -13.161  1.00 96.85           C  
ATOM   1261  HE2 PHE A  80       0.143 -22.018 -14.226  1.00 96.85           H  
ATOM   1262  CZ  PHE A  80      -0.593 -20.874 -12.560  1.00 96.85           C  
ATOM   1263  HZ  PHE A  80      -1.281 -20.300 -13.164  1.00 96.85           H  
ATOM   1264  N   GLY A  81       4.190 -20.944  -8.931  1.00 97.50           N  
ATOM   1265  H   GLY A  81       4.084 -21.591  -8.163  1.00 97.50           H  
ATOM   1266  CA  GLY A  81       4.320 -19.515  -8.613  1.00 97.50           C  
ATOM   1267  HA2 GLY A  81       3.662 -19.285  -7.775  1.00 97.50           H  
ATOM   1268  HA3 GLY A  81       3.970 -18.919  -9.456  1.00 97.50           H  
ATOM   1269  C   GLY A  81       5.722 -19.016  -8.254  1.00 97.50           C  
ATOM   1270  O   GLY A  81       5.890 -17.816  -8.050  1.00 97.50           O  
ATOM   1271  N   ARG A  82       6.747 -19.877  -8.174  1.00 97.09           N  
ATOM   1272  H   ARG A  82       6.520 -20.860  -8.224  1.00 97.09           H  
ATOM   1273  CA  ARG A  82       8.100 -19.490  -7.712  1.00 97.09           C  
ATOM   1274  HA  ARG A  82       7.966 -18.809  -6.872  1.00 97.09           H  
ATOM   1275  C   ARG A  82       8.971 -18.729  -8.707  1.00 97.09           C  
ATOM   1276  CB  ARG A  82       8.874 -20.710  -7.188  1.00 97.09           C  
ATOM   1277  HB2 ARG A  82       9.802 -20.370  -6.728  1.00 97.09           H  
ATOM   1278  HB3 ARG A  82       8.300 -21.214  -6.411  1.00 97.09           H  
ATOM   1279  O   ARG A  82      10.015 -18.222  -8.291  1.00 97.09           O  
ATOM   1280  CG  ARG A  82       9.213 -21.671  -8.337  1.00 97.09           C  
ATOM   1281  HG2 ARG A  82       8.299 -22.009  -8.826  1.00 97.09           H  
ATOM   1282  HG3 ARG A  82       9.827 -21.155  -9.075  1.00 97.09           H  
ATOM   1283  CD  ARG A  82       9.994 -22.885  -7.856  1.00 97.09           C  
ATOM   1284  HD2 ARG A  82       9.359 -23.469  -7.189  1.00 97.09           H  
ATOM   1285  HD3 ARG A  82      10.882 -22.556  -7.317  1.00 97.09           H  
ATOM   1286  NE  ARG A  82      10.386 -23.690  -9.023  1.00 97.09           N  
ATOM   1287  HE  ARG A  82      10.073 -23.356  -9.923  1.00 97.09           H  
ATOM   1288  NH1 ARG A  82      11.221 -25.476  -7.871  1.00 97.09           N  
ATOM   1289 HH11 ARG A  82      11.070 -24.923  -7.039  1.00 97.09           H  
ATOM   1290 HH12 ARG A  82      10.837 -26.402  -7.753  1.00 97.09           H  
ATOM   1291  NH2 ARG A  82      10.784 -25.675 -10.034  1.00 97.09           N  
ATOM   1292 HH21 ARG A  82      10.569 -26.632  -9.794  1.00 97.09           H  
ATOM   1293 HH22 ARG A  82      10.321 -25.327 -10.862  1.00 97.09           H  
ATOM   1294  CZ  ARG A  82      10.825 -24.927  -8.976  1.00 97.09           C  
ATOM   1295  N   GLN A  83       8.626 -18.697  -9.993  1.00 95.78           N  
ATOM   1296  H   GLN A  83       7.728 -19.068 -10.268  1.00 95.78           H  
ATOM   1297  CA  GLN A  83       9.506 -18.103 -11.004  1.00 95.78           C  
ATOM   1298  HA  GLN A  83      10.521 -18.421 -10.764  1.00 95.78           H  
ATOM   1299  C   GLN A  83       9.460 -16.567 -10.957  1.00 95.78           C  
ATOM   1300  CB  GLN A  83       9.185 -18.619 -12.416  1.00 95.78           C  
ATOM   1301  HB2 GLN A  83       8.139 -18.411 -12.640  1.00 95.78           H  
ATOM   1302  HB3 GLN A  83       9.795 -18.074 -13.137  1.00 95.78           H  
ATOM   1303  O   GLN A  83       8.367 -16.000 -10.891  1.00 95.78           O  
ATOM   1304  CG  GLN A  83       9.442 -20.124 -12.605  1.00 95.78           C  
ATOM   1305  HG2 GLN A  83       8.823 -20.685 -11.905  1.00 95.78           H  
ATOM   1306  HG3 GLN A  83       9.124 -20.399 -13.610  1.00 95.78           H  
ATOM   1307  CD  GLN A  83      10.899 -20.562 -12.434  1.00 95.78           C  
ATOM   1308  NE2 GLN A  83      11.161 -21.849 -12.501  1.00 95.78           N  
ATOM   1309 HE21 GLN A  83      10.435 -22.480 -12.809  1.00 95.78           H  
ATOM   1310 HE22 GLN A  83      12.141 -22.092 -12.471  1.00 95.78           H  
ATOM   1311  OE1 GLN A  83      11.828 -19.797 -12.235  1.00 95.78           O  
ATOM   1312  N   PRO A  84      10.614 -15.873 -11.013  1.00 94.93           N  
ATOM   1313  CA  PRO A  84      10.656 -14.426 -11.186  1.00 94.93           C  
ATOM   1314  HA  PRO A  84      10.258 -13.958 -10.285  1.00 94.93           H  
ATOM   1315  C   PRO A  84       9.851 -13.973 -12.407  1.00 94.93           C  
ATOM   1316  CB  PRO A  84      12.139 -14.067 -11.323  1.00 94.93           C  
ATOM   1317  HB2 PRO A  84      12.357 -13.082 -10.911  1.00 94.93           H  
ATOM   1318  HB3 PRO A  84      12.447 -14.116 -12.368  1.00 94.93           H  
ATOM   1319  O   PRO A  84      10.025 -14.503 -13.503  1.00 94.93           O  
ATOM   1320  CG  PRO A  84      12.832 -15.181 -10.544  1.00 94.93           C  
ATOM   1321  HG2 PRO A  84      13.865 -15.321 -10.864  1.00 94.93           H  
ATOM   1322  HG3 PRO A  84      12.780 -14.972  -9.475  1.00 94.93           H  
ATOM   1323  CD  PRO A  84      11.966 -16.394 -10.872  1.00 94.93           C  
ATOM   1324  HD2 PRO A  84      12.036 -17.122 -10.064  1.00 94.93           H  
ATOM   1325  HD3 PRO A  84      12.284 -16.839 -11.815  1.00 94.93           H  
ATOM   1326  N   TYR A  85       8.998 -12.968 -12.220  1.00 93.69           N  
ATOM   1327  H   TYR A  85       8.957 -12.545 -11.304  1.00 93.69           H  
ATOM   1328  CA  TYR A  85       8.226 -12.340 -13.294  1.00 93.69           C  
ATOM   1329  HA  TYR A  85       8.457 -12.825 -14.242  1.00 93.69           H  
ATOM   1330  C   TYR A  85       8.624 -10.868 -13.419  1.00 93.69           C  
ATOM   1331  CB  TYR A  85       6.724 -12.524 -13.029  1.00 93.69           C  
ATOM   1332  HB2 TYR A  85       6.501 -13.591 -12.997  1.00 93.69           H  
ATOM   1333  HB3 TYR A  85       6.504 -12.109 -12.045  1.00 93.69           H  
ATOM   1334  O   TYR A  85       8.930 -10.226 -12.417  1.00 93.69           O  
ATOM   1335  CG  TYR A  85       5.810 -11.871 -14.054  1.00 93.69           C  
ATOM   1336  CD1 TYR A  85       5.065 -10.730 -13.701  1.00 93.69           C  
ATOM   1337  HD1 TYR A  85       5.126 -10.338 -12.697  1.00 93.69           H  
ATOM   1338  CD2 TYR A  85       5.708 -12.393 -15.359  1.00 93.69           C  
ATOM   1339  HD2 TYR A  85       6.260 -13.281 -15.631  1.00 93.69           H  
ATOM   1340  CE1 TYR A  85       4.239 -10.098 -14.652  1.00 93.69           C  
ATOM   1341  HE1 TYR A  85       3.652  -9.234 -14.379  1.00 93.69           H  
ATOM   1342  CE2 TYR A  85       4.886 -11.758 -16.313  1.00 93.69           C  
ATOM   1343  HE2 TYR A  85       4.804 -12.153 -17.315  1.00 93.69           H  
ATOM   1344  OH  TYR A  85       3.361  -9.987 -16.895  1.00 93.69           O  
ATOM   1345  HH  TYR A  85       2.981  -9.179 -16.544  1.00 93.69           H  
ATOM   1346  CZ  TYR A  85       4.157 -10.597 -15.971  1.00 93.69           C  
ATOM   1347  N   LEU A  86       8.606 -10.336 -14.643  1.00 88.95           N  
ATOM   1348  H   LEU A  86       8.288 -10.914 -15.408  1.00 88.95           H  
ATOM   1349  CA  LEU A  86       8.890  -8.934 -14.946  1.00 88.95           C  
ATOM   1350  HA  LEU A  86       9.277  -8.443 -14.052  1.00 88.95           H  
ATOM   1351  C   LEU A  86       7.582  -8.242 -15.377  1.00 88.95           C  
ATOM   1352  CB  LEU A  86      10.006  -8.879 -16.008  1.00 88.95           C  
ATOM   1353  HB2 LEU A  86      10.871  -9.423 -15.629  1.00 88.95           H  
ATOM   1354  HB3 LEU A  86       9.659  -9.385 -16.909  1.00 88.95           H  
ATOM   1355  O   LEU A  86       7.214  -8.345 -16.549  1.00 88.95           O  
ATOM   1356  CG  LEU A  86      10.446  -7.452 -16.385  1.00 88.95           C  
ATOM   1357  HG  LEU A  86       9.598  -6.911 -16.806  1.00 88.95           H  
ATOM   1358  CD1 LEU A  86      10.991  -6.684 -15.181  1.00 88.95           C  
ATOM   1359 HD11 LEU A  86      10.184  -6.441 -14.490  1.00 88.95           H  
ATOM   1360 HD12 LEU A  86      11.745  -7.289 -14.678  1.00 88.95           H  
ATOM   1361 HD13 LEU A  86      11.448  -5.750 -15.510  1.00 88.95           H  
ATOM   1362  CD2 LEU A  86      11.548  -7.517 -17.443  1.00 88.95           C  
ATOM   1363 HD21 LEU A  86      11.182  -8.048 -18.321  1.00 88.95           H  
ATOM   1364 HD22 LEU A  86      12.424  -8.028 -17.043  1.00 88.95           H  
ATOM   1365 HD23 LEU A  86      11.825  -6.505 -17.740  1.00 88.95           H  
ATOM   1366  N   PRO A  87       6.854  -7.580 -14.456  1.00 90.58           N  
ATOM   1367  CA  PRO A  87       5.569  -6.955 -14.757  1.00 90.58           C  
ATOM   1368  HA  PRO A  87       4.952  -7.650 -15.325  1.00 90.58           H  
ATOM   1369  C   PRO A  87       5.753  -5.685 -15.584  1.00 90.58           C  
ATOM   1370  CB  PRO A  87       4.899  -6.653 -13.407  1.00 90.58           C  
ATOM   1371  HB2 PRO A  87       4.819  -5.577 -13.253  1.00 90.58           H  
ATOM   1372  HB3 PRO A  87       3.907  -7.102 -13.349  1.00 90.58           H  
ATOM   1373  O   PRO A  87       6.745  -4.971 -15.420  1.00 90.58           O  
ATOM   1374  CG  PRO A  87       5.826  -7.263 -12.355  1.00 90.58           C  
ATOM   1375  HG2 PRO A  87       5.471  -8.258 -12.086  1.00 90.58           H  
ATOM   1376  HG3 PRO A  87       5.903  -6.642 -11.463  1.00 90.58           H  
ATOM   1377  CD  PRO A  87       7.169  -7.375 -13.055  1.00 90.58           C  
ATOM   1378  HD2 PRO A  87       7.728  -6.446 -12.946  1.00 90.58           H  
ATOM   1379  HD3 PRO A  87       7.730  -8.201 -12.617  1.00 90.58           H  
ATOM   1380  N   ALA A  88       4.786  -5.374 -16.448  1.00 87.20           N  
ATOM   1381  H   ALA A  88       3.970  -5.967 -16.486  1.00 87.20           H  
ATOM   1382  CA  ALA A  88       4.759  -4.079 -17.130  1.00 87.20           C  
ATOM   1383  HA  ALA A  88       5.714  -3.933 -17.634  1.00 87.20           H  
ATOM   1384  C   ALA A  88       4.580  -2.920 -16.125  1.00 87.20           C  
ATOM   1385  CB  ALA A  88       3.652  -4.101 -18.192  1.00 87.20           C  
ATOM   1386  HB1 ALA A  88       2.682  -4.229 -17.712  1.00 87.20           H  
ATOM   1387  HB2 ALA A  88       3.822  -4.923 -18.887  1.00 87.20           H  
ATOM   1388  HB3 ALA A  88       3.648  -3.160 -18.741  1.00 87.20           H  
ATOM   1389  O   ALA A  88       4.111  -3.132 -15.009  1.00 87.20           O  
ATOM   1390  N   ALA A  89       4.914  -1.687 -16.522  1.00 84.71           N  
ATOM   1391  H   ALA A  89       5.264  -1.542 -17.458  1.00 84.71           H  
ATOM   1392  CA  ALA A  89       4.540  -0.507 -15.740  1.00 84.71           C  
ATOM   1393  HA  ALA A  89       4.998  -0.584 -14.754  1.00 84.71           H  
ATOM   1394  C   ALA A  89       3.010  -0.459 -15.549  1.00 84.71           C  
ATOM   1395  CB  ALA A  89       5.082   0.755 -16.419  1.00 84.71           C  
ATOM   1396  HB1 ALA A  89       4.628   0.877 -17.403  1.00 84.71           H  
ATOM   1397  HB2 ALA A  89       4.842   1.625 -15.808  1.00 84.71           H  
ATOM   1398  HB3 ALA A  89       6.166   0.690 -16.518  1.00 84.71           H  
ATOM   1399  O   ALA A  89       2.258  -0.803 -16.462  1.00 84.71           O  
ATOM   1400  N   GLU A  90       2.569  -0.082 -14.350  1.00 88.50           N  
ATOM   1401  H   GLU A  90       3.263   0.178 -13.665  1.00 88.50           H  
ATOM   1402  CA  GLU A  90       1.194  -0.220 -13.847  1.00 88.50           C  
ATOM   1403  HA  GLU A  90       1.234   0.109 -12.809  1.00 88.50           H  
ATOM   1404  C   GLU A  90       0.640  -1.664 -13.755  1.00 88.50           C  
ATOM   1405  CB  GLU A  90       0.206   0.746 -14.546  1.00 88.50           C  
ATOM   1406  HB2 GLU A  90      -0.752   0.656 -14.033  1.00 88.50           H  
ATOM   1407  HB3 GLU A  90       0.059   0.441 -15.583  1.00 88.50           H  
ATOM   1408  O   GLU A  90      -0.515  -1.827 -13.360  1.00 88.50           O  
ATOM   1409  CG  GLU A  90       0.635   2.226 -14.508  1.00 88.50           C  
ATOM   1410  HG2 GLU A  90       1.451   2.379 -15.213  1.00 88.50           H  
ATOM   1411  HG3 GLU A  90       1.007   2.443 -13.506  1.00 88.50           H  
ATOM   1412  CD  GLU A  90      -0.505   3.220 -14.815  1.00 88.50           C  
ATOM   1413  OE1 GLU A  90      -0.284   4.445 -14.690  1.00 88.50           O  
ATOM   1414  OE2 GLU A  90      -1.678   2.830 -15.008  1.00 88.50           O  
ATOM   1415  N   GLU A  91       1.396  -2.733 -14.049  1.00 91.59           N  
ATOM   1416  H   GLU A  91       2.351  -2.603 -14.349  1.00 91.59           H  
ATOM   1417  CA  GLU A  91       0.933  -4.107 -13.774  1.00 91.59           C  
ATOM   1418  HA  GLU A  91      -0.129  -4.145 -14.014  1.00 91.59           H  
ATOM   1419  C   GLU A  91       1.074  -4.438 -12.278  1.00 91.59           C  
ATOM   1420  CB  GLU A  91       1.606  -5.173 -14.674  1.00 91.59           C  
ATOM   1421  HB2 GLU A  91       1.631  -4.808 -15.700  1.00 91.59           H  
ATOM   1422  HB3 GLU A  91       2.629  -5.334 -14.334  1.00 91.59           H  
ATOM   1423  O   GLU A  91       2.091  -4.148 -11.635  1.00 91.59           O  
ATOM   1424  CG  GLU A  91       0.829  -6.512 -14.650  1.00 91.59           C  
ATOM   1425  HG2 GLU A  91      -0.156  -6.344 -15.087  1.00 91.59           H  
ATOM   1426  HG3 GLU A  91       0.676  -6.812 -13.613  1.00 91.59           H  
ATOM   1427  CD  GLU A  91       1.487  -7.705 -15.372  1.00 91.59           C  
ATOM   1428  OE1 GLU A  91       0.997  -8.851 -15.180  1.00 91.59           O  
ATOM   1429  OE2 GLU A  91       2.474  -7.535 -16.128  1.00 91.59           O  
ATOM   1430  N   LEU A  92       0.042  -5.079 -11.726  1.00 95.78           N  
ATOM   1431  H   LEU A  92      -0.758  -5.286 -12.306  1.00 95.78           H  
ATOM   1432  CA  LEU A  92       0.043  -5.628 -10.377  1.00 95.78           C  
ATOM   1433  HA  LEU A  92       0.413  -4.865  -9.693  1.00 95.78           H  
ATOM   1434  C   LEU A  92       0.974  -6.841 -10.287  1.00 95.78           C  
ATOM   1435  CB  LEU A  92      -1.389  -6.012  -9.966  1.00 95.78           C  
ATOM   1436  HB2 LEU A  92      -1.362  -6.474  -8.980  1.00 95.78           H  
ATOM   1437  HB3 LEU A  92      -1.757  -6.756 -10.672  1.00 95.78           H  
ATOM   1438  O   LEU A  92       0.972  -7.740 -11.134  1.00 95.78           O  
ATOM   1439  CG  LEU A  92      -2.368  -4.826  -9.929  1.00 95.78           C  
ATOM   1440  HG  LEU A  92      -2.334  -4.275 -10.869  1.00 95.78           H  
ATOM   1441  CD1 LEU A  92      -3.793  -5.329  -9.734  1.00 95.78           C  
ATOM   1442 HD11 LEU A  92      -3.926  -5.711  -8.722  1.00 95.78           H  
ATOM   1443 HD12 LEU A  92      -4.010  -6.117 -10.455  1.00 95.78           H  
ATOM   1444 HD13 LEU A  92      -4.490  -4.511  -9.914  1.00 95.78           H  
ATOM   1445  CD2 LEU A  92      -2.047  -3.868  -8.784  1.00 95.78           C  
ATOM   1446 HD21 LEU A  92      -1.143  -3.306  -9.020  1.00 95.78           H  
ATOM   1447 HD22 LEU A  92      -1.899  -4.419  -7.856  1.00 95.78           H  
ATOM   1448 HD23 LEU A  92      -2.880  -3.177  -8.657  1.00 95.78           H  
ATOM   1449  N   CYS A  93       1.732  -6.907  -9.202  1.00 97.56           N  
ATOM   1450  H   CYS A  93       1.665  -6.159  -8.526  1.00 97.56           H  
ATOM   1451  CA  CYS A  93       2.670  -7.981  -8.912  1.00 97.56           C  
ATOM   1452  HA  CYS A  93       2.386  -8.872  -9.471  1.00 97.56           H  
ATOM   1453  C   CYS A  93       2.631  -8.354  -7.428  1.00 97.56           C  
ATOM   1454  CB  CYS A  93       4.059  -7.549  -9.400  1.00 97.56           C  
ATOM   1455  HB2 CYS A  93       4.757  -8.382  -9.320  1.00 97.56           H  
ATOM   1456  HB3 CYS A  93       3.960  -7.262 -10.447  1.00 97.56           H  
ATOM   1457  O   CYS A  93       2.052  -7.650  -6.600  1.00 97.56           O  
ATOM   1458  SG  CYS A  93       4.691  -6.130  -8.458  1.00 97.56           S  
ATOM   1459  HG  CYS A  93       5.700  -5.805  -9.271  1.00 97.56           H  
ATOM   1460  N   ILE A  94       3.249  -9.477  -7.081  1.00 98.58           N  
ATOM   1461  H   ILE A  94       3.709 -10.018  -7.799  1.00 98.58           H  
ATOM   1462  CA  ILE A  94       3.539  -9.803  -5.684  1.00 98.58           C  
ATOM   1463  HA  ILE A  94       3.020  -9.100  -5.032  1.00 98.58           H  
ATOM   1464  C   ILE A  94       5.037  -9.599  -5.489  1.00 98.58           C  
ATOM   1465  CB  ILE A  94       3.055 -11.213  -5.295  1.00 98.58           C  
ATOM   1466  HB  ILE A  94       3.707 -11.946  -5.770  1.00 98.58           H  
ATOM   1467  O   ILE A  94       5.836 -10.157  -6.241  1.00 98.58           O  
ATOM   1468  CG1 ILE A  94       1.605 -11.471  -5.766  1.00 98.58           C  
ATOM   1469 HG12 ILE A  94       1.546 -11.343  -6.847  1.00 98.58           H  
ATOM   1470 HG13 ILE A  94       0.935 -10.751  -5.297  1.00 98.58           H  
ATOM   1471  CG2 ILE A  94       3.161 -11.375  -3.770  1.00 98.58           C  
ATOM   1472 HG21 ILE A  94       2.974 -12.413  -3.493  1.00 98.58           H  
ATOM   1473 HG22 ILE A  94       2.427 -10.737  -3.276  1.00 98.58           H  
ATOM   1474 HG23 ILE A  94       4.155 -11.100  -3.419  1.00 98.58           H  
ATOM   1475  CD1 ILE A  94       1.107 -12.886  -5.468  1.00 98.58           C  
ATOM   1476 HD11 ILE A  94       0.173 -13.062  -6.003  1.00 98.58           H  
ATOM   1477 HD12 ILE A  94       0.932 -13.012  -4.400  1.00 98.58           H  
ATOM   1478 HD13 ILE A  94       1.855 -13.608  -5.796  1.00 98.58           H  
ATOM   1479  N   ALA A  95       5.413  -8.789  -4.506  1.00 97.67           N  
ATOM   1480  H   ALA A  95       4.701  -8.406  -3.900  1.00 97.67           H  
ATOM   1481  CA  ALA A  95       6.796  -8.435  -4.217  1.00 97.67           C  
ATOM   1482  HA  ALA A  95       7.456  -9.008  -4.868  1.00 97.67           H  
ATOM   1483  C   ALA A  95       7.153  -8.788  -2.767  1.00 97.67           C  
ATOM   1484  CB  ALA A  95       7.003  -6.950  -4.539  1.00 97.67           C  
ATOM   1485  HB1 ALA A  95       8.033  -6.663  -4.326  1.00 97.67           H  
ATOM   1486  HB2 ALA A  95       6.792  -6.767  -5.593  1.00 97.67           H  
ATOM   1487  HB3 ALA A  95       6.330  -6.340  -3.937  1.00 97.67           H  
ATOM   1488  O   ALA A  95       6.285  -8.795  -1.893  1.00 97.67           O  
ATOM   1489  N   GLN A  96       8.428  -9.067  -2.497  1.00 97.50           N  
ATOM   1490  H   GLN A  96       9.095  -9.069  -3.256  1.00 97.50           H  
ATOM   1491  CA  GLN A  96       8.924  -9.146  -1.118  1.00 97.50           C  
ATOM   1492  HA  GLN A  96       8.157  -9.617  -0.502  1.00 97.50           H  
ATOM   1493  C   GLN A  96       9.176  -7.734  -0.583  1.00 97.50           C  
ATOM   1494  CB  GLN A  96      10.189 -10.007  -1.014  1.00 97.50           C  
ATOM   1495  HB2 GLN A  96      10.480 -10.072   0.035  1.00 97.50           H  
ATOM   1496  HB3 GLN A  96      11.001  -9.537  -1.569  1.00 97.50           H  
ATOM   1497  O   GLN A  96       9.830  -6.952  -1.268  1.00 97.50           O  
ATOM   1498  CG  GLN A  96       9.951 -11.420  -1.553  1.00 97.50           C  
ATOM   1499  HG2 GLN A  96       9.745 -11.363  -2.622  1.00 97.50           H  
ATOM   1500  HG3 GLN A  96       9.091 -11.861  -1.050  1.00 97.50           H  
ATOM   1501  CD  GLN A  96      11.164 -12.312  -1.364  1.00 97.50           C  
ATOM   1502  NE2 GLN A  96      11.170 -13.161  -0.358  1.00 97.50           N  
ATOM   1503 HE21 GLN A  96      10.369 -13.227   0.254  1.00 97.50           H  
ATOM   1504 HE22 GLN A  96      11.962 -13.784  -0.294  1.00 97.50           H  
ATOM   1505  OE1 GLN A  96      12.132 -12.248  -2.111  1.00 97.50           O  
ATOM   1506  N   LEU A  97       8.676  -7.410   0.613  1.00 93.51           N  
ATOM   1507  H   LEU A  97       8.145  -8.112   1.109  1.00 93.51           H  
ATOM   1508  CA  LEU A  97       8.822  -6.084   1.235  1.00 93.51           C  
ATOM   1509  HA  LEU A  97       8.887  -5.328   0.452  1.00 93.51           H  
ATOM   1510  C   LEU A  97      10.090  -6.007   2.109  1.00 93.51           C  
ATOM   1511  CB  LEU A  97       7.548  -5.785   2.048  1.00 93.51           C  
ATOM   1512  HB2 LEU A  97       6.705  -5.716   1.361  1.00 93.51           H  
ATOM   1513  HB3 LEU A  97       7.368  -6.623   2.722  1.00 93.51           H  
ATOM   1514  O   LEU A  97      10.071  -6.557   3.215  1.00 93.51           O  
ATOM   1515  CG  LEU A  97       7.603  -4.504   2.906  1.00 93.51           C  
ATOM   1516  HG  LEU A  97       8.378  -4.600   3.667  1.00 93.51           H  
ATOM   1517  CD1 LEU A  97       7.869  -3.238   2.095  1.00 93.51           C  
ATOM   1518 HD11 LEU A  97       8.843  -3.290   1.609  1.00 93.51           H  
ATOM   1519 HD12 LEU A  97       7.864  -2.382   2.770  1.00 93.51           H  
ATOM   1520 HD13 LEU A  97       7.083  -3.108   1.351  1.00 93.51           H  
ATOM   1521  CD2 LEU A  97       6.267  -4.332   3.618  1.00 93.51           C  
ATOM   1522 HD21 LEU A  97       5.478  -4.181   2.882  1.00 93.51           H  
ATOM   1523 HD22 LEU A  97       6.046  -5.213   4.220  1.00 93.51           H  
ATOM   1524 HD23 LEU A  97       6.302  -3.460   4.271  1.00 93.51           H  
ATOM   1525  N   PRO A  98      11.170  -5.312   1.699  1.00 90.47           N  
ATOM   1526  CA  PRO A  98      12.377  -5.201   2.518  1.00 90.47           C  
ATOM   1527  HA  PRO A  98      12.720  -6.210   2.744  1.00 90.47           H  
ATOM   1528  C   PRO A  98      12.102  -4.418   3.817  1.00 90.47           C  
ATOM   1529  CB  PRO A  98      13.423  -4.493   1.643  1.00 90.47           C  
ATOM   1530  HB2 PRO A  98      14.405  -4.956   1.738  1.00 90.47           H  
ATOM   1531  HB3 PRO A  98      13.477  -3.436   1.902  1.00 90.47           H  
ATOM   1532  O   PRO A  98      11.304  -3.483   3.797  1.00 90.47           O  
ATOM   1533  CG  PRO A  98      12.876  -4.629   0.221  1.00 90.47           C  
ATOM   1534  HG2 PRO A  98      13.208  -3.815  -0.424  1.00 90.47           H  
ATOM   1535  HG3 PRO A  98      13.158  -5.595  -0.197  1.00 90.47           H  
ATOM   1536  CD  PRO A  98      11.370  -4.589   0.452  1.00 90.47           C  
ATOM   1537  HD2 PRO A  98      10.854  -5.039  -0.396  1.00 90.47           H  
ATOM   1538  HD3 PRO A  98      11.043  -3.557   0.576  1.00 90.47           H  
ATOM   1539  N   PRO A  99      12.757  -4.743   4.950  1.00 86.55           N  
ATOM   1540  CA  PRO A  99      13.779  -5.777   5.137  1.00 86.55           C  
ATOM   1541  HA  PRO A  99      14.428  -5.834   4.263  1.00 86.55           H  
ATOM   1542  C   PRO A  99      13.210  -7.185   5.401  1.00 86.55           C  
ATOM   1543  CB  PRO A  99      14.596  -5.273   6.333  1.00 86.55           C  
ATOM   1544  HB2 PRO A  99      15.121  -6.072   6.857  1.00 86.55           H  
ATOM   1545  HB3 PRO A  99      15.303  -4.515   5.996  1.00 86.55           H  
ATOM   1546  O   PRO A  99      13.973  -8.101   5.707  1.00 86.55           O  
ATOM   1547  CG  PRO A  99      13.527  -4.622   7.210  1.00 86.55           C  
ATOM   1548  HG2 PRO A  99      12.988  -5.388   7.767  1.00 86.55           H  
ATOM   1549  HG3 PRO A  99      13.954  -3.882   7.887  1.00 86.55           H  
ATOM   1550  CD  PRO A  99      12.597  -3.979   6.182  1.00 86.55           C  
ATOM   1551  HD2 PRO A  99      12.900  -2.947   6.006  1.00 86.55           H  
ATOM   1552  HD3 PRO A  99      11.564  -4.007   6.529  1.00 86.55           H  
ATOM   1553  N   SER A 100      11.890  -7.374   5.324  1.00 80.50           N  
ATOM   1554  H   SER A 100      11.312  -6.626   4.970  1.00 80.50           H  
ATOM   1555  CA  SER A 100      11.280  -8.701   5.425  1.00 80.50           C  
ATOM   1556  HA  SER A 100      11.772  -9.237   6.236  1.00 80.50           H  
ATOM   1557  C   SER A 100      11.487  -9.512   4.136  1.00 80.50           C  
ATOM   1558  CB  SER A 100       9.792  -8.590   5.794  1.00 80.50           C  
ATOM   1559  HB2 SER A 100       9.629  -7.719   6.429  1.00 80.50           H  
ATOM   1560  HB3 SER A 100       9.502  -9.481   6.351  1.00 80.50           H  
ATOM   1561  O   SER A 100      11.793  -8.975   3.073  1.00 80.50           O  
ATOM   1562  OG  SER A 100       8.980  -8.507   4.643  1.00 80.50           O  
ATOM   1563  HG  SER A 100       9.274  -7.759   4.118  1.00 80.50           H  
ATOM   1564  N   SER A 101      11.265 -10.822   4.220  1.00 87.35           N  
ATOM   1565  H   SER A 101      11.067 -11.228   5.123  1.00 87.35           H  
ATOM   1566  CA  SER A 101      11.091 -11.698   3.055  1.00 87.35           C  
ATOM   1567  HA  SER A 101      11.464 -11.189   2.166  1.00 87.35           H  
ATOM   1568  C   SER A 101       9.613 -12.012   2.776  1.00 87.35           C  
ATOM   1569  CB  SER A 101      11.932 -12.964   3.237  1.00 87.35           C  
ATOM   1570  HB2 SER A 101      12.987 -12.688   3.243  1.00 87.35           H  
ATOM   1571  HB3 SER A 101      11.757 -13.646   2.405  1.00 87.35           H  
ATOM   1572  O   SER A 101       9.312 -12.941   2.023  1.00 87.35           O  
ATOM   1573  OG  SER A 101      11.617 -13.609   4.461  1.00 87.35           O  
ATOM   1574  HG  SER A 101      12.083 -14.447   4.488  1.00 87.35           H  
ATOM   1575  N   GLU A 102       8.679 -11.280   3.398  1.00 95.75           N  
ATOM   1576  H   GLU A 102       8.957 -10.447   3.896  1.00 95.75           H  
ATOM   1577  CA  GLU A 102       7.242 -11.537   3.294  1.00 95.75           C  
ATOM   1578  HA  GLU A 102       7.103 -12.618   3.277  1.00 95.75           H  
ATOM   1579  C   GLU A 102       6.665 -11.001   1.980  1.00 95.75           C  
ATOM   1580  CB  GLU A 102       6.467 -11.013   4.519  1.00 95.75           C  
ATOM   1581  HB2 GLU A 102       5.427 -11.320   4.407  1.00 95.75           H  
ATOM   1582  HB3 GLU A 102       6.498  -9.923   4.534  1.00 95.75           H  
ATOM   1583  O   GLU A 102       7.004  -9.910   1.519  1.00 95.75           O  
ATOM   1584  CG  GLU A 102       7.009 -11.548   5.859  1.00 95.75           C  
ATOM   1585  HG2 GLU A 102       7.663 -12.401   5.675  1.00 95.75           H  
ATOM   1586  HG3 GLU A 102       7.623 -10.779   6.329  1.00 95.75           H  
ATOM   1587  CD  GLU A 102       5.895 -11.992   6.819  1.00 95.75           C  
ATOM   1588  OE1 GLU A 102       5.540 -13.202   6.751  1.00 95.75           O  
ATOM   1589  OE2 GLU A 102       5.435 -11.168   7.632  1.00 95.75           O  
ATOM   1590  N   TRP A 103       5.795 -11.806   1.370  1.00 98.20           N  
ATOM   1591  H   TRP A 103       5.538 -12.670   1.824  1.00 98.20           H  
ATOM   1592  CA  TRP A 103       5.170 -11.526   0.082  1.00 98.20           C  
ATOM   1593  HA  TRP A 103       5.885 -11.010  -0.557  1.00 98.20           H  
ATOM   1594  C   TRP A 103       3.947 -10.628   0.268  1.00 98.20           C  
ATOM   1595  CB  TRP A 103       4.796 -12.858  -0.583  1.00 98.20           C  
ATOM   1596  HB2 TRP A 103       4.253 -12.647  -1.504  1.00 98.20           H  
ATOM   1597  HB3 TRP A 103       4.120 -13.410   0.070  1.00 98.20           H  
ATOM   1598  O   TRP A 103       2.996 -11.008   0.951  1.00 98.20           O  
ATOM   1599  CG  TRP A 103       5.961 -13.735  -0.929  1.00 98.20           C  
ATOM   1600  CD1 TRP A 103       6.381 -14.814  -0.230  1.00 98.20           C  
ATOM   1601  HD1 TRP A 103       5.919 -15.188   0.672  1.00 98.20           H  
ATOM   1602  CD2 TRP A 103       6.890 -13.603  -2.046  1.00 98.20           C  
ATOM   1603  CE2 TRP A 103       7.861 -14.649  -1.954  1.00 98.20           C  
ATOM   1604  CE3 TRP A 103       7.010 -12.697  -3.122  1.00 98.20           C  
ATOM   1605  HE3 TRP A 103       6.307 -11.882  -3.213  1.00 98.20           H  
ATOM   1606  NE1 TRP A 103       7.493 -15.370  -0.833  1.00 98.20           N  
ATOM   1607  HE1 TRP A 103       7.956 -16.191  -0.471  1.00 98.20           H  
ATOM   1608  CH2 TRP A 103       9.003 -13.848  -3.936  1.00 98.20           C  
ATOM   1609  HH2 TRP A 103       9.821 -13.911  -4.639  1.00 98.20           H  
ATOM   1610  CZ2 TRP A 103       8.905 -14.775  -2.883  1.00 98.20           C  
ATOM   1611  HZ2 TRP A 103       9.626 -15.572  -2.777  1.00 98.20           H  
ATOM   1612  CZ3 TRP A 103       8.050 -12.821  -4.061  1.00 98.20           C  
ATOM   1613  HZ3 TRP A 103       8.129 -12.104  -4.865  1.00 98.20           H  
ATOM   1614  N   HIS A 104       3.949  -9.464  -0.376  1.00 98.44           N  
ATOM   1615  H   HIS A 104       4.766  -9.217  -0.915  1.00 98.44           H  
ATOM   1616  CA  HIS A 104       2.868  -8.481  -0.333  1.00 98.44           C  
ATOM   1617  HA  HIS A 104       1.993  -8.926   0.141  1.00 98.44           H  
ATOM   1618  C   HIS A 104       2.452  -8.052  -1.739  1.00 98.44           C  
ATOM   1619  CB  HIS A 104       3.296  -7.284   0.521  1.00 98.44           C  
ATOM   1620  HB2 HIS A 104       2.565  -6.481   0.423  1.00 98.44           H  
ATOM   1621  HB3 HIS A 104       4.259  -6.918   0.168  1.00 98.44           H  
ATOM   1622  O   HIS A 104       3.209  -8.191  -2.702  1.00 98.44           O  
ATOM   1623  CG  HIS A 104       3.411  -7.643   1.976  1.00 98.44           C  
ATOM   1624  CD2 HIS A 104       4.568  -7.921   2.649  1.00 98.44           C  
ATOM   1625  HD2 HIS A 104       5.565  -7.915   2.232  1.00 98.44           H  
ATOM   1626  ND1 HIS A 104       2.369  -7.810   2.864  1.00 98.44           N  
ATOM   1627  HD1 HIS A 104       1.387  -7.673   2.672  1.00 98.44           H  
ATOM   1628  CE1 HIS A 104       2.890  -8.181   4.047  1.00 98.44           C  
ATOM   1629  HE1 HIS A 104       2.328  -8.377   4.948  1.00 98.44           H  
ATOM   1630  NE2 HIS A 104       4.225  -8.239   3.964  1.00 98.44           N  
ATOM   1631  N   ARG A 105       1.230  -7.527  -1.862  1.00 98.44           N  
ATOM   1632  H   ARG A 105       0.676  -7.357  -1.034  1.00 98.44           H  
ATOM   1633  CA  ARG A 105       0.736  -6.999  -3.133  1.00 98.44           C  
ATOM   1634  HA  ARG A 105       0.984  -7.706  -3.925  1.00 98.44           H  
ATOM   1635  C   ARG A 105       1.443  -5.695  -3.451  1.00 98.44           C  
ATOM   1636  CB  ARG A 105      -0.782  -6.803  -3.104  1.00 98.44           C  
ATOM   1637  HB2 ARG A 105      -1.112  -6.443  -4.079  1.00 98.44           H  
ATOM   1638  HB3 ARG A 105      -1.035  -6.053  -2.354  1.00 98.44           H  
ATOM   1639  O   ARG A 105       1.628  -4.845  -2.578  1.00 98.44           O  
ATOM   1640  CG  ARG A 105      -1.495  -8.118  -2.782  1.00 98.44           C  
ATOM   1641  HG2 ARG A 105      -1.275  -8.415  -1.756  1.00 98.44           H  
ATOM   1642  HG3 ARG A 105      -1.143  -8.893  -3.463  1.00 98.44           H  
ATOM   1643  CD  ARG A 105      -3.002  -8.006  -2.930  1.00 98.44           C  
ATOM   1644  HD2 ARG A 105      -3.241  -7.679  -3.941  1.00 98.44           H  
ATOM   1645  HD3 ARG A 105      -3.414  -9.004  -2.776  1.00 98.44           H  
ATOM   1646  NE  ARG A 105      -3.586  -7.081  -1.946  1.00 98.44           N  
ATOM   1647  HE  ARG A 105      -2.973  -6.624  -1.287  1.00 98.44           H  
ATOM   1648  NH1 ARG A 105      -5.733  -7.330  -2.634  1.00 98.44           N  
ATOM   1649 HH11 ARG A 105      -6.677  -6.974  -2.670  1.00 98.44           H  
ATOM   1650 HH12 ARG A 105      -5.464  -8.108  -3.220  1.00 98.44           H  
ATOM   1651  NH2 ARG A 105      -5.274  -5.888  -1.006  1.00 98.44           N  
ATOM   1652 HH21 ARG A 105      -6.247  -5.620  -0.961  1.00 98.44           H  
ATOM   1653 HH22 ARG A 105      -4.588  -5.376  -0.470  1.00 98.44           H  
ATOM   1654  CZ  ARG A 105      -4.858  -6.764  -1.864  1.00 98.44           C  
ATOM   1655  N   ALA A 106       1.811  -5.546  -4.711  1.00 96.01           N  
ATOM   1656  H   ALA A 106       1.644  -6.292  -5.370  1.00 96.01           H  
ATOM   1657  CA  ALA A 106       2.512  -4.388  -5.212  1.00 96.01           C  
ATOM   1658  HA  ALA A 106       2.228  -3.527  -4.607  1.00 96.01           H  
ATOM   1659  C   ALA A 106       2.106  -4.077  -6.659  1.00 96.01           C  
ATOM   1660  CB  ALA A 106       4.017  -4.641  -5.041  1.00 96.01           C  
ATOM   1661  HB1 ALA A 106       4.321  -5.509  -5.626  1.00 96.01           H  
ATOM   1662  HB2 ALA A 106       4.246  -4.822  -3.990  1.00 96.01           H  
ATOM   1663  HB3 ALA A 106       4.582  -3.767  -5.364  1.00 96.01           H  
ATOM   1664  O   ALA A 106       1.320  -4.787  -7.290  1.00 96.01           O  
ATOM   1665  N   VAL A 107       2.650  -2.983  -7.167  1.00 93.50           N  
ATOM   1666  H   VAL A 107       3.239  -2.435  -6.556  1.00 93.50           H  
ATOM   1667  CA  VAL A 107       2.476  -2.473  -8.528  1.00 93.50           C  
ATOM   1668  HA  VAL A 107       2.150  -3.279  -9.186  1.00 93.50           H  
ATOM   1669  C   VAL A 107       3.826  -1.961  -9.011  1.00 93.50           C  
ATOM   1670  CB  VAL A 107       1.407  -1.363  -8.533  1.00 93.50           C  
ATOM   1671  HB  VAL A 107       0.488  -1.783  -8.123  1.00 93.50           H  
ATOM   1672  O   VAL A 107       4.552  -1.331  -8.238  1.00 93.50           O  
ATOM   1673  CG1 VAL A 107       1.815  -0.181  -7.645  1.00 93.50           C  
ATOM   1674 HG11 VAL A 107       2.176  -0.536  -6.680  1.00 93.50           H  
ATOM   1675 HG12 VAL A 107       0.956   0.454  -7.428  1.00 93.50           H  
ATOM   1676 HG13 VAL A 107       2.591   0.413  -8.126  1.00 93.50           H  
ATOM   1677  CG2 VAL A 107       1.097  -0.856  -9.944  1.00 93.50           C  
ATOM   1678 HG21 VAL A 107       1.977  -0.391 -10.388  1.00 93.50           H  
ATOM   1679 HG22 VAL A 107       0.776  -1.688 -10.572  1.00 93.50           H  
ATOM   1680 HG23 VAL A 107       0.301  -0.114  -9.898  1.00 93.50           H  
ATOM   1681  N   VAL A 108       4.182  -2.218 -10.269  1.00 90.60           N  
ATOM   1682  H   VAL A 108       3.553  -2.738 -10.864  1.00 90.60           H  
ATOM   1683  CA  VAL A 108       5.397  -1.633 -10.856  1.00 90.60           C  
ATOM   1684  HA  VAL A 108       6.189  -1.630 -10.106  1.00 90.60           H  
ATOM   1685  C   VAL A 108       5.131  -0.181 -11.233  1.00 90.60           C  
ATOM   1686  CB  VAL A 108       5.910  -2.452 -12.050  1.00 90.60           C  
ATOM   1687  HB  VAL A 108       5.103  -2.567 -12.774  1.00 90.60           H  
ATOM   1688  O   VAL A 108       4.272   0.098 -12.068  1.00 90.60           O  
ATOM   1689  CG1 VAL A 108       7.114  -1.802 -12.744  1.00 90.60           C  
ATOM   1690 HG11 VAL A 108       7.918  -1.634 -12.027  1.00 90.60           H  
ATOM   1691 HG12 VAL A 108       6.827  -0.849 -13.187  1.00 90.60           H  
ATOM   1692 HG13 VAL A 108       7.472  -2.450 -13.544  1.00 90.60           H  
ATOM   1693  CG2 VAL A 108       6.355  -3.839 -11.574  1.00 90.60           C  
ATOM   1694 HG21 VAL A 108       6.730  -4.404 -12.427  1.00 90.60           H  
ATOM   1695 HG22 VAL A 108       7.146  -3.747 -10.830  1.00 90.60           H  
ATOM   1696 HG23 VAL A 108       5.504  -4.365 -11.142  1.00 90.60           H  
ATOM   1697  N   LEU A 109       5.893   0.732 -10.632  1.00 87.45           N  
ATOM   1698  H   LEU A 109       6.581   0.422  -9.961  1.00 87.45           H  
ATOM   1699  CA  LEU A 109       5.947   2.134 -11.044  1.00 87.45           C  
ATOM   1700  HA  LEU A 109       4.966   2.451 -11.397  1.00 87.45           H  
ATOM   1701  C   LEU A 109       6.925   2.282 -12.219  1.00 87.45           C  
ATOM   1702  CB  LEU A 109       6.352   3.022  -9.849  1.00 87.45           C  
ATOM   1703  HB2 LEU A 109       7.402   2.843  -9.616  1.00 87.45           H  
ATOM   1704  HB3 LEU A 109       6.264   4.063 -10.162  1.00 87.45           H  
ATOM   1705  O   LEU A 109       6.581   2.854 -13.247  1.00 87.45           O  
ATOM   1706  CG  LEU A 109       5.539   2.823  -8.555  1.00 87.45           C  
ATOM   1707  HG  LEU A 109       5.728   1.825  -8.158  1.00 87.45           H  
ATOM   1708  CD1 LEU A 109       5.993   3.841  -7.512  1.00 87.45           C  
ATOM   1709 HD11 LEU A 109       5.861   4.851  -7.901  1.00 87.45           H  
ATOM   1710 HD12 LEU A 109       5.398   3.729  -6.605  1.00 87.45           H  
ATOM   1711 HD13 LEU A 109       7.045   3.684  -7.275  1.00 87.45           H  
ATOM   1712  CD2 LEU A 109       4.031   2.988  -8.747  1.00 87.45           C  
ATOM   1713 HD21 LEU A 109       3.521   2.859  -7.793  1.00 87.45           H  
ATOM   1714 HD22 LEU A 109       3.813   3.983  -9.133  1.00 87.45           H  
ATOM   1715 HD23 LEU A 109       3.658   2.242  -9.449  1.00 87.45           H  
ATOM   1716  N   GLU A 110       8.116   1.687 -12.090  1.00 83.42           N  
ATOM   1717  H   GLU A 110       8.318   1.210 -11.224  1.00 83.42           H  
ATOM   1718  CA  GLU A 110       9.196   1.765 -13.079  1.00 83.42           C  
ATOM   1719  HA  GLU A 110       8.763   1.903 -14.070  1.00 83.42           H  
ATOM   1720  C   GLU A 110      10.047   0.479 -13.092  1.00 83.42           C  
ATOM   1721  CB  GLU A 110      10.058   2.998 -12.759  1.00 83.42           C  
ATOM   1722  HB2 GLU A 110       9.412   3.875 -12.720  1.00 83.42           H  
ATOM   1723  HB3 GLU A 110      10.516   2.859 -11.780  1.00 83.42           H  
ATOM   1724  O   GLU A 110      10.256  -0.151 -12.052  1.00 83.42           O  
ATOM   1725  CG  GLU A 110      11.158   3.250 -13.801  1.00 83.42           C  
ATOM   1726  HG2 GLU A 110      11.857   2.415 -13.791  1.00 83.42           H  
ATOM   1727  HG3 GLU A 110      10.698   3.298 -14.788  1.00 83.42           H  
ATOM   1728  CD  GLU A 110      11.947   4.537 -13.525  1.00 83.42           C  
ATOM   1729  OE1 GLU A 110      12.455   5.107 -14.516  1.00 83.42           O  
ATOM   1730  OE2 GLU A 110      12.071   4.900 -12.331  1.00 83.42           O  
ATOM   1731  N   GLN A 111      10.572   0.100 -14.264  1.00 80.00           N  
ATOM   1732  H   GLN A 111      10.432   0.710 -15.056  1.00 80.00           H  
ATOM   1733  CA  GLN A 111      11.626  -0.915 -14.398  1.00 80.00           C  
ATOM   1734  HA  GLN A 111      11.656  -1.542 -13.507  1.00 80.00           H  
ATOM   1735  C   GLN A 111      12.992  -0.236 -14.558  1.00 80.00           C  
ATOM   1736  CB  GLN A 111      11.386  -1.822 -15.612  1.00 80.00           C  
ATOM   1737  HB2 GLN A 111      11.314  -1.206 -16.509  1.00 80.00           H  
ATOM   1738  HB3 GLN A 111      12.259  -2.467 -15.717  1.00 80.00           H  
ATOM   1739  O   GLN A 111      13.227   0.464 -15.541  1.00 80.00           O  
ATOM   1740  CG  GLN A 111      10.142  -2.717 -15.530  1.00 80.00           C  
ATOM   1741  HG2 GLN A 111       9.249  -2.094 -15.482  1.00 80.00           H  
ATOM   1742  HG3 GLN A 111      10.188  -3.326 -14.627  1.00 80.00           H  
ATOM   1743  CD  GLN A 111      10.041  -3.642 -16.744  1.00 80.00           C  
ATOM   1744  NE2 GLN A 111       8.928  -4.300 -16.954  1.00 80.00           N  
ATOM   1745 HE21 GLN A 111       8.176  -4.291 -16.279  1.00 80.00           H  
ATOM   1746 HE22 GLN A 111       8.927  -4.936 -17.738  1.00 80.00           H  
ATOM   1747  OE1 GLN A 111      10.959  -3.824 -17.529  1.00 80.00           O  
ATOM   1748  N   ILE A 112      13.917  -0.508 -13.642  1.00 74.32           N  
ATOM   1749  H   ILE A 112      13.701  -1.175 -12.915  1.00 74.32           H  
ATOM   1750  CA  ILE A 112      15.269   0.056 -13.633  1.00 74.32           C  
ATOM   1751  HA  ILE A 112      15.312   0.904 -14.317  1.00 74.32           H  
ATOM   1752  C   ILE A 112      16.226  -1.026 -14.157  1.00 74.32           C  
ATOM   1753  CB  ILE A 112      15.601   0.601 -12.227  1.00 74.32           C  
ATOM   1754  HB  ILE A 112      15.519  -0.230 -11.526  1.00 74.32           H  
ATOM   1755  O   ILE A 112      16.708  -1.902 -13.434  1.00 74.32           O  
ATOM   1756  CG1 ILE A 112      14.593   1.692 -11.782  1.00 74.32           C  
ATOM   1757 HG12 ILE A 112      13.573   1.335 -11.919  1.00 74.32           H  
ATOM   1758 HG13 ILE A 112      14.717   2.581 -12.401  1.00 74.32           H  
ATOM   1759  CG2 ILE A 112      17.040   1.152 -12.192  1.00 74.32           C  
ATOM   1760 HG21 ILE A 112      17.131   2.004 -12.866  1.00 74.32           H  
ATOM   1761 HG22 ILE A 112      17.754   0.378 -12.474  1.00 74.32           H  
ATOM   1762 HG23 ILE A 112      17.292   1.469 -11.180  1.00 74.32           H  
ATOM   1763  CD1 ILE A 112      14.719   2.088 -10.305  1.00 74.32           C  
ATOM   1764 HD11 ILE A 112      14.635   1.202  -9.676  1.00 74.32           H  
ATOM   1765 HD12 ILE A 112      15.672   2.582 -10.115  1.00 74.32           H  
ATOM   1766 HD13 ILE A 112      13.919   2.784 -10.052  1.00 74.32           H  
ATOM   1767  N   LEU A 113      16.454  -1.016 -15.472  1.00 66.19           N  
ATOM   1768  H   LEU A 113      16.006  -0.293 -16.017  1.00 66.19           H  
ATOM   1769  CA  LEU A 113      17.241  -2.039 -16.171  1.00 66.19           C  
ATOM   1770  HA  LEU A 113      17.128  -2.987 -15.645  1.00 66.19           H  
ATOM   1771  C   LEU A 113      18.742  -1.703 -16.143  1.00 66.19           C  
ATOM   1772  CB  LEU A 113      16.687  -2.230 -17.597  1.00 66.19           C  
ATOM   1773  HB2 LEU A 113      16.758  -1.279 -18.126  1.00 66.19           H  
ATOM   1774  HB3 LEU A 113      17.323  -2.947 -18.117  1.00 66.19           H  
ATOM   1775  O   LEU A 113      19.242  -0.965 -16.992  1.00 66.19           O  
ATOM   1776  CG  LEU A 113      15.227  -2.725 -17.666  1.00 66.19           C  
ATOM   1777  HG  LEU A 113      14.572  -2.000 -17.183  1.00 66.19           H  
ATOM   1778  CD1 LEU A 113      14.802  -2.853 -19.129  1.00 66.19           C  
ATOM   1779 HD11 LEU A 113      15.419  -3.592 -19.641  1.00 66.19           H  
ATOM   1780 HD12 LEU A 113      13.756  -3.155 -19.176  1.00 66.19           H  
ATOM   1781 HD13 LEU A 113      14.902  -1.886 -19.622  1.00 66.19           H  
ATOM   1782  CD2 LEU A 113      15.031  -4.090 -16.997  1.00 66.19           C  
ATOM   1783 HD21 LEU A 113      15.180  -3.998 -15.921  1.00 66.19           H  
ATOM   1784 HD22 LEU A 113      15.726  -4.820 -17.412  1.00 66.19           H  
ATOM   1785 HD23 LEU A 113      14.007  -4.427 -17.162  1.00 66.19           H  
ATOM   1786  N   GLY A 114      19.465  -2.258 -15.163  1.00 59.35           N  
ATOM   1787  H   GLY A 114      18.979  -2.817 -14.476  1.00 59.35           H  
ATOM   1788  CA  GLY A 114      20.902  -2.037 -14.965  1.00 59.35           C  
ATOM   1789  HA2 GLY A 114      21.069  -1.782 -13.919  1.00 59.35           H  
ATOM   1790  HA3 GLY A 114      21.208  -1.178 -15.563  1.00 59.35           H  
ATOM   1791  C   GLY A 114      21.805  -3.238 -15.313  1.00 59.35           C  
ATOM   1792  O   GLY A 114      21.327  -4.361 -15.488  1.00 59.35           O  
ATOM   1793  N   PRO A 115      23.144  -3.049 -15.358  1.00 54.94           N  
ATOM   1794  CA  PRO A 115      24.102  -4.125 -15.652  1.00 54.94           C  
ATOM   1795  HA  PRO A 115      23.860  -4.545 -16.628  1.00 54.94           H  
ATOM   1796  C   PRO A 115      24.131  -5.269 -14.625  1.00 54.94           C  
ATOM   1797  CB  PRO A 115      25.477  -3.445 -15.724  1.00 54.94           C  
ATOM   1798  HB2 PRO A 115      26.109  -3.900 -16.486  1.00 54.94           H  
ATOM   1799  HB3 PRO A 115      25.968  -3.487 -14.752  1.00 54.94           H  
ATOM   1800  O   PRO A 115      24.587  -6.363 -14.945  1.00 54.94           O  
ATOM   1801  CG  PRO A 115      25.150  -1.992 -16.054  1.00 54.94           C  
ATOM   1802  HG2 PRO A 115      25.931  -1.311 -15.715  1.00 54.94           H  
ATOM   1803  HG3 PRO A 115      24.984  -1.886 -17.126  1.00 54.94           H  
ATOM   1804  CD  PRO A 115      23.838  -1.768 -15.307  1.00 54.94           C  
ATOM   1805  HD2 PRO A 115      24.039  -1.504 -14.269  1.00 54.94           H  
ATOM   1806  HD3 PRO A 115      23.276  -0.972 -15.797  1.00 54.94           H  
ATOM   1807  N   GLY A 116      23.661  -5.028 -13.395  1.00 56.98           N  
ATOM   1808  H   GLY A 116      23.271  -4.115 -13.211  1.00 56.98           H  
ATOM   1809  CA  GLY A 116      23.557  -6.034 -12.329  1.00 56.98           C  
ATOM   1810  HA2 GLY A 116      24.425  -6.694 -12.369  1.00 56.98           H  
ATOM   1811  HA3 GLY A 116      23.555  -5.528 -11.363  1.00 56.98           H  
ATOM   1812  C   GLY A 116      22.299  -6.910 -12.399  1.00 56.98           C  
ATOM   1813  O   GLY A 116      22.029  -7.652 -11.458  1.00 56.98           O  
ATOM   1814  N   GLY A 117      21.523  -6.805 -13.481  1.00 61.73           N  
ATOM   1815  H   GLY A 117      21.802  -6.140 -14.188  1.00 61.73           H  
ATOM   1816  CA  GLY A 117      20.143  -7.278 -13.558  1.00 61.73           C  
ATOM   1817  HA2 GLY A 117      19.969  -7.701 -14.547  1.00 61.73           H  
ATOM   1818  HA3 GLY A 117      19.961  -8.052 -12.813  1.00 61.73           H  
ATOM   1819  C   GLY A 117      19.148  -6.137 -13.331  1.00 61.73           C  
ATOM   1820  O   GLY A 117      19.520  -5.036 -12.925  1.00 61.73           O  
ATOM   1821  N   GLY A 118      17.873  -6.395 -13.622  1.00 79.74           N  
ATOM   1822  H   GLY A 118      17.616  -7.323 -13.927  1.00 79.74           H  
ATOM   1823  CA  GLY A 118      16.808  -5.422 -13.391  1.00 79.74           C  
ATOM   1824  HA2 GLY A 118      17.130  -4.441 -13.741  1.00 79.74           H  
ATOM   1825  HA3 GLY A 118      15.918  -5.702 -13.953  1.00 79.74           H  
ATOM   1826  C   GLY A 118      16.428  -5.321 -11.913  1.00 79.74           C  
ATOM   1827  O   GLY A 118      16.185  -6.342 -11.257  1.00 79.74           O  
ATOM   1828  N   THR A 119      16.302  -4.093 -11.419  1.00 87.51           N  
ATOM   1829  H   THR A 119      16.559  -3.307 -11.999  1.00 87.51           H  
ATOM   1830  CA  THR A 119      15.411  -3.770 -10.299  1.00 87.51           C  
ATOM   1831  HA  THR A 119      15.162  -4.685  -9.762  1.00 87.51           H  
ATOM   1832  C   THR A 119      14.093  -3.222 -10.851  1.00 87.51           C  
ATOM   1833  CB  THR A 119      16.057  -2.811  -9.275  1.00 87.51           C  
ATOM   1834  HB  THR A 119      15.299  -2.480  -8.565  1.00 87.51           H  
ATOM   1835  O   THR A 119      13.985  -2.842 -12.019  1.00 87.51           O  
ATOM   1836  CG2 THR A 119      17.186  -3.486  -8.498  1.00 87.51           C  
ATOM   1837 HG21 THR A 119      17.629  -2.767  -7.809  1.00 87.51           H  
ATOM   1838 HG22 THR A 119      16.789  -4.321  -7.921  1.00 87.51           H  
ATOM   1839 HG23 THR A 119      17.953  -3.843  -9.186  1.00 87.51           H  
ATOM   1840  OG1 THR A 119      16.627  -1.687  -9.890  1.00 87.51           O  
ATOM   1841  HG1 THR A 119      16.735  -0.996  -9.233  1.00 87.51           H  
ATOM   1842  N   ALA A 120      13.054  -3.210 -10.026  1.00 89.75           N  
ATOM   1843  H   ALA A 120      13.168  -3.586  -9.095  1.00 89.75           H  
ATOM   1844  CA  ALA A 120      11.836  -2.461 -10.287  1.00 89.75           C  
ATOM   1845  HA  ALA A 120      11.995  -1.783 -11.126  1.00 89.75           H  
ATOM   1846  C   ALA A 120      11.509  -1.619  -9.061  1.00 89.75           C  
ATOM   1847  CB  ALA A 120      10.690  -3.409 -10.647  1.00 89.75           C  
ATOM   1848  HB1 ALA A 120       9.821  -2.825 -10.953  1.00 89.75           H  
ATOM   1849  HB2 ALA A 120      10.987  -4.062 -11.467  1.00 89.75           H  
ATOM   1850  HB3 ALA A 120      10.425  -3.998  -9.769  1.00 89.75           H  
ATOM   1851  O   ALA A 120      11.639  -2.082  -7.924  1.00 89.75           O  
ATOM   1852  N   ARG A 121      11.058  -0.393  -9.299  1.00 89.99           N  
ATOM   1853  H   ARG A 121      10.926  -0.119 -10.263  1.00 89.99           H  
ATOM   1854  CA  ARG A 121      10.521   0.480  -8.265  1.00 89.99           C  
ATOM   1855  HA  ARG A 121      11.011   0.267  -7.315  1.00 89.99           H  
ATOM   1856  C   ARG A 121       9.038   0.173  -8.128  1.00 89.99           C  
ATOM   1857  CB  ARG A 121      10.838   1.920  -8.657  1.00 89.99           C  
ATOM   1858  HB2 ARG A 121      10.286   2.181  -9.561  1.00 89.99           H  
ATOM   1859  HB3 ARG A 121      11.903   1.988  -8.875  1.00 89.99           H  
ATOM   1860  O   ARG A 121       8.282   0.302  -9.094  1.00 89.99           O  
ATOM   1861  CG  ARG A 121      10.504   2.921  -7.551  1.00 89.99           C  
ATOM   1862  HG2 ARG A 121      10.974   2.623  -6.614  1.00 89.99           H  
ATOM   1863  HG3 ARG A 121       9.423   2.985  -7.426  1.00 89.99           H  
ATOM   1864  CD  ARG A 121      11.063   4.269  -8.001  1.00 89.99           C  
ATOM   1865  HD2 ARG A 121      12.152   4.227  -8.006  1.00 89.99           H  
ATOM   1866  HD3 ARG A 121      10.729   4.451  -9.023  1.00 89.99           H  
ATOM   1867  NE  ARG A 121      10.621   5.368  -7.132  1.00 89.99           N  
ATOM   1868  HE  ARG A 121      10.478   5.178  -6.151  1.00 89.99           H  
ATOM   1869  NH1 ARG A 121      10.684   6.995  -8.758  1.00 89.99           N  
ATOM   1870 HH11 ARG A 121      10.389   7.915  -9.054  1.00 89.99           H  
ATOM   1871 HH12 ARG A 121      10.996   6.361  -9.480  1.00 89.99           H  
ATOM   1872  NH2 ARG A 121      10.077   7.525  -6.696  1.00 89.99           N  
ATOM   1873 HH21 ARG A 121       9.891   7.344  -5.720  1.00 89.99           H  
ATOM   1874 HH22 ARG A 121      10.046   8.460  -7.075  1.00 89.99           H  
ATOM   1875  CZ  ARG A 121      10.462   6.616  -7.536  1.00 89.99           C  
ATOM   1876  N   VAL A 122       8.638  -0.287  -6.949  1.00 92.18           N  
ATOM   1877  H   VAL A 122       9.316  -0.357  -6.204  1.00 92.18           H  
ATOM   1878  CA  VAL A 122       7.282  -0.774  -6.681  1.00 92.18           C  
ATOM   1879  HA  VAL A 122       6.664  -0.540  -7.547  1.00 92.18           H  
ATOM   1880  C   VAL A 122       6.658  -0.052  -5.498  1.00 92.18           C  
ATOM   1881  CB  VAL A 122       7.226  -2.305  -6.487  1.00 92.18           C  
ATOM   1882  HB  VAL A 122       6.176  -2.584  -6.396  1.00 92.18           H  
ATOM   1883  O   VAL A 122       7.341   0.262  -4.524  1.00 92.18           O  
ATOM   1884  CG1 VAL A 122       7.792  -3.061  -7.695  1.00 92.18           C  
ATOM   1885 HG11 VAL A 122       7.319  -2.697  -8.607  1.00 92.18           H  
ATOM   1886 HG12 VAL A 122       8.870  -2.913  -7.765  1.00 92.18           H  
ATOM   1887 HG13 VAL A 122       7.578  -4.125  -7.589  1.00 92.18           H  
ATOM   1888  CG2 VAL A 122       7.950  -2.808  -5.231  1.00 92.18           C  
ATOM   1889 HG21 VAL A 122       7.483  -2.391  -4.339  1.00 92.18           H  
ATOM   1890 HG22 VAL A 122       8.999  -2.511  -5.255  1.00 92.18           H  
ATOM   1891 HG23 VAL A 122       7.884  -3.894  -5.172  1.00 92.18           H  
ATOM   1892  N   LEU A 123       5.347   0.170  -5.571  1.00 91.94           N  
ATOM   1893  H   LEU A 123       4.870  -0.132  -6.408  1.00 91.94           H  
ATOM   1894  CA  LEU A 123       4.524   0.574  -4.431  1.00 91.94           C  
ATOM   1895  HA  LEU A 123       5.149   1.002  -3.646  1.00 91.94           H  
ATOM   1896  C   LEU A 123       3.838  -0.658  -3.853  1.00 91.94           C  
ATOM   1897  CB  LEU A 123       3.527   1.649  -4.884  1.00 91.94           C  
ATOM   1898  HB2 LEU A 123       3.129   1.353  -5.855  1.00 91.94           H  
ATOM   1899  HB3 LEU A 123       4.060   2.588  -5.036  1.00 91.94           H  
ATOM   1900  O   LEU A 123       3.180  -1.402  -4.580  1.00 91.94           O  
ATOM   1901  CG  LEU A 123       2.336   1.899  -3.943  1.00 91.94           C  
ATOM   1902  HG  LEU A 123       1.744   0.991  -3.832  1.00 91.94           H  
ATOM   1903  CD1 LEU A 123       2.704   2.431  -2.567  1.00 91.94           C  
ATOM   1904 HD11 LEU A 123       1.797   2.700  -2.026  1.00 91.94           H  
ATOM   1905 HD12 LEU A 123       3.330   3.320  -2.650  1.00 91.94           H  
ATOM   1906 HD13 LEU A 123       3.227   1.670  -1.988  1.00 91.94           H  
ATOM   1907  CD2 LEU A 123       1.472   2.947  -4.609  1.00 91.94           C  
ATOM   1908 HD21 LEU A 123       0.576   3.134  -4.017  1.00 91.94           H  
ATOM   1909 HD22 LEU A 123       1.191   2.563  -5.590  1.00 91.94           H  
ATOM   1910 HD23 LEU A 123       2.039   3.871  -4.722  1.00 91.94           H  
ATOM   1911  N   PHE A 124       3.946  -0.846  -2.543  1.00 94.24           N  
ATOM   1912  H   PHE A 124       4.488  -0.188  -2.001  1.00 94.24           H  
ATOM   1913  CA  PHE A 124       3.218  -1.881  -1.823  1.00 94.24           C  
ATOM   1914  HA  PHE A 124       3.130  -2.769  -2.449  1.00 94.24           H  
ATOM   1915  C   PHE A 124       1.810  -1.380  -1.500  1.00 94.24           C  
ATOM   1916  CB  PHE A 124       4.018  -2.266  -0.579  1.00 94.24           C  
ATOM   1917  HB2 PHE A 124       3.405  -2.916   0.046  1.00 94.24           H  
ATOM   1918  HB3 PHE A 124       4.255  -1.371  -0.003  1.00 94.24           H  
ATOM   1919  O   PHE A 124       1.615  -0.615  -0.562  1.00 94.24           O  
ATOM   1920  CG  PHE A 124       5.295  -2.995  -0.931  1.00 94.24           C  
ATOM   1921  CD1 PHE A 124       5.276  -4.391  -1.091  1.00 94.24           C  
ATOM   1922  HD1 PHE A 124       4.355  -4.935  -0.944  1.00 94.24           H  
ATOM   1923  CD2 PHE A 124       6.482  -2.277  -1.165  1.00 94.24           C  
ATOM   1924  HD2 PHE A 124       6.496  -1.203  -1.057  1.00 94.24           H  
ATOM   1925  CE1 PHE A 124       6.447  -5.075  -1.459  1.00 94.24           C  
ATOM   1926  HE1 PHE A 124       6.435  -6.150  -1.562  1.00 94.24           H  
ATOM   1927  CE2 PHE A 124       7.645  -2.960  -1.557  1.00 94.24           C  
ATOM   1928  HE2 PHE A 124       8.549  -2.404  -1.759  1.00 94.24           H  
ATOM   1929  CZ  PHE A 124       7.629  -4.357  -1.706  1.00 94.24           C  
ATOM   1930  HZ  PHE A 124       8.525  -4.875  -2.013  1.00 94.24           H  
ATOM   1931  N   VAL A 125       0.810  -1.806  -2.272  1.00 94.20           N  
ATOM   1932  H   VAL A 125       1.035  -2.465  -3.004  1.00 94.20           H  
ATOM   1933  CA  VAL A 125      -0.564  -1.255  -2.228  1.00 94.20           C  
ATOM   1934  HA  VAL A 125      -0.493  -0.177  -2.378  1.00 94.20           H  
ATOM   1935  C   VAL A 125      -1.279  -1.442  -0.880  1.00 94.20           C  
ATOM   1936  CB  VAL A 125      -1.419  -1.822  -3.379  1.00 94.20           C  
ATOM   1937  HB  VAL A 125      -2.419  -1.395  -3.313  1.00 94.20           H  
ATOM   1938  O   VAL A 125      -2.235  -0.731  -0.582  1.00 94.20           O  
ATOM   1939  CG1 VAL A 125      -0.826  -1.431  -4.742  1.00 94.20           C  
ATOM   1940 HG11 VAL A 125       0.161  -1.872  -4.882  1.00 94.20           H  
ATOM   1941 HG12 VAL A 125      -0.745  -0.345  -4.806  1.00 94.20           H  
ATOM   1942 HG13 VAL A 125      -1.481  -1.774  -5.543  1.00 94.20           H  
ATOM   1943  CG2 VAL A 125      -1.553  -3.349  -3.311  1.00 94.20           C  
ATOM   1944 HG21 VAL A 125      -2.157  -3.713  -4.142  1.00 94.20           H  
ATOM   1945 HG22 VAL A 125      -0.570  -3.815  -3.375  1.00 94.20           H  
ATOM   1946 HG23 VAL A 125      -2.039  -3.641  -2.380  1.00 94.20           H  
ATOM   1947  N   ASP A 126      -0.792  -2.363  -0.045  1.00 96.30           N  
ATOM   1948  H   ASP A 126      -0.020  -2.922  -0.380  1.00 96.30           H  
ATOM   1949  CA  ASP A 126      -1.303  -2.630   1.305  1.00 96.30           C  
ATOM   1950  HA  ASP A 126      -2.316  -2.234   1.383  1.00 96.30           H  
ATOM   1951  C   ASP A 126      -0.495  -1.954   2.432  1.00 96.30           C  
ATOM   1952  CB  ASP A 126      -1.385  -4.149   1.510  1.00 96.30           C  
ATOM   1953  HB2 ASP A 126      -1.719  -4.357   2.526  1.00 96.30           H  
ATOM   1954  HB3 ASP A 126      -0.391  -4.580   1.388  1.00 96.30           H  
ATOM   1955  O   ASP A 126      -0.937  -1.955   3.577  1.00 96.30           O  
ATOM   1956  CG  ASP A 126      -2.361  -4.820   0.541  1.00 96.30           C  
ATOM   1957  OD1 ASP A 126      -3.482  -4.298   0.335  1.00 96.30           O  
ATOM   1958  OD2 ASP A 126      -2.017  -5.896  -0.001  1.00 96.30           O  
ATOM   1959  N   HIS A 127       0.657  -1.346   2.125  1.00 93.61           N  
ATOM   1960  H   HIS A 127       0.932  -1.325   1.153  1.00 93.61           H  
ATOM   1961  CA  HIS A 127       1.518  -0.644   3.097  1.00 93.61           C  
ATOM   1962  HA  HIS A 127       1.070  -0.679   4.090  1.00 93.61           H  
ATOM   1963  C   HIS A 127       1.718   0.844   2.767  1.00 93.61           C  
ATOM   1964  CB  HIS A 127       2.878  -1.347   3.181  1.00 93.61           C  
ATOM   1965  HB2 HIS A 127       3.332  -1.357   2.190  1.00 93.61           H  
ATOM   1966  HB3 HIS A 127       3.530  -0.766   3.834  1.00 93.61           H  
ATOM   1967  O   HIS A 127       1.997   1.640   3.654  1.00 93.61           O  
ATOM   1968  CG  HIS A 127       2.845  -2.760   3.710  1.00 93.61           C  
ATOM   1969  CD2 HIS A 127       2.731  -3.890   2.953  1.00 93.61           C  
ATOM   1970  HD2 HIS A 127       2.602  -3.924   1.881  1.00 93.61           H  
ATOM   1971  ND1 HIS A 127       3.093  -3.131   5.033  1.00 93.61           N  
ATOM   1972  CE1 HIS A 127       3.140  -4.469   5.040  1.00 93.61           C  
ATOM   1973  HE1 HIS A 127       3.376  -5.068   5.907  1.00 93.61           H  
ATOM   1974  NE2 HIS A 127       2.927  -4.952   3.806  1.00 93.61           N  
ATOM   1975  HE2 HIS A 127       3.051  -5.920   3.544  1.00 93.61           H  
ATOM   1976  N   GLY A 128       1.559   1.245   1.505  1.00 91.13           N  
ATOM   1977  H   GLY A 128       1.384   0.541   0.802  1.00 91.13           H  
ATOM   1978  CA  GLY A 128       1.695   2.628   1.041  1.00 91.13           C  
ATOM   1979  HA2 GLY A 128       1.096   2.772   0.142  1.00 91.13           H  
ATOM   1980  HA3 GLY A 128       1.304   3.279   1.824  1.00 91.13           H  
ATOM   1981  C   GLY A 128       3.128   3.083   0.755  1.00 91.13           C  
ATOM   1982  O   GLY A 128       3.324   4.065   0.042  1.00 91.13           O  
ATOM   1983  N   ASN A 129       4.129   2.350   1.243  1.00 89.93           N  
ATOM   1984  H   ASN A 129       3.907   1.564   1.838  1.00 89.93           H  
ATOM   1985  CA  ASN A 129       5.535   2.639   0.992  1.00 89.93           C  
ATOM   1986  HA  ASN A 129       5.668   3.718   1.076  1.00 89.93           H  
ATOM   1987  C   ASN A 129       5.975   2.211  -0.422  1.00 89.93           C  
ATOM   1988  CB  ASN A 129       6.389   1.985   2.091  1.00 89.93           C  
ATOM   1989  HB2 ASN A 129       7.355   2.489   2.130  1.00 89.93           H  
ATOM   1990  HB3 ASN A 129       5.918   2.125   3.064  1.00 89.93           H  
ATOM   1991  O   ASN A 129       5.471   1.238  -0.995  1.00 89.93           O  
ATOM   1992  CG  ASN A 129       6.608   0.502   1.859  1.00 89.93           C  
ATOM   1993  ND2 ASN A 129       7.771   0.113   1.387  1.00 89.93           N  
ATOM   1994 HD21 ASN A 129       7.882  -0.881   1.253  1.00 89.93           H  
ATOM   1995 HD22 ASN A 129       8.498   0.789   1.204  1.00 89.93           H  
ATOM   1996  OD1 ASN A 129       5.735  -0.324   2.054  1.00 89.93           O  
ATOM   1997  N   VAL A 130       6.993   2.892  -0.949  1.00 89.80           N  
ATOM   1998  H   VAL A 130       7.379   3.654  -0.410  1.00 89.80           H  
ATOM   1999  CA  VAL A 130       7.700   2.503  -2.179  1.00 89.80           C  
ATOM   2000  HA  VAL A 130       7.164   1.669  -2.632  1.00 89.80           H  
ATOM   2001  C   VAL A 130       9.092   1.978  -1.855  1.00 89.80           C  
ATOM   2002  CB  VAL A 130       7.708   3.656  -3.203  1.00 89.80           C  
ATOM   2003  HB  VAL A 130       7.854   4.602  -2.682  1.00 89.80           H  
ATOM   2004  O   VAL A 130       9.757   2.481  -0.951  1.00 89.80           O  
ATOM   2005  CG1 VAL A 130       8.760   3.559  -4.319  1.00 89.80           C  
ATOM   2006 HG11 VAL A 130       8.668   2.607  -4.842  1.00 89.80           H  
ATOM   2007 HG12 VAL A 130       8.613   4.371  -5.032  1.00 89.80           H  
ATOM   2008 HG13 VAL A 130       9.761   3.646  -3.896  1.00 89.80           H  
ATOM   2009  CG2 VAL A 130       6.346   3.662  -3.892  1.00 89.80           C  
ATOM   2010 HG21 VAL A 130       5.550   3.675  -3.147  1.00 89.80           H  
ATOM   2011 HG22 VAL A 130       6.244   4.531  -4.541  1.00 89.80           H  
ATOM   2012 HG23 VAL A 130       6.257   2.767  -4.508  1.00 89.80           H  
ATOM   2013  N   ALA A 131       9.539   0.974  -2.607  1.00 89.60           N  
ATOM   2014  H   ALA A 131       8.934   0.606  -3.327  1.00 89.60           H  
ATOM   2015  CA  ALA A 131      10.918   0.500  -2.576  1.00 89.60           C  
ATOM   2016  HA  ALA A 131      11.563   1.312  -2.242  1.00 89.60           H  
ATOM   2017  C   ALA A 131      11.389   0.075  -3.972  1.00 89.60           C  
ATOM   2018  CB  ALA A 131      11.047  -0.659  -1.577  1.00 89.60           C  
ATOM   2019  HB1 ALA A 131      10.528  -1.537  -1.962  1.00 89.60           H  
ATOM   2020  HB2 ALA A 131      12.099  -0.911  -1.445  1.00 89.60           H  
ATOM   2021  HB3 ALA A 131      10.628  -0.372  -0.613  1.00 89.60           H  
ATOM   2022  O   ALA A 131      10.591  -0.308  -4.828  1.00 89.60           O  
ATOM   2023  N   GLU A 132      12.702   0.088  -4.178  1.00 89.41           N  
ATOM   2024  H   GLU A 132      13.310   0.415  -3.441  1.00 89.41           H  
ATOM   2025  CA  GLU A 132      13.327  -0.676  -5.254  1.00 89.41           C  
ATOM   2026  HA  GLU A 132      12.671  -0.692  -6.124  1.00 89.41           H  
ATOM   2027  C   GLU A 132      13.544  -2.119  -4.793  1.00 89.41           C  
ATOM   2028  CB  GLU A 132      14.650  -0.041  -5.682  1.00 89.41           C  
ATOM   2029  HB2 GLU A 132      15.160  -0.742  -6.343  1.00 89.41           H  
ATOM   2030  HB3 GLU A 132      15.275   0.131  -4.805  1.00 89.41           H  
ATOM   2031  O   GLU A 132      14.091  -2.368  -3.716  1.00 89.41           O  
ATOM   2032  CG  GLU A 132      14.432   1.279  -6.431  1.00 89.41           C  
ATOM   2033  HG2 GLU A 132      13.883   1.970  -5.791  1.00 89.41           H  
ATOM   2034  HG3 GLU A 132      13.827   1.087  -7.317  1.00 89.41           H  
ATOM   2035  CD  GLU A 132      15.771   1.901  -6.846  1.00 89.41           C  
ATOM   2036  OE1 GLU A 132      15.906   3.131  -6.672  1.00 89.41           O  
ATOM   2037  OE2 GLU A 132      16.643   1.133  -7.321  1.00 89.41           O  
ATOM   2038  N   VAL A 133      13.127  -3.078  -5.618  1.00 93.59           N  
ATOM   2039  H   VAL A 133      12.654  -2.803  -6.467  1.00 93.59           H  
ATOM   2040  CA  VAL A 133      13.314  -4.514  -5.379  1.00 93.59           C  
ATOM   2041  HA  VAL A 133      14.006  -4.632  -4.545  1.00 93.59           H  
ATOM   2042  C   VAL A 133      13.951  -5.172  -6.604  1.00 93.59           C  
ATOM   2043  CB  VAL A 133      11.997  -5.211  -4.976  1.00 93.59           C  
ATOM   2044  HB  VAL A 133      12.207  -6.271  -4.826  1.00 93.59           H  
ATOM   2045  O   VAL A 133      13.684  -4.754  -7.734  1.00 93.59           O  
ATOM   2046  CG1 VAL A 133      11.454  -4.660  -3.652  1.00 93.59           C  
ATOM   2047 HG11 VAL A 133      11.139  -3.623  -3.773  1.00 93.59           H  
ATOM   2048 HG12 VAL A 133      12.228  -4.710  -2.887  1.00 93.59           H  
ATOM   2049 HG13 VAL A 133      10.601  -5.256  -3.328  1.00 93.59           H  
ATOM   2050  CG2 VAL A 133      10.896  -5.102  -6.037  1.00 93.59           C  
ATOM   2051 HG21 VAL A 133      11.223  -5.574  -6.964  1.00 93.59           H  
ATOM   2052 HG22 VAL A 133       9.998  -5.608  -5.682  1.00 93.59           H  
ATOM   2053 HG23 VAL A 133      10.660  -4.056  -6.232  1.00 93.59           H  
ATOM   2054  N   PRO A 134      14.798  -6.203  -6.441  1.00 93.25           N  
ATOM   2055  CA  PRO A 134      15.312  -6.954  -7.579  1.00 93.25           C  
ATOM   2056  HA  PRO A 134      15.747  -6.285  -8.321  1.00 93.25           H  
ATOM   2057  C   PRO A 134      14.180  -7.755  -8.232  1.00 93.25           C  
ATOM   2058  CB  PRO A 134      16.409  -7.846  -6.999  1.00 93.25           C  
ATOM   2059  HB2 PRO A 134      17.342  -7.285  -6.947  1.00 93.25           H  
ATOM   2060  HB3 PRO A 134      16.550  -8.757  -7.581  1.00 93.25           H  
ATOM   2061  O   PRO A 134      13.283  -8.250  -7.548  1.00 93.25           O  
ATOM   2062  CG  PRO A 134      15.906  -8.129  -5.581  1.00 93.25           C  
ATOM   2063  HG2 PRO A 134      16.721  -8.382  -4.904  1.00 93.25           H  
ATOM   2064  HG3 PRO A 134      15.166  -8.929  -5.604  1.00 93.25           H  
ATOM   2065  CD  PRO A 134      15.233  -6.811  -5.190  1.00 93.25           C  
ATOM   2066  HD2 PRO A 134      15.956  -6.156  -4.704  1.00 93.25           H  
ATOM   2067  HD3 PRO A 134      14.394  -7.006  -4.523  1.00 93.25           H  
ATOM   2068  N   VAL A 135      14.245  -7.963  -9.550  1.00 92.48           N  
ATOM   2069  H   VAL A 135      14.963  -7.489 -10.080  1.00 92.48           H  
ATOM   2070  CA  VAL A 135      13.234  -8.757 -10.283  1.00 92.48           C  
ATOM   2071  HA  VAL A 135      12.257  -8.304 -10.112  1.00 92.48           H  
ATOM   2072  C   VAL A 135      13.130 -10.200  -9.752  1.00 92.48           C  
ATOM   2073  CB  VAL A 135      13.519  -8.691 -11.798  1.00 92.48           C  
ATOM   2074  HB  VAL A 135      14.570  -8.923 -11.967  1.00 92.48           H  
ATOM   2075  O   VAL A 135      12.061 -10.804  -9.795  1.00 92.48           O  
ATOM   2076  CG1 VAL A 135      12.675  -9.657 -12.641  1.00 92.48           C  
ATOM   2077 HG11 VAL A 135      12.867  -9.491 -13.701  1.00 92.48           H  
ATOM   2078 HG12 VAL A 135      11.615  -9.499 -12.441  1.00 92.48           H  
ATOM   2079 HG13 VAL A 135      12.930 -10.690 -12.405  1.00 92.48           H  
ATOM   2080  CG2 VAL A 135      13.233  -7.274 -12.317  1.00 92.48           C  
ATOM   2081 HG21 VAL A 135      13.711  -6.519 -11.693  1.00 92.48           H  
ATOM   2082 HG22 VAL A 135      13.617  -7.169 -13.332  1.00 92.48           H  
ATOM   2083 HG23 VAL A 135      12.161  -7.079 -12.309  1.00 92.48           H  
ATOM   2084  N   SER A 136      14.191 -10.737  -9.136  1.00 93.22           N  
ATOM   2085  H   SER A 136      15.020 -10.169  -9.036  1.00 93.22           H  
ATOM   2086  CA  SER A 136      14.169 -12.024  -8.421  1.00 93.22           C  
ATOM   2087  HA  SER A 136      13.852 -12.797  -9.121  1.00 93.22           H  
ATOM   2088  C   SER A 136      13.200 -12.080  -7.227  1.00 93.22           C  
ATOM   2089  CB  SER A 136      15.579 -12.379  -7.942  1.00 93.22           C  
ATOM   2090  HB2 SER A 136      15.538 -13.279  -7.328  1.00 93.22           H  
ATOM   2091  HB3 SER A 136      16.216 -12.570  -8.805  1.00 93.22           H  
ATOM   2092  O   SER A 136      12.799 -13.181  -6.841  1.00 93.22           O  
ATOM   2093  OG  SER A 136      16.122 -11.311  -7.192  1.00 93.22           O  
ATOM   2094  HG  SER A 136      16.791 -11.650  -6.592  1.00 93.22           H  
ATOM   2095  N   SER A 137      12.774 -10.933  -6.690  1.00 95.45           N  
ATOM   2096  H   SER A 137      13.162 -10.074  -7.051  1.00 95.45           H  
ATOM   2097  CA  SER A 137      11.779 -10.791  -5.615  1.00 95.45           C  
ATOM   2098  HA  SER A 137      11.634 -11.761  -5.139  1.00 95.45           H  
ATOM   2099  C   SER A 137      10.391 -10.359  -6.117  1.00 95.45           C  
ATOM   2100  CB  SER A 137      12.303  -9.837  -4.531  1.00 95.45           C  
ATOM   2101  HB2 SER A 137      12.631  -8.904  -4.990  1.00 95.45           H  
ATOM   2102  HB3 SER A 137      11.512  -9.615  -3.814  1.00 95.45           H  
ATOM   2103  O   SER A 137       9.544 -10.011  -5.298  1.00 95.45           O  
ATOM   2104  OG  SER A 137      13.381 -10.439  -3.838  1.00 95.45           O  
ATOM   2105  HG  SER A 137      13.022 -11.091  -3.232  1.00 95.45           H  
ATOM   2106  N   LEU A 138      10.132 -10.409  -7.433  1.00 96.38           N  
ATOM   2107  H   LEU A 138      10.884 -10.660  -8.059  1.00 96.38           H  
ATOM   2108  CA  LEU A 138       8.821 -10.160  -8.052  1.00 96.38           C  
ATOM   2109  HA  LEU A 138       8.149  -9.704  -7.326  1.00 96.38           H  
ATOM   2110  C   LEU A 138       8.172 -11.456  -8.554  1.00 96.38           C  
ATOM   2111  CB  LEU A 138       8.974  -9.211  -9.252  1.00 96.38           C  
ATOM   2112  HB2 LEU A 138       9.632  -9.692  -9.976  1.00 96.38           H  
ATOM   2113  HB3 LEU A 138       8.000  -9.089  -9.725  1.00 96.38           H  
ATOM   2114  O   LEU A 138       8.857 -12.322  -9.102  1.00 96.38           O  
ATOM   2115  CG  LEU A 138       9.541  -7.820  -8.948  1.00 96.38           C  
ATOM   2116  HG  LEU A 138      10.541  -7.914  -8.524  1.00 96.38           H  
ATOM   2117  CD1 LEU A 138       9.637  -7.038 -10.256  1.00 96.38           C  
ATOM   2118 HD11 LEU A 138      10.257  -6.156 -10.095  1.00 96.38           H  
ATOM   2119 HD12 LEU A 138      10.105  -7.651 -11.027  1.00 96.38           H  
ATOM   2120 HD13 LEU A 138       8.646  -6.735 -10.591  1.00 96.38           H  
ATOM   2121  CD2 LEU A 138       8.652  -7.045  -7.978  1.00 96.38           C  
ATOM   2122 HD21 LEU A 138       8.996  -6.012  -7.917  1.00 96.38           H  
ATOM   2123 HD22 LEU A 138       7.617  -7.056  -8.318  1.00 96.38           H  
ATOM   2124 HD23 LEU A 138       8.717  -7.492  -6.986  1.00 96.38           H  
ATOM   2125  N   ARG A 139       6.847 -11.575  -8.428  1.00 98.03           N  
ATOM   2126  H   ARG A 139       6.374 -10.860  -7.893  1.00 98.03           H  
ATOM   2127  CA  ARG A 139       6.018 -12.665  -8.977  1.00 98.03           C  
ATOM   2128  HA  ARG A 139       6.593 -13.209  -9.727  1.00 98.03           H  
ATOM   2129  C   ARG A 139       4.779 -12.124  -9.686  1.00 98.03           C  
ATOM   2130  CB  ARG A 139       5.592 -13.646  -7.867  1.00 98.03           C  
ATOM   2131  HB2 ARG A 139       4.973 -14.432  -8.300  1.00 98.03           H  
ATOM   2132  HB3 ARG A 139       4.982 -13.110  -7.140  1.00 98.03           H  
ATOM   2133  O   ARG A 139       4.299 -11.028  -9.391  1.00 98.03           O  
ATOM   2134  CG  ARG A 139       6.750 -14.311  -7.118  1.00 98.03           C  
ATOM   2135  HG2 ARG A 139       7.350 -13.547  -6.623  1.00 98.03           H  
ATOM   2136  HG3 ARG A 139       6.338 -14.971  -6.354  1.00 98.03           H  
ATOM   2137  CD  ARG A 139       7.644 -15.143  -8.035  1.00 98.03           C  
ATOM   2138  HD2 ARG A 139       7.042 -15.895  -8.545  1.00 98.03           H  
ATOM   2139  HD3 ARG A 139       8.071 -14.522  -8.823  1.00 98.03           H  
ATOM   2140  NE  ARG A 139       8.715 -15.789  -7.269  1.00 98.03           N  
ATOM   2141  HE  ARG A 139       8.500 -16.689  -6.864  1.00 98.03           H  
ATOM   2142  NH1 ARG A 139      10.279 -14.123  -7.478  1.00 98.03           N  
ATOM   2143 HH11 ARG A 139       9.644 -13.581  -8.047  1.00 98.03           H  
ATOM   2144 HH12 ARG A 139      11.201 -13.769  -7.269  1.00 98.03           H  
ATOM   2145  NH2 ARG A 139      10.808 -15.979  -6.401  1.00 98.03           N  
ATOM   2146 HH21 ARG A 139      10.612 -16.950  -6.209  1.00 98.03           H  
ATOM   2147 HH22 ARG A 139      11.720 -15.574  -6.244  1.00 98.03           H  
ATOM   2148  CZ  ARG A 139       9.919 -15.298  -7.058  1.00 98.03           C  
ATOM   2149  N   LYS A 140       4.244 -12.926 -10.609  1.00 97.82           N  
ATOM   2150  H   LYS A 140       4.684 -13.823 -10.754  1.00 97.82           H  
ATOM   2151  CA  LYS A 140       3.001 -12.656 -11.342  1.00 97.82           C  
ATOM   2152  HA  LYS A 140       3.093 -11.710 -11.876  1.00 97.82           H  
ATOM   2153  C   LYS A 140       1.825 -12.560 -10.362  1.00 97.82           C  
ATOM   2154  CB  LYS A 140       2.803 -13.805 -12.354  1.00 97.82           C  
ATOM   2155  HB2 LYS A 140       2.682 -14.735 -11.798  1.00 97.82           H  
ATOM   2156  HB3 LYS A 140       3.698 -13.911 -12.967  1.00 97.82           H  
ATOM   2157  O   LYS A 140       1.586 -13.510  -9.617  1.00 97.82           O  
ATOM   2158  CG  LYS A 140       1.589 -13.643 -13.279  1.00 97.82           C  
ATOM   2159  HG2 LYS A 140       1.341 -14.619 -13.696  1.00 97.82           H  
ATOM   2160  HG3 LYS A 140       0.727 -13.301 -12.705  1.00 97.82           H  
ATOM   2161  CD  LYS A 140       1.873 -12.685 -14.440  1.00 97.82           C  
ATOM   2162  HD2 LYS A 140       2.299 -11.756 -14.063  1.00 97.82           H  
ATOM   2163  HD3 LYS A 140       2.589 -13.158 -15.112  1.00 97.82           H  
ATOM   2164  CE  LYS A 140       0.599 -12.369 -15.222  1.00 97.82           C  
ATOM   2165  HE2 LYS A 140       0.868 -12.020 -16.218  1.00 97.82           H  
ATOM   2166  HE3 LYS A 140       0.011 -13.280 -15.338  1.00 97.82           H  
ATOM   2167  NZ  LYS A 140      -0.195 -11.326 -14.536  1.00 97.82           N  
ATOM   2168  HZ1 LYS A 140      -1.107 -11.280 -14.967  1.00 97.82           H  
ATOM   2169  HZ2 LYS A 140      -0.365 -11.570 -13.571  1.00 97.82           H  
ATOM   2170  HZ3 LYS A 140       0.255 -10.425 -14.620  1.00 97.82           H  
ATOM   2171  N   MET A 141       1.076 -11.454 -10.370  1.00 98.50           N  
ATOM   2172  H   MET A 141       1.326 -10.687 -10.979  1.00 98.50           H  
ATOM   2173  CA  MET A 141      -0.201 -11.380  -9.648  1.00 98.50           C  
ATOM   2174  HA  MET A 141      -0.043 -11.750  -8.634  1.00 98.50           H  
ATOM   2175  C   MET A 141      -1.248 -12.265 -10.332  1.00 98.50           C  
ATOM   2176  CB  MET A 141      -0.699  -9.929  -9.560  1.00 98.50           C  
ATOM   2177  HB2 MET A 141      -0.952  -9.573 -10.558  1.00 98.50           H  
ATOM   2178  HB3 MET A 141       0.101  -9.308  -9.158  1.00 98.50           H  
ATOM   2179  O   MET A 141      -1.336 -12.272 -11.562  1.00 98.50           O  
ATOM   2180  CG  MET A 141      -1.925  -9.767  -8.649  1.00 98.50           C  
ATOM   2181  HG2 MET A 141      -2.312  -8.754  -8.757  1.00 98.50           H  
ATOM   2182  HG3 MET A 141      -2.716 -10.446  -8.968  1.00 98.50           H  
ATOM   2183  SD  MET A 141      -1.571 -10.067  -6.899  1.00 98.50           S  
ATOM   2184  CE  MET A 141      -0.964  -8.418  -6.462  1.00 98.50           C  
ATOM   2185  HE1 MET A 141      -0.388  -8.474  -5.539  1.00 98.50           H  
ATOM   2186  HE2 MET A 141      -1.807  -7.739  -6.331  1.00 98.50           H  
ATOM   2187  HE3 MET A 141      -0.323  -8.033  -7.255  1.00 98.50           H  
ATOM   2188  N   LEU A 142      -2.061 -12.953  -9.525  1.00 98.26           N  
ATOM   2189  H   LEU A 142      -1.947 -12.820  -8.530  1.00 98.26           H  
ATOM   2190  CA  LEU A 142      -3.233 -13.720  -9.952  1.00 98.26           C  
ATOM   2191  HA  LEU A 142      -3.311 -13.688 -11.039  1.00 98.26           H  
ATOM   2192  C   LEU A 142      -4.514 -13.114  -9.375  1.00 98.26           C  
ATOM   2193  CB  LEU A 142      -3.118 -15.186  -9.501  1.00 98.26           C  
ATOM   2194  HB2 LEU A 142      -3.106 -15.211  -8.411  1.00 98.26           H  
ATOM   2195  HB3 LEU A 142      -4.010 -15.718  -9.831  1.00 98.26           H  
ATOM   2196  O   LEU A 142      -4.501 -12.549  -8.280  1.00 98.26           O  
ATOM   2197  CG  LEU A 142      -1.887 -15.942 -10.017  1.00 98.26           C  
ATOM   2198  HG  LEU A 142      -0.982 -15.458  -9.649  1.00 98.26           H  
ATOM   2199  CD1 LEU A 142      -1.942 -17.366  -9.477  1.00 98.26           C  
ATOM   2200 HD11 LEU A 142      -2.843 -17.871  -9.823  1.00 98.26           H  
ATOM   2201 HD12 LEU A 142      -1.062 -17.902  -9.833  1.00 98.26           H  
ATOM   2202 HD13 LEU A 142      -1.917 -17.346  -8.387  1.00 98.26           H  
ATOM   2203  CD2 LEU A 142      -1.836 -16.018 -11.541  1.00 98.26           C  
ATOM   2204 HD21 LEU A 142      -0.973 -16.607 -11.850  1.00 98.26           H  
ATOM   2205 HD22 LEU A 142      -1.717 -15.021 -11.965  1.00 98.26           H  
ATOM   2206 HD23 LEU A 142      -2.746 -16.473 -11.933  1.00 98.26           H  
ATOM   2207  N   ALA A 143      -5.632 -13.307 -10.078  1.00 97.57           N  
ATOM   2208  H   ALA A 143      -5.563 -13.759 -10.979  1.00 97.57           H  
ATOM   2209  CA  ALA A 143      -6.923 -12.716  -9.725  1.00 97.57           C  
ATOM   2210  HA  ALA A 143      -6.836 -11.631  -9.778  1.00 97.57           H  
ATOM   2211  C   ALA A 143      -7.378 -13.069  -8.294  1.00 97.57           C  
ATOM   2212  CB  ALA A 143      -7.943 -13.155 -10.781  1.00 97.57           C  
ATOM   2213  HB1 ALA A 143      -8.055 -14.239 -10.777  1.00 97.57           H  
ATOM   2214  HB2 ALA A 143      -8.910 -12.700 -10.564  1.00 97.57           H  
ATOM   2215  HB3 ALA A 143      -7.625 -12.824 -11.769  1.00 97.57           H  
ATOM   2216  O   ALA A 143      -7.893 -12.209  -7.587  1.00 97.57           O  
ATOM   2217  N   GLU A 144      -7.087 -14.281  -7.795  1.00 97.46           N  
ATOM   2218  H   GLU A 144      -6.611 -14.940  -8.394  1.00 97.46           H  
ATOM   2219  CA  GLU A 144      -7.489 -14.714  -6.441  1.00 97.46           C  
ATOM   2220  HA  GLU A 144      -8.564 -14.545  -6.368  1.00 97.46           H  
ATOM   2221  C   GLU A 144      -6.873 -13.907  -5.277  1.00 97.46           C  
ATOM   2222  CB  GLU A 144      -7.258 -16.229  -6.247  1.00 97.46           C  
ATOM   2223  HB2 GLU A 144      -7.695 -16.771  -7.086  1.00 97.46           H  
ATOM   2224  HB3 GLU A 144      -7.804 -16.527  -5.352  1.00 97.46           H  
ATOM   2225  O   GLU A 144      -7.240 -14.129  -4.117  1.00 97.46           O  
ATOM   2226  CG  GLU A 144      -5.789 -16.664  -6.081  1.00 97.46           C  
ATOM   2227  HG2 GLU A 144      -5.264 -15.960  -5.435  1.00 97.46           H  
ATOM   2228  HG3 GLU A 144      -5.299 -16.655  -7.054  1.00 97.46           H  
ATOM   2229  CD  GLU A 144      -5.698 -18.061  -5.442  1.00 97.46           C  
ATOM   2230  OE1 GLU A 144      -5.552 -19.060  -6.182  1.00 97.46           O  
ATOM   2231  OE2 GLU A 144      -5.813 -18.164  -4.194  1.00 97.46           O  
ATOM   2232  N   PHE A 145      -5.937 -12.996  -5.562  1.00 98.38           N  
ATOM   2233  H   PHE A 145      -5.656 -12.893  -6.526  1.00 98.38           H  
ATOM   2234  CA  PHE A 145      -5.323 -12.091  -4.588  1.00 98.38           C  
ATOM   2235  HA  PHE A 145      -5.605 -12.411  -3.585  1.00 98.38           H  
ATOM   2236  C   PHE A 145      -5.806 -10.633  -4.710  1.00 98.38           C  
ATOM   2237  CB  PHE A 145      -3.795 -12.200  -4.697  1.00 98.38           C  
ATOM   2238  HB2 PHE A 145      -3.497 -11.755  -5.646  1.00 98.38           H  
ATOM   2239  HB3 PHE A 145      -3.340 -11.611  -3.901  1.00 98.38           H  
ATOM   2240  O   PHE A 145      -5.396  -9.807  -3.896  1.00 98.38           O  
ATOM   2241  CG  PHE A 145      -3.238 -13.614  -4.621  1.00 98.38           C  
ATOM   2242  CD1 PHE A 145      -3.483 -14.420  -3.492  1.00 98.38           C  
ATOM   2243  HD1 PHE A 145      -4.071 -14.033  -2.672  1.00 98.38           H  
ATOM   2244  CD2 PHE A 145      -2.482 -14.131  -5.689  1.00 98.38           C  
ATOM   2245  HD2 PHE A 145      -2.293 -13.518  -6.558  1.00 98.38           H  
ATOM   2246  CE1 PHE A 145      -2.976 -15.731  -3.436  1.00 98.38           C  
ATOM   2247  HE1 PHE A 145      -3.175 -16.360  -2.581  1.00 98.38           H  
ATOM   2248  CE2 PHE A 145      -1.972 -15.440  -5.631  1.00 98.38           C  
ATOM   2249  HE2 PHE A 145      -1.392 -15.831  -6.454  1.00 98.38           H  
ATOM   2250  CZ  PHE A 145      -2.220 -16.240  -4.504  1.00 98.38           C  
ATOM   2251  HZ  PHE A 145      -1.837 -17.249  -4.464  1.00 98.38           H  
ATOM   2252  N   VAL A 146      -6.667 -10.300  -5.682  1.00 97.77           N  
ATOM   2253  H   VAL A 146      -6.987 -11.028  -6.305  1.00 97.77           H  
ATOM   2254  CA  VAL A 146      -7.183  -8.928  -5.908  1.00 97.77           C  
ATOM   2255  HA  VAL A 146      -7.012  -8.335  -5.009  1.00 97.77           H  
ATOM   2256  C   VAL A 146      -8.699  -8.857  -6.131  1.00 97.77           C  
ATOM   2257  CB  VAL A 146      -6.432  -8.210  -7.050  1.00 97.77           C  
ATOM   2258  HB  VAL A 146      -6.848  -7.207  -7.149  1.00 97.77           H  
ATOM   2259  O   VAL A 146      -9.328  -7.908  -5.669  1.00 97.77           O  
ATOM   2260  CG1 VAL A 146      -4.940  -8.061  -6.718  1.00 97.77           C  
ATOM   2261 HG11 VAL A 146      -4.828  -7.535  -5.770  1.00 97.77           H  
ATOM   2262 HG12 VAL A 146      -4.461  -9.038  -6.654  1.00 97.77           H  
ATOM   2263 HG13 VAL A 146      -4.449  -7.483  -7.501  1.00 97.77           H  
ATOM   2264  CG2 VAL A 146      -6.543  -8.916  -8.408  1.00 97.77           C  
ATOM   2265 HG21 VAL A 146      -6.087  -9.905  -8.362  1.00 97.77           H  
ATOM   2266 HG22 VAL A 146      -7.588  -9.002  -8.704  1.00 97.77           H  
ATOM   2267 HG23 VAL A 146      -6.036  -8.315  -9.162  1.00 97.77           H  
ATOM   2268  N   THR A 147      -9.315  -9.868  -6.753  1.00 96.78           N  
ATOM   2269  H   THR A 147      -8.768 -10.632  -7.123  1.00 96.78           H  
ATOM   2270  CA  THR A 147     -10.777  -9.967  -6.901  1.00 96.78           C  
ATOM   2271  HA  THR A 147     -11.135  -9.077  -7.418  1.00 96.78           H  
ATOM   2272  C   THR A 147     -11.444 -10.034  -5.529  1.00 96.78           C  
ATOM   2273  CB  THR A 147     -11.166 -11.206  -7.721  1.00 96.78           C  
ATOM   2274  HB  THR A 147     -10.889 -12.106  -7.171  1.00 96.78           H  
ATOM   2275  O   THR A 147     -11.037 -10.835  -4.687  1.00 96.78           O  
ATOM   2276  CG2 THR A 147     -12.656 -11.258  -8.053  1.00 96.78           C  
ATOM   2277 HG21 THR A 147     -12.856 -12.103  -8.711  1.00 96.78           H  
ATOM   2278 HG22 THR A 147     -12.972 -10.336  -8.540  1.00 96.78           H  
ATOM   2279 HG23 THR A 147     -13.238 -11.392  -7.141  1.00 96.78           H  
ATOM   2280  OG1 THR A 147     -10.485 -11.210  -8.957  1.00 96.78           O  
ATOM   2281  HG1 THR A 147     -10.788 -10.449  -9.457  1.00 96.78           H  
ATOM   2282  N   ASP A 148     -12.443  -9.174  -5.307  1.00 96.46           N  
ATOM   2283  H   ASP A 148     -12.781  -8.619  -6.080  1.00 96.46           H  
ATOM   2284  CA  ASP A 148     -13.147  -8.971  -4.029  1.00 96.46           C  
ATOM   2285  HA  ASP A 148     -13.729  -8.057  -4.147  1.00 96.46           H  
ATOM   2286  C   ASP A 148     -12.215  -8.694  -2.826  1.00 96.46           C  
ATOM   2287  CB  ASP A 148     -14.173 -10.094  -3.795  1.00 96.46           C  
ATOM   2288  HB2 ASP A 148     -14.761  -9.861  -2.907  1.00 96.46           H  
ATOM   2289  HB3 ASP A 148     -13.642 -11.029  -3.612  1.00 96.46           H  
ATOM   2290  O   ASP A 148     -12.579  -8.892  -1.665  1.00 96.46           O  
ATOM   2291  CG  ASP A 148     -15.134 -10.271  -4.977  1.00 96.46           C  
ATOM   2292  OD1 ASP A 148     -15.531  -9.243  -5.570  1.00 96.46           O  
ATOM   2293  OD2 ASP A 148     -15.460 -11.441  -5.284  1.00 96.46           O  
ATOM   2294  N   LEU A 149     -10.994  -8.221  -3.106  1.00 98.12           N  
ATOM   2295  H   LEU A 149     -10.757  -8.098  -4.080  1.00 98.12           H  
ATOM   2296  CA  LEU A 149      -9.952  -7.929  -2.128  1.00 98.12           C  
ATOM   2297  HA  LEU A 149     -10.385  -7.936  -1.127  1.00 98.12           H  
ATOM   2298  C   LEU A 149      -9.382  -6.518  -2.365  1.00 98.12           C  
ATOM   2299  CB  LEU A 149      -8.866  -9.027  -2.189  1.00 98.12           C  
ATOM   2300  HB2 LEU A 149      -8.010  -8.702  -1.598  1.00 98.12           H  
ATOM   2301  HB3 LEU A 149      -8.539  -9.128  -3.224  1.00 98.12           H  
ATOM   2302  O   LEU A 149      -8.260  -6.393  -2.859  1.00 98.12           O  
ATOM   2303  CG  LEU A 149      -9.300 -10.409  -1.671  1.00 98.12           C  
ATOM   2304  HG  LEU A 149     -10.211 -10.738  -2.170  1.00 98.12           H  
ATOM   2305  CD1 LEU A 149      -8.196 -11.429  -1.961  1.00 98.12           C  
ATOM   2306 HD11 LEU A 149      -8.076 -11.509  -3.042  1.00 98.12           H  
ATOM   2307 HD12 LEU A 149      -7.258 -11.103  -1.512  1.00 98.12           H  
ATOM   2308 HD13 LEU A 149      -8.495 -12.403  -1.574  1.00 98.12           H  
ATOM   2309  CD2 LEU A 149      -9.540 -10.404  -0.158  1.00 98.12           C  
ATOM   2310 HD21 LEU A 149     -10.414  -9.789   0.057  1.00 98.12           H  
ATOM   2311 HD22 LEU A 149      -9.751 -11.416   0.190  1.00 98.12           H  
ATOM   2312 HD23 LEU A 149      -8.675  -9.992   0.362  1.00 98.12           H  
ATOM   2313  N   PRO A 150     -10.094  -5.436  -2.002  1.00 97.75           N  
ATOM   2314  CA  PRO A 150      -9.547  -4.081  -2.066  1.00 97.75           C  
ATOM   2315  HA  PRO A 150      -9.378  -3.829  -3.113  1.00 97.75           H  
ATOM   2316  C   PRO A 150      -8.214  -3.922  -1.306  1.00 97.75           C  
ATOM   2317  CB  PRO A 150     -10.641  -3.164  -1.511  1.00 97.75           C  
ATOM   2318  HB2 PRO A 150     -11.196  -2.715  -2.335  1.00 97.75           H  
ATOM   2319  HB3 PRO A 150     -10.225  -2.391  -0.864  1.00 97.75           H  
ATOM   2320  O   PRO A 150      -7.938  -4.618  -0.320  1.00 97.75           O  
ATOM   2321  CG  PRO A 150     -11.561  -4.091  -0.718  1.00 97.75           C  
ATOM   2322  HG2 PRO A 150     -11.174  -4.212   0.294  1.00 97.75           H  
ATOM   2323  HG3 PRO A 150     -12.587  -3.724  -0.698  1.00 97.75           H  
ATOM   2324  CD  PRO A 150     -11.447  -5.415  -1.465  1.00 97.75           C  
ATOM   2325  HD2 PRO A 150     -11.639  -6.243  -0.783  1.00 97.75           H  
ATOM   2326  HD3 PRO A 150     -12.161  -5.437  -2.288  1.00 97.75           H  
ATOM   2327  N   ALA A 151      -7.367  -3.008  -1.772  1.00 96.95           N  
ATOM   2328  H   ALA A 151      -7.645  -2.489  -2.593  1.00 96.95           H  
ATOM   2329  CA  ALA A 151      -6.136  -2.585  -1.110  1.00 96.95           C  
ATOM   2330  HA  ALA A 151      -5.615  -3.460  -0.720  1.00 96.95           H  
ATOM   2331  C   ALA A 151      -6.408  -1.674   0.092  1.00 96.95           C  
ATOM   2332  CB  ALA A 151      -5.224  -1.936  -2.144  1.00 96.95           C  
ATOM   2333  HB1 ALA A 151      -5.787  -1.199  -2.717  1.00 96.95           H  
ATOM   2334  HB2 ALA A 151      -4.388  -1.442  -1.648  1.00 96.95           H  
ATOM   2335  HB3 ALA A 151      -4.832  -2.703  -2.812  1.00 96.95           H  
ATOM   2336  O   ALA A 151      -7.415  -0.964   0.139  1.00 96.95           O  
ATOM   2337  N   VAL A 152      -5.524  -1.732   1.093  1.00 97.02           N  
ATOM   2338  H   VAL A 152      -4.728  -2.345   0.986  1.00 97.02           H  
ATOM   2339  CA  VAL A 152      -5.788  -1.115   2.407  1.00 97.02           C  
ATOM   2340  HA  VAL A 152      -6.836  -0.818   2.433  1.00 97.02           H  
ATOM   2341  C   VAL A 152      -5.033   0.181   2.683  1.00 97.02           C  
ATOM   2342  CB  VAL A 152      -5.624  -2.115   3.566  1.00 97.02           C  
ATOM   2343  HB  VAL A 152      -5.852  -1.597   4.498  1.00 97.02           H  
ATOM   2344  O   VAL A 152      -5.482   0.936   3.541  1.00 97.02           O  
ATOM   2345  CG1 VAL A 152      -6.622  -3.270   3.424  1.00 97.02           C  
ATOM   2346 HG11 VAL A 152      -6.453  -3.803   2.488  1.00 97.02           H  
ATOM   2347 HG12 VAL A 152      -7.639  -2.878   3.425  1.00 97.02           H  
ATOM   2348 HG13 VAL A 152      -6.507  -3.965   4.255  1.00 97.02           H  
ATOM   2349  CG2 VAL A 152      -4.213  -2.687   3.691  1.00 97.02           C  
ATOM   2350 HG21 VAL A 152      -3.498  -1.878   3.840  1.00 97.02           H  
ATOM   2351 HG22 VAL A 152      -3.946  -3.244   2.792  1.00 97.02           H  
ATOM   2352 HG23 VAL A 152      -4.152  -3.356   4.549  1.00 97.02           H  
ATOM   2353  N   ALA A 153      -3.934   0.479   1.981  1.00 94.88           N  
ATOM   2354  H   ALA A 153      -3.629  -0.138   1.242  1.00 94.88           H  
ATOM   2355  CA  ALA A 153      -3.165   1.704   2.210  1.00 94.88           C  
ATOM   2356  HA  ALA A 153      -3.279   1.990   3.256  1.00 94.88           H  
ATOM   2357  C   ALA A 153      -3.715   2.883   1.396  1.00 94.88           C  
ATOM   2358  CB  ALA A 153      -1.675   1.435   1.991  1.00 94.88           C  
ATOM   2359  HB1 ALA A 153      -1.483   1.167   0.952  1.00 94.88           H  
ATOM   2360  HB2 ALA A 153      -1.108   2.333   2.234  1.00 94.88           H  
ATOM   2361  HB3 ALA A 153      -1.351   0.630   2.651  1.00 94.88           H  
ATOM   2362  O   ALA A 153      -3.094   3.338   0.431  1.00 94.88           O  
ATOM   2363  N   CYS A 154      -4.896   3.358   1.797  1.00 93.02           N  
ATOM   2364  H   CYS A 154      -5.318   2.941   2.614  1.00 93.02           H  
ATOM   2365  CA  CYS A 154      -5.506   4.577   1.274  1.00 93.02           C  
ATOM   2366  HA  CYS A 154      -5.643   4.461   0.199  1.00 93.02           H  
ATOM   2367  C   CYS A 154      -4.594   5.790   1.486  1.00 93.02           C  
ATOM   2368  CB  CYS A 154      -6.883   4.788   1.915  1.00 93.02           C  
ATOM   2369  HB2 CYS A 154      -7.296   5.743   1.589  1.00 93.02           H  
ATOM   2370  HB3 CYS A 154      -6.786   4.790   3.001  1.00 93.02           H  
ATOM   2371  O   CYS A 154      -3.713   5.804   2.347  1.00 93.02           O  
ATOM   2372  SG  CYS A 154      -7.978   3.446   1.377  1.00 93.02           S  
ATOM   2373  HG  CYS A 154      -9.113   3.843   1.960  1.00 93.02           H  
ATOM   2374  N   GLN A 155      -4.791   6.802   0.652  1.00 90.45           N  
ATOM   2375  H   GLN A 155      -5.562   6.738   0.002  1.00 90.45           H  
ATOM   2376  CA  GLN A 155      -3.803   7.833   0.372  1.00 90.45           C  
ATOM   2377  HA  GLN A 155      -2.921   7.678   0.993  1.00 90.45           H  
ATOM   2378  C   GLN A 155      -4.365   9.192   0.720  1.00 90.45           C  
ATOM   2379  CB  GLN A 155      -3.389   7.715  -1.090  1.00 90.45           C  
ATOM   2380  HB2 GLN A 155      -4.272   7.667  -1.728  1.00 90.45           H  
ATOM   2381  HB3 GLN A 155      -2.787   8.574  -1.385  1.00 90.45           H  
ATOM   2382  O   GLN A 155      -5.462   9.563   0.301  1.00 90.45           O  
ATOM   2383  CG  GLN A 155      -2.575   6.426  -1.222  1.00 90.45           C  
ATOM   2384  HG2 GLN A 155      -2.532   6.145  -2.275  1.00 90.45           H  
ATOM   2385  HG3 GLN A 155      -3.081   5.587  -0.744  1.00 90.45           H  
ATOM   2386  CD  GLN A 155      -1.167   6.547  -0.662  1.00 90.45           C  
ATOM   2387  NE2 GLN A 155      -0.546   5.438  -0.354  1.00 90.45           N  
ATOM   2388 HE21 GLN A 155       0.306   5.552   0.177  1.00 90.45           H  
ATOM   2389 HE22 GLN A 155      -1.065   4.571  -0.344  1.00 90.45           H  
ATOM   2390  OE1 GLN A 155      -0.589   7.622  -0.567  1.00 90.45           O  
ATOM   2391  N   ILE A 156      -3.628   9.877   1.581  1.00 91.81           N  
ATOM   2392  H   ILE A 156      -2.710   9.524   1.811  1.00 91.81           H  
ATOM   2393  CA  ILE A 156      -4.207  10.798   2.539  1.00 91.81           C  
ATOM   2394  HA  ILE A 156      -5.274  10.920   2.352  1.00 91.81           H  
ATOM   2395  C   ILE A 156      -3.519  12.144   2.392  1.00 91.81           C  
ATOM   2396  CB  ILE A 156      -4.026  10.222   3.957  1.00 91.81           C  
ATOM   2397  HB  ILE A 156      -2.954  10.205   4.152  1.00 91.81           H  
ATOM   2398  O   ILE A 156      -2.330  12.275   2.688  1.00 91.81           O  
ATOM   2399  CG1 ILE A 156      -4.525   8.771   4.151  1.00 91.81           C  
ATOM   2400 HG12 ILE A 156      -3.937   8.110   3.514  1.00 91.81           H  
ATOM   2401 HG13 ILE A 156      -4.318   8.466   5.176  1.00 91.81           H  
ATOM   2402  CG2 ILE A 156      -4.650  11.138   5.008  1.00 91.81           C  
ATOM   2403 HG21 ILE A 156      -5.717  11.250   4.820  1.00 91.81           H  
ATOM   2404 HG22 ILE A 156      -4.484  10.707   5.995  1.00 91.81           H  
ATOM   2405 HG23 ILE A 156      -4.174  12.119   4.984  1.00 91.81           H  
ATOM   2406  CD1 ILE A 156      -6.010   8.523   3.866  1.00 91.81           C  
ATOM   2407 HD11 ILE A 156      -6.214   7.460   3.999  1.00 91.81           H  
ATOM   2408 HD12 ILE A 156      -6.257   8.800   2.842  1.00 91.81           H  
ATOM   2409 HD13 ILE A 156      -6.632   9.091   4.559  1.00 91.81           H  
ATOM   2410  N   VAL A 157      -4.286  13.147   1.979  1.00 90.67           N  
ATOM   2411  H   VAL A 157      -5.251  12.945   1.758  1.00 90.67           H  
ATOM   2412  CA  VAL A 157      -3.894  14.551   2.105  1.00 90.67           C  
ATOM   2413  HA  VAL A 157      -2.807  14.626   2.107  1.00 90.67           H  
ATOM   2414  C   VAL A 157      -4.421  15.058   3.438  1.00 90.67           C  
ATOM   2415  CB  VAL A 157      -4.422  15.405   0.941  1.00 90.67           C  
ATOM   2416  HB  VAL A 157      -5.512  15.418   0.958  1.00 90.67           H  
ATOM   2417  O   VAL A 157      -5.622  14.996   3.701  1.00 90.67           O  
ATOM   2418  CG1 VAL A 157      -3.908  16.848   1.040  1.00 90.67           C  
ATOM   2419 HG11 VAL A 157      -4.284  17.319   1.948  1.00 90.67           H  
ATOM   2420 HG12 VAL A 157      -2.818  16.859   1.057  1.00 90.67           H  
ATOM   2421 HG13 VAL A 157      -4.264  17.428   0.189  1.00 90.67           H  
ATOM   2422  CG2 VAL A 157      -3.967  14.843  -0.409  1.00 90.67           C  
ATOM   2423 HG21 VAL A 157      -2.880  14.767  -0.438  1.00 90.67           H  
ATOM   2424 HG22 VAL A 157      -4.402  13.857  -0.568  1.00 90.67           H  
ATOM   2425 HG23 VAL A 157      -4.309  15.502  -1.207  1.00 90.67           H  
ATOM   2426  N   ILE A 158      -3.533  15.561   4.287  1.00 93.69           N  
ATOM   2427  H   ILE A 158      -2.558  15.569   4.023  1.00 93.69           H  
ATOM   2428  CA  ILE A 158      -3.926  16.260   5.509  1.00 93.69           C  
ATOM   2429  HA  ILE A 158      -4.818  15.787   5.919  1.00 93.69           H  
ATOM   2430  C   ILE A 158      -4.290  17.696   5.108  1.00 93.69           C  
ATOM   2431  CB  ILE A 158      -2.814  16.171   6.579  1.00 93.69           C  
ATOM   2432  HB  ILE A 158      -1.940  16.712   6.217  1.00 93.69           H  
ATOM   2433  O   ILE A 158      -3.453  18.431   4.581  1.00 93.69           O  
ATOM   2434  CG1 ILE A 158      -2.401  14.699   6.842  1.00 93.69           C  
ATOM   2435 HG12 ILE A 158      -3.245  14.153   7.264  1.00 93.69           H  
ATOM   2436 HG13 ILE A 158      -2.128  14.219   5.903  1.00 93.69           H  
ATOM   2437  CG2 ILE A 158      -3.312  16.834   7.877  1.00 93.69           C  
ATOM   2438 HG21 ILE A 158      -2.541  16.810   8.647  1.00 93.69           H  
ATOM   2439 HG22 ILE A 158      -4.203  16.324   8.244  1.00 93.69           H  
ATOM   2440 HG23 ILE A 158      -3.557  17.881   7.694  1.00 93.69           H  
ATOM   2441  CD1 ILE A 158      -1.190  14.547   7.770  1.00 93.69           C  
ATOM   2442 HD11 ILE A 158      -1.455  14.832   8.788  1.00 93.69           H  
ATOM   2443 HD12 ILE A 158      -0.869  13.505   7.777  1.00 93.69           H  
ATOM   2444 HD13 ILE A 158      -0.367  15.166   7.415  1.00 93.69           H  
ATOM   2445  N   GLU A 159      -5.547  18.086   5.312  1.00 95.73           N  
ATOM   2446  H   GLU A 159      -6.190  17.451   5.764  1.00 95.73           H  
ATOM   2447  CA  GLU A 159      -6.000  19.457   5.066  1.00 95.73           C  
ATOM   2448  HA  GLU A 159      -5.707  19.736   4.054  1.00 95.73           H  
ATOM   2449  C   GLU A 159      -5.315  20.444   6.020  1.00 95.73           C  
ATOM   2450  CB  GLU A 159      -7.527  19.578   5.165  1.00 95.73           C  
ATOM   2451  HB2 GLU A 159      -7.862  19.206   6.133  1.00 95.73           H  
ATOM   2452  HB3 GLU A 159      -7.782  20.635   5.090  1.00 95.73           H  
ATOM   2453  O   GLU A 159      -4.896  20.081   7.119  1.00 95.73           O  
ATOM   2454  CG  GLU A 159      -8.249  18.824   4.038  1.00 95.73           C  
ATOM   2455  HG2 GLU A 159      -7.794  19.095   3.085  1.00 95.73           H  
ATOM   2456  HG3 GLU A 159      -8.115  17.753   4.189  1.00 95.73           H  
ATOM   2457  CD  GLU A 159      -9.750  19.143   3.978  1.00 95.73           C  
ATOM   2458  OE1 GLU A 159     -10.448  18.640   3.074  1.00 95.73           O  
ATOM   2459  OE2 GLU A 159     -10.280  19.859   4.854  1.00 95.73           O  
ATOM   2460  N   ASP A 160      -5.168  21.691   5.565  1.00 95.46           N  
ATOM   2461  H   ASP A 160      -5.662  21.945   4.721  1.00 95.46           H  
ATOM   2462  CA  ASP A 160      -4.494  22.793   6.270  1.00 95.46           C  
ATOM   2463  HA  ASP A 160      -4.379  23.590   5.535  1.00 95.46           H  
ATOM   2464  C   ASP A 160      -3.044  22.509   6.729  1.00 95.46           C  
ATOM   2465  CB  ASP A 160      -5.420  23.363   7.359  1.00 95.46           C  
ATOM   2466  HB2 ASP A 160      -5.635  22.590   8.096  1.00 95.46           H  
ATOM   2467  HB3 ASP A 160      -4.915  24.186   7.866  1.00 95.46           H  
ATOM   2468  O   ASP A 160      -2.461  23.275   7.501  1.00 95.46           O  
ATOM   2469  CG  ASP A 160      -6.731  23.900   6.771  1.00 95.46           C  
ATOM   2470  OD1 ASP A 160      -6.662  24.540   5.693  1.00 95.46           O  
ATOM   2471  OD2 ASP A 160      -7.788  23.691   7.408  1.00 95.46           O  
ATOM   2472  N   PHE A 161      -2.410  21.450   6.209  1.00 93.48           N  
ATOM   2473  H   PHE A 161      -2.942  20.810   5.637  1.00 93.48           H  
ATOM   2474  CA  PHE A 161      -1.032  21.106   6.552  1.00 93.48           C  
ATOM   2475  HA  PHE A 161      -1.017  21.011   7.638  1.00 93.48           H  
ATOM   2476  C   PHE A 161      -0.034  22.199   6.103  1.00 93.48           C  
ATOM   2477  CB  PHE A 161      -0.666  19.733   5.983  1.00 93.48           C  
ATOM   2478  HB2 PHE A 161      -1.509  19.060   6.141  1.00 93.48           H  
ATOM   2479  HB3 PHE A 161      -0.502  19.811   4.908  1.00 93.48           H  
ATOM   2480  O   PHE A 161      -0.127  22.698   4.973  1.00 93.48           O  
ATOM   2481  CG  PHE A 161       0.548  19.116   6.648  1.00 93.48           C  
ATOM   2482  CD1 PHE A 161       1.845  19.381   6.168  1.00 93.48           C  
ATOM   2483  HD1 PHE A 161       1.990  20.026   5.314  1.00 93.48           H  
ATOM   2484  CD2 PHE A 161       0.373  18.280   7.767  1.00 93.48           C  
ATOM   2485  HD2 PHE A 161      -0.619  18.093   8.150  1.00 93.48           H  
ATOM   2486  CE1 PHE A 161       2.958  18.794   6.794  1.00 93.48           C  
ATOM   2487  HE1 PHE A 161       3.950  18.974   6.409  1.00 93.48           H  
ATOM   2488  CE2 PHE A 161       1.484  17.684   8.386  1.00 93.48           C  
ATOM   2489  HE2 PHE A 161       1.344  17.035   9.237  1.00 93.48           H  
ATOM   2490  CZ  PHE A 161       2.775  17.937   7.895  1.00 93.48           C  
ATOM   2491  HZ  PHE A 161       3.629  17.464   8.356  1.00 93.48           H  
ATOM   2492  N   PRO A 162       0.957  22.582   6.935  1.00 93.93           N  
ATOM   2493  CA  PRO A 162       1.873  23.675   6.610  1.00 93.93           C  
ATOM   2494  HA  PRO A 162       1.275  24.578   6.483  1.00 93.93           H  
ATOM   2495  C   PRO A 162       2.698  23.426   5.338  1.00 93.93           C  
ATOM   2496  CB  PRO A 162       2.767  23.853   7.846  1.00 93.93           C  
ATOM   2497  HB2 PRO A 162       3.669  23.247   7.760  1.00 93.93           H  
ATOM   2498  HB3 PRO A 162       3.029  24.899   8.007  1.00 93.93           H  
ATOM   2499  O   PRO A 162       3.519  22.514   5.287  1.00 93.93           O  
ATOM   2500  CG  PRO A 162       1.912  23.305   8.984  1.00 93.93           C  
ATOM   2501  HG2 PRO A 162       2.520  22.938   9.810  1.00 93.93           H  
ATOM   2502  HG3 PRO A 162       1.214  24.070   9.324  1.00 93.93           H  
ATOM   2503  CD  PRO A 162       1.142  22.171   8.320  1.00 93.93           C  
ATOM   2504  HD2 PRO A 162       1.727  21.251   8.353  1.00 93.93           H  
ATOM   2505  HD3 PRO A 162       0.198  22.040   8.848  1.00 93.93           H  
ATOM   2506  N   LYS A 163       2.564  24.314   4.339  1.00 87.40           N  
ATOM   2507  H   LYS A 163       1.805  24.974   4.429  1.00 87.40           H  
ATOM   2508  CA  LYS A 163       3.291  24.250   3.048  1.00 87.40           C  
ATOM   2509  HA  LYS A 163       3.018  23.322   2.545  1.00 87.40           H  
ATOM   2510  C   LYS A 163       4.824  24.215   3.163  1.00 87.40           C  
ATOM   2511  CB  LYS A 163       2.904  25.444   2.155  1.00 87.40           C  
ATOM   2512  HB2 LYS A 163       3.539  25.420   1.269  1.00 87.40           H  
ATOM   2513  HB3 LYS A 163       3.106  26.375   2.686  1.00 87.40           H  
ATOM   2514  O   LYS A 163       5.494  23.868   2.199  1.00 87.40           O  
ATOM   2515  CG  LYS A 163       1.442  25.427   1.687  1.00 87.40           C  
ATOM   2516  HG2 LYS A 163       0.781  25.615   2.534  1.00 87.40           H  
ATOM   2517  HG3 LYS A 163       1.214  24.447   1.270  1.00 87.40           H  
ATOM   2518  CD  LYS A 163       1.219  26.497   0.606  1.00 87.40           C  
ATOM   2519  HD2 LYS A 163       1.912  26.312  -0.215  1.00 87.40           H  
ATOM   2520  HD3 LYS A 163       1.414  27.484   1.024  1.00 87.40           H  
ATOM   2521  CE  LYS A 163      -0.219  26.427   0.079  1.00 87.40           C  
ATOM   2522  HE2 LYS A 163      -0.902  26.713   0.880  1.00 87.40           H  
ATOM   2523  HE3 LYS A 163      -0.437  25.391  -0.181  1.00 87.40           H  
ATOM   2524  NZ  LYS A 163      -0.413  27.294  -1.112  1.00 87.40           N  
ATOM   2525  HZ1 LYS A 163      -1.362  27.217  -1.449  1.00 87.40           H  
ATOM   2526  HZ2 LYS A 163       0.203  27.007  -1.860  1.00 87.40           H  
ATOM   2527  HZ3 LYS A 163      -0.225  28.261  -0.891  1.00 87.40           H  
ATOM   2528  N   GLN A 164       5.372  24.638   4.302  1.00 87.95           N  
ATOM   2529  H   GLN A 164       4.731  24.875   5.046  1.00 87.95           H  
ATOM   2530  CA  GLN A 164       6.801  24.618   4.625  1.00 87.95           C  
ATOM   2531  HA  GLN A 164       7.295  23.862   4.014  1.00 87.95           H  
ATOM   2532  C   GLN A 164       6.983  24.186   6.089  1.00 87.95           C  
ATOM   2533  CB  GLN A 164       7.450  25.986   4.318  1.00 87.95           C  
ATOM   2534  HB2 GLN A 164       8.480  25.968   4.674  1.00 87.95           H  
ATOM   2535  HB3 GLN A 164       6.914  26.772   4.852  1.00 87.95           H  
ATOM   2536  O   GLN A 164       7.477  24.946   6.923  1.00 87.95           O  
ATOM   2537  CG  GLN A 164       7.473  26.312   2.814  1.00 87.95           C  
ATOM   2538  HG2 GLN A 164       6.452  26.401   2.443  1.00 87.95           H  
ATOM   2539  HG3 GLN A 164       7.959  25.493   2.283  1.00 87.95           H  
ATOM   2540  CD  GLN A 164       8.201  27.609   2.470  1.00 87.95           C  
ATOM   2541  NE2 GLN A 164       8.402  27.884   1.200  1.00 87.95           N  
ATOM   2542 HE21 GLN A 164       8.125  27.229   0.484  1.00 87.95           H  
ATOM   2543 HE22 GLN A 164       8.903  28.739   1.003  1.00 87.95           H  
ATOM   2544  OE1 GLN A 164       8.589  28.407   3.307  1.00 87.95           O  
ATOM   2545  N   ALA A 165       6.510  22.982   6.428  1.00 92.73           N  
ATOM   2546  H   ALA A 165       6.071  22.406   5.724  1.00 92.73           H  
ATOM   2547  CA  ALA A 165       6.660  22.420   7.768  1.00 92.73           C  
ATOM   2548  HA  ALA A 165       6.166  23.083   8.478  1.00 92.73           H  
ATOM   2549  C   ALA A 165       8.148  22.311   8.155  1.00 92.73           C  
ATOM   2550  CB  ALA A 165       5.953  21.059   7.812  1.00 92.73           C  
ATOM   2551  HB1 ALA A 165       6.023  20.638   8.815  1.00 92.73           H  
ATOM   2552  HB2 ALA A 165       6.421  20.377   7.102  1.00 92.73           H  
ATOM   2553  HB3 ALA A 165       4.902  21.173   7.548  1.00 92.73           H  
ATOM   2554  O   ALA A 165       8.948  21.696   7.449  1.00 92.73           O  
ATOM   2555  N   THR A 166       8.541  22.911   9.282  1.00 95.81           N  
ATOM   2556  H   THR A 166       7.863  23.415   9.836  1.00 95.81           H  
ATOM   2557  CA  THR A 166       9.943  22.861   9.727  1.00 95.81           C  
ATOM   2558  HA  THR A 166      10.567  23.040   8.852  1.00 95.81           H  
ATOM   2559  C   THR A 166      10.301  21.473  10.265  1.00 95.81           C  
ATOM   2560  CB  THR A 166      10.299  23.949  10.757  1.00 95.81           C  
ATOM   2561  HB  THR A 166      11.386  24.034  10.787  1.00 95.81           H  
ATOM   2562  O   THR A 166       9.433  20.702  10.678  1.00 95.81           O  
ATOM   2563  CG2 THR A 166       9.734  25.329  10.429  1.00 95.81           C  
ATOM   2564 HG21 THR A 166      10.001  25.601   9.408  1.00 95.81           H  
ATOM   2565 HG22 THR A 166      10.149  26.071  11.111  1.00 95.81           H  
ATOM   2566 HG23 THR A 166       8.647  25.330  10.521  1.00 95.81           H  
ATOM   2567  OG1 THR A 166       9.868  23.590  12.048  1.00 95.81           O  
ATOM   2568  HG1 THR A 166       9.826  24.393  12.571  1.00 95.81           H  
ATOM   2569  N   ALA A 167      11.599  21.163  10.349  1.00 96.38           N  
ATOM   2570  H   ALA A 167      12.283  21.799   9.963  1.00 96.38           H  
ATOM   2571  CA  ALA A 167      12.069  19.922  10.969  1.00 96.38           C  
ATOM   2572  HA  ALA A 167      11.680  19.081  10.395  1.00 96.38           H  
ATOM   2573  C   ALA A 167      11.575  19.750  12.424  1.00 96.38           C  
ATOM   2574  CB  ALA A 167      13.600  19.899  10.894  1.00 96.38           C  
ATOM   2575  HB1 ALA A 167      13.969  18.964  11.316  1.00 96.38           H  
ATOM   2576  HB2 ALA A 167      14.017  20.733  11.460  1.00 96.38           H  
ATOM   2577  HB3 ALA A 167      13.921  19.966   9.855  1.00 96.38           H  
ATOM   2578  O   ALA A 167      11.372  18.622  12.871  1.00 96.38           O  
ATOM   2579  N   GLU A 168      11.332  20.850  13.146  1.00 97.05           N  
ATOM   2580  H   GLU A 168      11.448  21.752  12.707  1.00 97.05           H  
ATOM   2581  CA  GLU A 168      10.735  20.824  14.483  1.00 97.05           C  
ATOM   2582  HA  GLU A 168      11.231  20.053  15.073  1.00 97.05           H  
ATOM   2583  C   GLU A 168       9.242  20.466  14.428  1.00 97.05           C  
ATOM   2584  CB  GLU A 168      10.967  22.175  15.175  1.00 97.05           C  
ATOM   2585  HB2 GLU A 168      10.364  22.941  14.687  1.00 97.05           H  
ATOM   2586  HB3 GLU A 168      12.019  22.443  15.081  1.00 97.05           H  
ATOM   2587  O   GLU A 168       8.812  19.559  15.138  1.00 97.05           O  
ATOM   2588  CG  GLU A 168      10.603  22.106  16.664  1.00 97.05           C  
ATOM   2589  HG2 GLU A 168       9.591  21.711  16.755  1.00 97.05           H  
ATOM   2590  HG3 GLU A 168      11.279  21.413  17.163  1.00 97.05           H  
ATOM   2591  CD  GLU A 168      10.666  23.474  17.354  1.00 97.05           C  
ATOM   2592  OE1 GLU A 168       9.829  23.683  18.263  1.00 97.05           O  
ATOM   2593  OE2 GLU A 168      11.539  24.285  16.974  1.00 97.05           O  
ATOM   2594  N   MET A 169       8.466  21.099  13.538  1.00 97.31           N  
ATOM   2595  H   MET A 169       8.885  21.800  12.945  1.00 97.31           H  
ATOM   2596  CA  MET A 169       7.041  20.782  13.344  1.00 97.31           C  
ATOM   2597  HA  MET A 169       6.506  20.945  14.279  1.00 97.31           H  
ATOM   2598  C   MET A 169       6.849  19.314  12.938  1.00 97.31           C  
ATOM   2599  CB  MET A 169       6.426  21.689  12.267  1.00 97.31           C  
ATOM   2600  HB2 MET A 169       5.377  21.420  12.147  1.00 97.31           H  
ATOM   2601  HB3 MET A 169       6.932  21.518  11.317  1.00 97.31           H  
ATOM   2602  O   MET A 169       5.982  18.628  13.472  1.00 97.31           O  
ATOM   2603  CG  MET A 169       6.502  23.180  12.604  1.00 97.31           C  
ATOM   2604  HG2 MET A 169       5.953  23.376  13.525  1.00 97.31           H  
ATOM   2605  HG3 MET A 169       7.541  23.455  12.783  1.00 97.31           H  
ATOM   2606  SD  MET A 169       5.860  24.249  11.290  1.00 97.31           S  
ATOM   2607  CE  MET A 169       4.109  24.249  11.763  1.00 97.31           C  
ATOM   2608  HE1 MET A 169       3.538  24.861  11.064  1.00 97.31           H  
ATOM   2609  HE2 MET A 169       4.002  24.660  12.766  1.00 97.31           H  
ATOM   2610  HE3 MET A 169       3.722  23.230  11.758  1.00 97.31           H  
ATOM   2611  N   LEU A 170       7.703  18.792  12.053  1.00 96.90           N  
ATOM   2612  H   LEU A 170       8.376  19.413  11.626  1.00 96.90           H  
ATOM   2613  CA  LEU A 170       7.674  17.388  11.632  1.00 96.90           C  
ATOM   2614  HA  LEU A 170       6.644  17.119  11.398  1.00 96.90           H  
ATOM   2615  C   LEU A 170       8.122  16.422  12.746  1.00 96.90           C  
ATOM   2616  CB  LEU A 170       8.529  17.227  10.362  1.00 96.90           C  
ATOM   2617  HB2 LEU A 170       9.542  17.562  10.584  1.00 96.90           H  
ATOM   2618  HB3 LEU A 170       8.568  16.168  10.106  1.00 96.90           H  
ATOM   2619  O   LEU A 170       7.632  15.294  12.813  1.00 96.90           O  
ATOM   2620  CG  LEU A 170       8.003  17.997   9.133  1.00 96.90           C  
ATOM   2621  HG  LEU A 170       7.893  19.054   9.378  1.00 96.90           H  
ATOM   2622  CD1 LEU A 170       9.008  17.872   7.989  1.00 96.90           C  
ATOM   2623 HD11 LEU A 170       8.678  18.493   7.156  1.00 96.90           H  
ATOM   2624 HD12 LEU A 170       9.983  18.240   8.309  1.00 96.90           H  
ATOM   2625 HD13 LEU A 170       9.087  16.838   7.654  1.00 96.90           H  
ATOM   2626  CD2 LEU A 170       6.652  17.464   8.658  1.00 96.90           C  
ATOM   2627 HD21 LEU A 170       5.890  17.605   9.425  1.00 96.90           H  
ATOM   2628 HD22 LEU A 170       6.725  16.406   8.404  1.00 96.90           H  
ATOM   2629 HD23 LEU A 170       6.328  18.013   7.774  1.00 96.90           H  
ATOM   2630  N   ALA A 171       9.012  16.843  13.650  1.00 95.98           N  
ATOM   2631  H   ALA A 171       9.415  17.763  13.547  1.00 95.98           H  
ATOM   2632  CA  ALA A 171       9.352  16.066  14.844  1.00 95.98           C  
ATOM   2633  HA  ALA A 171       9.536  15.034  14.546  1.00 95.98           H  
ATOM   2634  C   ALA A 171       8.197  16.043  15.865  1.00 95.98           C  
ATOM   2635  CB  ALA A 171      10.647  16.620  15.449  1.00 95.98           C  
ATOM   2636  HB1 ALA A 171      11.447  16.580  14.709  1.00 95.98           H  
ATOM   2637  HB2 ALA A 171      10.933  16.020  16.313  1.00 95.98           H  
ATOM   2638  HB3 ALA A 171      10.505  17.653  15.766  1.00 95.98           H  
ATOM   2639  O   ALA A 171       7.925  14.994  16.458  1.00 95.98           O  
ATOM   2640  N   LYS A 172       7.483  17.166  16.031  1.00 96.40           N  
ATOM   2641  H   LYS A 172       7.792  17.998  15.548  1.00 96.40           H  
ATOM   2642  CA  LYS A 172       6.257  17.259  16.840  1.00 96.40           C  
ATOM   2643  HA  LYS A 172       6.455  16.875  17.841  1.00 96.40           H  
ATOM   2644  C   LYS A 172       5.141  16.378  16.262  1.00 96.40           C  
ATOM   2645  CB  LYS A 172       5.815  18.728  16.975  1.00 96.40           C  
ATOM   2646  HB2 LYS A 172       4.825  18.729  17.432  1.00 96.40           H  
ATOM   2647  HB3 LYS A 172       5.735  19.183  15.988  1.00 96.40           H  
ATOM   2648  O   LYS A 172       4.606  15.548  16.994  1.00 96.40           O  
ATOM   2649  CG  LYS A 172       6.745  19.579  17.859  1.00 96.40           C  
ATOM   2650  HG2 LYS A 172       6.707  19.198  18.880  1.00 96.40           H  
ATOM   2651  HG3 LYS A 172       7.771  19.488  17.500  1.00 96.40           H  
ATOM   2652  CD  LYS A 172       6.356  21.068  17.864  1.00 96.40           C  
ATOM   2653  HD2 LYS A 172       5.357  21.187  18.284  1.00 96.40           H  
ATOM   2654  HD3 LYS A 172       6.359  21.449  16.843  1.00 96.40           H  
ATOM   2655  CE  LYS A 172       7.370  21.855  18.709  1.00 96.40           C  
ATOM   2656  HE2 LYS A 172       7.308  21.504  19.739  1.00 96.40           H  
ATOM   2657  HE3 LYS A 172       8.374  21.659  18.333  1.00 96.40           H  
ATOM   2658  NZ  LYS A 172       7.133  23.318  18.707  1.00 96.40           N  
ATOM   2659  HZ1 LYS A 172       6.502  23.560  19.457  1.00 96.40           H  
ATOM   2660  HZ2 LYS A 172       8.010  23.802  18.836  1.00 96.40           H  
ATOM   2661  HZ3 LYS A 172       6.696  23.637  17.855  1.00 96.40           H  
ATOM   2662  N   ALA A 173       4.896  16.441  14.950  1.00 96.80           N  
ATOM   2663  H   ALA A 173       5.343  17.179  14.425  1.00 96.80           H  
ATOM   2664  CA  ALA A 173       3.943  15.581  14.238  1.00 96.80           C  
ATOM   2665  HA  ALA A 173       2.938  15.801  14.599  1.00 96.80           H  
ATOM   2666  C   ALA A 173       4.212  14.084  14.478  1.00 96.80           C  
ATOM   2667  CB  ALA A 173       4.007  15.903  12.738  1.00 96.80           C  
ATOM   2668  HB1 ALA A 173       3.279  15.297  12.199  1.00 96.80           H  
ATOM   2669  HB2 ALA A 173       5.000  15.690  12.342  1.00 96.80           H  
ATOM   2670  HB3 ALA A 173       3.778  16.955  12.568  1.00 96.80           H  
ATOM   2671  O   ALA A 173       3.343  13.358  14.955  1.00 96.80           O  
ATOM   2672  N   ARG A 174       5.448  13.624  14.238  1.00 95.12           N  
ATOM   2673  H   ARG A 174       6.112  14.260  13.820  1.00 95.12           H  
ATOM   2674  CA  ARG A 174       5.862  12.227  14.480  1.00 95.12           C  
ATOM   2675  HA  ARG A 174       5.257  11.555  13.871  1.00 95.12           H  
ATOM   2676  C   ARG A 174       5.665  11.789  15.930  1.00 95.12           C  
ATOM   2677  CB  ARG A 174       7.335  12.071  14.086  1.00 95.12           C  
ATOM   2678  HB2 ARG A 174       7.915  12.898  14.496  1.00 95.12           H  
ATOM   2679  HB3 ARG A 174       7.724  11.137  14.492  1.00 95.12           H  
ATOM   2680  O   ARG A 174       5.232  10.664  16.186  1.00 95.12           O  
ATOM   2681  CG  ARG A 174       7.481  12.027  12.566  1.00 95.12           C  
ATOM   2682  HG2 ARG A 174       7.066  11.083  12.213  1.00 95.12           H  
ATOM   2683  HG3 ARG A 174       6.928  12.842  12.099  1.00 95.12           H  
ATOM   2684  CD  ARG A 174       8.950  12.125  12.159  1.00 95.12           C  
ATOM   2685  HD2 ARG A 174       9.313  13.135  12.348  1.00 95.12           H  
ATOM   2686  HD3 ARG A 174       9.533  11.415  12.746  1.00 95.12           H  
ATOM   2687  NE  ARG A 174       9.063  11.766  10.746  1.00 95.12           N  
ATOM   2688  HE  ARG A 174       8.644  10.881  10.500  1.00 95.12           H  
ATOM   2689  NH1 ARG A 174       9.793  13.719   9.779  1.00 95.12           N  
ATOM   2690 HH11 ARG A 174       9.940  14.247   8.930  1.00 95.12           H  
ATOM   2691 HH12 ARG A 174       9.905  14.123  10.698  1.00 95.12           H  
ATOM   2692  NH2 ARG A 174       9.069  11.993   8.530  1.00 95.12           N  
ATOM   2693 HH21 ARG A 174       8.596  11.101   8.549  1.00 95.12           H  
ATOM   2694 HH22 ARG A 174       9.150  12.495   7.658  1.00 95.12           H  
ATOM   2695  CZ  ARG A 174       9.320  12.506   9.694  1.00 95.12           C  
ATOM   2696  N   ARG A 175       5.965  12.675  16.886  1.00 94.25           N  
ATOM   2697  H   ARG A 175       6.313  13.577  16.592  1.00 94.25           H  
ATOM   2698  CA  ARG A 175       5.766  12.428  18.322  1.00 94.25           C  
ATOM   2699  HA  ARG A 175       6.199  11.460  18.572  1.00 94.25           H  
ATOM   2700  C   ARG A 175       4.283  12.329  18.687  1.00 94.25           C  
ATOM   2701  CB  ARG A 175       6.484  13.525  19.120  1.00 94.25           C  
ATOM   2702  HB2 ARG A 175       6.055  14.495  18.868  1.00 94.25           H  
ATOM   2703  HB3 ARG A 175       7.538  13.532  18.843  1.00 94.25           H  
ATOM   2704  O   ARG A 175       3.937  11.463  19.484  1.00 94.25           O  
ATOM   2705  CG  ARG A 175       6.365  13.304  20.633  1.00 94.25           C  
ATOM   2706  HG2 ARG A 175       5.315  13.300  20.924  1.00 94.25           H  
ATOM   2707  HG3 ARG A 175       6.814  12.347  20.899  1.00 94.25           H  
ATOM   2708  CD  ARG A 175       7.066  14.433  21.390  1.00 94.25           C  
ATOM   2709  HD2 ARG A 175       6.636  15.380  21.064  1.00 94.25           H  
ATOM   2710  HD3 ARG A 175       8.128  14.424  21.146  1.00 94.25           H  
ATOM   2711  NE  ARG A 175       6.878  14.276  22.844  1.00 94.25           N  
ATOM   2712  HE  ARG A 175       6.426  13.425  23.145  1.00 94.25           H  
ATOM   2713  NH1 ARG A 175       7.616  16.360  23.466  1.00 94.25           N  
ATOM   2714 HH11 ARG A 175       7.674  17.096  24.155  1.00 94.25           H  
ATOM   2715 HH12 ARG A 175       7.748  16.596  22.493  1.00 94.25           H  
ATOM   2716  NH2 ARG A 175       6.820  14.962  25.010  1.00 94.25           N  
ATOM   2717 HH21 ARG A 175       6.919  15.705  25.687  1.00 94.25           H  
ATOM   2718 HH22 ARG A 175       6.338  14.111  25.263  1.00 94.25           H  
ATOM   2719  CZ  ARG A 175       7.110  15.196  23.762  1.00 94.25           C  
ATOM   2720  N   PHE A 176       3.432  13.173  18.106  1.00 95.73           N  
ATOM   2721  H   PHE A 176       3.800  13.890  17.497  1.00 95.73           H  
ATOM   2722  CA  PHE A 176       1.979  13.097  18.263  1.00 95.73           C  
ATOM   2723  HA  PHE A 176       1.729  13.131  19.324  1.00 95.73           H  
ATOM   2724  C   PHE A 176       1.447  11.765  17.717  1.00 95.73           C  
ATOM   2725  CB  PHE A 176       1.333  14.315  17.584  1.00 95.73           C  
ATOM   2726  HB2 PHE A 176       1.623  14.348  16.533  1.00 95.73           H  
ATOM   2727  HB3 PHE A 176       1.717  15.223  18.050  1.00 95.73           H  
ATOM   2728  O   PHE A 176       0.830  11.006  18.462  1.00 95.73           O  
ATOM   2729  CG  PHE A 176      -0.179  14.331  17.658  1.00 95.73           C  
ATOM   2730  CD1 PHE A 176      -0.940  13.679  16.668  1.00 95.73           C  
ATOM   2731  HD1 PHE A 176      -0.451  13.171  15.851  1.00 95.73           H  
ATOM   2732  CD2 PHE A 176      -0.830  14.996  18.713  1.00 95.73           C  
ATOM   2733  HD2 PHE A 176      -0.259  15.525  19.462  1.00 95.73           H  
ATOM   2734  CE1 PHE A 176      -2.343  13.685  16.738  1.00 95.73           C  
ATOM   2735  HE1 PHE A 176      -2.921  13.193  15.970  1.00 95.73           H  
ATOM   2736  CE2 PHE A 176      -2.234  15.006  18.780  1.00 95.73           C  
ATOM   2737  HE2 PHE A 176      -2.733  15.552  19.566  1.00 95.73           H  
ATOM   2738  CZ  PHE A 176      -2.990  14.344  17.796  1.00 95.73           C  
ATOM   2739  HZ  PHE A 176      -4.069  14.361  17.844  1.00 95.73           H  
ATOM   2740  N   MET A 177       1.779  11.426  16.465  1.00 95.73           N  
ATOM   2741  H   MET A 177       2.292  12.098  15.912  1.00 95.73           H  
ATOM   2742  CA  MET A 177       1.296  10.206  15.803  1.00 95.73           C  
ATOM   2743  HA  MET A 177       0.207  10.214  15.823  1.00 95.73           H  
ATOM   2744  C   MET A 177       1.749   8.913  16.490  1.00 95.73           C  
ATOM   2745  CB  MET A 177       1.763  10.173  14.343  1.00 95.73           C  
ATOM   2746  HB2 MET A 177       1.440   9.224  13.915  1.00 95.73           H  
ATOM   2747  HB3 MET A 177       2.850  10.234  14.298  1.00 95.73           H  
ATOM   2748  O   MET A 177       0.974   7.964  16.588  1.00 95.73           O  
ATOM   2749  CG  MET A 177       1.142  11.277  13.495  1.00 95.73           C  
ATOM   2750  HG2 MET A 177       0.073  11.272  13.712  1.00 95.73           H  
ATOM   2751  HG3 MET A 177       1.539  12.248  13.792  1.00 95.73           H  
ATOM   2752  SD  MET A 177       1.348  11.084  11.702  1.00 95.73           S  
ATOM   2753  CE  MET A 177       3.152  10.994  11.540  1.00 95.73           C  
ATOM   2754  HE1 MET A 177       3.538  10.126  12.075  1.00 95.73           H  
ATOM   2755  HE2 MET A 177       3.409  10.880  10.487  1.00 95.73           H  
ATOM   2756  HE3 MET A 177       3.608  11.903  11.931  1.00 95.73           H  
ATOM   2757  N   SER A 178       2.991   8.867  16.982  1.00 91.99           N  
ATOM   2758  H   SER A 178       3.590   9.666  16.830  1.00 91.99           H  
ATOM   2759  CA  SER A 178       3.514   7.722  17.749  1.00 91.99           C  
ATOM   2760  HA  SER A 178       3.310   6.797  17.209  1.00 91.99           H  
ATOM   2761  C   SER A 178       2.887   7.605  19.146  1.00 91.99           C  
ATOM   2762  CB  SER A 178       5.030   7.849  17.941  1.00 91.99           C  
ATOM   2763  HB2 SER A 178       5.397   6.949  18.435  1.00 91.99           H  
ATOM   2764  HB3 SER A 178       5.236   8.707  18.581  1.00 91.99           H  
ATOM   2765  O   SER A 178       2.915   6.540  19.759  1.00 91.99           O  
ATOM   2766  OG  SER A 178       5.723   8.015  16.719  1.00 91.99           O  
ATOM   2767  HG  SER A 178       5.481   8.866  16.346  1.00 91.99           H  
ATOM   2768  N   GLY A 179       2.358   8.706  19.689  1.00 84.58           N  
ATOM   2769  H   GLY A 179       2.306   9.547  19.133  1.00 84.58           H  
ATOM   2770  CA  GLY A 179       1.887   8.780  21.067  1.00 84.58           C  
ATOM   2771  HA2 GLY A 179       1.493   9.779  21.255  1.00 84.58           H  
ATOM   2772  HA3 GLY A 179       1.072   8.065  21.176  1.00 84.58           H  
ATOM   2773  C   GLY A 179       2.985   8.480  22.108  1.00 84.58           C  
ATOM   2774  O   GLY A 179       4.179   8.663  21.850  1.00 84.58           O  
ATOM   2775  N   PRO A 180       2.604   8.037  23.322  1.00 78.97           N  
ATOM   2776  CA  PRO A 180       3.558   7.720  24.386  1.00 78.97           C  
ATOM   2777  HA  PRO A 180       4.339   8.480  24.427  1.00 78.97           H  
ATOM   2778  C   PRO A 180       4.241   6.351  24.219  1.00 78.97           C  
ATOM   2779  CB  PRO A 180       2.730   7.782  25.673  1.00 78.97           C  
ATOM   2780  HB2 PRO A 180       2.681   8.813  26.023  1.00 78.97           H  
ATOM   2781  HB3 PRO A 180       3.130   7.135  26.455  1.00 78.97           H  
ATOM   2782  O   PRO A 180       5.304   6.139  24.802  1.00 78.97           O  
ATOM   2783  CG  PRO A 180       1.341   7.332  25.218  1.00 78.97           C  
ATOM   2784  HG2 PRO A 180       1.304   6.244  25.173  1.00 78.97           H  
ATOM   2785  HG3 PRO A 180       0.557   7.716  25.871  1.00 78.97           H  
ATOM   2786  CD  PRO A 180       1.235   7.909  23.806  1.00 78.97           C  
ATOM   2787  HD2 PRO A 180       0.770   8.894  23.844  1.00 78.97           H  
ATOM   2788  HD3 PRO A 180       0.651   7.239  23.175  1.00 78.97           H  
ATOM   2789  N   ASP A 181       3.653   5.429  23.449  1.00 76.23           N  
ATOM   2790  H   ASP A 181       2.853   5.700  22.895  1.00 76.23           H  
ATOM   2791  CA  ASP A 181       4.165   4.070  23.247  1.00 76.23           C  
ATOM   2792  HA  ASP A 181       4.981   3.884  23.945  1.00 76.23           H  
ATOM   2793  C   ASP A 181       4.722   3.894  21.830  1.00 76.23           C  
ATOM   2794  CB  ASP A 181       3.084   3.025  23.564  1.00 76.23           C  
ATOM   2795  HB2 ASP A 181       2.766   3.149  24.599  1.00 76.23           H  
ATOM   2796  HB3 ASP A 181       2.220   3.192  22.920  1.00 76.23           H  
ATOM   2797  O   ASP A 181       3.986   3.668  20.873  1.00 76.23           O  
ATOM   2798  CG  ASP A 181       3.592   1.587  23.369  1.00 76.23           C  
ATOM   2799  OD1 ASP A 181       4.818   1.411  23.161  1.00 76.23           O  
ATOM   2800  OD2 ASP A 181       2.743   0.674  23.440  1.00 76.23           O  
ATOM   2801  N   LYS A 182       6.053   3.930  21.720  1.00 72.35           N  
ATOM   2802  H   LYS A 182       6.574   4.052  22.577  1.00 72.35           H  
ATOM   2803  CA  LYS A 182       6.785   3.770  20.455  1.00 72.35           C  
ATOM   2804  HA  LYS A 182       6.341   4.440  19.719  1.00 72.35           H  
ATOM   2805  C   LYS A 182       6.682   2.371  19.828  1.00 72.35           C  
ATOM   2806  CB  LYS A 182       8.261   4.141  20.654  1.00 72.35           C  
ATOM   2807  HB2 LYS A 182       8.781   3.987  19.710  1.00 72.35           H  
ATOM   2808  HB3 LYS A 182       8.700   3.476  21.398  1.00 72.35           H  
ATOM   2809  O   LYS A 182       7.196   2.189  18.729  1.00 72.35           O  
ATOM   2810  CG  LYS A 182       8.463   5.599  21.084  1.00 72.35           C  
ATOM   2811  HG2 LYS A 182       8.054   5.755  22.083  1.00 72.35           H  
ATOM   2812  HG3 LYS A 182       7.952   6.256  20.380  1.00 72.35           H  
ATOM   2813  CD  LYS A 182       9.960   5.917  21.085  1.00 72.35           C  
ATOM   2814  HD2 LYS A 182      10.357   5.731  20.087  1.00 72.35           H  
ATOM   2815  HD3 LYS A 182      10.468   5.270  21.800  1.00 72.35           H  
ATOM   2816  CE  LYS A 182      10.179   7.383  21.457  1.00 72.35           C  
ATOM   2817  HE2 LYS A 182       9.552   7.996  20.808  1.00 72.35           H  
ATOM   2818  HE3 LYS A 182       9.847   7.537  22.484  1.00 72.35           H  
ATOM   2819  NZ  LYS A 182      11.604   7.761  21.295  1.00 72.35           N  
ATOM   2820  HZ1 LYS A 182      11.740   8.733  21.530  1.00 72.35           H  
ATOM   2821  HZ2 LYS A 182      12.188   7.187  21.886  1.00 72.35           H  
ATOM   2822  HZ3 LYS A 182      11.883   7.623  20.334  1.00 72.35           H  
ATOM   2823  N   ALA A 183       6.089   1.387  20.509  1.00 72.90           N  
ATOM   2824  H   ALA A 183       5.707   1.578  21.424  1.00 72.90           H  
ATOM   2825  CA  ALA A 183       5.795   0.077  19.926  1.00 72.90           C  
ATOM   2826  HA  ALA A 183       6.549  -0.156  19.174  1.00 72.90           H  
ATOM   2827  C   ALA A 183       4.431   0.036  19.207  1.00 72.90           C  
ATOM   2828  CB  ALA A 183       5.895  -0.981  21.030  1.00 72.90           C  
ATOM   2829  HB1 ALA A 183       5.119  -0.814  21.776  1.00 72.90           H  
ATOM   2830  HB2 ALA A 183       5.760  -1.973  20.597  1.00 72.90           H  
ATOM   2831  HB3 ALA A 183       6.873  -0.929  21.510  1.00 72.90           H  
ATOM   2832  O   ALA A 183       4.160  -0.907  18.460  1.00 72.90           O  
ATOM   2833  N   ARG A 184       3.571   1.046  19.404  1.00 76.16           N  
ATOM   2834  H   ARG A 184       3.860   1.811  19.997  1.00 76.16           H  
ATOM   2835  CA  ARG A 184       2.310   1.203  18.670  1.00 76.16           C  
ATOM   2836  HA  ARG A 184       1.845   0.221  18.580  1.00 76.16           H  
ATOM   2837  C   ARG A 184       2.601   1.740  17.264  1.00 76.16           C  
ATOM   2838  CB  ARG A 184       1.386   2.136  19.474  1.00 76.16           C  
ATOM   2839  HB2 ARG A 184       1.418   1.839  20.522  1.00 76.16           H  
ATOM   2840  HB3 ARG A 184       1.773   3.153  19.402  1.00 76.16           H  
ATOM   2841  O   ARG A 184       3.420   2.638  17.095  1.00 76.16           O  
ATOM   2842  CG  ARG A 184      -0.085   2.125  19.021  1.00 76.16           C  
ATOM   2843  HG2 ARG A 184      -0.509   1.134  19.183  1.00 76.16           H  
ATOM   2844  HG3 ARG A 184      -0.151   2.371  17.961  1.00 76.16           H  
ATOM   2845  CD  ARG A 184      -0.876   3.163  19.829  1.00 76.16           C  
ATOM   2846  HD2 ARG A 184      -0.386   4.131  19.715  1.00 76.16           H  
ATOM   2847  HD3 ARG A 184      -0.826   2.875  20.879  1.00 76.16           H  
ATOM   2848  NE  ARG A 184      -2.287   3.295  19.393  1.00 76.16           N  
ATOM   2849  HE  ARG A 184      -2.477   3.165  18.409  1.00 76.16           H  
ATOM   2850  NH1 ARG A 184      -3.155   3.988  21.402  1.00 76.16           N  
ATOM   2851 HH11 ARG A 184      -3.930   4.367  21.927  1.00 76.16           H  
ATOM   2852 HH12 ARG A 184      -2.241   3.866  21.814  1.00 76.16           H  
ATOM   2853  NH2 ARG A 184      -4.473   3.957  19.625  1.00 76.16           N  
ATOM   2854 HH21 ARG A 184      -4.590   3.951  18.622  1.00 76.16           H  
ATOM   2855 HH22 ARG A 184      -5.219   4.378  20.160  1.00 76.16           H  
ATOM   2856  CZ  ARG A 184      -3.295   3.739  20.130  1.00 76.16           C  
ATOM   2857  N   ALA A 185       1.893   1.227  16.257  1.00 85.24           N  
ATOM   2858  H   ALA A 185       1.255   0.467  16.446  1.00 85.24           H  
ATOM   2859  CA  ALA A 185       1.857   1.866  14.941  1.00 85.24           C  
ATOM   2860  HA  ALA A 185       2.872   1.910  14.546  1.00 85.24           H  
ATOM   2861  C   ALA A 185       1.327   3.306  15.069  1.00 85.24           C  
ATOM   2862  CB  ALA A 185       0.993   1.028  13.990  1.00 85.24           C  
ATOM   2863  HB1 ALA A 185       1.408   0.024  13.898  1.00 85.24           H  
ATOM   2864  HB2 ALA A 185      -0.029   0.970  14.362  1.00 85.24           H  
ATOM   2865  HB3 ALA A 185       0.983   1.494  13.004  1.00 85.24           H  
ATOM   2866  O   ALA A 185       0.435   3.551  15.882  1.00 85.24           O  
ATOM   2867  N   ALA A 186       1.853   4.231  14.267  1.00 94.01           N  
ATOM   2868  H   ALA A 186       2.556   3.952  13.598  1.00 94.01           H  
ATOM   2869  CA  ALA A 186       1.453   5.637  14.266  1.00 94.01           C  
ATOM   2870  HA  ALA A 186       1.622   6.038  15.266  1.00 94.01           H  
ATOM   2871  C   ALA A 186      -0.044   5.812  13.930  1.00 94.01           C  
ATOM   2872  CB  ALA A 186       2.378   6.369  13.285  1.00 94.01           C  
ATOM   2873  HB1 ALA A 186       1.979   7.354  13.044  1.00 94.01           H  
ATOM   2874  HB2 ALA A 186       3.370   6.479  13.724  1.00 94.01           H  
ATOM   2875  HB3 ALA A 186       2.466   5.803  12.357  1.00 94.01           H  
ATOM   2876  O   ALA A 186      -0.583   5.068  13.107  1.00 94.01           O  
ATOM   2877  N   GLN A 187      -0.738   6.761  14.573  1.00 95.98           N  
ATOM   2878  H   GLN A 187      -0.261   7.338  15.251  1.00 95.98           H  
ATOM   2879  CA  GLN A 187      -2.186   6.976  14.394  1.00 95.98           C  
ATOM   2880  HA  GLN A 187      -2.452   6.595  13.408  1.00 95.98           H  
ATOM   2881  C   GLN A 187      -2.586   8.458  14.395  1.00 95.98           C  
ATOM   2882  CB  GLN A 187      -3.007   6.197  15.450  1.00 95.98           C  
ATOM   2883  HB2 GLN A 187      -2.752   6.552  16.448  1.00 95.98           H  
ATOM   2884  HB3 GLN A 187      -4.070   6.371  15.278  1.00 95.98           H  
ATOM   2885  O   GLN A 187      -1.883   9.301  14.949  1.00 95.98           O  
ATOM   2886  CG  GLN A 187      -2.732   4.691  15.356  1.00 95.98           C  
ATOM   2887  HG2 GLN A 187      -1.688   4.528  15.623  1.00 95.98           H  
ATOM   2888  HG3 GLN A 187      -2.881   4.359  14.328  1.00 95.98           H  
ATOM   2889  CD  GLN A 187      -3.550   3.781  16.247  1.00 95.98           C  
ATOM   2890  NE2 GLN A 187      -3.170   2.525  16.347  1.00 95.98           N  
ATOM   2891 HE21 GLN A 187      -3.835   1.879  16.748  1.00 95.98           H  
ATOM   2892 HE22 GLN A 187      -2.400   2.222  15.769  1.00 95.98           H  
ATOM   2893  OE1 GLN A 187      -4.502   4.137  16.914  1.00 95.98           O  
ATOM   2894  N   LEU A 188      -3.739   8.764  13.790  1.00 97.53           N  
ATOM   2895  H   LEU A 188      -4.255   8.010  13.360  1.00 97.53           H  
ATOM   2896  CA  LEU A 188      -4.330  10.104  13.725  1.00 97.53           C  
ATOM   2897  HA  LEU A 188      -3.825  10.741  14.451  1.00 97.53           H  
ATOM   2898  C   LEU A 188      -5.838  10.069  14.051  1.00 97.53           C  
ATOM   2899  CB  LEU A 188      -4.116  10.696  12.320  1.00 97.53           C  
ATOM   2900  HB2 LEU A 188      -4.737  11.587  12.222  1.00 97.53           H  
ATOM   2901  HB3 LEU A 188      -4.468   9.973  11.584  1.00 97.53           H  
ATOM   2902  O   LEU A 188      -6.556   9.272  13.442  1.00 97.53           O  
ATOM   2903  CG  LEU A 188      -2.665  11.080  11.985  1.00 97.53           C  
ATOM   2904  HG  LEU A 188      -2.009  10.219  12.122  1.00 97.53           H  
ATOM   2905  CD1 LEU A 188      -2.586  11.522  10.527  1.00 97.53           C  
ATOM   2906 HD11 LEU A 188      -3.187  12.416  10.364  1.00 97.53           H  
ATOM   2907 HD12 LEU A 188      -2.952  10.719   9.888  1.00 97.53           H  
ATOM   2908 HD13 LEU A 188      -1.549  11.735  10.267  1.00 97.53           H  
ATOM   2909  CD2 LEU A 188      -2.168  12.243  12.840  1.00 97.53           C  
ATOM   2910 HD21 LEU A 188      -1.181  12.545  12.489  1.00 97.53           H  
ATOM   2911 HD22 LEU A 188      -2.094  11.942  13.885  1.00 97.53           H  
ATOM   2912 HD23 LEU A 188      -2.836  13.099  12.744  1.00 97.53           H  
ATOM   2913  N   PRO A 189      -6.341  10.938  14.952  1.00 97.91           N  
ATOM   2914  CA  PRO A 189      -7.763  11.028  15.278  1.00 97.91           C  
ATOM   2915  HA  PRO A 189      -8.211  10.035  15.320  1.00 97.91           H  
ATOM   2916  C   PRO A 189      -8.506  11.869  14.227  1.00 97.91           C  
ATOM   2917  CB  PRO A 189      -7.793  11.648  16.678  1.00 97.91           C  
ATOM   2918  HB2 PRO A 189      -8.721  12.188  16.868  1.00 97.91           H  
ATOM   2919  HB3 PRO A 189      -7.653  10.863  17.422  1.00 97.91           H  
ATOM   2920  O   PRO A 189      -8.610  13.088  14.333  1.00 97.91           O  
ATOM   2921  CG  PRO A 189      -6.582  12.582  16.684  1.00 97.91           C  
ATOM   2922  HG2 PRO A 189      -6.842  13.537  16.227  1.00 97.91           H  
ATOM   2923  HG3 PRO A 189      -6.200  12.738  17.693  1.00 97.91           H  
ATOM   2924  CD  PRO A 189      -5.575  11.841  15.806  1.00 97.91           C  
ATOM   2925  HD2 PRO A 189      -5.007  12.555  15.210  1.00 97.91           H  
ATOM   2926  HD3 PRO A 189      -4.903  11.259  16.437  1.00 97.91           H  
ATOM   2927  N   VAL A 190      -9.029  11.232  13.184  1.00 98.49           N  
ATOM   2928  H   VAL A 190      -9.009  10.222  13.175  1.00 98.49           H  
ATOM   2929  CA  VAL A 190      -9.683  11.920  12.062  1.00 98.49           C  
ATOM   2930  HA  VAL A 190      -9.019  12.718  11.730  1.00 98.49           H  
ATOM   2931  C   VAL A 190     -10.993  12.571  12.511  1.00 98.49           C  
ATOM   2932  CB  VAL A 190      -9.891  10.966  10.869  1.00 98.49           C  
ATOM   2933  HB  VAL A 190     -10.573  10.163  11.146  1.00 98.49           H  
ATOM   2934  O   VAL A 190     -11.852  11.917  13.107  1.00 98.49           O  
ATOM   2935  CG1 VAL A 190     -10.486  11.709   9.673  1.00 98.49           C  
ATOM   2936 HG11 VAL A 190      -9.889  12.593   9.452  1.00 98.49           H  
ATOM   2937 HG12 VAL A 190     -10.493  11.055   8.801  1.00 98.49           H  
ATOM   2938 HG13 VAL A 190     -11.513  12.005   9.887  1.00 98.49           H  
ATOM   2939  CG2 VAL A 190      -8.556  10.358  10.421  1.00 98.49           C  
ATOM   2940 HG21 VAL A 190      -7.833  11.148  10.216  1.00 98.49           H  
ATOM   2941 HG22 VAL A 190      -8.704   9.759   9.523  1.00 98.49           H  
ATOM   2942 HG23 VAL A 190      -8.165   9.709  11.205  1.00 98.49           H  
ATOM   2943  N   ARG A 191     -11.159  13.867  12.210  1.00 98.64           N  
ATOM   2944  H   ARG A 191     -10.373  14.341  11.789  1.00 98.64           H  
ATOM   2945  CA  ARG A 191     -12.345  14.684  12.548  1.00 98.64           C  
ATOM   2946  HA  ARG A 191     -13.020  14.099  13.173  1.00 98.64           H  
ATOM   2947  C   ARG A 191     -13.194  15.072  11.338  1.00 98.64           C  
ATOM   2948  CB  ARG A 191     -11.907  15.936  13.333  1.00 98.64           C  
ATOM   2949  HB2 ARG A 191     -12.798  16.504  13.601  1.00 98.64           H  
ATOM   2950  HB3 ARG A 191     -11.294  16.566  12.689  1.00 98.64           H  
ATOM   2951  O   ARG A 191     -14.383  15.329  11.491  1.00 98.64           O  
ATOM   2952  CG  ARG A 191     -11.119  15.643  14.621  1.00 98.64           C  
ATOM   2953  HG2 ARG A 191     -10.972  16.579  15.161  1.00 98.64           H  
ATOM   2954  HG3 ARG A 191     -10.137  15.244  14.366  1.00 98.64           H  
ATOM   2955  CD  ARG A 191     -11.844  14.647  15.529  1.00 98.64           C  
ATOM   2956  HD2 ARG A 191     -12.850  15.015  15.731  1.00 98.64           H  
ATOM   2957  HD3 ARG A 191     -11.907  13.689  15.013  1.00 98.64           H  
ATOM   2958  NE  ARG A 191     -11.127  14.469  16.796  1.00 98.64           N  
ATOM   2959  HE  ARG A 191     -10.463  15.183  17.060  1.00 98.64           H  
ATOM   2960  NH1 ARG A 191     -11.754  12.311  17.270  1.00 98.64           N  
ATOM   2961 HH11 ARG A 191     -11.598  11.480  17.822  1.00 98.64           H  
ATOM   2962 HH12 ARG A 191     -12.117  12.246  16.330  1.00 98.64           H  
ATOM   2963  NH2 ARG A 191     -10.445  13.450  18.679  1.00 98.64           N  
ATOM   2964 HH21 ARG A 191     -10.297  12.639  19.263  1.00 98.64           H  
ATOM   2965 HH22 ARG A 191      -9.887  14.286  18.785  1.00 98.64           H  
ATOM   2966  CZ  ARG A 191     -11.123  13.412  17.576  1.00 98.64           C  
ATOM   2967  N   GLY A 192     -12.613  15.046  10.143  1.00 98.42           N  
ATOM   2968  H   GLY A 192     -11.624  14.840  10.113  1.00 98.42           H  
ATOM   2969  CA  GLY A 192     -13.310  15.134   8.858  1.00 98.42           C  
ATOM   2970  HA2 GLY A 192     -14.340  14.794   8.964  1.00 98.42           H  
ATOM   2971  HA3 GLY A 192     -13.314  16.164   8.502  1.00 98.42           H  
ATOM   2972  C   GLY A 192     -12.594  14.264   7.831  1.00 98.42           C  
ATOM   2973  O   GLY A 192     -11.376  14.128   7.909  1.00 98.42           O  
ATOM   2974  N   CYS A 193     -13.331  13.646   6.911  1.00 97.95           N  
ATOM   2975  H   CYS A 193     -14.322  13.833   6.853  1.00 97.95           H  
ATOM   2976  CA  CYS A 193     -12.773  12.797   5.862  1.00 97.95           C  
ATOM   2977  HA  CYS A 193     -11.767  13.139   5.616  1.00 97.95           H  
ATOM   2978  C   CYS A 193     -13.643  12.911   4.610  1.00 97.95           C  
ATOM   2979  CB  CYS A 193     -12.695  11.351   6.373  1.00 97.95           C  
ATOM   2980  HB2 CYS A 193     -13.699  10.966   6.548  1.00 97.95           H  
ATOM   2981  HB3 CYS A 193     -12.135  11.332   7.308  1.00 97.95           H  
ATOM   2982  O   CYS A 193     -14.825  12.573   4.659  1.00 97.95           O  
ATOM   2983  SG  CYS A 193     -11.855  10.293   5.160  1.00 97.95           S  
ATOM   2984  HG  CYS A 193     -10.813  11.094   4.917  1.00 97.95           H  
ATOM   2985  N   ASP A 194     -13.054  13.387   3.516  1.00 96.07           N  
ATOM   2986  H   ASP A 194     -12.080  13.648   3.569  1.00 96.07           H  
ATOM   2987  CA  ASP A 194     -13.735  13.639   2.250  1.00 96.07           C  
ATOM   2988  HA  ASP A 194     -14.762  13.277   2.303  1.00 96.07           H  
ATOM   2989  C   ASP A 194     -13.019  12.881   1.127  1.00 96.07           C  
ATOM   2990  CB  ASP A 194     -13.800  15.151   1.988  1.00 96.07           C  
ATOM   2991  HB2 ASP A 194     -12.806  15.587   2.093  1.00 96.07           H  
ATOM   2992  HB3 ASP A 194     -14.134  15.317   0.964  1.00 96.07           H  
ATOM   2993  O   ASP A 194     -11.847  13.135   0.822  1.00 96.07           O  
ATOM   2994  CG  ASP A 194     -14.782  15.841   2.940  1.00 96.07           C  
ATOM   2995  OD1 ASP A 194     -16.003  15.671   2.747  1.00 96.07           O  
ATOM   2996  OD2 ASP A 194     -14.327  16.547   3.871  1.00 96.07           O  
ATOM   2997  N   LYS A 195     -13.720  11.922   0.514  1.00 92.69           N  
ATOM   2998  H   LYS A 195     -14.683  11.791   0.788  1.00 92.69           H  
ATOM   2999  CA  LYS A 195     -13.190  11.107  -0.586  1.00 92.69           C  
ATOM   3000  HA  LYS A 195     -12.216  10.718  -0.291  1.00 92.69           H  
ATOM   3001  C   LYS A 195     -12.994  11.963  -1.836  1.00 92.69           C  
ATOM   3002  CB  LYS A 195     -14.123   9.917  -0.855  1.00 92.69           C  
ATOM   3003  HB2 LYS A 195     -15.068  10.274  -1.264  1.00 92.69           H  
ATOM   3004  HB3 LYS A 195     -14.325   9.408   0.088  1.00 92.69           H  
ATOM   3005  O   LYS A 195     -13.931  12.615  -2.288  1.00 92.69           O  
ATOM   3006  CG  LYS A 195     -13.481   8.922  -1.833  1.00 92.69           C  
ATOM   3007  HG2 LYS A 195     -13.343   9.396  -2.805  1.00 92.69           H  
ATOM   3008  HG3 LYS A 195     -12.506   8.622  -1.448  1.00 92.69           H  
ATOM   3009  CD  LYS A 195     -14.356   7.679  -2.003  1.00 92.69           C  
ATOM   3010  HD2 LYS A 195     -14.542   7.237  -1.024  1.00 92.69           H  
ATOM   3011  HD3 LYS A 195     -15.306   7.958  -2.459  1.00 92.69           H  
ATOM   3012  CE  LYS A 195     -13.632   6.658  -2.882  1.00 92.69           C  
ATOM   3013  HE2 LYS A 195     -13.446   7.090  -3.865  1.00 92.69           H  
ATOM   3014  HE3 LYS A 195     -12.667   6.446  -2.422  1.00 92.69           H  
ATOM   3015  NZ  LYS A 195     -14.418   5.410  -2.991  1.00 92.69           N  
ATOM   3016  HZ1 LYS A 195     -13.931   4.642  -3.429  1.00 92.69           H  
ATOM   3017  HZ2 LYS A 195     -15.312   5.531  -3.445  1.00 92.69           H  
ATOM   3018  HZ3 LYS A 195     -14.652   5.047  -2.078  1.00 92.69           H  
ATOM   3019  N   GLN A 196     -11.788  11.926  -2.391  1.00 87.09           N  
ATOM   3020  H   GLN A 196     -11.099  11.313  -1.978  1.00 87.09           H  
ATOM   3021  CA  GLN A 196     -11.416  12.648  -3.611  1.00 87.09           C  
ATOM   3022  HA  GLN A 196     -12.122  13.460  -3.785  1.00 87.09           H  
ATOM   3023  C   GLN A 196     -11.469  11.729  -4.840  1.00 87.09           C  
ATOM   3024  CB  GLN A 196     -10.013  13.259  -3.445  1.00 87.09           C  
ATOM   3025  HB2 GLN A 196      -9.800  13.878  -4.316  1.00 87.09           H  
ATOM   3026  HB3 GLN A 196      -9.283  12.450  -3.426  1.00 87.09           H  
ATOM   3027  O   GLN A 196     -11.907  12.153  -5.904  1.00 87.09           O  
ATOM   3028  CG  GLN A 196      -9.825  14.109  -2.175  1.00 87.09           C  
ATOM   3029  HG2 GLN A 196      -9.921  13.474  -1.294  1.00 87.09           H  
ATOM   3030  HG3 GLN A 196      -8.815  14.519  -2.170  1.00 87.09           H  
ATOM   3031  CD  GLN A 196     -10.811  15.270  -2.081  1.00 87.09           C  
ATOM   3032  NE2 GLN A 196     -11.619  15.336  -1.047  1.00 87.09           N  
ATOM   3033 HE21 GLN A 196     -11.617  14.620  -0.335  1.00 87.09           H  
ATOM   3034 HE22 GLN A 196     -12.239  16.133  -1.011  1.00 87.09           H  
ATOM   3035  OE1 GLN A 196     -10.872  16.135  -2.938  1.00 87.09           O  
ATOM   3036  N   ASP A 197     -11.054  10.467  -4.683  1.00 85.20           N  
ATOM   3037  H   ASP A 197     -10.742  10.172  -3.769  1.00 85.20           H  
ATOM   3038  CA  ASP A 197     -11.081   9.426  -5.721  1.00 85.20           C  
ATOM   3039  HA  ASP A 197     -11.995   9.528  -6.306  1.00 85.20           H  
ATOM   3040  C   ASP A 197     -11.064   8.029  -5.059  1.00 85.20           C  
ATOM   3041  CB  ASP A 197      -9.870   9.613  -6.662  1.00 85.20           C  
ATOM   3042  HB2 ASP A 197      -9.651  10.676  -6.766  1.00 85.20           H  
ATOM   3043  HB3 ASP A 197      -9.002   9.135  -6.209  1.00 85.20           H  
ATOM   3044  O   ASP A 197     -11.029   7.911  -3.828  1.00 85.20           O  
ATOM   3045  CG  ASP A 197     -10.071   9.041  -8.074  1.00 85.20           C  
ATOM   3046  OD1 ASP A 197     -11.010   8.230  -8.257  1.00 85.20           O  
ATOM   3047  OD2 ASP A 197      -9.267   9.406  -8.959  1.00 85.20           O  
ATOM   3048  N   VAL A 198     -11.068   6.948  -5.843  1.00 87.48           N  
ATOM   3049  H   VAL A 198     -11.082   7.113  -6.839  1.00 87.48           H  
ATOM   3050  CA  VAL A 198     -10.792   5.584  -5.362  1.00 87.48           C  
ATOM   3051  HA  VAL A 198     -11.597   5.277  -4.694  1.00 87.48           H  
ATOM   3052  C   VAL A 198      -9.479   5.581  -4.577  1.00 87.48           C  
ATOM   3053  CB  VAL A 198     -10.728   4.576  -6.526  1.00 87.48           C  
ATOM   3054  HB  VAL A 198      -9.971   4.893  -7.244  1.00 87.48           H  
ATOM   3055  O   VAL A 198      -8.434   5.968  -5.093  1.00 87.48           O  
ATOM   3056  CG1 VAL A 198     -10.373   3.167  -6.029  1.00 87.48           C  
ATOM   3057 HG11 VAL A 198      -9.355   3.141  -5.640  1.00 87.48           H  
ATOM   3058 HG12 VAL A 198     -11.071   2.850  -5.254  1.00 87.48           H  
ATOM   3059 HG13 VAL A 198     -10.431   2.457  -6.853  1.00 87.48           H  
ATOM   3060  CG2 VAL A 198     -12.083   4.497  -7.242  1.00 87.48           C  
ATOM   3061 HG21 VAL A 198     -12.862   4.188  -6.545  1.00 87.48           H  
ATOM   3062 HG22 VAL A 198     -12.335   5.464  -7.677  1.00 87.48           H  
ATOM   3063 HG23 VAL A 198     -12.025   3.767  -8.050  1.00 87.48           H  
ATOM   3064  N   GLY A 199      -9.547   5.182  -3.304  1.00 90.17           N  
ATOM   3065  H   GLY A 199     -10.446   4.883  -2.954  1.00 90.17           H  
ATOM   3066  CA  GLY A 199      -8.407   5.137  -2.387  1.00 90.17           C  
ATOM   3067  HA2 GLY A 199      -8.724   4.652  -1.464  1.00 90.17           H  
ATOM   3068  HA3 GLY A 199      -7.628   4.516  -2.830  1.00 90.17           H  
ATOM   3069  C   GLY A 199      -7.773   6.485  -2.011  1.00 90.17           C  
ATOM   3070  O   GLY A 199      -6.801   6.463  -1.260  1.00 90.17           O  
ATOM   3071  N   ILE A 200      -8.293   7.634  -2.468  1.00 89.72           N  
ATOM   3072  H   ILE A 200      -9.121   7.590  -3.044  1.00 89.72           H  
ATOM   3073  CA  ILE A 200      -7.733   8.973  -2.198  1.00 89.72           C  
ATOM   3074  HA  ILE A 200      -6.799   8.857  -1.647  1.00 89.72           H  
ATOM   3075  C   ILE A 200      -8.697   9.790  -1.334  1.00 89.72           C  
ATOM   3076  CB  ILE A 200      -7.401   9.748  -3.495  1.00 89.72           C  
ATOM   3077  HB  ILE A 200      -8.335   9.964  -4.014  1.00 89.72           H  
ATOM   3078  O   ILE A 200      -9.861   9.972  -1.695  1.00 89.72           O  
ATOM   3079  CG1 ILE A 200      -6.490   8.947  -4.451  1.00 89.72           C  
ATOM   3080 HG12 ILE A 200      -5.513   8.804  -3.990  1.00 89.72           H  
ATOM   3081 HG13 ILE A 200      -6.929   7.961  -4.602  1.00 89.72           H  
ATOM   3082  CG2 ILE A 200      -6.716  11.080  -3.132  1.00 89.72           C  
ATOM   3083 HG21 ILE A 200      -6.530  11.668  -4.031  1.00 89.72           H  
ATOM   3084 HG22 ILE A 200      -5.778  10.882  -2.614  1.00 89.72           H  
ATOM   3085 HG23 ILE A 200      -7.345  11.689  -2.482  1.00 89.72           H  
ATOM   3086  CD1 ILE A 200      -6.309   9.571  -5.847  1.00 89.72           C  
ATOM   3087 HD11 ILE A 200      -6.856  10.509  -5.942  1.00 89.72           H  
ATOM   3088 HD12 ILE A 200      -5.252   9.739  -6.050  1.00 89.72           H  
ATOM   3089 HD13 ILE A 200      -6.685   8.883  -6.605  1.00 89.72           H  
ATOM   3090  N   TYR A 201      -8.201  10.342  -0.225  1.00 92.29           N  
ATOM   3091  H   TYR A 201      -7.226  10.195  -0.010  1.00 92.29           H  
ATOM   3092  CA  TYR A 201      -8.999  11.101   0.740  1.00 92.29           C  
ATOM   3093  HA  TYR A 201      -9.928  11.421   0.269  1.00 92.29           H  
ATOM   3094  C   TYR A 201      -8.266  12.357   1.217  1.00 92.29           C  
ATOM   3095  CB  TYR A 201      -9.363  10.212   1.940  1.00 92.29           C  
ATOM   3096  HB2 TYR A 201      -9.950  10.804   2.642  1.00 92.29           H  
ATOM   3097  HB3 TYR A 201      -8.447   9.917   2.452  1.00 92.29           H  
ATOM   3098  O   TYR A 201      -7.057  12.340   1.449  1.00 92.29           O  
ATOM   3099  CG  TYR A 201     -10.145   8.962   1.581  1.00 92.29           C  
ATOM   3100  CD1 TYR A 201     -11.546   8.932   1.726  1.00 92.29           C  
ATOM   3101  HD1 TYR A 201     -12.071   9.791   2.115  1.00 92.29           H  
ATOM   3102  CD2 TYR A 201      -9.461   7.827   1.097  1.00 92.29           C  
ATOM   3103  HD2 TYR A 201      -8.386   7.852   0.996  1.00 92.29           H  
ATOM   3104  CE1 TYR A 201     -12.264   7.778   1.356  1.00 92.29           C  
ATOM   3105  HE1 TYR A 201     -13.337   7.733   1.467  1.00 92.29           H  
ATOM   3106  CE2 TYR A 201     -10.176   6.680   0.713  1.00 92.29           C  
ATOM   3107  HE2 TYR A 201      -9.655   5.815   0.331  1.00 92.29           H  
ATOM   3108  OH  TYR A 201     -12.266   5.558   0.467  1.00 92.29           O  
ATOM   3109  HH  TYR A 201     -11.704   4.811   0.249  1.00 92.29           H  
ATOM   3110  CZ  TYR A 201     -11.579   6.664   0.831  1.00 92.29           C  
ATOM   3111  N   ALA A 202      -9.025  13.428   1.428  1.00 93.95           N  
ATOM   3112  H   ALA A 202     -10.015  13.354   1.242  1.00 93.95           H  
ATOM   3113  CA  ALA A 202      -8.610  14.562   2.241  1.00 93.95           C  
ATOM   3114  HA  ALA A 202      -7.522  14.629   2.247  1.00 93.95           H  
ATOM   3115  C   ALA A 202      -9.102  14.340   3.683  1.00 93.95           C  
ATOM   3116  CB  ALA A 202      -9.154  15.845   1.606  1.00 93.95           C  
ATOM   3117  HB1 ALA A 202      -8.782  16.711   2.154  1.00 93.95           H  
ATOM   3118  HB2 ALA A 202     -10.244  15.851   1.642  1.00 93.95           H  
ATOM   3119  HB3 ALA A 202      -8.824  15.921   0.570  1.00 93.95           H  
ATOM   3120  O   ALA A 202     -10.219  13.849   3.879  1.00 93.95           O  
ATOM   3121  N   ILE A 203      -8.285  14.655   4.694  1.00 96.78           N  
ATOM   3122  H   ILE A 203      -7.370  15.021   4.473  1.00 96.78           H  
ATOM   3123  CA  ILE A 203      -8.660  14.509   6.110  1.00 96.78           C  
ATOM   3124  HA  ILE A 203      -9.742  14.384   6.145  1.00 96.78           H  
ATOM   3125  C   ILE A 203      -8.366  15.757   6.938  1.00 96.78           C  
ATOM   3126  CB  ILE A 203      -8.049  13.257   6.784  1.00 96.78           C  
ATOM   3127  HB  ILE A 203      -8.470  13.213   7.788  1.00 96.78           H  
ATOM   3128  O   ILE A 203      -7.358  16.431   6.745  1.00 96.78           O  
ATOM   3129  CG1 ILE A 203      -6.515  13.331   6.947  1.00 96.78           C  
ATOM   3130 HG12 ILE A 203      -6.042  13.293   5.966  1.00 96.78           H  
ATOM   3131 HG13 ILE A 203      -6.234  14.278   7.409  1.00 96.78           H  
ATOM   3132  CG2 ILE A 203      -8.506  11.980   6.056  1.00 96.78           C  
ATOM   3133 HG21 ILE A 203      -9.589  12.007   5.939  1.00 96.78           H  
ATOM   3134 HG22 ILE A 203      -8.043  11.918   5.071  1.00 96.78           H  
ATOM   3135 HG23 ILE A 203      -8.248  11.093   6.635  1.00 96.78           H  
ATOM   3136  CD1 ILE A 203      -5.951  12.229   7.853  1.00 96.78           C  
ATOM   3137 HD11 ILE A 203      -6.167  11.242   7.442  1.00 96.78           H  
ATOM   3138 HD12 ILE A 203      -4.871  12.348   7.944  1.00 96.78           H  
ATOM   3139 HD13 ILE A 203      -6.399  12.301   8.844  1.00 96.78           H  
ATOM   3140  N   ARG A 204      -9.214  16.004   7.938  1.00 98.55           N  
ATOM   3141  H   ARG A 204      -9.999  15.374   8.029  1.00 98.55           H  
ATOM   3142  CA  ARG A 204      -9.042  17.054   8.951  1.00 98.55           C  
ATOM   3143  HA  ARG A 204      -8.246  17.729   8.634  1.00 98.55           H  
ATOM   3144  C   ARG A 204      -8.626  16.412  10.268  1.00 98.55           C  
ATOM   3145  CB  ARG A 204     -10.330  17.887   9.094  1.00 98.55           C  
ATOM   3146  HB2 ARG A 204     -11.148  17.239   9.408  1.00 98.55           H  
ATOM   3147  HB3 ARG A 204     -10.180  18.652   9.856  1.00 98.55           H  
ATOM   3148  O   ARG A 204      -9.364  15.577  10.799  1.00 98.55           O  
ATOM   3149  CG  ARG A 204     -10.703  18.569   7.771  1.00 98.55           C  
ATOM   3150  HG2 ARG A 204      -9.922  19.280   7.503  1.00 98.55           H  
ATOM   3151  HG3 ARG A 204     -10.759  17.816   6.984  1.00 98.55           H  
ATOM   3152  CD  ARG A 204     -12.051  19.300   7.813  1.00 98.55           C  
ATOM   3153  HD2 ARG A 204     -11.947  20.210   8.404  1.00 98.55           H  
ATOM   3154  HD3 ARG A 204     -12.804  18.658   8.271  1.00 98.55           H  
ATOM   3155  NE  ARG A 204     -12.426  19.644   6.434  1.00 98.55           N  
ATOM   3156  HE  ARG A 204     -11.695  20.105   5.911  1.00 98.55           H  
ATOM   3157  NH1 ARG A 204     -14.143  18.155   6.048  1.00 98.55           N  
ATOM   3158 HH11 ARG A 204     -14.514  17.527   5.349  1.00 98.55           H  
ATOM   3159 HH12 ARG A 204     -14.457  18.192   7.007  1.00 98.55           H  
ATOM   3160  NH2 ARG A 204     -12.926  18.852   4.366  1.00 98.55           N  
ATOM   3161 HH21 ARG A 204     -12.016  19.144   4.038  1.00 98.55           H  
ATOM   3162 HH22 ARG A 204     -13.374  18.107   3.852  1.00 98.55           H  
ATOM   3163  CZ  ARG A 204     -13.168  18.909   5.632  1.00 98.55           C  
ATOM   3164  N   VAL A 205      -7.465  16.808  10.787  1.00 98.25           N  
ATOM   3165  H   VAL A 205      -6.921  17.476  10.260  1.00 98.25           H  
ATOM   3166  CA  VAL A 205      -6.918  16.353  12.078  1.00 98.25           C  
ATOM   3167  HA  VAL A 205      -7.714  15.892  12.662  1.00 98.25           H  
ATOM   3168  C   VAL A 205      -6.409  17.576  12.856  1.00 98.25           C  
ATOM   3169  CB  VAL A 205      -5.815  15.283  11.903  1.00 98.25           C  
ATOM   3170  HB  VAL A 205      -4.904  15.736  11.512  1.00 98.25           H  
ATOM   3171  O   VAL A 205      -5.201  17.813  12.898  1.00 98.25           O  
ATOM   3172  CG1 VAL A 205      -5.523  14.639  13.265  1.00 98.25           C  
ATOM   3173 HG11 VAL A 205      -6.439  14.229  13.690  1.00 98.25           H  
ATOM   3174 HG12 VAL A 205      -4.798  13.832  13.153  1.00 98.25           H  
ATOM   3175 HG13 VAL A 205      -5.118  15.376  13.958  1.00 98.25           H  
ATOM   3176  CG2 VAL A 205      -6.212  14.160  10.939  1.00 98.25           C  
ATOM   3177 HG21 VAL A 205      -5.412  13.421  10.886  1.00 98.25           H  
ATOM   3178 HG22 VAL A 205      -6.362  14.562   9.937  1.00 98.25           H  
ATOM   3179 HG23 VAL A 205      -7.128  13.680  11.284  1.00 98.25           H  
ATOM   3180  N   PRO A 206      -7.306  18.409  13.419  1.00 98.36           N  
ATOM   3181  CA  PRO A 206      -6.912  19.658  14.068  1.00 98.36           C  
ATOM   3182  HA  PRO A 206      -6.421  20.305  13.342  1.00 98.36           H  
ATOM   3183  C   PRO A 206      -5.929  19.427  15.221  1.00 98.36           C  
ATOM   3184  CB  PRO A 206      -8.214  20.328  14.521  1.00 98.36           C  
ATOM   3185  HB2 PRO A 206      -8.542  21.029  13.753  1.00 98.36           H  
ATOM   3186  HB3 PRO A 206      -8.101  20.843  15.475  1.00 98.36           H  
ATOM   3187  O   PRO A 206      -4.960  20.168  15.327  1.00 98.36           O  
ATOM   3188  CG  PRO A 206      -9.214  19.176  14.615  1.00 98.36           C  
ATOM   3189  HG2 PRO A 206      -9.136  18.710  15.597  1.00 98.36           H  
ATOM   3190  HG3 PRO A 206     -10.235  19.512  14.436  1.00 98.36           H  
ATOM   3191  CD  PRO A 206      -8.741  18.205  13.534  1.00 98.36           C  
ATOM   3192  HD2 PRO A 206      -8.970  17.183  13.833  1.00 98.36           H  
ATOM   3193  HD3 PRO A 206      -9.220  18.444  12.584  1.00 98.36           H  
ATOM   3194  N   GLU A 207      -6.075  18.341  15.988  1.00 97.53           N  
ATOM   3195  H   GLU A 207      -6.897  17.765  15.877  1.00 97.53           H  
ATOM   3196  CA  GLU A 207      -5.167  18.023  17.099  1.00 97.53           C  
ATOM   3197  HA  GLU A 207      -5.143  18.872  17.783  1.00 97.53           H  
ATOM   3198  C   GLU A 207      -3.714  17.759  16.651  1.00 97.53           C  
ATOM   3199  CB  GLU A 207      -5.696  16.799  17.864  1.00 97.53           C  
ATOM   3200  HB2 GLU A 207      -5.011  16.608  18.691  1.00 97.53           H  
ATOM   3201  HB3 GLU A 207      -5.680  15.923  17.216  1.00 97.53           H  
ATOM   3202  O   GLU A 207      -2.781  17.991  17.420  1.00 97.53           O  
ATOM   3203  CG  GLU A 207      -7.103  16.979  18.459  1.00 97.53           C  
ATOM   3204  HG2 GLU A 207      -7.108  16.496  19.436  1.00 97.53           H  
ATOM   3205  HG3 GLU A 207      -7.308  18.037  18.622  1.00 97.53           H  
ATOM   3206  CD  GLU A 207      -8.222  16.355  17.611  1.00 97.53           C  
ATOM   3207  OE1 GLU A 207      -9.132  15.735  18.215  1.00 97.53           O  
ATOM   3208  OE2 GLU A 207      -8.197  16.449  16.363  1.00 97.53           O  
ATOM   3209  N   LEU A 208      -3.495  17.308  15.406  1.00 97.71           N  
ATOM   3210  H   LEU A 208      -4.291  17.232  14.789  1.00 97.71           H  
ATOM   3211  CA  LEU A 208      -2.149  17.193  14.831  1.00 97.71           C  
ATOM   3212  HA  LEU A 208      -1.494  16.728  15.568  1.00 97.71           H  
ATOM   3213  C   LEU A 208      -1.580  18.579  14.509  1.00 97.71           C  
ATOM   3214  CB  LEU A 208      -2.188  16.315  13.562  1.00 97.71           C  
ATOM   3215  HB2 LEU A 208      -2.546  15.321  13.826  1.00 97.71           H  
ATOM   3216  HB3 LEU A 208      -2.898  16.757  12.863  1.00 97.71           H  
ATOM   3217  O   LEU A 208      -0.417  18.845  14.805  1.00 97.71           O  
ATOM   3218  CG  LEU A 208      -0.829  16.193  12.838  1.00 97.71           C  
ATOM   3219  HG  LEU A 208      -0.385  17.178  12.696  1.00 97.71           H  
ATOM   3220  CD1 LEU A 208       0.156  15.324  13.620  1.00 97.71           C  
ATOM   3221 HD11 LEU A 208       1.081  15.223  13.052  1.00 97.71           H  
ATOM   3222 HD12 LEU A 208      -0.272  14.336  13.789  1.00 97.71           H  
ATOM   3223 HD13 LEU A 208       0.378  15.796  14.577  1.00 97.71           H  
ATOM   3224  CD2 LEU A 208      -1.020  15.597  11.446  1.00 97.71           C  
ATOM   3225 HD21 LEU A 208      -1.494  14.617  11.506  1.00 97.71           H  
ATOM   3226 HD22 LEU A 208      -1.653  16.262  10.859  1.00 97.71           H  
ATOM   3227 HD23 LEU A 208      -0.056  15.505  10.946  1.00 97.71           H  
ATOM   3228  N   LEU A 209      -2.387  19.444  13.889  1.00 97.56           N  
ATOM   3229  H   LEU A 209      -3.351  19.179  13.753  1.00 97.56           H  
ATOM   3230  CA  LEU A 209      -1.970  20.786  13.474  1.00 97.56           C  
ATOM   3231  HA  LEU A 209      -1.041  20.707  12.910  1.00 97.56           H  
ATOM   3232  C   LEU A 209      -1.673  21.671  14.693  1.00 97.56           C  
ATOM   3233  CB  LEU A 209      -3.051  21.409  12.571  1.00 97.56           C  
ATOM   3234  HB2 LEU A 209      -3.967  21.514  13.152  1.00 97.56           H  
ATOM   3235  HB3 LEU A 209      -2.725  22.410  12.289  1.00 97.56           H  
ATOM   3236  O   LEU A 209      -0.651  22.354  14.712  1.00 97.56           O  
ATOM   3237  CG  LEU A 209      -3.375  20.620  11.286  1.00 97.56           C  
ATOM   3238  HG  LEU A 209      -3.715  19.618  11.548  1.00 97.56           H  
ATOM   3239  CD1 LEU A 209      -4.504  21.322  10.536  1.00 97.56           C  
ATOM   3240 HD11 LEU A 209      -5.381  21.413  11.177  1.00 97.56           H  
ATOM   3241 HD12 LEU A 209      -4.776  20.744   9.653  1.00 97.56           H  
ATOM   3242 HD13 LEU A 209      -4.186  22.315  10.217  1.00 97.56           H  
ATOM   3243  CD2 LEU A 209      -2.177  20.497  10.341  1.00 97.56           C  
ATOM   3244 HD21 LEU A 209      -1.812  21.490  10.081  1.00 97.56           H  
ATOM   3245 HD22 LEU A 209      -1.382  19.918  10.812  1.00 97.56           H  
ATOM   3246 HD23 LEU A 209      -2.490  19.986   9.430  1.00 97.56           H  
ATOM   3247  N   GLU A 210      -2.502  21.584  15.736  1.00 97.27           N  
ATOM   3248  H   GLU A 210      -3.338  21.025  15.631  1.00 97.27           H  
ATOM   3249  CA  GLU A 210      -2.265  22.193  17.049  1.00 97.27           C  
ATOM   3250  HA  GLU A 210      -2.211  23.276  16.944  1.00 97.27           H  
ATOM   3251  C   GLU A 210      -0.917  21.722  17.619  1.00 97.27           C  
ATOM   3252  CB  GLU A 210      -3.433  21.847  17.997  1.00 97.27           C  
ATOM   3253  HB2 GLU A 210      -3.608  20.772  17.954  1.00 97.27           H  
ATOM   3254  HB3 GLU A 210      -3.153  22.112  19.016  1.00 97.27           H  
ATOM   3255  O   GLU A 210      -0.014  22.540  17.816  1.00 97.27           O  
ATOM   3256  CG  GLU A 210      -4.726  22.604  17.632  1.00 97.27           C  
ATOM   3257  HG2 GLU A 210      -4.907  22.513  16.561  1.00 97.27           H  
ATOM   3258  HG3 GLU A 210      -4.570  23.662  17.843  1.00 97.27           H  
ATOM   3259  CD  GLU A 210      -5.987  22.121  18.379  1.00 97.27           C  
ATOM   3260  OE1 GLU A 210      -7.057  22.731  18.142  1.00 97.27           O  
ATOM   3261  OE2 GLU A 210      -5.903  21.151  19.169  1.00 97.27           O  
ATOM   3262  N   ALA A 211      -0.718  20.404  17.754  1.00 96.42           N  
ATOM   3263  H   ALA A 211      -1.486  19.779  17.555  1.00 96.42           H  
ATOM   3264  CA  ALA A 211       0.517  19.819  18.285  1.00 96.42           C  
ATOM   3265  HA  ALA A 211       0.692  20.242  19.275  1.00 96.42           H  
ATOM   3266  C   ALA A 211       1.776  20.110  17.442  1.00 96.42           C  
ATOM   3267  CB  ALA A 211       0.299  18.309  18.435  1.00 96.42           C  
ATOM   3268  HB1 ALA A 211       0.106  17.862  17.460  1.00 96.42           H  
ATOM   3269  HB2 ALA A 211       1.187  17.854  18.875  1.00 96.42           H  
ATOM   3270  HB3 ALA A 211      -0.555  18.128  19.088  1.00 96.42           H  
ATOM   3271  O   ALA A 211       2.888  20.040  17.960  1.00 96.42           O  
ATOM   3272  N   MET A 212       1.641  20.447  16.154  1.00 96.11           N  
ATOM   3273  H   MET A 212       0.713  20.421  15.756  1.00 96.11           H  
ATOM   3274  CA  MET A 212       2.755  20.920  15.318  1.00 96.11           C  
ATOM   3275  HA  MET A 212       3.628  20.297  15.511  1.00 96.11           H  
ATOM   3276  C   MET A 212       3.175  22.365  15.626  1.00 96.11           C  
ATOM   3277  CB  MET A 212       2.388  20.791  13.832  1.00 96.11           C  
ATOM   3278  HB2 MET A 212       1.384  21.177  13.659  1.00 96.11           H  
ATOM   3279  HB3 MET A 212       3.087  21.386  13.244  1.00 96.11           H  
ATOM   3280  O   MET A 212       4.291  22.749  15.265  1.00 96.11           O  
ATOM   3281  CG  MET A 212       2.471  19.344  13.346  1.00 96.11           C  
ATOM   3282  HG2 MET A 212       3.502  19.005  13.451  1.00 96.11           H  
ATOM   3283  HG3 MET A 212       1.854  18.716  13.989  1.00 96.11           H  
ATOM   3284  SD  MET A 212       1.942  19.084  11.629  1.00 96.11           S  
ATOM   3285  CE  MET A 212       3.267  19.933  10.731  1.00 96.11           C  
ATOM   3286  HE1 MET A 212       4.224  19.464  10.960  1.00 96.11           H  
ATOM   3287  HE2 MET A 212       3.079  19.866   9.659  1.00 96.11           H  
ATOM   3288  HE3 MET A 212       3.291  20.984  11.015  1.00 96.11           H  
ATOM   3289  N   THR A 213       2.309  23.158  16.265  1.00 92.68           N  
ATOM   3290  H   THR A 213       1.426  22.756  16.545  1.00 92.68           H  
ATOM   3291  CA  THR A 213       2.515  24.595  16.533  1.00 92.68           C  
ATOM   3292  HA  THR A 213       3.377  24.926  15.954  1.00 92.68           H  
ATOM   3293  C   THR A 213       2.871  24.946  17.982  1.00 92.68           C  
ATOM   3294  CB  THR A 213       1.327  25.445  16.050  1.00 92.68           C  
ATOM   3295  HB  THR A 213       1.532  26.488  16.291  1.00 92.68           H  
ATOM   3296  O   THR A 213       3.363  26.051  18.200  1.00 92.68           O  
ATOM   3297  CG2 THR A 213       1.142  25.359  14.533  1.00 92.68           C  
ATOM   3298 HG21 THR A 213       2.041  25.719  14.034  1.00 92.68           H  
ATOM   3299 HG22 THR A 213       0.295  25.980  14.241  1.00 92.68           H  
ATOM   3300 HG23 THR A 213       0.944  24.330  14.231  1.00 92.68           H  
ATOM   3301  OG1 THR A 213       0.102  25.098  16.654  1.00 92.68           O  
ATOM   3302  HG1 THR A 213       0.142  24.197  16.985  1.00 92.68           H  
ATOM   3303  N   GLU A 214       2.693  24.018  18.934  1.00 85.07           N  
ATOM   3304  H   GLU A 214       2.219  23.164  18.677  1.00 85.07           H  
ATOM   3305  CA  GLU A 214       3.168  24.113  20.335  1.00 85.07           C  
ATOM   3306  HA  GLU A 214       2.988  25.123  20.704  1.00 85.07           H  
ATOM   3307  C   GLU A 214       4.685  23.877  20.467  1.00 85.07           C  
ATOM   3308  CB  GLU A 214       2.400  23.115  21.232  1.00 85.07           C  
ATOM   3309  HB2 GLU A 214       2.565  22.106  20.855  1.00 85.07           H  
ATOM   3310  HB3 GLU A 214       2.829  23.175  22.232  1.00 85.07           H  
ATOM   3311  O   GLU A 214       5.472  24.846  20.495  1.00 85.07           O  
ATOM   3312  CG  GLU A 214       0.881  23.339  21.360  1.00 85.07           C  
ATOM   3313  HG2 GLU A 214       0.408  23.149  20.397  1.00 85.07           H  
ATOM   3314  HG3 GLU A 214       0.712  24.384  21.619  1.00 85.07           H  
ATOM   3315  CD  GLU A 214       0.236  22.431  22.437  1.00 85.07           C  
ATOM   3316  OE1 GLU A 214      -0.768  22.873  23.047  1.00 85.07           O  
ATOM   3317  OE2 GLU A 214       0.755  21.316  22.698  1.00 85.07           O  
ATOM   3318  OXT GLU A 214       5.135  22.710  20.451  1.00 85.07           O  
TER    3319      GLU A 214                                                       
ATOM   3319  N   THR B   1       1.672  22.030 -12.788  1.00 21.23           N  
ATOM   3320  H   THR B   1       0.696  22.021 -12.528  1.00 21.23           H  
ATOM   3321  H2  THR B   1       2.206  22.393 -12.011  1.00 21.23           H  
ATOM   3322  H3  THR B   1       1.812  22.670 -13.556  1.00 21.23           H  
ATOM   3323  CA  THR B   1       2.146  20.641 -13.144  1.00 21.23           C  
ATOM   3324  HA  THR B   1       1.435  20.560 -13.966  1.00 21.23           H  
ATOM   3325  C   THR B   1       1.070  19.812 -12.282  1.00 21.23           C  
ATOM   3326  CB  THR B   1       4.799  19.725 -14.399  1.00 21.23           C  
ATOM   3327  HB  THR B   1       5.659  20.340 -14.136  1.00 21.23           H  
ATOM   3328  O   THR B   1       0.267  19.126 -12.895  1.00 21.23           O  
ATOM   3329  CG2 THR B   1       5.675  18.418 -14.169  1.00 21.23           C  
ATOM   3330 HG21 THR B   1       5.170  17.519 -14.522  1.00 21.23           H  
ATOM   3331 HG22 THR B   1       6.662  18.478 -14.629  1.00 21.23           H  
ATOM   3332 HG23 THR B   1       5.916  18.289 -13.114  1.00 21.23           H  
ATOM   3333  OG1 THR B   1       5.103  19.557 -15.805  1.00 21.23           O  
ATOM   3334  HG1 THR B   1       5.777  18.874 -15.839  1.00 21.23           H  
ATOM   3335  N   VAL B   2       0.826  20.090 -10.985  1.00 21.16           N  
ATOM   3336  H   VAL B   2       1.561  20.599 -10.516  1.00 21.16           H  
ATOM   3337  CA  VAL B   2      -0.052  19.405  -9.984  1.00 21.16           C  
ATOM   3338  HA  VAL B   2       0.074  20.003  -9.082  1.00 21.16           H  
ATOM   3339  C   VAL B   2       0.452  18.008  -9.560  1.00 21.16           C  
ATOM   3340  CB  VAL B   2      -1.581  19.439 -10.278  1.00 21.16           C  
ATOM   3341  HB  VAL B   2      -1.888  18.478 -10.691  1.00 21.16           H  
ATOM   3342  O   VAL B   2       1.611  17.696  -9.774  1.00 21.16           O  
ATOM   3343  CG1 VAL B   2      -2.365  19.674  -8.971  1.00 21.16           C  
ATOM   3344 HG11 VAL B   2      -2.182  20.681  -8.597  1.00 21.16           H  
ATOM   3345 HG12 VAL B   2      -3.433  19.557  -9.157  1.00 21.16           H  
ATOM   3346 HG13 VAL B   2      -2.084  18.966  -8.191  1.00 21.16           H  
ATOM   3347  CG2 VAL B   2      -2.054  20.515 -11.262  1.00 21.16           C  
ATOM   3348 HG21 VAL B   2      -1.845  20.206 -12.286  1.00 21.16           H  
ATOM   3349 HG22 VAL B   2      -3.131  20.662 -11.181  1.00 21.16           H  
ATOM   3350 HG23 VAL B   2      -1.544  21.455 -11.052  1.00 21.16           H  
ATOM   3351  N   ALA B   3      -0.377  17.171  -8.927  1.00 22.61           N  
ATOM   3352  H   ALA B   3      -1.308  17.492  -8.702  1.00 22.61           H  
ATOM   3353  CA  ALA B   3      -0.128  15.748  -8.689  1.00 22.61           C  
ATOM   3354  HA  ALA B   3       0.423  15.328  -9.531  1.00 22.61           H  
ATOM   3355  C   ALA B   3      -1.470  15.001  -8.547  1.00 22.61           C  
ATOM   3356  CB  ALA B   3       0.730  15.579  -7.426  1.00 22.61           C  
ATOM   3357  HB1 ALA B   3       0.215  16.008  -6.565  1.00 22.61           H  
ATOM   3358  HB2 ALA B   3       0.909  14.519  -7.246  1.00 22.61           H  
ATOM   3359  HB3 ALA B   3       1.689  16.079  -7.563  1.00 22.61           H  
ATOM   3360  O   ALA B   3      -2.311  15.409  -7.746  1.00 22.61           O  
ATOM   3361  N   SER B   4      -1.672  13.898  -9.279  1.00 25.50           N  
ATOM   3362  H   SER B   4      -0.995  13.656  -9.989  1.00 25.50           H  
ATOM   3363  CA  SER B   4      -2.586  12.830  -8.833  1.00 25.50           C  
ATOM   3364  HA  SER B   4      -3.516  13.286  -8.492  1.00 25.50           H  
ATOM   3365  C   SER B   4      -1.964  12.093  -7.632  1.00 25.50           C  
ATOM   3366  CB  SER B   4      -2.925  11.893  -9.995  1.00 25.50           C  
ATOM   3367  HB2 SER B   4      -2.007  11.410 -10.331  1.00 25.50           H  
ATOM   3368  HB3 SER B   4      -3.348  12.476 -10.813  1.00 25.50           H  
ATOM   3369  O   SER B   4      -0.797  12.319  -7.310  1.00 25.50           O  
ATOM   3370  OG  SER B   4      -3.852  10.893  -9.627  1.00 25.50           O  
ATOM   3371  HG  SER B   4      -4.748  11.211  -9.762  1.00 25.50           H  
ATOM   3372  N   ILE B   5      -2.744  11.279  -6.909  1.00 27.82           N  
ATOM   3373  H   ILE B   5      -3.627  10.996  -7.308  1.00 27.82           H  
ATOM   3374  CA  ILE B   5      -2.450  10.870  -5.519  1.00 27.82           C  
ATOM   3375  HA  ILE B   5      -1.444  11.232  -5.305  1.00 27.82           H  
ATOM   3376  C   ILE B   5      -2.321   9.339  -5.390  1.00 27.82           C  
ATOM   3377  CB  ILE B   5      -3.377  11.620  -4.524  1.00 27.82           C  
ATOM   3378  HB  ILE B   5      -4.397  11.264  -4.673  1.00 27.82           H  
ATOM   3379  O   ILE B   5      -2.635   8.626  -6.333  1.00 27.82           O  
ATOM   3380  CG1 ILE B   5      -3.356  13.142  -4.844  1.00 27.82           C  
ATOM   3381 HG12 ILE B   5      -3.803  13.308  -5.824  1.00 27.82           H  
ATOM   3382 HG13 ILE B   5      -2.323  13.488  -4.882  1.00 27.82           H  
ATOM   3383  CG2 ILE B   5      -2.998  11.368  -3.052  1.00 27.82           C  
ATOM   3384 HG21 ILE B   5      -3.668  11.909  -2.385  1.00 27.82           H  
ATOM   3385 HG22 ILE B   5      -1.980  11.702  -2.850  1.00 27.82           H  
ATOM   3386 HG23 ILE B   5      -3.113  10.313  -2.803  1.00 27.82           H  
ATOM   3387  CD1 ILE B   5      -4.119  14.052  -3.881  1.00 27.82           C  
ATOM   3388 HD11 ILE B   5      -5.125  13.669  -3.710  1.00 27.82           H  
ATOM   3389 HD12 ILE B   5      -3.572  14.115  -2.940  1.00 27.82           H  
ATOM   3390 HD13 ILE B   5      -4.186  15.053  -4.307  1.00 27.82           H  
ATOM   3391  N   THR B   6      -1.689   8.801  -4.332  1.00 31.06           N  
ATOM   3392  H   THR B   6      -1.440   9.407  -3.564  1.00 31.06           H  
ATOM   3393  CA  THR B   6      -0.937   7.522  -4.416  1.00 31.06           C  
ATOM   3394  HA  THR B   6      -0.457   7.585  -5.393  1.00 31.06           H  
ATOM   3395  C   THR B   6      -1.698   6.204  -4.500  1.00 31.06           C  
ATOM   3396  CB  THR B   6       0.232   7.373  -3.443  1.00 31.06           C  
ATOM   3397  HB  THR B   6       0.005   6.617  -2.691  1.00 31.06           H  
ATOM   3398  O   THR B   6      -1.166   5.152  -4.150  1.00 31.06           O  
ATOM   3399  CG2 THR B   6       1.457   6.847  -4.164  1.00 31.06           C  
ATOM   3400 HG21 THR B   6       1.788   7.585  -4.894  1.00 31.06           H  
ATOM   3401 HG22 THR B   6       2.228   6.631  -3.424  1.00 31.06           H  
ATOM   3402 HG23 THR B   6       1.212   5.924  -4.689  1.00 31.06           H  
ATOM   3403  OG1 THR B   6       0.517   8.586  -2.807  1.00 31.06           O  
ATOM   3404  HG1 THR B   6       0.313   8.435  -1.881  1.00 31.06           H  
ATOM   3405  N   THR B   7      -2.915   6.212  -5.012  1.00 35.99           N  
ATOM   3406  H   THR B   7      -3.338   7.090  -5.279  1.00 35.99           H  
ATOM   3407  CA  THR B   7      -3.424   5.046  -5.723  1.00 35.99           C  
ATOM   3408  HA  THR B   7      -3.257   4.161  -5.109  1.00 35.99           H  
ATOM   3409  C   THR B   7      -2.573   4.872  -6.991  1.00 35.99           C  
ATOM   3410  CB  THR B   7      -4.934   5.188  -5.946  1.00 35.99           C  
ATOM   3411  HB  THR B   7      -5.241   4.668  -6.853  1.00 35.99           H  
ATOM   3412  O   THR B   7      -2.818   5.448  -8.048  1.00 35.99           O  
ATOM   3413  CG2 THR B   7      -5.653   4.618  -4.722  1.00 35.99           C  
ATOM   3414 HG21 THR B   7      -5.160   3.715  -4.360  1.00 35.99           H  
ATOM   3415 HG22 THR B   7      -5.675   5.353  -3.917  1.00 35.99           H  
ATOM   3416 HG23 THR B   7      -6.664   4.329  -5.007  1.00 35.99           H  
ATOM   3417  OG1 THR B   7      -5.334   6.528  -6.059  1.00 35.99           O  
ATOM   3418  HG1 THR B   7      -6.294   6.531  -6.075  1.00 35.99           H  
ATOM   3419  N   PRO B   8      -1.426   4.199  -6.798  1.00 39.53           N  
ATOM   3420  CA  PRO B   8      -0.113   4.407  -7.419  1.00 39.53           C  
ATOM   3421  HA  PRO B   8       0.586   4.299  -6.590  1.00 39.53           H  
ATOM   3422  C   PRO B   8       0.316   5.770  -7.977  1.00 39.53           C  
ATOM   3423  CB  PRO B   8       0.138   3.207  -8.344  1.00 39.53           C  
ATOM   3424  HB2 PRO B   8       0.104   3.492  -9.395  1.00 39.53           H  
ATOM   3425  HB3 PRO B   8       1.091   2.737  -8.102  1.00 39.53           H  
ATOM   3426  O   PRO B   8       1.286   5.799  -8.729  1.00 39.53           O  
ATOM   3427  CG  PRO B   8      -1.037   2.293  -8.010  1.00 39.53           C  
ATOM   3428  HG2 PRO B   8      -1.808   2.517  -8.748  1.00 39.53           H  
ATOM   3429  HG3 PRO B   8      -0.811   1.227  -8.038  1.00 39.53           H  
ATOM   3430  CD  PRO B   8      -1.527   2.768  -6.650  1.00 39.53           C  
ATOM   3431  HD2 PRO B   8      -2.550   2.447  -6.455  1.00 39.53           H  
ATOM   3432  HD3 PRO B   8      -0.885   2.406  -5.846  1.00 39.53           H  
ATOM   3433  N   LYS B   9      -0.328   6.897  -7.622  1.00 39.16           N  
ATOM   3434  H   LYS B   9      -1.202   6.791  -7.126  1.00 39.16           H  
ATOM   3435  CA  LYS B   9      -0.152   8.167  -8.345  1.00 39.16           C  
ATOM   3436  HA  LYS B   9       0.682   7.992  -9.025  1.00 39.16           H  
ATOM   3437  C   LYS B   9       0.417   9.455  -7.699  1.00 39.16           C  
ATOM   3438  CB  LYS B   9      -1.362   8.347  -9.304  1.00 39.16           C  
ATOM   3439  HB2 LYS B   9      -2.281   8.009  -8.827  1.00 39.16           H  
ATOM   3440  HB3 LYS B   9      -1.483   9.396  -9.576  1.00 39.16           H  
ATOM   3441  O   LYS B   9       0.770  10.264  -8.539  1.00 39.16           O  
ATOM   3442  CG  LYS B   9      -1.087   7.525 -10.587  1.00 39.16           C  
ATOM   3443  HG2 LYS B   9      -0.478   8.136 -11.253  1.00 39.16           H  
ATOM   3444  HG3 LYS B   9      -0.484   6.660 -10.310  1.00 39.16           H  
ATOM   3445  CD  LYS B   9      -2.259   6.937 -11.388  1.00 39.16           C  
ATOM   3446  HD2 LYS B   9      -2.911   6.368 -10.725  1.00 39.16           H  
ATOM   3447  HD3 LYS B   9      -2.820   7.732 -11.880  1.00 39.16           H  
ATOM   3448  CE  LYS B   9      -1.581   6.002 -12.414  1.00 39.16           C  
ATOM   3449  HE2 LYS B   9      -0.891   6.587 -13.022  1.00 39.16           H  
ATOM   3450  HE3 LYS B   9      -0.970   5.282 -11.869  1.00 39.16           H  
ATOM   3451  NZ  LYS B   9      -2.491   5.253 -13.314  1.00 39.16           N  
ATOM   3452  HZ1 LYS B   9      -1.918   4.738 -13.966  1.00 39.16           H  
ATOM   3453  HZ2 LYS B   9      -3.046   4.574 -12.813  1.00 39.16           H  
ATOM   3454  HZ3 LYS B   9      -3.076   5.867 -13.863  1.00 39.16           H  
ATOM   3455  N   ILE B  10       0.758   9.664  -6.398  1.00 39.74           N  
ATOM   3456  H   ILE B  10       0.444   9.040  -5.668  1.00 39.74           H  
ATOM   3457  CA  ILE B  10       1.811  10.701  -6.100  1.00 39.74           C  
ATOM   3458  HA  ILE B  10       1.606  11.546  -6.758  1.00 39.74           H  
ATOM   3459  C   ILE B  10       3.178  10.171  -6.518  1.00 39.74           C  
ATOM   3460  CB  ILE B  10       1.930  11.370  -4.690  1.00 39.74           C  
ATOM   3461  HB  ILE B  10       2.467  12.297  -4.890  1.00 39.74           H  
ATOM   3462  O   ILE B  10       3.938  10.862  -7.166  1.00 39.74           O  
ATOM   3463  CG1 ILE B  10       2.842  10.656  -3.665  1.00 39.74           C  
ATOM   3464 HG12 ILE B  10       3.865  10.677  -4.038  1.00 39.74           H  
ATOM   3465 HG13 ILE B  10       2.534   9.613  -3.591  1.00 39.74           H  
ATOM   3466  CG2 ILE B  10       0.611  11.845  -4.091  1.00 39.74           C  
ATOM   3467 HG21 ILE B  10       0.776  12.471  -3.214  1.00 39.74           H  
ATOM   3468 HG22 ILE B  10       0.094  12.469  -4.820  1.00 39.74           H  
ATOM   3469 HG23 ILE B  10       0.016  10.982  -3.791  1.00 39.74           H  
ATOM   3470  CD1 ILE B  10       2.883  11.238  -2.245  1.00 39.74           C  
ATOM   3471 HD11 ILE B  10       3.084  12.309  -2.281  1.00 39.74           H  
ATOM   3472 HD12 ILE B  10       1.935  11.060  -1.737  1.00 39.74           H  
ATOM   3473 HD13 ILE B  10       3.675  10.748  -1.678  1.00 39.74           H  
ATOM   3474  N   ILE B  11       3.502   8.920  -6.218  1.00 40.64           N  
ATOM   3475  H   ILE B  11       2.874   8.376  -5.643  1.00 40.64           H  
ATOM   3476  CA  ILE B  11       4.827   8.364  -6.514  1.00 40.64           C  
ATOM   3477  HA  ILE B  11       5.536   9.181  -6.378  1.00 40.64           H  
ATOM   3478  C   ILE B  11       4.957   8.005  -8.018  1.00 40.64           C  
ATOM   3479  CB  ILE B  11       5.245   7.283  -5.472  1.00 40.64           C  
ATOM   3480  HB  ILE B  11       4.736   6.348  -5.707  1.00 40.64           H  
ATOM   3481  O   ILE B  11       5.998   7.534  -8.451  1.00 40.64           O  
ATOM   3482  CG1 ILE B  11       4.898   7.693  -4.012  1.00 40.64           C  
ATOM   3483 HG12 ILE B  11       3.867   8.045  -3.964  1.00 40.64           H  
ATOM   3484 HG13 ILE B  11       5.535   8.522  -3.702  1.00 40.64           H  
ATOM   3485  CG2 ILE B  11       6.772   7.082  -5.535  1.00 40.64           C  
ATOM   3486 HG21 ILE B  11       7.046   6.549  -6.445  1.00 40.64           H  
ATOM   3487 HG22 ILE B  11       7.278   8.048  -5.533  1.00 40.64           H  
ATOM   3488 HG23 ILE B  11       7.141   6.510  -4.684  1.00 40.64           H  
ATOM   3489  CD1 ILE B  11       4.967   6.583  -2.958  1.00 40.64           C  
ATOM   3490 HD11 ILE B  11       4.388   5.720  -3.286  1.00 40.64           H  
ATOM   3491 HD12 ILE B  11       4.548   6.950  -2.021  1.00 40.64           H  
ATOM   3492 HD13 ILE B  11       6.002   6.293  -2.774  1.00 40.64           H  
ATOM   3493  N   LEU B  12       3.930   8.316  -8.832  1.00 36.82           N  
ATOM   3494  H   LEU B  12       3.092   8.652  -8.379  1.00 36.82           H  
ATOM   3495  CA  LEU B  12       4.077   8.616 -10.264  1.00 36.82           C  
ATOM   3496  HA  LEU B  12       5.086   8.347 -10.577  1.00 36.82           H  
ATOM   3497  C   LEU B  12       3.955  10.124 -10.564  1.00 36.82           C  
ATOM   3498  CB  LEU B  12       3.079   7.798 -11.114  1.00 36.82           C  
ATOM   3499  HB2 LEU B  12       2.077   7.934 -10.707  1.00 36.82           H  
ATOM   3500  HB3 LEU B  12       3.080   8.205 -12.125  1.00 36.82           H  
ATOM   3501  O   LEU B  12       4.832  10.680 -11.206  1.00 36.82           O  
ATOM   3502  CG  LEU B  12       3.379   6.290 -11.216  1.00 36.82           C  
ATOM   3503  HG  LEU B  12       3.436   5.868 -10.212  1.00 36.82           H  
ATOM   3504  CD1 LEU B  12       2.258   5.588 -11.988  1.00 36.82           C  
ATOM   3505 HD11 LEU B  12       2.462   4.518 -12.038  1.00 36.82           H  
ATOM   3506 HD12 LEU B  12       2.185   5.982 -13.001  1.00 36.82           H  
ATOM   3507 HD13 LEU B  12       1.312   5.730 -11.465  1.00 36.82           H  
ATOM   3508  CD2 LEU B  12       4.693   6.000 -11.943  1.00 36.82           C  
ATOM   3509 HD21 LEU B  12       4.813   4.926 -12.084  1.00 36.82           H  
ATOM   3510 HD22 LEU B  12       5.536   6.357 -11.351  1.00 36.82           H  
ATOM   3511 HD23 LEU B  12       4.705   6.487 -12.918  1.00 36.82           H  
ATOM   3512  N   GLN B  13       2.898  10.827 -10.140  1.00 36.69           N  
ATOM   3513  H   GLN B  13       2.196  10.366  -9.579  1.00 36.69           H  
ATOM   3514  CA  GLN B  13       2.605  12.204 -10.578  1.00 36.69           C  
ATOM   3515  HA  GLN B  13       3.108  12.341 -11.536  1.00 36.69           H  
ATOM   3516  C   GLN B  13       3.194  13.349  -9.728  1.00 36.69           C  
ATOM   3517  CB  GLN B  13       1.111  12.400 -10.902  1.00 36.69           C  
ATOM   3518  HB2 GLN B  13       0.940  13.460 -11.090  1.00 36.69           H  
ATOM   3519  HB3 GLN B  13       0.483  12.122 -10.056  1.00 36.69           H  
ATOM   3520  O   GLN B  13       3.354  14.421 -10.277  1.00 36.69           O  
ATOM   3521  CG  GLN B  13       0.696  11.616 -12.163  1.00 36.69           C  
ATOM   3522  HG2 GLN B  13       0.710  10.549 -11.939  1.00 36.69           H  
ATOM   3523  HG3 GLN B  13       1.419  11.806 -12.956  1.00 36.69           H  
ATOM   3524  CD  GLN B  13      -0.684  11.985 -12.704  1.00 36.69           C  
ATOM   3525  NE2 GLN B  13      -1.167  11.308 -13.721  1.00 36.69           N  
ATOM   3526 HE21 GLN B  13      -2.074  11.602 -14.054  1.00 36.69           H  
ATOM   3527 HE22 GLN B  13      -0.622  10.579 -14.159  1.00 36.69           H  
ATOM   3528  OE1 GLN B  13      -1.362  12.883 -12.242  1.00 36.69           O  
ATOM   3529  N   LYS B  14       3.670  13.173  -8.492  1.00 37.25           N  
ATOM   3530  H   LYS B  14       3.559  12.264  -8.066  1.00 37.25           H  
ATOM   3531  CA  LYS B  14       4.699  14.083  -7.927  1.00 37.25           C  
ATOM   3532  HA  LYS B  14       4.384  15.111  -8.110  1.00 37.25           H  
ATOM   3533  C   LYS B  14       6.044  13.978  -8.673  1.00 37.25           C  
ATOM   3534  CB  LYS B  14       4.910  13.918  -6.402  1.00 37.25           C  
ATOM   3535  HB2 LYS B  14       5.915  14.265  -6.159  1.00 37.25           H  
ATOM   3536  HB3 LYS B  14       4.870  12.866  -6.120  1.00 37.25           H  
ATOM   3537  O   LYS B  14       6.900  14.826  -8.456  1.00 37.25           O  
ATOM   3538  CG  LYS B  14       3.942  14.737  -5.528  1.00 37.25           C  
ATOM   3539  HG2 LYS B  14       3.970  15.781  -5.841  1.00 37.25           H  
ATOM   3540  HG3 LYS B  14       2.928  14.362  -5.663  1.00 37.25           H  
ATOM   3541  CD  LYS B  14       4.346  14.650  -4.040  1.00 37.25           C  
ATOM   3542  HD2 LYS B  14       4.424  13.600  -3.760  1.00 37.25           H  
ATOM   3543  HD3 LYS B  14       5.324  15.115  -3.911  1.00 37.25           H  
ATOM   3544  CE  LYS B  14       3.325  15.350  -3.127  1.00 37.25           C  
ATOM   3545  HE2 LYS B  14       3.292  16.409  -3.384  1.00 37.25           H  
ATOM   3546  HE3 LYS B  14       2.342  14.928  -3.335  1.00 37.25           H  
ATOM   3547  NZ  LYS B  14       3.635  15.183  -1.679  1.00 37.25           N  
ATOM   3548  HZ1 LYS B  14       2.877  15.523  -1.104  1.00 37.25           H  
ATOM   3549  HZ2 LYS B  14       3.781  14.213  -1.438  1.00 37.25           H  
ATOM   3550  HZ3 LYS B  14       4.455  15.691  -1.380  1.00 37.25           H  
ATOM   3551  N   GLU B  15       6.232  12.990  -9.558  1.00 37.39           N  
ATOM   3552  H   GLU B  15       5.542  12.256  -9.623  1.00 37.39           H  
ATOM   3553  CA  GLU B  15       7.356  12.962 -10.513  1.00 37.39           C  
ATOM   3554  HA  GLU B  15       8.117  13.672 -10.189  1.00 37.39           H  
ATOM   3555  C   GLU B  15       6.939  13.422 -11.926  1.00 37.39           C  
ATOM   3556  CB  GLU B  15       8.033  11.577 -10.529  1.00 37.39           C  
ATOM   3557  HB2 GLU B  15       8.925  11.644 -11.152  1.00 37.39           H  
ATOM   3558  HB3 GLU B  15       7.366  10.830 -10.959  1.00 37.39           H  
ATOM   3559  O   GLU B  15       7.713  14.089 -12.608  1.00 37.39           O  
ATOM   3560  CG  GLU B  15       8.443  11.145  -9.111  1.00 37.39           C  
ATOM   3561  HG2 GLU B  15       8.915  11.994  -8.616  1.00 37.39           H  
ATOM   3562  HG3 GLU B  15       7.550  10.882  -8.545  1.00 37.39           H  
ATOM   3563  CD  GLU B  15       9.412   9.961  -9.072  1.00 37.39           C  
ATOM   3564  OE1 GLU B  15      10.127   9.832  -8.053  1.00 37.39           O  
ATOM   3565  OE2 GLU B  15       9.426   9.109  -9.981  1.00 37.39           O  
ATOM   3566  N   TYR B  16       5.706  13.120 -12.358  1.00 30.50           N  
ATOM   3567  H   TYR B  16       5.189  12.465 -11.788  1.00 30.50           H  
ATOM   3568  CA  TYR B  16       5.205  13.384 -13.719  1.00 30.50           C  
ATOM   3569  HA  TYR B  16       6.068  13.562 -14.361  1.00 30.50           H  
ATOM   3570  C   TYR B  16       4.309  14.612 -13.917  1.00 30.50           C  
ATOM   3571  CB  TYR B  16       4.478  12.139 -14.249  1.00 30.50           C  
ATOM   3572  HB2 TYR B  16       3.655  12.435 -14.900  1.00 30.50           H  
ATOM   3573  HB3 TYR B  16       4.037  11.565 -13.434  1.00 30.50           H  
ATOM   3574  O   TYR B  16       4.081  15.008 -15.063  1.00 30.50           O  
ATOM   3575  CG  TYR B  16       5.399  11.270 -15.061  1.00 30.50           C  
ATOM   3576  CD1 TYR B  16       5.771  11.704 -16.347  1.00 30.50           C  
ATOM   3577  HD1 TYR B  16       5.362  12.622 -16.742  1.00 30.50           H  
ATOM   3578  CD2 TYR B  16       5.949  10.098 -14.513  1.00 30.50           C  
ATOM   3579  HD2 TYR B  16       5.697   9.791 -13.508  1.00 30.50           H  
ATOM   3580  CE1 TYR B  16       6.711  10.970 -17.090  1.00 30.50           C  
ATOM   3581  HE1 TYR B  16       7.018  11.312 -18.067  1.00 30.50           H  
ATOM   3582  CE2 TYR B  16       6.879   9.353 -15.260  1.00 30.50           C  
ATOM   3583  HE2 TYR B  16       7.333   8.466 -14.842  1.00 30.50           H  
ATOM   3584  OH  TYR B  16       8.189   9.092 -17.250  1.00 30.50           O  
ATOM   3585  HH  TYR B  16       8.437   9.539 -18.063  1.00 30.50           H  
ATOM   3586  CZ  TYR B  16       7.268   9.793 -16.542  1.00 30.50           C  
ATOM   3587  N   LEU B  17       3.760  15.199 -12.857  1.00 30.94           N  
ATOM   3588  H   LEU B  17       4.023  14.889 -11.933  1.00 30.94           H  
ATOM   3589  CA  LEU B  17       2.886  16.366 -12.921  1.00 30.94           C  
ATOM   3590  HA  LEU B  17       2.746  16.622 -13.972  1.00 30.94           H  
ATOM   3591  C   LEU B  17       3.546  17.577 -12.245  1.00 30.94           C  
ATOM   3592  CB  LEU B  17       1.495  16.104 -12.323  1.00 30.94           C  
ATOM   3593  HB2 LEU B  17       1.589  15.552 -11.387  1.00 30.94           H  
ATOM   3594  HB3 LEU B  17       1.125  17.089 -12.036  1.00 30.94           H  
ATOM   3595  O   LEU B  17       4.238  17.472 -11.239  1.00 30.94           O  
ATOM   3596  CG  LEU B  17       0.361  15.501 -13.156  1.00 30.94           C  
ATOM   3597  HG  LEU B  17       0.495  14.420 -13.203  1.00 30.94           H  
ATOM   3598  CD1 LEU B  17      -0.966  15.854 -12.467  1.00 30.94           C  
ATOM   3599 HD11 LEU B  17      -1.127  16.932 -12.473  1.00 30.94           H  
ATOM   3600 HD12 LEU B  17      -1.792  15.373 -12.991  1.00 30.94           H  
ATOM   3601 HD13 LEU B  17      -0.956  15.492 -11.439  1.00 30.94           H  
ATOM   3602  CD2 LEU B  17       0.258  16.020 -14.588  1.00 30.94           C  
ATOM   3603 HD21 LEU B  17      -0.608  15.570 -15.074  1.00 30.94           H  
ATOM   3604 HD22 LEU B  17       0.141  17.104 -14.587  1.00 30.94           H  
ATOM   3605 HD23 LEU B  17       1.148  15.735 -15.149  1.00 30.94           H  
ATOM   3606  N   PRO B  18       3.399  18.760 -12.865  1.00 29.79           N  
ATOM   3607  CA  PRO B  18       4.269  20.384 -12.259  1.00 29.79           C  
ATOM   3608  HA  PRO B  18       5.329  20.155 -12.145  1.00 29.79           H  
ATOM   3609  C   PRO B  18       4.042  20.906 -10.835  1.00 29.79           C  
ATOM   3610  CB  PRO B  18       4.075  21.800 -13.737  1.00 29.79           C  
ATOM   3611  HB2 PRO B  18       3.734  22.789 -13.432  1.00 29.79           H  
ATOM   3612  HB3 PRO B  18       5.040  22.151 -14.101  1.00 29.79           H  
ATOM   3613  O   PRO B  18       3.241  20.401 -10.076  1.00 29.79           O  
ATOM   3614  CG  PRO B  18       3.017  20.942 -15.243  1.00 29.79           C  
ATOM   3615  HG2 PRO B  18       3.471  21.069 -16.226  1.00 29.79           H  
ATOM   3616  HG3 PRO B  18       2.091  21.487 -15.426  1.00 29.79           H  
ATOM   3617  CD  PRO B  18       2.649  18.987 -14.654  1.00 29.79           C  
ATOM   3618  HD2 PRO B  18       3.088  18.275 -15.353  1.00 29.79           H  
ATOM   3619  HD3 PRO B  18       1.586  18.755 -14.718  1.00 29.79           H  
ATOM   3620  N   GLU B  19       4.638  22.041 -10.505  1.00 31.98           N  
ATOM   3621  H   GLU B  19       5.370  22.429 -11.084  1.00 31.98           H  
ATOM   3622  CA  GLU B  19       3.994  22.962  -9.560  1.00 31.98           C  
ATOM   3623  HA  GLU B  19       3.624  22.421  -8.689  1.00 31.98           H  
ATOM   3624  C   GLU B  19       2.815  23.600 -10.303  1.00 31.98           C  
ATOM   3625  CB  GLU B  19       4.997  24.015  -9.081  1.00 31.98           C  
ATOM   3626  HB2 GLU B  19       5.393  24.550  -9.944  1.00 31.98           H  
ATOM   3627  HB3 GLU B  19       4.485  24.722  -8.429  1.00 31.98           H  
ATOM   3628  O   GLU B  19       2.957  23.946 -11.475  1.00 31.98           O  
ATOM   3629  CG  GLU B  19       6.142  23.350  -8.303  1.00 31.98           C  
ATOM   3630  HG2 GLU B  19       5.721  22.816  -7.452  1.00 31.98           H  
ATOM   3631  HG3 GLU B  19       6.648  22.623  -8.939  1.00 31.98           H  
ATOM   3632  CD  GLU B  19       7.176  24.373  -7.825  1.00 31.98           C  
ATOM   3633  OE1 GLU B  19       7.466  24.373  -6.607  1.00 31.98           O  
ATOM   3634  OE2 GLU B  19       7.685  25.128  -8.683  1.00 31.98           O  
ATOM   3635  N   THR B  20       1.600  23.624  -9.755  1.00 31.89           N  
ATOM   3636  H   THR B  20       1.466  23.334  -8.797  1.00 31.89           H  
ATOM   3637  CA  THR B  20       0.499  24.367 -10.403  1.00 31.89           C  
ATOM   3638  HA  THR B  20       0.414  24.069 -11.449  1.00 31.89           H  
ATOM   3639  C   THR B  20       0.831  25.854 -10.371  1.00 31.89           C  
ATOM   3640  CB  THR B  20      -0.866  24.152  -9.724  1.00 31.89           C  
ATOM   3641  HB  THR B  20      -1.029  24.918  -8.966  1.00 31.89           H  
ATOM   3642  O   THR B  20       1.060  26.374  -9.281  1.00 31.89           O  
ATOM   3643  CG2 THR B  20      -2.030  24.177 -10.718  1.00 31.89           C  
ATOM   3644 HG21 THR B  20      -2.195  25.203 -11.046  1.00 31.89           H  
ATOM   3645 HG22 THR B  20      -2.944  23.827 -10.239  1.00 31.89           H  
ATOM   3646 HG23 THR B  20      -1.813  23.569 -11.597  1.00 31.89           H  
ATOM   3647  OG1 THR B  20      -0.919  22.901  -9.074  1.00 31.89           O  
ATOM   3648  HG1 THR B  20      -1.696  22.931  -8.511  1.00 31.89           H  
ATOM   3649  N   ASP B  21       0.834  26.499 -11.539  1.00 28.43           N  
ATOM   3650  H   ASP B  21       0.678  25.986 -12.395  1.00 28.43           H  
ATOM   3651  CA  ASP B  21       0.613  27.946 -11.646  1.00 28.43           C  
ATOM   3652  HA  ASP B  21       1.270  28.474 -10.956  1.00 28.43           H  
ATOM   3653  C   ASP B  21      -0.842  28.275 -11.249  1.00 28.43           C  
ATOM   3654  CB  ASP B  21       0.916  28.430 -13.087  1.00 28.43           C  
ATOM   3655  HB2 ASP B  21       0.246  27.907 -13.770  1.00 28.43           H  
ATOM   3656  HB3 ASP B  21       0.665  29.489 -13.146  1.00 28.43           H  
ATOM   3657  O   ASP B  21      -1.742  27.513 -11.681  1.00 28.43           O  
ATOM   3658  CG  ASP B  21       2.368  28.263 -13.587  1.00 28.43           C  
ATOM   3659  OD1 ASP B  21       3.295  28.832 -12.965  1.00 28.43           O  
ATOM   3660  OD2 ASP B  21       2.535  27.619 -14.654  1.00 28.43           O  
ATOM   3661  OXT ASP B  21      -1.046  29.253 -10.496  1.00 28.43           O  
TER    3662      ASP B  21                                                       
END   
