# Supplementary material for: An extended Tudor domain within Vreteno interconnects Gtsf1L and Ago3 for piRNA biogenesis in Bombyx mori
Source: EMBO J. 2023 Nov 20;42(24):e114072. doi: 10.15252/embj.2023114072 (PMC10711660; doi:10.15252/embj.2023114072)
Supplement: Supplementary file 4 — Dataset EV1 [file EMBJ-42-e114072-s007.zip › manuscript_pdb/BmVreteno_AF-eTD1_BmGtsf1L_72_101.pdb]

ATOM      1  N   VAL A   1     -12.335 -18.845   3.836  1.00 48.52           N  
ATOM      2  H   VAL A   1     -13.115 -18.477   4.361  1.00 48.52           H  
ATOM      3  H2  VAL A   1     -12.504 -19.812   3.597  1.00 48.52           H  
ATOM      4  H3  VAL A   1     -12.268 -18.303   2.987  1.00 48.52           H  
ATOM      5  CA  VAL A   1     -11.072 -18.689   4.602  1.00 48.52           C  
ATOM      6  HA  VAL A   1     -11.163 -19.164   5.579  1.00 48.52           H  
ATOM      7  C   VAL A   1     -10.868 -17.206   4.811  1.00 48.52           C  
ATOM      8  CB  VAL A   1      -9.874 -19.313   3.861  1.00 48.52           C  
ATOM      9  HB  VAL A   1      -9.826 -18.905   2.851  1.00 48.52           H  
ATOM     10  O   VAL A   1     -11.045 -16.467   3.852  1.00 48.52           O  
ATOM     11  CG1 VAL A   1      -8.532 -19.056   4.554  1.00 48.52           C  
ATOM     12 HG11 VAL A   1      -8.295 -17.992   4.544  1.00 48.52           H  
ATOM     13 HG12 VAL A   1      -8.554 -19.408   5.585  1.00 48.52           H  
ATOM     14 HG13 VAL A   1      -7.733 -19.570   4.021  1.00 48.52           H  
ATOM     15  CG2 VAL A   1     -10.069 -20.833   3.766  1.00 48.52           C  
ATOM     16 HG21 VAL A   1     -10.951 -21.081   3.176  1.00 48.52           H  
ATOM     17 HG22 VAL A   1     -10.154 -21.270   4.761  1.00 48.52           H  
ATOM     18 HG23 VAL A   1      -9.208 -21.277   3.267  1.00 48.52           H  
ATOM     19  N   GLU A   2     -10.597 -16.768   6.037  1.00 67.06           N  
ATOM     20  H   GLU A   2     -10.403 -17.405   6.796  1.00 67.06           H  
ATOM     21  CA  GLU A   2     -10.340 -15.352   6.305  1.00 67.06           C  
ATOM     22  HA  GLU A   2     -11.142 -14.759   5.865  1.00 67.06           H  
ATOM     23  C   GLU A   2      -9.018 -14.961   5.634  1.00 67.06           C  
ATOM     24  CB  GLU A   2     -10.351 -15.118   7.821  1.00 67.06           C  
ATOM     25  HB2 GLU A   2      -9.385 -15.397   8.241  1.00 67.06           H  
ATOM     26  HB3 GLU A   2     -11.113 -15.766   8.256  1.00 67.06           H  
ATOM     27  O   GLU A   2      -8.008 -15.651   5.788  1.00 67.06           O  
ATOM     28  CG  GLU A   2     -10.703 -13.674   8.201  1.00 67.06           C  
ATOM     29  HG2 GLU A   2      -9.896 -13.016   7.879  1.00 67.06           H  
ATOM     30  HG3 GLU A   2     -11.610 -13.388   7.667  1.00 67.06           H  
ATOM     31  CD  GLU A   2     -10.936 -13.518   9.715  1.00 67.06           C  
ATOM     32  OE1 GLU A   2     -11.652 -12.566  10.091  1.00 67.06           O  
ATOM     33  OE2 GLU A   2     -10.437 -14.378  10.479  1.00 67.06           O  
ATOM     34  N   ILE A   3      -9.048 -13.926   4.798  1.00 75.63           N  
ATOM     35  H   ILE A   3      -9.874 -13.346   4.758  1.00 75.63           H  
ATOM     36  CA  ILE A   3      -7.853 -13.477   4.087  1.00 75.63           C  
ATOM     37  HA  ILE A   3      -7.310 -14.353   3.732  1.00 75.63           H  
ATOM     38  C   ILE A   3      -7.013 -12.699   5.099  1.00 75.63           C  
ATOM     39  CB  ILE A   3      -8.224 -12.612   2.869  1.00 75.63           C  
ATOM     40  HB  ILE A   3      -8.806 -11.764   3.228  1.00 75.63           H  
ATOM     41  O   ILE A   3      -7.543 -11.766   5.701  1.00 75.63           O  
ATOM     42  CG1 ILE A   3      -9.068 -13.403   1.843  1.00 75.63           C  
ATOM     43 HG12 ILE A   3      -9.707 -14.131   2.341  1.00 75.63           H  
ATOM     44 HG13 ILE A   3      -8.412 -13.951   1.167  1.00 75.63           H  
ATOM     45  CG2 ILE A   3      -6.965 -12.075   2.163  1.00 75.63           C  
ATOM     46 HG21 ILE A   3      -7.270 -11.439   1.332  1.00 75.63           H  
ATOM     47 HG22 ILE A   3      -6.372 -11.468   2.848  1.00 75.63           H  
ATOM     48 HG23 ILE A   3      -6.355 -12.896   1.787  1.00 75.63           H  
ATOM     49  CD1 ILE A   3      -9.983 -12.480   1.032  1.00 75.63           C  
ATOM     50 HD11 ILE A   3      -9.424 -11.647   0.606  1.00 75.63           H  
ATOM     51 HD12 ILE A   3     -10.461 -13.049   0.235  1.00 75.63           H  
ATOM     52 HD13 ILE A   3     -10.756 -12.075   1.684  1.00 75.63           H  
ATOM     53  N   PRO A   4      -5.728 -13.038   5.294  1.00 78.74           N  
ATOM     54  CA  PRO A   4      -4.889 -12.276   6.199  1.00 78.74           C  
ATOM     55  HA  PRO A   4      -5.315 -12.312   7.202  1.00 78.74           H  
ATOM     56  C   PRO A   4      -4.821 -10.813   5.747  1.00 78.74           C  
ATOM     57  CB  PRO A   4      -3.528 -12.979   6.208  1.00 78.74           C  
ATOM     58  HB2 PRO A   4      -3.501 -13.699   7.026  1.00 78.74           H  
ATOM     59  HB3 PRO A   4      -2.701 -12.275   6.295  1.00 78.74           H  
ATOM     60  O   PRO A   4      -4.769 -10.496   4.554  1.00 78.74           O  
ATOM     61  CG  PRO A   4      -3.497 -13.728   4.875  1.00 78.74           C  
ATOM     62  HG2 PRO A   4      -2.869 -14.618   4.921  1.00 78.74           H  
ATOM     63  HG3 PRO A   4      -3.148 -13.057   4.090  1.00 78.74           H  
ATOM     64  CD  PRO A   4      -4.963 -14.078   4.629  1.00 78.74           C  
ATOM     65  HD2 PRO A   4      -5.166 -14.099   3.558  1.00 78.74           H  
ATOM     66  HD3 PRO A   4      -5.197 -15.043   5.080  1.00 78.74           H  
ATOM     67  N   GLU A   5      -4.829  -9.910   6.716  1.00 86.06           N  
ATOM     68  H   GLU A   5      -4.927 -10.215   7.674  1.00 86.06           H  
ATOM     69  CA  GLU A   5      -4.442  -8.527   6.478  1.00 86.06           C  
ATOM     70  HA  GLU A   5      -4.750  -8.238   5.473  1.00 86.06           H  
ATOM     71  C   GLU A   5      -2.921  -8.413   6.491  1.00 86.06           C  
ATOM     72  CB  GLU A   5      -5.120  -7.581   7.483  1.00 86.06           C  
ATOM     73  HB2 GLU A   5      -4.925  -7.929   8.498  1.00 86.06           H  
ATOM     74  HB3 GLU A   5      -4.684  -6.588   7.382  1.00 86.06           H  
ATOM     75  O   GLU A   5      -2.229  -9.186   7.160  1.00 86.06           O  
ATOM     76  CG  GLU A   5      -6.643  -7.474   7.265  1.00 86.06           C  
ATOM     77  HG2 GLU A   5      -7.042  -6.725   7.949  1.00 86.06           H  
ATOM     78  HG3 GLU A   5      -7.102  -8.431   7.514  1.00 86.06           H  
ATOM     79  CD  GLU A   5      -6.999  -7.086   5.819  1.00 86.06           C  
ATOM     80  OE1 GLU A   5      -7.948  -7.655   5.235  1.00 86.06           O  
ATOM     81  OE2 GLU A   5      -6.216  -6.349   5.180  1.00 86.06           O  
ATOM     82  N   VAL A   6      -2.391  -7.452   5.737  1.00 93.04           N  
ATOM     83  H   VAL A   6      -3.010  -6.822   5.248  1.00 93.04           H  
ATOM     84  CA  VAL A   6      -0.958  -7.156   5.767  1.00 93.04           C  
ATOM     85  HA  VAL A   6      -0.410  -8.070   5.539  1.00 93.04           H  
ATOM     86  C   VAL A   6      -0.604  -6.666   7.178  1.00 93.04           C  
ATOM     87  CB  VAL A   6      -0.587  -6.110   4.700  1.00 93.04           C  
ATOM     88  HB  VAL A   6      -1.182  -5.209   4.854  1.00 93.04           H  
ATOM     89  O   VAL A   6      -1.161  -5.658   7.617  1.00 93.04           O  
ATOM     90  CG1 VAL A   6       0.897  -5.729   4.769  1.00 93.04           C  
ATOM     91 HG11 VAL A   6       1.519  -6.613   4.627  1.00 93.04           H  
ATOM     92 HG12 VAL A   6       1.131  -5.273   5.730  1.00 93.04           H  
ATOM     93 HG13 VAL A   6       1.115  -4.999   3.990  1.00 93.04           H  
ATOM     94  CG2 VAL A   6      -0.866  -6.645   3.288  1.00 93.04           C  
ATOM     95 HG21 VAL A   6      -1.930  -6.847   3.166  1.00 93.04           H  
ATOM     96 HG22 VAL A   6      -0.589  -5.894   2.547  1.00 93.04           H  
ATOM     97 HG23 VAL A   6      -0.300  -7.559   3.109  1.00 93.04           H  
ATOM     98  N   PRO A   7       0.323  -7.318   7.905  1.00 93.84           N  
ATOM     99  CA  PRO A   7       0.815  -6.808   9.176  1.00 93.84           C  
ATOM    100  HA  PRO A   7      -0.034  -6.671   9.846  1.00 93.84           H  
ATOM    101  C   PRO A   7       1.540  -5.479   8.964  1.00 93.84           C  
ATOM    102  CB  PRO A   7       1.740  -7.890   9.749  1.00 93.84           C  
ATOM    103  HB2 PRO A   7       1.615  -7.995  10.826  1.00 93.84           H  
ATOM    104  HB3 PRO A   7       2.781  -7.672   9.508  1.00 93.84           H  
ATOM    105  O   PRO A   7       2.496  -5.390   8.184  1.00 93.84           O  
ATOM    106  CG  PRO A   7       1.314  -9.156   9.009  1.00 93.84           C  
ATOM    107  HG2 PRO A   7       2.126  -9.879   8.935  1.00 93.84           H  
ATOM    108  HG3 PRO A   7       0.444  -9.597   9.497  1.00 93.84           H  
ATOM    109  CD  PRO A   7       0.913  -8.615   7.642  1.00 93.84           C  
ATOM    110  HD2 PRO A   7       1.807  -8.455   7.040  1.00 93.84           H  
ATOM    111  HD3 PRO A   7       0.230  -9.307   7.149  1.00 93.84           H  
ATOM    112  N   ARG A   8       1.082  -4.443   9.668  1.00 96.77           N  
ATOM    113  H   ARG A   8       0.296  -4.600  10.283  1.00 96.77           H  
ATOM    114  CA  ARG A   8       1.588  -3.071   9.559  1.00 96.77           C  
ATOM    115  HA  ARG A   8       2.510  -3.085   8.977  1.00 96.77           H  
ATOM    116  C   ARG A   8       1.907  -2.506  10.944  1.00 96.77           C  
ATOM    117  CB  ARG A   8       0.565  -2.198   8.815  1.00 96.77           C  
ATOM    118  HB2 ARG A   8      -0.406  -2.286   9.303  1.00 96.77           H  
ATOM    119  HB3 ARG A   8       0.882  -1.156   8.864  1.00 96.77           H  
ATOM    120  O   ARG A   8       1.190  -2.815  11.897  1.00 96.77           O  
ATOM    121  CG  ARG A   8       0.433  -2.608   7.343  1.00 96.77           C  
ATOM    122  HG2 ARG A   8       1.404  -2.524   6.854  1.00 96.77           H  
ATOM    123  HG3 ARG A   8       0.120  -3.650   7.279  1.00 96.77           H  
ATOM    124  CD  ARG A   8      -0.600  -1.752   6.604  1.00 96.77           C  
ATOM    125  HD2 ARG A   8      -1.534  -1.772   7.166  1.00 96.77           H  
ATOM    126  HD3 ARG A   8      -0.251  -0.720   6.556  1.00 96.77           H  
ATOM    127  NE  ARG A   8      -0.862  -2.266   5.244  1.00 96.77           N  
ATOM    128  HE  ARG A   8      -1.731  -2.754   5.085  1.00 96.77           H  
ATOM    129  NH1 ARG A   8       1.097  -1.591   4.264  1.00 96.77           N  
ATOM    130 HH11 ARG A   8       1.667  -1.557   3.431  1.00 96.77           H  
ATOM    131 HH12 ARG A   8       1.405  -1.125   5.105  1.00 96.77           H  
ATOM    132  NH2 ARG A   8      -0.413  -2.633   3.034  1.00 96.77           N  
ATOM    133 HH21 ARG A   8       0.231  -2.562   2.259  1.00 96.77           H  
ATOM    134 HH22 ARG A   8      -1.332  -3.015   2.861  1.00 96.77           H  
ATOM    135  CZ  ARG A   8      -0.068  -2.162   4.195  1.00 96.77           C  
ATOM    136  N   PRO A   9       2.965  -1.691  11.084  1.00 97.09           N  
ATOM    137  CA  PRO A   9       3.389  -1.173  12.377  1.00 97.09           C  
ATOM    138  HA  PRO A   9       3.505  -2.002  13.076  1.00 97.09           H  
ATOM    139  C   PRO A   9       2.370  -0.192  12.965  1.00 97.09           C  
ATOM    140  CB  PRO A   9       4.760  -0.531  12.137  1.00 97.09           C  
ATOM    141  HB2 PRO A   9       4.915   0.356  12.751  1.00 97.09           H  
ATOM    142  HB3 PRO A   9       5.538  -1.268  12.337  1.00 97.09           H  
ATOM    143  O   PRO A   9       1.612   0.462  12.240  1.00 97.09           O  
ATOM    144  CG  PRO A   9       4.768  -0.189  10.647  1.00 97.09           C  
ATOM    145  HG2 PRO A   9       4.350   0.806  10.491  1.00 97.09           H  
ATOM    146  HG3 PRO A   9       5.773  -0.238  10.228  1.00 97.09           H  
ATOM    147  CD  PRO A   9       3.854  -1.238  10.024  1.00 97.09           C  
ATOM    148  HD2 PRO A   9       3.296  -0.803   9.195  1.00 97.09           H  
ATOM    149  HD3 PRO A   9       4.451  -2.082   9.679  1.00 97.09           H  
ATOM    150  N   GLU A  10       2.375  -0.066  14.291  1.00 96.90           N  
ATOM    151  H   GLU A  10       3.021  -0.617  14.837  1.00 96.90           H  
ATOM    152  CA  GLU A  10       1.618   0.978  14.981  1.00 96.90           C  
ATOM    153  HA  GLU A  10       0.576   0.902  14.668  1.00 96.90           H  
ATOM    154  C   GLU A  10       2.105   2.378  14.590  1.00 96.90           C  
ATOM    155  CB  GLU A  10       1.649   0.786  16.507  1.00 96.90           C  
ATOM    156  HB2 GLU A  10       0.980   1.520  16.956  1.00 96.90           H  
ATOM    157  HB3 GLU A  10       1.270  -0.208  16.743  1.00 96.90           H  
ATOM    158  O   GLU A  10       3.267   2.593  14.235  1.00 96.90           O  
ATOM    159  CG  GLU A  10       3.048   0.955  17.128  1.00 96.90           C  
ATOM    160  HG2 GLU A  10       3.689   0.144  16.780  1.00 96.90           H  
ATOM    161  HG3 GLU A  10       3.483   1.895  16.789  1.00 96.90           H  
ATOM    162  CD  GLU A  10       3.042   0.974  18.663  1.00 96.90           C  
ATOM    163  OE1 GLU A  10       4.094   1.378  19.216  1.00 96.90           O  
ATOM    164  OE2 GLU A  10       2.003   0.624  19.271  1.00 96.90           O  
ATOM    165  N   ILE A  11       1.202   3.343  14.699  1.00 96.72           N  
ATOM    166  H   ILE A  11       0.286   3.104  15.051  1.00 96.72           H  
ATOM    167  CA  ILE A  11       1.482   4.748  14.454  1.00 96.72           C  
ATOM    168  HA  ILE A  11       2.383   4.827  13.845  1.00 96.72           H  
ATOM    169  C   ILE A  11       1.735   5.442  15.782  1.00 96.72           C  
ATOM    170  CB  ILE A  11       0.333   5.401  13.672  1.00 96.72           C  
ATOM    171  HB  ILE A  11      -0.569   5.394  14.285  1.00 96.72           H  
ATOM    172  O   ILE A  11       1.009   5.233  16.753  1.00 96.72           O  
ATOM    173  CG1 ILE A  11       0.066   4.662  12.345  1.00 96.72           C  
ATOM    174 HG12 ILE A  11       0.919   4.028  12.103  1.00 96.72           H  
ATOM    175 HG13 ILE A  11      -0.046   5.371  11.525  1.00 96.72           H  
ATOM    176  CG2 ILE A  11       0.679   6.858  13.355  1.00 96.72           C  
ATOM    177 HG21 ILE A  11       1.626   6.921  12.818  1.00 96.72           H  
ATOM    178 HG22 ILE A  11      -0.112   7.265  12.726  1.00 96.72           H  
ATOM    179 HG23 ILE A  11       0.724   7.451  14.269  1.00 96.72           H  
ATOM    180  CD1 ILE A  11      -1.201   3.809  12.401  1.00 96.72           C  
ATOM    181 HD11 ILE A  11      -1.073   2.996  13.117  1.00 96.72           H  
ATOM    182 HD12 ILE A  11      -2.054   4.418  12.702  1.00 96.72           H  
ATOM    183 HD13 ILE A  11      -1.390   3.386  11.415  1.00 96.72           H  
ATOM    184  N   LYS A  12       2.745   6.311  15.810  1.00 97.68           N  
ATOM    185  H   LYS A  12       3.257   6.456  14.952  1.00 97.68           H  
ATOM    186  CA  LYS A  12       3.054   7.164  16.960  1.00 97.68           C  
ATOM    187  HA  LYS A  12       2.550   6.778  17.846  1.00 97.68           H  
ATOM    188  C   LYS A  12       2.519   8.566  16.721  1.00 97.68           C  
ATOM    189  CB  LYS A  12       4.561   7.159  17.237  1.00 97.68           C  
ATOM    190  HB2 LYS A  12       4.773   7.847  18.055  1.00 97.68           H  
ATOM    191  HB3 LYS A  12       5.098   7.488  16.348  1.00 97.68           H  
ATOM    192  O   LYS A  12       2.709   9.128  15.641  1.00 97.68           O  
ATOM    193  CG  LYS A  12       5.022   5.750  17.627  1.00 97.68           C  
ATOM    194  HG2 LYS A  12       4.466   5.422  18.505  1.00 97.68           H  
ATOM    195  HG3 LYS A  12       4.823   5.057  16.810  1.00 97.68           H  
ATOM    196  CD  LYS A  12       6.515   5.712  17.944  1.00 97.68           C  
ATOM    197  HD2 LYS A  12       7.081   6.027  17.068  1.00 97.68           H  
ATOM    198  HD3 LYS A  12       6.726   6.374  18.784  1.00 97.68           H  
ATOM    199  CE  LYS A  12       6.854   4.265  18.306  1.00 97.68           C  
ATOM    200  HE2 LYS A  12       6.239   3.963  19.154  1.00 97.68           H  
ATOM    201  HE3 LYS A  12       6.572   3.621  17.473  1.00 97.68           H  
ATOM    202  NZ  LYS A  12       8.290   4.102  18.623  1.00 97.68           N  
ATOM    203  HZ1 LYS A  12       8.851   4.339  17.818  1.00 97.68           H  
ATOM    204  HZ2 LYS A  12       8.536   4.689  19.407  1.00 97.68           H  
ATOM    205  HZ3 LYS A  12       8.456   3.138  18.872  1.00 97.68           H  
ATOM    206  N   ASN A  13       1.877   9.138  17.728  1.00 98.38           N  
ATOM    207  H   ASN A  13       1.774   8.632  18.595  1.00 98.38           H  
ATOM    208  CA  ASN A  13       1.369  10.497  17.655  1.00 98.38           C  
ATOM    209  HA  ASN A  13       0.742  10.572  16.767  1.00 98.38           H  
ATOM    210  C   ASN A  13       2.510  11.511  17.519  1.00 98.38           C  
ATOM    211  CB  ASN A  13       0.516  10.767  18.897  1.00 98.38           C  
ATOM    212  HB2 ASN A  13       1.156  10.899  19.769  1.00 98.38           H  
ATOM    213  HB3 ASN A  13      -0.109   9.891  19.074  1.00 98.38           H  
ATOM    214  O   ASN A  13       3.594  11.322  18.074  1.00 98.38           O  
ATOM    215  CG  ASN A  13      -0.396  11.969  18.755  1.00 98.38           C  
ATOM    216  ND2 ASN A  13      -1.079  12.355  19.800  1.00 98.38           N  
ATOM    217 HD21 ASN A  13      -1.828  13.010  19.627  1.00 98.38           H  
ATOM    218 HD22 ASN A  13      -1.141  11.706  20.571  1.00 98.38           H  
ATOM    219  OD1 ASN A  13      -0.519  12.571  17.700  1.00 98.38           O  
ATOM    220  N   LYS A  14       2.250  12.602  16.793  1.00 98.52           N  
ATOM    221  H   LYS A  14       1.343  12.658  16.352  1.00 98.52           H  
ATOM    222  CA  LYS A  14       3.199  13.692  16.519  1.00 98.52           C  
ATOM    223  HA  LYS A  14       2.751  14.322  15.750  1.00 98.52           H  
ATOM    224  C   LYS A  14       4.517  13.195  15.912  1.00 98.52           C  
ATOM    225  CB  LYS A  14       3.401  14.553  17.778  1.00 98.52           C  
ATOM    226  HB2 LYS A  14       4.018  15.413  17.519  1.00 98.52           H  
ATOM    227  HB3 LYS A  14       3.932  13.966  18.527  1.00 98.52           H  
ATOM    228  O   LYS A  14       5.578  13.763  16.171  1.00 98.52           O  
ATOM    229  CG  LYS A  14       2.080  15.055  18.374  1.00 98.52           C  
ATOM    230  HG2 LYS A  14       1.554  15.665  17.639  1.00 98.52           H  
ATOM    231  HG3 LYS A  14       1.453  14.207  18.646  1.00 98.52           H  
ATOM    232  CD  LYS A  14       2.338  15.877  19.637  1.00 98.52           C  
ATOM    233  HD2 LYS A  14       2.969  15.303  20.315  1.00 98.52           H  
ATOM    234  HD3 LYS A  14       2.841  16.806  19.368  1.00 98.52           H  
ATOM    235  CE  LYS A  14       0.995  16.172  20.306  1.00 98.52           C  
ATOM    236  HE2 LYS A  14       0.488  15.223  20.482  1.00 98.52           H  
ATOM    237  HE3 LYS A  14       0.378  16.750  19.618  1.00 98.52           H  
ATOM    238  NZ  LYS A  14       1.173  16.892  21.588  1.00 98.52           N  
ATOM    239  HZ1 LYS A  14       1.669  16.303  22.243  1.00 98.52           H  
ATOM    240  HZ2 LYS A  14       1.691  17.747  21.446  1.00 98.52           H  
ATOM    241  HZ3 LYS A  14       0.271  17.108  21.987  1.00 98.52           H  
ATOM    242  N   SER A  15       4.464  12.119  15.128  1.00 98.27           N  
ATOM    243  H   SER A  15       3.552  11.762  14.881  1.00 98.27           H  
ATOM    244  CA  SER A  15       5.641  11.541  14.476  1.00 98.27           C  
ATOM    245  HA  SER A  15       6.514  11.774  15.086  1.00 98.27           H  
ATOM    246  C   SER A  15       5.883  12.157  13.099  1.00 98.27           C  
ATOM    247  CB  SER A  15       5.557  10.014  14.416  1.00 98.27           C  
ATOM    248  HB2 SER A  15       6.465   9.626  13.954  1.00 98.27           H  
ATOM    249  HB3 SER A  15       5.489   9.621  15.430  1.00 98.27           H  
ATOM    250  O   SER A  15       4.961  12.650  12.450  1.00 98.27           O  
ATOM    251  OG  SER A  15       4.445   9.572  13.672  1.00 98.27           O  
ATOM    252  HG  SER A  15       3.701   9.478  14.271  1.00 98.27           H  
ATOM    253  N   ARG A  16       7.146  12.140  12.660  1.00 98.77           N  
ATOM    254  H   ARG A  16       7.841  11.681  13.233  1.00 98.77           H  
ATOM    255  CA  ARG A  16       7.541  12.520  11.299  1.00 98.77           C  
ATOM    256  HA  ARG A  16       6.861  13.284  10.923  1.00 98.77           H  
ATOM    257  C   ARG A  16       7.412  11.308  10.386  1.00 98.77           C  
ATOM    258  CB  ARG A  16       8.968  13.086  11.266  1.00 98.77           C  
ATOM    259  HB2 ARG A  16       9.650  12.379  11.739  1.00 98.77           H  
ATOM    260  HB3 ARG A  16       9.268  13.211  10.225  1.00 98.77           H  
ATOM    261  O   ARG A  16       8.034  10.272  10.643  1.00 98.77           O  
ATOM    262  CG  ARG A  16       9.061  14.449  11.964  1.00 98.77           C  
ATOM    263  HG2 ARG A  16       8.633  14.378  12.964  1.00 98.77           H  
ATOM    264  HG3 ARG A  16       8.493  15.174  11.381  1.00 98.77           H  
ATOM    265  CD  ARG A  16      10.498  14.961  12.088  1.00 98.77           C  
ATOM    266  HD2 ARG A  16      11.127  14.164  12.485  1.00 98.77           H  
ATOM    267  HD3 ARG A  16      10.514  15.784  12.803  1.00 98.77           H  
ATOM    268  NE  ARG A  16      11.036  15.401  10.792  1.00 98.77           N  
ATOM    269  HE  ARG A  16      11.133  14.702  10.070  1.00 98.77           H  
ATOM    270  NH1 ARG A  16      10.998  17.681  11.041  1.00 98.77           N  
ATOM    271 HH11 ARG A  16      10.515  17.563  11.920  1.00 98.77           H  
ATOM    272 HH12 ARG A  16      11.148  18.592  10.630  1.00 98.77           H  
ATOM    273  NH2 ARG A  16      11.793  16.811   9.173  1.00 98.77           N  
ATOM    274 HH21 ARG A  16      11.809  16.029   8.534  1.00 98.77           H  
ATOM    275 HH22 ARG A  16      11.873  17.719   8.738  1.00 98.77           H  
ATOM    276  CZ  ARG A  16      11.272  16.618  10.343  1.00 98.77           C  
ATOM    277  N   VAL A  17       6.620  11.447   9.336  1.00 98.83           N  
ATOM    278  H   VAL A  17       6.187  12.345   9.176  1.00 98.83           H  
ATOM    279  CA  VAL A  17       6.320  10.384   8.376  1.00 98.83           C  
ATOM    280  HA  VAL A  17       7.035   9.574   8.512  1.00 98.83           H  
ATOM    281  C   VAL A  17       6.489  10.880   6.946  1.00 98.83           C  
ATOM    282  CB  VAL A  17       4.912   9.797   8.594  1.00 98.83           C  
ATOM    283  HB  VAL A  17       4.797   8.971   7.892  1.00 98.83           H  
ATOM    284  O   VAL A  17       6.490  12.080   6.694  1.00 98.83           O  
ATOM    285  CG1 VAL A  17       4.745   9.211  10.002  1.00 98.83           C  
ATOM    286 HG11 VAL A  17       4.745  10.004  10.750  1.00 98.83           H  
ATOM    287 HG12 VAL A  17       3.798   8.674  10.062  1.00 98.83           H  
ATOM    288 HG13 VAL A  17       5.557   8.515  10.212  1.00 98.83           H  
ATOM    289  CG2 VAL A  17       3.785  10.803   8.334  1.00 98.83           C  
ATOM    290 HG21 VAL A  17       3.837  11.170   7.309  1.00 98.83           H  
ATOM    291 HG22 VAL A  17       2.821  10.312   8.464  1.00 98.83           H  
ATOM    292 HG23 VAL A  17       3.861  11.647   9.020  1.00 98.83           H  
ATOM    293  N   ILE A  18       6.619   9.944   6.016  1.00 96.97           N  
ATOM    294  H   ILE A  18       6.621   8.981   6.320  1.00 96.97           H  
ATOM    295  CA  ILE A  18       6.571  10.171   4.575  1.00 96.97           C  
ATOM    296  HA  ILE A  18       6.578  11.241   4.363  1.00 96.97           H  
ATOM    297  C   ILE A  18       5.260   9.586   4.058  1.00 96.97           C  
ATOM    298  CB  ILE A  18       7.787   9.518   3.888  1.00 96.97           C  
ATOM    299  HB  ILE A  18       7.748   8.445   4.075  1.00 96.97           H  
ATOM    300  O   ILE A  18       4.932   8.445   4.408  1.00 96.97           O  
ATOM    301  CG1 ILE A  18       9.142  10.018   4.429  1.00 96.97           C  
ATOM    302 HG12 ILE A  18       9.159   9.850   5.505  1.00 96.97           H  
ATOM    303 HG13 ILE A  18       9.940   9.419   3.990  1.00 96.97           H  
ATOM    304  CG2 ILE A  18       7.710   9.728   2.378  1.00 96.97           C  
ATOM    305 HG21 ILE A  18       6.919   9.116   1.944  1.00 96.97           H  
ATOM    306 HG22 ILE A  18       8.649   9.455   1.897  1.00 96.97           H  
ATOM    307 HG23 ILE A  18       7.502  10.778   2.171  1.00 96.97           H  
ATOM    308  CD1 ILE A  18       9.464  11.492   4.169  1.00 96.97           C  
ATOM    309 HD11 ILE A  18       8.684  12.113   4.610  1.00 96.97           H  
ATOM    310 HD12 ILE A  18      10.417  11.742   4.635  1.00 96.97           H  
ATOM    311 HD13 ILE A  18       9.532  11.690   3.100  1.00 96.97           H  
ATOM    312  N   LEU A  19       4.530  10.336   3.231  1.00 96.70           N  
ATOM    313  H   LEU A  19       4.865  11.255   2.978  1.00 96.70           H  
ATOM    314  CA  LEU A  19       3.387   9.786   2.504  1.00 96.70           C  
ATOM    315  HA  LEU A  19       2.774   9.215   3.201  1.00 96.70           H  
ATOM    316  C   LEU A  19       3.889   8.837   1.415  1.00 96.70           C  
ATOM    317  CB  LEU A  19       2.530  10.918   1.916  1.00 96.70           C  
ATOM    318  HB2 LEU A  19       3.153  11.518   1.253  1.00 96.70           H  
ATOM    319  HB3 LEU A  19       2.181  11.556   2.728  1.00 96.70           H  
ATOM    320  O   LEU A  19       4.586   9.263   0.498  1.00 96.70           O  
ATOM    321  CG  LEU A  19       1.312  10.401   1.123  1.00 96.70           C  
ATOM    322  HG  LEU A  19       1.636   9.691   0.362  1.00 96.70           H  
ATOM    323  CD1 LEU A  19       0.285   9.719   2.027  1.00 96.70           C  
ATOM    324 HD11 LEU A  19      -0.577   9.421   1.430  1.00 96.70           H  
ATOM    325 HD12 LEU A  19       0.704   8.814   2.468  1.00 96.70           H  
ATOM    326 HD13 LEU A  19      -0.039  10.398   2.816  1.00 96.70           H  
ATOM    327  CD2 LEU A  19       0.612  11.550   0.410  1.00 96.70           C  
ATOM    328 HD21 LEU A  19       0.225  12.270   1.131  1.00 96.70           H  
ATOM    329 HD22 LEU A  19      -0.211  11.159  -0.187  1.00 96.70           H  
ATOM    330 HD23 LEU A  19       1.325  12.031  -0.260  1.00 96.70           H  
ATOM    331  N   VAL A  20       3.517   7.563   1.513  1.00 94.41           N  
ATOM    332  H   VAL A  20       2.893   7.294   2.260  1.00 94.41           H  
ATOM    333  CA  VAL A  20       3.839   6.555   0.496  1.00 94.41           C  
ATOM    334  HA  VAL A  20       4.776   6.815   0.004  1.00 94.41           H  
ATOM    335  C   VAL A  20       2.757   6.560  -0.577  1.00 94.41           C  
ATOM    336  CB  VAL A  20       4.007   5.164   1.139  1.00 94.41           C  
ATOM    337  HB  VAL A  20       3.089   4.879   1.652  1.00 94.41           H  
ATOM    338  O   VAL A  20       3.056   6.697  -1.761  1.00 94.41           O  
ATOM    339  CG1 VAL A  20       4.320   4.089   0.096  1.00 94.41           C  
ATOM    340 HG11 VAL A  20       3.469   3.978  -0.575  1.00 94.41           H  
ATOM    341 HG12 VAL A  20       4.497   3.130   0.583  1.00 94.41           H  
ATOM    342 HG13 VAL A  20       5.199   4.372  -0.483  1.00 94.41           H  
ATOM    343  CG2 VAL A  20       5.146   5.195   2.167  1.00 94.41           C  
ATOM    344 HG21 VAL A  20       4.898   5.880   2.977  1.00 94.41           H  
ATOM    345 HG22 VAL A  20       5.300   4.201   2.587  1.00 94.41           H  
ATOM    346 HG23 VAL A  20       6.063   5.527   1.680  1.00 94.41           H  
ATOM    347  N   ASP A  21       1.495   6.457  -0.155  1.00 91.28           N  
ATOM    348  H   ASP A  21       1.305   6.372   0.833  1.00 91.28           H  
ATOM    349  CA  ASP A  21       0.346   6.508  -1.052  1.00 91.28           C  
ATOM    350  HA  ASP A  21       0.537   7.267  -1.810  1.00 91.28           H  
ATOM    351  C   ASP A  21      -0.960   6.869  -0.329  1.00 91.28           C  
ATOM    352  CB  ASP A  21       0.179   5.149  -1.739  1.00 91.28           C  
ATOM    353  HB2 ASP A  21      -0.110   4.413  -0.989  1.00 91.28           H  
ATOM    354  HB3 ASP A  21       1.123   4.836  -2.185  1.00 91.28           H  
ATOM    355  O   ASP A  21      -1.101   6.643   0.872  1.00 91.28           O  
ATOM    356  CG  ASP A  21      -0.885   5.215  -2.829  1.00 91.28           C  
ATOM    357  OD1 ASP A  21      -1.034   6.306  -3.440  1.00 91.28           O  
ATOM    358  OD2 ASP A  21      -1.512   4.165  -3.074  1.00 91.28           O  
ATOM    359  N   ALA A  22      -1.927   7.401  -1.071  1.00 91.93           N  
ATOM    360  H   ALA A  22      -1.759   7.441  -2.066  1.00 91.93           H  
ATOM    361  CA  ALA A  22      -3.308   7.562  -0.644  1.00 91.93           C  
ATOM    362  HA  ALA A  22      -3.567   6.754   0.040  1.00 91.93           H  
ATOM    363  C   ALA A  22      -4.251   7.490  -1.853  1.00 91.93           C  
ATOM    364  CB  ALA A  22      -3.451   8.894   0.103  1.00 91.93           C  
ATOM    365  HB1 ALA A  22      -2.896   8.849   1.040  1.00 91.93           H  
ATOM    366  HB2 ALA A  22      -4.504   9.085   0.311  1.00 91.93           H  
ATOM    367  HB3 ALA A  22      -3.056   9.712  -0.499  1.00 91.93           H  
ATOM    368  O   ALA A  22      -4.324   8.412  -2.660  1.00 91.93           O  
ATOM    369  N   THR A  23      -5.018   6.411  -1.963  1.00 85.65           N  
ATOM    370  H   THR A  23      -4.867   5.638  -1.331  1.00 85.65           H  
ATOM    371  CA  THR A  23      -6.038   6.243  -3.018  1.00 85.65           C  
ATOM    372  HA  THR A  23      -5.821   6.907  -3.854  1.00 85.65           H  
ATOM    373  C   THR A  23      -7.448   6.578  -2.546  1.00 85.65           C  
ATOM    374  CB  THR A  23      -6.028   4.807  -3.535  1.00 85.65           C  
ATOM    375  HB  THR A  23      -6.918   4.610  -4.133  1.00 85.65           H  
ATOM    376  O   THR A  23      -8.349   6.751  -3.363  1.00 85.65           O  
ATOM    377  CG2 THR A  23      -4.794   4.528  -4.379  1.00 85.65           C  
ATOM    378 HG21 THR A  23      -3.899   4.669  -3.773  1.00 85.65           H  
ATOM    379 HG22 THR A  23      -4.809   3.504  -4.751  1.00 85.65           H  
ATOM    380 HG23 THR A  23      -4.759   5.219  -5.221  1.00 85.65           H  
ATOM    381  OG1 THR A  23      -5.971   3.927  -2.442  1.00 85.65           O  
ATOM    382  HG1 THR A  23      -6.852   3.615  -2.222  1.00 85.65           H  
ATOM    383  N   ASP A  24      -7.644   6.643  -1.232  1.00 89.44           N  
ATOM    384  H   ASP A  24      -6.844   6.507  -0.631  1.00 89.44           H  
ATOM    385  CA  ASP A  24      -8.888   7.009  -0.564  1.00 89.44           C  
ATOM    386  HA  ASP A  24      -9.427   7.739  -1.168  1.00 89.44           H  
ATOM    387  C   ASP A  24      -8.552   7.638   0.797  1.00 89.44           C  
ATOM    388  CB  ASP A  24      -9.771   5.764  -0.409  1.00 89.44           C  
ATOM    389  HB2 ASP A  24      -9.327   5.083   0.317  1.00 89.44           H  
ATOM    390  HB3 ASP A  24      -9.846   5.245  -1.365  1.00 89.44           H  
ATOM    391  O   ASP A  24      -7.491   7.359   1.363  1.00 89.44           O  
ATOM    392  CG  ASP A  24     -11.170   6.161   0.047  1.00 89.44           C  
ATOM    393  OD1 ASP A  24     -11.344   6.253   1.282  1.00 89.44           O  
ATOM    394  OD2 ASP A  24     -12.006   6.446  -0.840  1.00 89.44           O  
ATOM    395  N   VAL A  25      -9.449   8.454   1.357  1.00 94.64           N  
ATOM    396  H   VAL A  25     -10.364   8.530   0.936  1.00 94.64           H  
ATOM    397  CA  VAL A  25      -9.250   9.034   2.696  1.00 94.64           C  
ATOM    398  HA  VAL A  25      -8.295   9.560   2.700  1.00 94.64           H  
ATOM    399  C   VAL A  25      -9.158   7.960   3.781  1.00 94.64           C  
ATOM    400  CB  VAL A  25     -10.344  10.050   3.063  1.00 94.64           C  
ATOM    401  HB  VAL A  25     -10.113  10.454   4.049  1.00 94.64           H  
ATOM    402  O   VAL A  25      -8.501   8.179   4.792  1.00 94.64           O  
ATOM    403  CG1 VAL A  25     -10.363  11.223   2.079  1.00 94.64           C  
ATOM    404 HG11 VAL A  25      -9.376  11.684   2.036  1.00 94.64           H  
ATOM    405 HG12 VAL A  25     -11.086  11.966   2.417  1.00 94.64           H  
ATOM    406 HG13 VAL A  25     -10.658  10.880   1.087  1.00 94.64           H  
ATOM    407  CG2 VAL A  25     -11.740   9.430   3.129  1.00 94.64           C  
ATOM    408 HG21 VAL A  25     -11.774   8.653   3.892  1.00 94.64           H  
ATOM    409 HG22 VAL A  25     -12.042   9.017   2.166  1.00 94.64           H  
ATOM    410 HG23 VAL A  25     -12.450  10.201   3.430  1.00 94.64           H  
ATOM    411  N   GLN A  26      -9.750   6.783   3.563  1.00 93.23           N  
ATOM    412  H   GLN A  26     -10.324   6.684   2.737  1.00 93.23           H  
ATOM    413  CA  GLN A  26      -9.660   5.635   4.462  1.00 93.23           C  
ATOM    414  HA  GLN A  26      -9.525   6.001   5.480  1.00 93.23           H  
ATOM    415  C   GLN A  26      -8.480   4.710   4.146  1.00 93.23           C  
ATOM    416  CB  GLN A  26     -10.965   4.830   4.424  1.00 93.23           C  
ATOM    417  HB2 GLN A  26     -11.107   4.421   3.424  1.00 93.23           H  
ATOM    418  HB3 GLN A  26     -10.883   4.001   5.127  1.00 93.23           H  
ATOM    419  O   GLN A  26      -8.269   3.733   4.862  1.00 93.23           O  
ATOM    420  CG  GLN A  26     -12.191   5.666   4.803  1.00 93.23           C  
ATOM    421  HG2 GLN A  26     -12.322   6.464   4.072  1.00 93.23           H  
ATOM    422  HG3 GLN A  26     -12.045   6.111   5.787  1.00 93.23           H  
ATOM    423  CD  GLN A  26     -13.476   4.849   4.821  1.00 93.23           C  
ATOM    424  NE2 GLN A  26     -14.616   5.502   4.809  1.00 93.23           N  
ATOM    425 HE21 GLN A  26     -14.615   6.508   4.717  1.00 93.23           H  
ATOM    426 HE22 GLN A  26     -15.451   4.936   4.760  1.00 93.23           H  
ATOM    427  OE1 GLN A  26     -13.498   3.627   4.851  1.00 93.23           O  
ATOM    428  N   ARG A  27      -7.719   4.954   3.071  1.00 92.10           N  
ATOM    429  H   ARG A  27      -7.912   5.793   2.542  1.00 92.10           H  
ATOM    430  CA  ARG A  27      -6.607   4.100   2.618  1.00 92.10           C  
ATOM    431  HA  ARG A  27      -6.305   3.437   3.428  1.00 92.10           H  
ATOM    432  C   ARG A  27      -5.369   4.938   2.342  1.00 92.10           C  
ATOM    433  CB  ARG A  27      -7.041   3.205   1.441  1.00 92.10           C  
ATOM    434  HB2 ARG A  27      -6.165   2.675   1.067  1.00 92.10           H  
ATOM    435  HB3 ARG A  27      -7.443   3.811   0.629  1.00 92.10           H  
ATOM    436  O   ARG A  27      -4.929   5.073   1.203  1.00 92.10           O  
ATOM    437  CG  ARG A  27      -8.087   2.176   1.911  1.00 92.10           C  
ATOM    438  HG2 ARG A  27      -9.016   2.698   2.143  1.00 92.10           H  
ATOM    439  HG3 ARG A  27      -7.732   1.698   2.823  1.00 92.10           H  
ATOM    440  CD  ARG A  27      -8.406   1.077   0.892  1.00 92.10           C  
ATOM    441  HD2 ARG A  27      -9.189   0.436   1.296  1.00 92.10           H  
ATOM    442  HD3 ARG A  27      -8.807   1.547  -0.006  1.00 92.10           H  
ATOM    443  NE  ARG A  27      -7.219   0.270   0.542  1.00 92.10           N  
ATOM    444  HE  ARG A  27      -6.780   0.552  -0.323  1.00 92.10           H  
ATOM    445  NH1 ARG A  27      -7.283  -1.334   2.158  1.00 92.10           N  
ATOM    446 HH11 ARG A  27      -6.881  -2.155   2.587  1.00 92.10           H  
ATOM    447 HH12 ARG A  27      -8.135  -0.922   2.510  1.00 92.10           H  
ATOM    448  NH2 ARG A  27      -5.623  -1.370   0.690  1.00 92.10           N  
ATOM    449 HH21 ARG A  27      -5.102  -0.997  -0.091  1.00 92.10           H  
ATOM    450 HH22 ARG A  27      -5.252  -2.188   1.151  1.00 92.10           H  
ATOM    451  CZ  ARG A  27      -6.714  -0.800   1.121  1.00 92.10           C  
ATOM    452  N   VAL A  28      -4.819   5.481   3.426  1.00 96.24           N  
ATOM    453  H   VAL A  28      -5.279   5.346   4.315  1.00 96.24           H  
ATOM    454  CA  VAL A  28      -3.589   6.274   3.427  1.00 96.24           C  
ATOM    455  HA  VAL A  28      -3.311   6.506   2.399  1.00 96.24           H  
ATOM    456  C   VAL A  28      -2.452   5.472   4.046  1.00 96.24           C  
ATOM    457  CB  VAL A  28      -3.811   7.608   4.156  1.00 96.24           C  
ATOM    458  HB  VAL A  28      -4.089   7.416   5.193  1.00 96.24           H  
ATOM    459  O   VAL A  28      -2.581   4.937   5.148  1.00 96.24           O  
ATOM    460  CG1 VAL A  28      -2.546   8.474   4.161  1.00 96.24           C  
ATOM    461 HG11 VAL A  28      -1.762   7.988   4.742  1.00 96.24           H  
ATOM    462 HG12 VAL A  28      -2.760   9.440   4.617  1.00 96.24           H  
ATOM    463 HG13 VAL A  28      -2.191   8.626   3.142  1.00 96.24           H  
ATOM    464  CG2 VAL A  28      -4.956   8.383   3.497  1.00 96.24           C  
ATOM    465 HG21 VAL A  28      -5.913   8.004   3.856  1.00 96.24           H  
ATOM    466 HG22 VAL A  28      -4.875   9.445   3.731  1.00 96.24           H  
ATOM    467 HG23 VAL A  28      -4.924   8.264   2.414  1.00 96.24           H  
ATOM    468  N   PHE A  29      -1.326   5.401   3.346  1.00 96.23           N  
ATOM    469  H   PHE A  29      -1.286   5.871   2.453  1.00 96.23           H  
ATOM    470  CA  PHE A  29      -0.151   4.639   3.743  1.00 96.23           C  
ATOM    471  HA  PHE A  29      -0.364   4.151   4.694  1.00 96.23           H  
ATOM    472  C   PHE A  29       1.036   5.568   3.950  1.00 96.23           C  
ATOM    473  CB  PHE A  29       0.138   3.521   2.737  1.00 96.23           C  
ATOM    474  HB2 PHE A  29       0.291   3.952   1.747  1.00 96.23           H  
ATOM    475  HB3 PHE A  29       1.058   3.012   3.023  1.00 96.23           H  
ATOM    476  O   PHE A  29       1.418   6.345   3.074  1.00 96.23           O  
ATOM    477  CG  PHE A  29      -0.986   2.508   2.678  1.00 96.23           C  
ATOM    478  CD1 PHE A  29      -0.989   1.390   3.534  1.00 96.23           C  
ATOM    479  HD1 PHE A  29      -0.164   1.225   4.210  1.00 96.23           H  
ATOM    480  CD2 PHE A  29      -2.075   2.730   1.816  1.00 96.23           C  
ATOM    481  HD2 PHE A  29      -2.073   3.583   1.153  1.00 96.23           H  
ATOM    482  CE1 PHE A  29      -2.084   0.506   3.518  1.00 96.23           C  
ATOM    483  HE1 PHE A  29      -2.119  -0.348   4.179  1.00 96.23           H  
ATOM    484  CE2 PHE A  29      -3.171   1.852   1.816  1.00 96.23           C  
ATOM    485  HE2 PHE A  29      -4.001   2.044   1.152  1.00 96.23           H  
ATOM    486  CZ  PHE A  29      -3.177   0.738   2.670  1.00 96.23           C  
ATOM    487  HZ  PHE A  29      -4.019   0.062   2.679  1.00 96.23           H  
ATOM    488  N   VAL A  30       1.633   5.473   5.133  1.00 98.04           N  
ATOM    489  H   VAL A  30       1.283   4.785   5.784  1.00 98.04           H  
ATOM    490  CA  VAL A  30       2.772   6.295   5.542  1.00 98.04           C  
ATOM    491  HA  VAL A  30       3.163   6.813   4.666  1.00 98.04           H  
ATOM    492  C   VAL A  30       3.892   5.417   6.078  1.00 98.04           C  
ATOM    493  CB  VAL A  30       2.370   7.370   6.571  1.00 98.04           C  
ATOM    494  HB  VAL A  30       3.260   7.958   6.793  1.00 98.04           H  
ATOM    495  O   VAL A  30       3.649   4.324   6.584  1.00 98.04           O  
ATOM    496  CG1 VAL A  30       1.318   8.339   6.022  1.00 98.04           C  
ATOM    497 HG11 VAL A  30       1.665   8.766   5.081  1.00 98.04           H  
ATOM    498 HG12 VAL A  30       0.376   7.818   5.848  1.00 98.04           H  
ATOM    499 HG13 VAL A  30       1.150   9.150   6.731  1.00 98.04           H  
ATOM    500  CG2 VAL A  30       1.851   6.779   7.890  1.00 98.04           C  
ATOM    501 HG21 VAL A  30       1.606   7.587   8.579  1.00 98.04           H  
ATOM    502 HG22 VAL A  30       2.614   6.153   8.352  1.00 98.04           H  
ATOM    503 HG23 VAL A  30       0.956   6.184   7.709  1.00 98.04           H  
ATOM    504  N   ARG A  31       5.130   5.902   6.020  1.00 97.27           N  
ATOM    505  H   ARG A  31       5.255   6.799   5.574  1.00 97.27           H  
ATOM    506  CA  ARG A  31       6.289   5.267   6.671  1.00 97.27           C  
ATOM    507  HA  ARG A  31       5.929   4.470   7.322  1.00 97.27           H  
ATOM    508  C   ARG A  31       7.031   6.273   7.543  1.00 97.27           C  
ATOM    509  CB  ARG A  31       7.203   4.618   5.621  1.00 97.27           C  
ATOM    510  HB2 ARG A  31       6.607   3.898   5.061  1.00 97.27           H  
ATOM    511  HB3 ARG A  31       8.005   4.077   6.124  1.00 97.27           H  
ATOM    512  O   ARG A  31       6.968   7.463   7.242  1.00 97.27           O  
ATOM    513  CG  ARG A  31       7.813   5.607   4.620  1.00 97.27           C  
ATOM    514  HG2 ARG A  31       7.018   6.165   4.126  1.00 97.27           H  
ATOM    515  HG3 ARG A  31       8.451   6.310   5.155  1.00 97.27           H  
ATOM    516  CD  ARG A  31       8.640   4.878   3.549  1.00 97.27           C  
ATOM    517  HD2 ARG A  31       9.459   4.334   4.020  1.00 97.27           H  
ATOM    518  HD3 ARG A  31       8.005   4.153   3.041  1.00 97.27           H  
ATOM    519  NE  ARG A  31       9.172   5.820   2.544  1.00 97.27           N  
ATOM    520  HE  ARG A  31       8.740   5.822   1.631  1.00 97.27           H  
ATOM    521  NH1 ARG A  31      10.826   6.779   3.821  1.00 97.27           N  
ATOM    522 HH11 ARG A  31      10.517   6.239   4.617  1.00 97.27           H  
ATOM    523 HH12 ARG A  31      11.534   7.493   3.918  1.00 97.27           H  
ATOM    524  NH2 ARG A  31      10.512   7.473   1.728  1.00 97.27           N  
ATOM    525 HH21 ARG A  31       9.965   7.548   0.882  1.00 97.27           H  
ATOM    526 HH22 ARG A  31      11.214   8.189   1.842  1.00 97.27           H  
ATOM    527  CZ  ARG A  31      10.167   6.674   2.695  1.00 97.27           C  
ATOM    528  N   PRO A  32       7.763   5.852   8.587  1.00 98.11           N  
ATOM    529  CA  PRO A  32       8.598   6.777   9.345  1.00 98.11           C  
ATOM    530  HA  PRO A  32       7.956   7.507   9.837  1.00 98.11           H  
ATOM    531  C   PRO A  32       9.604   7.503   8.438  1.00 98.11           C  
ATOM    532  CB  PRO A  32       9.298   5.927  10.405  1.00 98.11           C  
ATOM    533  HB2 PRO A  32      10.277   5.624  10.034  1.00 98.11           H  
ATOM    534  HB3 PRO A  32       9.401   6.460  11.350  1.00 98.11           H  
ATOM    535  O   PRO A  32      10.162   6.908   7.511  1.00 98.11           O  
ATOM    536  CG  PRO A  32       8.409   4.690  10.541  1.00 98.11           C  
ATOM    537  HG2 PRO A  32       7.594   4.899  11.233  1.00 98.11           H  
ATOM    538  HG3 PRO A  32       8.976   3.818  10.866  1.00 98.11           H  
ATOM    539  CD  PRO A  32       7.848   4.505   9.133  1.00 98.11           C  
ATOM    540  HD2 PRO A  32       6.874   4.020   9.184  1.00 98.11           H  
ATOM    541  HD3 PRO A  32       8.537   3.910   8.534  1.00 98.11           H  
ATOM    542  N   ALA A  33       9.836   8.787   8.710  1.00 96.70           N  
ATOM    543  H   ALA A  33       9.309   9.232   9.448  1.00 96.70           H  
ATOM    544  CA  ALA A  33      10.719   9.628   7.898  1.00 96.70           C  
ATOM    545  HA  ALA A  33      10.628   9.323   6.855  1.00 96.70           H  
ATOM    546  C   ALA A  33      12.211   9.486   8.230  1.00 96.70           C  
ATOM    547  CB  ALA A  33      10.249  11.079   8.021  1.00 96.70           C  
ATOM    548  HB1 ALA A  33      10.842  11.710   7.360  1.00 96.70           H  
ATOM    549  HB2 ALA A  33      10.375  11.428   9.046  1.00 96.70           H  
ATOM    550  HB3 ALA A  33       9.202  11.164   7.730  1.00 96.70           H  
ATOM    551  O   ALA A  33      13.061  10.056   7.550  1.00 96.70           O  
ATOM    552  N   ASP A  34      12.559   8.741   9.280  1.00 95.97           N  
ATOM    553  H   ASP A  34      11.851   8.202   9.757  1.00 95.97           H  
ATOM    554  CA  ASP A  34      13.948   8.592   9.685  1.00 95.97           C  
ATOM    555  HA  ASP A  34      14.375   9.594   9.738  1.00 95.97           H  
ATOM    556  C   ASP A  34      14.774   7.793   8.660  1.00 95.97           C  
ATOM    557  CB  ASP A  34      14.024   7.993  11.092  1.00 95.97           C  
ATOM    558  HB2 ASP A  34      15.033   8.136  11.479  1.00 95.97           H  
ATOM    559  HB3 ASP A  34      13.335   8.517  11.755  1.00 95.97           H  
ATOM    560  O   ASP A  34      14.289   6.899   7.961  1.00 95.97           O  
ATOM    561  CG  ASP A  34      13.705   6.503  11.073  1.00 95.97           C  
ATOM    562  OD1 ASP A  34      14.662   5.722  10.875  1.00 95.97           O  
ATOM    563  OD2 ASP A  34      12.520   6.140  11.223  1.00 95.97           O  
ATOM    564  N   THR A  35      16.074   8.088   8.604  1.00 91.48           N  
ATOM    565  H   THR A  35      16.410   8.867   9.152  1.00 91.48           H  
ATOM    566  CA  THR A  35      16.994   7.496   7.625  1.00 91.48           C  
ATOM    567  HA  THR A  35      16.641   7.737   6.622  1.00 91.48           H  
ATOM    568  C   THR A  35      17.096   5.974   7.726  1.00 91.48           C  
ATOM    569  CB  THR A  35      18.396   8.089   7.824  1.00 91.48           C  
ATOM    570  HB  THR A  35      18.771   7.784   8.800  1.00 91.48           H  
ATOM    571  O   THR A  35      17.378   5.315   6.725  1.00 91.48           O  
ATOM    572  CG2 THR A  35      19.413   7.660   6.767  1.00 91.48           C  
ATOM    573 HG21 THR A  35      19.652   6.604   6.891  1.00 91.48           H  
ATOM    574 HG22 THR A  35      20.325   8.246   6.886  1.00 91.48           H  
ATOM    575 HG23 THR A  35      19.003   7.828   5.771  1.00 91.48           H  
ATOM    576  OG1 THR A  35      18.343   9.495   7.805  1.00 91.48           O  
ATOM    577  HG1 THR A  35      17.802   9.768   7.060  1.00 91.48           H  
ATOM    578  N   ARG A  36      16.907   5.386   8.916  1.00 95.69           N  
ATOM    579  H   ARG A  36      16.469   5.923   9.651  1.00 95.69           H  
ATOM    580  CA  ARG A  36      16.979   3.929   9.077  1.00 95.69           C  
ATOM    581  HA  ARG A  36      17.846   3.549   8.537  1.00 95.69           H  
ATOM    582  C   ARG A  36      15.763   3.276   8.430  1.00 95.69           C  
ATOM    583  CB  ARG A  36      17.114   3.571  10.563  1.00 95.69           C  
ATOM    584  HB2 ARG A  36      16.253   3.947  11.115  1.00 95.69           H  
ATOM    585  HB3 ARG A  36      18.011   4.044  10.964  1.00 95.69           H  
ATOM    586  O   ARG A  36      15.938   2.301   7.703  1.00 95.69           O  
ATOM    587  CG  ARG A  36      17.196   2.058  10.788  1.00 95.69           C  
ATOM    588  HG2 ARG A  36      18.097   1.666  10.316  1.00 95.69           H  
ATOM    589  HG3 ARG A  36      16.323   1.568  10.358  1.00 95.69           H  
ATOM    590  CD  ARG A  36      17.221   1.765  12.287  1.00 95.69           C  
ATOM    591  HD2 ARG A  36      16.322   2.188  12.736  1.00 95.69           H  
ATOM    592  HD3 ARG A  36      18.097   2.241  12.727  1.00 95.69           H  
ATOM    593  NE  ARG A  36      17.258   0.314  12.536  1.00 95.69           N  
ATOM    594  HE  ARG A  36      17.235  -0.283  11.722  1.00 95.69           H  
ATOM    595  NH1 ARG A  36      17.189   0.412  14.825  1.00 95.69           N  
ATOM    596 HH11 ARG A  36      17.141  -0.053  15.720  1.00 95.69           H  
ATOM    597 HH12 ARG A  36      17.112   1.417  14.761  1.00 95.69           H  
ATOM    598  NH2 ARG A  36      17.258  -1.574  13.803  1.00 95.69           N  
ATOM    599 HH21 ARG A  36      17.245  -2.136  12.964  1.00 95.69           H  
ATOM    600 HH22 ARG A  36      17.204  -2.029  14.704  1.00 95.69           H  
ATOM    601  CZ  ARG A  36      17.237  -0.274  13.716  1.00 95.69           C  
ATOM    602  N   SER A  37      14.575   3.826   8.660  1.00 93.09           N  
ATOM    603  H   SER A  37      14.515   4.587   9.322  1.00 93.09           H  
ATOM    604  CA  SER A  37      13.332   3.361   8.044  1.00 93.09           C  
ATOM    605  HA  SER A  37      13.212   2.296   8.243  1.00 93.09           H  
ATOM    606  C   SER A  37      13.344   3.546   6.528  1.00 93.09           C  
ATOM    607  CB  SER A  37      12.139   4.087   8.663  1.00 93.09           C  
ATOM    608  HB2 SER A  37      12.233   5.161   8.507  1.00 93.09           H  
ATOM    609  HB3 SER A  37      11.218   3.738   8.196  1.00 93.09           H  
ATOM    610  O   SER A  37      12.961   2.624   5.814  1.00 93.09           O  
ATOM    611  OG  SER A  37      12.100   3.804  10.049  1.00 93.09           O  
ATOM    612  HG  SER A  37      12.251   4.629  10.516  1.00 93.09           H  
ATOM    613  N   GLN A  38      13.867   4.672   6.026  1.00 89.72           N  
ATOM    614  H   GLN A  38      14.101   5.422   6.660  1.00 89.72           H  
ATOM    615  CA  GLN A  38      14.038   4.881   4.584  1.00 89.72           C  
ATOM    616  HA  GLN A  38      13.064   4.781   4.106  1.00 89.72           H  
ATOM    617  C   GLN A  38      14.947   3.817   3.955  1.00 89.72           C  
ATOM    618  CB  GLN A  38      14.554   6.301   4.320  1.00 89.72           C  
ATOM    619  HB2 GLN A  38      15.523   6.444   4.797  1.00 89.72           H  
ATOM    620  HB3 GLN A  38      13.846   7.010   4.750  1.00 89.72           H  
ATOM    621  O   GLN A  38      14.525   3.125   3.038  1.00 89.72           O  
ATOM    622  CG  GLN A  38      14.681   6.573   2.812  1.00 89.72           C  
ATOM    623  HG2 GLN A  38      15.547   6.051   2.406  1.00 89.72           H  
ATOM    624  HG3 GLN A  38      13.794   6.193   2.304  1.00 89.72           H  
ATOM    625  CD  GLN A  38      14.821   8.057   2.511  1.00 89.72           C  
ATOM    626  NE2 GLN A  38      14.129   8.550   1.507  1.00 89.72           N  
ATOM    627 HE21 GLN A  38      13.685   7.920   0.854  1.00 89.72           H  
ATOM    628 HE22 GLN A  38      14.247   9.533   1.305  1.00 89.72           H  
ATOM    629  OE1 GLN A  38      15.520   8.795   3.192  1.00 89.72           O  
ATOM    630  N   LYS A  39      16.149   3.597   4.506  1.00 90.18           N  
ATOM    631  H   LYS A  39      16.441   4.188   5.271  1.00 90.18           H  
ATOM    632  CA  LYS A  39      17.068   2.564   3.994  1.00 90.18           C  
ATOM    633  HA  LYS A  39      17.270   2.760   2.941  1.00 90.18           H  
ATOM    634  C   LYS A  39      16.467   1.162   4.042  1.00 90.18           C  
ATOM    635  CB  LYS A  39      18.374   2.574   4.792  1.00 90.18           C  
ATOM    636  HB2 LYS A  39      18.147   2.580   5.858  1.00 90.18           H  
ATOM    637  HB3 LYS A  39      18.931   1.665   4.562  1.00 90.18           H  
ATOM    638  O   LYS A  39      16.688   0.371   3.136  1.00 90.18           O  
ATOM    639  CG  LYS A  39      19.248   3.776   4.431  1.00 90.18           C  
ATOM    640  HG2 LYS A  39      18.699   4.704   4.590  1.00 90.18           H  
ATOM    641  HG3 LYS A  39      19.526   3.711   3.379  1.00 90.18           H  
ATOM    642  CD  LYS A  39      20.509   3.768   5.296  1.00 90.18           C  
ATOM    643  HD2 LYS A  39      20.222   3.843   6.345  1.00 90.18           H  
ATOM    644  HD3 LYS A  39      21.051   2.838   5.128  1.00 90.18           H  
ATOM    645  CE  LYS A  39      21.379   4.961   4.905  1.00 90.18           C  
ATOM    646  HE2 LYS A  39      21.590   4.894   3.837  1.00 90.18           H  
ATOM    647  HE3 LYS A  39      20.807   5.874   5.068  1.00 90.18           H  
ATOM    648  NZ  LYS A  39      22.641   4.984   5.681  1.00 90.18           N  
ATOM    649  HZ1 LYS A  39      22.439   5.051   6.669  1.00 90.18           H  
ATOM    650  HZ2 LYS A  39      23.198   5.779   5.403  1.00 90.18           H  
ATOM    651  HZ3 LYS A  39      23.166   4.140   5.504  1.00 90.18           H  
ATOM    652  N   ALA A  40      15.739   0.835   5.109  1.00 92.98           N  
ATOM    653  H   ALA A  40      15.592   1.523   5.833  1.00 92.98           H  
ATOM    654  CA  ALA A  40      15.093  -0.465   5.226  1.00 92.98           C  
ATOM    655  HA  ALA A  40      15.836  -1.241   5.040  1.00 92.98           H  
ATOM    656  C   ALA A  40      13.991  -0.643   4.166  1.00 92.98           C  
ATOM    657  CB  ALA A  40      14.584  -0.626   6.661  1.00 92.98           C  
ATOM    658  HB1 ALA A  40      13.834   0.134   6.879  1.00 92.98           H  
ATOM    659  HB2 ALA A  40      14.147  -1.617   6.782  1.00 92.98           H  
ATOM    660  HB3 ALA A  40      15.414  -0.519   7.360  1.00 92.98           H  
ATOM    661  O   ALA A  40      13.900  -1.712   3.576  1.00 92.98           O  
ATOM    662  N   PHE A  41      13.210   0.403   3.883  1.00 91.94           N  
ATOM    663  H   PHE A  41      13.339   1.264   4.394  1.00 91.94           H  
ATOM    664  CA  PHE A  41      12.195   0.395   2.829  1.00 91.94           C  
ATOM    665  HA  PHE A  41      11.533  -0.460   2.970  1.00 91.94           H  
ATOM    666  C   PHE A  41      12.821   0.239   1.438  1.00 91.94           C  
ATOM    667  CB  PHE A  41      11.369   1.682   2.954  1.00 91.94           C  
ATOM    668  HB2 PHE A  41      12.014   2.545   2.787  1.00 91.94           H  
ATOM    669  HB3 PHE A  41      10.985   1.756   3.971  1.00 91.94           H  
ATOM    670  O   PHE A  41      12.422  -0.646   0.683  1.00 91.94           O  
ATOM    671  CG  PHE A  41      10.199   1.761   2.001  1.00 91.94           C  
ATOM    672  CD1 PHE A  41      10.312   2.486   0.800  1.00 91.94           C  
ATOM    673  HD1 PHE A  41      11.243   2.966   0.536  1.00 91.94           H  
ATOM    674  CD2 PHE A  41       8.988   1.124   2.327  1.00 91.94           C  
ATOM    675  HD2 PHE A  41       8.902   0.554   3.240  1.00 91.94           H  
ATOM    676  CE1 PHE A  41       9.205   2.591  -0.058  1.00 91.94           C  
ATOM    677  HE1 PHE A  41       9.287   3.165  -0.969  1.00 91.94           H  
ATOM    678  CE2 PHE A  41       7.890   1.218   1.456  1.00 91.94           C  
ATOM    679  HE2 PHE A  41       6.959   0.725   1.698  1.00 91.94           H  
ATOM    680  CZ  PHE A  41       7.997   1.950   0.263  1.00 91.94           C  
ATOM    681  HZ  PHE A  41       7.152   2.026  -0.405  1.00 91.94           H  
ATOM    682  N   ASP A  42      13.863   1.019   1.147  1.00 91.46           N  
ATOM    683  H   ASP A  42      14.091   1.775   1.777  1.00 91.46           H  
ATOM    684  CA  ASP A  42      14.595   0.954  -0.120  1.00 91.46           C  
ATOM    685  HA  ASP A  42      13.903   1.153  -0.939  1.00 91.46           H  
ATOM    686  C   ASP A  42      15.211  -0.434  -0.349  1.00 91.46           C  
ATOM    687  CB  ASP A  42      15.699   2.026  -0.143  1.00 91.46           C  
ATOM    688  HB2 ASP A  42      16.377   1.851   0.692  1.00 91.46           H  
ATOM    689  HB3 ASP A  42      16.271   1.911  -1.064  1.00 91.46           H  
ATOM    690  O   ASP A  42      15.145  -0.963  -1.458  1.00 91.46           O  
ATOM    691  CG  ASP A  42      15.195   3.475  -0.079  1.00 91.46           C  
ATOM    692  OD1 ASP A  42      14.010   3.719  -0.397  1.00 91.46           O  
ATOM    693  OD2 ASP A  42      16.022   4.344   0.290  1.00 91.46           O  
ATOM    694  N   ASN A  43      15.753  -1.060   0.703  1.00 90.74           N  
ATOM    695  H   ASN A  43      15.829  -0.550   1.571  1.00 90.74           H  
ATOM    696  CA  ASN A  43      16.310  -2.411   0.625  1.00 90.74           C  
ATOM    697  HA  ASN A  43      17.048  -2.445  -0.176  1.00 90.74           H  
ATOM    698  C   ASN A  43      15.238  -3.457   0.285  1.00 90.74           C  
ATOM    699  CB  ASN A  43      16.998  -2.773   1.948  1.00 90.74           C  
ATOM    700  HB2 ASN A  43      16.317  -2.579   2.776  1.00 90.74           H  
ATOM    701  HB3 ASN A  43      17.217  -3.841   1.934  1.00 90.74           H  
ATOM    702  O   ASN A  43      15.484  -4.306  -0.565  1.00 90.74           O  
ATOM    703  CG  ASN A  43      18.311  -2.056   2.202  1.00 90.74           C  
ATOM    704  ND2 ASN A  43      18.846  -2.213   3.391  1.00 90.74           N  
ATOM    705 HD21 ASN A  43      18.399  -2.843   4.042  1.00 90.74           H  
ATOM    706 HD22 ASN A  43      19.764  -1.805   3.500  1.00 90.74           H  
ATOM    707  OD1 ASN A  43      18.915  -1.389   1.380  1.00 90.74           O  
ATOM    708  N   ILE A  44      14.042  -3.382   0.888  1.00 93.36           N  
ATOM    709  H   ILE A  44      13.880  -2.637   1.550  1.00 93.36           H  
ATOM    710  CA  ILE A  44      12.936  -4.302   0.561  1.00 93.36           C  
ATOM    711  HA  ILE A  44      13.273  -5.325   0.727  1.00 93.36           H  
ATOM    712  C   ILE A  44      12.583  -4.182  -0.923  1.00 93.36           C  
ATOM    713  CB  ILE A  44      11.693  -4.037   1.445  1.00 93.36           C  
ATOM    714  HB  ILE A  44      11.428  -2.982   1.371  1.00 93.36           H  
ATOM    715  O   ILE A  44      12.504  -5.190  -1.625  1.00 93.36           O  
ATOM    716  CG1 ILE A  44      12.001  -4.365   2.921  1.00 93.36           C  
ATOM    717 HG12 ILE A  44      12.136  -5.442   3.024  1.00 93.36           H  
ATOM    718 HG13 ILE A  44      12.948  -3.909   3.212  1.00 93.36           H  
ATOM    719  CG2 ILE A  44      10.483  -4.870   0.971  1.00 93.36           C  
ATOM    720 HG21 ILE A  44      10.188  -4.585  -0.038  1.00 93.36           H  
ATOM    721 HG22 ILE A  44       9.619  -4.687   1.611  1.00 93.36           H  
ATOM    722 HG23 ILE A  44      10.727  -5.932   0.987  1.00 93.36           H  
ATOM    723  CD1 ILE A  44      10.931  -3.901   3.919  1.00 93.36           C  
ATOM    724 HD11 ILE A  44      10.012  -4.473   3.793  1.00 93.36           H  
ATOM    725 HD12 ILE A  44      11.296  -4.056   4.934  1.00 93.36           H  
ATOM    726 HD13 ILE A  44      10.727  -2.840   3.774  1.00 93.36           H  
ATOM    727  N   LEU A  45      12.401  -2.952  -1.413  1.00 91.44           N  
ATOM    728  H   LEU A  45      12.503  -2.163  -0.791  1.00 91.44           H  
ATOM    729  CA  LEU A  45      12.086  -2.712  -2.820  1.00 91.44           C  
ATOM    730  HA  LEU A  45      11.191  -3.275  -3.086  1.00 91.44           H  
ATOM    731  C   LEU A  45      13.201  -3.213  -3.744  1.00 91.44           C  
ATOM    732  CB  LEU A  45      11.834  -1.213  -3.046  1.00 91.44           C  
ATOM    733  HB2 LEU A  45      11.731  -1.050  -4.119  1.00 91.44           H  
ATOM    734  HB3 LEU A  45      12.707  -0.653  -2.709  1.00 91.44           H  
ATOM    735  O   LEU A  45      12.918  -3.842  -4.764  1.00 91.44           O  
ATOM    736  CG  LEU A  45      10.587  -0.640  -2.351  1.00 91.44           C  
ATOM    737  HG  LEU A  45      10.689  -0.715  -1.268  1.00 91.44           H  
ATOM    738  CD1 LEU A  45      10.463   0.832  -2.736  1.00 91.44           C  
ATOM    739 HD11 LEU A  45      11.311   1.388  -2.338  1.00 91.44           H  
ATOM    740 HD12 LEU A  45       9.544   1.237  -2.313  1.00 91.44           H  
ATOM    741 HD13 LEU A  45      10.425   0.941  -3.820  1.00 91.44           H  
ATOM    742  CD2 LEU A  45       9.301  -1.356  -2.769  1.00 91.44           C  
ATOM    743 HD21 LEU A  45       9.297  -2.377  -2.387  1.00 91.44           H  
ATOM    744 HD22 LEU A  45       8.441  -0.835  -2.348  1.00 91.44           H  
ATOM    745 HD23 LEU A  45       9.220  -1.367  -3.856  1.00 91.44           H  
ATOM    746  N   GLN A  46      14.464  -2.973  -3.387  1.00 91.94           N  
ATOM    747  H   GLN A  46      14.633  -2.443  -2.544  1.00 91.94           H  
ATOM    748  CA  GLN A  46      15.615  -3.403  -4.174  1.00 91.94           C  
ATOM    749  HA  GLN A  46      15.473  -3.047  -5.194  1.00 91.94           H  
ATOM    750  C   GLN A  46      15.739  -4.930  -4.240  1.00 91.94           C  
ATOM    751  CB  GLN A  46      16.888  -2.756  -3.610  1.00 91.94           C  
ATOM    752  HB2 GLN A  46      17.052  -3.087  -2.584  1.00 91.94           H  
ATOM    753  HB3 GLN A  46      16.764  -1.673  -3.614  1.00 91.94           H  
ATOM    754  O   GLN A  46      15.934  -5.469  -5.332  1.00 91.94           O  
ATOM    755  CG  GLN A  46      18.110  -3.118  -4.464  1.00 91.94           C  
ATOM    756  HG2 GLN A  46      17.873  -2.926  -5.511  1.00 91.94           H  
ATOM    757  HG3 GLN A  46      18.336  -4.179  -4.354  1.00 91.94           H  
ATOM    758  CD  GLN A  46      19.361  -2.332  -4.094  1.00 91.94           C  
ATOM    759  NE2 GLN A  46      20.212  -2.037  -5.053  1.00 91.94           N  
ATOM    760 HE21 GLN A  46      20.033  -2.343  -5.999  1.00 91.94           H  
ATOM    761 HE22 GLN A  46      21.024  -1.520  -4.746  1.00 91.94           H  
ATOM    762  OE1 GLN A  46      19.632  -1.962  -2.968  1.00 91.94           O  
ATOM    763  N   ASP A  47      15.606  -5.621  -3.108  1.00 92.70           N  
ATOM    764  H   ASP A  47      15.496  -5.117  -2.240  1.00 92.70           H  
ATOM    765  CA  ASP A  47      15.725  -7.079  -3.028  1.00 92.70           C  
ATOM    766  HA  ASP A  47      16.682  -7.388  -3.449  1.00 92.70           H  
ATOM    767  C   ASP A  47      14.621  -7.764  -3.841  1.00 92.70           C  
ATOM    768  CB  ASP A  47      15.669  -7.528  -1.555  1.00 92.70           C  
ATOM    769  HB2 ASP A  47      14.805  -7.073  -1.070  1.00 92.70           H  
ATOM    770  HB3 ASP A  47      15.528  -8.609  -1.533  1.00 92.70           H  
ATOM    771  O   ASP A  47      14.880  -8.696  -4.609  1.00 92.70           O  
ATOM    772  CG  ASP A  47      16.939  -7.211  -0.750  1.00 92.70           C  
ATOM    773  OD1 ASP A  47      17.989  -6.932  -1.377  1.00 92.70           O  
ATOM    774  OD2 ASP A  47      16.874  -7.326   0.496  1.00 92.70           O  
ATOM    775  N   VAL A  48      13.392  -7.254  -3.741  1.00 95.45           N  
ATOM    776  H   VAL A  48      13.254  -6.487  -3.099  1.00 95.45           H  
ATOM    777  CA  VAL A  48      12.232  -7.776  -4.474  1.00 95.45           C  
ATOM    778  HA  VAL A  48      12.188  -8.857  -4.340  1.00 95.45           H  
ATOM    779  C   VAL A  48      12.354  -7.503  -5.968  1.00 95.45           C  
ATOM    780  CB  VAL A  48      10.943  -7.162  -3.915  1.00 95.45           C  
ATOM    781  HB  VAL A  48      11.017  -6.076  -3.958  1.00 95.45           H  
ATOM    782  O   VAL A  48      12.085  -8.394  -6.779  1.00 95.45           O  
ATOM    783  CG1 VAL A  48       9.712  -7.604  -4.713  1.00 95.45           C  
ATOM    784 HG11 VAL A  48       9.727  -7.156  -5.706  1.00 95.45           H  
ATOM    785 HG12 VAL A  48       9.696  -8.691  -4.804  1.00 95.45           H  
ATOM    786 HG13 VAL A  48       8.816  -7.266  -4.192  1.00 95.45           H  
ATOM    787  CG2 VAL A  48      10.738  -7.586  -2.454  1.00 95.45           C  
ATOM    788 HG21 VAL A  48      10.136  -6.828  -1.953  1.00 95.45           H  
ATOM    789 HG22 VAL A  48      11.683  -7.632  -1.913  1.00 95.45           H  
ATOM    790 HG23 VAL A  48      10.265  -8.567  -2.396  1.00 95.45           H  
ATOM    791  N   LEU A  49      12.803  -6.301  -6.344  1.00 91.53           N  
ATOM    792  H   LEU A  49      12.967  -5.601  -5.635  1.00 91.53           H  
ATOM    793  CA  LEU A  49      13.057  -5.952  -7.735  1.00 91.53           C  
ATOM    794  HA  LEU A  49      12.129  -6.097  -8.287  1.00 91.53           H  
ATOM    795  C   LEU A  49      14.114  -6.877  -8.341  1.00 91.53           C  
ATOM    796  CB  LEU A  49      13.458  -4.470  -7.832  1.00 91.53           C  
ATOM    797  HB2 LEU A  49      12.640  -3.862  -7.445  1.00 91.53           H  
ATOM    798  HB3 LEU A  49      14.330  -4.300  -7.200  1.00 91.53           H  
ATOM    799  O   LEU A  49      13.874  -7.459  -9.400  1.00 91.53           O  
ATOM    800  CG  LEU A  49      13.789  -4.009  -9.262  1.00 91.53           C  
ATOM    801  HG  LEU A  49      14.597  -4.618  -9.669  1.00 91.53           H  
ATOM    802  CD1 LEU A  49      12.578  -4.116 -10.193  1.00 91.53           C  
ATOM    803 HD11 LEU A  49      12.844  -3.747 -11.184  1.00 91.53           H  
ATOM    804 HD12 LEU A  49      11.756  -3.527  -9.786  1.00 91.53           H  
ATOM    805 HD13 LEU A  49      12.273  -5.159 -10.285  1.00 91.53           H  
ATOM    806  CD2 LEU A  49      14.267  -2.557  -9.249  1.00 91.53           C  
ATOM    807 HD21 LEU A  49      13.479  -1.914  -8.856  1.00 91.53           H  
ATOM    808 HD22 LEU A  49      15.146  -2.469  -8.610  1.00 91.53           H  
ATOM    809 HD23 LEU A  49      14.524  -2.240 -10.259  1.00 91.53           H  
ATOM    810  N   LEU A  50      15.258  -7.038  -7.667  1.00 93.03           N  
ATOM    811  H   LEU A  50      15.362  -6.560  -6.783  1.00 93.03           H  
ATOM    812  CA  LEU A  50      16.359  -7.881  -8.130  1.00 93.03           C  
ATOM    813  HA  LEU A  50      16.663  -7.528  -9.115  1.00 93.03           H  
ATOM    814  C   LEU A  50      15.911  -9.336  -8.277  1.00 93.03           C  
ATOM    815  CB  LEU A  50      17.544  -7.749  -7.156  1.00 93.03           C  
ATOM    816  HB2 LEU A  50      17.835  -6.700  -7.098  1.00 93.03           H  
ATOM    817  HB3 LEU A  50      17.215  -8.055  -6.163  1.00 93.03           H  
ATOM    818  O   LEU A  50      16.120  -9.930  -9.336  1.00 93.03           O  
ATOM    819  CG  LEU A  50      18.773  -8.591  -7.549  1.00 93.03           C  
ATOM    820  HG  LEU A  50      18.496  -9.643  -7.613  1.00 93.03           H  
ATOM    821  CD1 LEU A  50      19.368  -8.152  -8.891  1.00 93.03           C  
ATOM    822 HD11 LEU A  50      18.659  -8.356  -9.694  1.00 93.03           H  
ATOM    823 HD12 LEU A  50      20.276  -8.721  -9.092  1.00 93.03           H  
ATOM    824 HD13 LEU A  50      19.600  -7.087  -8.866  1.00 93.03           H  
ATOM    825  CD2 LEU A  50      19.858  -8.457  -6.481  1.00 93.03           C  
ATOM    826 HD21 LEU A  50      20.176  -7.418  -6.395  1.00 93.03           H  
ATOM    827 HD22 LEU A  50      19.459  -8.781  -5.519  1.00 93.03           H  
ATOM    828 HD23 LEU A  50      20.711  -9.086  -6.734  1.00 93.03           H  
ATOM    829  N   TYR A  51      15.233  -9.881  -7.265  1.00 96.08           N  
ATOM    830  H   TYR A  51      15.089  -9.340  -6.424  1.00 96.08           H  
ATOM    831  CA  TYR A  51      14.667 -11.222  -7.328  1.00 96.08           C  
ATOM    832  HA  TYR A  51      15.475 -11.945  -7.446  1.00 96.08           H  
ATOM    833  C   TYR A  51      13.730 -11.378  -8.534  1.00 96.08           C  
ATOM    834  CB  TYR A  51      13.935 -11.522  -6.017  1.00 96.08           C  
ATOM    835  HB2 TYR A  51      14.663 -11.612  -5.210  1.00 96.08           H  
ATOM    836  HB3 TYR A  51      13.272 -10.692  -5.772  1.00 96.08           H  
ATOM    837  O   TYR A  51      13.931 -12.275  -9.357  1.00 96.08           O  
ATOM    838  CG  TYR A  51      13.120 -12.790  -6.104  1.00 96.08           C  
ATOM    839  CD1 TYR A  51      11.739 -12.709  -6.354  1.00 96.08           C  
ATOM    840  HD1 TYR A  51      11.263 -11.743  -6.437  1.00 96.08           H  
ATOM    841  CD2 TYR A  51      13.763 -14.040  -6.051  1.00 96.08           C  
ATOM    842  HD2 TYR A  51      14.831 -14.091  -5.896  1.00 96.08           H  
ATOM    843  CE1 TYR A  51      10.990 -13.883  -6.525  1.00 96.08           C  
ATOM    844  HE1 TYR A  51       9.931 -13.817  -6.726  1.00 96.08           H  
ATOM    845  CE2 TYR A  51      13.017 -15.219  -6.225  1.00 96.08           C  
ATOM    846  HE2 TYR A  51      13.494 -16.186  -6.184  1.00 96.08           H  
ATOM    847  OH  TYR A  51      10.897 -16.278  -6.509  1.00 96.08           O  
ATOM    848  HH  TYR A  51       9.964 -16.054  -6.461  1.00 96.08           H  
ATOM    849  CZ  TYR A  51      11.627 -15.140  -6.441  1.00 96.08           C  
ATOM    850  N   GLY A  52      12.770 -10.462  -8.696  1.00 95.38           N  
ATOM    851  H   GLY A  52      12.686  -9.729  -8.007  1.00 95.38           H  
ATOM    852  CA  GLY A  52      11.788 -10.502  -9.779  1.00 95.38           C  
ATOM    853  HA2 GLY A  52      11.204 -11.419  -9.704  1.00 95.38           H  
ATOM    854  HA3 GLY A  52      11.114  -9.652  -9.665  1.00 95.38           H  
ATOM    855  C   GLY A  52      12.408 -10.443 -11.179  1.00 95.38           C  
ATOM    856  O   GLY A  52      11.874 -11.037 -12.107  1.00 95.38           O  
ATOM    857  N   THR A  53      13.579  -9.813 -11.346  1.00 92.00           N  
ATOM    858  H   THR A  53      13.965  -9.304 -10.564  1.00 92.00           H  
ATOM    859  CA  THR A  53      14.297  -9.834 -12.638  1.00 92.00           C  
ATOM    860  HA  THR A  53      13.570  -9.628 -13.424  1.00 92.00           H  
ATOM    861  C   THR A  53      14.917 -11.184 -13.010  1.00 92.00           C  
ATOM    862  CB  THR A  53      15.384  -8.756 -12.745  1.00 92.00           C  
ATOM    863  HB  THR A  53      15.798  -8.817 -13.752  1.00 92.00           H  
ATOM    864  O   THR A  53      15.283 -11.376 -14.167  1.00 92.00           O  
ATOM    865  CG2 THR A  53      14.843  -7.337 -12.587  1.00 92.00           C  
ATOM    866 HG21 THR A  53      14.834  -7.046 -11.536  1.00 92.00           H  
ATOM    867 HG22 THR A  53      15.499  -6.649 -13.120  1.00 92.00           H  
ATOM    868 HG23 THR A  53      13.837  -7.265 -13.000  1.00 92.00           H  
ATOM    869  OG1 THR A  53      16.449  -8.937 -11.838  1.00 92.00           O  
ATOM    870  HG1 THR A  53      16.128  -9.262 -10.994  1.00 92.00           H  
ATOM    871  N   THR A  54      15.047 -12.105 -12.053  1.00 94.68           N  
ATOM    872  H   THR A  54      14.692 -11.878 -11.135  1.00 94.68           H  
ATOM    873  CA  THR A  54      15.696 -13.417 -12.242  1.00 94.68           C  
ATOM    874  HA  THR A  54      16.063 -13.498 -13.265  1.00 94.68           H  
ATOM    875  C   THR A  54      14.755 -14.602 -12.043  1.00 94.68           C  
ATOM    876  CB  THR A  54      16.902 -13.574 -11.305  1.00 94.68           C  
ATOM    877  HB  THR A  54      17.373 -14.536 -11.503  1.00 94.68           H  
ATOM    878  O   THR A  54      15.100 -15.726 -12.401  1.00 94.68           O  
ATOM    879  CG2 THR A  54      17.953 -12.484 -11.519  1.00 94.68           C  
ATOM    880 HG21 THR A  54      18.832 -12.711 -10.916  1.00 94.68           H  
ATOM    881 HG22 THR A  54      17.561 -11.513 -11.218  1.00 94.68           H  
ATOM    882 HG23 THR A  54      18.237 -12.449 -12.571  1.00 94.68           H  
ATOM    883  OG1 THR A  54      16.518 -13.537  -9.946  1.00 94.68           O  
ATOM    884  HG1 THR A  54      15.762 -12.954  -9.846  1.00 94.68           H  
ATOM    885  N   ALA A  55      13.583 -14.360 -11.460  1.00 97.36           N  
ATOM    886  H   ALA A  55      13.358 -13.412 -11.194  1.00 97.36           H  
ATOM    887  CA  ALA A  55      12.581 -15.377 -11.207  1.00 97.36           C  
ATOM    888  HA  ALA A  55      13.089 -16.297 -10.918  1.00 97.36           H  
ATOM    889  C   ALA A  55      11.749 -15.670 -12.461  1.00 97.36           C  
ATOM    890  CB  ALA A  55      11.715 -14.922 -10.028  1.00 97.36           C  
ATOM    891  HB1 ALA A  55      10.983 -15.693  -9.785  1.00 97.36           H  
ATOM    892  HB2 ALA A  55      11.193 -14.000 -10.286  1.00 97.36           H  
ATOM    893  HB3 ALA A  55      12.348 -14.740  -9.160  1.00 97.36           H  
ATOM    894  O   ALA A  55      11.485 -14.794 -13.283  1.00 97.36           O  
ATOM    895  N   GLU A  56      11.269 -16.906 -12.560  1.00 97.65           N  
ATOM    896  H   GLU A  56      11.489 -17.570 -11.832  1.00 97.65           H  
ATOM    897  CA  GLU A  56      10.263 -17.288 -13.548  1.00 97.65           C  
ATOM    898  HA  GLU A  56      10.405 -16.678 -14.440  1.00 97.65           H  
ATOM    899  C   GLU A  56       8.850 -17.045 -12.989  1.00 97.65           C  
ATOM    900  CB  GLU A  56      10.450 -18.756 -13.952  1.00 97.65           C  
ATOM    901  HB2 GLU A  56      10.489 -19.370 -13.053  1.00 97.65           H  
ATOM    902  HB3 GLU A  56       9.589 -19.083 -14.535  1.00 97.65           H  
ATOM    903  O   GLU A  56       8.638 -17.224 -11.781  1.00 97.65           O  
ATOM    904  CG  GLU A  56      11.732 -18.990 -14.771  1.00 97.65           C  
ATOM    905  HG2 GLU A  56      11.818 -20.061 -14.958  1.00 97.65           H  
ATOM    906  HG3 GLU A  56      12.596 -18.694 -14.177  1.00 97.65           H  
ATOM    907  CD  GLU A  56      11.738 -18.252 -16.121  1.00 97.65           C  
ATOM    908  OE1 GLU A  56      12.838 -17.863 -16.568  1.00 97.65           O  
ATOM    909  OE2 GLU A  56      10.645 -18.128 -16.722  1.00 97.65           O  
ATOM    910  N   PRO A  57       7.872 -16.664 -13.831  1.00 97.84           N  
ATOM    911  CA  PRO A  57       6.488 -16.502 -13.402  1.00 97.84           C  
ATOM    912  HA  PRO A  57       6.456 -15.697 -12.667  1.00 97.84           H  
ATOM    913  C   PRO A  57       5.894 -17.774 -12.784  1.00 97.84           C  
ATOM    914  CB  PRO A  57       5.705 -16.069 -14.646  1.00 97.84           C  
ATOM    915  HB2 PRO A  57       4.911 -15.366 -14.396  1.00 97.84           H  
ATOM    916  HB3 PRO A  57       5.295 -16.943 -15.153  1.00 97.84           H  
ATOM    917  O   PRO A  57       6.327 -18.901 -13.052  1.00 97.84           O  
ATOM    918  CG  PRO A  57       6.771 -15.428 -15.530  1.00 97.84           C  
ATOM    919  HG2 PRO A  57       6.505 -15.475 -16.586  1.00 97.84           H  
ATOM    920  HG3 PRO A  57       6.928 -14.395 -15.219  1.00 97.84           H  
ATOM    921  CD  PRO A  57       8.017 -16.254 -15.222  1.00 97.84           C  
ATOM    922  HD2 PRO A  57       8.903 -15.639 -15.378  1.00 97.84           H  
ATOM    923  HD3 PRO A  57       8.052 -17.137 -15.860  1.00 97.84           H  
ATOM    924  N   LEU A  58       4.849 -17.592 -11.979  1.00 98.37           N  
ATOM    925  H   LEU A  58       4.507 -16.649 -11.865  1.00 98.37           H  
ATOM    926  CA  LEU A  58       4.051 -18.686 -11.446  1.00 98.37           C  
ATOM    927  HA  LEU A  58       4.704 -19.333 -10.859  1.00 98.37           H  
ATOM    928  C   LEU A  58       3.466 -19.528 -12.584  1.00 98.37           C  
ATOM    929  CB  LEU A  58       2.921 -18.144 -10.553  1.00 98.37           C  
ATOM    930  HB2 LEU A  58       2.428 -17.328 -11.081  1.00 98.37           H  
ATOM    931  HB3 LEU A  58       2.184 -18.935 -10.415  1.00 98.37           H  
ATOM    932  O   LEU A  58       2.911 -19.013 -13.554  1.00 98.37           O  
ATOM    933  CG  LEU A  58       3.350 -17.656  -9.162  1.00 98.37           C  
ATOM    934  HG  LEU A  58       4.089 -16.861  -9.270  1.00 98.37           H  
ATOM    935  CD1 LEU A  58       2.141 -17.105  -8.407  1.00 98.37           C  
ATOM    936 HD11 LEU A  58       2.465 -16.634  -7.479  1.00 98.37           H  
ATOM    937 HD12 LEU A  58       1.623 -16.368  -9.021  1.00 98.37           H  
ATOM    938 HD13 LEU A  58       1.442 -17.912  -8.186  1.00 98.37           H  
ATOM    939  CD2 LEU A  58       3.934 -18.782  -8.301  1.00 98.37           C  
ATOM    940 HD21 LEU A  58       3.232 -19.615  -8.263  1.00 98.37           H  
ATOM    941 HD22 LEU A  58       4.103 -18.417  -7.288  1.00 98.37           H  
ATOM    942 HD23 LEU A  58       4.885 -19.121  -8.712  1.00 98.37           H  
ATOM    943  N   LYS A  59       3.571 -20.849 -12.428  1.00 96.87           N  
ATOM    944  H   LYS A  59       4.080 -21.184 -11.622  1.00 96.87           H  
ATOM    945  CA  LYS A  59       2.941 -21.827 -13.326  1.00 96.87           C  
ATOM    946  HA  LYS A  59       2.831 -21.391 -14.319  1.00 96.87           H  
ATOM    947  C   LYS A  59       1.530 -22.192 -12.880  1.00 96.87           C  
ATOM    948  CB  LYS A  59       3.812 -23.083 -13.429  1.00 96.87           C  
ATOM    949  HB2 LYS A  59       3.301 -23.809 -14.061  1.00 96.87           H  
ATOM    950  HB3 LYS A  59       3.941 -23.520 -12.439  1.00 96.87           H  
ATOM    951  O   LYS A  59       0.694 -22.496 -13.718  1.00 96.87           O  
ATOM    952  CG  LYS A  59       5.182 -22.762 -14.041  1.00 96.87           C  
ATOM    953  HG2 LYS A  59       5.721 -22.069 -13.396  1.00 96.87           H  
ATOM    954  HG3 LYS A  59       5.040 -22.300 -15.017  1.00 96.87           H  
ATOM    955  CD  LYS A  59       6.010 -24.037 -14.199  1.00 96.87           C  
ATOM    956  HD2 LYS A  59       5.492 -24.723 -14.869  1.00 96.87           H  
ATOM    957  HD3 LYS A  59       6.135 -24.507 -13.223  1.00 96.87           H  
ATOM    958  CE  LYS A  59       7.374 -23.658 -14.779  1.00 96.87           C  
ATOM    959  HE2 LYS A  59       7.840 -22.929 -14.115  1.00 96.87           H  
ATOM    960  HE3 LYS A  59       7.218 -23.167 -15.739  1.00 96.87           H  
ATOM    961  NZ  LYS A  59       8.244 -24.845 -14.936  1.00 96.87           N  
ATOM    962  HZ1 LYS A  59       9.139 -24.563 -15.311  1.00 96.87           H  
ATOM    963  HZ2 LYS A  59       7.815 -25.509 -15.565  1.00 96.87           H  
ATOM    964  HZ3 LYS A  59       8.391 -25.285 -14.039  1.00 96.87           H  
ATOM    965  N   GLU A  60       1.289 -22.129 -11.574  1.00 97.76           N  
ATOM    966  H   GLU A  60       2.006 -21.753 -10.971  1.00 97.76           H  
ATOM    967  CA  GLU A  60       0.009 -22.434 -10.944  1.00 97.76           C  
ATOM    968  HA  GLU A  60      -0.686 -22.782 -11.709  1.00 97.76           H  
ATOM    969  C   GLU A  60      -0.558 -21.179 -10.271  1.00 97.76           C  
ATOM    970  CB  GLU A  60       0.174 -23.554  -9.906  1.00 97.76           C  
ATOM    971  HB2 GLU A  60       0.910 -23.243  -9.164  1.00 97.76           H  
ATOM    972  HB3 GLU A  60      -0.773 -23.702  -9.387  1.00 97.76           H  
ATOM    973  O   GLU A  60       0.223 -20.361  -9.768  1.00 97.76           O  
ATOM    974  CG  GLU A  60       0.625 -24.892 -10.511  1.00 97.76           C  
ATOM    975  HG2 GLU A  60       1.620 -24.767 -10.939  1.00 97.76           H  
ATOM    976  HG3 GLU A  60       0.711 -25.619  -9.704  1.00 97.76           H  
ATOM    977  CD  GLU A  60      -0.337 -25.441 -11.576  1.00 97.76           C  
ATOM    978  OE1 GLU A  60       0.171 -26.129 -12.491  1.00 97.76           O  
ATOM    979  OE2 GLU A  60      -1.557 -25.182 -11.460  1.00 97.76           O  
ATOM    980  N   PRO A  61      -1.891 -21.022 -10.231  1.00 97.64           N  
ATOM    981  CA  PRO A  61      -2.545 -19.933  -9.519  1.00 97.64           C  
ATOM    982  HA  PRO A  61      -2.372 -19.012 -10.077  1.00 97.64           H  
ATOM    983  C   PRO A  61      -2.071 -19.794  -8.064  1.00 97.64           C  
ATOM    984  CB  PRO A  61      -4.033 -20.272  -9.557  1.00 97.64           C  
ATOM    985  HB2 PRO A  61      -4.646 -19.370  -9.550  1.00 97.64           H  
ATOM    986  HB3 PRO A  61      -4.300 -20.907  -8.712  1.00 97.64           H  
ATOM    987  O   PRO A  61      -1.962 -20.804  -7.362  1.00 97.64           O  
ATOM    988  CG  PRO A  61      -4.180 -21.076 -10.845  1.00 97.64           C  
ATOM    989  HG2 PRO A  61      -5.047 -21.736 -10.812  1.00 97.64           H  
ATOM    990  HG3 PRO A  61      -4.229 -20.407 -11.704  1.00 97.64           H  
ATOM    991  CD  PRO A  61      -2.881 -21.869 -10.883  1.00 97.64           C  
ATOM    992  HD2 PRO A  61      -2.620 -22.082 -11.919  1.00 97.64           H  
ATOM    993  HD3 PRO A  61      -2.993 -22.798 -10.323  1.00 97.64           H  
ATOM    994  N   PRO A  62      -1.829 -18.568  -7.566  1.00 97.39           N  
ATOM    995  CA  PRO A  62      -1.624 -18.366  -6.141  1.00 97.39           C  
ATOM    996  HA  PRO A  62      -0.821 -19.015  -5.789  1.00 97.39           H  
ATOM    997  C   PRO A  62      -2.901 -18.663  -5.352  1.00 97.39           C  
ATOM    998  CB  PRO A  62      -1.216 -16.904  -5.989  1.00 97.39           C  
ATOM    999  HB2 PRO A  62      -1.482 -16.491  -5.015  1.00 97.39           H  
ATOM   1000  HB3 PRO A  62      -0.145 -16.809  -6.171  1.00 97.39           H  
ATOM   1001  O   PRO A  62      -4.017 -18.537  -5.855  1.00 97.39           O  
ATOM   1002  CG  PRO A  62      -1.999 -16.247  -7.122  1.00 97.39           C  
ATOM   1003  HG2 PRO A  62      -3.044 -16.133  -6.836  1.00 97.39           H  
ATOM   1004  HG3 PRO A  62      -1.574 -15.281  -7.393  1.00 97.39           H  
ATOM   1005  CD  PRO A  62      -1.879 -17.280  -8.244  1.00 97.39           C  
ATOM   1006  HD2 PRO A  62      -0.951 -17.127  -8.796  1.00 97.39           H  
ATOM   1007  HD3 PRO A  62      -2.732 -17.210  -8.918  1.00 97.39           H  
ATOM   1008  N   SER A  63      -2.731 -18.994  -4.076  1.00 94.06           N  
ATOM   1009  H   SER A  63      -1.785 -19.041  -3.726  1.00 94.06           H  
ATOM   1010  CA  SER A  63      -3.845 -19.097  -3.131  1.00 94.06           C  
ATOM   1011  HA  SER A  63      -4.722 -19.481  -3.652  1.00 94.06           H  
ATOM   1012  C   SER A  63      -4.208 -17.734  -2.537  1.00 94.06           C  
ATOM   1013  CB  SER A  63      -3.494 -20.084  -2.020  1.00 94.06           C  
ATOM   1014  HB2 SER A  63      -4.304 -20.127  -1.291  1.00 94.06           H  
ATOM   1015  HB3 SER A  63      -2.582 -19.762  -1.518  1.00 94.06           H  
ATOM   1016  O   SER A  63      -3.349 -16.866  -2.366  1.00 94.06           O  
ATOM   1017  OG  SER A  63      -3.303 -21.367  -2.581  1.00 94.06           O  
ATOM   1018  HG  SER A  63      -2.793 -21.266  -3.387  1.00 94.06           H  
ATOM   1019  N   LYS A  64      -5.469 -17.565  -2.126  1.00 92.32           N  
ATOM   1020  H   LYS A  64      -6.137 -18.299  -2.313  1.00 92.32           H  
ATOM   1021  CA  LYS A  64      -5.873 -16.441  -1.267  1.00 92.32           C  
ATOM   1022  HA  LYS A  64      -5.720 -15.508  -1.809  1.00 92.32           H  
ATOM   1023  C   LYS A  64      -5.000 -16.408  -0.003  1.00 92.32           C  
ATOM   1024  CB  LYS A  64      -7.353 -16.562  -0.876  1.00 92.32           C  
ATOM   1025  HB2 LYS A  64      -7.582 -15.769  -0.164  1.00 92.32           H  
ATOM   1026  HB3 LYS A  64      -7.506 -17.518  -0.375  1.00 92.32           H  
ATOM   1027  O   LYS A  64      -4.789 -17.437   0.634  1.00 92.32           O  
ATOM   1028  CG  LYS A  64      -8.333 -16.448  -2.055  1.00 92.32           C  
ATOM   1029  HG2 LYS A  64      -8.130 -17.227  -2.790  1.00 92.32           H  
ATOM   1030  HG3 LYS A  64      -8.218 -15.471  -2.525  1.00 92.32           H  
ATOM   1031  CD  LYS A  64      -9.769 -16.608  -1.531  1.00 92.32           C  
ATOM   1032  HD2 LYS A  64      -9.952 -15.863  -0.757  1.00 92.32           H  
ATOM   1033  HD3 LYS A  64      -9.877 -17.602  -1.097  1.00 92.32           H  
ATOM   1034  CE  LYS A  64     -10.813 -16.445  -2.636  1.00 92.32           C  
ATOM   1035  HE2 LYS A  64     -10.645 -17.194  -3.410  1.00 92.32           H  
ATOM   1036  HE3 LYS A  64     -10.700 -15.462  -3.093  1.00 92.32           H  
ATOM   1037  NZ  LYS A  64     -12.196 -16.588  -2.112  1.00 92.32           N  
ATOM   1038  HZ1 LYS A  64     -12.414 -17.500  -1.735  1.00 92.32           H  
ATOM   1039  HZ2 LYS A  64     -12.507 -15.874  -1.470  1.00 92.32           H  
ATOM   1040  HZ3 LYS A  64     -12.839 -16.610  -2.891  1.00 92.32           H  
ATOM   1041  N   GLY A  65      -4.493 -15.233   0.352  1.00 94.07           N  
ATOM   1042  H   GLY A  65      -4.697 -14.444  -0.245  1.00 94.07           H  
ATOM   1043  CA  GLY A  65      -3.560 -15.011   1.459  1.00 94.07           C  
ATOM   1044  HA2 GLY A  65      -3.859 -15.626   2.307  1.00 94.07           H  
ATOM   1045  HA3 GLY A  65      -3.616 -13.963   1.753  1.00 94.07           H  
ATOM   1046  C   GLY A  65      -2.093 -15.327   1.151  1.00 94.07           C  
ATOM   1047  O   GLY A  65      -1.240 -15.102   2.006  1.00 94.07           O  
ATOM   1048  N   GLN A  66      -1.764 -15.821  -0.046  1.00 96.41           N  
ATOM   1049  H   GLN A  66      -2.485 -15.998  -0.731  1.00 96.41           H  
ATOM   1050  CA  GLN A  66      -0.376 -16.066  -0.428  1.00 96.41           C  
ATOM   1051  HA  GLN A  66       0.125 -16.555   0.407  1.00 96.41           H  
ATOM   1052  C   GLN A  66       0.343 -14.746  -0.723  1.00 96.41           C  
ATOM   1053  CB  GLN A  66      -0.337 -17.023  -1.626  1.00 96.41           C  
ATOM   1054  HB2 GLN A  66      -0.894 -17.924  -1.368  1.00 96.41           H  
ATOM   1055  HB3 GLN A  66      -0.811 -16.546  -2.484  1.00 96.41           H  
ATOM   1056  O   GLN A  66      -0.153 -13.915  -1.489  1.00 96.41           O  
ATOM   1057  CG  GLN A  66       1.091 -17.418  -2.022  1.00 96.41           C  
ATOM   1058  HG2 GLN A  66       1.615 -17.833  -1.160  1.00 96.41           H  
ATOM   1059  HG3 GLN A  66       1.620 -16.528  -2.363  1.00 96.41           H  
ATOM   1060  CD  GLN A  66       1.129 -18.436  -3.153  1.00 96.41           C  
ATOM   1061  NE2 GLN A  66       2.275 -18.636  -3.764  1.00 96.41           N  
ATOM   1062 HE21 GLN A  66       2.267 -19.324  -4.504  1.00 96.41           H  
ATOM   1063 HE22 GLN A  66       3.099 -18.133  -3.467  1.00 96.41           H  
ATOM   1064  OE1 GLN A  66       0.146 -19.065  -3.509  1.00 96.41           O  
ATOM   1065  N   THR A  67       1.545 -14.578  -0.164  1.00 98.00           N  
ATOM   1066  H   THR A  67       1.909 -15.300   0.442  1.00 98.00           H  
ATOM   1067  CA  THR A  67       2.453 -13.522  -0.627  1.00 98.00           C  
ATOM   1068  HA  THR A  67       1.868 -12.615  -0.785  1.00 98.00           H  
ATOM   1069  C   THR A  67       3.061 -13.944  -1.962  1.00 98.00           C  
ATOM   1070  CB  THR A  67       3.557 -13.171   0.381  1.00 98.00           C  
ATOM   1071  HB  THR A  67       4.253 -14.004   0.484  1.00 98.00           H  
ATOM   1072  O   THR A  67       3.611 -15.039  -2.095  1.00 98.00           O  
ATOM   1073  CG2 THR A  67       4.311 -11.914  -0.060  1.00 98.00           C  
ATOM   1074 HG21 THR A  67       4.999 -11.589   0.720  1.00 98.00           H  
ATOM   1075 HG22 THR A  67       3.602 -11.110  -0.258  1.00 98.00           H  
ATOM   1076 HG23 THR A  67       4.877 -12.112  -0.970  1.00 98.00           H  
ATOM   1077  OG1 THR A  67       3.007 -12.865   1.642  1.00 98.00           O  
ATOM   1078  HG1 THR A  67       2.545 -13.643   1.961  1.00 98.00           H  
ATOM   1079  N   VAL A  68       2.973 -13.070  -2.955  1.00 98.65           N  
ATOM   1080  H   VAL A  68       2.521 -12.188  -2.762  1.00 98.65           H  
ATOM   1081  CA  VAL A  68       3.581 -13.215  -4.279  1.00 98.65           C  
ATOM   1082  HA  VAL A  68       4.207 -14.106  -4.299  1.00 98.65           H  
ATOM   1083  C   VAL A  68       4.488 -12.021  -4.552  1.00 98.65           C  
ATOM   1084  CB  VAL A  68       2.523 -13.392  -5.387  1.00 98.65           C  
ATOM   1085  HB  VAL A  68       3.041 -13.503  -6.339  1.00 98.65           H  
ATOM   1086  O   VAL A  68       4.397 -10.982  -3.897  1.00 98.65           O  
ATOM   1087  CG1 VAL A  68       1.705 -14.669  -5.162  1.00 98.65           C  
ATOM   1088 HG11 VAL A  68       1.097 -14.579  -4.261  1.00 98.65           H  
ATOM   1089 HG12 VAL A  68       1.049 -14.826  -6.018  1.00 98.65           H  
ATOM   1090 HG13 VAL A  68       2.372 -15.525  -5.064  1.00 98.65           H  
ATOM   1091  CG2 VAL A  68       1.561 -12.205  -5.518  1.00 98.65           C  
ATOM   1092 HG21 VAL A  68       0.846 -12.396  -6.318  1.00 98.65           H  
ATOM   1093 HG22 VAL A  68       1.014 -12.053  -4.588  1.00 98.65           H  
ATOM   1094 HG23 VAL A  68       2.119 -11.301  -5.761  1.00 98.65           H  
ATOM   1095  N   VAL A  69       5.367 -12.159  -5.536  1.00 98.39           N  
ATOM   1096  H   VAL A  69       5.382 -13.030  -6.048  1.00 98.39           H  
ATOM   1097  CA  VAL A  69       5.980 -10.999  -6.181  1.00 98.39           C  
ATOM   1098  HA  VAL A  69       5.901 -10.129  -5.529  1.00 98.39           H  
ATOM   1099  C   VAL A  69       5.165 -10.708  -7.435  1.00 98.39           C  
ATOM   1100  CB  VAL A  69       7.477 -11.233  -6.432  1.00 98.39           C  
ATOM   1101  HB  VAL A  69       7.623 -12.188  -6.938  1.00 98.39           H  
ATOM   1102  O   VAL A  69       4.896 -11.613  -8.216  1.00 98.39           O  
ATOM   1103  CG1 VAL A  69       8.095 -10.120  -7.280  1.00 98.39           C  
ATOM   1104 HG11 VAL A  69       9.170 -10.278  -7.372  1.00 98.39           H  
ATOM   1105 HG12 VAL A  69       7.663 -10.128  -8.280  1.00 98.39           H  
ATOM   1106 HG13 VAL A  69       7.915  -9.153  -6.809  1.00 98.39           H  
ATOM   1107  CG2 VAL A  69       8.219 -11.304  -5.092  1.00 98.39           C  
ATOM   1108 HG21 VAL A  69       7.861 -12.157  -4.516  1.00 98.39           H  
ATOM   1109 HG22 VAL A  69       8.046 -10.391  -4.521  1.00 98.39           H  
ATOM   1110 HG23 VAL A  69       9.289 -11.424  -5.260  1.00 98.39           H  
ATOM   1111  N   SER A  70       4.725  -9.470  -7.621  1.00 97.22           N  
ATOM   1112  H   SER A  70       4.984  -8.761  -6.950  1.00 97.22           H  
ATOM   1113  CA  SER A  70       3.914  -9.066  -8.769  1.00 97.22           C  
ATOM   1114  HA  SER A  70       3.752  -9.920  -9.427  1.00 97.22           H  
ATOM   1115  C   SER A  70       4.626  -7.990  -9.565  1.00 97.22           C  
ATOM   1116  CB  SER A  70       2.534  -8.587  -8.325  1.00 97.22           C  
ATOM   1117  HB2 SER A  70       2.026  -9.395  -7.798  1.00 97.22           H  
ATOM   1118  HB3 SER A  70       2.636  -7.730  -7.659  1.00 97.22           H  
ATOM   1119  O   SER A  70       5.152  -7.029  -8.998  1.00 97.22           O  
ATOM   1120  OG  SER A  70       1.792  -8.223  -9.472  1.00 97.22           O  
ATOM   1121  HG  SER A  70       0.985  -7.778  -9.202  1.00 97.22           H  
ATOM   1122  N   LYS A  71       4.624  -8.143 -10.888  1.00 94.60           N  
ATOM   1123  H   LYS A  71       4.154  -8.954 -11.264  1.00 94.60           H  
ATOM   1124  CA  LYS A  71       5.095  -7.115 -11.805  1.00 94.60           C  
ATOM   1125  HA  LYS A  71       5.947  -6.615 -11.344  1.00 94.60           H  
ATOM   1126  C   LYS A  71       3.995  -6.089 -12.026  1.00 94.60           C  
ATOM   1127  CB  LYS A  71       5.577  -7.764 -13.098  1.00 94.60           C  
ATOM   1128  HB2 LYS A  71       6.259  -8.572 -12.835  1.00 94.60           H  
ATOM   1129  HB3 LYS A  71       4.736  -8.177 -13.655  1.00 94.60           H  
ATOM   1130  O   LYS A  71       3.007  -6.368 -12.709  1.00 94.60           O  
ATOM   1131  CG  LYS A  71       6.343  -6.753 -13.953  1.00 94.60           C  
ATOM   1132  HG2 LYS A  71       5.685  -5.943 -14.266  1.00 94.60           H  
ATOM   1133  HG3 LYS A  71       7.166  -6.342 -13.367  1.00 94.60           H  
ATOM   1134  CD  LYS A  71       6.903  -7.472 -15.178  1.00 94.60           C  
ATOM   1135  HD2 LYS A  71       7.436  -8.364 -14.849  1.00 94.60           H  
ATOM   1136  HD3 LYS A  71       6.085  -7.765 -15.836  1.00 94.60           H  
ATOM   1137  CE  LYS A  71       7.872  -6.548 -15.904  1.00 94.60           C  
ATOM   1138  HE2 LYS A  71       8.585  -6.169 -15.171  1.00 94.60           H  
ATOM   1139  HE3 LYS A  71       7.321  -5.701 -16.313  1.00 94.60           H  
ATOM   1140  NZ  LYS A  71       8.589  -7.282 -16.965  1.00 94.60           N  
ATOM   1141  HZ1 LYS A  71       7.936  -7.611 -17.663  1.00 94.60           H  
ATOM   1142  HZ2 LYS A  71       9.048  -8.082 -16.554  1.00 94.60           H  
ATOM   1143  HZ3 LYS A  71       9.282  -6.685 -17.393  1.00 94.60           H  
ATOM   1144  N   TYR A  72       4.181  -4.890 -11.500  1.00 88.27           N  
ATOM   1145  H   TYR A  72       5.059  -4.692 -11.041  1.00 88.27           H  
ATOM   1146  CA  TYR A  72       3.209  -3.814 -11.620  1.00 88.27           C  
ATOM   1147  HA  TYR A  72       2.214  -4.231 -11.468  1.00 88.27           H  
ATOM   1148  C   TYR A  72       3.221  -3.161 -13.007  1.00 88.27           C  
ATOM   1149  CB  TYR A  72       3.466  -2.803 -10.512  1.00 88.27           C  
ATOM   1150  HB2 TYR A  72       3.528  -3.329  -9.560  1.00 88.27           H  
ATOM   1151  HB3 TYR A  72       4.411  -2.290 -10.687  1.00 88.27           H  
ATOM   1152  O   TYR A  72       4.095  -3.439 -13.831  1.00 88.27           O  
ATOM   1153  CG  TYR A  72       2.348  -1.810 -10.400  1.00 88.27           C  
ATOM   1154  CD1 TYR A  72       2.500  -0.479 -10.816  1.00 88.27           C  
ATOM   1155  HD1 TYR A  72       3.447  -0.128 -11.198  1.00 88.27           H  
ATOM   1156  CD2 TYR A  72       1.096  -2.274  -9.978  1.00 88.27           C  
ATOM   1157  HD2 TYR A  72       0.928  -3.327  -9.806  1.00 88.27           H  
ATOM   1158  CE1 TYR A  72       1.406   0.392 -10.682  1.00 88.27           C  
ATOM   1159  HE1 TYR A  72       1.445   1.414 -11.029  1.00 88.27           H  
ATOM   1160  CE2 TYR A  72       0.043  -1.395  -9.755  1.00 88.27           C  
ATOM   1161  HE2 TYR A  72      -0.894  -1.764  -9.363  1.00 88.27           H  
ATOM   1162  OH  TYR A  72      -0.724   0.814  -9.682  1.00 88.27           O  
ATOM   1163  HH  TYR A  72      -1.450   0.346  -9.264  1.00 88.27           H  
ATOM   1164  CZ  TYR A  72       0.233  -0.045 -10.048  1.00 88.27           C  
ATOM   1165  N   THR A  73       2.230  -2.321 -13.302  1.00 80.79           N  
ATOM   1166  H   THR A  73       1.533  -2.164 -12.589  1.00 80.79           H  
ATOM   1167  CA  THR A  73       2.047  -1.639 -14.594  1.00 80.79           C  
ATOM   1168  HA  THR A  73       1.928  -2.399 -15.367  1.00 80.79           H  
ATOM   1169  C   THR A  73       3.250  -0.776 -15.024  1.00 80.79           C  
ATOM   1170  CB  THR A  73       0.729  -0.847 -14.542  1.00 80.79           C  
ATOM   1171  HB  THR A  73       0.668  -0.258 -13.627  1.00 80.79           H  
ATOM   1172  O   THR A  73       3.488  -0.603 -16.220  1.00 80.79           O  
ATOM   1173  CG2 THR A  73       0.507   0.064 -15.752  1.00 80.79           C  
ATOM   1174 HG21 THR A  73       1.216   0.892 -15.733  1.00 80.79           H  
ATOM   1175 HG22 THR A  73       0.626  -0.505 -16.674  1.00 80.79           H  
ATOM   1176 HG23 THR A  73      -0.503   0.472 -15.710  1.00 80.79           H  
ATOM   1177  OG1 THR A  73      -0.327  -1.781 -14.596  1.00 80.79           O  
ATOM   1178  HG1 THR A  73      -0.622  -2.074 -13.731  1.00 80.79           H  
ATOM   1179  N   ASP A  74       4.086  -0.322 -14.089  1.00 80.10           N  
ATOM   1180  H   ASP A  74       3.925  -0.595 -13.130  1.00 80.10           H  
ATOM   1181  CA  ASP A  74       5.372   0.345 -14.364  1.00 80.10           C  
ATOM   1182  HA  ASP A  74       5.219   1.059 -15.173  1.00 80.10           H  
ATOM   1183  C   ASP A  74       6.499  -0.613 -14.819  1.00 80.10           C  
ATOM   1184  CB  ASP A  74       5.793   1.138 -13.123  1.00 80.10           C  
ATOM   1185  HB2 ASP A  74       4.977   1.796 -12.826  1.00 80.10           H  
ATOM   1186  HB3 ASP A  74       6.649   1.763 -13.379  1.00 80.10           H  
ATOM   1187  O   ASP A  74       7.591  -0.177 -15.184  1.00 80.10           O  
ATOM   1188  CG  ASP A  74       6.173   0.244 -11.942  1.00 80.10           C  
ATOM   1189  OD1 ASP A  74       6.016  -0.996 -12.045  1.00 80.10           O  
ATOM   1190  OD2 ASP A  74       6.585   0.821 -10.929  1.00 80.10           O  
ATOM   1191  N   ASN A  75       6.212  -1.916 -14.867  1.00 84.25           N  
ATOM   1192  H   ASN A  75       5.320  -2.164 -14.461  1.00 84.25           H  
ATOM   1193  CA  ASN A  75       7.108  -3.031 -15.169  1.00 84.25           C  
ATOM   1194  HA  ASN A  75       6.461  -3.909 -15.167  1.00 84.25           H  
ATOM   1195  C   ASN A  75       8.162  -3.357 -14.104  1.00 84.25           C  
ATOM   1196  CB  ASN A  75       7.690  -2.910 -16.588  1.00 84.25           C  
ATOM   1197  HB2 ASN A  75       8.316  -2.021 -16.664  1.00 84.25           H  
ATOM   1198  HB3 ASN A  75       8.327  -3.769 -16.802  1.00 84.25           H  
ATOM   1199  O   ASN A  75       9.083  -4.129 -14.394  1.00 84.25           O  
ATOM   1200  CG  ASN A  75       6.602  -2.882 -17.630  1.00 84.25           C  
ATOM   1201  ND2 ASN A  75       6.423  -1.769 -18.298  1.00 84.25           N  
ATOM   1202 HD21 ASN A  75       5.572  -1.710 -18.838  1.00 84.25           H  
ATOM   1203 HD22 ASN A  75       6.872  -0.937 -17.943  1.00 84.25           H  
ATOM   1204  OD1 ASN A  75       5.917  -3.872 -17.848  1.00 84.25           O  
ATOM   1205  N   LEU A  76       8.015  -2.843 -12.888  1.00 89.53           N  
ATOM   1206  H   LEU A  76       7.233  -2.230 -12.704  1.00 89.53           H  
ATOM   1207  CA  LEU A  76       8.842  -3.195 -11.740  1.00 89.53           C  
ATOM   1208  HA  LEU A  76       9.772  -3.646 -12.085  1.00 89.53           H  
ATOM   1209  C   LEU A  76       8.146  -4.254 -10.878  1.00 89.53           C  
ATOM   1210  CB  LEU A  76       9.194  -1.916 -10.969  1.00 89.53           C  
ATOM   1211  HB2 LEU A  76       9.801  -2.166 -10.099  1.00 89.53           H  
ATOM   1212  HB3 LEU A  76       8.266  -1.469 -10.612  1.00 89.53           H  
ATOM   1213  O   LEU A  76       6.951  -4.513 -11.022  1.00 89.53           O  
ATOM   1214  CG  LEU A  76       9.920  -0.858 -11.816  1.00 89.53           C  
ATOM   1215  HG  LEU A  76       9.299  -0.563 -12.662  1.00 89.53           H  
ATOM   1216  CD1 LEU A  76      10.184   0.378 -10.975  1.00 89.53           C  
ATOM   1217 HD11 LEU A  76      10.675   1.138 -11.582  1.00 89.53           H  
ATOM   1218 HD12 LEU A  76       9.227   0.778 -10.640  1.00 89.53           H  
ATOM   1219 HD13 LEU A  76      10.792   0.123 -10.106  1.00 89.53           H  
ATOM   1220  CD2 LEU A  76      11.274  -1.340 -12.351  1.00 89.53           C  
ATOM   1221 HD21 LEU A  76      11.737  -0.537 -12.924  1.00 89.53           H  
ATOM   1222 HD22 LEU A  76      11.132  -2.195 -13.012  1.00 89.53           H  
ATOM   1223 HD23 LEU A  76      11.923  -1.607 -11.517  1.00 89.53           H  
ATOM   1224  N   HIS A  77       8.922  -4.927 -10.031  1.00 94.00           N  
ATOM   1225  H   HIS A  77       9.853  -4.583  -9.847  1.00 94.00           H  
ATOM   1226  CA  HIS A  77       8.434  -6.028  -9.204  1.00 94.00           C  
ATOM   1227  HA  HIS A  77       7.450  -6.336  -9.558  1.00 94.00           H  
ATOM   1228  C   HIS A  77       8.287  -5.583  -7.755  1.00 94.00           C  
ATOM   1229  CB  HIS A  77       9.352  -7.248  -9.314  1.00 94.00           C  
ATOM   1230  HB2 HIS A  77       8.957  -8.040  -8.678  1.00 94.00           H  
ATOM   1231  HB3 HIS A  77      10.344  -6.995  -8.939  1.00 94.00           H  
ATOM   1232  O   HIS A  77       9.181  -4.940  -7.209  1.00 94.00           O  
ATOM   1233  CG  HIS A  77       9.479  -7.782 -10.713  1.00 94.00           C  
ATOM   1234  CD2 HIS A  77       8.703  -8.738 -11.310  1.00 94.00           C  
ATOM   1235  HD2 HIS A  77       7.870  -9.257 -10.859  1.00 94.00           H  
ATOM   1236  ND1 HIS A  77      10.427  -7.394 -11.629  1.00 94.00           N  
ATOM   1237  HD1 HIS A  77      11.193  -6.762 -11.447  1.00 94.00           H  
ATOM   1238  CE1 HIS A  77      10.225  -8.095 -12.753  1.00 94.00           C  
ATOM   1239  HE1 HIS A  77      10.849  -8.045 -13.633  1.00 94.00           H  
ATOM   1240  NE2 HIS A  77       9.167  -8.905 -12.620  1.00 94.00           N  
ATOM   1241  N   TYR A  78       7.183  -5.987  -7.136  1.00 95.62           N  
ATOM   1242  H   TYR A  78       6.489  -6.486  -7.675  1.00 95.62           H  
ATOM   1243  CA  TYR A  78       6.813  -5.608  -5.777  1.00 95.62           C  
ATOM   1244  HA  TYR A  78       7.684  -5.238  -5.236  1.00 95.62           H  
ATOM   1245  C   TYR A  78       6.233  -6.794  -5.028  1.00 95.62           C  
ATOM   1246  CB  TYR A  78       5.764  -4.504  -5.841  1.00 95.62           C  
ATOM   1247  HB2 TYR A  78       4.899  -4.898  -6.376  1.00 95.62           H  
ATOM   1248  HB3 TYR A  78       5.455  -4.238  -4.831  1.00 95.62           H  
ATOM   1249  O   TYR A  78       5.718  -7.731  -5.644  1.00 95.62           O  
ATOM   1250  CG  TYR A  78       6.242  -3.264  -6.545  1.00 95.62           C  
ATOM   1251  CD1 TYR A  78       7.014  -2.335  -5.832  1.00 95.62           C  
ATOM   1252  HD1 TYR A  78       7.235  -2.508  -4.789  1.00 95.62           H  
ATOM   1253  CD2 TYR A  78       5.974  -3.074  -7.913  1.00 95.62           C  
ATOM   1254  HD2 TYR A  78       5.407  -3.809  -8.465  1.00 95.62           H  
ATOM   1255  CE1 TYR A  78       7.517  -1.197  -6.481  1.00 95.62           C  
ATOM   1256  HE1 TYR A  78       8.116  -0.481  -5.938  1.00 95.62           H  
ATOM   1257  CE2 TYR A  78       6.482  -1.938  -8.567  1.00 95.62           C  
ATOM   1258  HE2 TYR A  78       6.294  -1.758  -9.615  1.00 95.62           H  
ATOM   1259  OH  TYR A  78       7.812   0.057  -8.471  1.00 95.62           O  
ATOM   1260  HH  TYR A  78       8.205   0.682  -7.858  1.00 95.62           H  
ATOM   1261  CZ  TYR A  78       7.260  -1.008  -7.850  1.00 95.62           C  
ATOM   1262  N   ARG A  79       6.269  -6.753  -3.695  1.00 97.63           N  
ATOM   1263  H   ARG A  79       6.597  -5.919  -3.229  1.00 97.63           H  
ATOM   1264  CA  ARG A  79       5.567  -7.758  -2.902  1.00 97.63           C  
ATOM   1265  HA  ARG A  79       5.702  -8.736  -3.363  1.00 97.63           H  
ATOM   1266  C   ARG A  79       4.088  -7.439  -2.908  1.00 97.63           C  
ATOM   1267  CB  ARG A  79       6.079  -7.834  -1.469  1.00 97.63           C  
ATOM   1268  HB2 ARG A  79       5.785  -6.936  -0.926  1.00 97.63           H  
ATOM   1269  HB3 ARG A  79       5.628  -8.709  -1.000  1.00 97.63           H  
ATOM   1270  O   ARG A  79       3.681  -6.286  -2.766  1.00 97.63           O  
ATOM   1271  CG  ARG A  79       7.590  -7.989  -1.408  1.00 97.63           C  
ATOM   1272  HG2 ARG A  79       8.045  -7.044  -1.707  1.00 97.63           H  
ATOM   1273  HG3 ARG A  79       7.903  -8.789  -2.079  1.00 97.63           H  
ATOM   1274  CD  ARG A  79       8.016  -8.333   0.009  1.00 97.63           C  
ATOM   1275  HD2 ARG A  79       7.447  -9.219   0.295  1.00 97.63           H  
ATOM   1276  HD3 ARG A  79       9.079  -8.571   0.020  1.00 97.63           H  
ATOM   1277  NE  ARG A  79       7.750  -7.242   0.962  1.00 97.63           N  
ATOM   1278  HE  ARG A  79       7.623  -6.299   0.622  1.00 97.63           H  
ATOM   1279  NH1 ARG A  79       7.553  -8.557   2.816  1.00 97.63           N  
ATOM   1280 HH11 ARG A  79       7.723  -9.382   2.259  1.00 97.63           H  
ATOM   1281 HH12 ARG A  79       7.467  -8.637   3.819  1.00 97.63           H  
ATOM   1282  NH2 ARG A  79       7.483  -6.357   3.036  1.00 97.63           N  
ATOM   1283 HH21 ARG A  79       7.358  -5.473   2.564  1.00 97.63           H  
ATOM   1284 HH22 ARG A  79       7.424  -6.460   4.039  1.00 97.63           H  
ATOM   1285  CZ  ARG A  79       7.597  -7.387   2.260  1.00 97.63           C  
ATOM   1286  N   ALA A  80       3.286  -8.477  -3.043  1.00 97.22           N  
ATOM   1287  H   ALA A  80       3.680  -9.397  -3.177  1.00 97.22           H  
ATOM   1288  CA  ALA A  80       1.851  -8.346  -3.030  1.00 97.22           C  
ATOM   1289  HA  ALA A  80       1.580  -7.431  -2.503  1.00 97.22           H  
ATOM   1290  C   ALA A  80       1.212  -9.510  -2.285  1.00 97.22           C  
ATOM   1291  CB  ALA A  80       1.360  -8.228  -4.469  1.00 97.22           C  
ATOM   1292  HB1 ALA A  80       1.795  -7.348  -4.943  1.00 97.22           H  
ATOM   1293  HB2 ALA A  80       0.276  -8.116  -4.446  1.00 97.22           H  
ATOM   1294  HB3 ALA A  80       1.628  -9.122  -5.033  1.00 97.22           H  
ATOM   1295  O   ALA A  80       1.691 -10.642  -2.335  1.00 97.22           O  
ATOM   1296  N   LEU A  81       0.109  -9.229  -1.608  1.00 96.21           N  
ATOM   1297  H   LEU A  81      -0.226  -8.276  -1.617  1.00 96.21           H  
ATOM   1298  CA  LEU A  81      -0.726 -10.236  -0.984  1.00 96.21           C  
ATOM   1299  HA  LEU A  81      -0.140 -11.143  -0.836  1.00 96.21           H  
ATOM   1300  C   LEU A  81      -1.891 -10.554  -1.918  1.00 96.21           C  
ATOM   1301  CB  LEU A  81      -1.179  -9.706   0.382  1.00 96.21           C  
ATOM   1302  HB2 LEU A  81      -0.312  -9.320   0.919  1.00 96.21           H  
ATOM   1303  HB3 LEU A  81      -1.869  -8.877   0.227  1.00 96.21           H  
ATOM   1304  O   LEU A  81      -2.648  -9.657  -2.289  1.00 96.21           O  
ATOM   1305  CG  LEU A  81      -1.856 -10.775   1.248  1.00 96.21           C  
ATOM   1306  HG  LEU A  81      -2.697 -11.215   0.713  1.00 96.21           H  
ATOM   1307  CD1 LEU A  81      -0.879 -11.878   1.658  1.00 96.21           C  
ATOM   1308 HD11 LEU A  81      -1.340 -12.523   2.406  1.00 96.21           H  
ATOM   1309 HD12 LEU A  81      -0.616 -12.493   0.798  1.00 96.21           H  
ATOM   1310 HD13 LEU A  81       0.027 -11.443   2.082  1.00 96.21           H  
ATOM   1311  CD2 LEU A  81      -2.374 -10.123   2.522  1.00 96.21           C  
ATOM   1312 HD21 LEU A  81      -3.109  -9.354   2.285  1.00 96.21           H  
ATOM   1313 HD22 LEU A  81      -2.842 -10.887   3.143  1.00 96.21           H  
ATOM   1314 HD23 LEU A  81      -1.553  -9.675   3.082  1.00 96.21           H  
ATOM   1315  N   CYS A  82      -2.054 -11.821  -2.296  1.00 95.82           N  
ATOM   1316  H   CYS A  82      -1.398 -12.521  -1.982  1.00 95.82           H  
ATOM   1317  CA  CYS A  82      -3.205 -12.239  -3.086  1.00 95.82           C  
ATOM   1318  HA  CYS A  82      -3.361 -11.518  -3.889  1.00 95.82           H  
ATOM   1319  C   CYS A  82      -4.459 -12.226  -2.209  1.00 95.82           C  
ATOM   1320  CB  CYS A  82      -2.921 -13.606  -3.717  1.00 95.82           C  
ATOM   1321  HB2 CYS A  82      -2.813 -14.361  -2.939  1.00 95.82           H  
ATOM   1322  HB3 CYS A  82      -1.996 -13.560  -4.293  1.00 95.82           H  
ATOM   1323  O   CYS A  82      -4.634 -13.087  -1.350  1.00 95.82           O  
ATOM   1324  SG  CYS A  82      -4.296 -14.052  -4.815  1.00 95.82           S  
ATOM   1325  HG  CYS A  82      -4.297 -12.952  -5.572  1.00 95.82           H  
ATOM   1326  N   LYS A  83      -5.333 -11.236  -2.394  1.00 90.58           N  
ATOM   1327  H   LYS A  83      -5.145 -10.564  -3.124  1.00 90.58           H  
ATOM   1328  CA  LYS A  83      -6.559 -11.088  -1.603  1.00 90.58           C  
ATOM   1329  HA  LYS A  83      -6.364 -11.460  -0.597  1.00 90.58           H  
ATOM   1330  C   LYS A  83      -7.679 -11.961  -2.167  1.00 90.58           C  
ATOM   1331  CB  LYS A  83      -6.968  -9.605  -1.504  1.00 90.58           C  
ATOM   1332  HB2 LYS A  83      -7.902  -9.532  -0.947  1.00 90.58           H  
ATOM   1333  HB3 LYS A  83      -7.157  -9.239  -2.514  1.00 90.58           H  
ATOM   1334  O   LYS A  83      -8.339 -12.664  -1.411  1.00 90.58           O  
ATOM   1335  CG  LYS A  83      -5.930  -8.663  -0.857  1.00 90.58           C  
ATOM   1336  HG2 LYS A  83      -4.984  -8.767  -1.389  1.00 90.58           H  
ATOM   1337  HG3 LYS A  83      -6.265  -7.639  -1.020  1.00 90.58           H  
ATOM   1338  CD  LYS A  83      -5.656  -8.830   0.655  1.00 90.58           C  
ATOM   1339  HD2 LYS A  83      -5.358  -9.856   0.868  1.00 90.58           H  
ATOM   1340  HD3 LYS A  83      -4.814  -8.180   0.895  1.00 90.58           H  
ATOM   1341  CE  LYS A  83      -6.841  -8.419   1.555  1.00 90.58           C  
ATOM   1342  HE2 LYS A  83      -7.636  -9.158   1.456  1.00 90.58           H  
ATOM   1343  HE3 LYS A  83      -7.223  -7.460   1.204  1.00 90.58           H  
ATOM   1344  NZ  LYS A  83      -6.463  -8.276   2.992  1.00 90.58           N  
ATOM   1345  HZ1 LYS A  83      -5.983  -9.077   3.378  1.00 90.58           H  
ATOM   1346  HZ2 LYS A  83      -7.248  -8.096   3.600  1.00 90.58           H  
ATOM   1347  HZ3 LYS A  83      -5.902  -7.452   3.157  1.00 90.58           H  
ATOM   1348  N   ARG A  84      -7.885 -11.966  -3.487  1.00 89.18           N  
ATOM   1349  H   ARG A  84      -7.257 -11.425  -4.064  1.00 89.18           H  
ATOM   1350  CA  ARG A  84      -8.913 -12.790  -4.151  1.00 89.18           C  
ATOM   1351  HA  ARG A  84      -9.172 -13.619  -3.493  1.00 89.18           H  
ATOM   1352  C   ARG A  84      -8.388 -13.412  -5.440  1.00 89.18           C  
ATOM   1353  CB  ARG A  84     -10.202 -11.990  -4.422  1.00 89.18           C  
ATOM   1354  HB2 ARG A  84     -10.001 -11.202  -5.148  1.00 89.18           H  
ATOM   1355  HB3 ARG A  84     -10.926 -12.673  -4.864  1.00 89.18           H  
ATOM   1356  O   ARG A  84      -7.477 -12.879  -6.071  1.00 89.18           O  
ATOM   1357  CG  ARG A  84     -10.850 -11.368  -3.175  1.00 89.18           C  
ATOM   1358  HG2 ARG A  84     -10.223 -10.560  -2.798  1.00 89.18           H  
ATOM   1359  HG3 ARG A  84     -10.964 -12.129  -2.404  1.00 89.18           H  
ATOM   1360  CD  ARG A  84     -12.232 -10.815  -3.543  1.00 89.18           C  
ATOM   1361  HD2 ARG A  84     -12.854 -11.643  -3.883  1.00 89.18           H  
ATOM   1362  HD3 ARG A  84     -12.127 -10.109  -4.367  1.00 89.18           H  
ATOM   1363  NE  ARG A  84     -12.886 -10.137  -2.406  1.00 89.18           N  
ATOM   1364  HE  ARG A  84     -12.298  -9.803  -1.656  1.00 89.18           H  
ATOM   1365  NH1 ARG A  84     -15.030 -10.203  -3.239  1.00 89.18           N  
ATOM   1366 HH11 ARG A  84     -14.756 -10.896  -3.920  1.00 89.18           H  
ATOM   1367 HH12 ARG A  84     -16.009  -9.974  -3.139  1.00 89.18           H  
ATOM   1368  NH2 ARG A  84     -14.613  -9.037  -1.394  1.00 89.18           N  
ATOM   1369 HH21 ARG A  84     -15.528  -8.623  -1.500  1.00 89.18           H  
ATOM   1370 HH22 ARG A  84     -13.980  -8.602  -0.739  1.00 89.18           H  
ATOM   1371  CZ  ARG A  84     -14.168  -9.806  -2.347  1.00 89.18           C  
ATOM   1372  N   THR A  85      -8.990 -14.527  -5.834  1.00 92.13           N  
ATOM   1373  H   THR A  85      -9.765 -14.890  -5.297  1.00 92.13           H  
ATOM   1374  CA  THR A  85      -8.660 -15.277  -7.051  1.00 92.13           C  
ATOM   1375  HA  THR A  85      -7.942 -14.721  -7.654  1.00 92.13           H  
ATOM   1376  C   THR A  85      -9.922 -15.476  -7.876  1.00 92.13           C  
ATOM   1377  CB  THR A  85      -8.046 -16.649  -6.718  1.00 92.13           C  
ATOM   1378  HB  THR A  85      -7.746 -17.140  -7.644  1.00 92.13           H  
ATOM   1379  O   THR A  85     -10.994 -15.668  -7.313  1.00 92.13           O  
ATOM   1380  CG2 THR A  85      -6.831 -16.548  -5.794  1.00 92.13           C  
ATOM   1381 HG21 THR A  85      -6.421 -17.546  -5.642  1.00 92.13           H  
ATOM   1382 HG22 THR A  85      -7.113 -16.136  -4.825  1.00 92.13           H  
ATOM   1383 HG23 THR A  85      -6.061 -15.919  -6.240  1.00 92.13           H  
ATOM   1384  OG1 THR A  85      -8.972 -17.468  -6.043  1.00 92.13           O  
ATOM   1385  HG1 THR A  85      -9.552 -17.855  -6.703  1.00 92.13           H  
ATOM   1386  N   SER A  86      -9.809 -15.401  -9.194  1.00 91.95           N  
ATOM   1387  H   SER A  86      -8.938 -15.063  -9.579  1.00 91.95           H  
ATOM   1388  CA  SER A  86     -10.784 -15.917 -10.150  1.00 91.95           C  
ATOM   1389  HA  SER A  86     -11.481 -16.587  -9.646  1.00 91.95           H  
ATOM   1390  C   SER A  86      -9.999 -16.721 -11.180  1.00 91.95           C  
ATOM   1391  CB  SER A  86     -11.601 -14.791 -10.785  1.00 91.95           C  
ATOM   1392  HB2 SER A  86     -10.945 -14.158 -11.382  1.00 91.95           H  
ATOM   1393  HB3 SER A  86     -12.063 -14.185 -10.006  1.00 91.95           H  
ATOM   1394  O   SER A  86      -9.631 -16.226 -12.252  1.00 91.95           O  
ATOM   1395  OG  SER A  86     -12.609 -15.352 -11.607  1.00 91.95           O  
ATOM   1396  HG  SER A  86     -13.383 -15.455 -11.049  1.00 91.95           H  
ATOM   1397  N   VAL A  87      -9.661 -17.962 -10.821  1.00 94.29           N  
ATOM   1398  H   VAL A  87      -9.991 -18.287  -9.923  1.00 94.29           H  
ATOM   1399  CA  VAL A  87      -8.776 -18.836 -11.607  1.00 94.29           C  
ATOM   1400  HA  VAL A  87      -7.805 -18.354 -11.711  1.00 94.29           H  
ATOM   1401  C   VAL A  87      -9.339 -19.034 -13.012  1.00 94.29           C  
ATOM   1402  CB  VAL A  87      -8.571 -20.190 -10.895  1.00 94.29           C  
ATOM   1403  HB  VAL A  87      -9.540 -20.632 -10.664  1.00 94.29           H  
ATOM   1404  O   VAL A  87      -8.625 -18.863 -13.999  1.00 94.29           O  
ATOM   1405  CG1 VAL A  87      -7.784 -21.176 -11.769  1.00 94.29           C  
ATOM   1406 HG11 VAL A  87      -6.856 -20.716 -12.108  1.00 94.29           H  
ATOM   1407 HG12 VAL A  87      -7.555 -22.076 -11.198  1.00 94.29           H  
ATOM   1408 HG13 VAL A  87      -8.375 -21.473 -12.635  1.00 94.29           H  
ATOM   1409  CG2 VAL A  87      -7.784 -20.001  -9.594  1.00 94.29           C  
ATOM   1410 HG21 VAL A  87      -8.344 -19.380  -8.894  1.00 94.29           H  
ATOM   1411 HG22 VAL A  87      -7.602 -20.964  -9.118  1.00 94.29           H  
ATOM   1412 HG23 VAL A  87      -6.835 -19.510  -9.807  1.00 94.29           H  
ATOM   1413  N   ASN A  88     -10.647 -19.282 -13.118  1.00 91.95           N  
ATOM   1414  H   ASN A  88     -11.172 -19.366 -12.259  1.00 91.95           H  
ATOM   1415  CA  ASN A  88     -11.332 -19.475 -14.400  1.00 91.95           C  
ATOM   1416  HA  ASN A  88     -10.831 -20.271 -14.951  1.00 91.95           H  
ATOM   1417  C   ASN A  88     -11.308 -18.231 -15.304  1.00 91.95           C  
ATOM   1418  CB  ASN A  88     -12.783 -19.891 -14.117  1.00 91.95           C  
ATOM   1419  HB2 ASN A  88     -13.236 -19.190 -13.416  1.00 91.95           H  
ATOM   1420  HB3 ASN A  88     -13.354 -19.865 -15.046  1.00 91.95           H  
ATOM   1421  O   ASN A  88     -11.451 -18.353 -16.521  1.00 91.95           O  
ATOM   1422  CG  ASN A  88     -12.888 -21.303 -13.576  1.00 91.95           C  
ATOM   1423  ND2 ASN A  88     -13.766 -21.539 -12.631  1.00 91.95           N  
ATOM   1424 HD21 ASN A  88     -13.738 -22.467 -12.234  1.00 91.95           H  
ATOM   1425 HD22 ASN A  88     -14.216 -20.776 -12.145  1.00 91.95           H  
ATOM   1426  OD1 ASN A  88     -12.204 -22.213 -14.008  1.00 91.95           O  
ATOM   1427  N   LYS A  89     -11.156 -17.031 -14.732  1.00 91.40           N  
ATOM   1428  H   LYS A  89     -11.036 -16.990 -13.730  1.00 91.40           H  
ATOM   1429  CA  LYS A  89     -11.041 -15.771 -15.482  1.00 91.40           C  
ATOM   1430  HA  LYS A  89     -11.359 -15.934 -16.512  1.00 91.40           H  
ATOM   1431  C   LYS A  89      -9.600 -15.283 -15.614  1.00 91.40           C  
ATOM   1432  CB  LYS A  89     -11.946 -14.698 -14.853  1.00 91.40           C  
ATOM   1433  HB2 LYS A  89     -11.837 -13.768 -15.411  1.00 91.40           H  
ATOM   1434  HB3 LYS A  89     -11.604 -14.502 -13.837  1.00 91.40           H  
ATOM   1435  O   LYS A  89      -9.382 -14.284 -16.293  1.00 91.40           O  
ATOM   1436  CG  LYS A  89     -13.439 -15.067 -14.822  1.00 91.40           C  
ATOM   1437  HG2 LYS A  89     -13.975 -14.257 -14.325  1.00 91.40           H  
ATOM   1438  HG3 LYS A  89     -13.587 -15.975 -14.238  1.00 91.40           H  
ATOM   1439  CD  LYS A  89     -14.023 -15.260 -16.228  1.00 91.40           C  
ATOM   1440  HD2 LYS A  89     -13.810 -14.375 -16.827  1.00 91.40           H  
ATOM   1441  HD3 LYS A  89     -13.565 -16.133 -16.694  1.00 91.40           H  
ATOM   1442  CE  LYS A  89     -15.535 -15.471 -16.132  1.00 91.40           C  
ATOM   1443  HE2 LYS A  89     -15.970 -14.616 -15.614  1.00 91.40           H  
ATOM   1444  HE3 LYS A  89     -15.722 -16.354 -15.521  1.00 91.40           H  
ATOM   1445  NZ  LYS A  89     -16.144 -15.626 -17.474  1.00 91.40           N  
ATOM   1446  HZ1 LYS A  89     -15.982 -14.794 -18.024  1.00 91.40           H  
ATOM   1447  HZ2 LYS A  89     -17.141 -15.763 -17.385  1.00 91.40           H  
ATOM   1448  HZ3 LYS A  89     -15.740 -16.421 -17.947  1.00 91.40           H  
ATOM   1449  N   ASN A  90      -8.632 -15.985 -15.018  1.00 94.27           N  
ATOM   1450  H   ASN A  90      -8.902 -16.809 -14.501  1.00 94.27           H  
ATOM   1451  CA  ASN A  90      -7.240 -15.554 -14.902  1.00 94.27           C  
ATOM   1452  HA  ASN A  90      -6.760 -16.220 -14.185  1.00 94.27           H  
ATOM   1453  C   ASN A  90      -7.121 -14.139 -14.308  1.00 94.27           C  
ATOM   1454  CB  ASN A  90      -6.534 -15.741 -16.258  1.00 94.27           C  
ATOM   1455  HB2 ASN A  90      -6.993 -15.079 -16.992  1.00 94.27           H  
ATOM   1456  HB3 ASN A  90      -6.658 -16.771 -16.594  1.00 94.27           H  
ATOM   1457  O   ASN A  90      -6.419 -13.285 -14.852  1.00 94.27           O  
ATOM   1458  CG  ASN A  90      -5.047 -15.444 -16.195  1.00 94.27           C  
ATOM   1459  ND2 ASN A  90      -4.485 -14.903 -17.250  1.00 94.27           N  
ATOM   1460 HD21 ASN A  90      -3.499 -14.692 -17.189  1.00 94.27           H  
ATOM   1461 HD22 ASN A  90      -5.057 -14.629 -18.036  1.00 94.27           H  
ATOM   1462  OD1 ASN A  90      -4.363 -15.699 -15.217  1.00 94.27           O  
ATOM   1463  N   LYS A  91      -7.849 -13.885 -13.217  1.00 91.37           N  
ATOM   1464  H   LYS A  91      -8.402 -14.631 -12.819  1.00 91.37           H  
ATOM   1465  CA  LYS A  91      -7.835 -12.601 -12.511  1.00 91.37           C  
ATOM   1466  HA  LYS A  91      -7.064 -11.960 -12.938  1.00 91.37           H  
ATOM   1467  C   LYS A  91      -7.486 -12.796 -11.044  1.00 91.37           C  
ATOM   1468  CB  LYS A  91      -9.175 -11.876 -12.673  1.00 91.37           C  
ATOM   1469  HB2 LYS A  91      -9.141 -10.969 -12.070  1.00 91.37           H  
ATOM   1470  HB3 LYS A  91      -9.982 -12.496 -12.283  1.00 91.37           H  
ATOM   1471  O   LYS A  91      -7.970 -13.726 -10.402  1.00 91.37           O  
ATOM   1472  CG  LYS A  91      -9.484 -11.502 -14.134  1.00 91.37           C  
ATOM   1473  HG2 LYS A  91      -8.627 -10.999 -14.581  1.00 91.37           H  
ATOM   1474  HG3 LYS A  91      -9.729 -12.398 -14.705  1.00 91.37           H  
ATOM   1475  CD  LYS A  91     -10.683 -10.562 -14.129  1.00 91.37           C  
ATOM   1476  HD2 LYS A  91     -11.517 -11.060 -13.634  1.00 91.37           H  
ATOM   1477  HD3 LYS A  91     -10.370  -9.708 -13.528  1.00 91.37           H  
ATOM   1478  CE  LYS A  91     -11.146 -10.019 -15.485  1.00 91.37           C  
ATOM   1479  HE2 LYS A  91     -11.465 -10.846 -16.119  1.00 91.37           H  
ATOM   1480  HE3 LYS A  91     -10.298  -9.517 -15.951  1.00 91.37           H  
ATOM   1481  NZ  LYS A  91     -12.253  -9.043 -15.283  1.00 91.37           N  
ATOM   1482  HZ1 LYS A  91     -13.085  -9.451 -14.881  1.00 91.37           H  
ATOM   1483  HZ2 LYS A  91     -12.471  -8.446 -16.068  1.00 91.37           H  
ATOM   1484  HZ3 LYS A  91     -12.018  -8.438 -14.508  1.00 91.37           H  
ATOM   1485  N   TYR A  92      -6.638 -11.921 -10.519  1.00 92.75           N  
ATOM   1486  H   TYR A  92      -6.235 -11.226 -11.131  1.00 92.75           H  
ATOM   1487  CA  TYR A  92      -6.147 -11.985  -9.146  1.00 92.75           C  
ATOM   1488  HA  TYR A  92      -6.800 -12.618  -8.545  1.00 92.75           H  
ATOM   1489  C   TYR A  92      -6.144 -10.587  -8.548  1.00 92.75           C  
ATOM   1490  CB  TYR A  92      -4.738 -12.594  -9.120  1.00 92.75           C  
ATOM   1491  HB2 TYR A  92      -4.398 -12.653  -8.086  1.00 92.75           H  
ATOM   1492  HB3 TYR A  92      -4.051 -11.938  -9.655  1.00 92.75           H  
ATOM   1493  O   TYR A  92      -5.451  -9.711  -9.062  1.00 92.75           O  
ATOM   1494  CG  TYR A  92      -4.681 -13.973  -9.738  1.00 92.75           C  
ATOM   1495  CD1 TYR A  92      -4.995 -15.103  -8.965  1.00 92.75           C  
ATOM   1496  HD1 TYR A  92      -5.213 -14.978  -7.915  1.00 92.75           H  
ATOM   1497  CD2 TYR A  92      -4.400 -14.112 -11.109  1.00 92.75           C  
ATOM   1498  HD2 TYR A  92      -4.194 -13.236 -11.705  1.00 92.75           H  
ATOM   1499  CE1 TYR A  92      -5.038 -16.378  -9.557  1.00 92.75           C  
ATOM   1500  HE1 TYR A  92      -5.286 -17.247  -8.966  1.00 92.75           H  
ATOM   1501  CE2 TYR A  92      -4.441 -15.382 -11.706  1.00 92.75           C  
ATOM   1502  HE2 TYR A  92      -4.266 -15.479 -12.767  1.00 92.75           H  
ATOM   1503  OH  TYR A  92      -4.773 -17.739 -11.525  1.00 92.75           O  
ATOM   1504  HH  TYR A  92      -4.578 -17.684 -12.463  1.00 92.75           H  
ATOM   1505  CZ  TYR A  92      -4.749 -16.519 -10.932  1.00 92.75           C  
ATOM   1506  N   LEU A  93      -6.899 -10.397  -7.467  1.00 90.05           N  
ATOM   1507  H   LEU A  93      -7.389 -11.189  -7.077  1.00 90.05           H  
ATOM   1508  CA  LEU A  93      -6.903  -9.154  -6.707  1.00 90.05           C  
ATOM   1509  HA  LEU A  93      -6.807  -8.316  -7.396  1.00 90.05           H  
ATOM   1510  C   LEU A  93      -5.720  -9.165  -5.750  1.00 90.05           C  
ATOM   1511  CB  LEU A  93      -8.210  -9.014  -5.918  1.00 90.05           C  
ATOM   1512  HB2 LEU A  93      -9.061  -9.205  -6.571  1.00 90.05           H  
ATOM   1513  HB3 LEU A  93      -8.218  -9.768  -5.131  1.00 90.05           H  
ATOM   1514  O   LEU A  93      -5.630 -10.033  -4.877  1.00 90.05           O  
ATOM   1515  CG  LEU A  93      -8.390  -7.627  -5.283  1.00 90.05           C  
ATOM   1516  HG  LEU A  93      -7.476  -7.317  -4.776  1.00 90.05           H  
ATOM   1517  CD1 LEU A  93      -8.757  -6.595  -6.346  1.00 90.05           C  
ATOM   1518 HD11 LEU A  93      -9.606  -6.939  -6.936  1.00 90.05           H  
ATOM   1519 HD12 LEU A  93      -9.041  -5.650  -5.883  1.00 90.05           H  
ATOM   1520 HD13 LEU A  93      -7.909  -6.410  -7.006  1.00 90.05           H  
ATOM   1521  CD2 LEU A  93      -9.502  -7.718  -4.241  1.00 90.05           C  
ATOM   1522 HD21 LEU A  93      -9.154  -8.292  -3.383  1.00 90.05           H  
ATOM   1523 HD22 LEU A  93     -10.366  -8.220  -4.678  1.00 90.05           H  
ATOM   1524 HD23 LEU A  93      -9.779  -6.719  -3.906  1.00 90.05           H  
ATOM   1525  N   LEU A  94      -4.835  -8.195  -5.897  1.00 92.58           N  
ATOM   1526  H   LEU A  94      -4.979  -7.519  -6.634  1.00 92.58           H  
ATOM   1527  CA  LEU A  94      -3.631  -8.062  -5.099  1.00 92.58           C  
ATOM   1528  HA  LEU A  94      -3.521  -8.910  -4.422  1.00 92.58           H  
ATOM   1529  C   LEU A  94      -3.659  -6.786  -4.278  1.00 92.58           C  
ATOM   1530  CB  LEU A  94      -2.427  -8.003  -6.032  1.00 92.58           C  
ATOM   1531  HB2 LEU A  94      -2.528  -7.128  -6.673  1.00 92.58           H  
ATOM   1532  HB3 LEU A  94      -1.550  -7.839  -5.406  1.00 92.58           H  
ATOM   1533  O   LEU A  94      -4.037  -5.750  -4.805  1.00 92.58           O  
ATOM   1534  CG  LEU A  94      -2.193  -9.222  -6.928  1.00 92.58           C  
ATOM   1535  HG  LEU A  94      -2.943  -9.249  -7.719  1.00 92.58           H  
ATOM   1536  CD1 LEU A  94      -0.820  -9.004  -7.546  1.00 92.58           C  
ATOM   1537 HD11 LEU A  94      -0.824  -8.073  -8.113  1.00 92.58           H  
ATOM   1538 HD12 LEU A  94      -0.059  -8.956  -6.767  1.00 92.58           H  
ATOM   1539 HD13 LEU A  94      -0.584  -9.833  -8.214  1.00 92.58           H  
ATOM   1540  CD2 LEU A  94      -2.202 -10.565  -6.197  1.00 92.58           C  
ATOM   1541 HD21 LEU A  94      -3.227 -10.792  -5.903  1.00 92.58           H  
ATOM   1542 HD22 LEU A  94      -1.857 -11.352  -6.868  1.00 92.58           H  
ATOM   1543 HD23 LEU A  94      -1.555 -10.519  -5.320  1.00 92.58           H  
ATOM   1544  N   GLU A  95      -3.163  -6.838  -3.046  1.00 90.78           N  
ATOM   1545  H   GLU A  95      -2.882  -7.738  -2.683  1.00 90.78           H  
ATOM   1546  CA  GLU A  95      -2.724  -5.648  -2.314  1.00 90.78           C  
ATOM   1547  HA  GLU A  95      -3.121  -4.750  -2.787  1.00 90.78           H  
ATOM   1548  C   GLU A  95      -1.195  -5.572  -2.351  1.00 90.78           C  
ATOM   1549  CB  GLU A  95      -3.261  -5.688  -0.876  1.00 90.78           C  
ATOM   1550  HB2 GLU A  95      -2.875  -6.570  -0.364  1.00 90.78           H  
ATOM   1551  HB3 GLU A  95      -4.348  -5.757  -0.919  1.00 90.78           H  
ATOM   1552  O   GLU A  95      -0.518  -6.485  -1.873  1.00 90.78           O  
ATOM   1553  CG  GLU A  95      -2.863  -4.427  -0.092  1.00 90.78           C  
ATOM   1554  HG2 GLU A  95      -3.245  -3.561  -0.632  1.00 90.78           H  
ATOM   1555  HG3 GLU A  95      -1.777  -4.354  -0.051  1.00 90.78           H  
ATOM   1556  CD  GLU A  95      -3.413  -4.398   1.340  1.00 90.78           C  
ATOM   1557  OE1 GLU A  95      -2.830  -3.655   2.171  1.00 90.78           O  
ATOM   1558  OE2 GLU A  95      -4.430  -5.079   1.603  1.00 90.78           O  
ATOM   1559  N   TYR A  96      -0.638  -4.495  -2.898  1.00 93.82           N  
ATOM   1560  H   TYR A  96      -1.240  -3.762  -3.245  1.00 93.82           H  
ATOM   1561  CA  TYR A  96       0.799  -4.233  -2.874  1.00 93.82           C  
ATOM   1562  HA  TYR A  96       1.332  -5.133  -3.181  1.00 93.82           H  
ATOM   1563  C   TYR A  96       1.231  -3.882  -1.453  1.00 93.82           C  
ATOM   1564  CB  TYR A  96       1.130  -3.121  -3.870  1.00 93.82           C  
ATOM   1565  HB2 TYR A  96       2.127  -2.733  -3.661  1.00 93.82           H  
ATOM   1566  HB3 TYR A  96       0.418  -2.305  -3.742  1.00 93.82           H  
ATOM   1567  O   TYR A  96       0.746  -2.923  -0.864  1.00 93.82           O  
ATOM   1568  CG  TYR A  96       1.098  -3.629  -5.293  1.00 93.82           C  
ATOM   1569  CD1 TYR A  96       2.236  -4.279  -5.797  1.00 93.82           C  
ATOM   1570  HD1 TYR A  96       3.116  -4.340  -5.175  1.00 93.82           H  
ATOM   1571  CD2 TYR A  96      -0.077  -3.558  -6.066  1.00 93.82           C  
ATOM   1572  HD2 TYR A  96      -0.957  -3.072  -5.672  1.00 93.82           H  
ATOM   1573  CE1 TYR A  96       2.210  -4.880  -7.066  1.00 93.82           C  
ATOM   1574  HE1 TYR A  96       3.076  -5.399  -7.449  1.00 93.82           H  
ATOM   1575  CE2 TYR A  96      -0.111  -4.173  -7.331  1.00 93.82           C  
ATOM   1576  HE2 TYR A  96      -1.004  -4.154  -7.938  1.00 93.82           H  
ATOM   1577  OH  TYR A  96       0.990  -5.536  -8.987  1.00 93.82           O  
ATOM   1578  HH  TYR A  96       1.858  -5.839  -9.262  1.00 93.82           H  
ATOM   1579  CZ  TYR A  96       1.023  -4.857  -7.816  1.00 93.82           C  
ATOM   1580  N   ILE A  97       2.136  -4.664  -0.871  1.00 95.72           N  
ATOM   1581  H   ILE A  97       2.584  -5.372  -1.434  1.00 95.72           H  
ATOM   1582  CA  ILE A  97       2.377  -4.654   0.581  1.00 95.72           C  
ATOM   1583  HA  ILE A  97       1.420  -4.764   1.090  1.00 95.72           H  
ATOM   1584  C   ILE A  97       2.958  -3.315   1.045  1.00 95.72           C  
ATOM   1585  CB  ILE A  97       3.261  -5.867   0.946  1.00 95.72           C  
ATOM   1586  HB  ILE A  97       4.071  -5.936   0.221  1.00 95.72           H  
ATOM   1587  O   ILE A  97       2.475  -2.724   2.017  1.00 95.72           O  
ATOM   1588  CG1 ILE A  97       2.381  -7.137   0.854  1.00 95.72           C  
ATOM   1589 HG12 ILE A  97       1.650  -7.117   1.663  1.00 95.72           H  
ATOM   1590 HG13 ILE A  97       1.828  -7.136  -0.085  1.00 95.72           H  
ATOM   1591  CG2 ILE A  97       3.891  -5.745   2.345  1.00 95.72           C  
ATOM   1592 HG21 ILE A  97       4.530  -4.864   2.400  1.00 95.72           H  
ATOM   1593 HG22 ILE A  97       4.528  -6.605   2.551  1.00 95.72           H  
ATOM   1594 HG23 ILE A  97       3.112  -5.680   3.105  1.00 95.72           H  
ATOM   1595  CD1 ILE A  97       3.142  -8.461   0.922  1.00 95.72           C  
ATOM   1596 HD11 ILE A  97       3.752  -8.523   1.823  1.00 95.72           H  
ATOM   1597 HD12 ILE A  97       2.424  -9.282   0.928  1.00 95.72           H  
ATOM   1598 HD13 ILE A  97       3.773  -8.560   0.039  1.00 95.72           H  
ATOM   1599  N   GLU A  98       3.961  -2.810   0.330  1.00 93.59           N  
ATOM   1600  H   GLU A  98       4.358  -3.379  -0.404  1.00 93.59           H  
ATOM   1601  CA  GLU A  98       4.638  -1.560   0.671  1.00 93.59           C  
ATOM   1602  HA  GLU A  98       4.918  -1.577   1.724  1.00 93.59           H  
ATOM   1603  C   GLU A  98       3.733  -0.338   0.472  1.00 93.59           C  
ATOM   1604  CB  GLU A  98       5.917  -1.432  -0.170  1.00 93.59           C  
ATOM   1605  HB2 GLU A  98       6.255  -0.396  -0.140  1.00 93.59           H  
ATOM   1606  HB3 GLU A  98       5.702  -1.669  -1.212  1.00 93.59           H  
ATOM   1607  O   GLU A  98       3.706   0.541   1.326  1.00 93.59           O  
ATOM   1608  CG  GLU A  98       7.057  -2.322   0.347  1.00 93.59           C  
ATOM   1609  HG2 GLU A  98       7.965  -2.083  -0.206  1.00 93.59           H  
ATOM   1610  HG3 GLU A  98       7.239  -2.079   1.393  1.00 93.59           H  
ATOM   1611  CD  GLU A  98       6.765  -3.819   0.199  1.00 93.59           C  
ATOM   1612  OE1 GLU A  98       6.923  -4.538   1.207  1.00 93.59           O  
ATOM   1613  OE2 GLU A  98       6.364  -4.274  -0.894  1.00 93.59           O  
ATOM   1614  N   TYR A  99       2.951  -0.302  -0.603  1.00 91.46           N  
ATOM   1615  H   TYR A  99       2.996  -1.078  -1.248  1.00 91.46           H  
ATOM   1616  CA  TYR A  99       2.184   0.881  -1.013  1.00 91.46           C  
ATOM   1617  HA  TYR A  99       2.632   1.778  -0.586  1.00 91.46           H  
ATOM   1618  C   TYR A  99       0.725   0.855  -0.553  1.00 91.46           C  
ATOM   1619  CB  TYR A  99       2.279   0.983  -2.535  1.00 91.46           C  
ATOM   1620  HB2 TYR A  99       1.639   1.792  -2.888  1.00 91.46           H  
ATOM   1621  HB3 TYR A  99       1.919   0.046  -2.958  1.00 91.46           H  
ATOM   1622  O   TYR A  99       0.078   1.888  -0.463  1.00 91.46           O  
ATOM   1623  CG  TYR A  99       3.691   1.222  -3.025  1.00 91.46           C  
ATOM   1624  CD1 TYR A  99       4.203   2.531  -3.064  1.00 91.46           C  
ATOM   1625  HD1 TYR A  99       3.573   3.365  -2.795  1.00 91.46           H  
ATOM   1626  CD2 TYR A  99       4.509   0.132  -3.378  1.00 91.46           C  
ATOM   1627  HD2 TYR A  99       4.115  -0.874  -3.361  1.00 91.46           H  
ATOM   1628  CE1 TYR A  99       5.542   2.753  -3.435  1.00 91.46           C  
ATOM   1629  HE1 TYR A  99       5.944   3.755  -3.416  1.00 91.46           H  
ATOM   1630  CE2 TYR A  99       5.842   0.356  -3.766  1.00 91.46           C  
ATOM   1631  HE2 TYR A  99       6.482  -0.472  -4.032  1.00 91.46           H  
ATOM   1632  OH  TYR A  99       7.634   1.879  -4.218  1.00 91.46           O  
ATOM   1633  HH  TYR A  99       7.871   2.806  -4.143  1.00 91.46           H  
ATOM   1634  CZ  TYR A  99       6.356   1.665  -3.810  1.00 91.46           C  
ATOM   1635  N   GLY A 100       0.195  -0.330  -0.266  1.00 90.24           N  
ATOM   1636  H   GLY A 100       0.765  -1.150  -0.414  1.00 90.24           H  
ATOM   1637  CA  GLY A 100      -1.195  -0.560   0.099  1.00 90.24           C  
ATOM   1638  HA2 GLY A 100      -1.489   0.217   0.805  1.00 90.24           H  
ATOM   1639  HA3 GLY A 100      -1.284  -1.530   0.588  1.00 90.24           H  
ATOM   1640  C   GLY A 100      -2.172  -0.532  -1.073  1.00 90.24           C  
ATOM   1641  O   GLY A 100      -3.285  -1.031  -0.915  1.00 90.24           O  
ATOM   1642  N   ASN A 101      -1.802   0.003  -2.245  1.00 87.03           N  
ATOM   1643  H   ASN A 101      -0.893   0.440  -2.302  1.00 87.03           H  
ATOM   1644  CA  ASN A 101      -2.633   0.019  -3.451  1.00 87.03           C  
ATOM   1645  HA  ASN A 101      -3.527   0.598  -3.222  1.00 87.03           H  
ATOM   1646  C   ASN A 101      -3.073  -1.396  -3.887  1.00 87.03           C  
ATOM   1647  CB  ASN A 101      -1.981   0.852  -4.555  1.00 87.03           C  
ATOM   1648  HB2 ASN A 101      -2.730   1.122  -5.300  1.00 87.03           H  
ATOM   1649  HB3 ASN A 101      -1.595   1.775  -4.124  1.00 87.03           H  
ATOM   1650  O   ASN A 101      -2.418  -2.391  -3.589  1.00 87.03           O  
ATOM   1651  CG  ASN A 101      -0.841   0.138  -5.233  1.00 87.03           C  
ATOM   1652  ND2 ASN A 101      -1.044  -0.359  -6.430  1.00 87.03           N  
ATOM   1653 HD21 ASN A 101      -0.256  -0.830  -6.850  1.00 87.03           H  
ATOM   1654 HD22 ASN A 101      -1.939  -0.240  -6.884  1.00 87.03           H  
ATOM   1655  OD1 ASN A 101       0.225  -0.018  -4.678  1.00 87.03           O  
ATOM   1656  N   ILE A 102      -4.210  -1.480  -4.574  1.00 87.28           N  
ATOM   1657  H   ILE A 102      -4.617  -0.628  -4.934  1.00 87.28           H  
ATOM   1658  CA  ILE A 102      -4.878  -2.723  -4.976  1.00 87.28           C  
ATOM   1659  HA  ILE A 102      -4.230  -3.545  -4.670  1.00 87.28           H  
ATOM   1660  C   ILE A 102      -4.966  -2.731  -6.498  1.00 87.28           C  
ATOM   1661  CB  ILE A 102      -6.267  -2.934  -4.304  1.00 87.28           C  
ATOM   1662  HB  ILE A 102      -6.926  -2.120  -4.608  1.00 87.28           H  
ATOM   1663  O   ILE A 102      -5.253  -1.699  -7.102  1.00 87.28           O  
ATOM   1664  CG1 ILE A 102      -6.154  -2.954  -2.759  1.00 87.28           C  
ATOM   1665 HG12 ILE A 102      -5.600  -2.077  -2.423  1.00 87.28           H  
ATOM   1666 HG13 ILE A 102      -5.589  -3.834  -2.452  1.00 87.28           H  
ATOM   1667  CG2 ILE A 102      -6.964  -4.218  -4.780  1.00 87.28           C  
ATOM   1668 HG21 ILE A 102      -7.058  -4.223  -5.866  1.00 87.28           H  
ATOM   1669 HG22 ILE A 102      -6.414  -5.100  -4.454  1.00 87.28           H  
ATOM   1670 HG23 ILE A 102      -7.978  -4.260  -4.382  1.00 87.28           H  
ATOM   1671  CD1 ILE A 102      -7.503  -2.948  -2.024  1.00 87.28           C  
ATOM   1672 HD11 ILE A 102      -8.098  -2.093  -2.344  1.00 87.28           H  
ATOM   1673 HD12 ILE A 102      -7.328  -2.877  -0.950  1.00 87.28           H  
ATOM   1674 HD13 ILE A 102      -8.052  -3.870  -2.213  1.00 87.28           H  
ATOM   1675  N   GLU A 103      -4.713  -3.884  -7.109  1.00 84.52           N  
ATOM   1676  H   GLU A 103      -4.495  -4.686  -6.537  1.00 84.52           H  
ATOM   1677  CA  GLU A 103      -4.813  -4.091  -8.556  1.00 84.52           C  
ATOM   1678  HA  GLU A 103      -5.475  -3.339  -8.986  1.00 84.52           H  
ATOM   1679  C   GLU A 103      -5.394  -5.479  -8.841  1.00 84.52           C  
ATOM   1680  CB  GLU A 103      -3.421  -3.945  -9.201  1.00 84.52           C  
ATOM   1681  HB2 GLU A 103      -2.957  -3.028  -8.838  1.00 84.52           H  
ATOM   1682  HB3 GLU A 103      -2.829  -4.798  -8.868  1.00 84.52           H  
ATOM   1683  O   GLU A 103      -5.134  -6.440  -8.113  1.00 84.52           O  
ATOM   1684  CG  GLU A 103      -3.411  -3.910 -10.745  1.00 84.52           C  
ATOM   1685  HG2 GLU A 103      -3.930  -4.790 -11.123  1.00 84.52           H  
ATOM   1686  HG3 GLU A 103      -3.958  -3.026 -11.075  1.00 84.52           H  
ATOM   1687  CD  GLU A 103      -1.990  -3.915 -11.351  1.00 84.52           C  
ATOM   1688  OE1 GLU A 103      -1.775  -3.388 -12.468  1.00 84.52           O  
ATOM   1689  OE2 GLU A 103      -1.083  -4.492 -10.719  1.00 84.52           O  
ATOM   1690  N   ILE A 104      -6.144  -5.592  -9.934  1.00 87.04           N  
ATOM   1691  H   ILE A 104      -6.265  -4.768 -10.505  1.00 87.04           H  
ATOM   1692  CA  ILE A 104      -6.519  -6.872 -10.533  1.00 87.04           C  
ATOM   1693  HA  ILE A 104      -6.438  -7.651  -9.775  1.00 87.04           H  
ATOM   1694  C   ILE A 104      -5.521  -7.158 -11.644  1.00 87.04           C  
ATOM   1695  CB  ILE A 104      -7.971  -6.902 -11.053  1.00 87.04           C  
ATOM   1696  HB  ILE A 104      -8.090  -6.149 -11.833  1.00 87.04           H  
ATOM   1697  O   ILE A 104      -5.393  -6.396 -12.600  1.00 87.04           O  
ATOM   1698  CG1 ILE A 104      -8.966  -6.616  -9.904  1.00 87.04           C  
ATOM   1699 HG12 ILE A 104      -9.000  -7.473  -9.233  1.00 87.04           H  
ATOM   1700 HG13 ILE A 104      -8.631  -5.759  -9.319  1.00 87.04           H  
ATOM   1701  CG2 ILE A 104      -8.260  -8.273 -11.690  1.00 87.04           C  
ATOM   1702 HG21 ILE A 104      -8.055  -9.068 -10.973  1.00 87.04           H  
ATOM   1703 HG22 ILE A 104      -7.657  -8.417 -12.586  1.00 87.04           H  
ATOM   1704 HG23 ILE A 104      -9.310  -8.330 -11.979  1.00 87.04           H  
ATOM   1705  CD1 ILE A 104     -10.385  -6.291 -10.380  1.00 87.04           C  
ATOM   1706 HD11 ILE A 104     -10.363  -5.460 -11.085  1.00 87.04           H  
ATOM   1707 HD12 ILE A 104     -10.839  -7.161 -10.855  1.00 87.04           H  
ATOM   1708 HD13 ILE A 104     -10.996  -6.009  -9.523  1.00 87.04           H  
ATOM   1709  N   THR A 105      -4.822  -8.278 -11.529  1.00 91.07           N  
ATOM   1710  H   THR A 105      -4.973  -8.845 -10.707  1.00 91.07           H  
ATOM   1711  CA  THR A 105      -3.775  -8.664 -12.474  1.00 91.07           C  
ATOM   1712  HA  THR A 105      -3.856  -8.045 -13.367  1.00 91.07           H  
ATOM   1713  C   THR A 105      -3.943 -10.110 -12.941  1.00 91.07           C  
ATOM   1714  CB  THR A 105      -2.414  -8.348 -11.848  1.00 91.07           C  
ATOM   1715  HB  THR A 105      -2.476  -7.377 -11.358  1.00 91.07           H  
ATOM   1716  O   THR A 105      -4.901 -10.793 -12.575  1.00 91.07           O  
ATOM   1717  CG2 THR A 105      -1.958  -9.378 -10.829  1.00 91.07           C  
ATOM   1718 HG21 THR A 105      -1.811 -10.347 -11.306  1.00 91.07           H  
ATOM   1719 HG22 THR A 105      -2.702  -9.466 -10.037  1.00 91.07           H  
ATOM   1720 HG23 THR A 105      -1.013  -9.042 -10.404  1.00 91.07           H  
ATOM   1721  OG1 THR A 105      -1.422  -8.261 -12.835  1.00 91.07           O  
ATOM   1722  HG1 THR A 105      -0.986  -7.427 -12.644  1.00 91.07           H  
ATOM   1723  N   GLN A 106      -3.027 -10.579 -13.786  1.00 94.83           N  
ATOM   1724  H   GLN A 106      -2.215  -9.999 -13.941  1.00 94.83           H  
ATOM   1725  CA  GLN A 106      -3.067 -11.898 -14.424  1.00 94.83           C  
ATOM   1726  HA  GLN A 106      -3.988 -12.413 -14.148  1.00 94.83           H  
ATOM   1727  C   GLN A 106      -1.895 -12.776 -13.979  1.00 94.83           C  
ATOM   1728  CB  GLN A 106      -3.058 -11.727 -15.947  1.00 94.83           C  
ATOM   1729  HB2 GLN A 106      -3.023 -12.712 -16.412  1.00 94.83           H  
ATOM   1730  HB3 GLN A 106      -2.165 -11.176 -16.241  1.00 94.83           H  
ATOM   1731  O   GLN A 106      -0.835 -12.265 -13.617  1.00 94.83           O  
ATOM   1732  CG  GLN A 106      -4.297 -10.983 -16.458  1.00 94.83           C  
ATOM   1733  HG2 GLN A 106      -5.192 -11.463 -16.062  1.00 94.83           H  
ATOM   1734  HG3 GLN A 106      -4.286  -9.950 -16.110  1.00 94.83           H  
ATOM   1735  CD  GLN A 106      -4.374 -10.973 -17.978  1.00 94.83           C  
ATOM   1736  NE2 GLN A 106      -5.561 -11.048 -18.538  1.00 94.83           N  
ATOM   1737 HE21 GLN A 106      -5.588 -10.985 -19.546  1.00 94.83           H  
ATOM   1738 HE22 GLN A 106      -6.384 -11.087 -17.954  1.00 94.83           H  
ATOM   1739  OE1 GLN A 106      -3.388 -10.909 -18.697  1.00 94.83           O  
ATOM   1740  N   LEU A 107      -2.055 -14.103 -14.067  1.00 98.00           N  
ATOM   1741  H   LEU A 107      -2.944 -14.463 -14.384  1.00 98.00           H  
ATOM   1742  CA  LEU A 107      -1.072 -15.077 -13.570  1.00 98.00           C  
ATOM   1743  HA  LEU A 107      -1.021 -14.975 -12.486  1.00 98.00           H  
ATOM   1744  C   LEU A 107       0.346 -14.861 -14.122  1.00 98.00           C  
ATOM   1745  CB  LEU A 107      -1.565 -16.493 -13.923  1.00 98.00           C  
ATOM   1746  HB2 LEU A 107      -2.561 -16.638 -13.505  1.00 98.00           H  
ATOM   1747  HB3 LEU A 107      -1.643 -16.579 -15.007  1.00 98.00           H  
ATOM   1748  O   LEU A 107       1.321 -14.985 -13.391  1.00 98.00           O  
ATOM   1749  CG  LEU A 107      -0.672 -17.637 -13.408  1.00 98.00           C  
ATOM   1750  HG  LEU A 107       0.317 -17.569 -13.861  1.00 98.00           H  
ATOM   1751  CD1 LEU A 107      -0.538 -17.589 -11.887  1.00 98.00           C  
ATOM   1752 HD11 LEU A 107      -1.523 -17.517 -11.425  1.00 98.00           H  
ATOM   1753 HD12 LEU A 107       0.069 -16.733 -11.592  1.00 98.00           H  
ATOM   1754 HD13 LEU A 107      -0.034 -18.491 -11.539  1.00 98.00           H  
ATOM   1755  CD2 LEU A 107      -1.289 -18.978 -13.803  1.00 98.00           C  
ATOM   1756 HD21 LEU A 107      -0.629 -19.787 -13.488  1.00 98.00           H  
ATOM   1757 HD22 LEU A 107      -2.259 -19.108 -13.323  1.00 98.00           H  
ATOM   1758 HD23 LEU A 107      -1.404 -19.032 -14.886  1.00 98.00           H  
ATOM   1759  N   ASN A 108       0.470 -14.484 -15.396  1.00 97.10           N  
ATOM   1760  H   ASN A 108      -0.375 -14.267 -15.905  1.00 97.10           H  
ATOM   1761  CA  ASN A 108       1.757 -14.264 -16.067  1.00 97.10           C  
ATOM   1762  HA  ASN A 108       2.382 -15.138 -15.884  1.00 97.10           H  
ATOM   1763  C   ASN A 108       2.553 -13.055 -15.538  1.00 97.10           C  
ATOM   1764  CB  ASN A 108       1.521 -14.143 -17.585  1.00 97.10           C  
ATOM   1765  HB2 ASN A 108       2.492 -14.114 -18.079  1.00 97.10           H  
ATOM   1766  HB3 ASN A 108       0.986 -15.022 -17.943  1.00 97.10           H  
ATOM   1767  O   ASN A 108       3.695 -12.860 -15.951  1.00 97.10           O  
ATOM   1768  CG  ASN A 108       0.742 -12.899 -17.986  1.00 97.10           C  
ATOM   1769  ND2 ASN A 108       0.794 -12.507 -19.235  1.00 97.10           N  
ATOM   1770 HD21 ASN A 108       0.193 -11.730 -19.469  1.00 97.10           H  
ATOM   1771 HD22 ASN A 108       1.348 -13.012 -19.912  1.00 97.10           H  
ATOM   1772  OD1 ASN A 108       0.041 -12.281 -17.207  1.00 97.10           O  
ATOM   1773  N   ARG A 109       1.962 -12.235 -14.662  1.00 97.00           N  
ATOM   1774  H   ARG A 109       1.000 -12.422 -14.418  1.00 97.00           H  
ATOM   1775  CA  ARG A 109       2.630 -11.121 -13.972  1.00 97.00           C  
ATOM   1776  HA  ARG A 109       3.567 -10.890 -14.479  1.00 97.00           H  
ATOM   1777  C   ARG A 109       3.017 -11.467 -12.538  1.00 97.00           C  
ATOM   1778  CB  ARG A 109       1.731  -9.877 -14.003  1.00 97.00           C  
ATOM   1779  HB2 ARG A 109       2.267  -9.056 -13.527  1.00 97.00           H  
ATOM   1780  HB3 ARG A 109       0.822 -10.065 -13.432  1.00 97.00           H  
ATOM   1781  O   ARG A 109       3.624 -10.640 -11.862  1.00 97.00           O  
ATOM   1782  CG  ARG A 109       1.356  -9.485 -15.440  1.00 97.00           C  
ATOM   1783  HG2 ARG A 109       0.671 -10.230 -15.845  1.00 97.00           H  
ATOM   1784  HG3 ARG A 109       2.252  -9.458 -16.060  1.00 97.00           H  
ATOM   1785  CD  ARG A 109       0.657  -8.128 -15.505  1.00 97.00           C  
ATOM   1786  HD2 ARG A 109       0.296  -7.963 -16.520  1.00 97.00           H  
ATOM   1787  HD3 ARG A 109      -0.221  -8.145 -14.860  1.00 97.00           H  
ATOM   1788  NE  ARG A 109       1.560  -7.043 -15.089  1.00 97.00           N  
ATOM   1789  HE  ARG A 109       1.666  -6.881 -14.098  1.00 97.00           H  
ATOM   1790  NH1 ARG A 109       2.306  -6.405 -17.168  1.00 97.00           N  
ATOM   1791 HH11 ARG A 109       1.624  -7.024 -17.583  1.00 97.00           H  
ATOM   1792 HH12 ARG A 109       2.846  -5.751 -17.717  1.00 97.00           H  
ATOM   1793  NH2 ARG A 109       3.113  -5.433 -15.359  1.00 97.00           N  
ATOM   1794 HH21 ARG A 109       3.610  -4.742 -15.903  1.00 97.00           H  
ATOM   1795 HH22 ARG A 109       3.127  -5.341 -14.353  1.00 97.00           H  
ATOM   1796  CZ  ARG A 109       2.311  -6.301 -15.871  1.00 97.00           C  
ATOM   1797  N   LEU A 110       2.658 -12.663 -12.079  1.00 98.52           N  
ATOM   1798  H   LEU A 110       2.226 -13.315 -12.718  1.00 98.52           H  
ATOM   1799  CA  LEU A 110       2.899 -13.133 -10.727  1.00 98.52           C  
ATOM   1800  HA  LEU A 110       3.119 -12.282 -10.082  1.00 98.52           H  
ATOM   1801  C   LEU A 110       4.098 -14.065 -10.706  1.00 98.52           C  
ATOM   1802  CB  LEU A 110       1.659 -13.847 -10.177  1.00 98.52           C  
ATOM   1803  HB2 LEU A 110       1.832 -14.057  -9.121  1.00 98.52           H  
ATOM   1804  HB3 LEU A 110       1.540 -14.793 -10.704  1.00 98.52           H  
ATOM   1805  O   LEU A 110       4.283 -14.890 -11.594  1.00 98.52           O  
ATOM   1806  CG  LEU A 110       0.355 -13.060 -10.318  1.00 98.52           C  
ATOM   1807  HG  LEU A 110       0.092 -12.968 -11.372  1.00 98.52           H  
ATOM   1808  CD1 LEU A 110      -0.776 -13.790  -9.604  1.00 98.52           C  
ATOM   1809 HD11 LEU A 110      -0.582 -13.773  -8.531  1.00 98.52           H  
ATOM   1810 HD12 LEU A 110      -0.839 -14.819  -9.958  1.00 98.52           H  
ATOM   1811 HD13 LEU A 110      -1.723 -13.291  -9.807  1.00 98.52           H  
ATOM   1812  CD2 LEU A 110       0.467 -11.677  -9.701  1.00 98.52           C  
ATOM   1813 HD21 LEU A 110       0.855 -11.739  -8.684  1.00 98.52           H  
ATOM   1814 HD22 LEU A 110       1.106 -11.033 -10.305  1.00 98.52           H  
ATOM   1815 HD23 LEU A 110      -0.539 -11.259  -9.691  1.00 98.52           H  
ATOM   1816  N   TYR A 111       4.878 -13.958  -9.647  1.00 98.69           N  
ATOM   1817  H   TYR A 111       4.659 -13.236  -8.976  1.00 98.69           H  
ATOM   1818  CA  TYR A 111       6.095 -14.708  -9.405  1.00 98.69           C  
ATOM   1819  HA  TYR A 111       6.176 -15.515 -10.133  1.00 98.69           H  
ATOM   1820  C   TYR A 111       6.018 -15.295  -7.993  1.00 98.69           C  
ATOM   1821  CB  TYR A 111       7.309 -13.783  -9.565  1.00 98.69           C  
ATOM   1822  HB2 TYR A 111       8.215 -14.330  -9.305  1.00 98.69           H  
ATOM   1823  HB3 TYR A 111       7.211 -12.957  -8.861  1.00 98.69           H  
ATOM   1824  O   TYR A 111       5.422 -14.682  -7.095  1.00 98.69           O  
ATOM   1825  CG  TYR A 111       7.472 -13.180 -10.945  1.00 98.69           C  
ATOM   1826  CD1 TYR A 111       8.430 -13.700 -11.832  1.00 98.69           C  
ATOM   1827  HD1 TYR A 111       9.054 -14.530 -11.536  1.00 98.69           H  
ATOM   1828  CD2 TYR A 111       6.671 -12.089 -11.338  1.00 98.69           C  
ATOM   1829  HD2 TYR A 111       5.937 -11.679 -10.660  1.00 98.69           H  
ATOM   1830  CE1 TYR A 111       8.592 -13.132 -13.108  1.00 98.69           C  
ATOM   1831  HE1 TYR A 111       9.350 -13.521 -13.771  1.00 98.69           H  
ATOM   1832  CE2 TYR A 111       6.802 -11.546 -12.628  1.00 98.69           C  
ATOM   1833  HE2 TYR A 111       6.161 -10.737 -12.949  1.00 98.69           H  
ATOM   1834  OH  TYR A 111       7.934 -11.521 -14.751  1.00 98.69           O  
ATOM   1835  HH  TYR A 111       8.661 -11.980 -15.177  1.00 98.69           H  
ATOM   1836  CZ  TYR A 111       7.775 -12.054 -13.510  1.00 98.69           C  
ATOM   1837  N   PRO A 112       6.612 -16.476  -7.759  1.00 98.49           N  
ATOM   1838  CA  PRO A 112       6.670 -17.039  -6.417  1.00 98.49           C  
ATOM   1839  HA  PRO A 112       5.663 -17.205  -6.035  1.00 98.49           H  
ATOM   1840  C   PRO A 112       7.404 -16.069  -5.490  1.00 98.49           C  
ATOM   1841  CB  PRO A 112       7.393 -18.381  -6.569  1.00 98.49           C  
ATOM   1842  HB2 PRO A 112       8.033 -18.603  -5.715  1.00 98.49           H  
ATOM   1843  HB3 PRO A 112       6.654 -19.172  -6.697  1.00 98.49           H  
ATOM   1844  O   PRO A 112       8.434 -15.523  -5.874  1.00 98.49           O  
ATOM   1845  CG  PRO A 112       8.205 -18.241  -7.859  1.00 98.49           C  
ATOM   1846  HG2 PRO A 112       8.325 -19.198  -8.366  1.00 98.49           H  
ATOM   1847  HG3 PRO A 112       9.182 -17.811  -7.638  1.00 98.49           H  
ATOM   1848  CD  PRO A 112       7.397 -17.260  -8.703  1.00 98.49           C  
ATOM   1849  HD2 PRO A 112       6.732 -17.803  -9.374  1.00 98.49           H  
ATOM   1850  HD3 PRO A 112       8.075 -16.633  -9.283  1.00 98.49           H  
ATOM   1851  N   CYS A 113       6.899 -15.851  -4.277  1.00 98.48           N  
ATOM   1852  H   CYS A 113       6.058 -16.330  -3.988  1.00 98.48           H  
ATOM   1853  CA  CYS A 113       7.626 -15.089  -3.266  1.00 98.48           C  
ATOM   1854  HA  CYS A 113       8.244 -14.339  -3.761  1.00 98.48           H  
ATOM   1855  C   CYS A 113       8.510 -16.046  -2.451  1.00 98.48           C  
ATOM   1856  CB  CYS A 113       6.640 -14.335  -2.374  1.00 98.48           C  
ATOM   1857  HB2 CYS A 113       5.902 -13.816  -2.986  1.00 98.48           H  
ATOM   1858  HB3 CYS A 113       6.132 -15.037  -1.713  1.00 98.48           H  
ATOM   1859  O   CYS A 113       7.981 -16.997  -1.872  1.00 98.48           O  
ATOM   1860  SG  CYS A 113       7.531 -13.110  -1.382  1.00 98.48           S  
ATOM   1861  HG  CYS A 113       7.868 -12.280  -2.373  1.00 98.48           H  
ATOM   1862  N   PRO A 114       9.837 -15.840  -2.392  1.00 97.88           N  
ATOM   1863  CA  PRO A 114      10.699 -16.577  -1.480  1.00 97.88           C  
ATOM   1864  HA  PRO A 114      10.657 -17.639  -1.720  1.00 97.88           H  
ATOM   1865  C   PRO A 114      10.274 -16.336  -0.033  1.00 97.88           C  
ATOM   1866  CB  PRO A 114      12.109 -16.031  -1.713  1.00 97.88           C  
ATOM   1867  HB2 PRO A 114      12.307 -15.222  -1.010  1.00 97.88           H  
ATOM   1868  HB3 PRO A 114      12.867 -16.811  -1.637  1.00 97.88           H  
ATOM   1869  O   PRO A 114       9.926 -15.212   0.319  1.00 97.88           O  
ATOM   1870  CG  PRO A 114      12.043 -15.436  -3.112  1.00 97.88           C  
ATOM   1871  HG2 PRO A 114      12.782 -14.648  -3.257  1.00 97.88           H  
ATOM   1872  HG3 PRO A 114      12.165 -16.235  -3.842  1.00 97.88           H  
ATOM   1873  CD  PRO A 114      10.618 -14.897  -3.167  1.00 97.88           C  
ATOM   1874  HD2 PRO A 114      10.272 -14.845  -4.199  1.00 97.88           H  
ATOM   1875  HD3 PRO A 114      10.564 -13.915  -2.697  1.00 97.88           H  
ATOM   1876  N   GLU A 115      10.392 -17.348   0.829  1.00 97.16           N  
ATOM   1877  H   GLU A 115      10.592 -18.271   0.473  1.00 97.16           H  
ATOM   1878  CA  GLU A 115       9.917 -17.238   2.217  1.00 97.16           C  
ATOM   1879  HA  GLU A 115       8.837 -17.088   2.193  1.00 97.16           H  
ATOM   1880  C   GLU A 115      10.520 -16.038   2.959  1.00 97.16           C  
ATOM   1881  CB  GLU A 115      10.210 -18.546   2.972  1.00 97.16           C  
ATOM   1882  HB2 GLU A 115       9.764 -19.376   2.424  1.00 97.16           H  
ATOM   1883  HB3 GLU A 115      11.287 -18.708   2.999  1.00 97.16           H  
ATOM   1884  O   GLU A 115       9.803 -15.329   3.649  1.00 97.16           O  
ATOM   1885  CG  GLU A 115       9.673 -18.552   4.417  1.00 97.16           C  
ATOM   1886  HG2 GLU A 115       9.836 -19.544   4.839  1.00 97.16           H  
ATOM   1887  HG3 GLU A 115      10.256 -17.848   5.010  1.00 97.16           H  
ATOM   1888  CD  GLU A 115       8.176 -18.203   4.506  1.00 97.16           C  
ATOM   1889  OE1 GLU A 115       7.785 -17.451   5.434  1.00 97.16           O  
ATOM   1890  OE2 GLU A 115       7.434 -18.660   3.609  1.00 97.16           O  
ATOM   1891  N   HIS A 116      11.803 -15.729   2.744  1.00 97.05           N  
ATOM   1892  H   HIS A 116      12.336 -16.313   2.115  1.00 97.05           H  
ATOM   1893  CA  HIS A 116      12.465 -14.586   3.385  1.00 97.05           C  
ATOM   1894  HA  HIS A 116      12.298 -14.668   4.459  1.00 97.05           H  
ATOM   1895  C   HIS A 116      11.911 -13.210   2.964  1.00 97.05           C  
ATOM   1896  CB  HIS A 116      13.978 -14.664   3.136  1.00 97.05           C  
ATOM   1897  HB2 HIS A 116      14.467 -13.944   3.793  1.00 97.05           H  
ATOM   1898  HB3 HIS A 116      14.340 -15.654   3.413  1.00 97.05           H  
ATOM   1899  O   HIS A 116      12.158 -12.227   3.658  1.00 97.05           O  
ATOM   1900  CG  HIS A 116      14.391 -14.361   1.716  1.00 97.05           C  
ATOM   1901  CD2 HIS A 116      14.821 -13.152   1.233  1.00 97.05           C  
ATOM   1902  HD2 HIS A 116      14.904 -12.233   1.795  1.00 97.05           H  
ATOM   1903  ND1 HIS A 116      14.441 -15.254   0.668  1.00 97.05           N  
ATOM   1904  HD1 HIS A 116      14.252 -16.245   0.717  1.00 97.05           H  
ATOM   1905  CE1 HIS A 116      14.882 -14.597  -0.418  1.00 97.05           C  
ATOM   1906  HE1 HIS A 116      15.043 -15.033  -1.393  1.00 97.05           H  
ATOM   1907  NE2 HIS A 116      15.133 -13.319  -0.120  1.00 97.05           N  
ATOM   1908  N   LEU A 117      11.173 -13.132   1.849  1.00 97.11           N  
ATOM   1909  H   LEU A 117      10.978 -13.988   1.350  1.00 97.11           H  
ATOM   1910  CA  LEU A 117      10.468 -11.930   1.392  1.00 97.11           C  
ATOM   1911  HA  LEU A 117      10.848 -11.060   1.929  1.00 97.11           H  
ATOM   1912  C   LEU A 117       8.966 -11.983   1.697  1.00 97.11           C  
ATOM   1913  CB  LEU A 117      10.702 -11.717  -0.118  1.00 97.11           C  
ATOM   1914  HB2 LEU A 117      10.335 -12.595  -0.650  1.00 97.11           H  
ATOM   1915  HB3 LEU A 117      10.115 -10.858  -0.444  1.00 97.11           H  
ATOM   1916  O   LEU A 117       8.290 -10.966   1.551  1.00 97.11           O  
ATOM   1917  CG  LEU A 117      12.163 -11.481  -0.527  1.00 97.11           C  
ATOM   1918  HG  LEU A 117      12.731 -12.374  -0.267  1.00 97.11           H  
ATOM   1919  CD1 LEU A 117      12.271 -11.280  -2.040  1.00 97.11           C  
ATOM   1920 HD11 LEU A 117      13.318 -11.151  -2.312  1.00 97.11           H  
ATOM   1921 HD12 LEU A 117      11.716 -10.392  -2.343  1.00 97.11           H  
ATOM   1922 HD13 LEU A 117      11.882 -12.153  -2.565  1.00 97.11           H  
ATOM   1923  CD2 LEU A 117      12.779 -10.261   0.162  1.00 97.11           C  
ATOM   1924 HD21 LEU A 117      12.847 -10.427   1.237  1.00 97.11           H  
ATOM   1925 HD22 LEU A 117      12.185  -9.369  -0.035  1.00 97.11           H  
ATOM   1926 HD23 LEU A 117      13.791 -10.102  -0.211  1.00 97.11           H  
ATOM   1927  N   SER A 118       8.428 -13.128   2.122  1.00 97.05           N  
ATOM   1928  H   SER A 118       9.034 -13.922   2.273  1.00 97.05           H  
ATOM   1929  CA  SER A 118       7.014 -13.263   2.473  1.00 97.05           C  
ATOM   1930  HA  SER A 118       6.417 -13.036   1.589  1.00 97.05           H  
ATOM   1931  C   SER A 118       6.633 -12.299   3.595  1.00 97.05           C  
ATOM   1932  CB  SER A 118       6.698 -14.696   2.901  1.00 97.05           C  
ATOM   1933  HB2 SER A 118       6.920 -15.385   2.086  1.00 97.05           H  
ATOM   1934  HB3 SER A 118       7.311 -14.955   3.765  1.00 97.05           H  
ATOM   1935  O   SER A 118       7.440 -12.006   4.480  1.00 97.05           O  
ATOM   1936  OG  SER A 118       5.334 -14.805   3.263  1.00 97.05           O  
ATOM   1937  HG  SER A 118       5.306 -15.429   3.992  1.00 97.05           H  
ATOM   1938  N   VAL A 119       5.379 -11.842   3.612  1.00 95.23           N  
ATOM   1939  H   VAL A 119       4.738 -12.174   2.906  1.00 95.23           H  
ATOM   1940  CA  VAL A 119       4.875 -10.944   4.661  1.00 95.23           C  
ATOM   1941  HA  VAL A 119       5.524 -10.068   4.679  1.00 95.23           H  
ATOM   1942  C   VAL A 119       4.940 -11.572   6.065  1.00 95.23           C  
ATOM   1943  CB  VAL A 119       3.454 -10.478   4.298  1.00 95.23           C  
ATOM   1944  HB  VAL A 119       3.401 -10.350   3.216  1.00 95.23           H  
ATOM   1945  O   VAL A 119       4.994 -10.860   7.064  1.00 95.23           O  
ATOM   1946  CG1 VAL A 119       2.355 -11.473   4.690  1.00 95.23           C  
ATOM   1947 HG11 VAL A 119       2.591 -12.464   4.303  1.00 95.23           H  
ATOM   1948 HG12 VAL A 119       2.251 -11.523   5.774  1.00 95.23           H  
ATOM   1949 HG13 VAL A 119       1.404 -11.151   4.265  1.00 95.23           H  
ATOM   1950  CG2 VAL A 119       3.183  -9.111   4.920  1.00 95.23           C  
ATOM   1951 HG21 VAL A 119       3.418  -9.138   5.984  1.00 95.23           H  
ATOM   1952 HG22 VAL A 119       2.140  -8.838   4.764  1.00 95.23           H  
ATOM   1953 HG23 VAL A 119       3.819  -8.363   4.446  1.00 95.23           H  
ATOM   1954  N   THR A 120       4.982 -12.906   6.140  1.00 93.47           N  
ATOM   1955  H   THR A 120       4.953 -13.430   5.277  1.00 93.47           H  
ATOM   1956  CA  THR A 120       5.158 -13.688   7.375  1.00 93.47           C  
ATOM   1957  HA  THR A 120       4.477 -13.312   8.138  1.00 93.47           H  
ATOM   1958  C   THR A 120       6.565 -13.593   7.956  1.00 93.47           C  
ATOM   1959  CB  THR A 120       4.847 -15.173   7.112  1.00 93.47           C  
ATOM   1960  HB  THR A 120       5.161 -15.778   7.962  1.00 93.47           H  
ATOM   1961  O   THR A 120       6.724 -13.667   9.172  1.00 93.47           O  
ATOM   1962  CG2 THR A 120       3.344 -15.360   6.891  1.00 93.47           C  
ATOM   1963 HG21 THR A 120       3.013 -14.798   6.017  1.00 93.47           H  
ATOM   1964 HG22 THR A 120       3.133 -16.417   6.731  1.00 93.47           H  
ATOM   1965 HG23 THR A 120       2.797 -15.019   7.769  1.00 93.47           H  
ATOM   1966  OG1 THR A 120       5.492 -15.626   5.932  1.00 93.47           O  
ATOM   1967  HG1 THR A 120       6.152 -16.296   6.125  1.00 93.47           H  
ATOM   1968  N   SER A 121       7.576 -13.416   7.104  1.00 96.28           N  
ATOM   1969  H   SER A 121       7.360 -13.355   6.120  1.00 96.28           H  
ATOM   1970  CA  SER A 121       8.988 -13.346   7.499  1.00 96.28           C  
ATOM   1971  HA  SER A 121       9.112 -13.740   8.507  1.00 96.28           H  
ATOM   1972  C   SER A 121       9.531 -11.913   7.498  1.00 96.28           C  
ATOM   1973  CB  SER A 121       9.813 -14.217   6.552  1.00 96.28           C  
ATOM   1974  HB2 SER A 121      10.871 -14.037   6.741  1.00 96.28           H  
ATOM   1975  HB3 SER A 121       9.588 -13.928   5.525  1.00 96.28           H  
ATOM   1976  O   SER A 121      10.475 -11.608   8.226  1.00 96.28           O  
ATOM   1977  OG  SER A 121       9.548 -15.595   6.769  1.00 96.28           O  
ATOM   1978  HG  SER A 121       8.910 -15.940   6.140  1.00 96.28           H  
ATOM   1979  N   LEU A 122       8.932 -11.022   6.706  1.00 96.36           N  
ATOM   1980  H   LEU A 122       8.198 -11.355   6.098  1.00 96.36           H  
ATOM   1981  CA  LEU A 122       9.358  -9.640   6.529  1.00 96.36           C  
ATOM   1982  HA  LEU A 122      10.015  -9.358   7.352  1.00 96.36           H  
ATOM   1983  C   LEU A 122       8.138  -8.716   6.549  1.00 96.36           C  
ATOM   1984  CB  LEU A 122      10.160  -9.576   5.219  1.00 96.36           C  
ATOM   1985  HB2 LEU A 122      10.976 -10.294   5.295  1.00 96.36           H  
ATOM   1986  HB3 LEU A 122       9.521  -9.901   4.398  1.00 96.36           H  
ATOM   1987  O   LEU A 122       7.446  -8.547   5.544  1.00 96.36           O  
ATOM   1988  CG  LEU A 122      10.756  -8.203   4.869  1.00 96.36           C  
ATOM   1989  HG  LEU A 122       9.959  -7.475   4.718  1.00 96.36           H  
ATOM   1990  CD1 LEU A 122      11.704  -7.682   5.954  1.00 96.36           C  
ATOM   1991 HD11 LEU A 122      12.474  -8.425   6.159  1.00 96.36           H  
ATOM   1992 HD12 LEU A 122      12.172  -6.759   5.612  1.00 96.36           H  
ATOM   1993 HD13 LEU A 122      11.145  -7.464   6.865  1.00 96.36           H  
ATOM   1994  CD2 LEU A 122      11.527  -8.371   3.560  1.00 96.36           C  
ATOM   1995 HD21 LEU A 122      12.214  -9.214   3.634  1.00 96.36           H  
ATOM   1996 HD22 LEU A 122      12.118  -7.482   3.336  1.00 96.36           H  
ATOM   1997 HD23 LEU A 122      10.830  -8.552   2.742  1.00 96.36           H  
ATOM   1998  N   ALA A 123       7.866  -8.109   7.702  1.00 94.65           N  
ATOM   1999  H   ALA A 123       8.451  -8.299   8.503  1.00 94.65           H  
ATOM   2000  CA  ALA A 123       6.739  -7.193   7.857  1.00 94.65           C  
ATOM   2001  HA  ALA A 123       5.831  -7.724   7.570  1.00 94.65           H  
ATOM   2002  C   ALA A 123       6.870  -5.960   6.946  1.00 94.65           C  
ATOM   2003  CB  ALA A 123       6.613  -6.794   9.331  1.00 94.65           C  
ATOM   2004  HB1 ALA A 123       6.484  -7.684   9.946  1.00 94.65           H  
ATOM   2005  HB2 ALA A 123       7.506  -6.254   9.647  1.00 94.65           H  
ATOM   2006  HB3 ALA A 123       5.746  -6.147   9.461  1.00 94.65           H  
ATOM   2007  O   ALA A 123       7.974  -5.560   6.566  1.00 94.65           O  
ATOM   2008  N   SER A 124       5.738  -5.337   6.611  1.00 96.01           N  
ATOM   2009  H   SER A 124       4.864  -5.660   7.000  1.00 96.01           H  
ATOM   2010  CA  SER A 124       5.770  -4.023   5.969  1.00 96.01           C  
ATOM   2011  HA  SER A 124       6.441  -4.073   5.112  1.00 96.01           H  
ATOM   2012  C   SER A 124       6.305  -2.969   6.942  1.00 96.01           C  
ATOM   2013  CB  SER A 124       4.391  -3.608   5.458  1.00 96.01           C  
ATOM   2014  HB2 SER A 124       3.717  -3.435   6.297  1.00 96.01           H  
ATOM   2015  HB3 SER A 124       3.982  -4.390   4.818  1.00 96.01           H  
ATOM   2016  O   SER A 124       6.089  -3.048   8.151  1.00 96.01           O  
ATOM   2017  OG  SER A 124       4.564  -2.420   4.712  1.00 96.01           O  
ATOM   2018  HG  SER A 124       3.729  -2.144   4.326  1.00 96.01           H  
ATOM   2019  N   LEU A 125       6.970  -1.948   6.405  1.00 95.41           N  
ATOM   2020  H   LEU A 125       7.082  -1.947   5.401  1.00 95.41           H  
ATOM   2021  CA  LEU A 125       7.360  -0.751   7.155  1.00 95.41           C  
ATOM   2022  HA  LEU A 125       7.451  -0.997   8.213  1.00 95.41           H  
ATOM   2023  C   LEU A 125       6.305   0.359   7.072  1.00 95.41           C  
ATOM   2024  CB  LEU A 125       8.722  -0.263   6.645  1.00 95.41           C  
ATOM   2025  HB2 LEU A 125       8.982   0.667   7.152  1.00 95.41           H  
ATOM   2026  HB3 LEU A 125       8.632  -0.047   5.580  1.00 95.41           H  
ATOM   2027  O   LEU A 125       6.475   1.408   7.694  1.00 95.41           O  
ATOM   2028  CG  LEU A 125       9.858  -1.275   6.862  1.00 95.41           C  
ATOM   2029  HG  LEU A 125       9.606  -2.227   6.397  1.00 95.41           H  
ATOM   2030  CD1 LEU A 125      11.112  -0.741   6.188  1.00 95.41           C  
ATOM   2031 HD11 LEU A 125      11.428   0.195   6.648  1.00 95.41           H  
ATOM   2032 HD12 LEU A 125      10.897  -0.572   5.133  1.00 95.41           H  
ATOM   2033 HD13 LEU A 125      11.900  -1.491   6.257  1.00 95.41           H  
ATOM   2034  CD2 LEU A 125      10.172  -1.508   8.342  1.00 95.41           C  
ATOM   2035 HD21 LEU A 125      10.372  -0.558   8.837  1.00 95.41           H  
ATOM   2036 HD22 LEU A 125      11.043  -2.158   8.429  1.00 95.41           H  
ATOM   2037 HD23 LEU A 125       9.329  -2.005   8.822  1.00 95.41           H  
ATOM   2038  N   THR A 126       5.243   0.148   6.292  1.00 96.98           N  
ATOM   2039  H   THR A 126       5.141  -0.738   5.819  1.00 96.98           H  
ATOM   2040  CA  THR A 126       4.214   1.156   6.044  1.00 96.98           C  
ATOM   2041  HA  THR A 126       4.624   2.126   6.326  1.00 96.98           H  
ATOM   2042  C   THR A 126       2.993   0.926   6.917  1.00 96.98           C  
ATOM   2043  CB  THR A 126       3.863   1.279   4.555  1.00 96.98           C  
ATOM   2044  HB  THR A 126       3.167   2.107   4.417  1.00 96.98           H  
ATOM   2045  O   THR A 126       2.408  -0.159   6.932  1.00 96.98           O  
ATOM   2046  CG2 THR A 126       5.130   1.537   3.748  1.00 96.98           C  
ATOM   2047 HG21 THR A 126       5.630   0.594   3.525  1.00 96.98           H  
ATOM   2048 HG22 THR A 126       4.877   2.052   2.821  1.00 96.98           H  
ATOM   2049 HG23 THR A 126       5.821   2.160   4.314  1.00 96.98           H  
ATOM   2050  OG1 THR A 126       3.328   0.106   3.996  1.00 96.98           O  
ATOM   2051  HG1 THR A 126       3.375   0.258   3.049  1.00 96.98           H  
ATOM   2052  N   SER A 127       2.609   1.963   7.653  1.00 97.98           N  
ATOM   2053  H   SER A 127       3.114   2.831   7.539  1.00 97.98           H  
ATOM   2054  CA  SER A 127       1.400   2.007   8.465  1.00 97.98           C  
ATOM   2055  HA  SER A 127       1.201   1.015   8.871  1.00 97.98           H  
ATOM   2056  C   SER A 127       0.206   2.443   7.628  1.00 97.98           C  
ATOM   2057  CB  SER A 127       1.560   2.976   9.632  1.00 97.98           C  
ATOM   2058  HB2 SER A 127       1.819   3.963   9.250  1.00 97.98           H  
ATOM   2059  HB3 SER A 127       0.608   3.043  10.159  1.00 97.98           H  
ATOM   2060  O   SER A 127       0.340   3.287   6.744  1.00 97.98           O  
ATOM   2061  OG  SER A 127       2.561   2.543  10.530  1.00 97.98           O  
ATOM   2062  HG  SER A 127       2.195   1.869  11.107  1.00 97.98           H  
ATOM   2063  N   HIS A 128      -0.965   1.899   7.948  1.00 97.31           N  
ATOM   2064  H   HIS A 128      -0.998   1.296   8.758  1.00 97.31           H  
ATOM   2065  CA  HIS A 128      -2.239   2.270   7.332  1.00 97.31           C  
ATOM   2066  HA  HIS A 128      -2.059   2.814   6.405  1.00 97.31           H  
ATOM   2067  C   HIS A 128      -3.019   3.183   8.278  1.00 97.31           C  
ATOM   2068  CB  HIS A 128      -3.008   0.992   6.981  1.00 97.31           C  
ATOM   2069  HB2 HIS A 128      -3.097   0.381   7.879  1.00 97.31           H  
ATOM   2070  HB3 HIS A 128      -2.429   0.425   6.252  1.00 97.31           H  
ATOM   2071  O   HIS A 128      -3.261   2.823   9.431  1.00 97.31           O  
ATOM   2072  CG  HIS A 128      -4.395   1.192   6.427  1.00 97.31           C  
ATOM   2073  CD2 HIS A 128      -4.892   2.304   5.814  1.00 97.31           C  
ATOM   2074  HD2 HIS A 128      -4.364   3.217   5.582  1.00 97.31           H  
ATOM   2075  ND1 HIS A 128      -5.419   0.258   6.564  1.00 97.31           N  
ATOM   2076  CE1 HIS A 128      -6.524   0.847   6.091  1.00 97.31           C  
ATOM   2077  HE1 HIS A 128      -7.513   0.414   6.114  1.00 97.31           H  
ATOM   2078  NE2 HIS A 128      -6.234   2.072   5.639  1.00 97.31           N  
ATOM   2079  HE2 HIS A 128      -6.925   2.749   5.349  1.00 97.31           H  
ATOM   2080  N   VAL A 129      -3.401   4.360   7.795  1.00 98.25           N  
ATOM   2081  H   VAL A 129      -3.180   4.575   6.833  1.00 98.25           H  
ATOM   2082  CA  VAL A 129      -4.181   5.366   8.520  1.00 98.25           C  
ATOM   2083  HA  VAL A 129      -4.615   4.910   9.410  1.00 98.25           H  
ATOM   2084  C   VAL A 129      -5.354   5.857   7.680  1.00 98.25           C  
ATOM   2085  CB  VAL A 129      -3.297   6.542   8.983  1.00 98.25           C  
ATOM   2086  HB  VAL A 129      -3.916   7.230   9.559  1.00 98.25           H  
ATOM   2087  O   VAL A 129      -5.450   5.579   6.482  1.00 98.25           O  
ATOM   2088  CG1 VAL A 129      -2.200   6.037   9.918  1.00 98.25           C  
ATOM   2089 HG11 VAL A 129      -1.461   5.456   9.366  1.00 98.25           H  
ATOM   2090 HG12 VAL A 129      -1.713   6.882  10.404  1.00 98.25           H  
ATOM   2091 HG13 VAL A 129      -2.658   5.412  10.685  1.00 98.25           H  
ATOM   2092  CG2 VAL A 129      -2.647   7.335   7.843  1.00 98.25           C  
ATOM   2093 HG21 VAL A 129      -1.958   8.075   8.248  1.00 98.25           H  
ATOM   2094 HG22 VAL A 129      -2.097   6.670   7.178  1.00 98.25           H  
ATOM   2095 HG23 VAL A 129      -3.420   7.859   7.280  1.00 98.25           H  
ATOM   2096  N   GLN A 130      -6.242   6.603   8.326  1.00 97.73           N  
ATOM   2097  H   GLN A 130      -6.114   6.775   9.313  1.00 97.73           H  
ATOM   2098  CA  GLN A 130      -7.374   7.269   7.702  1.00 97.73           C  
ATOM   2099  HA  GLN A 130      -7.339   7.116   6.623  1.00 97.73           H  
ATOM   2100  C   GLN A 130      -7.280   8.765   7.988  1.00 97.73           C  
ATOM   2101  CB  GLN A 130      -8.687   6.685   8.236  1.00 97.73           C  
ATOM   2102  HB2 GLN A 130      -8.785   6.941   9.291  1.00 97.73           H  
ATOM   2103  HB3 GLN A 130      -9.514   7.130   7.682  1.00 97.73           H  
ATOM   2104  O   GLN A 130      -6.960   9.164   9.109  1.00 97.73           O  
ATOM   2105  CG  GLN A 130      -8.745   5.155   8.126  1.00 97.73           C  
ATOM   2106  HG2 GLN A 130      -8.477   4.846   7.116  1.00 97.73           H  
ATOM   2107  HG3 GLN A 130      -8.017   4.721   8.811  1.00 97.73           H  
ATOM   2108  CD  GLN A 130     -10.110   4.574   8.466  1.00 97.73           C  
ATOM   2109  NE2 GLN A 130     -10.174   3.291   8.735  1.00 97.73           N  
ATOM   2110 HE21 GLN A 130     -11.101   2.914   8.865  1.00 97.73           H  
ATOM   2111 HE22 GLN A 130      -9.331   2.734   8.722  1.00 97.73           H  
ATOM   2112  OE1 GLN A 130     -11.133   5.234   8.498  1.00 97.73           O  
ATOM   2113  N   LEU A 131      -7.547   9.608   6.997  1.00 98.47           N  
ATOM   2114  H   LEU A 131      -7.882   9.233   6.121  1.00 98.47           H  
ATOM   2115  CA  LEU A 131      -7.634  11.043   7.228  1.00 98.47           C  
ATOM   2116  HA  LEU A 131      -6.778  11.355   7.826  1.00 98.47           H  
ATOM   2117  C   LEU A 131      -8.892  11.341   8.034  1.00 98.47           C  
ATOM   2118  CB  LEU A 131      -7.618  11.832   5.912  1.00 98.47           C  
ATOM   2119  HB2 LEU A 131      -8.502  11.567   5.333  1.00 98.47           H  
ATOM   2120  HB3 LEU A 131      -7.680  12.895   6.148  1.00 98.47           H  
ATOM   2121  O   LEU A 131      -9.988  10.915   7.681  1.00 98.47           O  
ATOM   2122  CG  LEU A 131      -6.376  11.583   5.051  1.00 98.47           C  
ATOM   2123  HG  LEU A 131      -6.409  10.549   4.706  1.00 98.47           H  
ATOM   2124  CD1 LEU A 131      -6.413  12.498   3.834  1.00 98.47           C  
ATOM   2125 HD11 LEU A 131      -6.370  13.538   4.159  1.00 98.47           H  
ATOM   2126 HD12 LEU A 131      -7.336  12.331   3.278  1.00 98.47           H  
ATOM   2127 HD13 LEU A 131      -5.568  12.280   3.182  1.00 98.47           H  
ATOM   2128  CD2 LEU A 131      -5.056  11.832   5.789  1.00 98.47           C  
ATOM   2129 HD21 LEU A 131      -4.227  11.714   5.092  1.00 98.47           H  
ATOM   2130 HD22 LEU A 131      -5.044  12.839   6.205  1.00 98.47           H  
ATOM   2131 HD23 LEU A 131      -4.932  11.102   6.589  1.00 98.47           H  
ATOM   2132  N   ASP A 132      -8.726  12.100   9.108  1.00 98.38           N  
ATOM   2133  H   ASP A 132      -7.790  12.365   9.378  1.00 98.38           H  
ATOM   2134  CA  ASP A 132      -9.841  12.679   9.840  1.00 98.38           C  
ATOM   2135  HA  ASP A 132     -10.602  11.916  10.002  1.00 98.38           H  
ATOM   2136  C   ASP A 132     -10.453  13.808   9.008  1.00 98.38           C  
ATOM   2137  CB  ASP A 132      -9.338  13.151  11.200  1.00 98.38           C  
ATOM   2138  HB2 ASP A 132      -8.770  12.339  11.655  1.00 98.38           H  
ATOM   2139  HB3 ASP A 132      -8.657  13.992  11.070  1.00 98.38           H  
ATOM   2140  O   ASP A 132      -9.922  14.921   8.953  1.00 98.38           O  
ATOM   2141  CG  ASP A 132     -10.464  13.544  12.153  1.00 98.38           C  
ATOM   2142  OD1 ASP A 132     -11.649  13.313  11.838  1.00 98.38           O  
ATOM   2143  OD2 ASP A 132     -10.091  14.018  13.251  1.00 98.38           O  
ATOM   2144  N   THR A 133     -11.493  13.467   8.256  1.00 97.55           N  
ATOM   2145  H   THR A 133     -11.813  12.510   8.296  1.00 97.55           H  
ATOM   2146  CA  THR A 133     -12.226  14.366   7.370  1.00 97.55           C  
ATOM   2147  HA  THR A 133     -12.314  15.337   7.857  1.00 97.55           H  
ATOM   2148  C   THR A 133     -13.633  13.824   7.126  1.00 97.55           C  
ATOM   2149  CB  THR A 133     -11.478  14.573   6.043  1.00 97.55           C  
ATOM   2150  HB  THR A 133     -10.492  14.986   6.256  1.00 97.55           H  
ATOM   2151  O   THR A 133     -13.915  12.644   7.329  1.00 97.55           O  
ATOM   2152  CG2 THR A 133     -11.297  13.307   5.201  1.00 97.55           C  
ATOM   2153 HG21 THR A 133     -10.732  12.564   5.764  1.00 97.55           H  
ATOM   2154 HG22 THR A 133     -10.746  13.556   4.295  1.00 97.55           H  
ATOM   2155 HG23 THR A 133     -12.264  12.882   4.930  1.00 97.55           H  
ATOM   2156  OG1 THR A 133     -12.184  15.501   5.258  1.00 97.55           O  
ATOM   2157  HG1 THR A 133     -12.134  16.344   5.715  1.00 97.55           H  
ATOM   2158  N   THR A 134     -14.530  14.693   6.670  1.00 94.61           N  
ATOM   2159  H   THR A 134     -14.194  15.623   6.460  1.00 94.61           H  
ATOM   2160  CA  THR A 134     -15.893  14.321   6.259  1.00 94.61           C  
ATOM   2161  HA  THR A 134     -16.189  13.422   6.799  1.00 94.61           H  
ATOM   2162  C   THR A 134     -16.002  13.968   4.773  1.00 94.61           C  
ATOM   2163  CB  THR A 134     -16.895  15.421   6.621  1.00 94.61           C  
ATOM   2164  HB  THR A 134     -17.887  15.126   6.281  1.00 94.61           H  
ATOM   2165  O   THR A 134     -17.079  13.585   4.314  1.00 94.61           O  
ATOM   2166  CG2 THR A 134     -16.951  15.661   8.130  1.00 94.61           C  
ATOM   2167 HG21 THR A 134     -17.205  14.729   8.635  1.00 94.61           H  
ATOM   2168 HG22 THR A 134     -15.989  16.014   8.500  1.00 94.61           H  
ATOM   2169 HG23 THR A 134     -17.716  16.406   8.349  1.00 94.61           H  
ATOM   2170  OG1 THR A 134     -16.550  16.646   6.015  1.00 94.61           O  
ATOM   2171  HG1 THR A 134     -15.749  16.976   6.428  1.00 94.61           H  
ATOM   2172  N   VAL A 135     -14.907  14.087   4.013  1.00 95.08           N  
ATOM   2173  H   VAL A 135     -14.048  14.389   4.451  1.00 95.08           H  
ATOM   2174  CA  VAL A 135     -14.866  13.732   2.589  1.00 95.08           C  
ATOM   2175  HA  VAL A 135     -15.642  14.294   2.071  1.00 95.08           H  
ATOM   2176  C   VAL A 135     -15.158  12.242   2.414  1.00 95.08           C  
ATOM   2177  CB  VAL A 135     -13.505  14.109   1.970  1.00 95.08           C  
ATOM   2178  HB  VAL A 135     -12.702  13.701   2.583  1.00 95.08           H  
ATOM   2179  O   VAL A 135     -14.485  11.404   2.999  1.00 95.08           O  
ATOM   2180  CG1 VAL A 135     -13.333  13.584   0.539  1.00 95.08           C  
ATOM   2181 HG11 VAL A 135     -13.322  12.494   0.530  1.00 95.08           H  
ATOM   2182 HG12 VAL A 135     -12.378  13.926   0.139  1.00 95.08           H  
ATOM   2183 HG13 VAL A 135     -14.137  13.947  -0.103  1.00 95.08           H  
ATOM   2184  CG2 VAL A 135     -13.360  15.635   1.926  1.00 95.08           C  
ATOM   2185 HG21 VAL A 135     -12.391  15.905   1.507  1.00 95.08           H  
ATOM   2186 HG22 VAL A 135     -13.424  16.041   2.936  1.00 95.08           H  
ATOM   2187 HG23 VAL A 135     -14.151  16.072   1.317  1.00 95.08           H  
ATOM   2188  N   GLY A 136     -16.156  11.912   1.592  1.00 87.02           N  
ATOM   2189  H   GLY A 136     -16.718  12.654   1.201  1.00 87.02           H  
ATOM   2190  CA  GLY A 136     -16.478  10.522   1.255  1.00 87.02           C  
ATOM   2191  HA2 GLY A 136     -16.300   9.880   2.118  1.00 87.02           H  
ATOM   2192  HA3 GLY A 136     -17.533  10.455   0.989  1.00 87.02           H  
ATOM   2193  C   GLY A 136     -15.655   9.990   0.082  1.00 87.02           C  
ATOM   2194  O   GLY A 136     -15.072   8.916   0.165  1.00 87.02           O  
ATOM   2195  N   GLU A 137     -15.591  10.745  -1.017  1.00 88.35           N  
ATOM   2196  H   GLU A 137     -16.032  11.653  -1.021  1.00 88.35           H  
ATOM   2197  CA  GLU A 137     -14.839  10.362  -2.212  1.00 88.35           C  
ATOM   2198  HA  GLU A 137     -14.244   9.477  -1.988  1.00 88.35           H  
ATOM   2199  C   GLU A 137     -13.874  11.467  -2.628  1.00 88.35           C  
ATOM   2200  CB  GLU A 137     -15.770  10.024  -3.386  1.00 88.35           C  
ATOM   2201  HB2 GLU A 137     -15.143   9.659  -4.199  1.00 88.35           H  
ATOM   2202  HB3 GLU A 137     -16.272  10.930  -3.727  1.00 88.35           H  
ATOM   2203  O   GLU A 137     -14.248  12.637  -2.703  1.00 88.35           O  
ATOM   2204  CG  GLU A 137     -16.833   8.965  -3.060  1.00 88.35           C  
ATOM   2205  HG2 GLU A 137     -16.414   8.244  -2.358  1.00 88.35           H  
ATOM   2206  HG3 GLU A 137     -17.686   9.443  -2.578  1.00 88.35           H  
ATOM   2207  CD  GLU A 137     -17.282   8.240  -4.331  1.00 88.35           C  
ATOM   2208  OE1 GLU A 137     -17.118   7.000  -4.337  1.00 88.35           O  
ATOM   2209  OE2 GLU A 137     -17.625   8.917  -5.320  1.00 88.35           O  
ATOM   2210  N   LEU A 138     -12.636  11.084  -2.936  1.00 92.03           N  
ATOM   2211  H   LEU A 138     -12.376  10.113  -2.833  1.00 92.03           H  
ATOM   2212  CA  LEU A 138     -11.641  12.007  -3.466  1.00 92.03           C  
ATOM   2213  HA  LEU A 138     -11.653  12.915  -2.862  1.00 92.03           H  
ATOM   2214  C   LEU A 138     -11.991  12.400  -4.904  1.00 92.03           C  
ATOM   2215  CB  LEU A 138     -10.246  11.369  -3.385  1.00 92.03           C  
ATOM   2216  HB2 LEU A 138     -10.264  10.426  -3.931  1.00 92.03           H  
ATOM   2217  HB3 LEU A 138      -9.532  12.026  -3.883  1.00 92.03           H  
ATOM   2218  O   LEU A 138     -12.191  11.546  -5.768  1.00 92.03           O  
ATOM   2219  CG  LEU A 138      -9.753  11.113  -1.951  1.00 92.03           C  
ATOM   2220  HG  LEU A 138     -10.492  10.531  -1.399  1.00 92.03           H  
ATOM   2221  CD1 LEU A 138      -8.454  10.317  -1.989  1.00 92.03           C  
ATOM   2222 HD11 LEU A 138      -8.605   9.385  -2.533  1.00 92.03           H  
ATOM   2223 HD12 LEU A 138      -7.682  10.896  -2.494  1.00 92.03           H  
ATOM   2224 HD13 LEU A 138      -8.123  10.088  -0.976  1.00 92.03           H  
ATOM   2225  CD2 LEU A 138      -9.480  12.423  -1.211  1.00 92.03           C  
ATOM   2226 HD21 LEU A 138      -8.806  13.049  -1.796  1.00 92.03           H  
ATOM   2227 HD22 LEU A 138      -9.009  12.210  -0.252  1.00 92.03           H  
ATOM   2228 HD23 LEU A 138     -10.415  12.953  -1.028  1.00 92.03           H  
ATOM   2229  N   THR A 139     -12.016  13.703  -5.176  1.00 94.27           N  
ATOM   2230  H   THR A 139     -11.877  14.360  -4.421  1.00 94.27           H  
ATOM   2231  CA  THR A 139     -12.158  14.221  -6.541  1.00 94.27           C  
ATOM   2232  HA  THR A 139     -12.957  13.660  -7.026  1.00 94.27           H  
ATOM   2233  C   THR A 139     -10.864  14.023  -7.339  1.00 94.27           C  
ATOM   2234  CB  THR A 139     -12.541  15.709  -6.547  1.00 94.27           C  
ATOM   2235  HB  THR A 139     -12.696  16.024  -7.579  1.00 94.27           H  
ATOM   2236  O   THR A 139      -9.784  13.915  -6.748  1.00 94.27           O  
ATOM   2237  CG2 THR A 139     -13.841  15.972  -5.794  1.00 94.27           C  
ATOM   2238 HG21 THR A 139     -13.752  15.667  -4.751  1.00 94.27           H  
ATOM   2239 HG22 THR A 139     -14.093  17.031  -5.849  1.00 94.27           H  
ATOM   2240 HG23 THR A 139     -14.649  15.399  -6.249  1.00 94.27           H  
ATOM   2241  OG1 THR A 139     -11.487  16.487  -6.020  1.00 94.27           O  
ATOM   2242  HG1 THR A 139     -11.854  17.245  -5.559  1.00 94.27           H  
ATOM   2243  N   PRO A 140     -10.904  14.086  -8.685  1.00 91.89           N  
ATOM   2244  CA  PRO A 140      -9.688  14.058  -9.501  1.00 91.89           C  
ATOM   2245  HA  PRO A 140      -9.228  13.074  -9.409  1.00 91.89           H  
ATOM   2246  C   PRO A 140      -8.654  15.122  -9.104  1.00 91.89           C  
ATOM   2247  CB  PRO A 140     -10.168  14.256 -10.942  1.00 91.89           C  
ATOM   2248  HB2 PRO A 140      -9.526  13.737 -11.653  1.00 91.89           H  
ATOM   2249  HB3 PRO A 140     -10.222  15.318 -11.181  1.00 91.89           H  
ATOM   2250  O   PRO A 140      -7.457  14.864  -9.154  1.00 91.89           O  
ATOM   2251  CG  PRO A 140     -11.579  13.669 -10.921  1.00 91.89           C  
ATOM   2252  HG2 PRO A 140     -11.525  12.583 -11.001  1.00 91.89           H  
ATOM   2253  HG3 PRO A 140     -12.204  14.083 -11.712  1.00 91.89           H  
ATOM   2254  CD  PRO A 140     -12.089  14.056  -9.534  1.00 91.89           C  
ATOM   2255  HD2 PRO A 140     -12.542  15.046  -9.573  1.00 91.89           H  
ATOM   2256  HD3 PRO A 140     -12.813  13.318  -9.188  1.00 91.89           H  
ATOM   2257  N   ARG A 141      -9.103  16.302  -8.650  1.00 96.56           N  
ATOM   2258  H   ARG A 141     -10.101  16.413  -8.545  1.00 96.56           H  
ATOM   2259  CA  ARG A 141      -8.217  17.380  -8.177  1.00 96.56           C  
ATOM   2260  HA  ARG A 141      -7.401  17.515  -8.887  1.00 96.56           H  
ATOM   2261  C   ARG A 141      -7.553  17.043  -6.842  1.00 96.56           C  
ATOM   2262  CB  ARG A 141      -9.003  18.690  -8.038  1.00 96.56           C  
ATOM   2263  HB2 ARG A 141      -8.361  19.419  -7.544  1.00 96.56           H  
ATOM   2264  HB3 ARG A 141      -9.875  18.522  -7.407  1.00 96.56           H  
ATOM   2265  O   ARG A 141      -6.393  17.391  -6.642  1.00 96.56           O  
ATOM   2266  CG  ARG A 141      -9.445  19.265  -9.391  1.00 96.56           C  
ATOM   2267  HG2 ARG A 141      -8.568  19.504  -9.992  1.00 96.56           H  
ATOM   2268  HG3 ARG A 141     -10.038  18.522  -9.925  1.00 96.56           H  
ATOM   2269  CD  ARG A 141     -10.304  20.521  -9.201  1.00 96.56           C  
ATOM   2270  HD2 ARG A 141     -10.679  20.834 -10.176  1.00 96.56           H  
ATOM   2271  HD3 ARG A 141     -11.156  20.257  -8.574  1.00 96.56           H  
ATOM   2272  NE  ARG A 141      -9.543  21.633  -8.596  1.00 96.56           N  
ATOM   2273  HE  ARG A 141      -8.539  21.588  -8.695  1.00 96.56           H  
ATOM   2274  NH1 ARG A 141     -11.329  22.781  -7.705  1.00 96.56           N  
ATOM   2275 HH11 ARG A 141     -11.688  23.450  -7.039  1.00 96.56           H  
ATOM   2276 HH12 ARG A 141     -11.950  22.040  -7.999  1.00 96.56           H  
ATOM   2277  NH2 ARG A 141      -9.258  23.538  -7.383  1.00 96.56           N  
ATOM   2278 HH21 ARG A 141      -9.661  24.253  -6.795  1.00 96.56           H  
ATOM   2279 HH22 ARG A 141      -8.258  23.426  -7.461  1.00 96.56           H  
ATOM   2280  CZ  ARG A 141     -10.048  22.642  -7.905  1.00 96.56           C  
ATOM   2281  N   ALA A 142      -8.273  16.390  -5.931  1.00 96.48           N  
ATOM   2282  H   ALA A 142      -9.224  16.125  -6.145  1.00 96.48           H  
ATOM   2283  CA  ALA A 142      -7.701  15.924  -4.672  1.00 96.48           C  
ATOM   2284  HA  ALA A 142      -7.170  16.747  -4.195  1.00 96.48           H  
ATOM   2285  C   ALA A 142      -6.683  14.798  -4.907  1.00 96.48           C  
ATOM   2286  CB  ALA A 142      -8.836  15.494  -3.741  1.00 96.48           C  
ATOM   2287  HB1 ALA A 142      -9.530  16.323  -3.604  1.00 96.48           H  
ATOM   2288  HB2 ALA A 142      -8.425  15.216  -2.771  1.00 96.48           H  
ATOM   2289  HB3 ALA A 142      -9.371  14.642  -4.161  1.00 96.48           H  
ATOM   2290  O   ALA A 142      -5.616  14.811  -4.301  1.00 96.48           O  
ATOM   2291  N   LEU A 143      -6.970  13.885  -5.839  1.00 92.24           N  
ATOM   2292  H   LEU A 143      -7.883  13.911  -6.270  1.00 92.24           H  
ATOM   2293  CA  LEU A 143      -6.036  12.836  -6.257  1.00 92.24           C  
ATOM   2294  HA  LEU A 143      -5.691  12.295  -5.376  1.00 92.24           H  
ATOM   2295  C   LEU A 143      -4.780  13.419  -6.915  1.00 92.24           C  
ATOM   2296  CB  LEU A 143      -6.761  11.857  -7.193  1.00 92.24           C  
ATOM   2297  HB2 LEU A 143      -7.197  12.418  -8.019  1.00 92.24           H  
ATOM   2298  HB3 LEU A 143      -6.028  11.166  -7.611  1.00 92.24           H  
ATOM   2299  O   LEU A 143      -3.674  13.032  -6.557  1.00 92.24           O  
ATOM   2300  CG  LEU A 143      -7.865  11.040  -6.498  1.00 92.24           C  
ATOM   2301  HG  LEU A 143      -8.563  11.711  -5.997  1.00 92.24           H  
ATOM   2302  CD1 LEU A 143      -8.655  10.263  -7.548  1.00 92.24           C  
ATOM   2303 HD11 LEU A 143      -9.178  10.961  -8.202  1.00 92.24           H  
ATOM   2304 HD12 LEU A 143      -7.976   9.652  -8.143  1.00 92.24           H  
ATOM   2305 HD13 LEU A 143      -9.394   9.627  -7.060  1.00 92.24           H  
ATOM   2306  CD2 LEU A 143      -7.288  10.084  -5.453  1.00 92.24           C  
ATOM   2307 HD21 LEU A 143      -6.925  10.651  -4.596  1.00 92.24           H  
ATOM   2308 HD22 LEU A 143      -6.445   9.525  -5.859  1.00 92.24           H  
ATOM   2309 HD23 LEU A 143      -8.054   9.390  -5.106  1.00 92.24           H  
ATOM   2310  N   GLU A 144      -4.922  14.407  -7.804  1.00 94.03           N  
ATOM   2311  H   GLU A 144      -5.850  14.647  -8.124  1.00 94.03           H  
ATOM   2312  CA  GLU A 144      -3.778  15.121  -8.384  1.00 94.03           C  
ATOM   2313  HA  GLU A 144      -3.136  14.400  -8.891  1.00 94.03           H  
ATOM   2314  C   GLU A 144      -2.931  15.798  -7.300  1.00 94.03           C  
ATOM   2315  CB  GLU A 144      -4.279  16.143  -9.417  1.00 94.03           C  
ATOM   2316  HB2 GLU A 144      -4.891  15.623 -10.154  1.00 94.03           H  
ATOM   2317  HB3 GLU A 144      -4.899  16.882  -8.910  1.00 94.03           H  
ATOM   2318  O   GLU A 144      -1.709  15.667  -7.303  1.00 94.03           O  
ATOM   2319  CG  GLU A 144      -3.132  16.859 -10.151  1.00 94.03           C  
ATOM   2320  HG2 GLU A 144      -2.515  17.386  -9.424  1.00 94.03           H  
ATOM   2321  HG3 GLU A 144      -2.512  16.107 -10.640  1.00 94.03           H  
ATOM   2322  CD  GLU A 144      -3.618  17.878 -11.198  1.00 94.03           C  
ATOM   2323  OE1 GLU A 144      -2.765  18.330 -11.997  1.00 94.03           O  
ATOM   2324  OE2 GLU A 144      -4.820  18.237 -11.189  1.00 94.03           O  
ATOM   2325  N   TYR A 145      -3.563  16.466  -6.328  1.00 96.81           N  
ATOM   2326  H   TYR A 145      -4.568  16.549  -6.373  1.00 96.81           H  
ATOM   2327  CA  TYR A 145      -2.849  17.036  -5.184  1.00 96.81           C  
ATOM   2328  HA  TYR A 145      -2.105  17.739  -5.559  1.00 96.81           H  
ATOM   2329  C   TYR A 145      -2.088  15.969  -4.392  1.00 96.81           C  
ATOM   2330  CB  TYR A 145      -3.824  17.801  -4.284  1.00 96.81           C  
ATOM   2331  HB2 TYR A 145      -4.126  18.709  -4.805  1.00 96.81           H  
ATOM   2332  HB3 TYR A 145      -4.718  17.196  -4.131  1.00 96.81           H  
ATOM   2333  O   TYR A 145      -0.915  16.186  -4.088  1.00 96.81           O  
ATOM   2334  CG  TYR A 145      -3.256  18.177  -2.927  1.00 96.81           C  
ATOM   2335  CD1 TYR A 145      -3.771  17.583  -1.760  1.00 96.81           C  
ATOM   2336  HD1 TYR A 145      -4.577  16.867  -1.826  1.00 96.81           H  
ATOM   2337  CD2 TYR A 145      -2.185  19.088  -2.837  1.00 96.81           C  
ATOM   2338  HD2 TYR A 145      -1.754  19.499  -3.738  1.00 96.81           H  
ATOM   2339  CE1 TYR A 145      -3.232  17.915  -0.503  1.00 96.81           C  
ATOM   2340  HE1 TYR A 145      -3.644  17.480   0.396  1.00 96.81           H  
ATOM   2341  CE2 TYR A 145      -1.632  19.409  -1.582  1.00 96.81           C  
ATOM   2342  HE2 TYR A 145      -0.790  20.084  -1.519  1.00 96.81           H  
ATOM   2343  OH  TYR A 145      -1.639  19.138   0.805  1.00 96.81           O  
ATOM   2344  HH  TYR A 145      -0.908  19.757   0.743  1.00 96.81           H  
ATOM   2345  CZ  TYR A 145      -2.155  18.819  -0.412  1.00 96.81           C  
ATOM   2346  N   ILE A 146      -2.709  14.820  -4.112  1.00 95.03           N  
ATOM   2347  H   ILE A 146      -3.668  14.707  -4.409  1.00 95.03           H  
ATOM   2348  CA  ILE A 146      -2.064  13.698  -3.423  1.00 95.03           C  
ATOM   2349  HA  ILE A 146      -1.732  14.039  -2.442  1.00 95.03           H  
ATOM   2350  C   ILE A 146      -0.815  13.232  -4.178  1.00 95.03           C  
ATOM   2351  CB  ILE A 146      -3.073  12.560  -3.179  1.00 95.03           C  
ATOM   2352  HB  ILE A 146      -3.644  12.385  -4.091  1.00 95.03           H  
ATOM   2353  O   ILE A 146       0.231  13.076  -3.551  1.00 95.03           O  
ATOM   2354  CG1 ILE A 146      -4.043  12.970  -2.046  1.00 95.03           C  
ATOM   2355 HG12 ILE A 146      -4.352  14.006  -2.179  1.00 95.03           H  
ATOM   2356 HG13 ILE A 146      -3.532  12.902  -1.085  1.00 95.03           H  
ATOM   2357  CG2 ILE A 146      -2.352  11.253  -2.812  1.00 95.03           C  
ATOM   2358 HG21 ILE A 146      -1.708  11.400  -1.946  1.00 95.03           H  
ATOM   2359 HG22 ILE A 146      -1.765  10.888  -3.655  1.00 95.03           H  
ATOM   2360 HG23 ILE A 146      -3.089  10.480  -2.596  1.00 95.03           H  
ATOM   2361  CD1 ILE A 146      -5.312  12.115  -2.003  1.00 95.03           C  
ATOM   2362 HD11 ILE A 146      -5.816  12.170  -2.968  1.00 95.03           H  
ATOM   2363 HD12 ILE A 146      -5.981  12.501  -1.233  1.00 95.03           H  
ATOM   2364 HD13 ILE A 146      -5.075  11.077  -1.771  1.00 95.03           H  
ATOM   2365  N   GLU A 147      -0.871  13.090  -5.508  1.00 91.30           N  
ATOM   2366  H   GLU A 147      -1.759  13.206  -5.974  1.00 91.30           H  
ATOM   2367  CA  GLU A 147       0.315  12.742  -6.308  1.00 91.30           C  
ATOM   2368  HA  GLU A 147       0.687  11.769  -5.989  1.00 91.30           H  
ATOM   2369  C   GLU A 147       1.468  13.739  -6.100  1.00 91.30           C  
ATOM   2370  CB  GLU A 147      -0.007  12.671  -7.813  1.00 91.30           C  
ATOM   2371  HB2 GLU A 147       0.928  12.518  -8.352  1.00 91.30           H  
ATOM   2372  HB3 GLU A 147      -0.409  13.629  -8.143  1.00 91.30           H  
ATOM   2373  O   GLU A 147       2.625  13.330  -6.031  1.00 91.30           O  
ATOM   2374  CG  GLU A 147      -0.976  11.563  -8.247  1.00 91.30           C  
ATOM   2375  HG2 GLU A 147      -1.054  11.584  -9.334  1.00 91.30           H  
ATOM   2376  HG3 GLU A 147      -1.967  11.780  -7.849  1.00 91.30           H  
ATOM   2377  CD  GLU A 147      -0.546  10.160  -7.810  1.00 91.30           C  
ATOM   2378  OE1 GLU A 147      -1.420   9.375  -7.390  1.00 91.30           O  
ATOM   2379  OE2 GLU A 147       0.660   9.819  -7.848  1.00 91.30           O  
ATOM   2380  N   THR A 148       1.178  15.037  -5.936  1.00 94.75           N  
ATOM   2381  H   THR A 148       0.209  15.315  -6.005  1.00 94.75           H  
ATOM   2382  CA  THR A 148       2.219  16.063  -5.710  1.00 94.75           C  
ATOM   2383  HA  THR A 148       3.025  15.872  -6.419  1.00 94.75           H  
ATOM   2384  C   THR A 148       2.863  16.029  -4.324  1.00 94.75           C  
ATOM   2385  CB  THR A 148       1.726  17.497  -5.959  1.00 94.75           C  
ATOM   2386  HB  THR A 148       2.603  18.143  -5.967  1.00 94.75           H  
ATOM   2387  O   THR A 148       3.890  16.680  -4.121  1.00 94.75           O  
ATOM   2388  CG2 THR A 148       1.024  17.687  -7.300  1.00 94.75           C  
ATOM   2389 HG21 THR A 148       0.003  17.308  -7.249  1.00 94.75           H  
ATOM   2390 HG22 THR A 148       1.570  17.165  -8.086  1.00 94.75           H  
ATOM   2391 HG23 THR A 148       0.983  18.750  -7.537  1.00 94.75           H  
ATOM   2392  OG1 THR A 148       0.862  17.968  -4.946  1.00 94.75           O  
ATOM   2393  HG1 THR A 148       0.268  17.256  -4.699  1.00 94.75           H  
ATOM   2394  N   ILE A 149       2.257  15.324  -3.365  1.00 96.41           N  
ATOM   2395  H   ILE A 149       1.419  14.815  -3.606  1.00 96.41           H  
ATOM   2396  CA  ILE A 149       2.737  15.238  -1.979  1.00 96.41           C  
ATOM   2397  HA  ILE A 149       3.641  15.842  -1.900  1.00 96.41           H  
ATOM   2398  C   ILE A 149       3.195  13.829  -1.587  1.00 96.41           C  
ATOM   2399  CB  ILE A 149       1.721  15.832  -0.978  1.00 96.41           C  
ATOM   2400  HB  ILE A 149       2.152  15.754   0.020  1.00 96.41           H  
ATOM   2401  O   ILE A 149       3.569  13.610  -0.434  1.00 96.41           O  
ATOM   2402  CG1 ILE A 149       0.392  15.056  -0.994  1.00 96.41           C  
ATOM   2403 HG12 ILE A 149       0.592  13.984  -0.989  1.00 96.41           H  
ATOM   2404 HG13 ILE A 149      -0.128  15.296  -1.921  1.00 96.41           H  
ATOM   2405  CG2 ILE A 149       1.482  17.324  -1.269  1.00 96.41           C  
ATOM   2406 HG21 ILE A 149       2.433  17.856  -1.269  1.00 96.41           H  
ATOM   2407 HG22 ILE A 149       1.002  17.444  -2.241  1.00 96.41           H  
ATOM   2408 HG23 ILE A 149       0.826  17.749  -0.509  1.00 96.41           H  
ATOM   2409  CD1 ILE A 149      -0.551  15.360   0.173  1.00 96.41           C  
ATOM   2410 HD11 ILE A 149      -0.866  16.403   0.145  1.00 96.41           H  
ATOM   2411 HD12 ILE A 149      -0.059  15.160   1.125  1.00 96.41           H  
ATOM   2412 HD13 ILE A 149      -1.435  14.727   0.092  1.00 96.41           H  
ATOM   2413  N   LYS A 150       3.202  12.869  -2.518  1.00 92.08           N  
ATOM   2414  H   LYS A 150       2.875  13.095  -3.447  1.00 92.08           H  
ATOM   2415  CA  LYS A 150       3.892  11.590  -2.309  1.00 92.08           C  
ATOM   2416  HA  LYS A 150       3.514  11.129  -1.396  1.00 92.08           H  
ATOM   2417  C   LYS A 150       5.383  11.832  -2.101  1.00 92.08           C  
ATOM   2418  CB  LYS A 150       3.651  10.629  -3.478  1.00 92.08           C  
ATOM   2419  HB2 LYS A 150       4.331   9.781  -3.387  1.00 92.08           H  
ATOM   2420  HB3 LYS A 150       3.851  11.138  -4.421  1.00 92.08           H  
ATOM   2421  O   LYS A 150       5.966  12.734  -2.696  1.00 92.08           O  
ATOM   2422  CG  LYS A 150       2.215  10.101  -3.456  1.00 92.08           C  
ATOM   2423  HG2 LYS A 150       2.024   9.607  -2.504  1.00 92.08           H  
ATOM   2424  HG3 LYS A 150       1.526  10.939  -3.562  1.00 92.08           H  
ATOM   2425  CD  LYS A 150       1.969   9.112  -4.594  1.00 92.08           C  
ATOM   2426  HD2 LYS A 150       2.562   8.210  -4.442  1.00 92.08           H  
ATOM   2427  HD3 LYS A 150       2.236   9.578  -5.543  1.00 92.08           H  
ATOM   2428  CE  LYS A 150       0.481   8.771  -4.592  1.00 92.08           C  
ATOM   2429  HE2 LYS A 150       0.224   8.217  -3.689  1.00 92.08           H  
ATOM   2430  HE3 LYS A 150      -0.081   9.705  -4.590  1.00 92.08           H  
ATOM   2431  NZ  LYS A 150       0.100   8.000  -5.783  1.00 92.08           N  
ATOM   2432  HZ1 LYS A 150      -0.886   8.127  -5.961  1.00 92.08           H  
ATOM   2433  HZ2 LYS A 150       0.491   8.416  -6.615  1.00 92.08           H  
ATOM   2434  HZ3 LYS A 150       0.282   7.011  -5.683  1.00 92.08           H  
ATOM   2435  N   GLU A 151       5.984  11.028  -1.232  1.00 92.10           N  
ATOM   2436  H   GLU A 151       5.425  10.305  -0.803  1.00 92.10           H  
ATOM   2437  CA  GLU A 151       7.366  11.161  -0.757  1.00 92.10           C  
ATOM   2438  HA  GLU A 151       7.501  10.362  -0.028  1.00 92.10           H  
ATOM   2439  C   GLU A 151       7.680  12.457   0.022  1.00 92.10           C  
ATOM   2440  CB  GLU A 151       8.382  10.857  -1.874  1.00 92.10           C  
ATOM   2441  HB2 GLU A 151       9.392  10.956  -1.475  1.00 92.10           H  
ATOM   2442  HB3 GLU A 151       8.281  11.587  -2.676  1.00 92.10           H  
ATOM   2443  O   GLU A 151       8.815  12.655   0.457  1.00 92.10           O  
ATOM   2444  CG  GLU A 151       8.238   9.443  -2.465  1.00 92.10           C  
ATOM   2445  HG2 GLU A 151       7.257   9.344  -2.930  1.00 92.10           H  
ATOM   2446  HG3 GLU A 151       8.980   9.331  -3.256  1.00 92.10           H  
ATOM   2447  CD  GLU A 151       8.448   8.315  -1.434  1.00 92.10           C  
ATOM   2448  OE1 GLU A 151       7.736   7.292  -1.516  1.00 92.10           O  
ATOM   2449  OE2 GLU A 151       9.333   8.435  -0.548  1.00 92.10           O  
ATOM   2450  N   GLU A 152       6.688  13.317   0.281  1.00 94.93           N  
ATOM   2451  H   GLU A 152       5.766  13.133  -0.089  1.00 94.93           H  
ATOM   2452  CA  GLU A 152       6.869  14.493   1.132  1.00 94.93           C  
ATOM   2453  HA  GLU A 152       7.861  14.902   0.942  1.00 94.93           H  
ATOM   2454  C   GLU A 152       6.800  14.139   2.614  1.00 94.93           C  
ATOM   2455  CB  GLU A 152       5.850  15.594   0.824  1.00 94.93           C  
ATOM   2456  HB2 GLU A 152       5.915  16.370   1.586  1.00 94.93           H  
ATOM   2457  HB3 GLU A 152       4.841  15.188   0.894  1.00 94.93           H  
ATOM   2458  O   GLU A 152       6.035  13.275   3.059  1.00 94.93           O  
ATOM   2459  CG  GLU A 152       6.060  16.232  -0.555  1.00 94.93           C  
ATOM   2460  HG2 GLU A 152       5.185  16.848  -0.761  1.00 94.93           H  
ATOM   2461  HG3 GLU A 152       6.119  15.462  -1.323  1.00 94.93           H  
ATOM   2462  CD  GLU A 152       7.283  17.156  -0.625  1.00 94.93           C  
ATOM   2463  OE1 GLU A 152       7.528  17.697  -1.727  1.00 94.93           O  
ATOM   2464  OE2 GLU A 152       7.788  17.596   0.430  1.00 94.93           O  
ATOM   2465  N   GLU A 153       7.584  14.874   3.398  1.00 97.02           N  
ATOM   2466  H   GLU A 153       8.151  15.592   2.970  1.00 97.02           H  
ATOM   2467  CA  GLU A 153       7.615  14.718   4.840  1.00 97.02           C  
ATOM   2468  HA  GLU A 153       7.443  13.663   5.056  1.00 97.02           H  
ATOM   2469  C   GLU A 153       6.488  15.485   5.528  1.00 97.02           C  
ATOM   2470  CB  GLU A 153       8.998  15.087   5.374  1.00 97.02           C  
ATOM   2471  HB2 GLU A 153       9.756  14.620   4.746  1.00 97.02           H  
ATOM   2472  HB3 GLU A 153       9.127  16.169   5.344  1.00 97.02           H  
ATOM   2473  O   GLU A 153       6.218  16.657   5.244  1.00 97.02           O  
ATOM   2474  CG  GLU A 153       9.168  14.575   6.804  1.00 97.02           C  
ATOM   2475  HG2 GLU A 153       8.461  15.080   7.462  1.00 97.02           H  
ATOM   2476  HG3 GLU A 153       8.947  13.508   6.827  1.00 97.02           H  
ATOM   2477  CD  GLU A 153      10.579  14.796   7.333  1.00 97.02           C  
ATOM   2478  OE1 GLU A 153      10.881  14.268   8.424  1.00 97.02           O  
ATOM   2479  OE2 GLU A 153      11.352  15.619   6.801  1.00 97.02           O  
ATOM   2480  N   MET A 154       5.843  14.814   6.478  1.00 98.73           N  
ATOM   2481  H   MET A 154       6.116  13.855   6.640  1.00 98.73           H  
ATOM   2482  CA  MET A 154       4.674  15.296   7.196  1.00 98.73           C  
ATOM   2483  HA  MET A 154       4.600  16.374   7.055  1.00 98.73           H  
ATOM   2484  C   MET A 154       4.794  15.014   8.692  1.00 98.73           C  
ATOM   2485  CB  MET A 154       3.404  14.643   6.628  1.00 98.73           C  
ATOM   2486  HB2 MET A 154       2.533  15.016   7.168  1.00 98.73           H  
ATOM   2487  HB3 MET A 154       3.463  13.564   6.772  1.00 98.73           H  
ATOM   2488  O   MET A 154       5.436  14.054   9.119  1.00 98.73           O  
ATOM   2489  CG  MET A 154       3.216  14.931   5.137  1.00 98.73           C  
ATOM   2490  HG2 MET A 154       4.100  14.600   4.592  1.00 98.73           H  
ATOM   2491  HG3 MET A 154       3.102  16.007   5.002  1.00 98.73           H  
ATOM   2492  SD  MET A 154       1.790  14.107   4.399  1.00 98.73           S  
ATOM   2493  CE  MET A 154       2.165  14.435   2.658  1.00 98.73           C  
ATOM   2494  HE1 MET A 154       2.020  15.494   2.447  1.00 98.73           H  
ATOM   2495  HE2 MET A 154       1.500  13.849   2.024  1.00 98.73           H  
ATOM   2496  HE3 MET A 154       3.193  14.150   2.437  1.00 98.73           H  
ATOM   2497  N   ILE A 155       4.131  15.834   9.502  1.00 98.92           N  
ATOM   2498  H   ILE A 155       3.635  16.603   9.074  1.00 98.92           H  
ATOM   2499  CA  ILE A 155       3.809  15.503  10.887  1.00 98.92           C  
ATOM   2500  HA  ILE A 155       4.551  14.803  11.271  1.00 98.92           H  
ATOM   2501  C   ILE A 155       2.456  14.807  10.901  1.00 98.92           C  
ATOM   2502  CB  ILE A 155       3.810  16.748  11.797  1.00 98.92           C  
ATOM   2503  HB  ILE A 155       3.011  17.414  11.471  1.00 98.92           H  
ATOM   2504  O   ILE A 155       1.458  15.382  10.464  1.00 98.92           O  
ATOM   2505  CG1 ILE A 155       5.128  17.547  11.722  1.00 98.92           C  
ATOM   2506 HG12 ILE A 155       5.237  17.954  10.716  1.00 98.92           H  
ATOM   2507 HG13 ILE A 155       5.066  18.396  12.404  1.00 98.92           H  
ATOM   2508  CG2 ILE A 155       3.514  16.340  13.255  1.00 98.92           C  
ATOM   2509 HG21 ILE A 155       3.605  17.206  13.910  1.00 98.92           H  
ATOM   2510 HG22 ILE A 155       4.204  15.562  13.583  1.00 98.92           H  
ATOM   2511 HG23 ILE A 155       2.496  15.960  13.338  1.00 98.92           H  
ATOM   2512  CD1 ILE A 155       6.385  16.739  12.060  1.00 98.92           C  
ATOM   2513 HD11 ILE A 155       6.337  16.359  13.081  1.00 98.92           H  
ATOM   2514 HD12 ILE A 155       6.474  15.909  11.360  1.00 98.92           H  
ATOM   2515 HD13 ILE A 155       7.261  17.380  11.962  1.00 98.92           H  
ATOM   2516  N   LEU A 156       2.424  13.592  11.438  1.00 98.87           N  
ATOM   2517  H   LEU A 156       3.292  13.187  11.759  1.00 98.87           H  
ATOM   2518  CA  LEU A 156       1.198  12.851  11.682  1.00 98.87           C  
ATOM   2519  HA  LEU A 156       0.421  13.220  11.012  1.00 98.87           H  
ATOM   2520  C   LEU A 156       0.734  13.083  13.114  1.00 98.87           C  
ATOM   2521  CB  LEU A 156       1.446  11.377  11.344  1.00 98.87           C  
ATOM   2522  HB2 LEU A 156       1.794  11.349  10.311  1.00 98.87           H  
ATOM   2523  HB3 LEU A 156       2.240  10.976  11.974  1.00 98.87           H  
ATOM   2524  O   LEU A 156       1.459  12.793  14.066  1.00 98.87           O  
ATOM   2525  CG  LEU A 156       0.194  10.491  11.454  1.00 98.87           C  
ATOM   2526  HG  LEU A 156      -0.667  11.018  11.042  1.00 98.87           H  
ATOM   2527  CD1 LEU A 156       0.423   9.234  10.622  1.00 98.87           C  
ATOM   2528 HD11 LEU A 156      -0.469   8.609  10.659  1.00 98.87           H  
ATOM   2529 HD12 LEU A 156       0.600   9.507   9.582  1.00 98.87           H  
ATOM   2530 HD13 LEU A 156       1.281   8.679  11.002  1.00 98.87           H  
ATOM   2531  CD2 LEU A 156      -0.116  10.070  12.895  1.00 98.87           C  
ATOM   2532 HD21 LEU A 156      -0.525  10.900  13.470  1.00 98.87           H  
ATOM   2533 HD22 LEU A 156       0.786   9.701  13.382  1.00 98.87           H  
ATOM   2534 HD23 LEU A 156      -0.883   9.295  12.897  1.00 98.87           H  
ATOM   2535  N   THR A 157      -0.498  13.560  13.270  1.00 98.83           N  
ATOM   2536  H   THR A 157      -1.039  13.760  12.441  1.00 98.83           H  
ATOM   2537  CA  THR A 157      -1.155  13.719  14.574  1.00 98.83           C  
ATOM   2538  HA  THR A 157      -0.464  13.441  15.369  1.00 98.83           H  
ATOM   2539  C   THR A 157      -2.370  12.802  14.659  1.00 98.83           C  
ATOM   2540  CB  THR A 157      -1.550  15.181  14.807  1.00 98.83           C  
ATOM   2541  HB  THR A 157      -2.319  15.474  14.093  1.00 98.83           H  
ATOM   2542  O   THR A 157      -3.227  12.846  13.782  1.00 98.83           O  
ATOM   2543  CG2 THR A 157      -2.055  15.426  16.228  1.00 98.83           C  
ATOM   2544 HG21 THR A 157      -2.973  14.865  16.400  1.00 98.83           H  
ATOM   2545 HG22 THR A 157      -1.299  15.119  16.951  1.00 98.83           H  
ATOM   2546 HG23 THR A 157      -2.270  16.487  16.355  1.00 98.83           H  
ATOM   2547  OG1 THR A 157      -0.418  16.005  14.626  1.00 98.83           O  
ATOM   2548  HG1 THR A 157      -0.189  15.941  13.696  1.00 98.83           H  
ATOM   2549  N   LEU A 158      -2.459  11.982  15.708  1.00 98.60           N  
ATOM   2550  H   LEU A 158      -1.756  12.059  16.429  1.00 98.60           H  
ATOM   2551  CA  LEU A 158      -3.631  11.148  15.983  1.00 98.60           C  
ATOM   2552  HA  LEU A 158      -3.950  10.653  15.066  1.00 98.60           H  
ATOM   2553  C   LEU A 158      -4.783  12.024  16.479  1.00 98.60           C  
ATOM   2554  CB  LEU A 158      -3.309  10.085  17.053  1.00 98.60           C  
ATOM   2555  HB2 LEU A 158      -4.231   9.552  17.286  1.00 98.60           H  
ATOM   2556  HB3 LEU A 158      -2.992  10.594  17.963  1.00 98.60           H  
ATOM   2557  O   LEU A 158      -4.626  12.743  17.469  1.00 98.60           O  
ATOM   2558  CG  LEU A 158      -2.240   9.046  16.682  1.00 98.60           C  
ATOM   2559  HG  LEU A 158      -1.293   9.550  16.490  1.00 98.60           H  
ATOM   2560  CD1 LEU A 158      -2.044   8.072  17.839  1.00 98.60           C  
ATOM   2561 HD11 LEU A 158      -2.955   7.497  18.004  1.00 98.60           H  
ATOM   2562 HD12 LEU A 158      -1.824   8.613  18.760  1.00 98.60           H  
ATOM   2563 HD13 LEU A 158      -1.217   7.397  17.617  1.00 98.60           H  
ATOM   2564  CD2 LEU A 158      -2.622   8.225  15.454  1.00 98.60           C  
ATOM   2565 HD21 LEU A 158      -3.641   7.851  15.547  1.00 98.60           H  
ATOM   2566 HD22 LEU A 158      -2.536   8.860  14.572  1.00 98.60           H  
ATOM   2567 HD23 LEU A 158      -1.933   7.389  15.332  1.00 98.60           H  
ATOM   2568  N   SER A 159      -5.955  11.904  15.861  1.00 98.17           N  
ATOM   2569  H   SER A 159      -6.029  11.336  15.029  1.00 98.17           H  
ATOM   2570  CA  SER A 159      -7.145  12.661  16.269  1.00 98.17           C  
ATOM   2571  HA  SER A 159      -6.889  13.719  16.332  1.00 98.17           H  
ATOM   2572  C   SER A 159      -7.682  12.242  17.638  1.00 98.17           C  
ATOM   2573  CB  SER A 159      -8.239  12.511  15.218  1.00 98.17           C  
ATOM   2574  HB2 SER A 159      -9.143  13.010  15.566  1.00 98.17           H  
ATOM   2575  HB3 SER A 159      -8.456  11.458  15.039  1.00 98.17           H  
ATOM   2576  O   SER A 159      -8.270  13.050  18.350  1.00 98.17           O  
ATOM   2577  OG  SER A 159      -7.809  13.126  14.026  1.00 98.17           O  
ATOM   2578  HG  SER A 159      -8.614  13.497  13.658  1.00 98.17           H  
ATOM   2579  N   SER A 160      -7.419  11.002  18.061  1.00 95.63           N  
ATOM   2580  H   SER A 160      -6.910  10.384  17.446  1.00 95.63           H  
ATOM   2581  CA  SER A 160      -7.752  10.525  19.411  1.00 95.63           C  
ATOM   2582  HA  SER A 160      -8.804  10.733  19.605  1.00 95.63           H  
ATOM   2583  C   SER A 160      -6.938  11.204  20.520  1.00 95.63           C  
ATOM   2584  CB  SER A 160      -7.532   9.012  19.489  1.00 95.63           C  
ATOM   2585  HB2 SER A 160      -7.847   8.652  20.468  1.00 95.63           H  
ATOM   2586  HB3 SER A 160      -8.135   8.522  18.724  1.00 95.63           H  
ATOM   2587  O   SER A 160      -7.300  11.108  21.690  1.00 95.63           O  
ATOM   2588  OG  SER A 160      -6.162   8.699  19.288  1.00 95.63           O  
ATOM   2589  HG  SER A 160      -6.063   7.744  19.284  1.00 95.63           H  
ATOM   2590  N   GLY A 161      -5.812  11.843  20.180  1.00 94.84           N  
ATOM   2591  H   GLY A 161      -5.599  11.936  19.197  1.00 94.84           H  
ATOM   2592  CA  GLY A 161      -4.893  12.462  21.136  1.00 94.84           C  
ATOM   2593  HA2 GLY A 161      -4.241  13.147  20.593  1.00 94.84           H  
ATOM   2594  HA3 GLY A 161      -5.473  13.040  21.855  1.00 94.84           H  
ATOM   2595  C   GLY A 161      -4.006  11.490  21.926  1.00 94.84           C  
ATOM   2596  O   GLY A 161      -3.119  11.958  22.635  1.00 94.84           O  
ATOM   2597  N   GLY A 162      -4.197  10.172  21.795  1.00 95.73           N  
ATOM   2598  H   GLY A 162      -4.935   9.862  21.178  1.00 95.73           H  
ATOM   2599  CA  GLY A 162      -3.363   9.157  22.454  1.00 95.73           C  
ATOM   2600  HA2 GLY A 162      -3.350   9.349  23.526  1.00 95.73           H  
ATOM   2601  HA3 GLY A 162      -3.794   8.170  22.287  1.00 95.73           H  
ATOM   2602  C   GLY A 162      -1.913   9.139  21.953  1.00 95.73           C  
ATOM   2603  O   GLY A 162      -1.578   9.820  20.986  1.00 95.73           O  
ATOM   2604  N   ASP A 163      -1.047   8.354  22.597  1.00 97.46           N  
ATOM   2605  H   ASP A 163      -1.344   7.881  23.439  1.00 97.46           H  
ATOM   2606  CA  ASP A 163       0.378   8.274  22.232  1.00 97.46           C  
ATOM   2607  HA  ASP A 163       0.744   9.273  21.992  1.00 97.46           H  
ATOM   2608  C   ASP A 163       0.628   7.393  21.002  1.00 97.46           C  
ATOM   2609  CB  ASP A 163       1.195   7.741  23.418  1.00 97.46           C  
ATOM   2610  HB2 ASP A 163       0.765   6.797  23.752  1.00 97.46           H  
ATOM   2611  HB3 ASP A 163       2.213   7.546  23.081  1.00 97.46           H  
ATOM   2612  O   ASP A 163       1.479   7.711  20.165  1.00 97.46           O  
ATOM   2613  CG  ASP A 163       1.270   8.722  24.590  1.00 97.46           C  
ATOM   2614  OD1 ASP A 163       1.274   9.947  24.336  1.00 97.46           O  
ATOM   2615  OD2 ASP A 163       1.346   8.228  25.736  1.00 97.46           O  
ATOM   2616  N   THR A 164      -0.124   6.298  20.874  1.00 97.51           N  
ATOM   2617  H   THR A 164      -0.814   6.093  21.583  1.00 97.51           H  
ATOM   2618  CA  THR A 164      -0.054   5.381  19.734  1.00 97.51           C  
ATOM   2619  HA  THR A 164       0.391   5.928  18.903  1.00 97.51           H  
ATOM   2620  C   THR A 164      -1.442   4.946  19.276  1.00 97.51           C  
ATOM   2621  CB  THR A 164       0.833   4.146  19.995  1.00 97.51           C  
ATOM   2622  HB  THR A 164       0.959   3.617  19.050  1.00 97.51           H  
ATOM   2623  O   THR A 164      -2.431   5.060  20.004  1.00 97.51           O  
ATOM   2624  CG2 THR A 164       2.220   4.497  20.529  1.00 97.51           C  
ATOM   2625 HG21 THR A 164       2.843   3.602  20.524  1.00 97.51           H  
ATOM   2626 HG22 THR A 164       2.673   5.254  19.889  1.00 97.51           H  
ATOM   2627 HG23 THR A 164       2.147   4.879  21.547  1.00 97.51           H  
ATOM   2628  OG1 THR A 164       0.257   3.255  20.919  1.00 97.51           O  
ATOM   2629  HG1 THR A 164       0.749   2.435  20.830  1.00 97.51           H  
ATOM   2630  N   ALA A 165      -1.518   4.449  18.045  1.00 97.62           N  
ATOM   2631  H   ALA A 165      -0.679   4.432  17.483  1.00 97.62           H  
ATOM   2632  CA  ALA A 165      -2.691   3.771  17.514  1.00 97.62           C  
ATOM   2633  HA  ALA A 165      -3.268   3.362  18.344  1.00 97.62           H  
ATOM   2634  C   ALA A 165      -2.263   2.606  16.621  1.00 97.62           C  
ATOM   2635  CB  ALA A 165      -3.574   4.767  16.758  1.00 97.62           C  
ATOM   2636  HB1 ALA A 165      -3.016   5.204  15.931  1.00 97.62           H  
ATOM   2637  HB2 ALA A 165      -3.908   5.552  17.437  1.00 97.62           H  
ATOM   2638  HB3 ALA A 165      -4.453   4.253  16.368  1.00 97.62           H  
ATOM   2639  O   ALA A 165      -1.227   2.658  15.958  1.00 97.62           O  
ATOM   2640  N   GLN A 166      -3.072   1.551  16.590  1.00 95.72           N  
ATOM   2641  H   GLN A 166      -3.949   1.591  17.089  1.00 95.72           H  
ATOM   2642  CA  GLN A 166      -2.853   0.441  15.666  1.00 95.72           C  
ATOM   2643  HA  GLN A 166      -1.806   0.143  15.719  1.00 95.72           H  
ATOM   2644  C   GLN A 166      -3.127   0.885  14.222  1.00 95.72           C  
ATOM   2645  CB  GLN A 166      -3.724  -0.759  16.067  1.00 95.72           C  
ATOM   2646  HB2 GLN A 166      -4.774  -0.467  16.041  1.00 95.72           H  
ATOM   2647  HB3 GLN A 166      -3.580  -1.556  15.337  1.00 95.72           H  
ATOM   2648  O   GLN A 166      -3.987   1.736  13.982  1.00 95.72           O  
ATOM   2649  CG  GLN A 166      -3.392  -1.311  17.465  1.00 95.72           C  
ATOM   2650  HG2 GLN A 166      -4.027  -2.175  17.662  1.00 95.72           H  
ATOM   2651  HG3 GLN A 166      -3.611  -0.559  18.223  1.00 95.72           H  
ATOM   2652  CD  GLN A 166      -1.935  -1.753  17.582  1.00 95.72           C  
ATOM   2653  NE2 GLN A 166      -1.102  -1.029  18.301  1.00 95.72           N  
ATOM   2654 HE21 GLN A 166      -0.135  -1.320  18.330  1.00 95.72           H  
ATOM   2655 HE22 GLN A 166      -1.394  -0.193  18.787  1.00 95.72           H  
ATOM   2656  OE1 GLN A 166      -1.518  -2.733  16.993  1.00 95.72           O  
ATOM   2657  N   SER A 167      -2.407   0.293  13.265  1.00 94.23           N  
ATOM   2658  H   SER A 167      -1.750  -0.428  13.524  1.00 94.23           H  
ATOM   2659  CA  SER A 167      -2.705   0.480  11.840  1.00 94.23           C  
ATOM   2660  HA  SER A 167      -2.644   1.542  11.602  1.00 94.23           H  
ATOM   2661  C   SER A 167      -4.129   0.023  11.503  1.00 94.23           C  
ATOM   2662  CB  SER A 167      -1.700  -0.273  10.962  1.00 94.23           C  
ATOM   2663  HB2 SER A 167      -2.171  -0.506  10.007  1.00 94.23           H  
ATOM   2664  HB3 SER A 167      -1.406  -1.210  11.435  1.00 94.23           H  
ATOM   2665  O   SER A 167      -4.654  -0.903  12.119  1.00 94.23           O  
ATOM   2666  OG  SER A 167      -0.563   0.526  10.695  1.00 94.23           O  
ATOM   2667  HG  SER A 167       0.075   0.435  11.406  1.00 94.23           H  
ATOM   2668  N   GLY A 168      -4.744   0.667  10.512  1.00 89.28           N  
ATOM   2669  H   GLY A 168      -4.255   1.433  10.070  1.00 89.28           H  
ATOM   2670  CA  GLY A 168      -6.065   0.327   9.983  1.00 89.28           C  
ATOM   2671  HA2 GLY A 168      -5.998   0.193   8.903  1.00 89.28           H  
ATOM   2672  HA3 GLY A 168      -6.409  -0.618  10.405  1.00 89.28           H  
ATOM   2673  C   GLY A 168      -7.124   1.387  10.266  1.00 89.28           C  
ATOM   2674  O   GLY A 168      -7.676   1.980   9.342  1.00 89.28           O  
ATOM   2675  N   ALA A 169      -7.412   1.633  11.546  1.00 83.86           N  
ATOM   2676  H   ALA A 169      -6.909   1.108  12.247  1.00 83.86           H  
ATOM   2677  CA  ALA A 169      -8.542   2.471  11.975  1.00 83.86           C  
ATOM   2678  HA  ALA A 169      -9.159   2.711  11.109  1.00 83.86           H  
ATOM   2679  C   ALA A 169      -8.137   3.828  12.581  1.00 83.86           C  
ATOM   2680  CB  ALA A 169      -9.415   1.640  12.923  1.00 83.86           C  
ATOM   2681  HB1 ALA A 169     -10.307   2.208  13.189  1.00 83.86           H  
ATOM   2682  HB2 ALA A 169      -8.861   1.399  13.830  1.00 83.86           H  
ATOM   2683  HB3 ALA A 169      -9.724   0.719  12.429  1.00 83.86           H  
ATOM   2684  O   ALA A 169      -8.990   4.582  13.043  1.00 83.86           O  
ATOM   2685  N   ALA A 170      -6.841   4.146  12.626  1.00 93.29           N  
ATOM   2686  H   ALA A 170      -6.169   3.514  12.216  1.00 93.29           H  
ATOM   2687  CA  ALA A 170      -6.363   5.397  13.203  1.00 93.29           C  
ATOM   2688  HA  ALA A 170      -6.803   5.516  14.193  1.00 93.29           H  
ATOM   2689  C   ALA A 170      -6.772   6.604  12.340  1.00 93.29           C  
ATOM   2690  CB  ALA A 170      -4.842   5.304  13.367  1.00 93.29           C  
ATOM   2691  HB1 ALA A 170      -4.374   5.212  12.387  1.00 93.29           H  
ATOM   2692  HB2 ALA A 170      -4.467   6.205  13.853  1.00 93.29           H  
ATOM   2693  HB3 ALA A 170      -4.582   4.429  13.963  1.00 93.29           H  
ATOM   2694  O   ALA A 170      -6.270   6.757  11.226  1.00 93.29           O  
ATOM   2695  N   LEU A 171      -7.634   7.470  12.883  1.00 98.19           N  
ATOM   2696  H   LEU A 171      -8.079   7.220  13.754  1.00 98.19           H  
ATOM   2697  CA  LEU A 171      -7.943   8.783  12.312  1.00 98.19           C  
ATOM   2698  HA  LEU A 171      -8.019   8.685  11.229  1.00 98.19           H  
ATOM   2699  C   LEU A 171      -6.814   9.769  12.614  1.00 98.19           C  
ATOM   2700  CB  LEU A 171      -9.281   9.315  12.853  1.00 98.19           C  
ATOM   2701  HB2 LEU A 171      -9.249   9.285  13.942  1.00 98.19           H  
ATOM   2702  HB3 LEU A 171      -9.391  10.358  12.557  1.00 98.19           H  
ATOM   2703  O   LEU A 171      -6.390   9.907  13.771  1.00 98.19           O  
ATOM   2704  CG  LEU A 171     -10.523   8.552  12.364  1.00 98.19           C  
ATOM   2705  HG  LEU A 171     -10.401   7.488  12.567  1.00 98.19           H  
ATOM   2706  CD1 LEU A 171     -11.748   9.060  13.126  1.00 98.19           C  
ATOM   2707 HD11 LEU A 171     -11.885  10.125  12.942  1.00 98.19           H  
ATOM   2708 HD12 LEU A 171     -11.619   8.891  14.195  1.00 98.19           H  
ATOM   2709 HD13 LEU A 171     -12.635   8.526  12.786  1.00 98.19           H  
ATOM   2710  CD2 LEU A 171     -10.795   8.753  10.873  1.00 98.19           C  
ATOM   2711 HD21 LEU A 171      -9.922   8.498  10.273  1.00 98.19           H  
ATOM   2712 HD22 LEU A 171     -11.055   9.793  10.673  1.00 98.19           H  
ATOM   2713 HD23 LEU A 171     -11.624   8.118  10.559  1.00 98.19           H  
ATOM   2714  N   VAL A 172      -6.318  10.438  11.576  1.00 98.78           N  
ATOM   2715  H   VAL A 172      -6.687  10.232  10.658  1.00 98.78           H  
ATOM   2716  CA  VAL A 172      -5.145  11.307  11.668  1.00 98.78           C  
ATOM   2717  HA  VAL A 172      -5.009  11.565  12.719  1.00 98.78           H  
ATOM   2718  C   VAL A 172      -5.322  12.624  10.929  1.00 98.78           C  
ATOM   2719  CB  VAL A 172      -3.851  10.600  11.206  1.00 98.78           C  
ATOM   2720  HB  VAL A 172      -3.011  11.224  11.511  1.00 98.78           H  
ATOM   2721  O   VAL A 172      -6.026  12.719   9.925  1.00 98.78           O  
ATOM   2722  CG1 VAL A 172      -3.680   9.237  11.882  1.00 98.78           C  
ATOM   2723 HG11 VAL A 172      -2.691   8.832  11.669  1.00 98.78           H  
ATOM   2724 HG12 VAL A 172      -3.824   9.352  12.956  1.00 98.78           H  
ATOM   2725 HG13 VAL A 172      -4.425   8.536  11.505  1.00 98.78           H  
ATOM   2726  CG2 VAL A 172      -3.735  10.389   9.691  1.00 98.78           C  
ATOM   2727 HG21 VAL A 172      -2.765   9.949   9.457  1.00 98.78           H  
ATOM   2728 HG22 VAL A 172      -4.523   9.722   9.341  1.00 98.78           H  
ATOM   2729 HG23 VAL A 172      -3.813  11.338   9.161  1.00 98.78           H  
ATOM   2730  N   ASN A 173      -4.586  13.629  11.389  1.00 98.83           N  
ATOM   2731  H   ASN A 173      -4.043  13.454  12.222  1.00 98.83           H  
ATOM   2732  CA  ASN A 173      -4.260  14.821  10.620  1.00 98.83           C  
ATOM   2733  HA  ASN A 173      -4.906  14.881   9.744  1.00 98.83           H  
ATOM   2734  C   ASN A 173      -2.816  14.735  10.117  1.00 98.83           C  
ATOM   2735  CB  ASN A 173      -4.511  16.067  11.476  1.00 98.83           C  
ATOM   2736  HB2 ASN A 173      -4.253  15.878  12.518  1.00 98.83           H  
ATOM   2737  HB3 ASN A 173      -3.886  16.882  11.109  1.00 98.83           H  
ATOM   2738  O   ASN A 173      -1.910  14.415  10.894  1.00 98.83           O  
ATOM   2739  CG  ASN A 173      -5.951  16.525  11.377  1.00 98.83           C  
ATOM   2740  ND2 ASN A 173      -6.863  15.923  12.105  1.00 98.83           N  
ATOM   2741 HD21 ASN A 173      -7.824  16.183  11.932  1.00 98.83           H  
ATOM   2742 HD22 ASN A 173      -6.658  15.091  12.639  1.00 98.83           H  
ATOM   2743  OD1 ASN A 173      -6.243  17.450  10.637  1.00 98.83           O  
ATOM   2744  N   LEU A 174      -2.604  15.053   8.840  1.00 98.91           N  
ATOM   2745  H   LEU A 174      -3.400  15.300   8.269  1.00 98.91           H  
ATOM   2746  CA  LEU A 174      -1.277  15.163   8.233  1.00 98.91           C  
ATOM   2747  HA  LEU A 174      -0.522  14.812   8.937  1.00 98.91           H  
ATOM   2748  C   LEU A 174      -0.963  16.629   7.925  1.00 98.91           C  
ATOM   2749  CB  LEU A 174      -1.189  14.290   6.968  1.00 98.91           C  
ATOM   2750  HB2 LEU A 174      -1.951  14.629   6.266  1.00 98.91           H  
ATOM   2751  HB3 LEU A 174      -0.214  14.451   6.509  1.00 98.91           H  
ATOM   2752  O   LEU A 174      -1.756  17.325   7.292  1.00 98.91           O  
ATOM   2753  CG  LEU A 174      -1.394  12.779   7.171  1.00 98.91           C  
ATOM   2754  HG  LEU A 174      -2.390  12.600   7.575  1.00 98.91           H  
ATOM   2755  CD1 LEU A 174      -1.282  12.058   5.829  1.00 98.91           C  
ATOM   2756 HD11 LEU A 174      -1.988  12.487   5.117  1.00 98.91           H  
ATOM   2757 HD12 LEU A 174      -0.273  12.158   5.427  1.00 98.91           H  
ATOM   2758 HD13 LEU A 174      -1.512  11.001   5.959  1.00 98.91           H  
ATOM   2759  CD2 LEU A 174      -0.360  12.170   8.117  1.00 98.91           C  
ATOM   2760 HD21 LEU A 174      -0.500  11.090   8.155  1.00 98.91           H  
ATOM   2761 HD22 LEU A 174       0.648  12.396   7.768  1.00 98.91           H  
ATOM   2762 HD23 LEU A 174      -0.509  12.575   9.119  1.00 98.91           H  
ATOM   2763  N   THR A 175       0.215  17.089   8.341  1.00 98.93           N  
ATOM   2764  H   THR A 175       0.782  16.485   8.918  1.00 98.93           H  
ATOM   2765  CA  THR A 175       0.693  18.452   8.070  1.00 98.93           C  
ATOM   2766  HA  THR A 175      -0.007  18.963   7.409  1.00 98.93           H  
ATOM   2767  C   THR A 175       2.045  18.397   7.378  1.00 98.93           C  
ATOM   2768  CB  THR A 175       0.789  19.274   9.363  1.00 98.93           C  
ATOM   2769  HB  THR A 175       1.504  18.803  10.038  1.00 98.93           H  
ATOM   2770  O   THR A 175       2.993  17.854   7.941  1.00 98.93           O  
ATOM   2771  CG2 THR A 175       1.220  20.718   9.111  1.00 98.93           C  
ATOM   2772 HG21 THR A 175       0.525  21.196   8.420  1.00 98.93           H  
ATOM   2773 HG22 THR A 175       1.235  21.275  10.048  1.00 98.93           H  
ATOM   2774 HG23 THR A 175       2.223  20.741   8.686  1.00 98.93           H  
ATOM   2775  OG1 THR A 175      -0.463  19.348  10.008  1.00 98.93           O  
ATOM   2776  HG1 THR A 175      -0.337  19.893  10.789  1.00 98.93           H  
ATOM   2777  N   LEU A 176       2.161  18.977   6.185  1.00 98.87           N  
ATOM   2778  H   LEU A 176       1.361  19.477   5.824  1.00 98.87           H  
ATOM   2779  CA  LEU A 176       3.414  19.057   5.434  1.00 98.87           C  
ATOM   2780  HA  LEU A 176       3.793  18.052   5.251  1.00 98.87           H  
ATOM   2781  C   LEU A 176       4.483  19.820   6.223  1.00 98.87           C  
ATOM   2782  CB  LEU A 176       3.147  19.763   4.095  1.00 98.87           C  
ATOM   2783  HB2 LEU A 176       2.498  20.618   4.287  1.00 98.87           H  
ATOM   2784  HB3 LEU A 176       4.086  20.151   3.702  1.00 98.87           H  
ATOM   2785  O   LEU A 176       4.265  20.950   6.655  1.00 98.87           O  
ATOM   2786  CG  LEU A 176       2.501  18.880   3.016  1.00 98.87           C  
ATOM   2787  HG  LEU A 176       1.631  18.363   3.422  1.00 98.87           H  
ATOM   2788  CD1 LEU A 176       2.056  19.760   1.849  1.00 98.87           C  
ATOM   2789 HD11 LEU A 176       1.263  20.426   2.188  1.00 98.87           H  
ATOM   2790 HD12 LEU A 176       1.662  19.138   1.046  1.00 98.87           H  
ATOM   2791 HD13 LEU A 176       2.891  20.358   1.483  1.00 98.87           H  
ATOM   2792  CD2 LEU A 176       3.495  17.854   2.468  1.00 98.87           C  
ATOM   2793 HD21 LEU A 176       3.771  17.133   3.237  1.00 98.87           H  
ATOM   2794 HD22 LEU A 176       4.402  18.348   2.119  1.00 98.87           H  
ATOM   2795 HD23 LEU A 176       3.049  17.311   1.635  1.00 98.87           H  
ATOM   2796  N   VAL A 177       5.679  19.248   6.357  1.00 98.56           N  
ATOM   2797  H   VAL A 177       5.817  18.320   5.982  1.00 98.56           H  
ATOM   2798  CA  VAL A 177       6.793  19.907   7.061  1.00 98.56           C  
ATOM   2799  HA  VAL A 177       6.425  20.289   8.013  1.00 98.56           H  
ATOM   2800  C   VAL A 177       7.311  21.115   6.276  1.00 98.56           C  
ATOM   2801  CB  VAL A 177       7.922  18.898   7.352  1.00 98.56           C  
ATOM   2802  HB  VAL A 177       8.201  18.392   6.428  1.00 98.56           H  
ATOM   2803  O   VAL A 177       7.689  22.118   6.878  1.00 98.56           O  
ATOM   2804  CG1 VAL A 177       9.180  19.554   7.939  1.00 98.56           C  
ATOM   2805 HG11 VAL A 177       9.633  20.219   7.204  1.00 98.56           H  
ATOM   2806 HG12 VAL A 177       9.910  18.781   8.183  1.00 98.56           H  
ATOM   2807 HG13 VAL A 177       8.923  20.123   8.832  1.00 98.56           H  
ATOM   2808  CG2 VAL A 177       7.455  17.852   8.374  1.00 98.56           C  
ATOM   2809 HG21 VAL A 177       8.251  17.133   8.562  1.00 98.56           H  
ATOM   2810 HG22 VAL A 177       7.174  18.339   9.307  1.00 98.56           H  
ATOM   2811 HG23 VAL A 177       6.593  17.310   7.983  1.00 98.56           H  
ATOM   2812  N   LYS A 178       7.311  21.046   4.937  1.00 97.83           N  
ATOM   2813  H   LYS A 178       6.984  20.188   4.516  1.00 97.83           H  
ATOM   2814  CA  LYS A 178       7.913  22.074   4.069  1.00 97.83           C  
ATOM   2815  HA  LYS A 178       8.939  22.231   4.401  1.00 97.83           H  
ATOM   2816  C   LYS A 178       7.252  23.451   4.163  1.00 97.83           C  
ATOM   2817  CB  LYS A 178       7.968  21.580   2.611  1.00 97.83           C  
ATOM   2818  HB2 LYS A 178       8.557  20.663   2.581  1.00 97.83           H  
ATOM   2819  HB3 LYS A 178       8.496  22.327   2.019  1.00 97.83           H  
ATOM   2820  O   LYS A 178       7.919  24.459   3.948  1.00 97.83           O  
ATOM   2821  CG  LYS A 178       6.601  21.307   1.952  1.00 97.83           C  
ATOM   2822  HG2 LYS A 178       6.101  20.500   2.487  1.00 97.83           H  
ATOM   2823  HG3 LYS A 178       5.977  22.201   1.986  1.00 97.83           H  
ATOM   2824  CD  LYS A 178       6.792  20.895   0.484  1.00 97.83           C  
ATOM   2825  HD2 LYS A 178       7.159  21.748  -0.087  1.00 97.83           H  
ATOM   2826  HD3 LYS A 178       7.544  20.108   0.441  1.00 97.83           H  
ATOM   2827  CE  LYS A 178       5.496  20.370  -0.146  1.00 97.83           C  
ATOM   2828  HE2 LYS A 178       4.763  21.174  -0.211  1.00 97.83           H  
ATOM   2829  HE3 LYS A 178       5.097  19.597   0.511  1.00 97.83           H  
ATOM   2830  NZ  LYS A 178       5.753  19.769  -1.483  1.00 97.83           N  
ATOM   2831  HZ1 LYS A 178       6.490  19.081  -1.429  1.00 97.83           H  
ATOM   2832  HZ2 LYS A 178       4.960  19.256  -1.838  1.00 97.83           H  
ATOM   2833  HZ3 LYS A 178       6.061  20.443  -2.169  1.00 97.83           H  
ATOM   2834  N   ASN A 179       5.955  23.500   4.451  1.00 98.01           N  
ATOM   2835  H   ASN A 179       5.458  22.628   4.562  1.00 98.01           H  
ATOM   2836  CA  ASN A 179       5.171  24.737   4.431  1.00 98.01           C  
ATOM   2837  HA  ASN A 179       5.837  25.576   4.635  1.00 98.01           H  
ATOM   2838  C   ASN A 179       4.086  24.812   5.517  1.00 98.01           C  
ATOM   2839  CB  ASN A 179       4.593  24.928   3.018  1.00 98.01           C  
ATOM   2840  HB2 ASN A 179       4.076  25.887   2.980  1.00 98.01           H  
ATOM   2841  HB3 ASN A 179       5.407  24.954   2.293  1.00 98.01           H  
ATOM   2842  O   ASN A 179       3.388  25.818   5.591  1.00 98.01           O  
ATOM   2843  CG  ASN A 179       3.606  23.853   2.605  1.00 98.01           C  
ATOM   2844  ND2 ASN A 179       3.066  23.981   1.420  1.00 98.01           N  
ATOM   2845 HD21 ASN A 179       3.196  24.863   0.946  1.00 98.01           H  
ATOM   2846 HD22 ASN A 179       2.123  23.623   1.371  1.00 98.01           H  
ATOM   2847  OD1 ASN A 179       3.345  22.895   3.316  1.00 98.01           O  
ATOM   2848  N   ASN A 180       3.976  23.797   6.381  1.00 98.30           N  
ATOM   2849  H   ASN A 180       4.559  22.982   6.256  1.00 98.30           H  
ATOM   2850  CA  ASN A 180       2.978  23.704   7.447  1.00 98.30           C  
ATOM   2851  HA  ASN A 180       3.147  22.745   7.938  1.00 98.30           H  
ATOM   2852  C   ASN A 180       1.518  23.634   6.948  1.00 98.30           C  
ATOM   2853  CB  ASN A 180       3.278  24.788   8.497  1.00 98.30           C  
ATOM   2854  HB2 ASN A 180       2.975  25.762   8.113  1.00 98.30           H  
ATOM   2855  HB3 ASN A 180       4.350  24.816   8.693  1.00 98.30           H  
ATOM   2856  O   ASN A 180       0.590  23.886   7.719  1.00 98.30           O  
ATOM   2857  CG  ASN A 180       2.589  24.532   9.819  1.00 98.30           C  
ATOM   2858  ND2 ASN A 180       1.619  25.339  10.175  1.00 98.30           N  
ATOM   2859 HD21 ASN A 180       1.217  25.918   9.452  1.00 98.30           H  
ATOM   2860 HD22 ASN A 180       1.106  25.064  11.000  1.00 98.30           H  
ATOM   2861  OD1 ASN A 180       2.925  23.624  10.560  1.00 98.30           O  
ATOM   2862  N   ASP A 181       1.297  23.267   5.682  1.00 98.41           N  
ATOM   2863  H   ASP A 181       2.080  23.092   5.069  1.00 98.41           H  
ATOM   2864  CA  ASP A 181      -0.050  23.062   5.149  1.00 98.41           C  
ATOM   2865  HA  ASP A 181      -0.672  23.910   5.435  1.00 98.41           H  
ATOM   2866  C   ASP A 181      -0.669  21.789   5.734  1.00 98.41           C  
ATOM   2867  CB  ASP A 181      -0.050  22.970   3.617  1.00 98.41           C  
ATOM   2868  HB2 ASP A 181      -1.008  22.562   3.297  1.00 98.41           H  
ATOM   2869  HB3 ASP A 181       0.727  22.272   3.305  1.00 98.41           H  
ATOM   2870  O   ASP A 181      -0.054  20.720   5.736  1.00 98.41           O  
ATOM   2871  CG  ASP A 181       0.143  24.302   2.890  1.00 98.41           C  
ATOM   2872  OD1 ASP A 181       0.053  25.370   3.532  1.00 98.41           O  
ATOM   2873  OD2 ASP A 181       0.372  24.230   1.659  1.00 98.41           O  
ATOM   2874  N   ASN A 182      -1.913  21.894   6.199  1.00 98.81           N  
ATOM   2875  H   ASN A 182      -2.376  22.789   6.130  1.00 98.81           H  
ATOM   2876  CA  ASN A 182      -2.692  20.741   6.633  1.00 98.81           C  
ATOM   2877  HA  ASN A 182      -2.026  20.022   7.110  1.00 98.81           H  
ATOM   2878  C   ASN A 182      -3.325  20.054   5.411  1.00 98.81           C  
ATOM   2879  CB  ASN A 182      -3.709  21.192   7.688  1.00 98.81           C  
ATOM   2880  HB2 ASN A 182      -3.183  21.639   8.531  1.00 98.81           H  
ATOM   2881  HB3 ASN A 182      -4.379  21.935   7.255  1.00 98.81           H  
ATOM   2882  O   ASN A 182      -4.132  20.648   4.691  1.00 98.81           O  
ATOM   2883  CG  ASN A 182      -4.556  20.034   8.178  1.00 98.81           C  
ATOM   2884  ND2 ASN A 182      -4.344  19.530   9.369  1.00 98.81           N  
ATOM   2885 HD21 ASN A 182      -3.539  19.801   9.916  1.00 98.81           H  
ATOM   2886 HD22 ASN A 182      -4.984  18.804   9.658  1.00 98.81           H  
ATOM   2887  OD1 ASN A 182      -5.432  19.572   7.480  1.00 98.81           O  
ATOM   2888  N   VAL A 183      -2.950  18.796   5.196  1.00 98.80           N  
ATOM   2889  H   VAL A 183      -2.335  18.364   5.871  1.00 98.80           H  
ATOM   2890  CA  VAL A 183      -3.356  17.982   4.046  1.00 98.80           C  
ATOM   2891  HA  VAL A 183      -3.165  18.535   3.127  1.00 98.80           H  
ATOM   2892  C   VAL A 183      -4.852  17.673   4.096  1.00 98.80           C  
ATOM   2893  CB  VAL A 183      -2.526  16.685   4.017  1.00 98.80           C  
ATOM   2894  HB  VAL A 183      -2.673  16.176   4.970  1.00 98.80           H  
ATOM   2895  O   VAL A 183      -5.508  17.747   3.060  1.00 98.80           O  
ATOM   2896  CG1 VAL A 183      -2.938  15.713   2.908  1.00 98.80           C  
ATOM   2897 HG11 VAL A 183      -2.313  14.820   2.949  1.00 98.80           H  
ATOM   2898 HG12 VAL A 183      -2.817  16.182   1.932  1.00 98.80           H  
ATOM   2899 HG13 VAL A 183      -3.974  15.401   3.041  1.00 98.80           H  
ATOM   2900  CG2 VAL A 183      -1.028  16.980   3.843  1.00 98.80           C  
ATOM   2901 HG21 VAL A 183      -0.859  17.501   2.900  1.00 98.80           H  
ATOM   2902 HG22 VAL A 183      -0.660  17.594   4.665  1.00 98.80           H  
ATOM   2903 HG23 VAL A 183      -0.468  16.045   3.839  1.00 98.80           H  
ATOM   2904  N   ASN A 184      -5.412  17.389   5.278  1.00 98.79           N  
ATOM   2905  H   ASN A 184      -4.823  17.335   6.097  1.00 98.79           H  
ATOM   2906  CA  ASN A 184      -6.839  17.096   5.452  1.00 98.79           C  
ATOM   2907  HA  ASN A 184      -7.100  16.228   4.847  1.00 98.79           H  
ATOM   2908  C   ASN A 184      -7.694  18.269   4.963  1.00 98.79           C  
ATOM   2909  CB  ASN A 184      -7.168  16.789   6.928  1.00 98.79           C  
ATOM   2910  HB2 ASN A 184      -6.994  17.660   7.558  1.00 98.79           H  
ATOM   2911  HB3 ASN A 184      -8.234  16.568   6.991  1.00 98.79           H  
ATOM   2912  O   ASN A 184      -8.529  18.106   4.077  1.00 98.79           O  
ATOM   2913  CG  ASN A 184      -6.402  15.631   7.533  1.00 98.79           C  
ATOM   2914  ND2 ASN A 184      -7.094  14.758   8.223  1.00 98.79           N  
ATOM   2915 HD21 ASN A 184      -6.607  14.003   8.686  1.00 98.79           H  
ATOM   2916 HD22 ASN A 184      -8.080  14.905   8.382  1.00 98.79           H  
ATOM   2917  OD1 ASN A 184      -5.185  15.517   7.434  1.00 98.79           O  
ATOM   2918  N   LYS A 185      -7.403  19.473   5.463  1.00 98.50           N  
ATOM   2919  H   LYS A 185      -6.699  19.512   6.186  1.00 98.50           H  
ATOM   2920  CA  LYS A 185      -8.074  20.708   5.062  1.00 98.50           C  
ATOM   2921  HA  LYS A 185      -9.141  20.608   5.264  1.00 98.50           H  
ATOM   2922  C   LYS A 185      -7.917  20.962   3.564  1.00 98.50           C  
ATOM   2923  CB  LYS A 185      -7.502  21.869   5.883  1.00 98.50           C  
ATOM   2924  HB2 LYS A 185      -6.453  22.013   5.628  1.00 98.50           H  
ATOM   2925  HB3 LYS A 185      -7.579  21.631   6.944  1.00 98.50           H  
ATOM   2926  O   LYS A 185      -8.863  21.373   2.900  1.00 98.50           O  
ATOM   2927  CG  LYS A 185      -8.289  23.152   5.600  1.00 98.50           C  
ATOM   2928  HG2 LYS A 185      -9.320  23.021   5.930  1.00 98.50           H  
ATOM   2929  HG3 LYS A 185      -8.287  23.356   4.530  1.00 98.50           H  
ATOM   2930  CD  LYS A 185      -7.671  24.354   6.305  1.00 98.50           C  
ATOM   2931  HD2 LYS A 185      -7.715  24.219   7.386  1.00 98.50           H  
ATOM   2932  HD3 LYS A 185      -6.637  24.459   5.977  1.00 98.50           H  
ATOM   2933  CE  LYS A 185      -8.488  25.570   5.874  1.00 98.50           C  
ATOM   2934  HE2 LYS A 185      -8.627  25.516   4.794  1.00 98.50           H  
ATOM   2935  HE3 LYS A 185      -9.476  25.516   6.331  1.00 98.50           H  
ATOM   2936  NZ  LYS A 185      -7.799  26.830   6.215  1.00 98.50           N  
ATOM   2937  HZ1 LYS A 185      -8.356  27.605   5.886  1.00 98.50           H  
ATOM   2938  HZ2 LYS A 185      -7.639  26.892   7.210  1.00 98.50           H  
ATOM   2939  HZ3 LYS A 185      -6.922  26.848   5.714  1.00 98.50           H  
ATOM   2940  N   ARG A 186      -6.727  20.707   3.011  1.00 98.60           N  
ATOM   2941  H   ARG A 186      -5.977  20.386   3.605  1.00 98.60           H  
ATOM   2942  CA  ARG A 186      -6.496  20.894   1.578  1.00 98.60           C  
ATOM   2943  HA  ARG A 186      -6.867  21.892   1.341  1.00 98.60           H  
ATOM   2944  C   ARG A 186      -7.316  19.922   0.729  1.00 98.60           C  
ATOM   2945  CB  ARG A 186      -4.992  20.804   1.274  1.00 98.60           C  
ATOM   2946  HB2 ARG A 186      -4.459  21.493   1.929  1.00 98.60           H  
ATOM   2947  HB3 ARG A 186      -4.636  19.795   1.485  1.00 98.60           H  
ATOM   2948  O   ARG A 186      -7.824  20.318  -0.314  1.00 98.60           O  
ATOM   2949  CG  ARG A 186      -4.652  21.157  -0.180  1.00 98.60           C  
ATOM   2950  HG2 ARG A 186      -5.034  20.387  -0.850  1.00 98.60           H  
ATOM   2951  HG3 ARG A 186      -3.568  21.203  -0.279  1.00 98.60           H  
ATOM   2952  CD  ARG A 186      -5.239  22.515  -0.565  1.00 98.60           C  
ATOM   2953  HD2 ARG A 186      -6.327  22.458  -0.547  1.00 98.60           H  
ATOM   2954  HD3 ARG A 186      -4.917  23.263   0.160  1.00 98.60           H  
ATOM   2955  NE  ARG A 186      -4.831  22.927  -1.908  1.00 98.60           N  
ATOM   2956  HE  ARG A 186      -4.143  22.354  -2.375  1.00 98.60           H  
ATOM   2957  NH1 ARG A 186      -6.202  24.774  -1.951  1.00 98.60           N  
ATOM   2958 HH11 ARG A 186      -6.551  24.572  -1.025  1.00 98.60           H  
ATOM   2959 HH12 ARG A 186      -6.604  25.576  -2.416  1.00 98.60           H  
ATOM   2960  NH2 ARG A 186      -4.905  24.280  -3.719  1.00 98.60           N  
ATOM   2961 HH21 ARG A 186      -4.231  23.674  -4.165  1.00 98.60           H  
ATOM   2962 HH22 ARG A 186      -5.209  25.143  -4.146  1.00 98.60           H  
ATOM   2963  CZ  ARG A 186      -5.318  23.988  -2.515  1.00 98.60           C  
ATOM   2964  N   ILE A 187      -7.465  18.676   1.170  1.00 98.47           N  
ATOM   2965  H   ILE A 187      -7.000  18.414   2.027  1.00 98.47           H  
ATOM   2966  CA  ILE A 187      -8.320  17.683   0.512  1.00 98.47           C  
ATOM   2967  HA  ILE A 187      -8.079  17.667  -0.551  1.00 98.47           H  
ATOM   2968  C   ILE A 187      -9.793  18.088   0.602  1.00 98.47           C  
ATOM   2969  CB  ILE A 187      -8.034  16.277   1.084  1.00 98.47           C  
ATOM   2970  HB  ILE A 187      -7.936  16.347   2.167  1.00 98.47           H  
ATOM   2971  O   ILE A 187     -10.484  18.011  -0.410  1.00 98.47           O  
ATOM   2972  CG1 ILE A 187      -6.695  15.785   0.488  1.00 98.47           C  
ATOM   2973 HG12 ILE A 187      -6.816  15.600  -0.580  1.00 98.47           H  
ATOM   2974 HG13 ILE A 187      -5.940  16.561   0.608  1.00 98.47           H  
ATOM   2975  CG2 ILE A 187      -9.167  15.282   0.777  1.00 98.47           C  
ATOM   2976 HG21 ILE A 187     -10.085  15.588   1.279  1.00 98.47           H  
ATOM   2977 HG22 ILE A 187      -9.344  15.225  -0.297  1.00 98.47           H  
ATOM   2978 HG23 ILE A 187      -8.922  14.291   1.159  1.00 98.47           H  
ATOM   2979  CD1 ILE A 187      -6.151  14.519   1.148  1.00 98.47           C  
ATOM   2980 HD11 ILE A 187      -5.162  14.298   0.745  1.00 98.47           H  
ATOM   2981 HD12 ILE A 187      -6.064  14.693   2.221  1.00 98.47           H  
ATOM   2982 HD13 ILE A 187      -6.802  13.666   0.957  1.00 98.47           H  
ATOM   2983  N   GLU A 188     -10.254  18.583   1.753  1.00 98.25           N  
ATOM   2984  H   GLU A 188      -9.653  18.566   2.565  1.00 98.25           H  
ATOM   2985  CA  GLU A 188     -11.611  19.122   1.914  1.00 98.25           C  
ATOM   2986  HA  GLU A 188     -12.339  18.338   1.705  1.00 98.25           H  
ATOM   2987  C   GLU A 188     -11.882  20.247   0.912  1.00 98.25           C  
ATOM   2988  CB  GLU A 188     -11.825  19.613   3.356  1.00 98.25           C  
ATOM   2989  HB2 GLU A 188     -12.747  20.191   3.409  1.00 98.25           H  
ATOM   2990  HB3 GLU A 188     -10.994  20.253   3.653  1.00 98.25           H  
ATOM   2991  O   GLU A 188     -12.838  20.163   0.148  1.00 98.25           O  
ATOM   2992  CG  GLU A 188     -11.938  18.423   4.311  1.00 98.25           C  
ATOM   2993  HG2 GLU A 188     -12.861  17.898   4.065  1.00 98.25           H  
ATOM   2994  HG3 GLU A 188     -11.107  17.739   4.139  1.00 98.25           H  
ATOM   2995  CD  GLU A 188     -11.967  18.783   5.799  1.00 98.25           C  
ATOM   2996  OE1 GLU A 188     -12.297  17.842   6.565  1.00 98.25           O  
ATOM   2997  OE2 GLU A 188     -11.667  19.944   6.165  1.00 98.25           O  
ATOM   2998  N   GLU A 189     -10.988  21.236   0.818  1.00 98.09           N  
ATOM   2999  H   GLU A 189     -10.227  21.244   1.483  1.00 98.09           H  
ATOM   3000  CA  GLU A 189     -11.085  22.341  -0.150  1.00 98.09           C  
ATOM   3001  HA  GLU A 189     -12.003  22.901   0.022  1.00 98.09           H  
ATOM   3002  C   GLU A 189     -11.104  21.878  -1.619  1.00 98.09           C  
ATOM   3003  CB  GLU A 189      -9.866  23.265   0.017  1.00 98.09           C  
ATOM   3004  HB2 GLU A 189      -9.829  23.950  -0.829  1.00 98.09           H  
ATOM   3005  HB3 GLU A 189      -8.966  22.650  -0.017  1.00 98.09           H  
ATOM   3006  O   GLU A 189     -11.643  22.564  -2.487  1.00 98.09           O  
ATOM   3007  CG  GLU A 189      -9.843  24.113   1.298  1.00 98.09           C  
ATOM   3008  HG2 GLU A 189     -10.636  24.859   1.231  1.00 98.09           H  
ATOM   3009  HG3 GLU A 189     -10.058  23.487   2.164  1.00 98.09           H  
ATOM   3010  CD  GLU A 189      -8.491  24.829   1.509  1.00 98.09           C  
ATOM   3011  OE1 GLU A 189      -8.333  25.461   2.587  1.00 98.09           O  
ATOM   3012  OE2 GLU A 189      -7.619  24.789   0.593  1.00 98.09           O  
ATOM   3013  N   LEU A 190     -10.467  20.747  -1.930  1.00 98.05           N  
ATOM   3014  H   LEU A 190     -10.038  20.229  -1.176  1.00 98.05           H  
ATOM   3015  CA  LEU A 190     -10.414  20.191  -3.285  1.00 98.05           C  
ATOM   3016  HA  LEU A 190     -10.503  21.006  -4.003  1.00 98.05           H  
ATOM   3017  C   LEU A 190     -11.594  19.257  -3.594  1.00 98.05           C  
ATOM   3018  CB  LEU A 190      -9.058  19.495  -3.491  1.00 98.05           C  
ATOM   3019  HB2 LEU A 190      -9.079  18.944  -4.431  1.00 98.05           H  
ATOM   3020  HB3 LEU A 190      -8.923  18.771  -2.688  1.00 98.05           H  
ATOM   3021  O   LEU A 190     -11.792  18.914  -4.764  1.00 98.05           O  
ATOM   3022  CG  LEU A 190      -7.853  20.456  -3.512  1.00 98.05           C  
ATOM   3023  HG  LEU A 190      -7.871  21.118  -2.647  1.00 98.05           H  
ATOM   3024  CD1 LEU A 190      -6.561  19.643  -3.483  1.00 98.05           C  
ATOM   3025 HD11 LEU A 190      -5.698  20.308  -3.456  1.00 98.05           H  
ATOM   3026 HD12 LEU A 190      -6.506  19.004  -4.364  1.00 98.05           H  
ATOM   3027 HD13 LEU A 190      -6.545  19.022  -2.588  1.00 98.05           H  
ATOM   3028  CD2 LEU A 190      -7.821  21.339  -4.765  1.00 98.05           C  
ATOM   3029 HD21 LEU A 190      -8.700  21.985  -4.771  1.00 98.05           H  
ATOM   3030 HD22 LEU A 190      -6.925  21.959  -4.745  1.00 98.05           H  
ATOM   3031 HD23 LEU A 190      -7.813  20.708  -5.653  1.00 98.05           H  
ATOM   3032  N   CYS A 191     -12.364  18.854  -2.579  1.00 96.24           N  
ATOM   3033  H   CYS A 191     -12.126  19.164  -1.648  1.00 96.24           H  
ATOM   3034  CA  CYS A 191     -13.545  18.000  -2.717  1.00 96.24           C  
ATOM   3035  HA  CYS A 191     -13.560  17.590  -3.727  1.00 96.24           H  
ATOM   3036  C   CYS A 191     -14.883  18.749  -2.584  1.00 96.24           C  
ATOM   3037  CB  CYS A 191     -13.448  16.814  -1.746  1.00 96.24           C  
ATOM   3038  HB2 CYS A 191     -13.386  17.185  -0.723  1.00 96.24           H  
ATOM   3039  HB3 CYS A 191     -14.344  16.201  -1.844  1.00 96.24           H  
ATOM   3040  O   CYS A 191     -15.924  18.141  -2.831  1.00 96.24           O  
ATOM   3041  SG  CYS A 191     -11.992  15.797  -2.126  1.00 96.24           S  
ATOM   3042  HG  CYS A 191     -11.126  16.657  -1.582  1.00 96.24           H  
ATOM   3043  N   THR A 192     -14.861  20.035  -2.221  1.00 88.38           N  
ATOM   3044  H   THR A 192     -13.973  20.439  -1.958  1.00 88.38           H  
ATOM   3045  CA  THR A 192     -16.031  20.939  -2.195  1.00 88.38           C  
ATOM   3046  HA  THR A 192     -16.919  20.369  -1.922  1.00 88.38           H  
ATOM   3047  C   THR A 192     -16.344  21.577  -3.543  1.00 88.38           C  
ATOM   3048  CB  THR A 192     -15.845  22.058  -1.172  1.00 88.38           C  
ATOM   3049  HB  THR A 192     -16.664  22.771  -1.272  1.00 88.38           H  
ATOM   3050  O   THR A 192     -15.380  21.866  -4.293  1.00 88.38           O  
ATOM   3051  CG2 THR A 192     -15.834  21.550   0.272  1.00 88.38           C  
ATOM   3052 HG21 THR A 192     -15.254  20.631   0.357  1.00 88.38           H  
ATOM   3053 HG22 THR A 192     -15.406  22.309   0.927  1.00 88.38           H  
ATOM   3054 HG23 THR A 192     -16.857  21.340   0.585  1.00 88.38           H  
ATOM   3055  OG1 THR A 192     -14.642  22.731  -1.455  1.00 88.38           O  
ATOM   3056  HG1 THR A 192     -14.512  22.611  -2.398  1.00 88.38           H  
ATOM   3057  OXT THR A 192     -17.542  21.860  -3.755  1.00 88.38           O  
TER    3058      THR A 192                                                       
ATOM   3058  N   LYS B   1      21.550   4.853 -21.418  1.00 23.89           N  
ATOM   3059  H   LYS B   1      20.953   5.069 -22.204  1.00 23.89           H  
ATOM   3060  H2  LYS B   1      21.862   5.726 -21.018  1.00 23.89           H  
ATOM   3061  H3  LYS B   1      22.350   4.330 -21.745  1.00 23.89           H  
ATOM   3062  CA  LYS B   1      20.799   4.090 -20.395  1.00 23.89           C  
ATOM   3063  HA  LYS B   1      20.385   3.177 -20.822  1.00 23.89           H  
ATOM   3064  C   LYS B   1      19.637   4.961 -19.965  1.00 23.89           C  
ATOM   3065  CB  LYS B   1      21.675   3.722 -19.173  1.00 23.89           C  
ATOM   3066  HB2 LYS B   1      22.370   4.533 -18.958  1.00 23.89           H  
ATOM   3067  HB3 LYS B   1      21.024   3.607 -18.305  1.00 23.89           H  
ATOM   3068  O   LYS B   1      19.864   5.913 -19.233  1.00 23.89           O  
ATOM   3069  CG  LYS B   1      22.446   2.401 -19.341  1.00 23.89           C  
ATOM   3070  HG2 LYS B   1      23.098   2.466 -20.211  1.00 23.89           H  
ATOM   3071  HG3 LYS B   1      21.729   1.595 -19.497  1.00 23.89           H  
ATOM   3072  CD  LYS B   1      23.293   2.088 -18.092  1.00 23.89           C  
ATOM   3073  HD2 LYS B   1      22.656   2.143 -17.209  1.00 23.89           H  
ATOM   3074  HD3 LYS B   1      24.082   2.835 -17.998  1.00 23.89           H  
ATOM   3075  CE  LYS B   1      23.914   0.684 -18.167  1.00 23.89           C  
ATOM   3076  HE2 LYS B   1      24.536   0.618 -19.060  1.00 23.89           H  
ATOM   3077  HE3 LYS B   1      23.110  -0.045 -18.271  1.00 23.89           H  
ATOM   3078  NZ  LYS B   1      24.723   0.363 -16.960  1.00 23.89           N  
ATOM   3079  HZ1 LYS B   1      24.156   0.408 -16.125  1.00 23.89           H  
ATOM   3080  HZ2 LYS B   1      25.497   1.003 -16.851  1.00 23.89           H  
ATOM   3081  HZ3 LYS B   1      25.096  -0.574 -17.017  1.00 23.89           H  
ATOM   3082  N   THR B   2      18.447   4.714 -20.501  1.00 20.86           N  
ATOM   3083  H   THR B   2      18.299   3.965 -21.162  1.00 20.86           H  
ATOM   3084  CA  THR B   2      17.234   5.390 -20.040  1.00 20.86           C  
ATOM   3085  HA  THR B   2      17.389   6.468 -20.004  1.00 20.86           H  
ATOM   3086  C   THR B   2      16.994   4.861 -18.640  1.00 20.86           C  
ATOM   3087  CB  THR B   2      16.042   5.090 -20.968  1.00 20.86           C  
ATOM   3088  HB  THR B   2      15.641   4.098 -20.763  1.00 20.86           H  
ATOM   3089  O   THR B   2      16.614   3.704 -18.483  1.00 20.86           O  
ATOM   3090  CG2 THR B   2      14.932   6.127 -20.828  1.00 20.86           C  
ATOM   3091 HG21 THR B   2      15.302   7.118 -21.091  1.00 20.86           H  
ATOM   3092 HG22 THR B   2      14.098   5.868 -21.481  1.00 20.86           H  
ATOM   3093 HG23 THR B   2      14.571   6.142 -19.800  1.00 20.86           H  
ATOM   3094  OG1 THR B   2      16.489   5.119 -22.308  1.00 20.86           O  
ATOM   3095  HG1 THR B   2      15.703   5.116 -22.859  1.00 20.86           H  
ATOM   3096  N   VAL B   3      17.369   5.636 -17.624  1.00 22.76           N  
ATOM   3097  H   VAL B   3      17.742   6.556 -17.813  1.00 22.76           H  
ATOM   3098  CA  VAL B   3      16.928   5.359 -16.261  1.00 22.76           C  
ATOM   3099  HA  VAL B   3      17.181   4.336 -15.983  1.00 22.76           H  
ATOM   3100  C   VAL B   3      15.419   5.460 -16.340  1.00 22.76           C  
ATOM   3101  CB  VAL B   3      17.521   6.326 -15.208  1.00 22.76           C  
ATOM   3102  HB  VAL B   3      16.759   6.549 -14.462  1.00 22.76           H  
ATOM   3103  O   VAL B   3      14.882   6.555 -16.492  1.00 22.76           O  
ATOM   3104  CG1 VAL B   3      18.682   5.641 -14.480  1.00 22.76           C  
ATOM   3105 HG11 VAL B   3      19.082   6.312 -13.720  1.00 22.76           H  
ATOM   3106 HG12 VAL B   3      18.321   4.742 -13.981  1.00 22.76           H  
ATOM   3107 HG13 VAL B   3      19.470   5.380 -15.186  1.00 22.76           H  
ATOM   3108  CG2 VAL B   3      18.039   7.654 -15.787  1.00 22.76           C  
ATOM   3109 HG21 VAL B   3      18.892   7.490 -16.446  1.00 22.76           H  
ATOM   3110 HG22 VAL B   3      17.234   8.154 -16.327  1.00 22.76           H  
ATOM   3111 HG23 VAL B   3      18.348   8.304 -14.969  1.00 22.76           H  
ATOM   3112  N   ALA B   4      14.759   4.302 -16.397  1.00 24.57           N  
ATOM   3113  H   ALA B   4      15.276   3.434 -16.370  1.00 24.57           H  
ATOM   3114  CA  ALA B   4      13.329   4.240 -16.213  1.00 24.57           C  
ATOM   3115  HA  ALA B   4      12.820   4.790 -17.005  1.00 24.57           H  
ATOM   3116  C   ALA B   4      13.113   4.934 -14.878  1.00 24.57           C  
ATOM   3117  CB  ALA B   4      12.866   2.778 -16.220  1.00 24.57           C  
ATOM   3118  HB1 ALA B   4      11.793   2.738 -16.033  1.00 24.57           H  
ATOM   3119  HB2 ALA B   4      13.374   2.217 -15.435  1.00 24.57           H  
ATOM   3120  HB3 ALA B   4      13.076   2.323 -17.188  1.00 24.57           H  
ATOM   3121  O   ALA B   4      13.644   4.481 -13.862  1.00 24.57           O  
ATOM   3122  N   SER B   5      12.485   6.110 -14.914  1.00 23.28           N  
ATOM   3123  H   SER B   5      12.136   6.458 -15.796  1.00 23.28           H  
ATOM   3124  CA  SER B   5      12.041   6.741 -13.688  1.00 23.28           C  
ATOM   3125  HA  SER B   5      12.899   7.005 -13.070  1.00 23.28           H  
ATOM   3126  C   SER B   5      11.221   5.659 -13.017  1.00 23.28           C  
ATOM   3127  CB  SER B   5      11.215   7.994 -13.992  1.00 23.28           C  
ATOM   3128  HB2 SER B   5      10.335   7.719 -14.573  1.00 23.28           H  
ATOM   3129  HB3 SER B   5      11.817   8.693 -14.573  1.00 23.28           H  
ATOM   3130  O   SER B   5      10.254   5.178 -13.618  1.00 23.28           O  
ATOM   3131  OG  SER B   5      10.800   8.624 -12.801  1.00 23.28           O  
ATOM   3132  HG  SER B   5      11.547   8.963 -12.303  1.00 23.28           H  
ATOM   3133  N   ILE B   6      11.701   5.194 -11.861  1.00 28.65           N  
ATOM   3134  H   ILE B   6      12.573   5.572 -11.518  1.00 28.65           H  
ATOM   3135  CA  ILE B   6      10.935   4.365 -10.940  1.00 28.65           C  
ATOM   3136  HA  ILE B   6      10.507   3.509 -11.461  1.00 28.65           H  
ATOM   3137  C   ILE B   6       9.817   5.300 -10.518  1.00 28.65           C  
ATOM   3138  CB  ILE B   6      11.806   3.871  -9.762  1.00 28.65           C  
ATOM   3139  HB  ILE B   6      12.226   4.741  -9.257  1.00 28.65           H  
ATOM   3140  O   ILE B   6       9.907   6.026  -9.535  1.00 28.65           O  
ATOM   3141  CG1 ILE B   6      12.985   3.012 -10.278  1.00 28.65           C  
ATOM   3142 HG12 ILE B   6      12.602   2.108 -10.751  1.00 28.65           H  
ATOM   3143 HG13 ILE B   6      13.540   3.573 -11.031  1.00 28.65           H  
ATOM   3144  CG2 ILE B   6      10.945   3.104  -8.739  1.00 28.65           C  
ATOM   3145 HG21 ILE B   6      10.442   2.256  -9.205  1.00 28.65           H  
ATOM   3146 HG22 ILE B   6      11.550   2.753  -7.904  1.00 28.65           H  
ATOM   3147 HG23 ILE B   6      10.180   3.759  -8.321  1.00 28.65           H  
ATOM   3148  CD1 ILE B   6      13.989   2.611  -9.190  1.00 28.65           C  
ATOM   3149 HD11 ILE B   6      14.850   2.133  -9.656  1.00 28.65           H  
ATOM   3150 HD12 ILE B   6      14.323   3.494  -8.645  1.00 28.65           H  
ATOM   3151 HD13 ILE B   6      13.537   1.901  -8.496  1.00 28.65           H  
ATOM   3152  N   THR B   7       8.849   5.439 -11.411  1.00 29.12           N  
ATOM   3153  H   THR B   7       8.865   4.818 -12.208  1.00 29.12           H  
ATOM   3154  CA  THR B   7       7.654   6.198 -11.157  1.00 29.12           C  
ATOM   3155  HA  THR B   7       7.898   7.179 -10.748  1.00 29.12           H  
ATOM   3156  C   THR B   7       7.010   5.328 -10.116  1.00 29.12           C  
ATOM   3157  CB  THR B   7       6.782   6.337 -12.413  1.00 29.12           C  
ATOM   3158  HB  THR B   7       6.271   5.396 -12.615  1.00 29.12           H  
ATOM   3159  O   THR B   7       6.796   4.150 -10.406  1.00 29.12           O  
ATOM   3160  CG2 THR B   7       5.754   7.451 -12.237  1.00 29.12           C  
ATOM   3161 HG21 THR B   7       5.157   7.539 -13.145  1.00 29.12           H  
ATOM   3162 HG22 THR B   7       6.258   8.398 -12.044  1.00 29.12           H  
ATOM   3163 HG23 THR B   7       5.095   7.214 -11.402  1.00 29.12           H  
ATOM   3164  OG1 THR B   7       7.571   6.667 -13.542  1.00 29.12           O  
ATOM   3165  HG1 THR B   7       8.372   6.140 -13.491  1.00 29.12           H  
ATOM   3166  N   THR B   8       6.824   5.860  -8.905  1.00 33.44           N  
ATOM   3167  H   THR B   8       7.157   6.792  -8.703  1.00 33.44           H  
ATOM   3168  CA  THR B   8       6.067   5.187  -7.850  1.00 33.44           C  
ATOM   3169  HA  THR B   8       6.725   4.511  -7.304  1.00 33.44           H  
ATOM   3170  C   THR B   8       4.933   4.452  -8.531  1.00 33.44           C  
ATOM   3171  CB  THR B   8       5.457   6.215  -6.897  1.00 33.44           C  
ATOM   3172  HB  THR B   8       4.744   6.848  -7.425  1.00 33.44           H  
ATOM   3173  O   THR B   8       4.244   5.144  -9.293  1.00 33.44           O  
ATOM   3174  CG2 THR B   8       4.767   5.553  -5.713  1.00 33.44           C  
ATOM   3175 HG21 THR B   8       4.287   6.309  -5.091  1.00 33.44           H  
ATOM   3176 HG22 THR B   8       5.509   5.018  -5.120  1.00 33.44           H  
ATOM   3177 HG23 THR B   8       4.009   4.853  -6.064  1.00 33.44           H  
ATOM   3178  OG1 THR B   8       6.496   7.016  -6.393  1.00 33.44           O  
ATOM   3179  HG1 THR B   8       6.181   7.437  -5.589  1.00 33.44           H  
ATOM   3180  N   PRO B   9       4.848   3.111  -8.386  1.00 34.79           N  
ATOM   3181  CA  PRO B   9       4.067   2.244  -9.256  1.00 34.79           C  
ATOM   3182  HA  PRO B   9       4.617   2.045 -10.176  1.00 34.79           H  
ATOM   3183  C   PRO B   9       2.785   2.973  -9.564  1.00 34.79           C  
ATOM   3184  CB  PRO B   9       3.859   0.940  -8.460  1.00 34.79           C  
ATOM   3185  HB2 PRO B   9       2.812   0.650  -8.385  1.00 34.79           H  
ATOM   3186  HB3 PRO B   9       4.444   0.145  -8.923  1.00 34.79           H  
ATOM   3187  O   PRO B   9       2.033   3.176  -8.627  1.00 34.79           O  
ATOM   3188  CG  PRO B   9       4.413   1.209  -7.067  1.00 34.79           C  
ATOM   3189  HG2 PRO B   9       3.615   1.569  -6.419  1.00 34.79           H  
ATOM   3190  HG3 PRO B   9       4.885   0.324  -6.638  1.00 34.79           H  
ATOM   3191  CD  PRO B   9       5.414   2.329  -7.306  1.00 34.79           C  
ATOM   3192  HD2 PRO B   9       5.533   2.909  -6.392  1.00 34.79           H  
ATOM   3193  HD3 PRO B   9       6.374   1.920  -7.623  1.00 34.79           H  
ATOM   3194  N   LYS B  10       2.641   3.520 -10.793  1.00 38.57           N  
ATOM   3195  H   LYS B  10       3.408   3.380 -11.436  1.00 38.57           H  
ATOM   3196  CA  LYS B  10       1.658   4.581 -11.082  1.00 38.57           C  
ATOM   3197  HA  LYS B  10       1.995   5.505 -10.611  1.00 38.57           H  
ATOM   3198  C   LYS B  10       0.346   4.168 -10.468  1.00 38.57           C  
ATOM   3199  CB  LYS B  10       1.481   4.794 -12.593  1.00 38.57           C  
ATOM   3200  HB2 LYS B  10       1.097   3.884 -13.053  1.00 38.57           H  
ATOM   3201  HB3 LYS B  10       2.451   5.019 -13.037  1.00 38.57           H  
ATOM   3202  O   LYS B  10      -0.250   3.244 -11.007  1.00 38.57           O  
ATOM   3203  CG  LYS B  10       0.524   5.969 -12.864  1.00 38.57           C  
ATOM   3204  HG2 LYS B  10      -0.382   5.870 -12.267  1.00 38.57           H  
ATOM   3205  HG3 LYS B  10       1.022   6.897 -12.584  1.00 38.57           H  
ATOM   3206  CD  LYS B  10       0.110   6.030 -14.335  1.00 38.57           C  
ATOM   3207  HD2 LYS B  10      -0.463   5.134 -14.574  1.00 38.57           H  
ATOM   3208  HD3 LYS B  10       0.998   6.078 -14.965  1.00 38.57           H  
ATOM   3209  CE  LYS B  10      -0.752   7.279 -14.542  1.00 38.57           C  
ATOM   3210  HE2 LYS B  10      -1.538   7.277 -13.787  1.00 38.57           H  
ATOM   3211  HE3 LYS B  10      -0.137   8.162 -14.369  1.00 38.57           H  
ATOM   3212  NZ  LYS B  10      -1.355   7.311 -15.894  1.00 38.57           N  
ATOM   3213  HZ1 LYS B  10      -1.954   6.506 -16.012  1.00 38.57           H  
ATOM   3214  HZ2 LYS B  10      -0.638   7.306 -16.606  1.00 38.57           H  
ATOM   3215  HZ3 LYS B  10      -1.926   8.138 -15.991  1.00 38.57           H  
ATOM   3216  N   ILE B  11      -0.019   4.804  -9.356  1.00 36.74           N  
ATOM   3217  H   ILE B  11       0.603   5.516  -9.001  1.00 36.74           H  
ATOM   3218  CA  ILE B  11      -0.936   4.195  -8.406  1.00 36.74           C  
ATOM   3219  HA  ILE B  11      -0.614   3.169  -8.232  1.00 36.74           H  
ATOM   3220  C   ILE B  11      -2.272   4.122  -9.097  1.00 36.74           C  
ATOM   3221  CB  ILE B  11      -0.909   4.914  -7.041  1.00 36.74           C  
ATOM   3222  HB  ILE B  11      -1.123   5.973  -7.184  1.00 36.74           H  
ATOM   3223  O   ILE B  11      -3.010   5.094  -9.211  1.00 36.74           O  
ATOM   3224  CG1 ILE B  11       0.547   4.724  -6.532  1.00 36.74           C  
ATOM   3225 HG12 ILE B  11       0.788   3.673  -6.696  1.00 36.74           H  
ATOM   3226 HG13 ILE B  11       1.214   5.329  -7.146  1.00 36.74           H  
ATOM   3227  CG2 ILE B  11      -1.975   4.318  -6.122  1.00 36.74           C  
ATOM   3228 HG21 ILE B  11      -1.660   3.337  -5.766  1.00 36.74           H  
ATOM   3229 HG22 ILE B  11      -2.110   4.993  -5.277  1.00 36.74           H  
ATOM   3230 HG23 ILE B  11      -2.942   4.241  -6.620  1.00 36.74           H  
ATOM   3231  CD1 ILE B  11       1.007   4.903  -5.100  1.00 36.74           C  
ATOM   3232 HD11 ILE B  11       0.903   5.917  -4.716  1.00 36.74           H  
ATOM   3233 HD12 ILE B  11       0.529   4.133  -4.493  1.00 36.74           H  
ATOM   3234 HD13 ILE B  11       2.071   4.671  -5.053  1.00 36.74           H  
ATOM   3235  N   ILE B  12      -2.511   2.949  -9.661  1.00 35.42           N  
ATOM   3236  H   ILE B  12      -1.721   2.327  -9.748  1.00 35.42           H  
ATOM   3237  CA  ILE B  12      -3.787   2.504 -10.137  1.00 35.42           C  
ATOM   3238  HA  ILE B  12      -4.109   3.111 -10.983  1.00 35.42           H  
ATOM   3239  C   ILE B  12      -4.685   2.753  -8.951  1.00 35.42           C  
ATOM   3240  CB  ILE B  12      -3.706   1.031 -10.546  1.00 35.42           C  
ATOM   3241  HB  ILE B  12      -3.190   0.458  -9.776  1.00 35.42           H  
ATOM   3242  O   ILE B  12      -4.490   2.173  -7.877  1.00 35.42           O  
ATOM   3243  CG1 ILE B  12      -2.974   0.904 -11.899  1.00 35.42           C  
ATOM   3244 HG12 ILE B  12      -2.018   1.426 -11.852  1.00 35.42           H  
ATOM   3245 HG13 ILE B  12      -3.568   1.383 -12.678  1.00 35.42           H  
ATOM   3246  CG2 ILE B  12      -5.106   0.475 -10.648  1.00 35.42           C  
ATOM   3247 HG21 ILE B  12      -5.600   0.477  -9.677  1.00 35.42           H  
ATOM   3248 HG22 ILE B  12      -5.684   1.075 -11.350  1.00 35.42           H  
ATOM   3249 HG23 ILE B  12      -5.045  -0.570 -10.950  1.00 35.42           H  
ATOM   3250  CD1 ILE B  12      -2.698  -0.538 -12.310  1.00 35.42           C  
ATOM   3251 HD11 ILE B  12      -2.066  -0.530 -13.198  1.00 35.42           H  
ATOM   3252 HD12 ILE B  12      -3.623  -1.060 -12.556  1.00 35.42           H  
ATOM   3253 HD13 ILE B  12      -2.182  -1.052 -11.499  1.00 35.42           H  
ATOM   3254  N   LEU B  13      -5.580   3.717  -9.142  1.00 34.84           N  
ATOM   3255  H   LEU B  13      -5.617   4.178 -10.040  1.00 34.84           H  
ATOM   3256  CA  LEU B  13      -6.523   4.109  -8.127  1.00 34.84           C  
ATOM   3257  HA  LEU B  13      -5.986   4.505  -7.265  1.00 34.84           H  
ATOM   3258  C   LEU B  13      -7.237   2.833  -7.731  1.00 34.84           C  
ATOM   3259  CB  LEU B  13      -7.479   5.166  -8.698  1.00 34.84           C  
ATOM   3260  HB2 LEU B  13      -7.806   4.845  -9.687  1.00 34.84           H  
ATOM   3261  HB3 LEU B  13      -8.363   5.242  -8.066  1.00 34.84           H  
ATOM   3262  O   LEU B  13      -7.969   2.258  -8.532  1.00 34.84           O  
ATOM   3263  CG  LEU B  13      -6.812   6.546  -8.794  1.00 34.84           C  
ATOM   3264  HG  LEU B  13      -5.798   6.438  -9.179  1.00 34.84           H  
ATOM   3265  CD1 LEU B  13      -7.583   7.443  -9.758  1.00 34.84           C  
ATOM   3266 HD11 LEU B  13      -8.595   7.609  -9.390  1.00 34.84           H  
ATOM   3267 HD12 LEU B  13      -7.064   8.395  -9.870  1.00 34.84           H  
ATOM   3268 HD13 LEU B  13      -7.644   6.964 -10.736  1.00 34.84           H  
ATOM   3269  CD2 LEU B  13      -6.756   7.216  -7.422  1.00 34.84           C  
ATOM   3270 HD21 LEU B  13      -6.220   8.159  -7.533  1.00 34.84           H  
ATOM   3271 HD22 LEU B  13      -6.198   6.603  -6.714  1.00 34.84           H  
ATOM   3272 HD23 LEU B  13      -7.759   7.396  -7.037  1.00 34.84           H  
ATOM   3273  N   GLN B  14      -6.980   2.388  -6.500  1.00 35.06           N  
ATOM   3274  H   GLN B  14      -6.234   2.840  -5.991  1.00 35.06           H  
ATOM   3275  CA  GLN B  14      -7.588   1.190  -5.930  1.00 35.06           C  
ATOM   3276  HA  GLN B  14      -7.107   0.286  -6.305  1.00 35.06           H  
ATOM   3277  C   GLN B  14      -9.074   1.123  -6.235  1.00 35.06           C  
ATOM   3278  CB  GLN B  14      -7.508   1.279  -4.414  1.00 35.06           C  
ATOM   3279  HB2 GLN B  14      -8.300   0.670  -3.980  1.00 35.06           H  
ATOM   3280  HB3 GLN B  14      -7.683   2.312  -4.115  1.00 35.06           H  
ATOM   3281  O   GLN B  14      -9.579   0.047  -6.517  1.00 35.06           O  
ATOM   3282  CG  GLN B  14      -6.201   0.778  -3.832  1.00 35.06           C  
ATOM   3283  HG2 GLN B  14      -6.192  -0.302  -3.981  1.00 35.06           H  
ATOM   3284  HG3 GLN B  14      -5.350   1.259  -4.315  1.00 35.06           H  
ATOM   3285  CD  GLN B  14      -6.179   1.026  -2.344  1.00 35.06           C  
ATOM   3286  NE2 GLN B  14      -5.194   0.648  -1.580  1.00 35.06           N  
ATOM   3287 HE21 GLN B  14      -4.425   0.089  -1.921  1.00 35.06           H  
ATOM   3288 HE22 GLN B  14      -5.025   1.259  -0.793  1.00 35.06           H  
ATOM   3289  OE1 GLN B  14      -7.092   1.588  -1.781  1.00 35.06           O  
ATOM   3290  N   LYS B  15      -9.743   2.284  -6.183  1.00 36.00           N  
ATOM   3291  H   LYS B  15      -9.211   3.111  -5.949  1.00 36.00           H  
ATOM   3292  CA  LYS B  15     -11.164   2.447  -6.463  1.00 36.00           C  
ATOM   3293  HA  LYS B  15     -11.734   1.879  -5.727  1.00 36.00           H  
ATOM   3294  C   LYS B  15     -11.593   1.871  -7.803  1.00 36.00           C  
ATOM   3295  CB  LYS B  15     -11.562   3.929  -6.377  1.00 36.00           C  
ATOM   3296  HB2 LYS B  15     -12.260   4.165  -7.180  1.00 36.00           H  
ATOM   3297  HB3 LYS B  15     -10.691   4.576  -6.483  1.00 36.00           H  
ATOM   3298  O   LYS B  15     -12.640   1.252  -7.845  1.00 36.00           O  
ATOM   3299  CG  LYS B  15     -12.260   4.195  -5.042  1.00 36.00           C  
ATOM   3300  HG2 LYS B  15     -13.058   3.465  -4.906  1.00 36.00           H  
ATOM   3301  HG3 LYS B  15     -11.543   4.090  -4.229  1.00 36.00           H  
ATOM   3302  CD  LYS B  15     -12.884   5.591  -5.010  1.00 36.00           C  
ATOM   3303  HD2 LYS B  15     -12.114   6.352  -5.133  1.00 36.00           H  
ATOM   3304  HD3 LYS B  15     -13.619   5.676  -5.810  1.00 36.00           H  
ATOM   3305  CE  LYS B  15     -13.573   5.754  -3.655  1.00 36.00           C  
ATOM   3306  HE2 LYS B  15     -12.810   5.851  -2.883  1.00 36.00           H  
ATOM   3307  HE3 LYS B  15     -14.150   4.856  -3.435  1.00 36.00           H  
ATOM   3308  NZ  LYS B  15     -14.469   6.923  -3.622  1.00 36.00           N  
ATOM   3309  HZ1 LYS B  15     -14.006   7.758  -3.951  1.00 36.00           H  
ATOM   3310  HZ2 LYS B  15     -14.788   7.067  -2.675  1.00 36.00           H  
ATOM   3311  HZ3 LYS B  15     -15.309   6.769  -4.161  1.00 36.00           H  
ATOM   3312  N   GLU B  16     -10.811   2.042  -8.866  1.00 38.85           N  
ATOM   3313  H   GLU B  16      -9.903   2.470  -8.751  1.00 38.85           H  
ATOM   3314  CA  GLU B  16     -11.147   1.482 -10.185  1.00 38.85           C  
ATOM   3315  HA  GLU B  16     -12.182   1.721 -10.429  1.00 38.85           H  
ATOM   3316  C   GLU B  16     -11.029  -0.049 -10.210  1.00 38.85           C  
ATOM   3317  CB  GLU B  16     -10.234   2.087 -11.264  1.00 38.85           C  
ATOM   3318  HB2 GLU B  16      -9.194   1.881 -11.009  1.00 38.85           H  
ATOM   3319  HB3 GLU B  16     -10.458   1.601 -12.214  1.00 38.85           H  
ATOM   3320  O   GLU B  16     -11.625  -0.704 -11.060  1.00 38.85           O  
ATOM   3321  CG  GLU B  16     -10.416   3.603 -11.444  1.00 38.85           C  
ATOM   3322  HG2 GLU B  16     -11.471   3.804 -11.627  1.00 38.85           H  
ATOM   3323  HG3 GLU B  16     -10.132   4.108 -10.521  1.00 38.85           H  
ATOM   3324  CD  GLU B  16      -9.582   4.180 -12.605  1.00 38.85           C  
ATOM   3325  OE1 GLU B  16      -9.839   5.351 -12.967  1.00 38.85           O  
ATOM   3326  OE2 GLU B  16      -8.677   3.481 -13.120  1.00 38.85           O  
ATOM   3327  N   TYR B  17     -10.267  -0.613  -9.271  1.00 38.88           N  
ATOM   3328  H   TYR B  17      -9.857  -0.008  -8.574  1.00 38.88           H  
ATOM   3329  CA  TYR B  17      -9.972  -2.039  -9.154  1.00 38.88           C  
ATOM   3330  HA  TYR B  17     -10.383  -2.559 -10.020  1.00 38.88           H  
ATOM   3331  C   TYR B  17     -10.626  -2.690  -7.936  1.00 38.88           C  
ATOM   3332  CB  TYR B  17      -8.454  -2.225  -9.169  1.00 38.88           C  
ATOM   3333  HB2 TYR B  17      -7.981  -1.478  -8.531  1.00 38.88           H  
ATOM   3334  HB3 TYR B  17      -8.193  -3.203  -8.764  1.00 38.88           H  
ATOM   3335  O   TYR B  17     -10.298  -3.832  -7.599  1.00 38.88           O  
ATOM   3336  CG  TYR B  17      -7.888  -2.138 -10.565  1.00 38.88           C  
ATOM   3337  CD1 TYR B  17      -7.676  -3.311 -11.296  1.00 38.88           C  
ATOM   3338  HD1 TYR B  17      -8.034  -4.240 -10.877  1.00 38.88           H  
ATOM   3339  CD2 TYR B  17      -7.646  -0.900 -11.170  1.00 38.88           C  
ATOM   3340  HD2 TYR B  17      -7.890   0.011 -10.644  1.00 38.88           H  
ATOM   3341  CE1 TYR B  17      -7.038  -3.278 -12.549  1.00 38.88           C  
ATOM   3342  HE1 TYR B  17      -6.814  -4.187 -13.088  1.00 38.88           H  
ATOM   3343  CE2 TYR B  17      -7.085  -0.847 -12.461  1.00 38.88           C  
ATOM   3344  HE2 TYR B  17      -6.924   0.111 -12.934  1.00 38.88           H  
ATOM   3345  OH  TYR B  17      -6.074  -1.966 -14.316  1.00 38.88           O  
ATOM   3346  HH  TYR B  17      -5.911  -1.050 -14.551  1.00 38.88           H  
ATOM   3347  CZ  TYR B  17      -6.709  -2.033 -13.119  1.00 38.88           C  
ATOM   3348  N   LEU B  18     -11.554  -2.000  -7.266  1.00 43.44           N  
ATOM   3349  H   LEU B  18     -11.836  -1.090  -7.603  1.00 43.44           H  
ATOM   3350  CA  LEU B  18     -12.330  -2.640  -6.220  1.00 43.44           C  
ATOM   3351  HA  LEU B  18     -11.623  -3.151  -5.566  1.00 43.44           H  
ATOM   3352  C   LEU B  18     -13.258  -3.676  -6.875  1.00 43.44           C  
ATOM   3353  CB  LEU B  18     -13.099  -1.625  -5.362  1.00 43.44           C  
ATOM   3354  HB2 LEU B  18     -13.782  -2.179  -4.719  1.00 43.44           H  
ATOM   3355  HB3 LEU B  18     -13.691  -0.987  -6.018  1.00 43.44           H  
ATOM   3356  O   LEU B  18     -13.987  -3.343  -7.812  1.00 43.44           O  
ATOM   3357  CG  LEU B  18     -12.223  -0.743  -4.458  1.00 43.44           C  
ATOM   3358  HG  LEU B  18     -11.533  -0.169  -5.076  1.00 43.44           H  
ATOM   3359  CD1 LEU B  18     -13.108   0.250  -3.704  1.00 43.44           C  
ATOM   3360 HD11 LEU B  18     -13.791  -0.288  -3.047  1.00 43.44           H  
ATOM   3361 HD12 LEU B  18     -12.490   0.925  -3.113  1.00 43.44           H  
ATOM   3362 HD13 LEU B  18     -13.687   0.834  -4.419  1.00 43.44           H  
ATOM   3363  CD2 LEU B  18     -11.408  -1.537  -3.430  1.00 43.44           C  
ATOM   3364 HD21 LEU B  18     -10.905  -0.849  -2.751  1.00 43.44           H  
ATOM   3365 HD22 LEU B  18     -12.069  -2.190  -2.860  1.00 43.44           H  
ATOM   3366 HD23 LEU B  18     -10.647  -2.130  -3.938  1.00 43.44           H  
ATOM   3367  N   PRO B  19     -13.282  -4.923  -6.377  1.00 44.94           N  
ATOM   3368  CA  PRO B  19     -14.198  -5.961  -6.845  1.00 44.94           C  
ATOM   3369  HA  PRO B  19     -13.859  -6.343  -7.808  1.00 44.94           H  
ATOM   3370  C   PRO B  19     -15.652  -5.506  -6.951  1.00 44.94           C  
ATOM   3371  CB  PRO B  19     -14.100  -7.040  -5.768  1.00 44.94           C  
ATOM   3372  HB2 PRO B  19     -14.384  -8.025  -6.138  1.00 44.94           H  
ATOM   3373  HB3 PRO B  19     -14.725  -6.788  -4.912  1.00 44.94           H  
ATOM   3374  O   PRO B  19     -16.346  -5.850  -7.901  1.00 44.94           O  
ATOM   3375  CG  PRO B  19     -12.645  -6.955  -5.343  1.00 44.94           C  
ATOM   3376  HG2 PRO B  19     -12.496  -7.388  -4.354  1.00 44.94           H  
ATOM   3377  HG3 PRO B  19     -12.018  -7.435  -6.094  1.00 44.94           H  
ATOM   3378  CD  PRO B  19     -12.405  -5.452  -5.345  1.00 44.94           C  
ATOM   3379  HD2 PRO B  19     -11.357  -5.250  -5.567  1.00 44.94           H  
ATOM   3380  HD3 PRO B  19     -12.682  -5.029  -4.379  1.00 44.94           H  
ATOM   3381  N   GLU B  20     -16.103  -4.732  -5.962  1.00 49.34           N  
ATOM   3382  H   GLU B  20     -15.489  -4.565  -5.178  1.00 49.34           H  
ATOM   3383  CA  GLU B  20     -17.473  -4.227  -5.866  1.00 49.34           C  
ATOM   3384  HA  GLU B  20     -18.157  -5.061  -6.029  1.00 49.34           H  
ATOM   3385  C   GLU B  20     -17.815  -3.199  -6.950  1.00 49.34           C  
ATOM   3386  CB  GLU B  20     -17.775  -3.645  -4.464  1.00 49.34           C  
ATOM   3387  HB2 GLU B  20     -18.407  -2.766  -4.591  1.00 49.34           H  
ATOM   3388  HB3 GLU B  20     -18.386  -4.362  -3.917  1.00 49.34           H  
ATOM   3389  O   GLU B  20     -18.987  -3.046  -7.291  1.00 49.34           O  
ATOM   3390  CG  GLU B  20     -16.585  -3.223  -3.576  1.00 49.34           C  
ATOM   3391  HG2 GLU B  20     -16.955  -2.477  -2.872  1.00 49.34           H  
ATOM   3392  HG3 GLU B  20     -15.835  -2.731  -4.195  1.00 49.34           H  
ATOM   3393  CD  GLU B  20     -15.951  -4.365  -2.757  1.00 49.34           C  
ATOM   3394  OE1 GLU B  20     -14.985  -4.075  -2.019  1.00 49.34           O  
ATOM   3395  OE2 GLU B  20     -16.381  -5.537  -2.885  1.00 49.34           O  
ATOM   3396  N   THR B  21     -16.816  -2.500  -7.495  1.00 46.19           N  
ATOM   3397  H   THR B  21     -15.866  -2.697  -7.214  1.00 46.19           H  
ATOM   3398  CA  THR B  21     -17.018  -1.559  -8.601  1.00 46.19           C  
ATOM   3399  HA  THR B  21     -18.036  -1.170  -8.552  1.00 46.19           H  
ATOM   3400  C   THR B  21     -16.888  -2.213  -9.966  1.00 46.19           C  
ATOM   3401  CB  THR B  21     -16.075  -0.354  -8.529  1.00 46.19           C  
ATOM   3402  HB  THR B  21     -16.220   0.269  -9.412  1.00 46.19           H  
ATOM   3403  O   THR B  21     -17.214  -1.554 -10.950  1.00 46.19           O  
ATOM   3404  CG2 THR B  21     -16.339   0.502  -7.291  1.00 46.19           C  
ATOM   3405 HG21 THR B  21     -16.164  -0.079  -6.385  1.00 46.19           H  
ATOM   3406 HG22 THR B  21     -17.369   0.858  -7.303  1.00 46.19           H  
ATOM   3407 HG23 THR B  21     -15.664   1.357  -7.299  1.00 46.19           H  
ATOM   3408  OG1 THR B  21     -14.729  -0.748  -8.472  1.00 46.19           O  
ATOM   3409  HG1 THR B  21     -14.609  -1.618  -8.859  1.00 46.19           H  
ATOM   3410  N   ASP B  22     -16.434  -3.472 -10.058  1.00 46.38           N  
ATOM   3411  H   ASP B  22     -16.230  -3.999  -9.221  1.00 46.38           H  
ATOM   3412  CA  ASP B  22     -16.426  -4.174 -11.339  1.00 46.38           C  
ATOM   3413  HA  ASP B  22     -15.922  -3.519 -12.050  1.00 46.38           H  
ATOM   3414  C   ASP B  22     -17.880  -4.428 -11.773  1.00 46.38           C  
ATOM   3415  CB  ASP B  22     -15.610  -5.476 -11.321  1.00 46.38           C  
ATOM   3416  HB2 ASP B  22     -14.622  -5.266 -10.911  1.00 46.38           H  
ATOM   3417  HB3 ASP B  22     -16.097  -6.213 -10.681  1.00 46.38           H  
ATOM   3418  O   ASP B  22     -18.575  -5.254 -11.168  1.00 46.38           O  
ATOM   3419  CG  ASP B  22     -15.447  -6.062 -12.740  1.00 46.38           C  
ATOM   3420  OD1 ASP B  22     -16.165  -5.659 -13.691  1.00 46.38           O  
ATOM   3421  OD2 ASP B  22     -14.576  -6.925 -12.924  1.00 46.38           O  
ATOM   3422  N   PRO B  23     -18.373  -3.743 -12.823  1.00 51.38           N  
ATOM   3423  CA  PRO B  23     -19.736  -3.940 -13.306  1.00 51.38           C  
ATOM   3424  HA  PRO B  23     -20.449  -3.715 -12.513  1.00 51.38           H  
ATOM   3425  C   PRO B  23     -19.972  -5.377 -13.783  1.00 51.38           C  
ATOM   3426  CB  PRO B  23     -19.892  -2.938 -14.453  1.00 51.38           C  
ATOM   3427  HB2 PRO B  23     -20.253  -1.991 -14.053  1.00 51.38           H  
ATOM   3428  HB3 PRO B  23     -20.564  -3.300 -15.230  1.00 51.38           H  
ATOM   3429  O   PRO B  23     -21.105  -5.859 -13.765  1.00 51.38           O  
ATOM   3430  CG  PRO B  23     -18.468  -2.754 -14.975  1.00 51.38           C  
ATOM   3431  HG2 PRO B  23     -18.338  -1.796 -15.477  1.00 51.38           H  
ATOM   3432  HG3 PRO B  23     -18.205  -3.578 -15.639  1.00 51.38           H  
ATOM   3433  CD  PRO B  23     -17.642  -2.839 -13.703  1.00 51.38           C  
ATOM   3434  HD2 PRO B  23     -16.645  -3.205 -13.946  1.00 51.38           H  
ATOM   3435  HD3 PRO B  23     -17.581  -1.844 -13.261  1.00 51.38           H  
ATOM   3436  N   ASN B  24     -18.915  -6.079 -14.195  1.00 54.48           N  
ATOM   3437  H   ASN B  24     -17.999  -5.674 -14.065  1.00 54.48           H  
ATOM   3438  CA  ASN B  24     -18.953  -7.506 -14.441  1.00 54.48           C  
ATOM   3439  HA  ASN B  24     -19.953  -7.805 -14.758  1.00 54.48           H  
ATOM   3440  C   ASN B  24     -18.620  -8.227 -13.141  1.00 54.48           C  
ATOM   3441  CB  ASN B  24     -17.941  -7.890 -15.539  1.00 54.48           C  
ATOM   3442  HB2 ASN B  24     -18.028  -8.956 -15.751  1.00 54.48           H  
ATOM   3443  HB3 ASN B  24     -16.931  -7.704 -15.172  1.00 54.48           H  
ATOM   3444  O   ASN B  24     -17.566  -8.854 -13.140  1.00 54.48           O  
ATOM   3445  CG  ASN B  24     -18.113  -7.144 -16.826  1.00 54.48           C  
ATOM   3446  ND2 ASN B  24     -17.119  -6.373 -17.192  1.00 54.48           N  
ATOM   3447 HD21 ASN B  24     -16.434  -6.164 -16.481  1.00 54.48           H  
ATOM   3448 HD22 ASN B  24     -17.282  -5.771 -17.986  1.00 54.48           H  
ATOM   3449  OD1 ASN B  24     -19.105  -7.265 -17.524  1.00 54.48           O  
ATOM   3450  N   HIS B  25     -19.472  -8.124 -12.095  1.00 54.16           N  
ATOM   3451  H   HIS B  25     -20.234  -7.469 -12.192  1.00 54.16           H  
ATOM   3452  CA  HIS B  25     -19.283  -8.756 -10.771  1.00 54.16           C  
ATOM   3453  HA  HIS B  25     -18.810  -8.037 -10.103  1.00 54.16           H  
ATOM   3454  C   HIS B  25     -18.360  -9.954 -10.921  1.00 54.16           C  
ATOM   3455  CB  HIS B  25     -20.621  -9.206 -10.143  1.00 54.16           C  
ATOM   3456  HB2 HIS B  25     -21.271  -9.569 -10.939  1.00 54.16           H  
ATOM   3457  HB3 HIS B  25     -21.104  -8.344  -9.683  1.00 54.16           H  
ATOM   3458  O   HIS B  25     -18.772 -11.011 -11.421  1.00 54.16           O  
ATOM   3459  CG  HIS B  25     -20.490 -10.318  -9.109  1.00 54.16           C  
ATOM   3460  CD2 HIS B  25     -21.098 -11.545  -9.169  1.00 54.16           C  
ATOM   3461  HD2 HIS B  25     -21.792 -11.864  -9.932  1.00 54.16           H  
ATOM   3462  ND1 HIS B  25     -19.622 -10.365  -8.037  1.00 54.16           N  
ATOM   3463  HD1 HIS B  25     -18.948  -9.657  -7.784  1.00 54.16           H  
ATOM   3464  CE1 HIS B  25     -19.711 -11.585  -7.475  1.00 54.16           C  
ATOM   3465  HE1 HIS B  25     -19.119 -11.930  -6.640  1.00 54.16           H  
ATOM   3466  NE2 HIS B  25     -20.617 -12.336  -8.121  1.00 54.16           N  
ATOM   3467  N   GLU B  26     -17.073  -9.705 -10.663  1.00 57.99           N  
ATOM   3468  H   GLU B  26     -16.779  -8.765 -10.439  1.00 57.99           H  
ATOM   3469  CA  GLU B  26     -16.071 -10.690 -11.007  1.00 57.99           C  
ATOM   3470  HA  GLU B  26     -16.195 -10.960 -12.056  1.00 57.99           H  
ATOM   3471  C   GLU B  26     -16.434 -11.886 -10.147  1.00 57.99           C  
ATOM   3472  CB  GLU B  26     -14.642 -10.162 -10.789  1.00 57.99           C  
ATOM   3473  HB2 GLU B  26     -14.060 -10.923 -10.269  1.00 57.99           H  
ATOM   3474  HB3 GLU B  26     -14.667  -9.262 -10.175  1.00 57.99           H  
ATOM   3475  O   GLU B  26     -16.583 -11.754  -8.929  1.00 57.99           O  
ATOM   3476  CG  GLU B  26     -13.947  -9.858 -12.124  1.00 57.99           C  
ATOM   3477  HG2 GLU B  26     -13.779 -10.806 -12.636  1.00 57.99           H  
ATOM   3478  HG3 GLU B  26     -14.614  -9.291 -12.773  1.00 57.99           H  
ATOM   3479  CD  GLU B  26     -12.586  -9.161 -11.935  1.00 57.99           C  
ATOM   3480  OE1 GLU B  26     -12.167  -8.369 -12.807  1.00 57.99           O  
ATOM   3481  OE2 GLU B  26     -11.806  -9.648 -11.102  1.00 57.99           O  
ATOM   3482  N   ILE B  27     -16.695 -13.026 -10.792  1.00 71.68           N  
ATOM   3483  H   ILE B  27     -16.711 -13.023 -11.801  1.00 71.68           H  
ATOM   3484  CA  ILE B  27     -16.950 -14.259 -10.061  1.00 71.68           C  
ATOM   3485  HA  ILE B  27     -17.627 -14.043  -9.234  1.00 71.68           H  
ATOM   3486  C   ILE B  27     -15.596 -14.643  -9.485  1.00 71.68           C  
ATOM   3487  CB  ILE B  27     -17.599 -15.366 -10.917  1.00 71.68           C  
ATOM   3488  HB  ILE B  27     -16.903 -15.658 -11.704  1.00 71.68           H  
ATOM   3489  O   ILE B  27     -14.806 -15.352 -10.114  1.00 71.68           O  
ATOM   3490  CG1 ILE B  27     -18.905 -14.870 -11.578  1.00 71.68           C  
ATOM   3491 HG12 ILE B  27     -18.697 -13.972 -12.160  1.00 71.68           H  
ATOM   3492 HG13 ILE B  27     -19.626 -14.604 -10.804  1.00 71.68           H  
ATOM   3493  CG2 ILE B  27     -17.877 -16.588 -10.017  1.00 71.68           C  
ATOM   3494 HG21 ILE B  27     -16.962 -16.923  -9.530  1.00 71.68           H  
ATOM   3495 HG22 ILE B  27     -18.598 -16.325  -9.243  1.00 71.68           H  
ATOM   3496 HG23 ILE B  27     -18.262 -17.423 -10.602  1.00 71.68           H  
ATOM   3497  CD1 ILE B  27     -19.544 -15.889 -12.531  1.00 71.68           C  
ATOM   3498 HD11 ILE B  27     -20.377 -15.417 -13.052  1.00 71.68           H  
ATOM   3499 HD12 ILE B  27     -19.926 -16.745 -11.975  1.00 71.68           H  
ATOM   3500 HD13 ILE B  27     -18.810 -16.224 -13.264  1.00 71.68           H  
ATOM   3501  N   TRP B  28     -15.296 -14.061  -8.334  1.00 81.28           N  
ATOM   3502  H   TRP B  28     -15.938 -13.363  -7.987  1.00 81.28           H  
ATOM   3503  CA  TRP B  28     -14.208 -14.468  -7.483  1.00 81.28           C  
ATOM   3504  HA  TRP B  28     -13.290 -14.507  -8.068  1.00 81.28           H  
ATOM   3505  C   TRP B  28     -14.532 -15.876  -6.998  1.00 81.28           C  
ATOM   3506  CB  TRP B  28     -14.029 -13.443  -6.354  1.00 81.28           C  
ATOM   3507  HB2 TRP B  28     -13.247 -13.801  -5.684  1.00 81.28           H  
ATOM   3508  HB3 TRP B  28     -14.953 -13.382  -5.778  1.00 81.28           H  
ATOM   3509  O   TRP B  28     -15.692 -16.221  -6.762  1.00 81.28           O  
ATOM   3510  CG  TRP B  28     -13.649 -12.069  -6.833  1.00 81.28           C  
ATOM   3511  CD1 TRP B  28     -14.477 -11.008  -6.963  1.00 81.28           C  
ATOM   3512  HD1 TRP B  28     -15.535 -11.024  -6.746  1.00 81.28           H  
ATOM   3513  CD2 TRP B  28     -12.371 -11.624  -7.378  1.00 81.28           C  
ATOM   3514  CE2 TRP B  28     -12.479 -10.263  -7.773  1.00 81.28           C  
ATOM   3515  CE3 TRP B  28     -11.135 -12.254  -7.602  1.00 81.28           C  
ATOM   3516  HE3 TRP B  28     -11.047 -13.293  -7.320  1.00 81.28           H  
ATOM   3517  NE1 TRP B  28     -13.797  -9.955  -7.543  1.00 81.28           N  
ATOM   3518  HE1 TRP B  28     -14.249  -9.118  -7.882  1.00 81.28           H  
ATOM   3519  CH2 TRP B  28     -10.202 -10.234  -8.579  1.00 81.28           C  
ATOM   3520  HH2 TRP B  28      -9.403  -9.724  -9.096  1.00 81.28           H  
ATOM   3521  CZ2 TRP B  28     -11.404  -9.555  -8.319  1.00 81.28           C  
ATOM   3522  HZ2 TRP B  28     -11.539  -8.541  -8.666  1.00 81.28           H  
ATOM   3523  CZ3 TRP B  28     -10.061 -11.583  -8.212  1.00 81.28           C  
ATOM   3524  HZ3 TRP B  28      -9.145 -12.110  -8.431  1.00 81.28           H  
ATOM   3525  N   ASP B  29     -13.505 -16.707  -6.899  1.00 79.95           N  
ATOM   3526  H   ASP B  29     -12.587 -16.367  -7.148  1.00 79.95           H  
ATOM   3527  CA  ASP B  29     -13.593 -18.051  -6.354  1.00 79.95           C  
ATOM   3528  HA  ASP B  29     -14.449 -18.565  -6.792  1.00 79.95           H  
ATOM   3529  C   ASP B  29     -13.810 -17.920  -4.837  1.00 79.95           C  
ATOM   3530  CB  ASP B  29     -12.308 -18.853  -6.671  1.00 79.95           C  
ATOM   3531  HB2 ASP B  29     -11.503 -18.503  -6.024  1.00 79.95           H  
ATOM   3532  HB3 ASP B  29     -12.486 -19.901  -6.428  1.00 79.95           H  
ATOM   3533  O   ASP B  29     -12.871 -18.126  -4.079  1.00 79.95           O  
ATOM   3534  CG  ASP B  29     -11.773 -18.771  -8.102  1.00 79.95           C  
ATOM   3535  OD1 ASP B  29     -12.530 -18.942  -9.085  1.00 79.95           O  
ATOM   3536  OD2 ASP B  29     -10.543 -18.548  -8.223  1.00 79.95           O  
ATOM   3537  N   ASP B  30     -14.959 -17.420  -4.374  1.00 61.06           N  
ATOM   3538  H   ASP B  30     -15.662 -17.159  -5.051  1.00 61.06           H  
ATOM   3539  CA  ASP B  30     -15.261 -17.204  -2.948  1.00 61.06           C  
ATOM   3540  HA  ASP B  30     -14.566 -16.458  -2.563  1.00 61.06           H  
ATOM   3541  C   ASP B  30     -15.019 -18.454  -2.084  1.00 61.06           C  
ATOM   3542  CB  ASP B  30     -16.647 -16.551  -2.762  1.00 61.06           C  
ATOM   3543  HB2 ASP B  30     -16.975 -16.734  -1.739  1.00 61.06           H  
ATOM   3544  HB3 ASP B  30     -17.363 -17.031  -3.430  1.00 61.06           H  
ATOM   3545  O   ASP B  30     -15.507 -19.551  -2.436  1.00 61.06           O  
ATOM   3546  CG  ASP B  30     -16.663 -15.018  -2.985  1.00 61.06           C  
ATOM   3547  OD1 ASP B  30     -15.580 -14.372  -2.931  1.00 61.06           O  
ATOM   3548  OD2 ASP B  30     -17.777 -14.472  -3.147  1.00 61.06           O  
ATOM   3549  OXT ASP B  30     -14.245 -18.281  -1.104  1.00 61.06           O  
TER    3550      ASP B  30                                                       
END   
