# Supplementary material for: An extended Tudor domain within Vreteno interconnects Gtsf1L and Ago3 for piRNA biogenesis in Bombyx mori
Source: EMBO J. 2023 Nov 20;42(24):e114072. doi: 10.15252/embj.2023114072 (PMC10711660; doi:10.15252/embj.2023114072)
Supplement: Supplementary file 4 — Dataset EV1 [file EMBJ-42-e114072-s007.zip › manuscript_pdb/BmVreteno_AF-eTD1_BmGtsf1L_63_92.pdb]

ATOM      1  N   VAL A   1      -0.657 -19.638  13.059  1.00 54.67           N  
ATOM      2  H   VAL A   1      -1.547 -19.535  12.592  1.00 54.67           H  
ATOM      3  H2  VAL A   1      -0.673 -19.072  13.895  1.00 54.67           H  
ATOM      4  H3  VAL A   1      -0.533 -20.605  13.324  1.00 54.67           H  
ATOM      5  CA  VAL A   1       0.441 -19.202  12.157  1.00 54.67           C  
ATOM      6  HA  VAL A   1       1.389 -19.258  12.692  1.00 54.67           H  
ATOM      7  C   VAL A   1       0.209 -17.759  11.742  1.00 54.67           C  
ATOM      8  CB  VAL A   1       0.555 -20.079  10.895  1.00 54.67           C  
ATOM      9  HB  VAL A   1      -0.341 -19.956  10.287  1.00 54.67           H  
ATOM     10  O   VAL A   1      -0.825 -17.482  11.142  1.00 54.67           O  
ATOM     11  CG1 VAL A   1       1.776 -19.684  10.053  1.00 54.67           C  
ATOM     12 HG11 VAL A   1       1.722 -18.642   9.737  1.00 54.67           H  
ATOM     13 HG12 VAL A   1       1.834 -20.315   9.166  1.00 54.67           H  
ATOM     14 HG13 VAL A   1       2.690 -19.825  10.631  1.00 54.67           H  
ATOM     15  CG2 VAL A   1       0.683 -21.563  11.253  1.00 54.67           C  
ATOM     16 HG21 VAL A   1       0.835 -22.150  10.347  1.00 54.67           H  
ATOM     17 HG22 VAL A   1       1.538 -21.728  11.909  1.00 54.67           H  
ATOM     18 HG23 VAL A   1      -0.221 -21.939  11.732  1.00 54.67           H  
ATOM     19  N   GLU A   2       1.129 -16.859  12.081  1.00 75.56           N  
ATOM     20  H   GLU A   2       1.984 -17.145  12.536  1.00 75.56           H  
ATOM     21  CA  GLU A   2       0.997 -15.407  11.873  1.00 75.56           C  
ATOM     22  HA  GLU A   2       0.077 -15.069  12.350  1.00 75.56           H  
ATOM     23  C   GLU A   2       0.915 -15.019  10.389  1.00 75.56           C  
ATOM     24  CB  GLU A   2       2.176 -14.730  12.580  1.00 75.56           C  
ATOM     25  HB2 GLU A   2       2.328 -15.254  13.523  1.00 75.56           H  
ATOM     26  HB3 GLU A   2       3.078 -14.843  11.980  1.00 75.56           H  
ATOM     27  O   GLU A   2       1.271 -15.820   9.521  1.00 75.56           O  
ATOM     28  CG  GLU A   2       1.925 -13.244  12.875  1.00 75.56           C  
ATOM     29  HG2 GLU A   2       2.018 -12.679  11.948  1.00 75.56           H  
ATOM     30  HG3 GLU A   2       0.904 -13.132  13.239  1.00 75.56           H  
ATOM     31  CD  GLU A   2       2.891 -12.679  13.927  1.00 75.56           C  
ATOM     32  OE1 GLU A   2       2.669 -11.516  14.315  1.00 75.56           O  
ATOM     33  OE2 GLU A   2       3.785 -13.438  14.365  1.00 75.56           O  
ATOM     34  N   ILE A   3       0.402 -13.830  10.072  1.00 80.88           N  
ATOM     35  H   ILE A   3       0.237 -13.166  10.816  1.00 80.88           H  
ATOM     36  CA  ILE A   3       0.416 -13.274   8.713  1.00 80.88           C  
ATOM     37  HA  ILE A   3       0.496 -14.084   7.988  1.00 80.88           H  
ATOM     38  C   ILE A   3       1.645 -12.358   8.607  1.00 80.88           C  
ATOM     39  CB  ILE A   3      -0.882 -12.500   8.383  1.00 80.88           C  
ATOM     40  HB  ILE A   3      -0.914 -11.599   8.996  1.00 80.88           H  
ATOM     41  O   ILE A   3       1.759 -11.447   9.418  1.00 80.88           O  
ATOM     42  CG1 ILE A   3      -2.150 -13.336   8.684  1.00 80.88           C  
ATOM     43 HG12 ILE A   3      -2.131 -13.654   9.726  1.00 80.88           H  
ATOM     44 HG13 ILE A   3      -2.167 -14.225   8.054  1.00 80.88           H  
ATOM     45  CG2 ILE A   3      -0.859 -12.084   6.899  1.00 80.88           C  
ATOM     46 HG21 ILE A   3      -1.722 -11.456   6.675  1.00 80.88           H  
ATOM     47 HG22 ILE A   3      -0.851 -12.959   6.250  1.00 80.88           H  
ATOM     48 HG23 ILE A   3       0.022 -11.473   6.700  1.00 80.88           H  
ATOM     49  CD1 ILE A   3      -3.454 -12.551   8.490  1.00 80.88           C  
ATOM     50 HD11 ILE A   3      -3.378 -11.579   8.977  1.00 80.88           H  
ATOM     51 HD12 ILE A   3      -4.275 -13.098   8.953  1.00 80.88           H  
ATOM     52 HD13 ILE A   3      -3.665 -12.411   7.430  1.00 80.88           H  
ATOM     53  N   PRO A   4       2.560 -12.576   7.646  1.00 89.69           N  
ATOM     54  CA  PRO A   4       3.662 -11.661   7.395  1.00 89.69           C  
ATOM     55  HA  PRO A   4       4.277 -11.596   8.292  1.00 89.69           H  
ATOM     56  C   PRO A   4       3.140 -10.279   7.024  1.00 89.69           C  
ATOM     57  CB  PRO A   4       4.484 -12.280   6.261  1.00 89.69           C  
ATOM     58  HB2 PRO A   4       5.546 -12.056   6.364  1.00 89.69           H  
ATOM     59  HB3 PRO A   4       4.115 -11.952   5.290  1.00 89.69           H  
ATOM     60  O   PRO A   4       2.387 -10.132   6.058  1.00 89.69           O  
ATOM     61  CG  PRO A   4       4.197 -13.767   6.430  1.00 89.69           C  
ATOM     62  HG2 PRO A   4       4.832 -14.180   7.214  1.00 89.69           H  
ATOM     63  HG3 PRO A   4       4.320 -14.317   5.497  1.00 89.69           H  
ATOM     64  CD  PRO A   4       2.743 -13.785   6.879  1.00 89.69           C  
ATOM     65  HD2 PRO A   4       2.076 -13.783   6.016  1.00 89.69           H  
ATOM     66  HD3 PRO A   4       2.582 -14.654   7.517  1.00 89.69           H  
ATOM     67  N   GLU A   5       3.567  -9.283   7.786  1.00 90.22           N  
ATOM     68  H   GLU A   5       4.161  -9.492   8.576  1.00 90.22           H  
ATOM     69  CA  GLU A   5       3.300  -7.878   7.519  1.00 90.22           C  
ATOM     70  HA  GLU A   5       2.493  -7.806   6.790  1.00 90.22           H  
ATOM     71  C   GLU A   5       4.503  -7.215   6.851  1.00 90.22           C  
ATOM     72  CB  GLU A   5       2.848  -7.171   8.810  1.00 90.22           C  
ATOM     73  HB2 GLU A   5       3.578  -7.351   9.599  1.00 90.22           H  
ATOM     74  HB3 GLU A   5       2.809  -6.096   8.630  1.00 90.22           H  
ATOM     75  O   GLU A   5       5.644  -7.661   6.984  1.00 90.22           O  
ATOM     76  CG  GLU A   5       1.457  -7.645   9.281  1.00 90.22           C  
ATOM     77  HG2 GLU A   5       1.519  -8.688   9.593  1.00 90.22           H  
ATOM     78  HG3 GLU A   5       1.159  -7.054  10.146  1.00 90.22           H  
ATOM     79  CD  GLU A   5       0.401  -7.495   8.175  1.00 90.22           C  
ATOM     80  OE1 GLU A   5      -0.449  -8.393   7.964  1.00 90.22           O  
ATOM     81  OE2 GLU A   5       0.484  -6.517   7.395  1.00 90.22           O  
ATOM     82  N   VAL A   6       4.236  -6.162   6.081  1.00 94.50           N  
ATOM     83  H   VAL A   6       3.293  -5.801   6.074  1.00 94.50           H  
ATOM     84  CA  VAL A   6       5.277  -5.405   5.380  1.00 94.50           C  
ATOM     85  HA  VAL A   6       5.959  -6.106   4.899  1.00 94.50           H  
ATOM     86  C   VAL A   6       6.048  -4.563   6.408  1.00 94.50           C  
ATOM     87  CB  VAL A   6       4.650  -4.526   4.279  1.00 94.50           C  
ATOM     88  HB  VAL A   6       3.929  -3.847   4.733  1.00 94.50           H  
ATOM     89  O   VAL A   6       5.413  -3.788   7.125  1.00 94.50           O  
ATOM     90  CG1 VAL A   6       5.698  -3.699   3.528  1.00 94.50           C  
ATOM     91 HG11 VAL A   6       6.422  -4.364   3.058  1.00 94.50           H  
ATOM     92 HG12 VAL A   6       5.208  -3.095   2.765  1.00 94.50           H  
ATOM     93 HG13 VAL A   6       6.218  -3.026   4.210  1.00 94.50           H  
ATOM     94  CG2 VAL A   6       3.919  -5.377   3.228  1.00 94.50           C  
ATOM     95 HG21 VAL A   6       3.096  -5.922   3.691  1.00 94.50           H  
ATOM     96 HG22 VAL A   6       3.497  -4.733   2.456  1.00 94.50           H  
ATOM     97 HG23 VAL A   6       4.610  -6.084   2.769  1.00 94.50           H  
ATOM     98  N   PRO A   7       7.391  -4.643   6.479  1.00 94.89           N  
ATOM     99  CA  PRO A   7       8.189  -3.699   7.256  1.00 94.89           C  
ATOM    100  HA  PRO A   7       7.855  -3.735   8.294  1.00 94.89           H  
ATOM    101  C   PRO A   7       8.020  -2.279   6.701  1.00 94.89           C  
ATOM    102  CB  PRO A   7       9.638  -4.199   7.179  1.00 94.89           C  
ATOM    103  HB2 PRO A   7      10.170  -3.705   6.366  1.00 94.89           H  
ATOM    104  HB3 PRO A   7      10.165  -4.052   8.121  1.00 94.89           H  
ATOM    105  O   PRO A   7       8.303  -2.018   5.528  1.00 94.89           O  
ATOM    106  CG  PRO A   7       9.483  -5.682   6.844  1.00 94.89           C  
ATOM    107  HG2 PRO A   7       9.283  -6.248   7.755  1.00 94.89           H  
ATOM    108  HG3 PRO A   7      10.359  -6.075   6.328  1.00 94.89           H  
ATOM    109  CD  PRO A   7       8.245  -5.694   5.951  1.00 94.89           C  
ATOM    110  HD2 PRO A   7       7.768  -6.673   5.997  1.00 94.89           H  
ATOM    111  HD3 PRO A   7       8.521  -5.455   4.924  1.00 94.89           H  
ATOM    112  N   ARG A   8       7.529  -1.366   7.544  1.00 96.59           N  
ATOM    113  H   ARG A   8       7.343  -1.654   8.494  1.00 96.59           H  
ATOM    114  CA  ARG A   8       7.156   0.011   7.186  1.00 96.59           C  
ATOM    115  HA  ARG A   8       7.593   0.259   6.219  1.00 96.59           H  
ATOM    116  C   ARG A   8       7.700   1.001   8.227  1.00 96.59           C  
ATOM    117  CB  ARG A   8       5.626   0.113   7.082  1.00 96.59           C  
ATOM    118  HB2 ARG A   8       5.188  -0.303   7.989  1.00 96.59           H  
ATOM    119  HB3 ARG A   8       5.349   1.165   7.014  1.00 96.59           H  
ATOM    120  O   ARG A   8       7.785   0.635   9.399  1.00 96.59           O  
ATOM    121  CG  ARG A   8       5.046  -0.624   5.866  1.00 96.59           C  
ATOM    122  HG2 ARG A   8       5.506  -0.233   4.958  1.00 96.59           H  
ATOM    123  HG3 ARG A   8       5.290  -1.684   5.932  1.00 96.59           H  
ATOM    124  CD  ARG A   8       3.516  -0.478   5.796  1.00 96.59           C  
ATOM    125  HD2 ARG A   8       3.256   0.570   5.647  1.00 96.59           H  
ATOM    126  HD3 ARG A   8       3.097  -0.791   6.753  1.00 96.59           H  
ATOM    127  NE  ARG A   8       2.913  -1.302   4.728  1.00 96.59           N  
ATOM    128  HE  ARG A   8       2.374  -2.106   5.016  1.00 96.59           H  
ATOM    129  NH1 ARG A   8       3.698  -0.152   2.897  1.00 96.59           N  
ATOM    130 HH11 ARG A   8       4.120   0.547   3.492  1.00 96.59           H  
ATOM    131 HH12 ARG A   8       3.860  -0.146   1.901  1.00 96.59           H  
ATOM    132  NH2 ARG A   8       2.456  -1.960   2.598  1.00 96.59           N  
ATOM    133 HH21 ARG A   8       1.869  -2.706   2.943  1.00 96.59           H  
ATOM    134 HH22 ARG A   8       2.531  -1.805   1.603  1.00 96.59           H  
ATOM    135  CZ  ARG A   8       3.022  -1.130   3.423  1.00 96.59           C  
ATOM    136  N   PRO A   9       8.078   2.230   7.833  1.00 96.89           N  
ATOM    137  CA  PRO A   9       8.737   3.175   8.729  1.00 96.89           C  
ATOM    138  HA  PRO A   9       9.517   2.659   9.288  1.00 96.89           H  
ATOM    139  C   PRO A   9       7.768   3.807   9.739  1.00 96.89           C  
ATOM    140  CB  PRO A   9       9.396   4.210   7.809  1.00 96.89           C  
ATOM    141  HB2 PRO A   9      10.397   3.869   7.546  1.00 96.89           H  
ATOM    142  HB3 PRO A   9       9.441   5.200   8.263  1.00 96.89           H  
ATOM    143  O   PRO A   9       6.564   3.916   9.487  1.00 96.89           O  
ATOM    144  CG  PRO A   9       8.521   4.204   6.555  1.00 96.89           C  
ATOM    145  HG2 PRO A   9       9.091   4.467   5.664  1.00 96.89           H  
ATOM    146  HG3 PRO A   9       7.690   4.898   6.685  1.00 96.89           H  
ATOM    147  CD  PRO A   9       7.997   2.770   6.483  1.00 96.89           C  
ATOM    148  HD2 PRO A   9       8.639   2.182   5.828  1.00 96.89           H  
ATOM    149  HD3 PRO A   9       6.972   2.764   6.111  1.00 96.89           H  
ATOM    150  N   GLU A  10       8.316   4.262  10.870  1.00 96.48           N  
ATOM    151  H   GLU A  10       9.301   4.107  11.032  1.00 96.48           H  
ATOM    152  CA  GLU A  10       7.590   5.071  11.855  1.00 96.48           C  
ATOM    153  HA  GLU A  10       6.741   4.498  12.226  1.00 96.48           H  
ATOM    154  C   GLU A  10       7.050   6.370  11.253  1.00 96.48           C  
ATOM    155  CB  GLU A  10       8.481   5.451  13.046  1.00 96.48           C  
ATOM    156  HB2 GLU A  10       8.016   6.293  13.559  1.00 96.48           H  
ATOM    157  HB3 GLU A  10       9.462   5.766  12.690  1.00 96.48           H  
ATOM    158  O   GLU A  10       7.709   7.046  10.457  1.00 96.48           O  
ATOM    159  CG  GLU A  10       8.635   4.311  14.054  1.00 96.48           C  
ATOM    160  HG2 GLU A  10       7.641   3.985  14.360  1.00 96.48           H  
ATOM    161  HG3 GLU A  10       9.136   3.476  13.564  1.00 96.48           H  
ATOM    162  CD  GLU A  10       9.422   4.738  15.303  1.00 96.48           C  
ATOM    163  OE1 GLU A  10      10.096   3.854  15.878  1.00 96.48           O  
ATOM    164  OE2 GLU A  10       9.320   5.921  15.708  1.00 96.48           O  
ATOM    165  N   ILE A  11       5.866   6.755  11.718  1.00 96.73           N  
ATOM    166  H   ILE A  11       5.433   6.192  12.437  1.00 96.73           H  
ATOM    167  CA  ILE A  11       5.211   8.003  11.361  1.00 96.73           C  
ATOM    168  HA  ILE A  11       5.548   8.304  10.369  1.00 96.73           H  
ATOM    169  C   ILE A  11       5.620   9.075  12.365  1.00 96.73           C  
ATOM    170  CB  ILE A  11       3.685   7.820  11.311  1.00 96.73           C  
ATOM    171  HB  ILE A  11       3.310   7.577  12.305  1.00 96.73           H  
ATOM    172  O   ILE A  11       5.531   8.864  13.572  1.00 96.73           O  
ATOM    173  CG1 ILE A  11       3.263   6.716  10.319  1.00 96.73           C  
ATOM    174 HG12 ILE A  11       2.270   6.947   9.935  1.00 96.73           H  
ATOM    175 HG13 ILE A  11       3.942   6.715   9.467  1.00 96.73           H  
ATOM    176  CG2 ILE A  11       3.030   9.133  10.863  1.00 96.73           C  
ATOM    177 HG21 ILE A  11       1.952   8.985  10.801  1.00 96.73           H  
ATOM    178 HG22 ILE A  11       3.217   9.926  11.587  1.00 96.73           H  
ATOM    179 HG23 ILE A  11       3.405   9.432   9.884  1.00 96.73           H  
ATOM    180  CD1 ILE A  11       3.191   5.310  10.928  1.00 96.73           C  
ATOM    181 HD11 ILE A  11       2.624   4.666  10.255  1.00 96.73           H  
ATOM    182 HD12 ILE A  11       4.187   4.887  11.058  1.00 96.73           H  
ATOM    183 HD13 ILE A  11       2.679   5.338  11.890  1.00 96.73           H  
ATOM    184  N   LYS A  12       6.035  10.244  11.870  1.00 97.35           N  
ATOM    185  H   LYS A  12       6.028  10.350  10.866  1.00 97.35           H  
ATOM    186  CA  LYS A  12       6.372  11.413  12.695  1.00 97.35           C  
ATOM    187  HA  LYS A  12       6.607  11.085  13.707  1.00 97.35           H  
ATOM    188  C   LYS A  12       5.175  12.352  12.803  1.00 97.35           C  
ATOM    189  CB  LYS A  12       7.605  12.128  12.127  1.00 97.35           C  
ATOM    190  HB2 LYS A  12       7.413  12.418  11.093  1.00 97.35           H  
ATOM    191  HB3 LYS A  12       7.794  13.028  12.713  1.00 97.35           H  
ATOM    192  O   LYS A  12       4.498  12.607  11.807  1.00 97.35           O  
ATOM    193  CG  LYS A  12       8.842  11.222  12.184  1.00 97.35           C  
ATOM    194  HG2 LYS A  12       9.034  10.947  13.221  1.00 97.35           H  
ATOM    195  HG3 LYS A  12       8.661  10.314  11.610  1.00 97.35           H  
ATOM    196  CD  LYS A  12      10.081  11.916  11.619  1.00 97.35           C  
ATOM    197  HD2 LYS A  12      10.284  12.821  12.192  1.00 97.35           H  
ATOM    198  HD3 LYS A  12       9.906  12.172  10.574  1.00 97.35           H  
ATOM    199  CE  LYS A  12      11.253  10.939  11.738  1.00 97.35           C  
ATOM    200  HE2 LYS A  12      10.986  10.016  11.222  1.00 97.35           H  
ATOM    201  HE3 LYS A  12      11.393  10.694  12.791  1.00 97.35           H  
ATOM    202  NZ  LYS A  12      12.496  11.506  11.167  1.00 97.35           N  
ATOM    203  HZ1 LYS A  12      12.741  12.357  11.651  1.00 97.35           H  
ATOM    204  HZ2 LYS A  12      12.365  11.705  10.185  1.00 97.35           H  
ATOM    205  HZ3 LYS A  12      13.251  10.842  11.268  1.00 97.35           H  
ATOM    206  N   ASN A  13       4.938  12.902  13.987  1.00 98.28           N  
ATOM    207  H   ASN A  13       5.538  12.662  14.764  1.00 98.28           H  
ATOM    208  CA  ASN A  13       3.889  13.894  14.203  1.00 98.28           C  
ATOM    209  HA  ASN A  13       2.965  13.497  13.784  1.00 98.28           H  
ATOM    210  C   ASN A  13       4.205  15.210  13.475  1.00 98.28           C  
ATOM    211  CB  ASN A  13       3.707  14.084  15.717  1.00 98.28           C  
ATOM    212  HB2 ASN A  13       3.792  13.108  16.195  1.00 98.28           H  
ATOM    213  HB3 ASN A  13       4.505  14.711  16.114  1.00 98.28           H  
ATOM    214  O   ASN A  13       5.370  15.582  13.325  1.00 98.28           O  
ATOM    215  CG  ASN A  13       2.365  14.669  16.114  1.00 98.28           C  
ATOM    216  ND2 ASN A  13       2.069  14.721  17.387  1.00 98.28           N  
ATOM    217 HD21 ASN A  13       2.682  14.244  18.032  1.00 98.28           H  
ATOM    218 HD22 ASN A  13       1.114  14.926  17.643  1.00 98.28           H  
ATOM    219  OD1 ASN A  13       1.550  15.063  15.293  1.00 98.28           O  
ATOM    220  N   LYS A  14       3.161  15.922  13.034  1.00 98.34           N  
ATOM    221  H   LYS A  14       2.244  15.522  13.175  1.00 98.34           H  
ATOM    222  CA  LYS A  14       3.233  17.197  12.295  1.00 98.34           C  
ATOM    223  HA  LYS A  14       2.235  17.403  11.906  1.00 98.34           H  
ATOM    224  C   LYS A  14       4.123  17.113  11.043  1.00 98.34           C  
ATOM    225  CB  LYS A  14       3.615  18.344  13.252  1.00 98.34           C  
ATOM    226  HB2 LYS A  14       4.617  18.156  13.638  1.00 98.34           H  
ATOM    227  HB3 LYS A  14       3.637  19.284  12.701  1.00 98.34           H  
ATOM    228  O   LYS A  14       4.772  18.089  10.669  1.00 98.34           O  
ATOM    229  CG  LYS A  14       2.632  18.492  14.426  1.00 98.34           C  
ATOM    230  HG2 LYS A  14       1.682  18.875  14.054  1.00 98.34           H  
ATOM    231  HG3 LYS A  14       2.458  17.521  14.891  1.00 98.34           H  
ATOM    232  CD  LYS A  14       3.177  19.429  15.507  1.00 98.34           C  
ATOM    233  HD2 LYS A  14       3.276  20.438  15.108  1.00 98.34           H  
ATOM    234  HD3 LYS A  14       4.155  19.065  15.821  1.00 98.34           H  
ATOM    235  CE  LYS A  14       2.216  19.412  16.701  1.00 98.34           C  
ATOM    236  HE2 LYS A  14       1.983  18.374  16.936  1.00 98.34           H  
ATOM    237  HE3 LYS A  14       1.286  19.903  16.413  1.00 98.34           H  
ATOM    238  NZ  LYS A  14       2.809  20.065  17.894  1.00 98.34           N  
ATOM    239  HZ1 LYS A  14       3.045  21.028  17.700  1.00 98.34           H  
ATOM    240  HZ2 LYS A  14       3.646  19.573  18.171  1.00 98.34           H  
ATOM    241  HZ3 LYS A  14       2.165  20.028  18.671  1.00 98.34           H  
ATOM    242  N   SER A  15       4.176  15.941  10.408  1.00 98.17           N  
ATOM    243  H   SER A  15       3.527  15.224  10.697  1.00 98.17           H  
ATOM    244  CA  SER A  15       4.996  15.695   9.218  1.00 98.17           C  
ATOM    245  HA  SER A  15       5.846  16.376   9.248  1.00 98.17           H  
ATOM    246  C   SER A  15       4.233  15.995   7.926  1.00 98.17           C  
ATOM    247  CB  SER A  15       5.579  14.277   9.229  1.00 98.17           C  
ATOM    248  HB2 SER A  15       6.207  14.146   8.347  1.00 98.17           H  
ATOM    249  HB3 SER A  15       6.198  14.156  10.117  1.00 98.17           H  
ATOM    250  O   SER A  15       3.004  15.965   7.895  1.00 98.17           O  
ATOM    251  OG  SER A  15       4.580  13.282   9.223  1.00 98.17           O  
ATOM    252  HG  SER A  15       4.382  13.044  10.132  1.00 98.17           H  
ATOM    253  N   ARG A  16       4.974  16.300   6.854  1.00 98.72           N  
ATOM    254  H   ARG A  16       5.979  16.273   6.947  1.00 98.72           H  
ATOM    255  CA  ARG A  16       4.429  16.426   5.496  1.00 98.72           C  
ATOM    256  HA  ARG A  16       3.378  16.708   5.550  1.00 98.72           H  
ATOM    257  C   ARG A  16       4.495  15.063   4.811  1.00 98.72           C  
ATOM    258  CB  ARG A  16       5.169  17.511   4.694  1.00 98.72           C  
ATOM    259  HB2 ARG A  16       4.808  17.481   3.666  1.00 98.72           H  
ATOM    260  HB3 ARG A  16       6.238  17.299   4.694  1.00 98.72           H  
ATOM    261  O   ARG A  16       5.577  14.478   4.704  1.00 98.72           O  
ATOM    262  CG  ARG A  16       4.913  18.918   5.258  1.00 98.72           C  
ATOM    263  HG2 ARG A  16       5.166  18.933   6.318  1.00 98.72           H  
ATOM    264  HG3 ARG A  16       3.854  19.151   5.150  1.00 98.72           H  
ATOM    265  CD  ARG A  16       5.730  20.012   4.560  1.00 98.72           C  
ATOM    266  HD2 ARG A  16       5.685  20.918   5.163  1.00 98.72           H  
ATOM    267  HD3 ARG A  16       6.772  19.697   4.513  1.00 98.72           H  
ATOM    268  NE  ARG A  16       5.250  20.286   3.194  1.00 98.72           N  
ATOM    269  HE  ARG A  16       5.365  19.551   2.510  1.00 98.72           H  
ATOM    270  NH1 ARG A  16       4.158  22.285   3.503  1.00 98.72           N  
ATOM    271 HH11 ARG A  16       3.613  23.033   3.100  1.00 98.72           H  
ATOM    272 HH12 ARG A  16       4.252  22.168   4.502  1.00 98.72           H  
ATOM    273  NH2 ARG A  16       4.364  21.454   1.461  1.00 98.72           N  
ATOM    274 HH21 ARG A  16       3.788  22.188   1.074  1.00 98.72           H  
ATOM    275 HH22 ARG A  16       4.476  20.639   0.875  1.00 98.72           H  
ATOM    276  CZ  ARG A  16       4.599  21.333   2.729  1.00 98.72           C  
ATOM    277  N   VAL A  17       3.347  14.565   4.370  1.00 98.76           N  
ATOM    278  H   VAL A  17       2.516  15.130   4.464  1.00 98.76           H  
ATOM    279  CA  VAL A  17       3.186  13.258   3.723  1.00 98.76           C  
ATOM    280  HA  VAL A  17       4.168  12.877   3.441  1.00 98.76           H  
ATOM    281  C   VAL A  17       2.379  13.388   2.436  1.00 98.76           C  
ATOM    282  CB  VAL A  17       2.540  12.216   4.660  1.00 98.76           C  
ATOM    283  HB  VAL A  17       2.530  11.264   4.130  1.00 98.76           H  
ATOM    284  O   VAL A  17       1.660  14.362   2.249  1.00 98.76           O  
ATOM    285  CG1 VAL A  17       3.360  12.008   5.939  1.00 98.76           C  
ATOM    286 HG11 VAL A  17       4.396  11.790   5.680  1.00 98.76           H  
ATOM    287 HG12 VAL A  17       3.323  12.900   6.564  1.00 98.76           H  
ATOM    288 HG13 VAL A  17       2.952  11.168   6.500  1.00 98.76           H  
ATOM    289  CG2 VAL A  17       1.094  12.554   5.046  1.00 98.76           C  
ATOM    290 HG21 VAL A  17       0.468  12.603   4.156  1.00 98.76           H  
ATOM    291 HG22 VAL A  17       0.695  11.773   5.693  1.00 98.76           H  
ATOM    292 HG23 VAL A  17       1.053  13.513   5.562  1.00 98.76           H  
ATOM    293  N   ILE A  18       2.492  12.396   1.566  1.00 96.84           N  
ATOM    294  H   ILE A  18       3.126  11.643   1.792  1.00 96.84           H  
ATOM    295  CA  ILE A  18       1.652  12.203   0.385  1.00 96.84           C  
ATOM    296  HA  ILE A  18       1.030  13.081   0.217  1.00 96.84           H  
ATOM    297  C   ILE A  18       0.730  11.010   0.656  1.00 96.84           C  
ATOM    298  CB  ILE A  18       2.553  12.004  -0.855  1.00 96.84           C  
ATOM    299  HB  ILE A  18       3.295  11.239  -0.628  1.00 96.84           H  
ATOM    300  O   ILE A  18       1.202   9.985   1.167  1.00 96.84           O  
ATOM    301  CG1 ILE A  18       3.282  13.323  -1.201  1.00 96.84           C  
ATOM    302 HG12 ILE A  18       3.695  13.760  -0.292  1.00 96.84           H  
ATOM    303 HG13 ILE A  18       2.569  14.036  -1.615  1.00 96.84           H  
ATOM    304  CG2 ILE A  18       1.724  11.529  -2.051  1.00 96.84           C  
ATOM    305 HG21 ILE A  18       0.890  12.216  -2.190  1.00 96.84           H  
ATOM    306 HG22 ILE A  18       1.336  10.523  -1.888  1.00 96.84           H  
ATOM    307 HG23 ILE A  18       2.316  11.504  -2.966  1.00 96.84           H  
ATOM    308  CD1 ILE A  18       4.448  13.144  -2.180  1.00 96.84           C  
ATOM    309 HD11 ILE A  18       4.966  14.098  -2.290  1.00 96.84           H  
ATOM    310 HD12 ILE A  18       4.086  12.834  -3.160  1.00 96.84           H  
ATOM    311 HD13 ILE A  18       5.146  12.401  -1.795  1.00 96.84           H  
ATOM    312  N   LEU A  19      -0.560  11.128   0.324  1.00 96.51           N  
ATOM    313  H   LEU A  19      -0.869  11.986  -0.112  1.00 96.51           H  
ATOM    314  CA  LEU A  19      -1.484   9.989   0.340  1.00 96.51           C  
ATOM    315  HA  LEU A  19      -1.308   9.419   1.252  1.00 96.51           H  
ATOM    316  C   LEU A  19      -1.210   9.073  -0.858  1.00 96.51           C  
ATOM    317  CB  LEU A  19      -2.947  10.473   0.346  1.00 96.51           C  
ATOM    318  HB2 LEU A  19      -3.108  11.083  -0.543  1.00 96.51           H  
ATOM    319  HB3 LEU A  19      -3.111  11.099   1.224  1.00 96.51           H  
ATOM    320  O   LEU A  19      -1.231   9.523  -2.000  1.00 96.51           O  
ATOM    321  CG  LEU A  19      -3.976   9.321   0.346  1.00 96.51           C  
ATOM    322  HG  LEU A  19      -3.759   8.627  -0.466  1.00 96.51           H  
ATOM    323  CD1 LEU A  19      -3.968   8.547   1.665  1.00 96.51           C  
ATOM    324 HD11 LEU A  19      -4.217   9.212   2.492  1.00 96.51           H  
ATOM    325 HD12 LEU A  19      -2.990   8.098   1.839  1.00 96.51           H  
ATOM    326 HD13 LEU A  19      -4.700   7.742   1.608  1.00 96.51           H  
ATOM    327  CD2 LEU A  19      -5.395   9.833   0.135  1.00 96.51           C  
ATOM    328 HD21 LEU A  19      -5.445  10.331  -0.834  1.00 96.51           H  
ATOM    329 HD22 LEU A  19      -6.096   8.998   0.123  1.00 96.51           H  
ATOM    330 HD23 LEU A  19      -5.673  10.531   0.924  1.00 96.51           H  
ATOM    331  N   VAL A  20      -0.997   7.785  -0.587  1.00 93.97           N  
ATOM    332  H   VAL A  20      -1.025   7.485   0.377  1.00 93.97           H  
ATOM    333  CA  VAL A  20      -0.770   6.759  -1.616  1.00 93.97           C  
ATOM    334  HA  VAL A  20      -0.451   7.246  -2.537  1.00 93.97           H  
ATOM    335  C   VAL A  20      -2.068   6.018  -1.938  1.00 93.97           C  
ATOM    336  CB  VAL A  20       0.349   5.787  -1.188  1.00 93.97           C  
ATOM    337  HB  VAL A  20       0.027   5.212  -0.320  1.00 93.97           H  
ATOM    338  O   VAL A  20      -2.476   5.955  -3.092  1.00 93.97           O  
ATOM    339  CG1 VAL A  20       0.682   4.811  -2.318  1.00 93.97           C  
ATOM    340 HG11 VAL A  20       1.540   4.198  -2.043  1.00 93.97           H  
ATOM    341 HG12 VAL A  20      -0.172   4.159  -2.501  1.00 93.97           H  
ATOM    342 HG13 VAL A  20       0.914   5.360  -3.230  1.00 93.97           H  
ATOM    343  CG2 VAL A  20       1.639   6.530  -0.817  1.00 93.97           C  
ATOM    344 HG21 VAL A  20       2.434   5.816  -0.604  1.00 93.97           H  
ATOM    345 HG22 VAL A  20       1.933   7.172  -1.648  1.00 93.97           H  
ATOM    346 HG23 VAL A  20       1.476   7.145   0.068  1.00 93.97           H  
ATOM    347  N   ASP A  21      -2.741   5.472  -0.922  1.00 89.23           N  
ATOM    348  H   ASP A  21      -2.386   5.580   0.017  1.00 89.23           H  
ATOM    349  CA  ASP A  21      -4.049   4.825  -1.077  1.00 89.23           C  
ATOM    350  HA  ASP A  21      -4.633   5.425  -1.776  1.00 89.23           H  
ATOM    351  C   ASP A  21      -4.818   4.788   0.252  1.00 89.23           C  
ATOM    352  CB  ASP A  21      -3.884   3.404  -1.662  1.00 89.23           C  
ATOM    353  HB2 ASP A  21      -3.164   3.429  -2.480  1.00 89.23           H  
ATOM    354  HB3 ASP A  21      -3.483   2.750  -0.888  1.00 89.23           H  
ATOM    355  O   ASP A  21      -4.223   4.826   1.332  1.00 89.23           O  
ATOM    356  CG  ASP A  21      -5.187   2.806  -2.215  1.00 89.23           C  
ATOM    357  OD1 ASP A  21      -6.105   3.585  -2.571  1.00 89.23           O  
ATOM    358  OD2 ASP A  21      -5.273   1.560  -2.288  1.00 89.23           O  
ATOM    359  N   ALA A  22      -6.145   4.694   0.181  1.00 91.48           N  
ATOM    360  H   ALA A  22      -6.556   4.605  -0.737  1.00 91.48           H  
ATOM    361  CA  ALA A  22      -7.020   4.532   1.340  1.00 91.48           C  
ATOM    362  HA  ALA A  22      -6.478   4.012   2.130  1.00 91.48           H  
ATOM    363  C   ALA A  22      -8.230   3.668   0.960  1.00 91.48           C  
ATOM    364  CB  ALA A  22      -7.418   5.913   1.879  1.00 91.48           C  
ATOM    365  HB1 ALA A  22      -7.826   6.531   1.079  1.00 91.48           H  
ATOM    366  HB2 ALA A  22      -8.174   5.802   2.656  1.00 91.48           H  
ATOM    367  HB3 ALA A  22      -6.543   6.413   2.294  1.00 91.48           H  
ATOM    368  O   ALA A  22      -9.203   4.142   0.381  1.00 91.48           O  
ATOM    369  N   THR A  23      -8.160   2.375   1.284  1.00 85.17           N  
ATOM    370  H   THR A  23      -7.358   2.069   1.815  1.00 85.17           H  
ATOM    371  CA  THR A  23      -9.229   1.403   0.959  1.00 85.17           C  
ATOM    372  HA  THR A  23      -9.797   1.777   0.107  1.00 85.17           H  
ATOM    373  C   THR A  23     -10.248   1.220   2.081  1.00 85.17           C  
ATOM    374  CB  THR A  23      -8.652   0.036   0.562  1.00 85.17           C  
ATOM    375  HB  THR A  23      -9.461  -0.691   0.487  1.00 85.17           H  
ATOM    376  O   THR A  23     -11.335   0.702   1.849  1.00 85.17           O  
ATOM    377  CG2 THR A  23      -7.940   0.114  -0.783  1.00 85.17           C  
ATOM    378 HG21 THR A  23      -7.079   0.779  -0.714  1.00 85.17           H  
ATOM    379 HG22 THR A  23      -8.616   0.515  -1.538  1.00 85.17           H  
ATOM    380 HG23 THR A  23      -7.601  -0.877  -1.086  1.00 85.17           H  
ATOM    381  OG1 THR A  23      -7.686  -0.430   1.484  1.00 85.17           O  
ATOM    382  HG1 THR A  23      -6.921   0.136   1.359  1.00 85.17           H  
ATOM    383  N   ASP A  24      -9.883   1.636   3.290  1.00 88.00           N  
ATOM    384  H   ASP A  24      -8.984   2.089   3.374  1.00 88.00           H  
ATOM    385  CA  ASP A  24     -10.643   1.550   4.534  1.00 88.00           C  
ATOM    386  HA  ASP A  24     -11.696   1.767   4.355  1.00 88.00           H  
ATOM    387  C   ASP A  24     -10.048   2.595   5.498  1.00 88.00           C  
ATOM    388  CB  ASP A  24     -10.502   0.119   5.079  1.00 88.00           C  
ATOM    389  HB2 ASP A  24     -10.823  -0.590   4.316  1.00 88.00           H  
ATOM    390  HB3 ASP A  24      -9.454  -0.082   5.298  1.00 88.00           H  
ATOM    391  O   ASP A  24      -8.861   2.922   5.380  1.00 88.00           O  
ATOM    392  CG  ASP A  24     -11.312  -0.122   6.346  1.00 88.00           C  
ATOM    393  OD1 ASP A  24     -10.806   0.268   7.419  1.00 88.00           O  
ATOM    394  OD2 ASP A  24     -12.399  -0.720   6.244  1.00 88.00           O  
ATOM    395  N   VAL A  25     -10.811   3.114   6.467  1.00 94.31           N  
ATOM    396  H   VAL A  25     -11.744   2.753   6.604  1.00 94.31           H  
ATOM    397  CA  VAL A  25     -10.273   4.085   7.445  1.00 94.31           C  
ATOM    398  HA  VAL A  25      -9.824   4.906   6.887  1.00 94.31           H  
ATOM    399  C   VAL A  25      -9.148   3.493   8.306  1.00 94.31           C  
ATOM    400  CB  VAL A  25     -11.369   4.693   8.341  1.00 94.31           C  
ATOM    401  HB  VAL A  25     -10.898   5.423   8.999  1.00 94.31           H  
ATOM    402  O   VAL A  25      -8.281   4.229   8.766  1.00 94.31           O  
ATOM    403  CG1 VAL A  25     -12.419   5.435   7.508  1.00 94.31           C  
ATOM    404 HG11 VAL A  25     -13.127   5.929   8.173  1.00 94.31           H  
ATOM    405 HG12 VAL A  25     -12.967   4.738   6.873  1.00 94.31           H  
ATOM    406 HG13 VAL A  25     -11.932   6.191   6.892  1.00 94.31           H  
ATOM    407  CG2 VAL A  25     -12.073   3.660   9.224  1.00 94.31           C  
ATOM    408 HG21 VAL A  25     -11.355   3.184   9.892  1.00 94.31           H  
ATOM    409 HG22 VAL A  25     -12.809   4.168   9.846  1.00 94.31           H  
ATOM    410 HG23 VAL A  25     -12.576   2.903   8.622  1.00 94.31           H  
ATOM    411  N   GLN A  26      -9.108   2.166   8.466  1.00 91.91           N  
ATOM    412  H   GLN A  26      -9.867   1.629   8.071  1.00 91.91           H  
ATOM    413  CA  GLN A  26      -8.058   1.395   9.138  1.00 91.91           C  
ATOM    414  HA  GLN A  26      -7.600   2.035   9.893  1.00 91.91           H  
ATOM    415  C   GLN A  26      -6.941   0.942   8.177  1.00 91.91           C  
ATOM    416  CB  GLN A  26      -8.667   0.172   9.860  1.00 91.91           C  
ATOM    417  HB2 GLN A  26      -7.896  -0.288  10.480  1.00 91.91           H  
ATOM    418  HB3 GLN A  26      -8.986  -0.561   9.119  1.00 91.91           H  
ATOM    419  O   GLN A  26      -6.011   0.257   8.606  1.00 91.91           O  
ATOM    420  CG  GLN A  26      -9.865   0.526  10.755  1.00 91.91           C  
ATOM    421  HG2 GLN A  26     -10.653   0.963  10.142  1.00 91.91           H  
ATOM    422  HG3 GLN A  26      -9.551   1.270  11.487  1.00 91.91           H  
ATOM    423  CD  GLN A  26     -10.494  -0.651  11.499  1.00 91.91           C  
ATOM    424  NE2 GLN A  26     -11.566  -0.386  12.214  1.00 91.91           N  
ATOM    425 HE21 GLN A  26     -11.965  -1.133  12.765  1.00 91.91           H  
ATOM    426 HE22 GLN A  26     -11.938   0.553  12.204  1.00 91.91           H  
ATOM    427  OE1 GLN A  26     -10.077  -1.805  11.479  1.00 91.91           O  
ATOM    428  N   ARG A  27      -7.008   1.274   6.876  1.00 91.86           N  
ATOM    429  H   ARG A  27      -7.796   1.837   6.589  1.00 91.86           H  
ATOM    430  CA  ARG A  27      -6.002   0.946   5.842  1.00 91.86           C  
ATOM    431  HA  ARG A  27      -5.053   0.722   6.329  1.00 91.86           H  
ATOM    432  C   ARG A  27      -5.703   2.146   4.942  1.00 91.86           C  
ATOM    433  CB  ARG A  27      -6.408  -0.285   5.014  1.00 91.86           C  
ATOM    434  HB2 ARG A  27      -7.389  -0.127   4.564  1.00 91.86           H  
ATOM    435  HB3 ARG A  27      -5.692  -0.388   4.199  1.00 91.86           H  
ATOM    436  O   ARG A  27      -5.934   2.106   3.731  1.00 91.86           O  
ATOM    437  CG  ARG A  27      -6.402  -1.589   5.820  1.00 91.86           C  
ATOM    438  HG2 ARG A  27      -7.260  -1.593   6.492  1.00 91.86           H  
ATOM    439  HG3 ARG A  27      -5.492  -1.647   6.417  1.00 91.86           H  
ATOM    440  CD  ARG A  27      -6.481  -2.815   4.894  1.00 91.86           C  
ATOM    441  HD2 ARG A  27      -7.349  -2.697   4.246  1.00 91.86           H  
ATOM    442  HD3 ARG A  27      -6.644  -3.704   5.503  1.00 91.86           H  
ATOM    443  NE  ARG A  27      -5.268  -2.995   4.056  1.00 91.86           N  
ATOM    444  HE  ARG A  27      -5.318  -2.634   3.115  1.00 91.86           H  
ATOM    445  NH1 ARG A  27      -3.896  -4.013   5.601  1.00 91.86           N  
ATOM    446 HH11 ARG A  27      -2.964  -4.326   5.829  1.00 91.86           H  
ATOM    447 HH12 ARG A  27      -4.557  -3.790   6.332  1.00 91.86           H  
ATOM    448  NH2 ARG A  27      -3.170  -3.748   3.532  1.00 91.86           N  
ATOM    449 HH21 ARG A  27      -2.336  -4.273   3.755  1.00 91.86           H  
ATOM    450 HH22 ARG A  27      -3.200  -3.318   2.618  1.00 91.86           H  
ATOM    451  CZ  ARG A  27      -4.126  -3.578   4.395  1.00 91.86           C  
ATOM    452  N   VAL A  28      -5.142   3.186   5.554  1.00 95.04           N  
ATOM    453  H   VAL A  28      -5.002   3.140   6.553  1.00 95.04           H  
ATOM    454  CA  VAL A  28      -4.596   4.355   4.858  1.00 95.04           C  
ATOM    455  HA  VAL A  28      -4.995   4.387   3.844  1.00 95.04           H  
ATOM    456  C   VAL A  28      -3.078   4.230   4.747  1.00 95.04           C  
ATOM    457  CB  VAL A  28      -5.037   5.651   5.558  1.00 95.04           C  
ATOM    458  HB  VAL A  28      -4.684   5.645   6.589  1.00 95.04           H  
ATOM    459  O   VAL A  28      -2.399   3.870   5.710  1.00 95.04           O  
ATOM    460  CG1 VAL A  28      -4.487   6.898   4.861  1.00 95.04           C  
ATOM    461 HG11 VAL A  28      -4.801   6.904   3.817  1.00 95.04           H  
ATOM    462 HG12 VAL A  28      -3.399   6.912   4.910  1.00 95.04           H  
ATOM    463 HG13 VAL A  28      -4.861   7.796   5.353  1.00 95.04           H  
ATOM    464  CG2 VAL A  28      -6.568   5.737   5.575  1.00 95.04           C  
ATOM    465 HG21 VAL A  28      -6.975   5.431   4.611  1.00 95.04           H  
ATOM    466 HG22 VAL A  28      -6.969   5.080   6.347  1.00 95.04           H  
ATOM    467 HG23 VAL A  28      -6.885   6.760   5.775  1.00 95.04           H  
ATOM    468  N   PHE A  29      -2.538   4.521   3.568  1.00 95.41           N  
ATOM    469  H   PHE A  29      -3.153   4.790   2.814  1.00 95.41           H  
ATOM    470  CA  PHE A  29      -1.121   4.394   3.245  1.00 95.41           C  
ATOM    471  HA  PHE A  29      -0.578   4.077   4.135  1.00 95.41           H  
ATOM    472  C   PHE A  29      -0.550   5.743   2.816  1.00 95.41           C  
ATOM    473  CB  PHE A  29      -0.940   3.302   2.186  1.00 95.41           C  
ATOM    474  HB2 PHE A  29       0.079   3.340   1.802  1.00 95.41           H  
ATOM    475  HB3 PHE A  29      -1.608   3.492   1.345  1.00 95.41           H  
ATOM    476  O   PHE A  29      -1.072   6.393   1.912  1.00 95.41           O  
ATOM    477  CG  PHE A  29      -1.198   1.917   2.743  1.00 95.41           C  
ATOM    478  CD1 PHE A  29      -0.169   1.217   3.402  1.00 95.41           C  
ATOM    479  HD1 PHE A  29       0.816   1.654   3.482  1.00 95.41           H  
ATOM    480  CD2 PHE A  29      -2.483   1.353   2.654  1.00 95.41           C  
ATOM    481  HD2 PHE A  29      -3.271   1.891   2.148  1.00 95.41           H  
ATOM    482  CE1 PHE A  29      -0.431  -0.043   3.969  1.00 95.41           C  
ATOM    483  HE1 PHE A  29       0.352  -0.593   4.469  1.00 95.41           H  
ATOM    484  CE2 PHE A  29      -2.745   0.101   3.237  1.00 95.41           C  
ATOM    485  HE2 PHE A  29      -3.736  -0.323   3.158  1.00 95.41           H  
ATOM    486  CZ  PHE A  29      -1.721  -0.592   3.906  1.00 95.41           C  
ATOM    487  HZ  PHE A  29      -1.916  -1.548   4.368  1.00 95.41           H  
ATOM    488  N   VAL A  30       0.529   6.165   3.476  1.00 97.82           N  
ATOM    489  H   VAL A  30       0.934   5.551   4.167  1.00 97.82           H  
ATOM    490  CA  VAL A  30       1.156   7.483   3.292  1.00 97.82           C  
ATOM    491  HA  VAL A  30       0.797   7.911   2.357  1.00 97.82           H  
ATOM    492  C   VAL A  30       2.671   7.356   3.179  1.00 97.82           C  
ATOM    493  CB  VAL A  30       0.787   8.467   4.424  1.00 97.82           C  
ATOM    494  HB  VAL A  30       1.296   9.409   4.223  1.00 97.82           H  
ATOM    495  O   VAL A  30       3.270   6.479   3.799  1.00 97.82           O  
ATOM    496  CG1 VAL A  30      -0.715   8.765   4.468  1.00 97.82           C  
ATOM    497 HG11 VAL A  30      -1.272   7.868   4.737  1.00 97.82           H  
ATOM    498 HG12 VAL A  30      -0.919   9.546   5.200  1.00 97.82           H  
ATOM    499 HG13 VAL A  30      -1.049   9.112   3.490  1.00 97.82           H  
ATOM    500  CG2 VAL A  30       1.223   7.987   5.818  1.00 97.82           C  
ATOM    501 HG21 VAL A  30       0.745   7.037   6.056  1.00 97.82           H  
ATOM    502 HG22 VAL A  30       0.934   8.725   6.567  1.00 97.82           H  
ATOM    503 HG23 VAL A  30       2.305   7.866   5.856  1.00 97.82           H  
ATOM    504  N   ARG A  31       3.316   8.247   2.424  1.00 96.75           N  
ATOM    505  H   ARG A  31       2.760   8.944   1.950  1.00 96.75           H  
ATOM    506  CA  ARG A  31       4.786   8.301   2.273  1.00 96.75           C  
ATOM    507  HA  ARG A  31       5.229   7.644   3.022  1.00 96.75           H  
ATOM    508  C   ARG A  31       5.315   9.716   2.540  1.00 96.75           C  
ATOM    509  CB  ARG A  31       5.187   7.740   0.896  1.00 96.75           C  
ATOM    510  HB2 ARG A  31       4.819   6.716   0.828  1.00 96.75           H  
ATOM    511  HB3 ARG A  31       6.275   7.705   0.827  1.00 96.75           H  
ATOM    512  O   ARG A  31       4.569  10.667   2.315  1.00 96.75           O  
ATOM    513  CG  ARG A  31       4.635   8.546  -0.292  1.00 96.75           C  
ATOM    514  HG2 ARG A  31       5.120   9.521  -0.330  1.00 96.75           H  
ATOM    515  HG3 ARG A  31       3.561   8.695  -0.176  1.00 96.75           H  
ATOM    516  CD  ARG A  31       4.882   7.803  -1.610  1.00 96.75           C  
ATOM    517  HD2 ARG A  31       5.953   7.670  -1.761  1.00 96.75           H  
ATOM    518  HD3 ARG A  31       4.434   6.811  -1.549  1.00 96.75           H  
ATOM    519  NE  ARG A  31       4.286   8.516  -2.754  1.00 96.75           N  
ATOM    520  HE  ARG A  31       3.331   8.307  -3.008  1.00 96.75           H  
ATOM    521  NH1 ARG A  31       6.108   9.763  -3.428  1.00 96.75           N  
ATOM    522 HH11 ARG A  31       6.502  10.307  -4.183  1.00 96.75           H  
ATOM    523 HH12 ARG A  31       6.659   9.380  -2.674  1.00 96.75           H  
ATOM    524  NH2 ARG A  31       4.242   9.807  -4.594  1.00 96.75           N  
ATOM    525 HH21 ARG A  31       3.273   9.577  -4.761  1.00 96.75           H  
ATOM    526 HH22 ARG A  31       4.579  10.486  -5.261  1.00 96.75           H  
ATOM    527  CZ  ARG A  31       4.880   9.357  -3.575  1.00 96.75           C  
ATOM    528  N   PRO A  32       6.558   9.914   3.022  1.00 98.25           N  
ATOM    529  CA  PRO A  32       7.068  11.256   3.308  1.00 98.25           C  
ATOM    530  HA  PRO A  32       6.409  11.727   4.037  1.00 98.25           H  
ATOM    531  C   PRO A  32       7.134  12.126   2.047  1.00 98.25           C  
ATOM    532  CB  PRO A  32       8.451  11.068   3.939  1.00 98.25           C  
ATOM    533  HB2 PRO A  32       9.226  11.187   3.183  1.00 98.25           H  
ATOM    534  HB3 PRO A  32       8.618  11.770   4.756  1.00 98.25           H  
ATOM    535  O   PRO A  32       7.592  11.675   0.997  1.00 98.25           O  
ATOM    536  CG  PRO A  32       8.442   9.621   4.432  1.00 98.25           C  
ATOM    537  HG2 PRO A  32       9.442   9.188   4.432  1.00 98.25           H  
ATOM    538  HG3 PRO A  32       8.005   9.579   5.430  1.00 98.25           H  
ATOM    539  CD  PRO A  32       7.519   8.909   3.446  1.00 98.25           C  
ATOM    540  HD2 PRO A  32       8.088   8.559   2.584  1.00 98.25           H  
ATOM    541  HD3 PRO A  32       7.038   8.071   3.951  1.00 98.25           H  
ATOM    542  N   ALA A  33       6.707  13.384   2.164  1.00 97.46           N  
ATOM    543  H   ALA A  33       6.342  13.697   3.052  1.00 97.46           H  
ATOM    544  CA  ALA A  33       6.600  14.302   1.030  1.00 97.46           C  
ATOM    545  HA  ALA A  33       6.286  13.733   0.155  1.00 97.46           H  
ATOM    546  C   ALA A  33       7.917  15.006   0.652  1.00 97.46           C  
ATOM    547  CB  ALA A  33       5.505  15.320   1.341  1.00 97.46           C  
ATOM    548  HB1 ALA A  33       4.580  14.812   1.616  1.00 97.46           H  
ATOM    549  HB2 ALA A  33       5.821  15.973   2.155  1.00 97.46           H  
ATOM    550  HB3 ALA A  33       5.319  15.927   0.456  1.00 97.46           H  
ATOM    551  O   ALA A  33       7.951  15.770  -0.310  1.00 97.46           O  
ATOM    552  N   ASP A  34       9.013  14.789   1.384  1.00 97.57           N  
ATOM    553  H   ASP A  34       8.983  14.095   2.118  1.00 97.57           H  
ATOM    554  CA  ASP A  34      10.283  15.443   1.073  1.00 97.57           C  
ATOM    555  HA  ASP A  34      10.068  16.502   0.933  1.00 97.57           H  
ATOM    556  C   ASP A  34      10.898  14.927  -0.245  1.00 97.57           C  
ATOM    557  CB  ASP A  34      11.253  15.343   2.257  1.00 97.57           C  
ATOM    558  HB2 ASP A  34      12.020  16.107   2.136  1.00 97.57           H  
ATOM    559  HB3 ASP A  34      10.725  15.546   3.188  1.00 97.57           H  
ATOM    560  O   ASP A  34      10.749  13.764  -0.622  1.00 97.57           O  
ATOM    561  CG  ASP A  34      11.937  13.980   2.323  1.00 97.57           C  
ATOM    562  OD1 ASP A  34      11.473  13.110   3.089  1.00 97.57           O  
ATOM    563  OD2 ASP A  34      12.930  13.804   1.581  1.00 97.57           O  
ATOM    564  N   THR A  35      11.639  15.788  -0.945  1.00 95.75           N  
ATOM    565  H   THR A  35      11.700  16.743  -0.621  1.00 95.75           H  
ATOM    566  CA  THR A  35      12.185  15.500  -2.283  1.00 95.75           C  
ATOM    567  HA  THR A  35      11.353  15.285  -2.953  1.00 95.75           H  
ATOM    568  C   THR A  35      13.132  14.293  -2.323  1.00 95.75           C  
ATOM    569  CB  THR A  35      12.936  16.735  -2.808  1.00 95.75           C  
ATOM    570  HB  THR A  35      13.886  16.819  -2.280  1.00 95.75           H  
ATOM    571  O   THR A  35      13.263  13.655  -3.370  1.00 95.75           O  
ATOM    572  CG2 THR A  35      13.211  16.703  -4.310  1.00 95.75           C  
ATOM    573 HG21 THR A  35      13.650  17.651  -4.620  1.00 95.75           H  
ATOM    574 HG22 THR A  35      12.281  16.541  -4.855  1.00 95.75           H  
ATOM    575 HG23 THR A  35      13.909  15.901  -4.547  1.00 95.75           H  
ATOM    576  OG1 THR A  35      12.199  17.909  -2.554  1.00 95.75           O  
ATOM    577  HG1 THR A  35      11.369  17.848  -3.033  1.00 95.75           H  
ATOM    578  N   ARG A  36      13.798  13.946  -1.211  1.00 97.37           N  
ATOM    579  H   ARG A  36      13.516  14.367  -0.337  1.00 97.37           H  
ATOM    580  CA  ARG A  36      14.661  12.756  -1.144  1.00 97.37           C  
ATOM    581  HA  ARG A  36      15.217  12.672  -2.078  1.00 97.37           H  
ATOM    582  C   ARG A  36      13.810  11.492  -1.045  1.00 97.37           C  
ATOM    583  CB  ARG A  36      15.660  12.893   0.018  1.00 97.37           C  
ATOM    584  HB2 ARG A  36      15.119  13.036   0.953  1.00 97.37           H  
ATOM    585  HB3 ARG A  36      16.282  13.772  -0.152  1.00 97.37           H  
ATOM    586  O   ARG A  36      14.107  10.533  -1.753  1.00 97.37           O  
ATOM    587  CG  ARG A  36      16.560  11.660   0.178  1.00 97.37           C  
ATOM    588  HG2 ARG A  36      15.945  10.770   0.313  1.00 97.37           H  
ATOM    589  HG3 ARG A  36      17.175  11.538  -0.713  1.00 97.37           H  
ATOM    590  CD  ARG A  36      17.453  11.813   1.412  1.00 97.37           C  
ATOM    591  HD2 ARG A  36      16.818  11.997   2.278  1.00 97.37           H  
ATOM    592  HD3 ARG A  36      18.113  12.668   1.267  1.00 97.37           H  
ATOM    593  NE  ARG A  36      18.249  10.591   1.639  1.00 97.37           N  
ATOM    594  HE  ARG A  36      18.060   9.814   1.022  1.00 97.37           H  
ATOM    595  NH1 ARG A  36      19.391  11.310   3.495  1.00 97.37           N  
ATOM    596 HH11 ARG A  36      20.048  11.136   4.242  1.00 97.37           H  
ATOM    597 HH12 ARG A  36      18.883  12.182   3.449  1.00 97.37           H  
ATOM    598  NH2 ARG A  36      19.745   9.250   2.710  1.00 97.37           N  
ATOM    599 HH21 ARG A  36      19.533   8.502   2.065  1.00 97.37           H  
ATOM    600 HH22 ARG A  36      20.395   9.087   3.464  1.00 97.37           H  
ATOM    601  CZ  ARG A  36      19.121  10.391   2.610  1.00 97.37           C  
ATOM    602  N   SER A  37      12.769  11.501  -0.216  1.00 95.71           N  
ATOM    603  H   SER A  37      12.625  12.317   0.361  1.00 95.71           H  
ATOM    604  CA  SER A  37      11.830  10.383  -0.073  1.00 95.71           C  
ATOM    605  HA  SER A  37      12.397   9.468   0.105  1.00 95.71           H  
ATOM    606  C   SER A  37      10.993  10.161  -1.333  1.00 95.71           C  
ATOM    607  CB  SER A  37      10.922  10.597   1.137  1.00 95.71           C  
ATOM    608  HB2 SER A  37      10.371  11.531   1.026  1.00 95.71           H  
ATOM    609  HB3 SER A  37      10.212   9.773   1.206  1.00 95.71           H  
ATOM    610  O   SER A  37      10.873   9.018  -1.769  1.00 95.71           O  
ATOM    611  OG  SER A  37      11.709  10.635   2.313  1.00 95.71           O  
ATOM    612  HG  SER A  37      11.655  11.531   2.654  1.00 95.71           H  
ATOM    613  N   GLN A  38      10.509  11.228  -1.984  1.00 91.19           N  
ATOM    614  H   GLN A  38      10.591  12.135  -1.548  1.00 91.19           H  
ATOM    615  CA  GLN A  38       9.838  11.133  -3.289  1.00 91.19           C  
ATOM    616  HA  GLN A  38       8.953  10.504  -3.187  1.00 91.19           H  
ATOM    617  C   GLN A  38      10.745  10.460  -4.331  1.00 91.19           C  
ATOM    618  CB  GLN A  38       9.397  12.516  -3.797  1.00 91.19           C  
ATOM    619  HB2 GLN A  38       9.065  12.386  -4.827  1.00 91.19           H  
ATOM    620  HB3 GLN A  38      10.250  13.194  -3.805  1.00 91.19           H  
ATOM    621  O   GLN A  38      10.399   9.410  -4.862  1.00 91.19           O  
ATOM    622  CG  GLN A  38       8.250  13.161  -2.999  1.00 91.19           C  
ATOM    623  HG2 GLN A  38       8.601  13.437  -2.004  1.00 91.19           H  
ATOM    624  HG3 GLN A  38       7.435  12.446  -2.885  1.00 91.19           H  
ATOM    625  CD  GLN A  38       7.698  14.398  -3.711  1.00 91.19           C  
ATOM    626  NE2 GLN A  38       7.353  15.457  -3.018  1.00 91.19           N  
ATOM    627 HE21 GLN A  38       7.446  15.494  -2.013  1.00 91.19           H  
ATOM    628 HE22 GLN A  38       6.884  16.187  -3.536  1.00 91.19           H  
ATOM    629  OE1 GLN A  38       7.585  14.452  -4.920  1.00 91.19           O  
ATOM    630  N   LYS A  39      11.964  10.979  -4.541  1.00 91.06           N  
ATOM    631  H   LYS A  39      12.205  11.843  -4.077  1.00 91.06           H  
ATOM    632  CA  LYS A  39      12.910  10.394  -5.505  1.00 91.06           C  
ATOM    633  HA  LYS A  39      12.412  10.349  -6.473  1.00 91.06           H  
ATOM    634  C   LYS A  39      13.300   8.949  -5.161  1.00 91.06           C  
ATOM    635  CB  LYS A  39      14.140  11.306  -5.612  1.00 91.06           C  
ATOM    636  HB2 LYS A  39      13.813  12.303  -5.906  1.00 91.06           H  
ATOM    637  HB3 LYS A  39      14.634  11.369  -4.642  1.00 91.06           H  
ATOM    638  O   LYS A  39      13.535   8.145  -6.058  1.00 91.06           O  
ATOM    639  CG  LYS A  39      15.126  10.771  -6.659  1.00 91.06           C  
ATOM    640  HG2 LYS A  39      14.603  10.640  -7.606  1.00 91.06           H  
ATOM    641  HG3 LYS A  39      15.515   9.805  -6.335  1.00 91.06           H  
ATOM    642  CD  LYS A  39      16.314  11.708  -6.867  1.00 91.06           C  
ATOM    643  HD2 LYS A  39      15.956  12.670  -7.234  1.00 91.06           H  
ATOM    644  HD3 LYS A  39      16.840  11.842  -5.921  1.00 91.06           H  
ATOM    645  CE  LYS A  39      17.228  11.044  -7.900  1.00 91.06           C  
ATOM    646  HE2 LYS A  39      16.653  10.883  -8.812  1.00 91.06           H  
ATOM    647  HE3 LYS A  39      17.517  10.062  -7.527  1.00 91.06           H  
ATOM    648  NZ  LYS A  39      18.426  11.870  -8.181  1.00 91.06           N  
ATOM    649  HZ1 LYS A  39      18.145  12.772  -8.538  1.00 91.06           H  
ATOM    650  HZ2 LYS A  39      18.964  12.002  -7.336  1.00 91.06           H  
ATOM    651  HZ3 LYS A  39      19.004  11.412  -8.871  1.00 91.06           H  
ATOM    652  N   ALA A  40      13.404   8.607  -3.878  1.00 94.08           N  
ATOM    653  H   ALA A  40      13.228   9.304  -3.169  1.00 94.08           H  
ATOM    654  CA  ALA A  40      13.699   7.238  -3.462  1.00 94.08           C  
ATOM    655  HA  ALA A  40      14.546   6.875  -4.045  1.00 94.08           H  
ATOM    656  C   ALA A  40      12.526   6.279  -3.747  1.00 94.08           C  
ATOM    657  CB  ALA A  40      14.122   7.257  -1.990  1.00 94.08           C  
ATOM    658  HB1 ALA A  40      14.998   7.894  -1.866  1.00 94.08           H  
ATOM    659  HB2 ALA A  40      13.310   7.644  -1.374  1.00 94.08           H  
ATOM    660  HB3 ALA A  40      14.371   6.245  -1.671  1.00 94.08           H  
ATOM    661  O   ALA A  40      12.767   5.140  -4.137  1.00 94.08           O  
ATOM    662  N   PHE A  41      11.279   6.746  -3.631  1.00 92.00           N  
ATOM    663  H   PHE A  41      11.145   7.692  -3.306  1.00 92.00           H  
ATOM    664  CA  PHE A  41      10.078   6.001  -4.020  1.00 92.00           C  
ATOM    665  HA  PHE A  41      10.105   5.015  -3.557  1.00 92.00           H  
ATOM    666  C   PHE A  41      10.025   5.780  -5.542  1.00 92.00           C  
ATOM    667  CB  PHE A  41       8.858   6.759  -3.476  1.00 92.00           C  
ATOM    668  HB2 PHE A  41       8.809   7.745  -3.938  1.00 92.00           H  
ATOM    669  HB3 PHE A  41       8.996   6.917  -2.406  1.00 92.00           H  
ATOM    670  O   PHE A  41       9.902   4.639  -5.987  1.00 92.00           O  
ATOM    671  CG  PHE A  41       7.521   6.082  -3.676  1.00 92.00           C  
ATOM    672  CD1 PHE A  41       6.675   6.487  -4.726  1.00 92.00           C  
ATOM    673  HD1 PHE A  41       6.998   7.240  -5.430  1.00 92.00           H  
ATOM    674  CD2 PHE A  41       7.089   5.098  -2.766  1.00 92.00           C  
ATOM    675  HD2 PHE A  41       7.732   4.786  -1.956  1.00 92.00           H  
ATOM    676  CE1 PHE A  41       5.393   5.923  -4.852  1.00 92.00           C  
ATOM    677  HE1 PHE A  41       4.739   6.249  -5.646  1.00 92.00           H  
ATOM    678  CE2 PHE A  41       5.812   4.528  -2.902  1.00 92.00           C  
ATOM    679  HE2 PHE A  41       5.475   3.780  -2.200  1.00 92.00           H  
ATOM    680  CZ  PHE A  41       4.963   4.940  -3.944  1.00 92.00           C  
ATOM    681  HZ  PHE A  41       3.979   4.506  -4.043  1.00 92.00           H  
ATOM    682  N   ASP A  42      10.247   6.836  -6.334  1.00 89.55           N  
ATOM    683  H   ASP A  42      10.247   7.755  -5.915  1.00 89.55           H  
ATOM    684  CA  ASP A  42      10.327   6.759  -7.802  1.00 89.55           C  
ATOM    685  HA  ASP A  42       9.361   6.449  -8.200  1.00 89.55           H  
ATOM    686  C   ASP A  42      11.397   5.762  -8.273  1.00 89.55           C  
ATOM    687  CB  ASP A  42      10.697   8.129  -8.397  1.00 89.55           C  
ATOM    688  HB2 ASP A  42      10.799   8.014  -9.476  1.00 89.55           H  
ATOM    689  HB3 ASP A  42      11.671   8.429  -8.010  1.00 89.55           H  
ATOM    690  O   ASP A  42      11.182   5.015  -9.229  1.00 89.55           O  
ATOM    691  CG  ASP A  42       9.706   9.264  -8.145  1.00 89.55           C  
ATOM    692  OD1 ASP A  42       8.550   8.979  -7.770  1.00 89.55           O  
ATOM    693  OD2 ASP A  42      10.144  10.417  -8.368  1.00 89.55           O  
ATOM    694  N   ASN A  43      12.554   5.740  -7.599  1.00 90.84           N  
ATOM    695  H   ASN A  43      12.686   6.433  -6.876  1.00 90.84           H  
ATOM    696  CA  ASN A  43      13.640   4.803  -7.880  1.00 90.84           C  
ATOM    697  HA  ASN A  43      13.891   4.855  -8.940  1.00 90.84           H  
ATOM    698  C   ASN A  43      13.232   3.348  -7.592  1.00 90.84           C  
ATOM    699  CB  ASN A  43      14.886   5.178  -7.065  1.00 90.84           C  
ATOM    700  HB2 ASN A  43      14.603   5.375  -6.031  1.00 90.84           H  
ATOM    701  HB3 ASN A  43      15.548   4.312  -7.066  1.00 90.84           H  
ATOM    702  O   ASN A  43      13.411   2.504  -8.463  1.00 90.84           O  
ATOM    703  CG  ASN A  43      15.701   6.352  -7.585  1.00 90.84           C  
ATOM    704  ND2 ASN A  43      16.853   6.553  -6.986  1.00 90.84           N  
ATOM    705 HD21 ASN A  43      17.487   7.164  -7.480  1.00 90.84           H  
ATOM    706 HD22 ASN A  43      17.152   5.862  -6.313  1.00 90.84           H  
ATOM    707  OD1 ASN A  43      15.403   7.071  -8.526  1.00 90.84           O  
ATOM    708  N   ILE A  44      12.639   3.054  -6.422  1.00 94.08           N  
ATOM    709  H   ILE A  44      12.483   3.801  -5.761  1.00 94.08           H  
ATOM    710  CA  ILE A  44      12.174   1.694  -6.071  1.00 94.08           C  
ATOM    711  HA  ILE A  44      13.035   1.026  -6.038  1.00 94.08           H  
ATOM    712  C   ILE A  44      11.231   1.156  -7.152  1.00 94.08           C  
ATOM    713  CB  ILE A  44      11.478   1.686  -4.685  1.00 94.08           C  
ATOM    714  HB  ILE A  44      10.748   2.496  -4.662  1.00 94.08           H  
ATOM    715  O   ILE A  44      11.381   0.022  -7.607  1.00 94.08           O  
ATOM    716  CG1 ILE A  44      12.501   1.909  -3.549  1.00 94.08           C  
ATOM    717 HG12 ILE A  44      13.219   2.675  -3.843  1.00 94.08           H  
ATOM    718 HG13 ILE A  44      13.059   0.988  -3.384  1.00 94.08           H  
ATOM    719  CG2 ILE A  44      10.728   0.363  -4.425  1.00 94.08           C  
ATOM    720 HG21 ILE A  44      10.293   0.364  -3.426  1.00 94.08           H  
ATOM    721 HG22 ILE A  44      11.412  -0.481  -4.523  1.00 94.08           H  
ATOM    722 HG23 ILE A  44       9.904   0.241  -5.127  1.00 94.08           H  
ATOM    723  CD1 ILE A  44      11.871   2.341  -2.216  1.00 94.08           C  
ATOM    724 HD11 ILE A  44      11.262   3.233  -2.365  1.00 94.08           H  
ATOM    725 HD12 ILE A  44      11.253   1.544  -1.802  1.00 94.08           H  
ATOM    726 HD13 ILE A  44      12.662   2.569  -1.502  1.00 94.08           H  
ATOM    727  N   LEU A  45      10.276   1.978  -7.590  1.00 91.01           N  
ATOM    728  H   LEU A  45      10.205   2.897  -7.176  1.00 91.01           H  
ATOM    729  CA  LEU A  45       9.342   1.606  -8.648  1.00 91.01           C  
ATOM    730  HA  LEU A  45       8.875   0.655  -8.392  1.00 91.01           H  
ATOM    731  C   LEU A  45      10.065   1.395  -9.987  1.00 91.01           C  
ATOM    732  CB  LEU A  45       8.259   2.691  -8.753  1.00 91.01           C  
ATOM    733  HB2 LEU A  45       7.615   2.431  -9.593  1.00 91.01           H  
ATOM    734  HB3 LEU A  45       8.740   3.645  -8.969  1.00 91.01           H  
ATOM    735  O   LEU A  45       9.850   0.385 -10.652  1.00 91.01           O  
ATOM    736  CG  LEU A  45       7.372   2.853  -7.506  1.00 91.01           C  
ATOM    737  HG  LEU A  45       7.988   3.004  -6.620  1.00 91.01           H  
ATOM    738  CD1 LEU A  45       6.472   4.072  -7.686  1.00 91.01           C  
ATOM    739 HD11 LEU A  45       5.816   4.164  -6.820  1.00 91.01           H  
ATOM    740 HD12 LEU A  45       7.081   4.973  -7.757  1.00 91.01           H  
ATOM    741 HD13 LEU A  45       5.861   3.969  -8.582  1.00 91.01           H  
ATOM    742  CD2 LEU A  45       6.486   1.630  -7.275  1.00 91.01           C  
ATOM    743 HD21 LEU A  45       7.098   0.752  -7.070  1.00 91.01           H  
ATOM    744 HD22 LEU A  45       5.854   1.820  -6.408  1.00 91.01           H  
ATOM    745 HD23 LEU A  45       5.859   1.455  -8.149  1.00 91.01           H  
ATOM    746  N   GLN A  46      10.958   2.308 -10.369  1.00 91.57           N  
ATOM    747  H   GLN A  46      11.111   3.099  -9.759  1.00 91.57           H  
ATOM    748  CA  GLN A  46      11.727   2.250 -11.615  1.00 91.57           C  
ATOM    749  HA  GLN A  46      11.028   2.212 -12.450  1.00 91.57           H  
ATOM    750  C   GLN A  46      12.628   1.011 -11.720  1.00 91.57           C  
ATOM    751  CB  GLN A  46      12.527   3.553 -11.710  1.00 91.57           C  
ATOM    752  HB2 GLN A  46      11.798   4.364 -11.700  1.00 91.57           H  
ATOM    753  HB3 GLN A  46      13.166   3.650 -10.833  1.00 91.57           H  
ATOM    754  O   GLN A  46      12.629   0.356 -12.763  1.00 91.57           O  
ATOM    755  CG  GLN A  46      13.405   3.698 -12.962  1.00 91.57           C  
ATOM    756  HG2 GLN A  46      14.188   2.940 -12.940  1.00 91.57           H  
ATOM    757  HG3 GLN A  46      12.793   3.542 -13.850  1.00 91.57           H  
ATOM    758  CD  GLN A  46      14.071   5.074 -13.046  1.00 91.57           C  
ATOM    759  NE2 GLN A  46      13.471   6.126 -12.525  1.00 91.57           N  
ATOM    760 HE21 GLN A  46      14.053   6.947 -12.438  1.00 91.57           H  
ATOM    761 HE22 GLN A  46      12.676   5.979 -11.920  1.00 91.57           H  
ATOM    762  OE1 GLN A  46      15.128   5.260 -13.625  1.00 91.57           O  
ATOM    763  N   ASP A  47      13.348   0.663 -10.654  1.00 92.48           N  
ATOM    764  H   ASP A  47      13.336   1.268  -9.845  1.00 92.48           H  
ATOM    765  CA  ASP A  47      14.253  -0.491 -10.620  1.00 92.48           C  
ATOM    766  HA  ASP A  47      14.943  -0.430 -11.462  1.00 92.48           H  
ATOM    767  C   ASP A  47      13.471  -1.811 -10.751  1.00 92.48           C  
ATOM    768  CB  ASP A  47      15.076  -0.462  -9.316  1.00 92.48           C  
ATOM    769  HB2 ASP A  47      14.395  -0.428  -8.466  1.00 92.48           H  
ATOM    770  HB3 ASP A  47      15.644  -1.390  -9.252  1.00 92.48           H  
ATOM    771  O   ASP A  47      13.869  -2.719 -11.484  1.00 92.48           O  
ATOM    772  CG  ASP A  47      16.075   0.706  -9.220  1.00 92.48           C  
ATOM    773  OD1 ASP A  47      16.509   1.204 -10.285  1.00 92.48           O  
ATOM    774  OD2 ASP A  47      16.441   1.066  -8.077  1.00 92.48           O  
ATOM    775  N   VAL A  48      12.304  -1.896 -10.103  1.00 94.40           N  
ATOM    776  H   VAL A  48      12.037  -1.111  -9.527  1.00 94.40           H  
ATOM    777  CA  VAL A  48      11.414  -3.070 -10.137  1.00 94.40           C  
ATOM    778  HA  VAL A  48      12.015  -3.968 -10.000  1.00 94.40           H  
ATOM    779  C   VAL A  48      10.703  -3.206 -11.486  1.00 94.40           C  
ATOM    780  CB  VAL A  48      10.409  -2.981  -8.976  1.00 94.40           C  
ATOM    781  HB  VAL A  48       9.886  -2.027  -9.035  1.00 94.40           H  
ATOM    782  O   VAL A  48      10.598  -4.317 -12.014  1.00 94.40           O  
ATOM    783  CG1 VAL A  48       9.367  -4.106  -9.000  1.00 94.40           C  
ATOM    784 HG11 VAL A  48       9.864  -5.076  -9.037  1.00 94.40           H  
ATOM    785 HG12 VAL A  48       8.745  -4.041  -8.107  1.00 94.40           H  
ATOM    786 HG13 VAL A  48       8.724  -3.999  -9.874  1.00 94.40           H  
ATOM    787  CG2 VAL A  48      11.139  -3.061  -7.627  1.00 94.40           C  
ATOM    788 HG21 VAL A  48      12.072  -2.498  -7.646  1.00 94.40           H  
ATOM    789 HG22 VAL A  48      11.362  -4.095  -7.364  1.00 94.40           H  
ATOM    790 HG23 VAL A  48      10.514  -2.593  -6.867  1.00 94.40           H  
ATOM    791  N   LEU A  49      10.273  -2.088 -12.084  1.00 89.77           N  
ATOM    792  H   LEU A  49      10.351  -1.218 -11.577  1.00 89.77           H  
ATOM    793  CA  LEU A  49       9.755  -2.051 -13.452  1.00 89.77           C  
ATOM    794  HA  LEU A  49       8.893  -2.714 -13.525  1.00 89.77           H  
ATOM    795  C   LEU A  49      10.797  -2.554 -14.452  1.00 89.77           C  
ATOM    796  CB  LEU A  49       9.356  -0.613 -13.833  1.00 89.77           C  
ATOM    797  HB2 LEU A  49       9.276  -0.559 -14.919  1.00 89.77           H  
ATOM    798  HB3 LEU A  49      10.158   0.062 -13.536  1.00 89.77           H  
ATOM    799  O   LEU A  49      10.486  -3.425 -15.266  1.00 89.77           O  
ATOM    800  CG  LEU A  49       8.039  -0.092 -13.244  1.00 89.77           C  
ATOM    801  HG  LEU A  49       8.036  -0.160 -12.156  1.00 89.77           H  
ATOM    802  CD1 LEU A  49       7.873   1.367 -13.670  1.00 89.77           C  
ATOM    803 HD11 LEU A  49       7.969   1.464 -14.751  1.00 89.77           H  
ATOM    804 HD12 LEU A  49       8.635   1.974 -13.179  1.00 89.77           H  
ATOM    805 HD13 LEU A  49       6.889   1.727 -13.369  1.00 89.77           H  
ATOM    806  CD2 LEU A  49       6.837  -0.868 -13.760  1.00 89.77           C  
ATOM    807 HD21 LEU A  49       5.948  -0.420 -13.318  1.00 89.77           H  
ATOM    808 HD22 LEU A  49       6.796  -0.822 -14.849  1.00 89.77           H  
ATOM    809 HD23 LEU A  49       6.904  -1.901 -13.420  1.00 89.77           H  
ATOM    810  N   LEU A  50      12.022  -2.020 -14.380  1.00 93.33           N  
ATOM    811  H   LEU A  50      12.192  -1.315 -13.676  1.00 93.33           H  
ATOM    812  CA  LEU A  50      13.124  -2.370 -15.273  1.00 93.33           C  
ATOM    813  HA  LEU A  50      12.792  -2.208 -16.298  1.00 93.33           H  
ATOM    814  C   LEU A  50      13.494  -3.849 -15.132  1.00 93.33           C  
ATOM    815  CB  LEU A  50      14.313  -1.436 -14.979  1.00 93.33           C  
ATOM    816  HB2 LEU A  50      14.597  -1.551 -13.933  1.00 93.33           H  
ATOM    817  HB3 LEU A  50      13.992  -0.405 -15.122  1.00 93.33           H  
ATOM    818  O   LEU A  50      13.549  -4.559 -16.137  1.00 93.33           O  
ATOM    819  CG  LEU A  50      15.558  -1.694 -15.850  1.00 93.33           C  
ATOM    820  HG  LEU A  50      15.914  -2.711 -15.684  1.00 93.33           H  
ATOM    821  CD1 LEU A  50      15.277  -1.507 -17.343  1.00 93.33           C  
ATOM    822 HD11 LEU A  50      14.862  -0.515 -17.524  1.00 93.33           H  
ATOM    823 HD12 LEU A  50      16.203  -1.622 -17.907  1.00 93.33           H  
ATOM    824 HD13 LEU A  50      14.576  -2.266 -17.690  1.00 93.33           H  
ATOM    825  CD2 LEU A  50      16.673  -0.728 -15.450  1.00 93.33           C  
ATOM    826 HD21 LEU A  50      16.903  -0.856 -14.392  1.00 93.33           H  
ATOM    827 HD22 LEU A  50      17.572  -0.936 -16.031  1.00 93.33           H  
ATOM    828 HD23 LEU A  50      16.358   0.302 -15.617  1.00 93.33           H  
ATOM    829  N   TYR A  51      13.655  -4.338 -13.899  1.00 97.06           N  
ATOM    830  H   TYR A  51      13.614  -3.702 -13.116  1.00 97.06           H  
ATOM    831  CA  TYR A  51      13.867  -5.759 -13.622  1.00 97.06           C  
ATOM    832  HA  TYR A  51      14.819  -6.065 -14.056  1.00 97.06           H  
ATOM    833  C   TYR A  51      12.771  -6.631 -14.258  1.00 97.06           C  
ATOM    834  CB  TYR A  51      13.933  -5.970 -12.103  1.00 97.06           C  
ATOM    835  HB2 TYR A  51      13.069  -5.499 -11.635  1.00 97.06           H  
ATOM    836  HB3 TYR A  51      14.827  -5.483 -11.712  1.00 97.06           H  
ATOM    837  O   TYR A  51      13.068  -7.563 -15.007  1.00 97.06           O  
ATOM    838  CG  TYR A  51      13.962  -7.436 -11.731  1.00 97.06           C  
ATOM    839  CD1 TYR A  51      12.809  -8.056 -11.212  1.00 97.06           C  
ATOM    840  HD1 TYR A  51      11.923  -7.469 -11.021  1.00 97.06           H  
ATOM    841  CD2 TYR A  51      15.105  -8.200 -12.029  1.00 97.06           C  
ATOM    842  HD2 TYR A  51      15.974  -7.722 -12.456  1.00 97.06           H  
ATOM    843  CE1 TYR A  51      12.799  -9.446 -10.995  1.00 97.06           C  
ATOM    844  HE1 TYR A  51      11.915  -9.941 -10.620  1.00 97.06           H  
ATOM    845  CE2 TYR A  51      15.095  -9.590 -11.825  1.00 97.06           C  
ATOM    846  HE2 TYR A  51      15.963 -10.178 -12.086  1.00 97.06           H  
ATOM    847  OH  TYR A  51      13.934 -11.560 -11.148  1.00 97.06           O  
ATOM    848  HH  TYR A  51      14.753 -11.956 -11.455  1.00 97.06           H  
ATOM    849  CZ  TYR A  51      13.941 -10.215 -11.309  1.00 97.06           C  
ATOM    850  N   GLY A  52      11.500  -6.269 -14.058  1.00 94.30           N  
ATOM    851  H   GLY A  52      11.318  -5.478 -13.458  1.00 94.30           H  
ATOM    852  CA  GLY A  52      10.350  -6.978 -14.622  1.00 94.30           C  
ATOM    853  HA2 GLY A  52       9.447  -6.491 -14.254  1.00 94.30           H  
ATOM    854  HA3 GLY A  52      10.354  -8.007 -14.263  1.00 94.30           H  
ATOM    855  C   GLY A  52      10.283  -7.012 -16.158  1.00 94.30           C  
ATOM    856  O   GLY A  52       9.533  -7.813 -16.708  1.00 94.30           O  
ATOM    857  N   THR A  53      11.065  -6.201 -16.883  1.00 91.94           N  
ATOM    858  H   THR A  53      11.653  -5.538 -16.399  1.00 91.94           H  
ATOM    859  CA  THR A  53      11.172  -6.323 -18.354  1.00 91.94           C  
ATOM    860  HA  THR A  53      10.178  -6.532 -18.750  1.00 91.94           H  
ATOM    861  C   THR A  53      12.055  -7.486 -18.818  1.00 91.94           C  
ATOM    862  CB  THR A  53      11.652  -5.037 -19.045  1.00 91.94           C  
ATOM    863  HB  THR A  53      11.585  -5.196 -20.121  1.00 91.94           H  
ATOM    864  O   THR A  53      11.966  -7.877 -19.980  1.00 91.94           O  
ATOM    865  CG2 THR A  53      10.802  -3.812 -18.715  1.00 91.94           C  
ATOM    866 HG21 THR A  53      11.089  -2.991 -19.372  1.00 91.94           H  
ATOM    867 HG22 THR A  53      10.963  -3.506 -17.681  1.00 91.94           H  
ATOM    868 HG23 THR A  53       9.747  -4.038 -18.869  1.00 91.94           H  
ATOM    869  OG1 THR A  53      12.993  -4.734 -18.745  1.00 91.94           O  
ATOM    870  HG1 THR A  53      13.109  -4.672 -17.795  1.00 91.94           H  
ATOM    871  N   THR A  54      12.892  -8.043 -17.933  1.00 96.08           N  
ATOM    872  H   THR A  54      12.888  -7.683 -16.990  1.00 96.08           H  
ATOM    873  CA  THR A  54      13.863  -9.115 -18.250  1.00 96.08           C  
ATOM    874  HA  THR A  54      13.682  -9.472 -19.264  1.00 96.08           H  
ATOM    875  C   THR A  54      13.741 -10.351 -17.354  1.00 96.08           C  
ATOM    876  CB  THR A  54      15.309  -8.594 -18.199  1.00 96.08           C  
ATOM    877  HB  THR A  54      15.988  -9.418 -18.417  1.00 96.08           H  
ATOM    878  O   THR A  54      14.407 -11.356 -17.596  1.00 96.08           O  
ATOM    879  CG2 THR A  54      15.575  -7.484 -19.216  1.00 96.08           C  
ATOM    880 HG21 THR A  54      15.323  -7.838 -20.216  1.00 96.08           H  
ATOM    881 HG22 THR A  54      16.631  -7.215 -19.190  1.00 96.08           H  
ATOM    882 HG23 THR A  54      14.976  -6.602 -18.987  1.00 96.08           H  
ATOM    883  OG1 THR A  54      15.625  -8.076 -16.925  1.00 96.08           O  
ATOM    884  HG1 THR A  54      15.000  -7.375 -16.725  1.00 96.08           H  
ATOM    885  N   ALA A  55      12.898 -10.296 -16.323  1.00 97.62           N  
ATOM    886  H   ALA A  55      12.407  -9.431 -16.149  1.00 97.62           H  
ATOM    887  CA  ALA A  55      12.644 -11.406 -15.417  1.00 97.62           C  
ATOM    888  HA  ALA A  55      13.598 -11.872 -15.172  1.00 97.62           H  
ATOM    889  C   ALA A  55      11.732 -12.476 -16.044  1.00 97.62           C  
ATOM    890  CB  ALA A  55      12.040 -10.839 -14.129  1.00 97.62           C  
ATOM    891  HB1 ALA A  55      12.680 -10.043 -13.748  1.00 97.62           H  
ATOM    892  HB2 ALA A  55      11.955 -11.627 -13.381  1.00 97.62           H  
ATOM    893  HB3 ALA A  55      11.051 -10.429 -14.334  1.00 97.62           H  
ATOM    894  O   ALA A  55      10.728 -12.157 -16.678  1.00 97.62           O  
ATOM    895  N   GLU A  56      12.030 -13.747 -15.773  1.00 97.66           N  
ATOM    896  H   GLU A  56      12.861 -13.939 -15.233  1.00 97.66           H  
ATOM    897  CA  GLU A  56      11.130 -14.873 -16.050  1.00 97.66           C  
ATOM    898  HA  GLU A  56      10.496 -14.608 -16.896  1.00 97.66           H  
ATOM    899  C   GLU A  56      10.232 -15.173 -14.832  1.00 97.66           C  
ATOM    900  CB  GLU A  56      11.944 -16.118 -16.439  1.00 97.66           C  
ATOM    901  HB2 GLU A  56      12.757 -16.251 -15.725  1.00 97.66           H  
ATOM    902  HB3 GLU A  56      11.310 -17.002 -16.374  1.00 97.66           H  
ATOM    903  O   GLU A  56      10.674 -14.970 -13.694  1.00 97.66           O  
ATOM    904  CG  GLU A  56      12.533 -16.032 -17.858  1.00 97.66           C  
ATOM    905  HG2 GLU A  56      13.145 -16.919 -18.023  1.00 97.66           H  
ATOM    906  HG3 GLU A  56      13.190 -15.164 -17.917  1.00 97.66           H  
ATOM    907  CD  GLU A  56      11.459 -15.958 -18.959  1.00 97.66           C  
ATOM    908  OE1 GLU A  56      11.773 -15.415 -20.039  1.00 97.66           O  
ATOM    909  OE2 GLU A  56      10.341 -16.476 -18.724  1.00 97.66           O  
ATOM    910  N   PRO A  57       8.992 -15.670 -15.022  1.00 97.95           N  
ATOM    911  CA  PRO A  57       8.100 -16.009 -13.916  1.00 97.95           C  
ATOM    912  HA  PRO A  57       7.911 -15.095 -13.354  1.00 97.95           H  
ATOM    913  C   PRO A  57       8.657 -17.076 -12.960  1.00 97.95           C  
ATOM    914  CB  PRO A  57       6.785 -16.473 -14.554  1.00 97.95           C  
ATOM    915  HB2 PRO A  57       5.921 -16.174 -13.962  1.00 97.95           H  
ATOM    916  HB3 PRO A  57       6.797 -17.555 -14.691  1.00 97.95           H  
ATOM    917  O   PRO A  57       9.504 -17.904 -13.311  1.00 97.95           O  
ATOM    918  CG  PRO A  57       6.796 -15.794 -15.920  1.00 97.95           C  
ATOM    919  HG2 PRO A  57       6.197 -16.338 -16.650  1.00 97.95           H  
ATOM    920  HG3 PRO A  57       6.444 -14.767 -15.821  1.00 97.95           H  
ATOM    921  CD  PRO A  57       8.279 -15.801 -16.286  1.00 97.95           C  
ATOM    922  HD2 PRO A  57       8.485 -14.975 -16.967  1.00 97.95           H  
ATOM    923  HD3 PRO A  57       8.545 -16.748 -16.755  1.00 97.95           H  
ATOM    924  N   LEU A  58       8.118 -17.102 -11.739  1.00 98.39           N  
ATOM    925  H   LEU A  58       7.382 -16.438 -11.547  1.00 98.39           H  
ATOM    926  CA  LEU A  58       8.370 -18.160 -10.766  1.00 98.39           C  
ATOM    927  HA  LEU A  58       9.443 -18.207 -10.579  1.00 98.39           H  
ATOM    928  C   LEU A  58       7.931 -19.523 -11.317  1.00 98.39           C  
ATOM    929  CB  LEU A  58       7.625 -17.876  -9.450  1.00 98.39           C  
ATOM    930  HB2 LEU A  58       6.605 -17.579  -9.692  1.00 98.39           H  
ATOM    931  HB3 LEU A  58       7.571 -18.809  -8.890  1.00 98.39           H  
ATOM    932  O   LEU A  58       6.782 -19.715 -11.715  1.00 98.39           O  
ATOM    933  CG  LEU A  58       8.244 -16.821  -8.523  1.00 98.39           C  
ATOM    934  HG  LEU A  58       8.273 -15.861  -9.038  1.00 98.39           H  
ATOM    935  CD1 LEU A  58       7.381 -16.684  -7.267  1.00 98.39           C  
ATOM    936 HD11 LEU A  58       6.348 -16.480  -7.548  1.00 98.39           H  
ATOM    937 HD12 LEU A  58       7.755 -15.866  -6.652  1.00 98.39           H  
ATOM    938 HD13 LEU A  58       7.408 -17.613  -6.696  1.00 98.39           H  
ATOM    939  CD2 LEU A  58       9.654 -17.198  -8.057  1.00 98.39           C  
ATOM    940 HD21 LEU A  58       9.995 -16.484  -7.307  1.00 98.39           H  
ATOM    941 HD22 LEU A  58      10.348 -17.174  -8.897  1.00 98.39           H  
ATOM    942 HD23 LEU A  58       9.644 -18.196  -7.619  1.00 98.39           H  
ATOM    943  N   LYS A  59       8.853 -20.487 -11.272  1.00 96.85           N  
ATOM    944  H   LYS A  59       9.786 -20.223 -10.991  1.00 96.85           H  
ATOM    945  CA  LYS A  59       8.589 -21.894 -11.616  1.00 96.85           C  
ATOM    946  HA  LYS A  59       7.903 -21.930 -12.462  1.00 96.85           H  
ATOM    947  C   LYS A  59       7.884 -22.640 -10.482  1.00 96.85           C  
ATOM    948  CB  LYS A  59       9.901 -22.591 -12.009  1.00 96.85           C  
ATOM    949  HB2 LYS A  59      10.599 -22.555 -11.173  1.00 96.85           H  
ATOM    950  HB3 LYS A  59       9.688 -23.636 -12.236  1.00 96.85           H  
ATOM    951  O   LYS A  59       7.054 -23.497 -10.749  1.00 96.85           O  
ATOM    952  CG  LYS A  59      10.531 -21.926 -13.243  1.00 96.85           C  
ATOM    953  HG2 LYS A  59      10.759 -20.883 -13.021  1.00 96.85           H  
ATOM    954  HG3 LYS A  59       9.817 -21.958 -14.066  1.00 96.85           H  
ATOM    955  CD  LYS A  59      11.826 -22.619 -13.675  1.00 96.85           C  
ATOM    956  HD2 LYS A  59      12.539 -22.601 -12.851  1.00 96.85           H  
ATOM    957  HD3 LYS A  59      11.610 -23.652 -13.949  1.00 96.85           H  
ATOM    958  CE  LYS A  59      12.389 -21.854 -14.879  1.00 96.85           C  
ATOM    959  HE2 LYS A  59      12.539 -20.814 -14.588  1.00 96.85           H  
ATOM    960  HE3 LYS A  59      11.644 -21.862 -15.674  1.00 96.85           H  
ATOM    961  NZ  LYS A  59      13.663 -22.439 -15.362  1.00 96.85           N  
ATOM    962  HZ1 LYS A  59      14.005 -21.907 -16.150  1.00 96.85           H  
ATOM    963  HZ2 LYS A  59      13.521 -23.395 -15.653  1.00 96.85           H  
ATOM    964  HZ3 LYS A  59      14.359 -22.414 -14.631  1.00 96.85           H  
ATOM    965  N   GLU A  60       8.192 -22.268  -9.241  1.00 97.93           N  
ATOM    966  H   GLU A  60       8.814 -21.481  -9.122  1.00 97.93           H  
ATOM    967  CA  GLU A  60       7.647 -22.865  -8.020  1.00 97.93           C  
ATOM    968  HA  GLU A  60       6.999 -23.695  -8.301  1.00 97.93           H  
ATOM    969  C   GLU A  60       6.823 -21.846  -7.218  1.00 97.93           C  
ATOM    970  CB  GLU A  60       8.786 -23.412  -7.142  1.00 97.93           C  
ATOM    971  HB2 GLU A  60       9.506 -22.615  -6.956  1.00 97.93           H  
ATOM    972  HB3 GLU A  60       8.380 -23.718  -6.178  1.00 97.93           H  
ATOM    973  O   GLU A  60       7.135 -20.650  -7.256  1.00 97.93           O  
ATOM    974  CG  GLU A  60       9.522 -24.607  -7.766  1.00 97.93           C  
ATOM    975  HG2 GLU A  60      10.292 -24.936  -7.068  1.00 97.93           H  
ATOM    976  HG3 GLU A  60      10.024 -24.274  -8.673  1.00 97.93           H  
ATOM    977  CD  GLU A  60       8.595 -25.792  -8.087  1.00 97.93           C  
ATOM    978  OE1 GLU A  60       8.944 -26.538  -9.028  1.00 97.93           O  
ATOM    979  OE2 GLU A  60       7.553 -25.931  -7.402  1.00 97.93           O  
ATOM    980  N   PRO A  61       5.799 -22.284  -6.462  1.00 98.12           N  
ATOM    981  CA  PRO A  61       5.024 -21.421  -5.577  1.00 98.12           C  
ATOM    982  HA  PRO A  61       4.402 -20.778  -6.200  1.00 98.12           H  
ATOM    983  C   PRO A  61       5.894 -20.584  -4.624  1.00 98.12           C  
ATOM    984  CB  PRO A  61       4.129 -22.367  -4.774  1.00 98.12           C  
ATOM    985  HB2 PRO A  61       4.641 -22.704  -3.873  1.00 98.12           H  
ATOM    986  HB3 PRO A  61       3.184 -21.890  -4.514  1.00 98.12           H  
ATOM    987  O   PRO A  61       6.796 -21.136  -3.989  1.00 98.12           O  
ATOM    988  CG  PRO A  61       3.943 -23.556  -5.711  1.00 98.12           C  
ATOM    989  HG2 PRO A  61       3.718 -24.471  -5.163  1.00 98.12           H  
ATOM    990  HG3 PRO A  61       3.170 -23.333  -6.447  1.00 98.12           H  
ATOM    991  CD  PRO A  61       5.297 -23.649  -6.404  1.00 98.12           C  
ATOM    992  HD2 PRO A  61       5.977 -24.263  -5.814  1.00 98.12           H  
ATOM    993  HD3 PRO A  61       5.168 -24.082  -7.396  1.00 98.12           H  
ATOM    994  N   PRO A  62       5.607 -19.282  -4.435  1.00 98.14           N  
ATOM    995  CA  PRO A  62       6.285 -18.499  -3.412  1.00 98.14           C  
ATOM    996  HA  PRO A  62       7.363 -18.553  -3.564  1.00 98.14           H  
ATOM    997  C   PRO A  62       5.940 -19.004  -2.010  1.00 98.14           C  
ATOM    998  CB  PRO A  62       5.803 -17.063  -3.600  1.00 98.14           C  
ATOM    999  HB2 PRO A  62       5.830 -16.487  -2.675  1.00 98.14           H  
ATOM   1000  HB3 PRO A  62       6.399 -16.583  -4.376  1.00 98.14           H  
ATOM   1001  O   PRO A  62       4.828 -19.471  -1.740  1.00 98.14           O  
ATOM   1002  CG  PRO A  62       4.378 -17.290  -4.097  1.00 98.14           C  
ATOM   1003  HG2 PRO A  62       3.977 -16.406  -4.593  1.00 98.14           H  
ATOM   1004  HG3 PRO A  62       3.732 -17.569  -3.265  1.00 98.14           H  
ATOM   1005  CD  PRO A  62       4.553 -18.481  -5.041  1.00 98.14           C  
ATOM   1006  HD2 PRO A  62       3.619 -19.037  -5.124  1.00 98.14           H  
ATOM   1007  HD3 PRO A  62       4.880 -18.137  -6.022  1.00 98.14           H  
ATOM   1008  N   SER A  63       6.876 -18.824  -1.086  1.00 96.30           N  
ATOM   1009  H   SER A  63       7.743 -18.394  -1.376  1.00 96.30           H  
ATOM   1010  CA  SER A  63       6.635 -19.029   0.339  1.00 96.30           C  
ATOM   1011  HA  SER A  63       6.044 -19.936   0.462  1.00 96.30           H  
ATOM   1012  C   SER A  63       5.845 -17.873   0.948  1.00 96.30           C  
ATOM   1013  CB  SER A  63       7.957 -19.236   1.074  1.00 96.30           C  
ATOM   1014  HB2 SER A  63       8.664 -18.446   0.820  1.00 96.30           H  
ATOM   1015  HB3 SER A  63       7.788 -19.235   2.151  1.00 96.30           H  
ATOM   1016  O   SER A  63       5.963 -16.714   0.550  1.00 96.30           O  
ATOM   1017  OG  SER A  63       8.468 -20.493   0.694  1.00 96.30           O  
ATOM   1018  HG  SER A  63       8.586 -20.500  -0.259  1.00 96.30           H  
ATOM   1019  N   LYS A  64       5.055 -18.175   1.978  1.00 93.61           N  
ATOM   1020  H   LYS A  64       5.047 -19.133   2.299  1.00 93.61           H  
ATOM   1021  CA  LYS A  64       4.398 -17.152   2.794  1.00 93.61           C  
ATOM   1022  HA  LYS A  64       3.834 -16.491   2.136  1.00 93.61           H  
ATOM   1023  C   LYS A  64       5.469 -16.312   3.507  1.00 93.61           C  
ATOM   1024  CB  LYS A  64       3.426 -17.859   3.744  1.00 93.61           C  
ATOM   1025  HB2 LYS A  64       2.654 -18.345   3.149  1.00 93.61           H  
ATOM   1026  HB3 LYS A  64       3.963 -18.622   4.307  1.00 93.61           H  
ATOM   1027  O   LYS A  64       6.281 -16.860   4.241  1.00 93.61           O  
ATOM   1028  CG  LYS A  64       2.768 -16.894   4.731  1.00 93.61           C  
ATOM   1029  HG2 LYS A  64       3.527 -16.536   5.427  1.00 93.61           H  
ATOM   1030  HG3 LYS A  64       2.344 -16.047   4.193  1.00 93.61           H  
ATOM   1031  CD  LYS A  64       1.668 -17.612   5.516  1.00 93.61           C  
ATOM   1032  HD2 LYS A  64       0.827 -17.829   4.858  1.00 93.61           H  
ATOM   1033  HD3 LYS A  64       2.065 -18.539   5.930  1.00 93.61           H  
ATOM   1034  CE  LYS A  64       1.238 -16.692   6.651  1.00 93.61           C  
ATOM   1035  HE2 LYS A  64       2.127 -16.462   7.238  1.00 93.61           H  
ATOM   1036  HE3 LYS A  64       0.859 -15.758   6.235  1.00 93.61           H  
ATOM   1037  NZ  LYS A  64       0.239 -17.310   7.546  1.00 93.61           N  
ATOM   1038  HZ1 LYS A  64       0.543 -18.233   7.821  1.00 93.61           H  
ATOM   1039  HZ2 LYS A  64       0.214 -16.752   8.387  1.00 93.61           H  
ATOM   1040  HZ3 LYS A  64      -0.678 -17.333   7.123  1.00 93.61           H  
ATOM   1041  N   GLY A  65       5.456 -14.999   3.285  1.00 95.04           N  
ATOM   1042  H   GLY A  65       4.728 -14.638   2.686  1.00 95.04           H  
ATOM   1043  CA  GLY A  65       6.466 -14.046   3.767  1.00 95.04           C  
ATOM   1044  HA2 GLY A  65       6.930 -14.426   4.676  1.00 95.04           H  
ATOM   1045  HA3 GLY A  65       5.975 -13.101   4.001  1.00 95.04           H  
ATOM   1046  C   GLY A  65       7.580 -13.739   2.764  1.00 95.04           C  
ATOM   1047  O   GLY A  65       8.410 -12.879   3.032  1.00 95.04           O  
ATOM   1048  N   GLN A  66       7.590 -14.387   1.598  1.00 98.01           N  
ATOM   1049  H   GLN A  66       6.889 -15.089   1.410  1.00 98.01           H  
ATOM   1050  CA  GLN A  66       8.531 -14.072   0.526  1.00 98.01           C  
ATOM   1051  HA  GLN A  66       9.528 -13.971   0.956  1.00 98.01           H  
ATOM   1052  C   GLN A  66       8.160 -12.748  -0.160  1.00 98.01           C  
ATOM   1053  CB  GLN A  66       8.545 -15.255  -0.453  1.00 98.01           C  
ATOM   1054  HB2 GLN A  66       7.555 -15.365  -0.896  1.00 98.01           H  
ATOM   1055  HB3 GLN A  66       8.781 -16.158   0.110  1.00 98.01           H  
ATOM   1056  O   GLN A  66       7.000 -12.553  -0.548  1.00 98.01           O  
ATOM   1057  CG  GLN A  66       9.557 -15.110  -1.594  1.00 98.01           C  
ATOM   1058  HG2 GLN A  66       9.249 -14.279  -2.228  1.00 98.01           H  
ATOM   1059  HG3 GLN A  66      10.547 -14.900  -1.187  1.00 98.01           H  
ATOM   1060  CD  GLN A  66       9.641 -16.353  -2.472  1.00 98.01           C  
ATOM   1061  NE2 GLN A  66      10.332 -16.280  -3.587  1.00 98.01           N  
ATOM   1062 HE21 GLN A  66      10.398 -17.128  -4.132  1.00 98.01           H  
ATOM   1063 HE22 GLN A  66      10.820 -15.427  -3.821  1.00 98.01           H  
ATOM   1064  OE1 GLN A  66       9.089 -17.405  -2.187  1.00 98.01           O  
ATOM   1065  N   THR A  67       9.151 -11.875  -0.371  1.00 98.69           N  
ATOM   1066  H   THR A  67      10.054 -12.038   0.050  1.00 98.69           H  
ATOM   1067  CA  THR A  67       9.039 -10.780  -1.344  1.00 98.69           C  
ATOM   1068  HA  THR A  67       8.085 -10.277  -1.182  1.00 98.69           H  
ATOM   1069  C   THR A  67       9.065 -11.365  -2.755  1.00 98.69           C  
ATOM   1070  CB  THR A  67      10.159  -9.725  -1.240  1.00 98.69           C  
ATOM   1071  HB  THR A  67      11.074 -10.111  -1.690  1.00 98.69           H  
ATOM   1072  O   THR A  67       9.981 -12.106  -3.115  1.00 98.69           O  
ATOM   1073  CG2 THR A  67       9.733  -8.447  -1.967  1.00 98.69           C  
ATOM   1074 HG21 THR A  67      10.458  -7.650  -1.803  1.00 98.69           H  
ATOM   1075 HG22 THR A  67       8.761  -8.122  -1.595  1.00 98.69           H  
ATOM   1076 HG23 THR A  67       9.654  -8.631  -3.039  1.00 98.69           H  
ATOM   1077  OG1 THR A  67      10.448  -9.362   0.091  1.00 98.69           O  
ATOM   1078  HG1 THR A  67      11.387  -9.507   0.224  1.00 98.69           H  
ATOM   1079  N   VAL A  68       8.078 -11.016  -3.570  1.00 98.74           N  
ATOM   1080  H   VAL A  68       7.368 -10.395  -3.211  1.00 98.74           H  
ATOM   1081  CA  VAL A  68       8.002 -11.346  -4.998  1.00 98.74           C  
ATOM   1082  HA  VAL A  68       8.927 -11.830  -5.314  1.00 98.74           H  
ATOM   1083  C   VAL A  68       7.873 -10.064  -5.809  1.00 98.74           C  
ATOM   1084  CB  VAL A  68       6.850 -12.324  -5.307  1.00 98.74           C  
ATOM   1085  HB  VAL A  68       6.831 -12.504  -6.382  1.00 98.74           H  
ATOM   1086  O   VAL A  68       7.446  -9.029  -5.293  1.00 98.74           O  
ATOM   1087  CG1 VAL A  68       7.074 -13.674  -4.621  1.00 98.74           C  
ATOM   1088 HG11 VAL A  68       8.055 -14.065  -4.890  1.00 98.74           H  
ATOM   1089 HG12 VAL A  68       6.308 -14.375  -4.955  1.00 98.74           H  
ATOM   1090 HG13 VAL A  68       7.016 -13.566  -3.538  1.00 98.74           H  
ATOM   1091  CG2 VAL A  68       5.467 -11.800  -4.898  1.00 98.74           C  
ATOM   1092 HG21 VAL A  68       5.437 -11.600  -3.827  1.00 98.74           H  
ATOM   1093 HG22 VAL A  68       4.704 -12.542  -5.137  1.00 98.74           H  
ATOM   1094 HG23 VAL A  68       5.245 -10.881  -5.441  1.00 98.74           H  
ATOM   1095  N   VAL A  69       8.202 -10.132  -7.093  1.00 98.15           N  
ATOM   1096  H   VAL A  69       8.525 -11.013  -7.466  1.00 98.15           H  
ATOM   1097  CA  VAL A  69       7.748  -9.128  -8.058  1.00 98.15           C  
ATOM   1098  HA  VAL A  69       7.488  -8.207  -7.535  1.00 98.15           H  
ATOM   1099  C   VAL A  69       6.466  -9.664  -8.694  1.00 98.15           C  
ATOM   1100  CB  VAL A  69       8.870  -8.766  -9.047  1.00 98.15           C  
ATOM   1101  HB  VAL A  69       9.274  -9.673  -9.497  1.00 98.15           H  
ATOM   1102  O   VAL A  69       6.407 -10.820  -9.104  1.00 98.15           O  
ATOM   1103  CG1 VAL A  69       8.374  -7.836 -10.157  1.00 98.15           C  
ATOM   1104 HG11 VAL A  69       9.209  -7.548 -10.796  1.00 98.15           H  
ATOM   1105 HG12 VAL A  69       7.932  -6.939  -9.723  1.00 98.15           H  
ATOM   1106 HG13 VAL A  69       7.636  -8.349 -10.773  1.00 98.15           H  
ATOM   1107  CG2 VAL A  69      10.008  -8.060  -8.296  1.00 98.15           C  
ATOM   1108 HG21 VAL A  69       9.632  -7.172  -7.790  1.00 98.15           H  
ATOM   1109 HG22 VAL A  69      10.440  -8.738  -7.559  1.00 98.15           H  
ATOM   1110 HG23 VAL A  69      10.794  -7.771  -8.994  1.00 98.15           H  
ATOM   1111  N   SER A  70       5.407  -8.861  -8.726  1.00 96.54           N  
ATOM   1112  H   SER A  70       5.514  -7.919  -8.378  1.00 96.54           H  
ATOM   1113  CA  SER A  70       4.102  -9.245  -9.272  1.00 96.54           C  
ATOM   1114  HA  SER A  70       4.131 -10.280  -9.611  1.00 96.54           H  
ATOM   1115  C   SER A  70       3.760  -8.367 -10.467  1.00 96.54           C  
ATOM   1116  CB  SER A  70       3.024  -9.160  -8.191  1.00 96.54           C  
ATOM   1117  HB2 SER A  70       3.258  -9.872  -7.400  1.00 96.54           H  
ATOM   1118  HB3 SER A  70       3.024  -8.157  -7.763  1.00 96.54           H  
ATOM   1119  O   SER A  70       3.853  -7.139 -10.394  1.00 96.54           O  
ATOM   1120  OG  SER A  70       1.749  -9.462  -8.735  1.00 96.54           O  
ATOM   1121  HG  SER A  70       1.100  -8.859  -8.364  1.00 96.54           H  
ATOM   1122  N   LYS A  71       3.354  -8.999 -11.573  1.00 93.58           N  
ATOM   1123  H   LYS A  71       3.307 -10.007 -11.543  1.00 93.58           H  
ATOM   1124  CA  LYS A  71       2.843  -8.307 -12.755  1.00 93.58           C  
ATOM   1125  HA  LYS A  71       3.426  -7.395 -12.888  1.00 93.58           H  
ATOM   1126  C   LYS A  71       1.397  -7.911 -12.530  1.00 93.58           C  
ATOM   1127  CB  LYS A  71       3.023  -9.154 -14.013  1.00 93.58           C  
ATOM   1128  HB2 LYS A  71       4.071  -9.449 -14.068  1.00 93.58           H  
ATOM   1129  HB3 LYS A  71       2.403 -10.050 -13.971  1.00 93.58           H  
ATOM   1130  O   LYS A  71       0.478  -8.728 -12.683  1.00 93.58           O  
ATOM   1131  CG  LYS A  71       2.686  -8.322 -15.256  1.00 93.58           C  
ATOM   1132  HG2 LYS A  71       3.242  -7.386 -15.209  1.00 93.58           H  
ATOM   1133  HG3 LYS A  71       1.620  -8.096 -15.288  1.00 93.58           H  
ATOM   1134  CD  LYS A  71       3.088  -9.076 -16.522  1.00 93.58           C  
ATOM   1135  HD2 LYS A  71       4.094  -9.474 -16.389  1.00 93.58           H  
ATOM   1136  HD3 LYS A  71       2.403  -9.904 -16.702  1.00 93.58           H  
ATOM   1137  CE  LYS A  71       3.082  -8.102 -17.700  1.00 93.58           C  
ATOM   1138  HE2 LYS A  71       2.056  -7.912 -18.012  1.00 93.58           H  
ATOM   1139  HE3 LYS A  71       3.514  -7.161 -17.358  1.00 93.58           H  
ATOM   1140  NZ  LYS A  71       3.901  -8.629 -18.814  1.00 93.58           N  
ATOM   1141  HZ1 LYS A  71       4.833  -8.817 -18.471  1.00 93.58           H  
ATOM   1142  HZ2 LYS A  71       3.517  -9.494 -19.168  1.00 93.58           H  
ATOM   1143  HZ3 LYS A  71       3.969  -7.948 -19.556  1.00 93.58           H  
ATOM   1144  N   TYR A  72       1.195  -6.645 -12.215  1.00 87.84           N  
ATOM   1145  H   TYR A  72       1.986  -6.017 -12.235  1.00 87.84           H  
ATOM   1146  CA  TYR A  72      -0.116  -6.089 -11.967  1.00 87.84           C  
ATOM   1147  HA  TYR A  72      -0.627  -6.785 -11.303  1.00 87.84           H  
ATOM   1148  C   TYR A  72      -0.961  -5.989 -13.237  1.00 87.84           C  
ATOM   1149  CB  TYR A  72       0.035  -4.758 -11.239  1.00 87.84           C  
ATOM   1150  HB2 TYR A  72       0.753  -4.893 -10.430  1.00 87.84           H  
ATOM   1151  HB3 TYR A  72       0.426  -4.002 -11.920  1.00 87.84           H  
ATOM   1152  O   TYR A  72      -0.513  -6.269 -14.351  1.00 87.84           O  
ATOM   1153  CG  TYR A  72      -1.246  -4.293 -10.599  1.00 87.84           C  
ATOM   1154  CD1 TYR A  72      -1.799  -3.032 -10.887  1.00 87.84           C  
ATOM   1155  HD1 TYR A  72      -1.324  -2.373 -11.599  1.00 87.84           H  
ATOM   1156  CD2 TYR A  72      -1.871  -5.150  -9.678  1.00 87.84           C  
ATOM   1157  HD2 TYR A  72      -1.476  -6.136  -9.482  1.00 87.84           H  
ATOM   1158  CE1 TYR A  72      -2.930  -2.604 -10.169  1.00 87.84           C  
ATOM   1159  HE1 TYR A  72      -3.351  -1.623 -10.334  1.00 87.84           H  
ATOM   1160  CE2 TYR A  72      -2.958  -4.710  -8.926  1.00 87.84           C  
ATOM   1161  HE2 TYR A  72      -3.380  -5.347  -8.163  1.00 87.84           H  
ATOM   1162  OH  TYR A  72      -4.381  -2.961  -8.296  1.00 87.84           O  
ATOM   1163  HH  TYR A  72      -4.585  -3.594  -7.605  1.00 87.84           H  
ATOM   1164  CZ  TYR A  72      -3.439  -3.413  -9.132  1.00 87.84           C  
ATOM   1165  N   THR A  73      -2.248  -5.710 -13.062  1.00 81.87           N  
ATOM   1166  H   THR A  73      -2.539  -5.478 -12.123  1.00 81.87           H  
ATOM   1167  CA  THR A  73      -3.263  -5.868 -14.115  1.00 81.87           C  
ATOM   1168  HA  THR A  73      -3.079  -6.813 -14.626  1.00 81.87           H  
ATOM   1169  C   THR A  73      -3.239  -4.788 -15.199  1.00 81.87           C  
ATOM   1170  CB  THR A  73      -4.658  -5.951 -13.509  1.00 81.87           C  
ATOM   1171  HB  THR A  73      -5.371  -6.145 -14.310  1.00 81.87           H  
ATOM   1172  O   THR A  73      -3.837  -4.982 -16.254  1.00 81.87           O  
ATOM   1173  CG2 THR A  73      -4.811  -7.047 -12.460  1.00 81.87           C  
ATOM   1174 HG21 THR A  73      -4.176  -6.852 -11.596  1.00 81.87           H  
ATOM   1175 HG22 THR A  73      -4.538  -8.013 -12.885  1.00 81.87           H  
ATOM   1176 HG23 THR A  73      -5.844  -7.095 -12.116  1.00 81.87           H  
ATOM   1177  OG1 THR A  73      -4.987  -4.728 -12.905  1.00 81.87           O  
ATOM   1178  HG1 THR A  73      -4.378  -4.570 -12.180  1.00 81.87           H  
ATOM   1179  N   ASP A  74      -2.517  -3.694 -14.968  1.00 78.86           N  
ATOM   1180  H   ASP A  74      -2.019  -3.624 -14.093  1.00 78.86           H  
ATOM   1181  CA  ASP A  74      -2.111  -2.701 -15.969  1.00 78.86           C  
ATOM   1182  HA  ASP A  74      -2.954  -2.491 -16.627  1.00 78.86           H  
ATOM   1183  C   ASP A  74      -0.932  -3.188 -16.848  1.00 78.86           C  
ATOM   1184  CB  ASP A  74      -1.744  -1.414 -15.220  1.00 78.86           C  
ATOM   1185  HB2 ASP A  74      -2.533  -1.161 -14.512  1.00 78.86           H  
ATOM   1186  HB3 ASP A  74      -1.673  -0.605 -15.947  1.00 78.86           H  
ATOM   1187  O   ASP A  74      -0.595  -2.561 -17.852  1.00 78.86           O  
ATOM   1188  CG  ASP A  74      -0.412  -1.540 -14.477  1.00 78.86           C  
ATOM   1189  OD1 ASP A  74      -0.090  -2.663 -14.016  1.00 78.86           O  
ATOM   1190  OD2 ASP A  74       0.305  -0.525 -14.461  1.00 78.86           O  
ATOM   1191  N   ASN A  75      -0.369  -4.353 -16.501  1.00 84.07           N  
ATOM   1192  H   ASN A  75      -0.682  -4.721 -15.614  1.00 84.07           H  
ATOM   1193  CA  ASN A  75       0.787  -5.045 -17.075  1.00 84.07           C  
ATOM   1194  HA  ASN A  75       0.775  -6.026 -16.601  1.00 84.07           H  
ATOM   1195  C   ASN A  75       2.165  -4.494 -16.680  1.00 84.07           C  
ATOM   1196  CB  ASN A  75       0.607  -5.311 -18.580  1.00 84.07           C  
ATOM   1197  HB2 ASN A  75       0.655  -4.371 -19.130  1.00 84.07           H  
ATOM   1198  HB3 ASN A  75       1.414  -5.946 -18.944  1.00 84.07           H  
ATOM   1199  O   ASN A  75       3.163  -4.916 -17.272  1.00 84.07           O  
ATOM   1200  CG  ASN A  75      -0.703  -6.010 -18.860  1.00 84.07           C  
ATOM   1201  ND2 ASN A  75      -1.695  -5.281 -19.312  1.00 84.07           N  
ATOM   1202 HD21 ASN A  75      -1.571  -4.279 -19.342  1.00 84.07           H  
ATOM   1203 HD22 ASN A  75      -2.602  -5.716 -19.397  1.00 84.07           H  
ATOM   1204  OD1 ASN A  75      -0.847  -7.204 -18.633  1.00 84.07           O  
ATOM   1205  N   LEU A  76       2.235  -3.636 -15.660  1.00 88.35           N  
ATOM   1206  H   LEU A  76       1.385  -3.358 -15.191  1.00 88.35           H  
ATOM   1207  CA  LEU A  76       3.487  -3.231 -15.023  1.00 88.35           C  
ATOM   1208  HA  LEU A  76       4.300  -3.301 -15.746  1.00 88.35           H  
ATOM   1209  C   LEU A  76       3.875  -4.177 -13.871  1.00 88.35           C  
ATOM   1210  CB  LEU A  76       3.364  -1.765 -14.585  1.00 88.35           C  
ATOM   1211  HB2 LEU A  76       4.254  -1.505 -14.012  1.00 88.35           H  
ATOM   1212  HB3 LEU A  76       2.518  -1.673 -13.904  1.00 88.35           H  
ATOM   1213  O   LEU A  76       3.111  -5.063 -13.488  1.00 88.35           O  
ATOM   1214  CG  LEU A  76       3.185  -0.734 -15.719  1.00 88.35           C  
ATOM   1215  HG  LEU A  76       2.185  -0.822 -16.144  1.00 88.35           H  
ATOM   1216  CD1 LEU A  76       3.366   0.678 -15.155  1.00 88.35           C  
ATOM   1217 HD11 LEU A  76       3.180   1.428 -15.923  1.00 88.35           H  
ATOM   1218 HD12 LEU A  76       4.378   0.802 -14.770  1.00 88.35           H  
ATOM   1219 HD13 LEU A  76       2.671   0.815 -14.327  1.00 88.35           H  
ATOM   1220  CD2 LEU A  76       4.181  -0.891 -16.872  1.00 88.35           C  
ATOM   1221 HD21 LEU A  76       5.202  -0.879 -16.489  1.00 88.35           H  
ATOM   1222 HD22 LEU A  76       3.996  -1.830 -17.393  1.00 88.35           H  
ATOM   1223 HD23 LEU A  76       4.056  -0.076 -17.585  1.00 88.35           H  
ATOM   1224  N   HIS A  77       5.093  -4.027 -13.349  1.00 92.93           N  
ATOM   1225  H   HIS A  77       5.635  -3.220 -13.624  1.00 92.93           H  
ATOM   1226  CA  HIS A  77       5.670  -4.891 -12.316  1.00 92.93           C  
ATOM   1227  HA  HIS A  77       4.969  -5.692 -12.080  1.00 92.93           H  
ATOM   1228  C   HIS A  77       5.930  -4.110 -11.027  1.00 92.93           C  
ATOM   1229  CB  HIS A  77       6.958  -5.541 -12.832  1.00 92.93           C  
ATOM   1230  HB2 HIS A  77       7.407  -6.123 -12.027  1.00 92.93           H  
ATOM   1231  HB3 HIS A  77       7.670  -4.764 -13.110  1.00 92.93           H  
ATOM   1232  O   HIS A  77       6.524  -3.036 -11.065  1.00 92.93           O  
ATOM   1233  CG  HIS A  77       6.731  -6.453 -14.008  1.00 92.93           C  
ATOM   1234  CD2 HIS A  77       6.225  -7.724 -13.977  1.00 92.93           C  
ATOM   1235  HD2 HIS A  77       5.914  -8.259 -13.092  1.00 92.93           H  
ATOM   1236  ND1 HIS A  77       7.031  -6.166 -15.317  1.00 92.93           N  
ATOM   1237  HD1 HIS A  77       7.520  -5.345 -15.645  1.00 92.93           H  
ATOM   1238  CE1 HIS A  77       6.725  -7.244 -16.055  1.00 92.93           C  
ATOM   1239  HE1 HIS A  77       6.944  -7.346 -17.108  1.00 92.93           H  
ATOM   1240  NE2 HIS A  77       6.193  -8.208 -15.291  1.00 92.93           N  
ATOM   1241  N   TYR A  78       5.517  -4.678  -9.896  1.00 94.47           N  
ATOM   1242  H   TYR A  78       5.038  -5.565  -9.955  1.00 94.47           H  
ATOM   1243  CA  TYR A  78       5.584  -4.050  -8.574  1.00 94.47           C  
ATOM   1244  HA  TYR A  78       6.281  -3.212  -8.597  1.00 94.47           H  
ATOM   1245  C   TYR A  78       6.068  -5.048  -7.520  1.00 94.47           C  
ATOM   1246  CB  TYR A  78       4.193  -3.518  -8.209  1.00 94.47           C  
ATOM   1247  HB2 TYR A  78       3.484  -4.345  -8.233  1.00 94.47           H  
ATOM   1248  HB3 TYR A  78       4.217  -3.132  -7.190  1.00 94.47           H  
ATOM   1249  O   TYR A  78       5.917  -6.260  -7.699  1.00 94.47           O  
ATOM   1250  CG  TYR A  78       3.688  -2.417  -9.120  1.00 94.47           C  
ATOM   1251  CD1 TYR A  78       4.051  -1.081  -8.868  1.00 94.47           C  
ATOM   1252  HD1 TYR A  78       4.694  -0.845  -8.033  1.00 94.47           H  
ATOM   1253  CD2 TYR A  78       2.864  -2.724 -10.220  1.00 94.47           C  
ATOM   1254  HD2 TYR A  78       2.607  -3.752 -10.427  1.00 94.47           H  
ATOM   1255  CE1 TYR A  78       3.585  -0.050  -9.705  1.00 94.47           C  
ATOM   1256  HE1 TYR A  78       3.853   0.977  -9.504  1.00 94.47           H  
ATOM   1257  CE2 TYR A  78       2.382  -1.694 -11.052  1.00 94.47           C  
ATOM   1258  HE2 TYR A  78       1.720  -1.909 -11.878  1.00 94.47           H  
ATOM   1259  OH  TYR A  78       2.310   0.644 -11.609  1.00 94.47           O  
ATOM   1260  HH  TYR A  78       2.591   1.513 -11.315  1.00 94.47           H  
ATOM   1261  CZ  TYR A  78       2.753  -0.354 -10.802  1.00 94.47           C  
ATOM   1262  N   ARG A  79       6.625  -4.567  -6.401  1.00 97.18           N  
ATOM   1263  H   ARG A  79       6.658  -3.569  -6.250  1.00 97.18           H  
ATOM   1264  CA  ARG A  79       7.004  -5.448  -5.287  1.00 97.18           C  
ATOM   1265  HA  ARG A  79       7.442  -6.359  -5.695  1.00 97.18           H  
ATOM   1266  C   ARG A  79       5.768  -5.840  -4.497  1.00 97.18           C  
ATOM   1267  CB  ARG A  79       8.033  -4.807  -4.350  1.00 97.18           C  
ATOM   1268  HB2 ARG A  79       8.415  -5.583  -3.687  1.00 97.18           H  
ATOM   1269  HB3 ARG A  79       7.548  -4.042  -3.744  1.00 97.18           H  
ATOM   1270  O   ARG A  79       4.899  -5.011  -4.229  1.00 97.18           O  
ATOM   1271  CG  ARG A  79       9.204  -4.169  -5.091  1.00 97.18           C  
ATOM   1272  HG2 ARG A  79       9.547  -4.853  -5.868  1.00 97.18           H  
ATOM   1273  HG3 ARG A  79       8.874  -3.234  -5.544  1.00 97.18           H  
ATOM   1274  CD  ARG A  79      10.370  -3.899  -4.144  1.00 97.18           C  
ATOM   1275  HD2 ARG A  79      11.229  -3.565  -4.725  1.00 97.18           H  
ATOM   1276  HD3 ARG A  79      10.623  -4.843  -3.660  1.00 97.18           H  
ATOM   1277  NE  ARG A  79      10.061  -2.889  -3.118  1.00 97.18           N  
ATOM   1278  HE  ARG A  79       9.230  -2.323  -3.213  1.00 97.18           H  
ATOM   1279  NH1 ARG A  79      11.908  -3.257  -1.828  1.00 97.18           N  
ATOM   1280 HH11 ARG A  79      12.431  -3.033  -0.993  1.00 97.18           H  
ATOM   1281 HH12 ARG A  79      12.165  -4.052  -2.396  1.00 97.18           H  
ATOM   1282  NH2 ARG A  79      10.510  -1.627  -1.287  1.00 97.18           N  
ATOM   1283 HH21 ARG A  79       9.660  -1.132  -1.517  1.00 97.18           H  
ATOM   1284 HH22 ARG A  79      11.139  -1.336  -0.552  1.00 97.18           H  
ATOM   1285  CZ  ARG A  79      10.826  -2.595  -2.088  1.00 97.18           C  
ATOM   1286  N   ALA A  80       5.706  -7.095  -4.078  1.00 97.15           N  
ATOM   1287  H   ALA A  80       6.431  -7.742  -4.353  1.00 97.15           H  
ATOM   1288  CA  ALA A  80       4.629  -7.590  -3.242  1.00 97.15           C  
ATOM   1289  HA  ALA A  80       4.190  -6.750  -2.703  1.00 97.15           H  
ATOM   1290  C   ALA A  80       5.124  -8.591  -2.197  1.00 97.15           C  
ATOM   1291  CB  ALA A  80       3.552  -8.192  -4.143  1.00 97.15           C  
ATOM   1292  HB1 ALA A  80       2.743  -8.561  -3.512  1.00 97.15           H  
ATOM   1293  HB2 ALA A  80       3.159  -7.429  -4.815  1.00 97.15           H  
ATOM   1294  HB3 ALA A  80       3.968  -9.014  -4.725  1.00 97.15           H  
ATOM   1295  O   ALA A  80       6.039  -9.375  -2.448  1.00 97.15           O  
ATOM   1296  N   LEU A  81       4.481  -8.593  -1.032  1.00 97.03           N  
ATOM   1297  H   LEU A  81       3.735  -7.924  -0.907  1.00 97.03           H  
ATOM   1298  CA  LEU A  81       4.698  -9.587   0.014  1.00 97.03           C  
ATOM   1299  HA  LEU A  81       5.683 -10.033  -0.121  1.00 97.03           H  
ATOM   1300  C   LEU A  81       3.641 -10.690  -0.108  1.00 97.03           C  
ATOM   1301  CB  LEU A  81       4.661  -8.877   1.378  1.00 97.03           C  
ATOM   1302  HB2 LEU A  81       3.651  -8.504   1.548  1.00 97.03           H  
ATOM   1303  HB3 LEU A  81       5.332  -8.018   1.349  1.00 97.03           H  
ATOM   1304  O   LEU A  81       2.442 -10.400  -0.135  1.00 97.03           O  
ATOM   1305  CG  LEU A  81       5.070  -9.773   2.561  1.00 97.03           C  
ATOM   1306  HG  LEU A  81       4.470 -10.683   2.560  1.00 97.03           H  
ATOM   1307  CD1 LEU A  81       6.551 -10.148   2.502  1.00 97.03           C  
ATOM   1308 HD11 LEU A  81       6.755 -10.793   1.647  1.00 97.03           H  
ATOM   1309 HD12 LEU A  81       6.836 -10.684   3.408  1.00 97.03           H  
ATOM   1310 HD13 LEU A  81       7.167  -9.252   2.427  1.00 97.03           H  
ATOM   1311  CD2 LEU A  81       4.822  -9.036   3.872  1.00 97.03           C  
ATOM   1312 HD21 LEU A  81       3.769  -8.771   3.963  1.00 97.03           H  
ATOM   1313 HD22 LEU A  81       5.428  -8.131   3.913  1.00 97.03           H  
ATOM   1314 HD23 LEU A  81       5.093  -9.668   4.717  1.00 97.03           H  
ATOM   1315  N   CYS A  82       4.052 -11.959  -0.159  1.00 96.47           N  
ATOM   1316  H   CYS A  82       5.044 -12.152  -0.188  1.00 96.47           H  
ATOM   1317  CA  CYS A  82       3.106 -13.075  -0.207  1.00 96.47           C  
ATOM   1318  HA  CYS A  82       2.270 -12.782  -0.842  1.00 96.47           H  
ATOM   1319  C   CYS A  82       2.530 -13.378   1.190  1.00 96.47           C  
ATOM   1320  CB  CYS A  82       3.772 -14.289  -0.865  1.00 96.47           C  
ATOM   1321  HB2 CYS A  82       4.273 -13.986  -1.784  1.00 96.47           H  
ATOM   1322  HB3 CYS A  82       4.513 -14.722  -0.192  1.00 96.47           H  
ATOM   1323  O   CYS A  82       3.138 -14.087   1.993  1.00 96.47           O  
ATOM   1324  SG  CYS A  82       2.479 -15.508  -1.246  1.00 96.47           S  
ATOM   1325  HG  CYS A  82       1.840 -14.766  -2.155  1.00 96.47           H  
ATOM   1326  N   LYS A  83       1.342 -12.849   1.502  1.00 91.86           N  
ATOM   1327  H   LYS A  83       0.890 -12.285   0.796  1.00 91.86           H  
ATOM   1328  CA  LYS A  83       0.718 -12.942   2.837  1.00 91.86           C  
ATOM   1329  HA  LYS A  83       1.511 -12.897   3.584  1.00 91.86           H  
ATOM   1330  C   LYS A  83       0.007 -14.281   3.078  1.00 91.86           C  
ATOM   1331  CB  LYS A  83      -0.195 -11.719   3.073  1.00 91.86           C  
ATOM   1332  HB2 LYS A  83      -0.656 -11.805   4.056  1.00 91.86           H  
ATOM   1333  HB3 LYS A  83      -0.980 -11.686   2.317  1.00 91.86           H  
ATOM   1334  O   LYS A  83      -0.036 -14.764   4.214  1.00 91.86           O  
ATOM   1335  CG  LYS A  83       0.629 -10.418   3.017  1.00 91.86           C  
ATOM   1336  HG2 LYS A  83       1.507 -10.525   3.654  1.00 91.86           H  
ATOM   1337  HG3 LYS A  83       0.984 -10.279   1.995  1.00 91.86           H  
ATOM   1338  CD  LYS A  83      -0.097  -9.126   3.410  1.00 91.86           C  
ATOM   1339  HD2 LYS A  83      -0.983  -8.999   2.788  1.00 91.86           H  
ATOM   1340  HD3 LYS A  83       0.598  -8.311   3.204  1.00 91.86           H  
ATOM   1341  CE  LYS A  83      -0.492  -9.028   4.884  1.00 91.86           C  
ATOM   1342  HE2 LYS A  83       0.285  -9.478   5.503  1.00 91.86           H  
ATOM   1343  HE3 LYS A  83      -1.416  -9.582   5.052  1.00 91.86           H  
ATOM   1344  NZ  LYS A  83      -0.660  -7.620   5.310  1.00 91.86           N  
ATOM   1345  HZ1 LYS A  83      -1.124  -6.999   4.662  1.00 91.86           H  
ATOM   1346  HZ2 LYS A  83       0.226  -7.179   5.509  1.00 91.86           H  
ATOM   1347  HZ3 LYS A  83      -1.027  -7.578   6.250  1.00 91.86           H  
ATOM   1348  N   ARG A  84      -0.530 -14.920   2.026  1.00 89.39           N  
ATOM   1349  H   ARG A  84      -0.431 -14.469   1.128  1.00 89.39           H  
ATOM   1350  CA  ARG A  84      -1.114 -16.283   2.069  1.00 89.39           C  
ATOM   1351  HA  ARG A  84      -0.599 -16.849   2.845  1.00 89.39           H  
ATOM   1352  C   ARG A  84      -0.905 -17.032   0.750  1.00 89.39           C  
ATOM   1353  CB  ARG A  84      -2.625 -16.258   2.392  1.00 89.39           C  
ATOM   1354  HB2 ARG A  84      -3.156 -15.786   1.566  1.00 89.39           H  
ATOM   1355  HB3 ARG A  84      -2.973 -17.289   2.449  1.00 89.39           H  
ATOM   1356  O   ARG A  84      -0.977 -16.434  -0.319  1.00 89.39           O  
ATOM   1357  CG  ARG A  84      -3.018 -15.551   3.701  1.00 89.39           C  
ATOM   1358  HG2 ARG A  84      -2.722 -14.503   3.657  1.00 89.39           H  
ATOM   1359  HG3 ARG A  84      -2.512 -16.030   4.540  1.00 89.39           H  
ATOM   1360  CD  ARG A  84      -4.537 -15.622   3.913  1.00 89.39           C  
ATOM   1361  HD2 ARG A  84      -4.847 -16.665   3.967  1.00 89.39           H  
ATOM   1362  HD3 ARG A  84      -5.029 -15.180   3.047  1.00 89.39           H  
ATOM   1363  NE  ARG A  84      -4.967 -14.882   5.119  1.00 89.39           N  
ATOM   1364  HE  ARG A  84      -5.065 -13.882   5.020  1.00 89.39           H  
ATOM   1365  NH1 ARG A  84      -5.292 -16.653   6.561  1.00 89.39           N  
ATOM   1366 HH11 ARG A  84      -5.060 -17.301   5.822  1.00 89.39           H  
ATOM   1367 HH12 ARG A  84      -5.645 -16.985   7.447  1.00 89.39           H  
ATOM   1368  NH2 ARG A  84      -5.725 -14.577   7.240  1.00 89.39           N  
ATOM   1369 HH21 ARG A  84      -5.763 -13.580   7.083  1.00 89.39           H  
ATOM   1370 HH22 ARG A  84      -5.971 -14.920   8.158  1.00 89.39           H  
ATOM   1371  CZ  ARG A  84      -5.321 -15.375   6.295  1.00 89.39           C  
ATOM   1372  N   THR A  85      -0.749 -18.350   0.828  1.00 90.98           N  
ATOM   1373  H   THR A  85      -0.725 -18.793   1.736  1.00 90.98           H  
ATOM   1374  CA  THR A  85      -0.582 -19.259  -0.316  1.00 90.98           C  
ATOM   1375  HA  THR A  85      -0.603 -18.690  -1.245  1.00 90.98           H  
ATOM   1376  C   THR A  85      -1.726 -20.284  -0.363  1.00 90.98           C  
ATOM   1377  CB  THR A  85       0.782 -19.978  -0.241  1.00 90.98           C  
ATOM   1378  HB  THR A  85       0.883 -20.647  -1.095  1.00 90.98           H  
ATOM   1379  O   THR A  85      -2.238 -20.708   0.672  1.00 90.98           O  
ATOM   1380  CG2 THR A  85       1.985 -19.036  -0.202  1.00 90.98           C  
ATOM   1381 HG21 THR A  85       1.908 -18.328   0.623  1.00 90.98           H  
ATOM   1382 HG22 THR A  85       2.898 -19.617  -0.077  1.00 90.98           H  
ATOM   1383 HG23 THR A  85       2.066 -18.484  -1.139  1.00 90.98           H  
ATOM   1384  OG1 THR A  85       0.871 -20.729   0.945  1.00 90.98           O  
ATOM   1385  HG1 THR A  85       1.710 -21.194   0.925  1.00 90.98           H  
ATOM   1386  N   SER A  86      -2.148 -20.689  -1.563  1.00 92.30           N  
ATOM   1387  H   SER A  86      -1.840 -20.170  -2.373  1.00 92.30           H  
ATOM   1388  CA  SER A  86      -3.077 -21.805  -1.802  1.00 92.30           C  
ATOM   1389  HA  SER A  86      -2.988 -22.520  -0.984  1.00 92.30           H  
ATOM   1390  C   SER A  86      -2.665 -22.502  -3.099  1.00 92.30           C  
ATOM   1391  CB  SER A  86      -4.533 -21.317  -1.849  1.00 92.30           C  
ATOM   1392  HB2 SER A  86      -4.688 -20.718  -2.746  1.00 92.30           H  
ATOM   1393  HB3 SER A  86      -4.719 -20.682  -0.982  1.00 92.30           H  
ATOM   1394  O   SER A  86      -3.299 -22.342  -4.144  1.00 92.30           O  
ATOM   1395  OG  SER A  86      -5.468 -22.392  -1.820  1.00 92.30           O  
ATOM   1396  HG  SER A  86      -5.071 -23.193  -2.168  1.00 92.30           H  
ATOM   1397  N   VAL A  87      -1.560 -23.252  -3.028  1.00 95.05           N  
ATOM   1398  H   VAL A  87      -1.083 -23.295  -2.139  1.00 95.05           H  
ATOM   1399  CA  VAL A  87      -0.903 -23.912  -4.174  1.00 95.05           C  
ATOM   1400  HA  VAL A  87      -0.507 -23.149  -4.844  1.00 95.05           H  
ATOM   1401  C   VAL A  87      -1.891 -24.761  -4.978  1.00 95.05           C  
ATOM   1402  CB  VAL A  87       0.276 -24.781  -3.683  1.00 95.05           C  
ATOM   1403  HB  VAL A  87      -0.106 -25.560  -3.022  1.00 95.05           H  
ATOM   1404  O   VAL A  87      -2.031 -24.584  -6.184  1.00 95.05           O  
ATOM   1405  CG1 VAL A  87       0.998 -25.456  -4.851  1.00 95.05           C  
ATOM   1406 HG11 VAL A  87       1.308 -24.710  -5.582  1.00 95.05           H  
ATOM   1407 HG12 VAL A  87       1.876 -25.992  -4.491  1.00 95.05           H  
ATOM   1408 HG13 VAL A  87       0.347 -26.180  -5.342  1.00 95.05           H  
ATOM   1409  CG2 VAL A  87       1.284 -23.938  -2.891  1.00 95.05           C  
ATOM   1410 HG21 VAL A  87       0.856 -23.609  -1.943  1.00 95.05           H  
ATOM   1411 HG22 VAL A  87       1.577 -23.067  -3.478  1.00 95.05           H  
ATOM   1412 HG23 VAL A  87       2.172 -24.530  -2.669  1.00 95.05           H  
ATOM   1413  N   ASN A  88      -2.677 -25.586  -4.282  1.00 94.38           N  
ATOM   1414  H   ASN A  88      -2.531 -25.622  -3.283  1.00 94.38           H  
ATOM   1415  CA  ASN A  88      -3.741 -26.433  -4.833  1.00 94.38           C  
ATOM   1416  HA  ASN A  88      -3.290 -27.137  -5.533  1.00 94.38           H  
ATOM   1417  C   ASN A  88      -4.850 -25.693  -5.610  1.00 94.38           C  
ATOM   1418  CB  ASN A  88      -4.360 -27.226  -3.667  1.00 94.38           C  
ATOM   1419  HB2 ASN A  88      -3.585 -27.813  -3.175  1.00 94.38           H  
ATOM   1420  HB3 ASN A  88      -5.085 -27.928  -4.080  1.00 94.38           H  
ATOM   1421  O   ASN A  88      -5.604 -26.328  -6.340  1.00 94.38           O  
ATOM   1422  CG  ASN A  88      -5.065 -26.377  -2.611  1.00 94.38           C  
ATOM   1423  ND2 ASN A  88      -5.858 -27.002  -1.774  1.00 94.38           N  
ATOM   1424 HD21 ASN A  88      -5.945 -28.007  -1.825  1.00 94.38           H  
ATOM   1425 HD22 ASN A  88      -6.189 -26.480  -0.975  1.00 94.38           H  
ATOM   1426  OD1 ASN A  88      -4.903 -25.167  -2.491  1.00 94.38           O  
ATOM   1427  N   LYS A  89      -4.984 -24.373  -5.440  1.00 92.71           N  
ATOM   1428  H   LYS A  89      -4.331 -23.922  -4.815  1.00 92.71           H  
ATOM   1429  CA  LYS A  89      -5.954 -23.521  -6.150  1.00 92.71           C  
ATOM   1430  HA  LYS A  89      -6.568 -24.145  -6.799  1.00 92.71           H  
ATOM   1431  C   LYS A  89      -5.273 -22.520  -7.090  1.00 92.71           C  
ATOM   1432  CB  LYS A  89      -6.880 -22.824  -5.132  1.00 92.71           C  
ATOM   1433  HB2 LYS A  89      -6.274 -22.242  -4.438  1.00 92.71           H  
ATOM   1434  HB3 LYS A  89      -7.542 -22.140  -5.663  1.00 92.71           H  
ATOM   1435  O   LYS A  89      -5.973 -21.700  -7.679  1.00 92.71           O  
ATOM   1436  CG  LYS A  89      -7.750 -23.826  -4.353  1.00 92.71           C  
ATOM   1437  HG2 LYS A  89      -8.364 -24.385  -5.059  1.00 92.71           H  
ATOM   1438  HG3 LYS A  89      -7.108 -24.530  -3.824  1.00 92.71           H  
ATOM   1439  CD  LYS A  89      -8.662 -23.137  -3.328  1.00 92.71           C  
ATOM   1440  HD2 LYS A  89      -9.357 -22.475  -3.845  1.00 92.71           H  
ATOM   1441  HD3 LYS A  89      -8.049 -22.554  -2.641  1.00 92.71           H  
ATOM   1442  CE  LYS A  89      -9.435 -24.211  -2.549  1.00 92.71           C  
ATOM   1443  HE2 LYS A  89      -8.711 -24.909  -2.130  1.00 92.71           H  
ATOM   1444  HE3 LYS A  89     -10.058 -24.769  -3.248  1.00 92.71           H  
ATOM   1445  NZ  LYS A  89     -10.266 -23.636  -1.460  1.00 92.71           N  
ATOM   1446  HZ1 LYS A  89     -10.968 -23.010  -1.829  1.00 92.71           H  
ATOM   1447  HZ2 LYS A  89      -9.686 -23.134  -0.803  1.00 92.71           H  
ATOM   1448  HZ3 LYS A  89     -10.738 -24.373  -0.956  1.00 92.71           H  
ATOM   1449  N   ASN A  90      -3.939 -22.554  -7.197  1.00 94.40           N  
ATOM   1450  H   ASN A  90      -3.453 -23.310  -6.734  1.00 94.40           H  
ATOM   1451  CA  ASN A  90      -3.106 -21.547  -7.861  1.00 94.40           C  
ATOM   1452  HA  ASN A  90      -2.090 -21.683  -7.492  1.00 94.40           H  
ATOM   1453  C   ASN A  90      -3.510 -20.108  -7.469  1.00 94.40           C  
ATOM   1454  CB  ASN A  90      -3.081 -21.824  -9.377  1.00 94.40           C  
ATOM   1455  HB2 ASN A  90      -2.830 -22.870  -9.551  1.00 94.40           H  
ATOM   1456  HB3 ASN A  90      -4.071 -21.631  -9.792  1.00 94.40           H  
ATOM   1457  O   ASN A  90      -3.778 -19.269  -8.328  1.00 94.40           O  
ATOM   1458  CG  ASN A  90      -2.066 -20.975 -10.128  1.00 94.40           C  
ATOM   1459  ND2 ASN A  90      -2.162 -20.923 -11.435  1.00 94.40           N  
ATOM   1460 HD21 ASN A  90      -2.882 -21.442 -11.918  1.00 94.40           H  
ATOM   1461 HD22 ASN A  90      -1.467 -20.384 -11.931  1.00 94.40           H  
ATOM   1462  OD1 ASN A  90      -1.170 -20.364  -9.568  1.00 94.40           O  
ATOM   1463  N   LYS A  91      -3.637 -19.848  -6.159  1.00 91.36           N  
ATOM   1464  H   LYS A  91      -3.409 -20.586  -5.509  1.00 91.36           H  
ATOM   1465  CA  LYS A  91      -4.034 -18.541  -5.612  1.00 91.36           C  
ATOM   1466  HA  LYS A  91      -3.976 -17.796  -6.406  1.00 91.36           H  
ATOM   1467  C   LYS A  91      -3.070 -18.079  -4.526  1.00 91.36           C  
ATOM   1468  CB  LYS A  91      -5.484 -18.579  -5.095  1.00 91.36           C  
ATOM   1469  HB2 LYS A  91      -5.650 -19.492  -4.523  1.00 91.36           H  
ATOM   1470  HB3 LYS A  91      -5.646 -17.726  -4.436  1.00 91.36           H  
ATOM   1471  O   LYS A  91      -2.808 -18.814  -3.575  1.00 91.36           O  
ATOM   1472  CG  LYS A  91      -6.490 -18.495  -6.252  1.00 91.36           C  
ATOM   1473  HG2 LYS A  91      -6.280 -17.597  -6.832  1.00 91.36           H  
ATOM   1474  HG3 LYS A  91      -6.365 -19.357  -6.908  1.00 91.36           H  
ATOM   1475  CD  LYS A  91      -7.947 -18.442  -5.770  1.00 91.36           C  
ATOM   1476  HD2 LYS A  91      -8.070 -17.592  -5.099  1.00 91.36           H  
ATOM   1477  HD3 LYS A  91      -8.190 -19.362  -5.238  1.00 91.36           H  
ATOM   1478  CE  LYS A  91      -8.856 -18.283  -6.997  1.00 91.36           C  
ATOM   1479  HE2 LYS A  91      -8.438 -17.497  -7.626  1.00 91.36           H  
ATOM   1480  HE3 LYS A  91      -8.827 -19.208  -7.573  1.00 91.36           H  
ATOM   1481  NZ  LYS A  91     -10.253 -17.931  -6.633  1.00 91.36           N  
ATOM   1482  HZ1 LYS A  91     -10.674 -18.649  -6.061  1.00 91.36           H  
ATOM   1483  HZ2 LYS A  91     -10.278 -17.053  -6.135  1.00 91.36           H  
ATOM   1484  HZ3 LYS A  91     -10.811 -17.821  -7.468  1.00 91.36           H  
ATOM   1485  N   TYR A  92      -2.609 -16.840  -4.648  1.00 92.91           N  
ATOM   1486  H   TYR A  92      -2.829 -16.335  -5.495  1.00 92.91           H  
ATOM   1487  CA  TYR A  92      -1.672 -16.196  -3.730  1.00 92.91           C  
ATOM   1488  HA  TYR A  92      -1.558 -16.803  -2.832  1.00 92.91           H  
ATOM   1489  C   TYR A  92      -2.232 -14.835  -3.328  1.00 92.91           C  
ATOM   1490  CB  TYR A  92      -0.298 -16.081  -4.406  1.00 92.91           C  
ATOM   1491  HB2 TYR A  92      -0.366 -15.398  -5.253  1.00 92.91           H  
ATOM   1492  HB3 TYR A  92       0.417 -15.663  -3.698  1.00 92.91           H  
ATOM   1493  O   TYR A  92      -2.584 -14.042  -4.198  1.00 92.91           O  
ATOM   1494  CG  TYR A  92       0.204 -17.427  -4.891  1.00 92.91           C  
ATOM   1495  CD1 TYR A  92       0.812 -18.313  -3.985  1.00 92.91           C  
ATOM   1496  HD1 TYR A  92       1.024 -17.979  -2.980  1.00 92.91           H  
ATOM   1497  CD2 TYR A  92      -0.055 -17.838  -6.213  1.00 92.91           C  
ATOM   1498  HD2 TYR A  92      -0.530 -17.159  -6.905  1.00 92.91           H  
ATOM   1499  CE1 TYR A  92       1.137 -19.623  -4.386  1.00 92.91           C  
ATOM   1500  HE1 TYR A  92       1.617 -20.305  -3.700  1.00 92.91           H  
ATOM   1501  CE2 TYR A  92       0.270 -19.144  -6.618  1.00 92.91           C  
ATOM   1502  HE2 TYR A  92       0.049 -19.464  -7.625  1.00 92.91           H  
ATOM   1503  OH  TYR A  92       1.146 -21.311  -6.092  1.00 92.91           O  
ATOM   1504  HH  TYR A  92       1.013 -21.441  -7.034  1.00 92.91           H  
ATOM   1505  CZ  TYR A  92       0.862 -20.041  -5.705  1.00 92.91           C  
ATOM   1506  N   LEU A  93      -2.346 -14.587  -2.022  1.00 91.46           N  
ATOM   1507  H   LEU A  93      -1.953 -15.259  -1.379  1.00 91.46           H  
ATOM   1508  CA  LEU A  93      -2.747 -13.290  -1.484  1.00 91.46           C  
ATOM   1509  HA  LEU A  93      -3.431 -12.813  -2.186  1.00 91.46           H  
ATOM   1510  C   LEU A  93      -1.500 -12.422  -1.344  1.00 91.46           C  
ATOM   1511  CB  LEU A  93      -3.463 -13.468  -0.134  1.00 91.46           C  
ATOM   1512  HB2 LEU A  93      -2.726 -13.813   0.592  1.00 91.46           H  
ATOM   1513  HB3 LEU A  93      -4.234 -14.232  -0.232  1.00 91.46           H  
ATOM   1514  O   LEU A  93      -0.589 -12.770  -0.586  1.00 91.46           O  
ATOM   1515  CG  LEU A  93      -4.103 -12.172   0.402  1.00 91.46           C  
ATOM   1516  HG  LEU A  93      -3.374 -11.361   0.392  1.00 91.46           H  
ATOM   1517  CD1 LEU A  93      -5.324 -11.777  -0.428  1.00 91.46           C  
ATOM   1518 HD11 LEU A  93      -5.990 -12.631  -0.549  1.00 91.46           H  
ATOM   1519 HD12 LEU A  93      -5.008 -11.416  -1.407  1.00 91.46           H  
ATOM   1520 HD13 LEU A  93      -5.870 -10.974   0.067  1.00 91.46           H  
ATOM   1521  CD2 LEU A  93      -4.565 -12.384   1.845  1.00 91.46           C  
ATOM   1522 HD21 LEU A  93      -4.989 -11.455   2.225  1.00 91.46           H  
ATOM   1523 HD22 LEU A  93      -3.710 -12.649   2.467  1.00 91.46           H  
ATOM   1524 HD23 LEU A  93      -5.326 -13.164   1.883  1.00 91.46           H  
ATOM   1525  N   LEU A  94      -1.480 -11.309  -2.064  1.00 92.96           N  
ATOM   1526  H   LEU A  94      -2.282 -11.093  -2.637  1.00 92.96           H  
ATOM   1527  CA  LEU A  94      -0.405 -10.326  -2.049  1.00 92.96           C  
ATOM   1528  HA  LEU A  94       0.474 -10.732  -1.549  1.00 92.96           H  
ATOM   1529  C   LEU A  94      -0.828  -9.060  -1.307  1.00 92.96           C  
ATOM   1530  CB  LEU A  94      -0.043  -9.964  -3.493  1.00 92.96           C  
ATOM   1531  HB2 LEU A  94      -0.934  -9.576  -3.987  1.00 92.96           H  
ATOM   1532  HB3 LEU A  94       0.674  -9.144  -3.456  1.00 92.96           H  
ATOM   1533  O   LEU A  94      -1.994  -8.683  -1.363  1.00 92.96           O  
ATOM   1534  CG  LEU A  94       0.532 -11.096  -4.358  1.00 92.96           C  
ATOM   1535  HG  LEU A  94      -0.251 -11.825  -4.568  1.00 92.96           H  
ATOM   1536  CD1 LEU A  94       0.983 -10.463  -5.671  1.00 92.96           C  
ATOM   1537 HD11 LEU A  94       0.117 -10.070  -6.204  1.00 92.96           H  
ATOM   1538 HD12 LEU A  94       1.487 -11.198  -6.300  1.00 92.96           H  
ATOM   1539 HD13 LEU A  94       1.673  -9.642  -5.484  1.00 92.96           H  
ATOM   1540  CD2 LEU A  94       1.712 -11.833  -3.719  1.00 92.96           C  
ATOM   1541 HD21 LEU A  94       1.363 -12.388  -2.849  1.00 92.96           H  
ATOM   1542 HD22 LEU A  94       2.138 -12.537  -4.435  1.00 92.96           H  
ATOM   1543 HD23 LEU A  94       2.479 -11.119  -3.418  1.00 92.96           H  
ATOM   1544  N   GLU A  95       0.136  -8.369  -0.703  1.00 92.36           N  
ATOM   1545  H   GLU A  95       1.058  -8.780  -0.660  1.00 92.36           H  
ATOM   1546  CA  GLU A  95       0.062  -6.921  -0.474  1.00 92.36           C  
ATOM   1547  HA  GLU A  95      -0.897  -6.539  -0.825  1.00 92.36           H  
ATOM   1548  C   GLU A  95       1.169  -6.249  -1.288  1.00 92.36           C  
ATOM   1549  CB  GLU A  95       0.172  -6.609   1.025  1.00 92.36           C  
ATOM   1550  HB2 GLU A  95      -0.617  -7.162   1.534  1.00 92.36           H  
ATOM   1551  HB3 GLU A  95       1.140  -6.945   1.397  1.00 92.36           H  
ATOM   1552  O   GLU A  95       2.332  -6.646  -1.173  1.00 92.36           O  
ATOM   1553  CG  GLU A  95      -0.006  -5.121   1.356  1.00 92.36           C  
ATOM   1554  HG2 GLU A  95      -0.944  -4.778   0.919  1.00 92.36           H  
ATOM   1555  HG3 GLU A  95       0.807  -4.555   0.901  1.00 92.36           H  
ATOM   1556  CD  GLU A  95      -0.038  -4.860   2.871  1.00 92.36           C  
ATOM   1557  OE1 GLU A  95       0.776  -4.029   3.338  1.00 92.36           O  
ATOM   1558  OE2 GLU A  95      -0.899  -5.461   3.571  1.00 92.36           O  
ATOM   1559  N   TYR A  96       0.821  -5.262  -2.116  1.00 93.02           N  
ATOM   1560  H   TYR A  96      -0.141  -4.958  -2.143  1.00 93.02           H  
ATOM   1561  CA  TYR A  96       1.803  -4.493  -2.883  1.00 93.02           C  
ATOM   1562  HA  TYR A  96       2.538  -5.183  -3.298  1.00 93.02           H  
ATOM   1563  C   TYR A  96       2.540  -3.533  -1.940  1.00 93.02           C  
ATOM   1564  CB  TYR A  96       1.121  -3.795  -4.066  1.00 93.02           C  
ATOM   1565  HB2 TYR A  96       1.820  -3.085  -4.508  1.00 93.02           H  
ATOM   1566  HB3 TYR A  96       0.268  -3.226  -3.695  1.00 93.02           H  
ATOM   1567  O   TYR A  96       1.926  -2.758  -1.209  1.00 93.02           O  
ATOM   1568  CG  TYR A  96       0.669  -4.764  -5.148  1.00 93.02           C  
ATOM   1569  CD1 TYR A  96       1.588  -5.178  -6.130  1.00 93.02           C  
ATOM   1570  HD1 TYR A  96       2.589  -4.773  -6.122  1.00 93.02           H  
ATOM   1571  CD2 TYR A  96      -0.642  -5.280  -5.159  1.00 93.02           C  
ATOM   1572  HD2 TYR A  96      -1.352  -4.943  -4.418  1.00 93.02           H  
ATOM   1573  CE1 TYR A  96       1.210  -6.119  -7.108  1.00 93.02           C  
ATOM   1574  HE1 TYR A  96       1.906  -6.400  -7.885  1.00 93.02           H  
ATOM   1575  CE2 TYR A  96      -1.017  -6.239  -6.124  1.00 93.02           C  
ATOM   1576  HE2 TYR A  96      -2.019  -6.641  -6.127  1.00 93.02           H  
ATOM   1577  OH  TYR A  96      -0.412  -7.667  -7.972  1.00 93.02           O  
ATOM   1578  HH  TYR A  96      -1.359  -7.824  -7.981  1.00 93.02           H  
ATOM   1579  CZ  TYR A  96      -0.084  -6.683  -7.085  1.00 93.02           C  
ATOM   1580  N   ILE A  97       3.869  -3.616  -1.891  1.00 95.85           N  
ATOM   1581  H   ILE A  97       4.335  -4.169  -2.596  1.00 95.85           H  
ATOM   1582  CA  ILE A  97       4.666  -3.093  -0.765  1.00 95.85           C  
ATOM   1583  HA  ILE A  97       4.199  -3.415   0.166  1.00 95.85           H  
ATOM   1584  C   ILE A  97       4.668  -1.561  -0.724  1.00 95.85           C  
ATOM   1585  CB  ILE A  97       6.077  -3.716  -0.825  1.00 95.85           C  
ATOM   1586  HB  ILE A  97       6.416  -3.691  -1.861  1.00 95.85           H  
ATOM   1587  O   ILE A  97       4.568  -0.968   0.355  1.00 95.85           O  
ATOM   1588  CG1 ILE A  97       5.971  -5.185  -0.353  1.00 95.85           C  
ATOM   1589 HG12 ILE A  97       5.877  -5.208   0.732  1.00 95.85           H  
ATOM   1590 HG13 ILE A  97       5.075  -5.647  -0.767  1.00 95.85           H  
ATOM   1591  CG2 ILE A  97       7.118  -2.967   0.027  1.00 95.85           C  
ATOM   1592 HG21 ILE A  97       8.100  -3.428  -0.077  1.00 95.85           H  
ATOM   1593 HG22 ILE A  97       7.218  -1.937  -0.314  1.00 95.85           H  
ATOM   1594 HG23 ILE A  97       6.824  -2.976   1.077  1.00 95.85           H  
ATOM   1595  CD1 ILE A  97       7.157  -6.056  -0.766  1.00 95.85           C  
ATOM   1596 HD11 ILE A  97       7.060  -7.037  -0.302  1.00 95.85           H  
ATOM   1597 HD12 ILE A  97       7.160  -6.175  -1.850  1.00 95.85           H  
ATOM   1598 HD13 ILE A  97       8.100  -5.606  -0.456  1.00 95.85           H  
ATOM   1599  N   GLU A  98       4.719  -0.920  -1.886  1.00 93.00           N  
ATOM   1600  H   GLU A  98       4.942  -1.461  -2.710  1.00 93.00           H  
ATOM   1601  CA  GLU A  98       4.715   0.538  -2.028  1.00 93.00           C  
ATOM   1602  HA  GLU A  98       5.370   0.978  -1.277  1.00 93.00           H  
ATOM   1603  C   GLU A  98       3.326   1.166  -1.806  1.00 93.00           C  
ATOM   1604  CB  GLU A  98       5.280   0.896  -3.415  1.00 93.00           C  
ATOM   1605  HB2 GLU A  98       5.034   1.933  -3.642  1.00 93.00           H  
ATOM   1606  HB3 GLU A  98       4.810   0.270  -4.174  1.00 93.00           H  
ATOM   1607  O   GLU A  98       3.261   2.335  -1.435  1.00 93.00           O  
ATOM   1608  CG  GLU A  98       6.808   0.741  -3.511  1.00 93.00           C  
ATOM   1609  HG2 GLU A  98       7.137   1.080  -4.493  1.00 93.00           H  
ATOM   1610  HG3 GLU A  98       7.268   1.393  -2.768  1.00 93.00           H  
ATOM   1611  CD  GLU A  98       7.286  -0.701  -3.302  1.00 93.00           C  
ATOM   1612  OE1 GLU A  98       8.182  -0.908  -2.452  1.00 93.00           O  
ATOM   1613  OE2 GLU A  98       6.746  -1.632  -3.942  1.00 93.00           O  
ATOM   1614  N   TYR A  99       2.234   0.405  -1.963  1.00 91.48           N  
ATOM   1615  H   TYR A  99       2.372  -0.563  -2.215  1.00 91.48           H  
ATOM   1616  CA  TYR A  99       0.865   0.948  -2.051  1.00 91.48           C  
ATOM   1617  HA  TYR A  99       0.895   2.030  -1.925  1.00 91.48           H  
ATOM   1618  C   TYR A  99      -0.105   0.428  -0.979  1.00 91.48           C  
ATOM   1619  CB  TYR A  99       0.317   0.670  -3.458  1.00 91.48           C  
ATOM   1620  HB2 TYR A  99       0.306  -0.406  -3.629  1.00 91.48           H  
ATOM   1621  HB3 TYR A  99      -0.713   1.023  -3.510  1.00 91.48           H  
ATOM   1622  O   TYR A  99      -1.067   1.103  -0.638  1.00 91.48           O  
ATOM   1623  CG  TYR A  99       1.115   1.338  -4.563  1.00 91.48           C  
ATOM   1624  CD1 TYR A  99       0.746   2.614  -5.030  1.00 91.48           C  
ATOM   1625  HD1 TYR A  99      -0.120   3.113  -4.621  1.00 91.48           H  
ATOM   1626  CD2 TYR A  99       2.233   0.686  -5.116  1.00 91.48           C  
ATOM   1627  HD2 TYR A  99       2.509  -0.301  -4.774  1.00 91.48           H  
ATOM   1628  CE1 TYR A  99       1.488   3.240  -6.049  1.00 91.48           C  
ATOM   1629  HE1 TYR A  99       1.176   4.206  -6.418  1.00 91.48           H  
ATOM   1630  CE2 TYR A  99       2.983   1.311  -6.130  1.00 91.48           C  
ATOM   1631  HE2 TYR A  99       3.827   0.808  -6.577  1.00 91.48           H  
ATOM   1632  OH  TYR A  99       3.274   3.137  -7.650  1.00 91.48           O  
ATOM   1633  HH  TYR A  99       2.924   4.007  -7.854  1.00 91.48           H  
ATOM   1634  CZ  TYR A  99       2.600   2.579  -6.612  1.00 91.48           C  
ATOM   1635  N   GLY A 100       0.139  -0.760  -0.420  1.00 90.09           N  
ATOM   1636  H   GLY A 100       0.908  -1.307  -0.780  1.00 90.09           H  
ATOM   1637  CA  GLY A 100      -0.665  -1.341   0.659  1.00 90.09           C  
ATOM   1638  HA2 GLY A 100      -0.904  -0.543   1.363  1.00 90.09           H  
ATOM   1639  HA3 GLY A 100      -0.074  -2.095   1.179  1.00 90.09           H  
ATOM   1640  C   GLY A 100      -1.990  -1.985   0.232  1.00 90.09           C  
ATOM   1641  O   GLY A 100      -2.659  -2.616   1.060  1.00 90.09           O  
ATOM   1642  N   ASN A 101      -2.368  -1.901  -1.044  1.00 88.08           N  
ATOM   1643  H   ASN A 101      -1.810  -1.356  -1.686  1.00 88.08           H  
ATOM   1644  CA  ASN A 101      -3.519  -2.619  -1.583  1.00 88.08           C  
ATOM   1645  HA  ASN A 101      -4.344  -2.469  -0.887  1.00 88.08           H  
ATOM   1646  C   ASN A 101      -3.251  -4.138  -1.664  1.00 88.08           C  
ATOM   1647  CB  ASN A 101      -3.950  -1.995  -2.920  1.00 88.08           C  
ATOM   1648  HB2 ASN A 101      -4.946  -2.355  -3.179  1.00 88.08           H  
ATOM   1649  HB3 ASN A 101      -4.017  -0.912  -2.816  1.00 88.08           H  
ATOM   1650  O   ASN A 101      -2.109  -4.595  -1.776  1.00 88.08           O  
ATOM   1651  CG  ASN A 101      -2.994  -2.304  -4.056  1.00 88.08           C  
ATOM   1652  ND2 ASN A 101      -3.447  -2.998  -5.073  1.00 88.08           N  
ATOM   1653 HD21 ASN A 101      -4.440  -3.171  -5.137  1.00 88.08           H  
ATOM   1654 HD22 ASN A 101      -2.861  -2.922  -5.892  1.00 88.08           H  
ATOM   1655  OD1 ASN A 101      -1.827  -1.963  -4.026  1.00 88.08           O  
ATOM   1656  N   ILE A 102      -4.326  -4.928  -1.584  1.00 88.14           N  
ATOM   1657  H   ILE A 102      -5.236  -4.490  -1.577  1.00 88.14           H  
ATOM   1658  CA  ILE A 102      -4.285  -6.394  -1.482  1.00 88.14           C  
ATOM   1659  HA  ILE A 102      -3.245  -6.711  -1.567  1.00 88.14           H  
ATOM   1660  C   ILE A 102      -5.034  -7.039  -2.654  1.00 88.14           C  
ATOM   1661  CB  ILE A 102      -4.804  -6.844  -0.091  1.00 88.14           C  
ATOM   1662  HB  ILE A 102      -5.710  -6.280   0.132  1.00 88.14           H  
ATOM   1663  O   ILE A 102      -6.150  -6.638  -2.983  1.00 88.14           O  
ATOM   1664  CG1 ILE A 102      -3.742  -6.520   0.988  1.00 88.14           C  
ATOM   1665 HG12 ILE A 102      -2.843  -7.101   0.785  1.00 88.14           H  
ATOM   1666 HG13 ILE A 102      -3.478  -5.464   0.925  1.00 88.14           H  
ATOM   1667  CG2 ILE A 102      -5.171  -8.339  -0.043  1.00 88.14           C  
ATOM   1668 HG21 ILE A 102      -4.287  -8.946  -0.239  1.00 88.14           H  
ATOM   1669 HG22 ILE A 102      -5.587  -8.599   0.930  1.00 88.14           H  
ATOM   1670 HG23 ILE A 102      -5.939  -8.564  -0.783  1.00 88.14           H  
ATOM   1671  CD1 ILE A 102      -4.183  -6.795   2.432  1.00 88.14           C  
ATOM   1672 HD11 ILE A 102      -3.397  -6.474   3.115  1.00 88.14           H  
ATOM   1673 HD12 ILE A 102      -4.347  -7.861   2.593  1.00 88.14           H  
ATOM   1674 HD13 ILE A 102      -5.094  -6.239   2.649  1.00 88.14           H  
ATOM   1675  N   GLU A 103      -4.447  -8.078  -3.252  1.00 86.50           N  
ATOM   1676  H   GLU A 103      -3.555  -8.386  -2.890  1.00 86.50           H  
ATOM   1677  CA  GLU A 103      -4.987  -8.774  -4.431  1.00 86.50           C  
ATOM   1678  HA  GLU A 103      -6.054  -8.564  -4.506  1.00 86.50           H  
ATOM   1679  C   GLU A 103      -4.800 -10.301  -4.325  1.00 86.50           C  
ATOM   1680  CB  GLU A 103      -4.300  -8.218  -5.696  1.00 86.50           C  
ATOM   1681  HB2 GLU A 103      -4.213  -7.136  -5.604  1.00 86.50           H  
ATOM   1682  HB3 GLU A 103      -3.299  -8.645  -5.749  1.00 86.50           H  
ATOM   1683  O   GLU A 103      -3.849 -10.778  -3.698  1.00 86.50           O  
ATOM   1684  CG  GLU A 103      -5.066  -8.508  -7.001  1.00 86.50           C  
ATOM   1685  HG2 GLU A 103      -5.310  -9.569  -7.047  1.00 86.50           H  
ATOM   1686  HG3 GLU A 103      -6.007  -7.959  -6.973  1.00 86.50           H  
ATOM   1687  CD  GLU A 103      -4.289  -8.141  -8.280  1.00 86.50           C  
ATOM   1688  OE1 GLU A 103      -4.949  -8.010  -9.336  1.00 86.50           O  
ATOM   1689  OE2 GLU A 103      -3.041  -8.010  -8.217  1.00 86.50           O  
ATOM   1690  N   ILE A 104      -5.679 -11.085  -4.969  1.00 89.21           N  
ATOM   1691  H   ILE A 104      -6.394 -10.627  -5.515  1.00 89.21           H  
ATOM   1692  CA  ILE A 104      -5.369 -12.481  -5.316  1.00 89.21           C  
ATOM   1693  HA  ILE A 104      -4.677 -12.877  -4.572  1.00 89.21           H  
ATOM   1694  C   ILE A 104      -4.709 -12.510  -6.692  1.00 89.21           C  
ATOM   1695  CB  ILE A 104      -6.592 -13.428  -5.395  1.00 89.21           C  
ATOM   1696  HB  ILE A 104      -7.029 -13.334  -6.389  1.00 89.21           H  
ATOM   1697  O   ILE A 104      -5.306 -12.043  -7.659  1.00 89.21           O  
ATOM   1698  CG1 ILE A 104      -7.737 -13.139  -4.410  1.00 89.21           C  
ATOM   1699 HG12 ILE A 104      -8.055 -12.103  -4.527  1.00 89.21           H  
ATOM   1700 HG13 ILE A 104      -7.390 -13.281  -3.386  1.00 89.21           H  
ATOM   1701  CG2 ILE A 104      -6.082 -14.878  -5.248  1.00 89.21           C  
ATOM   1702 HG21 ILE A 104      -5.684 -15.029  -4.245  1.00 89.21           H  
ATOM   1703 HG22 ILE A 104      -6.890 -15.585  -5.437  1.00 89.21           H  
ATOM   1704 HG23 ILE A 104      -5.294 -15.082  -5.973  1.00 89.21           H  
ATOM   1705  CD1 ILE A 104      -8.960 -14.030  -4.699  1.00 89.21           C  
ATOM   1706 HD11 ILE A 104      -9.152 -14.065  -5.771  1.00 89.21           H  
ATOM   1707 HD12 ILE A 104      -8.796 -15.041  -4.325  1.00 89.21           H  
ATOM   1708 HD13 ILE A 104      -9.847 -13.611  -4.223  1.00 89.21           H  
ATOM   1709  N   THR A 105      -3.570 -13.180  -6.822  1.00 91.58           N  
ATOM   1710  H   THR A 105      -3.114 -13.530  -5.992  1.00 91.58           H  
ATOM   1711  CA  THR A 105      -2.991 -13.482  -8.137  1.00 91.58           C  
ATOM   1712  HA  THR A 105      -3.746 -13.300  -8.902  1.00 91.58           H  
ATOM   1713  C   THR A 105      -2.611 -14.959  -8.288  1.00 91.58           C  
ATOM   1714  CB  THR A 105      -1.862 -12.491  -8.439  1.00 91.58           C  
ATOM   1715  HB  THR A 105      -2.183 -11.492  -8.144  1.00 91.58           H  
ATOM   1716  O   THR A 105      -2.779 -15.761  -7.363  1.00 91.58           O  
ATOM   1717  CG2 THR A 105      -0.556 -12.818  -7.736  1.00 91.58           C  
ATOM   1718 HG21 THR A 105      -0.156 -13.769  -8.086  1.00 91.58           H  
ATOM   1719 HG22 THR A 105       0.160 -12.028  -7.965  1.00 91.58           H  
ATOM   1720 HG23 THR A 105      -0.715 -12.860  -6.659  1.00 91.58           H  
ATOM   1721  OG1 THR A 105      -1.594 -12.470  -9.816  1.00 91.58           O  
ATOM   1722  HG1 THR A 105      -1.036 -11.700  -9.950  1.00 91.58           H  
ATOM   1723  N   GLN A 106      -2.150 -15.324  -9.484  1.00 94.68           N  
ATOM   1724  H   GLN A 106      -1.940 -14.574 -10.126  1.00 94.68           H  
ATOM   1725  CA  GLN A 106      -1.759 -16.676  -9.895  1.00 94.68           C  
ATOM   1726  HA  GLN A 106      -1.998 -17.387  -9.104  1.00 94.68           H  
ATOM   1727  C   GLN A 106      -0.248 -16.745 -10.155  1.00 94.68           C  
ATOM   1728  CB  GLN A 106      -2.535 -17.078 -11.158  1.00 94.68           C  
ATOM   1729  HB2 GLN A 106      -2.273 -16.397 -11.968  1.00 94.68           H  
ATOM   1730  HB3 GLN A 106      -2.233 -18.085 -11.444  1.00 94.68           H  
ATOM   1731  O   GLN A 106       0.374 -15.727 -10.456  1.00 94.68           O  
ATOM   1732  CG  GLN A 106      -4.058 -17.050 -10.978  1.00 94.68           C  
ATOM   1733  HG2 GLN A 106      -4.322 -17.536 -10.039  1.00 94.68           H  
ATOM   1734  HG3 GLN A 106      -4.406 -16.018 -10.931  1.00 94.68           H  
ATOM   1735  CD  GLN A 106      -4.776 -17.751 -12.126  1.00 94.68           C  
ATOM   1736  NE2 GLN A 106      -5.651 -18.690 -11.840  1.00 94.68           N  
ATOM   1737 HE21 GLN A 106      -6.089 -19.133 -12.635  1.00 94.68           H  
ATOM   1738 HE22 GLN A 106      -5.767 -18.996 -10.884  1.00 94.68           H  
ATOM   1739  OE1 GLN A 106      -4.569 -17.484 -13.295  1.00 94.68           O  
ATOM   1740  N   LEU A 107       0.344 -17.942 -10.075  1.00 97.94           N  
ATOM   1741  H   LEU A 107      -0.226 -18.746  -9.853  1.00 97.94           H  
ATOM   1742  CA  LEU A 107       1.800 -18.141 -10.151  1.00 97.94           C  
ATOM   1743  HA  LEU A 107       2.248 -17.625  -9.301  1.00 97.94           H  
ATOM   1744  C   LEU A 107       2.439 -17.550 -11.421  1.00 97.94           C  
ATOM   1745  CB  LEU A 107       2.094 -19.651 -10.033  1.00 97.94           C  
ATOM   1746  HB2 LEU A 107       1.636 -20.165 -10.879  1.00 97.94           H  
ATOM   1747  HB3 LEU A 107       1.632 -20.031  -9.122  1.00 97.94           H  
ATOM   1748  O   LEU A 107       3.510 -16.963 -11.353  1.00 97.94           O  
ATOM   1749  CG  LEU A 107       3.591 -20.018  -9.996  1.00 97.94           C  
ATOM   1750  HG  LEU A 107       4.061 -19.736 -10.938  1.00 97.94           H  
ATOM   1751  CD1 LEU A 107       4.305 -19.320  -8.840  1.00 97.94           C  
ATOM   1752 HD11 LEU A 107       4.377 -18.250  -9.037  1.00 97.94           H  
ATOM   1753 HD12 LEU A 107       3.776 -19.493  -7.903  1.00 97.94           H  
ATOM   1754 HD13 LEU A 107       5.321 -19.708  -8.766  1.00 97.94           H  
ATOM   1755  CD2 LEU A 107       3.740 -21.528  -9.806  1.00 97.94           C  
ATOM   1756 HD21 LEU A 107       3.232 -22.057 -10.612  1.00 97.94           H  
ATOM   1757 HD22 LEU A 107       3.337 -21.839  -8.843  1.00 97.94           H  
ATOM   1758 HD23 LEU A 107       4.797 -21.791  -9.848  1.00 97.94           H  
ATOM   1759  N   ASN A 108       1.749 -17.623 -12.560  1.00 96.67           N  
ATOM   1760  H   ASN A 108       0.813 -17.999 -12.520  1.00 96.67           H  
ATOM   1761  CA  ASN A 108       2.208 -17.090 -13.850  1.00 96.67           C  
ATOM   1762  HA  ASN A 108       3.230 -17.435 -14.007  1.00 96.67           H  
ATOM   1763  C   ASN A 108       2.264 -15.549 -13.936  1.00 96.67           C  
ATOM   1764  CB  ASN A 108       1.324 -17.670 -14.970  1.00 96.67           C  
ATOM   1765  HB2 ASN A 108       1.752 -17.375 -15.929  1.00 96.67           H  
ATOM   1766  HB3 ASN A 108       1.335 -18.759 -14.921  1.00 96.67           H  
ATOM   1767  O   ASN A 108       2.691 -15.021 -14.960  1.00 96.67           O  
ATOM   1768  CG  ASN A 108      -0.120 -17.191 -14.922  1.00 96.67           C  
ATOM   1769  ND2 ASN A 108      -0.845 -17.301 -16.009  1.00 96.67           N  
ATOM   1770 HD21 ASN A 108      -1.811 -17.018 -15.931  1.00 96.67           H  
ATOM   1771 HD22 ASN A 108      -0.436 -17.649 -16.864  1.00 96.67           H  
ATOM   1772  OD1 ASN A 108      -0.638 -16.759 -13.907  1.00 96.67           O  
ATOM   1773  N   ARG A 109       1.821 -14.826 -12.899  1.00 96.69           N  
ATOM   1774  H   ARG A 109       1.416 -15.325 -12.120  1.00 96.69           H  
ATOM   1775  CA  ARG A 109       2.003 -13.371 -12.757  1.00 96.69           C  
ATOM   1776  HA  ARG A 109       2.369 -12.961 -13.699  1.00 96.69           H  
ATOM   1777  C   ARG A 109       3.072 -13.012 -11.722  1.00 96.69           C  
ATOM   1778  CB  ARG A 109       0.666 -12.695 -12.418  1.00 96.69           C  
ATOM   1779  HB2 ARG A 109       0.829 -11.618 -12.371  1.00 96.69           H  
ATOM   1780  HB3 ARG A 109       0.342 -13.036 -11.435  1.00 96.69           H  
ATOM   1781  O   ARG A 109       3.304 -11.828 -11.492  1.00 96.69           O  
ATOM   1782  CG  ARG A 109      -0.439 -12.996 -13.445  1.00 96.69           C  
ATOM   1783  HG2 ARG A 109      -0.048 -12.861 -14.453  1.00 96.69           H  
ATOM   1784  HG3 ARG A 109      -0.751 -14.035 -13.332  1.00 96.69           H  
ATOM   1785  CD  ARG A 109      -1.669 -12.097 -13.260  1.00 96.69           C  
ATOM   1786  HD2 ARG A 109      -2.479 -12.495 -13.871  1.00 96.69           H  
ATOM   1787  HD3 ARG A 109      -1.998 -12.139 -12.222  1.00 96.69           H  
ATOM   1788  NE  ARG A 109      -1.377 -10.695 -13.626  1.00 96.69           N  
ATOM   1789  HE  ARG A 109      -0.734 -10.190 -13.033  1.00 96.69           H  
ATOM   1790  NH1 ARG A 109      -2.613 -10.530 -15.563  1.00 96.69           N  
ATOM   1791 HH11 ARG A 109      -3.014 -11.439 -15.381  1.00 96.69           H  
ATOM   1792 HH12 ARG A 109      -2.847 -10.002 -16.392  1.00 96.69           H  
ATOM   1793  NH2 ARG A 109      -1.269  -8.874 -14.961  1.00 96.69           N  
ATOM   1794 HH21 ARG A 109      -0.632  -8.460 -14.295  1.00 96.69           H  
ATOM   1795 HH22 ARG A 109      -1.485  -8.354 -15.800  1.00 96.69           H  
ATOM   1796  CZ  ARG A 109      -1.760 -10.045 -14.706  1.00 96.69           C  
ATOM   1797  N   LEU A 110       3.689 -14.006 -11.085  1.00 98.47           N  
ATOM   1798  H   LEU A 110       3.517 -14.954 -11.390  1.00 98.47           H  
ATOM   1799  CA  LEU A 110       4.704 -13.830 -10.056  1.00 98.47           C  
ATOM   1800  HA  LEU A 110       4.683 -12.802  -9.695  1.00 98.47           H  
ATOM   1801  C   LEU A 110       6.092 -14.092 -10.622  1.00 98.47           C  
ATOM   1802  CB  LEU A 110       4.434 -14.767  -8.873  1.00 98.47           C  
ATOM   1803  HB2 LEU A 110       5.194 -14.576  -8.116  1.00 98.47           H  
ATOM   1804  HB3 LEU A 110       4.544 -15.798  -9.210  1.00 98.47           H  
ATOM   1805  O   LEU A 110       6.291 -15.009 -11.411  1.00 98.47           O  
ATOM   1806  CG  LEU A 110       3.052 -14.602  -8.232  1.00 98.47           C  
ATOM   1807  HG  LEU A 110       2.266 -14.858  -8.942  1.00 98.47           H  
ATOM   1808  CD1 LEU A 110       2.945 -15.535  -7.032  1.00 98.47           C  
ATOM   1809 HD11 LEU A 110       3.677 -15.212  -6.291  1.00 98.47           H  
ATOM   1810 HD12 LEU A 110       1.942 -15.484  -6.609  1.00 98.47           H  
ATOM   1811 HD13 LEU A 110       3.154 -16.561  -7.336  1.00 98.47           H  
ATOM   1812  CD2 LEU A 110       2.845 -13.177  -7.730  1.00 98.47           C  
ATOM   1813 HD21 LEU A 110       2.019 -13.166  -7.018  1.00 98.47           H  
ATOM   1814 HD22 LEU A 110       3.745 -12.813  -7.235  1.00 98.47           H  
ATOM   1815 HD23 LEU A 110       2.611 -12.519  -8.566  1.00 98.47           H  
ATOM   1816  N   TYR A 111       7.050 -13.308 -10.157  1.00 98.71           N  
ATOM   1817  H   TYR A 111       6.785 -12.569  -9.522  1.00 98.71           H  
ATOM   1818  CA  TYR A 111       8.446 -13.306 -10.562  1.00 98.71           C  
ATOM   1819  HA  TYR A 111       8.659 -14.192 -11.160  1.00 98.71           H  
ATOM   1820  C   TYR A 111       9.305 -13.326  -9.287  1.00 98.71           C  
ATOM   1821  CB  TYR A 111       8.715 -12.058 -11.419  1.00 98.71           C  
ATOM   1822  HB2 TYR A 111       9.781 -12.005 -11.641  1.00 98.71           H  
ATOM   1823  HB3 TYR A 111       8.462 -11.171 -10.838  1.00 98.71           H  
ATOM   1824  O   TYR A 111       8.882 -12.787  -8.251  1.00 98.71           O  
ATOM   1825  CG  TYR A 111       7.935 -11.992 -12.722  1.00 98.71           C  
ATOM   1826  CD1 TYR A 111       8.579 -12.278 -13.939  1.00 98.71           C  
ATOM   1827  HD1 TYR A 111       9.628 -12.535 -13.948  1.00 98.71           H  
ATOM   1828  CD2 TYR A 111       6.566 -11.650 -12.725  1.00 98.71           C  
ATOM   1829  HD2 TYR A 111       6.065 -11.415 -11.797  1.00 98.71           H  
ATOM   1830  CE1 TYR A 111       7.866 -12.224 -15.150  1.00 98.71           C  
ATOM   1831  HE1 TYR A 111       8.375 -12.432 -16.080  1.00 98.71           H  
ATOM   1832  CE2 TYR A 111       5.839 -11.645 -13.930  1.00 98.71           C  
ATOM   1833  HE2 TYR A 111       4.777 -11.450 -13.930  1.00 98.71           H  
ATOM   1834  OH  TYR A 111       5.816 -11.868 -16.328  1.00 98.71           O  
ATOM   1835  HH  TYR A 111       6.427 -12.094 -17.033  1.00 98.71           H  
ATOM   1836  CZ  TYR A 111       6.494 -11.904 -15.150  1.00 98.71           C  
ATOM   1837  N   PRO A 112      10.492 -13.954  -9.306  1.00 98.57           N  
ATOM   1838  CA  PRO A 112      11.394 -13.901  -8.162  1.00 98.57           C  
ATOM   1839  HA  PRO A 112      10.904 -14.325  -7.285  1.00 98.57           H  
ATOM   1840  C   PRO A 112      11.768 -12.445  -7.860  1.00 98.57           C  
ATOM   1841  CB  PRO A 112      12.598 -14.768  -8.543  1.00 98.57           C  
ATOM   1842  HB2 PRO A 112      13.532 -14.376  -8.138  1.00 98.57           H  
ATOM   1843  HB3 PRO A 112      12.435 -15.787  -8.191  1.00 98.57           H  
ATOM   1844  O   PRO A 112      11.911 -11.633  -8.768  1.00 98.57           O  
ATOM   1845  CG  PRO A 112      12.598 -14.757 -10.073  1.00 98.57           C  
ATOM   1846  HG2 PRO A 112      13.016 -15.676 -10.484  1.00 98.57           H  
ATOM   1847  HG3 PRO A 112      13.162 -13.895 -10.429  1.00 98.57           H  
ATOM   1848  CD  PRO A 112      11.127 -14.592 -10.450  1.00 98.57           C  
ATOM   1849  HD2 PRO A 112      10.674 -15.567 -10.630  1.00 98.57           H  
ATOM   1850  HD3 PRO A 112      11.049 -13.973 -11.343  1.00 98.57           H  
ATOM   1851  N   CYS A 113      11.920 -12.097  -6.584  1.00 98.66           N  
ATOM   1852  H   CYS A 113      11.817 -12.792  -5.858  1.00 98.66           H  
ATOM   1853  CA  CYS A 113      12.492 -10.809  -6.205  1.00 98.66           C  
ATOM   1854  HA  CYS A 113      12.310 -10.085  -7.000  1.00 98.66           H  
ATOM   1855  C   CYS A 113      14.007 -10.989  -6.006  1.00 98.66           C  
ATOM   1856  CB  CYS A 113      11.780 -10.290  -4.953  1.00 98.66           C  
ATOM   1857  HB2 CYS A 113      12.131 -10.834  -4.076  1.00 98.66           H  
ATOM   1858  HB3 CYS A 113      10.704 -10.432  -5.056  1.00 98.66           H  
ATOM   1859  O   CYS A 113      14.397 -11.843  -5.206  1.00 98.66           O  
ATOM   1860  SG  CYS A 113      12.110  -8.521  -4.753  1.00 98.66           S  
ATOM   1861  HG  CYS A 113      11.561  -8.098  -5.895  1.00 98.66           H  
ATOM   1862  N   PRO A 114      14.874 -10.241  -6.713  1.00 98.25           N  
ATOM   1863  CA  PRO A 114      16.297 -10.177  -6.390  1.00 98.25           C  
ATOM   1864  HA  PRO A 114      16.741 -11.165  -6.509  1.00 98.25           H  
ATOM   1865  C   PRO A 114      16.487  -9.673  -4.958  1.00 98.25           C  
ATOM   1866  CB  PRO A 114      16.905  -9.192  -7.398  1.00 98.25           C  
ATOM   1867  HB2 PRO A 114      17.901  -9.503  -7.716  1.00 98.25           H  
ATOM   1868  HB3 PRO A 114      16.936  -8.190  -6.971  1.00 98.25           H  
ATOM   1869  O   PRO A 114      15.777  -8.759  -4.550  1.00 98.25           O  
ATOM   1870  CG  PRO A 114      15.915  -9.197  -8.559  1.00 98.25           C  
ATOM   1871  HG2 PRO A 114      15.942  -8.263  -9.121  1.00 98.25           H  
ATOM   1872  HG3 PRO A 114      16.120 -10.049  -9.207  1.00 98.25           H  
ATOM   1873  CD  PRO A 114      14.576  -9.398  -7.857  1.00 98.25           C  
ATOM   1874  HD2 PRO A 114      13.869  -9.879  -8.534  1.00 98.25           H  
ATOM   1875  HD3 PRO A 114      14.183  -8.442  -7.512  1.00 98.25           H  
ATOM   1876  N   GLU A 115      17.465 -10.195  -4.209  1.00 97.75           N  
ATOM   1877  H   GLU A 115      17.969 -11.003  -4.545  1.00 97.75           H  
ATOM   1878  CA  GLU A 115      17.613  -9.823  -2.789  1.00 97.75           C  
ATOM   1879  HA  GLU A 115      16.699 -10.114  -2.273  1.00 97.75           H  
ATOM   1880  C   GLU A 115      17.767  -8.307  -2.591  1.00 97.75           C  
ATOM   1881  CB  GLU A 115      18.781 -10.590  -2.145  1.00 97.75           C  
ATOM   1882  HB2 GLU A 115      18.611 -11.658  -2.274  1.00 97.75           H  
ATOM   1883  HB3 GLU A 115      19.707 -10.334  -2.661  1.00 97.75           H  
ATOM   1884  O   GLU A 115      17.130  -7.747  -1.709  1.00 97.75           O  
ATOM   1885  CG  GLU A 115      18.955 -10.288  -0.641  1.00 97.75           C  
ATOM   1886  HG2 GLU A 115      19.329  -9.270  -0.531  1.00 97.75           H  
ATOM   1887  HG3 GLU A 115      19.718 -10.956  -0.242  1.00 97.75           H  
ATOM   1888  CD  GLU A 115      17.654 -10.459   0.168  1.00 97.75           C  
ATOM   1889  OE1 GLU A 115      17.300  -9.547   0.961  1.00 97.75           O  
ATOM   1890  OE2 GLU A 115      16.980 -11.488  -0.050  1.00 97.75           O  
ATOM   1891  N   HIS A 116      18.490  -7.608  -3.474  1.00 97.76           N  
ATOM   1892  H   HIS A 116      18.940  -8.110  -4.227  1.00 97.76           H  
ATOM   1893  CA  HIS A 116      18.641  -6.147  -3.411  1.00 97.76           C  
ATOM   1894  HA  HIS A 116      18.991  -5.899  -2.409  1.00 97.76           H  
ATOM   1895  C   HIS A 116      17.331  -5.353  -3.614  1.00 97.76           C  
ATOM   1896  CB  HIS A 116      19.724  -5.697  -4.405  1.00 97.76           C  
ATOM   1897  HB2 HIS A 116      19.969  -4.657  -4.190  1.00 97.76           H  
ATOM   1898  HB3 HIS A 116      20.627  -6.284  -4.240  1.00 97.76           H  
ATOM   1899  O   HIS A 116      17.293  -4.169  -3.295  1.00 97.76           O  
ATOM   1900  CG  HIS A 116      19.328  -5.793  -5.860  1.00 97.76           C  
ATOM   1901  CD2 HIS A 116      18.723  -4.812  -6.602  1.00 97.76           C  
ATOM   1902  HD2 HIS A 116      18.418  -3.840  -6.245  1.00 97.76           H  
ATOM   1903  ND1 HIS A 116      19.559  -6.856  -6.707  1.00 97.76           N  
ATOM   1904  HD1 HIS A 116      20.076  -7.694  -6.485  1.00 97.76           H  
ATOM   1905  CE1 HIS A 116      19.096  -6.524  -7.925  1.00 97.76           C  
ATOM   1906  HE1 HIS A 116      19.155  -7.143  -8.808  1.00 97.76           H  
ATOM   1907  NE2 HIS A 116      18.576  -5.292  -7.908  1.00 97.76           N  
ATOM   1908  N   LEU A 117      16.267  -5.989  -4.123  1.00 98.02           N  
ATOM   1909  H   LEU A 117      16.365  -6.971  -4.337  1.00 98.02           H  
ATOM   1910  CA  LEU A 117      14.912  -5.433  -4.216  1.00 98.02           C  
ATOM   1911  HA  LEU A 117      14.952  -4.363  -4.013  1.00 98.02           H  
ATOM   1912  C   LEU A 117      13.958  -6.019  -3.161  1.00 98.02           C  
ATOM   1913  CB  LEU A 117      14.342  -5.636  -5.637  1.00 98.02           C  
ATOM   1914  HB2 LEU A 117      14.277  -6.707  -5.830  1.00 98.02           H  
ATOM   1915  HB3 LEU A 117      13.331  -5.230  -5.664  1.00 98.02           H  
ATOM   1916  O   LEU A 117      12.820  -5.558  -3.067  1.00 98.02           O  
ATOM   1917  CG  LEU A 117      15.145  -4.989  -6.779  1.00 98.02           C  
ATOM   1918  HG  LEU A 117      16.126  -5.464  -6.817  1.00 98.02           H  
ATOM   1919  CD1 LEU A 117      14.452  -5.233  -8.121  1.00 98.02           C  
ATOM   1920 HD11 LEU A 117      15.063  -4.816  -8.922  1.00 98.02           H  
ATOM   1921 HD12 LEU A 117      13.477  -4.747  -8.137  1.00 98.02           H  
ATOM   1922 HD13 LEU A 117      14.334  -6.303  -8.296  1.00 98.02           H  
ATOM   1923  CD2 LEU A 117      15.317  -3.479  -6.602  1.00 98.02           C  
ATOM   1924 HD21 LEU A 117      15.856  -3.070  -7.456  1.00 98.02           H  
ATOM   1925 HD22 LEU A 117      14.346  -2.989  -6.527  1.00 98.02           H  
ATOM   1926 HD23 LEU A 117      15.903  -3.266  -5.708  1.00 98.02           H  
ATOM   1927  N   SER A 118      14.374  -7.001  -2.356  1.00 98.09           N  
ATOM   1928  H   SER A 118      15.333  -7.311  -2.425  1.00 98.09           H  
ATOM   1929  CA  SER A 118      13.545  -7.550  -1.279  1.00 98.09           C  
ATOM   1930  HA  SER A 118      12.597  -7.866  -1.713  1.00 98.09           H  
ATOM   1931  C   SER A 118      13.276  -6.491  -0.207  1.00 98.09           C  
ATOM   1932  CB  SER A 118      14.203  -8.781  -0.653  1.00 98.09           C  
ATOM   1933  HB2 SER A 118      14.418  -9.519  -1.426  1.00 98.09           H  
ATOM   1934  HB3 SER A 118      15.137  -8.487  -0.175  1.00 98.09           H  
ATOM   1935  O   SER A 118      14.126  -5.642   0.064  1.00 98.09           O  
ATOM   1936  OG  SER A 118      13.330  -9.346   0.313  1.00 98.09           O  
ATOM   1937  HG  SER A 118      13.911  -9.642   1.018  1.00 98.09           H  
ATOM   1938  N   VAL A 119      12.115  -6.545   0.459  1.00 97.22           N  
ATOM   1939  H   VAL A 119      11.466  -7.287   0.240  1.00 97.22           H  
ATOM   1940  CA  VAL A 119      11.766  -5.585   1.527  1.00 97.22           C  
ATOM   1941  HA  VAL A 119      11.888  -4.586   1.108  1.00 97.22           H  
ATOM   1942  C   VAL A 119      12.709  -5.660   2.741  1.00 97.22           C  
ATOM   1943  CB  VAL A 119      10.284  -5.738   1.917  1.00 97.22           C  
ATOM   1944  HB  VAL A 119       9.724  -5.895   0.996  1.00 97.22           H  
ATOM   1945  O   VAL A 119      12.788  -4.716   3.521  1.00 97.22           O  
ATOM   1946  CG1 VAL A 119      10.006  -6.940   2.828  1.00 97.22           C  
ATOM   1947 HG11 VAL A 119      10.400  -7.851   2.376  1.00 97.22           H  
ATOM   1948 HG12 VAL A 119      10.469  -6.796   3.804  1.00 97.22           H  
ATOM   1949 HG13 VAL A 119       8.930  -7.057   2.960  1.00 97.22           H  
ATOM   1950  CG2 VAL A 119       9.732  -4.459   2.553  1.00 97.22           C  
ATOM   1951 HG21 VAL A 119       9.914  -3.610   1.894  1.00 97.22           H  
ATOM   1952 HG22 VAL A 119      10.209  -4.272   3.515  1.00 97.22           H  
ATOM   1953 HG23 VAL A 119       8.657  -4.559   2.702  1.00 97.22           H  
ATOM   1954  N   THR A 120      13.455  -6.763   2.870  1.00 95.05           N  
ATOM   1955  H   THR A 120      13.341  -7.492   2.181  1.00 95.05           H  
ATOM   1956  CA  THR A 120      14.534  -6.979   3.849  1.00 95.05           C  
ATOM   1957  HA  THR A 120      14.177  -6.719   4.845  1.00 95.05           H  
ATOM   1958  C   THR A 120      15.775  -6.128   3.588  1.00 95.05           C  
ATOM   1959  CB  THR A 120      14.965  -8.461   3.839  1.00 95.05           C  
ATOM   1960  HB  THR A 120      15.939  -8.575   4.314  1.00 95.05           H  
ATOM   1961  O   THR A 120      16.389  -5.651   4.538  1.00 95.05           O  
ATOM   1962  CG2 THR A 120      13.940  -9.304   4.599  1.00 95.05           C  
ATOM   1963 HG21 THR A 120      13.880  -8.967   5.634  1.00 95.05           H  
ATOM   1964 HG22 THR A 120      14.253 -10.348   4.585  1.00 95.05           H  
ATOM   1965 HG23 THR A 120      12.959  -9.217   4.132  1.00 95.05           H  
ATOM   1966  OG1 THR A 120      15.004  -8.978   2.518  1.00 95.05           O  
ATOM   1967  HG1 THR A 120      15.906  -9.175   2.251  1.00 95.05           H  
ATOM   1968  N   SER A 121      16.134  -5.929   2.318  1.00 96.85           N  
ATOM   1969  H   SER A 121      15.573  -6.355   1.594  1.00 96.85           H  
ATOM   1970  CA  SER A 121      17.334  -5.185   1.902  1.00 96.85           C  
ATOM   1971  HA  SER A 121      18.034  -5.120   2.735  1.00 96.85           H  
ATOM   1972  C   SER A 121      17.024  -3.752   1.452  1.00 96.85           C  
ATOM   1973  CB  SER A 121      18.029  -5.945   0.771  1.00 96.85           C  
ATOM   1974  HB2 SER A 121      18.842  -5.332   0.383  1.00 96.85           H  
ATOM   1975  HB3 SER A 121      17.310  -6.122  -0.028  1.00 96.85           H  
ATOM   1976  O   SER A 121      17.869  -2.866   1.563  1.00 96.85           O  
ATOM   1977  OG  SER A 121      18.576  -7.165   1.243  1.00 96.85           O  
ATOM   1978  HG  SER A 121      17.991  -7.903   1.060  1.00 96.85           H  
ATOM   1979  N   LEU A 122      15.803  -3.511   0.970  1.00 97.46           N  
ATOM   1980  H   LEU A 122      15.186  -4.305   0.868  1.00 97.46           H  
ATOM   1981  CA  LEU A 122      15.308  -2.228   0.480  1.00 97.46           C  
ATOM   1982  HA  LEU A 122      15.979  -1.432   0.805  1.00 97.46           H  
ATOM   1983  C   LEU A 122      13.923  -1.973   1.092  1.00 97.46           C  
ATOM   1984  CB  LEU A 122      15.327  -2.290  -1.062  1.00 97.46           C  
ATOM   1985  HB2 LEU A 122      14.728  -3.141  -1.387  1.00 97.46           H  
ATOM   1986  HB3 LEU A 122      16.354  -2.485  -1.370  1.00 97.46           H  
ATOM   1987  O   LEU A 122      12.904  -2.385   0.541  1.00 97.46           O  
ATOM   1988  CG  LEU A 122      14.837  -1.035  -1.810  1.00 97.46           C  
ATOM   1989  HG  LEU A 122      13.786  -0.855  -1.582  1.00 97.46           H  
ATOM   1990  CD1 LEU A 122      15.638   0.216  -1.440  1.00 97.46           C  
ATOM   1991 HD11 LEU A 122      16.699   0.038  -1.614  1.00 97.46           H  
ATOM   1992 HD12 LEU A 122      15.310   1.054  -2.054  1.00 97.46           H  
ATOM   1993 HD13 LEU A 122      15.472   0.470  -0.393  1.00 97.46           H  
ATOM   1994  CD2 LEU A 122      14.974  -1.284  -3.314  1.00 97.46           C  
ATOM   1995 HD21 LEU A 122      15.999  -1.566  -3.556  1.00 97.46           H  
ATOM   1996 HD22 LEU A 122      14.721  -0.390  -3.883  1.00 97.46           H  
ATOM   1997 HD23 LEU A 122      14.305  -2.091  -3.615  1.00 97.46           H  
ATOM   1998  N   ALA A 123      13.879  -1.333   2.261  1.00 96.48           N  
ATOM   1999  H   ALA A 123      14.750  -1.054   2.689  1.00 96.48           H  
ATOM   2000  CA  ALA A 123      12.636  -1.110   3.006  1.00 96.48           C  
ATOM   2001  HA  ALA A 123      12.228  -2.085   3.275  1.00 96.48           H  
ATOM   2002  C   ALA A 123      11.561  -0.362   2.187  1.00 96.48           C  
ATOM   2003  CB  ALA A 123      12.975  -0.363   4.302  1.00 96.48           C  
ATOM   2004  HB1 ALA A 123      13.697  -0.936   4.883  1.00 96.48           H  
ATOM   2005  HB2 ALA A 123      13.391   0.617   4.067  1.00 96.48           H  
ATOM   2006  HB3 ALA A 123      12.073  -0.229   4.898  1.00 96.48           H  
ATOM   2007  O   ALA A 123      11.867   0.358   1.233  1.00 96.48           O  
ATOM   2008  N   SER A 124      10.286  -0.510   2.565  1.00 96.49           N  
ATOM   2009  H   SER A 124      10.082  -1.071   3.380  1.00 96.49           H  
ATOM   2010  CA  SER A 124       9.228   0.362   2.039  1.00 96.49           C  
ATOM   2011  HA  SER A 124       9.320   0.403   0.953  1.00 96.49           H  
ATOM   2012  C   SER A 124       9.388   1.781   2.593  1.00 96.49           C  
ATOM   2013  CB  SER A 124       7.836  -0.184   2.369  1.00 96.49           C  
ATOM   2014  HB2 SER A 124       7.642  -0.085   3.437  1.00 96.49           H  
ATOM   2015  HB3 SER A 124       7.795  -1.239   2.101  1.00 96.49           H  
ATOM   2016  O   SER A 124       9.808   1.961   3.736  1.00 96.49           O  
ATOM   2017  OG  SER A 124       6.857   0.532   1.632  1.00 96.49           O  
ATOM   2018  HG  SER A 124       6.235  -0.090   1.247  1.00 96.49           H  
ATOM   2019  N   LEU A 125       9.018   2.790   1.803  1.00 96.34           N  
ATOM   2020  H   LEU A 125       8.691   2.564   0.875  1.00 96.34           H  
ATOM   2021  CA  LEU A 125       8.915   4.185   2.255  1.00 96.34           C  
ATOM   2022  HA  LEU A 125       9.518   4.321   3.153  1.00 96.34           H  
ATOM   2023  C   LEU A 125       7.483   4.564   2.662  1.00 96.34           C  
ATOM   2024  CB  LEU A 125       9.462   5.117   1.161  1.00 96.34           C  
ATOM   2025  HB2 LEU A 125       8.865   4.978   0.260  1.00 96.34           H  
ATOM   2026  HB3 LEU A 125       9.340   6.151   1.484  1.00 96.34           H  
ATOM   2027  O   LEU A 125       7.264   5.656   3.181  1.00 96.34           O  
ATOM   2028  CG  LEU A 125      10.946   4.879   0.827  1.00 96.34           C  
ATOM   2029  HG  LEU A 125      11.101   3.836   0.549  1.00 96.34           H  
ATOM   2030  CD1 LEU A 125      11.333   5.739  -0.367  1.00 96.34           C  
ATOM   2031 HD11 LEU A 125      11.248   6.798  -0.121  1.00 96.34           H  
ATOM   2032 HD12 LEU A 125      12.354   5.499  -0.663  1.00 96.34           H  
ATOM   2033 HD13 LEU A 125      10.672   5.511  -1.203  1.00 96.34           H  
ATOM   2034  CD2 LEU A 125      11.880   5.228   1.988  1.00 96.34           C  
ATOM   2035 HD21 LEU A 125      12.916   5.106   1.672  1.00 96.34           H  
ATOM   2036 HD22 LEU A 125      11.713   6.257   2.306  1.00 96.34           H  
ATOM   2037 HD23 LEU A 125      11.697   4.552   2.824  1.00 96.34           H  
ATOM   2038  N   THR A 126       6.519   3.668   2.439  1.00 96.45           N  
ATOM   2039  H   THR A 126       6.768   2.791   2.004  1.00 96.45           H  
ATOM   2040  CA  THR A 126       5.099   3.901   2.706  1.00 96.45           C  
ATOM   2041  HA  THR A 126       4.912   4.975   2.709  1.00 96.45           H  
ATOM   2042  C   THR A 126       4.713   3.328   4.065  1.00 96.45           C  
ATOM   2043  CB  THR A 126       4.234   3.295   1.593  1.00 96.45           C  
ATOM   2044  HB  THR A 126       4.308   2.208   1.620  1.00 96.45           H  
ATOM   2045  O   THR A 126       4.746   2.111   4.266  1.00 96.45           O  
ATOM   2046  CG2 THR A 126       2.770   3.701   1.709  1.00 96.45           C  
ATOM   2047 HG21 THR A 126       2.198   3.237   0.906  1.00 96.45           H  
ATOM   2048 HG22 THR A 126       2.363   3.380   2.668  1.00 96.45           H  
ATOM   2049 HG23 THR A 126       2.678   4.784   1.633  1.00 96.45           H  
ATOM   2050  OG1 THR A 126       4.686   3.743   0.340  1.00 96.45           O  
ATOM   2051  HG1 THR A 126       4.087   3.383  -0.318  1.00 96.45           H  
ATOM   2052  N   SER A 127       4.309   4.194   4.987  1.00 97.86           N  
ATOM   2053  H   SER A 127       4.252   5.166   4.719  1.00 97.86           H  
ATOM   2054  CA  SER A 127       3.739   3.839   6.287  1.00 97.86           C  
ATOM   2055  HA  SER A 127       4.261   2.967   6.681  1.00 97.86           H  
ATOM   2056  C   SER A 127       2.249   3.508   6.178  1.00 97.86           C  
ATOM   2057  CB  SER A 127       3.923   4.983   7.282  1.00 97.86           C  
ATOM   2058  HB2 SER A 127       3.477   4.697   8.235  1.00 97.86           H  
ATOM   2059  HB3 SER A 127       3.414   5.870   6.904  1.00 97.86           H  
ATOM   2060  O   SER A 127       1.537   4.046   5.332  1.00 97.86           O  
ATOM   2061  OG  SER A 127       5.290   5.282   7.480  1.00 97.86           O  
ATOM   2062  HG  SER A 127       5.636   4.776   8.218  1.00 97.86           H  
ATOM   2063  N   HIS A 128       1.766   2.644   7.071  1.00 96.72           N  
ATOM   2064  H   HIS A 128       2.401   2.269   7.762  1.00 96.72           H  
ATOM   2065  CA  HIS A 128       0.346   2.334   7.258  1.00 96.72           C  
ATOM   2066  HA  HIS A 128      -0.226   2.653   6.386  1.00 96.72           H  
ATOM   2067  C   HIS A 128      -0.181   3.095   8.480  1.00 96.72           C  
ATOM   2068  CB  HIS A 128       0.205   0.808   7.394  1.00 96.72           C  
ATOM   2069  HB2 HIS A 128       0.522   0.340   6.462  1.00 96.72           H  
ATOM   2070  HB3 HIS A 128       0.890   0.468   8.170  1.00 96.72           H  
ATOM   2071  O   HIS A 128       0.434   3.048   9.547  1.00 96.72           O  
ATOM   2072  CG  HIS A 128      -1.150   0.265   7.770  1.00 96.72           C  
ATOM   2073  CD2 HIS A 128      -2.365   0.857   7.584  1.00 96.72           C  
ATOM   2074  HD2 HIS A 128      -2.566   1.796   7.091  1.00 96.72           H  
ATOM   2075  ND1 HIS A 128      -1.331  -0.917   8.490  1.00 96.72           N  
ATOM   2076  CE1 HIS A 128      -2.639  -0.984   8.768  1.00 96.72           C  
ATOM   2077  HE1 HIS A 128      -3.104  -1.751   9.369  1.00 96.72           H  
ATOM   2078  NE2 HIS A 128      -3.279   0.067   8.239  1.00 96.72           N  
ATOM   2079  HE2 HIS A 128      -4.255   0.280   8.389  1.00 96.72           H  
ATOM   2080  N   VAL A 129      -1.305   3.791   8.330  1.00 97.75           N  
ATOM   2081  H   VAL A 129      -1.753   3.786   7.424  1.00 97.75           H  
ATOM   2082  CA  VAL A 129      -1.991   4.554   9.383  1.00 97.75           C  
ATOM   2083  HA  VAL A 129      -1.617   4.233  10.355  1.00 97.75           H  
ATOM   2084  C   VAL A 129      -3.495   4.269   9.383  1.00 97.75           C  
ATOM   2085  CB  VAL A 129      -1.712   6.070   9.265  1.00 97.75           C  
ATOM   2086  HB  VAL A 129      -2.161   6.565  10.126  1.00 97.75           H  
ATOM   2087  O   VAL A 129      -4.034   3.661   8.454  1.00 97.75           O  
ATOM   2088  CG1 VAL A 129      -0.211   6.356   9.310  1.00 97.75           C  
ATOM   2089 HG11 VAL A 129       0.270   6.021   8.392  1.00 97.75           H  
ATOM   2090 HG12 VAL A 129       0.231   5.832  10.158  1.00 97.75           H  
ATOM   2091 HG13 VAL A 129      -0.050   7.427   9.429  1.00 97.75           H  
ATOM   2092  CG2 VAL A 129      -2.279   6.724   8.001  1.00 97.75           C  
ATOM   2093 HG21 VAL A 129      -3.368   6.713   8.044  1.00 97.75           H  
ATOM   2094 HG22 VAL A 129      -1.941   6.195   7.110  1.00 97.75           H  
ATOM   2095 HG23 VAL A 129      -1.956   7.763   7.938  1.00 97.75           H  
ATOM   2096  N   GLN A 130      -4.166   4.716  10.440  1.00 97.18           N  
ATOM   2097  H   GLN A 130      -3.658   5.190  11.173  1.00 97.18           H  
ATOM   2098  CA  GLN A 130      -5.617   4.679  10.589  1.00 97.18           C  
ATOM   2099  HA  GLN A 130      -6.062   4.275   9.679  1.00 97.18           H  
ATOM   2100  C   GLN A 130      -6.132   6.109  10.789  1.00 97.18           C  
ATOM   2101  CB  GLN A 130      -6.012   3.771  11.768  1.00 97.18           C  
ATOM   2102  HB2 GLN A 130      -7.095   3.646  11.747  1.00 97.18           H  
ATOM   2103  HB3 GLN A 130      -5.743   4.261  12.704  1.00 97.18           H  
ATOM   2104  O   GLN A 130      -5.503   6.888  11.507  1.00 97.18           O  
ATOM   2105  CG  GLN A 130      -5.330   2.389  11.737  1.00 97.18           C  
ATOM   2106  HG2 GLN A 130      -4.262   2.514  11.916  1.00 97.18           H  
ATOM   2107  HG3 GLN A 130      -5.456   1.937  10.753  1.00 97.18           H  
ATOM   2108  CD  GLN A 130      -5.881   1.424  12.784  1.00 97.18           C  
ATOM   2109  NE2 GLN A 130      -5.079   0.523  13.306  1.00 97.18           N  
ATOM   2110 HE21 GLN A 130      -4.101   0.471  13.058  1.00 97.18           H  
ATOM   2111 HE22 GLN A 130      -5.497  -0.083  13.997  1.00 97.18           H  
ATOM   2112  OE1 GLN A 130      -7.043   1.430  13.148  1.00 97.18           O  
ATOM   2113  N   LEU A 131      -7.254   6.476  10.174  1.00 98.34           N  
ATOM   2114  H   LEU A 131      -7.765   5.785   9.644  1.00 98.34           H  
ATOM   2115  CA  LEU A 131      -7.868   7.784  10.405  1.00 98.34           C  
ATOM   2116  HA  LEU A 131      -7.084   8.542  10.417  1.00 98.34           H  
ATOM   2117  C   LEU A 131      -8.549   7.815  11.772  1.00 98.34           C  
ATOM   2118  CB  LEU A 131      -8.869   8.150   9.298  1.00 98.34           C  
ATOM   2119  HB2 LEU A 131      -9.297   9.125   9.530  1.00 98.34           H  
ATOM   2120  HB3 LEU A 131      -9.680   7.421   9.310  1.00 98.34           H  
ATOM   2121  O   LEU A 131      -9.292   6.905  12.129  1.00 98.34           O  
ATOM   2122  CG  LEU A 131      -8.276   8.197   7.885  1.00 98.34           C  
ATOM   2123  HG  LEU A 131      -7.952   7.190   7.621  1.00 98.34           H  
ATOM   2124  CD1 LEU A 131      -9.354   8.631   6.895  1.00 98.34           C  
ATOM   2125 HD11 LEU A 131      -8.957   8.606   5.880  1.00 98.34           H  
ATOM   2126 HD12 LEU A 131      -9.685   9.643   7.131  1.00 98.34           H  
ATOM   2127 HD13 LEU A 131     -10.205   7.953   6.956  1.00 98.34           H  
ATOM   2128  CD2 LEU A 131      -7.091   9.158   7.750  1.00 98.34           C  
ATOM   2129 HD21 LEU A 131      -6.252   8.805   8.349  1.00 98.34           H  
ATOM   2130 HD22 LEU A 131      -7.380  10.155   8.080  1.00 98.34           H  
ATOM   2131 HD23 LEU A 131      -6.774   9.201   6.708  1.00 98.34           H  
ATOM   2132  N   ASP A 132      -8.324   8.896  12.508  1.00 98.22           N  
ATOM   2133  H   ASP A 132      -7.653   9.573  12.173  1.00 98.22           H  
ATOM   2134  CA  ASP A 132      -9.102   9.249  13.690  1.00 98.22           C  
ATOM   2135  HA  ASP A 132      -9.186   8.381  14.343  1.00 98.22           H  
ATOM   2136  C   ASP A 132     -10.511   9.686  13.264  1.00 98.22           C  
ATOM   2137  CB  ASP A 132      -8.354  10.355  14.436  1.00 98.22           C  
ATOM   2138  HB2 ASP A 132      -8.433  11.284  13.871  1.00 98.22           H  
ATOM   2139  HB3 ASP A 132      -7.296  10.101  14.485  1.00 98.22           H  
ATOM   2140  O   ASP A 132     -10.706  10.801  12.775  1.00 98.22           O  
ATOM   2141  CG  ASP A 132      -8.854  10.580  15.862  1.00 98.22           C  
ATOM   2142  OD1 ASP A 132      -9.698   9.798  16.345  1.00 98.22           O  
ATOM   2143  OD2 ASP A 132      -8.296  11.516  16.481  1.00 98.22           O  
ATOM   2144  N   THR A 133     -11.463   8.758  13.333  1.00 97.41           N  
ATOM   2145  H   THR A 133     -11.210   7.842  13.674  1.00 97.41           H  
ATOM   2146  CA  THR A 133     -12.866   8.949  12.953  1.00 97.41           C  
ATOM   2147  HA  THR A 133     -13.209   9.903  13.354  1.00 97.41           H  
ATOM   2148  C   THR A 133     -13.730   7.835  13.549  1.00 97.41           C  
ATOM   2149  CB  THR A 133     -13.022   9.000  11.420  1.00 97.41           C  
ATOM   2150  HB  THR A 133     -12.436   9.834  11.034  1.00 97.41           H  
ATOM   2151  O   THR A 133     -13.228   6.781  13.943  1.00 97.41           O  
ATOM   2152  CG2 THR A 133     -12.601   7.729  10.683  1.00 97.41           C  
ATOM   2153 HG21 THR A 133     -13.219   6.886  10.991  1.00 97.41           H  
ATOM   2154 HG22 THR A 133     -12.712   7.887   9.610  1.00 97.41           H  
ATOM   2155 HG23 THR A 133     -11.557   7.500  10.897  1.00 97.41           H  
ATOM   2156  OG1 THR A 133     -14.370   9.220  11.089  1.00 97.41           O  
ATOM   2157  HG1 THR A 133     -14.599  10.082  11.445  1.00 97.41           H  
ATOM   2158  N   THR A 134     -15.046   8.047  13.597  1.00 95.30           N  
ATOM   2159  H   THR A 134     -15.378   8.917  13.204  1.00 95.30           H  
ATOM   2160  CA  THR A 134     -16.035   7.020  13.977  1.00 95.30           C  
ATOM   2161  HA  THR A 134     -15.520   6.238  14.536  1.00 95.30           H  
ATOM   2162  C   THR A 134     -16.674   6.295  12.781  1.00 95.30           C  
ATOM   2163  CB  THR A 134     -17.102   7.592  14.921  1.00 95.30           C  
ATOM   2164  HB  THR A 134     -17.838   6.817  15.134  1.00 95.30           H  
ATOM   2165  O   THR A 134     -17.505   5.408  12.979  1.00 95.30           O  
ATOM   2166  CG2 THR A 134     -16.512   8.058  16.253  1.00 95.30           C  
ATOM   2167 HG21 THR A 134     -15.824   8.890  16.101  1.00 95.30           H  
ATOM   2168 HG22 THR A 134     -15.977   7.233  16.724  1.00 95.30           H  
ATOM   2169 HG23 THR A 134     -17.318   8.379  16.913  1.00 95.30           H  
ATOM   2170  OG1 THR A 134     -17.761   8.696  14.343  1.00 95.30           O  
ATOM   2171  HG1 THR A 134     -17.128   9.410  14.236  1.00 95.30           H  
ATOM   2172  N   VAL A 135     -16.286   6.631  11.542  1.00 95.51           N  
ATOM   2173  H   VAL A 135     -15.598   7.363  11.444  1.00 95.51           H  
ATOM   2174  CA  VAL A 135     -16.753   5.960  10.312  1.00 95.51           C  
ATOM   2175  HA  VAL A 135     -17.839   6.035  10.273  1.00 95.51           H  
ATOM   2176  C   VAL A 135     -16.384   4.471  10.322  1.00 95.51           C  
ATOM   2177  CB  VAL A 135     -16.179   6.667   9.065  1.00 95.51           C  
ATOM   2178  HB  VAL A 135     -15.106   6.806   9.196  1.00 95.51           H  
ATOM   2179  O   VAL A 135     -15.224   4.113  10.496  1.00 95.51           O  
ATOM   2180  CG1 VAL A 135     -16.402   5.906   7.750  1.00 95.51           C  
ATOM   2181 HG11 VAL A 135     -15.976   6.480   6.927  1.00 95.51           H  
ATOM   2182 HG12 VAL A 135     -17.466   5.747   7.575  1.00 95.51           H  
ATOM   2183 HG13 VAL A 135     -15.890   4.944   7.775  1.00 95.51           H  
ATOM   2184  CG2 VAL A 135     -16.837   8.042   8.905  1.00 95.51           C  
ATOM   2185 HG21 VAL A 135     -16.404   8.570   8.055  1.00 95.51           H  
ATOM   2186 HG22 VAL A 135     -17.911   7.934   8.760  1.00 95.51           H  
ATOM   2187 HG23 VAL A 135     -16.663   8.636   9.802  1.00 95.51           H  
ATOM   2188  N   GLY A 136     -17.376   3.598  10.110  1.00 88.39           N  
ATOM   2189  H   GLY A 136     -18.314   3.962  10.022  1.00 88.39           H  
ATOM   2190  CA  GLY A 136     -17.182   2.142  10.088  1.00 88.39           C  
ATOM   2191  HA2 GLY A 136     -16.402   1.867  10.798  1.00 88.39           H  
ATOM   2192  HA3 GLY A 136     -18.110   1.663  10.401  1.00 88.39           H  
ATOM   2193  C   GLY A 136     -16.802   1.569   8.719  1.00 88.39           C  
ATOM   2194  O   GLY A 136     -15.921   0.719   8.640  1.00 88.39           O  
ATOM   2195  N   GLU A 137     -17.450   2.038   7.650  1.00 91.55           N  
ATOM   2196  H   GLU A 137     -18.130   2.774   7.780  1.00 91.55           H  
ATOM   2197  CA  GLU A 137     -17.187   1.654   6.256  1.00 91.55           C  
ATOM   2198  HA  GLU A 137     -16.191   1.217   6.183  1.00 91.55           H  
ATOM   2199  C   GLU A 137     -17.221   2.915   5.375  1.00 91.55           C  
ATOM   2200  CB  GLU A 137     -18.209   0.610   5.750  1.00 91.55           C  
ATOM   2201  HB2 GLU A 137     -19.217   1.006   5.878  1.00 91.55           H  
ATOM   2202  HB3 GLU A 137     -18.033   0.455   4.686  1.00 91.55           H  
ATOM   2203  O   GLU A 137     -18.020   3.824   5.612  1.00 91.55           O  
ATOM   2204  CG  GLU A 137     -18.099  -0.752   6.465  1.00 91.55           C  
ATOM   2205  HG2 GLU A 137     -17.065  -1.091   6.394  1.00 91.55           H  
ATOM   2206  HG3 GLU A 137     -18.335  -0.615   7.520  1.00 91.55           H  
ATOM   2207  CD  GLU A 137     -19.018  -1.855   5.899  1.00 91.55           C  
ATOM   2208  OE1 GLU A 137     -18.865  -3.015   6.356  1.00 91.55           O  
ATOM   2209  OE2 GLU A 137     -19.872  -1.559   5.032  1.00 91.55           O  
ATOM   2210  N   LEU A 138     -16.348   2.992   4.366  1.00 93.15           N  
ATOM   2211  H   LEU A 138     -15.753   2.197   4.180  1.00 93.15           H  
ATOM   2212  CA  LEU A 138     -16.293   4.128   3.440  1.00 93.15           C  
ATOM   2213  HA  LEU A 138     -16.448   5.049   4.003  1.00 93.15           H  
ATOM   2214  C   LEU A 138     -17.412   4.031   2.395  1.00 93.15           C  
ATOM   2215  CB  LEU A 138     -14.913   4.189   2.758  1.00 93.15           C  
ATOM   2216  HB2 LEU A 138     -14.717   3.220   2.298  1.00 93.15           H  
ATOM   2217  HB3 LEU A 138     -14.953   4.929   1.959  1.00 93.15           H  
ATOM   2218  O   LEU A 138     -17.529   3.030   1.687  1.00 93.15           O  
ATOM   2219  CG  LEU A 138     -13.741   4.550   3.688  1.00 93.15           C  
ATOM   2220  HG  LEU A 138     -13.753   3.909   4.570  1.00 93.15           H  
ATOM   2221  CD1 LEU A 138     -12.418   4.333   2.956  1.00 93.15           C  
ATOM   2222 HD11 LEU A 138     -12.370   4.967   2.072  1.00 93.15           H  
ATOM   2223 HD12 LEU A 138     -12.339   3.292   2.641  1.00 93.15           H  
ATOM   2224 HD13 LEU A 138     -11.581   4.568   3.613  1.00 93.15           H  
ATOM   2225  CD2 LEU A 138     -13.798   6.014   4.125  1.00 93.15           C  
ATOM   2226 HD21 LEU A 138     -13.827   6.665   3.251  1.00 93.15           H  
ATOM   2227 HD22 LEU A 138     -12.911   6.257   4.710  1.00 93.15           H  
ATOM   2228 HD23 LEU A 138     -14.679   6.188   4.743  1.00 93.15           H  
ATOM   2229  N   THR A 139     -18.211   5.089   2.243  1.00 96.31           N  
ATOM   2230  H   THR A 139     -18.089   5.892   2.845  1.00 96.31           H  
ATOM   2231  CA  THR A 139     -19.220   5.152   1.174  1.00 96.31           C  
ATOM   2232  HA  THR A 139     -19.775   4.214   1.194  1.00 96.31           H  
ATOM   2233  C   THR A 139     -18.565   5.308  -0.205  1.00 96.31           C  
ATOM   2234  CB  THR A 139     -20.220   6.301   1.371  1.00 96.31           C  
ATOM   2235  HB  THR A 139     -20.993   6.220   0.606  1.00 96.31           H  
ATOM   2236  O   THR A 139     -17.436   5.797  -0.305  1.00 96.31           O  
ATOM   2237  CG2 THR A 139     -20.928   6.249   2.719  1.00 96.31           C  
ATOM   2238 HG21 THR A 139     -20.206   6.296   3.534  1.00 96.31           H  
ATOM   2239 HG22 THR A 139     -21.481   5.313   2.805  1.00 96.31           H  
ATOM   2240 HG23 THR A 139     -21.634   7.077   2.797  1.00 96.31           H  
ATOM   2241  OG1 THR A 139     -19.573   7.537   1.173  1.00 96.31           O  
ATOM   2242  HG1 THR A 139     -19.939   8.184   1.780  1.00 96.31           H  
ATOM   2243  N   PRO A 140     -19.284   5.014  -1.308  1.00 95.98           N  
ATOM   2244  CA  PRO A 140     -18.798   5.304  -2.657  1.00 95.98           C  
ATOM   2245  HA  PRO A 140     -17.929   4.676  -2.853  1.00 95.98           H  
ATOM   2246  C   PRO A 140     -18.393   6.772  -2.871  1.00 95.98           C  
ATOM   2247  CB  PRO A 140     -19.937   4.885  -3.593  1.00 95.98           C  
ATOM   2248  HB2 PRO A 140     -19.558   4.526  -4.550  1.00 95.98           H  
ATOM   2249  HB3 PRO A 140     -20.627   5.715  -3.744  1.00 95.98           H  
ATOM   2250  O   PRO A 140     -17.433   7.027  -3.588  1.00 95.98           O  
ATOM   2251  CG  PRO A 140     -20.639   3.776  -2.809  1.00 95.98           C  
ATOM   2252  HG2 PRO A 140     -20.086   2.843  -2.917  1.00 95.98           H  
ATOM   2253  HG3 PRO A 140     -21.675   3.651  -3.121  1.00 95.98           H  
ATOM   2254  CD  PRO A 140     -20.535   4.271  -1.368  1.00 95.98           C  
ATOM   2255  HD2 PRO A 140     -21.371   4.935  -1.147  1.00 95.98           H  
ATOM   2256  HD3 PRO A 140     -20.533   3.421  -0.686  1.00 95.98           H  
ATOM   2257  N   ARG A 141     -19.061   7.731  -2.207  1.00 97.35           N  
ATOM   2258  H   ARG A 141     -19.780   7.438  -1.560  1.00 97.35           H  
ATOM   2259  CA  ARG A 141     -18.704   9.163  -2.252  1.00 97.35           C  
ATOM   2260  HA  ARG A 141     -18.486   9.446  -3.282  1.00 97.35           H  
ATOM   2261  C   ARG A 141     -17.425   9.482  -1.474  1.00 97.35           C  
ATOM   2262  CB  ARG A 141     -19.870  10.019  -1.730  1.00 97.35           C  
ATOM   2263  HB2 ARG A 141     -20.357   9.514  -0.895  1.00 97.35           H  
ATOM   2264  HB3 ARG A 141     -19.466  10.963  -1.363  1.00 97.35           H  
ATOM   2265  O   ARG A 141     -16.666  10.347  -1.899  1.00 97.35           O  
ATOM   2266  CG  ARG A 141     -20.893  10.337  -2.833  1.00 97.35           C  
ATOM   2267  HG2 ARG A 141     -20.418  10.955  -3.594  1.00 97.35           H  
ATOM   2268  HG3 ARG A 141     -21.214   9.406  -3.302  1.00 97.35           H  
ATOM   2269  CD  ARG A 141     -22.138  11.061  -2.291  1.00 97.35           C  
ATOM   2270  HD2 ARG A 141     -22.655  10.378  -1.617  1.00 97.35           H  
ATOM   2271  HD3 ARG A 141     -22.797  11.286  -3.130  1.00 97.35           H  
ATOM   2272  NE  ARG A 141     -21.810  12.315  -1.575  1.00 97.35           N  
ATOM   2273  HE  ARG A 141     -20.885  12.689  -1.732  1.00 97.35           H  
ATOM   2274  NH1 ARG A 141     -23.783  12.553  -0.413  1.00 97.35           N  
ATOM   2275 HH11 ARG A 141     -24.256  12.912   0.405  1.00 97.35           H  
ATOM   2276 HH12 ARG A 141     -24.164  11.756  -0.902  1.00 97.35           H  
ATOM   2277  NH2 ARG A 141     -22.075  13.884   0.061  1.00 97.35           N  
ATOM   2278 HH21 ARG A 141     -22.582  14.186   0.881  1.00 97.35           H  
ATOM   2279 HH22 ARG A 141     -21.091  14.106   0.002  1.00 97.35           H  
ATOM   2280  CZ  ARG A 141     -22.556  12.914  -0.659  1.00 97.35           C  
ATOM   2281  N   ALA A 142     -17.173   8.805  -0.354  1.00 97.49           N  
ATOM   2282  H   ALA A 142     -17.836   8.115  -0.030  1.00 97.49           H  
ATOM   2283  CA  ALA A 142     -15.914   8.947   0.375  1.00 97.49           C  
ATOM   2284  HA  ALA A 142     -15.698  10.008   0.500  1.00 97.49           H  
ATOM   2285  C   ALA A 142     -14.739   8.332  -0.406  1.00 97.49           C  
ATOM   2286  CB  ALA A 142     -16.077   8.337   1.769  1.00 97.49           C  
ATOM   2287  HB1 ALA A 142     -16.272   7.267   1.695  1.00 97.49           H  
ATOM   2288  HB2 ALA A 142     -15.165   8.496   2.343  1.00 97.49           H  
ATOM   2289  HB3 ALA A 142     -16.905   8.821   2.287  1.00 97.49           H  
ATOM   2290  O   ALA A 142     -13.671   8.935  -0.463  1.00 97.49           O  
ATOM   2291  N   LEU A 143     -14.952   7.189  -1.071  1.00 93.35           N  
ATOM   2292  H   LEU A 143     -15.843   6.730  -0.947  1.00 93.35           H  
ATOM   2293  CA  LEU A 143     -13.969   6.564  -1.967  1.00 93.35           C  
ATOM   2294  HA  LEU A 143     -13.020   6.472  -1.438  1.00 93.35           H  
ATOM   2295  C   LEU A 143     -13.684   7.423  -3.214  1.00 93.35           C  
ATOM   2296  CB  LEU A 143     -14.458   5.156  -2.357  1.00 93.35           C  
ATOM   2297  HB2 LEU A 143     -15.462   5.244  -2.771  1.00 93.35           H  
ATOM   2298  HB3 LEU A 143     -13.809   4.767  -3.142  1.00 93.35           H  
ATOM   2299  O   LEU A 143     -12.527   7.586  -3.589  1.00 93.35           O  
ATOM   2300  CG  LEU A 143     -14.479   4.143  -1.195  1.00 93.35           C  
ATOM   2301  HG  LEU A 143     -15.024   4.565  -0.350  1.00 93.35           H  
ATOM   2302  CD1 LEU A 143     -15.199   2.866  -1.633  1.00 93.35           C  
ATOM   2303 HD11 LEU A 143     -16.216   3.110  -1.943  1.00 93.35           H  
ATOM   2304 HD12 LEU A 143     -14.663   2.397  -2.457  1.00 93.35           H  
ATOM   2305 HD13 LEU A 143     -15.255   2.176  -0.791  1.00 93.35           H  
ATOM   2306  CD2 LEU A 143     -13.071   3.755  -0.734  1.00 93.35           C  
ATOM   2307 HD21 LEU A 143     -13.132   3.013   0.062  1.00 93.35           H  
ATOM   2308 HD22 LEU A 143     -12.545   4.627  -0.346  1.00 93.35           H  
ATOM   2309 HD23 LEU A 143     -12.501   3.342  -1.565  1.00 93.35           H  
ATOM   2310  N   GLU A 144     -14.711   8.027  -3.819  1.00 95.71           N  
ATOM   2311  H   GLU A 144     -15.650   7.791  -3.531  1.00 95.71           H  
ATOM   2312  CA  GLU A 144     -14.557   8.995  -4.916  1.00 95.71           C  
ATOM   2313  HA  GLU A 144     -14.015   8.523  -5.736  1.00 95.71           H  
ATOM   2314  C   GLU A 144     -13.734  10.218  -4.476  1.00 95.71           C  
ATOM   2315  CB  GLU A 144     -15.957   9.395  -5.416  1.00 95.71           C  
ATOM   2316  HB2 GLU A 144     -16.508   9.832  -4.584  1.00 95.71           H  
ATOM   2317  HB3 GLU A 144     -16.478   8.493  -5.737  1.00 95.71           H  
ATOM   2318  O   GLU A 144     -12.791  10.606  -5.162  1.00 95.71           O  
ATOM   2319  CG  GLU A 144     -15.951  10.389  -6.588  1.00 95.71           C  
ATOM   2320  HG2 GLU A 144     -15.366   9.960  -7.402  1.00 95.71           H  
ATOM   2321  HG3 GLU A 144     -15.467  11.313  -6.272  1.00 95.71           H  
ATOM   2322  CD  GLU A 144     -17.370  10.724  -7.089  1.00 95.71           C  
ATOM   2323  OE1 GLU A 144     -17.501  11.032  -8.295  1.00 95.71           O  
ATOM   2324  OE2 GLU A 144     -18.322  10.695  -6.269  1.00 95.71           O  
ATOM   2325  N   TYR A 145     -14.024  10.784  -3.298  1.00 97.83           N  
ATOM   2326  H   TYR A 145     -14.823  10.443  -2.782  1.00 97.83           H  
ATOM   2327  CA  TYR A 145     -13.221  11.869  -2.727  1.00 97.83           C  
ATOM   2328  HA  TYR A 145     -13.196  12.688  -3.445  1.00 97.83           H  
ATOM   2329  C   TYR A 145     -11.765  11.450  -2.481  1.00 97.83           C  
ATOM   2330  CB  TYR A 145     -13.878  12.379  -1.440  1.00 97.83           C  
ATOM   2331  HB2 TYR A 145     -14.788  12.913  -1.713  1.00 97.83           H  
ATOM   2332  HB3 TYR A 145     -14.168  11.523  -0.831  1.00 97.83           H  
ATOM   2333  O   TYR A 145     -10.865  12.200  -2.856  1.00 97.83           O  
ATOM   2334  CG  TYR A 145     -13.007  13.299  -0.598  1.00 97.83           C  
ATOM   2335  CD1 TYR A 145     -12.642  12.918   0.709  1.00 97.83           C  
ATOM   2336  HD1 TYR A 145     -12.985  11.978   1.114  1.00 97.83           H  
ATOM   2337  CD2 TYR A 145     -12.529  14.513  -1.132  1.00 97.83           C  
ATOM   2338  HD2 TYR A 145     -12.766  14.783  -2.150  1.00 97.83           H  
ATOM   2339  CE1 TYR A 145     -11.813  13.751   1.484  1.00 97.83           C  
ATOM   2340  HE1 TYR A 145     -11.534  13.466   2.487  1.00 97.83           H  
ATOM   2341  CE2 TYR A 145     -11.695  15.348  -0.361  1.00 97.83           C  
ATOM   2342  HE2 TYR A 145     -11.312  16.265  -0.783  1.00 97.83           H  
ATOM   2343  OH  TYR A 145     -10.541  15.770   1.706  1.00 97.83           O  
ATOM   2344  HH  TYR A 145     -10.284  16.569   1.240  1.00 97.83           H  
ATOM   2345  CZ  TYR A 145     -11.333  14.965   0.949  1.00 97.83           C  
ATOM   2346  N   ILE A 146     -11.530  10.258  -1.921  1.00 96.19           N  
ATOM   2347  H   ILE A 146     -12.324   9.701  -1.641  1.00 96.19           H  
ATOM   2348  CA  ILE A 146     -10.189   9.694  -1.705  1.00 96.19           C  
ATOM   2349  HA  ILE A 146      -9.639  10.354  -1.034  1.00 96.19           H  
ATOM   2350  C   ILE A 146      -9.385   9.642  -3.012  1.00 96.19           C  
ATOM   2351  CB  ILE A 146     -10.307   8.322  -1.003  1.00 96.19           C  
ATOM   2352  HB  ILE A 146     -11.166   7.795  -1.417  1.00 96.19           H  
ATOM   2353  O   ILE A 146      -8.225  10.050  -3.018  1.00 96.19           O  
ATOM   2354  CG1 ILE A 146     -10.553   8.559   0.506  1.00 96.19           C  
ATOM   2355 HG12 ILE A 146     -11.277   9.364   0.635  1.00 96.19           H  
ATOM   2356 HG13 ILE A 146      -9.624   8.876   0.980  1.00 96.19           H  
ATOM   2357  CG2 ILE A 146      -9.075   7.426  -1.225  1.00 96.19           C  
ATOM   2358 HG21 ILE A 146      -8.174   7.923  -0.865  1.00 96.19           H  
ATOM   2359 HG22 ILE A 146      -9.211   6.474  -0.711  1.00 96.19           H  
ATOM   2360 HG23 ILE A 146      -8.962   7.193  -2.283  1.00 96.19           H  
ATOM   2361  CD1 ILE A 146     -11.100   7.333   1.244  1.00 96.19           C  
ATOM   2362 HD11 ILE A 146     -11.310   7.597   2.280  1.00 96.19           H  
ATOM   2363 HD12 ILE A 146     -12.024   7.000   0.771  1.00 96.19           H  
ATOM   2364 HD13 ILE A 146     -10.373   6.520   1.233  1.00 96.19           H  
ATOM   2365  N   GLU A 147      -9.993   9.226  -4.126  1.00 91.79           N  
ATOM   2366  H   GLU A 147     -10.938   8.875  -4.066  1.00 91.79           H  
ATOM   2367  CA  GLU A 147      -9.321   9.207  -5.433  1.00 91.79           C  
ATOM   2368  HA  GLU A 147      -8.411   8.614  -5.333  1.00 91.79           H  
ATOM   2369  C   GLU A 147      -8.896  10.622  -5.882  1.00 91.79           C  
ATOM   2370  CB  GLU A 147     -10.232   8.522  -6.471  1.00 91.79           C  
ATOM   2371  HB2 GLU A 147     -10.949   9.255  -6.842  1.00 91.79           H  
ATOM   2372  HB3 GLU A 147     -10.804   7.727  -5.994  1.00 91.79           H  
ATOM   2373  O   GLU A 147      -7.816  10.792  -6.438  1.00 91.79           O  
ATOM   2374  CG  GLU A 147      -9.471   7.924  -7.672  1.00 91.79           C  
ATOM   2375  HG2 GLU A 147      -8.817   8.688  -8.094  1.00 91.79           H  
ATOM   2376  HG3 GLU A 147     -10.205   7.665  -8.434  1.00 91.79           H  
ATOM   2377  CD  GLU A 147      -8.650   6.659  -7.343  1.00 91.79           C  
ATOM   2378  OE1 GLU A 147      -7.906   6.173  -8.222  1.00 91.79           O  
ATOM   2379  OE2 GLU A 147      -8.750   6.129  -6.211  1.00 91.79           O  
ATOM   2380  N   THR A 148      -9.676  11.668  -5.562  1.00 95.34           N  
ATOM   2381  H   THR A 148     -10.551  11.468  -5.098  1.00 95.34           H  
ATOM   2382  CA  THR A 148      -9.322  13.079  -5.863  1.00 95.34           C  
ATOM   2383  HA  THR A 148      -8.900  13.092  -6.868  1.00 95.34           H  
ATOM   2384  C   THR A 148      -8.238  13.690  -4.962  1.00 95.34           C  
ATOM   2385  CB  THR A 148     -10.542  14.020  -5.874  1.00 95.34           C  
ATOM   2386  HB  THR A 148     -10.211  14.991  -6.243  1.00 95.34           H  
ATOM   2387  O   THR A 148      -7.859  14.851  -5.160  1.00 95.34           O  
ATOM   2388  CG2 THR A 148     -11.664  13.553  -6.797  1.00 95.34           C  
ATOM   2389 HG21 THR A 148     -12.457  14.300  -6.812  1.00 95.34           H  
ATOM   2390 HG22 THR A 148     -11.280  13.419  -7.808  1.00 95.34           H  
ATOM   2391 HG23 THR A 148     -12.079  12.607  -6.447  1.00 95.34           H  
ATOM   2392  OG1 THR A 148     -11.096  14.228  -4.592  1.00 95.34           O  
ATOM   2393  HG1 THR A 148     -10.946  13.438  -4.066  1.00 95.34           H  
ATOM   2394  N   ILE A 149      -7.755  12.946  -3.961  1.00 96.48           N  
ATOM   2395  H   ILE A 149      -8.132  12.016  -3.842  1.00 96.48           H  
ATOM   2396  CA  ILE A 149      -6.709  13.380  -3.021  1.00 96.48           C  
ATOM   2397  HA  ILE A 149      -6.258  14.285  -3.427  1.00 96.48           H  
ATOM   2398  C   ILE A 149      -5.532  12.396  -2.921  1.00 96.48           C  
ATOM   2399  CB  ILE A 149      -7.294  13.758  -1.639  1.00 96.48           C  
ATOM   2400  HB  ILE A 149      -6.475  14.131  -1.024  1.00 96.48           H  
ATOM   2401  O   ILE A 149      -4.694  12.537  -2.029  1.00 96.48           O  
ATOM   2402  CG1 ILE A 149      -7.917  12.544  -0.925  1.00 96.48           C  
ATOM   2403 HG12 ILE A 149      -8.841  12.280  -1.439  1.00 96.48           H  
ATOM   2404 HG13 ILE A 149      -7.240  11.692  -0.994  1.00 96.48           H  
ATOM   2405  CG2 ILE A 149      -8.323  14.894  -1.775  1.00 96.48           C  
ATOM   2406 HG21 ILE A 149      -8.654  15.214  -0.788  1.00 96.48           H  
ATOM   2407 HG22 ILE A 149      -9.194  14.548  -2.332  1.00 96.48           H  
ATOM   2408 HG23 ILE A 149      -7.873  15.736  -2.301  1.00 96.48           H  
ATOM   2409  CD1 ILE A 149      -8.235  12.760   0.557  1.00 96.48           C  
ATOM   2410 HD11 ILE A 149      -9.005  13.524   0.672  1.00 96.48           H  
ATOM   2411 HD12 ILE A 149      -7.338  13.068   1.094  1.00 96.48           H  
ATOM   2412 HD13 ILE A 149      -8.604  11.827   0.983  1.00 96.48           H  
ATOM   2413  N   LYS A 150      -5.437  11.421  -3.832  1.00 91.00           N  
ATOM   2414  H   LYS A 150      -6.157  11.358  -4.537  1.00 91.00           H  
ATOM   2415  CA  LYS A 150      -4.201  10.657  -4.059  1.00 91.00           C  
ATOM   2416  HA  LYS A 150      -3.830  10.275  -3.108  1.00 91.00           H  
ATOM   2417  C   LYS A 150      -3.114  11.562  -4.621  1.00 91.00           C  
ATOM   2418  CB  LYS A 150      -4.466   9.482  -5.005  1.00 91.00           C  
ATOM   2419  HB2 LYS A 150      -5.071   9.808  -5.851  1.00 91.00           H  
ATOM   2420  HB3 LYS A 150      -3.522   9.089  -5.383  1.00 91.00           H  
ATOM   2421  O   LYS A 150      -3.411  12.561  -5.271  1.00 91.00           O  
ATOM   2422  CG  LYS A 150      -5.179   8.382  -4.225  1.00 91.00           C  
ATOM   2423  HG2 LYS A 150      -6.087   8.779  -3.770  1.00 91.00           H  
ATOM   2424  HG3 LYS A 150      -4.517   8.032  -3.433  1.00 91.00           H  
ATOM   2425  CD  LYS A 150      -5.556   7.211  -5.126  1.00 91.00           C  
ATOM   2426  HD2 LYS A 150      -4.674   6.833  -5.642  1.00 91.00           H  
ATOM   2427  HD3 LYS A 150      -6.306   7.528  -5.851  1.00 91.00           H  
ATOM   2428  CE  LYS A 150      -6.116   6.154  -4.184  1.00 91.00           C  
ATOM   2429  HE2 LYS A 150      -5.302   5.807  -3.547  1.00 91.00           H  
ATOM   2430  HE3 LYS A 150      -6.882   6.605  -3.555  1.00 91.00           H  
ATOM   2431  NZ  LYS A 150      -6.689   5.010  -4.905  1.00 91.00           N  
ATOM   2432  HZ1 LYS A 150      -6.841   4.267  -4.239  1.00 91.00           H  
ATOM   2433  HZ2 LYS A 150      -6.065   4.714  -5.642  1.00 91.00           H  
ATOM   2434  HZ3 LYS A 150      -7.554   5.294  -5.343  1.00 91.00           H  
ATOM   2435  N   GLU A 151      -1.864  11.242  -4.295  1.00 92.52           N  
ATOM   2436  H   GLU A 151      -1.726  10.412  -3.737  1.00 92.52           H  
ATOM   2437  CA  GLU A 151      -0.662  12.021  -4.628  1.00 92.52           C  
ATOM   2438  HA  GLU A 151       0.163  11.527  -4.114  1.00 92.52           H  
ATOM   2439  C   GLU A 151      -0.633  13.474  -4.091  1.00 92.52           C  
ATOM   2440  CB  GLU A 151      -0.338  11.893  -6.127  1.00 92.52           C  
ATOM   2441  HB2 GLU A 151      -1.211  12.173  -6.718  1.00 92.52           H  
ATOM   2442  HB3 GLU A 151       0.467  12.581  -6.384  1.00 92.52           H  
ATOM   2443  O   GLU A 151       0.392  14.150  -4.181  1.00 92.52           O  
ATOM   2444  CG  GLU A 151       0.095  10.465  -6.506  1.00 92.52           C  
ATOM   2445  HG2 GLU A 151      -0.650   9.742  -6.171  1.00 92.52           H  
ATOM   2446  HG3 GLU A 151       0.156  10.407  -7.593  1.00 92.52           H  
ATOM   2447  CD  GLU A 151       1.470  10.119  -5.924  1.00 92.52           C  
ATOM   2448  OE1 GLU A 151       1.596   9.267  -5.005  1.00 92.52           O  
ATOM   2449  OE2 GLU A 151       2.469  10.735  -6.357  1.00 92.52           O  
ATOM   2450  N   GLU A 152      -1.702  13.944  -3.439  1.00 94.95           N  
ATOM   2451  H   GLU A 152      -2.534  13.372  -3.435  1.00 94.95           H  
ATOM   2452  CA  GLU A 152      -1.761  15.245  -2.776  1.00 94.95           C  
ATOM   2453  HA  GLU A 152      -1.317  15.986  -3.441  1.00 94.95           H  
ATOM   2454  C   GLU A 152      -0.963  15.272  -1.471  1.00 94.95           C  
ATOM   2455  CB  GLU A 152      -3.213  15.655  -2.501  1.00 94.95           C  
ATOM   2456  HB2 GLU A 152      -3.742  14.820  -2.042  1.00 94.95           H  
ATOM   2457  HB3 GLU A 152      -3.230  16.468  -1.776  1.00 94.95           H  
ATOM   2458  O   GLU A 152      -0.923  14.310  -0.695  1.00 94.95           O  
ATOM   2459  CG  GLU A 152      -3.960  16.100  -3.765  1.00 94.95           C  
ATOM   2460  HG2 GLU A 152      -3.841  15.353  -4.551  1.00 94.95           H  
ATOM   2461  HG3 GLU A 152      -5.019  16.155  -3.517  1.00 94.95           H  
ATOM   2462  CD  GLU A 152      -3.531  17.482  -4.279  1.00 94.95           C  
ATOM   2463  OE1 GLU A 152      -4.109  17.908  -5.308  1.00 94.95           O  
ATOM   2464  OE2 GLU A 152      -2.842  18.228  -3.548  1.00 94.95           O  
ATOM   2465  N   GLU A 153      -0.363  16.430  -1.199  1.00 97.88           N  
ATOM   2466  H   GLU A 153      -0.488  17.194  -1.848  1.00 97.88           H  
ATOM   2467  CA  GLU A 153       0.434  16.649   0.001  1.00 97.88           C  
ATOM   2468  HA  GLU A 153       0.904  15.697   0.249  1.00 97.88           H  
ATOM   2469  C   GLU A 153      -0.442  17.065   1.192  1.00 97.88           C  
ATOM   2470  CB  GLU A 153       1.564  17.647  -0.289  1.00 97.88           C  
ATOM   2471  HB2 GLU A 153       2.026  17.396  -1.243  1.00 97.88           H  
ATOM   2472  HB3 GLU A 153       1.152  18.654  -0.349  1.00 97.88           H  
ATOM   2473  O   GLU A 153      -1.306  17.944   1.099  1.00 97.88           O  
ATOM   2474  CG  GLU A 153       2.642  17.580   0.801  1.00 97.88           C  
ATOM   2475  HG2 GLU A 153       3.011  16.556   0.862  1.00 97.88           H  
ATOM   2476  HG3 GLU A 153       2.197  17.833   1.763  1.00 97.88           H  
ATOM   2477  CD  GLU A 153       3.820  18.528   0.551  1.00 97.88           C  
ATOM   2478  OE1 GLU A 153       4.823  18.438   1.294  1.00 97.88           O  
ATOM   2479  OE2 GLU A 153       3.712  19.493  -0.235  1.00 97.88           O  
ATOM   2480  N   MET A 154      -0.193  16.447   2.344  1.00 98.73           N  
ATOM   2481  H   MET A 154       0.525  15.736   2.340  1.00 98.73           H  
ATOM   2482  CA  MET A 154      -0.962  16.595   3.576  1.00 98.73           C  
ATOM   2483  HA  MET A 154      -1.616  17.462   3.482  1.00 98.73           H  
ATOM   2484  C   MET A 154      -0.041  16.816   4.778  1.00 98.73           C  
ATOM   2485  CB  MET A 154      -1.840  15.352   3.801  1.00 98.73           C  
ATOM   2486  HB2 MET A 154      -2.401  15.469   4.729  1.00 98.73           H  
ATOM   2487  HB3 MET A 154      -1.202  14.473   3.892  1.00 98.73           H  
ATOM   2488  O   MET A 154       1.073  16.292   4.840  1.00 98.73           O  
ATOM   2489  CG  MET A 154      -2.830  15.128   2.655  1.00 98.73           C  
ATOM   2490  HG2 MET A 154      -3.496  15.989   2.592  1.00 98.73           H  
ATOM   2491  HG3 MET A 154      -2.277  15.052   1.719  1.00 98.73           H  
ATOM   2492  SD  MET A 154      -3.836  13.635   2.810  1.00 98.73           S  
ATOM   2493  CE  MET A 154      -4.499  13.608   1.123  1.00 98.73           C  
ATOM   2494  HE1 MET A 154      -5.142  14.474   0.968  1.00 98.73           H  
ATOM   2495  HE2 MET A 154      -5.080  12.698   0.969  1.00 98.73           H  
ATOM   2496  HE3 MET A 154      -3.684  13.627   0.400  1.00 98.73           H  
ATOM   2497  N   ILE A 155      -0.527  17.554   5.775  1.00 98.90           N  
ATOM   2498  H   ILE A 155      -1.453  17.939   5.653  1.00 98.90           H  
ATOM   2499  CA  ILE A 155       0.018  17.514   7.131  1.00 98.90           C  
ATOM   2500  HA  ILE A 155       1.093  17.344   7.076  1.00 98.90           H  
ATOM   2501  C   ILE A 155      -0.622  16.336   7.858  1.00 98.90           C  
ATOM   2502  CB  ILE A 155      -0.220  18.832   7.901  1.00 98.90           C  
ATOM   2503  HB  ILE A 155      -1.290  18.936   8.080  1.00 98.90           H  
ATOM   2504  O   ILE A 155      -1.847  16.270   7.963  1.00 98.90           O  
ATOM   2505  CG1 ILE A 155       0.228  20.092   7.128  1.00 98.90           C  
ATOM   2506 HG12 ILE A 155       0.087  20.966   7.765  1.00 98.90           H  
ATOM   2507 HG13 ILE A 155      -0.422  20.221   6.263  1.00 98.90           H  
ATOM   2508  CG2 ILE A 155       0.480  18.770   9.274  1.00 98.90           C  
ATOM   2509 HG21 ILE A 155       0.365  19.722   9.792  1.00 98.90           H  
ATOM   2510 HG22 ILE A 155       0.027  17.992   9.888  1.00 98.90           H  
ATOM   2511 HG23 ILE A 155       1.540  18.546   9.153  1.00 98.90           H  
ATOM   2512  CD1 ILE A 155       1.680  20.070   6.639  1.00 98.90           C  
ATOM   2513 HD11 ILE A 155       2.368  19.941   7.474  1.00 98.90           H  
ATOM   2514 HD12 ILE A 155       1.807  19.255   5.926  1.00 98.90           H  
ATOM   2515 HD13 ILE A 155       1.905  21.012   6.137  1.00 98.90           H  
ATOM   2516  N   LEU A 156       0.207  15.440   8.386  1.00 98.85           N  
ATOM   2517  H   LEU A 156       1.197  15.559   8.228  1.00 98.85           H  
ATOM   2518  CA  LEU A 156      -0.211  14.354   9.264  1.00 98.85           C  
ATOM   2519  HA  LEU A 156      -1.282  14.192   9.142  1.00 98.85           H  
ATOM   2520  C   LEU A 156       0.039  14.739  10.721  1.00 98.85           C  
ATOM   2521  CB  LEU A 156       0.512  13.072   8.820  1.00 98.85           C  
ATOM   2522  HB2 LEU A 156       0.269  12.929   7.767  1.00 98.85           H  
ATOM   2523  HB3 LEU A 156       1.591  13.211   8.894  1.00 98.85           H  
ATOM   2524  O   LEU A 156       1.162  15.087  11.100  1.00 98.85           O  
ATOM   2525  CG  LEU A 156       0.102  11.796   9.579  1.00 98.85           C  
ATOM   2526  HG  LEU A 156      -0.979  11.784   9.721  1.00 98.85           H  
ATOM   2527  CD1 LEU A 156       0.492  10.579   8.741  1.00 98.85           C  
ATOM   2528 HD11 LEU A 156       0.174   9.667   9.247  1.00 98.85           H  
ATOM   2529 HD12 LEU A 156       1.571  10.561   8.585  1.00 98.85           H  
ATOM   2530 HD13 LEU A 156      -0.010  10.623   7.775  1.00 98.85           H  
ATOM   2531  CD2 LEU A 156       0.793  11.655  10.939  1.00 98.85           C  
ATOM   2532 HD21 LEU A 156       0.589  10.666  11.351  1.00 98.85           H  
ATOM   2533 HD22 LEU A 156       0.401  12.376  11.656  1.00 98.85           H  
ATOM   2534 HD23 LEU A 156       1.868  11.799  10.831  1.00 98.85           H  
ATOM   2535  N   THR A 157      -0.990  14.625  11.558  1.00 98.78           N  
ATOM   2536  H   THR A 157      -1.898  14.392  11.184  1.00 98.78           H  
ATOM   2537  CA  THR A 157      -0.890  14.766  13.016  1.00 98.78           C  
ATOM   2538  HA  THR A 157       0.152  14.951  13.276  1.00 98.78           H  
ATOM   2539  C   THR A 157      -1.290  13.473  13.725  1.00 98.78           C  
ATOM   2540  CB  THR A 157      -1.694  15.967  13.533  1.00 98.78           C  
ATOM   2541  HB  THR A 157      -1.674  15.964  14.623  1.00 98.78           H  
ATOM   2542  O   THR A 157      -2.266  12.824  13.358  1.00 98.78           O  
ATOM   2543  CG2 THR A 157      -1.110  17.288  13.032  1.00 98.78           C  
ATOM   2544 HG21 THR A 157      -0.053  17.341  13.295  1.00 98.78           H  
ATOM   2545 HG22 THR A 157      -1.214  17.353  11.949  1.00 98.78           H  
ATOM   2546 HG23 THR A 157      -1.638  18.122  13.494  1.00 98.78           H  
ATOM   2547  OG1 THR A 157      -3.025  15.927  13.092  1.00 98.78           O  
ATOM   2548  HG1 THR A 157      -3.512  16.651  13.493  1.00 98.78           H  
ATOM   2549  N   LEU A 158      -0.518  13.075  14.741  1.00 98.51           N  
ATOM   2550  H   LEU A 158       0.240  13.678  15.027  1.00 98.51           H  
ATOM   2551  CA  LEU A 158      -0.809  11.897  15.565  1.00 98.51           C  
ATOM   2552  HA  LEU A 158      -1.262  11.123  14.945  1.00 98.51           H  
ATOM   2553  C   LEU A 158      -1.813  12.271  16.658  1.00 98.51           C  
ATOM   2554  CB  LEU A 158       0.480  11.334  16.202  1.00 98.51           C  
ATOM   2555  HB2 LEU A 158       0.199  10.488  16.829  1.00 98.51           H  
ATOM   2556  HB3 LEU A 158       0.908  12.093  16.857  1.00 98.51           H  
ATOM   2557  O   LEU A 158      -1.515  13.131  17.492  1.00 98.51           O  
ATOM   2558  CG  LEU A 158       1.575  10.866  15.229  1.00 98.51           C  
ATOM   2559  HG  LEU A 158       1.917  11.711  14.632  1.00 98.51           H  
ATOM   2560  CD1 LEU A 158       2.763  10.311  16.010  1.00 98.51           C  
ATOM   2561 HD11 LEU A 158       3.557  10.024  15.320  1.00 98.51           H  
ATOM   2562 HD12 LEU A 158       2.454   9.444  16.595  1.00 98.51           H  
ATOM   2563 HD13 LEU A 158       3.148  11.060  16.702  1.00 98.51           H  
ATOM   2564  CD2 LEU A 158       1.093   9.767  14.289  1.00 98.51           C  
ATOM   2565 HD21 LEU A 158       1.925   9.391  13.695  1.00 98.51           H  
ATOM   2566 HD22 LEU A 158       0.652   8.949  14.859  1.00 98.51           H  
ATOM   2567 HD23 LEU A 158       0.348  10.186  13.613  1.00 98.51           H  
ATOM   2568  N   SER A 159      -2.956  11.587  16.711  1.00 97.72           N  
ATOM   2569  H   SER A 159      -3.169  10.915  15.987  1.00 97.72           H  
ATOM   2570  CA  SER A 159      -3.993  11.842  17.725  1.00 97.72           C  
ATOM   2571  HA  SER A 159      -4.201  12.911  17.747  1.00 97.72           H  
ATOM   2572  C   SER A 159      -3.570  11.443  19.144  1.00 97.72           C  
ATOM   2573  CB  SER A 159      -5.290  11.135  17.337  1.00 97.72           C  
ATOM   2574  HB2 SER A 159      -5.121  10.064  17.221  1.00 97.72           H  
ATOM   2575  HB3 SER A 159      -6.037  11.298  18.114  1.00 97.72           H  
ATOM   2576  O   SER A 159      -4.128  11.931  20.122  1.00 97.72           O  
ATOM   2577  OG  SER A 159      -5.762  11.682  16.125  1.00 97.72           O  
ATOM   2578  HG  SER A 159      -6.718  11.660  16.208  1.00 97.72           H  
ATOM   2579  N   SER A 160      -2.523  10.622  19.279  1.00 94.58           N  
ATOM   2580  H   SER A 160      -2.091  10.265  18.439  1.00 94.58           H  
ATOM   2581  CA  SER A 160      -1.866  10.327  20.561  1.00 94.58           C  
ATOM   2582  HA  SER A 160      -2.632  10.075  21.295  1.00 94.58           H  
ATOM   2583  C   SER A 160      -1.052  11.497  21.133  1.00 94.58           C  
ATOM   2584  CB  SER A 160      -0.940   9.120  20.390  1.00 94.58           C  
ATOM   2585  HB2 SER A 160      -0.481   8.878  21.348  1.00 94.58           H  
ATOM   2586  HB3 SER A 160      -1.524   8.263  20.052  1.00 94.58           H  
ATOM   2587  O   SER A 160      -0.602  11.424  22.275  1.00 94.58           O  
ATOM   2588  OG  SER A 160       0.071   9.409  19.437  1.00 94.58           O  
ATOM   2589  HG  SER A 160       0.676   8.665  19.391  1.00 94.58           H  
ATOM   2590  N   GLY A 161      -0.795  12.550  20.347  1.00 93.14           N  
ATOM   2591  H   GLY A 161      -1.194  12.555  19.419  1.00 93.14           H  
ATOM   2592  CA  GLY A 161      -0.003  13.717  20.748  1.00 93.14           C  
ATOM   2593  HA2 GLY A 161      -0.351  14.052  21.725  1.00 93.14           H  
ATOM   2594  HA3 GLY A 161      -0.182  14.518  20.031  1.00 93.14           H  
ATOM   2595  C   GLY A 161       1.516  13.502  20.846  1.00 93.14           C  
ATOM   2596  O   GLY A 161       2.242  14.491  20.913  1.00 93.14           O  
ATOM   2597  N   GLY A 162       2.005  12.256  20.818  1.00 94.67           N  
ATOM   2598  H   GLY A 162       1.340  11.498  20.766  1.00 94.67           H  
ATOM   2599  CA  GLY A 162       3.438  11.924  20.871  1.00 94.67           C  
ATOM   2600  HA2 GLY A 162       3.887  12.429  21.726  1.00 94.67           H  
ATOM   2601  HA3 GLY A 162       3.554  10.850  21.012  1.00 94.67           H  
ATOM   2602  C   GLY A 162       4.221  12.329  19.614  1.00 94.67           C  
ATOM   2603  O   GLY A 162       3.632  12.740  18.617  1.00 94.67           O  
ATOM   2604  N   ASP A 163       5.551  12.208  19.647  1.00 97.19           N  
ATOM   2605  H   ASP A 163       5.997  11.948  20.515  1.00 97.19           H  
ATOM   2606  CA  ASP A 163       6.426  12.636  18.539  1.00 97.19           C  
ATOM   2607  HA  ASP A 163       6.051  13.578  18.140  1.00 97.19           H  
ATOM   2608  C   ASP A 163       6.473  11.642  17.365  1.00 97.19           C  
ATOM   2609  CB  ASP A 163       7.845  12.888  19.067  1.00 97.19           C  
ATOM   2610  HB2 ASP A 163       8.204  11.991  19.572  1.00 97.19           H  
ATOM   2611  HB3 ASP A 163       8.505  13.085  18.223  1.00 97.19           H  
ATOM   2612  O   ASP A 163       6.532  12.063  16.205  1.00 97.19           O  
ATOM   2613  CG  ASP A 163       7.914  14.088  20.013  1.00 97.19           C  
ATOM   2614  OD1 ASP A 163       7.386  15.158  19.632  1.00 97.19           O  
ATOM   2615  OD2 ASP A 163       8.502  13.921  21.103  1.00 97.19           O  
ATOM   2616  N   THR A 164       6.411  10.333  17.639  1.00 97.12           N  
ATOM   2617  H   THR A 164       6.345  10.039  18.603  1.00 97.12           H  
ATOM   2618  CA  THR A 164       6.306   9.277  16.618  1.00 97.12           C  
ATOM   2619  HA  THR A 164       5.938   9.750  15.707  1.00 97.12           H  
ATOM   2620  C   THR A 164       5.277   8.208  16.990  1.00 97.12           C  
ATOM   2621  CB  THR A 164       7.651   8.605  16.260  1.00 97.12           C  
ATOM   2622  HB  THR A 164       7.497   8.029  15.347  1.00 97.12           H  
ATOM   2623  O   THR A 164       4.832   8.113  18.137  1.00 97.12           O  
ATOM   2624  CG2 THR A 164       8.786   9.593  16.003  1.00 97.12           C  
ATOM   2625 HG21 THR A 164       9.078  10.072  16.937  1.00 97.12           H  
ATOM   2626 HG22 THR A 164       9.639   9.055  15.590  1.00 97.12           H  
ATOM   2627 HG23 THR A 164       8.451  10.354  15.298  1.00 97.12           H  
ATOM   2628  OG1 THR A 164       8.093   7.719  17.256  1.00 97.12           O  
ATOM   2629  HG1 THR A 164       8.618   7.053  16.807  1.00 97.12           H  
ATOM   2630  N   ALA A 165       4.876   7.404  16.004  1.00 96.74           N  
ATOM   2631  H   ALA A 165       5.233   7.582  15.076  1.00 96.74           H  
ATOM   2632  CA  ALA A 165       4.072   6.202  16.190  1.00 96.74           C  
ATOM   2633  HA  ALA A 165       4.241   5.824  17.199  1.00 96.74           H  
ATOM   2634  C   ALA A 165       4.485   5.096  15.208  1.00 96.74           C  
ATOM   2635  CB  ALA A 165       2.586   6.549  16.050  1.00 96.74           C  
ATOM   2636  HB1 ALA A 165       1.985   5.642  16.105  1.00 96.74           H  
ATOM   2637  HB2 ALA A 165       2.288   7.210  16.864  1.00 96.74           H  
ATOM   2638  HB3 ALA A 165       2.412   7.044  15.094  1.00 96.74           H  
ATOM   2639  O   ALA A 165       4.914   5.359  14.081  1.00 96.74           O  
ATOM   2640  N   GLN A 166       4.310   3.845  15.636  1.00 93.67           N  
ATOM   2641  H   GLN A 166       3.914   3.701  16.554  1.00 93.67           H  
ATOM   2642  CA  GLN A 166       4.573   2.671  14.808  1.00 93.67           C  
ATOM   2643  HA  GLN A 166       5.544   2.803  14.332  1.00 93.67           H  
ATOM   2644  C   GLN A 166       3.536   2.527  13.687  1.00 93.67           C  
ATOM   2645  CB  GLN A 166       4.624   1.397  15.673  1.00 93.67           C  
ATOM   2646  HB2 GLN A 166       4.763   0.535  15.021  1.00 93.67           H  
ATOM   2647  HB3 GLN A 166       3.671   1.274  16.187  1.00 93.67           H  
ATOM   2648  O   GLN A 166       2.344   2.793  13.873  1.00 93.67           O  
ATOM   2649  CG  GLN A 166       5.757   1.406  16.718  1.00 93.67           C  
ATOM   2650  HG2 GLN A 166       5.740   0.466  17.269  1.00 93.67           H  
ATOM   2651  HG3 GLN A 166       5.581   2.211  17.432  1.00 93.67           H  
ATOM   2652  CD  GLN A 166       7.146   1.577  16.101  1.00 93.67           C  
ATOM   2653  NE2 GLN A 166       8.062   2.198  16.810  1.00 93.67           N  
ATOM   2654 HE21 GLN A 166       8.915   2.476  16.347  1.00 93.67           H  
ATOM   2655 HE22 GLN A 166       7.857   2.605  17.712  1.00 93.67           H  
ATOM   2656  OE1 GLN A 166       7.399   1.180  14.975  1.00 93.67           O  
ATOM   2657  N   SER A 167       3.997   2.055  12.527  1.00 91.70           N  
ATOM   2658  H   SER A 167       4.979   1.827  12.463  1.00 91.70           H  
ATOM   2659  CA  SER A 167       3.133   1.731  11.391  1.00 91.70           C  
ATOM   2660  HA  SER A 167       2.613   2.639  11.084  1.00 91.70           H  
ATOM   2661  C   SER A 167       2.069   0.695  11.781  1.00 91.70           C  
ATOM   2662  CB  SER A 167       3.994   1.260  10.217  1.00 91.70           C  
ATOM   2663  HB2 SER A 167       4.717   2.037   9.970  1.00 91.70           H  
ATOM   2664  HB3 SER A 167       4.535   0.356  10.496  1.00 91.70           H  
ATOM   2665  O   SER A 167       2.344  -0.253  12.511  1.00 91.70           O  
ATOM   2666  OG  SER A 167       3.196   1.001   9.079  1.00 91.70           O  
ATOM   2667  HG  SER A 167       2.706   0.194   9.251  1.00 91.70           H  
ATOM   2668  N   GLY A 168       0.842   0.889  11.300  1.00 86.17           N  
ATOM   2669  H   GLY A 168       0.698   1.694  10.707  1.00 86.17           H  
ATOM   2670  CA  GLY A 168      -0.336   0.065  11.589  1.00 86.17           C  
ATOM   2671  HA2 GLY A 168      -1.052   0.195  10.777  1.00 86.17           H  
ATOM   2672  HA3 GLY A 168      -0.043  -0.984  11.624  1.00 86.17           H  
ATOM   2673  C   GLY A 168      -1.069   0.403  12.892  1.00 86.17           C  
ATOM   2674  O   GLY A 168      -2.262   0.121  12.995  1.00 86.17           O  
ATOM   2675  N   ALA A 169      -0.408   1.057  13.854  1.00 81.21           N  
ATOM   2676  H   ALA A 169       0.576   1.235  13.715  1.00 81.21           H  
ATOM   2677  CA  ALA A 169      -1.000   1.470  15.135  1.00 81.21           C  
ATOM   2678  HA  ALA A 169      -1.968   0.983  15.260  1.00 81.21           H  
ATOM   2679  C   ALA A 169      -1.261   2.987  15.249  1.00 81.21           C  
ATOM   2680  CB  ALA A 169      -0.082   0.969  16.256  1.00 81.21           C  
ATOM   2681  HB1 ALA A 169      -0.521   1.210  17.224  1.00 81.21           H  
ATOM   2682  HB2 ALA A 169       0.895   1.445  16.177  1.00 81.21           H  
ATOM   2683  HB3 ALA A 169       0.037  -0.112  16.182  1.00 81.21           H  
ATOM   2684  O   ALA A 169      -1.923   3.432  16.184  1.00 81.21           O  
ATOM   2685  N   ALA A 170      -0.733   3.792  14.323  1.00 91.50           N  
ATOM   2686  H   ALA A 170      -0.158   3.383  13.601  1.00 91.50           H  
ATOM   2687  CA  ALA A 170      -0.889   5.243  14.332  1.00 91.50           C  
ATOM   2688  HA  ALA A 170      -0.691   5.608  15.340  1.00 91.50           H  
ATOM   2689  C   ALA A 170      -2.313   5.674  13.934  1.00 91.50           C  
ATOM   2690  CB  ALA A 170       0.172   5.837  13.399  1.00 91.50           C  
ATOM   2691  HB1 ALA A 170       0.109   6.925  13.412  1.00 91.50           H  
ATOM   2692  HB2 ALA A 170       1.165   5.526  13.721  1.00 91.50           H  
ATOM   2693  HB3 ALA A 170       0.004   5.482  12.382  1.00 91.50           H  
ATOM   2694  O   ALA A 170      -2.697   5.538  12.772  1.00 91.50           O  
ATOM   2695  N   LEU A 171      -3.058   6.235  14.892  1.00 97.59           N  
ATOM   2696  H   LEU A 171      -2.688   6.248  15.832  1.00 97.59           H  
ATOM   2697  CA  LEU A 171      -4.320   6.943  14.665  1.00 97.59           C  
ATOM   2698  HA  LEU A 171      -4.813   6.494  13.803  1.00 97.59           H  
ATOM   2699  C   LEU A 171      -4.027   8.423  14.360  1.00 97.59           C  
ATOM   2700  CB  LEU A 171      -5.220   6.760  15.903  1.00 97.59           C  
ATOM   2701  HB2 LEU A 171      -5.167   5.724  16.238  1.00 97.59           H  
ATOM   2702  HB3 LEU A 171      -4.836   7.391  16.704  1.00 97.59           H  
ATOM   2703  O   LEU A 171      -3.301   9.072  15.126  1.00 97.59           O  
ATOM   2704  CG  LEU A 171      -6.698   7.109  15.652  1.00 97.59           C  
ATOM   2705  HG  LEU A 171      -6.757   8.080  15.160  1.00 97.59           H  
ATOM   2706  CD1 LEU A 171      -7.382   6.056  14.778  1.00 97.59           C  
ATOM   2707 HD11 LEU A 171      -8.450   6.262  14.715  1.00 97.59           H  
ATOM   2708 HD12 LEU A 171      -6.982   6.088  13.764  1.00 97.59           H  
ATOM   2709 HD13 LEU A 171      -7.243   5.059  15.196  1.00 97.59           H  
ATOM   2710  CD2 LEU A 171      -7.443   7.189  16.982  1.00 97.59           C  
ATOM   2711 HD21 LEU A 171      -7.397   6.233  17.503  1.00 97.59           H  
ATOM   2712 HD22 LEU A 171      -7.012   7.975  17.602  1.00 97.59           H  
ATOM   2713 HD23 LEU A 171      -8.486   7.449  16.799  1.00 97.59           H  
ATOM   2714  N   VAL A 172      -4.523   8.938  13.230  1.00 98.67           N  
ATOM   2715  H   VAL A 172      -5.088   8.342  12.642  1.00 98.67           H  
ATOM   2716  CA  VAL A 172      -4.063  10.219  12.663  1.00 98.67           C  
ATOM   2717  HA  VAL A 172      -3.571  10.771  13.465  1.00 98.67           H  
ATOM   2718  C   VAL A 172      -5.183  11.127  12.163  1.00 98.67           C  
ATOM   2719  CB  VAL A 172      -3.008  10.026  11.546  1.00 98.67           C  
ATOM   2720  HB  VAL A 172      -2.539  10.994  11.369  1.00 98.67           H  
ATOM   2721  O   VAL A 172      -6.210  10.669  11.662  1.00 98.67           O  
ATOM   2722  CG1 VAL A 172      -1.902   9.051  11.967  1.00 98.67           C  
ATOM   2723 HG11 VAL A 172      -1.081   9.083  11.251  1.00 98.67           H  
ATOM   2724 HG12 VAL A 172      -2.295   8.035  12.001  1.00 98.67           H  
ATOM   2725 HG13 VAL A 172      -1.542   9.320  12.960  1.00 98.67           H  
ATOM   2726  CG2 VAL A 172      -3.558   9.538  10.200  1.00 98.67           C  
ATOM   2727 HG21 VAL A 172      -2.748   9.474   9.473  1.00 98.67           H  
ATOM   2728 HG22 VAL A 172      -4.302  10.236   9.815  1.00 98.67           H  
ATOM   2729 HG23 VAL A 172      -4.019   8.556  10.312  1.00 98.67           H  
ATOM   2730  N   ASN A 173      -4.925  12.433  12.209  1.00 98.78           N  
ATOM   2731  H   ASN A 173      -4.047  12.718  12.619  1.00 98.78           H  
ATOM   2732  CA  ASN A 173      -5.634  13.438  11.424  1.00 98.78           C  
ATOM   2733  HA  ASN A 173      -6.559  13.014  11.035  1.00 98.78           H  
ATOM   2734  C   ASN A 173      -4.785  13.846  10.209  1.00 98.78           C  
ATOM   2735  CB  ASN A 173      -6.004  14.628  12.324  1.00 98.78           C  
ATOM   2736  HB2 ASN A 173      -5.309  14.704  13.159  1.00 98.78           H  
ATOM   2737  HB3 ASN A 173      -5.944  15.549  11.744  1.00 98.78           H  
ATOM   2738  O   ASN A 173      -3.581  14.083  10.340  1.00 98.78           O  
ATOM   2739  CG  ASN A 173      -7.416  14.522  12.861  1.00 98.78           C  
ATOM   2740  ND2 ASN A 173      -7.626  13.782  13.925  1.00 98.78           N  
ATOM   2741 HD21 ASN A 173      -8.582  13.657  14.227  1.00 98.78           H  
ATOM   2742 HD22 ASN A 173      -6.888  13.238  14.348  1.00 98.78           H  
ATOM   2743  OD1 ASN A 173      -8.328  15.124  12.318  1.00 98.78           O  
ATOM   2744  N   LEU A 174      -5.414  13.939   9.035  1.00 98.90           N  
ATOM   2745  H   LEU A 174      -6.395  13.704   9.000  1.00 98.90           H  
ATOM   2746  CA  LEU A 174      -4.796  14.415   7.794  1.00 98.90           C  
ATOM   2747  HA  LEU A 174      -3.737  14.606   7.963  1.00 98.90           H  
ATOM   2748  C   LEU A 174      -5.435  15.740   7.355  1.00 98.90           C  
ATOM   2749  CB  LEU A 174      -4.920  13.345   6.689  1.00 98.90           C  
ATOM   2750  HB2 LEU A 174      -5.980  13.136   6.541  1.00 98.90           H  
ATOM   2751  HB3 LEU A 174      -4.528  13.762   5.762  1.00 98.90           H  
ATOM   2752  O   LEU A 174      -6.659  15.861   7.306  1.00 98.90           O  
ATOM   2753  CG  LEU A 174      -4.228  11.996   6.951  1.00 98.90           C  
ATOM   2754  HG  LEU A 174      -4.661  11.536   7.839  1.00 98.90           H  
ATOM   2755  CD1 LEU A 174      -4.452  11.057   5.765  1.00 98.90           C  
ATOM   2756 HD11 LEU A 174      -4.032  10.076   5.986  1.00 98.90           H  
ATOM   2757 HD12 LEU A 174      -3.978  11.459   4.870  1.00 98.90           H  
ATOM   2758 HD13 LEU A 174      -5.521  10.949   5.579  1.00 98.90           H  
ATOM   2759  CD2 LEU A 174      -2.720  12.136   7.152  1.00 98.90           C  
ATOM   2760 HD21 LEU A 174      -2.274  12.648   6.300  1.00 98.90           H  
ATOM   2761 HD22 LEU A 174      -2.277  11.146   7.259  1.00 98.90           H  
ATOM   2762 HD23 LEU A 174      -2.533  12.703   8.064  1.00 98.90           H  
ATOM   2763  N   THR A 175      -4.609  16.720   6.986  1.00 98.91           N  
ATOM   2764  H   THR A 175      -3.618  16.572   7.116  1.00 98.91           H  
ATOM   2765  CA  THR A 175      -5.055  18.025   6.466  1.00 98.91           C  
ATOM   2766  HA  THR A 175      -6.128  17.991   6.275  1.00 98.91           H  
ATOM   2767  C   THR A 175      -4.346  18.342   5.153  1.00 98.91           C  
ATOM   2768  CB  THR A 175      -4.800  19.145   7.489  1.00 98.91           C  
ATOM   2769  HB  THR A 175      -3.731  19.205   7.692  1.00 98.91           H  
ATOM   2770  O   THR A 175      -3.118  18.385   5.123  1.00 98.91           O  
ATOM   2771  CG2 THR A 175      -5.290  20.515   7.020  1.00 98.91           C  
ATOM   2772 HG21 THR A 175      -4.747  20.818   6.124  1.00 98.91           H  
ATOM   2773 HG22 THR A 175      -6.356  20.472   6.798  1.00 98.91           H  
ATOM   2774 HG23 THR A 175      -5.114  21.263   7.793  1.00 98.91           H  
ATOM   2775  OG1 THR A 175      -5.475  18.894   8.703  1.00 98.91           O  
ATOM   2776  HG1 THR A 175      -5.252  19.616   9.295  1.00 98.91           H  
ATOM   2777  N   LEU A 176      -5.091  18.601   4.077  1.00 98.84           N  
ATOM   2778  H   LEU A 176      -6.094  18.632   4.196  1.00 98.84           H  
ATOM   2779  CA  LEU A 176      -4.551  18.951   2.758  1.00 98.84           C  
ATOM   2780  HA  LEU A 176      -3.882  18.159   2.422  1.00 98.84           H  
ATOM   2781  C   LEU A 176      -3.740  20.254   2.797  1.00 98.84           C  
ATOM   2782  CB  LEU A 176      -5.716  19.100   1.763  1.00 98.84           C  
ATOM   2783  HB2 LEU A 176      -5.408  19.757   0.950  1.00 98.84           H  
ATOM   2784  HB3 LEU A 176      -6.543  19.593   2.274  1.00 98.84           H  
ATOM   2785  O   LEU A 176      -4.238  21.295   3.221  1.00 98.84           O  
ATOM   2786  CG  LEU A 176      -6.218  17.786   1.145  1.00 98.84           C  
ATOM   2787  HG  LEU A 176      -6.412  17.052   1.927  1.00 98.84           H  
ATOM   2788  CD1 LEU A 176      -7.516  18.061   0.387  1.00 98.84           C  
ATOM   2789 HD11 LEU A 176      -8.299  18.321   1.100  1.00 98.84           H  
ATOM   2790 HD12 LEU A 176      -7.827  17.169  -0.156  1.00 98.84           H  
ATOM   2791 HD13 LEU A 176      -7.382  18.891  -0.307  1.00 98.84           H  
ATOM   2792  CD2 LEU A 176      -5.205  17.216   0.149  1.00 98.84           C  
ATOM   2793 HD21 LEU A 176      -5.626  16.347  -0.357  1.00 98.84           H  
ATOM   2794 HD22 LEU A 176      -4.299  16.897   0.664  1.00 98.84           H  
ATOM   2795 HD23 LEU A 176      -4.931  17.965  -0.593  1.00 98.84           H  
ATOM   2796  N   VAL A 177      -2.512  20.238   2.273  1.00 98.62           N  
ATOM   2797  H   VAL A 177      -2.152  19.367   1.910  1.00 98.62           H  
ATOM   2798  CA  VAL A 177      -1.653  21.434   2.207  1.00 98.62           C  
ATOM   2799  HA  VAL A 177      -1.663  21.921   3.182  1.00 98.62           H  
ATOM   2800  C   VAL A 177      -2.191  22.462   1.204  1.00 98.62           C  
ATOM   2801  CB  VAL A 177      -0.195  21.040   1.885  1.00 98.62           C  
ATOM   2802  HB  VAL A 177      -0.179  20.435   0.978  1.00 98.62           H  
ATOM   2803  O   VAL A 177      -2.053  23.661   1.437  1.00 98.62           O  
ATOM   2804  CG1 VAL A 177       0.727  22.247   1.668  1.00 98.62           C  
ATOM   2805 HG11 VAL A 177       0.412  22.804   0.786  1.00 98.62           H  
ATOM   2806 HG12 VAL A 177       0.700  22.902   2.539  1.00 98.62           H  
ATOM   2807 HG13 VAL A 177       1.741  21.891   1.489  1.00 98.62           H  
ATOM   2808  CG2 VAL A 177       0.416  20.233   3.039  1.00 98.62           C  
ATOM   2809 HG21 VAL A 177       0.435  20.834   3.949  1.00 98.62           H  
ATOM   2810 HG22 VAL A 177      -0.177  19.337   3.220  1.00 98.62           H  
ATOM   2811 HG23 VAL A 177       1.428  19.922   2.782  1.00 98.62           H  
ATOM   2812  N   LYS A 178      -2.832  22.019   0.110  1.00 97.78           N  
ATOM   2813  H   LYS A 178      -2.890  21.020  -0.024  1.00 97.78           H  
ATOM   2814  CA  LYS A 178      -3.310  22.903  -0.971  1.00 97.78           C  
ATOM   2815  HA  LYS A 178      -2.473  23.531  -1.277  1.00 97.78           H  
ATOM   2816  C   LYS A 178      -4.406  23.895  -0.558  1.00 97.78           C  
ATOM   2817  CB  LYS A 178      -3.732  22.078  -2.207  1.00 97.78           C  
ATOM   2818  HB2 LYS A 178      -2.858  21.548  -2.583  1.00 97.78           H  
ATOM   2819  HB3 LYS A 178      -4.052  22.772  -2.984  1.00 97.78           H  
ATOM   2820  O   LYS A 178      -4.529  24.945  -1.184  1.00 97.78           O  
ATOM   2821  CG  LYS A 178      -4.856  21.048  -1.973  1.00 97.78           C  
ATOM   2822  HG2 LYS A 178      -4.471  20.253  -1.334  1.00 97.78           H  
ATOM   2823  HG3 LYS A 178      -5.704  21.520  -1.476  1.00 97.78           H  
ATOM   2824  CD  LYS A 178      -5.337  20.440  -3.303  1.00 97.78           C  
ATOM   2825  HD2 LYS A 178      -5.915  21.184  -3.852  1.00 97.78           H  
ATOM   2826  HD3 LYS A 178      -4.465  20.177  -3.903  1.00 97.78           H  
ATOM   2827  CE  LYS A 178      -6.187  19.179  -3.075  1.00 97.78           C  
ATOM   2828  HE2 LYS A 178      -7.089  19.439  -2.521  1.00 97.78           H  
ATOM   2829  HE3 LYS A 178      -5.595  18.495  -2.467  1.00 97.78           H  
ATOM   2830  NZ  LYS A 178      -6.526  18.493  -4.350  1.00 97.78           N  
ATOM   2831  HZ1 LYS A 178      -6.932  17.580  -4.201  1.00 97.78           H  
ATOM   2832  HZ2 LYS A 178      -7.116  19.047  -4.953  1.00 97.78           H  
ATOM   2833  HZ3 LYS A 178      -5.670  18.314  -4.856  1.00 97.78           H  
ATOM   2834  N   ASN A 179      -5.210  23.571   0.456  1.00 98.13           N  
ATOM   2835  H   ASN A 179      -5.087  22.663   0.881  1.00 98.13           H  
ATOM   2836  CA  ASN A 179      -6.376  24.369   0.859  1.00 98.13           C  
ATOM   2837  HA  ASN A 179      -6.163  25.417   0.647  1.00 98.13           H  
ATOM   2838  C   ASN A 179      -6.725  24.320   2.363  1.00 98.13           C  
ATOM   2839  CB  ASN A 179      -7.577  23.950  -0.011  1.00 98.13           C  
ATOM   2840  HB2 ASN A 179      -7.326  24.076  -1.065  1.00 98.13           H  
ATOM   2841  HB3 ASN A 179      -8.415  24.610   0.214  1.00 98.13           H  
ATOM   2842  O   ASN A 179      -7.654  25.006   2.778  1.00 98.13           O  
ATOM   2843  CG  ASN A 179      -8.039  22.520   0.210  1.00 98.13           C  
ATOM   2844  ND2 ASN A 179      -9.115  22.153  -0.438  1.00 98.13           N  
ATOM   2845 HD21 ASN A 179      -9.668  22.863  -0.896  1.00 98.13           H  
ATOM   2846 HD22 ASN A 179      -9.634  21.395  -0.018  1.00 98.13           H  
ATOM   2847  OD1 ASN A 179      -7.435  21.738   0.928  1.00 98.13           O  
ATOM   2848  N   ASN A 180      -5.977  23.567   3.179  1.00 98.19           N  
ATOM   2849  H   ASN A 180      -5.237  23.009   2.778  1.00 98.19           H  
ATOM   2850  CA  ASN A 180      -6.218  23.359   4.612  1.00 98.19           C  
ATOM   2851  HA  ASN A 180      -5.439  22.669   4.937  1.00 98.19           H  
ATOM   2852  C   ASN A 180      -7.538  22.617   4.949  1.00 98.19           C  
ATOM   2853  CB  ASN A 180      -5.952  24.678   5.369  1.00 98.19           C  
ATOM   2854  HB2 ASN A 180      -6.789  25.359   5.213  1.00 98.19           H  
ATOM   2855  HB3 ASN A 180      -5.055  25.146   4.965  1.00 98.19           H  
ATOM   2856  O   ASN A 180      -8.030  22.711   6.075  1.00 98.19           O  
ATOM   2857  CG  ASN A 180      -5.729  24.501   6.861  1.00 98.19           C  
ATOM   2858  ND2 ASN A 180      -6.752  24.652   7.664  1.00 98.19           N  
ATOM   2859 HD21 ASN A 180      -6.583  24.434   8.635  1.00 98.19           H  
ATOM   2860 HD22 ASN A 180      -7.666  24.557   7.244  1.00 98.19           H  
ATOM   2861  OD1 ASN A 180      -4.635  24.239   7.330  1.00 98.19           O  
ATOM   2862  N   ASP A 181      -8.097  21.836   4.016  1.00 98.28           N  
ATOM   2863  H   ASP A 181      -7.697  21.804   3.089  1.00 98.28           H  
ATOM   2864  CA  ASP A 181      -9.217  20.930   4.312  1.00 98.28           C  
ATOM   2865  HA  ASP A 181      -9.998  21.487   4.829  1.00 98.28           H  
ATOM   2866  C   ASP A 181      -8.760  19.771   5.212  1.00 98.28           C  
ATOM   2867  CB  ASP A 181      -9.818  20.332   3.030  1.00 98.28           C  
ATOM   2868  HB2 ASP A 181     -10.420  19.466   3.305  1.00 98.28           H  
ATOM   2869  HB3 ASP A 181      -9.004  19.978   2.397  1.00 98.28           H  
ATOM   2870  O   ASP A 181      -7.779  19.087   4.910  1.00 98.28           O  
ATOM   2871  CG  ASP A 181     -10.718  21.261   2.215  1.00 98.28           C  
ATOM   2872  OD1 ASP A 181     -11.136  22.318   2.732  1.00 98.28           O  
ATOM   2873  OD2 ASP A 181     -10.994  20.879   1.053  1.00 98.28           O  
ATOM   2874  N   ASN A 182      -9.497  19.499   6.293  1.00 98.81           N  
ATOM   2875  H   ASN A 182     -10.312  20.070   6.466  1.00 98.81           H  
ATOM   2876  CA  ASN A 182      -9.304  18.299   7.109  1.00 98.81           C  
ATOM   2877  HA  ASN A 182      -8.238  18.077   7.164  1.00 98.81           H  
ATOM   2878  C   ASN A 182      -9.999  17.095   6.445  1.00 98.81           C  
ATOM   2879  CB  ASN A 182      -9.788  18.572   8.541  1.00 98.81           C  
ATOM   2880  HB2 ASN A 182      -9.207  19.389   8.970  1.00 98.81           H  
ATOM   2881  HB3 ASN A 182     -10.838  18.864   8.516  1.00 98.81           H  
ATOM   2882  O   ASN A 182     -11.219  17.084   6.262  1.00 98.81           O  
ATOM   2883  CG  ASN A 182      -9.671  17.347   9.431  1.00 98.81           C  
ATOM   2884  ND2 ASN A 182      -8.645  17.233  10.239  1.00 98.81           N  
ATOM   2885 HD21 ASN A 182      -8.633  16.425  10.845  1.00 98.81           H  
ATOM   2886 HD22 ASN A 182      -7.855  17.859  10.164  1.00 98.81           H  
ATOM   2887  OD1 ASN A 182     -10.514  16.474   9.402  1.00 98.81           O  
ATOM   2888  N   VAL A 183      -9.208  16.082   6.094  1.00 98.83           N  
ATOM   2889  H   VAL A 183      -8.231  16.142   6.344  1.00 98.83           H  
ATOM   2890  CA  VAL A 183      -9.630  14.902   5.327  1.00 98.83           C  
ATOM   2891  HA  VAL A 183     -10.206  15.229   4.461  1.00 98.83           H  
ATOM   2892  C   VAL A 183     -10.530  13.987   6.160  1.00 98.83           C  
ATOM   2893  CB  VAL A 183      -8.386  14.146   4.819  1.00 98.83           C  
ATOM   2894  HB  VAL A 183      -7.790  13.867   5.688  1.00 98.83           H  
ATOM   2895  O   VAL A 183     -11.507  13.465   5.630  1.00 98.83           O  
ATOM   2896  CG1 VAL A 183      -8.723  12.863   4.054  1.00 98.83           C  
ATOM   2897 HG11 VAL A 183      -9.373  13.094   3.210  1.00 98.83           H  
ATOM   2898 HG12 VAL A 183      -7.808  12.398   3.686  1.00 98.83           H  
ATOM   2899 HG13 VAL A 183      -9.221  12.151   4.712  1.00 98.83           H  
ATOM   2900  CG2 VAL A 183      -7.525  15.026   3.899  1.00 98.83           C  
ATOM   2901 HG21 VAL A 183      -6.652  14.466   3.564  1.00 98.83           H  
ATOM   2902 HG22 VAL A 183      -7.176  15.912   4.429  1.00 98.83           H  
ATOM   2903 HG23 VAL A 183      -8.106  15.333   3.030  1.00 98.83           H  
ATOM   2904  N   ASN A 184     -10.258  13.834   7.462  1.00 98.78           N  
ATOM   2905  H   ASN A 184      -9.428  14.273   7.835  1.00 98.78           H  
ATOM   2906  CA  ASN A 184     -11.060  13.013   8.378  1.00 98.78           C  
ATOM   2907  HA  ASN A 184     -11.084  11.987   8.009  1.00 98.78           H  
ATOM   2908  C   ASN A 184     -12.513  13.512   8.428  1.00 98.78           C  
ATOM   2909  CB  ASN A 184     -10.440  13.016   9.791  1.00 98.78           C  
ATOM   2910  HB2 ASN A 184     -10.415  14.027  10.196  1.00 98.78           H  
ATOM   2911  HB3 ASN A 184     -11.088  12.430  10.443  1.00 98.78           H  
ATOM   2912  O   ASN A 184     -13.436  12.783   8.070  1.00 98.78           O  
ATOM   2913  CG  ASN A 184      -9.033  12.457   9.882  1.00 98.78           C  
ATOM   2914  ND2 ASN A 184      -8.785  11.609  10.846  1.00 98.78           N  
ATOM   2915 HD21 ASN A 184      -9.511  11.380  11.509  1.00 98.78           H  
ATOM   2916 HD22 ASN A 184      -7.841  11.270  10.965  1.00 98.78           H  
ATOM   2917  OD1 ASN A 184      -8.131  12.801   9.128  1.00 98.78           O  
ATOM   2918  N   LYS A 185     -12.699  14.797   8.757  1.00 98.56           N  
ATOM   2919  H   LYS A 185     -11.883  15.325   9.031  1.00 98.56           H  
ATOM   2920  CA  LYS A 185     -13.999  15.479   8.766  1.00 98.56           C  
ATOM   2921  HA  LYS A 185     -14.654  14.969   9.472  1.00 98.56           H  
ATOM   2922  C   LYS A 185     -14.676  15.425   7.399  1.00 98.56           C  
ATOM   2923  CB  LYS A 185     -13.787  16.928   9.229  1.00 98.56           C  
ATOM   2924  HB2 LYS A 185     -13.344  16.906  10.225  1.00 98.56           H  
ATOM   2925  HB3 LYS A 185     -13.093  17.426   8.552  1.00 98.56           H  
ATOM   2926  O   LYS A 185     -15.893  15.278   7.322  1.00 98.56           O  
ATOM   2927  CG  LYS A 185     -15.100  17.722   9.280  1.00 98.56           C  
ATOM   2928  HG2 LYS A 185     -15.826  17.175   9.883  1.00 98.56           H  
ATOM   2929  HG3 LYS A 185     -15.494  17.840   8.271  1.00 98.56           H  
ATOM   2930  CD  LYS A 185     -14.874  19.107   9.898  1.00 98.56           C  
ATOM   2931  HD2 LYS A 185     -14.488  18.973  10.909  1.00 98.56           H  
ATOM   2932  HD3 LYS A 185     -14.134  19.656   9.316  1.00 98.56           H  
ATOM   2933  CE  LYS A 185     -16.181  19.902   9.978  1.00 98.56           C  
ATOM   2934  HE2 LYS A 185     -16.022  20.765  10.625  1.00 98.56           H  
ATOM   2935  HE3 LYS A 185     -16.941  19.268  10.435  1.00 98.56           H  
ATOM   2936  NZ  LYS A 185     -16.637  20.353   8.642  1.00 98.56           N  
ATOM   2937  HZ1 LYS A 185     -17.510  20.859   8.670  1.00 98.56           H  
ATOM   2938  HZ2 LYS A 185     -15.938  20.882   8.141  1.00 98.56           H  
ATOM   2939  HZ3 LYS A 185     -16.846  19.570   8.039  1.00 98.56           H  
ATOM   2940  N   ARG A 186     -13.909  15.526   6.307  1.00 98.62           N  
ATOM   2941  H   ARG A 186     -12.919  15.685   6.421  1.00 98.62           H  
ATOM   2942  CA  ARG A 186     -14.480  15.430   4.960  1.00 98.62           C  
ATOM   2943  HA  ARG A 186     -15.380  16.044   4.975  1.00 98.62           H  
ATOM   2944  C   ARG A 186     -14.953  14.015   4.620  1.00 98.62           C  
ATOM   2945  CB  ARG A 186     -13.500  16.000   3.922  1.00 98.62           C  
ATOM   2946  HB2 ARG A 186     -13.188  16.994   4.243  1.00 98.62           H  
ATOM   2947  HB3 ARG A 186     -12.614  15.368   3.871  1.00 98.62           H  
ATOM   2948  O   ARG A 186     -15.960  13.878   3.939  1.00 98.62           O  
ATOM   2949  CG  ARG A 186     -14.118  16.119   2.519  1.00 98.62           C  
ATOM   2950  HG2 ARG A 186     -14.290  15.125   2.107  1.00 98.62           H  
ATOM   2951  HG3 ARG A 186     -13.412  16.646   1.876  1.00 98.62           H  
ATOM   2952  CD  ARG A 186     -15.441  16.892   2.541  1.00 98.62           C  
ATOM   2953  HD2 ARG A 186     -15.282  17.858   3.022  1.00 98.62           H  
ATOM   2954  HD3 ARG A 186     -16.178  16.335   3.118  1.00 98.62           H  
ATOM   2955  NE  ARG A 186     -15.984  17.091   1.194  1.00 98.62           N  
ATOM   2956  HE  ARG A 186     -15.414  16.772   0.423  1.00 98.62           H  
ATOM   2957  NH1 ARG A 186     -17.953  18.059   1.888  1.00 98.62           N  
ATOM   2958 HH11 ARG A 186     -17.657  18.010   2.853  1.00 98.62           H  
ATOM   2959 HH12 ARG A 186     -18.861  18.465   1.710  1.00 98.62           H  
ATOM   2960  NH2 ARG A 186     -17.570  17.743  -0.287  1.00 98.62           N  
ATOM   2961 HH21 ARG A 186     -18.452  18.198  -0.474  1.00 98.62           H  
ATOM   2962 HH22 ARG A 186     -16.964  17.438  -1.035  1.00 98.62           H  
ATOM   2963  CZ  ARG A 186     -17.161  17.627   0.946  1.00 98.62           C  
ATOM   2964  N   ILE A 187     -14.289  12.975   5.115  1.00 98.57           N  
ATOM   2965  H   ILE A 187     -13.444  13.152   5.640  1.00 98.57           H  
ATOM   2966  CA  ILE A 187     -14.762  11.588   5.002  1.00 98.57           C  
ATOM   2967  HA  ILE A 187     -15.079  11.414   3.974  1.00 98.57           H  
ATOM   2968  C   ILE A 187     -16.017  11.374   5.863  1.00 98.57           C  
ATOM   2969  CB  ILE A 187     -13.594  10.617   5.300  1.00 98.57           C  
ATOM   2970  HB  ILE A 187     -13.041  10.985   6.164  1.00 98.57           H  
ATOM   2971  O   ILE A 187     -16.972  10.770   5.385  1.00 98.57           O  
ATOM   2972  CG1 ILE A 187     -12.655  10.609   4.069  1.00 98.57           C  
ATOM   2973 HG12 ILE A 187     -13.149  10.108   3.237  1.00 98.57           H  
ATOM   2974 HG13 ILE A 187     -12.452  11.635   3.764  1.00 98.57           H  
ATOM   2975  CG2 ILE A 187     -14.080   9.194   5.626  1.00 98.57           C  
ATOM   2976 HG21 ILE A 187     -13.232   8.530   5.791  1.00 98.57           H  
ATOM   2977 HG22 ILE A 187     -14.666   9.203   6.545  1.00 98.57           H  
ATOM   2978 HG23 ILE A 187     -14.695   8.811   4.812  1.00 98.57           H  
ATOM   2979  CD1 ILE A 187     -11.299   9.943   4.315  1.00 98.57           C  
ATOM   2980 HD11 ILE A 187     -10.813  10.420   5.167  1.00 98.57           H  
ATOM   2981 HD12 ILE A 187     -11.421   8.877   4.508  1.00 98.57           H  
ATOM   2982 HD13 ILE A 187     -10.671  10.068   3.433  1.00 98.57           H  
ATOM   2983  N   GLU A 188     -16.085  11.945   7.069  1.00 98.35           N  
ATOM   2984  H   GLU A 188     -15.254  12.385   7.438  1.00 98.35           H  
ATOM   2985  CA  GLU A 188     -17.287  11.916   7.922  1.00 98.35           C  
ATOM   2986  HA  GLU A 188     -17.562  10.877   8.109  1.00 98.35           H  
ATOM   2987  C   GLU A 188     -18.506  12.567   7.241  1.00 98.35           C  
ATOM   2988  CB  GLU A 188     -16.980  12.580   9.277  1.00 98.35           C  
ATOM   2989  HB2 GLU A 188     -16.526  13.557   9.111  1.00 98.35           H  
ATOM   2990  HB3 GLU A 188     -17.908  12.715   9.832  1.00 98.35           H  
ATOM   2991  O   GLU A 188     -19.571  11.953   7.168  1.00 98.35           O  
ATOM   2992  CG  GLU A 188     -16.040  11.690  10.099  1.00 98.35           C  
ATOM   2993  HG2 GLU A 188     -15.176  11.412   9.497  1.00 98.35           H  
ATOM   2994  HG3 GLU A 188     -16.589  10.778  10.334  1.00 98.35           H  
ATOM   2995  CD  GLU A 188     -15.535  12.297  11.413  1.00 98.35           C  
ATOM   2996  OE1 GLU A 188     -15.099  11.466  12.250  1.00 98.35           O  
ATOM   2997  OE2 GLU A 188     -15.563  13.539  11.569  1.00 98.35           O  
ATOM   2998  N   GLU A 189     -18.336  13.750   6.639  1.00 98.24           N  
ATOM   2999  H   GLU A 189     -17.444  14.206   6.767  1.00 98.24           H  
ATOM   3000  CA  GLU A 189     -19.351  14.449   5.821  1.00 98.24           C  
ATOM   3001  HA  GLU A 189     -20.241  14.641   6.420  1.00 98.24           H  
ATOM   3002  C   GLU A 189     -19.805  13.685   4.561  1.00 98.24           C  
ATOM   3003  CB  GLU A 189     -18.761  15.777   5.321  1.00 98.24           C  
ATOM   3004  HB2 GLU A 189     -19.384  16.162   4.514  1.00 98.24           H  
ATOM   3005  HB3 GLU A 189     -17.773  15.580   4.908  1.00 98.24           H  
ATOM   3006  O   GLU A 189     -20.798  14.053   3.927  1.00 98.24           O  
ATOM   3007  CG  GLU A 189     -18.658  16.887   6.370  1.00 98.24           C  
ATOM   3008  HG2 GLU A 189     -18.143  16.515   7.257  1.00 98.24           H  
ATOM   3009  HG3 GLU A 189     -19.664  17.181   6.668  1.00 98.24           H  
ATOM   3010  CD  GLU A 189     -17.913  18.115   5.822  1.00 98.24           C  
ATOM   3011  OE1 GLU A 189     -17.626  19.021   6.639  1.00 98.24           O  
ATOM   3012  OE2 GLU A 189     -17.637  18.193   4.598  1.00 98.24           O  
ATOM   3013  N   LEU A 190     -19.052  12.668   4.139  1.00 98.28           N  
ATOM   3014  H   LEU A 190     -18.232  12.437   4.681  1.00 98.28           H  
ATOM   3015  CA  LEU A 190     -19.364  11.828   2.980  1.00 98.28           C  
ATOM   3016  HA  LEU A 190     -20.195  12.270   2.430  1.00 98.28           H  
ATOM   3017  C   LEU A 190     -19.867  10.433   3.386  1.00 98.28           C  
ATOM   3018  CB  LEU A 190     -18.136  11.784   2.053  1.00 98.28           C  
ATOM   3019  HB2 LEU A 190     -17.288  11.409   2.627  1.00 98.28           H  
ATOM   3020  HB3 LEU A 190     -18.328  11.078   1.245  1.00 98.28           H  
ATOM   3021  O   LEU A 190     -20.344   9.691   2.524  1.00 98.28           O  
ATOM   3022  CG  LEU A 190     -17.760  13.150   1.439  1.00 98.28           C  
ATOM   3023  HG  LEU A 190     -17.620  13.897   2.221  1.00 98.28           H  
ATOM   3024  CD1 LEU A 190     -16.461  13.022   0.652  1.00 98.28           C  
ATOM   3025 HD11 LEU A 190     -16.156  13.995   0.266  1.00 98.28           H  
ATOM   3026 HD12 LEU A 190     -15.676  12.657   1.315  1.00 98.28           H  
ATOM   3027 HD13 LEU A 190     -16.590  12.320  -0.172  1.00 98.28           H  
ATOM   3028  CD2 LEU A 190     -18.836  13.704   0.506  1.00 98.28           C  
ATOM   3029 HD21 LEU A 190     -18.453  14.589  -0.002  1.00 98.28           H  
ATOM   3030 HD22 LEU A 190     -19.680  13.995   1.131  1.00 98.28           H  
ATOM   3031 HD23 LEU A 190     -19.112  12.943  -0.224  1.00 98.28           H  
ATOM   3032  N   CYS A 191     -19.807  10.100   4.677  1.00 97.12           N  
ATOM   3033  H   CYS A 191     -19.368  10.758   5.306  1.00 97.12           H  
ATOM   3034  CA  CYS A 191     -20.295   8.855   5.271  1.00 97.12           C  
ATOM   3035  HA  CYS A 191     -20.655   8.206   4.473  1.00 97.12           H  
ATOM   3036  C   CYS A 191     -21.515   9.046   6.194  1.00 97.12           C  
ATOM   3037  CB  CYS A 191     -19.127   8.142   5.967  1.00 97.12           C  
ATOM   3038  HB2 CYS A 191     -18.664   8.828   6.677  1.00 97.12           H  
ATOM   3039  HB3 CYS A 191     -19.506   7.276   6.509  1.00 97.12           H  
ATOM   3040  O   CYS A 191     -21.895   8.106   6.893  1.00 97.12           O  
ATOM   3041  SG  CYS A 191     -17.890   7.585   4.755  1.00 97.12           S  
ATOM   3042  HG  CYS A 191     -17.083   7.006   5.649  1.00 97.12           H  
ATOM   3043  N   THR A 192     -22.123  10.237   6.181  1.00 89.68           N  
ATOM   3044  H   THR A 192     -21.796  10.928   5.521  1.00 89.68           H  
ATOM   3045  CA  THR A 192     -23.357  10.604   6.902  1.00 89.68           C  
ATOM   3046  HA  THR A 192     -23.758   9.716   7.392  1.00 89.68           H  
ATOM   3047  C   THR A 192     -24.478  11.047   5.959  1.00 89.68           C  
ATOM   3048  CB  THR A 192     -23.094  11.655   7.991  1.00 89.68           C  
ATOM   3049  HB  THR A 192     -24.039  12.105   8.294  1.00 89.68           H  
ATOM   3050  O   THR A 192     -24.183  11.359   4.779  1.00 89.68           O  
ATOM   3051  CG2 THR A 192     -22.450  11.020   9.224  1.00 89.68           C  
ATOM   3052 HG21 THR A 192     -22.279  11.787   9.980  1.00 89.68           H  
ATOM   3053 HG22 THR A 192     -21.500  10.557   8.956  1.00 89.68           H  
ATOM   3054 HG23 THR A 192     -23.117  10.260   9.631  1.00 89.68           H  
ATOM   3055  OG1 THR A 192     -22.216  12.673   7.561  1.00 89.68           O  
ATOM   3056  HG1 THR A 192     -21.366  12.260   7.393  1.00 89.68           H  
ATOM   3057  OXT THR A 192     -25.640  11.004   6.418  1.00 89.68           O  
TER    3058      THR A 192                                                       
ATOM   3058  N   SER B   1      12.856  10.288 -18.672  1.00 30.23           N  
ATOM   3059  H   SER B   1      12.253  10.124 -19.465  1.00 30.23           H  
ATOM   3060  H2  SER B   1      13.584  10.943 -18.921  1.00 30.23           H  
ATOM   3061  H3  SER B   1      13.270   9.406 -18.405  1.00 30.23           H  
ATOM   3062  CA  SER B   1      12.042  10.814 -17.560  1.00 30.23           C  
ATOM   3063  HA  SER B   1      12.656  10.904 -16.663  1.00 30.23           H  
ATOM   3064  C   SER B   1      10.931   9.813 -17.316  1.00 30.23           C  
ATOM   3065  CB  SER B   1      11.467  12.189 -17.904  1.00 30.23           C  
ATOM   3066  HB2 SER B   1      12.225  12.800 -18.393  1.00 30.23           H  
ATOM   3067  HB3 SER B   1      10.598  12.096 -18.556  1.00 30.23           H  
ATOM   3068  O   SER B   1      10.249   9.503 -18.284  1.00 30.23           O  
ATOM   3069  OG  SER B   1      11.111  12.799 -16.695  1.00 30.23           O  
ATOM   3070  HG  SER B   1      10.628  13.612 -16.861  1.00 30.23           H  
ATOM   3071  N   ILE B   2      10.846   9.205 -16.128  1.00 35.77           N  
ATOM   3072  H   ILE B   2      11.399   9.541 -15.352  1.00 35.77           H  
ATOM   3073  CA  ILE B   2      10.107   7.935 -15.908  1.00 35.77           C  
ATOM   3074  HA  ILE B   2       9.652   7.624 -16.848  1.00 35.77           H  
ATOM   3075  C   ILE B   2       8.894   8.103 -14.958  1.00 35.77           C  
ATOM   3076  CB  ILE B   2      11.126   6.812 -15.530  1.00 35.77           C  
ATOM   3077  HB  ILE B   2      11.749   7.177 -14.714  1.00 35.77           H  
ATOM   3078  O   ILE B   2       8.158   7.158 -14.722  1.00 35.77           O  
ATOM   3079  CG1 ILE B   2      12.032   6.507 -16.755  1.00 35.77           C  
ATOM   3080 HG12 ILE B   2      11.459   5.949 -17.495  1.00 35.77           H  
ATOM   3081 HG13 ILE B   2      12.350   7.438 -17.226  1.00 35.77           H  
ATOM   3082  CG2 ILE B   2      10.476   5.493 -15.073  1.00 35.77           C  
ATOM   3083 HG21 ILE B   2      11.214   4.698 -14.962  1.00 35.77           H  
ATOM   3084 HG22 ILE B   2      10.010   5.623 -14.096  1.00 35.77           H  
ATOM   3085 HG23 ILE B   2       9.719   5.172 -15.788  1.00 35.77           H  
ATOM   3086  CD1 ILE B   2      13.320   5.735 -16.441  1.00 35.77           C  
ATOM   3087 HD11 ILE B   2      13.905   5.625 -17.354  1.00 35.77           H  
ATOM   3088 HD12 ILE B   2      13.102   4.740 -16.054  1.00 35.77           H  
ATOM   3089 HD13 ILE B   2      13.910   6.294 -15.715  1.00 35.77           H  
ATOM   3090  N   PHE B   3       8.615   9.328 -14.498  1.00 41.27           N  
ATOM   3091  H   PHE B   3       9.227  10.083 -14.773  1.00 41.27           H  
ATOM   3092  CA  PHE B   3       7.672   9.647 -13.412  1.00 41.27           C  
ATOM   3093  HA  PHE B   3       8.101   9.250 -12.492  1.00 41.27           H  
ATOM   3094  C   PHE B   3       6.222   9.087 -13.435  1.00 41.27           C  
ATOM   3095  CB  PHE B   3       7.630  11.177 -13.262  1.00 41.27           C  
ATOM   3096  HB2 PHE B   3       6.924  11.428 -12.470  1.00 41.27           H  
ATOM   3097  HB3 PHE B   3       7.252  11.618 -14.184  1.00 41.27           H  
ATOM   3098  O   PHE B   3       5.712   8.874 -12.340  1.00 41.27           O  
ATOM   3099  CG  PHE B   3       8.964  11.808 -12.898  1.00 41.27           C  
ATOM   3100  CD1 PHE B   3       9.509  11.593 -11.619  1.00 41.27           C  
ATOM   3101  HD1 PHE B   3       8.983  10.997 -10.889  1.00 41.27           H  
ATOM   3102  CD2 PHE B   3       9.652  12.623 -13.819  1.00 41.27           C  
ATOM   3103  HD2 PHE B   3       9.216  12.822 -14.787  1.00 41.27           H  
ATOM   3104  CE1 PHE B   3      10.735  12.179 -11.265  1.00 41.27           C  
ATOM   3105  HE1 PHE B   3      11.120  12.016 -10.269  1.00 41.27           H  
ATOM   3106  CE2 PHE B   3      10.882  13.211 -13.464  1.00 41.27           C  
ATOM   3107  HE2 PHE B   3      11.396  13.857 -14.159  1.00 41.27           H  
ATOM   3108  CZ  PHE B   3      11.424  12.988 -12.185  1.00 41.27           C  
ATOM   3109  HZ  PHE B   3      12.354  13.455 -11.895  1.00 41.27           H  
ATOM   3110  N   PRO B   4       5.506   8.843 -14.559  1.00 43.16           N  
ATOM   3111  CA  PRO B   4       4.079   8.466 -14.497  1.00 43.16           C  
ATOM   3112  HA  PRO B   4       3.586   9.063 -13.729  1.00 43.16           H  
ATOM   3113  C   PRO B   4       3.828   6.978 -14.131  1.00 43.16           C  
ATOM   3114  CB  PRO B   4       3.504   8.895 -15.855  1.00 43.16           C  
ATOM   3115  HB2 PRO B   4       2.640   8.305 -16.160  1.00 43.16           H  
ATOM   3116  HB3 PRO B   4       3.232   9.950 -15.811  1.00 43.16           H  
ATOM   3117  O   PRO B   4       3.363   6.194 -14.964  1.00 43.16           O  
ATOM   3118  CG  PRO B   4       4.688   8.718 -16.800  1.00 43.16           C  
ATOM   3119  HG2 PRO B   4       4.590   9.334 -17.693  1.00 43.16           H  
ATOM   3120  HG3 PRO B   4       4.793   7.666 -17.065  1.00 43.16           H  
ATOM   3121  CD  PRO B   4       5.872   9.153 -15.937  1.00 43.16           C  
ATOM   3122  HD2 PRO B   4       6.027  10.227 -16.037  1.00 43.16           H  
ATOM   3123  HD3 PRO B   4       6.758   8.609 -16.263  1.00 43.16           H  
ATOM   3124  N   ILE B   5       4.143   6.577 -12.889  1.00 45.21           N  
ATOM   3125  H   ILE B   5       4.545   7.276 -12.281  1.00 45.21           H  
ATOM   3126  CA  ILE B   5       4.176   5.166 -12.426  1.00 45.21           C  
ATOM   3127  HA  ILE B   5       4.154   4.537 -13.316  1.00 45.21           H  
ATOM   3128  C   ILE B   5       2.947   4.731 -11.576  1.00 45.21           C  
ATOM   3129  CB  ILE B   5       5.518   4.858 -11.693  1.00 45.21           C  
ATOM   3130  HB  ILE B   5       5.482   5.328 -10.710  1.00 45.21           H  
ATOM   3131  O   ILE B   5       2.761   3.543 -11.316  1.00 45.21           O  
ATOM   3132  CG1 ILE B   5       6.783   5.393 -12.415  1.00 45.21           C  
ATOM   3133 HG12 ILE B   5       6.646   6.452 -12.635  1.00 45.21           H  
ATOM   3134 HG13 ILE B   5       6.916   4.869 -13.362  1.00 45.21           H  
ATOM   3135  CG2 ILE B   5       5.646   3.332 -11.505  1.00 45.21           C  
ATOM   3136 HG21 ILE B   5       5.119   3.023 -10.602  1.00 45.21           H  
ATOM   3137 HG22 ILE B   5       6.687   3.022 -11.409  1.00 45.21           H  
ATOM   3138 HG23 ILE B   5       5.213   2.805 -12.355  1.00 45.21           H  
ATOM   3139  CD1 ILE B   5       8.082   5.303 -11.593  1.00 45.21           C  
ATOM   3140 HD11 ILE B   5       8.849   5.917 -12.065  1.00 45.21           H  
ATOM   3141 HD12 ILE B   5       8.448   4.277 -11.545  1.00 45.21           H  
ATOM   3142 HD13 ILE B   5       7.912   5.679 -10.585  1.00 45.21           H  
ATOM   3143  N   GLU B   6       2.078   5.666 -11.185  1.00 49.20           N  
ATOM   3144  H   GLU B   6       2.269   6.597 -11.525  1.00 49.20           H  
ATOM   3145  CA  GLU B   6       1.050   5.632 -10.106  1.00 49.20           C  
ATOM   3146  HA  GLU B   6       1.566   5.682  -9.147  1.00 49.20           H  
ATOM   3147  C   GLU B   6       0.034   4.449 -10.008  1.00 49.20           C  
ATOM   3148  CB  GLU B   6       0.258   6.943 -10.273  1.00 49.20           C  
ATOM   3149  HB2 GLU B   6      -0.578   6.749 -10.946  1.00 49.20           H  
ATOM   3150  HB3 GLU B   6       0.891   7.692 -10.748  1.00 49.20           H  
ATOM   3151  O   GLU B   6      -0.765   4.389  -9.083  1.00 49.20           O  
ATOM   3152  CG  GLU B   6      -0.258   7.562  -8.967  1.00 49.20           C  
ATOM   3153  HG2 GLU B   6       0.581   8.009  -8.435  1.00 49.20           H  
ATOM   3154  HG3 GLU B   6      -0.682   6.786  -8.329  1.00 49.20           H  
ATOM   3155  CD  GLU B   6      -1.329   8.623  -9.263  1.00 49.20           C  
ATOM   3156  OE1 GLU B   6      -2.300   8.690  -8.480  1.00 49.20           O  
ATOM   3157  OE2 GLU B   6      -1.191   9.306 -10.308  1.00 49.20           O  
ATOM   3158  N   LYS B   7       0.017   3.491 -10.939  1.00 51.86           N  
ATOM   3159  H   LYS B   7       0.824   3.476 -11.545  1.00 51.86           H  
ATOM   3160  CA  LYS B   7      -1.151   2.662 -11.335  1.00 51.86           C  
ATOM   3161  HA  LYS B   7      -1.991   3.351 -11.422  1.00 51.86           H  
ATOM   3162  C   LYS B   7      -1.719   1.526 -10.425  1.00 51.86           C  
ATOM   3163  CB  LYS B   7      -0.861   2.104 -12.733  1.00 51.86           C  
ATOM   3164  HB2 LYS B   7       0.005   1.447 -12.659  1.00 51.86           H  
ATOM   3165  HB3 LYS B   7      -1.703   1.505 -13.080  1.00 51.86           H  
ATOM   3166  O   LYS B   7      -2.624   0.837 -10.911  1.00 51.86           O  
ATOM   3167  CG  LYS B   7      -0.602   3.190 -13.786  1.00 51.86           C  
ATOM   3168  HG2 LYS B   7       0.186   3.871 -13.465  1.00 51.86           H  
ATOM   3169  HG3 LYS B   7      -1.517   3.752 -13.974  1.00 51.86           H  
ATOM   3170  CD  LYS B   7      -0.146   2.480 -15.052  1.00 51.86           C  
ATOM   3171  HD2 LYS B   7      -0.927   1.800 -15.391  1.00 51.86           H  
ATOM   3172  HD3 LYS B   7       0.744   1.901 -14.803  1.00 51.86           H  
ATOM   3173  CE  LYS B   7       0.216   3.456 -16.160  1.00 51.86           C  
ATOM   3174  HE2 LYS B   7       0.915   4.192 -15.763  1.00 51.86           H  
ATOM   3175  HE3 LYS B   7      -0.686   3.974 -16.486  1.00 51.86           H  
ATOM   3176  NZ  LYS B   7       0.835   2.694 -17.265  1.00 51.86           N  
ATOM   3177  HZ1 LYS B   7       1.103   3.310 -18.019  1.00 51.86           H  
ATOM   3178  HZ2 LYS B   7       0.190   1.989 -17.592  1.00 51.86           H  
ATOM   3179  HZ3 LYS B   7       1.649   2.214 -16.908  1.00 51.86           H  
ATOM   3180  N   PRO B   8      -1.298   1.263  -9.169  1.00 56.31           N  
ATOM   3181  CA  PRO B   8      -1.897   0.186  -8.350  1.00 56.31           C  
ATOM   3182  HA  PRO B   8      -1.955  -0.663  -9.030  1.00 56.31           H  
ATOM   3183  C   PRO B   8      -3.315   0.254  -7.711  1.00 56.31           C  
ATOM   3184  CB  PRO B   8      -0.831  -0.230  -7.333  1.00 56.31           C  
ATOM   3185  HB2 PRO B   8      -0.859   0.423  -6.460  1.00 56.31           H  
ATOM   3186  HB3 PRO B   8      -0.924  -1.277  -7.045  1.00 56.31           H  
ATOM   3187  O   PRO B   8      -3.586  -0.656  -6.922  1.00 56.31           O  
ATOM   3188  CG  PRO B   8       0.427   0.014  -8.147  1.00 56.31           C  
ATOM   3189  HG2 PRO B   8       1.327   0.032  -7.532  1.00 56.31           H  
ATOM   3190  HG3 PRO B   8       0.521  -0.744  -8.924  1.00 56.31           H  
ATOM   3191  CD  PRO B   8       0.098   1.367  -8.769  1.00 56.31           C  
ATOM   3192  HD2 PRO B   8       0.768   1.535  -9.613  1.00 56.31           H  
ATOM   3193  HD3 PRO B   8       0.204   2.163  -8.033  1.00 56.31           H  
ATOM   3194  N   PRO B   9      -4.275   1.174  -7.980  1.00 52.87           N  
ATOM   3195  CA  PRO B   9      -5.613   1.048  -7.376  1.00 52.87           C  
ATOM   3196  HA  PRO B   9      -5.505   0.752  -6.333  1.00 52.87           H  
ATOM   3197  C   PRO B   9      -6.523  -0.007  -8.054  1.00 52.87           C  
ATOM   3198  CB  PRO B   9      -6.194   2.465  -7.357  1.00 52.87           C  
ATOM   3199  HB2 PRO B   9      -5.875   2.956  -6.438  1.00 52.87           H  
ATOM   3200  HB3 PRO B   9      -7.281   2.481  -7.436  1.00 52.87           H  
ATOM   3201  O   PRO B   9      -7.325   0.287  -8.941  1.00 52.87           O  
ATOM   3202  CG  PRO B   9      -5.525   3.148  -8.541  1.00 52.87           C  
ATOM   3203  HG2 PRO B   9      -6.077   2.918  -9.453  1.00 52.87           H  
ATOM   3204  HG3 PRO B   9      -5.457   4.227  -8.402  1.00 52.87           H  
ATOM   3205  CD  PRO B   9      -4.146   2.493  -8.599  1.00 52.87           C  
ATOM   3206  HD2 PRO B   9      -3.425   3.093  -8.043  1.00 52.87           H  
ATOM   3207  HD3 PRO B   9      -3.865   2.436  -9.650  1.00 52.87           H  
ATOM   3208  N   LYS B  10      -6.468  -1.258  -7.570  1.00 55.71           N  
ATOM   3209  H   LYS B  10      -5.669  -1.456  -6.984  1.00 55.71           H  
ATOM   3210  CA  LYS B  10      -7.546  -2.267  -7.689  1.00 55.71           C  
ATOM   3211  HA  LYS B  10      -8.466  -1.720  -7.894  1.00 55.71           H  
ATOM   3212  C   LYS B  10      -7.747  -3.044  -6.401  1.00 55.71           C  
ATOM   3213  CB  LYS B  10      -7.388  -3.310  -8.809  1.00 55.71           C  
ATOM   3214  HB2 LYS B  10      -8.278  -3.936  -8.746  1.00 55.71           H  
ATOM   3215  HB3 LYS B  10      -6.540  -3.972  -8.636  1.00 55.71           H  
ATOM   3216  O   LYS B  10      -6.976  -3.943  -6.063  1.00 55.71           O  
ATOM   3217  CG  LYS B  10      -7.338  -2.749 -10.222  1.00 55.71           C  
ATOM   3218  HG2 LYS B  10      -8.126  -2.005 -10.339  1.00 55.71           H  
ATOM   3219  HG3 LYS B  10      -6.369  -2.286 -10.407  1.00 55.71           H  
ATOM   3220  CD  LYS B  10      -7.582  -3.897 -11.203  1.00 55.71           C  
ATOM   3221  HD2 LYS B  10      -6.761  -4.610 -11.123  1.00 55.71           H  
ATOM   3222  HD3 LYS B  10      -8.518  -4.403 -10.966  1.00 55.71           H  
ATOM   3223  CE  LYS B  10      -7.678  -3.297 -12.604  1.00 55.71           C  
ATOM   3224  HE2 LYS B  10      -8.586  -2.696 -12.669  1.00 55.71           H  
ATOM   3225  HE3 LYS B  10      -6.827  -2.630 -12.744  1.00 55.71           H  
ATOM   3226  NZ  LYS B  10      -7.656  -4.349 -13.639  1.00 55.71           N  
ATOM   3227  HZ1 LYS B  10      -7.739  -3.936 -14.557  1.00 55.71           H  
ATOM   3228  HZ2 LYS B  10      -6.750  -4.791 -13.575  1.00 55.71           H  
ATOM   3229  HZ3 LYS B  10      -8.387  -5.028 -13.481  1.00 55.71           H  
ATOM   3230  N   THR B  11      -8.891  -2.799  -5.784  1.00 53.18           N  
ATOM   3231  H   THR B  11      -9.397  -1.968  -6.055  1.00 53.18           H  
ATOM   3232  CA  THR B  11      -9.348  -3.492  -4.579  1.00 53.18           C  
ATOM   3233  HA  THR B  11      -8.488  -3.979  -4.118  1.00 53.18           H  
ATOM   3234  C   THR B  11     -10.338  -4.598  -4.948  1.00 53.18           C  
ATOM   3235  CB  THR B  11      -9.878  -2.481  -3.544  1.00 53.18           C  
ATOM   3236  HB  THR B  11     -10.868  -2.129  -3.834  1.00 53.18           H  
ATOM   3237  O   THR B  11     -11.426  -4.688  -4.389  1.00 53.18           O  
ATOM   3238  CG2 THR B  11      -9.909  -3.038  -2.121  1.00 53.18           C  
ATOM   3239 HG21 THR B  11      -8.911  -3.358  -1.821  1.00 53.18           H  
ATOM   3240 HG22 THR B  11     -10.595  -3.882  -2.061  1.00 53.18           H  
ATOM   3241 HG23 THR B  11     -10.258  -2.266  -1.436  1.00 53.18           H  
ATOM   3242  OG1 THR B  11      -8.988  -1.392  -3.523  1.00 53.18           O  
ATOM   3243  HG1 THR B  11      -9.319  -0.722  -2.922  1.00 53.18           H  
ATOM   3244  N   VAL B  12      -9.965  -5.503  -5.870  1.00 41.25           N  
ATOM   3245  H   VAL B  12      -9.044  -5.409  -6.272  1.00 41.25           H  
ATOM   3246  CA  VAL B  12     -10.748  -6.739  -6.148  1.00 41.25           C  
ATOM   3247  HA  VAL B  12     -11.797  -6.451  -6.077  1.00 41.25           H  
ATOM   3248  C   VAL B  12     -10.532  -7.785  -5.038  1.00 41.25           C  
ATOM   3249  CB  VAL B  12     -10.565  -7.316  -7.572  1.00 41.25           C  
ATOM   3250  HB  VAL B  12      -9.678  -7.950  -7.598  1.00 41.25           H  
ATOM   3251  O   VAL B  12     -10.479  -8.997  -5.260  1.00 41.25           O  
ATOM   3252  CG1 VAL B  12     -11.795  -8.143  -7.986  1.00 41.25           C  
ATOM   3253 HG11 VAL B  12     -12.682  -7.510  -8.012  1.00 41.25           H  
ATOM   3254 HG12 VAL B  12     -11.635  -8.575  -8.974  1.00 41.25           H  
ATOM   3255 HG13 VAL B  12     -11.963  -8.961  -7.284  1.00 41.25           H  
ATOM   3256  CG2 VAL B  12     -10.399  -6.232  -8.643  1.00 41.25           C  
ATOM   3257 HG21 VAL B  12     -11.205  -5.502  -8.570  1.00 41.25           H  
ATOM   3258 HG22 VAL B  12      -9.438  -5.738  -8.498  1.00 41.25           H  
ATOM   3259 HG23 VAL B  12     -10.401  -6.680  -9.637  1.00 41.25           H  
ATOM   3260  N   ALA B  13     -10.420  -7.306  -3.800  1.00 37.40           N  
ATOM   3261  H   ALA B  13     -10.564  -6.313  -3.685  1.00 37.40           H  
ATOM   3262  CA  ALA B  13     -10.378  -8.086  -2.582  1.00 37.40           C  
ATOM   3263  HA  ALA B  13      -9.761  -8.968  -2.755  1.00 37.40           H  
ATOM   3264  C   ALA B  13     -11.794  -8.568  -2.225  1.00 37.40           C  
ATOM   3265  CB  ALA B  13      -9.700  -7.252  -1.486  1.00 37.40           C  
ATOM   3266  HB1 ALA B  13     -10.286  -6.356  -1.281  1.00 37.40           H  
ATOM   3267  HB2 ALA B  13      -8.698  -6.961  -1.803  1.00 37.40           H  
ATOM   3268  HB3 ALA B  13      -9.626  -7.838  -0.570  1.00 37.40           H  
ATOM   3269  O   ALA B  13     -12.319  -8.288  -1.153  1.00 37.40           O  
ATOM   3270  N   SER B  14     -12.397  -9.390  -3.097  1.00 33.33           N  
ATOM   3271  H   SER B  14     -11.949  -9.559  -3.986  1.00 33.33           H  
ATOM   3272  CA  SER B  14     -13.553 -10.207  -2.695  1.00 33.33           C  
ATOM   3273  HA  SER B  14     -14.278  -9.538  -2.232  1.00 33.33           H  
ATOM   3274  C   SER B  14     -13.166 -11.244  -1.625  1.00 33.33           C  
ATOM   3275  CB  SER B  14     -14.250 -10.854  -3.904  1.00 33.33           C  
ATOM   3276  HB2 SER B  14     -14.003 -10.305  -4.813  1.00 33.33           H  
ATOM   3277  HB3 SER B  14     -15.328 -10.795  -3.755  1.00 33.33           H  
ATOM   3278  O   SER B  14     -14.034 -11.903  -1.058  1.00 33.33           O  
ATOM   3279  OG  SER B  14     -13.898 -12.219  -4.053  1.00 33.33           O  
ATOM   3280  HG  SER B  14     -14.303 -12.683  -3.317  1.00 33.33           H  
ATOM   3281  N   ILE B  15     -11.866 -11.403  -1.335  1.00 32.58           N  
ATOM   3282  H   ILE B  15     -11.214 -10.834  -1.856  1.00 32.58           H  
ATOM   3283  CA  ILE B  15     -11.402 -11.943  -0.057  1.00 32.58           C  
ATOM   3284  HA  ILE B  15     -12.026 -12.799   0.203  1.00 32.58           H  
ATOM   3285  C   ILE B  15     -11.631 -10.875   1.009  1.00 32.58           C  
ATOM   3286  CB  ILE B  15      -9.935 -12.440  -0.119  1.00 32.58           C  
ATOM   3287  HB  ILE B  15      -9.291 -11.629  -0.460  1.00 32.58           H  
ATOM   3288  O   ILE B  15     -10.771 -10.040   1.268  1.00 32.58           O  
ATOM   3289  CG1 ILE B  15      -9.870 -13.594  -1.144  1.00 32.58           C  
ATOM   3290 HG12 ILE B  15      -9.974 -13.153  -2.135  1.00 32.58           H  
ATOM   3291 HG13 ILE B  15     -10.716 -14.263  -0.986  1.00 32.58           H  
ATOM   3292  CG2 ILE B  15      -9.439 -12.899   1.269  1.00 32.58           C  
ATOM   3293 HG21 ILE B  15      -8.400 -13.225   1.214  1.00 32.58           H  
ATOM   3294 HG22 ILE B  15     -10.061 -13.710   1.648  1.00 32.58           H  
ATOM   3295 HG23 ILE B  15      -9.453 -12.069   1.976  1.00 32.58           H  
ATOM   3296  CD1 ILE B  15      -8.601 -14.457  -1.127  1.00 32.58           C  
ATOM   3297 HD11 ILE B  15      -8.551 -15.040  -0.207  1.00 32.58           H  
ATOM   3298 HD12 ILE B  15      -8.622 -15.152  -1.966  1.00 32.58           H  
ATOM   3299 HD13 ILE B  15      -7.719 -13.822  -1.207  1.00 32.58           H  
ATOM   3300  N   THR B  16     -12.778 -10.986   1.677  1.00 28.12           N  
ATOM   3301  H   THR B  16     -13.478 -11.610   1.302  1.00 28.12           H  
ATOM   3302  CA  THR B  16     -13.211 -10.197   2.844  1.00 28.12           C  
ATOM   3303  HA  THR B  16     -13.280  -9.149   2.555  1.00 28.12           H  
ATOM   3304  C   THR B  16     -12.253 -10.299   4.042  1.00 28.12           C  
ATOM   3305  CB  THR B  16     -14.599 -10.698   3.300  1.00 28.12           C  
ATOM   3306  HB  THR B  16     -14.460 -11.513   4.011  1.00 28.12           H  
ATOM   3307  O   THR B  16     -12.400  -9.586   5.030  1.00 28.12           O  
ATOM   3308  CG2 THR B  16     -15.458  -9.619   3.949  1.00 28.12           C  
ATOM   3309 HG21 THR B  16     -15.594  -8.780   3.266  1.00 28.12           H  
ATOM   3310 HG22 THR B  16     -16.431 -10.031   4.214  1.00 28.12           H  
ATOM   3311 HG23 THR B  16     -14.980  -9.256   4.859  1.00 28.12           H  
ATOM   3312  OG1 THR B  16     -15.347 -11.210   2.218  1.00 28.12           O  
ATOM   3313  HG1 THR B  16     -15.834 -10.477   1.835  1.00 28.12           H  
ATOM   3314  N   THR B  17     -11.264 -11.200   3.994  1.00 25.35           N  
ATOM   3315  H   THR B  17     -11.201 -11.769   3.162  1.00 25.35           H  
ATOM   3316  CA  THR B  17     -10.333 -11.481   5.097  1.00 25.35           C  
ATOM   3317  HA  THR B  17     -10.668 -10.903   5.958  1.00 25.35           H  
ATOM   3318  C   THR B  17      -8.881 -11.018   4.853  1.00 25.35           C  
ATOM   3319  CB  THR B  17     -10.397 -12.964   5.528  1.00 25.35           C  
ATOM   3320  HB  THR B  17      -9.662 -13.544   4.969  1.00 25.35           H  
ATOM   3321  O   THR B  17      -7.959 -11.836   4.948  1.00 25.35           O  
ATOM   3322  CG2 THR B  17     -10.133 -13.119   7.027  1.00 25.35           C  
ATOM   3323 HG21 THR B  17      -9.146 -12.727   7.273  1.00 25.35           H  
ATOM   3324 HG22 THR B  17     -10.889 -12.584   7.602  1.00 25.35           H  
ATOM   3325 HG23 THR B  17     -10.167 -14.176   7.292  1.00 25.35           H  
ATOM   3326  OG1 THR B  17     -11.652 -13.554   5.278  1.00 25.35           O  
ATOM   3327  HG1 THR B  17     -12.305 -13.131   5.842  1.00 25.35           H  
ATOM   3328  N   PRO B  18      -8.611  -9.708   4.665  1.00 25.58           N  
ATOM   3329  CA  PRO B  18      -7.356  -9.133   5.148  1.00 25.58           C  
ATOM   3330  HA  PRO B  18      -6.508  -9.639   4.687  1.00 25.58           H  
ATOM   3331  C   PRO B  18      -7.264  -9.245   6.681  1.00 25.58           C  
ATOM   3332  CB  PRO B  18      -7.375  -7.653   4.724  1.00 25.58           C  
ATOM   3333  HB2 PRO B  18      -7.608  -7.011   5.574  1.00 25.58           H  
ATOM   3334  HB3 PRO B  18      -6.421  -7.354   4.290  1.00 25.58           H  
ATOM   3335  O   PRO B  18      -6.198  -9.502   7.224  1.00 25.58           O  
ATOM   3336  CG  PRO B  18      -8.507  -7.550   3.703  1.00 25.58           C  
ATOM   3337  HG2 PRO B  18      -8.977  -6.567   3.710  1.00 25.58           H  
ATOM   3338  HG3 PRO B  18      -8.130  -7.790   2.709  1.00 25.58           H  
ATOM   3339  CD  PRO B  18      -9.467  -8.642   4.163  1.00 25.58           C  
ATOM   3340  HD2 PRO B  18     -10.071  -8.963   3.314  1.00 25.58           H  
ATOM   3341  HD3 PRO B  18     -10.105  -8.263   4.962  1.00 25.58           H  
ATOM   3342  N   LYS B  19      -8.413  -9.080   7.358  1.00 24.25           N  
ATOM   3343  H   LYS B  19      -9.228  -8.984   6.768  1.00 24.25           H  
ATOM   3344  CA  LYS B  19      -8.543  -8.436   8.673  1.00 24.25           C  
ATOM   3345  HA  LYS B  19      -8.202  -7.408   8.548  1.00 24.25           H  
ATOM   3346  C   LYS B  19      -7.688  -8.971   9.829  1.00 24.25           C  
ATOM   3347  CB  LYS B  19     -10.045  -8.378   9.037  1.00 24.25           C  
ATOM   3348  HB2 LYS B  19     -10.406  -9.370   9.309  1.00 24.25           H  
ATOM   3349  HB3 LYS B  19     -10.593  -8.050   8.154  1.00 24.25           H  
ATOM   3350  O   LYS B  19      -6.995  -8.185  10.459  1.00 24.25           O  
ATOM   3351  CG  LYS B  19     -10.344  -7.386  10.177  1.00 24.25           C  
ATOM   3352  HG2 LYS B  19      -9.821  -6.454   9.966  1.00 24.25           H  
ATOM   3353  HG3 LYS B  19      -9.974  -7.785  11.121  1.00 24.25           H  
ATOM   3354  CD  LYS B  19     -11.849  -7.079  10.299  1.00 24.25           C  
ATOM   3355  HD2 LYS B  19     -12.233  -6.832   9.309  1.00 24.25           H  
ATOM   3356  HD3 LYS B  19     -12.379  -7.953  10.677  1.00 24.25           H  
ATOM   3357  CE  LYS B  19     -12.074  -5.873  11.228  1.00 24.25           C  
ATOM   3358  HE2 LYS B  19     -11.896  -6.175  12.260  1.00 24.25           H  
ATOM   3359  HE3 LYS B  19     -11.335  -5.111  10.982  1.00 24.25           H  
ATOM   3360  NZ  LYS B  19     -13.431  -5.280  11.079  1.00 24.25           N  
ATOM   3361  HZ1 LYS B  19     -14.167  -5.934  11.305  1.00 24.25           H  
ATOM   3362  HZ2 LYS B  19     -13.524  -4.464  11.667  1.00 24.25           H  
ATOM   3363  HZ3 LYS B  19     -13.571  -4.947  10.136  1.00 24.25           H  
ATOM   3364  N   ILE B  20      -7.851 -10.237  10.220  1.00 24.59           N  
ATOM   3365  H   ILE B  20      -8.385 -10.860   9.632  1.00 24.59           H  
ATOM   3366  CA  ILE B  20      -7.606 -10.604  11.628  1.00 24.59           C  
ATOM   3367  HA  ILE B  20      -7.882  -9.725  12.211  1.00 24.59           H  
ATOM   3368  C   ILE B  20      -6.127 -10.885  11.944  1.00 24.59           C  
ATOM   3369  CB  ILE B  20      -8.516 -11.751  12.151  1.00 24.59           C  
ATOM   3370  HB  ILE B  20      -8.002 -12.698  11.989  1.00 24.59           H  
ATOM   3371  O   ILE B  20      -5.459 -11.651  11.248  1.00 24.59           O  
ATOM   3372  CG1 ILE B  20      -9.886 -11.836  11.435  1.00 24.59           C  
ATOM   3373 HG12 ILE B  20      -9.719 -12.033  10.376  1.00 24.59           H  
ATOM   3374 HG13 ILE B  20     -10.405 -10.882  11.529  1.00 24.59           H  
ATOM   3375  CG2 ILE B  20      -8.747 -11.571  13.668  1.00 24.59           C  
ATOM   3376 HG21 ILE B  20      -9.238 -12.452  14.082  1.00 24.59           H  
ATOM   3377 HG22 ILE B  20      -7.803 -11.462  14.203  1.00 24.59           H  
ATOM   3378 HG23 ILE B  20      -9.365 -10.693  13.859  1.00 24.59           H  
ATOM   3379  CD1 ILE B  20     -10.808 -12.950  11.953  1.00 24.59           C  
ATOM   3380 HD11 ILE B  20     -11.665 -13.046  11.285  1.00 24.59           H  
ATOM   3381 HD12 ILE B  20     -11.179 -12.711  12.949  1.00 24.59           H  
ATOM   3382 HD13 ILE B  20     -10.272 -13.899  11.979  1.00 24.59           H  
ATOM   3383  N   ILE B  21      -5.709 -10.352  13.098  1.00 24.76           N  
ATOM   3384  H   ILE B  21      -6.303  -9.633  13.484  1.00 24.76           H  
ATOM   3385  CA  ILE B  21      -4.698 -10.894  14.024  1.00 24.76           C  
ATOM   3386  HA  ILE B  21      -3.704 -10.627  13.664  1.00 24.76           H  
ATOM   3387  C   ILE B  21      -4.792 -12.436  14.120  1.00 24.76           C  
ATOM   3388  CB  ILE B  21      -4.932 -10.237  15.423  1.00 24.76           C  
ATOM   3389  HB  ILE B  21      -5.963 -10.446  15.711  1.00 24.76           H  
ATOM   3390  O   ILE B  21      -5.824 -13.041  13.829  1.00 24.76           O  
ATOM   3391  CG1 ILE B  21      -4.764  -8.696  15.363  1.00 24.76           C  
ATOM   3392 HG12 ILE B  21      -5.314  -8.295  14.512  1.00 24.76           H  
ATOM   3393 HG13 ILE B  21      -3.713  -8.451  15.216  1.00 24.76           H  
ATOM   3394  CG2 ILE B  21      -4.028 -10.798  16.542  1.00 24.76           C  
ATOM   3395 HG21 ILE B  21      -4.282 -11.833  16.767  1.00 24.76           H  
ATOM   3396 HG22 ILE B  21      -4.176 -10.253  17.474  1.00 24.76           H  
ATOM   3397 HG23 ILE B  21      -2.978 -10.717  16.259  1.00 24.76           H  
ATOM   3398  CD1 ILE B  21      -5.286  -7.950  16.602  1.00 24.76           C  
ATOM   3399 HD11 ILE B  21      -6.303  -8.269  16.831  1.00 24.76           H  
ATOM   3400 HD12 ILE B  21      -5.292  -6.879  16.396  1.00 24.76           H  
ATOM   3401 HD13 ILE B  21      -4.641  -8.123  17.463  1.00 24.76           H  
ATOM   3402  N   LEU B  22      -3.728 -13.084  14.603  1.00 24.61           N  
ATOM   3403  H   LEU B  22      -2.918 -12.524  14.825  1.00 24.61           H  
ATOM   3404  CA  LEU B  22      -3.754 -14.457  15.125  1.00 24.61           C  
ATOM   3405  HA  LEU B  22      -3.829 -15.155  14.292  1.00 24.61           H  
ATOM   3406  C   LEU B  22      -4.950 -14.735  16.070  1.00 24.61           C  
ATOM   3407  CB  LEU B  22      -2.433 -14.694  15.888  1.00 24.61           C  
ATOM   3408  HB2 LEU B  22      -2.173 -13.784  16.429  1.00 24.61           H  
ATOM   3409  HB3 LEU B  22      -2.582 -15.467  16.642  1.00 24.61           H  
ATOM   3410  O   LEU B  22      -4.854 -14.571  17.284  1.00 24.61           O  
ATOM   3411  CG  LEU B  22      -1.246 -15.127  15.020  1.00 24.61           C  
ATOM   3412  HG  LEU B  22      -1.155 -14.471  14.154  1.00 24.61           H  
ATOM   3413  CD1 LEU B  22       0.035 -15.041  15.846  1.00 24.61           C  
ATOM   3414 HD11 LEU B  22       0.211 -14.007  16.142  1.00 24.61           H  
ATOM   3415 HD12 LEU B  22       0.899 -15.363  15.265  1.00 24.61           H  
ATOM   3416 HD13 LEU B  22      -0.044 -15.652  16.745  1.00 24.61           H  
ATOM   3417  CD2 LEU B  22      -1.416 -16.580  14.558  1.00 24.61           C  
ATOM   3418 HD21 LEU B  22      -2.168 -16.626  13.770  1.00 24.61           H  
ATOM   3419 HD22 LEU B  22      -0.454 -16.938  14.193  1.00 24.61           H  
ATOM   3420 HD23 LEU B  22      -1.725 -17.198  15.401  1.00 24.61           H  
ATOM   3421  N   GLN B  23      -6.054 -15.246  15.523  1.00 25.00           N  
ATOM   3422  H   GLN B  23      -6.136 -15.207  14.517  1.00 25.00           H  
ATOM   3423  CA  GLN B  23      -7.029 -16.034  16.278  1.00 25.00           C  
ATOM   3424  HA  GLN B  23      -6.995 -15.716  17.320  1.00 25.00           H  
ATOM   3425  C   GLN B  23      -6.641 -17.519  16.282  1.00 25.00           C  
ATOM   3426  CB  GLN B  23      -8.461 -15.797  15.771  1.00 25.00           C  
ATOM   3427  HB2 GLN B  23      -9.067 -16.677  15.987  1.00 25.00           H  
ATOM   3428  HB3 GLN B  23      -8.458 -15.644  14.692  1.00 25.00           H  
ATOM   3429  O   GLN B  23      -5.878 -17.998  15.440  1.00 25.00           O  
ATOM   3430  CG  GLN B  23      -9.112 -14.596  16.479  1.00 25.00           C  
ATOM   3431  HG2 GLN B  23      -8.583 -13.682  16.210  1.00 25.00           H  
ATOM   3432  HG3 GLN B  23      -9.035 -14.732  17.558  1.00 25.00           H  
ATOM   3433  CD  GLN B  23     -10.589 -14.438  16.124  1.00 25.00           C  
ATOM   3434  NE2 GLN B  23     -11.362 -13.741  16.927  1.00 25.00           N  
ATOM   3435 HE21 GLN B  23     -11.005 -13.327  17.777  1.00 25.00           H  
ATOM   3436 HE22 GLN B  23     -12.339 -13.712  16.673  1.00 25.00           H  
ATOM   3437  OE1 GLN B  23     -11.075 -14.927  15.121  1.00 25.00           O  
ATOM   3438  N   LYS B  24      -7.175 -18.241  17.270  1.00 25.18           N  
ATOM   3439  H   LYS B  24      -7.826 -17.765  17.878  1.00 25.18           H  
ATOM   3440  CA  LYS B  24      -6.750 -19.587  17.675  1.00 25.18           C  
ATOM   3441  HA  LYS B  24      -5.666 -19.600  17.789  1.00 25.18           H  
ATOM   3442  C   LYS B  24      -7.087 -20.707  16.678  1.00 25.18           C  
ATOM   3443  CB  LYS B  24      -7.401 -19.835  19.051  1.00 25.18           C  
ATOM   3444  HB2 LYS B  24      -8.484 -19.792  18.933  1.00 25.18           H  
ATOM   3445  HB3 LYS B  24      -7.108 -19.028  19.723  1.00 25.18           H  
ATOM   3446  O   LYS B  24      -6.356 -21.686  16.616  1.00 25.18           O  
ATOM   3447  CG  LYS B  24      -7.038 -21.167  19.722  1.00 25.18           C  
ATOM   3448  HG2 LYS B  24      -5.970 -21.191  19.937  1.00 25.18           H  
ATOM   3449  HG3 LYS B  24      -7.290 -21.997  19.061  1.00 25.18           H  
ATOM   3450  CD  LYS B  24      -7.840 -21.326  21.021  1.00 25.18           C  
ATOM   3451  HD2 LYS B  24      -8.902 -21.268  20.783  1.00 25.18           H  
ATOM   3452  HD3 LYS B  24      -7.585 -20.519  21.709  1.00 25.18           H  
ATOM   3453  CE  LYS B  24      -7.538 -22.680  21.670  1.00 25.18           C  
ATOM   3454  HE2 LYS B  24      -7.655 -23.455  20.912  1.00 25.18           H  
ATOM   3455  HE3 LYS B  24      -6.500 -22.691  22.001  1.00 25.18           H  
ATOM   3456  NZ  LYS B  24      -8.456 -22.947  22.805  1.00 25.18           N  
ATOM   3457  HZ1 LYS B  24      -8.360 -22.239  23.519  1.00 25.18           H  
ATOM   3458  HZ2 LYS B  24      -8.264 -23.852  23.210  1.00 25.18           H  
ATOM   3459  HZ3 LYS B  24      -9.413 -22.946  22.480  1.00 25.18           H  
ATOM   3460  N   GLU B  25      -8.206 -20.610  15.962  1.00 29.39           N  
ATOM   3461  H   GLU B  25      -8.722 -19.746  16.045  1.00 29.39           H  
ATOM   3462  CA  GLU B  25      -9.017 -21.811  15.677  1.00 29.39           C  
ATOM   3463  HA  GLU B  25      -8.773 -22.589  16.401  1.00 29.39           H  
ATOM   3464  C   GLU B  25      -8.839 -22.463  14.295  1.00 29.39           C  
ATOM   3465  CB  GLU B  25     -10.501 -21.452  15.876  1.00 29.39           C  
ATOM   3466  HB2 GLU B  25     -11.101 -22.353  15.749  1.00 29.39           H  
ATOM   3467  HB3 GLU B  25     -10.793 -20.728  15.115  1.00 29.39           H  
ATOM   3468  O   GLU B  25      -9.119 -23.646  14.144  1.00 29.39           O  
ATOM   3469  CG  GLU B  25     -10.778 -20.866  17.270  1.00 29.39           C  
ATOM   3470  HG2 GLU B  25     -10.260 -19.912  17.370  1.00 29.39           H  
ATOM   3471  HG3 GLU B  25     -10.374 -21.545  18.020  1.00 29.39           H  
ATOM   3472  CD  GLU B  25     -12.268 -20.624  17.527  1.00 29.39           C  
ATOM   3473  OE1 GLU B  25     -12.689 -20.927  18.665  1.00 29.39           O  
ATOM   3474  OE2 GLU B  25     -12.931 -20.085  16.615  1.00 29.39           O  
ATOM   3475  N   TYR B  26      -8.431 -21.710  13.270  1.00 24.13           N  
ATOM   3476  H   TYR B  26      -8.164 -20.761  13.488  1.00 24.13           H  
ATOM   3477  CA  TYR B  26      -8.890 -21.991  11.896  1.00 24.13           C  
ATOM   3478  HA  TYR B  26      -9.975 -22.087  11.945  1.00 24.13           H  
ATOM   3479  C   TYR B  26      -8.414 -23.283  11.215  1.00 24.13           C  
ATOM   3480  CB  TYR B  26      -8.559 -20.794  10.990  1.00 24.13           C  
ATOM   3481  HB2 TYR B  26      -7.873 -20.113  11.493  1.00 24.13           H  
ATOM   3482  HB3 TYR B  26      -8.055 -21.138  10.087  1.00 24.13           H  
ATOM   3483  O   TYR B  26      -9.095 -23.761  10.309  1.00 24.13           O  
ATOM   3484  CG  TYR B  26      -9.803 -20.047  10.571  1.00 24.13           C  
ATOM   3485  CD1 TYR B  26     -10.677 -20.626   9.631  1.00 24.13           C  
ATOM   3486  HD1 TYR B  26     -10.448 -21.590   9.201  1.00 24.13           H  
ATOM   3487  CD2 TYR B  26     -10.125 -18.819  11.180  1.00 24.13           C  
ATOM   3488  HD2 TYR B  26      -9.477 -18.396  11.933  1.00 24.13           H  
ATOM   3489  CE1 TYR B  26     -11.876 -19.971   9.293  1.00 24.13           C  
ATOM   3490  HE1 TYR B  26     -12.570 -20.415   8.594  1.00 24.13           H  
ATOM   3491  CE2 TYR B  26     -11.328 -18.168  10.851  1.00 24.13           C  
ATOM   3492  HE2 TYR B  26     -11.594 -17.245  11.344  1.00 24.13           H  
ATOM   3493  OH  TYR B  26     -13.375 -18.131   9.598  1.00 24.13           O  
ATOM   3494  HH  TYR B  26     -13.553 -17.386  10.177  1.00 24.13           H  
ATOM   3495  CZ  TYR B  26     -12.206 -18.746   9.908  1.00 24.13           C  
ATOM   3496  N   LEU B  27      -7.242 -23.805  11.573  1.00 21.47           N  
ATOM   3497  H   LEU B  27      -6.794 -23.441  12.402  1.00 21.47           H  
ATOM   3498  CA  LEU B  27      -6.706 -25.040  11.002  1.00 21.47           C  
ATOM   3499  HA  LEU B  27      -7.442 -25.505  10.347  1.00 21.47           H  
ATOM   3500  C   LEU B  27      -6.410 -26.024  12.137  1.00 21.47           C  
ATOM   3501  CB  LEU B  27      -5.454 -24.763  10.141  1.00 21.47           C  
ATOM   3502  HB2 LEU B  27      -4.864 -25.677  10.085  1.00 21.47           H  
ATOM   3503  HB3 LEU B  27      -4.843 -24.012  10.643  1.00 21.47           H  
ATOM   3504  O   LEU B  27      -5.381 -25.862  12.796  1.00 21.47           O  
ATOM   3505  CG  LEU B  27      -5.759 -24.312   8.700  1.00 21.47           C  
ATOM   3506  HG  LEU B  27      -6.446 -23.466   8.720  1.00 21.47           H  
ATOM   3507  CD1 LEU B  27      -4.465 -23.858   8.016  1.00 21.47           C  
ATOM   3508 HD11 LEU B  27      -3.764 -24.692   7.975  1.00 21.47           H  
ATOM   3509 HD12 LEU B  27      -4.019 -23.043   8.584  1.00 21.47           H  
ATOM   3510 HD13 LEU B  27      -4.681 -23.518   7.003  1.00 21.47           H  
ATOM   3511  CD2 LEU B  27      -6.359 -25.430   7.840  1.00 21.47           C  
ATOM   3512 HD21 LEU B  27      -5.721 -26.312   7.876  1.00 21.47           H  
ATOM   3513 HD22 LEU B  27      -6.466 -25.098   6.807  1.00 21.47           H  
ATOM   3514 HD23 LEU B  27      -7.346 -25.701   8.215  1.00 21.47           H  
ATOM   3515  N   PRO B  28      -7.259 -27.047  12.353  1.00 22.79           N  
ATOM   3516  CA  PRO B  28      -6.746 -28.323  12.831  1.00 22.79           C  
ATOM   3517  HA  PRO B  28      -6.302 -28.207  13.820  1.00 22.79           H  
ATOM   3518  C   PRO B  28      -5.678 -28.847  11.857  1.00 22.79           C  
ATOM   3519  CB  PRO B  28      -7.957 -29.258  12.912  1.00 22.79           C  
ATOM   3520  HB2 PRO B  28      -7.690 -30.298  12.724  1.00 22.79           H  
ATOM   3521  HB3 PRO B  28      -8.429 -29.157  13.890  1.00 22.79           H  
ATOM   3522  O   PRO B  28      -5.706 -28.553  10.657  1.00 22.79           O  
ATOM   3523  CG  PRO B  28      -8.891 -28.707  11.836  1.00 22.79           C  
ATOM   3524  HG2 PRO B  28      -9.933 -28.955  12.037  1.00 22.79           H  
ATOM   3525  HG3 PRO B  28      -8.587 -29.085  10.860  1.00 22.79           H  
ATOM   3526  CD  PRO B  28      -8.642 -27.201  11.905  1.00 22.79           C  
ATOM   3527  HD2 PRO B  28      -9.304 -26.753  12.645  1.00 22.79           H  
ATOM   3528  HD3 PRO B  28      -8.837 -26.763  10.926  1.00 22.79           H  
ATOM   3529  N   GLU B  29      -4.731 -29.608  12.393  1.00 22.76           N  
ATOM   3530  H   GLU B  29      -4.777 -29.821  13.380  1.00 22.76           H  
ATOM   3531  CA  GLU B  29      -3.726 -30.333  11.615  1.00 22.76           C  
ATOM   3532  HA  GLU B  29      -3.409 -29.715  10.775  1.00 22.76           H  
ATOM   3533  C   GLU B  29      -4.335 -31.619  11.012  1.00 22.76           C  
ATOM   3534  CB  GLU B  29      -2.487 -30.585  12.506  1.00 22.76           C  
ATOM   3535  HB2 GLU B  29      -1.731 -31.116  11.927  1.00 22.76           H  
ATOM   3536  HB3 GLU B  29      -2.775 -31.200  13.359  1.00 22.76           H  
ATOM   3537  O   GLU B  29      -5.551 -31.831  11.068  1.00 22.76           O  
ATOM   3538  CG  GLU B  29      -1.875 -29.259  13.002  1.00 22.76           C  
ATOM   3539  HG2 GLU B  29      -2.595 -28.745  13.639  1.00 22.76           H  
ATOM   3540  HG3 GLU B  29      -1.693 -28.625  12.134  1.00 22.76           H  
ATOM   3541  CD  GLU B  29      -0.566 -29.413  13.795  1.00 22.76           C  
ATOM   3542  OE1 GLU B  29       0.270 -28.484  13.687  1.00 22.76           O  
ATOM   3543  OE2 GLU B  29      -0.426 -30.407  14.541  1.00 22.76           O  
ATOM   3544  N   THR B  30      -3.494 -32.456  10.399  1.00 21.65           N  
ATOM   3545  H   THR B  30      -2.507 -32.246  10.443  1.00 21.65           H  
ATOM   3546  CA  THR B  30      -3.815 -33.858  10.071  1.00 21.65           C  
ATOM   3547  HA  THR B  30      -4.824 -33.931   9.664  1.00 21.65           H  
ATOM   3548  C   THR B  30      -3.778 -34.736  11.314  1.00 21.65           C  
ATOM   3549  CB  THR B  30      -2.808 -34.441   9.082  1.00 21.65           C  
ATOM   3550  HB  THR B  30      -2.961 -35.518   9.009  1.00 21.65           H  
ATOM   3551  O   THR B  30      -2.731 -34.662  11.995  1.00 21.65           O  
ATOM   3552  CG2 THR B  30      -2.930 -33.835   7.686  1.00 21.65           C  
ATOM   3553 HG21 THR B  30      -2.740 -32.762   7.730  1.00 21.65           H  
ATOM   3554 HG22 THR B  30      -2.202 -34.307   7.026  1.00 21.65           H  
ATOM   3555 HG23 THR B  30      -3.935 -34.011   7.302  1.00 21.65           H  
ATOM   3556  OG1 THR B  30      -1.517 -34.188   9.580  1.00 21.65           O  
ATOM   3557  HG1 THR B  30      -1.612 -34.364  10.519  1.00 21.65           H  
ATOM   3558  OXT THR B  30      -4.729 -35.524  11.490  1.00 21.65           O  
TER    3559      THR B  30                                                       
END   
