# Supplementary material for: An extended Tudor domain within Vreteno interconnects Gtsf1L and Ago3 for piRNA biogenesis in Bombyx mori
Source: EMBO J. 2023 Nov 20;42(24):e114072. doi: 10.15252/embj.2023114072 (PMC10711660; doi:10.15252/embj.2023114072)
Supplement: Supplementary file 4 — Dataset EV1 [file EMBJ-42-e114072-s007.zip › manuscript_pdb/BmVreteno_AF-eTD1_BmGtsf1L_FL.pdb]

ATOM      1  N   VAL A   1     -18.259  -8.558 -16.238  1.00 60.62           N  
ATOM      2  H   VAL A   1     -19.196  -8.936 -16.249  1.00 60.62           H  
ATOM      3  H2  VAL A   1     -17.771  -8.805 -17.087  1.00 60.62           H  
ATOM      4  H3  VAL A   1     -17.751  -8.979 -15.473  1.00 60.62           H  
ATOM      5  CA  VAL A   1     -18.273  -7.084 -16.043  1.00 60.62           C  
ATOM      6  HA  VAL A   1     -18.719  -6.593 -16.908  1.00 60.62           H  
ATOM      7  C   VAL A   1     -16.827  -6.626 -15.922  1.00 60.62           C  
ATOM      8  CB  VAL A   1     -19.100  -6.727 -14.790  1.00 60.62           C  
ATOM      9  HB  VAL A   1     -18.814  -7.391 -13.974  1.00 60.62           H  
ATOM     10  O   VAL A   1     -16.066  -7.339 -15.288  1.00 60.62           O  
ATOM     11  CG1 VAL A   1     -18.916  -5.286 -14.313  1.00 60.62           C  
ATOM     12 HG11 VAL A   1     -19.583  -5.101 -13.472  1.00 60.62           H  
ATOM     13 HG12 VAL A   1     -19.139  -4.590 -15.122  1.00 60.62           H  
ATOM     14 HG13 VAL A   1     -17.893  -5.159 -13.958  1.00 60.62           H  
ATOM     15  CG2 VAL A   1     -20.591  -6.929 -15.090  1.00 60.62           C  
ATOM     16 HG21 VAL A   1     -21.175  -6.692 -14.202  1.00 60.62           H  
ATOM     17 HG22 VAL A   1     -20.915  -6.277 -15.901  1.00 60.62           H  
ATOM     18 HG23 VAL A   1     -20.803  -7.967 -15.347  1.00 60.62           H  
ATOM     19  N   GLU A   2     -16.415  -5.514 -16.538  1.00 82.77           N  
ATOM     20  H   GLU A   2     -17.047  -4.948 -17.086  1.00 82.77           H  
ATOM     21  CA  GLU A   2     -15.027  -5.029 -16.411  1.00 82.77           C  
ATOM     22  HA  GLU A   2     -14.346  -5.858 -16.604  1.00 82.77           H  
ATOM     23  C   GLU A   2     -14.758  -4.516 -14.987  1.00 82.77           C  
ATOM     24  CB  GLU A   2     -14.758  -3.956 -17.476  1.00 82.77           C  
ATOM     25  HB2 GLU A   2     -15.376  -3.085 -17.261  1.00 82.77           H  
ATOM     26  HB3 GLU A   2     -15.056  -4.363 -18.442  1.00 82.77           H  
ATOM     27  O   GLU A   2     -15.576  -3.772 -14.433  1.00 82.77           O  
ATOM     28  CG  GLU A   2     -13.279  -3.537 -17.558  1.00 82.77           C  
ATOM     29  HG2 GLU A   2     -12.997  -3.057 -16.621  1.00 82.77           H  
ATOM     30  HG3 GLU A   2     -12.673  -4.435 -17.677  1.00 82.77           H  
ATOM     31  CD  GLU A   2     -13.008  -2.573 -18.727  1.00 82.77           C  
ATOM     32  OE1 GLU A   2     -11.819  -2.387 -19.058  1.00 82.77           O  
ATOM     33  OE2 GLU A   2     -13.997  -2.036 -19.280  1.00 82.77           O  
ATOM     34  N   ILE A   3     -13.644  -4.935 -14.384  1.00 87.33           N  
ATOM     35  H   ILE A   3     -12.980  -5.480 -14.916  1.00 87.33           H  
ATOM     36  CA  ILE A   3     -13.237  -4.543 -13.030  1.00 87.33           C  
ATOM     37  HA  ILE A   3     -14.110  -4.193 -12.480  1.00 87.33           H  
ATOM     38  C   ILE A   3     -12.205  -3.413 -13.160  1.00 87.33           C  
ATOM     39  CB  ILE A   3     -12.676  -5.750 -12.239  1.00 87.33           C  
ATOM     40  HB  ILE A   3     -11.807  -6.144 -12.766  1.00 87.33           H  
ATOM     41  O   ILE A   3     -11.168  -3.639 -13.778  1.00 87.33           O  
ATOM     42  CG1 ILE A   3     -13.737  -6.872 -12.124  1.00 87.33           C  
ATOM     43 HG12 ILE A   3     -14.034  -7.185 -13.125  1.00 87.33           H  
ATOM     44 HG13 ILE A   3     -14.622  -6.484 -11.619  1.00 87.33           H  
ATOM     45  CG2 ILE A   3     -12.233  -5.291 -10.837  1.00 87.33           C  
ATOM     46 HG21 ILE A   3     -13.099  -4.936 -10.279  1.00 87.33           H  
ATOM     47 HG22 ILE A   3     -11.766  -6.118 -10.302  1.00 87.33           H  
ATOM     48 HG23 ILE A   3     -11.498  -4.489 -10.915  1.00 87.33           H  
ATOM     49  CD1 ILE A   3     -13.261  -8.129 -11.383  1.00 87.33           C  
ATOM     50 HD11 ILE A   3     -13.123  -7.921 -10.322  1.00 87.33           H  
ATOM     51 HD12 ILE A   3     -12.325  -8.484 -11.815  1.00 87.33           H  
ATOM     52 HD13 ILE A   3     -14.015  -8.910 -11.482  1.00 87.33           H  
ATOM     53  N   PRO A   4     -12.441  -2.218 -12.586  1.00 93.23           N  
ATOM     54  CA  PRO A   4     -11.493  -1.111 -12.667  1.00 93.23           C  
ATOM     55  HA  PRO A   4     -11.359  -0.848 -13.717  1.00 93.23           H  
ATOM     56  C   PRO A   4     -10.140  -1.453 -12.050  1.00 93.23           C  
ATOM     57  CB  PRO A   4     -12.139   0.063 -11.928  1.00 93.23           C  
ATOM     58  HB2 PRO A   4     -11.889   1.019 -12.386  1.00 93.23           H  
ATOM     59  HB3 PRO A   4     -11.856   0.054 -10.875  1.00 93.23           H  
ATOM     60  O   PRO A   4     -10.069  -2.018 -10.957  1.00 93.23           O  
ATOM     61  CG  PRO A   4     -13.623  -0.254 -12.041  1.00 93.23           C  
ATOM     62  HG2 PRO A   4     -14.183   0.208 -11.229  1.00 93.23           H  
ATOM     63  HG3 PRO A   4     -13.999   0.072 -13.011  1.00 93.23           H  
ATOM     64  CD  PRO A   4     -13.666  -1.773 -11.951  1.00 93.23           C  
ATOM     65  HD2 PRO A   4     -14.552  -2.143 -12.468  1.00 93.23           H  
ATOM     66  HD3 PRO A   4     -13.668  -2.087 -10.907  1.00 93.23           H  
ATOM     67  N   GLU A   5      -9.069  -1.043 -12.717  1.00 93.69           N  
ATOM     68  H   GLU A   5      -9.190  -0.600 -13.617  1.00 93.69           H  
ATOM     69  CA  GLU A   5      -7.703  -1.204 -12.231  1.00 93.69           C  
ATOM     70  HA  GLU A   5      -7.706  -1.879 -11.376  1.00 93.69           H  
ATOM     71  C   GLU A   5      -7.126   0.126 -11.746  1.00 93.69           C  
ATOM     72  CB  GLU A   5      -6.816  -1.854 -13.298  1.00 93.69           C  
ATOM     73  HB2 GLU A   5      -6.752  -1.205 -14.172  1.00 93.69           H  
ATOM     74  HB3 GLU A   5      -5.819  -1.974 -12.874  1.00 93.69           H  
ATOM     75  O   GLU A   5      -7.482   1.202 -12.227  1.00 93.69           O  
ATOM     76  CG  GLU A   5      -7.356  -3.233 -13.709  1.00 93.69           C  
ATOM     77  HG2 GLU A   5      -8.223  -3.103 -14.357  1.00 93.69           H  
ATOM     78  HG3 GLU A   5      -7.680  -3.757 -12.810  1.00 93.69           H  
ATOM     79  CD  GLU A   5      -6.301  -4.083 -14.425  1.00 93.69           C  
ATOM     80  OE1 GLU A   5      -6.338  -5.316 -14.212  1.00 93.69           O  
ATOM     81  OE2 GLU A   5      -5.433  -3.496 -15.111  1.00 93.69           O  
ATOM     82  N   VAL A   6      -6.216   0.054 -10.774  1.00 96.48           N  
ATOM     83  H   VAL A   6      -5.922  -0.859 -10.457  1.00 96.48           H  
ATOM     84  CA  VAL A   6      -5.465   1.224 -10.313  1.00 96.48           C  
ATOM     85  HA  VAL A   6      -6.161   2.044 -10.143  1.00 96.48           H  
ATOM     86  C   VAL A   6      -4.460   1.613 -11.406  1.00 96.48           C  
ATOM     87  CB  VAL A   6      -4.754   0.922  -8.980  1.00 96.48           C  
ATOM     88  HB  VAL A   6      -4.105   0.055  -9.103  1.00 96.48           H  
ATOM     89  O   VAL A   6      -3.633   0.775 -11.766  1.00 96.48           O  
ATOM     90  CG1 VAL A   6      -3.904   2.105  -8.504  1.00 96.48           C  
ATOM     91 HG11 VAL A   6      -4.530   2.992  -8.407  1.00 96.48           H  
ATOM     92 HG12 VAL A   6      -3.452   1.867  -7.541  1.00 96.48           H  
ATOM     93 HG13 VAL A   6      -3.101   2.309  -9.213  1.00 96.48           H  
ATOM     94  CG2 VAL A   6      -5.770   0.616  -7.870  1.00 96.48           C  
ATOM     95 HG21 VAL A   6      -6.445   1.461  -7.736  1.00 96.48           H  
ATOM     96 HG22 VAL A   6      -6.353  -0.268  -8.126  1.00 96.48           H  
ATOM     97 HG23 VAL A   6      -5.250   0.420  -6.932  1.00 96.48           H  
ATOM     98  N   PRO A   7      -4.453   2.865 -11.907  1.00 96.75           N  
ATOM     99  CA  PRO A   7      -3.406   3.331 -12.810  1.00 96.75           C  
ATOM    100  HA  PRO A   7      -3.378   2.673 -13.679  1.00 96.75           H  
ATOM    101  C   PRO A   7      -2.049   3.317 -12.097  1.00 96.75           C  
ATOM    102  CB  PRO A   7      -3.822   4.739 -13.257  1.00 96.75           C  
ATOM    103  HB2 PRO A   7      -3.343   5.496 -12.634  1.00 96.75           H  
ATOM    104  HB3 PRO A   7      -3.590   4.912 -14.307  1.00 96.75           H  
ATOM    105  O   PRO A   7      -1.882   3.942 -11.045  1.00 96.75           O  
ATOM    106  CG  PRO A   7      -5.328   4.768 -13.001  1.00 96.75           C  
ATOM    107  HG2 PRO A   7      -5.693   5.779 -12.824  1.00 96.75           H  
ATOM    108  HG3 PRO A   7      -5.853   4.309 -13.839  1.00 96.75           H  
ATOM    109  CD  PRO A   7      -5.475   3.889 -11.762  1.00 96.75           C  
ATOM    110  HD2 PRO A   7      -5.279   4.474 -10.864  1.00 96.75           H  
ATOM    111  HD3 PRO A   7      -6.480   3.468 -11.730  1.00 96.75           H  
ATOM    112  N   ARG A   8      -1.078   2.592 -12.659  1.00 97.80           N  
ATOM    113  H   ARG A   8      -1.290   2.103 -13.517  1.00 97.80           H  
ATOM    114  CA  ARG A   8       0.248   2.370 -12.060  1.00 97.80           C  
ATOM    115  HA  ARG A   8       0.362   3.055 -11.220  1.00 97.80           H  
ATOM    116  C   ARG A   8       1.372   2.671 -13.058  1.00 97.80           C  
ATOM    117  CB  ARG A   8       0.342   0.934 -11.523  1.00 97.80           C  
ATOM    118  HB2 ARG A   8       1.376   0.718 -11.255  1.00 97.80           H  
ATOM    119  HB3 ARG A   8       0.028   0.239 -12.302  1.00 97.80           H  
ATOM    120  O   ARG A   8       1.198   2.421 -14.251  1.00 97.80           O  
ATOM    121  CG  ARG A   8      -0.536   0.737 -10.280  1.00 97.80           C  
ATOM    122  HG2 ARG A   8      -0.231   1.448  -9.512  1.00 97.80           H  
ATOM    123  HG3 ARG A   8      -1.575   0.949 -10.532  1.00 97.80           H  
ATOM    124  CD  ARG A   8      -0.451  -0.696  -9.740  1.00 97.80           C  
ATOM    125  HD2 ARG A   8      -0.664  -1.387 -10.556  1.00 97.80           H  
ATOM    126  HD3 ARG A   8       0.560  -0.891  -9.383  1.00 97.80           H  
ATOM    127  NE  ARG A   8      -1.427  -0.936  -8.658  1.00 97.80           N  
ATOM    128  HE  ARG A   8      -2.222  -1.520  -8.873  1.00 97.80           H  
ATOM    129  NH1 ARG A   8      -0.476   0.376  -7.020  1.00 97.80           N  
ATOM    130 HH11 ARG A   8      -0.603   0.842  -6.133  1.00 97.80           H  
ATOM    131 HH12 ARG A   8       0.292   0.617  -7.630  1.00 97.80           H  
ATOM    132  NH2 ARG A   8      -2.359  -0.715  -6.600  1.00 97.80           N  
ATOM    133 HH21 ARG A   8      -3.069  -1.387  -6.853  1.00 97.80           H  
ATOM    134 HH22 ARG A   8      -2.352  -0.323  -5.669  1.00 97.80           H  
ATOM    135  CZ  ARG A   8      -1.411  -0.427  -7.440  1.00 97.80           C  
ATOM    136  N   PRO A   9       2.517   3.208 -12.599  1.00 97.63           N  
ATOM    137  CA  PRO A   9       3.606   3.602 -13.483  1.00 97.63           C  
ATOM    138  HA  PRO A   9       3.208   4.216 -14.291  1.00 97.63           H  
ATOM    139  C   PRO A   9       4.310   2.390 -14.108  1.00 97.63           C  
ATOM    140  CB  PRO A   9       4.544   4.460 -12.627  1.00 97.63           C  
ATOM    141  HB2 PRO A   9       4.254   5.506 -12.719  1.00 97.63           H  
ATOM    142  HB3 PRO A   9       5.590   4.333 -12.906  1.00 97.63           H  
ATOM    143  O   PRO A   9       4.377   1.313 -13.508  1.00 97.63           O  
ATOM    144  CG  PRO A   9       4.285   3.995 -11.193  1.00 97.63           C  
ATOM    145  HG2 PRO A   9       4.440   4.800 -10.475  1.00 97.63           H  
ATOM    146  HG3 PRO A   9       4.936   3.154 -10.954  1.00 97.63           H  
ATOM    147  CD  PRO A   9       2.829   3.535 -11.214  1.00 97.63           C  
ATOM    148  HD2 PRO A   9       2.184   4.351 -10.890  1.00 97.63           H  
ATOM    149  HD3 PRO A   9       2.701   2.671 -10.562  1.00 97.63           H  
ATOM    150  N   GLU A  10       4.869   2.593 -15.305  1.00 97.08           N  
ATOM    151  H   GLU A  10       4.782   3.502 -15.736  1.00 97.08           H  
ATOM    152  CA  GLU A  10       5.748   1.617 -15.958  1.00 97.08           C  
ATOM    153  HA  GLU A  10       5.178   0.700 -16.113  1.00 97.08           H  
ATOM    154  C   GLU A  10       6.953   1.253 -15.080  1.00 97.08           C  
ATOM    155  CB  GLU A  10       6.227   2.103 -17.343  1.00 97.08           C  
ATOM    156  HB2 GLU A  10       6.885   1.335 -17.752  1.00 97.08           H  
ATOM    157  HB3 GLU A  10       5.366   2.195 -18.006  1.00 97.08           H  
ATOM    158  O   GLU A  10       7.475   2.066 -14.311  1.00 97.08           O  
ATOM    159  CG  GLU A  10       6.982   3.450 -17.314  1.00 97.08           C  
ATOM    160  HG2 GLU A  10       6.254   4.253 -17.201  1.00 97.08           H  
ATOM    161  HG3 GLU A  10       7.633   3.479 -16.440  1.00 97.08           H  
ATOM    162  CD  GLU A  10       7.863   3.729 -18.545  1.00 97.08           C  
ATOM    163  OE1 GLU A  10       8.726   4.639 -18.415  1.00 97.08           O  
ATOM    164  OE2 GLU A  10       7.722   3.032 -19.576  1.00 97.08           O  
ATOM    165  N   ILE A  11       7.426   0.022 -15.237  1.00 96.46           N  
ATOM    166  H   ILE A  11       6.993  -0.573 -15.929  1.00 96.46           H  
ATOM    167  CA  ILE A  11       8.617  -0.480 -14.566  1.00 96.46           C  
ATOM    168  HA  ILE A  11       8.792   0.110 -13.666  1.00 96.46           H  
ATOM    169  C   ILE A  11       9.812  -0.313 -15.488  1.00 96.46           C  
ATOM    170  CB  ILE A  11       8.419  -1.941 -14.137  1.00 96.46           C  
ATOM    171  HB  ILE A  11       8.250  -2.560 -15.018  1.00 96.46           H  
ATOM    172  O   ILE A  11       9.755  -0.685 -16.657  1.00 96.46           O  
ATOM    173  CG1 ILE A  11       7.222  -2.058 -13.174  1.00 96.46           C  
ATOM    174 HG12 ILE A  11       7.005  -1.084 -12.736  1.00 96.46           H  
ATOM    175 HG13 ILE A  11       7.467  -2.724 -12.347  1.00 96.46           H  
ATOM    176  CG2 ILE A  11       9.668  -2.461 -13.420  1.00 96.46           C  
ATOM    177 HG21 ILE A  11      10.521  -2.483 -14.098  1.00 96.46           H  
ATOM    178 HG22 ILE A  11       9.898  -1.840 -12.555  1.00 96.46           H  
ATOM    179 HG23 ILE A  11       9.472  -3.481 -13.089  1.00 96.46           H  
ATOM    180  CD1 ILE A  11       5.966  -2.595 -13.859  1.00 96.46           C  
ATOM    181 HD11 ILE A  11       5.604  -1.885 -14.602  1.00 96.46           H  
ATOM    182 HD12 ILE A  11       5.199  -2.742 -13.099  1.00 96.46           H  
ATOM    183 HD13 ILE A  11       6.177  -3.550 -14.341  1.00 96.46           H  
ATOM    184  N   LYS A  12      10.916   0.208 -14.949  1.00 97.72           N  
ATOM    185  H   LYS A  12      10.887   0.449 -13.969  1.00 97.72           H  
ATOM    186  CA  LYS A  12      12.180   0.377 -15.676  1.00 97.72           C  
ATOM    187  HA  LYS A  12      11.989   0.272 -16.744  1.00 97.72           H  
ATOM    188  C   LYS A  12      13.150  -0.731 -15.303  1.00 97.72           C  
ATOM    189  CB  LYS A  12      12.756   1.783 -15.449  1.00 97.72           C  
ATOM    190  HB2 LYS A  12      13.005   1.926 -14.398  1.00 97.72           H  
ATOM    191  HB3 LYS A  12      13.658   1.895 -16.052  1.00 97.72           H  
ATOM    192  O   LYS A  12      13.294  -1.058 -14.123  1.00 97.72           O  
ATOM    193  CG  LYS A  12      11.714   2.822 -15.880  1.00 97.72           C  
ATOM    194  HG2 LYS A  12      10.891   2.818 -15.166  1.00 97.72           H  
ATOM    195  HG3 LYS A  12      11.317   2.523 -16.850  1.00 97.72           H  
ATOM    196  CD  LYS A  12      12.239   4.252 -15.997  1.00 97.72           C  
ATOM    197  HD2 LYS A  12      13.066   4.283 -16.707  1.00 97.72           H  
ATOM    198  HD3 LYS A  12      12.547   4.631 -15.022  1.00 97.72           H  
ATOM    199  CE  LYS A  12      11.033   5.023 -16.538  1.00 97.72           C  
ATOM    200  HE2 LYS A  12      10.649   4.471 -17.395  1.00 97.72           H  
ATOM    201  HE3 LYS A  12      10.234   5.021 -15.797  1.00 97.72           H  
ATOM    202  NZ  LYS A  12      11.335   6.397 -16.978  1.00 97.72           N  
ATOM    203  HZ1 LYS A  12      11.576   6.991 -16.197  1.00 97.72           H  
ATOM    204  HZ2 LYS A  12      12.066   6.378 -17.675  1.00 97.72           H  
ATOM    205  HZ3 LYS A  12      10.500   6.736 -17.434  1.00 97.72           H  
ATOM    206  N   ASN A  13      13.825  -1.296 -16.294  1.00 98.22           N  
ATOM    207  H   ASN A  13      13.669  -0.974 -17.238  1.00 98.22           H  
ATOM    208  CA  ASN A  13      14.816  -2.338 -16.076  1.00 98.22           C  
ATOM    209  HA  ASN A  13      14.348  -3.118 -15.475  1.00 98.22           H  
ATOM    210  C   ASN A  13      16.024  -1.804 -15.295  1.00 98.22           C  
ATOM    211  CB  ASN A  13      15.211  -2.930 -17.436  1.00 98.22           C  
ATOM    212  HB2 ASN A  13      14.309  -3.037 -18.038  1.00 98.22           H  
ATOM    213  HB3 ASN A  13      15.878  -2.247 -17.962  1.00 98.22           H  
ATOM    214  O   ASN A  13      16.404  -0.640 -15.431  1.00 98.22           O  
ATOM    215  CG  ASN A  13      15.864  -4.296 -17.339  1.00 98.22           C  
ATOM    216  ND2 ASN A  13      16.246  -4.880 -18.444  1.00 98.22           N  
ATOM    217 HD21 ASN A  13      16.475  -5.862 -18.385  1.00 98.22           H  
ATOM    218 HD22 ASN A  13      15.901  -4.499 -19.313  1.00 98.22           H  
ATOM    219  OD1 ASN A  13      16.023  -4.866 -16.271  1.00 98.22           O  
ATOM    220  N   LYS A  14      16.633  -2.667 -14.476  1.00 98.31           N  
ATOM    221  H   LYS A  14      16.243  -3.597 -14.422  1.00 98.31           H  
ATOM    222  CA  LYS A  14      17.795  -2.375 -13.617  1.00 98.31           C  
ATOM    223  HA  LYS A  14      17.904  -3.215 -12.930  1.00 98.31           H  
ATOM    224  C   LYS A  14      17.582  -1.153 -12.706  1.00 98.31           C  
ATOM    225  CB  LYS A  14      19.074  -2.306 -14.472  1.00 98.31           C  
ATOM    226  HB2 LYS A  14      19.932  -2.132 -13.824  1.00 98.31           H  
ATOM    227  HB3 LYS A  14      18.991  -1.467 -15.163  1.00 98.31           H  
ATOM    228  O   LYS A  14      18.532  -0.441 -12.379  1.00 98.31           O  
ATOM    229  CG  LYS A  14      19.309  -3.604 -15.263  1.00 98.31           C  
ATOM    230  HG2 LYS A  14      18.418  -3.858 -15.836  1.00 98.31           H  
ATOM    231  HG3 LYS A  14      19.520  -4.417 -14.568  1.00 98.31           H  
ATOM    232  CD  LYS A  14      20.464  -3.458 -16.256  1.00 98.31           C  
ATOM    233  HD2 LYS A  14      21.396  -3.281 -15.718  1.00 98.31           H  
ATOM    234  HD3 LYS A  14      20.255  -2.614 -16.914  1.00 98.31           H  
ATOM    235  CE  LYS A  14      20.553  -4.746 -17.080  1.00 98.31           C  
ATOM    236  HE2 LYS A  14      19.553  -4.990 -17.438  1.00 98.31           H  
ATOM    237  HE3 LYS A  14      20.876  -5.559 -16.430  1.00 98.31           H  
ATOM    238  NZ  LYS A  14      21.470  -4.598 -18.235  1.00 98.31           N  
ATOM    239  HZ1 LYS A  14      22.404  -4.363 -17.930  1.00 98.31           H  
ATOM    240  HZ2 LYS A  14      21.129  -3.872 -18.849  1.00 98.31           H  
ATOM    241  HZ3 LYS A  14      21.499  -5.456 -18.768  1.00 98.31           H  
ATOM    242  N   SER A  15      16.337  -0.894 -12.302  1.00 98.15           N  
ATOM    243  H   SER A  15      15.623  -1.573 -12.522  1.00 98.15           H  
ATOM    244  CA  SER A  15      15.975   0.261 -11.475  1.00 98.15           C  
ATOM    245  HA  SER A  15      16.673   1.066 -11.707  1.00 98.15           H  
ATOM    246  C   SER A  15      16.114  -0.032  -9.979  1.00 98.15           C  
ATOM    247  CB  SER A  15      14.581   0.789 -11.828  1.00 98.15           C  
ATOM    248  HB2 SER A  15      14.361   1.658 -11.207  1.00 98.15           H  
ATOM    249  HB3 SER A  15      14.573   1.100 -12.873  1.00 98.15           H  
ATOM    250  O   SER A  15      15.968  -1.169  -9.532  1.00 98.15           O  
ATOM    251  OG  SER A  15      13.577  -0.179 -11.626  1.00 98.15           O  
ATOM    252  HG  SER A  15      13.444  -0.642 -12.456  1.00 98.15           H  
ATOM    253  N   ARG A  16      16.403   1.012  -9.191  1.00 98.22           N  
ATOM    254  H   ARG A  16      16.479   1.922  -9.623  1.00 98.22           H  
ATOM    255  CA  ARG A  16      16.405   0.947  -7.723  1.00 98.22           C  
ATOM    256  HA  ARG A  16      16.715  -0.049  -7.407  1.00 98.22           H  
ATOM    257  C   ARG A  16      14.984   1.160  -7.211  1.00 98.22           C  
ATOM    258  CB  ARG A  16      17.384   1.969  -7.121  1.00 98.22           C  
ATOM    259  HB2 ARG A  16      17.196   2.953  -7.551  1.00 98.22           H  
ATOM    260  HB3 ARG A  16      17.210   2.022  -6.046  1.00 98.22           H  
ATOM    261  O   ARG A  16      14.412   2.237  -7.398  1.00 98.22           O  
ATOM    262  CG  ARG A  16      18.848   1.565  -7.352  1.00 98.22           C  
ATOM    263  HG2 ARG A  16      19.008   1.377  -8.414  1.00 98.22           H  
ATOM    264  HG3 ARG A  16      19.048   0.647  -6.799  1.00 98.22           H  
ATOM    265  CD  ARG A  16      19.856   2.630  -6.897  1.00 98.22           C  
ATOM    266  HD2 ARG A  16      19.612   3.579  -7.373  1.00 98.22           H  
ATOM    267  HD3 ARG A  16      20.844   2.314  -7.232  1.00 98.22           H  
ATOM    268  NE  ARG A  16      19.862   2.794  -5.434  1.00 98.22           N  
ATOM    269  HE  ARG A  16      19.023   2.545  -4.930  1.00 98.22           H  
ATOM    270  NH1 ARG A  16      21.908   3.780  -5.139  1.00 98.22           N  
ATOM    271 HH11 ARG A  16      22.617   4.134  -4.514  1.00 98.22           H  
ATOM    272 HH12 ARG A  16      22.034   3.764  -6.141  1.00 98.22           H  
ATOM    273  NH2 ARG A  16      20.655   3.305  -3.365  1.00 98.22           N  
ATOM    274 HH21 ARG A  16      19.795   2.938  -2.983  1.00 98.22           H  
ATOM    275 HH22 ARG A  16      21.364   3.629  -2.723  1.00 98.22           H  
ATOM    276  CZ  ARG A  16      20.803   3.289  -4.655  1.00 98.22           C  
ATOM    277  N   VAL A  17      14.432   0.144  -6.561  1.00 98.32           N  
ATOM    278  H   VAL A  17      14.989  -0.686  -6.420  1.00 98.32           H  
ATOM    279  CA  VAL A  17      13.068   0.135  -6.026  1.00 98.32           C  
ATOM    280  HA  VAL A  17      12.647   1.136  -6.118  1.00 98.32           H  
ATOM    281  C   VAL A  17      13.058  -0.203  -4.540  1.00 98.32           C  
ATOM    282  CB  VAL A  17      12.137  -0.810  -6.812  1.00 98.32           C  
ATOM    283  HB  VAL A  17      11.134  -0.688  -6.406  1.00 98.32           H  
ATOM    284  O   VAL A  17      14.012  -0.754  -3.997  1.00 98.32           O  
ATOM    285  CG1 VAL A  17      12.068  -0.436  -8.297  1.00 98.32           C  
ATOM    286 HG11 VAL A  17      13.023  -0.629  -8.786  1.00 98.32           H  
ATOM    287 HG12 VAL A  17      11.299  -1.032  -8.789  1.00 98.32           H  
ATOM    288 HG13 VAL A  17      11.814   0.618  -8.403  1.00 98.32           H  
ATOM    289  CG2 VAL A  17      12.519  -2.290  -6.683  1.00 98.32           C  
ATOM    290 HG21 VAL A  17      12.489  -2.599  -5.638  1.00 98.32           H  
ATOM    291 HG22 VAL A  17      11.803  -2.899  -7.234  1.00 98.32           H  
ATOM    292 HG23 VAL A  17      13.520  -2.459  -7.081  1.00 98.32           H  
ATOM    293  N   ILE A  18      11.956   0.126  -3.883  1.00 91.92           N  
ATOM    294  H   ILE A  18      11.232   0.603  -4.400  1.00 91.92           H  
ATOM    295  CA  ILE A  18      11.612  -0.314  -2.540  1.00 91.92           C  
ATOM    296  HA  ILE A  18      12.444  -0.870  -2.108  1.00 91.92           H  
ATOM    297  C   ILE A  18      10.423  -1.266  -2.658  1.00 91.92           C  
ATOM    298  CB  ILE A  18      11.327   0.913  -1.647  1.00 91.92           C  
ATOM    299  HB  ILE A  18      10.648   1.588  -2.169  1.00 91.92           H  
ATOM    300  O   ILE A  18       9.427  -0.926  -3.301  1.00 91.92           O  
ATOM    301  CG1 ILE A  18      12.649   1.653  -1.338  1.00 91.92           C  
ATOM    302 HG12 ILE A  18      13.274   1.028  -0.700  1.00 91.92           H  
ATOM    303 HG13 ILE A  18      13.191   1.815  -2.270  1.00 91.92           H  
ATOM    304  CG2 ILE A  18      10.664   0.458  -0.346  1.00 91.92           C  
ATOM    305 HG21 ILE A  18       9.659   0.083  -0.537  1.00 91.92           H  
ATOM    306 HG22 ILE A  18      10.573   1.279   0.366  1.00 91.92           H  
ATOM    307 HG23 ILE A  18      11.276  -0.340   0.074  1.00 91.92           H  
ATOM    308  CD1 ILE A  18      12.468   3.024  -0.672  1.00 91.92           C  
ATOM    309 HD11 ILE A  18      11.805   3.643  -1.277  1.00 91.92           H  
ATOM    310 HD12 ILE A  18      13.438   3.517  -0.602  1.00 91.92           H  
ATOM    311 HD13 ILE A  18      12.058   2.918   0.332  1.00 91.92           H  
ATOM    312  N   LEU A  19      10.512  -2.435  -2.018  1.00 92.57           N  
ATOM    313  H   LEU A  19      11.362  -2.650  -1.517  1.00 92.57           H  
ATOM    314  CA  LEU A  19       9.372  -3.340  -1.882  1.00 92.57           C  
ATOM    315  HA  LEU A  19       8.898  -3.448  -2.857  1.00 92.57           H  
ATOM    316  C   LEU A  19       8.344  -2.727  -0.920  1.00 92.57           C  
ATOM    317  CB  LEU A  19       9.871  -4.724  -1.426  1.00 92.57           C  
ATOM    318  HB2 LEU A  19      10.432  -4.606  -0.499  1.00 92.57           H  
ATOM    319  HB3 LEU A  19      10.550  -5.120  -2.180  1.00 92.57           H  
ATOM    320  O   LEU A  19       8.654  -2.495   0.248  1.00 92.57           O  
ATOM    321  CG  LEU A  19       8.732  -5.736  -1.202  1.00 92.57           C  
ATOM    322  HG  LEU A  19       7.992  -5.306  -0.527  1.00 92.57           H  
ATOM    323  CD1 LEU A  19       8.038  -6.111  -2.506  1.00 92.57           C  
ATOM    324 HD11 LEU A  19       7.247  -6.830  -2.293  1.00 92.57           H  
ATOM    325 HD12 LEU A  19       7.567  -5.238  -2.959  1.00 92.57           H  
ATOM    326 HD13 LEU A  19       8.749  -6.547  -3.206  1.00 92.57           H  
ATOM    327  CD2 LEU A  19       9.258  -7.021  -0.570  1.00 92.57           C  
ATOM    328 HD21 LEU A  19       9.763  -6.780   0.366  1.00 92.57           H  
ATOM    329 HD22 LEU A  19       8.428  -7.694  -0.359  1.00 92.57           H  
ATOM    330 HD23 LEU A  19       9.954  -7.516  -1.247  1.00 92.57           H  
ATOM    331  N   VAL A  20       7.129  -2.470  -1.401  1.00 89.86           N  
ATOM    332  H   VAL A  20       6.923  -2.733  -2.354  1.00 89.86           H  
ATOM    333  CA  VAL A  20       6.022  -1.927  -0.599  1.00 89.86           C  
ATOM    334  HA  VAL A  20       6.426  -1.293   0.190  1.00 89.86           H  
ATOM    335  C   VAL A  20       5.272  -3.068   0.075  1.00 89.86           C  
ATOM    336  CB  VAL A  20       5.071  -1.067  -1.459  1.00 89.86           C  
ATOM    337  HB  VAL A  20       4.622  -1.674  -2.244  1.00 89.86           H  
ATOM    338  O   VAL A  20       5.220  -3.140   1.305  1.00 89.86           O  
ATOM    339  CG1 VAL A  20       3.945  -0.476  -0.607  1.00 89.86           C  
ATOM    340 HG11 VAL A  20       3.294  -1.276  -0.255  1.00 89.86           H  
ATOM    341 HG12 VAL A  20       3.343   0.206  -1.208  1.00 89.86           H  
ATOM    342 HG13 VAL A  20       4.354   0.067   0.245  1.00 89.86           H  
ATOM    343  CG2 VAL A  20       5.823   0.092  -2.120  1.00 89.86           C  
ATOM    344 HG21 VAL A  20       6.327   0.681  -1.354  1.00 89.86           H  
ATOM    345 HG22 VAL A  20       5.124   0.722  -2.669  1.00 89.86           H  
ATOM    346 HG23 VAL A  20       6.559  -0.299  -2.823  1.00 89.86           H  
ATOM    347  N   ASP A  21       4.749  -3.984  -0.737  1.00 86.56           N  
ATOM    348  H   ASP A  21       4.887  -3.892  -1.733  1.00 86.56           H  
ATOM    349  CA  ASP A  21       4.039  -5.177  -0.292  1.00 86.56           C  
ATOM    350  HA  ASP A  21       4.472  -5.478   0.662  1.00 86.56           H  
ATOM    351  C   ASP A  21       4.247  -6.331  -1.284  1.00 86.56           C  
ATOM    352  CB  ASP A  21       2.540  -4.864  -0.080  1.00 86.56           C  
ATOM    353  HB2 ASP A  21       2.440  -3.877   0.373  1.00 86.56           H  
ATOM    354  HB3 ASP A  21       2.035  -4.849  -1.046  1.00 86.56           H  
ATOM    355  O   ASP A  21       4.537  -6.116  -2.460  1.00 86.56           O  
ATOM    356  CG  ASP A  21       1.850  -5.871   0.848  1.00 86.56           C  
ATOM    357  OD1 ASP A  21       2.575  -6.685   1.462  1.00 86.56           O  
ATOM    358  OD2 ASP A  21       0.622  -5.802   1.030  1.00 86.56           O  
ATOM    359  N   ALA A  22       4.110  -7.561  -0.806  1.00 90.96           N  
ATOM    360  H   ALA A  22       3.753  -7.649   0.134  1.00 90.96           H  
ATOM    361  CA  ALA A  22       4.066  -8.761  -1.631  1.00 90.96           C  
ATOM    362  HA  ALA A  22       3.636  -8.511  -2.601  1.00 90.96           H  
ATOM    363  C   ALA A  22       3.143  -9.758  -0.938  1.00 90.96           C  
ATOM    364  CB  ALA A  22       5.473  -9.322  -1.866  1.00 90.96           C  
ATOM    365  HB1 ALA A  22       6.011  -8.679  -2.563  1.00 90.96           H  
ATOM    366  HB2 ALA A  22       6.025  -9.374  -0.928  1.00 90.96           H  
ATOM    367  HB3 ALA A  22       5.402 -10.322  -2.295  1.00 90.96           H  
ATOM    368  O   ALA A  22       3.367 -10.124   0.217  1.00 90.96           O  
ATOM    369  N   THR A  23       2.075 -10.131  -1.632  1.00 80.53           N  
ATOM    370  H   THR A  23       2.000  -9.813  -2.588  1.00 80.53           H  
ATOM    371  CA  THR A  23       0.974 -10.938  -1.078  1.00 80.53           C  
ATOM    372  HA  THR A  23       1.160 -11.147  -0.025  1.00 80.53           H  
ATOM    373  C   THR A  23       0.867 -12.298  -1.756  1.00 80.53           C  
ATOM    374  CB  THR A  23      -0.349 -10.168  -1.172  1.00 80.53           C  
ATOM    375  HB  THR A  23      -1.170 -10.857  -0.975  1.00 80.53           H  
ATOM    376  O   THR A  23       0.570 -13.290  -1.099  1.00 80.53           O  
ATOM    377  CG2 THR A  23      -0.396  -9.020  -0.162  1.00 80.53           C  
ATOM    378 HG21 THR A  23      -1.343  -8.487  -0.252  1.00 80.53           H  
ATOM    379 HG22 THR A  23      -0.305  -9.414   0.850  1.00 80.53           H  
ATOM    380 HG23 THR A  23       0.419  -8.317  -0.339  1.00 80.53           H  
ATOM    381  OG1 THR A  23      -0.550  -9.589  -2.441  1.00 80.53           O  
ATOM    382  HG1 THR A  23       0.091  -8.880  -2.531  1.00 80.53           H  
ATOM    383  N   ASP A  24       1.218 -12.335  -3.036  1.00 86.59           N  
ATOM    384  H   ASP A  24       1.455 -11.461  -3.483  1.00 86.59           H  
ATOM    385  CA  ASP A  24       1.474 -13.515  -3.851  1.00 86.59           C  
ATOM    386  HA  ASP A  24       1.730 -14.366  -3.220  1.00 86.59           H  
ATOM    387  C   ASP A  24       2.672 -13.213  -4.778  1.00 86.59           C  
ATOM    388  CB  ASP A  24       0.201 -13.870  -4.634  1.00 86.59           C  
ATOM    389  HB2 ASP A  24      -0.584 -14.174  -3.941  1.00 86.59           H  
ATOM    390  HB3 ASP A  24      -0.138 -12.997  -5.191  1.00 86.59           H  
ATOM    391  O   ASP A  24       3.032 -12.043  -4.959  1.00 86.59           O  
ATOM    392  CG  ASP A  24       0.503 -15.007  -5.599  1.00 86.59           C  
ATOM    393  OD1 ASP A  24       1.074 -16.006  -5.113  1.00 86.59           O  
ATOM    394  OD2 ASP A  24       0.434 -14.755  -6.821  1.00 86.59           O  
ATOM    395  N   VAL A  25       3.280 -14.230  -5.397  1.00 94.32           N  
ATOM    396  H   VAL A  25       2.859 -15.143  -5.305  1.00 94.32           H  
ATOM    397  CA  VAL A  25       4.318 -14.037  -6.425  1.00 94.32           C  
ATOM    398  HA  VAL A  25       5.129 -13.462  -5.978  1.00 94.32           H  
ATOM    399  C   VAL A  25       3.809 -13.216  -7.614  1.00 94.32           C  
ATOM    400  CB  VAL A  25       4.916 -15.371  -6.913  1.00 94.32           C  
ATOM    401  HB  VAL A  25       5.702 -15.140  -7.632  1.00 94.32           H  
ATOM    402  O   VAL A  25       4.578 -12.444  -8.178  1.00 94.32           O  
ATOM    403  CG1 VAL A  25       5.564 -16.138  -5.756  1.00 94.32           C  
ATOM    404 HG11 VAL A  25       4.804 -16.448  -5.039  1.00 94.32           H  
ATOM    405 HG12 VAL A  25       6.309 -15.511  -5.266  1.00 94.32           H  
ATOM    406 HG13 VAL A  25       6.052 -17.030  -6.147  1.00 94.32           H  
ATOM    407  CG2 VAL A  25       3.906 -16.284  -7.611  1.00 94.32           C  
ATOM    408 HG21 VAL A  25       4.411 -17.194  -7.935  1.00 94.32           H  
ATOM    409 HG22 VAL A  25       3.509 -15.799  -8.502  1.00 94.32           H  
ATOM    410 HG23 VAL A  25       3.088 -16.551  -6.942  1.00 94.32           H  
ATOM    411  N   GLN A  26       2.516 -13.286  -7.947  1.00 91.83           N  
ATOM    412  H   GLN A  26       1.932 -13.958  -7.470  1.00 91.83           H  
ATOM    413  CA  GLN A  26       1.870 -12.470  -8.978  1.00 91.83           C  
ATOM    414  HA  GLN A  26       2.603 -12.266  -9.758  1.00 91.83           H  
ATOM    415  C   GLN A  26       1.364 -11.114  -8.455  1.00 91.83           C  
ATOM    416  CB  GLN A  26       0.701 -13.231  -9.626  1.00 91.83           C  
ATOM    417  HB2 GLN A  26       0.320 -12.638 -10.457  1.00 91.83           H  
ATOM    418  HB3 GLN A  26      -0.099 -13.337  -8.893  1.00 91.83           H  
ATOM    419  O   GLN A  26       0.842 -10.325  -9.241  1.00 91.83           O  
ATOM    420  CG  GLN A  26       1.064 -14.624 -10.156  1.00 91.83           C  
ATOM    421  HG2 GLN A  26       1.845 -14.538 -10.911  1.00 91.83           H  
ATOM    422  HG3 GLN A  26       1.437 -15.238  -9.335  1.00 91.83           H  
ATOM    423  CD  GLN A  26      -0.133 -15.351 -10.760  1.00 91.83           C  
ATOM    424  NE2 GLN A  26      -0.023 -16.645 -10.966  1.00 91.83           N  
ATOM    425 HE21 GLN A  26       0.788 -17.133 -10.613  1.00 91.83           H  
ATOM    426 HE22 GLN A  26      -0.854 -17.118 -11.291  1.00 91.83           H  
ATOM    427  OE1 GLN A  26      -1.178 -14.790 -11.064  1.00 91.83           O  
ATOM    428  N   ARG A  27       1.486 -10.812  -7.153  1.00 92.29           N  
ATOM    429  H   ARG A  27       1.923 -11.507  -6.564  1.00 92.29           H  
ATOM    430  CA  ARG A  27       1.094  -9.531  -6.527  1.00 92.29           C  
ATOM    431  HA  ARG A  27       0.948  -8.786  -7.309  1.00 92.29           H  
ATOM    432  C   ARG A  27       2.213  -8.960  -5.674  1.00 92.29           C  
ATOM    433  CB  ARG A  27      -0.222  -9.657  -5.744  1.00 92.29           C  
ATOM    434  HB2 ARG A  27      -0.290  -8.857  -5.007  1.00 92.29           H  
ATOM    435  HB3 ARG A  27      -0.266 -10.613  -5.222  1.00 92.29           H  
ATOM    436  O   ARG A  27       2.115  -8.866  -4.446  1.00 92.29           O  
ATOM    437  CG  ARG A  27      -1.416  -9.505  -6.680  1.00 92.29           C  
ATOM    438  HG2 ARG A  27      -1.287  -8.609  -7.287  1.00 92.29           H  
ATOM    439  HG3 ARG A  27      -1.435 -10.357  -7.359  1.00 92.29           H  
ATOM    440  CD  ARG A  27      -2.731  -9.410  -5.884  1.00 92.29           C  
ATOM    441  HD2 ARG A  27      -3.503  -9.960  -6.421  1.00 92.29           H  
ATOM    442  HD3 ARG A  27      -2.606  -9.893  -4.914  1.00 92.29           H  
ATOM    443  NE  ARG A  27      -3.189  -8.012  -5.712  1.00 92.29           N  
ATOM    444  HE  ARG A  27      -3.080  -7.591  -4.801  1.00 92.29           H  
ATOM    445  NH1 ARG A  27      -3.805  -7.656  -7.898  1.00 92.29           N  
ATOM    446 HH11 ARG A  27      -4.080  -7.008  -8.622  1.00 92.29           H  
ATOM    447 HH12 ARG A  27      -3.434  -8.564  -8.139  1.00 92.29           H  
ATOM    448  NH2 ARG A  27      -4.075  -6.028  -6.411  1.00 92.29           N  
ATOM    449 HH21 ARG A  27      -4.425  -5.400  -7.120  1.00 92.29           H  
ATOM    450 HH22 ARG A  27      -3.941  -5.655  -5.482  1.00 92.29           H  
ATOM    451  CZ  ARG A  27      -3.687  -7.241  -6.667  1.00 92.29           C  
ATOM    452  N   VAL A  28       3.257  -8.518  -6.367  1.00 96.54           N  
ATOM    453  H   VAL A  28       3.272  -8.668  -7.366  1.00 96.54           H  
ATOM    454  CA  VAL A  28       4.365  -7.768  -5.782  1.00 96.54           C  
ATOM    455  HA  VAL A  28       4.292  -7.816  -4.696  1.00 96.54           H  
ATOM    456  C   VAL A  28       4.252  -6.298  -6.168  1.00 96.54           C  
ATOM    457  CB  VAL A  28       5.703  -8.415  -6.163  1.00 96.54           C  
ATOM    458  HB  VAL A  28       5.805  -8.457  -7.247  1.00 96.54           H  
ATOM    459  O   VAL A  28       4.100  -5.944  -7.335  1.00 96.54           O  
ATOM    460  CG1 VAL A  28       6.888  -7.635  -5.590  1.00 96.54           C  
ATOM    461 HG11 VAL A  28       6.930  -6.641  -6.034  1.00 96.54           H  
ATOM    462 HG12 VAL A  28       7.816  -8.156  -5.826  1.00 96.54           H  
ATOM    463 HG13 VAL A  28       6.782  -7.551  -4.509  1.00 96.54           H  
ATOM    464  CG2 VAL A  28       5.741  -9.843  -5.608  1.00 96.54           C  
ATOM    465 HG21 VAL A  28       6.771 -10.187  -5.510  1.00 96.54           H  
ATOM    466 HG22 VAL A  28       5.199 -10.512  -6.277  1.00 96.54           H  
ATOM    467 HG23 VAL A  28       5.270  -9.891  -4.626  1.00 96.54           H  
ATOM    468  N   PHE A  29       4.316  -5.430  -5.166  1.00 95.57           N  
ATOM    469  H   PHE A  29       4.441  -5.788  -4.230  1.00 95.57           H  
ATOM    470  CA  PHE A  29       4.131  -3.993  -5.292  1.00 95.57           C  
ATOM    471  HA  PHE A  29       3.925  -3.744  -6.333  1.00 95.57           H  
ATOM    472  C   PHE A  29       5.411  -3.273  -4.884  1.00 95.57           C  
ATOM    473  CB  PHE A  29       2.904  -3.574  -4.476  1.00 95.57           C  
ATOM    474  HB2 PHE A  29       2.974  -3.983  -3.468  1.00 95.57           H  
ATOM    475  HB3 PHE A  29       2.886  -2.488  -4.379  1.00 95.57           H  
ATOM    476  O   PHE A  29       5.906  -3.420  -3.765  1.00 95.57           O  
ATOM    477  CG  PHE A  29       1.610  -4.024  -5.124  1.00 95.57           C  
ATOM    478  CD1 PHE A  29       1.020  -3.254  -6.145  1.00 95.57           C  
ATOM    479  HD1 PHE A  29       1.465  -2.318  -6.448  1.00 95.57           H  
ATOM    480  CD2 PHE A  29       1.025  -5.246  -4.744  1.00 95.57           C  
ATOM    481  HD2 PHE A  29       1.471  -5.834  -3.955  1.00 95.57           H  
ATOM    482  CE1 PHE A  29      -0.143  -3.717  -6.785  1.00 95.57           C  
ATOM    483  HE1 PHE A  29      -0.616  -3.133  -7.560  1.00 95.57           H  
ATOM    484  CE2 PHE A  29      -0.126  -5.712  -5.401  1.00 95.57           C  
ATOM    485  HE2 PHE A  29      -0.569  -6.652  -5.105  1.00 95.57           H  
ATOM    486  CZ  PHE A  29      -0.699  -4.955  -6.435  1.00 95.57           C  
ATOM    487  HZ  PHE A  29      -1.572  -5.314  -6.960  1.00 95.57           H  
ATOM    488  N   VAL A  30       5.964  -2.491  -5.807  1.00 98.01           N  
ATOM    489  H   VAL A  30       5.475  -2.379  -6.684  1.00 98.01           H  
ATOM    490  CA  VAL A  30       7.244  -1.792  -5.653  1.00 98.01           C  
ATOM    491  HA  VAL A  30       7.549  -1.840  -4.608  1.00 98.01           H  
ATOM    492  C   VAL A  30       7.095  -0.320  -6.014  1.00 98.01           C  
ATOM    493  CB  VAL A  30       8.364  -2.440  -6.492  1.00 98.01           C  
ATOM    494  HB  VAL A  30       9.280  -1.879  -6.307  1.00 98.01           H  
ATOM    495  O   VAL A  30       6.290   0.036  -6.868  1.00 98.01           O  
ATOM    496  CG1 VAL A  30       8.633  -3.891  -6.080  1.00 98.01           C  
ATOM    497 HG11 VAL A  30       8.832  -3.943  -5.009  1.00 98.01           H  
ATOM    498 HG12 VAL A  30       9.500  -4.276  -6.617  1.00 98.01           H  
ATOM    499 HG13 VAL A  30       7.768  -4.511  -6.313  1.00 98.01           H  
ATOM    500  CG2 VAL A  30       8.090  -2.409  -8.002  1.00 98.01           C  
ATOM    501 HG21 VAL A  30       7.997  -1.381  -8.352  1.00 98.01           H  
ATOM    502 HG22 VAL A  30       7.172  -2.949  -8.232  1.00 98.01           H  
ATOM    503 HG23 VAL A  30       8.916  -2.877  -8.537  1.00 98.01           H  
ATOM    504  N   ARG A  31       7.900   0.549  -5.405  1.00 96.08           N  
ATOM    505  H   ARG A  31       8.542   0.187  -4.715  1.00 96.08           H  
ATOM    506  CA  ARG A  31       7.970   1.982  -5.748  1.00 96.08           C  
ATOM    507  HA  ARG A  31       7.449   2.136  -6.693  1.00 96.08           H  
ATOM    508  C   ARG A  31       9.421   2.420  -5.953  1.00 96.08           C  
ATOM    509  CB  ARG A  31       7.229   2.812  -4.688  1.00 96.08           C  
ATOM    510  HB2 ARG A  31       6.203   2.450  -4.626  1.00 96.08           H  
ATOM    511  HB3 ARG A  31       7.192   3.853  -5.010  1.00 96.08           H  
ATOM    512  O   ARG A  31      10.305   1.779  -5.384  1.00 96.08           O  
ATOM    513  CG  ARG A  31       7.875   2.743  -3.297  1.00 96.08           C  
ATOM    514  HG2 ARG A  31       8.859   3.212  -3.323  1.00 96.08           H  
ATOM    515  HG3 ARG A  31       7.992   1.704  -2.991  1.00 96.08           H  
ATOM    516  CD  ARG A  31       6.987   3.469  -2.281  1.00 96.08           C  
ATOM    517  HD2 ARG A  31       6.960   4.534  -2.513  1.00 96.08           H  
ATOM    518  HD3 ARG A  31       5.970   3.085  -2.367  1.00 96.08           H  
ATOM    519  NE  ARG A  31       7.443   3.256  -0.898  1.00 96.08           N  
ATOM    520  HE  ARG A  31       6.882   2.644  -0.324  1.00 96.08           H  
ATOM    521  NH1 ARG A  31       9.211   4.727  -0.865  1.00 96.08           N  
ATOM    522 HH11 ARG A  31       9.959   5.162  -0.345  1.00 96.08           H  
ATOM    523 HH12 ARG A  31       9.024   4.961  -1.830  1.00 96.08           H  
ATOM    524  NH2 ARG A  31       8.708   3.531   0.944  1.00 96.08           N  
ATOM    525 HH21 ARG A  31       8.218   2.778   1.407  1.00 96.08           H  
ATOM    526 HH22 ARG A  31       9.508   3.861   1.464  1.00 96.08           H  
ATOM    527  CZ  ARG A  31       8.447   3.844  -0.284  1.00 96.08           C  
ATOM    528  N   PRO A  32       9.717   3.486  -6.717  1.00 96.34           N  
ATOM    529  CA  PRO A  32      11.093   3.950  -6.889  1.00 96.34           C  
ATOM    530  HA  PRO A  32      11.664   3.160  -7.375  1.00 96.34           H  
ATOM    531  C   PRO A  32      11.754   4.304  -5.547  1.00 96.34           C  
ATOM    532  CB  PRO A  32      11.015   5.152  -7.832  1.00 96.34           C  
ATOM    533  HB2 PRO A  32      11.859   5.181  -8.521  1.00 96.34           H  
ATOM    534  HB3 PRO A  32      10.975   6.072  -7.250  1.00 96.34           H  
ATOM    535  O   PRO A  32      11.120   4.873  -4.655  1.00 96.34           O  
ATOM    536  CG  PRO A  32       9.688   4.963  -8.568  1.00 96.34           C  
ATOM    537  HG2 PRO A  32       9.833   4.298  -9.420  1.00 96.34           H  
ATOM    538  HG3 PRO A  32       9.264   5.914  -8.891  1.00 96.34           H  
ATOM    539  CD  PRO A  32       8.805   4.275  -7.530  1.00 96.34           C  
ATOM    540  HD2 PRO A  32       8.312   5.023  -6.908  1.00 96.34           H  
ATOM    541  HD3 PRO A  32       8.064   3.656  -8.036  1.00 96.34           H  
ATOM    542  N   ALA A  33      13.036   3.962  -5.403  1.00 88.94           N  
ATOM    543  H   ALA A  33      13.495   3.474  -6.160  1.00 88.94           H  
ATOM    544  CA  ALA A  33      13.786   4.146  -4.158  1.00 88.94           C  
ATOM    545  HA  ALA A  33      13.114   3.961  -3.320  1.00 88.94           H  
ATOM    546  C   ALA A  33      14.363   5.560  -3.963  1.00 88.94           C  
ATOM    547  CB  ALA A  33      14.902   3.100  -4.116  1.00 88.94           C  
ATOM    548  HB1 ALA A  33      14.494   2.099  -4.261  1.00 88.94           H  
ATOM    549  HB2 ALA A  33      15.636   3.309  -4.894  1.00 88.94           H  
ATOM    550  HB3 ALA A  33      15.398   3.140  -3.147  1.00 88.94           H  
ATOM    551  O   ALA A  33      14.937   5.856  -2.913  1.00 88.94           O  
ATOM    552  N   ASP A  34      14.258   6.431  -4.969  1.00 86.18           N  
ATOM    553  H   ASP A  34      13.692   6.186  -5.770  1.00 86.18           H  
ATOM    554  CA  ASP A  34      14.872   7.753  -4.938  1.00 86.18           C  
ATOM    555  HA  ASP A  34      15.905   7.622  -4.615  1.00 86.18           H  
ATOM    556  C   ASP A  34      14.192   8.698  -3.930  1.00 86.18           C  
ATOM    557  CB  ASP A  34      14.910   8.347  -6.352  1.00 86.18           C  
ATOM    558  HB2 ASP A  34      15.621   9.172  -6.367  1.00 86.18           H  
ATOM    559  HB3 ASP A  34      15.258   7.596  -7.061  1.00 86.18           H  
ATOM    560  O   ASP A  34      13.006   8.588  -3.615  1.00 86.18           O  
ATOM    561  CG  ASP A  34      13.536   8.864  -6.760  1.00 86.18           C  
ATOM    562  OD1 ASP A  34      13.241  10.031  -6.417  1.00 86.18           O  
ATOM    563  OD2 ASP A  34      12.760   8.086  -7.352  1.00 86.18           O  
ATOM    564  N   THR A  35      14.950   9.681  -3.438  1.00 73.09           N  
ATOM    565  H   THR A  35      15.931   9.690  -3.677  1.00 73.09           H  
ATOM    566  CA  THR A  35      14.505  10.611  -2.389  1.00 73.09           C  
ATOM    567  HA  THR A  35      14.260  10.028  -1.501  1.00 73.09           H  
ATOM    568  C   THR A  35      13.263  11.427  -2.768  1.00 73.09           C  
ATOM    569  CB  THR A  35      15.649  11.575  -2.034  1.00 73.09           C  
ATOM    570  HB  THR A  35      15.826  12.243  -2.877  1.00 73.09           H  
ATOM    571  O   THR A  35      12.520  11.834  -1.874  1.00 73.09           O  
ATOM    572  CG2 THR A  35      15.394  12.415  -0.781  1.00 73.09           C  
ATOM    573 HG21 THR A  35      14.586  13.123  -0.965  1.00 73.09           H  
ATOM    574 HG22 THR A  35      15.122  11.763   0.049  1.00 73.09           H  
ATOM    575 HG23 THR A  35      16.292  12.975  -0.521  1.00 73.09           H  
ATOM    576  OG1 THR A  35      16.829  10.847  -1.788  1.00 73.09           O  
ATOM    577  HG1 THR A  35      17.535  11.466  -1.586  1.00 73.09           H  
ATOM    578  N   ARG A  36      13.015  11.692  -4.060  1.00 81.68           N  
ATOM    579  H   ARG A  36      13.521  11.171  -4.762  1.00 81.68           H  
ATOM    580  CA  ARG A  36      11.834  12.445  -4.505  1.00 81.68           C  
ATOM    581  HA  ARG A  36      11.633  13.253  -3.801  1.00 81.68           H  
ATOM    582  C   ARG A  36      10.602  11.550  -4.470  1.00 81.68           C  
ATOM    583  CB  ARG A  36      12.085  13.054  -5.895  1.00 81.68           C  
ATOM    584  HB2 ARG A  36      12.939  13.729  -5.838  1.00 81.68           H  
ATOM    585  HB3 ARG A  36      12.325  12.262  -6.605  1.00 81.68           H  
ATOM    586  O   ARG A  36       9.600  11.959  -3.891  1.00 81.68           O  
ATOM    587  CG  ARG A  36      10.869  13.820  -6.435  1.00 81.68           C  
ATOM    588  HG2 ARG A  36      10.665  14.681  -5.798  1.00 81.68           H  
ATOM    589  HG3 ARG A  36       9.995  13.169  -6.443  1.00 81.68           H  
ATOM    590  CD  ARG A  36      11.130  14.283  -7.871  1.00 81.68           C  
ATOM    591  HD2 ARG A  36      11.954  14.997  -7.871  1.00 81.68           H  
ATOM    592  HD3 ARG A  36      11.412  13.414  -8.466  1.00 81.68           H  
ATOM    593  NE  ARG A  36       9.924  14.902  -8.452  1.00 81.68           N  
ATOM    594  HE  ARG A  36       9.124  14.990  -7.841  1.00 81.68           H  
ATOM    595  NH1 ARG A  36      10.704  15.177 -10.597  1.00 81.68           N  
ATOM    596 HH11 ARG A  36      10.540  15.452 -11.555  1.00 81.68           H  
ATOM    597 HH12 ARG A  36      11.579  14.752 -10.326  1.00 81.68           H  
ATOM    598  NH2 ARG A  36       8.617  15.780 -10.094  1.00 81.68           N  
ATOM    599 HH21 ARG A  36       8.476  16.048 -11.058  1.00 81.68           H  
ATOM    600 HH22 ARG A  36       7.843  15.845  -9.449  1.00 81.68           H  
ATOM    601  CZ  ARG A  36       9.757  15.282  -9.706  1.00 81.68           C  
ATOM    602  N   SER A  37      10.688  10.343  -5.022  1.00 86.38           N  
ATOM    603  H   SER A  37      11.533  10.097  -5.516  1.00 86.38           H  
ATOM    604  CA  SER A  37       9.596   9.360  -4.995  1.00 86.38           C  
ATOM    605  HA  SER A  37       8.697   9.813  -5.413  1.00 86.38           H  
ATOM    606  C   SER A  37       9.275   8.904  -3.572  1.00 86.38           C  
ATOM    607  CB  SER A  37       9.953   8.157  -5.861  1.00 86.38           C  
ATOM    608  HB2 SER A  37      10.831   7.658  -5.451  1.00 86.38           H  
ATOM    609  HB3 SER A  37       9.117   7.458  -5.881  1.00 86.38           H  
ATOM    610  O   SER A  37       8.106   8.796  -3.220  1.00 86.38           O  
ATOM    611  OG  SER A  37      10.223   8.599  -7.175  1.00 86.38           O  
ATOM    612  HG  SER A  37      11.154   8.426  -7.336  1.00 86.38           H  
ATOM    613  N   GLN A  38      10.292   8.736  -2.718  1.00 77.83           N  
ATOM    614  H   GLN A  38      11.230   8.773  -3.091  1.00 77.83           H  
ATOM    615  CA  GLN A  38      10.136   8.546  -1.272  1.00 77.83           C  
ATOM    616  HA  GLN A  38       9.625   7.602  -1.083  1.00 77.83           H  
ATOM    617  C   GLN A  38       9.282   9.664  -0.664  1.00 77.83           C  
ATOM    618  CB  GLN A  38      11.535   8.499  -0.636  1.00 77.83           C  
ATOM    619  HB2 GLN A  38      12.089   9.364  -1.001  1.00 77.83           H  
ATOM    620  HB3 GLN A  38      12.062   7.613  -0.992  1.00 77.83           H  
ATOM    621  O   GLN A  38       8.215   9.377  -0.136  1.00 77.83           O  
ATOM    622  CG  GLN A  38      11.588   8.563   0.903  1.00 77.83           C  
ATOM    623  HG2 GLN A  38      12.534   9.027   1.182  1.00 77.83           H  
ATOM    624  HG3 GLN A  38      10.804   9.204   1.307  1.00 77.83           H  
ATOM    625  CD  GLN A  38      11.560   7.207   1.580  1.00 77.83           C  
ATOM    626  NE2 GLN A  38      10.708   6.999   2.557  1.00 77.83           N  
ATOM    627 HE21 GLN A  38      10.032   7.719   2.770  1.00 77.83           H  
ATOM    628 HE22 GLN A  38      10.558   6.071   2.925  1.00 77.83           H  
ATOM    629  OE1 GLN A  38      12.362   6.331   1.284  1.00 77.83           O  
ATOM    630  N   LYS A  39       9.725  10.928  -0.770  1.00 72.66           N  
ATOM    631  H   LYS A  39      10.593  11.095  -1.258  1.00 72.66           H  
ATOM    632  CA  LYS A  39       9.013  12.074  -0.180  1.00 72.66           C  
ATOM    633  HA  LYS A  39       8.874  11.895   0.886  1.00 72.66           H  
ATOM    634  C   LYS A  39       7.602  12.232  -0.746  1.00 72.66           C  
ATOM    635  CB  LYS A  39       9.817  13.370  -0.374  1.00 72.66           C  
ATOM    636  HB2 LYS A  39       9.163  14.219  -0.172  1.00 72.66           H  
ATOM    637  HB3 LYS A  39      10.158  13.438  -1.407  1.00 72.66           H  
ATOM    638  O   LYS A  39       6.706  12.612  -0.012  1.00 72.66           O  
ATOM    639  CG  LYS A  39      11.014  13.452   0.585  1.00 72.66           C  
ATOM    640  HG2 LYS A  39      11.668  12.593   0.436  1.00 72.66           H  
ATOM    641  HG3 LYS A  39      10.645  13.426   1.610  1.00 72.66           H  
ATOM    642  CD  LYS A  39      11.817  14.745   0.375  1.00 72.66           C  
ATOM    643  HD2 LYS A  39      11.161  15.599   0.547  1.00 72.66           H  
ATOM    644  HD3 LYS A  39      12.192  14.774  -0.648  1.00 72.66           H  
ATOM    645  CE  LYS A  39      12.990  14.777   1.366  1.00 72.66           C  
ATOM    646  HE2 LYS A  39      12.593  14.608   2.367  1.00 72.66           H  
ATOM    647  HE3 LYS A  39      13.657  13.946   1.138  1.00 72.66           H  
ATOM    648  NZ  LYS A  39      13.735  16.062   1.335  1.00 72.66           N  
ATOM    649  HZ1 LYS A  39      13.128  16.824   1.600  1.00 72.66           H  
ATOM    650  HZ2 LYS A  39      14.111  16.241   0.415  1.00 72.66           H  
ATOM    651  HZ3 LYS A  39      14.501  16.037   1.994  1.00 72.66           H  
ATOM    652  N   ALA A  40       7.393  11.934  -2.025  1.00 82.95           N  
ATOM    653  H   ALA A  40       8.180  11.661  -2.597  1.00 82.95           H  
ATOM    654  CA  ALA A  40       6.074  11.996  -2.641  1.00 82.95           C  
ATOM    655  HA  ALA A  40       5.598  12.932  -2.347  1.00 82.95           H  
ATOM    656  C   ALA A  40       5.143  10.864  -2.163  1.00 82.95           C  
ATOM    657  CB  ALA A  40       6.264  12.031  -4.159  1.00 82.95           C  
ATOM    658  HB1 ALA A  40       6.777  11.128  -4.491  1.00 82.95           H  
ATOM    659  HB2 ALA A  40       6.862  12.900  -4.435  1.00 82.95           H  
ATOM    660  HB3 ALA A  40       5.291  12.103  -4.645  1.00 82.95           H  
ATOM    661  O   ALA A  40       3.979  11.132  -1.902  1.00 82.95           O  
ATOM    662  N   PHE A  41       5.638   9.634  -1.986  1.00 83.60           N  
ATOM    663  H   PHE A  41       6.602   9.457  -2.230  1.00 83.60           H  
ATOM    664  CA  PHE A  41       4.861   8.520  -1.420  1.00 83.60           C  
ATOM    665  HA  PHE A  41       3.931   8.402  -1.976  1.00 83.60           H  
ATOM    666  C   PHE A  41       4.488   8.787   0.040  1.00 83.60           C  
ATOM    667  CB  PHE A  41       5.682   7.226  -1.538  1.00 83.60           C  
ATOM    668  HB2 PHE A  41       6.624   7.346  -1.004  1.00 83.60           H  
ATOM    669  HB3 PHE A  41       5.926   7.057  -2.586  1.00 83.60           H  
ATOM    670  O   PHE A  41       3.328   8.667   0.422  1.00 83.60           O  
ATOM    671  CG  PHE A  41       4.975   5.995  -1.006  1.00 83.60           C  
ATOM    672  CD1 PHE A  41       5.161   5.582   0.329  1.00 83.60           C  
ATOM    673  HD1 PHE A  41       5.784   6.159   0.996  1.00 83.60           H  
ATOM    674  CD2 PHE A  41       4.131   5.254  -1.854  1.00 83.60           C  
ATOM    675  HD2 PHE A  41       3.967   5.571  -2.874  1.00 83.60           H  
ATOM    676  CE1 PHE A  41       4.514   4.426   0.805  1.00 83.60           C  
ATOM    677  HE1 PHE A  41       4.646   4.119   1.832  1.00 83.60           H  
ATOM    678  CE2 PHE A  41       3.489   4.100  -1.377  1.00 83.60           C  
ATOM    679  HE2 PHE A  41       2.839   3.536  -2.030  1.00 83.60           H  
ATOM    680  CZ  PHE A  41       3.677   3.685  -0.048  1.00 83.60           C  
ATOM    681  HZ  PHE A  41       3.164   2.808   0.319  1.00 83.60           H  
ATOM    682  N   ASP A  42       5.480   9.214   0.820  1.00 74.98           N  
ATOM    683  H   ASP A  42       6.404   9.272   0.417  1.00 74.98           H  
ATOM    684  CA  ASP A  42       5.329   9.676   2.194  1.00 74.98           C  
ATOM    685  HA  ASP A  42       4.974   8.856   2.817  1.00 74.98           H  
ATOM    686  C   ASP A  42       4.243  10.787   2.257  1.00 74.98           C  
ATOM    687  CB  ASP A  42       6.743  10.090   2.683  1.00 74.98           C  
ATOM    688  HB2 ASP A  42       7.231  10.666   1.897  1.00 74.98           H  
ATOM    689  HB3 ASP A  42       6.664  10.780   3.523  1.00 74.98           H  
ATOM    690  O   ASP A  42       3.225  10.614   2.928  1.00 74.98           O  
ATOM    691  CG  ASP A  42       7.675   8.927   3.109  1.00 74.98           C  
ATOM    692  OD1 ASP A  42       7.201   7.843   3.519  1.00 74.98           O  
ATOM    693  OD2 ASP A  42       8.920   9.107   3.077  1.00 74.98           O  
ATOM    694  N   ASN A  43       4.345  11.850   1.448  1.00 77.95           N  
ATOM    695  H   ASN A  43       5.198  11.975   0.922  1.00 77.95           H  
ATOM    696  CA  ASN A  43       3.339  12.924   1.394  1.00 77.95           C  
ATOM    697  HA  ASN A  43       3.218  13.326   2.399  1.00 77.95           H  
ATOM    698  C   ASN A  43       1.939  12.469   0.923  1.00 77.95           C  
ATOM    699  CB  ASN A  43       3.825  14.059   0.481  1.00 77.95           C  
ATOM    700  HB2 ASN A  43       2.983  14.730   0.315  1.00 77.95           H  
ATOM    701  HB3 ASN A  43       4.119  13.649  -0.485  1.00 77.95           H  
ATOM    702  O   ASN A  43       0.946  12.957   1.454  1.00 77.95           O  
ATOM    703  CG  ASN A  43       4.963  14.908   1.024  1.00 77.95           C  
ATOM    704  ND2 ASN A  43       5.261  15.985   0.336  1.00 77.95           N  
ATOM    705 HD21 ASN A  43       4.625  16.265  -0.397  1.00 77.95           H  
ATOM    706 HD22 ASN A  43       5.893  16.621   0.802  1.00 77.95           H  
ATOM    707  OD1 ASN A  43       5.602  14.668   2.037  1.00 77.95           O  
ATOM    708  N   ILE A  44       1.825  11.538  -0.037  1.00 86.63           N  
ATOM    709  H   ILE A  44       2.667  11.185  -0.470  1.00 86.63           H  
ATOM    710  CA  ILE A  44       0.522  10.986  -0.463  1.00 86.63           C  
ATOM    711  HA  ILE A  44      -0.123  11.804  -0.783  1.00 86.63           H  
ATOM    712  C   ILE A  44      -0.170  10.311   0.714  1.00 86.63           C  
ATOM    713  CB  ILE A  44       0.678   9.985  -1.632  1.00 86.63           C  
ATOM    714  HB  ILE A  44       1.517   9.324  -1.415  1.00 86.63           H  
ATOM    715  O   ILE A  44      -1.361  10.530   0.929  1.00 86.63           O  
ATOM    716  CG1 ILE A  44       0.958  10.739  -2.946  1.00 86.63           C  
ATOM    717 HG12 ILE A  44       1.647  11.564  -2.763  1.00 86.63           H  
ATOM    718 HG13 ILE A  44       0.025  11.169  -3.311  1.00 86.63           H  
ATOM    719  CG2 ILE A  44      -0.583   9.114  -1.824  1.00 86.63           C  
ATOM    720 HG21 ILE A  44      -1.461   9.748  -1.948  1.00 86.63           H  
ATOM    721 HG22 ILE A  44      -0.471   8.473  -2.698  1.00 86.63           H  
ATOM    722 HG23 ILE A  44      -0.735   8.455  -0.969  1.00 86.63           H  
ATOM    723  CD1 ILE A  44       1.551   9.858  -4.054  1.00 86.63           C  
ATOM    724 HD11 ILE A  44       2.460   9.373  -3.696  1.00 86.63           H  
ATOM    725 HD12 ILE A  44       0.836   9.101  -4.375  1.00 86.63           H  
ATOM    726 HD13 ILE A  44       1.799  10.481  -4.913  1.00 86.63           H  
ATOM    727  N   LEU A  45       0.573   9.518   1.494  1.00 80.23           N  
ATOM    728  H   LEU A  45       1.550   9.386   1.275  1.00 80.23           H  
ATOM    729  CA  LEU A  45       0.044   9.020   2.753  1.00 80.23           C  
ATOM    730  HA  LEU A  45      -0.881   8.482   2.547  1.00 80.23           H  
ATOM    731  C   LEU A  45      -0.350  10.218   3.628  1.00 80.23           C  
ATOM    732  CB  LEU A  45       1.032   8.051   3.436  1.00 80.23           C  
ATOM    733  HB2 LEU A  45       1.967   8.576   3.633  1.00 80.23           H  
ATOM    734  HB3 LEU A  45       0.609   7.761   4.397  1.00 80.23           H  
ATOM    735  O   LEU A  45      -1.496  10.237   4.079  1.00 80.23           O  
ATOM    736  CG  LEU A  45       1.351   6.773   2.633  1.00 80.23           C  
ATOM    737  HG  LEU A  45       1.801   7.033   1.675  1.00 80.23           H  
ATOM    738  CD1 LEU A  45       2.348   5.917   3.418  1.00 80.23           C  
ATOM    739 HD11 LEU A  45       3.271   6.479   3.560  1.00 80.23           H  
ATOM    740 HD12 LEU A  45       1.927   5.640   4.385  1.00 80.23           H  
ATOM    741 HD13 LEU A  45       2.571   5.013   2.852  1.00 80.23           H  
ATOM    742  CD2 LEU A  45       0.109   5.921   2.367  1.00 80.23           C  
ATOM    743 HD21 LEU A  45      -0.568   6.454   1.699  1.00 80.23           H  
ATOM    744 HD22 LEU A  45       0.400   4.991   1.878  1.00 80.23           H  
ATOM    745 HD23 LEU A  45      -0.401   5.706   3.306  1.00 80.23           H  
ATOM    746  N   GLN A  46       0.543  11.216   3.807  1.00 75.06           N  
ATOM    747  H   GLN A  46       1.436  11.130   3.344  1.00 75.06           H  
ATOM    748  CA  GLN A  46       0.325  12.403   4.656  1.00 75.06           C  
ATOM    749  HA  GLN A  46       0.330  12.050   5.688  1.00 75.06           H  
ATOM    750  C   GLN A  46      -1.034  13.066   4.458  1.00 75.06           C  
ATOM    751  CB  GLN A  46       1.466  13.441   4.652  1.00 75.06           C  
ATOM    752  HB2 GLN A  46       2.411  12.941   4.863  1.00 75.06           H  
ATOM    753  HB3 GLN A  46       1.523  13.957   3.694  1.00 75.06           H  
ATOM    754  O   GLN A  46      -1.822  13.189   5.400  1.00 75.06           O  
ATOM    755  CG  GLN A  46       1.158  14.478   5.758  1.00 75.06           C  
ATOM    756  HG2 GLN A  46       0.901  13.949   6.676  1.00 75.06           H  
ATOM    757  HG3 GLN A  46       0.297  15.077   5.463  1.00 75.06           H  
ATOM    758  CD  GLN A  46       2.271  15.452   6.108  1.00 75.06           C  
ATOM    759  NE2 GLN A  46       2.223  16.042   7.285  1.00 75.06           N  
ATOM    760 HE21 GLN A  46       1.421  15.893   7.880  1.00 75.06           H  
ATOM    761 HE22 GLN A  46       2.944  16.729   7.454  1.00 75.06           H  
ATOM    762  OE1 GLN A  46       3.225  15.683   5.385  1.00 75.06           O  
ATOM    763  N   ASP A  47      -1.318  13.500   3.245  1.00 80.52           N  
ATOM    764  H   ASP A  47      -0.625  13.414   2.516  1.00 80.52           H  
ATOM    765  CA  ASP A  47      -2.495  14.327   3.021  1.00 80.52           C  
ATOM    766  HA  ASP A  47      -2.505  15.124   3.765  1.00 80.52           H  
ATOM    767  C   ASP A  47      -3.788  13.512   3.230  1.00 80.52           C  
ATOM    768  CB  ASP A  47      -2.353  14.995   1.648  1.00 80.52           C  
ATOM    769  HB2 ASP A  47      -2.330  14.226   0.877  1.00 80.52           H  
ATOM    770  HB3 ASP A  47      -3.222  15.631   1.482  1.00 80.52           H  
ATOM    771  O   ASP A  47      -4.801  14.039   3.694  1.00 80.52           O  
ATOM    772  CG  ASP A  47      -1.084  15.868   1.553  1.00 80.52           C  
ATOM    773  OD1 ASP A  47      -0.673  16.430   2.596  1.00 80.52           O  
ATOM    774  OD2 ASP A  47      -0.542  15.987   0.430  1.00 80.52           O  
ATOM    775  N   VAL A  48      -3.728  12.192   3.016  1.00 86.89           N  
ATOM    776  H   VAL A  48      -2.839  11.818   2.715  1.00 86.89           H  
ATOM    777  CA  VAL A  48      -4.871  11.273   3.089  1.00 86.89           C  
ATOM    778  HA  VAL A  48      -5.727  11.769   2.631  1.00 86.89           H  
ATOM    779  C   VAL A  48      -5.296  10.933   4.518  1.00 86.89           C  
ATOM    780  CB  VAL A  48      -4.577  10.011   2.265  1.00 86.89           C  
ATOM    781  HB  VAL A  48      -3.647   9.562   2.613  1.00 86.89           H  
ATOM    782  O   VAL A  48      -6.497  10.989   4.799  1.00 86.89           O  
ATOM    783  CG1 VAL A  48      -5.692   8.966   2.372  1.00 86.89           C  
ATOM    784 HG11 VAL A  48      -6.652   9.416   2.122  1.00 86.89           H  
ATOM    785 HG12 VAL A  48      -5.732   8.566   3.386  1.00 86.89           H  
ATOM    786 HG13 VAL A  48      -5.476   8.148   1.684  1.00 86.89           H  
ATOM    787  CG2 VAL A  48      -4.432  10.373   0.780  1.00 86.89           C  
ATOM    788 HG21 VAL A  48      -3.885   9.576   0.276  1.00 86.89           H  
ATOM    789 HG22 VAL A  48      -5.408  10.527   0.320  1.00 86.89           H  
ATOM    790 HG23 VAL A  48      -3.841  11.280   0.650  1.00 86.89           H  
ATOM    791  N   LEU A  49      -4.382  10.628   5.454  1.00 75.97           N  
ATOM    792  H   LEU A  49      -3.406  10.578   5.197  1.00 75.97           H  
ATOM    793  CA  LEU A  49      -4.824  10.459   6.851  1.00 75.97           C  
ATOM    794  HA  LEU A  49      -5.731   9.856   6.833  1.00 75.97           H  
ATOM    795  C   LEU A  49      -5.200  11.795   7.474  1.00 75.97           C  
ATOM    796  CB  LEU A  49      -3.813   9.742   7.749  1.00 75.97           C  
ATOM    797  HB2 LEU A  49      -3.463   8.836   7.255  1.00 75.97           H  
ATOM    798  HB3 LEU A  49      -3.004  10.460   7.882  1.00 75.97           H  
ATOM    799  O   LEU A  49      -6.163  11.823   8.236  1.00 75.97           O  
ATOM    800  CG  LEU A  49      -4.270   9.418   9.183  1.00 75.97           C  
ATOM    801  HG  LEU A  49      -4.708  10.300   9.651  1.00 75.97           H  
ATOM    802  CD1 LEU A  49      -5.316   8.316   9.164  1.00 75.97           C  
ATOM    803 HD11 LEU A  49      -4.906   7.444   8.653  1.00 75.97           H  
ATOM    804 HD12 LEU A  49      -5.620   8.065  10.181  1.00 75.97           H  
ATOM    805 HD13 LEU A  49      -6.182   8.675   8.609  1.00 75.97           H  
ATOM    806  CD2 LEU A  49      -3.102   8.993  10.070  1.00 75.97           C  
ATOM    807 HD21 LEU A  49      -3.474   8.607  11.019  1.00 75.97           H  
ATOM    808 HD22 LEU A  49      -2.497   8.240   9.564  1.00 75.97           H  
ATOM    809 HD23 LEU A  49      -2.499   9.871  10.300  1.00 75.97           H  
ATOM    810  N   LEU A  50      -4.484  12.885   7.169  1.00 72.25           N  
ATOM    811  H   LEU A  50      -3.726  12.819   6.505  1.00 72.25           H  
ATOM    812  CA  LEU A  50      -4.813  14.188   7.745  1.00 72.25           C  
ATOM    813  HA  LEU A  50      -4.795  14.087   8.830  1.00 72.25           H  
ATOM    814  C   LEU A  50      -6.237  14.586   7.345  1.00 72.25           C  
ATOM    815  CB  LEU A  50      -3.764  15.230   7.323  1.00 72.25           C  
ATOM    816  HB2 LEU A  50      -2.777  14.881   7.625  1.00 72.25           H  
ATOM    817  HB3 LEU A  50      -3.769  15.315   6.237  1.00 72.25           H  
ATOM    818  O   LEU A  50      -7.059  14.878   8.215  1.00 72.25           O  
ATOM    819  CG  LEU A  50      -4.013  16.623   7.934  1.00 72.25           C  
ATOM    820  HG  LEU A  50      -4.988  16.993   7.617  1.00 72.25           H  
ATOM    821  CD1 LEU A  50      -3.961  16.611   9.466  1.00 72.25           C  
ATOM    822 HD11 LEU A  50      -4.045  17.630   9.843  1.00 72.25           H  
ATOM    823 HD12 LEU A  50      -3.023  16.172   9.807  1.00 72.25           H  
ATOM    824 HD13 LEU A  50      -4.801  16.041   9.864  1.00 72.25           H  
ATOM    825  CD2 LEU A  50      -2.951  17.599   7.433  1.00 72.25           C  
ATOM    826 HD21 LEU A  50      -1.959  17.274   7.749  1.00 72.25           H  
ATOM    827 HD22 LEU A  50      -2.978  17.637   6.344  1.00 72.25           H  
ATOM    828 HD23 LEU A  50      -3.152  18.598   7.820  1.00 72.25           H  
ATOM    829  N   TYR A  51      -6.561  14.460   6.056  1.00 82.08           N  
ATOM    830  H   TYR A  51      -5.839  14.223   5.390  1.00 82.08           H  
ATOM    831  CA  TYR A  51      -7.926  14.568   5.559  1.00 82.08           C  
ATOM    832  HA  TYR A  51      -8.285  15.584   5.725  1.00 82.08           H  
ATOM    833  C   TYR A  51      -8.881  13.619   6.304  1.00 82.08           C  
ATOM    834  CB  TYR A  51      -7.921  14.291   4.050  1.00 82.08           C  
ATOM    835  HB2 TYR A  51      -7.397  13.357   3.849  1.00 82.08           H  
ATOM    836  HB3 TYR A  51      -7.384  15.091   3.540  1.00 82.08           H  
ATOM    837  O   TYR A  51      -9.844  14.065   6.927  1.00 82.08           O  
ATOM    838  CG  TYR A  51      -9.317  14.199   3.491  1.00 82.08           C  
ATOM    839  CD1 TYR A  51      -9.872  12.942   3.184  1.00 82.08           C  
ATOM    840  HD1 TYR A  51      -9.275  12.048   3.280  1.00 82.08           H  
ATOM    841  CD2 TYR A  51     -10.098  15.366   3.407  1.00 82.08           C  
ATOM    842  HD2 TYR A  51      -9.669  16.320   3.673  1.00 82.08           H  
ATOM    843  CE1 TYR A  51     -11.222  12.853   2.801  1.00 82.08           C  
ATOM    844  HE1 TYR A  51     -11.674  11.896   2.587  1.00 82.08           H  
ATOM    845  CE2 TYR A  51     -11.446  15.280   3.026  1.00 82.08           C  
ATOM    846  HE2 TYR A  51     -12.054  16.172   2.989  1.00 82.08           H  
ATOM    847  OH  TYR A  51     -13.317  13.952   2.385  1.00 82.08           O  
ATOM    848  HH  TYR A  51     -13.744  14.811   2.422  1.00 82.08           H  
ATOM    849  CZ  TYR A  51     -12.008  14.023   2.724  1.00 82.08           C  
ATOM    850  N   GLY A  52      -8.580  12.319   6.330  1.00 82.94           N  
ATOM    851  H   GLY A  52      -7.770  12.004   5.815  1.00 82.94           H  
ATOM    852  CA  GLY A  52      -9.440  11.310   6.948  1.00 82.94           C  
ATOM    853  HA2 GLY A  52     -10.413  11.323   6.458  1.00 82.94           H  
ATOM    854  HA3 GLY A  52      -8.984  10.336   6.770  1.00 82.94           H  
ATOM    855  C   GLY A  52      -9.666  11.473   8.460  1.00 82.94           C  
ATOM    856  O   GLY A  52     -10.648  10.960   8.982  1.00 82.94           O  
ATOM    857  N   THR A  53      -8.809  12.197   9.191  1.00 75.53           N  
ATOM    858  H   THR A  53      -7.971  12.539   8.743  1.00 75.53           H  
ATOM    859  CA  THR A  53      -9.066  12.524  10.613  1.00 75.53           C  
ATOM    860  HA  THR A  53      -9.439  11.623  11.100  1.00 75.53           H  
ATOM    861  C   THR A  53     -10.160  13.570  10.827  1.00 75.53           C  
ATOM    862  CB  THR A  53      -7.813  12.965  11.387  1.00 75.53           C  
ATOM    863  HB  THR A  53      -8.127  13.248  12.392  1.00 75.53           H  
ATOM    864  O   THR A  53     -10.645  13.698  11.949  1.00 75.53           O  
ATOM    865  CG2 THR A  53      -6.801  11.835  11.565  1.00 75.53           C  
ATOM    866 HG21 THR A  53      -5.901  12.227  12.039  1.00 75.53           H  
ATOM    867 HG22 THR A  53      -6.540  11.397  10.601  1.00 75.53           H  
ATOM    868 HG23 THR A  53      -7.232  11.062  12.201  1.00 75.53           H  
ATOM    869  OG1 THR A  53      -7.154  14.085  10.840  1.00 75.53           O  
ATOM    870  HG1 THR A  53      -7.227  14.107   9.883  1.00 75.53           H  
ATOM    871  N   THR A  54     -10.552  14.302   9.781  1.00 82.57           N  
ATOM    872  H   THR A  54     -10.116  14.128   8.887  1.00 82.57           H  
ATOM    873  CA  THR A  54     -11.569  15.371   9.842  1.00 82.57           C  
ATOM    874  HA  THR A  54     -12.037  15.365  10.826  1.00 82.57           H  
ATOM    875  C   THR A  54     -12.719  15.186   8.846  1.00 82.57           C  
ATOM    876  CB  THR A  54     -10.919  16.751   9.652  1.00 82.57           C  
ATOM    877  HB  THR A  54     -11.698  17.514   9.662  1.00 82.57           H  
ATOM    878  O   THR A  54     -13.700  15.925   8.899  1.00 82.57           O  
ATOM    879  CG2 THR A  54      -9.915  17.086  10.759  1.00 82.57           C  
ATOM    880 HG21 THR A  54      -9.587  18.119  10.649  1.00 82.57           H  
ATOM    881 HG22 THR A  54     -10.389  16.970  11.734  1.00 82.57           H  
ATOM    882 HG23 THR A  54      -9.045  16.430  10.706  1.00 82.57           H  
ATOM    883  OG1 THR A  54     -10.227  16.820   8.424  1.00 82.57           O  
ATOM    884  HG1 THR A  54      -9.600  16.094   8.390  1.00 82.57           H  
ATOM    885  N   ALA A  55     -12.622  14.202   7.949  1.00 92.33           N  
ATOM    886  H   ALA A  55     -11.767  13.667   7.914  1.00 92.33           H  
ATOM    887  CA  ALA A  55     -13.676  13.837   7.013  1.00 92.33           C  
ATOM    888  HA  ALA A  55     -14.084  14.752   6.584  1.00 92.33           H  
ATOM    889  C   ALA A  55     -14.824  13.072   7.695  1.00 92.33           C  
ATOM    890  CB  ALA A  55     -13.049  13.013   5.883  1.00 92.33           C  
ATOM    891  HB1 ALA A  55     -12.221  13.568   5.442  1.00 92.33           H  
ATOM    892  HB2 ALA A  55     -12.673  12.070   6.280  1.00 92.33           H  
ATOM    893  HB3 ALA A  55     -13.795  12.805   5.117  1.00 92.33           H  
ATOM    894  O   ALA A  55     -14.601  12.222   8.555  1.00 92.33           O  
ATOM    895  N   GLU A  56     -16.050  13.316   7.234  1.00 97.15           N  
ATOM    896  H   GLU A  56     -16.161  14.010   6.509  1.00 97.15           H  
ATOM    897  CA  GLU A  56     -17.220  12.494   7.561  1.00 97.15           C  
ATOM    898  HA  GLU A  56     -17.091  12.093   8.566  1.00 97.15           H  
ATOM    899  C   GLU A  56     -17.354  11.322   6.567  1.00 97.15           C  
ATOM    900  CB  GLU A  56     -18.492  13.356   7.550  1.00 97.15           C  
ATOM    901  HB2 GLU A  56     -18.533  13.918   6.617  1.00 97.15           H  
ATOM    902  HB3 GLU A  56     -19.368  12.708   7.577  1.00 97.15           H  
ATOM    903  O   GLU A  56     -16.983  11.483   5.396  1.00 97.15           O  
ATOM    904  CG  GLU A  56     -18.565  14.342   8.729  1.00 97.15           C  
ATOM    905  HG2 GLU A  56     -17.708  15.015   8.682  1.00 97.15           H  
ATOM    906  HG3 GLU A  56     -19.462  14.948   8.605  1.00 97.15           H  
ATOM    907  CD  GLU A  56     -18.620  13.650  10.102  1.00 97.15           C  
ATOM    908  OE1 GLU A  56     -18.173  14.279  11.085  1.00 97.15           O  
ATOM    909  OE2 GLU A  56     -19.144  12.513  10.165  1.00 97.15           O  
ATOM    910  N   PRO A  57     -17.889  10.156   6.983  1.00 97.64           N  
ATOM    911  CA  PRO A  57     -18.100   9.023   6.088  1.00 97.64           C  
ATOM    912  HA  PRO A  57     -17.124   8.716   5.710  1.00 97.64           H  
ATOM    913  C   PRO A  57     -19.022   9.330   4.898  1.00 97.64           C  
ATOM    914  CB  PRO A  57     -18.672   7.894   6.954  1.00 97.64           C  
ATOM    915  HB2 PRO A  57     -19.761   7.927   6.940  1.00 97.64           H  
ATOM    916  HB3 PRO A  57     -18.316   6.916   6.630  1.00 97.64           H  
ATOM    917  O   PRO A  57     -19.850  10.247   4.926  1.00 97.64           O  
ATOM    918  CG  PRO A  57     -18.175   8.240   8.355  1.00 97.64           C  
ATOM    919  HG2 PRO A  57     -18.820   7.826   9.129  1.00 97.64           H  
ATOM    920  HG3 PRO A  57     -17.151   7.887   8.476  1.00 97.64           H  
ATOM    921  CD  PRO A  57     -18.198   9.768   8.353  1.00 97.64           C  
ATOM    922  HD2 PRO A  57     -17.460  10.139   9.065  1.00 97.64           H  
ATOM    923  HD3 PRO A  57     -19.191  10.130   8.618  1.00 97.64           H  
ATOM    924  N   LEU A  58     -18.916   8.506   3.854  1.00 98.38           N  
ATOM    925  H   LEU A  58     -18.262   7.741   3.935  1.00 98.38           H  
ATOM    926  CA  LEU A  58     -19.855   8.494   2.739  1.00 98.38           C  
ATOM    927  HA  LEU A  58     -19.849   9.481   2.275  1.00 98.38           H  
ATOM    928  C   LEU A  58     -21.281   8.226   3.236  1.00 98.38           C  
ATOM    929  CB  LEU A  58     -19.452   7.430   1.702  1.00 98.38           C  
ATOM    930  HB2 LEU A  58     -20.316   7.236   1.066  1.00 98.38           H  
ATOM    931  HB3 LEU A  58     -19.223   6.504   2.229  1.00 98.38           H  
ATOM    932  O   LEU A  58     -21.530   7.308   4.017  1.00 98.38           O  
ATOM    933  CG  LEU A  58     -18.275   7.790   0.783  1.00 98.38           C  
ATOM    934  HG  LEU A  58     -17.384   7.959   1.389  1.00 98.38           H  
ATOM    935  CD1 LEU A  58     -18.003   6.641  -0.187  1.00 98.38           C  
ATOM    936 HD11 LEU A  58     -17.877   5.709   0.364  1.00 98.38           H  
ATOM    937 HD12 LEU A  58     -18.847   6.524  -0.867  1.00 98.38           H  
ATOM    938 HD13 LEU A  58     -17.098   6.844  -0.759  1.00 98.38           H  
ATOM    939  CD2 LEU A  58     -18.553   9.030  -0.072  1.00 98.38           C  
ATOM    940 HD21 LEU A  58     -19.490   8.898  -0.613  1.00 98.38           H  
ATOM    941 HD22 LEU A  58     -17.747   9.166  -0.793  1.00 98.38           H  
ATOM    942 HD23 LEU A  58     -18.614   9.920   0.554  1.00 98.38           H  
ATOM    943  N   LYS A  59     -22.222   9.032   2.737  1.00 96.86           N  
ATOM    944  H   LYS A  59     -21.917   9.778   2.130  1.00 96.86           H  
ATOM    945  CA  LYS A  59     -23.664   8.861   2.975  1.00 96.86           C  
ATOM    946  HA  LYS A  59     -23.817   8.377   3.939  1.00 96.86           H  
ATOM    947  C   LYS A  59     -24.308   7.935   1.947  1.00 96.86           C  
ATOM    948  CB  LYS A  59     -24.359  10.228   2.988  1.00 96.86           C  
ATOM    949  HB2 LYS A  59     -25.430  10.074   3.125  1.00 96.86           H  
ATOM    950  HB3 LYS A  59     -24.203  10.727   2.032  1.00 96.86           H  
ATOM    951  O   LYS A  59     -25.214   7.191   2.293  1.00 96.86           O  
ATOM    952  CG  LYS A  59     -23.826  11.105   4.129  1.00 96.86           C  
ATOM    953  HG2 LYS A  59     -23.974  10.588   5.076  1.00 96.86           H  
ATOM    954  HG3 LYS A  59     -22.760  11.284   3.989  1.00 96.86           H  
ATOM    955  CD  LYS A  59     -24.545  12.454   4.172  1.00 96.86           C  
ATOM    956  HD2 LYS A  59     -25.608  12.291   4.349  1.00 96.86           H  
ATOM    957  HD3 LYS A  59     -24.407  12.967   3.220  1.00 96.86           H  
ATOM    958  CE  LYS A  59     -23.935  13.277   5.310  1.00 96.86           C  
ATOM    959  HE2 LYS A  59     -24.061  12.725   6.241  1.00 96.86           H  
ATOM    960  HE3 LYS A  59     -22.864  13.371   5.132  1.00 96.86           H  
ATOM    961  NZ  LYS A  59     -24.561  14.615   5.411  1.00 96.86           N  
ATOM    962  HZ1 LYS A  59     -24.138  15.133   6.167  1.00 96.86           H  
ATOM    963  HZ2 LYS A  59     -24.428  15.124   4.549  1.00 96.86           H  
ATOM    964  HZ3 LYS A  59     -25.551  14.520   5.588  1.00 96.86           H  
ATOM    965  N   GLU A  60     -23.797   7.973   0.719  1.00 97.97           N  
ATOM    966  H   GLU A  60     -22.977   8.542   0.560  1.00 97.97           H  
ATOM    967  CA  GLU A  60     -24.240   7.154  -0.407  1.00 97.97           C  
ATOM    968  HA  GLU A  60     -25.139   6.610  -0.116  1.00 97.97           H  
ATOM    969  C   GLU A  60     -23.144   6.151  -0.800  1.00 97.97           C  
ATOM    970  CB  GLU A  60     -24.586   8.044  -1.613  1.00 97.97           C  
ATOM    971  HB2 GLU A  60     -23.696   8.600  -1.908  1.00 97.97           H  
ATOM    972  HB3 GLU A  60     -24.870   7.410  -2.452  1.00 97.97           H  
ATOM    973  O   GLU A  60     -21.957   6.472  -0.652  1.00 97.97           O  
ATOM    974  CG  GLU A  60     -25.718   9.048  -1.346  1.00 97.97           C  
ATOM    975  HG2 GLU A  60     -25.373   9.776  -0.611  1.00 97.97           H  
ATOM    976  HG3 GLU A  60     -25.917   9.594  -2.268  1.00 97.97           H  
ATOM    977  CD  GLU A  60     -27.018   8.392  -0.859  1.00 97.97           C  
ATOM    978  OE1 GLU A  60     -27.719   9.060  -0.064  1.00 97.97           O  
ATOM    979  OE2 GLU A  60     -27.295   7.247  -1.283  1.00 97.97           O  
ATOM    980  N   PRO A  61     -23.505   4.964  -1.320  1.00 98.16           N  
ATOM    981  CA  PRO A  61     -22.559   3.996  -1.868  1.00 98.16           C  
ATOM    982  HA  PRO A  61     -22.022   3.540  -1.037  1.00 98.16           H  
ATOM    983  C   PRO A  61     -21.585   4.622  -2.881  1.00 98.16           C  
ATOM    984  CB  PRO A  61     -23.425   2.933  -2.553  1.00 98.16           C  
ATOM    985  HB2 PRO A  61     -22.962   1.947  -2.518  1.00 98.16           H  
ATOM    986  HB3 PRO A  61     -23.625   3.214  -3.587  1.00 98.16           H  
ATOM    987  O   PRO A  61     -22.021   5.383  -3.747  1.00 98.16           O  
ATOM    988  CG  PRO A  61     -24.729   2.982  -1.765  1.00 98.16           C  
ATOM    989  HG2 PRO A  61     -25.572   2.626  -2.356  1.00 98.16           H  
ATOM    990  HG3 PRO A  61     -24.629   2.415  -0.839  1.00 98.16           H  
ATOM    991  CD  PRO A  61     -24.867   4.463  -1.442  1.00 98.16           C  
ATOM    992  HD2 PRO A  61     -25.430   4.580  -0.516  1.00 98.16           H  
ATOM    993  HD3 PRO A  61     -25.374   4.976  -2.259  1.00 98.16           H  
ATOM    994  N   PRO A  62     -20.278   4.303  -2.832  1.00 98.45           N  
ATOM    995  CA  PRO A  62     -19.374   4.666  -3.913  1.00 98.45           C  
ATOM    996  HA  PRO A  62     -19.448   5.735  -4.114  1.00 98.45           H  
ATOM    997  C   PRO A  62     -19.700   3.884  -5.186  1.00 98.45           C  
ATOM    998  CB  PRO A  62     -17.973   4.326  -3.413  1.00 98.45           C  
ATOM    999  HB2 PRO A  62     -17.286   4.083  -4.224  1.00 98.45           H  
ATOM   1000  HB3 PRO A  62     -17.595   5.158  -2.820  1.00 98.45           H  
ATOM   1001  O   PRO A  62     -20.072   2.711  -5.139  1.00 98.45           O  
ATOM   1002  CG  PRO A  62     -18.245   3.123  -2.512  1.00 98.45           C  
ATOM   1003  HG2 PRO A  62     -17.442   2.987  -1.788  1.00 98.45           H  
ATOM   1004  HG3 PRO A  62     -18.367   2.224  -3.115  1.00 98.45           H  
ATOM   1005  CD  PRO A  62     -19.575   3.492  -1.851  1.00 98.45           C  
ATOM   1006  HD2 PRO A  62     -19.397   4.085  -0.954  1.00 98.45           H  
ATOM   1007  HD3 PRO A  62     -20.135   2.591  -1.600  1.00 98.45           H  
ATOM   1008  N   SER A  63     -19.465   4.511  -6.332  1.00 96.80           N  
ATOM   1009  H   SER A  63     -19.167   5.476  -6.296  1.00 96.80           H  
ATOM   1010  CA  SER A  63     -19.538   3.842  -7.627  1.00 96.80           C  
ATOM   1011  HA  SER A  63     -20.426   3.210  -7.643  1.00 96.80           H  
ATOM   1012  C   SER A  63     -18.313   2.967  -7.870  1.00 96.80           C  
ATOM   1013  CB  SER A  63     -19.664   4.866  -8.755  1.00 96.80           C  
ATOM   1014  HB2 SER A  63     -18.850   5.587  -8.684  1.00 96.80           H  
ATOM   1015  HB3 SER A  63     -19.609   4.359  -9.718  1.00 96.80           H  
ATOM   1016  O   SER A  63     -17.185   3.303  -7.501  1.00 96.80           O  
ATOM   1017  OG  SER A  63     -20.905   5.531  -8.654  1.00 96.80           O  
ATOM   1018  HG  SER A  63     -20.915   6.286  -9.247  1.00 96.80           H  
ATOM   1019  N   LYS A  64     -18.504   1.875  -8.607  1.00 95.09           N  
ATOM   1020  H   LYS A  64     -19.451   1.619  -8.844  1.00 95.09           H  
ATOM   1021  CA  LYS A  64     -17.398   1.091  -9.155  1.00 95.09           C  
ATOM   1022  HA  LYS A  64     -16.816   0.696  -8.322  1.00 95.09           H  
ATOM   1023  C   LYS A  64     -16.488   1.982 -10.024  1.00 95.09           C  
ATOM   1024  CB  LYS A  64     -18.005  -0.071  -9.943  1.00 95.09           C  
ATOM   1025  HB2 LYS A  64     -18.804  -0.534  -9.364  1.00 95.09           H  
ATOM   1026  HB3 LYS A  64     -18.432   0.325 -10.865  1.00 95.09           H  
ATOM   1027  O   LYS A  64     -16.955   2.634 -10.953  1.00 95.09           O  
ATOM   1028  CG  LYS A  64     -16.944  -1.137 -10.223  1.00 95.09           C  
ATOM   1029  HG2 LYS A  64     -16.732  -1.636  -9.277  1.00 95.09           H  
ATOM   1030  HG3 LYS A  64     -16.028  -0.667 -10.580  1.00 95.09           H  
ATOM   1031  CD  LYS A  64     -17.389  -2.175 -11.252  1.00 95.09           C  
ATOM   1032  HD2 LYS A  64     -16.607  -2.929 -11.347  1.00 95.09           H  
ATOM   1033  HD3 LYS A  64     -18.302  -2.660 -10.907  1.00 95.09           H  
ATOM   1034  CE  LYS A  64     -17.629  -1.485 -12.597  1.00 95.09           C  
ATOM   1035  HE2 LYS A  64     -16.760  -0.875 -12.841  1.00 95.09           H  
ATOM   1036  HE3 LYS A  64     -18.495  -0.830 -12.506  1.00 95.09           H  
ATOM   1037  NZ  LYS A  64     -17.861  -2.473 -13.661  1.00 95.09           N  
ATOM   1038  HZ1 LYS A  64     -17.019  -3.010 -13.807  1.00 95.09           H  
ATOM   1039  HZ2 LYS A  64     -18.596  -3.109 -13.387  1.00 95.09           H  
ATOM   1040  HZ3 LYS A  64     -18.091  -2.018 -14.533  1.00 95.09           H  
ATOM   1041  N   GLY A  65     -15.192   2.003  -9.723  1.00 96.68           N  
ATOM   1042  H   GLY A  65     -14.895   1.423  -8.952  1.00 96.68           H  
ATOM   1043  CA  GLY A  65     -14.169   2.852 -10.347  1.00 96.68           C  
ATOM   1044  HA2 GLY A  65     -13.228   2.305 -10.375  1.00 96.68           H  
ATOM   1045  HA3 GLY A  65     -14.461   3.088 -11.371  1.00 96.68           H  
ATOM   1046  C   GLY A  65     -13.910   4.171  -9.614  1.00 96.68           C  
ATOM   1047  O   GLY A  65     -12.996   4.901  -9.984  1.00 96.68           O  
ATOM   1048  N   GLN A  66     -14.671   4.481  -8.563  1.00 98.18           N  
ATOM   1049  H   GLN A  66     -15.422   3.862  -8.295  1.00 98.18           H  
ATOM   1050  CA  GLN A  66     -14.467   5.681  -7.758  1.00 98.18           C  
ATOM   1051  HA  GLN A  66     -14.291   6.520  -8.431  1.00 98.18           H  
ATOM   1052  C   GLN A  66     -13.248   5.535  -6.835  1.00 98.18           C  
ATOM   1053  CB  GLN A  66     -15.758   5.959  -6.975  1.00 98.18           C  
ATOM   1054  HB2 GLN A  66     -15.943   5.134  -6.287  1.00 98.18           H  
ATOM   1055  HB3 GLN A  66     -16.582   6.018  -7.686  1.00 98.18           H  
ATOM   1056  O   GLN A  66     -13.120   4.539  -6.114  1.00 98.18           O  
ATOM   1057  CG  GLN A  66     -15.719   7.253  -6.158  1.00 98.18           C  
ATOM   1058  HG2 GLN A  66     -15.445   8.091  -6.800  1.00 98.18           H  
ATOM   1059  HG3 GLN A  66     -14.971   7.146  -5.373  1.00 98.18           H  
ATOM   1060  CD  GLN A  66     -17.052   7.565  -5.488  1.00 98.18           C  
ATOM   1061  NE2 GLN A  66     -17.077   8.483  -4.549  1.00 98.18           N  
ATOM   1062 HE21 GLN A  66     -17.982   8.661  -4.137  1.00 98.18           H  
ATOM   1063 HE22 GLN A  66     -16.231   8.973  -4.296  1.00 98.18           H  
ATOM   1064  OE1 GLN A  66     -18.092   7.005  -5.786  1.00 98.18           O  
ATOM   1065  N   THR A  67     -12.390   6.561  -6.793  1.00 98.81           N  
ATOM   1066  H   THR A  67     -12.487   7.317  -7.456  1.00 98.81           H  
ATOM   1067  CA  THR A  67     -11.429   6.718  -5.694  1.00 98.81           C  
ATOM   1068  HA  THR A  67     -10.936   5.760  -5.535  1.00 98.81           H  
ATOM   1069  C   THR A  67     -12.185   7.106  -4.425  1.00 98.81           C  
ATOM   1070  CB  THR A  67     -10.340   7.780  -5.949  1.00 98.81           C  
ATOM   1071  HB  THR A  67     -10.755   8.778  -5.806  1.00 98.81           H  
ATOM   1072  O   THR A  67     -12.898   8.110  -4.394  1.00 98.81           O  
ATOM   1073  CG2 THR A  67      -9.179   7.569  -4.973  1.00 98.81           C  
ATOM   1074 HG21 THR A  67      -9.510   7.751  -3.950  1.00 98.81           H  
ATOM   1075 HG22 THR A  67      -8.356   8.246  -5.200  1.00 98.81           H  
ATOM   1076 HG23 THR A  67      -8.823   6.541  -5.047  1.00 98.81           H  
ATOM   1077  OG1 THR A  67      -9.793   7.718  -7.246  1.00 98.81           O  
ATOM   1078  HG1 THR A  67      -9.889   8.591  -7.633  1.00 98.81           H  
ATOM   1079  N   VAL A  68     -11.996   6.341  -3.358  1.00 98.86           N  
ATOM   1080  H   VAL A  68     -11.390   5.539  -3.457  1.00 98.86           H  
ATOM   1081  CA  VAL A  68     -12.464   6.647  -2.005  1.00 98.86           C  
ATOM   1082  HA  VAL A  68     -12.978   7.608  -2.005  1.00 98.86           H  
ATOM   1083  C   VAL A  68     -11.271   6.782  -1.069  1.00 98.86           C  
ATOM   1084  CB  VAL A  68     -13.471   5.601  -1.483  1.00 98.86           C  
ATOM   1085  HB  VAL A  68     -13.779   5.896  -0.480  1.00 98.86           H  
ATOM   1086  O   VAL A  68     -10.168   6.311  -1.352  1.00 98.86           O  
ATOM   1087  CG1 VAL A  68     -14.728   5.572  -2.357  1.00 98.86           C  
ATOM   1088 HG11 VAL A  68     -15.461   4.904  -1.904  1.00 98.86           H  
ATOM   1089 HG12 VAL A  68     -14.490   5.213  -3.358  1.00 98.86           H  
ATOM   1090 HG13 VAL A  68     -15.155   6.573  -2.426  1.00 98.86           H  
ATOM   1091  CG2 VAL A  68     -12.900   4.179  -1.396  1.00 98.86           C  
ATOM   1092 HG21 VAL A  68     -12.027   4.166  -0.744  1.00 98.86           H  
ATOM   1093 HG22 VAL A  68     -12.616   3.825  -2.387  1.00 98.86           H  
ATOM   1094 HG23 VAL A  68     -13.652   3.507  -0.984  1.00 98.86           H  
ATOM   1095  N   VAL A  69     -11.499   7.403   0.079  1.00 98.34           N  
ATOM   1096  H   VAL A  69     -12.427   7.761   0.259  1.00 98.34           H  
ATOM   1097  CA  VAL A  69     -10.614   7.254   1.230  1.00 98.34           C  
ATOM   1098  HA  VAL A  69      -9.640   6.886   0.907  1.00 98.34           H  
ATOM   1099  C   VAL A  69     -11.237   6.184   2.130  1.00 98.34           C  
ATOM   1100  CB  VAL A  69     -10.387   8.621   1.892  1.00 98.34           C  
ATOM   1101  HB  VAL A  69     -11.344   9.115   2.060  1.00 98.34           H  
ATOM   1102  O   VAL A  69     -12.401   6.292   2.496  1.00 98.34           O  
ATOM   1103  CG1 VAL A  69      -9.657   8.487   3.222  1.00 98.34           C  
ATOM   1104 HG11 VAL A  69      -9.450   9.478   3.625  1.00 98.34           H  
ATOM   1105 HG12 VAL A  69     -10.287   7.953   3.933  1.00 98.34           H  
ATOM   1106 HG13 VAL A  69      -8.719   7.951   3.078  1.00 98.34           H  
ATOM   1107  CG2 VAL A  69      -9.543   9.515   0.975  1.00 98.34           C  
ATOM   1108 HG21 VAL A  69      -8.585   9.042   0.763  1.00 98.34           H  
ATOM   1109 HG22 VAL A  69      -9.375  10.482   1.450  1.00 98.34           H  
ATOM   1110 HG23 VAL A  69     -10.076   9.681   0.039  1.00 98.34           H  
ATOM   1111  N   SER A  70     -10.507   5.117   2.446  1.00 96.71           N  
ATOM   1112  H   SER A  70      -9.543   5.091   2.143  1.00 96.71           H  
ATOM   1113  CA  SER A  70     -11.015   3.978   3.221  1.00 96.71           C  
ATOM   1114  HA  SER A  70     -12.066   4.134   3.464  1.00 96.71           H  
ATOM   1115  C   SER A  70     -10.252   3.826   4.524  1.00 96.71           C  
ATOM   1116  CB  SER A  70     -10.931   2.680   2.419  1.00 96.71           C  
ATOM   1117  HB2 SER A  70      -9.894   2.475   2.151  1.00 96.71           H  
ATOM   1118  HB3 SER A  70     -11.521   2.782   1.508  1.00 96.71           H  
ATOM   1119  O   SER A  70      -9.021   3.867   4.530  1.00 96.71           O  
ATOM   1120  OG  SER A  70     -11.437   1.615   3.200  1.00 96.71           O  
ATOM   1121  HG  SER A  70     -10.752   0.949   3.290  1.00 96.71           H  
ATOM   1122  N   LYS A  71     -10.987   3.624   5.621  1.00 89.50           N  
ATOM   1123  H   LYS A  71     -11.990   3.596   5.504  1.00 89.50           H  
ATOM   1124  CA  LYS A  71     -10.434   3.314   6.934  1.00 89.50           C  
ATOM   1125  HA  LYS A  71      -9.510   3.886   7.025  1.00 89.50           H  
ATOM   1126  C   LYS A  71     -10.108   1.830   7.036  1.00 89.50           C  
ATOM   1127  CB  LYS A  71     -11.358   3.801   8.048  1.00 89.50           C  
ATOM   1128  HB2 LYS A  71     -12.254   3.184   8.105  1.00 89.50           H  
ATOM   1129  HB3 LYS A  71     -11.650   4.826   7.817  1.00 89.50           H  
ATOM   1130  O   LYS A  71     -10.968   1.023   7.386  1.00 89.50           O  
ATOM   1131  CG  LYS A  71     -10.622   3.807   9.392  1.00 89.50           C  
ATOM   1132  HG2 LYS A  71     -10.323   2.797   9.671  1.00 89.50           H  
ATOM   1133  HG3 LYS A  71      -9.733   4.433   9.307  1.00 89.50           H  
ATOM   1134  CD  LYS A  71     -11.548   4.386  10.459  1.00 89.50           C  
ATOM   1135  HD2 LYS A  71     -11.991   5.305  10.075  1.00 89.50           H  
ATOM   1136  HD3 LYS A  71     -12.348   3.679  10.677  1.00 89.50           H  
ATOM   1137  CE  LYS A  71     -10.752   4.700  11.722  1.00 89.50           C  
ATOM   1138  HE2 LYS A  71     -10.519   3.771  12.242  1.00 89.50           H  
ATOM   1139  HE3 LYS A  71      -9.816   5.172  11.423  1.00 89.50           H  
ATOM   1140  NZ  LYS A  71     -11.521   5.627  12.580  1.00 89.50           N  
ATOM   1141  HZ1 LYS A  71     -12.391   5.205  12.872  1.00 89.50           H  
ATOM   1142  HZ2 LYS A  71     -11.747   6.451  12.041  1.00 89.50           H  
ATOM   1143  HZ3 LYS A  71     -10.979   5.906  13.386  1.00 89.50           H  
ATOM   1144  N   TYR A  72      -8.861   1.474   6.787  1.00 82.37           N  
ATOM   1145  H   TYR A  72      -8.205   2.200   6.536  1.00 82.37           H  
ATOM   1146  CA  TYR A  72      -8.382   0.104   6.847  1.00 82.37           C  
ATOM   1147  HA  TYR A  72      -9.067  -0.487   6.241  1.00 82.37           H  
ATOM   1148  C   TYR A  72      -8.427  -0.479   8.281  1.00 82.37           C  
ATOM   1149  CB  TYR A  72      -6.995   0.074   6.183  1.00 82.37           C  
ATOM   1150  HB2 TYR A  72      -7.058   0.555   5.207  1.00 82.37           H  
ATOM   1151  HB3 TYR A  72      -6.312   0.661   6.797  1.00 82.37           H  
ATOM   1152  O   TYR A  72      -8.698   0.231   9.255  1.00 82.37           O  
ATOM   1153  CG  TYR A  72      -6.405  -1.302   5.976  1.00 82.37           C  
ATOM   1154  CD1 TYR A  72      -5.014  -1.478   6.040  1.00 82.37           C  
ATOM   1155  HD1 TYR A  72      -4.361  -0.623   6.136  1.00 82.37           H  
ATOM   1156  CD2 TYR A  72      -7.241  -2.419   5.791  1.00 82.37           C  
ATOM   1157  HD2 TYR A  72      -8.304  -2.303   5.636  1.00 82.37           H  
ATOM   1158  CE1 TYR A  72      -4.481  -2.775   5.987  1.00 82.37           C  
ATOM   1159  HE1 TYR A  72      -3.412  -2.926   6.016  1.00 82.37           H  
ATOM   1160  CE2 TYR A  72      -6.725  -3.713   5.922  1.00 82.37           C  
ATOM   1161  HE2 TYR A  72      -7.390  -4.564   5.903  1.00 82.37           H  
ATOM   1162  OH  TYR A  72      -4.826  -5.141   6.117  1.00 82.37           O  
ATOM   1163  HH  TYR A  72      -5.462  -5.851   6.008  1.00 82.37           H  
ATOM   1164  CZ  TYR A  72      -5.336  -3.895   6.006  1.00 82.37           C  
ATOM   1165  N   THR A  73      -8.236  -1.792   8.423  1.00 68.51           N  
ATOM   1166  H   THR A  73      -8.048  -2.311   7.577  1.00 68.51           H  
ATOM   1167  CA  THR A  73      -8.339  -2.588   9.659  1.00 68.51           C  
ATOM   1168  HA  THR A  73      -9.359  -2.521  10.039  1.00 68.51           H  
ATOM   1169  C   THR A  73      -7.414  -2.093  10.786  1.00 68.51           C  
ATOM   1170  CB  THR A  73      -8.086  -4.066   9.291  1.00 68.51           C  
ATOM   1171  HB  THR A  73      -7.220  -4.144   8.634  1.00 68.51           H  
ATOM   1172  O   THR A  73      -7.765  -2.174  11.962  1.00 68.51           O  
ATOM   1173  CG2 THR A  73      -7.867  -4.983  10.495  1.00 68.51           C  
ATOM   1174 HG21 THR A  73      -6.925  -4.744  10.989  1.00 68.51           H  
ATOM   1175 HG22 THR A  73      -8.692  -4.873  11.199  1.00 68.51           H  
ATOM   1176 HG23 THR A  73      -7.823  -6.017  10.154  1.00 68.51           H  
ATOM   1177  OG1 THR A  73      -9.233  -4.582   8.643  1.00 68.51           O  
ATOM   1178  HG1 THR A  73      -9.279  -4.352   7.713  1.00 68.51           H  
ATOM   1179  N   ASP A  74      -6.288  -1.462  10.450  1.00 64.21           N  
ATOM   1180  H   ASP A  74      -6.093  -1.333   9.468  1.00 64.21           H  
ATOM   1181  CA  ASP A  74      -5.374  -0.785  11.387  1.00 64.21           C  
ATOM   1182  HA  ASP A  74      -5.217  -1.443  12.242  1.00 64.21           H  
ATOM   1183  C   ASP A  74      -5.891   0.577  11.924  1.00 64.21           C  
ATOM   1184  CB  ASP A  74      -4.038  -0.607  10.669  1.00 64.21           C  
ATOM   1185  HB2 ASP A  74      -3.266  -0.470  11.427  1.00 64.21           H  
ATOM   1186  HB3 ASP A  74      -3.788  -1.504  10.102  1.00 64.21           H  
ATOM   1187  O   ASP A  74      -5.210   1.267  12.700  1.00 64.21           O  
ATOM   1188  CG  ASP A  74      -4.054   0.595   9.726  1.00 64.21           C  
ATOM   1189  OD1 ASP A  74      -5.122   0.913   9.156  1.00 64.21           O  
ATOM   1190  OD2 ASP A  74      -3.030   1.297   9.713  1.00 64.21           O  
ATOM   1191  N   ASN A  75      -7.104   0.938  11.500  1.00 71.88           N  
ATOM   1192  H   ASN A  75      -7.494   0.330  10.794  1.00 71.88           H  
ATOM   1193  CA  ASN A  75      -7.865   2.153  11.758  1.00 71.88           C  
ATOM   1194  HA  ASN A  75      -8.805   1.988  11.230  1.00 71.88           H  
ATOM   1195  C   ASN A  75      -7.357   3.439  11.088  1.00 71.88           C  
ATOM   1196  CB  ASN A  75      -8.244   2.246  13.247  1.00 71.88           C  
ATOM   1197  HB2 ASN A  75      -8.768   3.180  13.448  1.00 71.88           H  
ATOM   1198  HB3 ASN A  75      -7.347   2.222  13.866  1.00 71.88           H  
ATOM   1199  O   ASN A  75      -7.569   4.523  11.641  1.00 71.88           O  
ATOM   1200  CG  ASN A  75      -9.178   1.110  13.610  1.00 71.88           C  
ATOM   1201  ND2 ASN A  75      -8.742   0.185  14.431  1.00 71.88           N  
ATOM   1202 HD21 ASN A  75      -7.764   0.174  14.683  1.00 71.88           H  
ATOM   1203 HD22 ASN A  75      -9.309  -0.645  14.521  1.00 71.88           H  
ATOM   1204  OD1 ASN A  75     -10.301   1.038  13.123  1.00 71.88           O  
ATOM   1205  N   LEU A  76      -6.792   3.344   9.878  1.00 77.44           N  
ATOM   1206  H   LEU A  76      -6.560   2.433   9.508  1.00 77.44           H  
ATOM   1207  CA  LEU A  76      -6.396   4.512   9.076  1.00 77.44           C  
ATOM   1208  HA  LEU A  76      -6.599   5.428   9.630  1.00 77.44           H  
ATOM   1209  C   LEU A  76      -7.051   4.653   7.741  1.00 77.44           C  
ATOM   1210  CB  LEU A  76      -4.941   4.461   8.658  1.00 77.44           C  
ATOM   1211  HB2 LEU A  76      -4.822   3.566   8.048  1.00 77.44           H  
ATOM   1212  HB3 LEU A  76      -4.667   5.323   8.050  1.00 77.44           H  
ATOM   1213  O   LEU A  76      -7.283   3.699   7.016  1.00 77.44           O  
ATOM   1214  CG  LEU A  76      -4.019   4.368   9.819  1.00 77.44           C  
ATOM   1215  HG  LEU A  76      -4.324   3.443  10.309  1.00 77.44           H  
ATOM   1216  CD1 LEU A  76      -2.645   4.222   9.171  1.00 77.44           C  
ATOM   1217 HD11 LEU A  76      -1.929   3.765   9.853  1.00 77.44           H  
ATOM   1218 HD12 LEU A  76      -2.711   3.509   8.349  1.00 77.44           H  
ATOM   1219 HD13 LEU A  76      -2.296   5.176   8.775  1.00 77.44           H  
ATOM   1220  CD2 LEU A  76      -4.145   5.548  10.800  1.00 77.44           C  
ATOM   1221 HD21 LEU A  76      -5.184   5.753  11.059  1.00 77.44           H  
ATOM   1222 HD22 LEU A  76      -3.659   5.333  11.752  1.00 77.44           H  
ATOM   1223 HD23 LEU A  76      -3.694   6.430  10.347  1.00 77.44           H  
ATOM   1224  N   HIS A  77      -7.138   5.916   7.382  1.00 87.04           N  
ATOM   1225  H   HIS A  77      -6.836   6.614   8.046  1.00 87.04           H  
ATOM   1226  CA  HIS A  77      -7.510   6.397   6.084  1.00 87.04           C  
ATOM   1227  HA  HIS A  77      -8.348   5.807   5.714  1.00 87.04           H  
ATOM   1228  C   HIS A  77      -6.332   6.263   5.116  1.00 87.04           C  
ATOM   1229  CB  HIS A  77      -8.010   7.822   6.304  1.00 87.04           C  
ATOM   1230  HB2 HIS A  77      -7.160   8.470   6.518  1.00 87.04           H  
ATOM   1231  HB3 HIS A  77      -8.490   8.200   5.402  1.00 87.04           H  
ATOM   1232  O   HIS A  77      -5.264   6.842   5.317  1.00 87.04           O  
ATOM   1233  CG  HIS A  77      -8.984   7.876   7.456  1.00 87.04           C  
ATOM   1234  CD2 HIS A  77     -10.170   7.199   7.544  1.00 87.04           C  
ATOM   1235  HD2 HIS A  77     -10.622   6.614   6.757  1.00 87.04           H  
ATOM   1236  ND1 HIS A  77      -8.740   8.427   8.692  1.00 87.04           N  
ATOM   1237  HD1 HIS A  77      -8.005   9.084   8.913  1.00 87.04           H  
ATOM   1238  CE1 HIS A  77      -9.766   8.114   9.495  1.00 87.04           C  
ATOM   1239  HE1 HIS A  77      -9.900   8.493  10.497  1.00 87.04           H  
ATOM   1240  NE2 HIS A  77     -10.639   7.324   8.858  1.00 87.04           N  
ATOM   1241  N   TYR A  78      -6.576   5.499   4.062  1.00 90.83           N  
ATOM   1242  H   TYR A  78      -7.455   5.003   4.049  1.00 90.83           H  
ATOM   1243  CA  TYR A  78      -5.727   5.322   2.891  1.00 90.83           C  
ATOM   1244  HA  TYR A  78      -4.895   6.025   2.903  1.00 90.83           H  
ATOM   1245  C   TYR A  78      -6.571   5.548   1.640  1.00 90.83           C  
ATOM   1246  CB  TYR A  78      -5.199   3.892   2.876  1.00 90.83           C  
ATOM   1247  HB2 TYR A  78      -6.057   3.226   2.967  1.00 90.83           H  
ATOM   1248  HB3 TYR A  78      -4.719   3.700   1.916  1.00 90.83           H  
ATOM   1249  O   TYR A  78      -7.800   5.461   1.695  1.00 90.83           O  
ATOM   1250  CG  TYR A  78      -4.214   3.543   3.960  1.00 90.83           C  
ATOM   1251  CD1 TYR A  78      -2.881   3.968   3.832  1.00 90.83           C  
ATOM   1252  HD1 TYR A  78      -2.590   4.587   2.996  1.00 90.83           H  
ATOM   1253  CD2 TYR A  78      -4.611   2.748   5.052  1.00 90.83           C  
ATOM   1254  HD2 TYR A  78      -5.643   2.449   5.160  1.00 90.83           H  
ATOM   1255  CE1 TYR A  78      -1.928   3.568   4.781  1.00 90.83           C  
ATOM   1256  HE1 TYR A  78      -0.899   3.880   4.687  1.00 90.83           H  
ATOM   1257  CE2 TYR A  78      -3.653   2.326   5.993  1.00 90.83           C  
ATOM   1258  HE2 TYR A  78      -3.930   1.706   6.832  1.00 90.83           H  
ATOM   1259  OH  TYR A  78      -1.358   2.311   6.704  1.00 90.83           O  
ATOM   1260  HH  TYR A  78      -0.489   2.627   6.448  1.00 90.83           H  
ATOM   1261  CZ  TYR A  78      -2.310   2.725   5.840  1.00 90.83           C  
ATOM   1262  N   ARG A  79      -5.941   5.790   0.489  1.00 97.41           N  
ATOM   1263  H   ARG A  79      -4.931   5.782   0.456  1.00 97.41           H  
ATOM   1264  CA  ARG A  79      -6.681   5.848  -0.773  1.00 97.41           C  
ATOM   1265  HA  ARG A  79      -7.628   6.364  -0.611  1.00 97.41           H  
ATOM   1266  C   ARG A  79      -6.990   4.441  -1.238  1.00 97.41           C  
ATOM   1267  CB  ARG A  79      -5.914   6.598  -1.856  1.00 97.41           C  
ATOM   1268  HB2 ARG A  79      -5.075   5.993  -2.201  1.00 97.41           H  
ATOM   1269  HB3 ARG A  79      -6.589   6.778  -2.693  1.00 97.41           H  
ATOM   1270  O   ARG A  79      -6.119   3.571  -1.208  1.00 97.41           O  
ATOM   1271  CG  ARG A  79      -5.388   7.930  -1.338  1.00 97.41           C  
ATOM   1272  HG2 ARG A  79      -6.186   8.460  -0.819  1.00 97.41           H  
ATOM   1273  HG3 ARG A  79      -4.556   7.745  -0.658  1.00 97.41           H  
ATOM   1274  CD  ARG A  79      -4.911   8.783  -2.498  1.00 97.41           C  
ATOM   1275  HD2 ARG A  79      -5.743   8.862  -3.198  1.00 97.41           H  
ATOM   1276  HD3 ARG A  79      -4.661   9.778  -2.131  1.00 97.41           H  
ATOM   1277  NE  ARG A  79      -3.744   8.209  -3.188  1.00 97.41           N  
ATOM   1278  HE  ARG A  79      -3.247   7.437  -2.766  1.00 97.41           H  
ATOM   1279  NH1 ARG A  79      -3.878   9.629  -4.966  1.00 97.41           N  
ATOM   1280 HH11 ARG A  79      -3.518   9.930  -5.861  1.00 97.41           H  
ATOM   1281 HH12 ARG A  79      -4.714  10.050  -4.586  1.00 97.41           H  
ATOM   1282  NH2 ARG A  79      -2.232   8.160  -4.890  1.00 97.41           N  
ATOM   1283 HH21 ARG A  79      -1.790   7.385  -4.415  1.00 97.41           H  
ATOM   1284 HH22 ARG A  79      -1.868   8.573  -5.737  1.00 97.41           H  
ATOM   1285  CZ  ARG A  79      -3.287   8.664  -4.334  1.00 97.41           C  
ATOM   1286  N   ALA A  80      -8.204   4.236  -1.718  1.00 98.01           N  
ATOM   1287  H   ALA A  80      -8.877   4.990  -1.711  1.00 98.01           H  
ATOM   1288  CA  ALA A  80      -8.593   2.984  -2.329  1.00 98.01           C  
ATOM   1289  HA  ALA A  80      -7.688   2.482  -2.672  1.00 98.01           H  
ATOM   1290  C   ALA A  80      -9.474   3.206  -3.560  1.00 98.01           C  
ATOM   1291  CB  ALA A  80      -9.253   2.104  -1.270  1.00 98.01           C  
ATOM   1292  HB1 ALA A  80      -8.608   2.017  -0.395  1.00 98.01           H  
ATOM   1293  HB2 ALA A  80     -10.212   2.530  -0.978  1.00 98.01           H  
ATOM   1294  HB3 ALA A  80      -9.391   1.109  -1.695  1.00 98.01           H  
ATOM   1295  O   ALA A  80     -10.231   4.170  -3.635  1.00 98.01           O  
ATOM   1296  N   LEU A  81      -9.378   2.302  -4.527  1.00 98.26           N  
ATOM   1297  H   LEU A  81      -8.730   1.539  -4.392  1.00 98.26           H  
ATOM   1298  CA  LEU A  81     -10.251   2.246  -5.692  1.00 98.26           C  
ATOM   1299  HA  LEU A  81     -10.674   3.233  -5.880  1.00 98.26           H  
ATOM   1300  C   LEU A  81     -11.386   1.262  -5.407  1.00 98.26           C  
ATOM   1301  CB  LEU A  81      -9.402   1.817  -6.900  1.00 98.26           C  
ATOM   1302  HB2 LEU A  81      -8.526   2.462  -6.965  1.00 98.26           H  
ATOM   1303  HB3 LEU A  81      -9.053   0.798  -6.731  1.00 98.26           H  
ATOM   1304  O   LEU A  81     -11.118   0.104  -5.086  1.00 98.26           O  
ATOM   1305  CG  LEU A  81     -10.154   1.871  -8.240  1.00 98.26           C  
ATOM   1306  HG  LEU A  81     -11.108   1.350  -8.158  1.00 98.26           H  
ATOM   1307  CD1 LEU A  81     -10.399   3.315  -8.677  1.00 98.26           C  
ATOM   1308 HD11 LEU A  81     -11.086   3.811  -7.992  1.00 98.26           H  
ATOM   1309 HD12 LEU A  81      -9.460   3.869  -8.710  1.00 98.26           H  
ATOM   1310 HD13 LEU A  81     -10.845   3.328  -9.672  1.00 98.26           H  
ATOM   1311  CD2 LEU A  81      -9.319   1.183  -9.316  1.00 98.26           C  
ATOM   1312 HD21 LEU A  81      -8.354   1.680  -9.414  1.00 98.26           H  
ATOM   1313 HD22 LEU A  81      -9.831   1.234 -10.277  1.00 98.26           H  
ATOM   1314 HD23 LEU A  81      -9.168   0.134  -9.060  1.00 98.26           H  
ATOM   1315  N   CYS A  82     -12.643   1.686  -5.542  1.00 97.90           N  
ATOM   1316  H   CYS A  82     -12.817   2.650  -5.790  1.00 97.90           H  
ATOM   1317  CA  CYS A  82     -13.777   0.768  -5.447  1.00 97.90           C  
ATOM   1318  HA  CYS A  82     -13.616   0.107  -4.595  1.00 97.90           H  
ATOM   1319  C   CYS A  82     -13.840  -0.118  -6.699  1.00 97.90           C  
ATOM   1320  CB  CYS A  82     -15.063   1.564  -5.197  1.00 97.90           C  
ATOM   1321  HB2 CYS A  82     -14.931   2.228  -4.343  1.00 97.90           H  
ATOM   1322  HB3 CYS A  82     -15.306   2.166  -6.074  1.00 97.90           H  
ATOM   1323  O   CYS A  82     -14.123   0.364  -7.792  1.00 97.90           O  
ATOM   1324  SG  CYS A  82     -16.420   0.407  -4.858  1.00 97.90           S  
ATOM   1325  HG  CYS A  82     -15.904  -0.173  -3.771  1.00 97.90           H  
ATOM   1326  N   LYS A  83     -13.541  -1.412  -6.560  1.00 95.32           N  
ATOM   1327  H   LYS A  83     -13.337  -1.749  -5.630  1.00 95.32           H  
ATOM   1328  CA  LYS A  83     -13.447  -2.362  -7.679  1.00 95.32           C  
ATOM   1329  HA  LYS A  83     -13.236  -1.810  -8.595  1.00 95.32           H  
ATOM   1330  C   LYS A  83     -14.742  -3.106  -7.958  1.00 95.32           C  
ATOM   1331  CB  LYS A  83     -12.292  -3.344  -7.447  1.00 95.32           C  
ATOM   1332  HB2 LYS A  83     -12.329  -4.124  -8.208  1.00 95.32           H  
ATOM   1333  HB3 LYS A  83     -12.378  -3.808  -6.465  1.00 95.32           H  
ATOM   1334  O   LYS A  83     -14.990  -3.408  -9.121  1.00 95.32           O  
ATOM   1335  CG  LYS A  83     -10.963  -2.592  -7.564  1.00 95.32           C  
ATOM   1336  HG2 LYS A  83     -10.868  -1.914  -6.716  1.00 95.32           H  
ATOM   1337  HG3 LYS A  83     -10.955  -1.995  -8.476  1.00 95.32           H  
ATOM   1338  CD  LYS A  83      -9.744  -3.507  -7.568  1.00 95.32           C  
ATOM   1339  HD2 LYS A  83      -8.879  -2.848  -7.493  1.00 95.32           H  
ATOM   1340  HD3 LYS A  83      -9.809  -4.159  -6.697  1.00 95.32           H  
ATOM   1341  CE  LYS A  83      -9.554  -4.341  -8.834  1.00 95.32           C  
ATOM   1342  HE2 LYS A  83     -10.300  -5.134  -8.876  1.00 95.32           H  
ATOM   1343  HE3 LYS A  83      -9.709  -3.689  -9.694  1.00 95.32           H  
ATOM   1344  NZ  LYS A  83      -8.179  -4.893  -8.895  1.00 95.32           N  
ATOM   1345  HZ1 LYS A  83      -7.939  -5.160  -9.838  1.00 95.32           H  
ATOM   1346  HZ2 LYS A  83      -7.506  -4.209  -8.579  1.00 95.32           H  
ATOM   1347  HZ3 LYS A  83      -8.077  -5.681  -8.271  1.00 95.32           H  
ATOM   1348  N   ARG A  84     -15.542  -3.385  -6.923  1.00 91.84           N  
ATOM   1349  H   ARG A  84     -15.238  -3.079  -6.010  1.00 91.84           H  
ATOM   1350  CA  ARG A  84     -16.892  -3.970  -7.016  1.00 91.84           C  
ATOM   1351  HA  ARG A  84     -17.367  -3.634  -7.938  1.00 91.84           H  
ATOM   1352  C   ARG A  84     -17.768  -3.497  -5.857  1.00 91.84           C  
ATOM   1353  CB  ARG A  84     -16.862  -5.513  -7.043  1.00 91.84           C  
ATOM   1354  HB2 ARG A  84     -16.531  -5.892  -6.076  1.00 91.84           H  
ATOM   1355  HB3 ARG A  84     -17.884  -5.858  -7.203  1.00 91.84           H  
ATOM   1356  O   ARG A  84     -17.256  -3.249  -4.760  1.00 91.84           O  
ATOM   1357  CG  ARG A  84     -15.975  -6.118  -8.144  1.00 91.84           C  
ATOM   1358  HG2 ARG A  84     -16.216  -5.656  -9.101  1.00 91.84           H  
ATOM   1359  HG3 ARG A  84     -14.928  -5.921  -7.912  1.00 91.84           H  
ATOM   1360  CD  ARG A  84     -16.165  -7.631  -8.274  1.00 91.84           C  
ATOM   1361  HD2 ARG A  84     -15.337  -8.042  -8.851  1.00 91.84           H  
ATOM   1362  HD3 ARG A  84     -16.159  -8.086  -7.283  1.00 91.84           H  
ATOM   1363  NE  ARG A  84     -17.422  -7.926  -8.973  1.00 91.84           N  
ATOM   1364  HE  ARG A  84     -17.917  -7.156  -9.401  1.00 91.84           H  
ATOM   1365  NH1 ARG A  84     -17.597 -10.189  -8.557  1.00 91.84           N  
ATOM   1366 HH11 ARG A  84     -16.694 -10.199  -8.104  1.00 91.84           H  
ATOM   1367 HH12 ARG A  84     -18.192 -11.004  -8.532  1.00 91.84           H  
ATOM   1368  NH2 ARG A  84     -19.169  -9.099  -9.725  1.00 91.84           N  
ATOM   1369 HH21 ARG A  84     -19.744  -9.929  -9.750  1.00 91.84           H  
ATOM   1370 HH22 ARG A  84     -19.514  -8.210 -10.056  1.00 91.84           H  
ATOM   1371  CZ  ARG A  84     -18.044  -9.080  -9.079  1.00 91.84           C  
ATOM   1372  N   THR A  85     -19.074  -3.422  -6.083  1.00 94.64           N  
ATOM   1373  H   THR A  85     -19.417  -3.658  -7.003  1.00 94.64           H  
ATOM   1374  CA  THR A  85     -20.084  -3.053  -5.075  1.00 94.64           C  
ATOM   1375  HA  THR A  85     -19.592  -2.768  -4.145  1.00 94.64           H  
ATOM   1376  C   THR A  85     -20.994  -4.240  -4.759  1.00 94.64           C  
ATOM   1377  CB  THR A  85     -20.920  -1.844  -5.542  1.00 94.64           C  
ATOM   1378  HB  THR A  85     -21.708  -1.644  -4.816  1.00 94.64           H  
ATOM   1379  O   THR A  85     -21.211  -5.102  -5.599  1.00 94.64           O  
ATOM   1380  CG2 THR A  85     -20.061  -0.588  -5.702  1.00 94.64           C  
ATOM   1381 HG21 THR A  85     -19.579  -0.336  -4.757  1.00 94.64           H  
ATOM   1382 HG22 THR A  85     -19.301  -0.737  -6.469  1.00 94.64           H  
ATOM   1383 HG23 THR A  85     -20.701   0.243  -5.997  1.00 94.64           H  
ATOM   1384  OG1 THR A  85     -21.490  -2.081  -6.807  1.00 94.64           O  
ATOM   1385  HG1 THR A  85     -22.441  -2.172  -6.716  1.00 94.64           H  
ATOM   1386  N   SER A  86     -21.514  -4.316  -3.542  1.00 89.76           N  
ATOM   1387  H   SER A  86     -21.161  -3.703  -2.821  1.00 89.76           H  
ATOM   1388  CA  SER A  86     -22.680  -5.129  -3.189  1.00 89.76           C  
ATOM   1389  HA  SER A  86     -23.298  -5.274  -4.075  1.00 89.76           H  
ATOM   1390  C   SER A  86     -23.475  -4.313  -2.169  1.00 89.76           C  
ATOM   1391  CB  SER A  86     -22.271  -6.528  -2.735  1.00 89.76           C  
ATOM   1392  HB2 SER A  86     -21.770  -7.035  -3.560  1.00 89.76           H  
ATOM   1393  HB3 SER A  86     -21.570  -6.447  -1.904  1.00 89.76           H  
ATOM   1394  O   SER A  86     -23.337  -4.448  -0.947  1.00 89.76           O  
ATOM   1395  OG  SER A  86     -23.396  -7.292  -2.350  1.00 89.76           O  
ATOM   1396  HG  SER A  86     -23.921  -7.469  -3.135  1.00 89.76           H  
ATOM   1397  N   VAL A  87     -24.211  -3.336  -2.700  1.00 95.01           N  
ATOM   1398  H   VAL A  87     -24.355  -3.379  -3.699  1.00 95.01           H  
ATOM   1399  CA  VAL A  87     -24.923  -2.286  -1.965  1.00 95.01           C  
ATOM   1400  HA  VAL A  87     -24.213  -1.748  -1.337  1.00 95.01           H  
ATOM   1401  C   VAL A  87     -25.976  -2.915  -1.060  1.00 95.01           C  
ATOM   1402  CB  VAL A  87     -25.569  -1.287  -2.950  1.00 95.01           C  
ATOM   1403  HB  VAL A  87     -26.278  -1.811  -3.591  1.00 95.01           H  
ATOM   1404  O   VAL A  87     -26.036  -2.602   0.131  1.00 95.01           O  
ATOM   1405  CG1 VAL A  87     -26.325  -0.186  -2.196  1.00 95.01           C  
ATOM   1406 HG11 VAL A  87     -25.660   0.297  -1.481  1.00 95.01           H  
ATOM   1407 HG12 VAL A  87     -26.703   0.548  -2.907  1.00 95.01           H  
ATOM   1408 HG13 VAL A  87     -27.179  -0.610  -1.668  1.00 95.01           H  
ATOM   1409  CG2 VAL A  87     -24.507  -0.622  -3.836  1.00 95.01           C  
ATOM   1410 HG21 VAL A  87     -23.722  -0.179  -3.223  1.00 95.01           H  
ATOM   1411 HG22 VAL A  87     -24.078  -1.364  -4.509  1.00 95.01           H  
ATOM   1412 HG23 VAL A  87     -24.969   0.145  -4.457  1.00 95.01           H  
ATOM   1413  N   ASN A  88     -26.730  -3.882  -1.586  1.00 92.06           N  
ATOM   1414  H   ASN A  88     -26.614  -4.080  -2.570  1.00 92.06           H  
ATOM   1415  CA  ASN A  88     -27.729  -4.656  -0.850  1.00 92.06           C  
ATOM   1416  HA  ASN A  88     -28.447  -3.950  -0.433  1.00 92.06           H  
ATOM   1417  C   ASN A  88     -27.161  -5.450   0.352  1.00 92.06           C  
ATOM   1418  CB  ASN A  88     -28.474  -5.545  -1.867  1.00 92.06           C  
ATOM   1419  HB2 ASN A  88     -29.291  -6.062  -1.363  1.00 92.06           H  
ATOM   1420  HB3 ASN A  88     -28.904  -4.903  -2.636  1.00 92.06           H  
ATOM   1421  O   ASN A  88     -27.903  -5.736   1.295  1.00 92.06           O  
ATOM   1422  CG  ASN A  88     -27.609  -6.589  -2.564  1.00 92.06           C  
ATOM   1423  ND2 ASN A  88     -28.079  -7.188  -3.627  1.00 92.06           N  
ATOM   1424 HD21 ASN A  88     -27.345  -7.651  -4.143  1.00 92.06           H  
ATOM   1425 HD22 ASN A  88     -28.776  -6.676  -4.149  1.00 92.06           H  
ATOM   1426  OD1 ASN A  88     -26.522  -6.932  -2.151  1.00 92.06           O  
ATOM   1427  N   LYS A  89     -25.859  -5.780   0.361  1.00 89.03           N  
ATOM   1428  H   LYS A  89     -25.346  -5.611  -0.492  1.00 89.03           H  
ATOM   1429  CA  LYS A  89     -25.146  -6.421   1.484  1.00 89.03           C  
ATOM   1430  HA  LYS A  89     -25.876  -6.819   2.189  1.00 89.03           H  
ATOM   1431  C   LYS A  89     -24.290  -5.454   2.300  1.00 89.03           C  
ATOM   1432  CB  LYS A  89     -24.263  -7.576   0.976  1.00 89.03           C  
ATOM   1433  HB2 LYS A  89     -23.516  -7.169   0.294  1.00 89.03           H  
ATOM   1434  HB3 LYS A  89     -23.725  -8.008   1.820  1.00 89.03           H  
ATOM   1435  O   LYS A  89     -23.694  -5.889   3.287  1.00 89.03           O  
ATOM   1436  CG  LYS A  89     -24.991  -8.722   0.269  1.00 89.03           C  
ATOM   1437  HG2 LYS A  89     -24.240  -9.459  -0.016  1.00 89.03           H  
ATOM   1438  HG3 LYS A  89     -25.444  -8.362  -0.654  1.00 89.03           H  
ATOM   1439  CD  LYS A  89     -26.061  -9.407   1.122  1.00 89.03           C  
ATOM   1440  HD2 LYS A  89     -26.841  -8.697   1.395  1.00 89.03           H  
ATOM   1441  HD3 LYS A  89     -25.587  -9.815   2.015  1.00 89.03           H  
ATOM   1442  CE  LYS A  89     -26.656 -10.529   0.273  1.00 89.03           C  
ATOM   1443  HE2 LYS A  89     -25.829 -11.060  -0.199  1.00 89.03           H  
ATOM   1444  HE3 LYS A  89     -27.260 -10.085  -0.518  1.00 89.03           H  
ATOM   1445  NZ  LYS A  89     -27.441 -11.473   1.094  1.00 89.03           N  
ATOM   1446  HZ1 LYS A  89     -28.187 -10.986   1.571  1.00 89.03           H  
ATOM   1447  HZ2 LYS A  89     -26.819 -11.903   1.763  1.00 89.03           H  
ATOM   1448  HZ3 LYS A  89     -27.819 -12.200   0.504  1.00 89.03           H  
ATOM   1449  N   ASN A  90     -24.210  -4.176   1.918  1.00 95.93           N  
ATOM   1450  H   ASN A  90     -24.750  -3.899   1.110  1.00 95.93           H  
ATOM   1451  CA  ASN A  90     -23.256  -3.206   2.464  1.00 95.93           C  
ATOM   1452  HA  ASN A  90     -23.280  -2.334   1.809  1.00 95.93           H  
ATOM   1453  C   ASN A  90     -21.801  -3.729   2.410  1.00 95.93           C  
ATOM   1454  CB  ASN A  90     -23.748  -2.756   3.856  1.00 95.93           C  
ATOM   1455  HB2 ASN A  90     -23.795  -3.628   4.509  1.00 95.93           H  
ATOM   1456  HB3 ASN A  90     -24.752  -2.343   3.765  1.00 95.93           H  
ATOM   1457  O   ASN A  90     -21.058  -3.642   3.388  1.00 95.93           O  
ATOM   1458  CG  ASN A  90     -22.871  -1.712   4.525  1.00 95.93           C  
ATOM   1459  ND2 ASN A  90     -22.787  -1.740   5.835  1.00 95.93           N  
ATOM   1460 HD21 ASN A  90     -23.261  -2.469   6.349  1.00 95.93           H  
ATOM   1461 HD22 ASN A  90     -22.193  -1.052   6.274  1.00 95.93           H  
ATOM   1462  OD1 ASN A  90     -22.262  -0.852   3.909  1.00 95.93           O  
ATOM   1463  N   LYS A  91     -21.406  -4.311   1.271  1.00 91.19           N  
ATOM   1464  H   LYS A  91     -22.062  -4.343   0.504  1.00 91.19           H  
ATOM   1465  CA  LYS A  91     -20.051  -4.816   1.011  1.00 91.19           C  
ATOM   1466  HA  LYS A  91     -19.418  -4.640   1.881  1.00 91.19           H  
ATOM   1467  C   LYS A  91     -19.433  -4.071  -0.171  1.00 91.19           C  
ATOM   1468  CB  LYS A  91     -20.090  -6.326   0.735  1.00 91.19           C  
ATOM   1469  HB2 LYS A  91     -19.124  -6.630   0.332  1.00 91.19           H  
ATOM   1470  HB3 LYS A  91     -20.847  -6.515  -0.026  1.00 91.19           H  
ATOM   1471  O   LYS A  91     -20.077  -3.875  -1.196  1.00 91.19           O  
ATOM   1472  CG  LYS A  91     -20.402  -7.210   1.949  1.00 91.19           C  
ATOM   1473  HG2 LYS A  91     -21.355  -6.912   2.387  1.00 91.19           H  
ATOM   1474  HG3 LYS A  91     -19.612  -7.105   2.692  1.00 91.19           H  
ATOM   1475  CD  LYS A  91     -20.492  -8.669   1.477  1.00 91.19           C  
ATOM   1476  HD2 LYS A  91     -19.539  -8.967   1.038  1.00 91.19           H  
ATOM   1477  HD3 LYS A  91     -21.258  -8.742   0.705  1.00 91.19           H  
ATOM   1478  CE  LYS A  91     -20.846  -9.628   2.616  1.00 91.19           C  
ATOM   1479  HE2 LYS A  91     -20.049  -9.611   3.359  1.00 91.19           H  
ATOM   1480  HE3 LYS A  91     -21.769  -9.279   3.081  1.00 91.19           H  
ATOM   1481  NZ  LYS A  91     -21.044 -10.999   2.091  1.00 91.19           N  
ATOM   1482  HZ1 LYS A  91     -21.368 -11.672   2.770  1.00 91.19           H  
ATOM   1483  HZ2 LYS A  91     -21.762 -10.992   1.381  1.00 91.19           H  
ATOM   1484  HZ3 LYS A  91     -20.252 -11.351   1.571  1.00 91.19           H  
ATOM   1485  N   TYR A  92     -18.169  -3.684  -0.042  1.00 95.86           N  
ATOM   1486  H   TYR A  92     -17.737  -3.788   0.864  1.00 95.86           H  
ATOM   1487  CA  TYR A  92     -17.427  -2.957  -1.074  1.00 95.86           C  
ATOM   1488  HA  TYR A  92     -17.941  -3.042  -2.032  1.00 95.86           H  
ATOM   1489  C   TYR A  92     -16.041  -3.562  -1.220  1.00 95.86           C  
ATOM   1490  CB  TYR A  92     -17.350  -1.468  -0.708  1.00 95.86           C  
ATOM   1491  HB2 TYR A  92     -16.808  -1.353   0.231  1.00 95.86           H  
ATOM   1492  HB3 TYR A  92     -16.791  -0.941  -1.481  1.00 95.86           H  
ATOM   1493  O   TYR A  92     -15.296  -3.620  -0.241  1.00 95.86           O  
ATOM   1494  CG  TYR A  92     -18.720  -0.840  -0.572  1.00 95.86           C  
ATOM   1495  CD1 TYR A  92     -19.381  -0.354  -1.714  1.00 95.86           C  
ATOM   1496  HD1 TYR A  92     -18.879  -0.357  -2.670  1.00 95.86           H  
ATOM   1497  CD2 TYR A  92     -19.376  -0.854   0.673  1.00 95.86           C  
ATOM   1498  HD2 TYR A  92     -18.878  -1.262   1.540  1.00 95.86           H  
ATOM   1499  CE1 TYR A  92     -20.707   0.107  -1.617  1.00 95.86           C  
ATOM   1500  HE1 TYR A  92     -21.224   0.467  -2.494  1.00 95.86           H  
ATOM   1501  CE2 TYR A  92     -20.702  -0.397   0.772  1.00 95.86           C  
ATOM   1502  HE2 TYR A  92     -21.219  -0.447   1.719  1.00 95.86           H  
ATOM   1503  OH  TYR A  92     -22.644   0.541  -0.265  1.00 95.86           O  
ATOM   1504  HH  TYR A  92     -22.995   0.453   0.624  1.00 95.86           H  
ATOM   1505  CZ  TYR A  92     -21.368   0.092  -0.370  1.00 95.86           C  
ATOM   1506  N   LEU A  93     -15.705  -4.012  -2.429  1.00 92.96           N  
ATOM   1507  H   LEU A  93     -16.344  -3.857  -3.196  1.00 92.96           H  
ATOM   1508  CA  LEU A  93     -14.392  -4.560  -2.747  1.00 92.96           C  
ATOM   1509  HA  LEU A  93     -14.000  -5.044  -1.852  1.00 92.96           H  
ATOM   1510  C   LEU A  93     -13.471  -3.408  -3.149  1.00 92.96           C  
ATOM   1511  CB  LEU A  93     -14.516  -5.620  -3.853  1.00 92.96           C  
ATOM   1512  HB2 LEU A  93     -14.804  -5.114  -4.775  1.00 92.96           H  
ATOM   1513  HB3 LEU A  93     -15.300  -6.332  -3.596  1.00 92.96           H  
ATOM   1514  O   LEU A  93     -13.744  -2.724  -4.136  1.00 92.96           O  
ATOM   1515  CG  LEU A  93     -13.203  -6.387  -4.088  1.00 92.96           C  
ATOM   1516  HG  LEU A  93     -12.368  -5.688  -4.132  1.00 92.96           H  
ATOM   1517  CD1 LEU A  93     -12.943  -7.414  -2.987  1.00 92.96           C  
ATOM   1518 HD11 LEU A  93     -12.833  -6.915  -2.024  1.00 92.96           H  
ATOM   1519 HD12 LEU A  93     -12.019  -7.954  -3.195  1.00 92.96           H  
ATOM   1520 HD13 LEU A  93     -13.767  -8.126  -2.935  1.00 92.96           H  
ATOM   1521  CD2 LEU A  93     -13.259  -7.132  -5.417  1.00 92.96           C  
ATOM   1522 HD21 LEU A  93     -12.318  -7.662  -5.567  1.00 92.96           H  
ATOM   1523 HD22 LEU A  93     -14.081  -7.848  -5.419  1.00 92.96           H  
ATOM   1524 HD23 LEU A  93     -13.391  -6.421  -6.233  1.00 92.96           H  
ATOM   1525  N   LEU A  94     -12.395  -3.181  -2.401  1.00 96.27           N  
ATOM   1526  H   LEU A  94     -12.234  -3.791  -1.612  1.00 96.27           H  
ATOM   1527  CA  LEU A  94     -11.528  -2.011  -2.549  1.00 96.27           C  
ATOM   1528  HA  LEU A  94     -11.854  -1.393  -3.386  1.00 96.27           H  
ATOM   1529  C   LEU A  94     -10.066  -2.383  -2.746  1.00 96.27           C  
ATOM   1530  CB  LEU A  94     -11.566  -1.185  -1.264  1.00 96.27           C  
ATOM   1531  HB2 LEU A  94     -10.852  -0.373  -1.403  1.00 96.27           H  
ATOM   1532  HB3 LEU A  94     -11.201  -1.798  -0.440  1.00 96.27           H  
ATOM   1533  O   LEU A  94      -9.542  -3.084  -1.893  1.00 96.27           O  
ATOM   1534  CG  LEU A  94     -12.891  -0.577  -0.821  1.00 96.27           C  
ATOM   1535  HG  LEU A  94     -13.536  -1.352  -0.406  1.00 96.27           H  
ATOM   1536  CD1 LEU A  94     -12.510   0.417   0.263  1.00 96.27           C  
ATOM   1537 HD11 LEU A  94     -11.976  -0.088   1.068  1.00 96.27           H  
ATOM   1538 HD12 LEU A  94     -13.427   0.855   0.659  1.00 96.27           H  
ATOM   1539 HD13 LEU A  94     -11.894   1.216  -0.148  1.00 96.27           H  
ATOM   1540  CD2 LEU A  94     -13.650   0.173  -1.910  1.00 96.27           C  
ATOM   1541 HD21 LEU A  94     -12.987   0.874  -2.417  1.00 96.27           H  
ATOM   1542 HD22 LEU A  94     -14.051  -0.556  -2.615  1.00 96.27           H  
ATOM   1543 HD23 LEU A  94     -14.487   0.715  -1.470  1.00 96.27           H  
ATOM   1544  N   GLU A  95      -9.372  -1.836  -3.748  1.00 94.85           N  
ATOM   1545  H   GLU A  95      -9.855  -1.203  -4.370  1.00 94.85           H  
ATOM   1546  CA  GLU A  95      -7.900  -1.908  -3.826  1.00 94.85           C  
ATOM   1547  HA  GLU A  95      -7.560  -2.759  -3.235  1.00 94.85           H  
ATOM   1548  C   GLU A  95      -7.246  -0.668  -3.234  1.00 94.85           C  
ATOM   1549  CB  GLU A  95      -7.428  -2.130  -5.271  1.00 94.85           C  
ATOM   1550  HB2 GLU A  95      -7.920  -3.041  -5.614  1.00 94.85           H  
ATOM   1551  HB3 GLU A  95      -7.755  -1.302  -5.900  1.00 94.85           H  
ATOM   1552  O   GLU A  95      -7.425   0.432  -3.752  1.00 94.85           O  
ATOM   1553  CG  GLU A  95      -5.905  -2.317  -5.423  1.00 94.85           C  
ATOM   1554  HG2 GLU A  95      -5.419  -1.361  -5.230  1.00 94.85           H  
ATOM   1555  HG3 GLU A  95      -5.548  -3.015  -4.666  1.00 94.85           H  
ATOM   1556  CD  GLU A  95      -5.464  -2.836  -6.807  1.00 94.85           C  
ATOM   1557  OE1 GLU A  95      -4.289  -2.581  -7.164  1.00 94.85           O  
ATOM   1558  OE2 GLU A  95      -6.242  -3.536  -7.506  1.00 94.85           O  
ATOM   1559  N   TYR A  96      -6.442  -0.842  -2.189  1.00 93.97           N  
ATOM   1560  H   TYR A  96      -6.278  -1.782  -1.857  1.00 93.97           H  
ATOM   1561  CA  TYR A  96      -5.656   0.229  -1.590  1.00 93.97           C  
ATOM   1562  HA  TYR A  96      -6.306   1.091  -1.438  1.00 93.97           H  
ATOM   1563  C   TYR A  96      -4.525   0.643  -2.540  1.00 93.97           C  
ATOM   1564  CB  TYR A  96      -5.162  -0.221  -0.217  1.00 93.97           C  
ATOM   1565  HB2 TYR A  96      -4.723  -1.214  -0.319  1.00 93.97           H  
ATOM   1566  HB3 TYR A  96      -4.381   0.459   0.123  1.00 93.97           H  
ATOM   1567  O   TYR A  96      -3.654  -0.147  -2.906  1.00 93.97           O  
ATOM   1568  CG  TYR A  96      -6.265  -0.254   0.824  1.00 93.97           C  
ATOM   1569  CD1 TYR A  96      -6.571   0.915   1.542  1.00 93.97           C  
ATOM   1570  HD1 TYR A  96      -6.014   1.814   1.323  1.00 93.97           H  
ATOM   1571  CD2 TYR A  96      -7.025  -1.416   1.042  1.00 93.97           C  
ATOM   1572  HD2 TYR A  96      -6.826  -2.310   0.468  1.00 93.97           H  
ATOM   1573  CE1 TYR A  96      -7.602   0.921   2.506  1.00 93.97           C  
ATOM   1574  HE1 TYR A  96      -7.835   1.815   3.065  1.00 93.97           H  
ATOM   1575  CE2 TYR A  96      -8.057  -1.406   1.998  1.00 93.97           C  
ATOM   1576  HE2 TYR A  96      -8.659  -2.287   2.165  1.00 93.97           H  
ATOM   1577  OH  TYR A  96      -9.361  -0.264   3.656  1.00 93.97           O  
ATOM   1578  HH  TYR A  96      -9.717  -1.142   3.810  1.00 93.97           H  
ATOM   1579  CZ  TYR A  96      -8.347  -0.252   2.744  1.00 93.97           C  
ATOM   1580  N   ILE A  97      -4.546   1.899  -2.979  1.00 96.81           N  
ATOM   1581  H   ILE A  97      -5.219   2.524  -2.559  1.00 96.81           H  
ATOM   1582  CA  ILE A  97      -3.829   2.359  -4.180  1.00 96.81           C  
ATOM   1583  HA  ILE A  97      -4.051   1.674  -4.998  1.00 96.81           H  
ATOM   1584  C   ILE A  97      -2.306   2.334  -3.991  1.00 96.81           C  
ATOM   1585  CB  ILE A  97      -4.377   3.754  -4.558  1.00 96.81           C  
ATOM   1586  HB  ILE A  97      -4.449   4.349  -3.648  1.00 96.81           H  
ATOM   1587  O   ILE A  97      -1.570   1.919  -4.894  1.00 96.81           O  
ATOM   1588  CG1 ILE A  97      -5.786   3.584  -5.174  1.00 96.81           C  
ATOM   1589 HG12 ILE A  97      -6.337   2.801  -4.654  1.00 96.81           H  
ATOM   1590 HG13 ILE A  97      -5.687   3.271  -6.214  1.00 96.81           H  
ATOM   1591  CG2 ILE A  97      -3.479   4.517  -5.547  1.00 96.81           C  
ATOM   1592 HG21 ILE A  97      -3.391   3.964  -6.482  1.00 96.81           H  
ATOM   1593 HG22 ILE A  97      -2.488   4.674  -5.121  1.00 96.81           H  
ATOM   1594 HG23 ILE A  97      -3.896   5.504  -5.751  1.00 96.81           H  
ATOM   1595  CD1 ILE A  97      -6.642   4.849  -5.119  1.00 96.81           C  
ATOM   1596 HD11 ILE A  97      -6.081   5.721  -5.455  1.00 96.81           H  
ATOM   1597 HD12 ILE A  97      -6.973   5.016  -4.094  1.00 96.81           H  
ATOM   1598 HD13 ILE A  97      -7.517   4.714  -5.754  1.00 96.81           H  
ATOM   1599  N   GLU A  98      -1.830   2.729  -2.812  1.00 92.45           N  
ATOM   1600  H   GLU A  98      -2.483   3.141  -2.162  1.00 92.45           H  
ATOM   1601  CA  GLU A  98      -0.401   2.800  -2.485  1.00 92.45           C  
ATOM   1602  HA  GLU A  98       0.131   3.283  -3.304  1.00 92.45           H  
ATOM   1603  C   GLU A  98       0.256   1.424  -2.288  1.00 92.45           C  
ATOM   1604  CB  GLU A  98      -0.221   3.660  -1.220  1.00 92.45           C  
ATOM   1605  HB2 GLU A  98       0.732   3.412  -0.754  1.00 92.45           H  
ATOM   1606  HB3 GLU A  98      -1.005   3.428  -0.499  1.00 92.45           H  
ATOM   1607  O   GLU A  98       1.454   1.292  -2.532  1.00 92.45           O  
ATOM   1608  CG  GLU A  98      -0.214   5.167  -1.512  1.00 92.45           C  
ATOM   1609  HG2 GLU A  98      -0.035   5.704  -0.580  1.00 92.45           H  
ATOM   1610  HG3 GLU A  98       0.622   5.387  -2.177  1.00 92.45           H  
ATOM   1611  CD  GLU A  98      -1.521   5.671  -2.137  1.00 92.45           C  
ATOM   1612  OE1 GLU A  98      -1.485   6.096  -3.314  1.00 92.45           O  
ATOM   1613  OE2 GLU A  98      -2.578   5.632  -1.471  1.00 92.45           O  
ATOM   1614  N   TYR A  99      -0.508   0.408  -1.879  1.00 89.08           N  
ATOM   1615  H   TYR A  99      -1.495   0.586  -1.759  1.00 89.08           H  
ATOM   1616  CA  TYR A  99       0.013  -0.877  -1.389  1.00 89.08           C  
ATOM   1617  HA  TYR A  99       1.103  -0.871  -1.400  1.00 89.08           H  
ATOM   1618  C   TYR A  99      -0.428  -2.089  -2.232  1.00 89.08           C  
ATOM   1619  CB  TYR A  99      -0.443  -1.033   0.063  1.00 89.08           C  
ATOM   1620  HB2 TYR A  99      -1.518  -0.848   0.068  1.00 89.08           H  
ATOM   1621  HB3 TYR A  99      -0.255  -2.055   0.392  1.00 89.08           H  
ATOM   1622  O   TYR A  99       0.274  -3.093  -2.261  1.00 89.08           O  
ATOM   1623  CG  TYR A  99       0.145  -0.078   1.078  1.00 89.08           C  
ATOM   1624  CD1 TYR A  99       1.331  -0.399   1.764  1.00 89.08           C  
ATOM   1625  HD1 TYR A  99       1.842  -1.324   1.537  1.00 89.08           H  
ATOM   1626  CD2 TYR A  99      -0.548   1.106   1.388  1.00 89.08           C  
ATOM   1627  HD2 TYR A  99      -1.473   1.342   0.883  1.00 89.08           H  
ATOM   1628  CE1 TYR A  99       1.824   0.462   2.765  1.00 89.08           C  
ATOM   1629  HE1 TYR A  99       2.729   0.207   3.298  1.00 89.08           H  
ATOM   1630  CE2 TYR A  99      -0.051   1.976   2.370  1.00 89.08           C  
ATOM   1631  HE2 TYR A  99      -0.578   2.891   2.597  1.00 89.08           H  
ATOM   1632  OH  TYR A  99       1.565   2.480   4.059  1.00 89.08           O  
ATOM   1633  HH  TYR A  99       2.346   2.136   4.499  1.00 89.08           H  
ATOM   1634  CZ  TYR A  99       1.125   1.652   3.074  1.00 89.08           C  
ATOM   1635  N   GLY A 100      -1.549  -1.993  -2.959  1.00 92.20           N  
ATOM   1636  H   GLY A 100      -2.130  -1.177  -2.834  1.00 92.20           H  
ATOM   1637  CA  GLY A 100      -2.036  -3.019  -3.891  1.00 92.20           C  
ATOM   1638  HA2 GLY A 100      -1.170  -3.456  -4.387  1.00 92.20           H  
ATOM   1639  HA3 GLY A 100      -2.672  -2.548  -4.641  1.00 92.20           H  
ATOM   1640  C   GLY A 100      -2.834  -4.166  -3.265  1.00 92.20           C  
ATOM   1641  O   GLY A 100      -3.363  -5.023  -3.975  1.00 92.20           O  
ATOM   1642  N   ASN A 101      -2.963  -4.179  -1.947  1.00 87.02           N  
ATOM   1643  H   ASN A 101      -2.502  -3.452  -1.419  1.00 87.02           H  
ATOM   1644  CA  ASN A 101      -3.857  -5.053  -1.201  1.00 87.02           C  
ATOM   1645  HA  ASN A 101      -3.719  -6.080  -1.537  1.00 87.02           H  
ATOM   1646  C   ASN A 101      -5.332  -4.677  -1.379  1.00 87.02           C  
ATOM   1647  CB  ASN A 101      -3.451  -4.955   0.261  1.00 87.02           C  
ATOM   1648  HB2 ASN A 101      -4.075  -5.622   0.856  1.00 87.02           H  
ATOM   1649  HB3 ASN A 101      -2.410  -5.261   0.361  1.00 87.02           H  
ATOM   1650  O   ASN A 101      -5.653  -3.533  -1.705  1.00 87.02           O  
ATOM   1651  CG  ASN A 101      -3.600  -3.551   0.813  1.00 87.02           C  
ATOM   1652  ND2 ASN A 101      -4.553  -3.280   1.665  1.00 87.02           N  
ATOM   1653 HD21 ASN A 101      -5.086  -4.033   2.077  1.00 87.02           H  
ATOM   1654 HD22 ASN A 101      -4.612  -2.330   2.001  1.00 87.02           H  
ATOM   1655  OD1 ASN A 101      -2.882  -2.649   0.443  1.00 87.02           O  
ATOM   1656  N   ILE A 102      -6.238  -5.632  -1.147  1.00 88.19           N  
ATOM   1657  H   ILE A 102      -5.916  -6.538  -0.841  1.00 88.19           H  
ATOM   1658  CA  ILE A 102      -7.667  -5.463  -1.438  1.00 88.19           C  
ATOM   1659  HA  ILE A 102      -7.847  -4.389  -1.482  1.00 88.19           H  
ATOM   1660  C   ILE A 102      -8.580  -6.056  -0.356  1.00 88.19           C  
ATOM   1661  CB  ILE A 102      -8.001  -6.094  -2.800  1.00 88.19           C  
ATOM   1662  HB  ILE A 102      -7.773  -7.143  -2.610  1.00 88.19           H  
ATOM   1663  O   ILE A 102      -8.443  -7.226  -0.013  1.00 88.19           O  
ATOM   1664  CG1 ILE A 102      -7.047  -5.655  -3.939  1.00 88.19           C  
ATOM   1665 HG12 ILE A 102      -6.778  -4.611  -3.781  1.00 88.19           H  
ATOM   1666 HG13 ILE A 102      -6.127  -6.234  -3.863  1.00 88.19           H  
ATOM   1667  CG2 ILE A 102      -9.497  -5.984  -3.174  1.00 88.19           C  
ATOM   1668 HG21 ILE A 102      -9.725  -6.598  -4.045  1.00 88.19           H  
ATOM   1669 HG22 ILE A 102      -9.748  -4.956  -3.433  1.00 88.19           H  
ATOM   1670 HG23 ILE A 102     -10.142  -6.323  -2.364  1.00 88.19           H  
ATOM   1671  CD1 ILE A 102      -7.559  -5.758  -5.379  1.00 88.19           C  
ATOM   1672 HD11 ILE A 102      -8.383  -5.056  -5.503  1.00 88.19           H  
ATOM   1673 HD12 ILE A 102      -7.963  -6.740  -5.625  1.00 88.19           H  
ATOM   1674 HD13 ILE A 102      -6.753  -5.522  -6.074  1.00 88.19           H  
ATOM   1675  N   GLU A 103      -9.552  -5.276   0.126  1.00 87.22           N  
ATOM   1676  H   GLU A 103      -9.669  -4.375  -0.315  1.00 87.22           H  
ATOM   1677  CA  GLU A 103     -10.504  -5.632   1.200  1.00 87.22           C  
ATOM   1678  HA  GLU A 103     -10.209  -6.581   1.646  1.00 87.22           H  
ATOM   1679  C   GLU A 103     -11.933  -5.774   0.691  1.00 87.22           C  
ATOM   1680  CB  GLU A 103     -10.500  -4.524   2.273  1.00 87.22           C  
ATOM   1681  HB2 GLU A 103      -9.506  -4.079   2.241  1.00 87.22           H  
ATOM   1682  HB3 GLU A 103     -11.192  -3.734   1.980  1.00 87.22           H  
ATOM   1683  O   GLU A 103     -12.316  -5.090  -0.254  1.00 87.22           O  
ATOM   1684  CG  GLU A 103     -10.786  -4.926   3.736  1.00 87.22           C  
ATOM   1685  HG2 GLU A 103     -10.244  -5.843   3.970  1.00 87.22           H  
ATOM   1686  HG3 GLU A 103     -11.851  -5.131   3.842  1.00 87.22           H  
ATOM   1687  CD  GLU A 103     -10.380  -3.824   4.744  1.00 87.22           C  
ATOM   1688  OE1 GLU A 103      -9.946  -4.158   5.876  1.00 87.22           O  
ATOM   1689  OE2 GLU A 103     -10.458  -2.621   4.383  1.00 87.22           O  
ATOM   1690  N   ILE A 104     -12.749  -6.556   1.404  1.00 88.82           N  
ATOM   1691  H   ILE A 104     -12.352  -7.077   2.173  1.00 88.82           H  
ATOM   1692  CA  ILE A 104     -14.197  -6.332   1.457  1.00 88.82           C  
ATOM   1693  HA  ILE A 104     -14.498  -5.719   0.607  1.00 88.82           H  
ATOM   1694  C   ILE A 104     -14.493  -5.557   2.739  1.00 88.82           C  
ATOM   1695  CB  ILE A 104     -15.003  -7.645   1.376  1.00 88.82           C  
ATOM   1696  HB  ILE A 104     -14.657  -8.322   2.157  1.00 88.82           H  
ATOM   1697  O   ILE A 104     -14.269  -6.062   3.837  1.00 88.82           O  
ATOM   1698  CG1 ILE A 104     -14.774  -8.309   0.001  1.00 88.82           C  
ATOM   1699 HG12 ILE A 104     -13.702  -8.397  -0.174  1.00 88.82           H  
ATOM   1700 HG13 ILE A 104     -15.186  -7.677  -0.785  1.00 88.82           H  
ATOM   1701  CG2 ILE A 104     -16.500  -7.348   1.604  1.00 88.82           C  
ATOM   1702 HG21 ILE A 104     -16.668  -7.013   2.628  1.00 88.82           H  
ATOM   1703 HG22 ILE A 104     -16.832  -6.569   0.918  1.00 88.82           H  
ATOM   1704 HG23 ILE A 104     -17.098  -8.247   1.455  1.00 88.82           H  
ATOM   1705  CD1 ILE A 104     -15.361  -9.720  -0.125  1.00 88.82           C  
ATOM   1706 HD11 ILE A 104     -15.053 -10.151  -1.078  1.00 88.82           H  
ATOM   1707 HD12 ILE A 104     -14.991 -10.351   0.683  1.00 88.82           H  
ATOM   1708 HD13 ILE A 104     -16.450  -9.691  -0.099  1.00 88.82           H  
ATOM   1709  N   THR A 105     -15.009  -4.341   2.598  1.00 93.04           N  
ATOM   1710  H   THR A 105     -15.156  -3.998   1.660  1.00 93.04           H  
ATOM   1711  CA  THR A 105     -15.314  -3.442   3.719  1.00 93.04           C  
ATOM   1712  HA  THR A 105     -15.253  -4.002   4.652  1.00 93.04           H  
ATOM   1713  C   THR A 105     -16.748  -2.902   3.631  1.00 93.04           C  
ATOM   1714  CB  THR A 105     -14.228  -2.360   3.789  1.00 93.04           C  
ATOM   1715  HB  THR A 105     -13.254  -2.842   3.697  1.00 93.04           H  
ATOM   1716  O   THR A 105     -17.502  -3.275   2.732  1.00 93.04           O  
ATOM   1717  CG2 THR A 105     -14.357  -1.315   2.694  1.00 93.04           C  
ATOM   1718 HG21 THR A 105     -14.271  -1.795   1.720  1.00 93.04           H  
ATOM   1719 HG22 THR A 105     -13.558  -0.581   2.805  1.00 93.04           H  
ATOM   1720 HG23 THR A 105     -15.324  -0.818   2.769  1.00 93.04           H  
ATOM   1721  OG1 THR A 105     -14.252  -1.685   5.021  1.00 93.04           O  
ATOM   1722  HG1 THR A 105     -13.371  -1.312   5.105  1.00 93.04           H  
ATOM   1723  N   GLN A 106     -17.146  -2.051   4.579  1.00 95.21           N  
ATOM   1724  H   GLN A 106     -16.431  -1.701   5.201  1.00 95.21           H  
ATOM   1725  CA  GLN A 106     -18.507  -1.518   4.732  1.00 95.21           C  
ATOM   1726  HA  GLN A 106     -19.164  -1.963   3.985  1.00 95.21           H  
ATOM   1727  C   GLN A 106     -18.550   0.003   4.537  1.00 95.21           C  
ATOM   1728  CB  GLN A 106     -19.045  -1.884   6.122  1.00 95.21           C  
ATOM   1729  HB2 GLN A 106     -20.024  -1.422   6.250  1.00 95.21           H  
ATOM   1730  HB3 GLN A 106     -18.374  -1.485   6.883  1.00 95.21           H  
ATOM   1731  O   GLN A 106     -17.562   0.685   4.807  1.00 95.21           O  
ATOM   1732  CG  GLN A 106     -19.186  -3.398   6.327  1.00 95.21           C  
ATOM   1733  HG2 GLN A 106     -18.200  -3.863   6.353  1.00 95.21           H  
ATOM   1734  HG3 GLN A 106     -19.735  -3.823   5.487  1.00 95.21           H  
ATOM   1735  CD  GLN A 106     -19.920  -3.755   7.615  1.00 95.21           C  
ATOM   1736  NE2 GLN A 106     -20.551  -4.907   7.665  1.00 95.21           N  
ATOM   1737 HE21 GLN A 106     -20.578  -5.500   6.848  1.00 95.21           H  
ATOM   1738 HE22 GLN A 106     -21.026  -5.125   8.530  1.00 95.21           H  
ATOM   1739  OE1 GLN A 106     -19.950  -3.028   8.596  1.00 95.21           O  
ATOM   1740  N   LEU A 107     -19.708   0.549   4.137  1.00 98.30           N  
ATOM   1741  H   LEU A 107     -20.491  -0.064   3.960  1.00 98.30           H  
ATOM   1742  CA  LEU A 107     -19.882   1.972   3.800  1.00 98.30           C  
ATOM   1743  HA  LEU A 107     -19.278   2.180   2.917  1.00 98.30           H  
ATOM   1744  C   LEU A 107     -19.422   2.931   4.912  1.00 98.30           C  
ATOM   1745  CB  LEU A 107     -21.367   2.219   3.455  1.00 98.30           C  
ATOM   1746  HB2 LEU A 107     -21.665   1.526   2.668  1.00 98.30           H  
ATOM   1747  HB3 LEU A 107     -21.972   2.001   4.335  1.00 98.30           H  
ATOM   1748  O   LEU A 107     -18.816   3.959   4.635  1.00 98.30           O  
ATOM   1749  CG  LEU A 107     -21.700   3.646   2.976  1.00 98.30           C  
ATOM   1750  HG  LEU A 107     -21.474   4.362   3.767  1.00 98.30           H  
ATOM   1751  CD1 LEU A 107     -20.909   4.011   1.721  1.00 98.30           C  
ATOM   1752 HD11 LEU A 107     -21.032   3.240   0.961  1.00 98.30           H  
ATOM   1753 HD12 LEU A 107     -21.270   4.963   1.331  1.00 98.30           H  
ATOM   1754 HD13 LEU A 107     -19.853   4.127   1.965  1.00 98.30           H  
ATOM   1755  CD2 LEU A 107     -23.190   3.742   2.650  1.00 98.30           C  
ATOM   1756 HD21 LEU A 107     -23.443   3.079   1.822  1.00 98.30           H  
ATOM   1757 HD22 LEU A 107     -23.436   4.766   2.369  1.00 98.30           H  
ATOM   1758 HD23 LEU A 107     -23.783   3.477   3.526  1.00 98.30           H  
ATOM   1759  N   ASN A 108     -19.635   2.565   6.178  1.00 97.11           N  
ATOM   1760  H   ASN A 108     -20.034   1.650   6.335  1.00 97.11           H  
ATOM   1761  CA  ASN A 108     -19.242   3.359   7.350  1.00 97.11           C  
ATOM   1762  HA  ASN A 108     -19.592   4.378   7.189  1.00 97.11           H  
ATOM   1763  C   ASN A 108     -17.719   3.465   7.578  1.00 97.11           C  
ATOM   1764  CB  ASN A 108     -19.953   2.794   8.595  1.00 97.11           C  
ATOM   1765  HB2 ASN A 108     -19.770   3.469   9.431  1.00 97.11           H  
ATOM   1766  HB3 ASN A 108     -21.028   2.765   8.416  1.00 97.11           H  
ATOM   1767  O   ASN A 108     -17.292   4.195   8.473  1.00 97.11           O  
ATOM   1768  CG  ASN A 108     -19.486   1.402   8.998  1.00 97.11           C  
ATOM   1769  ND2 ASN A 108     -19.895   0.919  10.145  1.00 97.11           N  
ATOM   1770 HD21 ASN A 108     -19.652  -0.046  10.319  1.00 97.11           H  
ATOM   1771 HD22 ASN A 108     -20.507   1.457  10.742  1.00 97.11           H  
ATOM   1772  OD1 ASN A 108     -18.783   0.706   8.289  1.00 97.11           O  
ATOM   1773  N   ARG A 109     -16.900   2.741   6.804  1.00 97.05           N  
ATOM   1774  H   ARG A 109     -17.323   2.109   6.140  1.00 97.05           H  
ATOM   1775  CA  ARG A 109     -15.435   2.881   6.770  1.00 97.05           C  
ATOM   1776  HA  ARG A 109     -15.113   3.455   7.638  1.00 97.05           H  
ATOM   1777  C   ARG A 109     -14.960   3.686   5.561  1.00 97.05           C  
ATOM   1778  CB  ARG A 109     -14.766   1.495   6.828  1.00 97.05           C  
ATOM   1779  HB2 ARG A 109     -15.008   0.934   5.925  1.00 97.05           H  
ATOM   1780  HB3 ARG A 109     -13.685   1.633   6.859  1.00 97.05           H  
ATOM   1781  O   ARG A 109     -13.759   3.897   5.424  1.00 97.05           O  
ATOM   1782  CG  ARG A 109     -15.215   0.689   8.060  1.00 97.05           C  
ATOM   1783  HG2 ARG A 109     -16.241   0.356   7.901  1.00 97.05           H  
ATOM   1784  HG3 ARG A 109     -15.194   1.329   8.942  1.00 97.05           H  
ATOM   1785  CD  ARG A 109     -14.352  -0.551   8.322  1.00 97.05           C  
ATOM   1786  HD2 ARG A 109     -14.289  -1.139   7.406  1.00 97.05           H  
ATOM   1787  HD3 ARG A 109     -14.847  -1.176   9.065  1.00 97.05           H  
ATOM   1788  NE  ARG A 109     -12.989  -0.200   8.769  1.00 97.05           N  
ATOM   1789  HE  ARG A 109     -12.318   0.010   8.044  1.00 97.05           H  
ATOM   1790  NH1 ARG A 109     -13.311  -0.240  11.038  1.00 97.05           N  
ATOM   1791 HH11 ARG A 109     -14.266  -0.523  10.871  1.00 97.05           H  
ATOM   1792 HH12 ARG A 109     -12.920  -0.178  11.967  1.00 97.05           H  
ATOM   1793  NH2 ARG A 109     -11.307   0.252  10.252  1.00 97.05           N  
ATOM   1794 HH21 ARG A 109     -10.658   0.336   9.483  1.00 97.05           H  
ATOM   1795 HH22 ARG A 109     -10.955   0.310  11.197  1.00 97.05           H  
ATOM   1796  CZ  ARG A 109     -12.542  -0.069  10.003  1.00 97.05           C  
ATOM   1797  N   LEU A 110     -15.872   4.122   4.693  1.00 98.65           N  
ATOM   1798  H   LEU A 110     -16.850   3.983   4.906  1.00 98.65           H  
ATOM   1799  CA  LEU A 110     -15.570   4.835   3.458  1.00 98.65           C  
ATOM   1800  HA  LEU A 110     -14.514   4.709   3.219  1.00 98.65           H  
ATOM   1801  C   LEU A 110     -15.836   6.320   3.625  1.00 98.65           C  
ATOM   1802  CB  LEU A 110     -16.395   4.278   2.288  1.00 98.65           C  
ATOM   1803  HB2 LEU A 110     -17.431   4.594   2.406  1.00 98.65           H  
ATOM   1804  HB3 LEU A 110     -16.006   4.710   1.365  1.00 98.65           H  
ATOM   1805  O   LEU A 110     -16.810   6.724   4.249  1.00 98.65           O  
ATOM   1806  CG  LEU A 110     -16.375   2.753   2.172  1.00 98.65           C  
ATOM   1807  HG  LEU A 110     -16.924   2.317   3.007  1.00 98.65           H  
ATOM   1808  CD1 LEU A 110     -17.033   2.299   0.875  1.00 98.65           C  
ATOM   1809 HD11 LEU A 110     -18.024   2.743   0.782  1.00 98.65           H  
ATOM   1810 HD12 LEU A 110     -17.136   1.214   0.876  1.00 98.65           H  
ATOM   1811 HD13 LEU A 110     -16.405   2.600   0.036  1.00 98.65           H  
ATOM   1812  CD2 LEU A 110     -14.953   2.219   2.172  1.00 98.65           C  
ATOM   1813 HD21 LEU A 110     -15.011   1.153   1.950  1.00 98.65           H  
ATOM   1814 HD22 LEU A 110     -14.356   2.737   1.422  1.00 98.65           H  
ATOM   1815 HD23 LEU A 110     -14.486   2.328   3.151  1.00 98.65           H  
ATOM   1816  N   TYR A 111     -14.983   7.120   3.012  1.00 98.44           N  
ATOM   1817  H   TYR A 111     -14.196   6.697   2.542  1.00 98.44           H  
ATOM   1818  CA  TYR A 111     -14.990   8.570   3.043  1.00 98.44           C  
ATOM   1819  HA  TYR A 111     -15.932   8.923   3.462  1.00 98.44           H  
ATOM   1820  C   TYR A 111     -14.850   9.064   1.597  1.00 98.44           C  
ATOM   1821  CB  TYR A 111     -13.839   9.065   3.936  1.00 98.44           C  
ATOM   1822  HB2 TYR A 111     -12.895   8.709   3.523  1.00 98.44           H  
ATOM   1823  HB3 TYR A 111     -13.814  10.154   3.908  1.00 98.44           H  
ATOM   1824  O   TYR A 111     -14.188   8.404   0.780  1.00 98.44           O  
ATOM   1825  CG  TYR A 111     -13.911   8.607   5.382  1.00 98.44           C  
ATOM   1826  CD1 TYR A 111     -14.369   9.492   6.374  1.00 98.44           C  
ATOM   1827  HD1 TYR A 111     -14.657  10.498   6.109  1.00 98.44           H  
ATOM   1828  CD2 TYR A 111     -13.535   7.296   5.739  1.00 98.44           C  
ATOM   1829  HD2 TYR A 111     -13.186   6.607   4.984  1.00 98.44           H  
ATOM   1830  CE1 TYR A 111     -14.454   9.073   7.714  1.00 98.44           C  
ATOM   1831  HE1 TYR A 111     -14.796   9.767   8.468  1.00 98.44           H  
ATOM   1832  CE2 TYR A 111     -13.660   6.862   7.072  1.00 98.44           C  
ATOM   1833  HE2 TYR A 111     -13.439   5.839   7.339  1.00 98.44           H  
ATOM   1834  OH  TYR A 111     -14.197   7.361   9.366  1.00 98.44           O  
ATOM   1835  HH  TYR A 111     -14.543   8.099   9.874  1.00 98.44           H  
ATOM   1836  CZ  TYR A 111     -14.099   7.757   8.067  1.00 98.44           C  
ATOM   1837  N   PRO A 112     -15.464  10.203   1.236  1.00 98.66           N  
ATOM   1838  CA  PRO A 112     -15.275  10.774  -0.090  1.00 98.66           C  
ATOM   1839  HA  PRO A 112     -15.610  10.066  -0.848  1.00 98.66           H  
ATOM   1840  C   PRO A 112     -13.787  11.068  -0.318  1.00 98.66           C  
ATOM   1841  CB  PRO A 112     -16.159  12.024  -0.131  1.00 98.66           C  
ATOM   1842  HB2 PRO A 112     -17.124  11.766  -0.569  1.00 98.66           H  
ATOM   1843  HB3 PRO A 112     -15.698  12.834  -0.696  1.00 98.66           H  
ATOM   1844  O   PRO A 112     -13.086  11.483   0.598  1.00 98.66           O  
ATOM   1845  CG  PRO A 112     -16.361  12.406   1.337  1.00 98.66           C  
ATOM   1846  HG2 PRO A 112     -15.566  13.083   1.649  1.00 98.66           H  
ATOM   1847  HG3 PRO A 112     -17.334  12.869   1.503  1.00 98.66           H  
ATOM   1848  CD  PRO A 112     -16.235  11.088   2.098  1.00 98.66           C  
ATOM   1849  HD2 PRO A 112     -15.727  11.262   3.047  1.00 98.66           H  
ATOM   1850  HD3 PRO A 112     -17.222  10.663   2.279  1.00 98.66           H  
ATOM   1851  N   CYS A 113     -13.283  10.850  -1.533  1.00 98.64           N  
ATOM   1852  H   CYS A 113     -13.882  10.516  -2.274  1.00 98.64           H  
ATOM   1853  CA  CYS A 113     -11.939  11.295  -1.893  1.00 98.64           C  
ATOM   1854  HA  CYS A 113     -11.320  11.326  -0.997  1.00 98.64           H  
ATOM   1855  C   CYS A 113     -12.034  12.703  -2.502  1.00 98.64           C  
ATOM   1856  CB  CYS A 113     -11.297  10.281  -2.843  1.00 98.64           C  
ATOM   1857  HB2 CYS A 113     -11.729  10.382  -3.838  1.00 98.64           H  
ATOM   1858  HB3 CYS A 113     -11.476   9.269  -2.478  1.00 98.64           H  
ATOM   1859  O   CYS A 113     -12.722  12.866  -3.512  1.00 98.64           O  
ATOM   1860  SG  CYS A 113      -9.509  10.565  -2.916  1.00 98.64           S  
ATOM   1861  HG  CYS A 113      -9.232  10.291  -1.638  1.00 98.64           H  
ATOM   1862  N   PRO A 114     -11.390  13.733  -1.921  1.00 98.18           N  
ATOM   1863  CA  PRO A 114     -11.255  15.032  -2.570  1.00 98.18           C  
ATOM   1864  HA  PRO A 114     -12.244  15.464  -2.723  1.00 98.18           H  
ATOM   1865  C   PRO A 114     -10.524  14.884  -3.905  1.00 98.18           C  
ATOM   1866  CB  PRO A 114     -10.439  15.895  -1.600  1.00 98.18           C  
ATOM   1867  HB2 PRO A 114     -10.778  16.931  -1.595  1.00 98.18           H  
ATOM   1868  HB3 PRO A 114      -9.380  15.838  -1.853  1.00 98.18           H  
ATOM   1869  O   PRO A 114      -9.564  14.123  -3.982  1.00 98.18           O  
ATOM   1870  CG  PRO A 114     -10.648  15.225  -0.246  1.00 98.18           C  
ATOM   1871  HG2 PRO A 114      -9.817  15.414   0.433  1.00 98.18           H  
ATOM   1872  HG3 PRO A 114     -11.591  15.561   0.185  1.00 98.18           H  
ATOM   1873  CD  PRO A 114     -10.749  13.750  -0.619  1.00 98.18           C  
ATOM   1874  HD2 PRO A 114      -9.754  13.311  -0.700  1.00 98.18           H  
ATOM   1875  HD3 PRO A 114     -11.340  13.218   0.127  1.00 98.18           H  
ATOM   1876  N   GLU A 115     -10.904  15.653  -4.931  1.00 97.64           N  
ATOM   1877  H   GLU A 115     -11.754  16.192  -4.848  1.00 97.64           H  
ATOM   1878  CA  GLU A 115     -10.327  15.491  -6.279  1.00 97.64           C  
ATOM   1879  HA  GLU A 115     -10.598  14.501  -6.644  1.00 97.64           H  
ATOM   1880  C   GLU A 115      -8.792  15.566  -6.278  1.00 97.64           C  
ATOM   1881  CB  GLU A 115     -10.929  16.538  -7.234  1.00 97.64           C  
ATOM   1882  HB2 GLU A 115     -12.016  16.460  -7.201  1.00 97.64           H  
ATOM   1883  HB3 GLU A 115     -10.659  17.535  -6.885  1.00 97.64           H  
ATOM   1884  O   GLU A 115      -8.141  14.725  -6.885  1.00 97.64           O  
ATOM   1885  CG  GLU A 115     -10.462  16.385  -8.696  1.00 97.64           C  
ATOM   1886  HG2 GLU A 115      -9.405  16.643  -8.752  1.00 97.64           H  
ATOM   1887  HG3 GLU A 115     -11.006  17.105  -9.309  1.00 97.64           H  
ATOM   1888  CD  GLU A 115     -10.689  14.969  -9.259  1.00 97.64           C  
ATOM   1889  OE1 GLU A 115      -9.783  14.444  -9.955  1.00 97.64           O  
ATOM   1890  OE2 GLU A 115     -11.748  14.391  -8.935  1.00 97.64           O  
ATOM   1891  N   HIS A 116      -8.198  16.481  -5.501  1.00 97.19           N  
ATOM   1892  H   HIS A 116      -8.790  17.102  -4.967  1.00 97.19           H  
ATOM   1893  CA  HIS A 116      -6.740  16.622  -5.379  1.00 97.19           C  
ATOM   1894  HA  HIS A 116      -6.337  16.731  -6.386  1.00 97.19           H  
ATOM   1895  C   HIS A 116      -6.023  15.402  -4.760  1.00 97.19           C  
ATOM   1896  CB  HIS A 116      -6.412  17.907  -4.601  1.00 97.19           C  
ATOM   1897  HB2 HIS A 116      -6.938  18.746  -5.056  1.00 97.19           H  
ATOM   1898  HB3 HIS A 116      -5.344  18.101  -4.701  1.00 97.19           H  
ATOM   1899  O   HIS A 116      -4.808  15.286  -4.900  1.00 97.19           O  
ATOM   1900  CG  HIS A 116      -6.743  17.858  -3.127  1.00 97.19           C  
ATOM   1901  CD2 HIS A 116      -5.889  17.502  -2.115  1.00 97.19           C  
ATOM   1902  HD2 HIS A 116      -4.865  17.179  -2.230  1.00 97.19           H  
ATOM   1903  ND1 HIS A 116      -7.936  18.218  -2.539  1.00 97.19           N  
ATOM   1904  HD1 HIS A 116      -8.740  18.607  -3.010  1.00 97.19           H  
ATOM   1905  CE1 HIS A 116      -7.804  18.074  -1.209  1.00 97.19           C  
ATOM   1906  HE1 HIS A 116      -8.565  18.300  -0.476  1.00 97.19           H  
ATOM   1907  NE2 HIS A 116      -6.576  17.641  -0.905  1.00 97.19           N  
ATOM   1908  N   LEU A 117      -6.756  14.499  -4.098  1.00 96.76           N  
ATOM   1909  H   LEU A 117      -7.754  14.647  -4.051  1.00 96.76           H  
ATOM   1910  CA  LEU A 117      -6.262  13.215  -3.593  1.00 96.76           C  
ATOM   1911  HA  LEU A 117      -5.172  13.217  -3.619  1.00 96.76           H  
ATOM   1912  C   LEU A 117      -6.694  12.027  -4.466  1.00 96.76           C  
ATOM   1913  CB  LEU A 117      -6.710  13.002  -2.130  1.00 96.76           C  
ATOM   1914  HB2 LEU A 117      -7.799  12.953  -2.107  1.00 96.76           H  
ATOM   1915  HB3 LEU A 117      -6.327  12.039  -1.792  1.00 96.76           H  
ATOM   1916  O   LEU A 117      -6.215  10.920  -4.230  1.00 96.76           O  
ATOM   1917  CG  LEU A 117      -6.253  14.076  -1.131  1.00 96.76           C  
ATOM   1918  HG  LEU A 117      -6.731  15.018  -1.399  1.00 96.76           H  
ATOM   1919  CD1 LEU A 117      -6.695  13.708   0.287  1.00 96.76           C  
ATOM   1920 HD11 LEU A 117      -6.221  12.776   0.596  1.00 96.76           H  
ATOM   1921 HD12 LEU A 117      -7.779  13.600   0.328  1.00 96.76           H  
ATOM   1922 HD13 LEU A 117      -6.398  14.499   0.975  1.00 96.76           H  
ATOM   1923  CD2 LEU A 117      -4.735  14.261  -1.117  1.00 96.76           C  
ATOM   1924 HD21 LEU A 117      -4.474  15.026  -0.385  1.00 96.76           H  
ATOM   1925 HD22 LEU A 117      -4.380  14.605  -2.089  1.00 96.76           H  
ATOM   1926 HD23 LEU A 117      -4.236  13.327  -0.855  1.00 96.76           H  
ATOM   1927  N   SER A 118      -7.558  12.209  -5.470  1.00 98.24           N  
ATOM   1928  H   SER A 118      -7.891  13.143  -5.660  1.00 98.24           H  
ATOM   1929  CA  SER A 118      -7.975  11.124  -6.367  1.00 98.24           C  
ATOM   1930  HA  SER A 118      -8.401  10.329  -5.755  1.00 98.24           H  
ATOM   1931  C   SER A 118      -6.782  10.561  -7.148  1.00 98.24           C  
ATOM   1932  CB  SER A 118      -9.064  11.597  -7.334  1.00 98.24           C  
ATOM   1933  HB2 SER A 118      -9.911  11.992  -6.773  1.00 98.24           H  
ATOM   1934  HB3 SER A 118      -8.664  12.386  -7.971  1.00 98.24           H  
ATOM   1935  O   SER A 118      -5.846  11.292  -7.479  1.00 98.24           O  
ATOM   1936  OG  SER A 118      -9.492  10.510  -8.140  1.00 98.24           O  
ATOM   1937  HG  SER A 118      -9.701  10.898  -8.993  1.00 98.24           H  
ATOM   1938  N   VAL A 119      -6.808   9.270  -7.502  1.00 97.78           N  
ATOM   1939  H   VAL A 119      -7.616   8.718  -7.253  1.00 97.78           H  
ATOM   1940  CA  VAL A 119      -5.741   8.645  -8.311  1.00 97.78           C  
ATOM   1941  HA  VAL A 119      -4.796   8.841  -7.802  1.00 97.78           H  
ATOM   1942  C   VAL A 119      -5.612   9.264  -9.712  1.00 97.78           C  
ATOM   1943  CB  VAL A 119      -5.933   7.118  -8.366  1.00 97.78           C  
ATOM   1944  HB  VAL A 119      -6.224   6.795  -7.366  1.00 97.78           H  
ATOM   1945  O   VAL A 119      -4.555   9.173 -10.330  1.00 97.78           O  
ATOM   1946  CG1 VAL A 119      -7.032   6.660  -9.332  1.00 97.78           C  
ATOM   1947 HG11 VAL A 119      -7.966   7.179  -9.115  1.00 97.78           H  
ATOM   1948 HG12 VAL A 119      -6.745   6.858 -10.365  1.00 97.78           H  
ATOM   1949 HG13 VAL A 119      -7.200   5.590  -9.213  1.00 97.78           H  
ATOM   1950  CG2 VAL A 119      -4.626   6.394  -8.704  1.00 97.78           C  
ATOM   1951 HG21 VAL A 119      -3.842   6.706  -8.015  1.00 97.78           H  
ATOM   1952 HG22 VAL A 119      -4.318   6.621  -9.725  1.00 97.78           H  
ATOM   1953 HG23 VAL A 119      -4.772   5.318  -8.608  1.00 97.78           H  
ATOM   1954  N   THR A 120      -6.667   9.935 -10.188  1.00 95.93           N  
ATOM   1955  H   THR A 120      -7.496   9.982  -9.613  1.00 95.93           H  
ATOM   1956  CA  THR A 120      -6.705  10.705 -11.442  1.00 95.93           C  
ATOM   1957  HA  THR A 120      -6.305  10.094 -12.252  1.00 95.93           H  
ATOM   1958  C   THR A 120      -5.867  11.981 -11.388  1.00 95.93           C  
ATOM   1959  CB  THR A 120      -8.156  11.095 -11.784  1.00 95.93           C  
ATOM   1960  HB  THR A 120      -8.161  11.844 -12.576  1.00 95.93           H  
ATOM   1961  O   THR A 120      -5.202  12.311 -12.367  1.00 95.93           O  
ATOM   1962  CG2 THR A 120      -8.932   9.865 -12.258  1.00 95.93           C  
ATOM   1963 HG21 THR A 120      -9.951  10.158 -12.509  1.00 95.93           H  
ATOM   1964 HG22 THR A 120      -8.963   9.108 -11.473  1.00 95.93           H  
ATOM   1965 HG23 THR A 120      -8.456   9.447 -13.145  1.00 95.93           H  
ATOM   1966  OG1 THR A 120      -8.831  11.597 -10.641  1.00 95.93           O  
ATOM   1967  HG1 THR A 120      -9.137  12.494 -10.797  1.00 95.93           H  
ATOM   1968  N   SER A 121      -5.877  12.682 -10.252  1.00 97.32           N  
ATOM   1969  H   SER A 121      -6.461  12.349  -9.498  1.00 97.32           H  
ATOM   1970  CA  SER A 121      -5.139  13.938 -10.048  1.00 97.32           C  
ATOM   1971  HA  SER A 121      -4.982  14.431 -11.007  1.00 97.32           H  
ATOM   1972  C   SER A 121      -3.760  13.721  -9.412  1.00 97.32           C  
ATOM   1973  CB  SER A 121      -5.970  14.878  -9.172  1.00 97.32           C  
ATOM   1974  HB2 SER A 121      -5.354  15.732  -8.891  1.00 97.32           H  
ATOM   1975  HB3 SER A 121      -6.268  14.351  -8.266  1.00 97.32           H  
ATOM   1976  O   SER A 121      -2.829  14.486  -9.661  1.00 97.32           O  
ATOM   1977  OG  SER A 121      -7.101  15.361  -9.878  1.00 97.32           O  
ATOM   1978  HG  SER A 121      -7.895  14.855  -9.691  1.00 97.32           H  
ATOM   1979  N   LEU A 122      -3.611  12.667  -8.605  1.00 97.29           N  
ATOM   1980  H   LEU A 122      -4.431  12.107  -8.422  1.00 97.29           H  
ATOM   1981  CA  LEU A 122      -2.404  12.336  -7.853  1.00 97.29           C  
ATOM   1982  HA  LEU A 122      -1.568  12.913  -8.249  1.00 97.29           H  
ATOM   1983  C   LEU A 122      -2.085  10.847  -8.045  1.00 97.29           C  
ATOM   1984  CB  LEU A 122      -2.646  12.769  -6.391  1.00 97.29           C  
ATOM   1985  HB2 LEU A 122      -3.512  12.234  -6.002  1.00 97.29           H  
ATOM   1986  HB3 LEU A 122      -2.902  13.828  -6.400  1.00 97.29           H  
ATOM   1987  O   LEU A 122      -2.501   9.996  -7.261  1.00 97.29           O  
ATOM   1988  CG  LEU A 122      -1.471  12.575  -5.415  1.00 97.29           C  
ATOM   1989  HG  LEU A 122      -1.258  11.511  -5.309  1.00 97.29           H  
ATOM   1990  CD1 LEU A 122      -0.197  13.287  -5.877  1.00 97.29           C  
ATOM   1991 HD11 LEU A 122       0.568  13.198  -5.106  1.00 97.29           H  
ATOM   1992 HD12 LEU A 122       0.179  12.826  -6.791  1.00 97.29           H  
ATOM   1993 HD13 LEU A 122      -0.409  14.342  -6.053  1.00 97.29           H  
ATOM   1994  CD2 LEU A 122      -1.879  13.138  -4.051  1.00 97.29           C  
ATOM   1995 HD21 LEU A 122      -1.046  13.109  -3.348  1.00 97.29           H  
ATOM   1996 HD22 LEU A 122      -2.201  14.175  -4.153  1.00 97.29           H  
ATOM   1997 HD23 LEU A 122      -2.704  12.555  -3.643  1.00 97.29           H  
ATOM   1998  N   ALA A 123      -1.379  10.514  -9.126  1.00 97.62           N  
ATOM   1999  H   ALA A 123      -1.116  11.249  -9.767  1.00 97.62           H  
ATOM   2000  CA  ALA A 123      -1.112   9.127  -9.514  1.00 97.62           C  
ATOM   2001  HA  ALA A 123      -2.069   8.654  -9.735  1.00 97.62           H  
ATOM   2002  C   ALA A 123      -0.424   8.298  -8.407  1.00 97.62           C  
ATOM   2003  CB  ALA A 123      -0.278   9.134 -10.801  1.00 97.62           C  
ATOM   2004  HB1 ALA A 123       0.684   9.611 -10.617  1.00 97.62           H  
ATOM   2005  HB2 ALA A 123      -0.109   8.110 -11.133  1.00 97.62           H  
ATOM   2006  HB3 ALA A 123      -0.811   9.674 -11.584  1.00 97.62           H  
ATOM   2007  O   ALA A 123       0.317   8.827  -7.575  1.00 97.62           O  
ATOM   2008  N   SER A 124      -0.642   6.978  -8.414  1.00 97.02           N  
ATOM   2009  H   SER A 124      -1.222   6.585  -9.141  1.00 97.02           H  
ATOM   2010  CA  SER A 124       0.132   6.064  -7.565  1.00 97.02           C  
ATOM   2011  HA  SER A 124       0.069   6.415  -6.535  1.00 97.02           H  
ATOM   2012  C   SER A 124       1.602   6.056  -7.993  1.00 97.02           C  
ATOM   2013  CB  SER A 124      -0.430   4.640  -7.617  1.00 97.02           C  
ATOM   2014  HB2 SER A 124      -0.249   4.206  -8.600  1.00 97.02           H  
ATOM   2015  HB3 SER A 124      -1.505   4.676  -7.444  1.00 97.02           H  
ATOM   2016  O   SER A 124       1.914   6.092  -9.183  1.00 97.02           O  
ATOM   2017  OG  SER A 124       0.185   3.842  -6.616  1.00 97.02           O  
ATOM   2018  HG  SER A 124      -0.504   3.407  -6.109  1.00 97.02           H  
ATOM   2019  N   LEU A 125       2.510   5.957  -7.024  1.00 96.54           N  
ATOM   2020  H   LEU A 125       2.177   5.935  -6.070  1.00 96.54           H  
ATOM   2021  CA  LEU A 125       3.944   5.752  -7.269  1.00 96.54           C  
ATOM   2022  HA  LEU A 125       4.192   6.097  -8.273  1.00 96.54           H  
ATOM   2023  C   LEU A 125       4.336   4.267  -7.236  1.00 96.54           C  
ATOM   2024  CB  LEU A 125       4.750   6.580  -6.256  1.00 96.54           C  
ATOM   2025  HB2 LEU A 125       4.495   6.237  -5.254  1.00 96.54           H  
ATOM   2026  HB3 LEU A 125       5.813   6.397  -6.413  1.00 96.54           H  
ATOM   2027  O   LEU A 125       5.506   3.937  -7.428  1.00 96.54           O  
ATOM   2028  CG  LEU A 125       4.491   8.093  -6.354  1.00 96.54           C  
ATOM   2029  HG  LEU A 125       3.426   8.301  -6.249  1.00 96.54           H  
ATOM   2030  CD1 LEU A 125       5.214   8.790  -5.213  1.00 96.54           C  
ATOM   2031 HD11 LEU A 125       4.869   8.369  -4.269  1.00 96.54           H  
ATOM   2032 HD12 LEU A 125       4.952   9.848  -5.232  1.00 96.54           H  
ATOM   2033 HD13 LEU A 125       6.292   8.660  -5.304  1.00 96.54           H  
ATOM   2034  CD2 LEU A 125       4.992   8.699  -7.666  1.00 96.54           C  
ATOM   2035 HD21 LEU A 125       6.049   8.470  -7.807  1.00 96.54           H  
ATOM   2036 HD22 LEU A 125       4.415   8.298  -8.500  1.00 96.54           H  
ATOM   2037 HD23 LEU A 125       4.850   9.780  -7.647  1.00 96.54           H  
ATOM   2038  N   THR A 126       3.370   3.384  -6.976  1.00 97.02           N  
ATOM   2039  H   THR A 126       2.429   3.725  -6.838  1.00 97.02           H  
ATOM   2040  CA  THR A 126       3.599   1.957  -6.763  1.00 97.02           C  
ATOM   2041  HA  THR A 126       4.655   1.797  -6.550  1.00 97.02           H  
ATOM   2042  C   THR A 126       3.227   1.163  -8.011  1.00 97.02           C  
ATOM   2043  CB  THR A 126       2.816   1.464  -5.541  1.00 97.02           C  
ATOM   2044  HB  THR A 126       1.746   1.536  -5.735  1.00 97.02           H  
ATOM   2045  O   THR A 126       2.046   1.041  -8.353  1.00 97.02           O  
ATOM   2046  CG2 THR A 126       3.174   0.028  -5.182  1.00 97.02           C  
ATOM   2047 HG21 THR A 126       2.580  -0.284  -4.323  1.00 97.02           H  
ATOM   2048 HG22 THR A 126       4.233  -0.042  -4.934  1.00 97.02           H  
ATOM   2049 HG23 THR A 126       2.961  -0.635  -6.020  1.00 97.02           H  
ATOM   2050  OG1 THR A 126       3.131   2.239  -4.408  1.00 97.02           O  
ATOM   2051  HG1 THR A 126       2.615   1.876  -3.684  1.00 97.02           H  
ATOM   2052  N   SER A 127       4.230   0.584  -8.665  1.00 98.40           N  
ATOM   2053  H   SER A 127       5.158   0.685  -8.278  1.00 98.40           H  
ATOM   2054  CA  SER A 127       4.074  -0.386  -9.748  1.00 98.40           C  
ATOM   2055  HA  SER A 127       3.268  -0.062 -10.406  1.00 98.40           H  
ATOM   2056  C   SER A 127       3.743  -1.777  -9.208  1.00 98.40           C  
ATOM   2057  CB  SER A 127       5.350  -0.490 -10.583  1.00 98.40           C  
ATOM   2058  HB2 SER A 127       5.189  -1.221 -11.375  1.00 98.40           H  
ATOM   2059  HB3 SER A 127       6.166  -0.835  -9.948  1.00 98.40           H  
ATOM   2060  O   SER A 127       4.252  -2.198  -8.169  1.00 98.40           O  
ATOM   2061  OG  SER A 127       5.705   0.751 -11.158  1.00 98.40           O  
ATOM   2062  HG  SER A 127       5.235   0.867 -11.987  1.00 98.40           H  
ATOM   2063  N   HIS A 128       2.923  -2.507  -9.956  1.00 97.83           N  
ATOM   2064  H   HIS A 128       2.605  -2.107 -10.828  1.00 97.83           H  
ATOM   2065  CA  HIS A 128       2.607  -3.920  -9.750  1.00 97.83           C  
ATOM   2066  HA  HIS A 128       2.821  -4.207  -8.720  1.00 97.83           H  
ATOM   2067  C   HIS A 128       3.467  -4.770 -10.691  1.00 97.83           C  
ATOM   2068  CB  HIS A 128       1.104  -4.107 -10.007  1.00 97.83           C  
ATOM   2069  HB2 HIS A 128       0.545  -3.458  -9.333  1.00 97.83           H  
ATOM   2070  HB3 HIS A 128       0.881  -3.772 -11.020  1.00 97.83           H  
ATOM   2071  O   HIS A 128       3.506  -4.517 -11.895  1.00 97.83           O  
ATOM   2072  CG  HIS A 128       0.547  -5.503  -9.905  1.00 97.83           C  
ATOM   2073  CD2 HIS A 128       1.136  -6.598  -9.345  1.00 97.83           C  
ATOM   2074  HD2 HIS A 128       2.078  -6.642  -8.817  1.00 97.83           H  
ATOM   2075  ND1 HIS A 128      -0.633  -5.896 -10.533  1.00 97.83           N  
ATOM   2076  CE1 HIS A 128      -0.695  -7.227 -10.406  1.00 97.83           C  
ATOM   2077  HE1 HIS A 128      -1.447  -7.857 -10.858  1.00 97.83           H  
ATOM   2078  NE2 HIS A 128       0.349  -7.669  -9.693  1.00 97.83           N  
ATOM   2079  HE2 HIS A 128       0.579  -8.643  -9.560  1.00 97.83           H  
ATOM   2080  N   VAL A 129       4.153  -5.769 -10.144  1.00 98.29           N  
ATOM   2081  H   VAL A 129       4.067  -5.914  -9.149  1.00 98.29           H  
ATOM   2082  CA  VAL A 129       4.991  -6.740 -10.858  1.00 98.29           C  
ATOM   2083  HA  VAL A 129       4.747  -6.713 -11.920  1.00 98.29           H  
ATOM   2084  C   VAL A 129       4.703  -8.160 -10.378  1.00 98.29           C  
ATOM   2085  CB  VAL A 129       6.492  -6.413 -10.713  1.00 98.29           C  
ATOM   2086  HB  VAL A 129       7.061  -7.146 -11.286  1.00 98.29           H  
ATOM   2087  O   VAL A 129       4.058  -8.370  -9.348  1.00 98.29           O  
ATOM   2088  CG1 VAL A 129       6.797  -5.040 -11.306  1.00 98.29           C  
ATOM   2089 HG11 VAL A 129       6.365  -4.978 -12.304  1.00 98.29           H  
ATOM   2090 HG12 VAL A 129       7.877  -4.909 -11.383  1.00 98.29           H  
ATOM   2091 HG13 VAL A 129       6.377  -4.252 -10.681  1.00 98.29           H  
ATOM   2092  CG2 VAL A 129       7.013  -6.437  -9.271  1.00 98.29           C  
ATOM   2093 HG21 VAL A 129       6.421  -5.775  -8.639  1.00 98.29           H  
ATOM   2094 HG22 VAL A 129       8.053  -6.112  -9.243  1.00 98.29           H  
ATOM   2095 HG23 VAL A 129       6.962  -7.455  -8.885  1.00 98.29           H  
ATOM   2096  N   GLN A 130       5.213  -9.130 -11.128  1.00 97.47           N  
ATOM   2097  H   GLN A 130       5.738  -8.885 -11.955  1.00 97.47           H  
ATOM   2098  CA  GLN A 130       5.188 -10.546 -10.792  1.00 97.47           C  
ATOM   2099  HA  GLN A 130       4.657 -10.690  -9.852  1.00 97.47           H  
ATOM   2100  C   GLN A 130       6.632 -11.031 -10.621  1.00 97.47           C  
ATOM   2101  CB  GLN A 130       4.452 -11.332 -11.888  1.00 97.47           C  
ATOM   2102  HB2 GLN A 130       4.342 -12.363 -11.551  1.00 97.47           H  
ATOM   2103  HB3 GLN A 130       5.054 -11.325 -12.797  1.00 97.47           H  
ATOM   2104  O   GLN A 130       7.509 -10.649 -11.398  1.00 97.47           O  
ATOM   2105  CG  GLN A 130       3.069 -10.747 -12.233  1.00 97.47           C  
ATOM   2106  HG2 GLN A 130       2.491 -10.598 -11.321  1.00 97.47           H  
ATOM   2107  HG3 GLN A 130       3.198  -9.776 -12.711  1.00 97.47           H  
ATOM   2108  CD  GLN A 130       2.260 -11.630 -13.176  1.00 97.47           C  
ATOM   2109  NE2 GLN A 130       1.238 -11.098 -13.807  1.00 97.47           N  
ATOM   2110 HE21 GLN A 130       1.015 -10.118 -13.707  1.00 97.47           H  
ATOM   2111 HE22 GLN A 130       0.703 -11.730 -14.385  1.00 97.47           H  
ATOM   2112  OE1 GLN A 130       2.512 -12.805 -13.369  1.00 97.47           O  
ATOM   2113  N   LEU A 131       6.907 -11.854  -9.614  1.00 98.17           N  
ATOM   2114  H   LEU A 131       6.144 -12.186  -9.042  1.00 98.17           H  
ATOM   2115  CA  LEU A 131       8.205 -12.509  -9.497  1.00 98.17           C  
ATOM   2116  HA  LEU A 131       8.989 -11.773  -9.676  1.00 98.17           H  
ATOM   2117  C   LEU A 131       8.320 -13.580 -10.575  1.00 98.17           C  
ATOM   2118  CB  LEU A 131       8.417 -13.114  -8.101  1.00 98.17           C  
ATOM   2119  HB2 LEU A 131       7.658 -13.878  -7.934  1.00 98.17           H  
ATOM   2120  HB3 LEU A 131       9.391 -13.603  -8.080  1.00 98.17           H  
ATOM   2121  O   LEU A 131       7.449 -14.430 -10.720  1.00 98.17           O  
ATOM   2122  CG  LEU A 131       8.344 -12.093  -6.962  1.00 98.17           C  
ATOM   2123  HG  LEU A 131       7.333 -11.688  -6.940  1.00 98.17           H  
ATOM   2124  CD1 LEU A 131       8.614 -12.793  -5.633  1.00 98.17           C  
ATOM   2125 HD11 LEU A 131       7.891 -13.596  -5.492  1.00 98.17           H  
ATOM   2126 HD12 LEU A 131       8.515 -12.084  -4.811  1.00 98.17           H  
ATOM   2127 HD13 LEU A 131       9.619 -13.215  -5.640  1.00 98.17           H  
ATOM   2128  CD2 LEU A 131       9.346 -10.941  -7.101  1.00 98.17           C  
ATOM   2129 HD21 LEU A 131      10.356 -11.338  -7.210  1.00 98.17           H  
ATOM   2130 HD22 LEU A 131       9.297 -10.305  -6.217  1.00 98.17           H  
ATOM   2131 HD23 LEU A 131       9.098 -10.337  -7.973  1.00 98.17           H  
ATOM   2132  N   ASP A 132       9.424 -13.543 -11.307  1.00 98.09           N  
ATOM   2133  H   ASP A 132      10.072 -12.781 -11.166  1.00 98.09           H  
ATOM   2134  CA  ASP A 132       9.830 -14.624 -12.192  1.00 98.09           C  
ATOM   2135  HA  ASP A 132       8.982 -14.943 -12.798  1.00 98.09           H  
ATOM   2136  C   ASP A 132      10.299 -15.814 -11.345  1.00 98.09           C  
ATOM   2137  CB  ASP A 132      10.908 -14.067 -13.117  1.00 98.09           C  
ATOM   2138  HB2 ASP A 132      10.531 -13.154 -13.577  1.00 98.09           H  
ATOM   2139  HB3 ASP A 132      11.784 -13.799 -12.526  1.00 98.09           H  
ATOM   2140  O   ASP A 132      11.396 -15.794 -10.779  1.00 98.09           O  
ATOM   2141  CG  ASP A 132      11.318 -15.021 -14.234  1.00 98.09           C  
ATOM   2142  OD1 ASP A 132      10.549 -15.947 -14.556  1.00 98.09           O  
ATOM   2143  OD2 ASP A 132      12.390 -14.730 -14.814  1.00 98.09           O  
ATOM   2144  N   THR A 133       9.401 -16.778 -11.150  1.00 96.82           N  
ATOM   2145  H   THR A 133       8.496 -16.675 -11.587  1.00 96.82           H  
ATOM   2146  CA  THR A 133       9.589 -17.988 -10.343  1.00 96.82           C  
ATOM   2147  HA  THR A 133      10.578 -18.396 -10.552  1.00 96.82           H  
ATOM   2148  C   THR A 133       8.543 -19.042 -10.720  1.00 96.82           C  
ATOM   2149  CB  THR A 133       9.518 -17.665  -8.840  1.00 96.82           C  
ATOM   2150  HB  THR A 133      10.300 -16.946  -8.597  1.00 96.82           H  
ATOM   2151  O   THR A 133       7.506 -18.724 -11.301  1.00 96.82           O  
ATOM   2152  CG2 THR A 133       8.181 -17.102  -8.350  1.00 96.82           C  
ATOM   2153 HG21 THR A 133       8.248 -16.894  -7.282  1.00 96.82           H  
ATOM   2154 HG22 THR A 133       7.376 -17.815  -8.528  1.00 96.82           H  
ATOM   2155 HG23 THR A 133       7.954 -16.175  -8.877  1.00 96.82           H  
ATOM   2156  OG1 THR A 133       9.753 -18.832  -8.100  1.00 96.82           O  
ATOM   2157  HG1 THR A 133      10.637 -19.123  -8.334  1.00 96.82           H  
ATOM   2158  N   THR A 134       8.795 -20.308 -10.382  1.00 92.84           N  
ATOM   2159  H   THR A 134       9.662 -20.507  -9.902  1.00 92.84           H  
ATOM   2160  CA  THR A 134       7.844 -21.421 -10.555  1.00 92.84           C  
ATOM   2161  HA  THR A 134       7.142 -21.161 -11.347  1.00 92.84           H  
ATOM   2162  C   THR A 134       6.984 -21.704  -9.316  1.00 92.84           C  
ATOM   2163  CB  THR A 134       8.575 -22.696 -10.991  1.00 92.84           C  
ATOM   2164  HB  THR A 134       7.866 -23.521 -11.061  1.00 92.84           H  
ATOM   2165  O   THR A 134       6.155 -22.615  -9.344  1.00 92.84           O  
ATOM   2166  CG2 THR A 134       9.259 -22.533 -12.350  1.00 92.84           C  
ATOM   2167 HG21 THR A 134       8.525 -22.212 -13.089  1.00 92.84           H  
ATOM   2168 HG22 THR A 134       9.683 -23.487 -12.664  1.00 92.84           H  
ATOM   2169 HG23 THR A 134      10.050 -21.786 -12.289  1.00 92.84           H  
ATOM   2170  OG1 THR A 134       9.578 -23.021 -10.057  1.00 92.84           O  
ATOM   2171  HG1 THR A 134      10.232 -23.568 -10.498  1.00 92.84           H  
ATOM   2172  N   VAL A 135       7.156 -20.941  -8.229  1.00 93.03           N  
ATOM   2173  H   VAL A 135       7.852 -20.211  -8.273  1.00 93.03           H  
ATOM   2174  CA  VAL A 135       6.338 -21.045  -7.009  1.00 93.03           C  
ATOM   2175  HA  VAL A 135       6.387 -22.071  -6.645  1.00 93.03           H  
ATOM   2176  C   VAL A 135       4.873 -20.717  -7.316  1.00 93.03           C  
ATOM   2177  CB  VAL A 135       6.895 -20.114  -5.913  1.00 93.03           C  
ATOM   2178  HB  VAL A 135       7.042 -19.118  -6.331  1.00 93.03           H  
ATOM   2179  O   VAL A 135       4.579 -19.661  -7.862  1.00 93.03           O  
ATOM   2180  CG1 VAL A 135       5.986 -19.987  -4.684  1.00 93.03           C  
ATOM   2181 HG11 VAL A 135       6.459 -19.328  -3.956  1.00 93.03           H  
ATOM   2182 HG12 VAL A 135       5.033 -19.535  -4.962  1.00 93.03           H  
ATOM   2183 HG13 VAL A 135       5.807 -20.965  -4.238  1.00 93.03           H  
ATOM   2184  CG2 VAL A 135       8.249 -20.638  -5.422  1.00 93.03           C  
ATOM   2185 HG21 VAL A 135       8.139 -21.642  -5.012  1.00 93.03           H  
ATOM   2186 HG22 VAL A 135       8.951 -20.673  -6.256  1.00 93.03           H  
ATOM   2187 HG23 VAL A 135       8.654 -19.973  -4.660  1.00 93.03           H  
ATOM   2188  N   GLY A 136       3.956 -21.616  -6.944  1.00 83.51           N  
ATOM   2189  H   GLY A 136       4.276 -22.491  -6.555  1.00 83.51           H  
ATOM   2190  CA  GLY A 136       2.511 -21.415  -7.122  1.00 83.51           C  
ATOM   2191  HA2 GLY A 136       2.032 -22.387  -7.237  1.00 83.51           H  
ATOM   2192  HA3 GLY A 136       2.329 -20.838  -8.029  1.00 83.51           H  
ATOM   2193  C   GLY A 136       1.828 -20.694  -5.956  1.00 83.51           C  
ATOM   2194  O   GLY A 136       1.007 -19.817  -6.187  1.00 83.51           O  
ATOM   2195  N   GLU A 137       2.175 -21.046  -4.715  1.00 85.75           N  
ATOM   2196  H   GLU A 137       2.889 -21.750  -4.590  1.00 85.75           H  
ATOM   2197  CA  GLU A 137       1.652 -20.423  -3.492  1.00 85.75           C  
ATOM   2198  HA  GLU A 137       1.171 -19.477  -3.743  1.00 85.75           H  
ATOM   2199  C   GLU A 137       2.809 -20.127  -2.526  1.00 85.75           C  
ATOM   2200  CB  GLU A 137       0.609 -21.324  -2.799  1.00 85.75           C  
ATOM   2201  HB2 GLU A 137       0.399 -20.898  -1.818  1.00 85.75           H  
ATOM   2202  HB3 GLU A 137       1.039 -22.315  -2.655  1.00 85.75           H  
ATOM   2203  O   GLU A 137       3.733 -20.932  -2.367  1.00 85.75           O  
ATOM   2204  CG  GLU A 137      -0.723 -21.450  -3.562  1.00 85.75           C  
ATOM   2205  HG2 GLU A 137      -0.523 -21.874  -4.546  1.00 85.75           H  
ATOM   2206  HG3 GLU A 137      -1.137 -20.451  -3.701  1.00 85.75           H  
ATOM   2207  CD  GLU A 137      -1.768 -22.333  -2.846  1.00 85.75           C  
ATOM   2208  OE1 GLU A 137      -2.824 -22.598  -3.467  1.00 85.75           O  
ATOM   2209  OE2 GLU A 137      -1.516 -22.764  -1.695  1.00 85.75           O  
ATOM   2210  N   LEU A 138       2.769 -18.970  -1.860  1.00 92.57           N  
ATOM   2211  H   LEU A 138       1.985 -18.354  -2.019  1.00 92.57           H  
ATOM   2212  CA  LEU A 138       3.772 -18.588  -0.865  1.00 92.57           C  
ATOM   2213  HA  LEU A 138       4.757 -18.872  -1.237  1.00 92.57           H  
ATOM   2214  C   LEU A 138       3.547 -19.325   0.462  1.00 92.57           C  
ATOM   2215  CB  LEU A 138       3.748 -17.065  -0.646  1.00 92.57           C  
ATOM   2216  HB2 LEU A 138       4.384 -16.832   0.208  1.00 92.57           H  
ATOM   2217  HB3 LEU A 138       2.730 -16.773  -0.389  1.00 92.57           H  
ATOM   2218  O   LEU A 138       2.500 -19.194   1.095  1.00 92.57           O  
ATOM   2219  CG  LEU A 138       4.223 -16.224  -1.842  1.00 92.57           C  
ATOM   2220  HG  LEU A 138       3.653 -16.479  -2.735  1.00 92.57           H  
ATOM   2221  CD1 LEU A 138       4.004 -14.746  -1.524  1.00 92.57           C  
ATOM   2222 HD11 LEU A 138       4.312 -14.133  -2.371  1.00 92.57           H  
ATOM   2223 HD12 LEU A 138       2.946 -14.571  -1.330  1.00 92.57           H  
ATOM   2224 HD13 LEU A 138       4.573 -14.466  -0.637  1.00 92.57           H  
ATOM   2225  CD2 LEU A 138       5.717 -16.417  -2.112  1.00 92.57           C  
ATOM   2226 HD21 LEU A 138       5.901 -17.430  -2.467  1.00 92.57           H  
ATOM   2227 HD22 LEU A 138       6.293 -16.230  -1.205  1.00 92.57           H  
ATOM   2228 HD23 LEU A 138       6.037 -15.721  -2.887  1.00 92.57           H  
ATOM   2229  N   THR A 139       4.566 -20.038   0.948  1.00 91.54           N  
ATOM   2230  H   THR A 139       5.402 -20.142   0.393  1.00 91.54           H  
ATOM   2231  CA  THR A 139       4.503 -20.659   2.280  1.00 91.54           C  
ATOM   2232  HA  THR A 139       3.569 -21.220   2.328  1.00 91.54           H  
ATOM   2233  C   THR A 139       4.500 -19.602   3.393  1.00 91.54           C  
ATOM   2234  CB  THR A 139       5.658 -21.639   2.536  1.00 91.54           C  
ATOM   2235  HB  THR A 139       5.480 -22.133   3.492  1.00 91.54           H  
ATOM   2236  O   THR A 139       5.004 -18.489   3.204  1.00 91.54           O  
ATOM   2237  CG2 THR A 139       5.737 -22.740   1.487  1.00 91.54           C  
ATOM   2238 HG21 THR A 139       6.575 -23.402   1.706  1.00 91.54           H  
ATOM   2239 HG22 THR A 139       4.819 -23.327   1.506  1.00 91.54           H  
ATOM   2240 HG23 THR A 139       5.844 -22.316   0.489  1.00 91.54           H  
ATOM   2241  OG1 THR A 139       6.876 -20.938   2.663  1.00 91.54           O  
ATOM   2242  HG1 THR A 139       7.569 -21.441   2.230  1.00 91.54           H  
ATOM   2243  N   PRO A 140       4.057 -19.949   4.620  1.00 83.40           N  
ATOM   2244  CA  PRO A 140       4.192 -19.065   5.778  1.00 83.40           C  
ATOM   2245  HA  PRO A 140       3.541 -18.204   5.632  1.00 83.40           H  
ATOM   2246  C   PRO A 140       5.627 -18.562   6.006  1.00 83.40           C  
ATOM   2247  CB  PRO A 140       3.681 -19.884   6.968  1.00 83.40           C  
ATOM   2248  HB2 PRO A 140       3.224 -19.248   7.726  1.00 83.40           H  
ATOM   2249  HB3 PRO A 140       4.492 -20.471   7.400  1.00 83.40           H  
ATOM   2250  O   PRO A 140       5.811 -17.418   6.407  1.00 83.40           O  
ATOM   2251  CG  PRO A 140       2.660 -20.824   6.326  1.00 83.40           C  
ATOM   2252  HG2 PRO A 140       2.505 -21.724   6.920  1.00 83.40           H  
ATOM   2253  HG3 PRO A 140       1.720 -20.296   6.172  1.00 83.40           H  
ATOM   2254  CD  PRO A 140       3.298 -21.140   4.975  1.00 83.40           C  
ATOM   2255  HD2 PRO A 140       3.969 -21.992   5.078  1.00 83.40           H  
ATOM   2256  HD3 PRO A 140       2.521 -21.355   4.241  1.00 83.40           H  
ATOM   2257  N   ARG A 141       6.650 -19.371   5.686  1.00 94.04           N  
ATOM   2258  H   ARG A 141       6.428 -20.253   5.245  1.00 94.04           H  
ATOM   2259  CA  ARG A 141       8.068 -18.989   5.816  1.00 94.04           C  
ATOM   2260  HA  ARG A 141       8.210 -18.482   6.770  1.00 94.04           H  
ATOM   2261  C   ARG A 141       8.507 -17.992   4.741  1.00 94.04           C  
ATOM   2262  CB  ARG A 141       8.963 -20.235   5.774  1.00 94.04           C  
ATOM   2263  HB2 ARG A 141       8.803 -20.766   4.836  1.00 94.04           H  
ATOM   2264  HB3 ARG A 141      10.002 -19.909   5.809  1.00 94.04           H  
ATOM   2265  O   ARG A 141       9.288 -17.091   5.041  1.00 94.04           O  
ATOM   2266  CG  ARG A 141       8.702 -21.185   6.954  1.00 94.04           C  
ATOM   2267  HG2 ARG A 141       8.851 -20.656   7.895  1.00 94.04           H  
ATOM   2268  HG3 ARG A 141       7.669 -21.532   6.914  1.00 94.04           H  
ATOM   2269  CD  ARG A 141       9.619 -22.413   6.898  1.00 94.04           C  
ATOM   2270  HD2 ARG A 141       9.537 -22.864   5.909  1.00 94.04           H  
ATOM   2271  HD3 ARG A 141       9.268 -23.133   7.637  1.00 94.04           H  
ATOM   2272  NE  ARG A 141      11.025 -22.069   7.186  1.00 94.04           N  
ATOM   2273  HE  ARG A 141      11.205 -21.109   7.443  1.00 94.04           H  
ATOM   2274  NH1 ARG A 141      11.911 -24.151   6.798  1.00 94.04           N  
ATOM   2275 HH11 ARG A 141      11.005 -24.455   6.471  1.00 94.04           H  
ATOM   2276 HH12 ARG A 141      12.708 -24.748   6.635  1.00 94.04           H  
ATOM   2277  NH2 ARG A 141      13.253 -22.479   7.415  1.00 94.04           N  
ATOM   2278 HH21 ARG A 141      14.029 -23.120   7.335  1.00 94.04           H  
ATOM   2279 HH22 ARG A 141      13.394 -21.510   7.660  1.00 94.04           H  
ATOM   2280  CZ  ARG A 141      12.051 -22.899   7.132  1.00 94.04           C  
ATOM   2281  N   ALA A 142       8.005 -18.127   3.513  1.00 95.10           N  
ATOM   2282  H   ALA A 142       7.381 -18.896   3.315  1.00 95.10           H  
ATOM   2283  CA  ALA A 142       8.235 -17.147   2.454  1.00 95.10           C  
ATOM   2284  HA  ALA A 142       9.303 -16.945   2.384  1.00 95.10           H  
ATOM   2285  C   ALA A 142       7.531 -15.814   2.766  1.00 95.10           C  
ATOM   2286  CB  ALA A 142       7.786 -17.750   1.120  1.00 95.10           C  
ATOM   2287  HB1 ALA A 142       8.325 -18.679   0.935  1.00 95.10           H  
ATOM   2288  HB2 ALA A 142       8.008 -17.053   0.311  1.00 95.10           H  
ATOM   2289  HB3 ALA A 142       6.715 -17.953   1.132  1.00 95.10           H  
ATOM   2290  O   ALA A 142       8.140 -14.756   2.620  1.00 95.10           O  
ATOM   2291  N   LEU A 143       6.302 -15.859   3.295  1.00 88.31           N  
ATOM   2292  H   LEU A 143       5.844 -16.758   3.348  1.00 88.31           H  
ATOM   2293  CA  LEU A 143       5.577 -14.676   3.773  1.00 88.31           C  
ATOM   2294  HA  LEU A 143       5.537 -13.945   2.966  1.00 88.31           H  
ATOM   2295  C   LEU A 143       6.301 -13.988   4.945  1.00 88.31           C  
ATOM   2296  CB  LEU A 143       4.138 -15.071   4.156  1.00 88.31           C  
ATOM   2297  HB2 LEU A 143       4.185 -15.901   4.860  1.00 88.31           H  
ATOM   2298  HB3 LEU A 143       3.669 -14.229   4.666  1.00 88.31           H  
ATOM   2299  O   LEU A 143       6.451 -12.769   4.935  1.00 88.31           O  
ATOM   2300  CG  LEU A 143       3.245 -15.475   2.965  1.00 88.31           C  
ATOM   2301  HG  LEU A 143       3.747 -16.241   2.374  1.00 88.31           H  
ATOM   2302  CD1 LEU A 143       1.929 -16.053   3.486  1.00 88.31           C  
ATOM   2303 HD11 LEU A 143       1.386 -15.308   4.068  1.00 88.31           H  
ATOM   2304 HD12 LEU A 143       2.130 -16.934   4.094  1.00 88.31           H  
ATOM   2305 HD13 LEU A 143       1.318 -16.365   2.639  1.00 88.31           H  
ATOM   2306  CD2 LEU A 143       2.915 -14.282   2.064  1.00 88.31           C  
ATOM   2307 HD21 LEU A 143       2.422 -13.493   2.632  1.00 88.31           H  
ATOM   2308 HD22 LEU A 143       2.252 -14.604   1.260  1.00 88.31           H  
ATOM   2309 HD23 LEU A 143       3.822 -13.886   1.606  1.00 88.31           H  
ATOM   2310  N   GLU A 144       6.810 -14.743   5.925  1.00 84.10           N  
ATOM   2311  H   GLU A 144       6.603 -15.731   5.932  1.00 84.10           H  
ATOM   2312  CA  GLU A 144       7.653 -14.200   7.003  1.00 84.10           C  
ATOM   2313  HA  GLU A 144       7.097 -13.432   7.542  1.00 84.10           H  
ATOM   2314  C   GLU A 144       8.921 -13.525   6.462  1.00 84.10           C  
ATOM   2315  CB  GLU A 144       8.051 -15.308   7.993  1.00 84.10           C  
ATOM   2316  HB2 GLU A 144       8.333 -16.202   7.437  1.00 84.10           H  
ATOM   2317  HB3 GLU A 144       8.920 -14.971   8.559  1.00 84.10           H  
ATOM   2318  O   GLU A 144       9.242 -12.411   6.875  1.00 84.10           O  
ATOM   2319  CG  GLU A 144       6.940 -15.642   8.999  1.00 84.10           C  
ATOM   2320  HG2 GLU A 144       6.025 -15.897   8.464  1.00 84.10           H  
ATOM   2321  HG3 GLU A 144       6.733 -14.746   9.585  1.00 84.10           H  
ATOM   2322  CD  GLU A 144       7.311 -16.790   9.957  1.00 84.10           C  
ATOM   2323  OE1 GLU A 144       6.476 -17.070  10.849  1.00 84.10           O  
ATOM   2324  OE2 GLU A 144       8.424 -17.356   9.837  1.00 84.10           O  
ATOM   2325  N   TYR A 145       9.620 -14.153   5.508  1.00 94.59           N  
ATOM   2326  H   TYR A 145       9.322 -15.073   5.219  1.00 94.59           H  
ATOM   2327  CA  TYR A 145      10.780 -13.549   4.848  1.00 94.59           C  
ATOM   2328  HA  TYR A 145      11.520 -13.301   5.610  1.00 94.59           H  
ATOM   2329  C   TYR A 145      10.416 -12.239   4.141  1.00 94.59           C  
ATOM   2330  CB  TYR A 145      11.410 -14.554   3.877  1.00 94.59           C  
ATOM   2331  HB2 TYR A 145      10.620 -15.037   3.303  1.00 94.59           H  
ATOM   2332  HB3 TYR A 145      11.907 -15.327   4.463  1.00 94.59           H  
ATOM   2333  O   TYR A 145      11.089 -11.232   4.368  1.00 94.59           O  
ATOM   2334  CG  TYR A 145      12.414 -13.954   2.907  1.00 94.59           C  
ATOM   2335  CD1 TYR A 145      12.146 -13.963   1.524  1.00 94.59           C  
ATOM   2336  HD1 TYR A 145      11.237 -14.409   1.149  1.00 94.59           H  
ATOM   2337  CD2 TYR A 145      13.600 -13.364   3.388  1.00 94.59           C  
ATOM   2338  HD2 TYR A 145      13.790 -13.331   4.451  1.00 94.59           H  
ATOM   2339  CE1 TYR A 145      13.067 -13.395   0.623  1.00 94.59           C  
ATOM   2340  HE1 TYR A 145      12.878 -13.421  -0.440  1.00 94.59           H  
ATOM   2341  CE2 TYR A 145      14.522 -12.792   2.490  1.00 94.59           C  
ATOM   2342  HE2 TYR A 145      15.426 -12.330   2.860  1.00 94.59           H  
ATOM   2343  OH  TYR A 145      15.142 -12.265   0.227  1.00 94.59           O  
ATOM   2344  HH  TYR A 145      15.954 -11.973   0.647  1.00 94.59           H  
ATOM   2345  CZ  TYR A 145      14.253 -12.804   1.103  1.00 94.59           C  
ATOM   2346  N   ILE A 146       9.326 -12.227   3.368  1.00 92.03           N  
ATOM   2347  H   ILE A 146       8.830 -13.099   3.244  1.00 92.03           H  
ATOM   2348  CA  ILE A 146       8.789 -11.040   2.694  1.00 92.03           C  
ATOM   2349  HA  ILE A 146       9.518 -10.698   1.960  1.00 92.03           H  
ATOM   2350  C   ILE A 146       8.585  -9.882   3.686  1.00 92.03           C  
ATOM   2351  CB  ILE A 146       7.517 -11.438   1.908  1.00 92.03           C  
ATOM   2352  HB  ILE A 146       6.951 -12.154   2.503  1.00 92.03           H  
ATOM   2353  O   ILE A 146       9.025  -8.763   3.413  1.00 92.03           O  
ATOM   2354  CG1 ILE A 146       7.923 -12.124   0.584  1.00 92.03           C  
ATOM   2355 HG12 ILE A 146       8.302 -11.377  -0.114  1.00 92.03           H  
ATOM   2356 HG13 ILE A 146       8.725 -12.836   0.776  1.00 92.03           H  
ATOM   2357  CG2 ILE A 146       6.597 -10.240   1.650  1.00 92.03           C  
ATOM   2358 HG21 ILE A 146       5.763 -10.540   1.017  1.00 92.03           H  
ATOM   2359 HG22 ILE A 146       6.164  -9.928   2.601  1.00 92.03           H  
ATOM   2360 HG23 ILE A 146       7.147  -9.423   1.183  1.00 92.03           H  
ATOM   2361  CD1 ILE A 146       6.777 -12.896  -0.079  1.00 92.03           C  
ATOM   2362 HD11 ILE A 146       5.989 -12.219  -0.412  1.00 92.03           H  
ATOM   2363 HD12 ILE A 146       6.366 -13.618   0.626  1.00 92.03           H  
ATOM   2364 HD13 ILE A 146       7.157 -13.434  -0.948  1.00 92.03           H  
ATOM   2365  N   GLU A 147       8.026 -10.126   4.877  1.00 81.37           N  
ATOM   2366  H   GLU A 147       7.685 -11.057   5.072  1.00 81.37           H  
ATOM   2367  CA  GLU A 147       7.856  -9.065   5.885  1.00 81.37           C  
ATOM   2368  HA  GLU A 147       7.323  -8.244   5.407  1.00 81.37           H  
ATOM   2369  C   GLU A 147       9.172  -8.435   6.364  1.00 81.37           C  
ATOM   2370  CB  GLU A 147       7.063  -9.556   7.113  1.00 81.37           C  
ATOM   2371  HB2 GLU A 147       7.038  -8.748   7.844  1.00 81.37           H  
ATOM   2372  HB3 GLU A 147       7.596 -10.388   7.573  1.00 81.37           H  
ATOM   2373  O   GLU A 147       9.196  -7.244   6.694  1.00 81.37           O  
ATOM   2374  CG  GLU A 147       5.611  -9.990   6.860  1.00 81.37           C  
ATOM   2375  HG2 GLU A 147       5.609 -10.923   6.296  1.00 81.37           H  
ATOM   2376  HG3 GLU A 147       5.141 -10.197   7.822  1.00 81.37           H  
ATOM   2377  CD  GLU A 147       4.767  -8.957   6.111  1.00 81.37           C  
ATOM   2378  OE1 GLU A 147       3.677  -9.311   5.622  1.00 81.37           O  
ATOM   2379  OE2 GLU A 147       5.167  -7.785   5.964  1.00 81.37           O  
ATOM   2380  N   THR A 148      10.275  -9.193   6.356  1.00 83.65           N  
ATOM   2381  H   THR A 148      10.181 -10.153   6.057  1.00 83.65           H  
ATOM   2382  CA  THR A 148      11.610  -8.684   6.726  1.00 83.65           C  
ATOM   2383  HA  THR A 148      11.480  -8.014   7.577  1.00 83.65           H  
ATOM   2384  C   THR A 148      12.293  -7.852   5.636  1.00 83.65           C  
ATOM   2385  CB  THR A 148      12.576  -9.794   7.177  1.00 83.65           C  
ATOM   2386  HB  THR A 148      13.457  -9.307   7.595  1.00 83.65           H  
ATOM   2387  O   THR A 148      13.281  -7.175   5.931  1.00 83.65           O  
ATOM   2388  CG2 THR A 148      12.012 -10.700   8.268  1.00 83.65           C  
ATOM   2389 HG21 THR A 148      11.671 -10.096   9.108  1.00 83.65           H  
ATOM   2390 HG22 THR A 148      11.175 -11.281   7.881  1.00 83.65           H  
ATOM   2391 HG23 THR A 148      12.788 -11.385   8.607  1.00 83.65           H  
ATOM   2392  OG1 THR A 148      13.017 -10.610   6.115  1.00 83.65           O  
ATOM   2393  HG1 THR A 148      12.268 -10.834   5.559  1.00 83.65           H  
ATOM   2394  N   ILE A 149      11.798  -7.896   4.391  1.00 89.46           N  
ATOM   2395  H   ILE A 149      10.996  -8.487   4.225  1.00 89.46           H  
ATOM   2396  CA  ILE A 149      12.416  -7.234   3.226  1.00 89.46           C  
ATOM   2397  HA  ILE A 149      13.312  -6.716   3.569  1.00 89.46           H  
ATOM   2398  C   ILE A 149      11.560  -6.130   2.591  1.00 89.46           C  
ATOM   2399  CB  ILE A 149      12.883  -8.258   2.169  1.00 89.46           C  
ATOM   2400  HB  ILE A 149      13.333  -7.698   1.348  1.00 89.46           H  
ATOM   2401  O   ILE A 149      12.061  -5.376   1.761  1.00 89.46           O  
ATOM   2402  CG1 ILE A 149      11.710  -9.080   1.606  1.00 89.46           C  
ATOM   2403 HG12 ILE A 149      11.417  -9.816   2.355  1.00 89.46           H  
ATOM   2404 HG13 ILE A 149      10.855  -8.429   1.420  1.00 89.46           H  
ATOM   2405  CG2 ILE A 149      13.973  -9.174   2.751  1.00 89.46           C  
ATOM   2406 HG21 ILE A 149      13.555  -9.807   3.534  1.00 89.46           H  
ATOM   2407 HG22 ILE A 149      14.369  -9.820   1.967  1.00 89.46           H  
ATOM   2408 HG23 ILE A 149      14.782  -8.573   3.166  1.00 89.46           H  
ATOM   2409  CD1 ILE A 149      12.013  -9.820   0.301  1.00 89.46           C  
ATOM   2410 HD11 ILE A 149      11.123 -10.364  -0.018  1.00 89.46           H  
ATOM   2411 HD12 ILE A 149      12.824 -10.533   0.448  1.00 89.46           H  
ATOM   2412 HD13 ILE A 149      12.293  -9.114  -0.480  1.00 89.46           H  
ATOM   2413  N   LYS A 150      10.292  -5.963   2.975  1.00 81.40           N  
ATOM   2414  H   LYS A 150       9.883  -6.644   3.598  1.00 81.40           H  
ATOM   2415  CA  LYS A 150       9.537  -4.746   2.621  1.00 81.40           C  
ATOM   2416  HA  LYS A 150       9.557  -4.612   1.539  1.00 81.40           H  
ATOM   2417  C   LYS A 150      10.214  -3.503   3.249  1.00 81.40           C  
ATOM   2418  CB  LYS A 150       8.080  -4.899   3.056  1.00 81.40           C  
ATOM   2419  HB2 LYS A 150       8.135  -5.153   4.114  1.00 81.40           H  
ATOM   2420  HB3 LYS A 150       7.578  -3.945   2.894  1.00 81.40           H  
ATOM   2421  O   LYS A 150      10.879  -3.596   4.275  1.00 81.40           O  
ATOM   2422  CG  LYS A 150       7.192  -5.974   2.424  1.00 81.40           C  
ATOM   2423  HG2 LYS A 150       7.697  -6.939   2.465  1.00 81.40           H  
ATOM   2424  HG3 LYS A 150       6.982  -5.727   1.383  1.00 81.40           H  
ATOM   2425  CD  LYS A 150       5.865  -6.044   3.205  1.00 81.40           C  
ATOM   2426  HD2 LYS A 150       5.231  -5.200   2.934  1.00 81.40           H  
ATOM   2427  HD3 LYS A 150       6.062  -6.018   4.277  1.00 81.40           H  
ATOM   2428  CE  LYS A 150       5.147  -7.354   2.903  1.00 81.40           C  
ATOM   2429  HE2 LYS A 150       5.794  -8.162   3.243  1.00 81.40           H  
ATOM   2430  HE3 LYS A 150       4.992  -7.457   1.829  1.00 81.40           H  
ATOM   2431  NZ  LYS A 150       3.852  -7.462   3.603  1.00 81.40           N  
ATOM   2432  HZ1 LYS A 150       3.522  -8.416   3.566  1.00 81.40           H  
ATOM   2433  HZ2 LYS A 150       3.151  -6.909   3.132  1.00 81.40           H  
ATOM   2434  HZ3 LYS A 150       3.963  -7.295   4.593  1.00 81.40           H  
ATOM   2435  N   GLU A 151      10.065  -2.328   2.640  1.00 78.64           N  
ATOM   2436  H   GLU A 151       9.470  -2.341   1.824  1.00 78.64           H  
ATOM   2437  CA  GLU A 151      10.912  -1.119   2.792  1.00 78.64           C  
ATOM   2438  HA  GLU A 151      10.591  -0.448   1.995  1.00 78.64           H  
ATOM   2439  C   GLU A 151      12.431  -1.303   2.577  1.00 78.64           C  
ATOM   2440  CB  GLU A 151      10.656  -0.307   4.072  1.00 78.64           C  
ATOM   2441  HB2 GLU A 151      10.911  -0.930   4.930  1.00 78.64           H  
ATOM   2442  HB3 GLU A 151      11.355   0.528   4.122  1.00 78.64           H  
ATOM   2443  O   GLU A 151      13.169  -0.315   2.673  1.00 78.64           O  
ATOM   2444  CG  GLU A 151       9.244   0.274   4.215  1.00 78.64           C  
ATOM   2445  HG2 GLU A 151       9.122   0.640   5.234  1.00 78.64           H  
ATOM   2446  HG3 GLU A 151       8.504  -0.511   4.054  1.00 78.64           H  
ATOM   2447  CD  GLU A 151       9.021   1.442   3.245  1.00 78.64           C  
ATOM   2448  OE1 GLU A 151       8.021   1.413   2.496  1.00 78.64           O  
ATOM   2449  OE2 GLU A 151       9.862   2.376   3.224  1.00 78.64           O  
ATOM   2450  N   GLU A 152      12.942  -2.503   2.276  1.00 84.81           N  
ATOM   2451  H   GLU A 152      12.340  -3.308   2.181  1.00 84.81           H  
ATOM   2452  CA  GLU A 152      14.327  -2.636   1.821  1.00 84.81           C  
ATOM   2453  HA  GLU A 152      14.922  -1.921   2.390  1.00 84.81           H  
ATOM   2454  C   GLU A 152      14.473  -2.220   0.366  1.00 84.81           C  
ATOM   2455  CB  GLU A 152      14.952  -4.018   2.067  1.00 84.81           C  
ATOM   2456  HB2 GLU A 152      14.358  -4.795   1.585  1.00 84.81           H  
ATOM   2457  HB3 GLU A 152      15.935  -4.053   1.596  1.00 84.81           H  
ATOM   2458  O   GLU A 152      13.548  -2.302  -0.443  1.00 84.81           O  
ATOM   2459  CG  GLU A 152      15.134  -4.333   3.556  1.00 84.81           C  
ATOM   2460  HG2 GLU A 152      14.217  -4.111   4.103  1.00 84.81           H  
ATOM   2461  HG3 GLU A 152      15.320  -5.403   3.644  1.00 84.81           H  
ATOM   2462  CD  GLU A 152      16.319  -3.584   4.191  1.00 84.81           C  
ATOM   2463  OE1 GLU A 152      16.860  -4.128   5.182  1.00 84.81           O  
ATOM   2464  OE2 GLU A 152      16.768  -2.526   3.677  1.00 84.81           O  
ATOM   2465  N   GLU A 153      15.673  -1.740   0.057  1.00 88.57           N  
ATOM   2466  H   GLU A 153      16.415  -1.812   0.738  1.00 88.57           H  
ATOM   2467  CA  GLU A 153      16.023  -1.308  -1.282  1.00 88.57           C  
ATOM   2468  HA  GLU A 153      15.121  -0.934  -1.766  1.00 88.57           H  
ATOM   2469  C   GLU A 153      16.548  -2.487  -2.106  1.00 88.57           C  
ATOM   2470  CB  GLU A 153      17.018  -0.151  -1.194  1.00 88.57           C  
ATOM   2471  HB2 GLU A 153      16.643   0.590  -0.488  1.00 88.57           H  
ATOM   2472  HB3 GLU A 153      17.985  -0.518  -0.848  1.00 88.57           H  
ATOM   2473  O   GLU A 153      17.373  -3.282  -1.642  1.00 88.57           O  
ATOM   2474  CG  GLU A 153      17.159   0.504  -2.566  1.00 88.57           C  
ATOM   2475  HG2 GLU A 153      17.580  -0.213  -3.271  1.00 88.57           H  
ATOM   2476  HG3 GLU A 153      16.167   0.781  -2.921  1.00 88.57           H  
ATOM   2477  CD  GLU A 153      18.043   1.746  -2.546  1.00 88.57           C  
ATOM   2478  OE1 GLU A 153      17.994   2.499  -3.537  1.00 88.57           O  
ATOM   2479  OE2 GLU A 153      18.871   1.949  -1.632  1.00 88.57           O  
ATOM   2480  N   MET A 154      16.063  -2.586  -3.340  1.00 97.54           N  
ATOM   2481  H   MET A 154      15.401  -1.888  -3.646  1.00 97.54           H  
ATOM   2482  CA  MET A 154      16.324  -3.676  -4.269  1.00 97.54           C  
ATOM   2483  HA  MET A 154      17.180  -4.249  -3.911  1.00 97.54           H  
ATOM   2484  C   MET A 154      16.658  -3.131  -5.659  1.00 97.54           C  
ATOM   2485  CB  MET A 154      15.103  -4.608  -4.339  1.00 97.54           C  
ATOM   2486  HB2 MET A 154      15.284  -5.393  -5.074  1.00 97.54           H  
ATOM   2487  HB3 MET A 154      14.234  -4.032  -4.659  1.00 97.54           H  
ATOM   2488  O   MET A 154      16.192  -2.060  -6.049  1.00 97.54           O  
ATOM   2489  CG  MET A 154      14.794  -5.264  -2.991  1.00 97.54           C  
ATOM   2490  HG2 MET A 154      14.725  -4.493  -2.224  1.00 97.54           H  
ATOM   2491  HG3 MET A 154      15.607  -5.942  -2.734  1.00 97.54           H  
ATOM   2492  SD  MET A 154      13.242  -6.185  -2.960  1.00 97.54           S  
ATOM   2493  CE  MET A 154      13.140  -6.475  -1.179  1.00 97.54           C  
ATOM   2494  HE1 MET A 154      13.928  -7.165  -0.879  1.00 97.54           H  
ATOM   2495  HE2 MET A 154      12.168  -6.906  -0.937  1.00 97.54           H  
ATOM   2496  HE3 MET A 154      13.249  -5.531  -0.645  1.00 97.54           H  
ATOM   2497  N   ILE A 155      17.435  -3.891  -6.426  1.00 98.83           N  
ATOM   2498  H   ILE A 155      17.781  -4.753  -6.029  1.00 98.83           H  
ATOM   2499  CA  ILE A 155      17.510  -3.745  -7.878  1.00 98.83           C  
ATOM   2500  HA  ILE A 155      17.307  -2.708  -8.146  1.00 98.83           H  
ATOM   2501  C   ILE A 155      16.422  -4.619  -8.488  1.00 98.83           C  
ATOM   2502  CB  ILE A 155      18.902  -4.118  -8.430  1.00 98.83           C  
ATOM   2503  HB  ILE A 155      19.066  -5.183  -8.260  1.00 98.83           H  
ATOM   2504  O   ILE A 155      16.391  -5.825  -8.242  1.00 98.83           O  
ATOM   2505  CG1 ILE A 155      20.056  -3.366  -7.732  1.00 98.83           C  
ATOM   2506 HG12 ILE A 155      20.996  -3.636  -8.213  1.00 98.83           H  
ATOM   2507 HG13 ILE A 155      20.119  -3.707  -6.698  1.00 98.83           H  
ATOM   2508  CG2 ILE A 155      18.950  -3.876  -9.952  1.00 98.83           C  
ATOM   2509 HG21 ILE A 155      18.265  -4.551 -10.465  1.00 98.83           H  
ATOM   2510 HG22 ILE A 155      19.955  -4.070 -10.328  1.00 98.83           H  
ATOM   2511 HG23 ILE A 155      18.669  -2.849 -10.186  1.00 98.83           H  
ATOM   2512  CD1 ILE A 155      19.928  -1.838  -7.734  1.00 98.83           C  
ATOM   2513 HD11 ILE A 155      19.031  -1.544  -7.188  1.00 98.83           H  
ATOM   2514 HD12 ILE A 155      19.879  -1.457  -8.754  1.00 98.83           H  
ATOM   2515 HD13 ILE A 155      20.796  -1.405  -7.238  1.00 98.83           H  
ATOM   2516  N   LEU A 156      15.557  -4.015  -9.295  1.00 98.80           N  
ATOM   2517  H   LEU A 156      15.645  -3.017  -9.427  1.00 98.80           H  
ATOM   2518  CA  LEU A 156      14.583  -4.717 -10.116  1.00 98.80           C  
ATOM   2519  HA  LEU A 156      14.390  -5.698  -9.683  1.00 98.80           H  
ATOM   2520  C   LEU A 156      15.154  -4.925 -11.516  1.00 98.80           C  
ATOM   2521  CB  LEU A 156      13.272  -3.919 -10.093  1.00 98.80           C  
ATOM   2522  HB2 LEU A 156      12.986  -3.820  -9.046  1.00 98.80           H  
ATOM   2523  HB3 LEU A 156      13.438  -2.917 -10.488  1.00 98.80           H  
ATOM   2524  O   LEU A 156      15.534  -3.964 -12.183  1.00 98.80           O  
ATOM   2525  CG  LEU A 156      12.108  -4.584 -10.846  1.00 98.80           C  
ATOM   2526  HG  LEU A 156      12.102  -5.655 -10.642  1.00 98.80           H  
ATOM   2527  CD1 LEU A 156      10.799  -3.989 -10.333  1.00 98.80           C  
ATOM   2528 HD11 LEU A 156      10.777  -2.915 -10.514  1.00 98.80           H  
ATOM   2529 HD12 LEU A 156       9.959  -4.464 -10.839  1.00 98.80           H  
ATOM   2530 HD13 LEU A 156      10.704  -4.181  -9.264  1.00 98.80           H  
ATOM   2531  CD2 LEU A 156      12.164  -4.357 -12.359  1.00 98.80           C  
ATOM   2532 HD21 LEU A 156      12.981  -4.912 -12.819  1.00 98.80           H  
ATOM   2533 HD22 LEU A 156      12.280  -3.296 -12.577  1.00 98.80           H  
ATOM   2534 HD23 LEU A 156      11.249  -4.733 -12.817  1.00 98.80           H  
ATOM   2535  N   THR A 157      15.172  -6.173 -11.978  1.00 98.80           N  
ATOM   2536  H   THR A 157      14.837  -6.909 -11.373  1.00 98.80           H  
ATOM   2537  CA  THR A 157      15.546  -6.545 -13.351  1.00 98.80           C  
ATOM   2538  HA  THR A 157      15.847  -5.655 -13.903  1.00 98.80           H  
ATOM   2539  C   THR A 157      14.347  -7.168 -14.060  1.00 98.80           C  
ATOM   2540  CB  THR A 157      16.742  -7.507 -13.346  1.00 98.80           C  
ATOM   2541  HB  THR A 157      16.446  -8.458 -12.903  1.00 98.80           H  
ATOM   2542  O   THR A 157      13.735  -8.086 -13.522  1.00 98.80           O  
ATOM   2543  CG2 THR A 157      17.308  -7.752 -14.743  1.00 98.80           C  
ATOM   2544 HG21 THR A 157      18.174  -8.411 -14.670  1.00 98.80           H  
ATOM   2545 HG22 THR A 157      17.608  -6.807 -15.196  1.00 98.80           H  
ATOM   2546 HG23 THR A 157      16.560  -8.235 -15.371  1.00 98.80           H  
ATOM   2547  OG1 THR A 157      17.785  -6.949 -12.575  1.00 98.80           O  
ATOM   2548  HG1 THR A 157      17.463  -6.931 -11.671  1.00 98.80           H  
ATOM   2549  N   LEU A 158      14.005  -6.683 -15.257  1.00 98.53           N  
ATOM   2550  H   LEU A 158      14.603  -5.986 -15.677  1.00 98.53           H  
ATOM   2551  CA  LEU A 158      12.947  -7.266 -16.088  1.00 98.53           C  
ATOM   2552  HA  LEU A 158      12.081  -7.500 -15.468  1.00 98.53           H  
ATOM   2553  C   LEU A 158      13.444  -8.571 -16.718  1.00 98.53           C  
ATOM   2554  CB  LEU A 158      12.524  -6.285 -17.201  1.00 98.53           C  
ATOM   2555  HB2 LEU A 158      13.396  -6.055 -17.813  1.00 98.53           H  
ATOM   2556  HB3 LEU A 158      11.805  -6.794 -17.842  1.00 98.53           H  
ATOM   2557  O   LEU A 158      14.454  -8.558 -17.427  1.00 98.53           O  
ATOM   2558  CG  LEU A 158      11.896  -4.960 -16.738  1.00 98.53           C  
ATOM   2559  HG  LEU A 158      12.615  -4.405 -16.136  1.00 98.53           H  
ATOM   2560  CD1 LEU A 158      11.519  -4.112 -17.948  1.00 98.53           C  
ATOM   2561 HD11 LEU A 158      11.134  -3.148 -17.615  1.00 98.53           H  
ATOM   2562 HD12 LEU A 158      12.389  -3.946 -18.583  1.00 98.53           H  
ATOM   2563 HD13 LEU A 158      10.764  -4.624 -18.545  1.00 98.53           H  
ATOM   2564  CD2 LEU A 158      10.629  -5.173 -15.916  1.00 98.53           C  
ATOM   2565 HD21 LEU A 158      10.120  -4.223 -15.757  1.00 98.53           H  
ATOM   2566 HD22 LEU A 158      10.904  -5.585 -14.945  1.00 98.53           H  
ATOM   2567 HD23 LEU A 158       9.957  -5.860 -16.431  1.00 98.53           H  
ATOM   2568  N   SER A 159      12.715  -9.672 -16.532  1.00 97.83           N  
ATOM   2569  H   SER A 159      11.904  -9.642 -15.930  1.00 97.83           H  
ATOM   2570  CA  SER A 159      13.082 -10.973 -17.112  1.00 97.83           C  
ATOM   2571  HA  SER A 159      14.131 -11.171 -16.893  1.00 97.83           H  
ATOM   2572  C   SER A 159      12.934 -11.018 -18.637  1.00 97.83           C  
ATOM   2573  CB  SER A 159      12.265 -12.088 -16.463  1.00 97.83           C  
ATOM   2574  HB2 SER A 159      11.198 -11.878 -16.541  1.00 97.83           H  
ATOM   2575  HB3 SER A 159      12.480 -13.030 -16.968  1.00 97.83           H  
ATOM   2576  O   SER A 159      13.609 -11.797 -19.302  1.00 97.83           O  
ATOM   2577  OG  SER A 159      12.642 -12.201 -15.107  1.00 97.83           O  
ATOM   2578  HG  SER A 159      12.582 -13.143 -14.933  1.00 97.83           H  
ATOM   2579  N   SER A 160      12.128 -10.123 -19.219  1.00 94.57           N  
ATOM   2580  H   SER A 160      11.610  -9.491 -18.625  1.00 94.57           H  
ATOM   2581  CA  SER A 160      12.042  -9.923 -20.673  1.00 94.57           C  
ATOM   2582  HA  SER A 160      11.891 -10.892 -21.150  1.00 94.57           H  
ATOM   2583  C   SER A 160      13.300  -9.300 -21.295  1.00 94.57           C  
ATOM   2584  CB  SER A 160      10.839  -9.031 -20.995  1.00 94.57           C  
ATOM   2585  HB2 SER A 160       9.931  -9.501 -20.617  1.00 94.57           H  
ATOM   2586  HB3 SER A 160      10.752  -8.918 -22.076  1.00 94.57           H  
ATOM   2587  O   SER A 160      13.423  -9.266 -22.517  1.00 94.57           O  
ATOM   2588  OG  SER A 160      10.998  -7.754 -20.395  1.00 94.57           O  
ATOM   2589  HG  SER A 160      10.244  -7.210 -20.633  1.00 94.57           H  
ATOM   2590  N   GLY A 161      14.214  -8.751 -20.486  1.00 93.09           N  
ATOM   2591  H   GLY A 161      14.071  -8.830 -19.489  1.00 93.09           H  
ATOM   2592  CA  GLY A 161      15.437  -8.087 -20.946  1.00 93.09           C  
ATOM   2593  HA2 GLY A 161      16.112  -7.981 -20.097  1.00 93.09           H  
ATOM   2594  HA3 GLY A 161      15.919  -8.724 -21.687  1.00 93.09           H  
ATOM   2595  C   GLY A 161      15.250  -6.699 -21.580  1.00 93.09           C  
ATOM   2596  O   GLY A 161      16.249  -6.012 -21.779  1.00 93.09           O  
ATOM   2597  N   GLY A 162      14.014  -6.265 -21.856  1.00 94.75           N  
ATOM   2598  H   GLY A 162      13.246  -6.892 -21.664  1.00 94.75           H  
ATOM   2599  CA  GLY A 162      13.706  -4.937 -22.410  1.00 94.75           C  
ATOM   2600  HA2 GLY A 162      12.653  -4.896 -22.685  1.00 94.75           H  
ATOM   2601  HA3 GLY A 162      14.300  -4.782 -23.311  1.00 94.75           H  
ATOM   2602  C   GLY A 162      13.995  -3.780 -21.443  1.00 94.75           C  
ATOM   2603  O   GLY A 162      14.319  -4.005 -20.279  1.00 94.75           O  
ATOM   2604  N   ASP A 163      13.871  -2.534 -21.909  1.00 97.34           N  
ATOM   2605  H   ASP A 163      13.683  -2.396 -22.891  1.00 97.34           H  
ATOM   2606  CA  ASP A 163      14.172  -1.342 -21.096  1.00 97.34           C  
ATOM   2607  HA  ASP A 163      15.056  -1.541 -20.490  1.00 97.34           H  
ATOM   2608  C   ASP A 163      13.043  -0.963 -20.125  1.00 97.34           C  
ATOM   2609  CB  ASP A 163      14.491  -0.151 -22.010  1.00 97.34           C  
ATOM   2610  HB2 ASP A 163      13.675  -0.016 -22.720  1.00 97.34           H  
ATOM   2611  HB3 ASP A 163      14.558   0.750 -21.401  1.00 97.34           H  
ATOM   2612  O   ASP A 163      13.314  -0.552 -18.992  1.00 97.34           O  
ATOM   2613  CG  ASP A 163      15.817  -0.311 -22.758  1.00 97.34           C  
ATOM   2614  OD1 ASP A 163      16.788  -0.793 -22.130  1.00 97.34           O  
ATOM   2615  OD2 ASP A 163      15.847   0.070 -23.947  1.00 97.34           O  
ATOM   2616  N   THR A 164      11.781  -1.123 -20.537  1.00 97.43           N  
ATOM   2617  H   THR A 164      11.612  -1.477 -21.468  1.00 97.43           H  
ATOM   2618  CA  THR A 164      10.603  -0.922 -19.680  1.00 97.43           C  
ATOM   2619  HA  THR A 164      10.947  -1.000 -18.649  1.00 97.43           H  
ATOM   2620  C   THR A 164       9.563  -2.030 -19.863  1.00 97.43           C  
ATOM   2621  CB  THR A 164       9.953   0.475 -19.820  1.00 97.43           C  
ATOM   2622  HB  THR A 164       9.265   0.602 -18.984  1.00 97.43           H  
ATOM   2623  O   THR A 164       9.603  -2.796 -20.828  1.00 97.43           O  
ATOM   2624  CG2 THR A 164      10.957   1.627 -19.780  1.00 97.43           C  
ATOM   2625 HG21 THR A 164      11.598   1.523 -18.904  1.00 97.43           H  
ATOM   2626 HG22 THR A 164      10.419   2.573 -19.723  1.00 97.43           H  
ATOM   2627 HG23 THR A 164      11.571   1.619 -20.680  1.00 97.43           H  
ATOM   2628  OG1 THR A 164       9.212   0.637 -21.002  1.00 97.43           O  
ATOM   2629  HG1 THR A 164       8.680   1.423 -20.857  1.00 97.43           H  
ATOM   2630  N   ALA A 165       8.641  -2.141 -18.907  1.00 97.29           N  
ATOM   2631  H   ALA A 165       8.702  -1.516 -18.115  1.00 97.29           H  
ATOM   2632  CA  ALA A 165       7.467  -3.002 -18.985  1.00 97.29           C  
ATOM   2633  HA  ALA A 165       7.229  -3.178 -20.034  1.00 97.29           H  
ATOM   2634  C   ALA A 165       6.251  -2.325 -18.340  1.00 97.29           C  
ATOM   2635  CB  ALA A 165       7.768  -4.353 -18.325  1.00 97.29           C  
ATOM   2636  HB1 ALA A 165       8.560  -4.861 -18.876  1.00 97.29           H  
ATOM   2637  HB2 ALA A 165       8.076  -4.199 -17.291  1.00 97.29           H  
ATOM   2638  HB3 ALA A 165       6.877  -4.980 -18.347  1.00 97.29           H  
ATOM   2639  O   ALA A 165       6.379  -1.517 -17.416  1.00 97.29           O  
ATOM   2640  N   GLN A 166       5.056  -2.679 -18.813  1.00 95.59           N  
ATOM   2641  H   GLN A 166       5.005  -3.383 -19.536  1.00 95.59           H  
ATOM   2642  CA  GLN A 166       3.807  -2.228 -18.208  1.00 95.59           C  
ATOM   2643  HA  GLN A 166       3.875  -1.153 -18.042  1.00 95.59           H  
ATOM   2644  C   GLN A 166       3.583  -2.887 -16.841  1.00 95.59           C  
ATOM   2645  CB  GLN A 166       2.628  -2.490 -19.156  1.00 95.59           C  
ATOM   2646  HB2 GLN A 166       2.638  -3.534 -19.467  1.00 95.59           H  
ATOM   2647  HB3 GLN A 166       1.695  -2.298 -18.626  1.00 95.59           H  
ATOM   2648  O   GLN A 166       3.976  -4.031 -16.601  1.00 95.59           O  
ATOM   2649  CG  GLN A 166       2.680  -1.572 -20.388  1.00 95.59           C  
ATOM   2650  HG2 GLN A 166       3.600  -1.746 -20.947  1.00 95.59           H  
ATOM   2651  HG3 GLN A 166       2.673  -0.534 -20.054  1.00 95.59           H  
ATOM   2652  CD  GLN A 166       1.502  -1.801 -21.329  1.00 95.59           C  
ATOM   2653  NE2 GLN A 166       0.931  -0.764 -21.899  1.00 95.59           N  
ATOM   2654 HE21 GLN A 166       0.134  -0.980 -22.480  1.00 95.59           H  
ATOM   2655 HE22 GLN A 166       1.237   0.178 -21.700  1.00 95.59           H  
ATOM   2656  OE1 GLN A 166       1.082  -2.913 -21.588  1.00 95.59           O  
ATOM   2657  N   SER A 167       2.928  -2.148 -15.948  1.00 95.31           N  
ATOM   2658  H   SER A 167       2.593  -1.238 -16.229  1.00 95.31           H  
ATOM   2659  CA  SER A 167       2.500  -2.658 -14.647  1.00 95.31           C  
ATOM   2660  HA  SER A 167       3.366  -3.072 -14.131  1.00 95.31           H  
ATOM   2661  C   SER A 167       1.480  -3.793 -14.809  1.00 95.31           C  
ATOM   2662  CB  SER A 167       1.958  -1.490 -13.820  1.00 95.31           C  
ATOM   2663  HB2 SER A 167       2.699  -0.690 -13.802  1.00 95.31           H  
ATOM   2664  HB3 SER A 167       1.044  -1.108 -14.277  1.00 95.31           H  
ATOM   2665  O   SER A 167       0.688  -3.787 -15.743  1.00 95.31           O  
ATOM   2666  OG  SER A 167       1.694  -1.885 -12.493  1.00 95.31           O  
ATOM   2667  HG  SER A 167       0.941  -2.479 -12.525  1.00 95.31           H  
ATOM   2668  N   GLY A 168       1.505  -4.766 -13.898  1.00 90.25           N  
ATOM   2669  H   GLY A 168       2.217  -4.717 -13.182  1.00 90.25           H  
ATOM   2670  CA  GLY A 168       0.581  -5.906 -13.844  1.00 90.25           C  
ATOM   2671  HA2 GLY A 168      -0.365  -5.632 -14.312  1.00 90.25           H  
ATOM   2672  HA3 GLY A 168       0.381  -6.144 -12.799  1.00 90.25           H  
ATOM   2673  C   GLY A 168       1.086  -7.187 -14.514  1.00 90.25           C  
ATOM   2674  O   GLY A 168       0.869  -8.271 -13.978  1.00 90.25           O  
ATOM   2675  N   ALA A 169       1.814  -7.078 -15.631  1.00 85.04           N  
ATOM   2676  H   ALA A 169       1.912  -6.156 -16.031  1.00 85.04           H  
ATOM   2677  CA  ALA A 169       2.285  -8.228 -16.421  1.00 85.04           C  
ATOM   2678  HA  ALA A 169       1.871  -9.146 -16.002  1.00 85.04           H  
ATOM   2679  C   ALA A 169       3.817  -8.424 -16.433  1.00 85.04           C  
ATOM   2680  CB  ALA A 169       1.718  -8.083 -17.838  1.00 85.04           C  
ATOM   2681  HB1 ALA A 169       1.989  -8.956 -18.433  1.00 85.04           H  
ATOM   2682  HB2 ALA A 169       2.120  -7.188 -18.313  1.00 85.04           H  
ATOM   2683  HB3 ALA A 169       0.631  -8.013 -17.797  1.00 85.04           H  
ATOM   2684  O   ALA A 169       4.318  -9.381 -17.021  1.00 85.04           O  
ATOM   2685  N   ALA A 170       4.584  -7.520 -15.818  1.00 92.46           N  
ATOM   2686  H   ALA A 170       4.140  -6.736 -15.360  1.00 92.46           H  
ATOM   2687  CA  ALA A 170       6.042  -7.599 -15.808  1.00 92.46           C  
ATOM   2688  HA  ALA A 170       6.385  -7.811 -16.821  1.00 92.46           H  
ATOM   2689  C   ALA A 170       6.551  -8.721 -14.884  1.00 92.46           C  
ATOM   2690  CB  ALA A 170       6.598  -6.231 -15.401  1.00 92.46           C  
ATOM   2691  HB1 ALA A 170       6.230  -5.463 -16.081  1.00 92.46           H  
ATOM   2692  HB2 ALA A 170       7.687  -6.253 -15.429  1.00 92.46           H  
ATOM   2693  HB3 ALA A 170       6.274  -5.992 -14.388  1.00 92.46           H  
ATOM   2694  O   ALA A 170       6.459  -8.594 -13.663  1.00 92.46           O  
ATOM   2695  N   LEU A 171       7.145  -9.767 -15.468  1.00 97.95           N  
ATOM   2696  H   LEU A 171       7.085  -9.847 -16.473  1.00 97.95           H  
ATOM   2697  CA  LEU A 171       7.973 -10.748 -14.757  1.00 97.95           C  
ATOM   2698  HA  LEU A 171       7.482 -11.010 -13.820  1.00 97.95           H  
ATOM   2699  C   LEU A 171       9.338 -10.135 -14.421  1.00 97.95           C  
ATOM   2700  CB  LEU A 171       8.140 -12.025 -15.603  1.00 97.95           C  
ATOM   2701  HB2 LEU A 171       8.456 -11.735 -16.605  1.00 97.95           H  
ATOM   2702  HB3 LEU A 171       8.934 -12.636 -15.174  1.00 97.95           H  
ATOM   2703  O   LEU A 171      10.020  -9.594 -15.302  1.00 97.95           O  
ATOM   2704  CG  LEU A 171       6.872 -12.892 -15.700  1.00 97.95           C  
ATOM   2705  HG  LEU A 171       6.025 -12.268 -15.982  1.00 97.95           H  
ATOM   2706  CD1 LEU A 171       7.072 -13.960 -16.776  1.00 97.95           C  
ATOM   2707 HD11 LEU A 171       7.923 -14.592 -16.520  1.00 97.95           H  
ATOM   2708 HD12 LEU A 171       7.247 -13.488 -17.743  1.00 97.95           H  
ATOM   2709 HD13 LEU A 171       6.178 -14.581 -16.842  1.00 97.95           H  
ATOM   2710  CD2 LEU A 171       6.555 -13.613 -14.389  1.00 97.95           C  
ATOM   2711 HD21 LEU A 171       5.598 -14.128 -14.474  1.00 97.95           H  
ATOM   2712 HD22 LEU A 171       7.329 -14.348 -14.167  1.00 97.95           H  
ATOM   2713 HD23 LEU A 171       6.491 -12.913 -13.556  1.00 97.95           H  
ATOM   2714  N   VAL A 172       9.727 -10.198 -13.146  1.00 98.67           N  
ATOM   2715  H   VAL A 172       9.090 -10.608 -12.478  1.00 98.67           H  
ATOM   2716  CA  VAL A 172      10.934  -9.537 -12.634  1.00 98.67           C  
ATOM   2717  HA  VAL A 172      11.580  -9.328 -13.486  1.00 98.67           H  
ATOM   2718  C   VAL A 172      11.744 -10.413 -11.690  1.00 98.67           C  
ATOM   2719  CB  VAL A 172      10.629  -8.180 -11.958  1.00 98.67           C  
ATOM   2720  HB  VAL A 172      11.578  -7.657 -11.841  1.00 98.67           H  
ATOM   2721  O   VAL A 172      11.208 -11.231 -10.945  1.00 98.67           O  
ATOM   2722  CG1 VAL A 172       9.728  -7.300 -12.829  1.00 98.67           C  
ATOM   2723 HG11 VAL A 172       9.671  -6.292 -12.418  1.00 98.67           H  
ATOM   2724 HG12 VAL A 172       8.721  -7.717 -12.861  1.00 98.67           H  
ATOM   2725 HG13 VAL A 172      10.123  -7.273 -13.844  1.00 98.67           H  
ATOM   2726  CG2 VAL A 172       9.988  -8.268 -10.566  1.00 98.67           C  
ATOM   2727 HG21 VAL A 172       9.018  -8.761 -10.630  1.00 98.67           H  
ATOM   2728 HG22 VAL A 172      10.626  -8.828  -9.883  1.00 98.67           H  
ATOM   2729 HG23 VAL A 172       9.856  -7.265 -10.161  1.00 98.67           H  
ATOM   2730  N   ASN A 173      13.046 -10.146 -11.653  1.00 98.67           N  
ATOM   2731  H   ASN A 173      13.390  -9.457 -12.306  1.00 98.67           H  
ATOM   2732  CA  ASN A 173      13.945 -10.558 -10.583  1.00 98.67           C  
ATOM   2733  HA  ASN A 173      13.468 -11.332  -9.982  1.00 98.67           H  
ATOM   2734  C   ASN A 173      14.232  -9.370  -9.654  1.00 98.67           C  
ATOM   2735  CB  ASN A 173      15.218 -11.157 -11.199  1.00 98.67           C  
ATOM   2736  HB2 ASN A 173      15.461 -10.665 -12.141  1.00 98.67           H  
ATOM   2737  HB3 ASN A 173      16.049 -11.008 -10.510  1.00 98.67           H  
ATOM   2738  O   ASN A 173      14.596  -8.289 -10.125  1.00 98.67           O  
ATOM   2739  CG  ASN A 173      15.079 -12.650 -11.421  1.00 98.67           C  
ATOM   2740  ND2 ASN A 173      14.418 -13.078 -12.472  1.00 98.67           N  
ATOM   2741 HD21 ASN A 173      14.263 -14.072 -12.557  1.00 98.67           H  
ATOM   2742 HD22 ASN A 173      13.947 -12.450 -13.109  1.00 98.67           H  
ATOM   2743  OD1 ASN A 173      15.587 -13.427 -10.629  1.00 98.67           O  
ATOM   2744  N   LEU A 174      14.099  -9.575  -8.340  1.00 98.82           N  
ATOM   2745  H   LEU A 174      13.793 -10.486  -8.031  1.00 98.82           H  
ATOM   2746  CA  LEU A 174      14.456  -8.593  -7.312  1.00 98.82           C  
ATOM   2747  HA  LEU A 174      14.672  -7.635  -7.783  1.00 98.82           H  
ATOM   2748  C   LEU A 174      15.727  -9.031  -6.573  1.00 98.82           C  
ATOM   2749  CB  LEU A 174      13.282  -8.389  -6.332  1.00 98.82           C  
ATOM   2750  HB2 LEU A 174      13.614  -7.722  -5.537  1.00 98.82           H  
ATOM   2751  HB3 LEU A 174      13.042  -9.354  -5.885  1.00 98.82           H  
ATOM   2752  O   LEU A 174      15.816 -10.159  -6.093  1.00 98.82           O  
ATOM   2753  CG  LEU A 174      11.977  -7.832  -6.927  1.00 98.82           C  
ATOM   2754  HG  LEU A 174      11.582  -8.538  -7.658  1.00 98.82           H  
ATOM   2755  CD1 LEU A 174      10.941  -7.651  -5.817  1.00 98.82           C  
ATOM   2756 HD11 LEU A 174      11.284  -6.912  -5.093  1.00 98.82           H  
ATOM   2757 HD12 LEU A 174      10.778  -8.602  -5.310  1.00 98.82           H  
ATOM   2758 HD13 LEU A 174       9.998  -7.319  -6.251  1.00 98.82           H  
ATOM   2759  CD2 LEU A 174      12.171  -6.476  -7.603  1.00 98.82           C  
ATOM   2760 HD21 LEU A 174      12.795  -6.608  -8.486  1.00 98.82           H  
ATOM   2761 HD22 LEU A 174      12.639  -5.773  -6.914  1.00 98.82           H  
ATOM   2762 HD23 LEU A 174      11.202  -6.091  -7.922  1.00 98.82           H  
ATOM   2763  N   THR A 175      16.692  -8.123  -6.425  1.00 98.83           N  
ATOM   2764  H   THR A 175      16.587  -7.244  -6.911  1.00 98.83           H  
ATOM   2765  CA  THR A 175      17.949  -8.374  -5.697  1.00 98.83           C  
ATOM   2766  HA  THR A 175      17.902  -9.348  -5.211  1.00 98.83           H  
ATOM   2767  C   THR A 175      18.159  -7.316  -4.620  1.00 98.83           C  
ATOM   2768  CB  THR A 175      19.146  -8.401  -6.659  1.00 98.83           C  
ATOM   2769  HB  THR A 175      19.233  -7.435  -7.156  1.00 98.83           H  
ATOM   2770  O   THR A 175      18.184  -6.127  -4.924  1.00 98.83           O  
ATOM   2771  CG2 THR A 175      20.463  -8.721  -5.959  1.00 98.83           C  
ATOM   2772 HG21 THR A 175      21.269  -8.782  -6.690  1.00 98.83           H  
ATOM   2773 HG22 THR A 175      20.709  -7.932  -5.248  1.00 98.83           H  
ATOM   2774 HG23 THR A 175      20.382  -9.673  -5.435  1.00 98.83           H  
ATOM   2775  OG1 THR A 175      18.976  -9.402  -7.636  1.00 98.83           O  
ATOM   2776  HG1 THR A 175      19.748  -9.376  -8.205  1.00 98.83           H  
ATOM   2777  N   LEU A 176      18.339  -7.720  -3.362  1.00 97.76           N  
ATOM   2778  H   LEU A 176      18.389  -8.714  -3.192  1.00 97.76           H  
ATOM   2779  CA  LEU A 176      18.568  -6.815  -2.230  1.00 97.76           C  
ATOM   2780  HA  LEU A 176      17.752  -6.094  -2.180  1.00 97.76           H  
ATOM   2781  C   LEU A 176      19.876  -6.024  -2.385  1.00 97.76           C  
ATOM   2782  CB  LEU A 176      18.605  -7.649  -0.937  1.00 97.76           C  
ATOM   2783  HB2 LEU A 176      19.154  -8.569  -1.138  1.00 97.76           H  
ATOM   2784  HB3 LEU A 176      19.167  -7.105  -0.178  1.00 97.76           H  
ATOM   2785  O   LEU A 176      20.955  -6.605  -2.452  1.00 97.76           O  
ATOM   2786  CG  LEU A 176      17.228  -8.003  -0.353  1.00 97.76           C  
ATOM   2787  HG  LEU A 176      16.584  -8.416  -1.129  1.00 97.76           H  
ATOM   2788  CD1 LEU A 176      17.401  -9.042   0.755  1.00 97.76           C  
ATOM   2789 HD11 LEU A 176      18.137  -8.705   1.486  1.00 97.76           H  
ATOM   2790 HD12 LEU A 176      16.444  -9.237   1.238  1.00 97.76           H  
ATOM   2791 HD13 LEU A 176      17.752  -9.973   0.312  1.00 97.76           H  
ATOM   2792  CD2 LEU A 176      16.553  -6.771   0.264  1.00 97.76           C  
ATOM   2793 HD21 LEU A 176      15.629  -7.066   0.761  1.00 97.76           H  
ATOM   2794 HD22 LEU A 176      17.218  -6.290   0.981  1.00 97.76           H  
ATOM   2795 HD23 LEU A 176      16.301  -6.052  -0.516  1.00 97.76           H  
ATOM   2796  N   VAL A 177      19.815  -4.690  -2.329  1.00 94.84           N  
ATOM   2797  H   VAL A 177      18.910  -4.250  -2.249  1.00 94.84           H  
ATOM   2798  CA  VAL A 177      21.013  -3.829  -2.446  1.00 94.84           C  
ATOM   2799  HA  VAL A 177      21.558  -4.115  -3.345  1.00 94.84           H  
ATOM   2800  C   VAL A 177      21.981  -4.027  -1.272  1.00 94.84           C  
ATOM   2801  CB  VAL A 177      20.601  -2.345  -2.585  1.00 94.84           C  
ATOM   2802  HB  VAL A 177      19.921  -2.087  -1.774  1.00 94.84           H  
ATOM   2803  O   VAL A 177      23.190  -3.896  -1.438  1.00 94.84           O  
ATOM   2804  CG1 VAL A 177      21.780  -1.363  -2.548  1.00 94.84           C  
ATOM   2805 HG11 VAL A 177      21.422  -0.349  -2.729  1.00 94.84           H  
ATOM   2806 HG12 VAL A 177      22.256  -1.379  -1.567  1.00 94.84           H  
ATOM   2807 HG13 VAL A 177      22.514  -1.632  -3.308  1.00 94.84           H  
ATOM   2808  CG2 VAL A 177      19.889  -2.117  -3.924  1.00 94.84           C  
ATOM   2809 HG21 VAL A 177      18.998  -2.742  -3.987  1.00 94.84           H  
ATOM   2810 HG22 VAL A 177      19.587  -1.074  -4.018  1.00 94.84           H  
ATOM   2811 HG23 VAL A 177      20.558  -2.370  -4.747  1.00 94.84           H  
ATOM   2812  N   LYS A 178      21.470  -4.368  -0.080  1.00 89.74           N  
ATOM   2813  H   LYS A 178      20.469  -4.491  -0.030  1.00 89.74           H  
ATOM   2814  CA  LYS A 178      22.271  -4.469   1.155  1.00 89.74           C  
ATOM   2815  HA  LYS A 178      22.886  -3.571   1.221  1.00 89.74           H  
ATOM   2816  C   LYS A 178      23.280  -5.625   1.183  1.00 89.74           C  
ATOM   2817  CB  LYS A 178      21.349  -4.495   2.390  1.00 89.74           C  
ATOM   2818  HB2 LYS A 178      21.973  -4.463   3.284  1.00 89.74           H  
ATOM   2819  HB3 LYS A 178      20.735  -3.594   2.382  1.00 89.74           H  
ATOM   2820  O   LYS A 178      24.242  -5.551   1.940  1.00 89.74           O  
ATOM   2821  CG  LYS A 178      20.426  -5.726   2.476  1.00 89.74           C  
ATOM   2822  HG2 LYS A 178      19.774  -5.744   1.603  1.00 89.74           H  
ATOM   2823  HG3 LYS A 178      21.023  -6.637   2.495  1.00 89.74           H  
ATOM   2824  CD  LYS A 178      19.559  -5.675   3.743  1.00 89.74           C  
ATOM   2825  HD2 LYS A 178      19.028  -4.724   3.763  1.00 89.74           H  
ATOM   2826  HD3 LYS A 178      20.199  -5.739   4.622  1.00 89.74           H  
ATOM   2827  CE  LYS A 178      18.536  -6.820   3.761  1.00 89.74           C  
ATOM   2828  HE2 LYS A 178      19.059  -7.776   3.766  1.00 89.74           H  
ATOM   2829  HE3 LYS A 178      17.954  -6.769   2.840  1.00 89.74           H  
ATOM   2830  NZ  LYS A 178      17.618  -6.714   4.924  1.00 89.74           N  
ATOM   2831  HZ1 LYS A 178      17.267  -5.770   5.005  1.00 89.74           H  
ATOM   2832  HZ2 LYS A 178      16.814  -7.317   4.827  1.00 89.74           H  
ATOM   2833  HZ3 LYS A 178      18.090  -6.915   5.794  1.00 89.74           H  
ATOM   2834  N   ASN A 179      23.041  -6.692   0.422  1.00 96.23           N  
ATOM   2835  H   ASN A 179      22.196  -6.701  -0.131  1.00 96.23           H  
ATOM   2836  CA  ASN A 179      23.850  -7.918   0.450  1.00 96.23           C  
ATOM   2837  HA  ASN A 179      24.885  -7.639   0.647  1.00 96.23           H  
ATOM   2838  C   ASN A 179      23.886  -8.699  -0.878  1.00 96.23           C  
ATOM   2839  CB  ASN A 179      23.373  -8.807   1.615  1.00 96.23           C  
ATOM   2840  HB2 ASN A 179      24.016  -9.687   1.661  1.00 96.23           H  
ATOM   2841  HB3 ASN A 179      23.486  -8.265   2.555  1.00 96.23           H  
ATOM   2842  O   ASN A 179      24.562  -9.719  -0.949  1.00 96.23           O  
ATOM   2843  CG  ASN A 179      21.937  -9.288   1.507  1.00 96.23           C  
ATOM   2844  ND2 ASN A 179      21.546 -10.140   2.419  1.00 96.23           N  
ATOM   2845 HD21 ASN A 179      20.823 -10.769   2.101  1.00 96.23           H  
ATOM   2846 HD22 ASN A 179      22.264 -10.597   2.963  1.00 96.23           H  
ATOM   2847  OD1 ASN A 179      21.156  -8.864   0.666  1.00 96.23           O  
ATOM   2848  N   ASN A 180      23.217  -8.210  -1.927  1.00 97.61           N  
ATOM   2849  H   ASN A 180      22.657  -7.379  -1.804  1.00 97.61           H  
ATOM   2850  CA  ASN A 180      23.108  -8.843  -3.244  1.00 97.61           C  
ATOM   2851  HA  ASN A 180      22.463  -8.184  -3.827  1.00 97.61           H  
ATOM   2852  C   ASN A 180      22.369 -10.203  -3.255  1.00 97.61           C  
ATOM   2853  CB  ASN A 180      24.484  -8.813  -3.936  1.00 97.61           C  
ATOM   2854  HB2 ASN A 180      25.112  -9.604  -3.527  1.00 97.61           H  
ATOM   2855  HB3 ASN A 180      24.970  -7.857  -3.740  1.00 97.61           H  
ATOM   2856  O   ASN A 180      22.508 -10.969  -4.209  1.00 97.61           O  
ATOM   2857  CG  ASN A 180      24.390  -8.962  -5.441  1.00 97.61           C  
ATOM   2858  ND2 ASN A 180      24.835 -10.068  -5.985  1.00 97.61           N  
ATOM   2859 HD21 ASN A 180      25.002 -10.858  -5.378  1.00 97.61           H  
ATOM   2860 HD22 ASN A 180      24.674 -10.168  -6.977  1.00 97.61           H  
ATOM   2861  OD1 ASN A 180      23.934  -8.081  -6.150  1.00 97.61           O  
ATOM   2862  N   ASP A 181      21.552 -10.494  -2.235  1.00 98.03           N  
ATOM   2863  H   ASP A 181      21.490  -9.856  -1.455  1.00 98.03           H  
ATOM   2864  CA  ASP A 181      20.680 -11.676  -2.227  1.00 98.03           C  
ATOM   2865  HA  ASP A 181      21.274 -12.558  -2.468  1.00 98.03           H  
ATOM   2866  C   ASP A 181      19.560 -11.526  -3.267  1.00 98.03           C  
ATOM   2867  CB  ASP A 181      20.028 -11.894  -0.851  1.00 98.03           C  
ATOM   2868  HB2 ASP A 181      19.582 -10.953  -0.528  1.00 98.03           H  
ATOM   2869  HB3 ASP A 181      19.221 -12.618  -0.966  1.00 98.03           H  
ATOM   2870  O   ASP A 181      18.834 -10.527  -3.271  1.00 98.03           O  
ATOM   2871  CG  ASP A 181      20.942 -12.409   0.262  1.00 98.03           C  
ATOM   2872  OD1 ASP A 181      22.103 -12.779  -0.007  1.00 98.03           O  
ATOM   2873  OD2 ASP A 181      20.454 -12.394   1.419  1.00 98.03           O  
ATOM   2874  N   ASN A 182      19.375 -12.538  -4.119  1.00 98.60           N  
ATOM   2875  H   ASN A 182      19.985 -13.339  -4.048  1.00 98.60           H  
ATOM   2876  CA  ASN A 182      18.228 -12.621  -5.024  1.00 98.60           C  
ATOM   2877  HA  ASN A 182      18.011 -11.625  -5.408  1.00 98.60           H  
ATOM   2878  C   ASN A 182      16.984 -13.104  -4.249  1.00 98.60           C  
ATOM   2879  CB  ASN A 182      18.599 -13.502  -6.229  1.00 98.60           C  
ATOM   2880  HB2 ASN A 182      18.874 -14.498  -5.881  1.00 98.60           H  
ATOM   2881  HB3 ASN A 182      19.452 -13.064  -6.746  1.00 98.60           H  
ATOM   2882  O   ASN A 182      16.980 -14.185  -3.656  1.00 98.60           O  
ATOM   2883  CG  ASN A 182      17.444 -13.662  -7.205  1.00 98.60           C  
ATOM   2884  ND2 ASN A 182      17.530 -13.140  -8.405  1.00 98.60           N  
ATOM   2885 HD21 ASN A 182      18.318 -12.569  -8.676  1.00 98.60           H  
ATOM   2886 HD22 ASN A 182      16.766 -13.329  -9.037  1.00 98.60           H  
ATOM   2887  OD1 ASN A 182      16.448 -14.277  -6.887  1.00 98.60           O  
ATOM   2888  N   VAL A 183      15.934 -12.284  -4.262  1.00 98.69           N  
ATOM   2889  H   VAL A 183      16.001 -11.452  -4.830  1.00 98.69           H  
ATOM   2890  CA  VAL A 183      14.682 -12.484  -3.521  1.00 98.69           C  
ATOM   2891  HA  VAL A 183      14.914 -12.759  -2.493  1.00 98.69           H  
ATOM   2892  C   VAL A 183      13.852 -13.620  -4.123  1.00 98.69           C  
ATOM   2893  CB  VAL A 183      13.881 -11.167  -3.505  1.00 98.69           C  
ATOM   2894  HB  VAL A 183      13.726 -10.861  -4.540  1.00 98.69           H  
ATOM   2895  O   VAL A 183      13.289 -14.402  -3.363  1.00 98.69           O  
ATOM   2896  CG1 VAL A 183      12.501 -11.286  -2.852  1.00 98.69           C  
ATOM   2897 HG11 VAL A 183      12.012 -10.312  -2.831  1.00 98.69           H  
ATOM   2898 HG12 VAL A 183      11.871 -11.962  -3.430  1.00 98.69           H  
ATOM   2899 HG13 VAL A 183      12.601 -11.667  -1.835  1.00 98.69           H  
ATOM   2900  CG2 VAL A 183      14.644 -10.050  -2.775  1.00 98.69           C  
ATOM   2901 HG21 VAL A 183      15.606  -9.870  -3.254  1.00 98.69           H  
ATOM   2902 HG22 VAL A 183      14.067  -9.126  -2.812  1.00 98.69           H  
ATOM   2903 HG23 VAL A 183      14.807 -10.333  -1.735  1.00 98.69           H  
ATOM   2904  N   ASN A 184      13.812 -13.752  -5.454  1.00 98.55           N  
ATOM   2905  H   ASN A 184      14.304 -13.079  -6.024  1.00 98.55           H  
ATOM   2906  CA  ASN A 184      13.080 -14.813  -6.157  1.00 98.55           C  
ATOM   2907  HA  ASN A 184      12.026 -14.761  -5.886  1.00 98.55           H  
ATOM   2908  C   ASN A 184      13.595 -16.194  -5.733  1.00 98.55           C  
ATOM   2909  CB  ASN A 184      13.205 -14.652  -7.686  1.00 98.55           C  
ATOM   2910  HB2 ASN A 184      12.649 -15.465  -8.152  1.00 98.55           H  
ATOM   2911  HB3 ASN A 184      14.241 -14.760  -8.006  1.00 98.55           H  
ATOM   2912  O   ASN A 184      12.846 -16.990  -5.175  1.00 98.55           O  
ATOM   2913  CG  ASN A 184      12.696 -13.340  -8.246  1.00 98.55           C  
ATOM   2914  ND2 ASN A 184      11.959 -13.406  -9.324  1.00 98.55           N  
ATOM   2915 HD21 ASN A 184      11.796 -14.298  -9.768  1.00 98.55           H  
ATOM   2916 HD22 ASN A 184      11.648 -12.551  -9.762  1.00 98.55           H  
ATOM   2917  OD1 ASN A 184      12.984 -12.250  -7.762  1.00 98.55           O  
ATOM   2918  N   LYS A 185      14.907 -16.423  -5.877  1.00 98.27           N  
ATOM   2919  H   LYS A 185      15.449 -15.707  -6.339  1.00 98.27           H  
ATOM   2920  CA  LYS A 185      15.584 -17.651  -5.443  1.00 98.27           C  
ATOM   2921  HA  LYS A 185      15.153 -18.493  -5.984  1.00 98.27           H  
ATOM   2922  C   LYS A 185      15.375 -17.907  -3.952  1.00 98.27           C  
ATOM   2923  CB  LYS A 185      17.081 -17.545  -5.767  1.00 98.27           C  
ATOM   2924  HB2 LYS A 185      17.533 -16.777  -5.139  1.00 98.27           H  
ATOM   2925  HB3 LYS A 185      17.198 -17.257  -6.812  1.00 98.27           H  
ATOM   2926  O   LYS A 185      15.204 -19.049  -3.535  1.00 98.27           O  
ATOM   2927  CG  LYS A 185      17.794 -18.886  -5.539  1.00 98.27           C  
ATOM   2928  HG2 LYS A 185      17.380 -19.623  -6.227  1.00 98.27           H  
ATOM   2929  HG3 LYS A 185      17.635 -19.234  -4.518  1.00 98.27           H  
ATOM   2930  CD  LYS A 185      19.298 -18.756  -5.784  1.00 98.27           C  
ATOM   2931  HD2 LYS A 185      19.720 -18.014  -5.106  1.00 98.27           H  
ATOM   2932  HD3 LYS A 185      19.454 -18.426  -6.811  1.00 98.27           H  
ATOM   2933  CE  LYS A 185      19.972 -20.118  -5.591  1.00 98.27           C  
ATOM   2934  HE2 LYS A 185      19.224 -20.896  -5.742  1.00 98.27           H  
ATOM   2935  HE3 LYS A 185      20.739 -20.239  -6.356  1.00 98.27           H  
ATOM   2936  NZ  LYS A 185      20.573 -20.254  -4.247  1.00 98.27           N  
ATOM   2937  HZ1 LYS A 185      19.852 -20.188  -3.543  1.00 98.27           H  
ATOM   2938  HZ2 LYS A 185      21.242 -19.525  -4.045  1.00 98.27           H  
ATOM   2939  HZ3 LYS A 185      20.976 -21.168  -4.106  1.00 98.27           H  
ATOM   2940  N   ARG A 186      15.377 -16.854  -3.126  1.00 98.30           N  
ATOM   2941  H   ARG A 186      15.547 -15.937  -3.513  1.00 98.30           H  
ATOM   2942  CA  ARG A 186      15.148 -17.011  -1.688  1.00 98.30           C  
ATOM   2943  HA  ARG A 186      15.755 -17.866  -1.389  1.00 98.30           H  
ATOM   2944  C   ARG A 186      13.704 -17.395  -1.356  1.00 98.30           C  
ATOM   2945  CB  ARG A 186      15.615 -15.757  -0.933  1.00 98.30           C  
ATOM   2946  HB2 ARG A 186      16.636 -15.524  -1.236  1.00 98.30           H  
ATOM   2947  HB3 ARG A 186      14.982 -14.912  -1.204  1.00 98.30           H  
ATOM   2948  O   ARG A 186      13.493 -18.119  -0.390  1.00 98.30           O  
ATOM   2949  CG  ARG A 186      15.593 -15.932   0.595  1.00 98.30           C  
ATOM   2950  HG2 ARG A 186      16.050 -15.054   1.052  1.00 98.30           H  
ATOM   2951  HG3 ARG A 186      14.563 -16.009   0.943  1.00 98.30           H  
ATOM   2952  CD  ARG A 186      16.372 -17.181   1.022  1.00 98.30           C  
ATOM   2953  HD2 ARG A 186      17.391 -17.120   0.638  1.00 98.30           H  
ATOM   2954  HD3 ARG A 186      15.895 -18.066   0.599  1.00 98.30           H  
ATOM   2955  NE  ARG A 186      16.396 -17.358   2.476  1.00 98.30           N  
ATOM   2956  HE  ARG A 186      15.994 -16.621   3.037  1.00 98.30           H  
ATOM   2957  NH1 ARG A 186      17.307 -19.472   2.394  1.00 98.30           N  
ATOM   2958 HH11 ARG A 186      17.548 -20.357   2.817  1.00 98.30           H  
ATOM   2959 HH12 ARG A 186      17.398 -19.422   1.390  1.00 98.30           H  
ATOM   2960  NH2 ARG A 186      16.730 -18.578   4.356  1.00 98.30           N  
ATOM   2961 HH21 ARG A 186      16.339 -17.818   4.895  1.00 98.30           H  
ATOM   2962 HH22 ARG A 186      17.063 -19.429   4.787  1.00 98.30           H  
ATOM   2963  CZ  ARG A 186      16.809 -18.466   3.059  1.00 98.30           C  
ATOM   2964  N   ILE A 187      12.728 -16.941  -2.138  1.00 98.16           N  
ATOM   2965  H   ILE A 187      12.975 -16.327  -2.901  1.00 98.16           H  
ATOM   2966  CA  ILE A 187      11.329 -17.370  -2.031  1.00 98.16           C  
ATOM   2967  HA  ILE A 187      11.044 -17.374  -0.979  1.00 98.16           H  
ATOM   2968  C   ILE A 187      11.178 -18.820  -2.503  1.00 98.16           C  
ATOM   2969  CB  ILE A 187      10.414 -16.359  -2.761  1.00 98.16           C  
ATOM   2970  HB  ILE A 187      10.883 -16.071  -3.702  1.00 98.16           H  
ATOM   2971  O   ILE A 187      10.546 -19.599  -1.798  1.00 98.16           O  
ATOM   2972  CG1 ILE A 187      10.280 -15.108  -1.861  1.00 98.16           C  
ATOM   2973 HG12 ILE A 187       9.670 -15.350  -0.990  1.00 98.16           H  
ATOM   2974 HG13 ILE A 187      11.267 -14.814  -1.505  1.00 98.16           H  
ATOM   2975  CG2 ILE A 187       9.032 -16.947  -3.090  1.00 98.16           C  
ATOM   2976 HG21 ILE A 187       9.134 -17.766  -3.803  1.00 98.16           H  
ATOM   2977 HG22 ILE A 187       8.396 -16.197  -3.559  1.00 98.16           H  
ATOM   2978 HG23 ILE A 187       8.553 -17.322  -2.185  1.00 98.16           H  
ATOM   2979  CD1 ILE A 187       9.679 -13.891  -2.566  1.00 98.16           C  
ATOM   2980 HD11 ILE A 187       9.709 -13.033  -1.895  1.00 98.16           H  
ATOM   2981 HD12 ILE A 187       8.643 -14.081  -2.848  1.00 98.16           H  
ATOM   2982 HD13 ILE A 187      10.268 -13.667  -3.455  1.00 98.16           H  
ATOM   2983  N   GLU A 188      11.831 -19.217  -3.599  1.00 97.94           N  
ATOM   2984  H   GLU A 188      12.290 -18.519  -4.166  1.00 97.94           H  
ATOM   2985  CA  GLU A 188      11.887 -20.616  -4.057  1.00 97.94           C  
ATOM   2986  HA  GLU A 188      10.879 -20.956  -4.294  1.00 97.94           H  
ATOM   2987  C   GLU A 188      12.417 -21.546  -2.959  1.00 97.94           C  
ATOM   2988  CB  GLU A 188      12.746 -20.729  -5.330  1.00 97.94           C  
ATOM   2989  HB2 GLU A 188      12.931 -21.780  -5.552  1.00 97.94           H  
ATOM   2990  HB3 GLU A 188      13.702 -20.229  -5.174  1.00 97.94           H  
ATOM   2991  O   GLU A 188      11.715 -22.466  -2.551  1.00 97.94           O  
ATOM   2992  CG  GLU A 188      12.010 -20.099  -6.514  1.00 97.94           C  
ATOM   2993  HG2 GLU A 188      11.139 -20.721  -6.720  1.00 97.94           H  
ATOM   2994  HG3 GLU A 188      11.658 -19.107  -6.232  1.00 97.94           H  
ATOM   2995  CD  GLU A 188      12.823 -19.963  -7.806  1.00 97.94           C  
ATOM   2996  OE1 GLU A 188      12.149 -19.694  -8.830  1.00 97.94           O  
ATOM   2997  OE2 GLU A 188      14.071 -20.081  -7.769  1.00 97.94           O  
ATOM   2998  N   GLU A 189      13.584 -21.235  -2.383  1.00 97.66           N  
ATOM   2999  H   GLU A 189      14.099 -20.461  -2.778  1.00 97.66           H  
ATOM   3000  CA  GLU A 189      14.191 -21.966  -1.253  1.00 97.66           C  
ATOM   3001  HA  GLU A 189      14.418 -22.988  -1.558  1.00 97.66           H  
ATOM   3002  C   GLU A 189      13.303 -22.057   0.005  1.00 97.66           C  
ATOM   3003  CB  GLU A 189      15.482 -21.240  -0.825  1.00 97.66           C  
ATOM   3004  HB2 GLU A 189      15.250 -20.182  -0.703  1.00 97.66           H  
ATOM   3005  HB3 GLU A 189      15.793 -21.618   0.149  1.00 97.66           H  
ATOM   3006  O   GLU A 189      13.557 -22.886   0.880  1.00 97.66           O  
ATOM   3007  CG  GLU A 189      16.684 -21.388  -1.772  1.00 97.66           C  
ATOM   3008  HG2 GLU A 189      16.378 -21.169  -2.795  1.00 97.66           H  
ATOM   3009  HG3 GLU A 189      17.019 -22.425  -1.745  1.00 97.66           H  
ATOM   3010  CD  GLU A 189      17.861 -20.469  -1.384  1.00 97.66           C  
ATOM   3011  OE1 GLU A 189      18.840 -20.399  -2.176  1.00 97.66           O  
ATOM   3012  OE2 GLU A 189      17.831 -19.852  -0.285  1.00 97.66           O  
ATOM   3013  N   LEU A 190      12.317 -21.167   0.153  1.00 97.55           N  
ATOM   3014  H   LEU A 190      12.148 -20.532  -0.614  1.00 97.55           H  
ATOM   3015  CA  LEU A 190      11.380 -21.141   1.280  1.00 97.55           C  
ATOM   3016  HA  LEU A 190      11.777 -21.757   2.086  1.00 97.55           H  
ATOM   3017  C   LEU A 190      10.020 -21.771   0.937  1.00 97.55           C  
ATOM   3018  CB  LEU A 190      11.241 -19.692   1.783  1.00 97.55           C  
ATOM   3019  HB2 LEU A 190      10.418 -19.640   2.496  1.00 97.55           H  
ATOM   3020  HB3 LEU A 190      10.980 -19.063   0.932  1.00 97.55           H  
ATOM   3021  O   LEU A 190       9.207 -21.962   1.846  1.00 97.55           O  
ATOM   3022  CG  LEU A 190      12.510 -19.133   2.455  1.00 97.55           C  
ATOM   3023  HG  LEU A 190      13.380 -19.274   1.814  1.00 97.55           H  
ATOM   3024  CD1 LEU A 190      12.327 -17.639   2.720  1.00 97.55           C  
ATOM   3025 HD11 LEU A 190      12.136 -17.131   1.775  1.00 97.55           H  
ATOM   3026 HD12 LEU A 190      13.233 -17.221   3.159  1.00 97.55           H  
ATOM   3027 HD13 LEU A 190      11.480 -17.482   3.388  1.00 97.55           H  
ATOM   3028  CD2 LEU A 190      12.812 -19.799   3.803  1.00 97.55           C  
ATOM   3029 HD21 LEU A 190      11.947 -19.702   4.459  1.00 97.55           H  
ATOM   3030 HD22 LEU A 190      13.035 -20.853   3.639  1.00 97.55           H  
ATOM   3031 HD23 LEU A 190      13.681 -19.323   4.257  1.00 97.55           H  
ATOM   3032  N   CYS A 191       9.781 -22.097  -0.335  1.00 94.81           N  
ATOM   3033  H   CYS A 191      10.489 -21.877  -1.020  1.00 94.81           H  
ATOM   3034  CA  CYS A 191       8.572 -22.756  -0.826  1.00 94.81           C  
ATOM   3035  HA  CYS A 191       7.854 -22.813  -0.008  1.00 94.81           H  
ATOM   3036  C   CYS A 191       8.779 -24.221  -1.250  1.00 94.81           C  
ATOM   3037  CB  CYS A 191       7.944 -21.904  -1.936  1.00 94.81           C  
ATOM   3038  HB2 CYS A 191       8.695 -21.685  -2.694  1.00 94.81           H  
ATOM   3039  HB3 CYS A 191       7.131 -22.468  -2.393  1.00 94.81           H  
ATOM   3040  O   CYS A 191       7.787 -24.927  -1.423  1.00 94.81           O  
ATOM   3041  SG  CYS A 191       7.275 -20.356  -1.254  1.00 94.81           S  
ATOM   3042  HG  CYS A 191       6.515 -20.069  -2.316  1.00 94.81           H  
ATOM   3043  N   THR A 192      10.030 -24.677  -1.379  1.00 88.13           N  
ATOM   3044  H   THR A 192      10.784 -24.009  -1.316  1.00 88.13           H  
ATOM   3045  CA  THR A 192      10.425 -26.094  -1.540  1.00 88.13           C  
ATOM   3046  HA  THR A 192       9.654 -26.626  -2.097  1.00 88.13           H  
ATOM   3047  C   THR A 192      10.580 -26.834  -0.214  1.00 88.13           C  
ATOM   3048  CB  THR A 192      11.747 -26.210  -2.295  1.00 88.13           C  
ATOM   3049  HB  THR A 192      12.055 -27.255  -2.304  1.00 88.13           H  
ATOM   3050  O   THR A 192      11.165 -26.227   0.713  1.00 88.13           O  
ATOM   3051  CG2 THR A 192      11.648 -25.727  -3.743  1.00 88.13           C  
ATOM   3052 HG21 THR A 192      11.335 -24.684  -3.777  1.00 88.13           H  
ATOM   3053 HG22 THR A 192      10.919 -26.335  -4.279  1.00 88.13           H  
ATOM   3054 HG23 THR A 192      12.622 -25.824  -4.223  1.00 88.13           H  
ATOM   3055  OG1 THR A 192      12.716 -25.459  -1.601  1.00 88.13           O  
ATOM   3056  HG1 THR A 192      12.445 -25.525  -0.682  1.00 88.13           H  
ATOM   3057  OXT THR A 192      10.209 -28.026  -0.175  1.00 88.13           O  
TER    3058      THR A 192                                                       
ATOM   3058  N   MET B   1       4.622 -12.663  15.458  1.00 40.53           N  
ATOM   3059  H   MET B   1       3.825 -13.027  14.957  1.00 40.53           H  
ATOM   3060  H2  MET B   1       5.102 -13.413  15.935  1.00 40.53           H  
ATOM   3061  H3  MET B   1       5.236 -12.247  14.772  1.00 40.53           H  
ATOM   3062  CA  MET B   1       4.190 -11.605  16.401  1.00 40.53           C  
ATOM   3063  HA  MET B   1       3.413 -11.984  17.065  1.00 40.53           H  
ATOM   3064  C   MET B   1       3.592 -10.490  15.577  1.00 40.53           C  
ATOM   3065  CB  MET B   1       5.356 -11.062  17.241  1.00 40.53           C  
ATOM   3066  HB2 MET B   1       5.107 -10.069  17.616  1.00 40.53           H  
ATOM   3067  HB3 MET B   1       6.247 -10.979  16.619  1.00 40.53           H  
ATOM   3068  O   MET B   1       4.110 -10.252  14.494  1.00 40.53           O  
ATOM   3069  CG  MET B   1       5.642 -11.961  18.447  1.00 40.53           C  
ATOM   3070  HG2 MET B   1       4.821 -11.860  19.157  1.00 40.53           H  
ATOM   3071  HG3 MET B   1       5.691 -13.001  18.123  1.00 40.53           H  
ATOM   3072  SD  MET B   1       7.195 -11.566  19.287  1.00 40.53           S  
ATOM   3073  CE  MET B   1       6.969 -12.482  20.835  1.00 40.53           C  
ATOM   3074  HE1 MET B   1       7.848 -12.347  21.466  1.00 40.53           H  
ATOM   3075  HE2 MET B   1       6.840 -13.543  20.622  1.00 40.53           H  
ATOM   3076  HE3 MET B   1       6.091 -12.107  21.361  1.00 40.53           H  
ATOM   3077  N   ASP B   2       2.507  -9.878  16.043  1.00 48.59           N  
ATOM   3078  H   ASP B   2       2.136 -10.077  16.961  1.00 48.59           H  
ATOM   3079  CA  ASP B   2       1.861  -8.797  15.298  1.00 48.59           C  
ATOM   3080  HA  ASP B   2       1.793  -9.108  14.256  1.00 48.59           H  
ATOM   3081  C   ASP B   2       2.708  -7.517  15.342  1.00 48.59           C  
ATOM   3082  CB  ASP B   2       0.431  -8.579  15.814  1.00 48.59           C  
ATOM   3083  HB2 ASP B   2       0.057  -9.516  16.228  1.00 48.59           H  
ATOM   3084  HB3 ASP B   2       0.436  -7.838  16.614  1.00 48.59           H  
ATOM   3085  O   ASP B   2       3.424  -7.264  16.316  1.00 48.59           O  
ATOM   3086  CG  ASP B   2      -0.524  -8.140  14.702  1.00 48.59           C  
ATOM   3087  OD1 ASP B   2      -0.034  -7.538  13.721  1.00 48.59           O  
ATOM   3088  OD2 ASP B   2      -1.724  -8.441  14.853  1.00 48.59           O  
ATOM   3089  N   ASP B   3       2.641  -6.728  14.279  1.00 48.60           N  
ATOM   3090  H   ASP B   3       1.902  -6.920  13.617  1.00 48.60           H  
ATOM   3091  CA  ASP B   3       3.562  -5.633  13.992  1.00 48.60           C  
ATOM   3092  HA  ASP B   3       4.277  -5.556  14.811  1.00 48.60           H  
ATOM   3093  C   ASP B   3       2.708  -4.335  13.949  1.00 48.60           C  
ATOM   3094  CB  ASP B   3       4.348  -6.034  12.704  1.00 48.60           C  
ATOM   3095  HB2 ASP B   3       4.387  -7.122  12.650  1.00 48.60           H  
ATOM   3096  HB3 ASP B   3       3.801  -5.712  11.818  1.00 48.60           H  
ATOM   3097  O   ASP B   3       2.197  -3.968  12.904  1.00 48.60           O  
ATOM   3098  CG  ASP B   3       5.815  -5.578  12.632  1.00 48.60           C  
ATOM   3099  OD1 ASP B   3       6.446  -5.488  13.711  1.00 48.60           O  
ATOM   3100  OD2 ASP B   3       6.330  -5.323  11.516  1.00 48.60           O  
ATOM   3101  N   PRO B   4       2.411  -3.637  15.069  1.00 52.83           N  
ATOM   3102  CA  PRO B   4       1.252  -2.715  15.097  1.00 52.83           C  
ATOM   3103  HA  PRO B   4       0.446  -3.180  14.529  1.00 52.83           H  
ATOM   3104  C   PRO B   4       1.423  -1.277  14.550  1.00 52.83           C  
ATOM   3105  CB  PRO B   4       0.800  -2.678  16.560  1.00 52.83           C  
ATOM   3106  HB2 PRO B   4       0.050  -3.451  16.728  1.00 52.83           H  
ATOM   3107  HB3 PRO B   4       0.408  -1.704  16.853  1.00 52.83           H  
ATOM   3108  O   PRO B   4       2.397  -0.589  14.841  1.00 52.83           O  
ATOM   3109  CG  PRO B   4       2.070  -3.026  17.331  1.00 52.83           C  
ATOM   3110  HG2 PRO B   4       2.723  -2.156  17.388  1.00 52.83           H  
ATOM   3111  HG3 PRO B   4       1.848  -3.419  18.323  1.00 52.83           H  
ATOM   3112  CD  PRO B   4       2.682  -4.087  16.428  1.00 52.83           C  
ATOM   3113  HD2 PRO B   4       3.740  -4.228  16.650  1.00 52.83           H  
ATOM   3114  HD3 PRO B   4       2.159  -5.029  16.596  1.00 52.83           H  
ATOM   3115  N   PHE B   5       0.383  -0.789  13.863  1.00 56.59           N  
ATOM   3116  H   PHE B   5      -0.304  -1.481  13.603  1.00 56.59           H  
ATOM   3117  CA  PHE B   5      -0.026   0.603  13.570  1.00 56.59           C  
ATOM   3118  HA  PHE B   5      -0.991   0.493  14.063  1.00 56.59           H  
ATOM   3119  C   PHE B   5       0.436   1.802  14.471  1.00 56.59           C  
ATOM   3120  CB  PHE B   5      -0.623   0.923  12.152  1.00 56.59           C  
ATOM   3121  HB2 PHE B   5      -0.401   1.972  11.953  1.00 56.59           H  
ATOM   3122  HB3 PHE B   5      -1.698   0.783  12.259  1.00 56.59           H  
ATOM   3123  O   PHE B   5      -0.317   2.128  15.389  1.00 56.59           O  
ATOM   3124  CG  PHE B   5      -0.319   0.216  10.843  1.00 56.59           C  
ATOM   3125  CD1 PHE B   5      -0.263   0.907   9.601  1.00 56.59           C  
ATOM   3126  HD1 PHE B   5      -0.648   1.913   9.517  1.00 56.59           H  
ATOM   3127  CD2 PHE B   5       0.043  -1.118  10.858  1.00 56.59           C  
ATOM   3128  HD2 PHE B   5      -0.047  -1.746  11.733  1.00 56.59           H  
ATOM   3129  CE1 PHE B   5       0.273   0.308   8.443  1.00 56.59           C  
ATOM   3130  HE1 PHE B   5       0.365   0.859   7.519  1.00 56.59           H  
ATOM   3131  CE2 PHE B   5       0.626  -1.672   9.735  1.00 56.59           C  
ATOM   3132  HE2 PHE B   5       1.046  -2.645   9.942  1.00 56.59           H  
ATOM   3133  CZ  PHE B   5       0.756  -0.997   8.510  1.00 56.59           C  
ATOM   3134  HZ  PHE B   5       1.261  -1.439   7.664  1.00 56.59           H  
ATOM   3135  N   VAL B   6       1.533   2.562  14.260  1.00 61.85           N  
ATOM   3136  H   VAL B   6       2.148   2.301  13.503  1.00 61.85           H  
ATOM   3137  CA  VAL B   6       1.880   3.785  15.074  1.00 61.85           C  
ATOM   3138  HA  VAL B   6       0.943   4.154  15.490  1.00 61.85           H  
ATOM   3139  C   VAL B   6       2.464   4.986  14.298  1.00 61.85           C  
ATOM   3140  CB  VAL B   6       2.766   3.516  16.323  1.00 61.85           C  
ATOM   3141  HB  VAL B   6       2.661   4.397  16.957  1.00 61.85           H  
ATOM   3142  O   VAL B   6       3.610   4.991  13.892  1.00 61.85           O  
ATOM   3143  CG1 VAL B   6       2.245   2.349  17.172  1.00 61.85           C  
ATOM   3144 HG11 VAL B   6       2.165   1.430  16.590  1.00 61.85           H  
ATOM   3145 HG12 VAL B   6       2.884   2.189  18.041  1.00 61.85           H  
ATOM   3146 HG13 VAL B   6       1.247   2.597  17.532  1.00 61.85           H  
ATOM   3147  CG2 VAL B   6       4.280   3.373  16.102  1.00 61.85           C  
ATOM   3148 HG21 VAL B   6       4.468   2.746  15.231  1.00 61.85           H  
ATOM   3149 HG22 VAL B   6       4.717   4.357  15.935  1.00 61.85           H  
ATOM   3150 HG23 VAL B   6       4.759   2.973  16.996  1.00 61.85           H  
ATOM   3151  N   SER B   7       1.696   6.056  14.135  1.00 61.21           N  
ATOM   3152  H   SER B   7       0.774   6.072  14.547  1.00 61.21           H  
ATOM   3153  CA  SER B   7       2.072   7.291  13.424  1.00 61.21           C  
ATOM   3154  HA  SER B   7       1.812   7.216  12.368  1.00 61.21           H  
ATOM   3155  C   SER B   7       3.538   7.731  13.520  1.00 61.21           C  
ATOM   3156  CB  SER B   7       1.222   8.383  14.051  1.00 61.21           C  
ATOM   3157  HB2 SER B   7       1.371   8.393  15.130  1.00 61.21           H  
ATOM   3158  HB3 SER B   7       1.510   9.357  13.655  1.00 61.21           H  
ATOM   3159  O   SER B   7       4.082   7.827  14.623  1.00 61.21           O  
ATOM   3160  OG  SER B   7      -0.133   8.110  13.755  1.00 61.21           O  
ATOM   3161  HG  SER B   7      -0.365   8.705  13.039  1.00 61.21           H  
ATOM   3162  N   CYS B   8       4.158   8.084  12.385  1.00 70.43           N  
ATOM   3163  H   CYS B   8       3.718   7.935  11.488  1.00 70.43           H  
ATOM   3164  CA  CYS B   8       5.464   8.725  12.420  1.00 70.43           C  
ATOM   3165  HA  CYS B   8       6.110   8.027  12.953  1.00 70.43           H  
ATOM   3166  C   CYS B   8       5.373  10.029  13.223  1.00 70.43           C  
ATOM   3167  CB  CYS B   8       6.039   8.931  11.015  1.00 70.43           C  
ATOM   3168  HB2 CYS B   8       5.341   9.530  10.430  1.00 70.43           H  
ATOM   3169  HB3 CYS B   8       6.147   7.961  10.531  1.00 70.43           H  
ATOM   3170  O   CYS B   8       4.525  10.876  12.971  1.00 70.43           O  
ATOM   3171  SG  CYS B   8       7.649   9.782  11.040  1.00 70.43           S  
ATOM   3172  HG  CYS B   8       7.877   9.602   9.736  1.00 70.43           H  
ATOM   3173  N   PRO B   9       6.233  10.233  14.217  1.00 64.70           N  
ATOM   3174  CA  PRO B   9       6.125  11.386  15.093  1.00 64.70           C  
ATOM   3175  HA  PRO B   9       5.099  11.502  15.443  1.00 64.70           H  
ATOM   3176  C   PRO B   9       6.547  12.696  14.414  1.00 64.70           C  
ATOM   3177  CB  PRO B   9       7.010  11.024  16.265  1.00 64.70           C  
ATOM   3178  HB2 PRO B   9       6.444  10.445  16.995  1.00 64.70           H  
ATOM   3179  HB3 PRO B   9       7.414  11.932  16.713  1.00 64.70           H  
ATOM   3180  O   PRO B   9       6.115  13.755  14.845  1.00 64.70           O  
ATOM   3181  CG  PRO B   9       8.085  10.152  15.619  1.00 64.70           C  
ATOM   3182  HG2 PRO B   9       8.778  10.769  15.046  1.00 64.70           H  
ATOM   3183  HG3 PRO B   9       8.607   9.526  16.342  1.00 64.70           H  
ATOM   3184  CD  PRO B   9       7.268   9.330  14.652  1.00 64.70           C  
ATOM   3185  HD2 PRO B   9       7.882   9.006  13.811  1.00 64.70           H  
ATOM   3186  HD3 PRO B   9       6.815   8.477  15.156  1.00 64.70           H  
ATOM   3187  N   TYR B  10       7.340  12.646  13.333  1.00 64.10           N  
ATOM   3188  H   TYR B  10       7.665  11.743  13.018  1.00 64.10           H  
ATOM   3189  CA  TYR B  10       7.595  13.814  12.474  1.00 64.10           C  
ATOM   3190  HA  TYR B  10       7.796  14.687  13.096  1.00 64.10           H  
ATOM   3191  C   TYR B  10       6.403  14.183  11.593  1.00 64.10           C  
ATOM   3192  CB  TYR B  10       8.820  13.562  11.585  1.00 64.10           C  
ATOM   3193  HB2 TYR B  10       8.888  14.360  10.846  1.00 64.10           H  
ATOM   3194  HB3 TYR B  10       8.685  12.627  11.042  1.00 64.10           H  
ATOM   3195  O   TYR B  10       6.312  15.311  11.114  1.00 64.10           O  
ATOM   3196  CG  TYR B  10      10.130  13.539  12.339  1.00 64.10           C  
ATOM   3197  CD1 TYR B  10      10.564  14.703  13.001  1.00 64.10           C  
ATOM   3198  HD1 TYR B  10       9.976  15.608  12.951  1.00 64.10           H  
ATOM   3199  CD2 TYR B  10      10.945  12.392  12.333  1.00 64.10           C  
ATOM   3200  HD2 TYR B  10      10.659  11.520  11.764  1.00 64.10           H  
ATOM   3201  CE1 TYR B  10      11.774  14.702  13.715  1.00 64.10           C  
ATOM   3202  HE1 TYR B  10      12.143  15.596  14.195  1.00 64.10           H  
ATOM   3203  CE2 TYR B  10      12.166  12.408  13.034  1.00 64.10           C  
ATOM   3204  HE2 TYR B  10      12.852  11.576  12.981  1.00 64.10           H  
ATOM   3205  OH  TYR B  10      13.665  13.509  14.545  1.00 64.10           O  
ATOM   3206  HH  TYR B  10      13.821  14.343  14.993  1.00 64.10           H  
ATOM   3207  CZ  TYR B  10      12.551  13.540  13.775  1.00 64.10           C  
ATOM   3208  N   ASN B  11       5.529  13.216  11.336  1.00 56.41           N  
ATOM   3209  H   ASN B  11       5.611  12.341  11.835  1.00 56.41           H  
ATOM   3210  CA  ASN B  11       4.468  13.303  10.358  1.00 56.41           C  
ATOM   3211  HA  ASN B  11       4.041  14.305  10.348  1.00 56.41           H  
ATOM   3212  C   ASN B  11       3.412  12.256  10.736  1.00 56.41           C  
ATOM   3213  CB  ASN B  11       5.106  13.023   8.993  1.00 56.41           C  
ATOM   3214  HB2 ASN B  11       5.522  12.016   8.965  1.00 56.41           H  
ATOM   3215  HB3 ASN B  11       5.916  13.734   8.828  1.00 56.41           H  
ATOM   3216  O   ASN B  11       3.602  11.085  10.392  1.00 56.41           O  
ATOM   3217  CG  ASN B  11       4.105  13.164   7.873  1.00 56.41           C  
ATOM   3218  ND2 ASN B  11       4.565  13.707   6.780  1.00 56.41           N  
ATOM   3219 HD21 ASN B  11       5.530  13.986   6.678  1.00 56.41           H  
ATOM   3220 HD22 ASN B  11       3.938  13.826   5.996  1.00 56.41           H  
ATOM   3221  OD1 ASN B  11       2.930  12.847   8.004  1.00 56.41           O  
ATOM   3222  N   PRO B  12       2.336  12.632  11.462  1.00 58.35           N  
ATOM   3223  CA  PRO B  12       1.463  11.698  12.192  1.00 58.35           C  
ATOM   3224  HA  PRO B  12       2.081  11.137  12.893  1.00 58.35           H  
ATOM   3225  C   PRO B  12       0.721  10.692  11.306  1.00 58.35           C  
ATOM   3226  CB  PRO B  12       0.492  12.576  12.991  1.00 58.35           C  
ATOM   3227  HB2 PRO B  12      -0.508  12.149  13.061  1.00 58.35           H  
ATOM   3228  HB3 PRO B  12       0.897  12.741  13.989  1.00 58.35           H  
ATOM   3229  O   PRO B  12      -0.065   9.870  11.776  1.00 58.35           O  
ATOM   3230  CG  PRO B  12       0.482  13.899  12.229  1.00 58.35           C  
ATOM   3231  HG2 PRO B  12      -0.211  13.840  11.390  1.00 58.35           H  
ATOM   3232  HG3 PRO B  12       0.228  14.738  12.876  1.00 58.35           H  
ATOM   3233  CD  PRO B  12       1.911  14.000  11.705  1.00 58.35           C  
ATOM   3234  HD2 PRO B  12       2.553  14.452  12.461  1.00 58.35           H  
ATOM   3235  HD3 PRO B  12       1.924  14.592  10.790  1.00 58.35           H  
ATOM   3236  N   ILE B  13       0.961  10.772  10.013  1.00 53.37           N  
ATOM   3237  H   ILE B  13       1.666  11.429   9.712  1.00 53.37           H  
ATOM   3238  CA  ILE B  13       0.253  10.085   8.979  1.00 53.37           C  
ATOM   3239  HA  ILE B  13      -0.667   9.652   9.372  1.00 53.37           H  
ATOM   3240  C   ILE B  13       1.066   8.960   8.357  1.00 53.37           C  
ATOM   3241  CB  ILE B  13      -0.076  11.127   7.933  1.00 53.37           C  
ATOM   3242  HB  ILE B  13       0.884  11.405   7.497  1.00 53.37           H  
ATOM   3243  O   ILE B  13       0.490   7.947   7.964  1.00 53.37           O  
ATOM   3244  CG1 ILE B  13      -0.670  12.475   8.444  1.00 53.37           C  
ATOM   3245 HG12 ILE B  13       0.153  13.038   8.883  1.00 53.37           H  
ATOM   3246 HG13 ILE B  13      -0.997  13.070   7.591  1.00 53.37           H  
ATOM   3247  CG2 ILE B  13      -0.826  10.352   6.857  1.00 53.37           C  
ATOM   3248 HG21 ILE B  13      -1.553  10.996   6.362  1.00 53.37           H  
ATOM   3249 HG22 ILE B  13      -1.325   9.459   7.234  1.00 53.37           H  
ATOM   3250 HG23 ILE B  13      -0.095   9.966   6.146  1.00 53.37           H  
ATOM   3251  CD1 ILE B  13      -1.803  12.505   9.476  1.00 53.37           C  
ATOM   3252 HD11 ILE B  13      -1.532  11.944  10.371  1.00 53.37           H  
ATOM   3253 HD12 ILE B  13      -1.987  13.540   9.763  1.00 53.37           H  
ATOM   3254 HD13 ILE B  13      -2.735  12.116   9.064  1.00 53.37           H  
ATOM   3255  N   HIS B  14       2.393   9.089   8.294  1.00 62.56           N  
ATOM   3256  H   HIS B  14       2.839   9.929   8.635  1.00 62.56           H  
ATOM   3257  CA  HIS B  14       3.203   7.987   7.810  1.00 62.56           C  
ATOM   3258  HA  HIS B  14       2.810   7.653   6.850  1.00 62.56           H  
ATOM   3259  C   HIS B  14       3.112   6.839   8.813  1.00 62.56           C  
ATOM   3260  CB  HIS B  14       4.653   8.390   7.600  1.00 62.56           C  
ATOM   3261  HB2 HIS B  14       5.152   7.557   7.105  1.00 62.56           H  
ATOM   3262  HB3 HIS B  14       5.122   8.534   8.573  1.00 62.56           H  
ATOM   3263  O   HIS B  14       3.854   6.767   9.797  1.00 62.56           O  
ATOM   3264  CG  HIS B  14       4.914   9.631   6.806  1.00 62.56           C  
ATOM   3265  CD2 HIS B  14       4.174  10.154   5.785  1.00 62.56           C  
ATOM   3266  HD2 HIS B  14       3.230   9.787   5.411  1.00 62.56           H  
ATOM   3267  ND1 HIS B  14       6.067  10.368   6.902  1.00 62.56           N  
ATOM   3268  HD1 HIS B  14       6.881  10.090   7.431  1.00 62.56           H  
ATOM   3269  CE1 HIS B  14       6.054  11.285   5.933  1.00 62.56           C  
ATOM   3270  HE1 HIS B  14       6.858  11.964   5.693  1.00 62.56           H  
ATOM   3271  NE2 HIS B  14       4.908  11.214   5.256  1.00 62.56           N  
ATOM   3272  N   ARG B  15       2.174   5.926   8.579  1.00 60.80           N  
ATOM   3273  H   ARG B  15       1.488   6.137   7.869  1.00 60.80           H  
ATOM   3274  CA  ARG B  15       2.092   4.658   9.287  1.00 60.80           C  
ATOM   3275  HA  ARG B  15       2.725   4.728  10.171  1.00 60.80           H  
ATOM   3276  C   ARG B  15       2.757   3.612   8.407  1.00 60.80           C  
ATOM   3277  CB  ARG B  15       0.684   4.391   9.823  1.00 60.80           C  
ATOM   3278  HB2 ARG B  15       0.652   3.368  10.199  1.00 60.80           H  
ATOM   3279  HB3 ARG B  15      -0.035   4.543   9.018  1.00 60.80           H  
ATOM   3280  O   ARG B  15       2.151   2.801   7.721  1.00 60.80           O  
ATOM   3281  CG  ARG B  15       0.428   5.334  11.016  1.00 60.80           C  
ATOM   3282  HG2 ARG B  15       1.198   5.128  11.760  1.00 60.80           H  
ATOM   3283  HG3 ARG B  15       0.572   6.353  10.659  1.00 60.80           H  
ATOM   3284  CD  ARG B  15      -0.932   5.336  11.739  1.00 60.80           C  
ATOM   3285  HD2 ARG B  15      -0.983   6.283  12.275  1.00 60.80           H  
ATOM   3286  HD3 ARG B  15      -1.721   5.429  10.992  1.00 60.80           H  
ATOM   3287  NE  ARG B  15      -1.182   4.277  12.764  1.00 60.80           N  
ATOM   3288  HE  ARG B  15      -0.688   4.440  13.629  1.00 60.80           H  
ATOM   3289  NH1 ARG B  15      -2.914   2.850  12.025  1.00 60.80           N  
ATOM   3290 HH11 ARG B  15      -2.636   2.777  11.057  1.00 60.80           H  
ATOM   3291 HH12 ARG B  15      -3.722   2.285  12.246  1.00 60.80           H  
ATOM   3292  NH2 ARG B  15      -2.633   3.115  14.110  1.00 60.80           N  
ATOM   3293 HH21 ARG B  15      -3.432   2.498  14.154  1.00 60.80           H  
ATOM   3294 HH22 ARG B  15      -2.032   3.226  14.913  1.00 60.80           H  
ATOM   3295  CZ  ARG B  15      -2.232   3.464  12.929  1.00 60.80           C  
ATOM   3296  N   VAL B  16       4.076   3.739   8.436  1.00 62.50           N  
ATOM   3297  H   VAL B  16       4.423   4.510   8.987  1.00 62.50           H  
ATOM   3298  CA  VAL B  16       5.085   2.817   7.931  1.00 62.50           C  
ATOM   3299  HA  VAL B  16       4.731   2.364   7.005  1.00 62.50           H  
ATOM   3300  C   VAL B  16       5.435   1.754   8.964  1.00 62.50           C  
ATOM   3301  CB  VAL B  16       6.389   3.588   7.677  1.00 62.50           C  
ATOM   3302  HB  VAL B  16       7.202   2.867   7.584  1.00 62.50           H  
ATOM   3303  O   VAL B  16       5.776   2.162  10.070  1.00 62.50           O  
ATOM   3304  CG1 VAL B  16       6.288   4.324   6.345  1.00 62.50           C  
ATOM   3305 HG11 VAL B  16       5.538   5.114   6.392  1.00 62.50           H  
ATOM   3306 HG12 VAL B  16       7.255   4.755   6.086  1.00 62.50           H  
ATOM   3307 HG13 VAL B  16       6.015   3.628   5.552  1.00 62.50           H  
ATOM   3308  CG2 VAL B  16       6.752   4.598   8.791  1.00 62.50           C  
ATOM   3309 HG21 VAL B  16       6.234   4.422   9.733  1.00 62.50           H  
ATOM   3310 HG22 VAL B  16       6.499   5.612   8.481  1.00 62.50           H  
ATOM   3311 HG23 VAL B  16       7.820   4.518   8.994  1.00 62.50           H  
ATOM   3312  N   PRO B  17       5.469   0.448   8.634  1.00 58.07           N  
ATOM   3313  CA  PRO B  17       6.190  -0.596   9.373  1.00 58.07           C  
ATOM   3314  HA  PRO B  17       5.563  -1.301   9.919  1.00 58.07           H  
ATOM   3315  C   PRO B  17       7.075  -0.063  10.457  1.00 58.07           C  
ATOM   3316  CB  PRO B  17       6.800  -1.450   8.288  1.00 58.07           C  
ATOM   3317  HB2 PRO B  17       7.099  -2.429   8.662  1.00 58.07           H  
ATOM   3318  HB3 PRO B  17       7.610  -0.910   7.798  1.00 58.07           H  
ATOM   3319  O   PRO B  17       8.133   0.432  10.149  1.00 58.07           O  
ATOM   3320  CG  PRO B  17       5.586  -1.530   7.353  1.00 58.07           C  
ATOM   3321  HG2 PRO B  17       5.825  -1.782   6.320  1.00 58.07           H  
ATOM   3322  HG3 PRO B  17       4.860  -2.250   7.730  1.00 58.07           H  
ATOM   3323  CD  PRO B  17       5.023  -0.117   7.379  1.00 58.07           C  
ATOM   3324  HD2 PRO B  17       5.447   0.442   6.544  1.00 58.07           H  
ATOM   3325  HD3 PRO B  17       3.935  -0.134   7.318  1.00 58.07           H  
ATOM   3326  N   ARG B  18       6.606  -0.087  11.713  1.00 56.51           N  
ATOM   3327  H   ARG B  18       5.712  -0.545  11.811  1.00 56.51           H  
ATOM   3328  CA  ARG B  18       7.271   0.344  12.942  1.00 56.51           C  
ATOM   3329  HA  ARG B  18       7.527   1.364  12.657  1.00 56.51           H  
ATOM   3330  C   ARG B  18       8.658  -0.325  12.874  1.00 56.51           C  
ATOM   3331  CB  ARG B  18       6.272   0.620  14.211  1.00 56.51           C  
ATOM   3332  HB2 ARG B  18       6.170   1.705  14.189  1.00 56.51           H  
ATOM   3333  HB3 ARG B  18       5.298   0.224  13.925  1.00 56.51           H  
ATOM   3334  O   ARG B  18       9.679   0.329  13.095  1.00 56.51           O  
ATOM   3335  CG  ARG B  18       6.133   0.364  15.763  1.00 56.51           C  
ATOM   3336  HG2 ARG B  18       6.587   1.213  16.275  1.00 56.51           H  
ATOM   3337  HG3 ARG B  18       6.635  -0.551  16.078  1.00 56.51           H  
ATOM   3338  CD  ARG B  18       4.801   0.049  16.425  1.00 56.51           C  
ATOM   3339  HD2 ARG B  18       4.388  -0.809  15.895  1.00 56.51           H  
ATOM   3340  HD3 ARG B  18       4.111   0.888  16.327  1.00 56.51           H  
ATOM   3341  NE  ARG B  18       4.963  -0.379  17.838  1.00 56.51           N  
ATOM   3342  HE  ARG B  18       4.634  -1.312  18.041  1.00 56.51           H  
ATOM   3343  NH1 ARG B  18       6.022   1.454  18.781  1.00 56.51           N  
ATOM   3344 HH11 ARG B  18       5.994   1.922  17.887  1.00 56.51           H  
ATOM   3345 HH12 ARG B  18       6.579   1.839  19.530  1.00 56.51           H  
ATOM   3346  NH2 ARG B  18       5.784  -0.412  19.955  1.00 56.51           N  
ATOM   3347 HH21 ARG B  18       5.529  -1.387  20.029  1.00 56.51           H  
ATOM   3348 HH22 ARG B  18       6.311   0.037  20.690  1.00 56.51           H  
ATOM   3349  CZ  ARG B  18       5.585   0.229  18.838  1.00 56.51           C  
ATOM   3350  N   SER B  19       8.731  -1.580  12.407  1.00 52.57           N  
ATOM   3351  H   SER B  19       7.868  -2.012  12.108  1.00 52.57           H  
ATOM   3352  CA  SER B  19       9.919  -2.415  12.242  1.00 52.57           C  
ATOM   3353  HA  SER B  19      10.349  -2.623  13.222  1.00 52.57           H  
ATOM   3354  C   SER B  19      10.983  -1.686  11.410  1.00 52.57           C  
ATOM   3355  CB  SER B  19       9.505  -3.795  11.700  1.00 52.57           C  
ATOM   3356  HB2 SER B  19       9.065  -4.370  12.515  1.00 52.57           H  
ATOM   3357  HB3 SER B  19      10.386  -4.327  11.341  1.00 52.57           H  
ATOM   3358  O   SER B  19      12.180  -1.926  11.529  1.00 52.57           O  
ATOM   3359  OG  SER B  19       8.545  -3.704  10.668  1.00 52.57           O  
ATOM   3360  HG  SER B  19       7.779  -4.222  10.927  1.00 52.57           H  
ATOM   3361  N   ARG B  20      10.507  -0.689  10.667  1.00 56.96           N  
ATOM   3362  H   ARG B  20       9.499  -0.634  10.685  1.00 56.96           H  
ATOM   3363  CA  ARG B  20      11.104   0.221   9.707  1.00 56.96           C  
ATOM   3364  HA  ARG B  20      12.187   0.102   9.743  1.00 56.96           H  
ATOM   3365  C   ARG B  20      10.769   1.702  10.024  1.00 56.96           C  
ATOM   3366  CB  ARG B  20      10.597  -0.207   8.305  1.00 56.96           C  
ATOM   3367  HB2 ARG B  20      11.353   0.052   7.564  1.00 56.96           H  
ATOM   3368  HB3 ARG B  20       9.691   0.347   8.062  1.00 56.96           H  
ATOM   3369  O   ARG B  20      11.325   2.564   9.369  1.00 56.96           O  
ATOM   3370  CG  ARG B  20      10.281  -1.722   8.214  1.00 56.96           C  
ATOM   3371  HG2 ARG B  20       9.451  -1.956   8.881  1.00 56.96           H  
ATOM   3372  HG3 ARG B  20      11.149  -2.304   8.522  1.00 56.96           H  
ATOM   3373  CD  ARG B  20       9.861  -2.184   6.837  1.00 56.96           C  
ATOM   3374  HD2 ARG B  20       9.318  -1.373   6.352  1.00 56.96           H  
ATOM   3375  HD3 ARG B  20      10.774  -2.424   6.293  1.00 56.96           H  
ATOM   3376  NE  ARG B  20       9.017  -3.384   6.902  1.00 56.96           N  
ATOM   3377  HE  ARG B  20       9.239  -4.079   7.601  1.00 56.96           H  
ATOM   3378  NH1 ARG B  20       7.608  -2.853   5.175  1.00 56.96           N  
ATOM   3379 HH11 ARG B  20       6.812  -3.085   4.599  1.00 56.96           H  
ATOM   3380 HH12 ARG B  20       8.216  -2.089   4.916  1.00 56.96           H  
ATOM   3381  NH2 ARG B  20       7.256  -4.696   6.410  1.00 56.96           N  
ATOM   3382 HH21 ARG B  20       7.564  -5.356   7.109  1.00 56.96           H  
ATOM   3383 HH22 ARG B  20       6.396  -4.905   5.924  1.00 56.96           H  
ATOM   3384  CZ  ARG B  20       7.964  -3.637   6.158  1.00 56.96           C  
ATOM   3385  N   LEU B  21       9.975   2.050  11.047  1.00 61.95           N  
ATOM   3386  H   LEU B  21       9.507   1.284  11.509  1.00 61.95           H  
ATOM   3387  CA  LEU B  21       9.645   3.406  11.506  1.00 61.95           C  
ATOM   3388  HA  LEU B  21       9.334   3.992  10.641  1.00 61.95           H  
ATOM   3389  C   LEU B  21      10.866   4.039  12.110  1.00 61.95           C  
ATOM   3390  CB  LEU B  21       8.489   3.437  12.514  1.00 61.95           C  
ATOM   3391  HB2 LEU B  21       8.745   2.751  13.321  1.00 61.95           H  
ATOM   3392  HB3 LEU B  21       7.594   3.150  11.963  1.00 61.95           H  
ATOM   3393  O   LEU B  21      11.076   5.212  11.877  1.00 61.95           O  
ATOM   3394  CG  LEU B  21       8.134   4.750  13.207  1.00 61.95           C  
ATOM   3395  HG  LEU B  21       9.004   5.098  13.764  1.00 61.95           H  
ATOM   3396  CD1 LEU B  21       7.685   5.800  12.204  1.00 61.95           C  
ATOM   3397 HD11 LEU B  21       7.655   6.767  12.708  1.00 61.95           H  
ATOM   3398 HD12 LEU B  21       8.390   5.863  11.376  1.00 61.95           H  
ATOM   3399 HD13 LEU B  21       6.697   5.561  11.810  1.00 61.95           H  
ATOM   3400  CD2 LEU B  21       6.984   4.526  14.184  1.00 61.95           C  
ATOM   3401 HD21 LEU B  21       7.224   3.720  14.877  1.00 61.95           H  
ATOM   3402 HD22 LEU B  21       6.771   5.447  14.727  1.00 61.95           H  
ATOM   3403 HD23 LEU B  21       6.086   4.242  13.635  1.00 61.95           H  
ATOM   3404  N   GLN B  22      11.735   3.277  12.772  1.00 53.16           N  
ATOM   3405  H   GLN B  22      11.492   2.318  12.974  1.00 53.16           H  
ATOM   3406  CA  GLN B  22      13.060   3.796  13.092  1.00 53.16           C  
ATOM   3407  HA  GLN B  22      12.920   4.698  13.687  1.00 53.16           H  
ATOM   3408  C   GLN B  22      13.823   4.213  11.817  1.00 53.16           C  
ATOM   3409  CB  GLN B  22      13.823   2.757  13.927  1.00 53.16           C  
ATOM   3410  HB2 GLN B  22      13.259   2.549  14.836  1.00 53.16           H  
ATOM   3411  HB3 GLN B  22      13.911   1.831  13.360  1.00 53.16           H  
ATOM   3412  O   GLN B  22      14.451   5.267  11.793  1.00 53.16           O  
ATOM   3413  CG  GLN B  22      15.232   3.234  14.313  1.00 53.16           C  
ATOM   3414  HG2 GLN B  22      15.699   2.476  14.940  1.00 53.16           H  
ATOM   3415  HG3 GLN B  22      15.838   3.328  13.412  1.00 53.16           H  
ATOM   3416  CD  GLN B  22      15.264   4.564  15.069  1.00 53.16           C  
ATOM   3417  NE2 GLN B  22      16.399   5.225  15.104  1.00 53.16           N  
ATOM   3418 HE21 GLN B  22      16.415   6.085  15.633  1.00 53.16           H  
ATOM   3419 HE22 GLN B  22      17.205   4.883  14.599  1.00 53.16           H  
ATOM   3420  OE1 GLN B  22      14.299   5.040  15.646  1.00 53.16           O  
ATOM   3421  N   ARG B  23      13.734   3.426  10.736  1.00 52.97           N  
ATOM   3422  H   ARG B  23      13.118   2.627  10.791  1.00 52.97           H  
ATOM   3423  CA  ARG B  23      14.389   3.700   9.443  1.00 52.97           C  
ATOM   3424  HA  ARG B  23      15.407   4.035   9.638  1.00 52.97           H  
ATOM   3425  C   ARG B  23      13.712   4.829   8.653  1.00 52.97           C  
ATOM   3426  CB  ARG B  23      14.432   2.390   8.636  1.00 52.97           C  
ATOM   3427  HB2 ARG B  23      13.460   2.201   8.181  1.00 52.97           H  
ATOM   3428  HB3 ARG B  23      14.660   1.565   9.311  1.00 52.97           H  
ATOM   3429  O   ARG B  23      14.384   5.559   7.936  1.00 52.97           O  
ATOM   3430  CG  ARG B  23      15.493   2.401   7.530  1.00 52.97           C  
ATOM   3431  HG2 ARG B  23      16.477   2.522   7.982  1.00 52.97           H  
ATOM   3432  HG3 ARG B  23      15.311   3.222   6.837  1.00 52.97           H  
ATOM   3433  CD  ARG B  23      15.433   1.073   6.768  1.00 52.97           C  
ATOM   3434  HD2 ARG B  23      14.500   1.031   6.206  1.00 52.97           H  
ATOM   3435  HD3 ARG B  23      15.424   0.252   7.485  1.00 52.97           H  
ATOM   3436  NE  ARG B  23      16.601   0.893   5.885  1.00 52.97           N  
ATOM   3437  HE  ARG B  23      17.501   0.823   6.338  1.00 52.97           H  
ATOM   3438  NH1 ARG B  23      15.504   0.541   3.883  1.00 52.97           N  
ATOM   3439 HH11 ARG B  23      14.583   0.648   4.284  1.00 52.97           H  
ATOM   3440 HH12 ARG B  23      15.524   0.115   2.968  1.00 52.97           H  
ATOM   3441  NH2 ARG B  23      17.643   0.049   4.055  1.00 52.97           N  
ATOM   3442 HH21 ARG B  23      18.501  -0.009   4.584  1.00 52.97           H  
ATOM   3443 HH22 ARG B  23      17.450  -0.775   3.504  1.00 52.97           H  
ATOM   3444  CZ  ARG B  23      16.574   0.516   4.619  1.00 52.97           C  
ATOM   3445  N   HIS B  24      12.402   4.983   8.790  1.00 64.42           N  
ATOM   3446  H   HIS B  24      11.917   4.267   9.312  1.00 64.42           H  
ATOM   3447  CA  HIS B  24      11.585   6.002   8.142  1.00 64.42           C  
ATOM   3448  HA  HIS B  24      11.945   6.186   7.130  1.00 64.42           H  
ATOM   3449  C   HIS B  24      11.627   7.335   8.894  1.00 64.42           C  
ATOM   3450  CB  HIS B  24      10.162   5.462   8.058  1.00 64.42           C  
ATOM   3451  HB2 HIS B  24      10.101   4.693   7.287  1.00 64.42           H  
ATOM   3452  HB3 HIS B  24       9.921   5.008   9.019  1.00 64.42           H  
ATOM   3453  O   HIS B  24      11.720   8.380   8.269  1.00 64.42           O  
ATOM   3454  CG  HIS B  24       9.146   6.530   7.792  1.00 64.42           C  
ATOM   3455  CD2 HIS B  24       8.580   7.350   8.731  1.00 64.42           C  
ATOM   3456  HD2 HIS B  24       8.778   7.337   9.793  1.00 64.42           H  
ATOM   3457  ND1 HIS B  24       8.648   6.899   6.568  1.00 64.42           N  
ATOM   3458  HD1 HIS B  24       8.825   6.498   5.659  1.00 64.42           H  
ATOM   3459  CE1 HIS B  24       7.794   7.903   6.765  1.00 64.42           C  
ATOM   3460  HE1 HIS B  24       7.244   8.375   5.964  1.00 64.42           H  
ATOM   3461  NE2 HIS B  24       7.728   8.227   8.073  1.00 64.42           N  
ATOM   3462  N   ILE B  25      11.638   7.321  10.226  1.00 63.16           N  
ATOM   3463  H   ILE B  25      11.525   6.435  10.697  1.00 63.16           H  
ATOM   3464  CA  ILE B  25      11.853   8.507  11.060  1.00 63.16           C  
ATOM   3465  HA  ILE B  25      11.063   9.231  10.860  1.00 63.16           H  
ATOM   3466  C   ILE B  25      13.162   9.170  10.679  1.00 63.16           C  
ATOM   3467  CB  ILE B  25      11.811   8.102  12.541  1.00 63.16           C  
ATOM   3468  HB  ILE B  25      12.276   7.121  12.640  1.00 63.16           H  
ATOM   3469  O   ILE B  25      13.154  10.365  10.447  1.00 63.16           O  
ATOM   3470  CG1 ILE B  25      10.333   8.057  12.951  1.00 63.16           C  
ATOM   3471 HG12 ILE B  25       9.914   9.063  12.922  1.00 63.16           H  
ATOM   3472 HG13 ILE B  25       9.788   7.444  12.233  1.00 63.16           H  
ATOM   3473  CG2 ILE B  25      12.549   8.987  13.538  1.00 63.16           C  
ATOM   3474 HG21 ILE B  25      12.679   8.408  14.452  1.00 63.16           H  
ATOM   3475 HG22 ILE B  25      11.948   9.865  13.772  1.00 63.16           H  
ATOM   3476 HG23 ILE B  25      13.537   9.275  13.177  1.00 63.16           H  
ATOM   3477  CD1 ILE B  25      10.148   7.476  14.345  1.00 63.16           C  
ATOM   3478 HD11 ILE B  25      10.473   8.190  15.102  1.00 63.16           H  
ATOM   3479 HD12 ILE B  25       9.096   7.250  14.521  1.00 63.16           H  
ATOM   3480 HD13 ILE B  25      10.733   6.560  14.422  1.00 63.16           H  
ATOM   3481  N   VAL B  26      14.239   8.402  10.486  1.00 55.03           N  
ATOM   3482  H   VAL B  26      14.177   7.421  10.721  1.00 55.03           H  
ATOM   3483  CA  VAL B  26      15.518   8.919   9.967  1.00 55.03           C  
ATOM   3484  HA  VAL B  26      15.892   9.680  10.652  1.00 55.03           H  
ATOM   3485  C   VAL B  26      15.367   9.613   8.598  1.00 55.03           C  
ATOM   3486  CB  VAL B  26      16.543   7.764   9.916  1.00 55.03           C  
ATOM   3487  HB  VAL B  26      16.079   6.901   9.440  1.00 55.03           H  
ATOM   3488  O   VAL B  26      16.124  10.528   8.291  1.00 55.03           O  
ATOM   3489  CG1 VAL B  26      17.829   8.088   9.148  1.00 55.03           C  
ATOM   3490 HG11 VAL B  26      17.610   8.236   8.091  1.00 55.03           H  
ATOM   3491 HG12 VAL B  26      18.279   8.997   9.547  1.00 55.03           H  
ATOM   3492 HG13 VAL B  26      18.539   7.265   9.237  1.00 55.03           H  
ATOM   3493  CG2 VAL B  26      16.960   7.364  11.339  1.00 55.03           C  
ATOM   3494 HG21 VAL B  26      17.585   6.471  11.305  1.00 55.03           H  
ATOM   3495 HG22 VAL B  26      16.084   7.158  11.955  1.00 55.03           H  
ATOM   3496 HG23 VAL B  26      17.517   8.180  11.799  1.00 55.03           H  
ATOM   3497  N   LYS B  27      14.379   9.231   7.777  1.00 54.58           N  
ATOM   3498  H   LYS B  27      13.736   8.526   8.109  1.00 54.58           H  
ATOM   3499  CA  LYS B  27      14.070   9.886   6.492  1.00 54.58           C  
ATOM   3500  HA  LYS B  27      14.996  10.280   6.073  1.00 54.58           H  
ATOM   3501  C   LYS B  27      13.147  11.109   6.646  1.00 54.58           C  
ATOM   3502  CB  LYS B  27      13.501   8.859   5.497  1.00 54.58           C  
ATOM   3503  HB2 LYS B  27      12.580   8.431   5.893  1.00 54.58           H  
ATOM   3504  HB3 LYS B  27      13.247   9.384   4.576  1.00 54.58           H  
ATOM   3505  O   LYS B  27      13.313  12.081   5.911  1.00 54.58           O  
ATOM   3506  CG  LYS B  27      14.491   7.726   5.158  1.00 54.58           C  
ATOM   3507  HG2 LYS B  27      15.393   8.156   4.723  1.00 54.58           H  
ATOM   3508  HG3 LYS B  27      14.762   7.177   6.059  1.00 54.58           H  
ATOM   3509  CD  LYS B  27      13.849   6.765   4.148  1.00 54.58           C  
ATOM   3510  HD2 LYS B  27      13.577   7.363   3.278  1.00 54.58           H  
ATOM   3511  HD3 LYS B  27      12.944   6.342   4.583  1.00 54.58           H  
ATOM   3512  CE  LYS B  27      14.777   5.633   3.685  1.00 54.58           C  
ATOM   3513  HE2 LYS B  27      15.064   5.034   4.549  1.00 54.58           H  
ATOM   3514  HE3 LYS B  27      15.677   6.084   3.267  1.00 54.58           H  
ATOM   3515  NZ  LYS B  27      14.117   4.786   2.654  1.00 54.58           N  
ATOM   3516  HZ1 LYS B  27      13.707   5.367   1.937  1.00 54.58           H  
ATOM   3517  HZ2 LYS B  27      14.758   4.149   2.203  1.00 54.58           H  
ATOM   3518  HZ3 LYS B  27      13.342   4.264   3.038  1.00 54.58           H  
ATOM   3519  N   CYS B  28      12.219  11.101   7.605  1.00 61.44           N  
ATOM   3520  H   CYS B  28      12.091  10.239   8.116  1.00 61.44           H  
ATOM   3521  CA  CYS B  28      11.292  12.210   7.877  1.00 61.44           C  
ATOM   3522  HA  CYS B  28      11.109  12.744   6.945  1.00 61.44           H  
ATOM   3523  C   CYS B  28      11.823  13.272   8.846  1.00 61.44           C  
ATOM   3524  CB  CYS B  28       9.955  11.650   8.354  1.00 61.44           C  
ATOM   3525  HB2 CYS B  28       9.305  12.466   8.672  1.00 61.44           H  
ATOM   3526  HB3 CYS B  28      10.099  10.948   9.176  1.00 61.44           H  
ATOM   3527  O   CYS B  28      11.303  14.385   8.859  1.00 61.44           O  
ATOM   3528  SG  CYS B  28       9.218  10.820   6.933  1.00 61.44           S  
ATOM   3529  HG  CYS B  28       9.310  11.811   6.043  1.00 61.44           H  
ATOM   3530  N   GLU B  29      12.894  12.970   9.579  1.00 57.99           N  
ATOM   3531  H   GLU B  29      13.190  12.005   9.596  1.00 57.99           H  
ATOM   3532  CA  GLU B  29      13.645  13.888  10.446  1.00 57.99           C  
ATOM   3533  HA  GLU B  29      13.003  14.218  11.263  1.00 57.99           H  
ATOM   3534  C   GLU B  29      14.095  15.149   9.707  1.00 57.99           C  
ATOM   3535  CB  GLU B  29      14.833  13.093  11.019  1.00 57.99           C  
ATOM   3536  HB2 GLU B  29      14.403  12.208  11.488  1.00 57.99           H  
ATOM   3537  HB3 GLU B  29      15.471  12.753  10.203  1.00 57.99           H  
ATOM   3538  O   GLU B  29      14.166  16.220  10.300  1.00 57.99           O  
ATOM   3539  CG  GLU B  29      15.704  13.812  12.064  1.00 57.99           C  
ATOM   3540  HG2 GLU B  29      15.091  14.540  12.594  1.00 57.99           H  
ATOM   3541  HG3 GLU B  29      16.488  14.363  11.543  1.00 57.99           H  
ATOM   3542  CD  GLU B  29      16.339  12.842  13.090  1.00 57.99           C  
ATOM   3543  OE1 GLU B  29      16.915  13.312  14.092  1.00 57.99           O  
ATOM   3544  OE2 GLU B  29      16.202  11.600  12.955  1.00 57.99           O  
ATOM   3545  N   TRP B  30      14.280  15.051   8.386  1.00 51.04           N  
ATOM   3546  H   TRP B  30      14.199  14.131   7.975  1.00 51.04           H  
ATOM   3547  CA  TRP B  30      14.527  16.192   7.507  1.00 51.04           C  
ATOM   3548  HA  TRP B  30      15.487  16.633   7.775  1.00 51.04           H  
ATOM   3549  C   TRP B  30      13.459  17.291   7.644  1.00 51.04           C  
ATOM   3550  CB  TRP B  30      14.593  15.685   6.053  1.00 51.04           C  
ATOM   3551  HB2 TRP B  30      15.162  14.755   6.052  1.00 51.04           H  
ATOM   3552  HB3 TRP B  30      13.586  15.439   5.714  1.00 51.04           H  
ATOM   3553  O   TRP B  30      13.807  18.467   7.657  1.00 51.04           O  
ATOM   3554  CG  TRP B  30      15.237  16.590   5.034  1.00 51.04           C  
ATOM   3555  CD1 TRP B  30      15.054  17.926   4.890  1.00 51.04           C  
ATOM   3556  HD1 TRP B  30      14.403  18.548   5.485  1.00 51.04           H  
ATOM   3557  CD2 TRP B  30      16.197  16.228   3.992  1.00 51.04           C  
ATOM   3558  CE2 TRP B  30      16.602  17.416   3.309  1.00 51.04           C  
ATOM   3559  CE3 TRP B  30      16.758  15.013   3.542  1.00 51.04           C  
ATOM   3560  HE3 TRP B  30      16.496  14.096   4.047  1.00 51.04           H  
ATOM   3561  NE1 TRP B  30      15.881  18.419   3.907  1.00 51.04           N  
ATOM   3562  HE1 TRP B  30      15.990  19.407   3.729  1.00 51.04           H  
ATOM   3563  CH2 TRP B  30      18.079  16.184   1.848  1.00 51.04           C  
ATOM   3564  HH2 TRP B  30      18.818  16.159   1.061  1.00 51.04           H  
ATOM   3565  CZ2 TRP B  30      17.529  17.408   2.260  1.00 51.04           C  
ATOM   3566  HZ2 TRP B  30      17.831  18.332   1.790  1.00 51.04           H  
ATOM   3567  CZ3 TRP B  30      17.686  14.991   2.482  1.00 51.04           C  
ATOM   3568  HZ3 TRP B  30      18.130  14.054   2.179  1.00 51.04           H  
ATOM   3569  N   ILE B  31      12.168  16.940   7.708  1.00 53.40           N  
ATOM   3570  H   ILE B  31      11.935  15.967   7.845  1.00 53.40           H  
ATOM   3571  CA  ILE B  31      11.076  17.926   7.610  1.00 53.40           C  
ATOM   3572  HA  ILE B  31      11.296  18.604   6.785  1.00 53.40           H  
ATOM   3573  C   ILE B  31      11.002  18.792   8.869  1.00 53.40           C  
ATOM   3574  CB  ILE B  31       9.719  17.240   7.309  1.00 53.40           C  
ATOM   3575  HB  ILE B  31       9.499  16.539   8.114  1.00 53.40           H  
ATOM   3576  O   ILE B  31      10.797  19.998   8.769  1.00 53.40           O  
ATOM   3577  CG1 ILE B  31       9.796  16.454   5.977  1.00 53.40           C  
ATOM   3578 HG12 ILE B  31      10.603  15.724   6.040  1.00 53.40           H  
ATOM   3579 HG13 ILE B  31      10.027  17.142   5.164  1.00 53.40           H  
ATOM   3580  CG2 ILE B  31       8.580  18.280   7.251  1.00 53.40           C  
ATOM   3581 HG21 ILE B  31       7.622  17.793   7.069  1.00 53.40           H  
ATOM   3582 HG22 ILE B  31       8.769  19.007   6.462  1.00 53.40           H  
ATOM   3583 HG23 ILE B  31       8.483  18.806   8.201  1.00 53.40           H  
ATOM   3584  CD1 ILE B  31       8.522  15.677   5.617  1.00 53.40           C  
ATOM   3585 HD11 ILE B  31       8.217  15.052   6.456  1.00 53.40           H  
ATOM   3586 HD12 ILE B  31       8.721  15.038   4.756  1.00 53.40           H  
ATOM   3587 HD13 ILE B  31       7.714  16.359   5.353  1.00 53.40           H  
ATOM   3588  N   ASN B  32      11.179  18.188  10.047  1.00 53.39           N  
ATOM   3589  H   ASN B  32      11.431  17.210  10.052  1.00 53.39           H  
ATOM   3590  CA  ASN B  32      11.055  18.887  11.323  1.00 53.39           C  
ATOM   3591  HA  ASN B  32      11.122  19.958  11.131  1.00 53.39           H  
ATOM   3592  C   ASN B  32      12.243  18.539  12.247  1.00 53.39           C  
ATOM   3593  CB  ASN B  32       9.641  18.618  11.885  1.00 53.39           C  
ATOM   3594  HB2 ASN B  32       9.650  17.771  12.571  1.00 53.39           H  
ATOM   3595  HB3 ASN B  32       8.966  18.375  11.064  1.00 53.39           H  
ATOM   3596  O   ASN B  32      12.064  17.870  13.268  1.00 53.39           O  
ATOM   3597  CG  ASN B  32       9.046  19.821  12.596  1.00 53.39           C  
ATOM   3598  ND2 ASN B  32       7.753  19.809  12.820  1.00 53.39           N  
ATOM   3599 HD21 ASN B  32       7.180  19.035  12.515  1.00 53.39           H  
ATOM   3600 HD22 ASN B  32       7.374  20.621  13.286  1.00 53.39           H  
ATOM   3601  OD1 ASN B  32       9.709  20.783  12.943  1.00 53.39           O  
ATOM   3602  N   PRO B  33      13.472  18.973  11.893  1.00 55.26           N  
ATOM   3603  CA  PRO B  33      14.726  18.538  12.527  1.00 55.26           C  
ATOM   3604  HA  PRO B  33      14.763  17.449  12.558  1.00 55.26           H  
ATOM   3605  C   PRO B  33      14.897  19.053  13.966  1.00 55.26           C  
ATOM   3606  CB  PRO B  33      15.833  19.056  11.601  1.00 55.26           C  
ATOM   3607  HB2 PRO B  33      16.003  18.334  10.802  1.00 55.26           H  
ATOM   3608  HB3 PRO B  33      16.763  19.256  12.132  1.00 55.26           H  
ATOM   3609  O   PRO B  33      15.867  18.731  14.645  1.00 55.26           O  
ATOM   3610  CG  PRO B  33      15.226  20.329  11.013  1.00 55.26           C  
ATOM   3611  HG2 PRO B  33      15.311  21.145  11.731  1.00 55.26           H  
ATOM   3612  HG3 PRO B  33      15.687  20.597  10.063  1.00 55.26           H  
ATOM   3613  CD  PRO B  33      13.761  19.941  10.841  1.00 55.26           C  
ATOM   3614  HD2 PRO B  33      13.129  20.826  10.922  1.00 55.26           H  
ATOM   3615  HD3 PRO B  33      13.623  19.470   9.868  1.00 55.26           H  
ATOM   3616  N   THR B  34      13.954  19.867  14.437  1.00 60.77           N  
ATOM   3617  H   THR B  34      13.170  20.078  13.836  1.00 60.77           H  
ATOM   3618  CA  THR B  34      13.842  20.355  15.814  1.00 60.77           C  
ATOM   3619  HA  THR B  34      14.831  20.615  16.193  1.00 60.77           H  
ATOM   3620  C   THR B  34      13.239  19.320  16.764  1.00 60.77           C  
ATOM   3621  CB  THR B  34      12.948  21.600  15.837  1.00 60.77           C  
ATOM   3622  HB  THR B  34      12.775  21.913  16.867  1.00 60.77           H  
ATOM   3623  O   THR B  34      13.398  19.456  17.979  1.00 60.77           O  
ATOM   3624  CG2 THR B  34      13.558  22.766  15.060  1.00 60.77           C  
ATOM   3625 HG21 THR B  34      13.645  22.519  14.002  1.00 60.77           H  
ATOM   3626 HG22 THR B  34      14.547  22.993  15.459  1.00 60.77           H  
ATOM   3627 HG23 THR B  34      12.925  23.647  15.170  1.00 60.77           H  
ATOM   3628  OG1 THR B  34      11.722  21.268  15.227  1.00 60.77           O  
ATOM   3629  HG1 THR B  34      11.243  22.066  14.996  1.00 60.77           H  
ATOM   3630  N   MET B  35      12.549  18.291  16.250  1.00 71.66           N  
ATOM   3631  H   MET B  35      12.446  18.221  15.248  1.00 71.66           H  
ATOM   3632  CA  MET B  35      11.997  17.239  17.098  1.00 71.66           C  
ATOM   3633  HA  MET B  35      11.769  17.700  18.059  1.00 71.66           H  
ATOM   3634  C   MET B  35      13.027  16.148  17.372  1.00 71.66           C  
ATOM   3635  CB  MET B  35      10.665  16.689  16.584  1.00 71.66           C  
ATOM   3636  HB2 MET B  35      10.759  16.306  15.568  1.00 71.66           H  
ATOM   3637  HB3 MET B  35      10.353  15.874  17.237  1.00 71.66           H  
ATOM   3638  O   MET B  35      13.534  15.481  16.470  1.00 71.66           O  
ATOM   3639  CG  MET B  35       9.586  17.770  16.598  1.00 71.66           C  
ATOM   3640  HG2 MET B  35       9.719  18.394  17.481  1.00 71.66           H  
ATOM   3641  HG3 MET B  35       9.704  18.407  15.722  1.00 71.66           H  
ATOM   3642  SD  MET B  35       7.904  17.116  16.646  1.00 71.66           S  
ATOM   3643  CE  MET B  35       7.855  16.326  15.026  1.00 71.66           C  
ATOM   3644  HE1 MET B  35       8.453  15.415  15.050  1.00 71.66           H  
ATOM   3645  HE2 MET B  35       8.240  17.010  14.270  1.00 71.66           H  
ATOM   3646  HE3 MET B  35       6.820  16.083  14.787  1.00 71.66           H  
ATOM   3647  N   ILE B  36      13.308  15.962  18.657  1.00 65.92           N  
ATOM   3648  H   ILE B  36      12.754  16.479  19.325  1.00 65.92           H  
ATOM   3649  CA  ILE B  36      14.332  15.060  19.173  1.00 65.92           C  
ATOM   3650  HA  ILE B  36      15.092  14.943  18.399  1.00 65.92           H  
ATOM   3651  C   ILE B  36      13.774  13.662  19.439  1.00 65.92           C  
ATOM   3652  CB  ILE B  36      15.028  15.676  20.408  1.00 65.92           C  
ATOM   3653  HB  ILE B  36      15.720  14.933  20.804  1.00 65.92           H  
ATOM   3654  O   ILE B  36      12.569  13.463  19.584  1.00 65.92           O  
ATOM   3655  CG1 ILE B  36      14.037  16.064  21.531  1.00 65.92           C  
ATOM   3656 HG12 ILE B  36      13.362  15.229  21.718  1.00 65.92           H  
ATOM   3657 HG13 ILE B  36      13.437  16.919  21.219  1.00 65.92           H  
ATOM   3658  CG2 ILE B  36      15.860  16.891  19.959  1.00 65.92           C  
ATOM   3659 HG21 ILE B  36      16.506  17.236  20.767  1.00 65.92           H  
ATOM   3660 HG22 ILE B  36      15.206  17.707  19.648  1.00 65.92           H  
ATOM   3661 HG23 ILE B  36      16.495  16.619  19.116  1.00 65.92           H  
ATOM   3662  CD1 ILE B  36      14.739  16.414  22.851  1.00 65.92           C  
ATOM   3663 HD11 ILE B  36      15.406  17.265  22.718  1.00 65.92           H  
ATOM   3664 HD12 ILE B  36      15.310  15.556  23.205  1.00 65.92           H  
ATOM   3665 HD13 ILE B  36      13.996  16.683  23.602  1.00 65.92           H  
ATOM   3666  N   ALA B  37      14.672  12.683  19.506  1.00 64.46           N  
ATOM   3667  H   ALA B  37      15.638  12.934  19.352  1.00 64.46           H  
ATOM   3668  CA  ALA B  37      14.399  11.290  19.847  1.00 64.46           C  
ATOM   3669  HA  ALA B  37      13.611  10.894  19.206  1.00 64.46           H  
ATOM   3670  C   ALA B  37      13.940  11.101  21.298  1.00 64.46           C  
ATOM   3671  CB  ALA B  37      15.696  10.516  19.578  1.00 64.46           C  
ATOM   3672  HB1 ALA B  37      15.867  10.431  18.505  1.00 64.46           H  
ATOM   3673  HB2 ALA B  37      16.539  11.036  20.033  1.00 64.46           H  
ATOM   3674  HB3 ALA B  37      15.649   9.526  20.032  1.00 64.46           H  
ATOM   3675  O   ALA B  37      14.612  11.559  22.221  1.00 64.46           O  
ATOM   3676  N   CYS B  38      12.849  10.358  21.528  1.00 66.92           N  
ATOM   3677  H   CYS B  38      12.267  10.055  20.761  1.00 66.92           H  
ATOM   3678  CA  CYS B  38      12.561   9.870  22.876  1.00 66.92           C  
ATOM   3679  HA  CYS B  38      12.606  10.728  23.547  1.00 66.92           H  
ATOM   3680  C   CYS B  38      13.638   8.845  23.282  1.00 66.92           C  
ATOM   3681  CB  CYS B  38      11.147   9.287  22.953  1.00 66.92           C  
ATOM   3682  HB2 CYS B  38      11.028   8.563  22.146  1.00 66.92           H  
ATOM   3683  HB3 CYS B  38      10.413  10.080  22.811  1.00 66.92           H  
ATOM   3684  O   CYS B  38      13.839   7.871  22.554  1.00 66.92           O  
ATOM   3685  SG  CYS B  38      10.873   8.460  24.554  1.00 66.92           S  
ATOM   3686  HG  CYS B  38      10.722   9.576  25.273  1.00 66.92           H  
ATOM   3687  N   PRO B  39      14.300   9.009  24.444  1.00 61.79           N  
ATOM   3688  CA  PRO B  39      15.388   8.136  24.893  1.00 61.79           C  
ATOM   3689  HA  PRO B  39      16.168   8.103  24.132  1.00 61.79           H  
ATOM   3690  C   PRO B  39      14.961   6.692  25.185  1.00 61.79           C  
ATOM   3691  CB  PRO B  39      15.943   8.811  26.156  1.00 61.79           C  
ATOM   3692  HB2 PRO B  39      16.308   8.091  26.889  1.00 61.79           H  
ATOM   3693  HB3 PRO B  39      16.743   9.496  25.876  1.00 61.79           H  
ATOM   3694  O   PRO B  39      15.819   5.833  25.358  1.00 61.79           O  
ATOM   3695  CG  PRO B  39      14.758   9.610  26.693  1.00 61.79           C  
ATOM   3696  HG2 PRO B  39      15.076  10.447  27.314  1.00 61.79           H  
ATOM   3697  HG3 PRO B  39      14.079   8.955  27.239  1.00 61.79           H  
ATOM   3698  CD  PRO B  39      14.094  10.081  25.405  1.00 61.79           C  
ATOM   3699  HD2 PRO B  39      13.032  10.261  25.572  1.00 61.79           H  
ATOM   3700  HD3 PRO B  39      14.579  10.988  25.046  1.00 61.79           H  
ATOM   3701  N   TYR B  40      13.656   6.419  25.270  1.00 60.48           N  
ATOM   3702  H   TYR B  40      13.007   7.182  25.142  1.00 60.48           H  
ATOM   3703  CA  TYR B  40      13.121   5.085  25.550  1.00 60.48           C  
ATOM   3704  HA  TYR B  40      13.912   4.442  25.935  1.00 60.48           H  
ATOM   3705  C   TYR B  40      12.624   4.439  24.263  1.00 60.48           C  
ATOM   3706  CB  TYR B  40      12.027   5.189  26.623  1.00 60.48           C  
ATOM   3707  HB2 TYR B  40      11.803   4.195  27.010  1.00 60.48           H  
ATOM   3708  HB3 TYR B  40      11.119   5.578  26.161  1.00 60.48           H  
ATOM   3709  O   TYR B  40      13.034   3.350  23.894  1.00 60.48           O  
ATOM   3710  CG  TYR B  40      12.377   6.065  27.808  1.00 60.48           C  
ATOM   3711  CD1 TYR B  40      13.696   6.127  28.300  1.00 60.48           C  
ATOM   3712  HD1 TYR B  40      14.477   5.524  27.861  1.00 60.48           H  
ATOM   3713  CD2 TYR B  40      11.374   6.848  28.400  1.00 60.48           C  
ATOM   3714  HD2 TYR B  40      10.366   6.796  28.015  1.00 60.48           H  
ATOM   3715  CE1 TYR B  40      14.012   6.994  29.358  1.00 60.48           C  
ATOM   3716  HE1 TYR B  40      15.031   7.051  29.713  1.00 60.48           H  
ATOM   3717  CE2 TYR B  40      11.672   7.659  29.507  1.00 60.48           C  
ATOM   3718  HE2 TYR B  40      10.896   8.234  29.989  1.00 60.48           H  
ATOM   3719  OH  TYR B  40      13.260   8.430  31.129  1.00 60.48           O  
ATOM   3720  HH  TYR B  40      14.196   8.415  31.343  1.00 60.48           H  
ATOM   3721  CZ  TYR B  40      12.989   7.716  30.005  1.00 60.48           C  
ATOM   3722  N   ASN B  41      11.782   5.140  23.513  1.00 53.45           N  
ATOM   3723  H   ASN B  41      11.501   6.064  23.808  1.00 53.45           H  
ATOM   3724  CA  ASN B  41      11.360   4.666  22.212  1.00 53.45           C  
ATOM   3725  HA  ASN B  41      12.026   3.878  21.861  1.00 53.45           H  
ATOM   3726  C   ASN B  41      11.455   5.807  21.215  1.00 53.45           C  
ATOM   3727  CB  ASN B  41       9.947   4.072  22.329  1.00 53.45           C  
ATOM   3728  HB2 ASN B  41       9.964   3.225  23.016  1.00 53.45           H  
ATOM   3729  HB3 ASN B  41       9.258   4.828  22.707  1.00 53.45           H  
ATOM   3730  O   ASN B  41      10.505   6.565  21.070  1.00 53.45           O  
ATOM   3731  CG  ASN B  41       9.466   3.579  20.985  1.00 53.45           C  
ATOM   3732  ND2 ASN B  41       8.186   3.463  20.757  1.00 53.45           N  
ATOM   3733 HD21 ASN B  41       7.548   3.932  21.384  1.00 53.45           H  
ATOM   3734 HD22 ASN B  41       7.998   3.488  19.764  1.00 53.45           H  
ATOM   3735  OD1 ASN B  41      10.257   3.320  20.094  1.00 53.45           O  
ATOM   3736  N   ALA B  42      12.570   5.917  20.493  1.00 59.03           N  
ATOM   3737  H   ALA B  42      13.367   5.342  20.723  1.00 59.03           H  
ATOM   3738  CA  ALA B  42      12.730   6.982  19.508  1.00 59.03           C  
ATOM   3739  HA  ALA B  42      12.369   7.889  19.993  1.00 59.03           H  
ATOM   3740  C   ALA B  42      11.839   6.818  18.257  1.00 59.03           C  
ATOM   3741  CB  ALA B  42      14.213   7.243  19.212  1.00 59.03           C  
ATOM   3742  HB1 ALA B  42      14.592   6.639  18.388  1.00 59.03           H  
ATOM   3743  HB2 ALA B  42      14.817   7.088  20.106  1.00 59.03           H  
ATOM   3744  HB3 ALA B  42      14.300   8.287  18.911  1.00 59.03           H  
ATOM   3745  O   ALA B  42      11.913   7.664  17.366  1.00 59.03           O  
ATOM   3746  N   THR B  43      10.936   5.816  18.218  1.00 62.00           N  
ATOM   3747  H   THR B  43      10.915   5.129  18.958  1.00 62.00           H  
ATOM   3748  CA  THR B  43       9.743   5.922  17.363  1.00 62.00           C  
ATOM   3749  HA  THR B  43      10.114   6.220  16.382  1.00 62.00           H  
ATOM   3750  C   THR B  43       8.773   7.011  17.814  1.00 62.00           C  
ATOM   3751  CB  THR B  43       8.958   4.630  17.111  1.00 62.00           C  
ATOM   3752  HB  THR B  43       8.381   4.839  16.211  1.00 62.00           H  
ATOM   3753  O   THR B  43       7.807   7.295  17.119  1.00 62.00           O  
ATOM   3754  CG2 THR B  43       9.805   3.401  16.796  1.00 62.00           C  
ATOM   3755 HG21 THR B  43       9.150   2.549  16.613  1.00 62.00           H  
ATOM   3756 HG22 THR B  43      10.471   3.163  17.624  1.00 62.00           H  
ATOM   3757 HG23 THR B  43      10.399   3.587  15.901  1.00 62.00           H  
ATOM   3758  OG1 THR B  43       8.002   4.352  18.111  1.00 62.00           O  
ATOM   3759  HG1 THR B  43       7.301   4.993  17.973  1.00 62.00           H  
ATOM   3760  N   HIS B  44       9.004   7.607  18.980  1.00 65.46           N  
ATOM   3761  H   HIS B  44       9.735   7.237  19.571  1.00 65.46           H  
ATOM   3762  CA  HIS B  44       8.421   8.860  19.407  1.00 65.46           C  
ATOM   3763  HA  HIS B  44       7.553   9.080  18.785  1.00 65.46           H  
ATOM   3764  C   HIS B  44       9.466   9.970  19.215  1.00 65.46           C  
ATOM   3765  CB  HIS B  44       7.939   8.776  20.862  1.00 65.46           C  
ATOM   3766  HB2 HIS B  44       7.180   9.550  20.977  1.00 65.46           H  
ATOM   3767  HB3 HIS B  44       8.771   9.015  21.525  1.00 65.46           H  
ATOM   3768  O   HIS B  44      10.619   9.850  19.647  1.00 65.46           O  
ATOM   3769  CG  HIS B  44       7.330   7.478  21.341  1.00 65.46           C  
ATOM   3770  CD2 HIS B  44       6.551   6.596  20.640  1.00 65.46           C  
ATOM   3771  HD2 HIS B  44       6.267   6.692  19.602  1.00 65.46           H  
ATOM   3772  ND1 HIS B  44       7.394   7.017  22.633  1.00 65.46           N  
ATOM   3773  HD1 HIS B  44       7.811   7.524  23.401  1.00 65.46           H  
ATOM   3774  CE1 HIS B  44       6.680   5.884  22.714  1.00 65.46           C  
ATOM   3775  HE1 HIS B  44       6.526   5.314  23.618  1.00 65.46           H  
ATOM   3776  NE2 HIS B  44       6.168   5.567  21.513  1.00 65.46           N  
ATOM   3777  N   ARG B  45       9.051  11.056  18.568  1.00 69.87           N  
ATOM   3778  H   ARG B  45       8.076  11.102  18.310  1.00 69.87           H  
ATOM   3779  CA  ARG B  45       9.806  12.295  18.375  1.00 69.87           C  
ATOM   3780  HA  ARG B  45      10.675  12.279  19.032  1.00 69.87           H  
ATOM   3781  C   ARG B  45       8.904  13.438  18.820  1.00 69.87           C  
ATOM   3782  CB  ARG B  45      10.279  12.506  16.919  1.00 69.87           C  
ATOM   3783  HB2 ARG B  45      10.866  13.424  16.881  1.00 69.87           H  
ATOM   3784  HB3 ARG B  45       9.415  12.680  16.278  1.00 69.87           H  
ATOM   3785  O   ARG B  45       7.706  13.406  18.568  1.00 69.87           O  
ATOM   3786  CG  ARG B  45      11.123  11.377  16.299  1.00 69.87           C  
ATOM   3787  HG2 ARG B  45      11.216  11.586  15.234  1.00 69.87           H  
ATOM   3788  HG3 ARG B  45      10.628  10.412  16.406  1.00 69.87           H  
ATOM   3789  CD  ARG B  45      12.507  11.252  16.926  1.00 69.87           C  
ATOM   3790  HD2 ARG B  45      12.468  10.426  17.637  1.00 69.87           H  
ATOM   3791  HD3 ARG B  45      12.723  12.174  17.466  1.00 69.87           H  
ATOM   3792  NE  ARG B  45      13.593  11.062  15.946  1.00 69.87           N  
ATOM   3793  HE  ARG B  45      13.832  11.867  15.386  1.00 69.87           H  
ATOM   3794  NH1 ARG B  45      14.213   8.910  16.426  1.00 69.87           N  
ATOM   3795 HH11 ARG B  45      14.758   8.104  16.155  1.00 69.87           H  
ATOM   3796 HH12 ARG B  45      13.306   8.755  16.843  1.00 69.87           H  
ATOM   3797  NH2 ARG B  45      15.445  10.098  15.033  1.00 69.87           N  
ATOM   3798 HH21 ARG B  45      15.626  10.903  14.451  1.00 69.87           H  
ATOM   3799 HH22 ARG B  45      16.100   9.337  14.915  1.00 69.87           H  
ATOM   3800  CZ  ARG B  45      14.412  10.040  15.814  1.00 69.87           C  
ATOM   3801  N   TYR B  46       9.475  14.406  19.513  1.00 70.18           N  
ATOM   3802  H   TYR B  46      10.478  14.393  19.632  1.00 70.18           H  
ATOM   3803  CA  TYR B  46       8.748  15.553  20.047  1.00 70.18           C  
ATOM   3804  HA  TYR B  46       7.883  15.775  19.421  1.00 70.18           H  
ATOM   3805  C   TYR B  46       9.662  16.771  20.036  1.00 70.18           C  
ATOM   3806  CB  TYR B  46       8.264  15.258  21.475  1.00 70.18           C  
ATOM   3807  HB2 TYR B  46       7.888  16.184  21.909  1.00 70.18           H  
ATOM   3808  HB3 TYR B  46       9.102  14.952  22.101  1.00 70.18           H  
ATOM   3809  O   TYR B  46      10.886  16.618  20.004  1.00 70.18           O  
ATOM   3810  CG  TYR B  46       7.155  14.237  21.582  1.00 70.18           C  
ATOM   3811  CD1 TYR B  46       5.824  14.624  21.330  1.00 70.18           C  
ATOM   3812  HD1 TYR B  46       5.602  15.643  21.051  1.00 70.18           H  
ATOM   3813  CD2 TYR B  46       7.448  12.912  21.949  1.00 70.18           C  
ATOM   3814  HD2 TYR B  46       8.466  12.620  22.160  1.00 70.18           H  
ATOM   3815  CE1 TYR B  46       4.781  13.684  21.434  1.00 70.18           C  
ATOM   3816  HE1 TYR B  46       3.764  13.989  21.233  1.00 70.18           H  
ATOM   3817  CE2 TYR B  46       6.405  11.978  22.056  1.00 70.18           C  
ATOM   3818  HE2 TYR B  46       6.610  10.965  22.370  1.00 70.18           H  
ATOM   3819  OH  TYR B  46       4.081  11.434  21.925  1.00 70.18           O  
ATOM   3820  HH  TYR B  46       3.236  11.808  21.668  1.00 70.18           H  
ATOM   3821  CZ  TYR B  46       5.074  12.354  21.798  1.00 70.18           C  
ATOM   3822  N   THR B  47       9.085  17.971  20.089  1.00 71.87           N  
ATOM   3823  H   THR B  47       8.078  18.036  20.149  1.00 71.87           H  
ATOM   3824  CA  THR B  47       9.853  19.210  20.276  1.00 71.87           C  
ATOM   3825  HA  THR B  47      10.557  19.315  19.450  1.00 71.87           H  
ATOM   3826  C   THR B  47      10.665  19.153  21.576  1.00 71.87           C  
ATOM   3827  CB  THR B  47       8.947  20.452  20.285  1.00 71.87           C  
ATOM   3828  HB  THR B  47       9.590  21.331  20.238  1.00 71.87           H  
ATOM   3829  O   THR B  47      10.435  18.302  22.440  1.00 71.87           O  
ATOM   3830  CG2 THR B  47       7.979  20.516  19.105  1.00 71.87           C  
ATOM   3831 HG21 THR B  47       8.530  20.450  18.167  1.00 71.87           H  
ATOM   3832 HG22 THR B  47       7.250  19.707  19.160  1.00 71.87           H  
ATOM   3833 HG23 THR B  47       7.443  21.464  19.135  1.00 71.87           H  
ATOM   3834  OG1 THR B  47       8.233  20.511  21.493  1.00 71.87           O  
ATOM   3835  HG1 THR B  47       7.303  20.333  21.335  1.00 71.87           H  
ATOM   3836  N   GLN B  48      11.641  20.046  21.743  1.00 72.77           N  
ATOM   3837  H   GLN B  48      11.800  20.752  21.038  1.00 72.77           H  
ATOM   3838  CA  GLN B  48      12.488  20.027  22.936  1.00 72.77           C  
ATOM   3839  HA  GLN B  48      12.860  19.009  23.048  1.00 72.77           H  
ATOM   3840  C   GLN B  48      11.710  20.357  24.230  1.00 72.77           C  
ATOM   3841  CB  GLN B  48      13.693  20.946  22.702  1.00 72.77           C  
ATOM   3842  HB2 GLN B  48      14.039  20.827  21.676  1.00 72.77           H  
ATOM   3843  HB3 GLN B  48      13.400  21.986  22.852  1.00 72.77           H  
ATOM   3844  O   GLN B  48      12.048  19.821  25.287  1.00 72.77           O  
ATOM   3845  CG  GLN B  48      14.850  20.588  23.641  1.00 72.77           C  
ATOM   3846  HG2 GLN B  48      14.544  20.744  24.675  1.00 72.77           H  
ATOM   3847  HG3 GLN B  48      15.114  19.538  23.512  1.00 72.77           H  
ATOM   3848  CD  GLN B  48      16.080  21.440  23.367  1.00 72.77           C  
ATOM   3849  NE2 GLN B  48      16.872  21.124  22.365  1.00 72.77           N  
ATOM   3850 HE21 GLN B  48      16.636  20.374  21.731  1.00 72.77           H  
ATOM   3851 HE22 GLN B  48      17.646  21.753  22.209  1.00 72.77           H  
ATOM   3852  OE1 GLN B  48      16.357  22.400  24.061  1.00 72.77           O  
ATOM   3853  N   GLU B  49      10.648  21.167  24.156  1.00 74.76           N  
ATOM   3854  H   GLU B  49      10.478  21.667  23.295  1.00 74.76           H  
ATOM   3855  CA  GLU B  49       9.656  21.347  25.227  1.00 74.76           C  
ATOM   3856  HA  GLU B  49      10.164  21.588  26.161  1.00 74.76           H  
ATOM   3857  C   GLU B  49       8.858  20.061  25.474  1.00 74.76           C  
ATOM   3858  CB  GLU B  49       8.688  22.503  24.886  1.00 74.76           C  
ATOM   3859  HB2 GLU B  49       8.518  22.532  23.810  1.00 74.76           H  
ATOM   3860  HB3 GLU B  49       7.727  22.311  25.363  1.00 74.76           H  
ATOM   3861  O   GLU B  49       8.917  19.497  26.570  1.00 74.76           O  
ATOM   3862  CG  GLU B  49       9.156  23.880  25.375  1.00 74.76           C  
ATOM   3863  HG2 GLU B  49       8.460  24.640  25.018  1.00 74.76           H  
ATOM   3864  HG3 GLU B  49       9.126  23.887  26.464  1.00 74.76           H  
ATOM   3865  CD  GLU B  49      10.569  24.207  24.895  1.00 74.76           C  
ATOM   3866  OE1 GLU B  49      11.464  24.252  25.781  1.00 74.76           O  
ATOM   3867  OE2 GLU B  49      10.772  24.267  23.663  1.00 74.76           O  
ATOM   3868  N   ASP B  50       8.155  19.566  24.453  1.00 78.50           N  
ATOM   3869  H   ASP B  50       8.163  20.068  23.577  1.00 78.50           H  
ATOM   3870  CA  ASP B  50       7.215  18.446  24.584  1.00 78.50           C  
ATOM   3871  HA  ASP B  50       6.463  18.693  25.334  1.00 78.50           H  
ATOM   3872  C   ASP B  50       7.914  17.153  25.017  1.00 78.50           C  
ATOM   3873  CB  ASP B  50       6.509  18.213  23.245  1.00 78.50           C  
ATOM   3874  HB2 ASP B  50       5.900  17.310  23.307  1.00 78.50           H  
ATOM   3875  HB3 ASP B  50       7.275  18.071  22.482  1.00 78.50           H  
ATOM   3876  O   ASP B  50       7.364  16.361  25.786  1.00 78.50           O  
ATOM   3877  CG  ASP B  50       5.625  19.372  22.807  1.00 78.50           C  
ATOM   3878  OD1 ASP B  50       4.892  19.903  23.665  1.00 78.50           O  
ATOM   3879  OD2 ASP B  50       5.732  19.712  21.605  1.00 78.50           O  
ATOM   3880  N   MET B  51       9.166  16.948  24.591  1.00 74.73           N  
ATOM   3881  H   MET B  51       9.561  17.620  23.949  1.00 74.73           H  
ATOM   3882  CA  MET B  51       9.958  15.786  24.981  1.00 74.73           C  
ATOM   3883  HA  MET B  51       9.391  14.901  24.691  1.00 74.73           H  
ATOM   3884  C   MET B  51      10.187  15.721  26.494  1.00 74.73           C  
ATOM   3885  CB  MET B  51      11.301  15.777  24.240  1.00 74.73           C  
ATOM   3886  HB2 MET B  51      11.129  15.887  23.169  1.00 74.73           H  
ATOM   3887  HB3 MET B  51      11.902  16.621  24.579  1.00 74.73           H  
ATOM   3888  O   MET B  51      10.176  14.626  27.057  1.00 74.73           O  
ATOM   3889  CG  MET B  51      12.062  14.466  24.495  1.00 74.73           C  
ATOM   3890  HG2 MET B  51      12.301  14.395  25.556  1.00 74.73           H  
ATOM   3891  HG3 MET B  51      13.008  14.492  23.955  1.00 74.73           H  
ATOM   3892  SD  MET B  51      11.163  12.967  24.007  1.00 74.73           S  
ATOM   3893  CE  MET B  51      11.365  13.121  22.223  1.00 74.73           C  
ATOM   3894  HE1 MET B  51      10.852  12.308  21.708  1.00 74.73           H  
ATOM   3895  HE2 MET B  51      12.432  13.088  22.001  1.00 74.73           H  
ATOM   3896  HE3 MET B  51      10.982  14.078  21.868  1.00 74.73           H  
ATOM   3897  N   LYS B  52      10.349  16.865  27.179  1.00 75.52           N  
ATOM   3898  H   LYS B  52      10.246  17.735  26.677  1.00 75.52           H  
ATOM   3899  CA  LYS B  52      10.509  16.903  28.645  1.00 75.52           C  
ATOM   3900  HA  LYS B  52      11.356  16.280  28.933  1.00 75.52           H  
ATOM   3901  C   LYS B  52       9.272  16.307  29.326  1.00 75.52           C  
ATOM   3902  CB  LYS B  52      10.759  18.348  29.129  1.00 75.52           C  
ATOM   3903  HB2 LYS B  52      10.791  18.355  30.218  1.00 75.52           H  
ATOM   3904  HB3 LYS B  52       9.909  18.962  28.828  1.00 75.52           H  
ATOM   3905  O   LYS B  52       9.401  15.476  30.225  1.00 75.52           O  
ATOM   3906  CG  LYS B  52      12.064  18.984  28.604  1.00 75.52           C  
ATOM   3907  HG2 LYS B  52      12.210  18.702  27.562  1.00 75.52           H  
ATOM   3908  HG3 LYS B  52      12.909  18.605  29.179  1.00 75.52           H  
ATOM   3909  CD  LYS B  52      12.018  20.524  28.693  1.00 75.52           C  
ATOM   3910  HD2 LYS B  52      11.110  20.861  28.192  1.00 75.52           H  
ATOM   3911  HD3 LYS B  52      11.973  20.833  29.738  1.00 75.52           H  
ATOM   3912  CE  LYS B  52      13.225  21.182  27.999  1.00 75.52           C  
ATOM   3913  HE2 LYS B  52      14.109  21.049  28.622  1.00 75.52           H  
ATOM   3914  HE3 LYS B  52      13.394  20.656  27.059  1.00 75.52           H  
ATOM   3915  NZ  LYS B  52      13.006  22.630  27.695  1.00 75.52           N  
ATOM   3916  HZ1 LYS B  52      12.277  22.788  27.015  1.00 75.52           H  
ATOM   3917  HZ2 LYS B  52      12.758  23.175  28.509  1.00 75.52           H  
ATOM   3918  HZ3 LYS B  52      13.812  23.048  27.252  1.00 75.52           H  
ATOM   3919  N   PHE B  53       8.078  16.669  28.849  1.00 77.28           N  
ATOM   3920  H   PHE B  53       8.052  17.315  28.074  1.00 77.28           H  
ATOM   3921  CA  PHE B  53       6.811  16.150  29.367  1.00 77.28           C  
ATOM   3922  HA  PHE B  53       6.850  16.170  30.457  1.00 77.28           H  
ATOM   3923  C   PHE B  53       6.553  14.693  28.951  1.00 77.28           C  
ATOM   3924  CB  PHE B  53       5.670  17.072  28.924  1.00 77.28           C  
ATOM   3925  HB2 PHE B  53       5.506  16.967  27.851  1.00 77.28           H  
ATOM   3926  HB3 PHE B  53       5.952  18.107  29.114  1.00 77.28           H  
ATOM   3927  O   PHE B  53       6.120  13.872  29.766  1.00 77.28           O  
ATOM   3928  CG  PHE B  53       4.385  16.783  29.670  1.00 77.28           C  
ATOM   3929  CD1 PHE B  53       3.420  15.917  29.122  1.00 77.28           C  
ATOM   3930  HD1 PHE B  53       3.570  15.489  28.142  1.00 77.28           H  
ATOM   3931  CD2 PHE B  53       4.179  17.347  30.943  1.00 77.28           C  
ATOM   3932  HD2 PHE B  53       4.914  18.016  31.365  1.00 77.28           H  
ATOM   3933  CE1 PHE B  53       2.254  15.615  29.848  1.00 77.28           C  
ATOM   3934  HE1 PHE B  53       1.507  14.961  29.423  1.00 77.28           H  
ATOM   3935  CE2 PHE B  53       3.012  17.047  31.667  1.00 77.28           C  
ATOM   3936  HE2 PHE B  53       2.847  17.491  32.637  1.00 77.28           H  
ATOM   3937  CZ  PHE B  53       2.050  16.179  31.120  1.00 77.28           C  
ATOM   3938  HZ  PHE B  53       1.148  15.957  31.670  1.00 77.28           H  
ATOM   3939  N   HIS B  54       6.880  14.336  27.705  1.00 75.58           N  
ATOM   3940  H   HIS B  54       7.171  15.057  27.060  1.00 75.58           H  
ATOM   3941  CA  HIS B  54       6.768  12.968  27.213  1.00 75.58           C  
ATOM   3942  HA  HIS B  54       5.739  12.634  27.353  1.00 75.58           H  
ATOM   3943  C   HIS B  54       7.670  12.004  27.994  1.00 75.58           C  
ATOM   3944  CB  HIS B  54       7.082  12.919  25.713  1.00 75.58           C  
ATOM   3945  HB2 HIS B  54       6.353  13.517  25.167  1.00 75.58           H  
ATOM   3946  HB3 HIS B  54       8.071  13.344  25.539  1.00 75.58           H  
ATOM   3947  O   HIS B  54       7.208  10.951  28.412  1.00 75.58           O  
ATOM   3948  CG  HIS B  54       7.063  11.508  25.186  1.00 75.58           C  
ATOM   3949  CD2 HIS B  54       8.150  10.757  24.833  1.00 75.58           C  
ATOM   3950  HD2 HIS B  54       9.177  11.090  24.861  1.00 75.58           H  
ATOM   3951  ND1 HIS B  54       5.951  10.715  25.023  1.00 75.58           N  
ATOM   3952  CE1 HIS B  54       4.993  11.024  25.099  1.00 75.58           C  
ATOM   3953  HE1 HIS B  54       6.357   9.519  24.569  1.00 75.58           H  
ATOM   3954  NE2 HIS B  54       5.694   8.713  24.292  1.00 75.58           N  
ATOM   3955  HE2 HIS B  54       7.696   9.488  24.445  1.00 75.58           H  
ATOM   3956  N   VAL B  55       8.934  12.344  28.259  1.00 74.42           N  
ATOM   3957  H   VAL B  55       9.272  13.225  27.900  1.00 74.42           H  
ATOM   3958  CA  VAL B  55       9.889  11.476  28.983  1.00 74.42           C  
ATOM   3959  HA  VAL B  55       9.919  10.506  28.487  1.00 74.42           H  
ATOM   3960  C   VAL B  55       9.466  11.194  30.431  1.00 74.42           C  
ATOM   3961  CB  VAL B  55      11.298  12.099  28.902  1.00 74.42           C  
ATOM   3962  HB  VAL B  55      11.236  13.169  29.105  1.00 74.42           H  
ATOM   3963  O   VAL B  55       9.763  10.125  30.978  1.00 74.42           O  
ATOM   3964  CG1 VAL B  55      12.328  11.493  29.859  1.00 74.42           C  
ATOM   3965 HG11 VAL B  55      13.304  11.944  29.684  1.00 74.42           H  
ATOM   3966 HG12 VAL B  55      12.048  11.690  30.894  1.00 74.42           H  
ATOM   3967 HG13 VAL B  55      12.394  10.418  29.692  1.00 74.42           H  
ATOM   3968  CG2 VAL B  55      11.842  11.871  27.490  1.00 74.42           C  
ATOM   3969 HG21 VAL B  55      12.806  12.366  27.376  1.00 74.42           H  
ATOM   3970 HG22 VAL B  55      11.950  10.800  27.319  1.00 74.42           H  
ATOM   3971 HG23 VAL B  55      11.154  12.281  26.751  1.00 74.42           H  
ATOM   3972  N   LEU B  56       8.716  12.096  31.065  1.00 74.64           N  
ATOM   3973  H   LEU B  56       8.501  12.967  30.600  1.00 74.64           H  
ATOM   3974  CA  LEU B  56       8.121  11.825  32.375  1.00 74.64           C  
ATOM   3975  HA  LEU B  56       8.910  11.508  33.057  1.00 74.64           H  
ATOM   3976  C   LEU B  56       7.114  10.663  32.305  1.00 74.64           C  
ATOM   3977  CB  LEU B  56       7.505  13.121  32.927  1.00 74.64           C  
ATOM   3978  HB2 LEU B  56       6.802  12.881  33.725  1.00 74.64           H  
ATOM   3979  HB3 LEU B  56       6.941  13.614  32.135  1.00 74.64           H  
ATOM   3980  O   LEU B  56       7.211   9.747  33.125  1.00 74.64           O  
ATOM   3981  CG  LEU B  56       8.576  14.085  33.475  1.00 74.64           C  
ATOM   3982  HG  LEU B  56       9.452  14.074  32.826  1.00 74.64           H  
ATOM   3983  CD1 LEU B  56       8.045  15.514  33.528  1.00 74.64           C  
ATOM   3984 HD11 LEU B  56       7.156  15.564  34.157  1.00 74.64           H  
ATOM   3985 HD12 LEU B  56       8.810  16.179  33.929  1.00 74.64           H  
ATOM   3986 HD13 LEU B  56       7.794  15.847  32.521  1.00 74.64           H  
ATOM   3987  CD2 LEU B  56       9.001  13.682  34.890  1.00 74.64           C  
ATOM   3988 HD21 LEU B  56       8.144  13.715  35.562  1.00 74.64           H  
ATOM   3989 HD22 LEU B  56       9.423  12.677  34.891  1.00 74.64           H  
ATOM   3990 HD23 LEU B  56       9.759  14.376  35.253  1.00 74.64           H  
ATOM   3991  N   ASN B  57       6.254  10.658  31.280  1.00 71.67           N  
ATOM   3992  H   ASN B  57       6.336  11.415  30.616  1.00 71.67           H  
ATOM   3993  CA  ASN B  57       5.054   9.815  31.165  1.00 71.67           C  
ATOM   3994  HA  ASN B  57       4.927   9.254  32.091  1.00 71.67           H  
ATOM   3995  C   ASN B  57       5.096   8.772  30.026  1.00 71.67           C  
ATOM   3996  CB  ASN B  57       3.840  10.749  31.013  1.00 71.67           C  
ATOM   3997  HB2 ASN B  57       2.927  10.155  30.978  1.00 71.67           H  
ATOM   3998  HB3 ASN B  57       3.917  11.307  30.080  1.00 71.67           H  
ATOM   3999  O   ASN B  57       4.077   8.166  29.701  1.00 71.67           O  
ATOM   4000  CG  ASN B  57       3.708  11.711  32.175  1.00 71.67           C  
ATOM   4001  ND2 ASN B  57       4.007  12.976  31.981  1.00 71.67           N  
ATOM   4002 HD21 ASN B  57       4.329  13.315  31.085  1.00 71.67           H  
ATOM   4003 HD22 ASN B  57       3.852  13.598  32.761  1.00 71.67           H  
ATOM   4004  OD1 ASN B  57       3.381  11.328  33.282  1.00 71.67           O  
ATOM   4005  N   CYS B  58       6.242   8.590  29.367  1.00 65.24           N  
ATOM   4006  H   CYS B  58       6.996   9.227  29.579  1.00 65.24           H  
ATOM   4007  CA  CYS B  58       6.347   7.792  28.147  1.00 65.24           C  
ATOM   4008  HA  CYS B  58       5.687   8.240  27.404  1.00 65.24           H  
ATOM   4009  C   CYS B  58       5.921   6.338  28.414  1.00 65.24           C  
ATOM   4010  CB  CYS B  58       7.786   7.886  27.626  1.00 65.24           C  
ATOM   4011  HB2 CYS B  58       8.469   7.653  28.443  1.00 65.24           H  
ATOM   4012  HB3 CYS B  58       7.975   8.906  27.291  1.00 65.24           H  
ATOM   4013  O   CYS B  58       6.541   5.687  29.255  1.00 65.24           O  
ATOM   4014  SG  CYS B  58       8.068   6.749  26.235  1.00 65.24           S  
ATOM   4015  HG  CYS B  58       8.737   7.632  25.488  1.00 65.24           H  
ATOM   4016  N   PRO B  59       4.936   5.780  27.683  1.00 63.37           N  
ATOM   4017  CA  PRO B  59       4.422   4.436  27.953  1.00 63.37           C  
ATOM   4018  HA  PRO B  59       4.087   4.366  28.988  1.00 63.37           H  
ATOM   4019  C   PRO B  59       5.477   3.352  27.719  1.00 63.37           C  
ATOM   4020  CB  PRO B  59       3.221   4.267  27.016  1.00 63.37           C  
ATOM   4021  HB2 PRO B  59       3.100   3.238  26.679  1.00 63.37           H  
ATOM   4022  HB3 PRO B  59       2.318   4.605  27.525  1.00 63.37           H  
ATOM   4023  O   PRO B  59       5.430   2.294  28.335  1.00 63.37           O  
ATOM   4024  CG  PRO B  59       3.533   5.214  25.857  1.00 63.37           C  
ATOM   4025  HG2 PRO B  59       2.628   5.539  25.344  1.00 63.37           H  
ATOM   4026  HG3 PRO B  59       4.220   4.733  25.161  1.00 63.37           H  
ATOM   4027  CD  PRO B  59       4.234   6.376  26.557  1.00 63.37           C  
ATOM   4028  HD2 PRO B  59       4.920   6.864  25.865  1.00 63.37           H  
ATOM   4029  HD3 PRO B  59       3.496   7.087  26.927  1.00 63.37           H  
ATOM   4030  N   SER B  60       6.471   3.622  26.869  1.00 53.37           N  
ATOM   4031  H   SER B  60       6.473   4.502  26.374  1.00 53.37           H  
ATOM   4032  CA  SER B  60       7.593   2.708  26.693  1.00 53.37           C  
ATOM   4033  HA  SER B  60       7.195   1.700  26.574  1.00 53.37           H  
ATOM   4034  C   SER B  60       8.500   2.666  27.922  1.00 53.37           C  
ATOM   4035  CB  SER B  60       8.390   3.039  25.431  1.00 53.37           C  
ATOM   4036  HB2 SER B  60       8.901   3.995  25.549  1.00 53.37           H  
ATOM   4037  HB3 SER B  60       9.129   2.256  25.263  1.00 53.37           H  
ATOM   4038  O   SER B  60       9.068   1.615  28.155  1.00 53.37           O  
ATOM   4039  OG  SER B  60       7.519   3.096  24.316  1.00 53.37           O  
ATOM   4040  HG  SER B  60       6.986   2.298  24.324  1.00 53.37           H  
ATOM   4041  N   LYS B  61       8.600   3.727  28.741  1.00 52.11           N  
ATOM   4042  H   LYS B  61       7.965   4.496  28.585  1.00 52.11           H  
ATOM   4043  CA  LYS B  61       9.488   3.818  29.922  1.00 52.11           C  
ATOM   4044  HA  LYS B  61      10.527   3.854  29.594  1.00 52.11           H  
ATOM   4045  C   LYS B  61       9.355   2.621  30.865  1.00 52.11           C  
ATOM   4046  CB  LYS B  61       9.148   5.112  30.673  1.00 52.11           C  
ATOM   4047  HB2 LYS B  61       9.138   5.930  29.953  1.00 52.11           H  
ATOM   4048  HB3 LYS B  61       8.144   5.015  31.085  1.00 52.11           H  
ATOM   4049  O   LYS B  61      10.367   2.081  31.293  1.00 52.11           O  
ATOM   4050  CG  LYS B  61      10.095   5.495  31.819  1.00 52.11           C  
ATOM   4051  HG2 LYS B  61      10.117   4.713  32.578  1.00 52.11           H  
ATOM   4052  HG3 LYS B  61      11.100   5.658  31.429  1.00 52.11           H  
ATOM   4053  CD  LYS B  61       9.543   6.792  32.426  1.00 52.11           C  
ATOM   4054  HD2 LYS B  61       8.570   6.589  32.873  1.00 52.11           H  
ATOM   4055  HD3 LYS B  61       9.393   7.511  31.620  1.00 52.11           H  
ATOM   4056  CE  LYS B  61      10.448   7.426  33.478  1.00 52.11           C  
ATOM   4057  HE2 LYS B  61      11.467   7.462  33.093  1.00 52.11           H  
ATOM   4058  HE3 LYS B  61      10.434   6.813  34.379  1.00 52.11           H  
ATOM   4059  NZ  LYS B  61       9.959   8.799  33.753  1.00 52.11           N  
ATOM   4060  HZ1 LYS B  61      10.473   9.239  34.502  1.00 52.11           H  
ATOM   4061  HZ2 LYS B  61      10.043   9.354  32.913  1.00 52.11           H  
ATOM   4062  HZ3 LYS B  61       8.973   8.798  33.968  1.00 52.11           H  
ATOM   4063  N   THR B  62       8.132   2.178  31.151  1.00 50.66           N  
ATOM   4064  H   THR B  62       7.333   2.652  30.753  1.00 50.66           H  
ATOM   4065  CA  THR B  62       7.838   1.017  32.010  1.00 50.66           C  
ATOM   4066  HA  THR B  62       8.479   1.056  32.891  1.00 50.66           H  
ATOM   4067  C   THR B  62       8.131  -0.323  31.340  1.00 50.66           C  
ATOM   4068  CB  THR B  62       6.368   1.021  32.471  1.00 50.66           C  
ATOM   4069  HB  THR B  62       5.992  -0.001  32.522  1.00 50.66           H  
ATOM   4070  O   THR B  62       8.556  -1.250  32.016  1.00 50.66           O  
ATOM   4071  CG2 THR B  62       6.217   1.657  33.848  1.00 50.66           C  
ATOM   4072 HG21 THR B  62       6.794   1.089  34.578  1.00 50.66           H  
ATOM   4073 HG22 THR B  62       6.579   2.685  33.825  1.00 50.66           H  
ATOM   4074 HG23 THR B  62       5.169   1.647  34.147  1.00 50.66           H  
ATOM   4075  OG1 THR B  62       5.563   1.770  31.587  1.00 50.66           O  
ATOM   4076  HG1 THR B  62       4.643   1.613  31.812  1.00 50.66           H  
ATOM   4077  N   SER B  63       7.972  -0.437  30.017  1.00 42.58           N  
ATOM   4078  H   SER B  63       7.604   0.346  29.496  1.00 42.58           H  
ATOM   4079  CA  SER B  63       8.427  -1.617  29.256  1.00 42.58           C  
ATOM   4080  HA  SER B  63       8.054  -2.521  29.737  1.00 42.58           H  
ATOM   4081  C   SER B  63       9.955  -1.727  29.177  1.00 42.58           C  
ATOM   4082  CB  SER B  63       7.908  -1.565  27.813  1.00 42.58           C  
ATOM   4083  HB2 SER B  63       8.049  -2.541  27.349  1.00 42.58           H  
ATOM   4084  HB3 SER B  63       8.484  -0.831  27.249  1.00 42.58           H  
ATOM   4085  O   SER B  63      10.478  -2.746  28.733  1.00 42.58           O  
ATOM   4086  OG  SER B  63       6.543  -1.202  27.744  1.00 42.58           O  
ATOM   4087  HG  SER B  63       6.052  -1.730  28.379  1.00 42.58           H  
ATOM   4088  N   ILE B  64      10.655  -0.645  29.521  1.00 36.32           N  
ATOM   4089  H   ILE B  64      10.125   0.140  29.872  1.00 36.32           H  
ATOM   4090  CA  ILE B  64      12.047  -0.382  29.157  1.00 36.32           C  
ATOM   4091  HA  ILE B  64      12.408  -1.209  28.545  1.00 36.32           H  
ATOM   4092  C   ILE B  64      12.973  -0.368  30.351  1.00 36.32           C  
ATOM   4093  CB  ILE B  64      12.079   0.927  28.337  1.00 36.32           C  
ATOM   4094  HB  ILE B  64      11.280   1.564  28.715  1.00 36.32           H  
ATOM   4095  O   ILE B  64      14.058  -0.936  30.277  1.00 36.32           O  
ATOM   4096  CG1 ILE B  64      11.670   0.485  26.901  1.00 36.32           C  
ATOM   4097 HG12 ILE B  64      10.624   0.179  26.902  1.00 36.32           H  
ATOM   4098 HG13 ILE B  64      12.219  -0.406  26.599  1.00 36.32           H  
ATOM   4099  CG2 ILE B  64      13.287   1.869  28.572  1.00 36.32           C  
ATOM   4100 HG21 ILE B  64      13.418   2.569  27.747  1.00 36.32           H  
ATOM   4101 HG22 ILE B  64      14.216   1.327  28.747  1.00 36.32           H  
ATOM   4102 HG23 ILE B  64      13.108   2.450  29.476  1.00 36.32           H  
ATOM   4103  CD1 ILE B  64      11.849   1.502  25.794  1.00 36.32           C  
ATOM   4104 HD11 ILE B  64      11.246   2.385  26.003  1.00 36.32           H  
ATOM   4105 HD12 ILE B  64      12.906   1.757  25.722  1.00 36.32           H  
ATOM   4106 HD13 ILE B  64      11.526   1.068  24.847  1.00 36.32           H  
ATOM   4107  N   PHE B  65      12.523   0.233  31.445  1.00 33.93           N  
ATOM   4108  H   PHE B  65      11.634   0.710  31.411  1.00 33.93           H  
ATOM   4109  CA  PHE B  65      13.222   0.222  32.710  1.00 33.93           C  
ATOM   4110  HA  PHE B  65      14.234  -0.157  32.563  1.00 33.93           H  
ATOM   4111  C   PHE B  65      12.539  -0.718  33.716  1.00 33.93           C  
ATOM   4112  CB  PHE B  65      13.349   1.651  33.245  1.00 33.93           C  
ATOM   4113  HB2 PHE B  65      13.765   1.611  34.252  1.00 33.93           H  
ATOM   4114  HB3 PHE B  65      12.348   2.075  33.334  1.00 33.93           H  
ATOM   4115  O   PHE B  65      11.737  -0.285  34.545  1.00 33.93           O  
ATOM   4116  CG  PHE B  65      14.226   2.590  32.442  1.00 33.93           C  
ATOM   4117  CD1 PHE B  65      15.539   2.239  32.073  1.00 33.93           C  
ATOM   4118  HD1 PHE B  65      15.923   1.256  32.307  1.00 33.93           H  
ATOM   4119  CD2 PHE B  65      13.757   3.885  32.179  1.00 33.93           C  
ATOM   4120  HD2 PHE B  65      12.766   4.171  32.500  1.00 33.93           H  
ATOM   4121  CE1 PHE B  65      16.370   3.172  31.427  1.00 33.93           C  
ATOM   4122  HE1 PHE B  65      17.376   2.885  31.156  1.00 33.93           H  
ATOM   4123  CE2 PHE B  65      14.606   4.831  31.592  1.00 33.93           C  
ATOM   4124  HE2 PHE B  65      14.259   5.850  31.512  1.00 33.93           H  
ATOM   4125  CZ  PHE B  65      15.905   4.476  31.189  1.00 33.93           C  
ATOM   4126  HZ  PHE B  65      16.560   5.207  30.738  1.00 33.93           H  
ATOM   4127  N   PRO B  66      12.974  -1.989  33.750  1.00 33.09           N  
ATOM   4128  CA  PRO B  66      13.611  -2.544  34.943  1.00 33.09           C  
ATOM   4129  HA  PRO B  66      12.887  -2.590  35.756  1.00 33.09           H  
ATOM   4130  C   PRO B  66      14.820  -1.674  35.370  1.00 33.09           C  
ATOM   4131  CB  PRO B  66      14.035  -3.972  34.535  1.00 33.09           C  
ATOM   4132  HB2 PRO B  66      15.116  -4.033  34.409  1.00 33.09           H  
ATOM   4133  HB3 PRO B  66      13.704  -4.708  35.269  1.00 33.09           H  
ATOM   4134  O   PRO B  66      15.012  -0.560  34.897  1.00 33.09           O  
ATOM   4135  CG  PRO B  66      13.378  -4.221  33.175  1.00 33.09           C  
ATOM   4136  HG2 PRO B  66      12.373  -4.619  33.315  1.00 33.09           H  
ATOM   4137  HG3 PRO B  66      13.976  -4.882  32.548  1.00 33.09           H  
ATOM   4138  CD  PRO B  66      13.300  -2.814  32.603  1.00 33.09           C  
ATOM   4139  HD2 PRO B  66      12.529  -2.756  31.835  1.00 33.09           H  
ATOM   4140  HD3 PRO B  66      14.272  -2.528  32.203  1.00 33.09           H  
ATOM   4141  N   ILE B  67      15.709  -2.168  36.231  1.00 31.58           N  
ATOM   4142  H   ILE B  67      15.558  -3.085  36.628  1.00 31.58           H  
ATOM   4143  CA  ILE B  67      16.928  -1.417  36.605  1.00 31.58           C  
ATOM   4144  HA  ILE B  67      16.628  -0.436  36.973  1.00 31.58           H  
ATOM   4145  C   ILE B  67      17.862  -1.155  35.391  1.00 31.58           C  
ATOM   4146  CB  ILE B  67      17.648  -2.162  37.759  1.00 31.58           C  
ATOM   4147  HB  ILE B  67      17.886  -3.168  37.413  1.00 31.58           H  
ATOM   4148  O   ILE B  67      18.690  -0.247  35.431  1.00 31.58           O  
ATOM   4149  CG1 ILE B  67      16.726  -2.274  39.001  1.00 31.58           C  
ATOM   4150 HG12 ILE B  67      16.615  -1.292  39.461  1.00 31.58           H  
ATOM   4151 HG13 ILE B  67      15.733  -2.612  38.705  1.00 31.58           H  
ATOM   4152  CG2 ILE B  67      18.967  -1.474  38.164  1.00 31.58           C  
ATOM   4153 HG21 ILE B  67      19.687  -1.528  37.348  1.00 31.58           H  
ATOM   4154 HG22 ILE B  67      18.785  -0.428  38.411  1.00 31.58           H  
ATOM   4155 HG23 ILE B  67      19.425  -1.974  39.017  1.00 31.58           H  
ATOM   4156  CD1 ILE B  67      17.220  -3.272  40.058  1.00 31.58           C  
ATOM   4157 HD11 ILE B  67      18.134  -2.915  40.533  1.00 31.58           H  
ATOM   4158 HD12 ILE B  67      16.457  -3.385  40.827  1.00 31.58           H  
ATOM   4159 HD13 ILE B  67      17.402  -4.242  39.597  1.00 31.58           H  
ATOM   4160  N   GLU B  68      17.760  -1.955  34.323  1.00 33.14           N  
ATOM   4161  H   GLU B  68      17.001  -2.622  34.310  1.00 33.14           H  
ATOM   4162  CA  GLU B  68      18.790  -2.069  33.282  1.00 33.14           C  
ATOM   4163  HA  GLU B  68      19.730  -1.732  33.718  1.00 33.14           H  
ATOM   4164  C   GLU B  68      18.601  -1.183  32.020  1.00 33.14           C  
ATOM   4165  CB  GLU B  68      18.996  -3.554  32.927  1.00 33.14           C  
ATOM   4166  HB2 GLU B  68      18.107  -3.932  32.423  1.00 33.14           H  
ATOM   4167  HB3 GLU B  68      19.841  -3.607  32.241  1.00 33.14           H  
ATOM   4168  O   GLU B  68      18.083  -0.070  32.059  1.00 33.14           O  
ATOM   4169  CG  GLU B  68      19.344  -4.475  34.104  1.00 33.14           C  
ATOM   4170  HG2 GLU B  68      20.073  -3.970  34.737  1.00 33.14           H  
ATOM   4171  HG3 GLU B  68      18.446  -4.662  34.693  1.00 33.14           H  
ATOM   4172  CD  GLU B  68      19.941  -5.808  33.614  1.00 33.14           C  
ATOM   4173  OE1 GLU B  68      20.524  -6.516  34.461  1.00 33.14           O  
ATOM   4174  OE2 GLU B  68      19.871  -6.084  32.391  1.00 33.14           O  
ATOM   4175  N   LYS B  69      19.171  -1.635  30.893  1.00 29.58           N  
ATOM   4176  H   LYS B  69      19.451  -2.606  30.901  1.00 29.58           H  
ATOM   4177  CA  LYS B  69      19.551  -0.834  29.721  1.00 29.58           C  
ATOM   4178  HA  LYS B  69      20.133   0.014  30.082  1.00 29.58           H  
ATOM   4179  C   LYS B  69      18.340  -0.309  28.947  1.00 29.58           C  
ATOM   4180  CB  LYS B  69      20.398  -1.695  28.770  1.00 29.58           C  
ATOM   4181  HB2 LYS B  69      20.630  -1.117  27.875  1.00 29.58           H  
ATOM   4182  HB3 LYS B  69      19.812  -2.564  28.470  1.00 29.58           H  
ATOM   4183  O   LYS B  69      17.432  -1.099  28.714  1.00 29.58           O  
ATOM   4184  CG  LYS B  69      21.711  -2.166  29.407  1.00 29.58           C  
ATOM   4185  HG2 LYS B  69      22.342  -1.302  29.614  1.00 29.58           H  
ATOM   4186  HG3 LYS B  69      21.501  -2.679  30.345  1.00 29.58           H  
ATOM   4187  CD  LYS B  69      22.452  -3.138  28.484  1.00 29.58           C  
ATOM   4188  HD2 LYS B  69      22.727  -2.633  27.558  1.00 29.58           H  
ATOM   4189  HD3 LYS B  69      21.797  -3.981  28.262  1.00 29.58           H  
ATOM   4190  CE  LYS B  69      23.703  -3.634  29.214  1.00 29.58           C  
ATOM   4191  HE2 LYS B  69      23.402  -3.981  30.203  1.00 29.58           H  
ATOM   4192  HE3 LYS B  69      24.387  -2.796  29.354  1.00 29.58           H  
ATOM   4193  NZ  LYS B  69      24.371  -4.741  28.488  1.00 29.58           N  
ATOM   4194  HZ1 LYS B  69      25.175  -5.060  29.010  1.00 29.58           H  
ATOM   4195  HZ2 LYS B  69      23.737  -5.522  28.404  1.00 29.58           H  
ATOM   4196  HZ3 LYS B  69      24.668  -4.446  27.568  1.00 29.58           H  
ATOM   4197  N   PRO B  70      18.386   0.930  28.412  1.00 26.60           N  
ATOM   4198  CA  PRO B  70      17.329   1.469  27.558  1.00 26.60           C  
ATOM   4199  HA  PRO B  70      16.389   1.512  28.108  1.00 26.60           H  
ATOM   4200  C   PRO B  70      17.171   0.606  26.294  1.00 26.60           C  
ATOM   4201  CB  PRO B  70      17.765   2.902  27.223  1.00 26.60           C  
ATOM   4202  HB2 PRO B  70      17.425   3.217  26.236  1.00 26.60           H  
ATOM   4203  HB3 PRO B  70      17.380   3.581  27.984  1.00 26.60           H  
ATOM   4204  O   PRO B  70      18.098   0.541  25.477  1.00 26.60           O  
ATOM   4205  CG  PRO B  70      19.290   2.849  27.316  1.00 26.60           C  
ATOM   4206  HG2 PRO B  70      19.711   2.458  26.390  1.00 26.60           H  
ATOM   4207  HG3 PRO B  70      19.714   3.826  27.549  1.00 26.60           H  
ATOM   4208  CD  PRO B  70      19.515   1.852  28.450  1.00 26.60           C  
ATOM   4209  HD2 PRO B  70      19.519   2.375  29.406  1.00 26.60           H  
ATOM   4210  HD3 PRO B  70      20.464   1.336  28.298  1.00 26.60           H  
ATOM   4211  N   PRO B  71      16.032  -0.081  26.101  1.00 25.77           N  
ATOM   4212  CA  PRO B  71      15.765  -0.832  24.896  1.00 25.77           C  
ATOM   4213  HA  PRO B  71      16.597  -1.521  24.749  1.00 25.77           H  
ATOM   4214  C   PRO B  71      15.651   0.064  23.680  1.00 25.77           C  
ATOM   4215  CB  PRO B  71      14.497  -1.656  25.142  1.00 25.77           C  
ATOM   4216  HB2 PRO B  71      13.611  -1.092  24.851  1.00 25.77           H  
ATOM   4217  HB3 PRO B  71      14.531  -2.617  24.629  1.00 25.77           H  
ATOM   4218  O   PRO B  71      15.434   1.273  23.735  1.00 25.77           O  
ATOM   4219  CG  PRO B  71      14.549  -1.822  26.654  1.00 25.77           C  
ATOM   4220  HG2 PRO B  71      13.581  -2.106  27.068  1.00 25.77           H  
ATOM   4221  HG3 PRO B  71      15.309  -2.552  26.934  1.00 25.77           H  
ATOM   4222  CD  PRO B  71      15.003  -0.422  27.049  1.00 25.77           C  
ATOM   4223  HD2 PRO B  71      14.196   0.290  26.876  1.00 25.77           H  
ATOM   4224  HD3 PRO B  71      15.326  -0.401  28.090  1.00 25.77           H  
ATOM   4225  N   LYS B  72      15.831  -0.588  22.541  1.00 24.95           N  
ATOM   4226  H   LYS B  72      15.916  -1.593  22.587  1.00 24.95           H  
ATOM   4227  CA  LYS B  72      15.798   0.059  21.244  1.00 24.95           C  
ATOM   4228  HA  LYS B  72      16.435   0.943  21.286  1.00 24.95           H  
ATOM   4229  C   LYS B  72      14.379   0.526  20.953  1.00 24.95           C  
ATOM   4230  CB  LYS B  72      16.327  -0.909  20.178  1.00 24.95           C  
ATOM   4231  HB2 LYS B  72      15.700  -1.800  20.159  1.00 24.95           H  
ATOM   4232  HB3 LYS B  72      16.280  -0.429  19.201  1.00 24.95           H  
ATOM   4233  O   LYS B  72      13.417  -0.139  21.326  1.00 24.95           O  
ATOM   4234  CG  LYS B  72      17.784  -1.303  20.480  1.00 24.95           C  
ATOM   4235  HG2 LYS B  72      17.859  -1.723  21.483  1.00 24.95           H  
ATOM   4236  HG3 LYS B  72      18.412  -0.414  20.428  1.00 24.95           H  
ATOM   4237  CD  LYS B  72      18.302  -2.352  19.495  1.00 24.95           C  
ATOM   4238  HD2 LYS B  72      18.282  -1.942  18.486  1.00 24.95           H  
ATOM   4239  HD3 LYS B  72      17.661  -3.232  19.540  1.00 24.95           H  
ATOM   4240  CE  LYS B  72      19.735  -2.730  19.885  1.00 24.95           C  
ATOM   4241  HE2 LYS B  72      20.355  -1.835  19.841  1.00 24.95           H  
ATOM   4242  HE3 LYS B  72      19.732  -3.082  20.917  1.00 24.95           H  
ATOM   4243  NZ  LYS B  72      20.283  -3.780  18.990  1.00 24.95           N  
ATOM   4244  HZ1 LYS B  72      19.719  -4.616  19.037  1.00 24.95           H  
ATOM   4245  HZ2 LYS B  72      20.294  -3.459  18.033  1.00 24.95           H  
ATOM   4246  HZ3 LYS B  72      21.228  -4.019  19.255  1.00 24.95           H  
ATOM   4247  N   THR B  73      14.308   1.615  20.198  1.00 22.62           N  
ATOM   4248  H   THR B  73      15.190   2.057  19.981  1.00 22.62           H  
ATOM   4249  CA  THR B  73      13.181   2.035  19.357  1.00 22.62           C  
ATOM   4250  HA  THR B  73      12.558   2.749  19.896  1.00 22.62           H  
ATOM   4251  C   THR B  73      12.334   0.847  18.923  1.00 22.62           C  
ATOM   4252  CB  THR B  73      13.767   2.702  18.106  1.00 22.62           C  
ATOM   4253  HB  THR B  73      12.991   2.843  17.354  1.00 22.62           H  
ATOM   4254  O   THR B  73      12.735   0.129  18.002  1.00 22.62           O  
ATOM   4255  CG2 THR B  73      14.354   4.048  18.476  1.00 22.62           C  
ATOM   4256 HG21 THR B  73      14.588   4.127  19.537  1.00 22.62           H  
ATOM   4257 HG22 THR B  73      13.593   4.777  18.197  1.00 22.62           H  
ATOM   4258 HG23 THR B  73      15.260   4.246  17.903  1.00 22.62           H  
ATOM   4259  OG1 THR B  73      14.811   1.925  17.557  1.00 22.62           O  
ATOM   4260  HG1 THR B  73      14.397   1.087  17.340  1.00 22.62           H  
ATOM   4261  N   VAL B  74      11.243   0.574  19.649  1.00 24.36           N  
ATOM   4262  H   VAL B  74      10.950   1.230  20.359  1.00 24.36           H  
ATOM   4263  CA  VAL B  74      10.574  -0.727  19.552  1.00 24.36           C  
ATOM   4264  HA  VAL B  74      11.354  -1.488  19.532  1.00 24.36           H  
ATOM   4265  C   VAL B  74       9.827  -0.732  18.256  1.00 24.36           C  
ATOM   4266  CB  VAL B  74       9.602  -1.091  20.682  1.00 24.36           C  
ATOM   4267  HB  VAL B  74       8.633  -0.616  20.533  1.00 24.36           H  
ATOM   4268  O   VAL B  74       8.815  -0.039  18.139  1.00 24.36           O  
ATOM   4269  CG1 VAL B  74       9.419  -2.617  20.661  1.00 24.36           C  
ATOM   4270 HG11 VAL B  74       9.016  -2.943  19.702  1.00 24.36           H  
ATOM   4271 HG12 VAL B  74       8.720  -2.913  21.443  1.00 24.36           H  
ATOM   4272 HG13 VAL B  74      10.372  -3.116  20.842  1.00 24.36           H  
ATOM   4273  CG2 VAL B  74      10.088  -0.663  22.063  1.00 24.36           C  
ATOM   4274 HG21 VAL B  74      11.072  -1.089  22.260  1.00 24.36           H  
ATOM   4275 HG22 VAL B  74      10.154   0.423  22.123  1.00 24.36           H  
ATOM   4276 HG23 VAL B  74       9.393  -1.011  22.827  1.00 24.36           H  
ATOM   4277  N   ALA B  75      10.409  -1.474  17.316  1.00 23.64           N  
ATOM   4278  H   ALA B  75      11.233  -1.991  17.586  1.00 23.64           H  
ATOM   4279  CA  ALA B  75      10.379  -1.026  15.960  1.00 23.64           C  
ATOM   4280  HA  ALA B  75      10.690   0.017  16.017  1.00 23.64           H  
ATOM   4281  C   ALA B  75       8.938  -0.989  15.459  1.00 23.64           C  
ATOM   4282  CB  ALA B  75      11.507  -1.631  15.133  1.00 23.64           C  
ATOM   4283  HB1 ALA B  75      11.368  -2.707  15.029  1.00 23.64           H  
ATOM   4284  HB2 ALA B  75      12.455  -1.459  15.641  1.00 23.64           H  
ATOM   4285  HB3 ALA B  75      11.567  -1.137  14.163  1.00 23.64           H  
ATOM   4286  O   ALA B  75       8.632   0.194  15.456  1.00 23.64           O  
ATOM   4287  N   SER B  76       8.194  -2.112  15.078  1.00 26.44           N  
ATOM   4288  H   SER B  76       8.742  -2.947  15.232  1.00 26.44           H  
ATOM   4289  CA  SER B  76       6.772  -2.559  14.570  1.00 26.44           C  
ATOM   4290  HA  SER B  76       7.211  -3.442  14.106  1.00 26.44           H  
ATOM   4291  C   SER B  76       5.835  -2.307  13.246  1.00 26.44           C  
ATOM   4292  CB  SER B  76       5.983  -3.206  15.697  1.00 26.44           C  
ATOM   4293  HB2 SER B  76       5.870  -2.526  16.541  1.00 26.44           H  
ATOM   4294  HB3 SER B  76       5.004  -3.476  15.301  1.00 26.44           H  
ATOM   4295  O   SER B  76       6.265  -2.661  12.165  1.00 26.44           O  
ATOM   4296  OG  SER B  76       6.641  -4.378  16.120  1.00 26.44           O  
ATOM   4297  HG  SER B  76       6.630  -4.973  15.368  1.00 26.44           H  
ATOM   4298  N   ILE B  77       4.554  -1.791  13.200  1.00 27.05           N  
ATOM   4299  H   ILE B  77       4.126  -1.611  14.097  1.00 27.05           H  
ATOM   4300  CA  ILE B  77       3.652  -1.305  12.028  1.00 27.05           C  
ATOM   4301  HA  ILE B  77       2.646  -1.432  12.430  1.00 27.05           H  
ATOM   4302  C   ILE B  77       3.501  -2.166  10.692  1.00 27.05           C  
ATOM   4303  CB  ILE B  77       3.676   0.274  11.640  1.00 27.05           C  
ATOM   4304  HB  ILE B  77       4.432   0.299  10.855  1.00 27.05           H  
ATOM   4305  O   ILE B  77       3.477  -1.579   9.618  1.00 27.05           O  
ATOM   4306  CG1 ILE B  77       3.990   1.553  12.467  1.00 27.05           C  
ATOM   4307 HG12 ILE B  77       5.075   1.651  12.430  1.00 27.05           H  
ATOM   4308 HG13 ILE B  77       3.638   1.441  13.493  1.00 27.05           H  
ATOM   4309  CG2 ILE B  77       2.518   0.836  10.866  1.00 27.05           C  
ATOM   4310 HG21 ILE B  77       2.829   1.497  10.057  1.00 27.05           H  
ATOM   4311 HG22 ILE B  77       2.086   0.033  10.268  1.00 27.05           H  
ATOM   4312 HG23 ILE B  77       1.782   1.310  11.515  1.00 27.05           H  
ATOM   4313  CD1 ILE B  77       3.704   2.979  11.948  1.00 27.05           C  
ATOM   4314 HD11 ILE B  77       4.493   3.642  12.305  1.00 27.05           H  
ATOM   4315 HD12 ILE B  77       2.700   3.327  12.191  1.00 27.05           H  
ATOM   4316 HD13 ILE B  77       3.809   3.066  10.867  1.00 27.05           H  
ATOM   4317  N   THR B  78       3.331  -3.492  10.599  1.00 32.81           N  
ATOM   4318  H   THR B  78       3.220  -4.025  11.450  1.00 32.81           H  
ATOM   4319  CA  THR B  78       3.064  -4.191   9.298  1.00 32.81           C  
ATOM   4320  HA  THR B  78       3.095  -3.447   8.502  1.00 32.81           H  
ATOM   4321  C   THR B  78       1.669  -4.850   9.108  1.00 32.81           C  
ATOM   4322  CB  THR B  78       4.206  -5.141   8.942  1.00 32.81           C  
ATOM   4323  HB  THR B  78       4.136  -6.073   9.502  1.00 32.81           H  
ATOM   4324  O   THR B  78       1.406  -5.933   9.617  1.00 32.81           O  
ATOM   4325  CG2 THR B  78       4.155  -5.417   7.448  1.00 32.81           C  
ATOM   4326 HG21 THR B  78       4.034  -4.499   6.873  1.00 32.81           H  
ATOM   4327 HG22 THR B  78       3.352  -6.117   7.220  1.00 32.81           H  
ATOM   4328 HG23 THR B  78       5.114  -5.865   7.187  1.00 32.81           H  
ATOM   4329  OG1 THR B  78       5.469  -4.546   9.164  1.00 32.81           O  
ATOM   4330  HG1 THR B  78       5.749  -4.809  10.044  1.00 32.81           H  
ATOM   4331  N   THR B  79       0.794  -4.193   8.314  1.00 32.16           N  
ATOM   4332  H   THR B  79       1.104  -3.291   7.979  1.00 32.16           H  
ATOM   4333  CA  THR B  79      -0.650  -4.460   8.120  1.00 32.16           C  
ATOM   4334  HA  THR B  79      -0.846  -5.465   8.494  1.00 32.16           H  
ATOM   4335  C   THR B  79      -1.090  -4.473   6.661  1.00 32.16           C  
ATOM   4336  CB  THR B  79      -1.628  -3.505   8.890  1.00 32.16           C  
ATOM   4337  HB  THR B  79      -1.520  -2.486   8.519  1.00 32.16           H  
ATOM   4338  O   THR B  79      -2.142  -5.049   6.494  1.00 32.16           O  
ATOM   4339  CG2 THR B  79      -3.128  -3.847   8.928  1.00 32.16           C  
ATOM   4340 HG21 THR B  79      -3.310  -4.877   8.623  1.00 32.16           H  
ATOM   4341 HG22 THR B  79      -3.665  -3.159   8.275  1.00 32.16           H  
ATOM   4342 HG23 THR B  79      -3.563  -3.726   9.920  1.00 32.16           H  
ATOM   4343  OG1 THR B  79      -1.338  -3.538  10.258  1.00 32.16           O  
ATOM   4344  HG1 THR B  79      -1.453  -4.445  10.552  1.00 32.16           H  
ATOM   4345  N   PRO B  80      -0.412  -3.983   5.588  1.00 42.47           N  
ATOM   4346  CA  PRO B  80      -1.073  -3.899   4.274  1.00 42.47           C  
ATOM   4347  HA  PRO B  80      -1.923  -3.223   4.358  1.00 42.47           H  
ATOM   4348  C   PRO B  80      -1.641  -5.223   3.732  1.00 42.47           C  
ATOM   4349  CB  PRO B  80      -0.073  -3.250   3.313  1.00 42.47           C  
ATOM   4350  HB2 PRO B  80      -0.247  -2.174   3.296  1.00 42.47           H  
ATOM   4351  HB3 PRO B  80      -0.139  -3.656   2.303  1.00 42.47           H  
ATOM   4352  O   PRO B  80      -2.471  -5.166   2.850  1.00 42.47           O  
ATOM   4353  CG  PRO B  80       1.275  -3.539   3.960  1.00 42.47           C  
ATOM   4354  HG2 PRO B  80       1.596  -4.548   3.700  1.00 42.47           H  
ATOM   4355  HG3 PRO B  80       2.030  -2.807   3.673  1.00 42.47           H  
ATOM   4356  CD  PRO B  80       0.946  -3.467   5.452  1.00 42.47           C  
ATOM   4357  HD2 PRO B  80       1.672  -4.070   5.998  1.00 42.47           H  
ATOM   4358  HD3 PRO B  80       0.974  -2.427   5.775  1.00 42.47           H  
ATOM   4359  N   LYS B  81      -1.322  -6.392   4.305  1.00 45.20           N  
ATOM   4360  H   LYS B  81      -0.684  -6.331   5.086  1.00 45.20           H  
ATOM   4361  CA  LYS B  81      -2.025  -7.676   4.126  1.00 45.20           C  
ATOM   4362  HA  LYS B  81      -1.657  -8.141   3.211  1.00 45.20           H  
ATOM   4363  C   LYS B  81      -3.556  -7.585   4.008  1.00 45.20           C  
ATOM   4364  CB  LYS B  81      -1.724  -8.597   5.314  1.00 45.20           C  
ATOM   4365  HB2 LYS B  81      -2.294  -9.516   5.181  1.00 45.20           H  
ATOM   4366  HB3 LYS B  81      -2.054  -8.120   6.237  1.00 45.20           H  
ATOM   4367  O   LYS B  81      -4.305  -7.811   4.960  1.00 45.20           O  
ATOM   4368  CG  LYS B  81      -0.252  -8.963   5.445  1.00 45.20           C  
ATOM   4369  HG2 LYS B  81       0.118  -9.337   4.490  1.00 45.20           H  
ATOM   4370  HG3 LYS B  81       0.324  -8.087   5.740  1.00 45.20           H  
ATOM   4371  CD  LYS B  81      -0.121 -10.057   6.508  1.00 45.20           C  
ATOM   4372  HD2 LYS B  81      -0.506  -9.700   7.463  1.00 45.20           H  
ATOM   4373  HD3 LYS B  81      -0.670 -10.944   6.191  1.00 45.20           H  
ATOM   4374  CE  LYS B  81       1.361 -10.374   6.625  1.00 45.20           C  
ATOM   4375  HE2 LYS B  81       1.753 -10.567   5.627  1.00 45.20           H  
ATOM   4376  HE3 LYS B  81       1.877  -9.486   6.991  1.00 45.20           H  
ATOM   4377  NZ  LYS B  81       1.651 -11.526   7.499  1.00 45.20           N  
ATOM   4378  HZ1 LYS B  81       2.650 -11.676   7.500  1.00 45.20           H  
ATOM   4379  HZ2 LYS B  81       1.201 -12.355   7.140  1.00 45.20           H  
ATOM   4380  HZ3 LYS B  81       1.338 -11.338   8.441  1.00 45.20           H  
ATOM   4381  N   ILE B  82      -4.021  -7.451   2.776  1.00 43.56           N  
ATOM   4382  H   ILE B  82      -3.374  -7.137   2.066  1.00 43.56           H  
ATOM   4383  CA  ILE B  82      -5.341  -7.910   2.369  1.00 43.56           C  
ATOM   4384  HA  ILE B  82      -5.621  -8.718   3.044  1.00 43.56           H  
ATOM   4385  C   ILE B  82      -5.218  -8.489   0.974  1.00 43.56           C  
ATOM   4386  CB  ILE B  82      -6.443  -6.841   2.417  1.00 43.56           C  
ATOM   4387  HB  ILE B  82      -6.571  -6.447   1.408  1.00 43.56           H  
ATOM   4388  O   ILE B  82      -4.784  -7.827   0.032  1.00 43.56           O  
ATOM   4389  CG1 ILE B  82      -6.174  -5.645   3.332  1.00 43.56           C  
ATOM   4390 HG12 ILE B  82      -6.338  -5.968   4.360  1.00 43.56           H  
ATOM   4391 HG13 ILE B  82      -5.146  -5.298   3.232  1.00 43.56           H  
ATOM   4392  CG2 ILE B  82      -7.728  -7.545   2.884  1.00 43.56           C  
ATOM   4393 HG21 ILE B  82      -8.551  -6.830   2.903  1.00 43.56           H  
ATOM   4394 HG22 ILE B  82      -7.599  -7.944   3.890  1.00 43.56           H  
ATOM   4395 HG23 ILE B  82      -7.985  -8.361   2.209  1.00 43.56           H  
ATOM   4396  CD1 ILE B  82      -7.085  -4.467   3.014  1.00 43.56           C  
ATOM   4397 HD11 ILE B  82      -6.616  -3.536   3.331  1.00 43.56           H  
ATOM   4398 HD12 ILE B  82      -7.280  -4.402   1.943  1.00 43.56           H  
ATOM   4399 HD13 ILE B  82      -8.007  -4.599   3.580  1.00 43.56           H  
ATOM   4400  N   ILE B  83      -5.553  -9.761   0.869  1.00 51.04           N  
ATOM   4401  H   ILE B  83      -5.981 -10.221   1.660  1.00 51.04           H  
ATOM   4402  CA  ILE B  83      -5.348 -10.571  -0.318  1.00 51.04           C  
ATOM   4403  HA  ILE B  83      -5.077  -9.934  -1.160  1.00 51.04           H  
ATOM   4404  C   ILE B  83      -6.685 -11.225  -0.587  1.00 51.04           C  
ATOM   4405  CB  ILE B  83      -4.256 -11.654  -0.113  1.00 51.04           C  
ATOM   4406  HB  ILE B  83      -4.723 -12.549   0.298  1.00 51.04           H  
ATOM   4407  O   ILE B  83      -7.223 -11.880   0.303  1.00 51.04           O  
ATOM   4408  CG1 ILE B  83      -3.153 -11.242   0.893  1.00 51.04           C  
ATOM   4409 HG12 ILE B  83      -2.665 -10.334   0.539  1.00 51.04           H  
ATOM   4410 HG13 ILE B  83      -3.611 -11.015   1.856  1.00 51.04           H  
ATOM   4411  CG2 ILE B  83      -3.707 -12.015  -1.505  1.00 51.04           C  
ATOM   4412 HG21 ILE B  83      -4.517 -12.334  -2.161  1.00 51.04           H  
ATOM   4413 HG22 ILE B  83      -3.004 -12.845  -1.438  1.00 51.04           H  
ATOM   4414 HG23 ILE B  83      -3.202 -11.159  -1.954  1.00 51.04           H  
ATOM   4415  CD1 ILE B  83      -2.110 -12.330   1.180  1.00 51.04           C  
ATOM   4416 HD11 ILE B  83      -1.388 -11.956   1.907  1.00 51.04           H  
ATOM   4417 HD12 ILE B  83      -2.602 -13.211   1.591  1.00 51.04           H  
ATOM   4418 HD13 ILE B  83      -1.576 -12.614   0.274  1.00 51.04           H  
ATOM   4419  N   LEU B  84      -7.222 -11.046  -1.786  1.00 44.88           N  
ATOM   4420  H   LEU B  84      -6.739 -10.461  -2.453  1.00 44.88           H  
ATOM   4421  CA  LEU B  84      -8.403 -11.774  -2.240  1.00 44.88           C  
ATOM   4422  HA  LEU B  84      -8.449 -12.741  -1.740  1.00 44.88           H  
ATOM   4423  C   LEU B  84      -8.224 -12.045  -3.750  1.00 44.88           C  
ATOM   4424  CB  LEU B  84      -9.717 -10.984  -1.916  1.00 44.88           C  
ATOM   4425  HB2 LEU B  84     -10.558 -11.637  -2.148  1.00 44.88           H  
ATOM   4426  HB3 LEU B  84      -9.803 -10.150  -2.613  1.00 44.88           H  
ATOM   4427  O   LEU B  84      -9.034 -11.584  -4.510  1.00 44.88           O  
ATOM   4428  CG  LEU B  84      -9.952 -10.384  -0.511  1.00 44.88           C  
ATOM   4429  HG  LEU B  84      -9.038  -9.932  -0.128  1.00 44.88           H  
ATOM   4430  CD1 LEU B  84     -11.023  -9.289  -0.571  1.00 44.88           C  
ATOM   4431 HD11 LEU B  84     -11.938  -9.689  -1.008  1.00 44.88           H  
ATOM   4432 HD12 LEU B  84     -10.657  -8.462  -1.180  1.00 44.88           H  
ATOM   4433 HD13 LEU B  84     -11.221  -8.915   0.433  1.00 44.88           H  
ATOM   4434  CD2 LEU B  84     -10.456 -11.438   0.473  1.00 44.88           C  
ATOM   4435 HD21 LEU B  84     -10.551 -11.000   1.466  1.00 44.88           H  
ATOM   4436 HD22 LEU B  84      -9.743 -12.261   0.522  1.00 44.88           H  
ATOM   4437 HD23 LEU B  84     -11.421 -11.828   0.148  1.00 44.88           H  
ATOM   4438  N   GLN B  85      -7.141 -12.632  -4.273  1.00 45.07           N  
ATOM   4439  H   GLN B  85      -6.522 -13.174  -3.688  1.00 45.07           H  
ATOM   4440  CA  GLN B  85      -6.771 -12.445  -5.699  1.00 45.07           C  
ATOM   4441  HA  GLN B  85      -6.869 -11.371  -5.857  1.00 45.07           H  
ATOM   4442  C   GLN B  85      -7.657 -13.022  -6.842  1.00 45.07           C  
ATOM   4443  CB  GLN B  85      -5.280 -12.710  -5.882  1.00 45.07           C  
ATOM   4444  HB2 GLN B  85      -4.745 -12.082  -5.169  1.00 45.07           H  
ATOM   4445  HB3 GLN B  85      -5.050 -13.752  -5.662  1.00 45.07           H  
ATOM   4446  O   GLN B  85      -8.335 -12.267  -7.537  1.00 45.07           O  
ATOM   4447  CG  GLN B  85      -4.810 -12.381  -7.307  1.00 45.07           C  
ATOM   4448  HG2 GLN B  85      -5.166 -11.394  -7.601  1.00 45.07           H  
ATOM   4449  HG3 GLN B  85      -5.209 -13.118  -8.005  1.00 45.07           H  
ATOM   4450  CD  GLN B  85      -3.295 -12.400  -7.413  1.00 45.07           C  
ATOM   4451  NE2 GLN B  85      -2.744 -12.339  -8.601  1.00 45.07           N  
ATOM   4452 HE21 GLN B  85      -1.757 -12.554  -8.592  1.00 45.07           H  
ATOM   4453 HE22 GLN B  85      -3.283 -12.560  -9.426  1.00 45.07           H  
ATOM   4454  OE1 GLN B  85      -2.579 -12.360  -6.431  1.00 45.07           O  
ATOM   4455  N   LYS B  86      -7.598 -14.320  -7.147  1.00 42.84           N  
ATOM   4456  H   LYS B  86      -7.033 -14.897  -6.542  1.00 42.84           H  
ATOM   4457  CA  LYS B  86      -8.323 -14.957  -8.268  1.00 42.84           C  
ATOM   4458  HA  LYS B  86      -8.008 -14.499  -9.205  1.00 42.84           H  
ATOM   4459  C   LYS B  86      -9.847 -14.841  -8.203  1.00 42.84           C  
ATOM   4460  CB  LYS B  86      -7.956 -16.444  -8.283  1.00 42.84           C  
ATOM   4461  HB2 LYS B  86      -8.350 -16.801  -7.332  1.00 42.84           H  
ATOM   4462  HB3 LYS B  86      -6.871 -16.548  -8.280  1.00 42.84           H  
ATOM   4463  O   LYS B  86     -10.462 -14.611  -9.232  1.00 42.84           O  
ATOM   4464  CG  LYS B  86      -8.558 -17.427  -9.301  1.00 42.84           C  
ATOM   4465  HG2 LYS B  86      -8.049 -17.333 -10.260  1.00 42.84           H  
ATOM   4466  HG3 LYS B  86      -9.627 -17.257  -9.425  1.00 42.84           H  
ATOM   4467  CD  LYS B  86      -8.331 -18.825  -8.691  1.00 42.84           C  
ATOM   4468  HD2 LYS B  86      -7.265 -18.940  -8.491  1.00 42.84           H  
ATOM   4469  HD3 LYS B  86      -8.851 -18.881  -7.735  1.00 42.84           H  
ATOM   4470  CE  LYS B  86      -8.798 -19.991  -9.555  1.00 42.84           C  
ATOM   4471  HE2 LYS B  86      -9.868 -19.890  -9.737  1.00 42.84           H  
ATOM   4472  HE3 LYS B  86      -8.277 -19.947 -10.512  1.00 42.84           H  
ATOM   4473  NZ  LYS B  86      -8.496 -21.260  -8.849  1.00 42.84           N  
ATOM   4474  HZ1 LYS B  86      -7.506 -21.310  -8.656  1.00 42.84           H  
ATOM   4475  HZ2 LYS B  86      -8.963 -21.275  -7.954  1.00 42.84           H  
ATOM   4476  HZ3 LYS B  86      -8.773 -22.065  -9.394  1.00 42.84           H  
ATOM   4477  N   GLU B  87     -10.566 -15.170  -7.128  1.00 42.43           N  
ATOM   4478  H   GLU B  87     -11.508 -15.359  -7.437  1.00 42.43           H  
ATOM   4479  CA  GLU B  87     -10.529 -14.792  -5.695  1.00 42.43           C  
ATOM   4480  HA  GLU B  87     -11.354 -15.381  -5.293  1.00 42.43           H  
ATOM   4481  C   GLU B  87     -10.948 -13.338  -5.377  1.00 42.43           C  
ATOM   4482  CB  GLU B  87      -9.359 -15.240  -4.779  1.00 42.43           C  
ATOM   4483  HB2 GLU B  87      -9.717 -15.098  -3.759  1.00 42.43           H  
ATOM   4484  HB3 GLU B  87      -8.569 -14.494  -4.871  1.00 42.43           H  
ATOM   4485  O   GLU B  87     -11.343 -13.104  -4.232  1.00 42.43           O  
ATOM   4486  CG  GLU B  87      -8.752 -16.659  -4.790  1.00 42.43           C  
ATOM   4487  HG2 GLU B  87      -8.873 -17.082  -3.792  1.00 42.43           H  
ATOM   4488  HG3 GLU B  87      -9.340 -17.288  -5.457  1.00 42.43           H  
ATOM   4489  CD  GLU B  87      -7.245 -16.718  -5.150  1.00 42.43           C  
ATOM   4490  OE1 GLU B  87      -6.853 -17.753  -5.735  1.00 42.43           O  
ATOM   4491  OE2 GLU B  87      -6.535 -15.701  -4.971  1.00 42.43           O  
ATOM   4492  N   TYR B  88     -10.985 -12.381  -6.327  1.00 47.93           N  
ATOM   4493  H   TYR B  88     -10.527 -12.553  -7.211  1.00 47.93           H  
ATOM   4494  CA  TYR B  88     -11.531 -11.022  -6.079  1.00 47.93           C  
ATOM   4495  HA  TYR B  88     -11.316 -10.781  -5.038  1.00 47.93           H  
ATOM   4496  C   TYR B  88     -13.072 -11.096  -6.127  1.00 47.93           C  
ATOM   4497  CB  TYR B  88     -10.833  -9.915  -6.937  1.00 47.93           C  
ATOM   4498  HB2 TYR B  88     -11.525  -9.084  -7.072  1.00 47.93           H  
ATOM   4499  HB3 TYR B  88     -10.636 -10.321  -7.929  1.00 47.93           H  
ATOM   4500  O   TYR B  88     -13.749 -10.530  -6.985  1.00 47.93           O  
ATOM   4501  CG  TYR B  88      -9.531  -9.341  -6.349  1.00 47.93           C  
ATOM   4502  CD1 TYR B  88      -9.496  -8.963  -4.996  1.00 47.93           C  
ATOM   4503  HD1 TYR B  88     -10.407  -8.967  -4.416  1.00 47.93           H  
ATOM   4504  CD2 TYR B  88      -8.320  -9.328  -7.078  1.00 47.93           C  
ATOM   4505  HD2 TYR B  88      -8.334  -9.622  -8.118  1.00 47.93           H  
ATOM   4506  CE1 TYR B  88      -8.260  -8.892  -4.326  1.00 47.93           C  
ATOM   4507  HE1 TYR B  88      -8.241  -8.906  -3.247  1.00 47.93           H  
ATOM   4508  CE2 TYR B  88      -7.081  -9.090  -6.433  1.00 47.93           C  
ATOM   4509  HE2 TYR B  88      -6.162  -9.154  -6.997  1.00 47.93           H  
ATOM   4510  OH  TYR B  88      -5.874  -8.947  -4.329  1.00 47.93           O  
ATOM   4511  HH  TYR B  88      -5.115  -9.099  -4.897  1.00 47.93           H  
ATOM   4512  CZ  TYR B  88      -7.045  -8.968  -5.024  1.00 47.93           C  
ATOM   4513  N   LEU B  89     -13.603 -11.902  -5.197  1.00 41.34           N  
ATOM   4514  H   LEU B  89     -12.951 -12.081  -4.447  1.00 41.34           H  
ATOM   4515  CA  LEU B  89     -14.333 -13.131  -5.533  1.00 41.34           C  
ATOM   4516  HA  LEU B  89     -13.642 -13.743  -6.113  1.00 41.34           H  
ATOM   4517  C   LEU B  89     -15.562 -12.984  -6.439  1.00 41.34           C  
ATOM   4518  CB  LEU B  89     -14.676 -13.925  -4.238  1.00 41.34           C  
ATOM   4519  HB2 LEU B  89     -14.614 -13.247  -3.386  1.00 41.34           H  
ATOM   4520  HB3 LEU B  89     -15.708 -14.272  -4.300  1.00 41.34           H  
ATOM   4521  O   LEU B  89     -15.569 -13.605  -7.500  1.00 41.34           O  
ATOM   4522  CG  LEU B  89     -13.848 -15.183  -3.917  1.00 41.34           C  
ATOM   4523  HG  LEU B  89     -12.788 -14.938  -3.867  1.00 41.34           H  
ATOM   4524  CD1 LEU B  89     -14.228 -15.723  -2.539  1.00 41.34           C  
ATOM   4525 HD11 LEU B  89     -13.621 -16.598  -2.308  1.00 41.34           H  
ATOM   4526 HD12 LEU B  89     -15.282 -15.999  -2.522  1.00 41.34           H  
ATOM   4527 HD13 LEU B  89     -14.040 -14.960  -1.784  1.00 41.34           H  
ATOM   4528  CD2 LEU B  89     -14.056 -16.297  -4.947  1.00 41.34           C  
ATOM   4529 HD21 LEU B  89     -13.769 -15.956  -5.942  1.00 41.34           H  
ATOM   4530 HD22 LEU B  89     -15.104 -16.596  -4.968  1.00 41.34           H  
ATOM   4531 HD23 LEU B  89     -13.444 -17.160  -4.683  1.00 41.34           H  
ATOM   4532  N   PRO B  90     -16.678 -12.383  -5.989  1.00 40.77           N  
ATOM   4533  CA  PRO B  90     -17.852 -13.248  -5.976  1.00 40.77           C  
ATOM   4534  HA  PRO B  90     -17.512 -14.282  -5.908  1.00 40.77           H  
ATOM   4535  C   PRO B  90     -18.678 -13.163  -7.265  1.00 40.77           C  
ATOM   4536  CB  PRO B  90     -18.573 -12.981  -4.651  1.00 40.77           C  
ATOM   4537  HB2 PRO B  90     -19.521 -12.468  -4.813  1.00 40.77           H  
ATOM   4538  HB3 PRO B  90     -18.718 -13.925  -4.126  1.00 40.77           H  
ATOM   4539  O   PRO B  90     -19.565 -12.331  -7.426  1.00 40.77           O  
ATOM   4540  CG  PRO B  90     -17.605 -12.138  -3.824  1.00 40.77           C  
ATOM   4541  HG2 PRO B  90     -18.105 -11.451  -3.141  1.00 40.77           H  
ATOM   4542  HG3 PRO B  90     -16.955 -12.788  -3.237  1.00 40.77           H  
ATOM   4543  CD  PRO B  90     -16.809 -11.419  -4.902  1.00 40.77           C  
ATOM   4544  HD2 PRO B  90     -15.853 -11.075  -4.506  1.00 40.77           H  
ATOM   4545  HD3 PRO B  90     -17.380 -10.561  -5.257  1.00 40.77           H  
ATOM   4546  N   GLU B  91     -18.328 -14.017  -8.227  1.00 39.19           N  
ATOM   4547  H   GLU B  91     -17.426 -14.462  -8.139  1.00 39.19           H  
ATOM   4548  CA  GLU B  91     -19.259 -14.546  -9.232  1.00 39.19           C  
ATOM   4549  HA  GLU B  91     -20.016 -13.802  -9.477  1.00 39.19           H  
ATOM   4550  C   GLU B  91     -19.972 -15.757  -8.619  1.00 39.19           C  
ATOM   4551  CB  GLU B  91     -18.516 -14.947 -10.519  1.00 39.19           C  
ATOM   4552  HB2 GLU B  91     -19.243 -15.386 -11.202  1.00 39.19           H  
ATOM   4553  HB3 GLU B  91     -17.764 -15.699 -10.282  1.00 39.19           H  
ATOM   4554  O   GLU B  91     -21.160 -15.716  -8.315  1.00 39.19           O  
ATOM   4555  CG  GLU B  91     -17.830 -13.768 -11.223  1.00 39.19           C  
ATOM   4556  HG2 GLU B  91     -17.021 -13.395 -10.595  1.00 39.19           H  
ATOM   4557  HG3 GLU B  91     -18.559 -12.967 -11.344  1.00 39.19           H  
ATOM   4558  CD  GLU B  91     -17.266 -14.159 -12.601  1.00 39.19           C  
ATOM   4559  OE1 GLU B  91     -17.174 -13.245 -13.456  1.00 39.19           O  
ATOM   4560  OE2 GLU B  91     -16.956 -15.355 -12.803  1.00 39.19           O  
ATOM   4561  N   THR B  92     -19.194 -16.791  -8.294  1.00 40.33           N  
ATOM   4562  H   THR B  92     -18.246 -16.805  -8.641  1.00 40.33           H  
ATOM   4563  CA  THR B  92     -19.547 -17.787  -7.283  1.00 40.33           C  
ATOM   4564  HA  THR B  92     -20.632 -17.841  -7.185  1.00 40.33           H  
ATOM   4565  C   THR B  92     -18.989 -17.339  -5.932  1.00 40.33           C  
ATOM   4566  CB  THR B  92     -19.056 -19.194  -7.663  1.00 40.33           C  
ATOM   4567  HB  THR B  92     -19.275 -19.874  -6.840  1.00 40.33           H  
ATOM   4568  O   THR B  92     -17.960 -17.843  -5.474  1.00 40.33           O  
ATOM   4569  CG2 THR B  92     -19.738 -19.731  -8.920  1.00 40.33           C  
ATOM   4570 HG21 THR B  92     -19.556 -19.063  -9.762  1.00 40.33           H  
ATOM   4571 HG22 THR B  92     -20.811 -19.811  -8.749  1.00 40.33           H  
ATOM   4572 HG23 THR B  92     -19.338 -20.718  -9.156  1.00 40.33           H  
ATOM   4573  OG1 THR B  92     -17.664 -19.191  -7.887  1.00 40.33           O  
ATOM   4574  HG1 THR B  92     -17.278 -18.852  -7.076  1.00 40.33           H  
ATOM   4575  N   ASP B  93     -19.673 -16.407  -5.260  1.00 44.57           N  
ATOM   4576  H   ASP B  93     -20.471 -15.985  -5.713  1.00 44.57           H  
ATOM   4577  CA  ASP B  93     -19.662 -16.458  -3.791  1.00 44.57           C  
ATOM   4578  HA  ASP B  93     -18.651 -16.254  -3.437  1.00 44.57           H  
ATOM   4579  C   ASP B  93     -20.111 -17.880  -3.398  1.00 44.57           C  
ATOM   4580  CB  ASP B  93     -20.647 -15.433  -3.181  1.00 44.57           C  
ATOM   4581  HB2 ASP B  93     -21.649 -15.860  -3.220  1.00 44.57           H  
ATOM   4582  HB3 ASP B  93     -20.693 -14.524  -3.780  1.00 44.57           H  
ATOM   4583  O   ASP B  93     -21.089 -18.360  -3.988  1.00 44.57           O  
ATOM   4584  CG  ASP B  93     -20.345 -15.084  -1.717  1.00 44.57           C  
ATOM   4585  OD1 ASP B  93     -20.222 -16.028  -0.906  1.00 44.57           O  
ATOM   4586  OD2 ASP B  93     -20.295 -13.889  -1.374  1.00 44.57           O  
ATOM   4587  N   PRO B  94     -19.506 -18.568  -2.414  1.00 44.57           N  
ATOM   4588  CA  PRO B  94     -20.147 -19.746  -1.823  1.00 44.57           C  
ATOM   4589  HA  PRO B  94     -20.144 -20.559  -2.549  1.00 44.57           H  
ATOM   4590  C   PRO B  94     -21.616 -19.483  -1.418  1.00 44.57           C  
ATOM   4591  CB  PRO B  94     -19.260 -20.132  -0.632  1.00 44.57           C  
ATOM   4592  HB2 PRO B  94     -18.592 -20.939  -0.934  1.00 44.57           H  
ATOM   4593  HB3 PRO B  94     -19.846 -20.437   0.235  1.00 44.57           H  
ATOM   4594  O   PRO B  94     -22.437 -20.396  -1.462  1.00 44.57           O  
ATOM   4595  CG  PRO B  94     -18.433 -18.878  -0.336  1.00 44.57           C  
ATOM   4596  HG2 PRO B  94     -19.000 -18.212   0.315  1.00 44.57           H  
ATOM   4597  HG3 PRO B  94     -17.469 -19.121   0.109  1.00 44.57           H  
ATOM   4598  CD  PRO B  94     -18.276 -18.236  -1.711  1.00 44.57           C  
ATOM   4599  HD2 PRO B  94     -17.431 -18.681  -2.236  1.00 44.57           H  
ATOM   4600  HD3 PRO B  94     -18.123 -17.162  -1.603  1.00 44.57           H  
ATOM   4601  N   ASN B  95     -21.974 -18.231  -1.111  1.00 52.27           N  
ATOM   4602  H   ASN B  95     -21.241 -17.536  -1.080  1.00 52.27           H  
ATOM   4603  CA  ASN B  95     -23.327 -17.776  -0.784  1.00 52.27           C  
ATOM   4604  HA  ASN B  95     -23.869 -18.613  -0.344  1.00 52.27           H  
ATOM   4605  C   ASN B  95     -24.173 -17.295  -1.992  1.00 52.27           C  
ATOM   4606  CB  ASN B  95     -23.216 -16.678   0.288  1.00 52.27           C  
ATOM   4607  HB2 ASN B  95     -24.213 -16.409   0.636  1.00 52.27           H  
ATOM   4608  HB3 ASN B  95     -22.762 -15.790  -0.152  1.00 52.27           H  
ATOM   4609  O   ASN B  95     -25.270 -16.784  -1.775  1.00 52.27           O  
ATOM   4610  CG  ASN B  95     -22.399 -17.096   1.495  1.00 52.27           C  
ATOM   4611  ND2 ASN B  95     -21.188 -16.610   1.619  1.00 52.27           N  
ATOM   4612 HD21 ASN B  95     -20.628 -16.957   2.384  1.00 52.27           H  
ATOM   4613 HD22 ASN B  95     -20.782 -16.139   0.822  1.00 52.27           H  
ATOM   4614  OD1 ASN B  95     -22.828 -17.873   2.329  1.00 52.27           O  
ATOM   4615  N   HIS B  96     -23.690 -17.415  -3.239  1.00 57.67           N  
ATOM   4616  H   HIS B  96     -22.788 -17.853  -3.355  1.00 57.67           H  
ATOM   4617  CA  HIS B  96     -24.312 -16.852  -4.457  1.00 57.67           C  
ATOM   4618  HA  HIS B  96     -23.549 -16.867  -5.234  1.00 57.67           H  
ATOM   4619  C   HIS B  96     -24.712 -15.359  -4.336  1.00 57.67           C  
ATOM   4620  CB  HIS B  96     -25.462 -17.752  -4.955  1.00 57.67           C  
ATOM   4621  HB2 HIS B  96     -26.133 -17.982  -4.127  1.00 57.67           H  
ATOM   4622  HB3 HIS B  96     -26.043 -17.209  -5.699  1.00 57.67           H  
ATOM   4623  O   HIS B  96     -25.772 -14.940  -4.805  1.00 57.67           O  
ATOM   4624  CG  HIS B  96     -25.023 -19.036  -5.613  1.00 57.67           C  
ATOM   4625  CD2 HIS B  96     -25.207 -19.369  -6.929  1.00 57.67           C  
ATOM   4626  HD2 HIS B  96     -25.670 -18.746  -7.680  1.00 57.67           H  
ATOM   4627  ND1 HIS B  96     -24.410 -20.109  -5.007  1.00 57.67           N  
ATOM   4628  HD1 HIS B  96     -24.087 -20.145  -4.051  1.00 57.67           H  
ATOM   4629  CE1 HIS B  96     -24.236 -21.063  -5.937  1.00 57.67           C  
ATOM   4630  HE1 HIS B  96     -23.758 -22.016  -5.761  1.00 57.67           H  
ATOM   4631  NE2 HIS B  96     -24.714 -20.663  -7.125  1.00 57.67           N  
ATOM   4632  N   GLU B  97     -23.886 -14.531  -3.687  1.00 66.92           N  
ATOM   4633  H   GLU B  97     -23.007 -14.883  -3.334  1.00 66.92           H  
ATOM   4634  CA  GLU B  97     -24.126 -13.088  -3.631  1.00 66.92           C  
ATOM   4635  HA  GLU B  97     -25.170 -12.935  -3.357  1.00 66.92           H  
ATOM   4636  C   GLU B  97     -23.922 -12.435  -4.999  1.00 66.92           C  
ATOM   4637  CB  GLU B  97     -23.266 -12.385  -2.572  1.00 66.92           C  
ATOM   4638  HB2 GLU B  97     -23.418 -11.311  -2.673  1.00 66.92           H  
ATOM   4639  HB3 GLU B  97     -22.212 -12.606  -2.743  1.00 66.92           H  
ATOM   4640  O   GLU B  97     -22.920 -12.662  -5.675  1.00 66.92           O  
ATOM   4641  CG  GLU B  97     -23.678 -12.800  -1.152  1.00 66.92           C  
ATOM   4642  HG2 GLU B  97     -23.402 -13.843  -0.992  1.00 66.92           H  
ATOM   4643  HG3 GLU B  97     -24.762 -12.726  -1.067  1.00 66.92           H  
ATOM   4644  CD  GLU B  97     -23.048 -11.931  -0.057  1.00 66.92           C  
ATOM   4645  OE1 GLU B  97     -23.526 -11.977   1.105  1.00 66.92           O  
ATOM   4646  OE2 GLU B  97     -22.110 -11.146  -0.313  1.00 66.92           O  
ATOM   4647  N   ILE B  98     -24.879 -11.587  -5.378  1.00 75.81           N  
ATOM   4648  H   ILE B  98     -25.659 -11.431  -4.756  1.00 75.81           H  
ATOM   4649  CA  ILE B  98     -24.802 -10.755  -6.576  1.00 75.81           C  
ATOM   4650  HA  ILE B  98     -24.276 -11.310  -7.353  1.00 75.81           H  
ATOM   4651  C   ILE B  98     -23.984  -9.511  -6.228  1.00 75.81           C  
ATOM   4652  CB  ILE B  98     -26.213 -10.414  -7.107  1.00 75.81           C  
ATOM   4653  HB  ILE B  98     -26.746  -9.859  -6.335  1.00 75.81           H  
ATOM   4654  O   ILE B  98     -24.308  -8.789  -5.282  1.00 75.81           O  
ATOM   4655  CG1 ILE B  98     -27.005 -11.709  -7.419  1.00 75.81           C  
ATOM   4656 HG12 ILE B  98     -27.010 -12.356  -6.542  1.00 75.81           H  
ATOM   4657 HG13 ILE B  98     -26.512 -12.249  -8.227  1.00 75.81           H  
ATOM   4658  CG2 ILE B  98     -26.110  -9.522  -8.360  1.00 75.81           C  
ATOM   4659 HG21 ILE B  98     -25.581 -10.043  -9.158  1.00 75.81           H  
ATOM   4660 HG22 ILE B  98     -27.100  -9.232  -8.710  1.00 75.81           H  
ATOM   4661 HG23 ILE B  98     -25.578  -8.598  -8.132  1.00 75.81           H  
ATOM   4662  CD1 ILE B  98     -28.473 -11.475  -7.798  1.00 75.81           C  
ATOM   4663 HD11 ILE B  98     -28.982 -12.436  -7.873  1.00 75.81           H  
ATOM   4664 HD12 ILE B  98     -28.963 -10.873  -7.032  1.00 75.81           H  
ATOM   4665 HD13 ILE B  98     -28.544 -10.970  -8.761  1.00 75.81           H  
ATOM   4666  N   TRP B  99     -22.932  -9.287  -7.008  1.00 83.45           N  
ATOM   4667  H   TRP B  99     -22.769  -9.927  -7.772  1.00 83.45           H  
ATOM   4668  CA  TRP B  99     -22.078  -8.106  -6.957  1.00 83.45           C  
ATOM   4669  HA  TRP B  99     -22.358  -7.480  -6.109  1.00 83.45           H  
ATOM   4670  C   TRP B  99     -22.256  -7.269  -8.220  1.00 83.45           C  
ATOM   4671  CB  TRP B  99     -20.619  -8.534  -6.781  1.00 83.45           C  
ATOM   4672  HB2 TRP B  99     -19.968  -7.701  -7.046  1.00 83.45           H  
ATOM   4673  HB3 TRP B  99     -20.413  -9.361  -7.461  1.00 83.45           H  
ATOM   4674  O   TRP B  99     -22.577  -7.802  -9.283  1.00 83.45           O  
ATOM   4675  CG  TRP B  99     -20.266  -8.975  -5.403  1.00 83.45           C  
ATOM   4676  CD1 TRP B  99     -20.674 -10.124  -4.826  1.00 83.45           C  
ATOM   4677  HD1 TRP B  99     -21.293 -10.867  -5.306  1.00 83.45           H  
ATOM   4678  CD2 TRP B  99     -19.483  -8.276  -4.394  1.00 83.45           C  
ATOM   4679  CE2 TRP B  99     -19.425  -9.091  -3.227  1.00 83.45           C  
ATOM   4680  CE3 TRP B  99     -18.837  -7.024  -4.337  1.00 83.45           C  
ATOM   4681  HE3 TRP B  99     -18.927  -6.359  -5.183  1.00 83.45           H  
ATOM   4682  NE1 TRP B  99     -20.233 -10.169  -3.520  1.00 83.45           N  
ATOM   4683  HE1 TRP B  99     -20.501 -10.895  -2.871  1.00 83.45           H  
ATOM   4684  CH2 TRP B  99     -18.016  -7.489  -2.088  1.00 83.45           C  
ATOM   4685  HH2 TRP B  99     -17.445  -7.182  -1.224  1.00 83.45           H  
ATOM   4686  CZ2 TRP B  99     -18.684  -8.726  -2.095  1.00 83.45           C  
ATOM   4687  HZ2 TRP B  99     -18.653  -9.386  -1.241  1.00 83.45           H  
ATOM   4688  CZ3 TRP B  99     -18.122  -6.628  -3.194  1.00 83.45           C  
ATOM   4689  HZ3 TRP B  99     -17.657  -5.654  -3.171  1.00 83.45           H  
ATOM   4690  N   ASP B 100     -21.961  -5.981  -8.083  1.00 84.78           N  
ATOM   4691  H   ASP B 100     -21.689  -5.679  -7.159  1.00 84.78           H  
ATOM   4692  CA  ASP B 100     -22.239  -4.909  -9.034  1.00 84.78           C  
ATOM   4693  HA  ASP B 100     -21.919  -3.986  -8.551  1.00 84.78           H  
ATOM   4694  C   ASP B 100     -23.760  -4.733  -9.259  1.00 84.78           C  
ATOM   4695  CB  ASP B 100     -21.348  -5.058 -10.286  1.00 84.78           C  
ATOM   4696  HB2 ASP B 100     -21.397  -4.135 -10.864  1.00 84.78           H  
ATOM   4697  HB3 ASP B 100     -21.733  -5.862 -10.913  1.00 84.78           H  
ATOM   4698  O   ASP B 100     -24.231  -4.714 -10.398  1.00 84.78           O  
ATOM   4699  CG  ASP B 100     -19.877  -5.349  -9.940  1.00 84.78           C  
ATOM   4700  OD1 ASP B 100     -19.220  -4.504  -9.289  1.00 84.78           O  
ATOM   4701  OD2 ASP B 100     -19.350  -6.407 -10.373  1.00 84.78           O  
ATOM   4702  N   ASP B 101     -24.499  -4.660  -8.138  1.00 79.53           N  
ATOM   4703  H   ASP B 101     -24.011  -4.587  -7.257  1.00 79.53           H  
ATOM   4704  CA  ASP B 101     -25.959  -4.466  -8.015  1.00 79.53           C  
ATOM   4705  HA  ASP B 101     -26.438  -4.968  -8.856  1.00 79.53           H  
ATOM   4706  C   ASP B 101     -26.427  -2.997  -8.085  1.00 79.53           C  
ATOM   4707  CB  ASP B 101     -26.451  -5.143  -6.708  1.00 79.53           C  
ATOM   4708  HB2 ASP B 101     -26.109  -6.178  -6.701  1.00 79.53           H  
ATOM   4709  HB3 ASP B 101     -27.540  -5.171  -6.730  1.00 79.53           H  
ATOM   4710  O   ASP B 101     -25.609  -2.084  -7.818  1.00 79.53           O  
ATOM   4711  CG  ASP B 101     -26.002  -4.470  -5.391  1.00 79.53           C  
ATOM   4712  OD1 ASP B 101     -24.819  -4.070  -5.276  1.00 79.53           O  
ATOM   4713  OD2 ASP B 101     -26.784  -4.486  -4.404  1.00 79.53           O  
ATOM   4714  OXT ASP B 101     -27.625  -2.814  -8.404  1.00 79.53           O  
TER    4715      ASP B 101                                                       
END   
