# Supplementary material for: An extended Tudor domain within Vreteno interconnects Gtsf1L and Ago3 for piRNA biogenesis in Bombyx mori
Source: EMBO J. 2023 Nov 20;42(24):e114072. doi: 10.15252/embj.2023114072 (PMC10711660; doi:10.15252/embj.2023114072)
Supplement: Supplementary file 4 — Dataset EV1 [file EMBJ-42-e114072-s007.zip › manuscript_pdb/BmVreteno_AF-eTD1_BmGtsf1L_63_87.pdb]

ATOM      1  N   VAL A   1     -10.200 -15.892  14.708  1.00 66.25           N  
ATOM      2  H   VAL A   1     -10.932 -15.424  14.193  1.00 66.25           H  
ATOM      3  H2  VAL A   1      -9.980 -15.332  15.519  1.00 66.25           H  
ATOM      4  H3  VAL A   1     -10.524 -16.797  15.018  1.00 66.25           H  
ATOM      5  CA  VAL A   1      -8.995 -16.037  13.854  1.00 66.25           C  
ATOM      6  HA  VAL A   1      -8.186 -16.468  14.443  1.00 66.25           H  
ATOM      7  C   VAL A   1      -8.564 -14.657  13.395  1.00 66.25           C  
ATOM      8  CB  VAL A   1      -9.226 -16.945  12.627  1.00 66.25           C  
ATOM      9  HB  VAL A   1      -9.948 -16.475  11.958  1.00 66.25           H  
ATOM     10  O   VAL A   1      -9.301 -14.033  12.635  1.00 66.25           O  
ATOM     11  CG1 VAL A   1      -7.919 -17.176  11.855  1.00 66.25           C  
ATOM     12 HG11 VAL A   1      -7.449 -16.235  11.571  1.00 66.25           H  
ATOM     13 HG12 VAL A   1      -8.114 -17.762  10.957  1.00 66.25           H  
ATOM     14 HG13 VAL A   1      -7.213 -17.728  12.476  1.00 66.25           H  
ATOM     15  CG2 VAL A   1      -9.781 -18.316  13.029  1.00 66.25           C  
ATOM     16 HG21 VAL A   1     -10.777 -18.229  13.464  1.00 66.25           H  
ATOM     17 HG22 VAL A   1      -9.113 -18.803  13.740  1.00 66.25           H  
ATOM     18 HG23 VAL A   1      -9.862 -18.953  12.149  1.00 66.25           H  
ATOM     19  N   GLU A   2      -7.414 -14.187  13.866  1.00 87.52           N  
ATOM     20  H   GLU A   2      -6.828 -14.754  14.462  1.00 87.52           H  
ATOM     21  CA  GLU A   2      -6.845 -12.873  13.536  1.00 87.52           C  
ATOM     22  HA  GLU A   2      -7.540 -12.089  13.834  1.00 87.52           H  
ATOM     23  C   GLU A   2      -6.564 -12.735  12.034  1.00 87.52           C  
ATOM     24  CB  GLU A   2      -5.575 -12.714  14.371  1.00 87.52           C  
ATOM     25  HB2 GLU A   2      -4.837 -13.443  14.036  1.00 87.52           H  
ATOM     26  HB3 GLU A   2      -5.838 -12.932  15.406  1.00 87.52           H  
ATOM     27  O   GLU A   2      -6.293 -13.730  11.359  1.00 87.52           O  
ATOM     28  CG  GLU A   2      -4.977 -11.306  14.307  1.00 87.52           C  
ATOM     29  HG2 GLU A   2      -4.617 -11.122  13.295  1.00 87.52           H  
ATOM     30  HG3 GLU A   2      -5.763 -10.585  14.532  1.00 87.52           H  
ATOM     31  CD  GLU A   2      -3.819 -11.138  15.301  1.00 87.52           C  
ATOM     32  OE1 GLU A   2      -3.355  -9.991  15.433  1.00 87.52           O  
ATOM     33  OE2 GLU A   2      -3.448 -12.157  15.930  1.00 87.52           O  
ATOM     34  N   ILE A   3      -6.743 -11.541  11.470  1.00 91.32           N  
ATOM     35  H   ILE A   3      -6.791 -10.738  12.081  1.00 91.32           H  
ATOM     36  CA  ILE A   3      -6.433 -11.254  10.062  1.00 91.32           C  
ATOM     37  HA  ILE A   3      -6.645 -12.133   9.454  1.00 91.32           H  
ATOM     38  C   ILE A   3      -4.937 -10.934   9.991  1.00 91.32           C  
ATOM     39  CB  ILE A   3      -7.282 -10.084   9.522  1.00 91.32           C  
ATOM     40  HB  ILE A   3      -6.999  -9.183  10.066  1.00 91.32           H  
ATOM     41  O   ILE A   3      -4.495 -10.100  10.768  1.00 91.32           O  
ATOM     42  CG1 ILE A   3      -8.793 -10.332   9.734  1.00 91.32           C  
ATOM     43 HG12 ILE A   3      -8.980 -10.547  10.786  1.00 91.32           H  
ATOM     44 HG13 ILE A   3      -9.126 -11.184   9.142  1.00 91.32           H  
ATOM     45  CG2 ILE A   3      -6.998  -9.857   8.027  1.00 91.32           C  
ATOM     46 HG21 ILE A   3      -7.539  -8.979   7.673  1.00 91.32           H  
ATOM     47 HG22 ILE A   3      -5.939  -9.645   7.884  1.00 91.32           H  
ATOM     48 HG23 ILE A   3      -7.279 -10.732   7.441  1.00 91.32           H  
ATOM     49  CD1 ILE A   3      -9.625  -9.095   9.384  1.00 91.32           C  
ATOM     50 HD11 ILE A   3     -10.564  -9.125   9.936  1.00 91.32           H  
ATOM     51 HD12 ILE A   3      -9.810  -9.050   8.311  1.00 91.32           H  
ATOM     52 HD13 ILE A   3      -9.100  -8.192   9.695  1.00 91.32           H  
ATOM     53  N   PRO A   4      -4.152 -11.584   9.115  1.00 95.42           N  
ATOM     54  CA  PRO A   4      -2.740 -11.282   8.995  1.00 95.42           C  
ATOM     55  HA  PRO A   4      -2.249 -11.352   9.966  1.00 95.42           H  
ATOM     56  C   PRO A   4      -2.596  -9.867   8.448  1.00 95.42           C  
ATOM     57  CB  PRO A   4      -2.168 -12.331   8.042  1.00 95.42           C  
ATOM     58  HB2 PRO A   4      -1.931 -13.240   8.595  1.00 95.42           H  
ATOM     59  HB3 PRO A   4      -1.288 -11.974   7.507  1.00 95.42           H  
ATOM     60  O   PRO A   4      -3.282  -9.484   7.497  1.00 95.42           O  
ATOM     61  CG  PRO A   4      -3.350 -12.583   7.114  1.00 95.42           C  
ATOM     62  HG2 PRO A   4      -3.418 -11.786   6.374  1.00 95.42           H  
ATOM     63  HG3 PRO A   4      -3.297 -13.559   6.630  1.00 95.42           H  
ATOM     64  CD  PRO A   4      -4.515 -12.532   8.087  1.00 95.42           C  
ATOM     65  HD2 PRO A   4      -5.431 -12.249   7.567  1.00 95.42           H  
ATOM     66  HD3 PRO A   4      -4.573 -13.510   8.564  1.00 95.42           H  
ATOM     67  N   GLU A   5      -1.681  -9.124   9.043  1.00 94.30           N  
ATOM     68  H   GLU A   5      -1.158  -9.506   9.818  1.00 94.30           H  
ATOM     69  CA  GLU A   5      -1.329  -7.781   8.619  1.00 94.30           C  
ATOM     70  HA  GLU A   5      -2.030  -7.437   7.859  1.00 94.30           H  
ATOM     71  C   GLU A   5       0.044  -7.797   7.956  1.00 94.30           C  
ATOM     72  CB  GLU A   5      -1.416  -6.816   9.812  1.00 94.30           C  
ATOM     73  HB2 GLU A   5      -0.787  -7.186  10.622  1.00 94.30           H  
ATOM     74  HB3 GLU A   5      -1.030  -5.843   9.509  1.00 94.30           H  
ATOM     75  O   GLU A   5       0.888  -8.654   8.232  1.00 94.30           O  
ATOM     76  CG  GLU A   5      -2.860  -6.642  10.332  1.00 94.30           C  
ATOM     77  HG2 GLU A   5      -3.212  -7.591  10.737  1.00 94.30           H  
ATOM     78  HG3 GLU A   5      -2.850  -5.918  11.146  1.00 94.30           H  
ATOM     79  CD  GLU A   5      -3.824  -6.153   9.238  1.00 94.30           C  
ATOM     80  OE1 GLU A   5      -4.983  -6.623   9.132  1.00 94.30           O  
ATOM     81  OE2 GLU A   5      -3.406  -5.363   8.364  1.00 94.30           O  
ATOM     82  N   VAL A   6       0.258  -6.857   7.040  1.00 96.11           N  
ATOM     83  H   VAL A   6      -0.443  -6.142   6.904  1.00 96.11           H  
ATOM     84  CA  VAL A   6       1.565  -6.680   6.412  1.00 96.11           C  
ATOM     85  HA  VAL A   6       1.915  -7.652   6.063  1.00 96.11           H  
ATOM     86  C   VAL A   6       2.525  -6.134   7.474  1.00 96.11           C  
ATOM     87  CB  VAL A   6       1.463  -5.741   5.199  1.00 96.11           C  
ATOM     88  HB  VAL A   6       1.031  -4.791   5.513  1.00 96.11           H  
ATOM     89  O   VAL A   6       2.217  -5.100   8.070  1.00 96.11           O  
ATOM     90  CG1 VAL A   6       2.829  -5.474   4.566  1.00 96.11           C  
ATOM     91 HG11 VAL A   6       3.493  -4.983   5.277  1.00 96.11           H  
ATOM     92 HG12 VAL A   6       2.707  -4.808   3.712  1.00 96.11           H  
ATOM     93 HG13 VAL A   6       3.276  -6.414   4.239  1.00 96.11           H  
ATOM     94  CG2 VAL A   6       0.570  -6.353   4.110  1.00 96.11           C  
ATOM     95 HG21 VAL A   6       0.981  -7.307   3.781  1.00 96.11           H  
ATOM     96 HG22 VAL A   6      -0.441  -6.501   4.490  1.00 96.11           H  
ATOM     97 HG23 VAL A   6       0.514  -5.674   3.259  1.00 96.11           H  
ATOM     98  N   PRO A   7       3.687  -6.766   7.718  1.00 96.17           N  
ATOM     99  CA  PRO A   7       4.704  -6.165   8.568  1.00 96.17           C  
ATOM    100  HA  PRO A   7       4.268  -5.880   9.526  1.00 96.17           H  
ATOM    101  C   PRO A   7       5.263  -4.919   7.872  1.00 96.17           C  
ATOM    102  CB  PRO A   7       5.750  -7.256   8.800  1.00 96.17           C  
ATOM    103  HB2 PRO A   7       5.472  -7.842   9.676  1.00 96.17           H  
ATOM    104  HB3 PRO A   7       6.754  -6.848   8.918  1.00 96.17           H  
ATOM    105  O   PRO A   7       5.691  -4.971   6.715  1.00 96.17           O  
ATOM    106  CG  PRO A   7       5.634  -8.128   7.551  1.00 96.17           C  
ATOM    107  HG2 PRO A   7       6.246  -7.695   6.760  1.00 96.17           H  
ATOM    108  HG3 PRO A   7       5.935  -9.158   7.745  1.00 96.17           H  
ATOM    109  CD  PRO A   7       4.155  -8.032   7.172  1.00 96.17           C  
ATOM    110  HD2 PRO A   7       3.600  -8.849   7.633  1.00 96.17           H  
ATOM    111  HD3 PRO A   7       4.049  -8.065   6.088  1.00 96.17           H  
ATOM    112  N   ARG A   8       5.230  -3.787   8.576  1.00 96.99           N  
ATOM    113  H   ARG A   8       4.897  -3.828   9.528  1.00 96.99           H  
ATOM    114  CA  ARG A   8       5.588  -2.463   8.053  1.00 96.99           C  
ATOM    115  HA  ARG A   8       6.102  -2.582   7.099  1.00 96.99           H  
ATOM    116  C   ARG A   8       6.534  -1.744   9.014  1.00 96.99           C  
ATOM    117  CB  ARG A   8       4.316  -1.636   7.832  1.00 96.99           C  
ATOM    118  HB2 ARG A   8       3.719  -1.660   8.744  1.00 96.99           H  
ATOM    119  HB3 ARG A   8       4.593  -0.603   7.621  1.00 96.99           H  
ATOM    120  O   ARG A   8       6.438  -1.969  10.220  1.00 96.99           O  
ATOM    121  CG  ARG A   8       3.477  -2.173   6.672  1.00 96.99           C  
ATOM    122  HG2 ARG A   8       3.141  -3.184   6.904  1.00 96.99           H  
ATOM    123  HG3 ARG A   8       4.097  -2.225   5.777  1.00 96.99           H  
ATOM    124  CD  ARG A   8       2.244  -1.300   6.415  1.00 96.99           C  
ATOM    125  HD2 ARG A   8       2.553  -0.296   6.125  1.00 96.99           H  
ATOM    126  HD3 ARG A   8       1.669  -1.227   7.339  1.00 96.99           H  
ATOM    127  NE  ARG A   8       1.389  -1.889   5.370  1.00 96.99           N  
ATOM    128  HE  ARG A   8       0.533  -2.338   5.662  1.00 96.99           H  
ATOM    129  NH1 ARG A   8       2.743  -1.481   3.547  1.00 96.99           N  
ATOM    130 HH11 ARG A   8       2.942  -1.680   2.577  1.00 96.99           H  
ATOM    131 HH12 ARG A   8       3.413  -0.991   4.123  1.00 96.99           H  
ATOM    132  NH2 ARG A   8       0.895  -2.664   3.306  1.00 96.99           N  
ATOM    133 HH21 ARG A   8       1.116  -2.724   2.323  1.00 96.99           H  
ATOM    134 HH22 ARG A   8       0.010  -3.011   3.651  1.00 96.99           H  
ATOM    135  CZ  ARG A   8       1.677  -1.993   4.088  1.00 96.99           C  
ATOM    136  N   PRO A   9       7.438  -0.891   8.508  1.00 96.76           N  
ATOM    137  CA  PRO A   9       8.407  -0.208   9.351  1.00 96.76           C  
ATOM    138  HA  PRO A   9       8.893  -0.932  10.005  1.00 96.76           H  
ATOM    139  C   PRO A   9       7.748   0.863  10.227  1.00 96.76           C  
ATOM    140  CB  PRO A   9       9.448   0.369   8.388  1.00 96.76           C  
ATOM    141  HB2 PRO A   9       9.868   1.308   8.748  1.00 96.76           H  
ATOM    142  HB3 PRO A   9      10.240  -0.365   8.237  1.00 96.76           H  
ATOM    143  O   PRO A   9       6.720   1.446   9.864  1.00 96.76           O  
ATOM    144  CG  PRO A   9       8.686   0.560   7.076  1.00 96.76           C  
ATOM    145  HG2 PRO A   9       9.342   0.451   6.212  1.00 96.76           H  
ATOM    146  HG3 PRO A   9       8.216   1.543   7.063  1.00 96.76           H  
ATOM    147  CD  PRO A   9       7.619  -0.532   7.107  1.00 96.76           C  
ATOM    148  HD2 PRO A   9       7.973  -1.405   6.558  1.00 96.76           H  
ATOM    149  HD3 PRO A   9       6.694  -0.160   6.666  1.00 96.76           H  
ATOM    150  N   GLU A  10       8.381   1.147  11.366  1.00 95.85           N  
ATOM    151  H   GLU A  10       9.195   0.606  11.622  1.00 95.85           H  
ATOM    152  CA  GLU A  10       8.039   2.294  12.206  1.00 95.85           C  
ATOM    153  HA  GLU A  10       7.001   2.205  12.525  1.00 95.85           H  
ATOM    154  C   GLU A  10       8.190   3.614  11.451  1.00 95.85           C  
ATOM    155  CB  GLU A  10       8.930   2.372  13.451  1.00 95.85           C  
ATOM    156  HB2 GLU A  10       8.789   3.352  13.906  1.00 95.85           H  
ATOM    157  HB3 GLU A  10       9.975   2.279  13.157  1.00 95.85           H  
ATOM    158  O   GLU A  10       9.046   3.782  10.577  1.00 95.85           O  
ATOM    159  CG  GLU A  10       8.595   1.312  14.501  1.00 95.85           C  
ATOM    160  HG2 GLU A  10       7.541   1.406  14.763  1.00 95.85           H  
ATOM    161  HG3 GLU A  10       8.758   0.324  14.069  1.00 95.85           H  
ATOM    162  CD  GLU A  10       9.444   1.470  15.773  1.00 95.85           C  
ATOM    163  OE1 GLU A  10       9.529   0.473  16.522  1.00 95.85           O  
ATOM    164  OE2 GLU A  10       9.985   2.576  16.020  1.00 95.85           O  
ATOM    165  N   ILE A  11       7.381   4.581  11.863  1.00 96.09           N  
ATOM    166  H   ILE A  11       6.758   4.383  12.632  1.00 96.09           H  
ATOM    167  CA  ILE A  11       7.398   5.934  11.339  1.00 96.09           C  
ATOM    168  HA  ILE A  11       7.865   5.928  10.354  1.00 96.09           H  
ATOM    169  C   ILE A  11       8.228   6.804  12.267  1.00 96.09           C  
ATOM    170  CB  ILE A  11       5.964   6.462  11.177  1.00 96.09           C  
ATOM    171  HB  ILE A  11       5.483   6.524  12.154  1.00 96.09           H  
ATOM    172  O   ILE A  11       8.031   6.788  13.479  1.00 96.09           O  
ATOM    173  CG1 ILE A  11       5.131   5.553  10.249  1.00 96.09           C  
ATOM    174 HG12 ILE A  11       4.414   6.160   9.697  1.00 96.09           H  
ATOM    175 HG13 ILE A  11       5.785   5.086   9.512  1.00 96.09           H  
ATOM    176  CG2 ILE A  11       6.003   7.872  10.578  1.00 96.09           C  
ATOM    177 HG21 ILE A  11       4.980   8.211  10.419  1.00 96.09           H  
ATOM    178 HG22 ILE A  11       6.484   8.569  11.263  1.00 96.09           H  
ATOM    179 HG23 ILE A  11       6.527   7.869   9.622  1.00 96.09           H  
ATOM    180  CD1 ILE A  11       4.334   4.474  10.992  1.00 96.09           C  
ATOM    181 HD11 ILE A  11       3.777   4.918  11.817  1.00 96.09           H  
ATOM    182 HD12 ILE A  11       3.621   4.023  10.302  1.00 96.09           H  
ATOM    183 HD13 ILE A  11       4.990   3.693  11.374  1.00 96.09           H  
ATOM    184  N   LYS A  12       9.136   7.596  11.696  1.00 96.98           N  
ATOM    185  H   LYS A  12       9.196   7.585  10.688  1.00 96.98           H  
ATOM    186  CA  LYS A  12       9.928   8.582  12.437  1.00 96.98           C  
ATOM    187  HA  LYS A  12       9.978   8.292  13.486  1.00 96.98           H  
ATOM    188  C   LYS A  12       9.247   9.942  12.385  1.00 96.98           C  
ATOM    189  CB  LYS A  12      11.359   8.645  11.892  1.00 96.98           C  
ATOM    190  HB2 LYS A  12      11.903   9.423  12.427  1.00 96.98           H  
ATOM    191  HB3 LYS A  12      11.331   8.901  10.833  1.00 96.98           H  
ATOM    192  O   LYS A  12       8.806  10.373  11.317  1.00 96.98           O  
ATOM    193  CG  LYS A  12      12.085   7.306  12.074  1.00 96.98           C  
ATOM    194  HG2 LYS A  12      12.097   7.042  13.132  1.00 96.98           H  
ATOM    195  HG3 LYS A  12      11.563   6.525  11.522  1.00 96.98           H  
ATOM    196  CD  LYS A  12      13.524   7.395  11.564  1.00 96.98           C  
ATOM    197  HD2 LYS A  12      14.063   8.148  12.138  1.00 96.98           H  
ATOM    198  HD3 LYS A  12      13.515   7.672  10.510  1.00 96.98           H  
ATOM    199  CE  LYS A  12      14.183   6.026  11.741  1.00 96.98           C  
ATOM    200  HE2 LYS A  12      14.146   5.758  12.797  1.00 96.98           H  
ATOM    201  HE3 LYS A  12      13.596   5.286  11.196  1.00 96.98           H  
ATOM    202  NZ  LYS A  12      15.583   6.034  11.257  1.00 96.98           N  
ATOM    203  HZ1 LYS A  12      15.994   5.121  11.388  1.00 96.98           H  
ATOM    204  HZ2 LYS A  12      15.608   6.269  10.274  1.00 96.98           H  
ATOM    205  HZ3 LYS A  12      16.122   6.712  11.777  1.00 96.98           H  
ATOM    206  N   ASN A  13       9.196  10.634  13.513  1.00 98.12           N  
ATOM    207  H   ASN A  13       9.589  10.231  14.352  1.00 98.12           H  
ATOM    208  CA  ASN A  13       8.684  11.994  13.572  1.00 98.12           C  
ATOM    209  HA  ASN A  13       7.686  11.997  13.134  1.00 98.12           H  
ATOM    210  C   ASN A  13       9.563  12.950  12.759  1.00 98.12           C  
ATOM    211  CB  ASN A  13       8.591  12.416  15.041  1.00 98.12           C  
ATOM    212  HB2 ASN A  13       9.586  12.627  15.433  1.00 98.12           H  
ATOM    213  HB3 ASN A  13       8.185  11.579  15.610  1.00 98.12           H  
ATOM    214  O   ASN A  13      10.776  12.758  12.656  1.00 98.12           O  
ATOM    215  CG  ASN A  13       7.693  13.615  15.278  1.00 98.12           C  
ATOM    216  ND2 ASN A  13       7.613  14.088  16.494  1.00 98.12           N  
ATOM    217 HD21 ASN A  13       6.865  14.742  16.680  1.00 98.12           H  
ATOM    218 HD22 ASN A  13       7.973  13.508  17.238  1.00 98.12           H  
ATOM    219  OD1 ASN A  13       7.044  14.134  14.383  1.00 98.12           O  
ATOM    220  N   LYS A  14       8.946  13.994  12.198  1.00 98.22           N  
ATOM    221  H   LYS A  14       7.945  14.055  12.314  1.00 98.22           H  
ATOM    222  CA  LYS A  14       9.601  15.017  11.366  1.00 98.22           C  
ATOM    223  HA  LYS A  14       8.816  15.605  10.891  1.00 98.22           H  
ATOM    224  C   LYS A  14      10.402  14.407  10.207  1.00 98.22           C  
ATOM    225  CB  LYS A  14      10.443  15.958  12.247  1.00 98.22           C  
ATOM    226  HB2 LYS A  14      10.875  16.736  11.617  1.00 98.22           H  
ATOM    227  HB3 LYS A  14      11.262  15.390  12.689  1.00 98.22           H  
ATOM    228  O   LYS A  14      11.468  14.909   9.851  1.00 98.22           O  
ATOM    229  CG  LYS A  14       9.634  16.632  13.362  1.00 98.22           C  
ATOM    230  HG2 LYS A  14       9.152  15.878  13.986  1.00 98.22           H  
ATOM    231  HG3 LYS A  14       8.869  17.270  12.918  1.00 98.22           H  
ATOM    232  CD  LYS A  14      10.553  17.474  14.250  1.00 98.22           C  
ATOM    233  HD2 LYS A  14      11.032  18.247  13.650  1.00 98.22           H  
ATOM    234  HD3 LYS A  14      11.315  16.825  14.683  1.00 98.22           H  
ATOM    235  CE  LYS A  14       9.723  18.112  15.367  1.00 98.22           C  
ATOM    236  HE2 LYS A  14       8.993  18.787  14.919  1.00 98.22           H  
ATOM    237  HE3 LYS A  14       9.174  17.322  15.879  1.00 98.22           H  
ATOM    238  NZ  LYS A  14      10.582  18.838  16.334  1.00 98.22           N  
ATOM    239  HZ1 LYS A  14      11.227  18.193  16.766  1.00 98.22           H  
ATOM    240  HZ2 LYS A  14      10.016  19.243  17.065  1.00 98.22           H  
ATOM    241  HZ3 LYS A  14      11.104  19.570  15.873  1.00 98.22           H  
ATOM    242  N   SER A  15       9.911  13.309   9.634  1.00 98.00           N  
ATOM    243  H   SER A  15       8.985  13.010   9.904  1.00 98.00           H  
ATOM    244  CA  SER A  15      10.571  12.620   8.523  1.00 98.00           C  
ATOM    245  HA  SER A  15      11.632  12.866   8.552  1.00 98.00           H  
ATOM    246  C   SER A  15      10.043  13.092   7.171  1.00 98.00           C  
ATOM    247  CB  SER A  15      10.485  11.099   8.674  1.00 98.00           C  
ATOM    248  HB2 SER A  15      10.977  10.808   9.603  1.00 98.00           H  
ATOM    249  HB3 SER A  15      11.011  10.629   7.844  1.00 98.00           H  
ATOM    250  O   SER A  15       8.906  13.543   7.053  1.00 98.00           O  
ATOM    251  OG  SER A  15       9.154  10.638   8.690  1.00 98.00           O  
ATOM    252  HG  SER A  15       8.860  10.611   9.603  1.00 98.00           H  
ATOM    253  N   ARG A  16      10.891  12.996   6.141  1.00 98.56           N  
ATOM    254  H   ARG A  16      11.799  12.586   6.310  1.00 98.56           H  
ATOM    255  CA  ARG A  16      10.501  13.210   4.743  1.00 98.56           C  
ATOM    256  HA  ARG A  16       9.688  13.936   4.698  1.00 98.56           H  
ATOM    257  C   ARG A  16       9.972  11.900   4.170  1.00 98.56           C  
ATOM    258  CB  ARG A  16      11.676  13.751   3.913  1.00 98.56           C  
ATOM    259  HB2 ARG A  16      12.546  13.109   4.053  1.00 98.56           H  
ATOM    260  HB3 ARG A  16      11.396  13.730   2.860  1.00 98.56           H  
ATOM    261  O   ARG A  16      10.681  10.889   4.181  1.00 98.56           O  
ATOM    262  CG  ARG A  16      12.024  15.198   4.291  1.00 98.56           C  
ATOM    263  HG2 ARG A  16      12.142  15.274   5.372  1.00 98.56           H  
ATOM    264  HG3 ARG A  16      11.203  15.840   3.973  1.00 98.56           H  
ATOM    265  CD  ARG A  16      13.308  15.714   3.632  1.00 98.56           C  
ATOM    266  HD2 ARG A  16      14.102  14.982   3.777  1.00 98.56           H  
ATOM    267  HD3 ARG A  16      13.602  16.636   4.133  1.00 98.56           H  
ATOM    268  NE  ARG A  16      13.123  15.953   2.192  1.00 98.56           N  
ATOM    269  HE  ARG A  16      12.770  15.181   1.644  1.00 98.56           H  
ATOM    270  NH1 ARG A  16      13.544  18.202   2.029  1.00 98.56           N  
ATOM    271 HH11 ARG A  16      13.581  19.029   1.450  1.00 98.56           H  
ATOM    272 HH12 ARG A  16      13.657  18.241   3.032  1.00 98.56           H  
ATOM    273  NH2 ARG A  16      13.017  17.068   0.209  1.00 98.56           N  
ATOM    274 HH21 ARG A  16      12.619  16.239  -0.208  1.00 98.56           H  
ATOM    275 HH22 ARG A  16      12.965  17.908  -0.350  1.00 98.56           H  
ATOM    276  CZ  ARG A  16      13.226  17.062   1.487  1.00 98.56           C  
ATOM    277  N   VAL A  17       8.743  11.926   3.678  1.00 98.38           N  
ATOM    278  H   VAL A  17       8.249  12.807   3.669  1.00 98.38           H  
ATOM    279  CA  VAL A  17       8.043  10.763   3.132  1.00 98.38           C  
ATOM    280  HA  VAL A  17       8.763   9.965   2.954  1.00 98.38           H  
ATOM    281  C   VAL A  17       7.414  11.093   1.785  1.00 98.38           C  
ATOM    282  CB  VAL A  17       6.986  10.216   4.112  1.00 98.38           C  
ATOM    283  HB  VAL A  17       6.568   9.318   3.656  1.00 98.38           H  
ATOM    284  O   VAL A  17       7.182  12.255   1.468  1.00 98.38           O  
ATOM    285  CG1 VAL A  17       7.604   9.792   5.450  1.00 98.38           C  
ATOM    286 HG11 VAL A  17       6.854   9.278   6.051  1.00 98.38           H  
ATOM    287 HG12 VAL A  17       8.438   9.114   5.273  1.00 98.38           H  
ATOM    288 HG13 VAL A  17       7.956  10.664   6.001  1.00 98.38           H  
ATOM    289  CG2 VAL A  17       5.838  11.198   4.381  1.00 98.38           C  
ATOM    290 HG21 VAL A  17       5.320  11.437   3.453  1.00 98.38           H  
ATOM    291 HG22 VAL A  17       5.118  10.741   5.060  1.00 98.38           H  
ATOM    292 HG23 VAL A  17       6.220  12.118   4.823  1.00 98.38           H  
ATOM    293  N   ILE A  18       7.129  10.064   1.001  1.00 96.46           N  
ATOM    294  H   ILE A  18       7.377   9.142   1.330  1.00 96.46           H  
ATOM    295  CA  ILE A  18       6.310  10.130  -0.205  1.00 96.46           C  
ATOM    296  HA  ILE A  18       6.170  11.169  -0.503  1.00 96.46           H  
ATOM    297  C   ILE A  18       4.944   9.532   0.119  1.00 96.46           C  
ATOM    298  CB  ILE A  18       6.991   9.370  -1.363  1.00 96.46           C  
ATOM    299  HB  ILE A  18       7.080   8.322  -1.078  1.00 96.46           H  
ATOM    300  O   ILE A  18       4.884   8.452   0.718  1.00 96.46           O  
ATOM    301  CG1 ILE A  18       8.412   9.871  -1.686  1.00 96.46           C  
ATOM    302 HG12 ILE A  18       8.812   9.282  -2.512  1.00 96.46           H  
ATOM    303 HG13 ILE A  18       9.044   9.679  -0.819  1.00 96.46           H  
ATOM    304  CG2 ILE A  18       6.122   9.431  -2.621  1.00 96.46           C  
ATOM    305 HG21 ILE A  18       5.238   8.804  -2.502  1.00 96.46           H  
ATOM    306 HG22 ILE A  18       6.676   9.074  -3.489  1.00 96.46           H  
ATOM    307 HG23 ILE A  18       5.808  10.460  -2.800  1.00 96.46           H  
ATOM    308  CD1 ILE A  18       8.528  11.353  -2.054  1.00 96.46           C  
ATOM    309 HD11 ILE A  18       8.304  11.955  -1.174  1.00 96.46           H  
ATOM    310 HD12 ILE A  18       9.550  11.568  -2.365  1.00 96.46           H  
ATOM    311 HD13 ILE A  18       7.850  11.611  -2.868  1.00 96.46           H  
ATOM    312  N   LEU A  19       3.862  10.197  -0.293  1.00 95.46           N  
ATOM    313  H   LEU A  19       3.984  11.072  -0.783  1.00 95.46           H  
ATOM    314  CA  LEU A  19       2.530   9.594  -0.254  1.00 95.46           C  
ATOM    315  HA  LEU A  19       2.393   9.123   0.720  1.00 95.46           H  
ATOM    316  C   LEU A  19       2.426   8.510  -1.332  1.00 95.46           C  
ATOM    317  CB  LEU A  19       1.446  10.670  -0.431  1.00 95.46           C  
ATOM    318  HB2 LEU A  19       1.609  11.174  -1.383  1.00 95.46           H  
ATOM    319  HB3 LEU A  19       1.544  11.406   0.368  1.00 95.46           H  
ATOM    320  O   LEU A  19       2.574   8.801  -2.518  1.00 95.46           O  
ATOM    321  CG  LEU A  19       0.016  10.090  -0.411  1.00 95.46           C  
ATOM    322  HG  LEU A  19      -0.067   9.279  -1.134  1.00 95.46           H  
ATOM    323  CD1 LEU A  19      -0.373   9.560   0.969  1.00 95.46           C  
ATOM    324 HD11 LEU A  19       0.275   8.731   1.257  1.00 95.46           H  
ATOM    325 HD12 LEU A  19      -0.306  10.353   1.712  1.00 95.46           H  
ATOM    326 HD13 LEU A  19      -1.395   9.183   0.930  1.00 95.46           H  
ATOM    327  CD2 LEU A  19      -1.000  11.153  -0.804  1.00 95.46           C  
ATOM    328 HD21 LEU A  19      -0.749  11.524  -1.797  1.00 95.46           H  
ATOM    329 HD22 LEU A  19      -1.995  10.709  -0.843  1.00 95.46           H  
ATOM    330 HD23 LEU A  19      -0.999  11.970  -0.083  1.00 95.46           H  
ATOM    331  N   VAL A  20       2.145   7.278  -0.915  1.00 92.99           N  
ATOM    332  H   VAL A  20       1.989   7.123   0.070  1.00 92.99           H  
ATOM    333  CA  VAL A  20       1.913   6.153  -1.829  1.00 92.99           C  
ATOM    334  HA  VAL A  20       2.479   6.314  -2.747  1.00 92.99           H  
ATOM    335  C   VAL A  20       0.443   6.097  -2.219  1.00 92.99           C  
ATOM    336  CB  VAL A  20       2.375   4.819  -1.215  1.00 92.99           C  
ATOM    337  HB  VAL A  20       1.795   4.594  -0.320  1.00 92.99           H  
ATOM    338  O   VAL A  20       0.109   6.174  -3.397  1.00 92.99           O  
ATOM    339  CG1 VAL A  20       2.188   3.679  -2.216  1.00 92.99           C  
ATOM    340 HG11 VAL A  20       2.639   3.941  -3.173  1.00 92.99           H  
ATOM    341 HG12 VAL A  20       2.670   2.776  -1.839  1.00 92.99           H  
ATOM    342 HG13 VAL A  20       1.127   3.481  -2.363  1.00 92.99           H  
ATOM    343  CG2 VAL A  20       3.857   4.869  -0.827  1.00 92.99           C  
ATOM    344 HG21 VAL A  20       4.008   5.608  -0.040  1.00 92.99           H  
ATOM    345 HG22 VAL A  20       4.444   5.146  -1.702  1.00 92.99           H  
ATOM    346 HG23 VAL A  20       4.180   3.895  -0.458  1.00 92.99           H  
ATOM    347  N   ASP A  21      -0.439   5.985  -1.227  1.00 89.22           N  
ATOM    348  H   ASP A  21      -0.114   5.977  -0.271  1.00 89.22           H  
ATOM    349  CA  ASP A  21      -1.882   5.912  -1.443  1.00 89.22           C  
ATOM    350  HA  ASP A  21      -2.141   6.613  -2.236  1.00 89.22           H  
ATOM    351  C   ASP A  21      -2.645   6.314  -0.175  1.00 89.22           C  
ATOM    352  CB  ASP A  21      -2.266   4.487  -1.887  1.00 89.22           C  
ATOM    353  HB2 ASP A  21      -1.544   4.126  -2.619  1.00 89.22           H  
ATOM    354  HB3 ASP A  21      -2.224   3.823  -1.024  1.00 89.22           H  
ATOM    355  O   ASP A  21      -2.131   6.198   0.940  1.00 89.22           O  
ATOM    356  CG  ASP A  21      -3.652   4.400  -2.533  1.00 89.22           C  
ATOM    357  OD1 ASP A  21      -4.141   5.433  -3.051  1.00 89.22           O  
ATOM    358  OD2 ASP A  21      -4.202   3.277  -2.538  1.00 89.22           O  
ATOM    359  N   ALA A  22      -3.880   6.778  -0.342  1.00 91.69           N  
ATOM    360  H   ALA A  22      -4.260   6.777  -1.278  1.00 91.69           H  
ATOM    361  CA  ALA A  22      -4.786   7.082   0.759  1.00 91.69           C  
ATOM    362  HA  ALA A  22      -4.584   6.403   1.588  1.00 91.69           H  
ATOM    363  C   ALA A  22      -6.234   6.870   0.313  1.00 91.69           C  
ATOM    364  CB  ALA A  22      -4.545   8.516   1.250  1.00 91.69           C  
ATOM    365  HB1 ALA A  22      -4.598   9.217   0.416  1.00 91.69           H  
ATOM    366  HB2 ALA A  22      -5.304   8.787   1.984  1.00 91.69           H  
ATOM    367  HB3 ALA A  22      -3.558   8.587   1.707  1.00 91.69           H  
ATOM    368  O   ALA A  22      -6.792   7.670  -0.434  1.00 91.69           O  
ATOM    369  N   THR A  23      -6.853   5.790   0.784  1.00 86.43           N  
ATOM    370  H   THR A  23      -6.330   5.141   1.355  1.00 86.43           H  
ATOM    371  CA  THR A  23      -8.266   5.488   0.483  1.00 86.43           C  
ATOM    372  HA  THR A  23      -8.560   5.969  -0.450  1.00 86.43           H  
ATOM    373  C   THR A  23      -9.229   5.963   1.557  1.00 86.43           C  
ATOM    374  CB  THR A  23      -8.488   3.986   0.342  1.00 86.43           C  
ATOM    375  HB  THR A  23      -9.552   3.798   0.204  1.00 86.43           H  
ATOM    376  O   THR A  23     -10.428   6.038   1.321  1.00 86.43           O  
ATOM    377  CG2 THR A  23      -7.757   3.416  -0.849  1.00 86.43           C  
ATOM    378 HG21 THR A  23      -6.678   3.523  -0.741  1.00 86.43           H  
ATOM    379 HG22 THR A  23      -8.081   3.906  -1.768  1.00 86.43           H  
ATOM    380 HG23 THR A  23      -8.018   2.358  -0.877  1.00 86.43           H  
ATOM    381  OG1 THR A  23      -8.049   3.284   1.492  1.00 86.43           O  
ATOM    382  HG1 THR A  23      -8.477   3.706   2.241  1.00 86.43           H  
ATOM    383  N   ASP A  24      -8.707   6.185   2.757  1.00 90.21           N  
ATOM    384  H   ASP A  24      -7.701   6.171   2.847  1.00 90.21           H  
ATOM    385  CA  ASP A  24      -9.433   6.557   3.963  1.00 90.21           C  
ATOM    386  HA  ASP A  24     -10.280   7.196   3.715  1.00 90.21           H  
ATOM    387  C   ASP A  24      -8.460   7.322   4.868  1.00 90.21           C  
ATOM    388  CB  ASP A  24      -9.946   5.283   4.646  1.00 90.21           C  
ATOM    389  HB2 ASP A  24     -10.493   4.678   3.922  1.00 90.21           H  
ATOM    390  HB3 ASP A  24      -9.103   4.695   5.008  1.00 90.21           H  
ATOM    391  O   ASP A  24      -7.249   7.078   4.807  1.00 90.21           O  
ATOM    392  CG  ASP A  24     -10.864   5.609   5.816  1.00 90.21           C  
ATOM    393  OD1 ASP A  24     -10.311   5.864   6.906  1.00 90.21           O  
ATOM    394  OD2 ASP A  24     -12.088   5.601   5.600  1.00 90.21           O  
ATOM    395  N   VAL A  25      -8.954   8.217   5.724  1.00 95.95           N  
ATOM    396  H   VAL A  25      -9.955   8.294   5.831  1.00 95.95           H  
ATOM    397  CA  VAL A  25      -8.091   8.950   6.666  1.00 95.95           C  
ATOM    398  HA  VAL A  25      -7.305   9.442   6.093  1.00 95.95           H  
ATOM    399  C   VAL A  25      -7.384   8.014   7.650  1.00 95.95           C  
ATOM    400  CB  VAL A  25      -8.863  10.043   7.424  1.00 95.95           C  
ATOM    401  HB  VAL A  25      -8.162  10.554   8.084  1.00 95.95           H  
ATOM    402  O   VAL A  25      -6.291   8.329   8.106  1.00 95.95           O  
ATOM    403  CG1 VAL A  25      -9.429  11.083   6.451  1.00 95.95           C  
ATOM    404 HG11 VAL A  25      -8.628  11.489   5.833  1.00 95.95           H  
ATOM    405 HG12 VAL A  25      -9.881  11.896   7.020  1.00 95.95           H  
ATOM    406 HG13 VAL A  25     -10.196  10.637   5.818  1.00 95.95           H  
ATOM    407  CG2 VAL A  25      -9.998   9.488   8.285  1.00 95.95           C  
ATOM    408 HG21 VAL A  25     -10.455  10.313   8.831  1.00 95.95           H  
ATOM    409 HG22 VAL A  25      -9.609   8.790   9.026  1.00 95.95           H  
ATOM    410 HG23 VAL A  25     -10.759   8.997   7.677  1.00 95.95           H  
ATOM    411  N   GLN A  26      -7.941   6.832   7.919  1.00 94.50           N  
ATOM    412  H   GLN A  26      -8.860   6.649   7.541  1.00 94.50           H  
ATOM    413  CA  GLN A  26      -7.340   5.776   8.732  1.00 94.50           C  
ATOM    414  HA  GLN A  26      -6.694   6.242   9.477  1.00 94.50           H  
ATOM    415  C   GLN A  26      -6.486   4.799   7.914  1.00 94.50           C  
ATOM    416  CB  GLN A  26      -8.430   4.990   9.478  1.00 94.50           C  
ATOM    417  HB2 GLN A  26      -9.041   4.451   8.753  1.00 94.50           H  
ATOM    418  HB3 GLN A  26      -7.948   4.256  10.124  1.00 94.50           H  
ATOM    419  O   GLN A  26      -5.914   3.875   8.490  1.00 94.50           O  
ATOM    420  CG  GLN A  26      -9.341   5.865  10.345  1.00 94.50           C  
ATOM    421  HG2 GLN A  26      -8.751   6.376  11.106  1.00 94.50           H  
ATOM    422  HG3 GLN A  26      -9.824   6.614   9.717  1.00 94.50           H  
ATOM    423  CD  GLN A  26     -10.433   5.052  11.028  1.00 94.50           C  
ATOM    424  NE2 GLN A  26     -11.612   5.614  11.179  1.00 94.50           N  
ATOM    425 HE21 GLN A  26     -11.787   6.516  10.759  1.00 94.50           H  
ATOM    426 HE22 GLN A  26     -12.344   5.044  11.578  1.00 94.50           H  
ATOM    427  OE1 GLN A  26     -10.266   3.908  11.432  1.00 94.50           O  
ATOM    428  N   ARG A  27      -6.405   4.934   6.582  1.00 92.89           N  
ATOM    429  H   ARG A  27      -6.876   5.728   6.174  1.00 92.89           H  
ATOM    430  CA  ARG A  27      -5.626   4.062   5.681  1.00 92.89           C  
ATOM    431  HA  ARG A  27      -4.905   3.487   6.262  1.00 92.89           H  
ATOM    432  C   ARG A  27      -4.786   4.887   4.717  1.00 92.89           C  
ATOM    433  CB  ARG A  27      -6.520   3.068   4.927  1.00 92.89           C  
ATOM    434  HB2 ARG A  27      -7.266   3.613   4.347  1.00 92.89           H  
ATOM    435  HB3 ARG A  27      -5.889   2.524   4.224  1.00 92.89           H  
ATOM    436  O   ARG A  27      -5.015   4.876   3.506  1.00 92.89           O  
ATOM    437  CG  ARG A  27      -7.216   2.056   5.842  1.00 92.89           C  
ATOM    438  HG2 ARG A  27      -7.962   2.574   6.444  1.00 92.89           H  
ATOM    439  HG3 ARG A  27      -6.484   1.600   6.509  1.00 92.89           H  
ATOM    440  CD  ARG A  27      -7.914   0.969   5.009  1.00 92.89           C  
ATOM    441  HD2 ARG A  27      -8.528   0.358   5.670  1.00 92.89           H  
ATOM    442  HD3 ARG A  27      -8.583   1.456   4.299  1.00 92.89           H  
ATOM    443  NE  ARG A  27      -6.957   0.110   4.268  1.00 92.89           N  
ATOM    444  HE  ARG A  27      -6.811   0.338   3.295  1.00 92.89           H  
ATOM    445  NH1 ARG A  27      -6.306  -1.222   6.021  1.00 92.89           N  
ATOM    446 HH11 ARG A  27      -5.613  -1.854   6.398  1.00 92.89           H  
ATOM    447 HH12 ARG A  27      -6.850  -0.637   6.639  1.00 92.89           H  
ATOM    448  NH2 ARG A  27      -5.423  -1.583   4.035  1.00 92.89           N  
ATOM    449 HH21 ARG A  27      -4.839  -2.299   4.443  1.00 92.89           H  
ATOM    450 HH22 ARG A  27      -5.056  -1.221   3.166  1.00 92.89           H  
ATOM    451  CZ  ARG A  27      -6.241  -0.887   4.764  1.00 92.89           C  
ATOM    452  N   VAL A  28      -3.794   5.568   5.277  1.00 95.96           N  
ATOM    453  H   VAL A  28      -3.696   5.550   6.282  1.00 95.96           H  
ATOM    454  CA  VAL A  28      -2.801   6.326   4.519  1.00 95.96           C  
ATOM    455  HA  VAL A  28      -3.128   6.417   3.483  1.00 95.96           H  
ATOM    456  C   VAL A  28      -1.480   5.573   4.514  1.00 95.96           C  
ATOM    457  CB  VAL A  28      -2.668   7.749   5.077  1.00 95.96           C  
ATOM    458  HB  VAL A  28      -2.358   7.706   6.121  1.00 95.96           H  
ATOM    459  O   VAL A  28      -1.008   5.109   5.553  1.00 95.96           O  
ATOM    460  CG1 VAL A  28      -1.634   8.569   4.298  1.00 95.96           C  
ATOM    461 HG11 VAL A  28      -1.615   9.592   4.673  1.00 95.96           H  
ATOM    462 HG12 VAL A  28      -0.639   8.143   4.427  1.00 95.96           H  
ATOM    463 HG13 VAL A  28      -1.886   8.579   3.238  1.00 95.96           H  
ATOM    464  CG2 VAL A  28      -4.027   8.454   5.008  1.00 95.96           C  
ATOM    465 HG21 VAL A  28      -3.890   9.535   5.031  1.00 95.96           H  
ATOM    466 HG22 VAL A  28      -4.546   8.195   4.086  1.00 95.96           H  
ATOM    467 HG23 VAL A  28      -4.646   8.150   5.852  1.00 95.96           H  
ATOM    468  N   PHE A  29      -0.876   5.449   3.340  1.00 95.03           N  
ATOM    469  H   PHE A  29      -1.322   5.839   2.522  1.00 95.03           H  
ATOM    470  CA  PHE A  29       0.365   4.721   3.132  1.00 95.03           C  
ATOM    471  HA  PHE A  29       0.698   4.313   4.087  1.00 95.03           H  
ATOM    472  C   PHE A  29       1.450   5.654   2.628  1.00 95.03           C  
ATOM    473  CB  PHE A  29       0.123   3.537   2.202  1.00 95.03           C  
ATOM    474  HB2 PHE A  29       1.080   3.099   1.916  1.00 95.03           H  
ATOM    475  HB3 PHE A  29      -0.362   3.879   1.288  1.00 95.03           H  
ATOM    476  O   PHE A  29       1.278   6.370   1.642  1.00 95.03           O  
ATOM    477  CG  PHE A  29      -0.723   2.482   2.871  1.00 95.03           C  
ATOM    478  CD1 PHE A  29      -0.138   1.530   3.730  1.00 95.03           C  
ATOM    479  HD1 PHE A  29       0.930   1.522   3.887  1.00 95.03           H  
ATOM    480  CD2 PHE A  29      -2.116   2.504   2.687  1.00 95.03           C  
ATOM    481  HD2 PHE A  29      -2.561   3.234   2.028  1.00 95.03           H  
ATOM    482  CE1 PHE A  29      -0.955   0.592   4.386  1.00 95.03           C  
ATOM    483  HE1 PHE A  29      -0.524  -0.171   5.017  1.00 95.03           H  
ATOM    484  CE2 PHE A  29      -2.929   1.594   3.377  1.00 95.03           C  
ATOM    485  HE2 PHE A  29      -3.998   1.622   3.232  1.00 95.03           H  
ATOM    486  CZ  PHE A  29      -2.348   0.645   4.236  1.00 95.03           C  
ATOM    487  HZ  PHE A  29      -2.968  -0.066   4.761  1.00 95.03           H  
ATOM    488  N   VAL A  30       2.585   5.631   3.315  1.00 97.03           N  
ATOM    489  H   VAL A  30       2.664   4.980   4.084  1.00 97.03           H  
ATOM    490  CA  VAL A  30       3.739   6.477   3.016  1.00 97.03           C  
ATOM    491  HA  VAL A  30       3.607   6.908   2.023  1.00 97.03           H  
ATOM    492  C   VAL A  30       5.005   5.640   2.977  1.00 97.03           C  
ATOM    493  CB  VAL A  30       3.879   7.642   4.014  1.00 97.03           C  
ATOM    494  HB  VAL A  30       4.735   8.238   3.700  1.00 97.03           H  
ATOM    495  O   VAL A  30       5.089   4.598   3.623  1.00 97.03           O  
ATOM    496  CG1 VAL A  30       2.659   8.569   4.000  1.00 97.03           C  
ATOM    497 HG11 VAL A  30       2.848   9.442   4.625  1.00 97.03           H  
ATOM    498 HG12 VAL A  30       2.464   8.906   2.982  1.00 97.03           H  
ATOM    499 HG13 VAL A  30       1.780   8.046   4.378  1.00 97.03           H  
ATOM    500  CG2 VAL A  30       4.130   7.176   5.455  1.00 97.03           C  
ATOM    501 HG21 VAL A  30       4.237   8.044   6.106  1.00 97.03           H  
ATOM    502 HG22 VAL A  30       5.049   6.592   5.512  1.00 97.03           H  
ATOM    503 HG23 VAL A  30       3.295   6.571   5.808  1.00 97.03           H  
ATOM    504  N   ARG A  31       6.018   6.102   2.255  1.00 96.50           N  
ATOM    505  H   ARG A  31       5.872   6.958   1.740  1.00 96.50           H  
ATOM    506  CA  ARG A  31       7.351   5.479   2.219  1.00 96.50           C  
ATOM    507  HA  ARG A  31       7.437   4.797   3.065  1.00 96.50           H  
ATOM    508  C   ARG A  31       8.434   6.548   2.381  1.00 96.50           C  
ATOM    509  CB  ARG A  31       7.497   4.637   0.940  1.00 96.50           C  
ATOM    510  HB2 ARG A  31       6.735   3.857   0.955  1.00 96.50           H  
ATOM    511  HB3 ARG A  31       8.473   4.150   0.938  1.00 96.50           H  
ATOM    512  O   ARG A  31       8.174   7.697   2.029  1.00 96.50           O  
ATOM    513  CG  ARG A  31       7.341   5.460  -0.348  1.00 96.50           C  
ATOM    514  HG2 ARG A  31       6.407   6.020  -0.323  1.00 96.50           H  
ATOM    515  HG3 ARG A  31       8.166   6.169  -0.418  1.00 96.50           H  
ATOM    516  CD  ARG A  31       7.330   4.553  -1.586  1.00 96.50           C  
ATOM    517  HD2 ARG A  31       6.552   3.800  -1.467  1.00 96.50           H  
ATOM    518  HD3 ARG A  31       8.284   4.032  -1.670  1.00 96.50           H  
ATOM    519  NE  ARG A  31       7.061   5.317  -2.820  1.00 96.50           N  
ATOM    520  HE  ARG A  31       6.167   5.190  -3.272  1.00 96.50           H  
ATOM    521  NH1 ARG A  31       9.093   6.352  -2.988  1.00 96.50           N  
ATOM    522 HH11 ARG A  31       9.725   6.911  -3.543  1.00 96.50           H  
ATOM    523 HH12 ARG A  31       9.384   5.945  -2.110  1.00 96.50           H  
ATOM    524  NH2 ARG A  31       7.569   6.689  -4.563  1.00 96.50           N  
ATOM    525 HH21 ARG A  31       8.195   7.335  -5.021  1.00 96.50           H  
ATOM    526 HH22 ARG A  31       6.635   6.612  -4.940  1.00 96.50           H  
ATOM    527  CZ  ARG A  31       7.901   6.111  -3.451  1.00 96.50           C  
ATOM    528  N   PRO A  32       9.631   6.234   2.904  1.00 97.68           N  
ATOM    529  CA  PRO A  32      10.684   7.236   3.054  1.00 97.68           C  
ATOM    530  HA  PRO A  32      10.333   8.012   3.734  1.00 97.68           H  
ATOM    531  C   PRO A  32      11.063   7.869   1.707  1.00 97.68           C  
ATOM    532  CB  PRO A  32      11.868   6.510   3.692  1.00 97.68           C  
ATOM    533  HB2 PRO A  32      12.569   6.202   2.916  1.00 97.68           H  
ATOM    534  HB3 PRO A  32      12.376   7.136   4.426  1.00 97.68           H  
ATOM    535  O   PRO A  32      11.128   7.176   0.689  1.00 97.68           O  
ATOM    536  CG  PRO A  32      11.249   5.270   4.338  1.00 97.68           C  
ATOM    537  HG2 PRO A  32      11.955   4.440   4.378  1.00 97.68           H  
ATOM    538  HG3 PRO A  32      10.893   5.519   5.337  1.00 97.68           H  
ATOM    539  CD  PRO A  32      10.056   4.951   3.441  1.00 97.68           C  
ATOM    540  HD2 PRO A  32       9.275   4.476   4.034  1.00 97.68           H  
ATOM    541  HD3 PRO A  32      10.366   4.297   2.626  1.00 97.68           H  
ATOM    542  N   ALA A  33      11.322   9.177   1.707  1.00 96.57           N  
ATOM    543  H   ALA A  33      11.212   9.696   2.566  1.00 96.57           H  
ATOM    544  CA  ALA A  33      11.623   9.934   0.487  1.00 96.57           C  
ATOM    545  HA  ALA A  33      11.087   9.482  -0.347  1.00 96.57           H  
ATOM    546  C   ALA A  33      13.105   9.921   0.079  1.00 96.57           C  
ATOM    547  CB  ALA A  33      11.104  11.361   0.672  1.00 96.57           C  
ATOM    548  HB1 ALA A  33      11.655  11.859   1.469  1.00 96.57           H  
ATOM    549  HB2 ALA A  33      11.244  11.921  -0.253  1.00 96.57           H  
ATOM    550  HB3 ALA A  33      10.040  11.350   0.911  1.00 96.57           H  
ATOM    551  O   ALA A  33      13.468  10.453  -0.968  1.00 96.57           O  
ATOM    552  N   ASP A  34      13.987   9.340   0.895  1.00 95.79           N  
ATOM    553  H   ASP A  34      13.652   8.831   1.700  1.00 95.79           H  
ATOM    554  CA  ASP A  34      15.411   9.319   0.590  1.00 95.79           C  
ATOM    555  HA  ASP A  34      15.700  10.339   0.334  1.00 95.79           H  
ATOM    556  C   ASP A  34      15.737   8.431  -0.624  1.00 95.79           C  
ATOM    557  CB  ASP A  34      16.215   8.917   1.832  1.00 95.79           C  
ATOM    558  HB2 ASP A  34      17.263   9.161   1.662  1.00 95.79           H  
ATOM    559  HB3 ASP A  34      15.875   9.492   2.693  1.00 95.79           H  
ATOM    560  O   ASP A  34      15.084   7.423  -0.905  1.00 95.79           O  
ATOM    561  CG  ASP A  34      16.090   7.423   2.113  1.00 95.79           C  
ATOM    562  OD1 ASP A  34      15.163   7.026   2.851  1.00 95.79           O  
ATOM    563  OD2 ASP A  34      16.920   6.668   1.558  1.00 95.79           O  
ATOM    564  N   THR A  35      16.815   8.777  -1.328  1.00 92.22           N  
ATOM    565  H   THR A  35      17.250   9.665  -1.122  1.00 92.22           H  
ATOM    566  CA  THR A  35      17.227   8.107  -2.568  1.00 92.22           C  
ATOM    567  HA  THR A  35      16.438   8.239  -3.309  1.00 92.22           H  
ATOM    568  C   THR A  35      17.472   6.606  -2.401  1.00 92.22           C  
ATOM    569  CB  THR A  35      18.517   8.757  -3.094  1.00 92.22           C  
ATOM    570  HB  THR A  35      19.329   8.553  -2.396  1.00 92.22           H  
ATOM    571  O   THR A  35      17.275   5.847  -3.352  1.00 92.22           O  
ATOM    572  CG2 THR A  35      18.932   8.270  -4.482  1.00 92.22           C  
ATOM    573 HG21 THR A  35      19.777   8.857  -4.843  1.00 92.22           H  
ATOM    574 HG22 THR A  35      19.228   7.222  -4.434  1.00 92.22           H  
ATOM    575 HG23 THR A  35      18.094   8.378  -5.172  1.00 92.22           H  
ATOM    576  OG1 THR A  35      18.347  10.151  -3.175  1.00 92.22           O  
ATOM    577  HG1 THR A  35      19.056  10.531  -3.699  1.00 92.22           H  
ATOM    578  N   ARG A  36      17.932   6.150  -1.228  1.00 95.36           N  
ATOM    579  H   ARG A  36      17.867   6.756  -0.422  1.00 95.36           H  
ATOM    580  CA  ARG A  36      18.190   4.722  -0.995  1.00 95.36           C  
ATOM    581  HA  ARG A  36      18.708   4.305  -1.859  1.00 95.36           H  
ATOM    582  C   ARG A  36      16.870   3.966  -0.892  1.00 95.36           C  
ATOM    583  CB  ARG A  36      19.069   4.542   0.251  1.00 95.36           C  
ATOM    584  HB2 ARG A  36      20.010   5.071   0.102  1.00 95.36           H  
ATOM    585  HB3 ARG A  36      18.570   4.969   1.121  1.00 95.36           H  
ATOM    586  O   ARG A  36      16.741   2.921  -1.526  1.00 95.36           O  
ATOM    587  CG  ARG A  36      19.359   3.066   0.548  1.00 95.36           C  
ATOM    588  HG2 ARG A  36      19.919   2.630  -0.279  1.00 95.36           H  
ATOM    589  HG3 ARG A  36      18.425   2.520   0.676  1.00 95.36           H  
ATOM    590  CD  ARG A  36      20.165   2.947   1.842  1.00 95.36           C  
ATOM    591  HD2 ARG A  36      21.108   3.479   1.719  1.00 95.36           H  
ATOM    592  HD3 ARG A  36      19.597   3.410   2.649  1.00 95.36           H  
ATOM    593  NE  ARG A  36      20.425   1.534   2.174  1.00 95.36           N  
ATOM    594  HE  ARG A  36      19.968   0.845   1.594  1.00 95.36           H  
ATOM    595  NH1 ARG A  36      21.722   1.902   4.029  1.00 95.36           N  
ATOM    596 HH11 ARG A  36      21.574   2.895   3.917  1.00 95.36           H  
ATOM    597 HH12 ARG A  36      22.253   1.546   4.810  1.00 95.36           H  
ATOM    598  NH2 ARG A  36      21.295  -0.190   3.375  1.00 95.36           N  
ATOM    599 HH21 ARG A  36      20.834  -0.850   2.764  1.00 95.36           H  
ATOM    600 HH22 ARG A  36      21.827  -0.534   4.162  1.00 95.36           H  
ATOM    601  CZ  ARG A  36      21.144   1.090   3.187  1.00 95.36           C  
ATOM    602  N   SER A  37      15.911   4.503  -0.146  1.00 93.50           N  
ATOM    603  H   SER A  37      16.120   5.337   0.384  1.00 93.50           H  
ATOM    604  CA  SER A  37      14.572   3.925  -0.012  1.00 93.50           C  
ATOM    605  HA  SER A  37      14.663   2.884   0.297  1.00 93.50           H  
ATOM    606  C   SER A  37      13.802   3.951  -1.330  1.00 93.50           C  
ATOM    607  CB  SER A  37      13.790   4.659   1.074  1.00 93.50           C  
ATOM    608  HB2 SER A  37      13.691   5.713   0.813  1.00 93.50           H  
ATOM    609  HB3 SER A  37      12.796   4.223   1.166  1.00 93.50           H  
ATOM    610  O   SER A  37      13.190   2.945  -1.674  1.00 93.50           O  
ATOM    611  OG  SER A  37      14.476   4.531   2.305  1.00 93.50           O  
ATOM    612  HG  SER A  37      14.755   5.413   2.562  1.00 93.50           H  
ATOM    613  N   GLN A  38      13.903   5.032  -2.116  1.00 89.68           N  
ATOM    614  H   GLN A  38      14.351   5.857  -1.744  1.00 89.68           H  
ATOM    615  CA  GLN A  38      13.319   5.093  -3.462  1.00 89.68           C  
ATOM    616  HA  GLN A  38      12.241   4.955  -3.375  1.00 89.68           H  
ATOM    617  C   GLN A  38      13.853   3.962  -4.351  1.00 89.68           C  
ATOM    618  CB  GLN A  38      13.587   6.474  -4.087  1.00 89.68           C  
ATOM    619  HB2 GLN A  38      14.664   6.627  -4.162  1.00 89.68           H  
ATOM    620  HB3 GLN A  38      13.185   7.246  -3.431  1.00 89.68           H  
ATOM    621  O   GLN A  38      13.072   3.177  -4.874  1.00 89.68           O  
ATOM    622  CG  GLN A  38      12.973   6.642  -5.491  1.00 89.68           C  
ATOM    623  HG2 GLN A  38      13.363   5.878  -6.164  1.00 89.68           H  
ATOM    624  HG3 GLN A  38      13.273   7.611  -5.889  1.00 89.68           H  
ATOM    625  CD  GLN A  38      11.448   6.595  -5.483  1.00 89.68           C  
ATOM    626  NE2 GLN A  38      10.820   5.665  -6.163  1.00 89.68           N  
ATOM    627 HE21 GLN A  38      11.309   4.966  -6.705  1.00 89.68           H  
ATOM    628 HE22 GLN A  38       9.814   5.592  -6.129  1.00 89.68           H  
ATOM    629  OE1 GLN A  38      10.793   7.401  -4.837  1.00 89.68           O  
ATOM    630  N   LYS A  39      15.182   3.805  -4.448  1.00 88.58           N  
ATOM    631  H   LYS A  39      15.776   4.472  -3.976  1.00 88.58           H  
ATOM    632  CA  LYS A  39      15.790   2.725  -5.243  1.00 88.58           C  
ATOM    633  HA  LYS A  39      15.423   2.791  -6.267  1.00 88.58           H  
ATOM    634  C   LYS A  39      15.391   1.336  -4.751  1.00 88.58           C  
ATOM    635  CB  LYS A  39      17.317   2.845  -5.227  1.00 88.58           C  
ATOM    636  HB2 LYS A  39      17.741   1.921  -5.621  1.00 88.58           H  
ATOM    637  HB3 LYS A  39      17.659   2.970  -4.200  1.00 88.58           H  
ATOM    638  O   LYS A  39      15.174   0.446  -5.560  1.00 88.58           O  
ATOM    639  CG  LYS A  39      17.812   4.007  -6.091  1.00 88.58           C  
ATOM    640  HG2 LYS A  39      17.371   4.944  -5.752  1.00 88.58           H  
ATOM    641  HG3 LYS A  39      17.515   3.836  -7.126  1.00 88.58           H  
ATOM    642  CD  LYS A  39      19.338   4.094  -6.006  1.00 88.58           C  
ATOM    643  HD2 LYS A  39      19.766   3.161  -6.374  1.00 88.58           H  
ATOM    644  HD3 LYS A  39      19.631   4.246  -4.968  1.00 88.58           H  
ATOM    645  CE  LYS A  39      19.823   5.265  -6.860  1.00 88.58           C  
ATOM    646  HE2 LYS A  39      19.429   5.138  -7.869  1.00 88.58           H  
ATOM    647  HE3 LYS A  39      19.399   6.185  -6.457  1.00 88.58           H  
ATOM    648  NZ  LYS A  39      21.304   5.334  -6.892  1.00 88.58           N  
ATOM    649  HZ1 LYS A  39      21.677   4.485  -7.291  1.00 88.58           H  
ATOM    650  HZ2 LYS A  39      21.601   6.114  -7.461  1.00 88.58           H  
ATOM    651  HZ3 LYS A  39      21.670   5.448  -5.957  1.00 88.58           H  
ATOM    652  N   ALA A  40      15.324   1.132  -3.437  1.00 91.79           N  
ATOM    653  H   ALA A  40      15.524   1.899  -2.811  1.00 91.79           H  
ATOM    654  CA  ALA A  40      14.931  -0.155  -2.875  1.00 91.79           C  
ATOM    655  HA  ALA A  40      15.525  -0.938  -3.347  1.00 91.79           H  
ATOM    656  C   ALA A  40      13.456  -0.484  -3.169  1.00 91.79           C  
ATOM    657  CB  ALA A  40      15.261  -0.146  -1.380  1.00 91.79           C  
ATOM    658  HB1 ALA A  40      16.332   0.005  -1.241  1.00 91.79           H  
ATOM    659  HB2 ALA A  40      14.977  -1.101  -0.939  1.00 91.79           H  
ATOM    660  HB3 ALA A  40      14.724   0.663  -0.884  1.00 91.79           H  
ATOM    661  O   ALA A  40      13.151  -1.625  -3.503  1.00 91.79           O  
ATOM    662  N   PHE A  41      12.565   0.510  -3.109  1.00 91.69           N  
ATOM    663  H   PHE A  41      12.874   1.427  -2.822  1.00 91.69           H  
ATOM    664  CA  PHE A  41      11.159   0.366  -3.494  1.00 91.69           C  
ATOM    665  HA  PHE A  41      10.714  -0.456  -2.933  1.00 91.69           H  
ATOM    666  C   PHE A  41      11.023   0.025  -4.982  1.00 91.69           C  
ATOM    667  CB  PHE A  41      10.421   1.664  -3.141  1.00 91.69           C  
ATOM    668  HB2 PHE A  41      10.845   2.490  -3.712  1.00 91.69           H  
ATOM    669  HB3 PHE A  41      10.578   1.890  -2.086  1.00 91.69           H  
ATOM    670  O   PHE A  41      10.364  -0.951  -5.333  1.00 91.69           O  
ATOM    671  CG  PHE A  41       8.932   1.612  -3.399  1.00 91.69           C  
ATOM    672  CD1 PHE A  41       8.409   2.088  -4.616  1.00 91.69           C  
ATOM    673  HD1 PHE A  41       9.066   2.470  -5.383  1.00 91.69           H  
ATOM    674  CD2 PHE A  41       8.068   1.099  -2.415  1.00 91.69           C  
ATOM    675  HD2 PHE A  41       8.464   0.727  -1.482  1.00 91.69           H  
ATOM    676  CE1 PHE A  41       7.021   2.064  -4.837  1.00 91.69           C  
ATOM    677  HE1 PHE A  41       6.618   2.441  -5.766  1.00 91.69           H  
ATOM    678  CE2 PHE A  41       6.682   1.069  -2.643  1.00 91.69           C  
ATOM    679  HE2 PHE A  41       6.016   0.684  -1.885  1.00 91.69           H  
ATOM    680  CZ  PHE A  41       6.157   1.549  -3.855  1.00 91.69           C  
ATOM    681  HZ  PHE A  41       5.091   1.527  -4.030  1.00 91.69           H  
ATOM    682  N   ASP A  42      11.723   0.771  -5.838  1.00 87.44           N  
ATOM    683  H   ASP A  42      12.189   1.595  -5.485  1.00 87.44           H  
ATOM    684  CA  ASP A  42      11.755   0.548  -7.284  1.00 87.44           C  
ATOM    685  HA  ASP A  42      10.743   0.632  -7.679  1.00 87.44           H  
ATOM    686  C   ASP A  42      12.264  -0.869  -7.612  1.00 87.44           C  
ATOM    687  CB  ASP A  42      12.627   1.643  -7.935  1.00 87.44           C  
ATOM    688  HB2 ASP A  42      12.754   1.433  -8.997  1.00 87.44           H  
ATOM    689  HB3 ASP A  42      13.617   1.625  -7.479  1.00 87.44           H  
ATOM    690  O   ASP A  42      11.650  -1.582  -8.404  1.00 87.44           O  
ATOM    691  CG  ASP A  42      12.052   3.061  -7.825  1.00 87.44           C  
ATOM    692  OD1 ASP A  42      10.838   3.218  -7.576  1.00 87.44           O  
ATOM    693  OD2 ASP A  42      12.836   4.028  -7.966  1.00 87.44           O  
ATOM    694  N   ASN A  43      13.330  -1.326  -6.947  1.00 88.85           N  
ATOM    695  H   ASN A  43      13.820  -0.686  -6.338  1.00 88.85           H  
ATOM    696  CA  ASN A  43      13.874  -2.673  -7.138  1.00 88.85           C  
ATOM    697  HA  ASN A  43      14.095  -2.818  -8.196  1.00 88.85           H  
ATOM    698  C   ASN A  43      12.880  -3.775  -6.742  1.00 88.85           C  
ATOM    699  CB  ASN A  43      15.175  -2.828  -6.339  1.00 88.85           C  
ATOM    700  HB2 ASN A  43      14.999  -2.537  -5.303  1.00 88.85           H  
ATOM    701  HB3 ASN A  43      15.455  -3.881  -6.352  1.00 88.85           H  
ATOM    702  O   ASN A  43      12.719  -4.727  -7.498  1.00 88.85           O  
ATOM    703  CG  ASN A  43      16.355  -2.046  -6.884  1.00 88.85           C  
ATOM    704  ND2 ASN A  43      17.436  -2.020  -6.139  1.00 88.85           N  
ATOM    705 HD21 ASN A  43      18.240  -1.590  -6.573  1.00 88.85           H  
ATOM    706 HD22 ASN A  43      17.456  -2.582  -5.300  1.00 88.85           H  
ATOM    707  OD1 ASN A  43      16.381  -1.483  -7.966  1.00 88.85           O  
ATOM    708  N   ILE A  44      12.174  -3.640  -5.608  1.00 92.82           N  
ATOM    709  H   ILE A  44      12.330  -2.822  -5.036  1.00 92.82           H  
ATOM    710  CA  ILE A  44      11.134  -4.607  -5.204  1.00 92.82           C  
ATOM    711  HA  ILE A  44      11.592  -5.587  -5.075  1.00 92.82           H  
ATOM    712  C   ILE A  44      10.089  -4.741  -6.311  1.00 92.82           C  
ATOM    713  CB  ILE A  44      10.456  -4.183  -3.878  1.00 92.82           C  
ATOM    714  HB  ILE A  44      10.176  -3.132  -3.951  1.00 92.82           H  
ATOM    715  O   ILE A  44       9.723  -5.853  -6.696  1.00 92.82           O  
ATOM    716  CG1 ILE A  44      11.423  -4.354  -2.688  1.00 92.82           C  
ATOM    717 HG12 ILE A  44      11.482  -5.414  -2.440  1.00 92.82           H  
ATOM    718 HG13 ILE A  44      12.422  -4.020  -2.967  1.00 92.82           H  
ATOM    719  CG2 ILE A  44       9.176  -5.000  -3.606  1.00 92.82           C  
ATOM    720 HG21 ILE A  44       8.736  -4.703  -2.654  1.00 92.82           H  
ATOM    721 HG22 ILE A  44       8.421  -4.806  -4.368  1.00 92.82           H  
ATOM    722 HG23 ILE A  44       9.406  -6.066  -3.593  1.00 92.82           H  
ATOM    723  CD1 ILE A  44      11.007  -3.597  -1.420  1.00 92.82           C  
ATOM    724 HD11 ILE A  44      10.067  -3.982  -1.025  1.00 92.82           H  
ATOM    725 HD12 ILE A  44      10.899  -2.535  -1.643  1.00 92.82           H  
ATOM    726 HD13 ILE A  44      11.777  -3.721  -0.659  1.00 92.82           H  
ATOM    727  N   LEU A  45       9.614  -3.609  -6.834  1.00 89.47           N  
ATOM    728  H   LEU A  45       9.970  -2.727  -6.493  1.00 89.47           H  
ATOM    729  CA  LEU A  45       8.653  -3.611  -7.926  1.00 89.47           C  
ATOM    730  HA  LEU A  45       7.797  -4.223  -7.641  1.00 89.47           H  
ATOM    731  C   LEU A  45       9.247  -4.267  -9.175  1.00 89.47           C  
ATOM    732  CB  LEU A  45       8.182  -2.180  -8.203  1.00 89.47           C  
ATOM    733  HB2 LEU A  45       9.053  -1.558  -8.411  1.00 89.47           H  
ATOM    734  HB3 LEU A  45       7.560  -2.195  -9.097  1.00 89.47           H  
ATOM    735  O   LEU A  45       8.592  -5.122  -9.762  1.00 89.47           O  
ATOM    736  CG  LEU A  45       7.384  -1.540  -7.055  1.00 89.47           C  
ATOM    737  HG  LEU A  45       7.981  -1.500  -6.143  1.00 89.47           H  
ATOM    738  CD1 LEU A  45       7.040  -0.123  -7.483  1.00 89.47           C  
ATOM    739 HD11 LEU A  45       6.353   0.319  -6.763  1.00 89.47           H  
ATOM    740 HD12 LEU A  45       6.576  -0.148  -8.469  1.00 89.47           H  
ATOM    741 HD13 LEU A  45       7.949   0.477  -7.524  1.00 89.47           H  
ATOM    742  CD2 LEU A  45       6.084  -2.290  -6.753  1.00 89.47           C  
ATOM    743 HD21 LEU A  45       6.310  -3.268  -6.327  1.00 89.47           H  
ATOM    744 HD22 LEU A  45       5.504  -2.415  -7.667  1.00 89.47           H  
ATOM    745 HD23 LEU A  45       5.505  -1.731  -6.018  1.00 89.47           H  
ATOM    746  N   GLN A  46      10.488  -3.946  -9.550  1.00 88.60           N  
ATOM    747  H   GLN A  46      10.994  -3.256  -9.013  1.00 88.60           H  
ATOM    748  CA  GLN A  46      11.139  -4.556 -10.711  1.00 88.60           C  
ATOM    749  HA  GLN A  46      10.545  -4.305 -11.590  1.00 88.60           H  
ATOM    750  C   GLN A  46      11.228  -6.070 -10.614  1.00 88.60           C  
ATOM    751  CB  GLN A  46      12.577  -4.054 -10.893  1.00 88.60           C  
ATOM    752  HB2 GLN A  46      12.648  -2.997 -10.636  1.00 88.60           H  
ATOM    753  HB3 GLN A  46      13.261  -4.568 -10.218  1.00 88.60           H  
ATOM    754  O   GLN A  46      10.878  -6.764 -11.567  1.00 88.60           O  
ATOM    755  CG  GLN A  46      13.003  -4.325 -12.344  1.00 88.60           C  
ATOM    756  HG2 GLN A  46      13.196  -5.390 -12.474  1.00 88.60           H  
ATOM    757  HG3 GLN A  46      12.196  -4.044 -13.020  1.00 88.60           H  
ATOM    758  CD  GLN A  46      14.249  -3.564 -12.743  1.00 88.60           C  
ATOM    759  NE2 GLN A  46      14.146  -2.672 -13.700  1.00 88.60           N  
ATOM    760 HE21 GLN A  46      14.898  -2.000 -13.738  1.00 88.60           H  
ATOM    761 HE22 GLN A  46      13.237  -2.399 -14.046  1.00 88.60           H  
ATOM    762  OE1 GLN A  46      15.338  -3.742 -12.230  1.00 88.60           O  
ATOM    763  N   ASP A  47      11.712  -6.570  -9.482  1.00 90.81           N  
ATOM    764  H   ASP A  47      12.035  -5.930  -8.770  1.00 90.81           H  
ATOM    765  CA  ASP A  47      11.997  -7.986  -9.295  1.00 90.81           C  
ATOM    766  HA  ASP A  47      12.658  -8.331 -10.089  1.00 90.81           H  
ATOM    767  C   ASP A  47      10.702  -8.799  -9.376  1.00 90.81           C  
ATOM    768  CB  ASP A  47      12.702  -8.192  -7.943  1.00 90.81           C  
ATOM    769  HB2 ASP A  47      12.758  -9.264  -7.758  1.00 90.81           H  
ATOM    770  HB3 ASP A  47      12.104  -7.743  -7.150  1.00 90.81           H  
ATOM    771  O   ASP A  47      10.651  -9.855 -10.009  1.00 90.81           O  
ATOM    772  CG  ASP A  47      14.135  -7.639  -7.887  1.00 90.81           C  
ATOM    773  OD1 ASP A  47      14.738  -7.434  -8.966  1.00 90.81           O  
ATOM    774  OD2 ASP A  47      14.647  -7.488  -6.753  1.00 90.81           O  
ATOM    775  N   VAL A  48       9.619  -8.266  -8.808  1.00 93.33           N  
ATOM    776  H   VAL A  48       9.735  -7.387  -8.324  1.00 93.33           H  
ATOM    777  CA  VAL A  48       8.296  -8.898  -8.820  1.00 93.33           C  
ATOM    778  HA  VAL A  48       8.407  -9.951  -8.557  1.00 93.33           H  
ATOM    779  C   VAL A  48       7.662  -8.836 -10.206  1.00 93.33           C  
ATOM    780  CB  VAL A  48       7.399  -8.226  -7.775  1.00 93.33           C  
ATOM    781  HB  VAL A  48       7.335  -7.160  -7.992  1.00 93.33           H  
ATOM    782  O   VAL A  48       7.066  -9.819 -10.654  1.00 93.33           O  
ATOM    783  CG1 VAL A  48       5.985  -8.817  -7.779  1.00 93.33           C  
ATOM    784 HG11 VAL A  48       5.470  -8.545  -8.701  1.00 93.33           H  
ATOM    785 HG12 VAL A  48       6.037  -9.903  -7.703  1.00 93.33           H  
ATOM    786 HG13 VAL A  48       5.429  -8.416  -6.932  1.00 93.33           H  
ATOM    787  CG2 VAL A  48       7.989  -8.410  -6.369  1.00 93.33           C  
ATOM    788 HG21 VAL A  48       7.694  -9.370  -5.946  1.00 93.33           H  
ATOM    789 HG22 VAL A  48       7.667  -7.575  -5.747  1.00 93.33           H  
ATOM    790 HG23 VAL A  48       9.078  -8.368  -6.377  1.00 93.33           H  
ATOM    791  N   LEU A  49       7.821  -7.711 -10.905  1.00 88.78           N  
ATOM    792  H   LEU A  49       8.311  -6.941 -10.472  1.00 88.78           H  
ATOM    793  CA  LEU A  49       7.373  -7.555 -12.284  1.00 88.78           C  
ATOM    794  HA  LEU A  49       6.312  -7.799 -12.338  1.00 88.78           H  
ATOM    795  C   LEU A  49       8.077  -8.541 -13.211  1.00 88.78           C  
ATOM    796  CB  LEU A  49       7.621  -6.106 -12.740  1.00 88.78           C  
ATOM    797  HB2 LEU A  49       7.534  -6.058 -13.826  1.00 88.78           H  
ATOM    798  HB3 LEU A  49       8.641  -5.821 -12.484  1.00 88.78           H  
ATOM    799  O   LEU A  49       7.406  -9.264 -13.948  1.00 88.78           O  
ATOM    800  CG  LEU A  49       6.652  -5.085 -12.126  1.00 88.78           C  
ATOM    801  HG  LEU A  49       6.610  -5.168 -11.040  1.00 88.78           H  
ATOM    802  CD1 LEU A  49       7.059  -3.668 -12.522  1.00 88.78           C  
ATOM    803 HD11 LEU A  49       7.051  -3.553 -13.606  1.00 88.78           H  
ATOM    804 HD12 LEU A  49       6.377  -2.944 -12.076  1.00 88.78           H  
ATOM    805 HD13 LEU A  49       8.063  -3.477 -12.143  1.00 88.78           H  
ATOM    806  CD2 LEU A  49       5.257  -5.338 -12.635  1.00 88.78           C  
ATOM    807 HD21 LEU A  49       5.297  -5.327 -13.725  1.00 88.78           H  
ATOM    808 HD22 LEU A  49       4.901  -6.306 -12.282  1.00 88.78           H  
ATOM    809 HD23 LEU A  49       4.594  -4.570 -12.236  1.00 88.78           H  
ATOM    810  N   LEU A  50       9.407  -8.607 -13.135  1.00 89.35           N  
ATOM    811  H   LEU A  50       9.874  -7.992 -12.484  1.00 89.35           H  
ATOM    812  CA  LEU A  50      10.230  -9.506 -13.935  1.00 89.35           C  
ATOM    813  HA  LEU A  50      10.009  -9.320 -14.986  1.00 89.35           H  
ATOM    814  C   LEU A  50       9.893 -10.968 -13.636  1.00 89.35           C  
ATOM    815  CB  LEU A  50      11.713  -9.194 -13.666  1.00 89.35           C  
ATOM    816  HB2 LEU A  50      11.897  -8.143 -13.890  1.00 89.35           H  
ATOM    817  HB3 LEU A  50      11.917  -9.347 -12.607  1.00 89.35           H  
ATOM    818  O   LEU A  50       9.655 -11.737 -14.568  1.00 89.35           O  
ATOM    819  CG  LEU A  50      12.689 -10.057 -14.487  1.00 89.35           C  
ATOM    820  HG  LEU A  50      12.519 -11.112 -14.270  1.00 89.35           H  
ATOM    821  CD1 LEU A  50      12.535  -9.830 -15.994  1.00 89.35           C  
ATOM    822 HD11 LEU A  50      12.630  -8.769 -16.225  1.00 89.35           H  
ATOM    823 HD12 LEU A  50      11.563 -10.191 -16.329  1.00 89.35           H  
ATOM    824 HD13 LEU A  50      13.302 -10.389 -16.530  1.00 89.35           H  
ATOM    825  CD2 LEU A  50      14.127  -9.721 -14.095  1.00 89.35           C  
ATOM    826 HD21 LEU A  50      14.339  -8.674 -14.312  1.00 89.35           H  
ATOM    827 HD22 LEU A  50      14.820 -10.359 -14.643  1.00 89.35           H  
ATOM    828 HD23 LEU A  50      14.262  -9.893 -13.027  1.00 89.35           H  
ATOM    829  N   TYR A  51       9.791 -11.339 -12.357  1.00 94.20           N  
ATOM    830  H   TYR A  51      10.018 -10.669 -11.636  1.00 94.20           H  
ATOM    831  CA  TYR A  51       9.346 -12.669 -11.947  1.00 94.20           C  
ATOM    832  HA  TYR A  51      10.070 -13.408 -12.291  1.00 94.20           H  
ATOM    833  C   TYR A  51       7.989 -13.026 -12.573  1.00 94.20           C  
ATOM    834  CB  TYR A  51       9.275 -12.724 -10.415  1.00 94.20           C  
ATOM    835  HB2 TYR A  51       8.729 -11.857 -10.045  1.00 94.20           H  
ATOM    836  HB3 TYR A  51      10.285 -12.677 -10.008  1.00 94.20           H  
ATOM    837  O   TYR A  51       7.849 -14.074 -13.208  1.00 94.20           O  
ATOM    838  CG  TYR A  51       8.595 -13.978  -9.917  1.00 94.20           C  
ATOM    839  CD1 TYR A  51       7.264 -13.924  -9.461  1.00 94.20           C  
ATOM    840  HD1 TYR A  51       6.748 -12.976  -9.421  1.00 94.20           H  
ATOM    841  CD2 TYR A  51       9.261 -15.211 -10.026  1.00 94.20           C  
ATOM    842  HD2 TYR A  51      10.269 -15.243 -10.410  1.00 94.20           H  
ATOM    843  CE1 TYR A  51       6.599 -15.111  -9.104  1.00 94.20           C  
ATOM    844  HE1 TYR A  51       5.572 -15.091  -8.770  1.00 94.20           H  
ATOM    845  CE2 TYR A  51       8.596 -16.399  -9.683  1.00 94.20           C  
ATOM    846  HE2 TYR A  51       9.100 -17.348  -9.797  1.00 94.20           H  
ATOM    847  OH  TYR A  51       6.641 -17.510  -8.913  1.00 94.20           O  
ATOM    848  HH  TYR A  51       7.199 -18.267  -9.107  1.00 94.20           H  
ATOM    849  CZ  TYR A  51       7.267 -16.349  -9.219  1.00 94.20           C  
ATOM    850  N   GLY A  52       7.013 -12.120 -12.475  1.00 92.62           N  
ATOM    851  H   GLY A  52       7.202 -11.268 -11.966  1.00 92.62           H  
ATOM    852  CA  GLY A  52       5.664 -12.315 -13.003  1.00 92.62           C  
ATOM    853  HA2 GLY A  52       5.083 -11.424 -12.765  1.00 92.62           H  
ATOM    854  HA3 GLY A  52       5.203 -13.171 -12.510  1.00 92.62           H  
ATOM    855  C   GLY A  52       5.590 -12.534 -14.518  1.00 92.62           C  
ATOM    856  O   GLY A  52       4.621 -13.113 -14.997  1.00 92.62           O  
ATOM    857  N   THR A  53       6.608 -12.136 -15.292  1.00 90.06           N  
ATOM    858  H   THR A  53       7.376 -11.643 -14.860  1.00 90.06           H  
ATOM    859  CA  THR A  53       6.641 -12.397 -16.748  1.00 90.06           C  
ATOM    860  HA  THR A  53       5.666 -12.136 -17.160  1.00 90.06           H  
ATOM    861  C   THR A  53       6.875 -13.864 -17.115  1.00 90.06           C  
ATOM    862  CB  THR A  53       7.687 -11.549 -17.487  1.00 90.06           C  
ATOM    863  HB  THR A  53       7.559 -11.729 -18.555  1.00 90.06           H  
ATOM    864  O   THR A  53       6.574 -14.260 -18.238  1.00 90.06           O  
ATOM    865  CG2 THR A  53       7.533 -10.050 -17.257  1.00 90.06           C  
ATOM    866 HG21 THR A  53       8.131  -9.513 -17.992  1.00 90.06           H  
ATOM    867 HG22 THR A  53       7.891  -9.786 -16.262  1.00 90.06           H  
ATOM    868 HG23 THR A  53       6.488  -9.759 -17.363  1.00 90.06           H  
ATOM    869  OG1 THR A  53       9.005 -11.908 -17.145  1.00 90.06           O  
ATOM    870  HG1 THR A  53       9.151 -11.776 -16.206  1.00 90.06           H  
ATOM    871  N   THR A  54       7.406 -14.665 -16.187  1.00 94.33           N  
ATOM    872  H   THR A  54       7.595 -14.268 -15.277  1.00 94.33           H  
ATOM    873  CA  THR A  54       7.775 -16.075 -16.420  1.00 94.33           C  
ATOM    874  HA  THR A  54       7.452 -16.378 -17.416  1.00 94.33           H  
ATOM    875  C   THR A  54       7.107 -17.047 -15.452  1.00 94.33           C  
ATOM    876  CB  THR A  54       9.297 -16.268 -16.346  1.00 94.33           C  
ATOM    877  HB  THR A  54       9.525 -17.320 -16.514  1.00 94.33           H  
ATOM    878  O   THR A  54       7.215 -18.260 -15.619  1.00 94.33           O  
ATOM    879  CG2 THR A  54      10.049 -15.448 -17.393  1.00 94.33           C  
ATOM    880 HG21 THR A  54       9.651 -15.667 -18.384  1.00 94.33           H  
ATOM    881 HG22 THR A  54       9.946 -14.382 -17.192  1.00 94.33           H  
ATOM    882 HG23 THR A  54      11.106 -15.714 -17.366  1.00 94.33           H  
ATOM    883  OG1 THR A  54       9.795 -15.894 -15.079  1.00 94.33           O  
ATOM    884  HG1 THR A  54       9.533 -14.986 -14.911  1.00 94.33           H  
ATOM    885  N   ALA A  55       6.433 -16.529 -14.425  1.00 96.73           N  
ATOM    886  H   ALA A  55       6.383 -15.525 -14.332  1.00 96.73           H  
ATOM    887  CA  ALA A  55       5.752 -17.335 -13.432  1.00 96.73           C  
ATOM    888  HA  ALA A  55       6.409 -18.159 -13.154  1.00 96.73           H  
ATOM    889  C   ALA A  55       4.449 -17.925 -13.982  1.00 96.73           C  
ATOM    890  CB  ALA A  55       5.512 -16.475 -12.189  1.00 96.73           C  
ATOM    891  HB1 ALA A  55       6.459 -16.056 -11.849  1.00 96.73           H  
ATOM    892  HB2 ALA A  55       5.078 -17.082 -11.394  1.00 96.73           H  
ATOM    893  HB3 ALA A  55       4.831 -15.659 -12.430  1.00 96.73           H  
ATOM    894  O   ALA A  55       3.701 -17.270 -14.705  1.00 96.73           O  
ATOM    895  N   GLU A  56       4.136 -19.143 -13.550  1.00 97.34           N  
ATOM    896  H   GLU A  56       4.784 -19.623 -12.943  1.00 97.34           H  
ATOM    897  CA  GLU A  56       2.833 -19.762 -13.783  1.00 97.34           C  
ATOM    898  HA  GLU A  56       2.398 -19.318 -14.678  1.00 97.34           H  
ATOM    899  C   GLU A  56       1.896 -19.506 -12.591  1.00 97.34           C  
ATOM    900  CB  GLU A  56       2.998 -21.265 -14.044  1.00 97.34           C  
ATOM    901  HB2 GLU A  56       3.599 -21.703 -13.247  1.00 97.34           H  
ATOM    902  HB3 GLU A  56       2.020 -21.746 -14.018  1.00 97.34           H  
ATOM    903  O   GLU A  56       2.368 -19.452 -11.447  1.00 97.34           O  
ATOM    904  CG  GLU A  56       3.667 -21.560 -15.397  1.00 97.34           C  
ATOM    905  HG2 GLU A  56       4.668 -21.128 -15.401  1.00 97.34           H  
ATOM    906  HG3 GLU A  56       3.777 -22.641 -15.491  1.00 97.34           H  
ATOM    907  CD  GLU A  56       2.857 -21.038 -16.596  1.00 97.34           C  
ATOM    908  OE1 GLU A  56       3.486 -20.637 -17.597  1.00 97.34           O  
ATOM    909  OE2 GLU A  56       1.606 -21.076 -16.508  1.00 97.34           O  
ATOM    910  N   PRO A  57       0.576 -19.367 -12.816  1.00 97.85           N  
ATOM    911  CA  PRO A  57      -0.384 -19.171 -11.737  1.00 97.85           C  
ATOM    912  HA  PRO A  57      -0.148 -18.224 -11.250  1.00 97.85           H  
ATOM    913  C   PRO A  57      -0.365 -20.294 -10.691  1.00 97.85           C  
ATOM    914  CB  PRO A  57      -1.757 -19.054 -12.406  1.00 97.85           C  
ATOM    915  HB2 PRO A  57      -2.228 -20.035 -12.466  1.00 97.85           H  
ATOM    916  HB3 PRO A  57      -2.403 -18.351 -11.881  1.00 97.85           H  
ATOM    917  O   PRO A  57       0.010 -21.441 -10.955  1.00 97.85           O  
ATOM    918  CG  PRO A  57      -1.424 -18.570 -13.815  1.00 97.85           C  
ATOM    919  HG2 PRO A  57      -2.191 -18.854 -14.535  1.00 97.85           H  
ATOM    920  HG3 PRO A  57      -1.288 -17.488 -13.806  1.00 97.85           H  
ATOM    921  CD  PRO A  57      -0.091 -19.255 -14.107  1.00 97.85           C  
ATOM    922  HD2 PRO A  57       0.475 -18.648 -14.814  1.00 97.85           H  
ATOM    923  HD3 PRO A  57      -0.259 -20.250 -14.518  1.00 97.85           H  
ATOM    924  N   LEU A  58      -0.838 -19.974  -9.488  1.00 98.37           N  
ATOM    925  H   LEU A  58      -1.191 -19.035  -9.366  1.00 98.37           H  
ATOM    926  CA  LEU A  58      -1.072 -20.948  -8.432  1.00 98.37           C  
ATOM    927  HA  LEU A  58      -0.125 -21.434  -8.197  1.00 98.37           H  
ATOM    928  C   LEU A  58      -2.050 -22.026  -8.905  1.00 98.37           C  
ATOM    929  CB  LEU A  58      -1.632 -20.258  -7.176  1.00 98.37           C  
ATOM    930  HB2 LEU A  58      -2.418 -19.570  -7.486  1.00 98.37           H  
ATOM    931  HB3 LEU A  58      -2.092 -21.019  -6.546  1.00 98.37           H  
ATOM    932  O   LEU A  58      -3.129 -21.740  -9.422  1.00 98.37           O  
ATOM    933  CG  LEU A  58      -0.610 -19.500  -6.320  1.00 98.37           C  
ATOM    934  HG  LEU A  58      -0.123 -18.739  -6.930  1.00 98.37           H  
ATOM    935  CD1 LEU A  58      -1.325 -18.814  -5.155  1.00 98.37           C  
ATOM    936 HD11 LEU A  58      -0.623 -18.173  -4.621  1.00 98.37           H  
ATOM    937 HD12 LEU A  58      -2.148 -18.207  -5.533  1.00 98.37           H  
ATOM    938 HD13 LEU A  58      -1.730 -19.564  -4.477  1.00 98.37           H  
ATOM    939  CD2 LEU A  58       0.446 -20.428  -5.712  1.00 98.37           C  
ATOM    940 HD21 LEU A  58       1.069 -19.867  -5.015  1.00 98.37           H  
ATOM    941 HD22 LEU A  58       1.088 -20.831  -6.495  1.00 98.37           H  
ATOM    942 HD23 LEU A  58      -0.041 -21.244  -5.178  1.00 98.37           H  
ATOM    943  N   LYS A  59      -1.678 -23.282  -8.655  1.00 96.80           N  
ATOM    944  H   LYS A  59      -0.749 -23.430  -8.287  1.00 96.80           H  
ATOM    945  CA  LYS A  59      -2.547 -24.444  -8.890  1.00 96.80           C  
ATOM    946  HA  LYS A  59      -3.163 -24.260  -9.770  1.00 96.80           H  
ATOM    947  C   LYS A  59      -3.525 -24.672  -7.741  1.00 96.80           C  
ATOM    948  CB  LYS A  59      -1.692 -25.692  -9.137  1.00 96.80           C  
ATOM    949  HB2 LYS A  59      -1.058 -25.878  -8.270  1.00 96.80           H  
ATOM    950  HB3 LYS A  59      -2.356 -26.547  -9.267  1.00 96.80           H  
ATOM    951  O   LYS A  59      -4.630 -25.141  -7.970  1.00 96.80           O  
ATOM    952  CG  LYS A  59      -0.826 -25.535 -10.394  1.00 96.80           C  
ATOM    953  HG2 LYS A  59      -1.469 -25.328 -11.249  1.00 96.80           H  
ATOM    954  HG3 LYS A  59      -0.135 -24.701 -10.265  1.00 96.80           H  
ATOM    955  CD  LYS A  59      -0.016 -26.805 -10.666  1.00 96.80           C  
ATOM    956  HD2 LYS A  59       0.619 -27.017  -9.805  1.00 96.80           H  
ATOM    957  HD3 LYS A  59      -0.698 -27.639 -10.829  1.00 96.80           H  
ATOM    958  CE  LYS A  59       0.846 -26.575 -11.911  1.00 96.80           C  
ATOM    959  HE2 LYS A  59       1.478 -25.704 -11.739  1.00 96.80           H  
ATOM    960  HE3 LYS A  59       0.190 -26.340 -12.748  1.00 96.80           H  
ATOM    961  NZ  LYS A  59       1.680 -27.760 -12.226  1.00 96.80           N  
ATOM    962  HZ1 LYS A  59       1.094 -28.564 -12.404  1.00 96.80           H  
ATOM    963  HZ2 LYS A  59       2.301 -27.966 -11.457  1.00 96.80           H  
ATOM    964  HZ3 LYS A  59       2.236 -27.576 -13.048  1.00 96.80           H  
ATOM    965  N   GLU A  60      -3.118 -24.302  -6.530  1.00 97.96           N  
ATOM    966  H   GLU A  60      -2.230 -23.829  -6.447  1.00 97.96           H  
ATOM    967  CA  GLU A  60      -3.892 -24.477  -5.305  1.00 97.96           C  
ATOM    968  HA  GLU A  60      -4.842 -24.946  -5.560  1.00 97.96           H  
ATOM    969  C   GLU A  60      -4.167 -23.126  -4.634  1.00 97.96           C  
ATOM    970  CB  GLU A  60      -3.151 -25.405  -4.329  1.00 97.96           C  
ATOM    971  HB2 GLU A  60      -2.148 -25.013  -4.158  1.00 97.96           H  
ATOM    972  HB3 GLU A  60      -3.670 -25.411  -3.371  1.00 97.96           H  
ATOM    973  O   GLU A  60      -3.337 -22.215  -4.727  1.00 97.96           O  
ATOM    974  CG  GLU A  60      -3.035 -26.850  -4.838  1.00 97.96           C  
ATOM    975  HG2 GLU A  60      -2.435 -26.857  -5.748  1.00 97.96           H  
ATOM    976  HG3 GLU A  60      -2.494 -27.431  -4.091  1.00 97.96           H  
ATOM    977  CD  GLU A  60      -4.395 -27.517  -5.101  1.00 97.96           C  
ATOM    978  OE1 GLU A  60      -4.431 -28.396  -5.989  1.00 97.96           O  
ATOM    979  OE2 GLU A  60      -5.376 -27.145  -4.413  1.00 97.96           O  
ATOM    980  N   PRO A  61      -5.305 -22.983  -3.932  1.00 98.23           N  
ATOM    981  CA  PRO A  61      -5.620 -21.796  -3.150  1.00 98.23           C  
ATOM    982  HA  PRO A  61      -5.881 -20.994  -3.839  1.00 98.23           H  
ATOM    983  C   PRO A  61      -4.476 -21.372  -2.217  1.00 98.23           C  
ATOM    984  CB  PRO A  61      -6.850 -22.183  -2.330  1.00 98.23           C  
ATOM    985  HB2 PRO A  61      -7.479 -21.318  -2.118  1.00 98.23           H  
ATOM    986  HB3 PRO A  61      -6.550 -22.660  -1.397  1.00 98.23           H  
ATOM    987  O   PRO A  61      -3.947 -22.216  -1.489  1.00 98.23           O  
ATOM    988  CG  PRO A  61      -7.549 -23.217  -3.207  1.00 98.23           C  
ATOM    989  HG2 PRO A  61      -8.172 -23.890  -2.619  1.00 98.23           H  
ATOM    990  HG3 PRO A  61      -8.126 -22.725  -3.990  1.00 98.23           H  
ATOM    991  CD  PRO A  61      -6.378 -23.964  -3.828  1.00 98.23           C  
ATOM    992  HD2 PRO A  61      -6.672 -24.354  -4.802  1.00 98.23           H  
ATOM    993  HD3 PRO A  61      -6.067 -24.779  -3.174  1.00 98.23           H  
ATOM    994  N   PRO A  62      -4.121 -20.076  -2.154  1.00 98.41           N  
ATOM    995  CA  PRO A  62      -3.177 -19.614  -1.150  1.00 98.41           C  
ATOM    996  HA  PRO A  62      -2.255 -20.191  -1.220  1.00 98.41           H  
ATOM    997  C   PRO A  62      -3.757 -19.751   0.257  1.00 98.41           C  
ATOM    998  CB  PRO A  62      -2.899 -18.152  -1.484  1.00 98.41           C  
ATOM    999  HB2 PRO A  62      -2.619 -17.567  -0.608  1.00 98.41           H  
ATOM   1000  HB3 PRO A  62      -2.124 -18.100  -2.249  1.00 98.41           H  
ATOM   1001  O   PRO A  62      -4.972 -19.679   0.475  1.00 98.41           O  
ATOM   1002  CG  PRO A  62      -4.238 -17.716  -2.069  1.00 98.41           C  
ATOM   1003  HG2 PRO A  62      -4.961 -17.558  -1.269  1.00 98.41           H  
ATOM   1004  HG3 PRO A  62      -4.134 -16.811  -2.666  1.00 98.41           H  
ATOM   1005  CD  PRO A  62      -4.642 -18.937  -2.898  1.00 98.41           C  
ATOM   1006  HD2 PRO A  62      -4.165 -18.900  -3.878  1.00 98.41           H  
ATOM   1007  HD3 PRO A  62      -5.725 -18.979  -3.008  1.00 98.41           H  
ATOM   1008  N   SER A  63      -2.866 -19.870   1.233  1.00 97.24           N  
ATOM   1009  H   SER A  63      -1.890 -19.884   0.973  1.00 97.24           H  
ATOM   1010  CA  SER A  63      -3.225 -19.799   2.645  1.00 97.24           C  
ATOM   1011  HA  SER A  63      -4.180 -20.305   2.786  1.00 97.24           H  
ATOM   1012  C   SER A  63      -3.386 -18.353   3.105  1.00 97.24           C  
ATOM   1013  CB  SER A  63      -2.189 -20.530   3.496  1.00 97.24           C  
ATOM   1014  HB2 SER A  63      -1.187 -20.173   3.260  1.00 97.24           H  
ATOM   1015  HB3 SER A  63      -2.391 -20.356   4.553  1.00 97.24           H  
ATOM   1016  O   SER A  63      -2.739 -17.430   2.612  1.00 97.24           O  
ATOM   1017  OG  SER A  63      -2.291 -21.912   3.230  1.00 97.24           O  
ATOM   1018  HG  SER A  63      -2.044 -22.071   2.316  1.00 97.24           H  
ATOM   1019  N   LYS A  64      -4.222 -18.147   4.121  1.00 96.70           N  
ATOM   1020  H   LYS A  64      -4.677 -18.953   4.526  1.00 96.70           H  
ATOM   1021  CA  LYS A  64      -4.276 -16.869   4.833  1.00 96.70           C  
ATOM   1022  HA  LYS A  64      -4.506 -16.080   4.117  1.00 96.70           H  
ATOM   1023  C   LYS A  64      -2.899 -16.570   5.444  1.00 96.70           C  
ATOM   1024  CB  LYS A  64      -5.394 -16.954   5.874  1.00 96.70           C  
ATOM   1025  HB2 LYS A  64      -6.334 -17.129   5.352  1.00 96.70           H  
ATOM   1026  HB3 LYS A  64      -5.204 -17.798   6.538  1.00 96.70           H  
ATOM   1027  O   LYS A  64      -2.348 -17.412   6.142  1.00 96.70           O  
ATOM   1028  CG  LYS A  64      -5.515 -15.683   6.713  1.00 96.70           C  
ATOM   1029  HG2 LYS A  64      -5.572 -14.816   6.054  1.00 96.70           H  
ATOM   1030  HG3 LYS A  64      -4.637 -15.592   7.352  1.00 96.70           H  
ATOM   1031  CD  LYS A  64      -6.772 -15.768   7.584  1.00 96.70           C  
ATOM   1032  HD2 LYS A  64      -7.656 -15.760   6.946  1.00 96.70           H  
ATOM   1033  HD3 LYS A  64      -6.746 -16.687   8.168  1.00 96.70           H  
ATOM   1034  CE  LYS A  64      -6.793 -14.571   8.520  1.00 96.70           C  
ATOM   1035  HE2 LYS A  64      -5.891 -14.622   9.129  1.00 96.70           H  
ATOM   1036  HE3 LYS A  64      -6.767 -13.656   7.926  1.00 96.70           H  
ATOM   1037  NZ  LYS A  64      -7.948 -14.557   9.434  1.00 96.70           N  
ATOM   1038  HZ1 LYS A  64      -8.783 -14.219   8.978  1.00 96.70           H  
ATOM   1039  HZ2 LYS A  64      -8.077 -15.476   9.832  1.00 96.70           H  
ATOM   1040  HZ3 LYS A  64      -7.701 -13.954  10.206  1.00 96.70           H  
ATOM   1041  N   GLY A  65      -2.366 -15.381   5.183  1.00 97.40           N  
ATOM   1042  H   GLY A  65      -2.888 -14.758   4.582  1.00 97.40           H  
ATOM   1043  CA  GLY A  65      -1.036 -14.932   5.608  1.00 97.40           C  
ATOM   1044  HA2 GLY A  65      -1.049 -13.850   5.741  1.00 97.40           H  
ATOM   1045  HA3 GLY A  65      -0.777 -15.394   6.560  1.00 97.40           H  
ATOM   1046  C   GLY A  65       0.074 -15.256   4.610  1.00 97.40           C  
ATOM   1047  O   GLY A  65       1.196 -14.794   4.783  1.00 97.40           O  
ATOM   1048  N   GLN A  66      -0.222 -16.002   3.544  1.00 98.32           N  
ATOM   1049  H   GLN A  66      -1.160 -16.355   3.420  1.00 98.32           H  
ATOM   1050  CA  GLN A  66       0.747 -16.267   2.491  1.00 98.32           C  
ATOM   1051  HA  GLN A  66       1.684 -16.579   2.953  1.00 98.32           H  
ATOM   1052  C   GLN A  66       1.001 -14.994   1.678  1.00 98.32           C  
ATOM   1053  CB  GLN A  66       0.231 -17.420   1.624  1.00 98.32           C  
ATOM   1054  HB2 GLN A  66       0.018 -18.268   2.274  1.00 98.32           H  
ATOM   1055  HB3 GLN A  66      -0.689 -17.112   1.127  1.00 98.32           H  
ATOM   1056  O   GLN A  66       0.056 -14.341   1.222  1.00 98.32           O  
ATOM   1057  CG  GLN A  66       1.232 -17.859   0.550  1.00 98.32           C  
ATOM   1058  HG2 GLN A  66       1.375 -17.039  -0.152  1.00 98.32           H  
ATOM   1059  HG3 GLN A  66       2.189 -18.104   1.011  1.00 98.32           H  
ATOM   1060  CD  GLN A  66       0.747 -19.065  -0.242  1.00 98.32           C  
ATOM   1061  NE2 GLN A  66       1.390 -19.380  -1.342  1.00 98.32           N  
ATOM   1062 HE21 GLN A  66       2.206 -18.852  -1.617  1.00 98.32           H  
ATOM   1063 HE22 GLN A  66       1.069 -20.199  -1.838  1.00 98.32           H  
ATOM   1064  OE1 GLN A  66      -0.215 -19.735   0.104  1.00 98.32           O  
ATOM   1065  N   THR A  67       2.276 -14.667   1.463  1.00 98.75           N  
ATOM   1066  H   THR A  67       3.006 -15.235   1.870  1.00 98.75           H  
ATOM   1067  CA  THR A  67       2.647 -13.720   0.408  1.00 98.75           C  
ATOM   1068  HA  THR A  67       1.960 -12.875   0.438  1.00 98.75           H  
ATOM   1069  C   THR A  67       2.505 -14.415  -0.941  1.00 98.75           C  
ATOM   1070  CB  THR A  67       4.060 -13.153   0.590  1.00 98.75           C  
ATOM   1071  HB  THR A  67       4.801 -13.951   0.536  1.00 98.75           H  
ATOM   1072  O   THR A  67       3.034 -15.505  -1.156  1.00 98.75           O  
ATOM   1073  CG2 THR A  67       4.370 -12.069  -0.445  1.00 98.75           C  
ATOM   1074 HG21 THR A  67       4.371 -12.492  -1.449  1.00 98.75           H  
ATOM   1075 HG22 THR A  67       3.613 -11.287  -0.405  1.00 98.75           H  
ATOM   1076 HG23 THR A  67       5.346 -11.625  -0.247  1.00 98.75           H  
ATOM   1077  OG1 THR A  67       4.138 -12.527   1.846  1.00 98.75           O  
ATOM   1078  HG1 THR A  67       3.597 -13.033   2.456  1.00 98.75           H  
ATOM   1079  N   VAL A  68       1.776 -13.782  -1.848  1.00 98.61           N  
ATOM   1080  H   VAL A  68       1.401 -12.878  -1.600  1.00 98.61           H  
ATOM   1081  CA  VAL A  68       1.596 -14.197  -3.238  1.00 98.61           C  
ATOM   1082  HA  VAL A  68       2.222 -15.064  -3.451  1.00 98.61           H  
ATOM   1083  C   VAL A  68       2.058 -13.071  -4.151  1.00 98.61           C  
ATOM   1084  CB  VAL A  68       0.138 -14.601  -3.537  1.00 98.61           C  
ATOM   1085  HB  VAL A  68       0.069 -14.894  -4.584  1.00 98.61           H  
ATOM   1086  O   VAL A  68       2.161 -11.917  -3.732  1.00 98.61           O  
ATOM   1087  CG1 VAL A  68      -0.277 -15.811  -2.694  1.00 98.61           C  
ATOM   1088 HG11 VAL A  68      -0.304 -15.550  -1.637  1.00 98.61           H  
ATOM   1089 HG12 VAL A  68       0.431 -16.626  -2.848  1.00 98.61           H  
ATOM   1090 HG13 VAL A  68      -1.268 -16.137  -3.012  1.00 98.61           H  
ATOM   1091  CG2 VAL A  68      -0.877 -13.474  -3.302  1.00 98.61           C  
ATOM   1092 HG21 VAL A  68      -0.846 -13.142  -2.264  1.00 98.61           H  
ATOM   1093 HG22 VAL A  68      -1.882 -13.830  -3.531  1.00 98.61           H  
ATOM   1094 HG23 VAL A  68      -0.651 -12.634  -3.958  1.00 98.61           H  
ATOM   1095  N   VAL A  69       2.305 -13.398  -5.410  1.00 97.93           N  
ATOM   1096  H   VAL A  69       2.197 -14.360  -5.696  1.00 97.93           H  
ATOM   1097  CA  VAL A  69       2.361 -12.394  -6.468  1.00 97.93           C  
ATOM   1098  HA  VAL A  69       2.552 -11.410  -6.038  1.00 97.93           H  
ATOM   1099  C   VAL A  69       0.980 -12.352  -7.115  1.00 97.93           C  
ATOM   1100  CB  VAL A  69       3.522 -12.692  -7.428  1.00 97.93           C  
ATOM   1101  HB  VAL A  69       3.478 -13.732  -7.754  1.00 97.93           H  
ATOM   1102  O   VAL A  69       0.407 -13.392  -7.424  1.00 97.93           O  
ATOM   1103  CG1 VAL A  69       3.484 -11.777  -8.647  1.00 97.93           C  
ATOM   1104 HG11 VAL A  69       4.358 -11.962  -9.272  1.00 97.93           H  
ATOM   1105 HG12 VAL A  69       2.594 -11.982  -9.242  1.00 97.93           H  
ATOM   1106 HG13 VAL A  69       3.486 -10.736  -8.326  1.00 97.93           H  
ATOM   1107  CG2 VAL A  69       4.855 -12.485  -6.699  1.00 97.93           C  
ATOM   1108 HG21 VAL A  69       4.942 -13.189  -5.872  1.00 97.93           H  
ATOM   1109 HG22 VAL A  69       5.687 -12.661  -7.381  1.00 97.93           H  
ATOM   1110 HG23 VAL A  69       4.918 -11.470  -6.308  1.00 97.93           H  
ATOM   1111  N   SER A  70       0.394 -11.171  -7.266  1.00 95.03           N  
ATOM   1112  H   SER A  70       0.906 -10.342  -6.999  1.00 95.03           H  
ATOM   1113  CA  SER A  70      -0.946 -11.004  -7.827  1.00 95.03           C  
ATOM   1114  HA  SER A  70      -1.369 -11.976  -8.082  1.00 95.03           H  
ATOM   1115  C   SER A  70      -0.882 -10.171  -9.091  1.00 95.03           C  
ATOM   1116  CB  SER A  70      -1.887 -10.365  -6.811  1.00 95.03           C  
ATOM   1117  HB2 SER A  70      -1.545  -9.356  -6.581  1.00 95.03           H  
ATOM   1118  HB3 SER A  70      -1.888 -10.959  -5.898  1.00 95.03           H  
ATOM   1119  O   SER A  70      -0.300  -9.084  -9.095  1.00 95.03           O  
ATOM   1120  OG  SER A  70      -3.195 -10.324  -7.349  1.00 95.03           O  
ATOM   1121  HG  SER A  70      -3.605  -9.503  -7.066  1.00 95.03           H  
ATOM   1122  N   LYS A  71      -1.515 -10.678 -10.149  1.00 93.00           N  
ATOM   1123  H   LYS A  71      -1.967 -11.574 -10.036  1.00 93.00           H  
ATOM   1124  CA  LYS A  71      -1.736  -9.948 -11.385  1.00 93.00           C  
ATOM   1125  HA  LYS A  71      -0.887  -9.274 -11.502  1.00 93.00           H  
ATOM   1126  C   LYS A  71      -2.999  -9.138 -11.286  1.00 93.00           C  
ATOM   1127  CB  LYS A  71      -1.780 -10.881 -12.591  1.00 93.00           C  
ATOM   1128  HB2 LYS A  71      -2.641 -11.544 -12.517  1.00 93.00           H  
ATOM   1129  HB3 LYS A  71      -0.869 -11.480 -12.585  1.00 93.00           H  
ATOM   1130  O   LYS A  71      -4.097  -9.672 -11.143  1.00 93.00           O  
ATOM   1131  CG  LYS A  71      -1.827 -10.101 -13.909  1.00 93.00           C  
ATOM   1132  HG2 LYS A  71      -0.923  -9.498 -13.993  1.00 93.00           H  
ATOM   1133  HG3 LYS A  71      -2.704  -9.454 -13.948  1.00 93.00           H  
ATOM   1134  CD  LYS A  71      -1.860 -11.067 -15.090  1.00 93.00           C  
ATOM   1135  HD2 LYS A  71      -2.827 -11.567 -15.136  1.00 93.00           H  
ATOM   1136  HD3 LYS A  71      -1.072 -11.809 -14.965  1.00 93.00           H  
ATOM   1137  CE  LYS A  71      -1.599 -10.267 -16.361  1.00 93.00           C  
ATOM   1138  HE2 LYS A  71      -0.650  -9.750 -16.222  1.00 93.00           H  
ATOM   1139  HE3 LYS A  71      -2.388  -9.525 -16.485  1.00 93.00           H  
ATOM   1140  NZ  LYS A  71      -1.492 -11.136 -17.550  1.00 93.00           N  
ATOM   1141  HZ1 LYS A  71      -2.366 -11.611 -17.724  1.00 93.00           H  
ATOM   1142  HZ2 LYS A  71      -0.770 -11.823 -17.391  1.00 93.00           H  
ATOM   1143  HZ3 LYS A  71      -1.235 -10.584 -18.356  1.00 93.00           H  
ATOM   1144  N   TYR A  72      -2.888  -7.850 -11.476  1.00 86.64           N  
ATOM   1145  H   TYR A  72      -1.983  -7.461 -11.698  1.00 86.64           H  
ATOM   1146  CA  TYR A  72      -3.999  -6.958 -11.231  1.00 86.64           C  
ATOM   1147  HA  TYR A  72      -4.789  -7.471 -10.683  1.00 86.64           H  
ATOM   1148  C   TYR A  72      -4.636  -6.430 -12.538  1.00 86.64           C  
ATOM   1149  CB  TYR A  72      -3.441  -5.936 -10.301  1.00 86.64           C  
ATOM   1150  HB2 TYR A  72      -2.793  -5.322 -10.926  1.00 86.64           H  
ATOM   1151  HB3 TYR A  72      -2.950  -6.379  -9.434  1.00 86.64           H  
ATOM   1152  O   TYR A  72      -4.160  -6.782 -13.608  1.00 86.64           O  
ATOM   1153  CG  TYR A  72      -4.491  -5.068  -9.870  1.00 86.64           C  
ATOM   1154  CD1 TYR A  72      -4.786  -4.051 -10.723  1.00 86.64           C  
ATOM   1155  HD1 TYR A  72      -4.162  -3.814 -11.571  1.00 86.64           H  
ATOM   1156  CD2 TYR A  72      -5.379  -5.448  -8.885  1.00 86.64           C  
ATOM   1157  HD2 TYR A  72      -5.243  -6.367  -8.336  1.00 86.64           H  
ATOM   1158  CE1 TYR A  72      -6.036  -3.483 -10.602  1.00 86.64           C  
ATOM   1159  HE1 TYR A  72      -6.278  -2.872 -11.459  1.00 86.64           H  
ATOM   1160  CE2 TYR A  72      -6.492  -4.657  -8.638  1.00 86.64           C  
ATOM   1161  HE2 TYR A  72      -7.207  -4.964  -7.889  1.00 86.64           H  
ATOM   1162  OH  TYR A  72      -7.889  -2.833  -9.105  1.00 86.64           O  
ATOM   1163  HH  TYR A  72      -8.388  -3.285  -8.420  1.00 86.64           H  
ATOM   1164  CZ  TYR A  72      -6.811  -3.590  -9.439  1.00 86.64           C  
ATOM   1165  N   THR A  73      -5.796  -5.752 -12.498  1.00 79.71           N  
ATOM   1166  H   THR A  73      -6.094  -5.457 -11.579  1.00 79.71           H  
ATOM   1167  CA  THR A  73      -6.663  -5.342 -13.629  1.00 79.71           C  
ATOM   1168  HA  THR A  73      -7.057  -6.261 -14.062  1.00 79.71           H  
ATOM   1169  C   THR A  73      -6.006  -4.599 -14.788  1.00 79.71           C  
ATOM   1170  CB  THR A  73      -7.896  -4.498 -13.222  1.00 79.71           C  
ATOM   1171  HB  THR A  73      -8.603  -4.602 -14.046  1.00 79.71           H  
ATOM   1172  O   THR A  73      -6.534  -4.625 -15.889  1.00 79.71           O  
ATOM   1173  CG2 THR A  73      -8.646  -4.991 -11.985  1.00 79.71           C  
ATOM   1174 HG21 THR A  73      -9.366  -4.238 -11.662  1.00 79.71           H  
ATOM   1175 HG22 THR A  73      -9.186  -5.906 -12.233  1.00 79.71           H  
ATOM   1176 HG23 THR A  73      -7.974  -5.217 -11.157  1.00 79.71           H  
ATOM   1177  OG1 THR A  73      -7.675  -3.108 -13.127  1.00 79.71           O  
ATOM   1178  HG1 THR A  73      -7.280  -2.816 -13.952  1.00 79.71           H  
ATOM   1179  N   ASP A  74      -4.907  -3.921 -14.583  1.00 78.28           N  
ATOM   1180  H   ASP A  74      -4.450  -4.003 -13.686  1.00 78.28           H  
ATOM   1181  CA  ASP A  74      -4.051  -3.374 -15.638  1.00 78.28           C  
ATOM   1182  HA  ASP A  74      -4.646  -2.887 -16.411  1.00 78.28           H  
ATOM   1183  C   ASP A  74      -3.065  -4.362 -16.290  1.00 78.28           C  
ATOM   1184  CB  ASP A  74      -3.191  -2.381 -14.957  1.00 78.28           C  
ATOM   1185  HB2 ASP A  74      -2.674  -1.867 -15.767  1.00 78.28           H  
ATOM   1186  HB3 ASP A  74      -3.827  -1.679 -14.417  1.00 78.28           H  
ATOM   1187  O   ASP A  74      -2.497  -4.068 -17.332  1.00 78.28           O  
ATOM   1188  CG  ASP A  74      -2.216  -3.177 -14.076  1.00 78.28           C  
ATOM   1189  OD1 ASP A  74      -2.630  -4.157 -13.421  1.00 78.28           O  
ATOM   1190  OD2 ASP A  74      -1.021  -3.009 -14.265  1.00 78.28           O  
ATOM   1191  N   ASN A  75      -2.907  -5.529 -15.674  1.00 82.67           N  
ATOM   1192  H   ASN A  75      -3.282  -5.546 -14.737  1.00 82.67           H  
ATOM   1193  CA  ASN A  75      -2.125  -6.689 -16.035  1.00 82.67           C  
ATOM   1194  HA  ASN A  75      -2.618  -7.495 -15.492  1.00 82.67           H  
ATOM   1195  C   ASN A  75      -0.671  -6.815 -15.516  1.00 82.67           C  
ATOM   1196  CB  ASN A  75      -2.357  -7.022 -17.531  1.00 82.67           C  
ATOM   1197  HB2 ASN A  75      -1.886  -6.301 -18.200  1.00 82.67           H  
ATOM   1198  HB3 ASN A  75      -1.928  -7.993 -17.779  1.00 82.67           H  
ATOM   1199  O   ASN A  75      -0.034  -7.758 -15.993  1.00 82.67           O  
ATOM   1200  CG  ASN A  75      -3.821  -7.038 -17.887  1.00 82.67           C  
ATOM   1201  ND2 ASN A  75      -4.291  -6.040 -18.598  1.00 82.67           N  
ATOM   1202 HD21 ASN A  75      -5.293  -5.977 -18.711  1.00 82.67           H  
ATOM   1203 HD22 ASN A  75      -3.697  -5.228 -18.696  1.00 82.67           H  
ATOM   1204  OD1 ASN A  75      -4.540  -7.953 -17.513  1.00 82.67           O  
ATOM   1205  N   LEU A  76      -0.096  -5.974 -14.625  1.00 87.24           N  
ATOM   1206  H   LEU A  76      -0.588  -5.155 -14.297  1.00 87.24           H  
ATOM   1207  CA  LEU A  76       1.297  -6.251 -14.166  1.00 87.24           C  
ATOM   1208  HA  LEU A  76       1.791  -6.828 -14.948  1.00 87.24           H  
ATOM   1209  C   LEU A  76       1.238  -7.206 -12.977  1.00 87.24           C  
ATOM   1210  CB  LEU A  76       2.301  -5.085 -13.910  1.00 87.24           C  
ATOM   1211  HB2 LEU A  76       2.342  -4.831 -12.850  1.00 87.24           H  
ATOM   1212  HB3 LEU A  76       3.235  -5.634 -14.030  1.00 87.24           H  
ATOM   1213  O   LEU A  76       0.195  -7.791 -12.713  1.00 87.24           O  
ATOM   1214  CG  LEU A  76       2.521  -3.812 -14.755  1.00 87.24           C  
ATOM   1215  HG  LEU A  76       1.579  -3.477 -15.188  1.00 87.24           H  
ATOM   1216  CD1 LEU A  76       3.133  -2.624 -14.003  1.00 87.24           C  
ATOM   1217 HD11 LEU A  76       3.335  -1.812 -14.702  1.00 87.24           H  
ATOM   1218 HD12 LEU A  76       4.082  -2.892 -13.539  1.00 87.24           H  
ATOM   1219 HD13 LEU A  76       2.460  -2.235 -13.238  1.00 87.24           H  
ATOM   1220  CD2 LEU A  76       3.595  -4.102 -15.812  1.00 87.24           C  
ATOM   1221 HD21 LEU A  76       4.576  -4.229 -15.354  1.00 87.24           H  
ATOM   1222 HD22 LEU A  76       3.710  -3.245 -16.476  1.00 87.24           H  
ATOM   1223 HD23 LEU A  76       3.377  -5.009 -16.377  1.00 87.24           H  
ATOM   1224  N   HIS A  77       2.338  -7.383 -12.253  1.00 92.52           N  
ATOM   1225  H   HIS A  77       3.149  -6.817 -12.458  1.00 92.52           H  
ATOM   1226  CA  HIS A  77       2.415  -8.248 -11.083  1.00 92.52           C  
ATOM   1227  HA  HIS A  77       1.425  -8.629 -10.829  1.00 92.52           H  
ATOM   1228  C   HIS A  77       2.946  -7.471  -9.878  1.00 92.52           C  
ATOM   1229  CB  HIS A  77       3.308  -9.439 -11.431  1.00 92.52           C  
ATOM   1230  HB2 HIS A  77       4.289  -9.081 -11.744  1.00 92.52           H  
ATOM   1231  HB3 HIS A  77       3.451 -10.047 -10.538  1.00 92.52           H  
ATOM   1232  O   HIS A  77       3.967  -6.802  -9.994  1.00 92.52           O  
ATOM   1233  CG  HIS A  77       2.724 -10.299 -12.519  1.00 92.52           C  
ATOM   1234  CD2 HIS A  77       1.907 -11.386 -12.367  1.00 92.52           C  
ATOM   1235  HD2 HIS A  77       1.556 -11.795 -11.431  1.00 92.52           H  
ATOM   1236  ND1 HIS A  77       2.922 -10.126 -13.869  1.00 92.52           N  
ATOM   1237  HD1 HIS A  77       3.546  -9.455 -14.293  1.00 92.52           H  
ATOM   1238  CE1 HIS A  77       2.250 -11.090 -14.513  1.00 92.52           C  
ATOM   1239  HE1 HIS A  77       2.279 -11.257 -15.580  1.00 92.52           H  
ATOM   1240  NE2 HIS A  77       1.591 -11.867 -13.642  1.00 92.52           N  
ATOM   1241  N   TYR A  78       2.290  -7.588  -8.722  1.00 93.59           N  
ATOM   1242  H   TYR A  78       1.442  -8.136  -8.709  1.00 93.59           H  
ATOM   1243  CA  TYR A  78       2.746  -7.010  -7.448  1.00 93.59           C  
ATOM   1244  HA  TYR A  78       3.779  -6.672  -7.538  1.00 93.59           H  
ATOM   1245  C   TYR A  78       2.719  -8.042  -6.330  1.00 93.59           C  
ATOM   1246  CB  TYR A  78       1.866  -5.828  -7.022  1.00 93.59           C  
ATOM   1247  HB2 TYR A  78       2.091  -5.570  -5.986  1.00 93.59           H  
ATOM   1248  HB3 TYR A  78       0.837  -6.182  -7.066  1.00 93.59           H  
ATOM   1249  O   TYR A  78       1.996  -9.038  -6.404  1.00 93.59           O  
ATOM   1250  CG  TYR A  78       1.952  -4.542  -7.814  1.00 93.59           C  
ATOM   1251  CD1 TYR A  78       3.062  -4.220  -8.612  1.00 93.59           C  
ATOM   1252  HD1 TYR A  78       3.943  -4.845  -8.614  1.00 93.59           H  
ATOM   1253  CD2 TYR A  78       0.900  -3.617  -7.736  1.00 93.59           C  
ATOM   1254  HD2 TYR A  78       0.054  -3.765  -7.081  1.00 93.59           H  
ATOM   1255  CE1 TYR A  78       3.026  -3.132  -9.499  1.00 93.59           C  
ATOM   1256  HE1 TYR A  78       3.849  -2.968 -10.178  1.00 93.59           H  
ATOM   1257  CE2 TYR A  78       0.887  -2.495  -8.584  1.00 93.59           C  
ATOM   1258  HE2 TYR A  78       0.079  -1.786  -8.487  1.00 93.59           H  
ATOM   1259  OH  TYR A  78       1.820  -1.351 -10.516  1.00 93.59           O  
ATOM   1260  HH  TYR A  78       2.594  -1.345 -11.084  1.00 93.59           H  
ATOM   1261  CZ  TYR A  78       1.902  -2.300  -9.544  1.00 93.59           C  
ATOM   1262  N   ARG A  79       3.468  -7.781  -5.254  1.00 96.29           N  
ATOM   1263  H   ARG A  79       3.976  -6.910  -5.201  1.00 96.29           H  
ATOM   1264  CA  ARG A  79       3.372  -8.597  -4.045  1.00 96.29           C  
ATOM   1265  HA  ARG A  79       3.341  -9.647  -4.336  1.00 96.29           H  
ATOM   1266  C   ARG A  79       2.092  -8.270  -3.310  1.00 96.29           C  
ATOM   1267  CB  ARG A  79       4.553  -8.402  -3.100  1.00 96.29           C  
ATOM   1268  HB2 ARG A  79       4.481  -9.146  -2.307  1.00 96.29           H  
ATOM   1269  HB3 ARG A  79       4.508  -7.408  -2.653  1.00 96.29           H  
ATOM   1270  O   ARG A  79       1.717  -7.109  -3.144  1.00 96.29           O  
ATOM   1271  CG  ARG A  79       5.881  -8.572  -3.820  1.00 96.29           C  
ATOM   1272  HG2 ARG A  79       5.865  -9.492  -4.405  1.00 96.29           H  
ATOM   1273  HG3 ARG A  79       6.017  -7.711  -4.474  1.00 96.29           H  
ATOM   1274  CD  ARG A  79       7.029  -8.640  -2.825  1.00 96.29           C  
ATOM   1275  HD2 ARG A  79       6.819  -9.462  -2.142  1.00 96.29           H  
ATOM   1276  HD3 ARG A  79       7.952  -8.856  -3.365  1.00 96.29           H  
ATOM   1277  NE  ARG A  79       7.195  -7.393  -2.054  1.00 96.29           N  
ATOM   1278  HE  ARG A  79       6.649  -6.579  -2.294  1.00 96.29           H  
ATOM   1279  NH1 ARG A  79       8.742  -8.261  -0.620  1.00 96.29           N  
ATOM   1280 HH11 ARG A  79       8.652  -9.168  -1.055  1.00 96.29           H  
ATOM   1281 HH12 ARG A  79       9.284  -8.160   0.226  1.00 96.29           H  
ATOM   1282  NH2 ARG A  79       8.156  -6.148  -0.399  1.00 96.29           N  
ATOM   1283 HH21 ARG A  79       8.833  -6.057   0.344  1.00 96.29           H  
ATOM   1284 HH22 ARG A  79       7.551  -5.390  -0.682  1.00 96.29           H  
ATOM   1285  CZ  ARG A  79       8.029  -7.264  -1.042  1.00 96.29           C  
ATOM   1286  N   ALA A  80       1.453  -9.313  -2.816  1.00 96.73           N  
ATOM   1287  H   ALA A  80       1.804 -10.240  -3.011  1.00 96.73           H  
ATOM   1288  CA  ALA A  80       0.244  -9.191  -2.040  1.00 96.73           C  
ATOM   1289  HA  ALA A  80       0.191  -8.187  -1.620  1.00 96.73           H  
ATOM   1290  C   ALA A  80       0.234 -10.185  -0.881  1.00 96.73           C  
ATOM   1291  CB  ALA A  80      -0.948  -9.365  -2.973  1.00 96.73           C  
ATOM   1292  HB1 ALA A  80      -0.932  -8.596  -3.746  1.00 96.73           H  
ATOM   1293  HB2 ALA A  80      -1.857  -9.256  -2.381  1.00 96.73           H  
ATOM   1294  HB3 ALA A  80      -0.920 -10.351  -3.435  1.00 96.73           H  
ATOM   1295  O   ALA A  80       0.712 -11.312  -0.999  1.00 96.73           O  
ATOM   1296  N   LEU A  81      -0.352  -9.781   0.239  1.00 97.78           N  
ATOM   1297  H   LEU A  81      -0.716  -8.839   0.265  1.00 97.78           H  
ATOM   1298  CA  LEU A  81      -0.619 -10.653   1.372  1.00 97.78           C  
ATOM   1299  HA  LEU A  81       0.061 -11.504   1.337  1.00 97.78           H  
ATOM   1300  C   LEU A  81      -2.056 -11.165   1.286  1.00 97.78           C  
ATOM   1301  CB  LEU A  81      -0.362  -9.869   2.666  1.00 97.78           C  
ATOM   1302  HB2 LEU A  81       0.617  -9.395   2.608  1.00 97.78           H  
ATOM   1303  HB3 LEU A  81      -1.109  -9.079   2.747  1.00 97.78           H  
ATOM   1304  O   LEU A  81      -2.999 -10.374   1.224  1.00 97.78           O  
ATOM   1305  CG  LEU A  81      -0.413 -10.748   3.926  1.00 97.78           C  
ATOM   1306  HG  LEU A  81      -1.312 -11.365   3.919  1.00 97.78           H  
ATOM   1307  CD1 LEU A  81       0.817 -11.653   4.018  1.00 97.78           C  
ATOM   1308 HD11 LEU A  81       1.727 -11.057   3.951  1.00 97.78           H  
ATOM   1309 HD12 LEU A  81       0.811 -12.392   3.217  1.00 97.78           H  
ATOM   1310 HD13 LEU A  81       0.819 -12.177   4.973  1.00 97.78           H  
ATOM   1311  CD2 LEU A  81      -0.457  -9.860   5.163  1.00 97.78           C  
ATOM   1312 HD21 LEU A  81      -0.470 -10.468   6.068  1.00 97.78           H  
ATOM   1313 HD22 LEU A  81       0.428  -9.225   5.195  1.00 97.78           H  
ATOM   1314 HD23 LEU A  81      -1.349  -9.234   5.149  1.00 97.78           H  
ATOM   1315  N   CYS A  82      -2.252 -12.483   1.326  1.00 97.91           N  
ATOM   1316  H   CYS A  82      -1.453 -13.099   1.336  1.00 97.91           H  
ATOM   1317  CA  CYS A  82      -3.596 -13.050   1.367  1.00 97.91           C  
ATOM   1318  HA  CYS A  82      -4.219 -12.501   0.660  1.00 97.91           H  
ATOM   1319  C   CYS A  82      -4.221 -12.879   2.763  1.00 97.91           C  
ATOM   1320  CB  CYS A  82      -3.545 -14.510   0.907  1.00 97.91           C  
ATOM   1321  HB2 CYS A  82      -3.037 -15.119   1.655  1.00 97.91           H  
ATOM   1322  HB3 CYS A  82      -2.997 -14.587  -0.032  1.00 97.91           H  
ATOM   1323  O   CYS A  82      -3.915 -13.620   3.697  1.00 97.91           O  
ATOM   1324  SG  CYS A  82      -5.248 -15.091   0.670  1.00 97.91           S  
ATOM   1325  HG  CYS A  82      -5.513 -14.331  -0.396  1.00 97.91           H  
ATOM   1326  N   LYS A  83      -5.130 -11.915   2.926  1.00 96.25           N  
ATOM   1327  H   LYS A  83      -5.340 -11.339   2.123  1.00 96.25           H  
ATOM   1328  CA  LYS A  83      -5.787 -11.602   4.208  1.00 96.25           C  
ATOM   1329  HA  LYS A  83      -5.059 -11.738   5.008  1.00 96.25           H  
ATOM   1330  C   LYS A  83      -6.952 -12.532   4.528  1.00 96.25           C  
ATOM   1331  CB  LYS A  83      -6.233 -10.130   4.232  1.00 96.25           C  
ATOM   1332  HB2 LYS A  83      -6.964  -9.947   3.445  1.00 96.25           H  
ATOM   1333  HB3 LYS A  83      -6.701  -9.926   5.195  1.00 96.25           H  
ATOM   1334  O   LYS A  83      -7.188 -12.867   5.694  1.00 96.25           O  
ATOM   1335  CG  LYS A  83      -5.047  -9.174   4.046  1.00 96.25           C  
ATOM   1336  HG2 LYS A  83      -4.756  -9.187   2.996  1.00 96.25           H  
ATOM   1337  HG3 LYS A  83      -4.198  -9.524   4.633  1.00 96.25           H  
ATOM   1338  CD  LYS A  83      -5.345  -7.721   4.441  1.00 96.25           C  
ATOM   1339  HD2 LYS A  83      -6.276  -7.370   3.997  1.00 96.25           H  
ATOM   1340  HD3 LYS A  83      -4.522  -7.130   4.039  1.00 96.25           H  
ATOM   1341  CE  LYS A  83      -5.324  -7.479   5.954  1.00 96.25           C  
ATOM   1342  HE2 LYS A  83      -4.547  -8.110   6.386  1.00 96.25           H  
ATOM   1343  HE3 LYS A  83      -6.273  -7.756   6.413  1.00 96.25           H  
ATOM   1344  NZ  LYS A  83      -4.974  -6.075   6.285  1.00 96.25           N  
ATOM   1345  HZ1 LYS A  83      -4.194  -5.726   5.746  1.00 96.25           H  
ATOM   1346  HZ2 LYS A  83      -4.670  -5.996   7.244  1.00 96.25           H  
ATOM   1347  HZ3 LYS A  83      -5.731  -5.419   6.152  1.00 96.25           H  
ATOM   1348  N   ARG A  84      -7.718 -12.946   3.513  1.00 95.83           N  
ATOM   1349  H   ARG A  84      -7.443 -12.650   2.588  1.00 95.83           H  
ATOM   1350  CA  ARG A  84      -8.849 -13.882   3.655  1.00 95.83           C  
ATOM   1351  HA  ARG A  84      -8.647 -14.539   4.501  1.00 95.83           H  
ATOM   1352  C   ARG A  84      -8.982 -14.765   2.423  1.00 95.83           C  
ATOM   1353  CB  ARG A  84     -10.183 -13.147   3.895  1.00 95.83           C  
ATOM   1354  HB2 ARG A  84     -10.966 -13.897   4.006  1.00 95.83           H  
ATOM   1355  HB3 ARG A  84     -10.432 -12.552   3.016  1.00 95.83           H  
ATOM   1356  O   ARG A  84      -8.755 -14.315   1.306  1.00 95.83           O  
ATOM   1357  CG  ARG A  84     -10.207 -12.245   5.138  1.00 95.83           C  
ATOM   1358  HG2 ARG A  84      -9.985 -12.841   6.023  1.00 95.83           H  
ATOM   1359  HG3 ARG A  84      -9.463 -11.454   5.042  1.00 95.83           H  
ATOM   1360  CD  ARG A  84     -11.587 -11.596   5.289  1.00 95.83           C  
ATOM   1361  HD2 ARG A  84     -12.352 -12.372   5.304  1.00 95.83           H  
ATOM   1362  HD3 ARG A  84     -11.775 -10.975   4.414  1.00 95.83           H  
ATOM   1363  NE  ARG A  84     -11.674 -10.752   6.497  1.00 95.83           N  
ATOM   1364  HE  ARG A  84     -11.305  -9.816   6.416  1.00 95.83           H  
ATOM   1365  NH1 ARG A  84     -12.785 -12.227   7.874  1.00 95.83           N  
ATOM   1366 HH11 ARG A  84     -13.315 -12.381   8.719  1.00 95.83           H  
ATOM   1367 HH12 ARG A  84     -12.749 -12.927   7.146  1.00 95.83           H  
ATOM   1368  NH2 ARG A  84     -12.428 -10.147   8.559  1.00 95.83           N  
ATOM   1369 HH21 ARG A  84     -12.072  -9.212   8.420  1.00 95.83           H  
ATOM   1370 HH22 ARG A  84     -12.919 -10.343   9.419  1.00 95.83           H  
ATOM   1371  CZ  ARG A  84     -12.284 -11.046   7.633  1.00 95.83           C  
ATOM   1372  N   THR A  85      -9.451 -15.987   2.634  1.00 96.26           N  
ATOM   1373  H   THR A  85      -9.624 -16.304   3.577  1.00 96.26           H  
ATOM   1374  CA  THR A  85      -9.682 -16.973   1.578  1.00 96.26           C  
ATOM   1375  HA  THR A  85      -9.473 -16.530   0.604  1.00 96.26           H  
ATOM   1376  C   THR A  85     -11.148 -17.407   1.595  1.00 96.26           C  
ATOM   1377  CB  THR A  85      -8.738 -18.179   1.741  1.00 96.26           C  
ATOM   1378  HB  THR A  85      -8.899 -18.875   0.918  1.00 96.26           H  
ATOM   1379  O   THR A  85     -11.758 -17.593   2.648  1.00 96.26           O  
ATOM   1380  CG2 THR A  85      -7.258 -17.806   1.801  1.00 96.26           C  
ATOM   1381 HG21 THR A  85      -6.923 -17.428   0.835  1.00 96.26           H  
ATOM   1382 HG22 THR A  85      -7.060 -17.060   2.570  1.00 96.26           H  
ATOM   1383 HG23 THR A  85      -6.670 -18.695   2.031  1.00 96.26           H  
ATOM   1384  OG1 THR A  85      -8.992 -18.841   2.955  1.00 96.26           O  
ATOM   1385  HG1 THR A  85      -8.404 -19.599   2.983  1.00 96.26           H  
ATOM   1386  N   SER A  86     -11.743 -17.552   0.416  1.00 96.37           N  
ATOM   1387  H   SER A  86     -11.262 -17.223  -0.408  1.00 96.37           H  
ATOM   1388  CA  SER A  86     -13.048 -18.177   0.216  1.00 96.37           C  
ATOM   1389  HA  SER A  86     -13.295 -18.773   1.095  1.00 96.37           H  
ATOM   1390  C   SER A  86     -12.936 -19.123  -0.972  1.00 96.37           C  
ATOM   1391  CB  SER A  86     -14.144 -17.123   0.031  1.00 96.37           C  
ATOM   1392  HB2 SER A  86     -14.062 -16.380   0.824  1.00 96.37           H  
ATOM   1393  HB3 SER A  86     -14.022 -16.622  -0.929  1.00 96.37           H  
ATOM   1394  O   SER A  86     -13.355 -18.806  -2.085  1.00 96.37           O  
ATOM   1395  OG  SER A  86     -15.423 -17.735   0.106  1.00 96.37           O  
ATOM   1396  HG  SER A  86     -15.487 -18.155   0.967  1.00 96.37           H  
ATOM   1397  N   VAL A  87     -12.327 -20.285  -0.718  1.00 97.13           N  
ATOM   1398  H   VAL A  87     -11.962 -20.436   0.212  1.00 97.13           H  
ATOM   1399  CA  VAL A  87     -12.001 -21.298  -1.735  1.00 97.13           C  
ATOM   1400  HA  VAL A  87     -11.289 -20.873  -2.442  1.00 97.13           H  
ATOM   1401  C   VAL A  87     -13.242 -21.700  -2.532  1.00 97.13           C  
ATOM   1402  CB  VAL A  87     -11.342 -22.528  -1.078  1.00 97.13           C  
ATOM   1403  HB  VAL A  87     -12.031 -22.962  -0.354  1.00 97.13           H  
ATOM   1404  O   VAL A  87     -13.242 -21.596  -3.753  1.00 97.13           O  
ATOM   1405  CG1 VAL A  87     -11.001 -23.594  -2.122  1.00 97.13           C  
ATOM   1406 HG11 VAL A  87     -10.416 -23.156  -2.931  1.00 97.13           H  
ATOM   1407 HG12 VAL A  87     -10.433 -24.402  -1.663  1.00 97.13           H  
ATOM   1408 HG13 VAL A  87     -11.911 -24.025  -2.539  1.00 97.13           H  
ATOM   1409  CG2 VAL A  87     -10.061 -22.118  -0.336  1.00 97.13           C  
ATOM   1410 HG21 VAL A  87     -10.295 -21.501   0.532  1.00 97.13           H  
ATOM   1411 HG22 VAL A  87      -9.535 -23.006   0.013  1.00 97.13           H  
ATOM   1412 HG23 VAL A  87      -9.408 -21.564  -1.010  1.00 97.13           H  
ATOM   1413  N   ASN A  88     -14.349 -22.008  -1.847  1.00 97.31           N  
ATOM   1414  H   ASN A  88     -14.250 -22.174  -0.856  1.00 97.31           H  
ATOM   1415  CA  ASN A  88     -15.619 -22.393  -2.481  1.00 97.31           C  
ATOM   1416  HA  ASN A  88     -15.451 -23.282  -3.089  1.00 97.31           H  
ATOM   1417  C   ASN A  88     -16.203 -21.317  -3.413  1.00 97.31           C  
ATOM   1418  CB  ASN A  88     -16.648 -22.725  -1.381  1.00 97.31           C  
ATOM   1419  HB2 ASN A  88     -17.601 -22.964  -1.855  1.00 97.31           H  
ATOM   1420  HB3 ASN A  88     -16.792 -21.856  -0.739  1.00 97.31           H  
ATOM   1421  O   ASN A  88     -17.001 -21.633  -4.288  1.00 97.31           O  
ATOM   1422  CG  ASN A  88     -16.265 -23.917  -0.523  1.00 97.31           C  
ATOM   1423  ND2 ASN A  88     -16.931 -24.121   0.587  1.00 97.31           N  
ATOM   1424 HD21 ASN A  88     -16.665 -24.956   1.090  1.00 97.31           H  
ATOM   1425 HD22 ASN A  88     -17.764 -23.595   0.810  1.00 97.31           H  
ATOM   1426  OD1 ASN A  88     -15.346 -24.655  -0.806  1.00 97.31           O  
ATOM   1427  N   LYS A  89     -15.845 -20.041  -3.214  1.00 96.72           N  
ATOM   1428  H   LYS A  89     -15.122 -19.859  -2.533  1.00 96.72           H  
ATOM   1429  CA  LYS A  89     -16.289 -18.921  -4.059  1.00 96.72           C  
ATOM   1430  HA  LYS A  89     -17.107 -19.256  -4.696  1.00 96.72           H  
ATOM   1431  C   LYS A  89     -15.206 -18.450  -5.032  1.00 96.72           C  
ATOM   1432  CB  LYS A  89     -16.801 -17.762  -3.185  1.00 96.72           C  
ATOM   1433  HB2 LYS A  89     -17.079 -16.931  -3.833  1.00 96.72           H  
ATOM   1434  HB3 LYS A  89     -16.000 -17.427  -2.527  1.00 96.72           H  
ATOM   1435  O   LYS A  89     -15.452 -17.485  -5.750  1.00 96.72           O  
ATOM   1436  CG  LYS A  89     -18.032 -18.153  -2.353  1.00 96.72           C  
ATOM   1437  HG2 LYS A  89     -17.761 -18.934  -1.643  1.00 96.72           H  
ATOM   1438  HG3 LYS A  89     -18.804 -18.537  -3.020  1.00 96.72           H  
ATOM   1439  CD  LYS A  89     -18.589 -16.947  -1.581  1.00 96.72           C  
ATOM   1440  HD2 LYS A  89     -17.821 -16.573  -0.904  1.00 96.72           H  
ATOM   1441  HD3 LYS A  89     -18.863 -16.165  -2.288  1.00 96.72           H  
ATOM   1442  CE  LYS A  89     -19.825 -17.381  -0.782  1.00 96.72           C  
ATOM   1443  HE2 LYS A  89     -20.560 -17.788  -1.477  1.00 96.72           H  
ATOM   1444  HE3 LYS A  89     -19.533 -18.188  -0.110  1.00 96.72           H  
ATOM   1445  NZ  LYS A  89     -20.422 -16.263  -0.005  1.00 96.72           N  
ATOM   1446  HZ1 LYS A  89     -19.754 -15.883   0.651  1.00 96.72           H  
ATOM   1447  HZ2 LYS A  89     -20.742 -15.528  -0.620  1.00 96.72           H  
ATOM   1448  HZ3 LYS A  89     -21.221 -16.593   0.517  1.00 96.72           H  
ATOM   1449  N   ASN A  90     -14.025 -19.076  -5.023  1.00 97.10           N  
ATOM   1450  H   ASN A  90     -13.932 -19.909  -4.459  1.00 97.10           H  
ATOM   1451  CA  ASN A  90     -12.827 -18.623  -5.727  1.00 97.10           C  
ATOM   1452  HA  ASN A  90     -11.981 -19.158  -5.297  1.00 97.10           H  
ATOM   1453  C   ASN A  90     -12.550 -17.122  -5.497  1.00 97.10           C  
ATOM   1454  CB  ASN A  90     -12.933 -19.034  -7.206  1.00 97.10           C  
ATOM   1455  HB2 ASN A  90     -13.733 -18.467  -7.681  1.00 97.10           H  
ATOM   1456  HB3 ASN A  90     -13.170 -20.096  -7.276  1.00 97.10           H  
ATOM   1457  O   ASN A  90     -12.370 -16.359  -6.442  1.00 97.10           O  
ATOM   1458  CG  ASN A  90     -11.644 -18.799  -7.972  1.00 97.10           C  
ATOM   1459  ND2 ASN A  90     -11.721 -18.645  -9.272  1.00 97.10           N  
ATOM   1460 HD21 ASN A  90     -12.613 -18.691  -9.744  1.00 97.10           H  
ATOM   1461 HD22 ASN A  90     -10.856 -18.529  -9.780  1.00 97.10           H  
ATOM   1462  OD1 ASN A  90     -10.556 -18.758  -7.423  1.00 97.10           O  
ATOM   1463  N   LYS A  91     -12.605 -16.680  -4.233  1.00 95.42           N  
ATOM   1464  H   LYS A  91     -12.751 -17.365  -3.505  1.00 95.42           H  
ATOM   1465  CA  LYS A  91     -12.406 -15.275  -3.846  1.00 95.42           C  
ATOM   1466  HA  LYS A  91     -12.042 -14.717  -4.708  1.00 95.42           H  
ATOM   1467  C   LYS A  91     -11.337 -15.156  -2.772  1.00 95.42           C  
ATOM   1468  CB  LYS A  91     -13.730 -14.641  -3.390  1.00 95.42           C  
ATOM   1469  HB2 LYS A  91     -14.266 -15.333  -2.741  1.00 95.42           H  
ATOM   1470  HB3 LYS A  91     -13.512 -13.736  -2.822  1.00 95.42           H  
ATOM   1471  O   LYS A  91     -11.440 -15.797  -1.725  1.00 95.42           O  
ATOM   1472  CG  LYS A  91     -14.615 -14.262  -4.584  1.00 95.42           C  
ATOM   1473  HG2 LYS A  91     -14.064 -13.572  -5.223  1.00 95.42           H  
ATOM   1474  HG3 LYS A  91     -14.848 -15.154  -5.165  1.00 95.42           H  
ATOM   1475  CD  LYS A  91     -15.922 -13.593  -4.139  1.00 95.42           C  
ATOM   1476  HD2 LYS A  91     -16.493 -14.284  -3.517  1.00 95.42           H  
ATOM   1477  HD3 LYS A  91     -15.687 -12.696  -3.567  1.00 95.42           H  
ATOM   1478  CE  LYS A  91     -16.729 -13.224  -5.390  1.00 95.42           C  
ATOM   1479  HE2 LYS A  91     -16.059 -12.713  -6.082  1.00 95.42           H  
ATOM   1480  HE3 LYS A  91     -17.057 -14.141  -5.878  1.00 95.42           H  
ATOM   1481  NZ  LYS A  91     -17.886 -12.343  -5.086  1.00 95.42           N  
ATOM   1482  HZ1 LYS A  91     -18.543 -12.795  -4.466  1.00 95.42           H  
ATOM   1483  HZ2 LYS A  91     -17.569 -11.478  -4.674  1.00 95.42           H  
ATOM   1484  HZ3 LYS A  91     -18.366 -12.104  -5.943  1.00 95.42           H  
ATOM   1485  N   TYR A  92     -10.364 -14.287  -3.002  1.00 95.72           N  
ATOM   1486  H   TYR A  92     -10.328 -13.840  -3.908  1.00 95.72           H  
ATOM   1487  CA  TYR A  92      -9.234 -14.060  -2.104  1.00 95.72           C  
ATOM   1488  HA  TYR A  92      -9.404 -14.569  -1.155  1.00 95.72           H  
ATOM   1489  C   TYR A  92      -9.098 -12.572  -1.836  1.00 95.72           C  
ATOM   1490  CB  TYR A  92      -7.959 -14.641  -2.723  1.00 95.72           C  
ATOM   1491  HB2 TYR A  92      -7.132 -14.518  -2.024  1.00 95.72           H  
ATOM   1492  HB3 TYR A  92      -7.711 -14.089  -3.630  1.00 95.72           H  
ATOM   1493  O   TYR A  92      -8.953 -11.797  -2.776  1.00 95.72           O  
ATOM   1494  CG  TYR A  92      -8.114 -16.107  -3.061  1.00 95.72           C  
ATOM   1495  CD1 TYR A  92      -7.923 -17.080  -2.067  1.00 95.72           C  
ATOM   1496  HD1 TYR A  92      -7.576 -16.776  -1.090  1.00 95.72           H  
ATOM   1497  CD2 TYR A  92      -8.538 -16.482  -4.348  1.00 95.72           C  
ATOM   1498  HD2 TYR A  92      -8.691 -15.731  -5.108  1.00 95.72           H  
ATOM   1499  CE1 TYR A  92      -8.164 -18.437  -2.352  1.00 95.72           C  
ATOM   1500  HE1 TYR A  92      -7.997 -19.193  -1.599  1.00 95.72           H  
ATOM   1501  CE2 TYR A  92      -8.773 -17.835  -4.636  1.00 95.72           C  
ATOM   1502  HE2 TYR A  92      -9.109 -18.120  -5.622  1.00 95.72           H  
ATOM   1503  OH  TYR A  92      -8.826 -20.117  -3.937  1.00 95.72           O  
ATOM   1504  HH  TYR A  92      -9.013 -20.251  -4.869  1.00 95.72           H  
ATOM   1505  CZ  TYR A  92      -8.582 -18.816  -3.645  1.00 95.72           C  
ATOM   1506  N   LEU A  93      -9.174 -12.185  -0.562  1.00 93.31           N  
ATOM   1507  H   LEU A  93      -9.174 -12.905   0.146  1.00 93.31           H  
ATOM   1508  CA  LEU A  93      -8.939 -10.812  -0.135  1.00 93.31           C  
ATOM   1509  HA  LEU A  93      -9.317 -10.137  -0.903  1.00 93.31           H  
ATOM   1510  C   LEU A  93      -7.435 -10.617   0.020  1.00 93.31           C  
ATOM   1511  CB  LEU A  93      -9.671 -10.526   1.184  1.00 93.31           C  
ATOM   1512  HB2 LEU A  93      -9.157 -11.070   1.976  1.00 93.31           H  
ATOM   1513  HB3 LEU A  93     -10.695 -10.893   1.120  1.00 93.31           H  
ATOM   1514  O   LEU A  93      -6.820 -11.270   0.863  1.00 93.31           O  
ATOM   1515  CG  LEU A  93      -9.686  -9.031   1.551  1.00 93.31           C  
ATOM   1516  HG  LEU A  93      -8.689  -8.606   1.438  1.00 93.31           H  
ATOM   1517  CD1 LEU A  93     -10.687  -8.283   0.670  1.00 93.31           C  
ATOM   1518 HD11 LEU A  93     -10.891  -7.291   1.073  1.00 93.31           H  
ATOM   1519 HD12 LEU A  93     -11.635  -8.821   0.627  1.00 93.31           H  
ATOM   1520 HD13 LEU A  93     -10.283  -8.170  -0.336  1.00 93.31           H  
ATOM   1521  CD2 LEU A  93     -10.118  -8.860   3.008  1.00 93.31           C  
ATOM   1522 HD21 LEU A  93     -10.072  -7.802   3.267  1.00 93.31           H  
ATOM   1523 HD22 LEU A  93      -9.435  -9.402   3.661  1.00 93.31           H  
ATOM   1524 HD23 LEU A  93     -11.141  -9.214   3.136  1.00 93.31           H  
ATOM   1525  N   LEU A  94      -6.869  -9.730  -0.775  1.00 94.47           N  
ATOM   1526  H   LEU A  94      -7.456  -9.227  -1.425  1.00 94.47           H  
ATOM   1527  CA  LEU A  94      -5.458  -9.401  -0.799  1.00 94.47           C  
ATOM   1528  HA  LEU A  94      -4.888 -10.104  -0.191  1.00 94.47           H  
ATOM   1529  C   LEU A  94      -5.229  -7.993  -0.276  1.00 94.47           C  
ATOM   1530  CB  LEU A  94      -4.970  -9.459  -2.243  1.00 94.47           C  
ATOM   1531  HB2 LEU A  94      -3.931  -9.130  -2.240  1.00 94.47           H  
ATOM   1532  HB3 LEU A  94      -5.529  -8.729  -2.828  1.00 94.47           H  
ATOM   1533  O   LEU A  94      -6.044  -7.121  -0.552  1.00 94.47           O  
ATOM   1534  CG  LEU A  94      -5.077 -10.814  -2.948  1.00 94.47           C  
ATOM   1535  HG  LEU A  94      -6.121 -11.025  -3.178  1.00 94.47           H  
ATOM   1536  CD1 LEU A  94      -4.301 -10.649  -4.245  1.00 94.47           C  
ATOM   1537 HD11 LEU A  94      -3.263 -10.389  -4.038  1.00 94.47           H  
ATOM   1538 HD12 LEU A  94      -4.749  -9.860  -4.848  1.00 94.47           H  
ATOM   1539 HD13 LEU A  94      -4.302 -11.576  -4.819  1.00 94.47           H  
ATOM   1540  CD2 LEU A  94      -4.510 -11.992  -2.151  1.00 94.47           C  
ATOM   1541 HD21 LEU A  94      -4.486 -12.880  -2.783  1.00 94.47           H  
ATOM   1542 HD22 LEU A  94      -5.157 -12.187  -1.296  1.00 94.47           H  
ATOM   1543 HD23 LEU A  94      -3.498 -11.760  -1.816  1.00 94.47           H  
ATOM   1544  N   GLU A  95      -4.098  -7.765   0.386  1.00 92.10           N  
ATOM   1545  H   GLU A  95      -3.493  -8.548   0.591  1.00 92.10           H  
ATOM   1546  CA  GLU A  95      -3.517  -6.428   0.512  1.00 92.10           C  
ATOM   1547  HA  GLU A  95      -4.222  -5.728   0.063  1.00 92.10           H  
ATOM   1548  C   GLU A  95      -2.229  -6.332  -0.289  1.00 92.10           C  
ATOM   1549  CB  GLU A  95      -3.338  -6.033   1.980  1.00 92.10           C  
ATOM   1550  HB2 GLU A  95      -2.894  -6.871   2.517  1.00 92.10           H  
ATOM   1551  HB3 GLU A  95      -4.343  -5.843   2.356  1.00 92.10           H  
ATOM   1552  O   GLU A  95      -1.349  -7.179  -0.142  1.00 92.10           O  
ATOM   1553  CG  GLU A  95      -2.475  -4.787   2.250  1.00 92.10           C  
ATOM   1554  HG2 GLU A  95      -1.443  -5.017   1.988  1.00 92.10           H  
ATOM   1555  HG3 GLU A  95      -2.794  -3.960   1.614  1.00 92.10           H  
ATOM   1556  CD  GLU A  95      -2.529  -4.316   3.712  1.00 92.10           C  
ATOM   1557  OE1 GLU A  95      -1.586  -3.590   4.107  1.00 92.10           O  
ATOM   1558  OE2 GLU A  95      -3.489  -4.686   4.441  1.00 92.10           O  
ATOM   1559  N   TYR A  96      -2.122  -5.316  -1.138  1.00 93.12           N  
ATOM   1560  H   TYR A  96      -2.823  -4.590  -1.118  1.00 93.12           H  
ATOM   1561  CA  TYR A  96      -0.943  -5.111  -1.972  1.00 93.12           C  
ATOM   1562  HA  TYR A  96      -0.569  -6.077  -2.312  1.00 93.12           H  
ATOM   1563  C   TYR A  96       0.143  -4.461  -1.129  1.00 93.12           C  
ATOM   1564  CB  TYR A  96      -1.316  -4.308  -3.212  1.00 93.12           C  
ATOM   1565  HB2 TYR A  96      -0.411  -3.873  -3.637  1.00 93.12           H  
ATOM   1566  HB3 TYR A  96      -1.983  -3.491  -2.937  1.00 93.12           H  
ATOM   1567  O   TYR A  96      -0.056  -3.405  -0.540  1.00 93.12           O  
ATOM   1568  CG  TYR A  96      -1.991  -5.173  -4.249  1.00 93.12           C  
ATOM   1569  CD1 TYR A  96      -1.297  -5.498  -5.419  1.00 93.12           C  
ATOM   1570  HD1 TYR A  96      -0.295  -5.112  -5.540  1.00 93.12           H  
ATOM   1571  CD2 TYR A  96      -3.262  -5.727  -4.022  1.00 93.12           C  
ATOM   1572  HD2 TYR A  96      -3.797  -5.512  -3.109  1.00 93.12           H  
ATOM   1573  CE1 TYR A  96      -1.896  -6.283  -6.417  1.00 93.12           C  
ATOM   1574  HE1 TYR A  96      -1.375  -6.481  -7.342  1.00 93.12           H  
ATOM   1575  CE2 TYR A  96      -3.834  -6.585  -4.979  1.00 93.12           C  
ATOM   1576  HE2 TYR A  96      -4.805  -7.030  -4.821  1.00 93.12           H  
ATOM   1577  OH  TYR A  96      -3.722  -7.621  -7.133  1.00 93.12           O  
ATOM   1578  HH  TYR A  96      -3.234  -7.533  -7.955  1.00 93.12           H  
ATOM   1579  CZ  TYR A  96      -3.174  -6.815  -6.197  1.00 93.12           C  
ATOM   1580  N   ILE A  97       1.285  -5.124  -1.005  1.00 95.45           N  
ATOM   1581  H   ILE A  97       1.445  -5.918  -1.608  1.00 95.45           H  
ATOM   1582  CA  ILE A  97       2.224  -4.878   0.098  1.00 95.45           C  
ATOM   1583  HA  ILE A  97       1.668  -4.880   1.035  1.00 95.45           H  
ATOM   1584  C   ILE A  97       2.874  -3.498  -0.016  1.00 95.45           C  
ATOM   1585  CB  ILE A  97       3.247  -6.030   0.140  1.00 95.45           C  
ATOM   1586  HB  ILE A  97       3.667  -6.159  -0.858  1.00 95.45           H  
ATOM   1587  O   ILE A  97       2.998  -2.783   0.985  1.00 95.45           O  
ATOM   1588  CG1 ILE A  97       2.477  -7.314   0.525  1.00 95.45           C  
ATOM   1589 HG12 ILE A  97       1.758  -7.546  -0.261  1.00 95.45           H  
ATOM   1590 HG13 ILE A  97       1.920  -7.143   1.446  1.00 95.45           H  
ATOM   1591  CG2 ILE A  97       4.419  -5.753   1.096  1.00 95.45           C  
ATOM   1592 HG21 ILE A  97       4.938  -4.840   0.804  1.00 95.45           H  
ATOM   1593 HG22 ILE A  97       5.151  -6.557   1.025  1.00 95.45           H  
ATOM   1594 HG23 ILE A  97       4.064  -5.671   2.123  1.00 95.45           H  
ATOM   1595  CD1 ILE A  97       3.344  -8.551   0.722  1.00 95.45           C  
ATOM   1596 HD11 ILE A  97       3.867  -8.438   1.671  1.00 95.45           H  
ATOM   1597 HD12 ILE A  97       4.056  -8.658  -0.096  1.00 95.45           H  
ATOM   1598 HD13 ILE A  97       2.709  -9.435   0.780  1.00 95.45           H  
ATOM   1599  N   GLU A  98       3.236  -3.112  -1.236  1.00 93.00           N  
ATOM   1600  H   GLU A  98       3.193  -3.795  -1.978  1.00 93.00           H  
ATOM   1601  CA  GLU A  98       3.899  -1.842  -1.530  1.00 93.00           C  
ATOM   1602  HA  GLU A  98       4.677  -1.660  -0.789  1.00 93.00           H  
ATOM   1603  C   GLU A  98       2.952  -0.637  -1.460  1.00 93.00           C  
ATOM   1604  CB  GLU A  98       4.574  -1.942  -2.909  1.00 93.00           C  
ATOM   1605  HB2 GLU A  98       4.795  -0.937  -3.270  1.00 93.00           H  
ATOM   1606  HB3 GLU A  98       3.890  -2.403  -3.622  1.00 93.00           H  
ATOM   1607  O   GLU A  98       3.415   0.457  -1.148  1.00 93.00           O  
ATOM   1608  CG  GLU A  98       5.893  -2.729  -2.868  1.00 93.00           C  
ATOM   1609  HG2 GLU A  98       6.353  -2.697  -3.856  1.00 93.00           H  
ATOM   1610  HG3 GLU A  98       6.574  -2.234  -2.176  1.00 93.00           H  
ATOM   1611  CD  GLU A  98       5.704  -4.192  -2.455  1.00 93.00           C  
ATOM   1612  OE1 GLU A  98       6.254  -4.582  -1.403  1.00 93.00           O  
ATOM   1613  OE2 GLU A  98       4.984  -4.946  -3.145  1.00 93.00           O  
ATOM   1614  N   TYR A  99       1.645  -0.830  -1.666  1.00 90.73           N  
ATOM   1615  H   TYR A  99       1.329  -1.765  -1.883  1.00 90.73           H  
ATOM   1616  CA  TYR A  99       0.675   0.268  -1.782  1.00 90.73           C  
ATOM   1617  HA  TYR A  99       1.203   1.218  -1.704  1.00 90.73           H  
ATOM   1618  C   TYR A  99      -0.370   0.297  -0.651  1.00 90.73           C  
ATOM   1619  CB  TYR A  99       0.040   0.241  -3.173  1.00 90.73           C  
ATOM   1620  HB2 TYR A  99      -0.577   1.133  -3.284  1.00 90.73           H  
ATOM   1621  HB3 TYR A  99      -0.560  -0.664  -3.264  1.00 90.73           H  
ATOM   1622  O   TYR A  99      -1.012   1.313  -0.416  1.00 90.73           O  
ATOM   1623  CG  TYR A  99       0.971   0.170  -4.344  1.00 90.73           C  
ATOM   1624  CD1 TYR A  99       1.351   1.338  -5.030  1.00 90.73           C  
ATOM   1625  HD1 TYR A  99       0.982   2.304  -4.717  1.00 90.73           H  
ATOM   1626  CD2 TYR A  99       1.409  -1.097  -4.765  1.00 90.73           C  
ATOM   1627  HD2 TYR A  99       1.079  -1.988  -4.252  1.00 90.73           H  
ATOM   1628  CE1 TYR A  99       2.220   1.235  -6.129  1.00 90.73           C  
ATOM   1629  HE1 TYR A  99       2.536   2.114  -6.672  1.00 90.73           H  
ATOM   1630  CE2 TYR A  99       2.289  -1.202  -5.841  1.00 90.73           C  
ATOM   1631  HE2 TYR A  99       2.658  -2.168  -6.152  1.00 90.73           H  
ATOM   1632  OH  TYR A  99       3.567  -0.206  -7.511  1.00 90.73           O  
ATOM   1633  HH  TYR A  99       3.780  -1.134  -7.634  1.00 90.73           H  
ATOM   1634  CZ  TYR A  99       2.691  -0.039  -6.511  1.00 90.73           C  
ATOM   1635  N   GLY A 100      -0.483  -0.793   0.113  1.00 89.96           N  
ATOM   1636  H   GLY A 100      -0.005  -1.625  -0.204  1.00 89.96           H  
ATOM   1637  CA  GLY A 100      -1.182  -0.877   1.401  1.00 89.96           C  
ATOM   1638  HA2 GLY A 100      -0.754  -1.694   1.982  1.00 89.96           H  
ATOM   1639  HA3 GLY A 100      -1.033   0.070   1.919  1.00 89.96           H  
ATOM   1640  C   GLY A 100      -2.666  -1.155   1.361  1.00 89.96           C  
ATOM   1641  O   GLY A 100      -3.390  -1.221   2.346  1.00 89.96           O  
ATOM   1642  N   ASN A 101      -3.165  -1.340   0.190  1.00 87.60           N  
ATOM   1643  H   ASN A 101      -2.530  -1.391  -0.594  1.00 87.60           H  
ATOM   1644  CA  ASN A 101      -4.539  -1.109  -0.082  1.00 87.60           C  
ATOM   1645  HA  ASN A 101      -5.026  -0.590   0.744  1.00 87.60           H  
ATOM   1646  C   ASN A 101      -5.202  -2.565  -0.099  1.00 87.60           C  
ATOM   1647  CB  ASN A 101      -4.272   0.015  -1.152  1.00 87.60           C  
ATOM   1648  HB2 ASN A 101      -5.161   0.570  -1.453  1.00 87.60           H  
ATOM   1649  HB3 ASN A 101      -3.812   0.826  -0.588  1.00 87.60           H  
ATOM   1650  O   ASN A 101      -4.465  -3.548  -0.046  1.00 87.60           O  
ATOM   1651  CG  ASN A 101      -3.238  -0.183  -2.284  1.00 87.60           C  
ATOM   1652  ND2 ASN A 101      -3.043   0.789  -3.121  1.00 87.60           N  
ATOM   1653 HD21 ASN A 101      -2.482   0.589  -3.937  1.00 87.60           H  
ATOM   1654 HD22 ASN A 101      -3.477   1.688  -2.967  1.00 87.60           H  
ATOM   1655  OD1 ASN A 101      -2.574  -1.184  -2.445  1.00 87.60           O  
ATOM   1656  N   ILE A 102      -6.524  -2.819  -0.196  1.00 87.50           N  
ATOM   1657  H   ILE A 102      -7.094  -2.020  -0.433  1.00 87.50           H  
ATOM   1658  CA  ILE A 102      -7.159  -4.148  -0.379  1.00 87.50           C  
ATOM   1659  HA  ILE A 102      -6.364  -4.893  -0.354  1.00 87.50           H  
ATOM   1660  C   ILE A 102      -7.964  -4.416  -1.708  1.00 87.50           C  
ATOM   1661  CB  ILE A 102      -8.004  -4.340   0.886  1.00 87.50           C  
ATOM   1662  HB  ILE A 102      -8.682  -3.490   0.968  1.00 87.50           H  
ATOM   1663  O   ILE A 102      -8.673  -3.545  -2.206  1.00 87.50           O  
ATOM   1664  CG1 ILE A 102      -7.109  -4.389   2.153  1.00 87.50           C  
ATOM   1665 HG12 ILE A 102      -6.261  -3.708   2.089  1.00 87.50           H  
ATOM   1666 HG13 ILE A 102      -6.699  -5.393   2.267  1.00 87.50           H  
ATOM   1667  CG2 ILE A 102      -8.853  -5.609   0.826  1.00 87.50           C  
ATOM   1668 HG21 ILE A 102      -8.217  -6.470   0.623  1.00 87.50           H  
ATOM   1669 HG22 ILE A 102      -9.606  -5.513   0.044  1.00 87.50           H  
ATOM   1670 HG23 ILE A 102      -9.370  -5.751   1.775  1.00 87.50           H  
ATOM   1671  CD1 ILE A 102      -7.863  -4.004   3.428  1.00 87.50           C  
ATOM   1672 HD11 ILE A 102      -8.679  -4.700   3.624  1.00 87.50           H  
ATOM   1673 HD12 ILE A 102      -7.175  -4.032   4.273  1.00 87.50           H  
ATOM   1674 HD13 ILE A 102      -8.261  -2.994   3.332  1.00 87.50           H  
ATOM   1675  N   GLU A 103      -7.962  -5.664  -2.234  1.00 87.15           N  
ATOM   1676  H   GLU A 103      -7.341  -6.332  -1.802  1.00 87.15           H  
ATOM   1677  CA  GLU A 103      -8.934  -6.196  -3.244  1.00 87.15           C  
ATOM   1678  HA  GLU A 103      -9.839  -5.592  -3.171  1.00 87.15           H  
ATOM   1679  C   GLU A 103      -9.373  -7.641  -3.027  1.00 87.15           C  
ATOM   1680  CB  GLU A 103      -8.437  -6.084  -4.694  1.00 87.15           C  
ATOM   1681  HB2 GLU A 103      -7.347  -6.113  -4.680  1.00 87.15           H  
ATOM   1682  HB3 GLU A 103      -8.871  -5.131  -4.998  1.00 87.15           H  
ATOM   1683  O   GLU A 103      -8.660  -8.445  -2.442  1.00 87.15           O  
ATOM   1684  CG  GLU A 103      -8.921  -7.062  -5.782  1.00 87.15           C  
ATOM   1685  HG2 GLU A 103      -8.707  -8.074  -5.440  1.00 87.15           H  
ATOM   1686  HG3 GLU A 103      -9.995  -6.931  -5.914  1.00 87.15           H  
ATOM   1687  CD  GLU A 103      -8.224  -6.954  -7.127  1.00 87.15           C  
ATOM   1688  OE1 GLU A 103      -8.881  -6.585  -8.128  1.00 87.15           O  
ATOM   1689  OE2 GLU A 103      -7.021  -7.273  -7.140  1.00 87.15           O  
ATOM   1690  N   ILE A 104     -10.535  -7.990  -3.594  1.00 89.72           N  
ATOM   1691  H   ILE A 104     -11.006  -7.280  -4.136  1.00 89.72           H  
ATOM   1692  CA  ILE A 104     -10.944  -9.375  -3.846  1.00 89.72           C  
ATOM   1693  HA  ILE A 104     -10.415 -10.022  -3.146  1.00 89.72           H  
ATOM   1694  C   ILE A 104     -10.596  -9.813  -5.278  1.00 89.72           C  
ATOM   1695  CB  ILE A 104     -12.449  -9.545  -3.584  1.00 89.72           C  
ATOM   1696  HB  ILE A 104     -13.000  -8.897  -4.266  1.00 89.72           H  
ATOM   1697  O   ILE A 104     -11.167  -9.299  -6.236  1.00 89.72           O  
ATOM   1698  CG1 ILE A 104     -12.791  -9.139  -2.134  1.00 89.72           C  
ATOM   1699 HG12 ILE A 104     -12.407  -8.141  -1.924  1.00 89.72           H  
ATOM   1700 HG13 ILE A 104     -12.315  -9.836  -1.444  1.00 89.72           H  
ATOM   1701  CG2 ILE A 104     -12.860 -11.007  -3.849  1.00 89.72           C  
ATOM   1702 HG21 ILE A 104     -12.277 -11.673  -3.213  1.00 89.72           H  
ATOM   1703 HG22 ILE A 104     -13.924 -11.141  -3.653  1.00 89.72           H  
ATOM   1704 HG23 ILE A 104     -12.686 -11.271  -4.892  1.00 89.72           H  
ATOM   1705  CD1 ILE A 104     -14.293  -9.090  -1.842  1.00 89.72           C  
ATOM   1706 HD11 ILE A 104     -14.793  -8.458  -2.577  1.00 89.72           H  
ATOM   1707 HD12 ILE A 104     -14.724 -10.091  -1.861  1.00 89.72           H  
ATOM   1708 HD13 ILE A 104     -14.450  -8.667  -0.850  1.00 89.72           H  
ATOM   1709  N   THR A 105      -9.756 -10.836  -5.413  1.00 92.59           N  
ATOM   1710  H   THR A 105      -9.317 -11.198  -4.579  1.00 92.59           H  
ATOM   1711  CA  THR A 105      -9.383 -11.428  -6.708  1.00 92.59           C  
ATOM   1712  HA  THR A 105      -9.997 -10.985  -7.493  1.00 92.59           H  
ATOM   1713  C   THR A 105      -9.651 -12.940  -6.749  1.00 92.59           C  
ATOM   1714  CB  THR A 105      -7.937 -11.041  -7.042  1.00 92.59           C  
ATOM   1715  HB  THR A 105      -7.805  -9.976  -6.850  1.00 92.59           H  
ATOM   1716  O   THR A 105     -10.215 -13.508  -5.807  1.00 92.59           O  
ATOM   1717  CG2 THR A 105      -6.908 -11.821  -6.242  1.00 92.59           C  
ATOM   1718 HG21 THR A 105      -6.939 -12.878  -6.507  1.00 92.59           H  
ATOM   1719 HG22 THR A 105      -7.095 -11.700  -5.175  1.00 92.59           H  
ATOM   1720 HG23 THR A 105      -5.922 -11.424  -6.483  1.00 92.59           H  
ATOM   1721  OG1 THR A 105      -7.662 -11.279  -8.396  1.00 92.59           O  
ATOM   1722  HG1 THR A 105      -6.927 -10.696  -8.601  1.00 92.59           H  
ATOM   1723  N   GLN A 106      -9.285 -13.594  -7.851  1.00 95.97           N  
ATOM   1724  H   GLN A 106      -8.724 -13.076  -8.512  1.00 95.97           H  
ATOM   1725  CA  GLN A 106      -9.504 -15.018  -8.127  1.00 95.97           C  
ATOM   1726  HA  GLN A 106     -10.053 -15.475  -7.304  1.00 95.97           H  
ATOM   1727  C   GLN A 106      -8.179 -15.773  -8.280  1.00 95.97           C  
ATOM   1728  CB  GLN A 106     -10.339 -15.167  -9.404  1.00 95.97           C  
ATOM   1729  HB2 GLN A 106      -9.805 -14.703 -10.233  1.00 95.97           H  
ATOM   1730  HB3 GLN A 106     -10.458 -16.228  -9.625  1.00 95.97           H  
ATOM   1731  O   GLN A 106      -7.160 -15.173  -8.614  1.00 95.97           O  
ATOM   1732  CG  GLN A 106     -11.728 -14.527  -9.293  1.00 95.97           C  
ATOM   1733  HG2 GLN A 106     -12.217 -14.873  -8.382  1.00 95.97           H  
ATOM   1734  HG3 GLN A 106     -11.633 -13.442  -9.233  1.00 95.97           H  
ATOM   1735  CD  GLN A 106     -12.609 -14.864 -10.487  1.00 95.97           C  
ATOM   1736  NE2 GLN A 106     -13.892 -15.064 -10.283  1.00 95.97           N  
ATOM   1737 HE21 GLN A 106     -14.265 -15.052  -9.344  1.00 95.97           H  
ATOM   1738 HE22 GLN A 106     -14.433 -15.273 -11.110  1.00 95.97           H  
ATOM   1739  OE1 GLN A 106     -12.181 -14.957 -11.622  1.00 95.97           O  
ATOM   1740  N   LEU A 107      -8.198 -17.096  -8.077  1.00 98.20           N  
ATOM   1741  H   LEU A 107      -9.074 -17.537  -7.835  1.00 98.20           H  
ATOM   1742  CA  LEU A 107      -6.993 -17.939  -8.060  1.00 98.20           C  
ATOM   1743  HA  LEU A 107      -6.374 -17.625  -7.220  1.00 98.20           H  
ATOM   1744  C   LEU A 107      -6.134 -17.811  -9.328  1.00 98.20           C  
ATOM   1745  CB  LEU A 107      -7.420 -19.407  -7.854  1.00 98.20           C  
ATOM   1746  HB2 LEU A 107      -7.992 -19.485  -6.929  1.00 98.20           H  
ATOM   1747  HB3 LEU A 107      -8.070 -19.703  -8.677  1.00 98.20           H  
ATOM   1748  O   LEU A 107      -4.916 -17.760  -9.236  1.00 98.20           O  
ATOM   1749  CG  LEU A 107      -6.255 -20.413  -7.774  1.00 98.20           C  
ATOM   1750  HG  LEU A 107      -5.711 -20.425  -8.718  1.00 98.20           H  
ATOM   1751  CD1 LEU A 107      -5.299 -20.058  -6.638  1.00 98.20           C  
ATOM   1752 HD11 LEU A 107      -4.572 -20.862  -6.522  1.00 98.20           H  
ATOM   1753 HD12 LEU A 107      -5.848 -19.917  -5.707  1.00 98.20           H  
ATOM   1754 HD13 LEU A 107      -4.746 -19.152  -6.884  1.00 98.20           H  
ATOM   1755  CD2 LEU A 107      -6.815 -21.812  -7.521  1.00 98.20           C  
ATOM   1756 HD21 LEU A 107      -7.318 -21.859  -6.555  1.00 98.20           H  
ATOM   1757 HD22 LEU A 107      -7.509 -22.087  -8.316  1.00 98.20           H  
ATOM   1758 HD23 LEU A 107      -5.996 -22.532  -7.528  1.00 98.20           H  
ATOM   1759  N   ASN A 108      -6.760 -17.697 -10.501  1.00 96.92           N  
ATOM   1760  H   ASN A 108      -7.767 -17.612 -10.497  1.00 96.92           H  
ATOM   1761  CA  ASN A 108      -6.072 -17.590 -11.793  1.00 96.92           C  
ATOM   1762  HA  ASN A 108      -5.349 -18.402 -11.860  1.00 96.92           H  
ATOM   1763  C   ASN A 108      -5.272 -16.288 -11.983  1.00 96.92           C  
ATOM   1764  CB  ASN A 108      -7.102 -17.756 -12.926  1.00 96.92           C  
ATOM   1765  HB2 ASN A 108      -7.644 -18.693 -12.799  1.00 96.92           H  
ATOM   1766  HB3 ASN A 108      -6.560 -17.809 -13.871  1.00 96.92           H  
ATOM   1767  O   ASN A 108      -4.565 -16.154 -12.978  1.00 96.92           O  
ATOM   1768  CG  ASN A 108      -8.106 -16.615 -13.013  1.00 96.92           C  
ATOM   1769  ND2 ASN A 108      -8.735 -16.430 -14.148  1.00 96.92           N  
ATOM   1770 HD21 ASN A 108      -9.430 -15.697 -14.158  1.00 96.92           H  
ATOM   1771 HD22 ASN A 108      -8.512 -16.993 -14.956  1.00 96.92           H  
ATOM   1772  OD1 ASN A 108      -8.382 -15.908 -12.060  1.00 96.92           O  
ATOM   1773  N   ARG A 109      -5.406 -15.323 -11.068  1.00 96.37           N  
ATOM   1774  H   ARG A 109      -6.049 -15.483 -10.306  1.00 96.37           H  
ATOM   1775  CA  ARG A 109      -4.616 -14.085 -11.040  1.00 96.37           C  
ATOM   1776  HA  ARG A 109      -4.117 -13.949 -11.999  1.00 96.37           H  
ATOM   1777  C   ARG A 109      -3.496 -14.135 -10.005  1.00 96.37           C  
ATOM   1778  CB  ARG A 109      -5.541 -12.887 -10.788  1.00 96.37           C  
ATOM   1779  HB2 ARG A 109      -4.935 -11.982 -10.808  1.00 96.37           H  
ATOM   1780  HB3 ARG A 109      -5.989 -12.974  -9.798  1.00 96.37           H  
ATOM   1781  O   ARG A 109      -2.745 -13.175  -9.886  1.00 96.37           O  
ATOM   1782  CG  ARG A 109      -6.651 -12.786 -11.845  1.00 96.37           C  
ATOM   1783  HG2 ARG A 109      -6.222 -12.905 -12.840  1.00 96.37           H  
ATOM   1784  HG3 ARG A 109      -7.365 -13.592 -11.678  1.00 96.37           H  
ATOM   1785  CD  ARG A 109      -7.421 -11.464 -11.786  1.00 96.37           C  
ATOM   1786  HD2 ARG A 109      -7.773 -11.283 -10.771  1.00 96.37           H  
ATOM   1787  HD3 ARG A 109      -8.299 -11.565 -12.424  1.00 96.37           H  
ATOM   1788  NE  ARG A 109      -6.580 -10.344 -12.233  1.00 96.37           N  
ATOM   1789  HE  ARG A 109      -5.700 -10.224 -11.753  1.00 96.37           H  
ATOM   1790  NH1 ARG A 109      -7.900  -9.530 -13.933  1.00 96.37           N  
ATOM   1791 HH11 ARG A 109      -8.695 -10.015 -13.543  1.00 96.37           H  
ATOM   1792 HH12 ARG A 109      -7.978  -8.960 -14.763  1.00 96.37           H  
ATOM   1793  NH2 ARG A 109      -5.784  -8.903 -13.767  1.00 96.37           N  
ATOM   1794 HH21 ARG A 109      -5.861  -8.314 -14.584  1.00 96.37           H  
ATOM   1795 HH22 ARG A 109      -4.914  -8.861 -13.256  1.00 96.37           H  
ATOM   1796  CZ  ARG A 109      -6.766  -9.593 -13.296  1.00 96.37           C  
ATOM   1797  N   LEU A 110      -3.405 -15.219  -9.241  1.00 98.17           N  
ATOM   1798  H   LEU A 110      -3.990 -16.013  -9.457  1.00 98.17           H  
ATOM   1799  CA  LEU A 110      -2.427 -15.391  -8.181  1.00 98.17           C  
ATOM   1800  HA  LEU A 110      -1.994 -14.426  -7.920  1.00 98.17           H  
ATOM   1801  C   LEU A 110      -1.305 -16.295  -8.660  1.00 98.17           C  
ATOM   1802  CB  LEU A 110      -3.088 -15.982  -6.933  1.00 98.17           C  
ATOM   1803  HB2 LEU A 110      -2.348 -15.989  -6.132  1.00 98.17           H  
ATOM   1804  HB3 LEU A 110      -3.376 -17.012  -7.146  1.00 98.17           H  
ATOM   1805  O   LEU A 110      -1.543 -17.296  -9.325  1.00 98.17           O  
ATOM   1806  CG  LEU A 110      -4.327 -15.225  -6.459  1.00 98.17           C  
ATOM   1807  HG  LEU A 110      -5.119 -15.301  -7.204  1.00 98.17           H  
ATOM   1808  CD1 LEU A 110      -4.838 -15.825  -5.157  1.00 98.17           C  
ATOM   1809 HD11 LEU A 110      -5.791 -15.369  -4.889  1.00 98.17           H  
ATOM   1810 HD12 LEU A 110      -4.977 -16.900  -5.273  1.00 98.17           H  
ATOM   1811 HD13 LEU A 110      -4.101 -15.621  -4.380  1.00 98.17           H  
ATOM   1812  CD2 LEU A 110      -4.020 -13.763  -6.190  1.00 98.17           C  
ATOM   1813 HD21 LEU A 110      -3.894 -13.219  -7.126  1.00 98.17           H  
ATOM   1814 HD22 LEU A 110      -3.119 -13.661  -5.586  1.00 98.17           H  
ATOM   1815 HD23 LEU A 110      -4.875 -13.353  -5.651  1.00 98.17           H  
ATOM   1816  N   TYR A 111      -0.096 -15.959  -8.255  1.00 98.66           N  
ATOM   1817  H   TYR A 111       0.000 -15.110  -7.716  1.00 98.66           H  
ATOM   1818  CA  TYR A 111       1.145 -16.629  -8.592  1.00 98.66           C  
ATOM   1819  HA  TYR A 111       0.930 -17.561  -9.114  1.00 98.66           H  
ATOM   1820  C   TYR A 111       1.884 -16.929  -7.284  1.00 98.66           C  
ATOM   1821  CB  TYR A 111       1.970 -15.730  -9.524  1.00 98.66           C  
ATOM   1822  HB2 TYR A 111       2.942 -16.190  -9.702  1.00 98.66           H  
ATOM   1823  HB3 TYR A 111       2.145 -14.777  -9.025  1.00 98.66           H  
ATOM   1824  O   TYR A 111       1.731 -16.187  -6.299  1.00 98.66           O  
ATOM   1825  CG  TYR A 111       1.311 -15.427 -10.854  1.00 98.66           C  
ATOM   1826  CD1 TYR A 111       1.750 -16.077 -12.021  1.00 98.66           C  
ATOM   1827  HD1 TYR A 111       2.565 -16.784 -11.976  1.00 98.66           H  
ATOM   1828  CD2 TYR A 111       0.256 -14.495 -10.927  1.00 98.66           C  
ATOM   1829  HD2 TYR A 111      -0.076 -13.978 -10.039  1.00 98.66           H  
ATOM   1830  CE1 TYR A 111       1.144 -15.793 -13.258  1.00 98.66           C  
ATOM   1831  HE1 TYR A 111       1.508 -16.273 -14.154  1.00 98.66           H  
ATOM   1832  CE2 TYR A 111      -0.388 -14.254 -12.153  1.00 98.66           C  
ATOM   1833  HE2 TYR A 111      -1.233 -13.583 -12.206  1.00 98.66           H  
ATOM   1834  OH  TYR A 111      -0.510 -14.620 -14.527  1.00 98.66           O  
ATOM   1835  HH  TYR A 111      -0.027 -15.104 -15.201  1.00 98.66           H  
ATOM   1836  CZ  TYR A 111       0.074 -14.878 -13.327  1.00 98.66           C  
ATOM   1837  N   PRO A 112       2.666 -18.019  -7.225  1.00 98.55           N  
ATOM   1838  CA  PRO A 112       3.500 -18.275  -6.062  1.00 98.55           C  
ATOM   1839  HA  PRO A 112       2.873 -18.388  -5.177  1.00 98.55           H  
ATOM   1840  C   PRO A 112       4.449 -17.091  -5.841  1.00 98.55           C  
ATOM   1841  CB  PRO A 112       4.219 -19.597  -6.347  1.00 98.55           C  
ATOM   1842  HB2 PRO A 112       5.247 -19.589  -5.985  1.00 98.55           H  
ATOM   1843  HB3 PRO A 112       3.666 -20.411  -5.879  1.00 98.55           H  
ATOM   1844  O   PRO A 112       4.928 -16.488  -6.793  1.00 98.55           O  
ATOM   1845  CG  PRO A 112       4.161 -19.761  -7.868  1.00 98.55           C  
ATOM   1846  HG2 PRO A 112       5.060 -19.339  -8.318  1.00 98.55           H  
ATOM   1847  HG3 PRO A 112       4.064 -20.809  -8.152  1.00 98.55           H  
ATOM   1848  CD  PRO A 112       2.942 -18.955  -8.305  1.00 98.55           C  
ATOM   1849  HD2 PRO A 112       3.169 -18.431  -9.234  1.00 98.55           H  
ATOM   1850  HD3 PRO A 112       2.088 -19.617  -8.449  1.00 98.55           H  
ATOM   1851  N   CYS A 113       4.708 -16.730  -4.586  1.00 98.60           N  
ATOM   1852  H   CYS A 113       4.315 -17.257  -3.819  1.00 98.60           H  
ATOM   1853  CA  CYS A 113       5.776 -15.787  -4.278  1.00 98.60           C  
ATOM   1854  HA  CYS A 113       5.961 -15.144  -5.139  1.00 98.60           H  
ATOM   1855  C   CYS A 113       7.038 -16.590  -3.946  1.00 98.60           C  
ATOM   1856  CB  CYS A 113       5.364 -14.873  -3.126  1.00 98.60           C  
ATOM   1857  HB2 CYS A 113       5.371 -15.434  -2.191  1.00 98.60           H  
ATOM   1858  HB3 CYS A 113       4.369 -14.467  -3.310  1.00 98.60           H  
ATOM   1859  O   CYS A 113       6.993 -17.398  -3.013  1.00 98.60           O  
ATOM   1860  SG  CYS A 113       6.549 -13.506  -3.039  1.00 98.60           S  
ATOM   1861  HG  CYS A 113       6.192 -13.019  -1.847  1.00 98.60           H  
ATOM   1862  N   PRO A 114       8.150 -16.419  -4.679  1.00 98.20           N  
ATOM   1863  CA  PRO A 114       9.432 -16.987  -4.286  1.00 98.20           C  
ATOM   1864  HA  PRO A 114       9.367 -18.074  -4.310  1.00 98.20           H  
ATOM   1865  C   PRO A 114       9.827 -16.507  -2.889  1.00 98.20           C  
ATOM   1866  CB  PRO A 114      10.434 -16.491  -5.329  1.00 98.20           C  
ATOM   1867  HB2 PRO A 114      11.195 -17.240  -5.551  1.00 98.20           H  
ATOM   1868  HB3 PRO A 114      10.890 -15.562  -4.986  1.00 98.20           H  
ATOM   1869  O   PRO A 114       9.612 -15.344  -2.558  1.00 98.20           O  
ATOM   1870  CG  PRO A 114       9.572 -16.179  -6.547  1.00 98.20           C  
ATOM   1871  HG2 PRO A 114       9.380 -17.099  -7.098  1.00 98.20           H  
ATOM   1872  HG3 PRO A 114      10.032 -15.426  -7.187  1.00 98.20           H  
ATOM   1873  CD  PRO A 114       8.278 -15.676  -5.919  1.00 98.20           C  
ATOM   1874  HD2 PRO A 114       7.438 -15.867  -6.587  1.00 98.20           H  
ATOM   1875  HD3 PRO A 114       8.353 -14.611  -5.698  1.00 98.20           H  
ATOM   1876  N   GLU A 115      10.470 -17.365  -2.094  1.00 97.77           N  
ATOM   1877  H   GLU A 115      10.547 -18.331  -2.377  1.00 97.77           H  
ATOM   1878  CA  GLU A 115      10.799 -17.032  -0.699  1.00 97.77           C  
ATOM   1879  HA  GLU A 115       9.865 -16.887  -0.156  1.00 97.77           H  
ATOM   1880  C   GLU A 115      11.603 -15.729  -0.576  1.00 97.77           C  
ATOM   1881  CB  GLU A 115      11.561 -18.205  -0.059  1.00 97.77           C  
ATOM   1882  HB2 GLU A 115      10.980 -19.118  -0.192  1.00 97.77           H  
ATOM   1883  HB3 GLU A 115      12.511 -18.340  -0.576  1.00 97.77           H  
ATOM   1884  O   GLU A 115      11.309 -14.907   0.283  1.00 97.77           O  
ATOM   1885  CG  GLU A 115      11.840 -18.006   1.443  1.00 97.77           C  
ATOM   1886  HG2 GLU A 115      12.298 -18.916   1.831  1.00 97.77           H  
ATOM   1887  HG3 GLU A 115      12.564 -17.200   1.562  1.00 97.77           H  
ATOM   1888  CD  GLU A 115      10.568 -17.694   2.250  1.00 97.77           C  
ATOM   1889  OE1 GLU A 115      10.622 -16.795   3.123  1.00 97.77           O  
ATOM   1890  OE2 GLU A 115       9.527 -18.317   1.943  1.00 97.77           O  
ATOM   1891  N   HIS A 116      12.545 -15.479  -1.492  1.00 97.70           N  
ATOM   1892  H   HIS A 116      12.706 -16.170  -2.210  1.00 97.70           H  
ATOM   1893  CA  HIS A 116      13.354 -14.254  -1.500  1.00 97.70           C  
ATOM   1894  HA  HIS A 116      13.790 -14.138  -0.508  1.00 97.70           H  
ATOM   1895  C   HIS A 116      12.552 -12.967  -1.775  1.00 97.70           C  
ATOM   1896  CB  HIS A 116      14.506 -14.407  -2.505  1.00 97.70           C  
ATOM   1897  HB2 HIS A 116      15.208 -13.589  -2.341  1.00 97.70           H  
ATOM   1898  HB3 HIS A 116      15.038 -15.337  -2.305  1.00 97.70           H  
ATOM   1899  O   HIS A 116      13.033 -11.883  -1.456  1.00 97.70           O  
ATOM   1900  CG  HIS A 116      14.081 -14.377  -3.954  1.00 97.70           C  
ATOM   1901  CD2 HIS A 116      14.100 -13.286  -4.784  1.00 97.70           C  
ATOM   1902  HD2 HIS A 116      14.398 -12.283  -4.516  1.00 97.70           H  
ATOM   1903  ND1 HIS A 116      13.646 -15.448  -4.704  1.00 97.70           N  
ATOM   1904  HD1 HIS A 116      13.618 -16.413  -4.408  1.00 97.70           H  
ATOM   1905  CE1 HIS A 116      13.402 -15.010  -5.951  1.00 97.70           C  
ATOM   1906  HE1 HIS A 116      13.077 -15.622  -6.779  1.00 97.70           H  
ATOM   1907  NE2 HIS A 116      13.669 -13.705  -6.047  1.00 97.70           N  
ATOM   1908  N   LEU A 117      11.343 -13.074  -2.341  1.00 97.94           N  
ATOM   1909  H   LEU A 117      10.993 -14.000  -2.539  1.00 97.94           H  
ATOM   1910  CA  LEU A 117      10.416 -11.956  -2.551  1.00 97.94           C  
ATOM   1911  HA  LEU A 117      10.956 -11.016  -2.447  1.00 97.94           H  
ATOM   1912  C   LEU A 117       9.303 -11.908  -1.499  1.00 97.94           C  
ATOM   1913  CB  LEU A 117       9.809 -12.021  -3.968  1.00 97.94           C  
ATOM   1914  HB2 LEU A 117       9.284 -12.969  -4.077  1.00 97.94           H  
ATOM   1915  HB3 LEU A 117       9.077 -11.220  -4.069  1.00 97.94           H  
ATOM   1916  O   LEU A 117       8.556 -10.930  -1.460  1.00 97.94           O  
ATOM   1917  CG  LEU A 117      10.816 -11.891  -5.118  1.00 97.94           C  
ATOM   1918  HG  LEU A 117      11.493 -12.743  -5.065  1.00 97.94           H  
ATOM   1919  CD1 LEU A 117      10.093 -11.944  -6.465  1.00 97.94           C  
ATOM   1920 HD11 LEU A 117      10.824 -11.879  -7.271  1.00 97.94           H  
ATOM   1921 HD12 LEU A 117       9.399 -11.109  -6.554  1.00 97.94           H  
ATOM   1922 HD13 LEU A 117       9.551 -12.885  -6.565  1.00 97.94           H  
ATOM   1923  CD2 LEU A 117      11.619 -10.591  -5.054  1.00 97.94           C  
ATOM   1924 HD21 LEU A 117      10.955  -9.727  -5.080  1.00 97.94           H  
ATOM   1925 HD22 LEU A 117      12.232 -10.559  -4.153  1.00 97.94           H  
ATOM   1926 HD23 LEU A 117      12.296 -10.543  -5.907  1.00 97.94           H  
ATOM   1927  N   SER A 118       9.170 -12.923  -0.641  1.00 98.20           N  
ATOM   1928  H   SER A 118       9.830 -13.686  -0.692  1.00 98.20           H  
ATOM   1929  CA  SER A 118       8.186 -12.926   0.444  1.00 98.20           C  
ATOM   1930  HA  SER A 118       7.188 -12.863   0.011  1.00 98.20           H  
ATOM   1931  C   SER A 118       8.400 -11.733   1.375  1.00 98.20           C  
ATOM   1932  CB  SER A 118       8.272 -14.223   1.249  1.00 98.20           C  
ATOM   1933  HB2 SER A 118       8.099 -15.080   0.598  1.00 98.20           H  
ATOM   1934  HB3 SER A 118       9.263 -14.309   1.694  1.00 98.20           H  
ATOM   1935  O   SER A 118       9.533 -11.311   1.605  1.00 98.20           O  
ATOM   1936  OG  SER A 118       7.304 -14.197   2.281  1.00 98.20           O  
ATOM   1937  HG  SER A 118       7.689 -14.678   3.017  1.00 98.20           H  
ATOM   1938  N   VAL A 119       7.327 -11.206   1.971  1.00 97.69           N  
ATOM   1939  H   VAL A 119       6.429 -11.643   1.822  1.00 97.69           H  
ATOM   1940  CA  VAL A 119       7.424 -10.067   2.902  1.00 97.69           C  
ATOM   1941  HA  VAL A 119       7.949  -9.266   2.383  1.00 97.69           H  
ATOM   1942  C   VAL A 119       8.236 -10.389   4.161  1.00 97.69           C  
ATOM   1943  CB  VAL A 119       6.018  -9.566   3.249  1.00 97.69           C  
ATOM   1944  HB  VAL A 119       5.439  -9.624   2.327  1.00 97.69           H  
ATOM   1945  O   VAL A 119       8.750  -9.487   4.816  1.00 97.69           O  
ATOM   1946  CG1 VAL A 119       5.286 -10.416   4.296  1.00 97.69           C  
ATOM   1947 HG11 VAL A 119       5.315 -11.468   4.011  1.00 97.69           H  
ATOM   1948 HG12 VAL A 119       4.245 -10.099   4.358  1.00 97.69           H  
ATOM   1949 HG13 VAL A 119       5.750 -10.298   5.275  1.00 97.69           H  
ATOM   1950  CG2 VAL A 119       6.051  -8.100   3.690  1.00 97.69           C  
ATOM   1951 HG21 VAL A 119       6.486  -7.490   2.899  1.00 97.69           H  
ATOM   1952 HG22 VAL A 119       5.037  -7.752   3.888  1.00 97.69           H  
ATOM   1953 HG23 VAL A 119       6.655  -7.986   4.590  1.00 97.69           H  
ATOM   1954  N   THR A 120       8.375 -11.678   4.484  1.00 95.93           N  
ATOM   1955  H   THR A 120       7.939 -12.369   3.890  1.00 95.93           H  
ATOM   1956  CA  THR A 120       9.216 -12.189   5.575  1.00 95.93           C  
ATOM   1957  HA  THR A 120       9.030 -11.607   6.478  1.00 95.93           H  
ATOM   1958  C   THR A 120      10.709 -12.077   5.278  1.00 95.93           C  
ATOM   1959  CB  THR A 120       8.883 -13.664   5.858  1.00 95.93           C  
ATOM   1960  HB  THR A 120       9.625 -14.089   6.534  1.00 95.93           H  
ATOM   1961  O   THR A 120      11.492 -11.867   6.200  1.00 95.93           O  
ATOM   1962  CG2 THR A 120       7.499 -13.782   6.498  1.00 95.93           C  
ATOM   1963 HG21 THR A 120       7.474 -13.212   7.428  1.00 95.93           H  
ATOM   1964 HG22 THR A 120       7.296 -14.829   6.720  1.00 95.93           H  
ATOM   1965 HG23 THR A 120       6.733 -13.406   5.820  1.00 95.93           H  
ATOM   1966  OG1 THR A 120       8.840 -14.416   4.657  1.00 95.93           O  
ATOM   1967  HG1 THR A 120       9.547 -15.064   4.648  1.00 95.93           H  
ATOM   1968  N   SER A 121      11.099 -12.194   4.007  1.00 97.11           N  
ATOM   1969  H   SER A 121      10.388 -12.350   3.306  1.00 97.11           H  
ATOM   1970  CA  SER A 121      12.498 -12.142   3.560  1.00 97.11           C  
ATOM   1971  HA  SER A 121      13.163 -12.366   4.394  1.00 97.11           H  
ATOM   1972  C   SER A 121      12.886 -10.764   3.022  1.00 97.11           C  
ATOM   1973  CB  SER A 121      12.722 -13.206   2.485  1.00 97.11           C  
ATOM   1974  HB2 SER A 121      11.978 -13.086   1.698  1.00 97.11           H  
ATOM   1975  HB3 SER A 121      13.716 -13.083   2.055  1.00 97.11           H  
ATOM   1976  O   SER A 121      14.020 -10.320   3.195  1.00 97.11           O  
ATOM   1977  OG  SER A 121      12.634 -14.493   3.071  1.00 97.11           O  
ATOM   1978  HG  SER A 121      11.879 -14.978   2.729  1.00 97.11           H  
ATOM   1979  N   LEU A 122      11.937 -10.064   2.400  1.00 97.64           N  
ATOM   1980  H   LEU A 122      11.041 -10.512   2.272  1.00 97.64           H  
ATOM   1981  CA  LEU A 122      12.103  -8.737   1.823  1.00 97.64           C  
ATOM   1982  HA  LEU A 122      13.062  -8.329   2.140  1.00 97.64           H  
ATOM   1983  C   LEU A 122      10.996  -7.820   2.349  1.00 97.64           C  
ATOM   1984  CB  LEU A 122      12.124  -8.894   0.292  1.00 97.64           C  
ATOM   1985  HB2 LEU A 122      12.933  -9.582   0.046  1.00 97.64           H  
ATOM   1986  HB3 LEU A 122      11.195  -9.363  -0.033  1.00 97.64           H  
ATOM   1987  O   LEU A 122       9.896  -7.764   1.799  1.00 97.64           O  
ATOM   1988  CG  LEU A 122      12.339  -7.596  -0.507  1.00 97.64           C  
ATOM   1989  HG  LEU A 122      11.503  -6.916  -0.344  1.00 97.64           H  
ATOM   1990  CD1 LEU A 122      13.637  -6.883  -0.118  1.00 97.64           C  
ATOM   1991 HD11 LEU A 122      14.478  -7.569  -0.218  1.00 97.64           H  
ATOM   1992 HD12 LEU A 122      13.791  -6.028  -0.776  1.00 97.64           H  
ATOM   1993 HD13 LEU A 122      13.573  -6.518   0.907  1.00 97.64           H  
ATOM   1994  CD2 LEU A 122      12.396  -7.966  -1.991  1.00 97.64           C  
ATOM   1995 HD21 LEU A 122      13.089  -8.792  -2.146  1.00 97.64           H  
ATOM   1996 HD22 LEU A 122      12.747  -7.130  -2.596  1.00 97.64           H  
ATOM   1997 HD23 LEU A 122      11.407  -8.268  -2.336  1.00 97.64           H  
ATOM   1998  N   ALA A 123      11.282  -7.113   3.440  1.00 96.88           N  
ATOM   1999  H   ALA A 123      12.192  -7.230   3.863  1.00 96.88           H  
ATOM   2000  CA  ALA A 123      10.303  -6.271   4.121  1.00 96.88           C  
ATOM   2001  HA  ALA A 123       9.484  -6.912   4.449  1.00 96.88           H  
ATOM   2002  C   ALA A 123       9.711  -5.185   3.203  1.00 96.88           C  
ATOM   2003  CB  ALA A 123      10.958  -5.663   5.366  1.00 96.88           C  
ATOM   2004  HB1 ALA A 123      11.789  -5.021   5.072  1.00 96.88           H  
ATOM   2005  HB2 ALA A 123      11.322  -6.457   6.018  1.00 96.88           H  
ATOM   2006  HB3 ALA A 123      10.227  -5.066   5.911  1.00 96.88           H  
ATOM   2007  O   ALA A 123      10.367  -4.693   2.281  1.00 96.88           O  
ATOM   2008  N   SER A 124       8.464  -4.789   3.472  1.00 96.23           N  
ATOM   2009  H   SER A 124       7.991  -5.191   4.269  1.00 96.23           H  
ATOM   2010  CA  SER A 124       7.889  -3.591   2.854  1.00 96.23           C  
ATOM   2011  HA  SER A 124       8.003  -3.665   1.773  1.00 96.23           H  
ATOM   2012  C   SER A 124       8.624  -2.342   3.344  1.00 96.23           C  
ATOM   2013  CB  SER A 124       6.397  -3.467   3.173  1.00 96.23           C  
ATOM   2014  HB2 SER A 124       6.266  -3.265   4.236  1.00 96.23           H  
ATOM   2015  HB3 SER A 124       5.897  -4.405   2.934  1.00 96.23           H  
ATOM   2016  O   SER A 124       9.036  -2.266   4.501  1.00 96.23           O  
ATOM   2017  OG  SER A 124       5.827  -2.412   2.414  1.00 96.23           O  
ATOM   2018  HG  SER A 124       5.160  -2.778   1.828  1.00 96.23           H  
ATOM   2019  N   LEU A 125       8.744  -1.341   2.475  1.00 96.18           N  
ATOM   2020  H   LEU A 125       8.385  -1.479   1.541  1.00 96.18           H  
ATOM   2021  CA  LEU A 125       9.233  -0.006   2.840  1.00 96.18           C  
ATOM   2022  HA  LEU A 125       9.833  -0.070   3.748  1.00 96.18           H  
ATOM   2023  C   LEU A 125       8.092   0.966   3.157  1.00 96.18           C  
ATOM   2024  CB  LEU A 125      10.114   0.531   1.705  1.00 96.18           C  
ATOM   2025  HB2 LEU A 125      10.436   1.543   1.952  1.00 96.18           H  
ATOM   2026  HB3 LEU A 125       9.512   0.585   0.798  1.00 96.18           H  
ATOM   2027  O   LEU A 125       8.344   2.091   3.582  1.00 96.18           O  
ATOM   2028  CG  LEU A 125      11.359  -0.330   1.437  1.00 96.18           C  
ATOM   2029  HG  LEU A 125      11.065  -1.360   1.237  1.00 96.18           H  
ATOM   2030  CD1 LEU A 125      12.061   0.199   0.198  1.00 96.18           C  
ATOM   2031 HD11 LEU A 125      12.438   1.207   0.367  1.00 96.18           H  
ATOM   2032 HD12 LEU A 125      12.877  -0.478  -0.054  1.00 96.18           H  
ATOM   2033 HD13 LEU A 125      11.357   0.206  -0.634  1.00 96.18           H  
ATOM   2034  CD2 LEU A 125      12.352  -0.312   2.601  1.00 96.18           C  
ATOM   2035 HD21 LEU A 125      13.246  -0.870   2.324  1.00 96.18           H  
ATOM   2036 HD22 LEU A 125      12.623   0.715   2.848  1.00 96.18           H  
ATOM   2037 HD23 LEU A 125      11.908  -0.794   3.472  1.00 96.18           H  
ATOM   2038  N   THR A 126       6.850   0.541   2.935  1.00 96.09           N  
ATOM   2039  H   THR A 126       6.710  -0.404   2.608  1.00 96.09           H  
ATOM   2040  CA  THR A 126       5.667   1.381   3.082  1.00 96.09           C  
ATOM   2041  HA  THR A 126       5.954   2.422   2.934  1.00 96.09           H  
ATOM   2042  C   THR A 126       5.090   1.221   4.483  1.00 96.09           C  
ATOM   2043  CB  THR A 126       4.633   1.039   2.002  1.00 96.09           C  
ATOM   2044  HB  THR A 126       4.286   0.015   2.140  1.00 96.09           H  
ATOM   2045  O   THR A 126       4.733   0.113   4.890  1.00 96.09           O  
ATOM   2046  CG2 THR A 126       3.443   1.985   2.021  1.00 96.09           C  
ATOM   2047 HG21 THR A 126       2.734   1.683   1.250  1.00 96.09           H  
ATOM   2048 HG22 THR A 126       2.949   1.951   2.992  1.00 96.09           H  
ATOM   2049 HG23 THR A 126       3.774   3.005   1.825  1.00 96.09           H  
ATOM   2050  OG1 THR A 126       5.222   1.138   0.728  1.00 96.09           O  
ATOM   2051  HG1 THR A 126       4.531   1.014   0.072  1.00 96.09           H  
ATOM   2052  N   SER A 127       4.950   2.326   5.205  1.00 97.72           N  
ATOM   2053  H   SER A 127       5.232   3.197   4.779  1.00 97.72           H  
ATOM   2054  CA  SER A 127       4.292   2.414   6.508  1.00 97.72           C  
ATOM   2055  HA  SER A 127       4.357   1.452   7.017  1.00 97.72           H  
ATOM   2056  C   SER A 127       2.819   2.786   6.363  1.00 97.72           C  
ATOM   2057  CB  SER A 127       4.988   3.449   7.389  1.00 97.72           C  
ATOM   2058  HB2 SER A 127       4.968   4.418   6.890  1.00 97.72           H  
ATOM   2059  HB3 SER A 127       4.449   3.528   8.333  1.00 97.72           H  
ATOM   2060  O   SER A 127       2.438   3.507   5.444  1.00 97.72           O  
ATOM   2061  OG  SER A 127       6.326   3.082   7.649  1.00 97.72           O  
ATOM   2062  HG  SER A 127       6.371   2.543   8.442  1.00 97.72           H  
ATOM   2063  N   HIS A 128       1.998   2.315   7.299  1.00 96.92           N  
ATOM   2064  H   HIS A 128       2.395   1.766   8.048  1.00 96.92           H  
ATOM   2065  CA  HIS A 128       0.583   2.659   7.431  1.00 96.92           C  
ATOM   2066  HA  HIS A 128       0.212   3.088   6.500  1.00 96.92           H  
ATOM   2067  C   HIS A 128       0.415   3.692   8.547  1.00 96.92           C  
ATOM   2068  CB  HIS A 128      -0.203   1.372   7.721  1.00 96.92           C  
ATOM   2069  HB2 HIS A 128       0.195   0.917   8.627  1.00 96.92           H  
ATOM   2070  HB3 HIS A 128      -0.041   0.660   6.911  1.00 96.92           H  
ATOM   2071  O   HIS A 128       0.849   3.461   9.677  1.00 96.92           O  
ATOM   2072  CG  HIS A 128      -1.681   1.518   7.954  1.00 96.92           C  
ATOM   2073  CD2 HIS A 128      -2.468   2.588   7.644  1.00 96.92           C  
ATOM   2074  HD2 HIS A 128      -2.178   3.487   7.121  1.00 96.92           H  
ATOM   2075  ND1 HIS A 128      -2.435   0.596   8.680  1.00 96.92           N  
ATOM   2076  CE1 HIS A 128      -3.642   1.153   8.842  1.00 96.92           C  
ATOM   2077  HE1 HIS A 128      -4.444   0.732   9.430  1.00 96.92           H  
ATOM   2078  NE2 HIS A 128      -3.682   2.344   8.234  1.00 96.92           N  
ATOM   2079  HE2 HIS A 128      -4.441   3.004   8.322  1.00 96.92           H  
ATOM   2080  N   VAL A 129      -0.217   4.817   8.239  1.00 98.14           N  
ATOM   2081  H   VAL A 129      -0.553   4.934   7.294  1.00 98.14           H  
ATOM   2082  CA  VAL A 129      -0.530   5.902   9.174  1.00 98.14           C  
ATOM   2083  HA  VAL A 129      -0.384   5.550  10.196  1.00 98.14           H  
ATOM   2084  C   VAL A 129      -1.999   6.305   9.065  1.00 98.14           C  
ATOM   2085  CB  VAL A 129       0.407   7.110   8.970  1.00 98.14           C  
ATOM   2086  HB  VAL A 129       0.190   7.847   9.743  1.00 98.14           H  
ATOM   2087  O   VAL A 129      -2.716   5.881   8.154  1.00 98.14           O  
ATOM   2088  CG1 VAL A 129       1.868   6.690   9.139  1.00 98.14           C  
ATOM   2089 HG11 VAL A 129       2.192   6.082   8.294  1.00 98.14           H  
ATOM   2090 HG12 VAL A 129       2.495   7.579   9.203  1.00 98.14           H  
ATOM   2091 HG13 VAL A 129       1.978   6.117  10.059  1.00 98.14           H  
ATOM   2092  CG2 VAL A 129       0.255   7.797   7.608  1.00 98.14           C  
ATOM   2093 HG21 VAL A 129       1.013   8.573   7.495  1.00 98.14           H  
ATOM   2094 HG22 VAL A 129       0.367   7.077   6.798  1.00 98.14           H  
ATOM   2095 HG23 VAL A 129      -0.725   8.271   7.547  1.00 98.14           H  
ATOM   2096  N   GLN A 130      -2.437   7.126  10.011  1.00 97.62           N  
ATOM   2097  H   GLN A 130      -1.801   7.425  10.737  1.00 97.62           H  
ATOM   2098  CA  GLN A 130      -3.759   7.737  10.036  1.00 97.62           C  
ATOM   2099  HA  GLN A 130      -4.305   7.461   9.134  1.00 97.62           H  
ATOM   2100  C   GLN A 130      -3.592   9.255  10.064  1.00 97.62           C  
ATOM   2101  CB  GLN A 130      -4.552   7.245  11.256  1.00 97.62           C  
ATOM   2102  HB2 GLN A 130      -4.106   7.656  12.161  1.00 97.62           H  
ATOM   2103  HB3 GLN A 130      -5.571   7.622  11.172  1.00 97.62           H  
ATOM   2104  O   GLN A 130      -2.732   9.767  10.781  1.00 97.62           O  
ATOM   2105  CG  GLN A 130      -4.575   5.712  11.390  1.00 97.62           C  
ATOM   2106  HG2 GLN A 130      -3.567   5.355  11.603  1.00 97.62           H  
ATOM   2107  HG3 GLN A 130      -4.900   5.261  10.452  1.00 97.62           H  
ATOM   2108  CD  GLN A 130      -5.490   5.228  12.507  1.00 97.62           C  
ATOM   2109  NE2 GLN A 130      -5.258   4.058  13.058  1.00 97.62           N  
ATOM   2110 HE21 GLN A 130      -4.480   3.475  12.782  1.00 97.62           H  
ATOM   2111 HE22 GLN A 130      -5.916   3.786  13.774  1.00 97.62           H  
ATOM   2112  OE1 GLN A 130      -6.436   5.874  12.919  1.00 97.62           O  
ATOM   2113  N   LEU A 131      -4.388   9.990   9.295  1.00 98.35           N  
ATOM   2114  H   LEU A 131      -5.129   9.529   8.788  1.00 98.35           H  
ATOM   2115  CA  LEU A 131      -4.404  11.444   9.392  1.00 98.35           C  
ATOM   2116  HA  LEU A 131      -3.377  11.809   9.407  1.00 98.35           H  
ATOM   2117  C   LEU A 131      -5.056  11.848  10.709  1.00 98.35           C  
ATOM   2118  CB  LEU A 131      -5.129  12.083   8.200  1.00 98.35           C  
ATOM   2119  HB2 LEU A 131      -6.172  11.765   8.214  1.00 98.35           H  
ATOM   2120  HB3 LEU A 131      -5.108  13.166   8.326  1.00 98.35           H  
ATOM   2121  O   LEU A 131      -6.136  11.375  11.051  1.00 98.35           O  
ATOM   2122  CG  LEU A 131      -4.528  11.728   6.837  1.00 98.35           C  
ATOM   2123  HG  LEU A 131      -4.672  10.660   6.676  1.00 98.35           H  
ATOM   2124  CD1 LEU A 131      -5.271  12.485   5.742  1.00 98.35           C  
ATOM   2125 HD11 LEU A 131      -5.137  13.557   5.885  1.00 98.35           H  
ATOM   2126 HD12 LEU A 131      -4.887  12.193   4.764  1.00 98.35           H  
ATOM   2127 HD13 LEU A 131      -6.334  12.247   5.787  1.00 98.35           H  
ATOM   2128  CD2 LEU A 131      -3.038  12.061   6.719  1.00 98.35           C  
ATOM   2129 HD21 LEU A 131      -2.460  11.439   7.401  1.00 98.35           H  
ATOM   2130 HD22 LEU A 131      -2.702  11.858   5.703  1.00 98.35           H  
ATOM   2131 HD23 LEU A 131      -2.871  13.113   6.954  1.00 98.35           H  
ATOM   2132  N   ASP A 132      -4.398  12.745  11.428  1.00 98.27           N  
ATOM   2133  H   ASP A 132      -3.489  13.054  11.115  1.00 98.27           H  
ATOM   2134  CA  ASP A 132      -4.992  13.427  12.567  1.00 98.27           C  
ATOM   2135  HA  ASP A 132      -5.522  12.705  13.189  1.00 98.27           H  
ATOM   2136  C   ASP A 132      -6.001  14.459  12.063  1.00 98.27           C  
ATOM   2137  CB  ASP A 132      -3.873  14.042  13.399  1.00 98.27           C  
ATOM   2138  HB2 ASP A 132      -3.378  14.827  12.827  1.00 98.27           H  
ATOM   2139  HB3 ASP A 132      -3.135  13.268  13.608  1.00 98.27           H  
ATOM   2140  O   ASP A 132      -5.634  15.543  11.603  1.00 98.27           O  
ATOM   2141  CG  ASP A 132      -4.357  14.606  14.732  1.00 98.27           C  
ATOM   2142  OD1 ASP A 132      -5.510  14.340  15.130  1.00 98.27           O  
ATOM   2143  OD2 ASP A 132      -3.497  15.244  15.381  1.00 98.27           O  
ATOM   2144  N   THR A 133      -7.262  14.044  12.030  1.00 97.55           N  
ATOM   2145  H   THR A 133      -7.460  13.110  12.361  1.00 97.55           H  
ATOM   2146  CA  THR A 133      -8.407  14.823  11.568  1.00 97.55           C  
ATOM   2147  HA  THR A 133      -8.302  15.847  11.927  1.00 97.55           H  
ATOM   2148  C   THR A 133      -9.694  14.234  12.146  1.00 97.55           C  
ATOM   2149  CB  THR A 133      -8.459  14.865  10.032  1.00 97.55           C  
ATOM   2150  HB  THR A 133      -7.534  15.305   9.658  1.00 97.55           H  
ATOM   2151  O   THR A 133      -9.729  13.091  12.603  1.00 97.55           O  
ATOM   2152  CG2 THR A 133      -8.653  13.507   9.355  1.00 97.55           C  
ATOM   2153 HG21 THR A 133      -9.602  13.061   9.653  1.00 97.55           H  
ATOM   2154 HG22 THR A 133      -8.643  13.643   8.274  1.00 97.55           H  
ATOM   2155 HG23 THR A 133      -7.843  12.834   9.635  1.00 97.55           H  
ATOM   2156  OG1 THR A 133      -9.526  15.687   9.637  1.00 97.55           O  
ATOM   2157  HG1 THR A 133      -9.266  16.582   9.871  1.00 97.55           H  
ATOM   2158  N   THR A 134     -10.775  15.010  12.117  1.00 95.54           N  
ATOM   2159  H   THR A 134     -10.679  15.901  11.651  1.00 95.54           H  
ATOM   2160  CA  THR A 134     -12.121  14.562  12.518  1.00 95.54           C  
ATOM   2161  HA  THR A 134     -12.022  13.692  13.167  1.00 95.54           H  
ATOM   2162  C   THR A 134     -12.981  14.097  11.340  1.00 95.54           C  
ATOM   2163  CB  THR A 134     -12.849  15.644  13.323  1.00 95.54           C  
ATOM   2164  HB  THR A 134     -13.850  15.290  13.571  1.00 95.54           H  
ATOM   2165  O   THR A 134     -14.124  13.686  11.543  1.00 95.54           O  
ATOM   2166  CG2 THR A 134     -12.122  15.980  14.626  1.00 95.54           C  
ATOM   2167 HG21 THR A 134     -11.134  16.392  14.421  1.00 95.54           H  
ATOM   2168 HG22 THR A 134     -12.706  16.709  15.187  1.00 95.54           H  
ATOM   2169 HG23 THR A 134     -12.013  15.076  15.225  1.00 95.54           H  
ATOM   2170  OG1 THR A 134     -12.957  16.839  12.585  1.00 95.54           O  
ATOM   2171  HG1 THR A 134     -12.088  17.244  12.535  1.00 95.54           H  
ATOM   2172  N   VAL A 135     -12.449  14.147  10.111  1.00 96.15           N  
ATOM   2173  H   VAL A 135     -11.503  14.484  10.013  1.00 96.15           H  
ATOM   2174  CA  VAL A 135     -13.136  13.663   8.904  1.00 96.15           C  
ATOM   2175  HA  VAL A 135     -14.072  14.211   8.798  1.00 96.15           H  
ATOM   2176  C   VAL A 135     -13.467  12.176   9.049  1.00 96.15           C  
ATOM   2177  CB  VAL A 135     -12.280  13.923   7.648  1.00 96.15           C  
ATOM   2178  HB  VAL A 135     -11.271  13.546   7.819  1.00 96.15           H  
ATOM   2179  O   VAL A 135     -12.593  11.368   9.339  1.00 96.15           O  
ATOM   2180  CG1 VAL A 135     -12.837  13.252   6.386  1.00 96.15           C  
ATOM   2181 HG11 VAL A 135     -13.859  13.579   6.196  1.00 96.15           H  
ATOM   2182 HG12 VAL A 135     -12.815  12.167   6.488  1.00 96.15           H  
ATOM   2183 HG13 VAL A 135     -12.215  13.513   5.530  1.00 96.15           H  
ATOM   2184  CG2 VAL A 135     -12.195  15.428   7.369  1.00 96.15           C  
ATOM   2185 HG21 VAL A 135     -11.557  15.610   6.505  1.00 96.15           H  
ATOM   2186 HG22 VAL A 135     -13.189  15.832   7.178  1.00 96.15           H  
ATOM   2187 HG23 VAL A 135     -11.766  15.940   8.230  1.00 96.15           H  
ATOM   2188  N   GLY A 136     -14.735  11.815   8.833  1.00 90.85           N  
ATOM   2189  H   GLY A 136     -15.411  12.542   8.648  1.00 90.85           H  
ATOM   2190  CA  GLY A 136     -15.186  10.421   8.859  1.00 90.85           C  
ATOM   2191  HA2 GLY A 136     -14.659   9.878   9.644  1.00 90.85           H  
ATOM   2192  HA3 GLY A 136     -16.253  10.391   9.076  1.00 90.85           H  
ATOM   2193  C   GLY A 136     -14.944   9.700   7.533  1.00 90.85           C  
ATOM   2194  O   GLY A 136     -14.211   8.721   7.485  1.00 90.85           O  
ATOM   2195  N   GLU A 137     -15.548  10.203   6.455  1.00 93.27           N  
ATOM   2196  H   GLU A 137     -16.089  11.051   6.545  1.00 93.27           H  
ATOM   2197  CA  GLU A 137     -15.419   9.648   5.104  1.00 93.27           C  
ATOM   2198  HA  GLU A 137     -14.725   8.808   5.118  1.00 93.27           H  
ATOM   2199  C   GLU A 137     -14.856  10.706   4.151  1.00 93.27           C  
ATOM   2200  CB  GLU A 137     -16.771   9.128   4.583  1.00 93.27           C  
ATOM   2201  HB2 GLU A 137     -16.648   8.859   3.534  1.00 93.27           H  
ATOM   2202  HB3 GLU A 137     -17.511   9.925   4.652  1.00 93.27           H  
ATOM   2203  O   GLU A 137     -15.254  11.873   4.185  1.00 93.27           O  
ATOM   2204  CG  GLU A 137     -17.276   7.889   5.345  1.00 93.27           C  
ATOM   2205  HG2 GLU A 137     -17.428   8.156   6.391  1.00 93.27           H  
ATOM   2206  HG3 GLU A 137     -16.506   7.119   5.300  1.00 93.27           H  
ATOM   2207  CD  GLU A 137     -18.592   7.313   4.785  1.00 93.27           C  
ATOM   2208  OE1 GLU A 137     -19.042   6.274   5.324  1.00 93.27           O  
ATOM   2209  OE2 GLU A 137     -19.159   7.896   3.831  1.00 93.27           O  
ATOM   2210  N   LEU A 138     -13.936  10.294   3.277  1.00 94.66           N  
ATOM   2211  H   LEU A 138     -13.680   9.317   3.269  1.00 94.66           H  
ATOM   2212  CA  LEU A 138     -13.375  11.173   2.255  1.00 94.66           C  
ATOM   2213  HA  LEU A 138     -13.120  12.126   2.718  1.00 94.66           H  
ATOM   2214  C   LEU A 138     -14.412  11.447   1.162  1.00 94.66           C  
ATOM   2215  CB  LEU A 138     -12.104  10.547   1.659  1.00 94.66           C  
ATOM   2216  HB2 LEU A 138     -11.798  11.136   0.794  1.00 94.66           H  
ATOM   2217  HB3 LEU A 138     -12.350   9.545   1.306  1.00 94.66           H  
ATOM   2218  O   LEU A 138     -14.947  10.527   0.541  1.00 94.66           O  
ATOM   2219  CG  LEU A 138     -10.918  10.462   2.634  1.00 94.66           C  
ATOM   2220  HG  LEU A 138     -11.226   9.976   3.560  1.00 94.66           H  
ATOM   2221  CD1 LEU A 138      -9.810   9.627   2.001  1.00 94.66           C  
ATOM   2222 HD11 LEU A 138      -9.487  10.082   1.064  1.00 94.66           H  
ATOM   2223 HD12 LEU A 138     -10.190   8.628   1.787  1.00 94.66           H  
ATOM   2224 HD13 LEU A 138      -8.962   9.548   2.681  1.00 94.66           H  
ATOM   2225  CD2 LEU A 138     -10.346  11.844   2.951  1.00 94.66           C  
ATOM   2226 HD21 LEU A 138     -10.084  12.363   2.029  1.00 94.66           H  
ATOM   2227 HD22 LEU A 138     -11.074  12.430   3.511  1.00 94.66           H  
ATOM   2228 HD23 LEU A 138      -9.449  11.736   3.562  1.00 94.66           H  
ATOM   2229  N   THR A 139     -14.653  12.723   0.870  1.00 96.59           N  
ATOM   2230  H   THR A 139     -14.213  13.443   1.425  1.00 96.59           H  
ATOM   2231  CA  THR A 139     -15.509  13.111  -0.257  1.00 96.59           C  
ATOM   2232  HA  THR A 139     -16.418  12.512  -0.193  1.00 96.59           H  
ATOM   2233  C   THR A 139     -14.825  12.816  -1.597  1.00 96.59           C  
ATOM   2234  CB  THR A 139     -15.915  14.591  -0.193  1.00 96.59           C  
ATOM   2235  HB  THR A 139     -16.598  14.802  -1.016  1.00 96.59           H  
ATOM   2236  O   THR A 139     -13.592  12.758  -1.667  1.00 96.59           O  
ATOM   2237  CG2 THR A 139     -16.653  14.919   1.101  1.00 96.59           C  
ATOM   2238 HG21 THR A 139     -16.967  15.962   1.097  1.00 96.59           H  
ATOM   2239 HG22 THR A 139     -17.542  14.293   1.182  1.00 96.59           H  
ATOM   2240 HG23 THR A 139     -16.021  14.724   1.968  1.00 96.59           H  
ATOM   2241  OG1 THR A 139     -14.788  15.427  -0.355  1.00 96.59           O  
ATOM   2242  HG1 THR A 139     -14.937  16.240   0.133  1.00 96.59           H  
ATOM   2243  N   PRO A 140     -15.578  12.722  -2.712  1.00 96.13           N  
ATOM   2244  CA  PRO A 140     -14.983  12.591  -4.043  1.00 96.13           C  
ATOM   2245  HA  PRO A 140     -14.499  11.617  -4.118  1.00 96.13           H  
ATOM   2246  C   PRO A 140     -13.949  13.682  -4.356  1.00 96.13           C  
ATOM   2247  CB  PRO A 140     -16.164  12.649  -5.017  1.00 96.13           C  
ATOM   2248  HB2 PRO A 140     -15.980  12.046  -5.906  1.00 96.13           H  
ATOM   2249  HB3 PRO A 140     -16.378  13.681  -5.295  1.00 96.13           H  
ATOM   2250  O   PRO A 140     -12.933  13.409  -4.986  1.00 96.13           O  
ATOM   2251  CG  PRO A 140     -17.325  12.098  -4.189  1.00 96.13           C  
ATOM   2252  HG2 PRO A 140     -18.289  12.445  -4.560  1.00 96.13           H  
ATOM   2253  HG3 PRO A 140     -17.284  11.009  -4.180  1.00 96.13           H  
ATOM   2254  CD  PRO A 140     -17.031  12.632  -2.789  1.00 96.13           C  
ATOM   2255  HD2 PRO A 140     -17.470  13.624  -2.676  1.00 96.13           H  
ATOM   2256  HD3 PRO A 140     -17.433  11.949  -2.041  1.00 96.13           H  
ATOM   2257  N   ARG A 141     -14.173  14.906  -3.861  1.00 97.26           N  
ATOM   2258  H   ARG A 141     -14.999  15.039  -3.295  1.00 97.26           H  
ATOM   2259  CA  ARG A 141     -13.259  16.038  -4.044  1.00 97.26           C  
ATOM   2260  HA  ARG A 141     -12.960  16.074  -5.091  1.00 97.26           H  
ATOM   2261  C   ARG A 141     -11.966  15.878  -3.236  1.00 97.26           C  
ATOM   2262  CB  ARG A 141     -14.014  17.327  -3.686  1.00 97.26           C  
ATOM   2263  HB2 ARG A 141     -14.141  17.385  -2.605  1.00 97.26           H  
ATOM   2264  HB3 ARG A 141     -14.999  17.304  -4.152  1.00 97.26           H  
ATOM   2265  O   ARG A 141     -10.896  16.238  -3.720  1.00 97.26           O  
ATOM   2266  CG  ARG A 141     -13.270  18.563  -4.202  1.00 97.26           C  
ATOM   2267  HG2 ARG A 141     -13.137  18.463  -5.279  1.00 97.26           H  
ATOM   2268  HG3 ARG A 141     -12.276  18.599  -3.756  1.00 97.26           H  
ATOM   2269  CD  ARG A 141     -14.034  19.874  -3.940  1.00 97.26           C  
ATOM   2270  HD2 ARG A 141     -13.434  20.690  -4.343  1.00 97.26           H  
ATOM   2271  HD3 ARG A 141     -14.973  19.836  -4.491  1.00 97.26           H  
ATOM   2272  NE  ARG A 141     -14.322  20.136  -2.509  1.00 97.26           N  
ATOM   2273  HE  ARG A 141     -14.195  19.376  -1.855  1.00 97.26           H  
ATOM   2274  NH1 ARG A 141     -15.049  22.302  -2.739  1.00 97.26           N  
ATOM   2275 HH11 ARG A 141     -15.456  23.118  -2.304  1.00 97.26           H  
ATOM   2276 HH12 ARG A 141     -14.904  22.237  -3.736  1.00 97.26           H  
ATOM   2277  NH2 ARG A 141     -15.054  21.355  -0.719  1.00 97.26           N  
ATOM   2278 HH21 ARG A 141     -14.986  20.560  -0.099  1.00 97.26           H  
ATOM   2279 HH22 ARG A 141     -15.419  22.186  -0.275  1.00 97.26           H  
ATOM   2280  CZ  ARG A 141     -14.800  21.259  -1.993  1.00 97.26           C  
ATOM   2281  N   ALA A 142     -12.046  15.330  -2.023  1.00 97.00           N  
ATOM   2282  H   ALA A 142     -12.946  15.038  -1.668  1.00 97.00           H  
ATOM   2283  CA  ALA A 142     -10.862  14.999  -1.235  1.00 97.00           C  
ATOM   2284  HA  ALA A 142     -10.209  15.871  -1.197  1.00 97.00           H  
ATOM   2285  C   ALA A 142     -10.058  13.855  -1.875  1.00 97.00           C  
ATOM   2286  CB  ALA A 142     -11.293  14.672   0.197  1.00 97.00           C  
ATOM   2287  HB1 ALA A 142     -11.842  15.517   0.614  1.00 97.00           H  
ATOM   2288  HB2 ALA A 142     -10.411  14.489   0.810  1.00 97.00           H  
ATOM   2289  HB3 ALA A 142     -11.927  13.786   0.212  1.00 97.00           H  
ATOM   2290  O   ALA A 142      -8.834  13.940  -1.932  1.00 97.00           O  
ATOM   2291  N   LEU A 143     -10.731  12.836  -2.422  1.00 93.03           N  
ATOM   2292  H   LEU A 143     -11.734  12.809  -2.304  1.00 93.03           H  
ATOM   2293  CA  LEU A 143     -10.086  11.748  -3.167  1.00 93.03           C  
ATOM   2294  HA  LEU A 143      -9.299  11.315  -2.550  1.00 93.03           H  
ATOM   2295  C   LEU A 143      -9.398  12.248  -4.447  1.00 93.03           C  
ATOM   2296  CB  LEU A 143     -11.122  10.658  -3.495  1.00 93.03           C  
ATOM   2297  HB2 LEU A 143     -11.968  11.125  -4.000  1.00 93.03           H  
ATOM   2298  HB3 LEU A 143     -10.672   9.950  -4.191  1.00 93.03           H  
ATOM   2299  O   LEU A 143      -8.279  11.835  -4.737  1.00 93.03           O  
ATOM   2300  CG  LEU A 143     -11.636   9.874  -2.273  1.00 93.03           C  
ATOM   2301  HG  LEU A 143     -11.994  10.568  -1.513  1.00 93.03           H  
ATOM   2302  CD1 LEU A 143     -12.804   8.982  -2.697  1.00 93.03           C  
ATOM   2303 HD11 LEU A 143     -13.180   8.446  -1.825  1.00 93.03           H  
ATOM   2304 HD12 LEU A 143     -13.610   9.599  -3.092  1.00 93.03           H  
ATOM   2305 HD13 LEU A 143     -12.477   8.267  -3.452  1.00 93.03           H  
ATOM   2306  CD2 LEU A 143     -10.554   8.980  -1.663  1.00 93.03           C  
ATOM   2307 HD21 LEU A 143     -10.168   8.285  -2.409  1.00 93.03           H  
ATOM   2308 HD22 LEU A 143      -9.729   9.583  -1.285  1.00 93.03           H  
ATOM   2309 HD23 LEU A 143     -10.968   8.415  -0.828  1.00 93.03           H  
ATOM   2310  N   GLU A 144     -10.019  13.175  -5.182  1.00 94.93           N  
ATOM   2311  H   GLU A 144     -10.971  13.421  -4.954  1.00 94.93           H  
ATOM   2312  CA  GLU A 144      -9.387  13.827  -6.335  1.00 94.93           C  
ATOM   2313  HA  GLU A 144      -9.071  13.062  -7.045  1.00 94.93           H  
ATOM   2314  C   GLU A 144      -8.132  14.606  -5.919  1.00 94.93           C  
ATOM   2315  CB  GLU A 144     -10.409  14.742  -7.027  1.00 94.93           C  
ATOM   2316  HB2 GLU A 144     -11.289  14.151  -7.281  1.00 94.93           H  
ATOM   2317  HB3 GLU A 144     -10.707  15.529  -6.334  1.00 94.93           H  
ATOM   2318  O   GLU A 144      -7.085  14.469  -6.546  1.00 94.93           O  
ATOM   2319  CG  GLU A 144      -9.857  15.377  -8.315  1.00 94.93           C  
ATOM   2320  HG2 GLU A 144      -9.543  14.579  -8.987  1.00 94.93           H  
ATOM   2321  HG3 GLU A 144      -8.982  15.979  -8.070  1.00 94.93           H  
ATOM   2322  CD  GLU A 144     -10.877  16.277  -9.033  1.00 94.93           C  
ATOM   2323  OE1 GLU A 144     -10.615  16.611 -10.211  1.00 94.93           O  
ATOM   2324  OE2 GLU A 144     -11.899  16.652  -8.408  1.00 94.93           O  
ATOM   2325  N   TYR A 145      -8.194  15.372  -4.824  1.00 96.99           N  
ATOM   2326  H   TYR A 145      -9.080  15.468  -4.349  1.00 96.99           H  
ATOM   2327  CA  TYR A 145      -7.016  16.058  -4.290  1.00 96.99           C  
ATOM   2328  HA  TYR A 145      -6.615  16.706  -5.069  1.00 96.99           H  
ATOM   2329  C   TYR A 145      -5.900  15.082  -3.908  1.00 96.99           C  
ATOM   2330  CB  TYR A 145      -7.408  16.929  -3.096  1.00 96.99           C  
ATOM   2331  HB2 TYR A 145      -7.973  17.783  -3.471  1.00 96.99           H  
ATOM   2332  HB3 TYR A 145      -8.064  16.359  -2.438  1.00 96.99           H  
ATOM   2333  O   TYR A 145      -4.761  15.303  -4.318  1.00 96.99           O  
ATOM   2334  CG  TYR A 145      -6.226  17.437  -2.289  1.00 96.99           C  
ATOM   2335  CD1 TYR A 145      -6.029  16.986  -0.969  1.00 96.99           C  
ATOM   2336  HD1 TYR A 145      -6.723  16.289  -0.524  1.00 96.99           H  
ATOM   2337  CD2 TYR A 145      -5.301  18.323  -2.875  1.00 96.99           C  
ATOM   2338  HD2 TYR A 145      -5.424  18.626  -3.904  1.00 96.99           H  
ATOM   2339  CE1 TYR A 145      -4.923  17.442  -0.229  1.00 96.99           C  
ATOM   2340  HE1 TYR A 145      -4.783  17.121   0.793  1.00 96.99           H  
ATOM   2341  CE2 TYR A 145      -4.185  18.769  -2.141  1.00 96.99           C  
ATOM   2342  HE2 TYR A 145      -3.464  19.430  -2.600  1.00 96.99           H  
ATOM   2343  OH  TYR A 145      -2.931  18.768  -0.091  1.00 96.99           O  
ATOM   2344  HH  TYR A 145      -2.384  19.389  -0.578  1.00 96.99           H  
ATOM   2345  CZ  TYR A 145      -3.994  18.327  -0.814  1.00 96.99           C  
ATOM   2346  N   ILE A 146      -6.223  14.003  -3.186  1.00 95.17           N  
ATOM   2347  H   ILE A 146      -7.186  13.895  -2.900  1.00 95.17           H  
ATOM   2348  CA  ILE A 146      -5.273  12.943  -2.817  1.00 95.17           C  
ATOM   2349  HA  ILE A 146      -4.513  13.358  -2.155  1.00 95.17           H  
ATOM   2350  C   ILE A 146      -4.557  12.411  -4.058  1.00 95.17           C  
ATOM   2351  CB  ILE A 146      -6.001  11.825  -2.041  1.00 95.17           C  
ATOM   2352  HB  ILE A 146      -6.951  11.619  -2.533  1.00 95.17           H  
ATOM   2353  O   ILE A 146      -3.337  12.262  -4.053  1.00 95.17           O  
ATOM   2354  CG1 ILE A 146      -6.276  12.317  -0.602  1.00 95.17           C  
ATOM   2355 HG12 ILE A 146      -5.346  12.317  -0.034  1.00 95.17           H  
ATOM   2356 HG13 ILE A 146      -6.642  13.343  -0.627  1.00 95.17           H  
ATOM   2357  CG2 ILE A 146      -5.193  10.514  -2.014  1.00 95.17           C  
ATOM   2358 HG21 ILE A 146      -5.060  10.120  -3.022  1.00 95.17           H  
ATOM   2359 HG22 ILE A 146      -4.218  10.677  -1.555  1.00 95.17           H  
ATOM   2360 HG23 ILE A 146      -5.742   9.754  -1.459  1.00 95.17           H  
ATOM   2361  CD1 ILE A 146      -7.316  11.477   0.143  1.00 95.17           C  
ATOM   2362 HD11 ILE A 146      -8.246  11.459  -0.425  1.00 95.17           H  
ATOM   2363 HD12 ILE A 146      -7.509  11.927   1.118  1.00 95.17           H  
ATOM   2364 HD13 ILE A 146      -6.958  10.459   0.295  1.00 95.17           H  
ATOM   2365  N   GLU A 147      -5.291  12.200  -5.145  1.00 91.03           N  
ATOM   2366  H   GLU A 147      -6.293  12.317  -5.084  1.00 91.03           H  
ATOM   2367  CA  GLU A 147      -4.732  11.722  -6.402  1.00 91.03           C  
ATOM   2368  HA  GLU A 147      -4.213  10.787  -6.188  1.00 91.03           H  
ATOM   2369  C   GLU A 147      -3.690  12.684  -7.001  1.00 91.03           C  
ATOM   2370  CB  GLU A 147      -5.912  11.465  -7.353  1.00 91.03           C  
ATOM   2371  HB2 GLU A 147      -6.713  10.972  -6.802  1.00 91.03           H  
ATOM   2372  HB3 GLU A 147      -6.295  12.409  -7.741  1.00 91.03           H  
ATOM   2373  O   GLU A 147      -2.661  12.254  -7.518  1.00 91.03           O  
ATOM   2374  CG  GLU A 147      -5.551  10.574  -8.529  1.00 91.03           C  
ATOM   2375  HG2 GLU A 147      -4.906  11.132  -9.208  1.00 91.03           H  
ATOM   2376  HG3 GLU A 147      -6.467  10.315  -9.060  1.00 91.03           H  
ATOM   2377  CD  GLU A 147      -4.849   9.305  -8.041  1.00 91.03           C  
ATOM   2378  OE1 GLU A 147      -3.660   9.153  -8.373  1.00 91.03           O  
ATOM   2379  OE2 GLU A 147      -5.447   8.489  -7.306  1.00 91.03           O  
ATOM   2380  N   THR A 148      -3.889  13.999  -6.854  1.00 93.57           N  
ATOM   2381  H   THR A 148      -4.749  14.296  -6.415  1.00 93.57           H  
ATOM   2382  CA  THR A 148      -2.915  15.009  -7.313  1.00 93.57           C  
ATOM   2383  HA  THR A 148      -2.605  14.732  -8.321  1.00 93.57           H  
ATOM   2384  C   THR A 148      -1.636  15.084  -6.476  1.00 93.57           C  
ATOM   2385  CB  THR A 148      -3.512  16.422  -7.388  1.00 93.57           C  
ATOM   2386  HB  THR A 148      -2.791  17.052  -7.909  1.00 93.57           H  
ATOM   2387  O   THR A 148      -0.654  15.682  -6.924  1.00 93.57           O  
ATOM   2388  CG2 THR A 148      -4.820  16.500  -8.167  1.00 93.57           C  
ATOM   2389 HG21 THR A 148      -5.054  17.543  -8.380  1.00 93.57           H  
ATOM   2390 HG22 THR A 148      -4.730  15.950  -9.104  1.00 93.57           H  
ATOM   2391 HG23 THR A 148      -5.636  16.076  -7.581  1.00 93.57           H  
ATOM   2392  OG1 THR A 148      -3.730  16.991  -6.116  1.00 93.57           O  
ATOM   2393  HG1 THR A 148      -4.112  16.321  -5.543  1.00 93.57           H  
ATOM   2394  N   ILE A 149      -1.647  14.519  -5.265  1.00 95.25           N  
ATOM   2395  H   ILE A 149      -2.489  14.045  -4.971  1.00 95.25           H  
ATOM   2396  CA  ILE A 149      -0.522  14.560  -4.321  1.00 95.25           C  
ATOM   2397  HA  ILE A 149       0.269  15.159  -4.772  1.00 95.25           H  
ATOM   2398  C   ILE A 149       0.123  13.189  -4.090  1.00 95.25           C  
ATOM   2399  CB  ILE A 149      -0.904  15.260  -2.998  1.00 95.25           C  
ATOM   2400  HB  ILE A 149      -0.016  15.289  -2.367  1.00 95.25           H  
ATOM   2401  O   ILE A 149       1.072  13.088  -3.312  1.00 95.25           O  
ATOM   2402  CG1 ILE A 149      -2.003  14.489  -2.249  1.00 95.25           C  
ATOM   2403 HG12 ILE A 149      -2.932  14.601  -2.808  1.00 95.25           H  
ATOM   2404 HG13 ILE A 149      -1.751  13.429  -2.221  1.00 95.25           H  
ATOM   2405  CG2 ILE A 149      -1.339  16.711  -3.263  1.00 95.25           C  
ATOM   2406 HG21 ILE A 149      -0.555  17.239  -3.807  1.00 95.25           H  
ATOM   2407 HG22 ILE A 149      -2.258  16.727  -3.849  1.00 95.25           H  
ATOM   2408 HG23 ILE A 149      -1.533  17.217  -2.317  1.00 95.25           H  
ATOM   2409  CD1 ILE A 149      -2.262  14.938  -0.810  1.00 95.25           C  
ATOM   2410 HD11 ILE A 149      -2.653  15.956  -0.799  1.00 95.25           H  
ATOM   2411 HD12 ILE A 149      -1.344  14.906  -0.224  1.00 95.25           H  
ATOM   2412 HD13 ILE A 149      -2.998  14.277  -0.353  1.00 95.25           H  
ATOM   2413  N   LYS A 150      -0.342  12.130  -4.762  1.00 90.17           N  
ATOM   2414  H   LYS A 150      -1.144  12.248  -5.364  1.00 90.17           H  
ATOM   2415  CA  LYS A 150       0.400  10.864  -4.810  1.00 90.17           C  
ATOM   2416  HA  LYS A 150       0.558  10.504  -3.794  1.00 90.17           H  
ATOM   2417  C   LYS A 150       1.771  11.090  -5.431  1.00 90.17           C  
ATOM   2418  CB  LYS A 150      -0.356   9.792  -5.600  1.00 90.17           C  
ATOM   2419  HB2 LYS A 150       0.308   8.941  -5.752  1.00 90.17           H  
ATOM   2420  HB3 LYS A 150      -0.647  10.182  -6.575  1.00 90.17           H  
ATOM   2421  O   LYS A 150       1.925  11.897  -6.348  1.00 90.17           O  
ATOM   2422  CG  LYS A 150      -1.593   9.307  -4.845  1.00 90.17           C  
ATOM   2423  HG2 LYS A 150      -2.341  10.100  -4.837  1.00 90.17           H  
ATOM   2424  HG3 LYS A 150      -1.327   9.049  -3.820  1.00 90.17           H  
ATOM   2425  CD  LYS A 150      -2.172   8.075  -5.538  1.00 90.17           C  
ATOM   2426  HD2 LYS A 150      -1.476   7.241  -5.451  1.00 90.17           H  
ATOM   2427  HD3 LYS A 150      -2.329   8.290  -6.595  1.00 90.17           H  
ATOM   2428  CE  LYS A 150      -3.492   7.718  -4.863  1.00 90.17           C  
ATOM   2429  HE2 LYS A 150      -3.277   7.360  -3.856  1.00 90.17           H  
ATOM   2430  HE3 LYS A 150      -4.111   8.611  -4.789  1.00 90.17           H  
ATOM   2431  NZ  LYS A 150      -4.228   6.683  -5.612  1.00 90.17           N  
ATOM   2432  HZ1 LYS A 150      -4.808   6.173  -4.960  1.00 90.17           H  
ATOM   2433  HZ2 LYS A 150      -4.782   7.136  -6.325  1.00 90.17           H  
ATOM   2434  HZ3 LYS A 150      -3.588   6.032  -6.044  1.00 90.17           H  
ATOM   2435  N   GLU A 151       2.763  10.361  -4.932  1.00 90.74           N  
ATOM   2436  H   GLU A 151       2.545   9.718  -4.185  1.00 90.74           H  
ATOM   2437  CA  GLU A 151       4.172  10.493  -5.318  1.00 90.74           C  
ATOM   2438  HA  GLU A 151       4.720   9.765  -4.721  1.00 90.74           H  
ATOM   2439  C   GLU A 151       4.814  11.856  -4.981  1.00 90.74           C  
ATOM   2440  CB  GLU A 151       4.371  10.077  -6.789  1.00 90.74           C  
ATOM   2441  HB2 GLU A 151       3.735  10.669  -7.447  1.00 90.74           H  
ATOM   2442  HB3 GLU A 151       5.397  10.288  -7.093  1.00 90.74           H  
ATOM   2443  O   GLU A 151       5.985  12.068  -5.301  1.00 90.74           O  
ATOM   2444  CG  GLU A 151       4.080   8.588  -7.038  1.00 90.74           C  
ATOM   2445  HG2 GLU A 151       3.128   8.300  -6.592  1.00 90.74           H  
ATOM   2446  HG3 GLU A 151       4.004   8.434  -8.114  1.00 90.74           H  
ATOM   2447  CD  GLU A 151       5.225   7.722  -6.505  1.00 90.74           C  
ATOM   2448  OE1 GLU A 151       5.019   6.863  -5.619  1.00 90.74           O  
ATOM   2449  OE2 GLU A 151       6.371   7.942  -6.980  1.00 90.74           O  
ATOM   2450  N   GLU A 152       4.097  12.764  -4.308  1.00 92.88           N  
ATOM   2451  H   GLU A 152       3.140  12.554  -4.064  1.00 92.88           H  
ATOM   2452  CA  GLU A 152       4.661  14.016  -3.806  1.00 92.88           C  
ATOM   2453  HA  GLU A 152       5.410  14.369  -4.515  1.00 92.88           H  
ATOM   2454  C   GLU A 152       5.360  13.819  -2.466  1.00 92.88           C  
ATOM   2455  CB  GLU A 152       3.604  15.118  -3.663  1.00 92.88           C  
ATOM   2456  HB2 GLU A 152       4.045  15.976  -3.157  1.00 92.88           H  
ATOM   2457  HB3 GLU A 152       2.800  14.768  -3.014  1.00 92.88           H  
ATOM   2458  O   GLU A 152       4.972  12.998  -1.628  1.00 92.88           O  
ATOM   2459  CG  GLU A 152       3.023  15.585  -5.003  1.00 92.88           C  
ATOM   2460  HG2 GLU A 152       2.160  16.211  -4.778  1.00 92.88           H  
ATOM   2461  HG3 GLU A 152       2.677  14.730  -5.584  1.00 92.88           H  
ATOM   2462  CD  GLU A 152       3.989  16.437  -5.836  1.00 92.88           C  
ATOM   2463  OE1 GLU A 152       3.552  16.895  -6.919  1.00 92.88           O  
ATOM   2464  OE2 GLU A 152       5.048  16.858  -5.324  1.00 92.88           O  
ATOM   2465  N   GLU A 153       6.386  14.635  -2.254  1.00 96.91           N  
ATOM   2466  H   GLU A 153       6.612  15.318  -2.963  1.00 96.91           H  
ATOM   2467  CA  GLU A 153       7.144  14.636  -1.018  1.00 96.91           C  
ATOM   2468  HA  GLU A 153       7.156  13.614  -0.640  1.00 96.91           H  
ATOM   2469  C   GLU A 153       6.485  15.498   0.059  1.00 96.91           C  
ATOM   2470  CB  GLU A 153       8.584  15.049  -1.310  1.00 96.91           C  
ATOM   2471  HB2 GLU A 153       8.622  16.112  -1.547  1.00 96.91           H  
ATOM   2472  HB3 GLU A 153       8.947  14.479  -2.165  1.00 96.91           H  
ATOM   2473  O   GLU A 153       6.056  16.632  -0.178  1.00 96.91           O  
ATOM   2474  CG  GLU A 153       9.472  14.745  -0.108  1.00 96.91           C  
ATOM   2475  HG2 GLU A 153       9.333  13.704   0.186  1.00 96.91           H  
ATOM   2476  HG3 GLU A 153       9.180  15.372   0.735  1.00 96.91           H  
ATOM   2477  CD  GLU A 153      10.944  14.976  -0.414  1.00 96.91           C  
ATOM   2478  OE1 GLU A 153      11.775  14.568   0.420  1.00 96.91           O  
ATOM   2479  OE2 GLU A 153      11.310  15.688  -1.372  1.00 96.91           O  
ATOM   2480  N   MET A 154       6.441  14.956   1.273  1.00 98.53           N  
ATOM   2481  H   MET A 154       6.805  14.020   1.383  1.00 98.53           H  
ATOM   2482  CA  MET A 154       5.801  15.549   2.437  1.00 98.53           C  
ATOM   2483  HA  MET A 154       5.620  16.604   2.233  1.00 98.53           H  
ATOM   2484  C   MET A 154       6.702  15.446   3.667  1.00 98.53           C  
ATOM   2485  CB  MET A 154       4.452  14.863   2.703  1.00 98.53           C  
ATOM   2486  HB2 MET A 154       4.622  13.804   2.898  1.00 98.53           H  
ATOM   2487  HB3 MET A 154       3.987  15.305   3.585  1.00 98.53           H  
ATOM   2488  O   MET A 154       7.507  14.523   3.801  1.00 98.53           O  
ATOM   2489  CG  MET A 154       3.488  15.000   1.523  1.00 98.53           C  
ATOM   2490  HG2 MET A 154       3.257  16.056   1.380  1.00 98.53           H  
ATOM   2491  HG3 MET A 154       3.969  14.621   0.621  1.00 98.53           H  
ATOM   2492  SD  MET A 154       1.939  14.097   1.725  1.00 98.53           S  
ATOM   2493  CE  MET A 154       1.320  14.268   0.033  1.00 98.53           C  
ATOM   2494  HE1 MET A 154       0.446  13.630  -0.101  1.00 98.53           H  
ATOM   2495  HE2 MET A 154       2.086  13.960  -0.678  1.00 98.53           H  
ATOM   2496  HE3 MET A 154       1.042  15.306  -0.149  1.00 98.53           H  
ATOM   2497  N   ILE A 155       6.537  16.379   4.599  1.00 98.88           N  
ATOM   2498  H   ILE A 155       5.859  17.104   4.412  1.00 98.88           H  
ATOM   2499  CA  ILE A 155       6.994  16.219   5.978  1.00 98.88           C  
ATOM   2500  HA  ILE A 155       7.862  15.560   5.995  1.00 98.88           H  
ATOM   2501  C   ILE A 155       5.878  15.549   6.764  1.00 98.88           C  
ATOM   2502  CB  ILE A 155       7.397  17.565   6.615  1.00 98.88           C  
ATOM   2503  HB  ILE A 155       6.510  18.195   6.680  1.00 98.88           H  
ATOM   2504  O   ILE A 155       4.757  16.054   6.798  1.00 98.88           O  
ATOM   2505  CG1 ILE A 155       8.443  18.336   5.783  1.00 98.88           C  
ATOM   2506 HG12 ILE A 155       8.697  19.260   6.303  1.00 98.88           H  
ATOM   2507 HG13 ILE A 155       7.995  18.620   4.831  1.00 98.88           H  
ATOM   2508  CG2 ILE A 155       7.918  17.338   8.048  1.00 98.88           C  
ATOM   2509 HG21 ILE A 155       8.721  16.601   8.053  1.00 98.88           H  
ATOM   2510 HG22 ILE A 155       8.281  18.278   8.464  1.00 98.88           H  
ATOM   2511 HG23 ILE A 155       7.109  16.977   8.684  1.00 98.88           H  
ATOM   2512  CD1 ILE A 155       9.734  17.561   5.506  1.00 98.88           C  
ATOM   2513 HD11 ILE A 155       9.490  16.652   4.956  1.00 98.88           H  
ATOM   2514 HD12 ILE A 155      10.241  17.306   6.436  1.00 98.88           H  
ATOM   2515 HD13 ILE A 155      10.399  18.174   4.897  1.00 98.88           H  
ATOM   2516  N   LEU A 156       6.207  14.438   7.414  1.00 98.81           N  
ATOM   2517  H   LEU A 156       7.145  14.082   7.305  1.00 98.81           H  
ATOM   2518  CA  LEU A 156       5.331  13.750   8.345  1.00 98.81           C  
ATOM   2519  HA  LEU A 156       4.301  14.060   8.164  1.00 98.81           H  
ATOM   2520  C   LEU A 156       5.692  14.142   9.774  1.00 98.81           C  
ATOM   2521  CB  LEU A 156       5.427  12.244   8.068  1.00 98.81           C  
ATOM   2522  HB2 LEU A 156       6.454  11.905   8.201  1.00 98.81           H  
ATOM   2523  HB3 LEU A 156       5.165  12.107   7.019  1.00 98.81           H  
ATOM   2524  O   LEU A 156       6.833  13.963  10.211  1.00 98.81           O  
ATOM   2525  CG  LEU A 156       4.479  11.381   8.916  1.00 98.81           C  
ATOM   2526  HG  LEU A 156       3.511  11.875   9.000  1.00 98.81           H  
ATOM   2527  CD1 LEU A 156       4.273  10.046   8.204  1.00 98.81           C  
ATOM   2528 HD11 LEU A 156       3.574   9.432   8.773  1.00 98.81           H  
ATOM   2529 HD12 LEU A 156       3.845  10.217   7.216  1.00 98.81           H  
ATOM   2530 HD13 LEU A 156       5.224   9.525   8.100  1.00 98.81           H  
ATOM   2531  CD2 LEU A 156       5.029  11.090  10.317  1.00 98.81           C  
ATOM   2532 HD21 LEU A 156       6.060  10.744  10.252  1.00 98.81           H  
ATOM   2533 HD22 LEU A 156       4.984  11.977  10.949  1.00 98.81           H  
ATOM   2534 HD23 LEU A 156       4.415  10.332  10.803  1.00 98.81           H  
ATOM   2535  N   THR A 157       4.708  14.626  10.525  1.00 98.74           N  
ATOM   2536  H   THR A 157       3.808  14.801  10.100  1.00 98.74           H  
ATOM   2537  CA  THR A 157       4.821  14.868  11.966  1.00 98.74           C  
ATOM   2538  HA  THR A 157       5.829  14.609  12.291  1.00 98.74           H  
ATOM   2539  C   THR A 157       3.864  13.969  12.739  1.00 98.74           C  
ATOM   2540  CB  THR A 157       4.610  16.345  12.319  1.00 98.74           C  
ATOM   2541  HB  THR A 157       4.614  16.454  13.404  1.00 98.74           H  
ATOM   2542  O   THR A 157       2.698  13.835  12.383  1.00 98.74           O  
ATOM   2543  CG2 THR A 157       5.707  17.227  11.725  1.00 98.74           C  
ATOM   2544 HG21 THR A 157       5.638  17.221  10.637  1.00 98.74           H  
ATOM   2545 HG22 THR A 157       6.684  16.847  12.025  1.00 98.74           H  
ATOM   2546 HG23 THR A 157       5.590  18.249  12.084  1.00 98.74           H  
ATOM   2547  OG1 THR A 157       3.397  16.824  11.806  1.00 98.74           O  
ATOM   2548  HG1 THR A 157       3.191  17.665  12.220  1.00 98.74           H  
ATOM   2549  N   LEU A 158       4.359  13.331  13.801  1.00 98.43           N  
ATOM   2550  H   LEU A 158       5.311  13.527  14.075  1.00 98.43           H  
ATOM   2551  CA  LEU A 158       3.541  12.519  14.702  1.00 98.43           C  
ATOM   2552  HA  LEU A 158       2.818  11.946  14.123  1.00 98.43           H  
ATOM   2553  C   LEU A 158       2.770  13.436  15.652  1.00 98.43           C  
ATOM   2554  CB  LEU A 158       4.422  11.549  15.515  1.00 98.43           C  
ATOM   2555  HB2 LEU A 158       3.778  11.022  16.219  1.00 98.43           H  
ATOM   2556  HB3 LEU A 158       5.134  12.132  16.101  1.00 98.43           H  
ATOM   2557  O   LEU A 158       3.384  14.220  16.380  1.00 98.43           O  
ATOM   2558  CG  LEU A 158       5.204  10.503  14.704  1.00 98.43           C  
ATOM   2559  HG  LEU A 158       5.896  11.009  14.031  1.00 98.43           H  
ATOM   2560  CD1 LEU A 158       6.008   9.611  15.644  1.00 98.43           C  
ATOM   2561 HD11 LEU A 158       6.641  10.213  16.295  1.00 98.43           H  
ATOM   2562 HD12 LEU A 158       5.335   9.035  16.279  1.00 98.43           H  
ATOM   2563 HD13 LEU A 158       6.635   8.934  15.063  1.00 98.43           H  
ATOM   2564  CD2 LEU A 158       4.291   9.600  13.883  1.00 98.43           C  
ATOM   2565 HD21 LEU A 158       3.878  10.185  13.061  1.00 98.43           H  
ATOM   2566 HD22 LEU A 158       3.485   9.211  14.504  1.00 98.43           H  
ATOM   2567 HD23 LEU A 158       4.862   8.774  13.458  1.00 98.43           H  
ATOM   2568  N   SER A 159       1.449  13.286  15.713  1.00 97.63           N  
ATOM   2569  H   SER A 159       0.986  12.666  15.063  1.00 97.63           H  
ATOM   2570  CA  SER A 159       0.602  14.068  16.622  1.00 97.63           C  
ATOM   2571  HA  SER A 159       0.823  15.128  16.491  1.00 97.63           H  
ATOM   2572  C   SER A 159       0.838  13.733  18.095  1.00 97.63           C  
ATOM   2573  CB  SER A 159      -0.867  13.857  16.275  1.00 97.63           C  
ATOM   2574  HB2 SER A 159      -1.487  14.398  16.990  1.00 97.63           H  
ATOM   2575  HB3 SER A 159      -1.120  12.798  16.311  1.00 97.63           H  
ATOM   2576  O   SER A 159       0.628  14.572  18.965  1.00 97.63           O  
ATOM   2577  OG  SER A 159      -1.107  14.369  14.983  1.00 97.63           O  
ATOM   2578  HG  SER A 159      -1.993  14.734  15.038  1.00 97.63           H  
ATOM   2579  N   SER A 160       1.352  12.534  18.390  1.00 94.45           N  
ATOM   2580  H   SER A 160       1.531  11.891  17.632  1.00 94.45           H  
ATOM   2581  CA  SER A 160       1.767  12.145  19.745  1.00 94.45           C  
ATOM   2582  HA  SER A 160       0.940  12.331  20.430  1.00 94.45           H  
ATOM   2583  C   SER A 160       2.978  12.927  20.266  1.00 94.45           C  
ATOM   2584  CB  SER A 160       2.096  10.649  19.774  1.00 94.45           C  
ATOM   2585  HB2 SER A 160       1.227  10.082  19.442  1.00 94.45           H  
ATOM   2586  HB3 SER A 160       2.336  10.355  20.796  1.00 94.45           H  
ATOM   2587  O   SER A 160       3.252  12.896  21.463  1.00 94.45           O  
ATOM   2588  OG  SER A 160       3.202  10.366  18.930  1.00 94.45           O  
ATOM   2589  HG  SER A 160       3.388   9.425  18.974  1.00 94.45           H  
ATOM   2590  N   GLY A 161       3.745  13.576  19.382  1.00 93.24           N  
ATOM   2591  H   GLY A 161       3.438  13.607  18.420  1.00 93.24           H  
ATOM   2592  CA  GLY A 161       4.988  14.270  19.721  1.00 93.24           C  
ATOM   2593  HA2 GLY A 161       4.817  14.879  20.609  1.00 93.24           H  
ATOM   2594  HA3 GLY A 161       5.251  14.933  18.897  1.00 93.24           H  
ATOM   2595  C   GLY A 161       6.191  13.360  20.002  1.00 93.24           C  
ATOM   2596  O   GLY A 161       7.292  13.880  20.166  1.00 93.24           O  
ATOM   2597  N   GLY A 162       6.016  12.033  20.025  1.00 94.19           N  
ATOM   2598  H   GLY A 162       5.084  11.678  19.863  1.00 94.19           H  
ATOM   2599  CA  GLY A 162       7.110  11.072  20.213  1.00 94.19           C  
ATOM   2600  HA2 GLY A 162       7.652  11.325  21.124  1.00 94.19           H  
ATOM   2601  HA3 GLY A 162       6.697  10.070  20.328  1.00 94.19           H  
ATOM   2602  C   GLY A 162       8.108  11.052  19.051  1.00 94.19           C  
ATOM   2603  O   GLY A 162       7.868  11.656  18.006  1.00 94.19           O  
ATOM   2604  N   ASP A 163       9.226  10.342  19.217  1.00 96.84           N  
ATOM   2605  H   ASP A 163       9.424   9.944  20.124  1.00 96.84           H  
ATOM   2606  CA  ASP A 163      10.266  10.235  18.180  1.00 96.84           C  
ATOM   2607  HA  ASP A 163      10.396  11.205  17.700  1.00 96.84           H  
ATOM   2608  C   ASP A 163       9.905   9.229  17.082  1.00 96.84           C  
ATOM   2609  CB  ASP A 163      11.605   9.835  18.817  1.00 96.84           C  
ATOM   2610  HB2 ASP A 163      12.315   9.606  18.022  1.00 96.84           H  
ATOM   2611  HB3 ASP A 163      11.464   8.932  19.410  1.00 96.84           H  
ATOM   2612  O   ASP A 163      10.197   9.456  15.903  1.00 96.84           O  
ATOM   2613  CG  ASP A 163      12.214  10.938  19.685  1.00 96.84           C  
ATOM   2614  OD1 ASP A 163      12.024  12.128  19.345  1.00 96.84           O  
ATOM   2615  OD2 ASP A 163      12.893  10.571  20.668  1.00 96.84           O  
ATOM   2616  N   THR A 164       9.247   8.129  17.455  1.00 96.58           N  
ATOM   2617  H   THR A 164       9.027   7.999  18.432  1.00 96.58           H  
ATOM   2618  CA  THR A 164       8.737   7.120  16.523  1.00 96.58           C  
ATOM   2619  HA  THR A 164       8.658   7.602  15.548  1.00 96.58           H  
ATOM   2620  C   THR A 164       7.330   6.666  16.897  1.00 96.58           C  
ATOM   2621  CB  THR A 164       9.669   5.900  16.352  1.00 96.58           C  
ATOM   2622  HB  THR A 164       9.302   5.320  15.506  1.00 96.58           H  
ATOM   2623  O   THR A 164       6.852   6.893  18.012  1.00 96.58           O  
ATOM   2624  CG2 THR A 164      11.120   6.284  16.063  1.00 96.58           C  
ATOM   2625 HG21 THR A 164      11.680   5.385  15.806  1.00 96.58           H  
ATOM   2626 HG22 THR A 164      11.567   6.744  16.945  1.00 96.58           H  
ATOM   2627 HG23 THR A 164      11.152   6.986  15.230  1.00 96.58           H  
ATOM   2628  OG1 THR A 164       9.680   5.056  17.476  1.00 96.58           O  
ATOM   2629  HG1 THR A 164       9.862   4.174  17.144  1.00 96.58           H  
ATOM   2630  N   ALA A 165       6.644   6.038  15.945  1.00 96.23           N  
ATOM   2631  H   ALA A 165       7.071   5.941  15.035  1.00 96.23           H  
ATOM   2632  CA  ALA A 165       5.380   5.355  16.173  1.00 96.23           C  
ATOM   2633  HA  ALA A 165       5.319   5.074  17.224  1.00 96.23           H  
ATOM   2634  C   ALA A 165       5.300   4.070  15.346  1.00 96.23           C  
ATOM   2635  CB  ALA A 165       4.214   6.298  15.862  1.00 96.23           C  
ATOM   2636  HB1 ALA A 165       3.270   5.764  15.969  1.00 96.23           H  
ATOM   2637  HB2 ALA A 165       4.220   7.131  16.564  1.00 96.23           H  
ATOM   2638  HB3 ALA A 165       4.306   6.674  14.843  1.00 96.23           H  
ATOM   2639  O   ALA A 165       5.832   3.985  14.236  1.00 96.23           O  
ATOM   2640  N   GLN A 166       4.590   3.081  15.887  1.00 93.46           N  
ATOM   2641  H   GLN A 166       4.144   3.234  16.780  1.00 93.46           H  
ATOM   2642  CA  GLN A 166       4.296   1.846  15.170  1.00 93.46           C  
ATOM   2643  HA  GLN A 166       5.228   1.450  14.766  1.00 93.46           H  
ATOM   2644  C   GLN A 166       3.358   2.114  13.993  1.00 93.46           C  
ATOM   2645  CB  GLN A 166       3.683   0.793  16.109  1.00 93.46           C  
ATOM   2646  HB2 GLN A 166       2.769   1.193  16.548  1.00 93.46           H  
ATOM   2647  HB3 GLN A 166       3.414  -0.085  15.522  1.00 93.46           H  
ATOM   2648  O   GLN A 166       2.419   2.912  14.081  1.00 93.46           O  
ATOM   2649  CG  GLN A 166       4.627   0.355  17.238  1.00 93.46           C  
ATOM   2650  HG2 GLN A 166       4.134  -0.410  17.837  1.00 93.46           H  
ATOM   2651  HG3 GLN A 166       4.826   1.207  17.888  1.00 93.46           H  
ATOM   2652  CD  GLN A 166       5.945  -0.215  16.727  1.00 93.46           C  
ATOM   2653  NE2 GLN A 166       7.026   0.102  17.395  1.00 93.46           N  
ATOM   2654 HE21 GLN A 166       7.006   0.723  18.190  1.00 93.46           H  
ATOM   2655 HE22 GLN A 166       7.926  -0.118  16.991  1.00 93.46           H  
ATOM   2656  OE1 GLN A 166       6.004  -0.915  15.729  1.00 93.46           O  
ATOM   2657  N   SER A 167       3.593   1.390  12.902  1.00 91.17           N  
ATOM   2658  H   SER A 167       4.358   0.731  12.919  1.00 91.17           H  
ATOM   2659  CA  SER A 167       2.683   1.373  11.762  1.00 91.17           C  
ATOM   2660  HA  SER A 167       2.595   2.386  11.370  1.00 91.17           H  
ATOM   2661  C   SER A 167       1.284   0.906  12.187  1.00 91.17           C  
ATOM   2662  CB  SER A 167       3.282   0.485  10.670  1.00 91.17           C  
ATOM   2663  HB2 SER A 167       3.373  -0.537  11.036  1.00 91.17           H  
ATOM   2664  HB3 SER A 167       4.275   0.855  10.415  1.00 91.17           H  
ATOM   2665  O   SER A 167       1.141   0.004  13.009  1.00 91.17           O  
ATOM   2666  OG  SER A 167       2.479   0.504   9.511  1.00 91.17           O  
ATOM   2667  HG  SER A 167       1.666   0.037   9.718  1.00 91.17           H  
ATOM   2668  N   GLY A 168       0.248   1.520  11.618  1.00 87.35           N  
ATOM   2669  H   GLY A 168       0.452   2.258  10.959  1.00 87.35           H  
ATOM   2670  CA  GLY A 168      -1.167   1.219  11.860  1.00 87.35           C  
ATOM   2671  HA2 GLY A 168      -1.719   1.408  10.940  1.00 87.35           H  
ATOM   2672  HA3 GLY A 168      -1.277   0.164  12.113  1.00 87.35           H  
ATOM   2673  C   GLY A 168      -1.838   2.044  12.961  1.00 87.35           C  
ATOM   2674  O   GLY A 168      -3.053   2.225  12.908  1.00 87.35           O  
ATOM   2675  N   ALA A 169      -1.080   2.600  13.912  1.00 83.33           N  
ATOM   2676  H   ALA A 169      -0.092   2.387  13.912  1.00 83.33           H  
ATOM   2677  CA  ALA A 169      -1.617   3.389  15.033  1.00 83.33           C  
ATOM   2678  HA  ALA A 169      -2.705   3.418  14.971  1.00 83.33           H  
ATOM   2679  C   ALA A 169      -1.156   4.861  15.052  1.00 83.33           C  
ATOM   2680  CB  ALA A 169      -1.250   2.666  16.334  1.00 83.33           C  
ATOM   2681  HB1 ALA A 169      -1.644   1.649  16.316  1.00 83.33           H  
ATOM   2682  HB2 ALA A 169      -0.166   2.632  16.448  1.00 83.33           H  
ATOM   2683  HB3 ALA A 169      -1.683   3.196  17.182  1.00 83.33           H  
ATOM   2684  O   ALA A 169      -1.622   5.645  15.875  1.00 83.33           O  
ATOM   2685  N   ALA A 170      -0.221   5.244  14.180  1.00 91.98           N  
ATOM   2686  H   ALA A 170       0.143   4.564  13.527  1.00 91.98           H  
ATOM   2687  CA  ALA A 170       0.347   6.586  14.158  1.00 91.98           C  
ATOM   2688  HA  ALA A 170       0.592   6.880  15.179  1.00 91.98           H  
ATOM   2689  C   ALA A 170      -0.640   7.617  13.582  1.00 91.98           C  
ATOM   2690  CB  ALA A 170       1.651   6.533  13.354  1.00 91.98           C  
ATOM   2691  HB1 ALA A 170       1.435   6.271  12.319  1.00 91.98           H  
ATOM   2692  HB2 ALA A 170       2.137   7.509  13.375  1.00 91.98           H  
ATOM   2693  HB3 ALA A 170       2.319   5.780  13.771  1.00 91.98           H  
ATOM   2694  O   ALA A 170      -0.902   7.601  12.379  1.00 91.98           O  
ATOM   2695  N   LEU A 171      -1.131   8.529  14.428  1.00 97.72           N  
ATOM   2696  H   LEU A 171      -0.935   8.421  15.412  1.00 97.72           H  
ATOM   2697  CA  LEU A 171      -1.815   9.757  14.007  1.00 97.72           C  
ATOM   2698  HA  LEU A 171      -2.460   9.531  13.158  1.00 97.72           H  
ATOM   2699  C   LEU A 171      -0.785  10.795  13.562  1.00 97.72           C  
ATOM   2700  CB  LEU A 171      -2.678  10.315  15.150  1.00 97.72           C  
ATOM   2701  HB2 LEU A 171      -2.942  11.349  14.931  1.00 97.72           H  
ATOM   2702  HB3 LEU A 171      -2.083  10.317  16.064  1.00 97.72           H  
ATOM   2703  O   LEU A 171       0.176  11.072  14.292  1.00 97.72           O  
ATOM   2704  CG  LEU A 171      -3.978   9.529  15.382  1.00 97.72           C  
ATOM   2705  HG  LEU A 171      -3.761   8.461  15.396  1.00 97.72           H  
ATOM   2706  CD1 LEU A 171      -4.569   9.923  16.736  1.00 97.72           C  
ATOM   2707 HD11 LEU A 171      -5.497   9.375  16.899  1.00 97.72           H  
ATOM   2708 HD12 LEU A 171      -3.868   9.679  17.535  1.00 97.72           H  
ATOM   2709 HD13 LEU A 171      -4.782  10.991  16.751  1.00 97.72           H  
ATOM   2710  CD2 LEU A 171      -5.027   9.818  14.308  1.00 97.72           C  
ATOM   2711 HD21 LEU A 171      -5.891   9.170  14.452  1.00 97.72           H  
ATOM   2712 HD22 LEU A 171      -4.630   9.643  13.308  1.00 97.72           H  
ATOM   2713 HD23 LEU A 171      -5.355  10.855  14.376  1.00 97.72           H  
ATOM   2714  N   VAL A 172      -0.970  11.345  12.363  1.00 98.64           N  
ATOM   2715  H   VAL A 172      -1.759  11.038  11.812  1.00 98.64           H  
ATOM   2716  CA  VAL A 172       0.020  12.213  11.726  1.00 98.64           C  
ATOM   2717  HA  VAL A 172       0.688  12.573  12.508  1.00 98.64           H  
ATOM   2718  C   VAL A 172      -0.587  13.453  11.093  1.00 98.64           C  
ATOM   2719  CB  VAL A 172       0.893  11.458  10.699  1.00 98.64           C  
ATOM   2720  HB  VAL A 172       1.727  12.110  10.439  1.00 98.64           H  
ATOM   2721  O   VAL A 172      -1.723  13.448  10.617  1.00 98.64           O  
ATOM   2722  CG1 VAL A 172       1.477  10.175  11.298  1.00 98.64           C  
ATOM   2723 HG11 VAL A 172       2.222   9.749  10.625  1.00 98.64           H  
ATOM   2724 HG12 VAL A 172       0.688   9.440  11.451  1.00 98.64           H  
ATOM   2725 HG13 VAL A 172       1.928  10.410  12.262  1.00 98.64           H  
ATOM   2726  CG2 VAL A 172       0.184  11.082   9.392  1.00 98.64           C  
ATOM   2727 HG21 VAL A 172       0.899  10.623   8.709  1.00 98.64           H  
ATOM   2728 HG22 VAL A 172      -0.626  10.379   9.588  1.00 98.64           H  
ATOM   2729 HG23 VAL A 172      -0.225  11.969   8.909  1.00 98.64           H  
ATOM   2730  N   ASN A 173       0.228  14.498  11.005  1.00 98.72           N  
ATOM   2731  H   ASN A 173       1.144  14.410  11.421  1.00 98.72           H  
ATOM   2732  CA  ASN A 173       0.030  15.602  10.079  1.00 98.72           C  
ATOM   2733  HA  ASN A 173      -0.975  15.556   9.661  1.00 98.72           H  
ATOM   2734  C   ASN A 173       1.007  15.466   8.906  1.00 98.72           C  
ATOM   2735  CB  ASN A 173       0.161  16.934  10.825  1.00 98.72           C  
ATOM   2736  HB2 ASN A 173       0.926  16.860  11.599  1.00 98.72           H  
ATOM   2737  HB3 ASN A 173       0.450  17.712  10.119  1.00 98.72           H  
ATOM   2738  O   ASN A 173       2.185  15.149   9.100  1.00 98.72           O  
ATOM   2739  CG  ASN A 173      -1.140  17.359  11.470  1.00 98.72           C  
ATOM   2740  ND2 ASN A 173      -1.471  16.838  12.630  1.00 98.72           N  
ATOM   2741 HD21 ASN A 173      -0.942  16.083  13.043  1.00 98.72           H  
ATOM   2742 HD22 ASN A 173      -2.386  17.069  12.990  1.00 98.72           H  
ATOM   2743  OD1 ASN A 173      -1.846  18.192  10.928  1.00 98.72           O  
ATOM   2744  N   LEU A 174       0.514  15.706   7.692  1.00 98.85           N  
ATOM   2745  H   LEU A 174      -0.468  15.929   7.609  1.00 98.85           H  
ATOM   2746  CA  LEU A 174       1.315  15.723   6.471  1.00 98.85           C  
ATOM   2747  HA  LEU A 174       2.342  15.440   6.702  1.00 98.85           H  
ATOM   2748  C   LEU A 174       1.354  17.141   5.894  1.00 98.85           C  
ATOM   2749  CB  LEU A 174       0.759  14.709   5.454  1.00 98.85           C  
ATOM   2750  HB2 LEU A 174      -0.279  14.970   5.249  1.00 98.85           H  
ATOM   2751  HB3 LEU A 174       1.323  14.805   4.526  1.00 98.85           H  
ATOM   2752  O   LEU A 174       0.317  17.783   5.726  1.00 98.85           O  
ATOM   2753  CG  LEU A 174       0.771  13.234   5.890  1.00 98.85           C  
ATOM   2754  HG  LEU A 174       0.163  13.117   6.788  1.00 98.85           H  
ATOM   2755  CD1 LEU A 174       0.166  12.367   4.786  1.00 98.85           C  
ATOM   2756 HD11 LEU A 174       0.086  11.336   5.131  1.00 98.85           H  
ATOM   2757 HD12 LEU A 174       0.790  12.401   3.893  1.00 98.85           H  
ATOM   2758 HD13 LEU A 174      -0.830  12.733   4.535  1.00 98.85           H  
ATOM   2759  CD2 LEU A 174       2.179  12.714   6.175  1.00 98.85           C  
ATOM   2760 HD21 LEU A 174       2.132  11.648   6.394  1.00 98.85           H  
ATOM   2761 HD22 LEU A 174       2.582  13.230   7.046  1.00 98.85           H  
ATOM   2762 HD23 LEU A 174       2.824  12.884   5.312  1.00 98.85           H  
ATOM   2763  N   THR A 175       2.548  17.611   5.545  1.00 98.89           N  
ATOM   2764  H   THR A 175       3.360  17.062   5.789  1.00 98.89           H  
ATOM   2765  CA  THR A 175       2.752  18.914   4.895  1.00 98.89           C  
ATOM   2766  HA  THR A 175       1.787  19.355   4.648  1.00 98.89           H  
ATOM   2767  C   THR A 175       3.539  18.729   3.609  1.00 98.89           C  
ATOM   2768  CB  THR A 175       3.484  19.892   5.823  1.00 98.89           C  
ATOM   2769  HB  THR A 175       4.465  19.490   6.075  1.00 98.89           H  
ATOM   2770  O   THR A 175       4.649  18.203   3.646  1.00 98.89           O  
ATOM   2771  CG2 THR A 175       3.657  21.274   5.199  1.00 98.89           C  
ATOM   2772 HG21 THR A 175       4.129  21.950   5.912  1.00 98.89           H  
ATOM   2773 HG22 THR A 175       2.684  21.677   4.915  1.00 98.89           H  
ATOM   2774 HG23 THR A 175       4.294  21.212   4.317  1.00 98.89           H  
ATOM   2775  OG1 THR A 175       2.757  20.097   7.012  1.00 98.89           O  
ATOM   2776  HG1 THR A 175       3.205  20.797   7.492  1.00 98.89           H  
ATOM   2777  N   LEU A 176       3.005  19.180   2.475  1.00 98.75           N  
ATOM   2778  H   LEU A 176       2.127  19.676   2.530  1.00 98.75           H  
ATOM   2779  CA  LEU A 176       3.690  19.126   1.183  1.00 98.75           C  
ATOM   2780  HA  LEU A 176       3.957  18.094   0.959  1.00 98.75           H  
ATOM   2781  C   LEU A 176       4.984  19.945   1.208  1.00 98.75           C  
ATOM   2782  CB  LEU A 176       2.748  19.666   0.096  1.00 98.75           C  
ATOM   2783  HB2 LEU A 176       2.239  20.545   0.492  1.00 98.75           H  
ATOM   2784  HB3 LEU A 176       3.340  19.995  -0.758  1.00 98.75           H  
ATOM   2785  O   LEU A 176       4.977  21.129   1.536  1.00 98.75           O  
ATOM   2786  CG  LEU A 176       1.699  18.662  -0.404  1.00 98.75           C  
ATOM   2787  HG  LEU A 176       1.178  18.209   0.439  1.00 98.75           H  
ATOM   2788  CD1 LEU A 176       0.687  19.399  -1.279  1.00 98.75           C  
ATOM   2789 HD11 LEU A 176       1.197  19.966  -2.058  1.00 98.75           H  
ATOM   2790 HD12 LEU A 176      -0.006  18.686  -1.727  1.00 98.75           H  
ATOM   2791 HD13 LEU A 176       0.113  20.087  -0.659  1.00 98.75           H  
ATOM   2792  CD2 LEU A 176       2.338  17.565  -1.259  1.00 98.75           C  
ATOM   2793 HD21 LEU A 176       1.564  16.918  -1.673  1.00 98.75           H  
ATOM   2794 HD22 LEU A 176       2.909  18.003  -2.077  1.00 98.75           H  
ATOM   2795 HD23 LEU A 176       3.010  16.950  -0.659  1.00 98.75           H  
ATOM   2796  N   VAL A 177       6.100  19.351   0.782  1.00 98.29           N  
ATOM   2797  H   VAL A 177       6.059  18.379   0.513  1.00 98.29           H  
ATOM   2798  CA  VAL A 177       7.393  20.057   0.723  1.00 98.29           C  
ATOM   2799  HA  VAL A 177       7.557  20.562   1.675  1.00 98.29           H  
ATOM   2800  C   VAL A 177       7.385  21.145  -0.353  1.00 98.29           C  
ATOM   2801  CB  VAL A 177       8.548  19.058   0.505  1.00 98.29           C  
ATOM   2802  HB  VAL A 177       8.330  18.440  -0.366  1.00 98.29           H  
ATOM   2803  O   VAL A 177       7.979  22.203  -0.158  1.00 98.29           O  
ATOM   2804  CG1 VAL A 177       9.905  19.742   0.284  1.00 98.29           C  
ATOM   2805 HG11 VAL A 177      10.685  18.984   0.206  1.00 98.29           H  
ATOM   2806 HG12 VAL A 177       9.893  20.306  -0.648  1.00 98.29           H  
ATOM   2807 HG13 VAL A 177      10.122  20.416   1.112  1.00 98.29           H  
ATOM   2808  CG2 VAL A 177       8.705  18.153   1.733  1.00 98.29           C  
ATOM   2809 HG21 VAL A 177       9.531  17.458   1.583  1.00 98.29           H  
ATOM   2810 HG22 VAL A 177       8.900  18.757   2.619  1.00 98.29           H  
ATOM   2811 HG23 VAL A 177       7.794  17.575   1.890  1.00 98.29           H  
ATOM   2812  N   LYS A 178       6.695  20.914  -1.480  1.00 97.08           N  
ATOM   2813  H   LYS A 178       6.228  20.023  -1.562  1.00 97.08           H  
ATOM   2814  CA  LYS A 178       6.725  21.812  -2.649  1.00 97.08           C  
ATOM   2815  HA  LYS A 178       7.769  21.984  -2.908  1.00 97.08           H  
ATOM   2816  C   LYS A 178       6.145  23.208  -2.400  1.00 97.08           C  
ATOM   2817  CB  LYS A 178       6.053  21.135  -3.859  1.00 97.08           C  
ATOM   2818  HB2 LYS A 178       6.194  21.778  -4.728  1.00 97.08           H  
ATOM   2819  HB3 LYS A 178       6.568  20.196  -4.060  1.00 97.08           H  
ATOM   2820  O   LYS A 178       6.551  24.154  -3.067  1.00 97.08           O  
ATOM   2821  CG  LYS A 178       4.547  20.851  -3.698  1.00 97.08           C  
ATOM   2822  HG2 LYS A 178       4.009  21.774  -3.482  1.00 97.08           H  
ATOM   2823  HG3 LYS A 178       4.401  20.149  -2.877  1.00 97.08           H  
ATOM   2824  CD  LYS A 178       3.981  20.240  -4.988  1.00 97.08           C  
ATOM   2825  HD2 LYS A 178       4.598  19.386  -5.267  1.00 97.08           H  
ATOM   2826  HD3 LYS A 178       4.029  20.977  -5.789  1.00 97.08           H  
ATOM   2827  CE  LYS A 178       2.533  19.764  -4.809  1.00 97.08           C  
ATOM   2828  HE2 LYS A 178       1.889  20.618  -4.599  1.00 97.08           H  
ATOM   2829  HE3 LYS A 178       2.504  19.098  -3.947  1.00 97.08           H  
ATOM   2830  NZ  LYS A 178       2.063  19.022  -6.010  1.00 97.08           N  
ATOM   2831  HZ1 LYS A 178       1.191  18.539  -5.844  1.00 97.08           H  
ATOM   2832  HZ2 LYS A 178       2.719  18.297  -6.263  1.00 97.08           H  
ATOM   2833  HZ3 LYS A 178       1.979  19.614  -6.823  1.00 97.08           H  
ATOM   2834  N   ASN A 179       5.189  23.337  -1.483  1.00 97.69           N  
ATOM   2835  H   ASN A 179       4.868  22.505  -1.009  1.00 97.69           H  
ATOM   2836  CA  ASN A 179       4.456  24.585  -1.247  1.00 97.69           C  
ATOM   2837  HA  ASN A 179       5.103  25.423  -1.507  1.00 97.69           H  
ATOM   2838  C   ASN A 179       4.060  24.819   0.221  1.00 97.69           C  
ATOM   2839  CB  ASN A 179       3.237  24.623  -2.185  1.00 97.69           C  
ATOM   2840  HB2 ASN A 179       2.726  25.578  -2.057  1.00 97.69           H  
ATOM   2841  HB3 ASN A 179       3.573  24.558  -3.220  1.00 97.69           H  
ATOM   2842  O   ASN A 179       3.444  25.837   0.515  1.00 97.69           O  
ATOM   2843  CG  ASN A 179       2.226  23.520  -1.930  1.00 97.69           C  
ATOM   2844  ND2 ASN A 179       1.178  23.497  -2.714  1.00 97.69           N  
ATOM   2845 HD21 ASN A 179       0.358  23.145  -2.240  1.00 97.69           H  
ATOM   2846 HD22 ASN A 179       1.007  24.310  -3.288  1.00 97.69           H  
ATOM   2847  OD1 ASN A 179       2.388  22.667  -1.071  1.00 97.69           O  
ATOM   2848  N   ASN A 180       4.449  23.925   1.136  1.00 98.01           N  
ATOM   2849  H   ASN A 180       4.933  23.092   0.832  1.00 98.01           H  
ATOM   2850  CA  ASN A 180       4.136  23.987   2.564  1.00 98.01           C  
ATOM   2851  HA  ASN A 180       4.585  23.100   3.010  1.00 98.01           H  
ATOM   2852  C   ASN A 180       2.632  23.874   2.899  1.00 98.01           C  
ATOM   2853  CB  ASN A 180       4.857  25.201   3.176  1.00 98.01           C  
ATOM   2854  HB2 ASN A 180       5.866  25.270   2.767  1.00 98.01           H  
ATOM   2855  HB3 ASN A 180       4.316  26.110   2.913  1.00 98.01           H  
ATOM   2856  O   ASN A 180       2.220  24.226   4.006  1.00 98.01           O  
ATOM   2857  CG  ASN A 180       4.993  25.109   4.680  1.00 98.01           C  
ATOM   2858  ND2 ASN A 180       4.553  26.115   5.398  1.00 98.01           N  
ATOM   2859 HD21 ASN A 180       3.985  26.816   4.944  1.00 98.01           H  
ATOM   2860 HD22 ASN A 180       4.580  25.985   6.399  1.00 98.01           H  
ATOM   2861  OD1 ASN A 180       5.534  24.166   5.231  1.00 98.01           O  
ATOM   2862  N   ASP A 181       1.813  23.364   1.974  1.00 97.99           N  
ATOM   2863  H   ASP A 181       2.179  23.119   1.065  1.00 97.99           H  
ATOM   2864  CA  ASP A 181       0.393  23.119   2.229  1.00 97.99           C  
ATOM   2865  HA  ASP A 181      -0.049  24.023   2.649  1.00 97.99           H  
ATOM   2866  C   ASP A 181       0.218  21.976   3.236  1.00 97.99           C  
ATOM   2867  CB  ASP A 181      -0.363  22.770   0.940  1.00 97.99           C  
ATOM   2868  HB2 ASP A 181       0.195  22.000   0.406  1.00 97.99           H  
ATOM   2869  HB3 ASP A 181      -1.331  22.348   1.211  1.00 97.99           H  
ATOM   2870  O   ASP A 181       0.779  20.889   3.072  1.00 97.99           O  
ATOM   2871  CG  ASP A 181      -0.626  23.943  -0.005  1.00 97.99           C  
ATOM   2872  OD1 ASP A 181      -0.437  25.110   0.399  1.00 97.99           O  
ATOM   2873  OD2 ASP A 181      -1.035  23.646  -1.152  1.00 97.99           O  
ATOM   2874  N   ASN A 182      -0.601  22.204   4.263  1.00 98.78           N  
ATOM   2875  H   ASN A 182      -1.050  23.107   4.324  1.00 98.78           H  
ATOM   2876  CA  ASN A 182      -1.005  21.160   5.198  1.00 98.78           C  
ATOM   2877  HA  ASN A 182      -0.151  20.510   5.389  1.00 98.78           H  
ATOM   2878  C   ASN A 182      -2.116  20.304   4.564  1.00 98.78           C  
ATOM   2879  CB  ASN A 182      -1.402  21.801   6.536  1.00 98.78           C  
ATOM   2880  HB2 ASN A 182      -2.252  22.466   6.386  1.00 98.78           H  
ATOM   2881  HB3 ASN A 182      -0.562  22.383   6.918  1.00 98.78           H  
ATOM   2882  O   ASN A 182      -3.219  20.786   4.294  1.00 98.78           O  
ATOM   2883  CG  ASN A 182      -1.799  20.755   7.564  1.00 98.78           C  
ATOM   2884  ND2 ASN A 182      -1.091  20.616   8.658  1.00 98.78           N  
ATOM   2885 HD21 ASN A 182      -1.408  19.900   9.296  1.00 98.78           H  
ATOM   2886 HD22 ASN A 182      -0.222  21.115   8.788  1.00 98.78           H  
ATOM   2887  OD1 ASN A 182      -2.769  20.047   7.393  1.00 98.78           O  
ATOM   2888  N   VAL A 183      -1.811  19.028   4.341  1.00 98.76           N  
ATOM   2889  H   VAL A 183      -0.913  18.694   4.660  1.00 98.76           H  
ATOM   2890  CA  VAL A 183      -2.685  18.061   3.668  1.00 98.76           C  
ATOM   2891  HA  VAL A 183      -3.039  18.490   2.731  1.00 98.76           H  
ATOM   2892  C   VAL A 183      -3.913  17.740   4.522  1.00 98.76           C  
ATOM   2893  CB  VAL A 183      -1.889  16.782   3.348  1.00 98.76           C  
ATOM   2894  HB  VAL A 183      -1.487  16.404   4.288  1.00 98.76           H  
ATOM   2895  O   VAL A 183      -5.008  17.655   3.973  1.00 98.76           O  
ATOM   2896  CG1 VAL A 183      -2.732  15.666   2.726  1.00 98.76           C  
ATOM   2897 HG11 VAL A 183      -3.519  15.357   3.414  1.00 98.76           H  
ATOM   2898 HG12 VAL A 183      -3.175  16.008   1.791  1.00 98.76           H  
ATOM   2899 HG13 VAL A 183      -2.104  14.798   2.525  1.00 98.76           H  
ATOM   2900  CG2 VAL A 183      -0.718  17.067   2.395  1.00 98.76           C  
ATOM   2901 HG21 VAL A 183      -0.035  17.794   2.834  1.00 98.76           H  
ATOM   2902 HG22 VAL A 183      -0.164  16.147   2.209  1.00 98.76           H  
ATOM   2903 HG23 VAL A 183      -1.096  17.455   1.448  1.00 98.76           H  
ATOM   2904  N   ASN A 184      -3.766  17.615   5.848  1.00 98.73           N  
ATOM   2905  H   ASN A 184      -2.842  17.704   6.245  1.00 98.73           H  
ATOM   2906  CA  ASN A 184      -4.877  17.333   6.767  1.00 98.73           C  
ATOM   2907  HA  ASN A 184      -5.352  16.397   6.476  1.00 98.73           H  
ATOM   2908  C   ASN A 184      -5.941  18.432   6.679  1.00 98.73           C  
ATOM   2909  CB  ASN A 184      -4.380  17.205   8.222  1.00 98.73           C  
ATOM   2910  HB2 ASN A 184      -5.249  17.044   8.860  1.00 98.73           H  
ATOM   2911  HB3 ASN A 184      -3.910  18.129   8.558  1.00 98.73           H  
ATOM   2912  O   ASN A 184      -7.098  18.153   6.372  1.00 98.73           O  
ATOM   2913  CG  ASN A 184      -3.397  16.078   8.466  1.00 98.73           C  
ATOM   2914  ND2 ASN A 184      -3.588  15.334   9.528  1.00 98.73           N  
ATOM   2915 HD21 ASN A 184      -4.337  15.547  10.171  1.00 98.73           H  
ATOM   2916 HD22 ASN A 184      -2.912  14.618   9.751  1.00 98.73           H  
ATOM   2917  OD1 ASN A 184      -2.434  15.875   7.734  1.00 98.73           O  
ATOM   2918  N   LYS A 185      -5.520  19.691   6.837  1.00 98.50           N  
ATOM   2919  H   LYS A 185      -4.548  19.825   7.077  1.00 98.50           H  
ATOM   2920  CA  LYS A 185      -6.389  20.864   6.719  1.00 98.50           C  
ATOM   2921  HA  LYS A 185      -7.192  20.777   7.451  1.00 98.50           H  
ATOM   2922  C   LYS A 185      -7.036  20.932   5.340  1.00 98.50           C  
ATOM   2923  CB  LYS A 185      -5.570  22.128   7.008  1.00 98.50           C  
ATOM   2924  HB2 LYS A 185      -5.078  22.025   7.975  1.00 98.50           H  
ATOM   2925  HB3 LYS A 185      -4.811  22.253   6.235  1.00 98.50           H  
ATOM   2926  O   LYS A 185      -8.221  21.234   5.224  1.00 98.50           O  
ATOM   2927  CG  LYS A 185      -6.487  23.355   7.041  1.00 98.50           C  
ATOM   2928  HG2 LYS A 185      -7.193  23.252   7.865  1.00 98.50           H  
ATOM   2929  HG3 LYS A 185      -7.047  23.421   6.108  1.00 98.50           H  
ATOM   2930  CD  LYS A 185      -5.696  24.649   7.199  1.00 98.50           C  
ATOM   2931  HD2 LYS A 185      -4.994  24.734   6.369  1.00 98.50           H  
ATOM   2932  HD3 LYS A 185      -5.160  24.649   8.149  1.00 98.50           H  
ATOM   2933  CE  LYS A 185      -6.714  25.788   7.151  1.00 98.50           C  
ATOM   2934  HE2 LYS A 185      -7.292  25.788   8.075  1.00 98.50           H  
ATOM   2935  HE3 LYS A 185      -7.406  25.584   6.334  1.00 98.50           H  
ATOM   2936  NZ  LYS A 185      -6.060  27.091   6.917  1.00 98.50           N  
ATOM   2937  HZ1 LYS A 185      -5.399  27.299   7.651  1.00 98.50           H  
ATOM   2938  HZ2 LYS A 185      -5.596  27.047   6.021  1.00 98.50           H  
ATOM   2939  HZ3 LYS A 185      -6.771  27.805   6.856  1.00 98.50           H  
ATOM   2940  N   ARG A 186      -6.280  20.631   4.278  1.00 98.58           N  
ATOM   2941  H   ARG A 186      -5.306  20.410   4.424  1.00 98.58           H  
ATOM   2942  CA  ARG A 186      -6.838  20.628   2.925  1.00 98.58           C  
ATOM   2943  HA  ARG A 186      -7.348  21.584   2.806  1.00 98.58           H  
ATOM   2944  C   ARG A 186      -7.910  19.552   2.761  1.00 98.58           C  
ATOM   2945  CB  ARG A 186      -5.710  20.503   1.888  1.00 98.58           C  
ATOM   2946  HB2 ARG A 186      -5.226  19.531   1.989  1.00 98.58           H  
ATOM   2947  HB3 ARG A 186      -4.964  21.272   2.086  1.00 98.58           H  
ATOM   2948  O   ARG A 186      -8.940  19.825   2.160  1.00 98.58           O  
ATOM   2949  CG  ARG A 186      -6.203  20.665   0.443  1.00 98.58           C  
ATOM   2950  HG2 ARG A 186      -5.335  20.678  -0.217  1.00 98.58           H  
ATOM   2951  HG3 ARG A 186      -6.840  19.824   0.171  1.00 98.58           H  
ATOM   2952  CD  ARG A 186      -6.974  21.975   0.267  1.00 98.58           C  
ATOM   2953  HD2 ARG A 186      -6.369  22.800   0.643  1.00 98.58           H  
ATOM   2954  HD3 ARG A 186      -7.895  21.927   0.848  1.00 98.58           H  
ATOM   2955  NE  ARG A 186      -7.329  22.222  -1.134  1.00 98.58           N  
ATOM   2956  HE  ARG A 186      -6.942  21.597  -1.827  1.00 98.58           H  
ATOM   2957  NH1 ARG A 186      -8.661  24.035  -0.664  1.00 98.58           N  
ATOM   2958 HH11 ARG A 186      -9.280  24.783  -0.944  1.00 98.58           H  
ATOM   2959 HH12 ARG A 186      -8.469  23.954   0.324  1.00 98.58           H  
ATOM   2960  NH2 ARG A 186      -8.408  23.335  -2.786  1.00 98.58           N  
ATOM   2961 HH21 ARG A 186      -9.003  24.095  -3.081  1.00 98.58           H  
ATOM   2962 HH22 ARG A 186      -7.998  22.700  -3.457  1.00 98.58           H  
ATOM   2963  CZ  ARG A 186      -8.129  23.196  -1.517  1.00 98.58           C  
ATOM   2964  N   ILE A 187      -7.709  18.356   3.307  1.00 98.42           N  
ATOM   2965  H   ILE A 187      -6.840  18.190   3.794  1.00 98.42           H  
ATOM   2966  CA  ILE A 187      -8.719  17.290   3.295  1.00 98.42           C  
ATOM   2967  HA  ILE A 187      -9.061  17.152   2.269  1.00 98.42           H  
ATOM   2968  C   ILE A 187      -9.962  17.701   4.097  1.00 98.42           C  
ATOM   2969  CB  ILE A 187      -8.089  15.959   3.763  1.00 98.42           C  
ATOM   2970  HB  ILE A 187      -7.468  16.148   4.638  1.00 98.42           H  
ATOM   2971  O   ILE A 187     -11.069  17.510   3.600  1.00 98.42           O  
ATOM   2972  CG1 ILE A 187      -7.200  15.416   2.619  1.00 98.42           C  
ATOM   2973 HG12 ILE A 187      -6.543  16.210   2.264  1.00 98.42           H  
ATOM   2974 HG13 ILE A 187      -7.830  15.109   1.784  1.00 98.42           H  
ATOM   2975  CG2 ILE A 187      -9.156  14.922   4.155  1.00 98.42           C  
ATOM   2976 HG21 ILE A 187      -9.726  15.271   5.016  1.00 98.42           H  
ATOM   2977 HG22 ILE A 187      -9.836  14.742   3.322  1.00 98.42           H  
ATOM   2978 HG23 ILE A 187      -8.688  13.983   4.453  1.00 98.42           H  
ATOM   2979  CD1 ILE A 187      -6.309  14.241   3.022  1.00 98.42           C  
ATOM   2980 HD11 ILE A 187      -5.652  13.986   2.190  1.00 98.42           H  
ATOM   2981 HD12 ILE A 187      -6.907  13.365   3.271  1.00 98.42           H  
ATOM   2982 HD13 ILE A 187      -5.699  14.534   3.876  1.00 98.42           H  
ATOM   2983  N   GLU A 188      -9.802  18.324   5.267  1.00 98.26           N  
ATOM   2984  H   GLU A 188      -8.869  18.407   5.646  1.00 98.26           H  
ATOM   2985  CA  GLU A 188     -10.912  18.866   6.069  1.00 98.26           C  
ATOM   2986  HA  GLU A 188     -11.588  18.058   6.350  1.00 98.26           H  
ATOM   2987  C   GLU A 188     -11.741  19.887   5.282  1.00 98.26           C  
ATOM   2988  CB  GLU A 188     -10.370  19.516   7.352  1.00 98.26           C  
ATOM   2989  HB2 GLU A 188      -9.552  20.191   7.099  1.00 98.26           H  
ATOM   2990  HB3 GLU A 188     -11.162  20.094   7.828  1.00 98.26           H  
ATOM   2991  O   GLU A 188     -12.959  19.744   5.174  1.00 98.26           O  
ATOM   2992  CG  GLU A 188      -9.885  18.454   8.338  1.00 98.26           C  
ATOM   2993  HG2 GLU A 188     -10.764  17.914   8.690  1.00 98.26           H  
ATOM   2994  HG3 GLU A 188      -9.239  17.743   7.822  1.00 98.26           H  
ATOM   2995  CD  GLU A 188      -9.132  18.999   9.554  1.00 98.26           C  
ATOM   2996  OE1 GLU A 188      -8.883  18.150  10.444  1.00 98.26           O  
ATOM   2997  OE2 GLU A 188      -8.811  20.211   9.596  1.00 98.26           O  
ATOM   2998  N   GLU A 189     -11.085  20.863   4.647  1.00 98.16           N  
ATOM   2999  H   GLU A 189     -10.090  20.936   4.799  1.00 98.16           H  
ATOM   3000  CA  GLU A 189     -11.736  21.858   3.780  1.00 98.16           C  
ATOM   3001  HA  GLU A 189     -12.454  22.438   4.358  1.00 98.16           H  
ATOM   3002  C   GLU A 189     -12.490  21.215   2.607  1.00 98.16           C  
ATOM   3003  CB  GLU A 189     -10.673  22.794   3.180  1.00 98.16           C  
ATOM   3004  HB2 GLU A 189     -11.130  23.365   2.372  1.00 98.16           H  
ATOM   3005  HB3 GLU A 189      -9.885  22.180   2.744  1.00 98.16           H  
ATOM   3006  O   GLU A 189     -13.516  21.726   2.159  1.00 98.16           O  
ATOM   3007  CG  GLU A 189     -10.046  23.799   4.158  1.00 98.16           C  
ATOM   3008  HG2 GLU A 189      -9.729  23.285   5.066  1.00 98.16           H  
ATOM   3009  HG3 GLU A 189     -10.807  24.526   4.441  1.00 98.16           H  
ATOM   3010  CD  GLU A 189      -8.839  24.542   3.543  1.00 98.16           C  
ATOM   3011  OE1 GLU A 189      -8.195  25.316   4.300  1.00 98.16           O  
ATOM   3012  OE2 GLU A 189      -8.567  24.375   2.320  1.00 98.16           O  
ATOM   3013  N   LEU A 190     -11.977  20.107   2.066  1.00 98.21           N  
ATOM   3014  H   LEU A 190     -11.125  19.737   2.463  1.00 98.21           H  
ATOM   3015  CA  LEU A 190     -12.600  19.413   0.942  1.00 98.21           C  
ATOM   3016  HA  LEU A 190     -13.064  20.166   0.305  1.00 98.21           H  
ATOM   3017  C   LEU A 190     -13.735  18.472   1.373  1.00 98.21           C  
ATOM   3018  CB  LEU A 190     -11.529  18.699   0.107  1.00 98.21           C  
ATOM   3019  HB2 LEU A 190     -12.019  18.108  -0.666  1.00 98.21           H  
ATOM   3020  HB3 LEU A 190     -10.991  18.012   0.760  1.00 98.21           H  
ATOM   3021  O   LEU A 190     -14.548  18.116   0.512  1.00 98.21           O  
ATOM   3022  CG  LEU A 190     -10.518  19.648  -0.568  1.00 98.21           C  
ATOM   3023  HG  LEU A 190     -10.046  20.299   0.168  1.00 98.21           H  
ATOM   3024  CD1 LEU A 190      -9.440  18.809  -1.244  1.00 98.21           C  
ATOM   3025 HD11 LEU A 190      -9.885  18.180  -2.015  1.00 98.21           H  
ATOM   3026 HD12 LEU A 190      -8.685  19.458  -1.689  1.00 98.21           H  
ATOM   3027 HD13 LEU A 190      -8.953  18.179  -0.500  1.00 98.21           H  
ATOM   3028  CD2 LEU A 190     -11.120  20.590  -1.608  1.00 98.21           C  
ATOM   3029 HD21 LEU A 190     -11.600  20.014  -2.399  1.00 98.21           H  
ATOM   3030 HD22 LEU A 190     -10.326  21.197  -2.044  1.00 98.21           H  
ATOM   3031 HD23 LEU A 190     -11.836  21.259  -1.130  1.00 98.21           H  
ATOM   3032  N   CYS A 191     -13.805  18.108   2.657  1.00 96.92           N  
ATOM   3033  H   CYS A 191     -13.077  18.432   3.278  1.00 96.92           H  
ATOM   3034  CA  CYS A 191     -14.850  17.266   3.244  1.00 96.92           C  
ATOM   3035  HA  CYS A 191     -15.366  16.749   2.434  1.00 96.92           H  
ATOM   3036  C   CYS A 191     -15.953  18.038   3.989  1.00 96.92           C  
ATOM   3037  CB  CYS A 191     -14.216  16.196   4.146  1.00 96.92           C  
ATOM   3038  HB2 CYS A 191     -15.008  15.590   4.588  1.00 96.92           H  
ATOM   3039  HB3 CYS A 191     -13.658  16.677   4.949  1.00 96.92           H  
ATOM   3040  O   CYS A 191     -16.938  17.415   4.382  1.00 96.92           O  
ATOM   3041  SG  CYS A 191     -13.117  15.116   3.188  1.00 96.92           S  
ATOM   3042  HG  CYS A 191     -12.124  16.008   3.131  1.00 96.92           H  
ATOM   3043  N   THR A 192     -15.799  19.355   4.161  1.00 89.23           N  
ATOM   3044  H   THR A 192     -14.974  19.791   3.774  1.00 89.23           H  
ATOM   3045  CA  THR A 192     -16.796  20.255   4.772  1.00 89.23           C  
ATOM   3046  HA  THR A 192     -17.492  19.658   5.363  1.00 89.23           H  
ATOM   3047  C   THR A 192     -17.646  20.968   3.717  1.00 89.23           C  
ATOM   3048  CB  THR A 192     -16.134  21.269   5.716  1.00 89.23           C  
ATOM   3049  HB  THR A 192     -15.651  22.049   5.127  1.00 89.23           H  
ATOM   3050  O   THR A 192     -17.144  21.179   2.583  1.00 89.23           O  
ATOM   3051  CG2 THR A 192     -17.128  21.903   6.691  1.00 89.23           C  
ATOM   3052 HG21 THR A 192     -16.594  22.548   7.388  1.00 89.23           H  
ATOM   3053 HG22 THR A 192     -17.855  22.501   6.141  1.00 89.23           H  
ATOM   3054 HG23 THR A 192     -17.648  21.122   7.246  1.00 89.23           H  
ATOM   3055  OG1 THR A 192     -15.160  20.649   6.526  1.00 89.23           O  
ATOM   3056  HG1 THR A 192     -14.497  20.260   5.950  1.00 89.23           H  
ATOM   3057  OXT THR A 192     -18.800  21.300   4.061  1.00 89.23           O  
TER    3058      THR A 192                                                       
ATOM   3058  N   SER B   1      20.610  -2.438 -18.084  1.00 26.86           N  
ATOM   3059  H   SER B   1      19.991  -3.104 -18.523  1.00 26.86           H  
ATOM   3060  H2  SER B   1      21.370  -2.210 -18.709  1.00 26.86           H  
ATOM   3061  H3  SER B   1      20.972  -2.859 -17.240  1.00 26.86           H  
ATOM   3062  CA  SER B   1      19.834  -1.234 -17.751  1.00 26.86           C  
ATOM   3063  HA  SER B   1      20.442  -0.525 -17.190  1.00 26.86           H  
ATOM   3064  C   SER B   1      18.687  -1.712 -16.900  1.00 26.86           C  
ATOM   3065  CB  SER B   1      19.302  -0.554 -19.017  1.00 26.86           C  
ATOM   3066  HB2 SER B   1      20.117  -0.377 -19.718  1.00 26.86           H  
ATOM   3067  HB3 SER B   1      18.544  -1.174 -19.495  1.00 26.86           H  
ATOM   3068  O   SER B   1      17.955  -2.564 -17.385  1.00 26.86           O  
ATOM   3069  OG  SER B   1      18.746   0.679 -18.646  1.00 26.86           O  
ATOM   3070  HG  SER B   1      18.031   0.919 -19.240  1.00 26.86           H  
ATOM   3071  N   ILE B   2      18.594  -1.291 -15.638  1.00 30.57           N  
ATOM   3072  H   ILE B   2      19.210  -0.558 -15.315  1.00 30.57           H  
ATOM   3073  CA  ILE B   2      17.363  -1.473 -14.857  1.00 30.57           C  
ATOM   3074  HA  ILE B   2      17.110  -2.527 -14.741  1.00 30.57           H  
ATOM   3075  C   ILE B   2      16.321  -0.779 -15.724  1.00 30.57           C  
ATOM   3076  CB  ILE B   2      17.555  -0.812 -13.464  1.00 30.57           C  
ATOM   3077  HB  ILE B   2      17.995   0.170 -13.634  1.00 30.57           H  
ATOM   3078  O   ILE B   2      16.449   0.431 -15.916  1.00 30.57           O  
ATOM   3079  CG1 ILE B   2      18.562  -1.650 -12.645  1.00 30.57           C  
ATOM   3080 HG12 ILE B   2      19.475  -1.794 -13.222  1.00 30.57           H  
ATOM   3081 HG13 ILE B   2      18.133  -2.633 -12.448  1.00 30.57           H  
ATOM   3082  CG2 ILE B   2      16.276  -0.571 -12.644  1.00 30.57           C  
ATOM   3083 HG21 ILE B   2      15.461  -0.197 -13.264  1.00 30.57           H  
ATOM   3084 HG22 ILE B   2      16.470   0.194 -11.893  1.00 30.57           H  
ATOM   3085 HG23 ILE B   2      15.975  -1.465 -12.099  1.00 30.57           H  
ATOM   3086  CD1 ILE B   2      18.964  -1.017 -11.307  1.00 30.57           C  
ATOM   3087 HD11 ILE B   2      19.748  -1.617 -10.846  1.00 30.57           H  
ATOM   3088 HD12 ILE B   2      19.337  -0.005 -11.470  1.00 30.57           H  
ATOM   3089 HD13 ILE B   2      18.111  -0.987 -10.629  1.00 30.57           H  
ATOM   3090  N   PHE B   3      15.419  -1.536 -16.370  1.00 29.86           N  
ATOM   3091  H   PHE B   3      15.388  -2.532 -16.209  1.00 29.86           H  
ATOM   3092  CA  PHE B   3      14.325  -0.914 -17.116  1.00 29.86           C  
ATOM   3093  HA  PHE B   3      14.720  -0.450 -18.020  1.00 29.86           H  
ATOM   3094  C   PHE B   3      13.774   0.139 -16.172  1.00 29.86           C  
ATOM   3095  CB  PHE B   3      13.237  -1.931 -17.490  1.00 29.86           C  
ATOM   3096  HB2 PHE B   3      12.352  -1.389 -17.824  1.00 29.86           H  
ATOM   3097  HB3 PHE B   3      12.953  -2.507 -16.610  1.00 29.86           H  
ATOM   3098  O   PHE B   3      13.593  -0.231 -15.005  1.00 29.86           O  
ATOM   3099  CG  PHE B   3      13.668  -2.868 -18.596  1.00 29.86           C  
ATOM   3100  CD1 PHE B   3      13.516  -2.479 -19.940  1.00 29.86           C  
ATOM   3101  HD1 PHE B   3      13.047  -1.537 -20.183  1.00 29.86           H  
ATOM   3102  CD2 PHE B   3      14.253  -4.110 -18.287  1.00 29.86           C  
ATOM   3103  HD2 PHE B   3      14.355  -4.420 -17.257  1.00 29.86           H  
ATOM   3104  CE1 PHE B   3      13.957  -3.326 -20.972  1.00 29.86           C  
ATOM   3105  HE1 PHE B   3      13.817  -3.034 -22.003  1.00 29.86           H  
ATOM   3106  CE2 PHE B   3      14.694  -4.956 -19.319  1.00 29.86           C  
ATOM   3107  HE2 PHE B   3      15.124  -5.918 -19.081  1.00 29.86           H  
ATOM   3108  CZ  PHE B   3      14.548  -4.563 -20.662  1.00 29.86           C  
ATOM   3109  HZ  PHE B   3      14.865  -5.222 -21.456  1.00 29.86           H  
ATOM   3110  N   PRO B   4      13.642   1.423 -16.579  1.00 30.31           N  
ATOM   3111  CA  PRO B   4      12.932   2.366 -15.731  1.00 30.31           C  
ATOM   3112  HA  PRO B   4      13.513   2.629 -14.846  1.00 30.31           H  
ATOM   3113  C   PRO B   4      11.691   1.588 -15.352  1.00 30.31           C  
ATOM   3114  CB  PRO B   4      12.638   3.599 -16.594  1.00 30.31           C  
ATOM   3115  HB2 PRO B   4      13.418   4.343 -16.430  1.00 30.31           H  
ATOM   3116  HB3 PRO B   4      11.658   4.026 -16.381  1.00 30.31           H  
ATOM   3117  O   PRO B   4      11.016   1.105 -16.264  1.00 30.31           O  
ATOM   3118  CG  PRO B   4      12.730   3.081 -18.030  1.00 30.31           C  
ATOM   3119  HG2 PRO B   4      11.759   2.696 -18.342  1.00 30.31           H  
ATOM   3120  HG3 PRO B   4      13.067   3.856 -18.719  1.00 30.31           H  
ATOM   3121  CD  PRO B   4      13.730   1.929 -17.941  1.00 30.31           C  
ATOM   3122  HD2 PRO B   4      13.465   1.169 -18.676  1.00 30.31           H  
ATOM   3123  HD3 PRO B   4      14.740   2.298 -18.123  1.00 30.31           H  
ATOM   3124  N   ILE B   5      11.553   1.242 -14.062  1.00 33.71           N  
ATOM   3125  H   ILE B   5      12.212   1.573 -13.373  1.00 33.71           H  
ATOM   3126  CA  ILE B   5      10.377   0.513 -13.619  1.00 33.71           C  
ATOM   3127  HA  ILE B   5      10.192  -0.348 -14.260  1.00 33.71           H  
ATOM   3128  C   ILE B   5       9.352   1.562 -13.871  1.00 33.71           C  
ATOM   3129  CB  ILE B   5      10.415   0.065 -12.151  1.00 33.71           C  
ATOM   3130  HB  ILE B   5      10.632   0.915 -11.504  1.00 33.71           H  
ATOM   3131  O   ILE B   5       9.309   2.554 -13.141  1.00 33.71           O  
ATOM   3132  CG1 ILE B   5      11.487  -1.019 -11.986  1.00 33.71           C  
ATOM   3133 HG12 ILE B   5      11.070  -1.828 -11.386  1.00 33.71           H  
ATOM   3134 HG13 ILE B   5      11.775  -1.429 -12.955  1.00 33.71           H  
ATOM   3135  CG2 ILE B   5       9.049  -0.510 -11.743  1.00 33.71           C  
ATOM   3136 HG21 ILE B   5       8.286   0.268 -11.779  1.00 33.71           H  
ATOM   3137 HG22 ILE B   5       9.096  -0.885 -10.721  1.00 33.71           H  
ATOM   3138 HG23 ILE B   5       8.764  -1.314 -12.422  1.00 33.71           H  
ATOM   3139  CD1 ILE B   5      12.716  -0.467 -11.276  1.00 33.71           C  
ATOM   3140 HD11 ILE B   5      12.444  -0.203 -10.253  1.00 33.71           H  
ATOM   3141 HD12 ILE B   5      13.533  -1.187 -11.264  1.00 33.71           H  
ATOM   3142 HD13 ILE B   5      13.070   0.428 -11.787  1.00 33.71           H  
ATOM   3143  N   GLU B   6       8.759   1.442 -15.055  1.00 34.01           N  
ATOM   3144  H   GLU B   6       9.026   0.670 -15.649  1.00 34.01           H  
ATOM   3145  CA  GLU B   6       7.882   2.420 -15.624  1.00 34.01           C  
ATOM   3146  HA  GLU B   6       8.420   3.350 -15.813  1.00 34.01           H  
ATOM   3147  C   GLU B   6       6.901   2.563 -14.515  1.00 34.01           C  
ATOM   3148  CB  GLU B   6       7.282   1.878 -16.913  1.00 34.01           C  
ATOM   3149  HB2 GLU B   6       6.609   1.047 -16.702  1.00 34.01           H  
ATOM   3150  HB3 GLU B   6       8.098   1.520 -17.539  1.00 34.01           H  
ATOM   3151  O   GLU B   6       6.367   1.523 -14.087  1.00 34.01           O  
ATOM   3152  CG  GLU B   6       6.547   2.985 -17.666  1.00 34.01           C  
ATOM   3153  HG2 GLU B   6       5.637   3.241 -17.124  1.00 34.01           H  
ATOM   3154  HG3 GLU B   6       7.184   3.869 -17.704  1.00 34.01           H  
ATOM   3155  CD  GLU B   6       6.214   2.531 -19.090  1.00 34.01           C  
ATOM   3156  OE1 GLU B   6       6.235   3.399 -19.988  1.00 34.01           O  
ATOM   3157  OE2 GLU B   6       5.970   1.316 -19.272  1.00 34.01           O  
ATOM   3158  N   LYS B   7       6.954   3.765 -13.894  1.00 34.88           N  
ATOM   3159  H   LYS B   7       7.506   4.499 -14.314  1.00 34.88           H  
ATOM   3160  CA  LYS B   7       6.507   3.904 -12.514  1.00 34.88           C  
ATOM   3161  HA  LYS B   7       7.234   3.419 -11.863  1.00 34.88           H  
ATOM   3162  C   LYS B   7       5.205   3.148 -12.509  1.00 34.88           C  
ATOM   3163  CB  LYS B   7       6.238   5.349 -12.078  1.00 34.88           C  
ATOM   3164  HB2 LYS B   7       5.756   5.895 -12.889  1.00 34.88           H  
ATOM   3165  HB3 LYS B   7       5.538   5.309 -11.244  1.00 34.88           H  
ATOM   3166  O   LYS B   7       4.418   3.404 -13.436  1.00 34.88           O  
ATOM   3167  CG  LYS B   7       7.480   6.106 -11.600  1.00 34.88           C  
ATOM   3168  HG2 LYS B   7       8.025   5.489 -10.886  1.00 34.88           H  
ATOM   3169  HG3 LYS B   7       8.126   6.339 -12.447  1.00 34.88           H  
ATOM   3170  CD  LYS B   7       7.021   7.396 -10.904  1.00 34.88           C  
ATOM   3171  HD2 LYS B   7       6.320   7.121 -10.115  1.00 34.88           H  
ATOM   3172  HD3 LYS B   7       6.506   8.039 -11.618  1.00 34.88           H  
ATOM   3173  CE  LYS B   7       8.191   8.150 -10.269  1.00 34.88           C  
ATOM   3174  HE2 LYS B   7       8.867   7.415  -9.832  1.00 34.88           H  
ATOM   3175  HE3 LYS B   7       8.732   8.699 -11.039  1.00 34.88           H  
ATOM   3176  NZ  LYS B   7       7.703   9.055  -9.193  1.00 34.88           N  
ATOM   3177  HZ1 LYS B   7       8.459   9.532  -8.722  1.00 34.88           H  
ATOM   3178  HZ2 LYS B   7       7.248   8.521  -8.466  1.00 34.88           H  
ATOM   3179  HZ3 LYS B   7       7.016   9.721  -9.515  1.00 34.88           H  
ATOM   3180  N   PRO B   8       4.987   2.219 -11.558  1.00 33.48           N  
ATOM   3181  CA  PRO B   8       3.620   1.792 -11.370  1.00 33.48           C  
ATOM   3182  HA  PRO B   8       3.317   1.101 -12.157  1.00 33.48           H  
ATOM   3183  C   PRO B   8       2.832   3.101 -11.406  1.00 33.48           C  
ATOM   3184  CB  PRO B   8       3.573   1.151 -10.002  1.00 33.48           C  
ATOM   3185  HB2 PRO B   8       2.595   1.253  -9.532  1.00 33.48           H  
ATOM   3186  HB3 PRO B   8       3.878   0.108 -10.089  1.00 33.48           H  
ATOM   3187  O   PRO B   8       3.294   4.104 -10.849  1.00 33.48           O  
ATOM   3188  CG  PRO B   8       4.662   1.924  -9.254  1.00 33.48           C  
ATOM   3189  HG2 PRO B   8       5.058   1.425  -8.370  1.00 33.48           H  
ATOM   3190  HG3 PRO B   8       4.303   2.908  -8.954  1.00 33.48           H  
ATOM   3191  CD  PRO B   8       5.732   2.048 -10.324  1.00 33.48           C  
ATOM   3192  HD2 PRO B   8       6.369   2.899 -10.084  1.00 33.48           H  
ATOM   3193  HD3 PRO B   8       6.324   1.135 -10.383  1.00 33.48           H  
ATOM   3194  N   PRO B   9       1.850   3.173 -12.290  1.00 28.78           N  
ATOM   3195  CA  PRO B   9       1.257   4.439 -12.714  1.00 28.78           C  
ATOM   3196  HA  PRO B   9       1.874   4.923 -13.472  1.00 28.78           H  
ATOM   3197  C   PRO B   9       1.060   5.352 -11.506  1.00 28.78           C  
ATOM   3198  CB  PRO B   9      -0.108   4.085 -13.257  1.00 28.78           C  
ATOM   3199  HB2 PRO B   9      -0.016   3.890 -14.326  1.00 28.78           H  
ATOM   3200  HB3 PRO B   9      -0.823   4.889 -13.080  1.00 28.78           H  
ATOM   3201  O   PRO B   9       0.763   4.881 -10.413  1.00 28.78           O  
ATOM   3202  CG  PRO B   9      -0.331   2.861 -12.353  1.00 28.78           C  
ATOM   3203  HG2 PRO B   9      -1.218   2.237 -12.457  1.00 28.78           H  
ATOM   3204  HG3 PRO B   9      -0.468   3.254 -11.346  1.00 28.78           H  
ATOM   3205  CD  PRO B   9       0.954   2.092 -12.424  1.00 28.78           C  
ATOM   3206  HD2 PRO B   9       1.135   1.626 -13.392  1.00 28.78           H  
ATOM   3207  HD3 PRO B   9       1.016   1.380 -11.601  1.00 28.78           H  
ATOM   3208  N   LYS B  10       1.208   6.661 -11.681  1.00 31.16           N  
ATOM   3209  H   LYS B  10       1.494   6.985 -12.594  1.00 31.16           H  
ATOM   3210  CA  LYS B  10       0.997   7.626 -10.588  1.00 31.16           C  
ATOM   3211  HA  LYS B  10       1.790   7.533  -9.847  1.00 31.16           H  
ATOM   3212  C   LYS B  10      -0.329   7.375  -9.844  1.00 31.16           C  
ATOM   3213  CB  LYS B  10       0.955   9.036 -11.177  1.00 31.16           C  
ATOM   3214  HB2 LYS B  10       0.660   9.709 -10.371  1.00 31.16           H  
ATOM   3215  HB3 LYS B  10       0.195   9.079 -11.957  1.00 31.16           H  
ATOM   3216  O   LYS B  10      -0.412   6.745  -8.797  1.00 31.16           O  
ATOM   3217  CG  LYS B  10       2.236   9.566 -11.798  1.00 31.16           C  
ATOM   3218  HG2 LYS B  10       3.032   9.587 -11.053  1.00 31.16           H  
ATOM   3219  HG3 LYS B  10       2.532   8.964 -12.657  1.00 31.16           H  
ATOM   3220  CD  LYS B  10       1.869  10.988 -12.235  1.00 31.16           C  
ATOM   3221  HD2 LYS B  10       1.095  10.948 -13.001  1.00 31.16           H  
ATOM   3222  HD3 LYS B  10       1.480  11.530 -11.374  1.00 31.16           H  
ATOM   3223  CE  LYS B  10       3.070  11.747 -12.775  1.00 31.16           C  
ATOM   3224  HE2 LYS B  10       3.376  11.305 -13.723  1.00 31.16           H  
ATOM   3225  HE3 LYS B  10       3.891  11.646 -12.064  1.00 31.16           H  
ATOM   3226  NZ  LYS B  10       2.714  13.176 -12.938  1.00 31.16           N  
ATOM   3227  HZ1 LYS B  10       2.440  13.563 -12.046  1.00 31.16           H  
ATOM   3228  HZ2 LYS B  10       1.933  13.278 -13.571  1.00 31.16           H  
ATOM   3229  HZ3 LYS B  10       3.498  13.709 -13.288  1.00 31.16           H  
ATOM   3230  N   THR B  11      -1.386   7.846 -10.488  1.00 26.01           N  
ATOM   3231  H   THR B  11      -1.225   8.537 -11.207  1.00 26.01           H  
ATOM   3232  CA  THR B  11      -2.721   7.317 -10.456  1.00 26.01           C  
ATOM   3233  HA  THR B  11      -3.036   7.131  -9.429  1.00 26.01           H  
ATOM   3234  C   THR B  11      -2.652   6.025 -11.216  1.00 26.01           C  
ATOM   3235  CB  THR B  11      -3.684   8.288 -11.149  1.00 26.01           C  
ATOM   3236  HB  THR B  11      -3.548   8.220 -12.228  1.00 26.01           H  
ATOM   3237  O   THR B  11      -3.028   5.903 -12.381  1.00 26.01           O  
ATOM   3238  CG2 THR B  11      -5.154   8.053 -10.846  1.00 26.01           C  
ATOM   3239 HG21 THR B  11      -5.552   7.597 -11.753  1.00 26.01           H  
ATOM   3240 HG22 THR B  11      -5.678   9.001 -10.728  1.00 26.01           H  
ATOM   3241 HG23 THR B  11      -5.299   7.425  -9.967  1.00 26.01           H  
ATOM   3242  OG1 THR B  11      -3.355   9.611 -10.841  1.00 26.01           O  
ATOM   3243  HG1 THR B  11      -3.379   9.624  -9.882  1.00 26.01           H  
ATOM   3244  N   VAL B  12      -2.287   4.997 -10.494  1.00 29.16           N  
ATOM   3245  H   VAL B  12      -1.761   5.187  -9.653  1.00 29.16           H  
ATOM   3246  CA  VAL B  12      -3.269   3.963 -10.399  1.00 29.16           C  
ATOM   3247  HA  VAL B  12      -3.168   3.359 -11.301  1.00 29.16           H  
ATOM   3248  C   VAL B  12      -4.695   4.636 -10.333  1.00 29.16           C  
ATOM   3249  CB  VAL B  12      -2.864   3.078  -9.170  1.00 29.16           C  
ATOM   3250  HB  VAL B  12      -3.629   2.341  -8.928  1.00 29.16           H  
ATOM   3251  O   VAL B  12      -5.036   4.971  -9.227  1.00 29.16           O  
ATOM   3252  CG1 VAL B  12      -1.557   2.328  -9.404  1.00 29.16           C  
ATOM   3253 HG11 VAL B  12      -0.721   3.028  -9.391  1.00 29.16           H  
ATOM   3254 HG12 VAL B  12      -1.595   1.728 -10.314  1.00 29.16           H  
ATOM   3255 HG13 VAL B  12      -1.331   1.691  -8.550  1.00 29.16           H  
ATOM   3256  CG2 VAL B  12      -2.620   3.768  -7.835  1.00 29.16           C  
ATOM   3257 HG21 VAL B  12      -3.512   4.296  -7.498  1.00 29.16           H  
ATOM   3258 HG22 VAL B  12      -1.796   4.478  -7.902  1.00 29.16           H  
ATOM   3259 HG23 VAL B  12      -2.378   3.031  -7.070  1.00 29.16           H  
ATOM   3260  N   ALA B  13      -5.486   4.865 -11.438  1.00 28.34           N  
ATOM   3261  H   ALA B  13      -4.974   4.762 -12.302  1.00 28.34           H  
ATOM   3262  CA  ALA B  13      -6.936   5.285 -11.592  1.00 28.34           C  
ATOM   3263  HA  ALA B  13      -6.977   6.317 -11.941  1.00 28.34           H  
ATOM   3264  C   ALA B  13      -7.863   5.289 -10.333  1.00 28.34           C  
ATOM   3265  CB  ALA B  13      -7.538   4.487 -12.764  1.00 28.34           C  
ATOM   3266  HB1 ALA B  13      -6.929   4.655 -13.653  1.00 28.34           H  
ATOM   3267  HB2 ALA B  13      -7.521   3.421 -12.536  1.00 28.34           H  
ATOM   3268  HB3 ALA B  13      -8.549   4.825 -12.988  1.00 28.34           H  
ATOM   3269  O   ALA B  13      -7.457   5.596  -9.239  1.00 28.34           O  
ATOM   3270  N   SER B  14      -9.157   4.927 -10.390  1.00 28.21           N  
ATOM   3271  H   SER B  14      -9.631   4.908 -11.282  1.00 28.21           H  
ATOM   3272  CA  SER B  14      -9.919   4.567  -9.159  1.00 28.21           C  
ATOM   3273  HA  SER B  14      -9.741   5.332  -8.404  1.00 28.21           H  
ATOM   3274  C   SER B  14      -9.438   3.239  -8.570  1.00 28.21           C  
ATOM   3275  CB  SER B  14     -11.423   4.530  -9.396  1.00 28.21           C  
ATOM   3276  HB2 SER B  14     -11.759   5.515  -9.719  1.00 28.21           H  
ATOM   3277  HB3 SER B  14     -11.928   4.276  -8.464  1.00 28.21           H  
ATOM   3278  O   SER B  14     -10.124   2.217  -8.522  1.00 28.21           O  
ATOM   3279  OG  SER B  14     -11.742   3.569 -10.394  1.00 28.21           O  
ATOM   3280  HG  SER B  14     -12.700   3.510 -10.403  1.00 28.21           H  
ATOM   3281  N   ILE B  15      -8.163   3.185  -8.290  1.00 29.41           N  
ATOM   3282  H   ILE B  15      -7.639   4.048  -8.305  1.00 29.41           H  
ATOM   3283  CA  ILE B  15      -7.507   2.048  -7.734  1.00 29.41           C  
ATOM   3284  HA  ILE B  15      -7.967   1.113  -8.055  1.00 29.41           H  
ATOM   3285  C   ILE B  15      -7.775   2.241  -6.268  1.00 29.41           C  
ATOM   3286  CB  ILE B  15      -6.027   2.088  -8.179  1.00 29.41           C  
ATOM   3287  HB  ILE B  15      -5.602   3.035  -7.847  1.00 29.41           H  
ATOM   3288  O   ILE B  15      -7.123   3.055  -5.639  1.00 29.41           O  
ATOM   3289  CG1 ILE B  15      -6.086   2.155  -9.781  1.00 29.41           C  
ATOM   3290 HG12 ILE B  15      -6.974   1.543  -9.940  1.00 29.41           H  
ATOM   3291 HG13 ILE B  15      -6.540   3.106 -10.062  1.00 29.41           H  
ATOM   3292  CG2 ILE B  15      -5.370   1.010  -7.272  1.00 29.41           C  
ATOM   3293 HG21 ILE B  15      -5.997   0.130  -7.134  1.00 29.41           H  
ATOM   3294 HG22 ILE B  15      -4.367   0.748  -7.611  1.00 29.41           H  
ATOM   3295 HG23 ILE B  15      -5.195   1.451  -6.290  1.00 29.41           H  
ATOM   3296  CD1 ILE B  15      -5.042   1.813 -10.967  1.00 29.41           C  
ATOM   3297 HD11 ILE B  15      -5.032   2.573 -11.748  1.00 29.41           H  
ATOM   3298 HD12 ILE B  15      -5.255   0.996 -11.656  1.00 29.41           H  
ATOM   3299 HD13 ILE B  15      -4.042   1.500 -10.668  1.00 29.41           H  
ATOM   3300  N   THR B  16      -8.751   1.513  -5.723  1.00 30.40           N  
ATOM   3301  H   THR B  16      -9.405   1.003  -6.299  1.00 30.40           H  
ATOM   3302  CA  THR B  16      -8.817   1.389  -4.268  1.00 30.40           C  
ATOM   3303  HA  THR B  16      -9.068   2.350  -3.818  1.00 30.40           H  
ATOM   3304  C   THR B  16      -7.455   0.976  -3.776  1.00 30.40           C  
ATOM   3305  CB  THR B  16      -9.815   0.312  -3.826  1.00 30.40           C  
ATOM   3306  HB  THR B  16      -9.479  -0.663  -4.179  1.00 30.40           H  
ATOM   3307  O   THR B  16      -7.018   1.378  -2.739  1.00 30.40           O  
ATOM   3308  CG2 THR B  16     -10.019   0.251  -2.313  1.00 30.40           C  
ATOM   3309 HG21 THR B  16      -9.107  -0.083  -1.818  1.00 30.40           H  
ATOM   3310 HG22 THR B  16     -10.811  -0.459  -2.079  1.00 30.40           H  
ATOM   3311 HG23 THR B  16     -10.285   1.236  -1.929  1.00 30.40           H  
ATOM   3312  OG1 THR B  16     -11.066   0.585  -4.406  1.00 30.40           O  
ATOM   3313  HG1 THR B  16     -11.415   1.364  -3.966  1.00 30.40           H  
ATOM   3314  N   THR B  17      -6.759   0.104  -4.465  1.00 31.37           N  
ATOM   3315  H   THR B  17      -7.103  -0.156  -5.378  1.00 31.37           H  
ATOM   3316  CA  THR B  17      -5.579  -0.549  -3.955  1.00 31.37           C  
ATOM   3317  HA  THR B  17      -5.118   0.318  -3.483  1.00 31.37           H  
ATOM   3318  C   THR B  17      -4.693  -1.170  -4.994  1.00 31.37           C  
ATOM   3319  CB  THR B  17      -5.981  -1.680  -3.010  1.00 31.37           C  
ATOM   3320  HB  THR B  17      -6.816  -2.188  -3.494  1.00 31.37           H  
ATOM   3321  O   THR B  17      -3.492  -0.966  -5.124  1.00 31.37           O  
ATOM   3322  CG2 THR B  17      -4.982  -2.857  -2.777  1.00 31.37           C  
ATOM   3323 HG21 THR B  17      -4.422  -3.180  -3.654  1.00 31.37           H  
ATOM   3324 HG22 THR B  17      -4.127  -2.660  -2.130  1.00 31.37           H  
ATOM   3325 HG23 THR B  17      -5.516  -3.752  -2.457  1.00 31.37           H  
ATOM   3326  OG1 THR B  17      -6.700  -1.073  -1.977  1.00 31.37           O  
ATOM   3327  HG1 THR B  17      -6.710  -0.129  -2.148  1.00 31.37           H  
ATOM   3328  N   PRO B  18      -5.310  -2.103  -5.699  1.00 30.71           N  
ATOM   3329  CA  PRO B  18      -4.587  -3.273  -6.114  1.00 30.71           C  
ATOM   3330  HA  PRO B  18      -3.675  -3.421  -5.535  1.00 30.71           H  
ATOM   3331  C   PRO B  18      -4.129  -3.055  -7.536  1.00 30.71           C  
ATOM   3332  CB  PRO B  18      -5.595  -4.373  -5.767  1.00 30.71           C  
ATOM   3333  HB2 PRO B  18      -5.570  -5.248  -6.417  1.00 30.71           H  
ATOM   3334  HB3 PRO B  18      -5.398  -4.727  -4.755  1.00 30.71           H  
ATOM   3335  O   PRO B  18      -3.194  -3.691  -7.975  1.00 30.71           O  
ATOM   3336  CG  PRO B  18      -6.951  -3.726  -5.601  1.00 30.71           C  
ATOM   3337  HG2 PRO B  18      -7.738  -4.079  -6.268  1.00 30.71           H  
ATOM   3338  HG3 PRO B  18      -7.269  -3.797  -4.560  1.00 30.71           H  
ATOM   3339  CD  PRO B  18      -6.727  -2.322  -5.939  1.00 30.71           C  
ATOM   3340  HD2 PRO B  18      -6.941  -2.161  -6.995  1.00 30.71           H  
ATOM   3341  HD3 PRO B  18      -7.489  -1.774  -5.384  1.00 30.71           H  
ATOM   3342  N   LYS B  19      -4.746  -2.077  -8.189  1.00 30.04           N  
ATOM   3343  H   LYS B  19      -5.432  -1.605  -7.617  1.00 30.04           H  
ATOM   3344  CA  LYS B  19      -4.573  -1.465  -9.480  1.00 30.04           C  
ATOM   3345  HA  LYS B  19      -4.496  -1.952 -10.452  1.00 30.04           H  
ATOM   3346  C   LYS B  19      -3.118  -1.099  -9.569  1.00 30.04           C  
ATOM   3347  CB  LYS B  19      -5.854  -0.661  -9.730  1.00 30.04           C  
ATOM   3348  HB2 LYS B  19      -5.186   0.169  -9.495  1.00 30.04           H  
ATOM   3349  HB3 LYS B  19      -6.566  -0.755  -8.911  1.00 30.04           H  
ATOM   3350  O   LYS B  19      -2.685  -0.064  -9.170  1.00 30.04           O  
ATOM   3351  CG  LYS B  19      -6.742  -0.652 -11.070  1.00 30.04           C  
ATOM   3352  HG2 LYS B  19      -7.484  -1.441 -10.943  1.00 30.04           H  
ATOM   3353  HG3 LYS B  19      -6.068  -0.923 -11.882  1.00 30.04           H  
ATOM   3354  CD  LYS B  19      -7.732   0.358 -11.738  1.00 30.04           C  
ATOM   3355  HD2 LYS B  19      -8.076  -0.126 -12.652  1.00 30.04           H  
ATOM   3356  HD3 LYS B  19      -7.241   1.260 -12.103  1.00 30.04           H  
ATOM   3357  CE  LYS B  19      -8.998   0.721 -10.956  1.00 30.04           C  
ATOM   3358  HE2 LYS B  19      -9.735  -0.071 -11.086  1.00 30.04           H  
ATOM   3359  HE3 LYS B  19      -8.766   0.761  -9.892  1.00 30.04           H  
ATOM   3360  NZ  LYS B  19      -9.544   2.029 -11.389  1.00 30.04           N  
ATOM   3361  HZ1 LYS B  19      -9.858   2.002 -12.349  1.00 30.04           H  
ATOM   3362  HZ2 LYS B  19     -10.325   2.285 -10.801  1.00 30.04           H  
ATOM   3363  HZ3 LYS B  19      -8.845   2.748 -11.267  1.00 30.04           H  
ATOM   3364  N   ILE B  20      -2.361  -2.084 -10.017  1.00 31.30           N  
ATOM   3365  H   ILE B  20      -2.776  -3.003  -9.964  1.00 31.30           H  
ATOM   3366  CA  ILE B  20      -1.208  -1.955 -10.864  1.00 31.30           C  
ATOM   3367  HA  ILE B  20      -0.454  -1.364 -10.344  1.00 31.30           H  
ATOM   3368  C   ILE B  20      -1.617  -1.104 -12.102  1.00 31.30           C  
ATOM   3369  CB  ILE B  20      -0.784  -3.427 -11.138  1.00 31.30           C  
ATOM   3370  HB  ILE B  20      -1.706  -3.788 -11.595  1.00 31.30           H  
ATOM   3371  O   ILE B  20      -2.804  -1.062 -12.427  1.00 31.30           O  
ATOM   3372  CG1 ILE B  20      -0.594  -4.576 -10.125  1.00 31.30           C  
ATOM   3373 HG12 ILE B  20      -1.290  -4.508  -9.288  1.00 31.30           H  
ATOM   3374 HG13 ILE B  20       0.438  -4.517  -9.776  1.00 31.30           H  
ATOM   3375  CG2 ILE B  20       0.391  -3.552 -12.057  1.00 31.30           C  
ATOM   3376 HG21 ILE B  20       0.537  -2.632 -12.622  1.00 31.30           H  
ATOM   3377 HG22 ILE B  20       0.172  -4.385 -12.726  1.00 31.30           H  
ATOM   3378 HG23 ILE B  20       1.312  -3.738 -11.504  1.00 31.30           H  
ATOM   3379  CD1 ILE B  20      -0.509  -6.000 -10.652  1.00 31.30           C  
ATOM   3380 HD11 ILE B  20      -0.898  -6.708  -9.921  1.00 31.30           H  
ATOM   3381 HD12 ILE B  20      -0.999  -6.064 -11.623  1.00 31.30           H  
ATOM   3382 HD13 ILE B  20       0.550  -6.236 -10.759  1.00 31.30           H  
ATOM   3383  N   ILE B  21      -0.712  -0.388 -12.784  1.00 28.21           N  
ATOM   3384  H   ILE B  21       0.233  -0.398 -12.429  1.00 28.21           H  
ATOM   3385  CA  ILE B  21      -0.845  -0.106 -14.239  1.00 28.21           C  
ATOM   3386  HA  ILE B  21      -1.681  -0.714 -14.585  1.00 28.21           H  
ATOM   3387  C   ILE B  21       0.381  -0.608 -15.006  1.00 28.21           C  
ATOM   3388  CB  ILE B  21      -1.326   1.286 -14.713  1.00 28.21           C  
ATOM   3389  HB  ILE B  21      -0.524   1.986 -14.480  1.00 28.21           H  
ATOM   3390  O   ILE B  21       1.491  -0.158 -14.751  1.00 28.21           O  
ATOM   3391  CG1 ILE B  21      -2.736   1.699 -14.188  1.00 28.21           C  
ATOM   3392 HG12 ILE B  21      -2.923   1.288 -13.195  1.00 28.21           H  
ATOM   3393 HG13 ILE B  21      -3.473   1.230 -14.839  1.00 28.21           H  
ATOM   3394  CG2 ILE B  21      -1.302   1.506 -16.218  1.00 28.21           C  
ATOM   3395 HG21 ILE B  21      -0.269   1.545 -16.564  1.00 28.21           H  
ATOM   3396 HG22 ILE B  21      -1.835   0.701 -16.723  1.00 28.21           H  
ATOM   3397 HG23 ILE B  21      -1.756   2.457 -16.497  1.00 28.21           H  
ATOM   3398  CD1 ILE B  21      -3.049   3.206 -14.131  1.00 28.21           C  
ATOM   3399 HD11 ILE B  21      -2.642   3.666 -13.230  1.00 28.21           H  
ATOM   3400 HD12 ILE B  21      -4.131   3.335 -14.092  1.00 28.21           H  
ATOM   3401 HD13 ILE B  21      -2.674   3.731 -15.009  1.00 28.21           H  
ATOM   3402  N   LEU B  22       0.159  -1.487 -15.993  1.00 24.64           N  
ATOM   3403  H   LEU B  22      -0.698  -2.018 -15.936  1.00 24.64           H  
ATOM   3404  CA  LEU B  22       1.001  -1.674 -17.159  1.00 24.64           C  
ATOM   3405  HA  LEU B  22       2.045  -1.815 -16.879  1.00 24.64           H  
ATOM   3406  C   LEU B  22       0.862  -0.384 -17.908  1.00 24.64           C  
ATOM   3407  CB  LEU B  22       0.528  -2.759 -18.164  1.00 24.64           C  
ATOM   3408  HB2 LEU B  22       0.703  -2.384 -19.173  1.00 24.64           H  
ATOM   3409  HB3 LEU B  22      -0.550  -2.908 -18.094  1.00 24.64           H  
ATOM   3410  O   LEU B  22      -0.172  -0.144 -18.536  1.00 24.64           O  
ATOM   3411  CG  LEU B  22       1.297  -4.065 -18.136  1.00 24.64           C  
ATOM   3412  HG  LEU B  22       2.341  -3.850 -17.909  1.00 24.64           H  
ATOM   3413  CD1 LEU B  22       0.640  -4.964 -17.164  1.00 24.64           C  
ATOM   3414 HD11 LEU B  22       0.192  -4.358 -16.377  1.00 24.64           H  
ATOM   3415 HD12 LEU B  22       1.370  -5.695 -16.816  1.00 24.64           H  
ATOM   3416 HD13 LEU B  22      -0.173  -5.477 -17.678  1.00 24.64           H  
ATOM   3417  CD2 LEU B  22       1.329  -4.862 -19.432  1.00 24.64           C  
ATOM   3418 HD21 LEU B  22       1.829  -5.817 -19.272  1.00 24.64           H  
ATOM   3419 HD22 LEU B  22       1.897  -4.293 -20.167  1.00 24.64           H  
ATOM   3420 HD23 LEU B  22       0.319  -5.014 -19.810  1.00 24.64           H  
ATOM   3421  N   GLN B  23       1.922   0.390 -17.957  1.00 19.78           N  
ATOM   3422  H   GLN B  23       2.720   0.170 -17.377  1.00 19.78           H  
ATOM   3423  CA  GLN B  23       2.220   0.905 -19.270  1.00 19.78           C  
ATOM   3424  HA  GLN B  23       1.300   1.163 -19.794  1.00 19.78           H  
ATOM   3425  C   GLN B  23       2.848  -0.254 -20.058  1.00 19.78           C  
ATOM   3426  CB  GLN B  23       2.995   2.210 -19.141  1.00 19.78           C  
ATOM   3427  HB2 GLN B  23       3.730   2.120 -18.342  1.00 19.78           H  
ATOM   3428  HB3 GLN B  23       3.482   2.446 -20.087  1.00 19.78           H  
ATOM   3429  O   GLN B  23       3.753  -0.957 -19.616  1.00 19.78           O  
ATOM   3430  CG  GLN B  23       1.996   3.324 -18.787  1.00 19.78           C  
ATOM   3431  HG2 GLN B  23       1.259   3.399 -19.586  1.00 19.78           H  
ATOM   3432  HG3 GLN B  23       1.474   3.069 -17.865  1.00 19.78           H  
ATOM   3433  CD  GLN B  23       2.626   4.695 -18.596  1.00 19.78           C  
ATOM   3434  NE2 GLN B  23       1.834   5.743 -18.633  1.00 19.78           N  
ATOM   3435 HE21 GLN B  23       0.863   5.632 -18.888  1.00 19.78           H  
ATOM   3436 HE22 GLN B  23       2.322   6.625 -18.580  1.00 19.78           H  
ATOM   3437  OE1 GLN B  23       3.799   4.895 -18.365  1.00 19.78           O  
ATOM   3438  N   LYS B  24       2.187  -0.582 -21.163  1.00 18.30           N  
ATOM   3439  H   LYS B  24       1.421   0.032 -21.400  1.00 18.30           H  
ATOM   3440  CA  LYS B  24       2.822  -1.190 -22.324  1.00 18.30           C  
ATOM   3441  HA  LYS B  24       3.789  -1.608 -22.045  1.00 18.30           H  
ATOM   3442  C   LYS B  24       3.044  -0.037 -23.308  1.00 18.30           C  
ATOM   3443  CB  LYS B  24       1.888  -2.267 -22.902  1.00 18.30           C  
ATOM   3444  HB2 LYS B  24       1.329  -2.736 -22.093  1.00 18.30           H  
ATOM   3445  HB3 LYS B  24       1.175  -1.789 -23.574  1.00 18.30           H  
ATOM   3446  O   LYS B  24       2.304   0.948 -23.235  1.00 18.30           O  
ATOM   3447  CG  LYS B  24       2.654  -3.365 -23.646  1.00 18.30           C  
ATOM   3448  HG2 LYS B  24       3.357  -2.914 -24.346  1.00 18.30           H  
ATOM   3449  HG3 LYS B  24       3.206  -3.968 -22.926  1.00 18.30           H  
ATOM   3450  CD  LYS B  24       1.676  -4.244 -24.428  1.00 18.30           C  
ATOM   3451  HD2 LYS B  24       0.921  -4.648 -23.753  1.00 18.30           H  
ATOM   3452  HD3 LYS B  24       1.195  -3.621 -25.182  1.00 18.30           H  
ATOM   3453  CE  LYS B  24       2.447  -5.378 -25.101  1.00 18.30           C  
ATOM   3454  HE2 LYS B  24       3.306  -4.936 -25.606  1.00 18.30           H  
ATOM   3455  HE3 LYS B  24       2.816  -6.061 -24.337  1.00 18.30           H  
ATOM   3456  NZ  LYS B  24       1.591  -6.073 -26.086  1.00 18.30           N  
ATOM   3457  HZ1 LYS B  24       2.115  -6.796 -26.558  1.00 18.30           H  
ATOM   3458  HZ2 LYS B  24       1.295  -5.393 -26.772  1.00 18.30           H  
ATOM   3459  HZ3 LYS B  24       0.772  -6.458 -25.636  1.00 18.30           H  
ATOM   3460  N   GLU B  25       3.980  -0.195 -24.241  1.00 18.09           N  
ATOM   3461  H   GLU B  25       4.583  -1.004 -24.198  1.00 18.09           H  
ATOM   3462  CA  GLU B  25       3.902   0.517 -25.529  1.00 18.09           C  
ATOM   3463  HA  GLU B  25       3.876   1.592 -25.351  1.00 18.09           H  
ATOM   3464  C   GLU B  25       2.600   0.184 -26.278  1.00 18.09           C  
ATOM   3465  CB  GLU B  25       5.121   0.193 -26.413  1.00 18.09           C  
ATOM   3466  HB2 GLU B  25       5.182  -0.887 -26.545  1.00 18.09           H  
ATOM   3467  HB3 GLU B  25       4.957   0.646 -27.391  1.00 18.09           H  
ATOM   3468  O   GLU B  25       2.145  -0.990 -26.198  1.00 18.09           O  
ATOM   3469  CG  GLU B  25       6.467   0.713 -25.868  1.00 18.09           C  
ATOM   3470  HG2 GLU B  25       6.372   1.782 -25.678  1.00 18.09           H  
ATOM   3471  HG3 GLU B  25       6.676   0.217 -24.921  1.00 18.09           H  
ATOM   3472  CD  GLU B  25       7.652   0.473 -26.833  1.00 18.09           C  
ATOM   3473  OE1 GLU B  25       8.739   1.047 -26.583  1.00 18.09           O  
ATOM   3474  OE2 GLU B  25       7.504  -0.305 -27.809  1.00 18.09           O  
ATOM   3475  OXT GLU B  25       2.079   1.116 -26.927  1.00 18.09           O  
TER    3476      GLU B  25                                                       
END   
