# Supplementary material for: An extended Tudor domain within Vreteno interconnects Gtsf1L and Ago3 for piRNA biogenesis in Bombyx mori
Source: EMBO J. 2023 Nov 20;42(24):e114072. doi: 10.15252/embj.2023114072 (PMC10711660; doi:10.15252/embj.2023114072)
Supplement: Supplementary file 4 — Dataset EV1 [file EMBJ-42-e114072-s007.zip › manuscript_pdb/BmVreteno_AF-eTD2_BmGtsf1L_63_97.pdb]

ATOM      1  N   THR A   1      13.050  11.597  20.884  1.00 88.85           N  
ATOM      2  H   THR A   1      13.333  11.703  21.848  1.00 88.85           H  
ATOM      3  H2  THR A   1      13.772  11.966  20.282  1.00 88.85           H  
ATOM      4  H3  THR A   1      12.911  10.621  20.666  1.00 88.85           H  
ATOM      5  CA  THR A   1      11.807  12.362  20.665  1.00 88.85           C  
ATOM      6  HA  THR A   1      10.987  11.892  21.207  1.00 88.85           H  
ATOM      7  C   THR A   1      11.506  12.383  19.184  1.00 88.85           C  
ATOM      8  CB  THR A   1      11.967  13.786  21.190  1.00 88.85           C  
ATOM      9  HB  THR A   1      12.732  14.316  20.623  1.00 88.85           H  
ATOM     10  O   THR A   1      12.426  12.743  18.453  1.00 88.85           O  
ATOM     11  CG2 THR A   1      10.677  14.590  21.189  1.00 88.85           C  
ATOM     12 HG21 THR A   1      10.398  14.803  20.157  1.00 88.85           H  
ATOM     13 HG22 THR A   1       9.878  14.038  21.685  1.00 88.85           H  
ATOM     14 HG23 THR A   1      10.828  15.543  21.696  1.00 88.85           H  
ATOM     15  OG1 THR A   1      12.395  13.662  22.520  1.00 88.85           O  
ATOM     16  HG1 THR A   1      12.322  14.526  22.932  1.00 88.85           H  
ATOM     17  N   PRO A   2      10.300  11.967  18.753  1.00 93.26           N  
ATOM     18  CA  PRO A   2       9.854  12.068  17.360  1.00 93.26           C  
ATOM     19  HA  PRO A   2      10.424  11.373  16.742  1.00 93.26           H  
ATOM     20  C   PRO A   2      10.009  13.486  16.804  1.00 93.26           C  
ATOM     21  CB  PRO A   2       8.384  11.648  17.366  1.00 93.26           C  
ATOM     22  HB2 PRO A   2       7.755  12.525  17.515  1.00 93.26           H  
ATOM     23  HB3 PRO A   2       8.109  11.130  16.447  1.00 93.26           H  
ATOM     24  O   PRO A   2       9.980  14.448  17.580  1.00 93.26           O  
ATOM     25  CG  PRO A   2       8.267  10.742  18.588  1.00 93.26           C  
ATOM     26  HG2 PRO A   2       8.603   9.737  18.333  1.00 93.26           H  
ATOM     27  HG3 PRO A   2       7.250  10.720  18.980  1.00 93.26           H  
ATOM     28  CD  PRO A   2       9.244  11.383  19.569  1.00 93.26           C  
ATOM     29  HD2 PRO A   2       9.626  10.626  20.255  1.00 93.26           H  
ATOM     30  HD3 PRO A   2       8.737  12.178  20.117  1.00 93.26           H  
ATOM     31  N   GLU A   3      10.188  13.621  15.492  1.00 94.51           N  
ATOM     32  H   GLU A   3       9.984  12.850  14.874  1.00 94.51           H  
ATOM     33  CA  GLU A   3      10.448  14.926  14.875  1.00 94.51           C  
ATOM     34  HA  GLU A   3      11.244  15.411  15.440  1.00 94.51           H  
ATOM     35  C   GLU A   3       9.225  15.838  14.979  1.00 94.51           C  
ATOM     36  CB  GLU A   3      10.920  14.741  13.421  1.00 94.51           C  
ATOM     37  HB2 GLU A   3      10.092  14.383  12.809  1.00 94.51           H  
ATOM     38  HB3 GLU A   3      11.705  13.986  13.397  1.00 94.51           H  
ATOM     39  O   GLU A   3       9.351  17.009  15.337  1.00 94.51           O  
ATOM     40  CG  GLU A   3      11.467  16.037  12.795  1.00 94.51           C  
ATOM     41  HG2 GLU A   3      10.651  16.754  12.706  1.00 94.51           H  
ATOM     42  HG3 GLU A   3      11.822  15.811  11.790  1.00 94.51           H  
ATOM     43  CD  GLU A   3      12.619  16.664  13.607  1.00 94.51           C  
ATOM     44  OE1 GLU A   3      12.746  17.909  13.625  1.00 94.51           O  
ATOM     45  OE2 GLU A   3      13.359  15.924  14.313  1.00 94.51           O  
ATOM     46  N   TRP A   4       8.029  15.273  14.826  1.00 95.38           N  
ATOM     47  H   TRP A   4       7.996  14.335  14.453  1.00 95.38           H  
ATOM     48  CA  TRP A   4       6.768  15.990  14.971  1.00 95.38           C  
ATOM     49  HA  TRP A   4       6.735  16.775  14.216  1.00 95.38           H  
ATOM     50  C   TRP A   4       6.610  16.678  16.337  1.00 95.38           C  
ATOM     51  CB  TRP A   4       5.636  15.009  14.672  1.00 95.38           C  
ATOM     52  HB2 TRP A   4       5.876  14.497  13.740  1.00 95.38           H  
ATOM     53  HB3 TRP A   4       4.721  15.576  14.503  1.00 95.38           H  
ATOM     54  O   TRP A   4       6.150  17.814  16.395  1.00 95.38           O  
ATOM     55  CG  TRP A   4       5.347  13.959  15.695  1.00 95.38           C  
ATOM     56  CD1 TRP A   4       5.679  12.653  15.595  1.00 95.38           C  
ATOM     57  HD1 TRP A   4       6.207  12.217  14.760  1.00 95.38           H  
ATOM     58  CD2 TRP A   4       4.580  14.086  16.928  1.00 95.38           C  
ATOM     59  CE2 TRP A   4       4.495  12.796  17.532  1.00 95.38           C  
ATOM     60  CE3 TRP A   4       3.930  15.153  17.586  1.00 95.38           C  
ATOM     61  HE3 TRP A   4       3.965  16.147  17.165  1.00 95.38           H  
ATOM     62  NE1 TRP A   4       5.180  11.961  16.680  1.00 95.38           N  
ATOM     63  HE1 TRP A   4       5.200  10.953  16.748  1.00 95.38           H  
ATOM     64  CH2 TRP A   4       3.154  13.657  19.350  1.00 95.38           C  
ATOM     65  HH2 TRP A   4       2.574  13.500  20.247  1.00 95.38           H  
ATOM     66  CZ2 TRP A   4       3.791  12.574  18.720  1.00 95.38           C  
ATOM     67  HZ2 TRP A   4       3.701  11.574  19.117  1.00 95.38           H  
ATOM     68  CZ3 TRP A   4       3.235  14.944  18.790  1.00 95.38           C  
ATOM     69  HZ3 TRP A   4       2.755  15.779  19.278  1.00 95.38           H  
ATOM     70  N   LYS A   5       7.082  16.068  17.437  1.00 96.26           N  
ATOM     71  H   LYS A   5       7.469  15.142  17.321  1.00 96.26           H  
ATOM     72  CA  LYS A   5       7.062  16.707  18.770  1.00 96.26           C  
ATOM     73  HA  LYS A   5       6.062  17.096  18.964  1.00 96.26           H  
ATOM     74  C   LYS A   5       7.999  17.911  18.842  1.00 96.26           C  
ATOM     75  CB  LYS A   5       7.431  15.714  19.884  1.00 96.26           C  
ATOM     76  HB2 LYS A   5       7.616  16.272  20.801  1.00 96.26           H  
ATOM     77  HB3 LYS A   5       8.337  15.179  19.600  1.00 96.26           H  
ATOM     78  O   LYS A   5       7.743  18.854  19.582  1.00 96.26           O  
ATOM     79  CG  LYS A   5       6.320  14.703  20.158  1.00 96.26           C  
ATOM     80  HG2 LYS A   5       6.243  14.044  19.293  1.00 96.26           H  
ATOM     81  HG3 LYS A   5       5.385  15.248  20.288  1.00 96.26           H  
ATOM     82  CD  LYS A   5       6.556  13.861  21.419  1.00 96.26           C  
ATOM     83  HD2 LYS A   5       7.551  13.417  21.394  1.00 96.26           H  
ATOM     84  HD3 LYS A   5       6.455  14.495  22.300  1.00 96.26           H  
ATOM     85  CE  LYS A   5       5.486  12.766  21.430  1.00 96.26           C  
ATOM     86  HE2 LYS A   5       4.503  13.237  21.439  1.00 96.26           H  
ATOM     87  HE3 LYS A   5       5.556  12.211  20.495  1.00 96.26           H  
ATOM     88  NZ  LYS A   5       5.592  11.810  22.554  1.00 96.26           N  
ATOM     89  HZ1 LYS A   5       6.518  11.416  22.638  1.00 96.26           H  
ATOM     90  HZ2 LYS A   5       5.011  11.020  22.314  1.00 96.26           H  
ATOM     91  HZ3 LYS A   5       5.250  12.202  23.420  1.00 96.26           H  
ATOM     92  N   LYS A   6       9.114  17.893  18.104  1.00 96.46           N  
ATOM     93  H   LYS A   6       9.222  17.148  17.430  1.00 96.46           H  
ATOM     94  CA  LYS A   6      10.028  19.043  18.047  1.00 96.46           C  
ATOM     95  HA  LYS A   6      10.186  19.427  19.055  1.00 96.46           H  
ATOM     96  C   LYS A   6       9.421  20.191  17.243  1.00 96.46           C  
ATOM     97  CB  LYS A   6      11.380  18.662  17.438  1.00 96.46           C  
ATOM     98  HB2 LYS A   6      12.019  19.545  17.462  1.00 96.46           H  
ATOM     99  HB3 LYS A   6      11.230  18.394  16.392  1.00 96.46           H  
ATOM    100  O   LYS A   6       9.652  21.341  17.602  1.00 96.46           O  
ATOM    101  CG  LYS A   6      12.106  17.513  18.150  1.00 96.46           C  
ATOM    102  HG2 LYS A   6      12.265  17.750  19.202  1.00 96.46           H  
ATOM    103  HG3 LYS A   6      11.510  16.604  18.065  1.00 96.46           H  
ATOM    104  CD  LYS A   6      13.451  17.312  17.444  1.00 96.46           C  
ATOM    105  HD2 LYS A   6      14.153  18.085  17.755  1.00 96.46           H  
ATOM    106  HD3 LYS A   6      13.285  17.428  16.373  1.00 96.46           H  
ATOM    107  CE  LYS A   6      14.048  15.927  17.691  1.00 96.46           C  
ATOM    108  HE2 LYS A   6      13.227  15.214  17.760  1.00 96.46           H  
ATOM    109  HE3 LYS A   6      14.611  15.923  18.624  1.00 96.46           H  
ATOM    110  NZ  LYS A   6      14.895  15.556  16.532  1.00 96.46           N  
ATOM    111  HZ1 LYS A   6      14.341  15.647  15.693  1.00 96.46           H  
ATOM    112  HZ2 LYS A   6      15.200  14.594  16.547  1.00 96.46           H  
ATOM    113  HZ3 LYS A   6      15.670  16.188  16.389  1.00 96.46           H  
ATOM    114  N   LEU A   7       8.673  19.886  16.180  1.00 95.02           N  
ATOM    115  H   LEU A   7       8.583  18.914  15.922  1.00 95.02           H  
ATOM    116  CA  LEU A   7       7.928  20.877  15.395  1.00 95.02           C  
ATOM    117  HA  LEU A   7       8.595  21.691  15.111  1.00 95.02           H  
ATOM    118  C   LEU A   7       6.809  21.511  16.230  1.00 95.02           C  
ATOM    119  CB  LEU A   7       7.372  20.217  14.119  1.00 95.02           C  
ATOM    120  HB2 LEU A   7       6.751  19.369  14.405  1.00 95.02           H  
ATOM    121  HB3 LEU A   7       6.725  20.932  13.612  1.00 95.02           H  
ATOM    122  O   LEU A   7       6.732  22.736  16.302  1.00 95.02           O  
ATOM    123  CG  LEU A   7       8.440  19.737  13.120  1.00 95.02           C  
ATOM    124  HG  LEU A   7       9.135  19.061  13.619  1.00 95.02           H  
ATOM    125  CD1 LEU A   7       7.767  18.976  11.978  1.00 95.02           C  
ATOM    126 HD11 LEU A   7       7.077  19.632  11.448  1.00 95.02           H  
ATOM    127 HD12 LEU A   7       7.217  18.121  12.373  1.00 95.02           H  
ATOM    128 HD13 LEU A   7       8.523  18.610  11.283  1.00 95.02           H  
ATOM    129  CD2 LEU A   7       9.232  20.902  12.521  1.00 95.02           C  
ATOM    130 HD21 LEU A   7       8.552  21.598  12.031  1.00 95.02           H  
ATOM    131 HD22 LEU A   7       9.936  20.516  11.783  1.00 95.02           H  
ATOM    132 HD23 LEU A   7       9.794  21.419  13.299  1.00 95.02           H  
ATOM    133  N   GLU A   8       6.041  20.690  16.950  1.00 93.89           N  
ATOM    134  H   GLU A   8       6.103  19.698  16.770  1.00 93.89           H  
ATOM    135  CA  GLU A   8       5.003  21.138  17.886  1.00 93.89           C  
ATOM    136  HA  GLU A   8       4.232  21.676  17.334  1.00 93.89           H  
ATOM    137  C   GLU A   8       5.570  22.092  18.951  1.00 93.89           C  
ATOM    138  CB  GLU A   8       4.370  19.893  18.532  1.00 93.89           C  
ATOM    139  HB2 GLU A   8       5.141  19.360  19.087  1.00 93.89           H  
ATOM    140  HB3 GLU A   8       4.010  19.235  17.742  1.00 93.89           H  
ATOM    141  O   GLU A   8       5.063  23.195  19.136  1.00 93.89           O  
ATOM    142  CG  GLU A   8       3.201  20.212  19.478  1.00 93.89           C  
ATOM    143  HG2 GLU A   8       3.555  20.850  20.288  1.00 93.89           H  
ATOM    144  HG3 GLU A   8       2.439  20.756  18.921  1.00 93.89           H  
ATOM    145  CD  GLU A   8       2.602  18.930  20.083  1.00 93.89           C  
ATOM    146  OE1 GLU A   8       1.363  18.762  20.020  1.00 93.89           O  
ATOM    147  OE2 GLU A   8       3.389  18.099  20.599  1.00 93.89           O  
ATOM    148  N   LEU A   9       6.687  21.728  19.597  1.00 95.56           N  
ATOM    149  H   LEU A   9       7.037  20.794  19.439  1.00 95.56           H  
ATOM    150  CA  LEU A   9       7.349  22.579  20.600  1.00 95.56           C  
ATOM    151  HA  LEU A   9       6.614  22.859  21.355  1.00 95.56           H  
ATOM    152  C   LEU A   9       7.895  23.899  20.030  1.00 95.56           C  
ATOM    153  CB  LEU A   9       8.496  21.789  21.254  1.00 95.56           C  
ATOM    154  HB2 LEU A   9       9.098  21.345  20.462  1.00 95.56           H  
ATOM    155  HB3 LEU A   9       9.133  22.484  21.802  1.00 95.56           H  
ATOM    156  O   LEU A   9       8.065  24.860  20.779  1.00 95.56           O  
ATOM    157  CG  LEU A   9       8.043  20.689  22.228  1.00 95.56           C  
ATOM    158  HG  LEU A   9       7.300  20.045  21.757  1.00 95.56           H  
ATOM    159  CD1 LEU A   9       9.258  19.841  22.619  1.00 95.56           C  
ATOM    160 HD11 LEU A   9       8.941  19.053  23.303  1.00 95.56           H  
ATOM    161 HD12 LEU A   9       9.673  19.381  21.721  1.00 95.56           H  
ATOM    162 HD13 LEU A   9      10.010  20.466  23.098  1.00 95.56           H  
ATOM    163  CD2 LEU A   9       7.434  21.262  23.509  1.00 95.56           C  
ATOM    164 HD21 LEU A   9       6.515  21.798  23.272  1.00 95.56           H  
ATOM    165 HD22 LEU A   9       8.134  21.945  23.991  1.00 95.56           H  
ATOM    166 HD23 LEU A   9       7.179  20.451  24.192  1.00 95.56           H  
ATOM    167  N   LYS A  10       8.187  23.953  18.726  1.00 95.65           N  
ATOM    168  H   LYS A  10       7.985  23.134  18.170  1.00 95.65           H  
ATOM    169  CA  LYS A  10       8.599  25.178  18.022  1.00 95.65           C  
ATOM    170  HA  LYS A  10       9.173  25.810  18.701  1.00 95.65           H  
ATOM    171  C   LYS A  10       7.410  26.041  17.583  1.00 95.65           C  
ATOM    172  CB  LYS A  10       9.479  24.814  16.818  1.00 95.65           C  
ATOM    173  HB2 LYS A  10       8.982  24.032  16.243  1.00 95.65           H  
ATOM    174  HB3 LYS A  10       9.583  25.685  16.171  1.00 95.65           H  
ATOM    175  O   LYS A  10       7.640  27.135  17.079  1.00 95.65           O  
ATOM    176  CG  LYS A  10      10.887  24.351  17.215  1.00 95.65           C  
ATOM    177  HG2 LYS A  10      10.832  23.559  17.962  1.00 95.65           H  
ATOM    178  HG3 LYS A  10      11.440  25.191  17.634  1.00 95.65           H  
ATOM    179  CD  LYS A  10      11.599  23.833  15.961  1.00 95.65           C  
ATOM    180  HD2 LYS A  10      11.657  24.638  15.229  1.00 95.65           H  
ATOM    181  HD3 LYS A  10      11.007  23.020  15.539  1.00 95.65           H  
ATOM    182  CE  LYS A  10      13.003  23.318  16.276  1.00 95.65           C  
ATOM    183  HE2 LYS A  10      12.921  22.546  17.041  1.00 95.65           H  
ATOM    184  HE3 LYS A  10      13.594  24.141  16.677  1.00 95.65           H  
ATOM    185  NZ  LYS A  10      13.634  22.766  15.049  1.00 95.65           N  
ATOM    186  HZ1 LYS A  10      13.661  23.466  14.321  1.00 95.65           H  
ATOM    187  HZ2 LYS A  10      14.573  22.438  15.225  1.00 95.65           H  
ATOM    188  HZ3 LYS A  10      13.090  21.993  14.694  1.00 95.65           H  
ATOM    189  N   GLY A  11       6.175  25.569  17.769  1.00 93.08           N  
ATOM    190  H   GLY A  11       6.057  24.660  18.195  1.00 93.08           H  
ATOM    191  CA  GLY A  11       4.962  26.266  17.344  1.00 93.08           C  
ATOM    192  HA2 GLY A  11       4.997  27.302  17.681  1.00 93.08           H  
ATOM    193  HA3 GLY A  11       4.102  25.778  17.801  1.00 93.08           H  
ATOM    194  C   GLY A  11       4.742  26.264  15.830  1.00 93.08           C  
ATOM    195  O   GLY A  11       4.050  27.143  15.332  1.00 93.08           O  
ATOM    196  N   VAL A  12       5.349  25.316  15.108  1.00 92.16           N  
ATOM    197  H   VAL A  12       5.830  24.580  15.604  1.00 92.16           H  
ATOM    198  CA  VAL A  12       5.089  25.110  13.673  1.00 92.16           C  
ATOM    199  HA  VAL A  12       5.159  26.063  13.148  1.00 92.16           H  
ATOM    200  C   VAL A  12       3.662  24.586  13.507  1.00 92.16           C  
ATOM    201  CB  VAL A  12       6.127  24.133  13.079  1.00 92.16           C  
ATOM    202  HB  VAL A  12       6.098  23.202  13.645  1.00 92.16           H  
ATOM    203  O   VAL A  12       3.216  23.793  14.336  1.00 92.16           O  
ATOM    204  CG1 VAL A  12       5.880  23.795  11.606  1.00 92.16           C  
ATOM    205 HG11 VAL A  12       4.980  23.187  11.518  1.00 92.16           H  
ATOM    206 HG12 VAL A  12       5.748  24.709  11.026  1.00 92.16           H  
ATOM    207 HG13 VAL A  12       6.712  23.223  11.195  1.00 92.16           H  
ATOM    208  CG2 VAL A  12       7.548  24.711  13.188  1.00 92.16           C  
ATOM    209 HG21 VAL A  12       7.795  24.903  14.232  1.00 92.16           H  
ATOM    210 HG22 VAL A  12       8.269  24.004  12.778  1.00 92.16           H  
ATOM    211 HG23 VAL A  12       7.600  25.646  12.630  1.00 92.16           H  
ATOM    212  N   ASP A  13       2.950  24.988  12.453  1.00 88.10           N  
ATOM    213  H   ASP A  13       3.342  25.663  11.812  1.00 88.10           H  
ATOM    214  CA  ASP A  13       1.686  24.344  12.078  1.00 88.10           C  
ATOM    215  HA  ASP A  13       1.204  23.971  12.982  1.00 88.10           H  
ATOM    216  C   ASP A  13       1.966  23.139  11.165  1.00 88.10           C  
ATOM    217  CB  ASP A  13       0.712  25.360  11.457  1.00 88.10           C  
ATOM    218  HB2 ASP A  13       1.065  25.632  10.462  1.00 88.10           H  
ATOM    219  HB3 ASP A  13       0.712  26.259  12.072  1.00 88.10           H  
ATOM    220  O   ASP A  13       2.808  23.183  10.267  1.00 88.10           O  
ATOM    221  CG  ASP A  13      -0.731  24.837  11.352  1.00 88.10           C  
ATOM    222  OD1 ASP A  13      -0.915  23.664  10.945  1.00 88.10           O  
ATOM    223  OD2 ASP A  13      -1.661  25.607  11.673  1.00 88.10           O  
ATOM    224  N   VAL A  14       1.247  22.037  11.368  1.00 90.18           N  
ATOM    225  H   VAL A  14       0.451  22.120  11.984  1.00 90.18           H  
ATOM    226  CA  VAL A  14       1.374  20.829  10.548  1.00 90.18           C  
ATOM    227  HA  VAL A  14       2.392  20.458  10.668  1.00 90.18           H  
ATOM    228  C   VAL A  14       1.160  21.109   9.056  1.00 90.18           C  
ATOM    229  CB  VAL A  14       0.409  19.758  11.078  1.00 90.18           C  
ATOM    230  HB  VAL A  14       0.521  19.727  12.162  1.00 90.18           H  
ATOM    231  O   VAL A  14       1.800  20.472   8.220  1.00 90.18           O  
ATOM    232  CG1 VAL A  14      -1.068  20.029  10.762  1.00 90.18           C  
ATOM    233 HG11 VAL A  14      -1.259  19.949   9.691  1.00 90.18           H  
ATOM    234 HG12 VAL A  14      -1.688  19.305  11.290  1.00 90.18           H  
ATOM    235 HG13 VAL A  14      -1.344  21.026  11.104  1.00 90.18           H  
ATOM    236  CG2 VAL A  14       0.779  18.374  10.553  1.00 90.18           C  
ATOM    237 HG21 VAL A  14       1.803  18.142  10.843  1.00 90.18           H  
ATOM    238 HG22 VAL A  14       0.093  17.651  10.994  1.00 90.18           H  
ATOM    239 HG23 VAL A  14       0.689  18.347   9.467  1.00 90.18           H  
ATOM    240  N   ILE A  15       0.318  22.085   8.697  1.00 88.72           N  
ATOM    241  H   ILE A  15      -0.150  22.605   9.425  1.00 88.72           H  
ATOM    242  CA  ILE A  15       0.057  22.440   7.291  1.00 88.72           C  
ATOM    243  HA  ILE A  15      -0.065  21.510   6.735  1.00 88.72           H  
ATOM    244  C   ILE A  15       1.225  23.182   6.625  1.00 88.72           C  
ATOM    245  CB  ILE A  15      -1.254  23.241   7.143  1.00 88.72           C  
ATOM    246  HB  ILE A  15      -1.468  23.306   6.076  1.00 88.72           H  
ATOM    247  O   ILE A  15       1.283  23.227   5.397  1.00 88.72           O  
ATOM    248  CG1 ILE A  15      -1.099  24.690   7.663  1.00 88.72           C  
ATOM    249 HG12 ILE A  15      -0.721  24.682   8.685  1.00 88.72           H  
ATOM    250 HG13 ILE A  15      -0.362  25.209   7.051  1.00 88.72           H  
ATOM    251  CG2 ILE A  15      -2.425  22.474   7.786  1.00 88.72           C  
ATOM    252 HG21 ILE A  15      -2.352  22.529   8.872  1.00 88.72           H  
ATOM    253 HG22 ILE A  15      -2.405  21.429   7.477  1.00 88.72           H  
ATOM    254 HG23 ILE A  15      -3.374  22.915   7.480  1.00 88.72           H  
ATOM    255  CD1 ILE A  15      -2.377  25.531   7.620  1.00 88.72           C  
ATOM    256 HD11 ILE A  15      -2.139  26.557   7.901  1.00 88.72           H  
ATOM    257 HD12 ILE A  15      -3.107  25.141   8.329  1.00 88.72           H  
ATOM    258 HD13 ILE A  15      -2.796  25.523   6.614  1.00 88.72           H  
ATOM    259  N   GLU A  16       2.138  23.753   7.418  1.00 87.80           N  
ATOM    260  H   GLU A  16       2.028  23.673   8.418  1.00 87.80           H  
ATOM    261  CA  GLU A  16       3.350  24.439   6.945  1.00 87.80           C  
ATOM    262  HA  GLU A  16       3.135  24.957   6.010  1.00 87.80           H  
ATOM    263  C   GLU A  16       4.495  23.459   6.661  1.00 87.80           C  
ATOM    264  CB  GLU A  16       3.813  25.478   7.979  1.00 87.80           C  
ATOM    265  HB2 GLU A  16       4.745  25.926   7.634  1.00 87.80           H  
ATOM    266  HB3 GLU A  16       4.014  24.970   8.922  1.00 87.80           H  
ATOM    267  O   GLU A  16       5.515  23.834   6.082  1.00 87.80           O  
ATOM    268  CG  GLU A  16       2.797  26.608   8.197  1.00 87.80           C  
ATOM    269  HG2 GLU A  16       2.665  27.132   7.250  1.00 87.80           H  
ATOM    270  HG3 GLU A  16       1.831  26.188   8.474  1.00 87.80           H  
ATOM    271  CD  GLU A  16       3.248  27.608   9.277  1.00 87.80           C  
ATOM    272  OE1 GLU A  16       2.739  28.752   9.236  1.00 87.80           O  
ATOM    273  OE2 GLU A  16       4.098  27.242  10.126  1.00 87.80           O  
ATOM    274  N   THR A  17       4.337  22.194   7.059  1.00 90.88           N  
ATOM    275  H   THR A  17       3.468  21.948   7.512  1.00 90.88           H  
ATOM    276  CA  THR A  17       5.307  21.144   6.754  1.00 90.88           C  
ATOM    277  HA  THR A  17       6.297  21.550   6.961  1.00 90.88           H  
ATOM    278  C   THR A  17       5.285  20.773   5.271  1.00 90.88           C  
ATOM    279  CB  THR A  17       5.142  19.902   7.642  1.00 90.88           C  
ATOM    280  HB  THR A  17       5.977  19.231   7.442  1.00 90.88           H  
ATOM    281  O   THR A  17       4.301  20.978   4.554  1.00 90.88           O  
ATOM    282  CG2 THR A  17       5.166  20.253   9.132  1.00 90.88           C  
ATOM    283 HG21 THR A  17       6.100  20.762   9.370  1.00 90.88           H  
ATOM    284 HG22 THR A  17       5.092  19.343   9.727  1.00 90.88           H  
ATOM    285 HG23 THR A  17       4.335  20.910   9.387  1.00 90.88           H  
ATOM    286  OG1 THR A  17       3.955  19.202   7.364  1.00 90.88           O  
ATOM    287  HG1 THR A  17       3.212  19.733   7.661  1.00 90.88           H  
ATOM    288  N   GLU A  18       6.403  20.223   4.802  1.00 92.67           N  
ATOM    289  H   GLU A  18       7.170  20.057   5.437  1.00 92.67           H  
ATOM    290  CA  GLU A  18       6.610  19.868   3.401  1.00 92.67           C  
ATOM    291  HA  GLU A  18       6.623  20.790   2.820  1.00 92.67           H  
ATOM    292  C   GLU A  18       5.493  18.968   2.837  1.00 92.67           C  
ATOM    293  CB  GLU A  18       7.992  19.216   3.282  1.00 92.67           C  
ATOM    294  HB2 GLU A  18       8.001  18.298   3.870  1.00 92.67           H  
ATOM    295  HB3 GLU A  18       8.729  19.904   3.697  1.00 92.67           H  
ATOM    296  O   GLU A  18       4.941  18.097   3.513  1.00 92.67           O  
ATOM    297  CG  GLU A  18       8.379  18.894   1.833  1.00 92.67           C  
ATOM    298  HG2 GLU A  18       8.289  19.803   1.239  1.00 92.67           H  
ATOM    299  HG3 GLU A  18       7.682  18.154   1.441  1.00 92.67           H  
ATOM    300  CD  GLU A  18       9.801  18.332   1.709  1.00 92.67           C  
ATOM    301  OE1 GLU A  18      10.242  18.176   0.551  1.00 92.67           O  
ATOM    302  OE2 GLU A  18      10.435  18.084   2.761  1.00 92.67           O  
ATOM    303  N   ARG A  19       5.133  19.182   1.565  1.00 92.06           N  
ATOM    304  H   ARG A  19       5.685  19.841   1.036  1.00 92.06           H  
ATOM    305  CA  ARG A  19       4.286  18.253   0.803  1.00 92.06           C  
ATOM    306  HA  ARG A  19       3.587  17.731   1.457  1.00 92.06           H  
ATOM    307  C   ARG A  19       5.153  17.167   0.198  1.00 92.06           C  
ATOM    308  CB  ARG A  19       3.481  18.968  -0.285  1.00 92.06           C  
ATOM    309  HB2 ARG A  19       2.937  18.217  -0.859  1.00 92.06           H  
ATOM    310  HB3 ARG A  19       4.161  19.488  -0.960  1.00 92.06           H  
ATOM    311  O   ARG A  19       6.053  17.458  -0.579  1.00 92.06           O  
ATOM    312  CG  ARG A  19       2.477  19.964   0.297  1.00 92.06           C  
ATOM    313  HG2 ARG A  19       3.010  20.776   0.792  1.00 92.06           H  
ATOM    314  HG3 ARG A  19       1.822  19.463   1.010  1.00 92.06           H  
ATOM    315  CD  ARG A  19       1.598  20.522  -0.814  1.00 92.06           C  
ATOM    316  HD2 ARG A  19       0.969  19.717  -1.193  1.00 92.06           H  
ATOM    317  HD3 ARG A  19       2.237  20.886  -1.619  1.00 92.06           H  
ATOM    318  NE  ARG A  19       0.761  21.620  -0.306  1.00 92.06           N  
ATOM    319  HE  ARG A  19       0.831  21.823   0.680  1.00 92.06           H  
ATOM    320  NH1 ARG A  19      -0.189  22.148  -2.316  1.00 92.06           N  
ATOM    321 HH11 ARG A  19       0.283  21.346  -2.708  1.00 92.06           H  
ATOM    322 HH12 ARG A  19      -0.841  22.679  -2.876  1.00 92.06           H  
ATOM    323  NH2 ARG A  19      -0.740  23.318  -0.489  1.00 92.06           N  
ATOM    324 HH21 ARG A  19      -0.618  23.520   0.493  1.00 92.06           H  
ATOM    325 HH22 ARG A  19      -1.363  23.876  -1.055  1.00 92.06           H  
ATOM    326  CZ  ARG A  19      -0.053  22.354  -1.036  1.00 92.06           C  
ATOM    327  N   LEU A  20       4.849  15.928   0.551  1.00 92.84           N  
ATOM    328  H   LEU A  20       4.048  15.770   1.145  1.00 92.84           H  
ATOM    329  CA  LEU A  20       5.601  14.762   0.123  1.00 92.84           C  
ATOM    330  HA  LEU A  20       6.590  15.054  -0.230  1.00 92.84           H  
ATOM    331  C   LEU A  20       4.845  14.120  -1.034  1.00 92.84           C  
ATOM    332  CB  LEU A  20       5.763  13.820   1.323  1.00 92.84           C  
ATOM    333  HB2 LEU A  20       6.342  12.950   1.012  1.00 92.84           H  
ATOM    334  HB3 LEU A  20       4.774  13.483   1.634  1.00 92.84           H  
ATOM    335  O   LEU A  20       3.766  13.573  -0.833  1.00 92.84           O  
ATOM    336  CG  LEU A  20       6.463  14.458   2.531  1.00 92.84           C  
ATOM    337  HG  LEU A  20       5.957  15.379   2.817  1.00 92.84           H  
ATOM    338  CD1 LEU A  20       6.363  13.501   3.709  1.00 92.84           C  
ATOM    339 HD11 LEU A  20       6.810  13.991   4.574  1.00 92.84           H  
ATOM    340 HD12 LEU A  20       5.314  13.295   3.923  1.00 92.84           H  
ATOM    341 HD13 LEU A  20       6.883  12.569   3.486  1.00 92.84           H  
ATOM    342  CD2 LEU A  20       7.936  14.767   2.261  1.00 92.84           C  
ATOM    343 HD21 LEU A  20       8.029  15.493   1.453  1.00 92.84           H  
ATOM    344 HD22 LEU A  20       8.394  15.203   3.148  1.00 92.84           H  
ATOM    345 HD23 LEU A  20       8.474  13.859   1.989  1.00 92.84           H  
ATOM    346  N   MET A  21       5.381  14.225  -2.243  1.00 87.25           N  
ATOM    347  H   MET A  21       6.287  14.659  -2.346  1.00 87.25           H  
ATOM    348  CA  MET A  21       4.739  13.670  -3.434  1.00 87.25           C  
ATOM    349  HA  MET A  21       3.658  13.655  -3.289  1.00 87.25           H  
ATOM    350  C   MET A  21       5.191  12.228  -3.649  1.00 87.25           C  
ATOM    351  CB  MET A  21       5.023  14.544  -4.662  1.00 87.25           C  
ATOM    352  HB2 MET A  21       6.090  14.519  -4.884  1.00 87.25           H  
ATOM    353  HB3 MET A  21       4.495  14.130  -5.520  1.00 87.25           H  
ATOM    354  O   MET A  21       6.367  11.915  -3.471  1.00 87.25           O  
ATOM    355  CG  MET A  21       4.599  16.009  -4.469  1.00 87.25           C  
ATOM    356  HG2 MET A  21       5.251  16.461  -3.722  1.00 87.25           H  
ATOM    357  HG3 MET A  21       4.767  16.535  -5.409  1.00 87.25           H  
ATOM    358  SD  MET A  21       2.879  16.301  -3.954  1.00 87.25           S  
ATOM    359  CE  MET A  21       1.987  15.590  -5.367  1.00 87.25           C  
ATOM    360  HE1 MET A  21       0.916  15.730  -5.222  1.00 87.25           H  
ATOM    361  HE2 MET A  21       2.191  14.522  -5.441  1.00 87.25           H  
ATOM    362  HE3 MET A  21       2.292  16.080  -6.292  1.00 87.25           H  
ATOM    363  N   TYR A  22       4.272  11.355  -4.054  1.00 86.87           N  
ATOM    364  H   TYR A  22       3.324  11.677  -4.184  1.00 86.87           H  
ATOM    365  CA  TYR A  22       4.524   9.925  -4.239  1.00 86.87           C  
ATOM    366  HA  TYR A  22       4.741   9.472  -3.272  1.00 86.87           H  
ATOM    367  C   TYR A  22       5.734   9.655  -5.139  1.00 86.87           C  
ATOM    368  CB  TYR A  22       3.248   9.290  -4.798  1.00 86.87           C  
ATOM    369  HB2 TYR A  22       2.930   9.834  -5.687  1.00 86.87           H  
ATOM    370  HB3 TYR A  22       2.471   9.409  -4.041  1.00 86.87           H  
ATOM    371  O   TYR A  22       6.643   8.942  -4.732  1.00 86.87           O  
ATOM    372  CG  TYR A  22       3.368   7.819  -5.137  1.00 86.87           C  
ATOM    373  CD1 TYR A  22       3.493   7.405  -6.479  1.00 86.87           C  
ATOM    374  HD1 TYR A  22       3.490   8.132  -7.277  1.00 86.87           H  
ATOM    375  CD2 TYR A  22       3.348   6.861  -4.109  1.00 86.87           C  
ATOM    376  HD2 TYR A  22       3.224   7.169  -3.081  1.00 86.87           H  
ATOM    377  CE1 TYR A  22       3.627   6.037  -6.787  1.00 86.87           C  
ATOM    378  HE1 TYR A  22       3.728   5.725  -7.816  1.00 86.87           H  
ATOM    379  CE2 TYR A  22       3.471   5.494  -4.412  1.00 86.87           C  
ATOM    380  HE2 TYR A  22       3.443   4.755  -3.626  1.00 86.87           H  
ATOM    381  OH  TYR A  22       3.744   3.758  -6.026  1.00 86.87           O  
ATOM    382  HH  TYR A  22       3.891   3.604  -6.962  1.00 86.87           H  
ATOM    383  CZ  TYR A  22       3.623   5.081  -5.750  1.00 86.87           C  
ATOM    384  N   GLY A  23       5.801  10.311  -6.302  1.00 80.90           N  
ATOM    385  H   GLY A  23       5.015  10.886  -6.570  1.00 80.90           H  
ATOM    386  CA  GLY A  23       6.872  10.100  -7.281  1.00 80.90           C  
ATOM    387  HA2 GLY A  23       6.592  10.580  -8.218  1.00 80.90           H  
ATOM    388  HA3 GLY A  23       6.968   9.031  -7.467  1.00 80.90           H  
ATOM    389  C   GLY A  23       8.260  10.621  -6.884  1.00 80.90           C  
ATOM    390  O   GLY A  23       9.208  10.401  -7.632  1.00 80.90           O  
ATOM    391  N   THR A  24       8.409  11.331  -5.759  1.00 87.18           N  
ATOM    392  H   THR A  24       7.600  11.486  -5.174  1.00 87.18           H  
ATOM    393  CA  THR A  24       9.709  11.894  -5.336  1.00 87.18           C  
ATOM    394  HA  THR A  24      10.504  11.455  -5.938  1.00 87.18           H  
ATOM    395  C   THR A  24      10.093  11.597  -3.892  1.00 87.18           C  
ATOM    396  CB  THR A  24       9.766  13.415  -5.541  1.00 87.18           C  
ATOM    397  HB  THR A  24      10.727  13.775  -5.176  1.00 87.18           H  
ATOM    398  O   THR A  24      11.277  11.651  -3.569  1.00 87.18           O  
ATOM    399  CG2 THR A  24       9.634  13.824  -7.008  1.00 87.18           C  
ATOM    400 HG21 THR A  24      10.384  13.298  -7.600  1.00 87.18           H  
ATOM    401 HG22 THR A  24       8.644  13.566  -7.382  1.00 87.18           H  
ATOM    402 HG23 THR A  24       9.790  14.898  -7.106  1.00 87.18           H  
ATOM    403  OG1 THR A  24       8.739  14.072  -4.828  1.00 87.18           O  
ATOM    404  HG1 THR A  24       9.036  14.972  -4.673  1.00 87.18           H  
ATOM    405  N   ALA A  25       9.128  11.312  -3.016  1.00 90.86           N  
ATOM    406  H   ALA A  25       8.170  11.332  -3.335  1.00 90.86           H  
ATOM    407  CA  ALA A  25       9.360  11.178  -1.579  1.00 90.86           C  
ATOM    408  HA  ALA A  25      10.377  11.492  -1.345  1.00 90.86           H  
ATOM    409  C   ALA A  25       9.228   9.742  -1.053  1.00 90.86           C  
ATOM    410  CB  ALA A  25       8.407  12.134  -0.854  1.00 90.86           C  
ATOM    411  HB1 ALA A  25       8.597  12.090   0.218  1.00 90.86           H  
ATOM    412  HB2 ALA A  25       8.572  13.153  -1.204  1.00 90.86           H  
ATOM    413  HB3 ALA A  25       7.374  11.847  -1.050  1.00 90.86           H  
ATOM    414  O   ALA A  25       9.609   9.493   0.092  1.00 90.86           O  
ATOM    415  N   LEU A  26       8.682   8.813  -1.844  1.00 88.23           N  
ATOM    416  H   LEU A  26       8.437   9.049  -2.795  1.00 88.23           H  
ATOM    417  CA  LEU A  26       8.519   7.419  -1.445  1.00 88.23           C  
ATOM    418  HA  LEU A  26       8.878   7.299  -0.423  1.00 88.23           H  
ATOM    419  C   LEU A  26       9.350   6.505  -2.340  1.00 88.23           C  
ATOM    420  CB  LEU A  26       7.031   7.045  -1.477  1.00 88.23           C  
ATOM    421  HB2 LEU A  26       6.694   7.069  -2.513  1.00 88.23           H  
ATOM    422  HB3 LEU A  26       6.464   7.788  -0.915  1.00 88.23           H  
ATOM    423  O   LEU A  26       9.195   6.504  -3.556  1.00 88.23           O  
ATOM    424  CG  LEU A  26       6.732   5.665  -0.872  1.00 88.23           C  
ATOM    425  HG  LEU A  26       7.364   4.907  -1.335  1.00 88.23           H  
ATOM    426  CD1 LEU A  26       6.933   5.656   0.650  1.00 88.23           C  
ATOM    427 HD11 LEU A  26       7.988   5.799   0.886  1.00 88.23           H  
ATOM    428 HD12 LEU A  26       6.631   4.691   1.057  1.00 88.23           H  
ATOM    429 HD13 LEU A  26       6.343   6.448   1.110  1.00 88.23           H  
ATOM    430  CD2 LEU A  26       5.281   5.313  -1.168  1.00 88.23           C  
ATOM    431 HD21 LEU A  26       4.608   6.003  -0.657  1.00 88.23           H  
ATOM    432 HD22 LEU A  26       5.083   4.288  -0.853  1.00 88.23           H  
ATOM    433 HD23 LEU A  26       5.127   5.366  -2.245  1.00 88.23           H  
ATOM    434  N   ASP A  27      10.191   5.700  -1.705  1.00 92.00           N  
ATOM    435  H   ASP A  27      10.249   5.758  -0.698  1.00 92.00           H  
ATOM    436  CA  ASP A  27      10.865   4.573  -2.342  1.00 92.00           C  
ATOM    437  HA  ASP A  27      10.815   4.689  -3.425  1.00 92.00           H  
ATOM    438  C   ASP A  27      10.147   3.266  -1.973  1.00 92.00           C  
ATOM    439  CB  ASP A  27      12.345   4.582  -1.925  1.00 92.00           C  
ATOM    440  HB2 ASP A  27      12.448   4.119  -0.944  1.00 92.00           H  
ATOM    441  HB3 ASP A  27      12.679   5.616  -1.842  1.00 92.00           H  
ATOM    442  O   ASP A  27       9.314   3.249  -1.064  1.00 92.00           O  
ATOM    443  CG  ASP A  27      13.269   3.882  -2.928  1.00 92.00           C  
ATOM    444  OD1 ASP A  27      12.747   3.240  -3.866  1.00 92.00           O  
ATOM    445  OD2 ASP A  27      14.497   4.015  -2.740  1.00 92.00           O  
ATOM    446  N   TYR A  28      10.485   2.164  -2.630  1.00 92.72           N  
ATOM    447  H   TYR A  28      11.249   2.241  -3.286  1.00 92.72           H  
ATOM    448  CA  TYR A  28       9.987   0.827  -2.306  1.00 92.72           C  
ATOM    449  HA  TYR A  28       9.340   0.881  -1.431  1.00 92.72           H  
ATOM    450  C   TYR A  28      11.131  -0.113  -1.949  1.00 92.72           C  
ATOM    451  CB  TYR A  28       9.151   0.266  -3.456  1.00 92.72           C  
ATOM    452  HB2 TYR A  28       9.642   0.512  -4.398  1.00 92.72           H  
ATOM    453  HB3 TYR A  28       9.119  -0.820  -3.378  1.00 92.72           H  
ATOM    454  O   TYR A  28      12.286   0.105  -2.299  1.00 92.72           O  
ATOM    455  CG  TYR A  28       7.724   0.773  -3.479  1.00 92.72           C  
ATOM    456  CD1 TYR A  28       6.684  -0.004  -2.928  1.00 92.72           C  
ATOM    457  HD1 TYR A  28       6.900  -0.961  -2.476  1.00 92.72           H  
ATOM    458  CD2 TYR A  28       7.439   2.025  -4.053  1.00 92.72           C  
ATOM    459  HD2 TYR A  28       8.236   2.625  -4.467  1.00 92.72           H  
ATOM    460  CE1 TYR A  28       5.358   0.470  -2.966  1.00 92.72           C  
ATOM    461  HE1 TYR A  28       4.547  -0.112  -2.554  1.00 92.72           H  
ATOM    462  CE2 TYR A  28       6.114   2.491  -4.107  1.00 92.72           C  
ATOM    463  HE2 TYR A  28       5.906   3.447  -4.564  1.00 92.72           H  
ATOM    464  OH  TYR A  28       3.783   2.136  -3.677  1.00 92.72           O  
ATOM    465  HH  TYR A  28       3.724   2.806  -4.362  1.00 92.72           H  
ATOM    466  CZ  TYR A  28       5.068   1.708  -3.574  1.00 92.72           C  
ATOM    467  N   ILE A  29      10.814  -1.183  -1.222  1.00 97.18           N  
ATOM    468  H   ILE A  29       9.855  -1.301  -0.926  1.00 97.18           H  
ATOM    469  CA  ILE A  29      11.805  -2.210  -0.919  1.00 97.18           C  
ATOM    470  HA  ILE A  29      12.669  -1.711  -0.479  1.00 97.18           H  
ATOM    471  C   ILE A  29      12.292  -2.886  -2.204  1.00 97.18           C  
ATOM    472  CB  ILE A  29      11.286  -3.244   0.100  1.00 97.18           C  
ATOM    473  HB  ILE A  29      12.079  -3.978   0.247  1.00 97.18           H  
ATOM    474  O   ILE A  29      11.546  -3.070  -3.169  1.00 97.18           O  
ATOM    475  CG1 ILE A  29      10.042  -4.000  -0.415  1.00 97.18           C  
ATOM    476 HG12 ILE A  29      10.286  -4.480  -1.363  1.00 97.18           H  
ATOM    477 HG13 ILE A  29       9.227  -3.300  -0.599  1.00 97.18           H  
ATOM    478  CG2 ILE A  29      11.048  -2.561   1.456  1.00 97.18           C  
ATOM    479 HG21 ILE A  29      10.839  -3.315   2.215  1.00 97.18           H  
ATOM    480 HG22 ILE A  29      10.210  -1.867   1.391  1.00 97.18           H  
ATOM    481 HG23 ILE A  29      11.943  -2.014   1.751  1.00 97.18           H  
ATOM    482  CD1 ILE A  29       9.551  -5.103   0.526  1.00 97.18           C  
ATOM    483 HD11 ILE A  29       8.731  -5.635   0.045  1.00 97.18           H  
ATOM    484 HD12 ILE A  29      10.365  -5.797   0.734  1.00 97.18           H  
ATOM    485 HD13 ILE A  29       9.182  -4.679   1.460  1.00 97.18           H  
ATOM    486  N   GLU A  30      13.544  -3.331  -2.179  1.00 96.21           N  
ATOM    487  H   GLU A  30      14.139  -3.101  -1.396  1.00 96.21           H  
ATOM    488  CA  GLU A  30      14.050  -4.247  -3.193  1.00 96.21           C  
ATOM    489  HA  GLU A  30      13.644  -3.957  -4.161  1.00 96.21           H  
ATOM    490  C   GLU A  30      13.583  -5.669  -2.875  1.00 96.21           C  
ATOM    491  CB  GLU A  30      15.575  -4.167  -3.312  1.00 96.21           C  
ATOM    492  HB2 GLU A  30      15.912  -4.904  -4.041  1.00 96.21           H  
ATOM    493  HB3 GLU A  30      16.020  -4.422  -2.350  1.00 96.21           H  
ATOM    494  O   GLU A  30      13.788  -6.169  -1.761  1.00 96.21           O  
ATOM    495  CG  GLU A  30      16.085  -2.781  -3.733  1.00 96.21           C  
ATOM    496  HG2 GLU A  30      17.174  -2.819  -3.758  1.00 96.21           H  
ATOM    497  HG3 GLU A  30      15.809  -2.054  -2.969  1.00 96.21           H  
ATOM    498  CD  GLU A  30      15.583  -2.315  -5.106  1.00 96.21           C  
ATOM    499  OE1 GLU A  30      15.332  -1.107  -5.277  1.00 96.21           O  
ATOM    500  OE2 GLU A  30      15.512  -3.108  -6.070  1.00 96.21           O  
ATOM    501  N   LEU A  31      12.964  -6.338  -3.850  1.00 96.95           N  
ATOM    502  H   LEU A  31      12.855  -5.895  -4.751  1.00 96.95           H  
ATOM    503  CA  LEU A  31      12.689  -7.766  -3.721  1.00 96.95           C  
ATOM    504  HA  LEU A  31      12.286  -7.934  -2.722  1.00 96.95           H  
ATOM    505  C   LEU A  31      14.000  -8.559  -3.836  1.00 96.95           C  
ATOM    506  CB  LEU A  31      11.652  -8.240  -4.749  1.00 96.95           C  
ATOM    507  HB2 LEU A  31      11.542  -9.321  -4.658  1.00 96.95           H  
ATOM    508  HB3 LEU A  31      12.032  -8.030  -5.749  1.00 96.95           H  
ATOM    509  O   LEU A  31      14.897  -8.173  -4.589  1.00 96.95           O  
ATOM    510  CG  LEU A  31      10.264  -7.596  -4.602  1.00 96.95           C  
ATOM    511  HG  LEU A  31      10.338  -6.532  -4.825  1.00 96.95           H  
ATOM    512  CD1 LEU A  31       9.312  -8.245  -5.598  1.00 96.95           C  
ATOM    513 HD11 LEU A  31       9.027  -9.248  -5.278  1.00 96.95           H  
ATOM    514 HD12 LEU A  31       9.779  -8.299  -6.581  1.00 96.95           H  
ATOM    515 HD13 LEU A  31       8.431  -7.607  -5.675  1.00 96.95           H  
ATOM    516  CD2 LEU A  31       9.650  -7.765  -3.210  1.00 96.95           C  
ATOM    517 HD21 LEU A  31       9.627  -8.820  -2.937  1.00 96.95           H  
ATOM    518 HD22 LEU A  31      10.227  -7.186  -2.489  1.00 96.95           H  
ATOM    519 HD23 LEU A  31       8.635  -7.367  -3.218  1.00 96.95           H  
ATOM    520  N   PRO A  32      14.141  -9.674  -3.101  1.00 96.78           N  
ATOM    521  CA  PRO A  32      15.337 -10.495  -3.183  1.00 96.78           C  
ATOM    522  HA  PRO A  32      16.220  -9.869  -3.050  1.00 96.78           H  
ATOM    523  C   PRO A  32      15.437 -11.193  -4.545  1.00 96.78           C  
ATOM    524  CB  PRO A  32      15.235 -11.478  -2.014  1.00 96.78           C  
ATOM    525  HB2 PRO A  32      15.721 -12.430  -2.225  1.00 96.78           H  
ATOM    526  HB3 PRO A  32      15.657 -11.023  -1.118  1.00 96.78           H  
ATOM    527  O   PRO A  32      14.450 -11.380  -5.259  1.00 96.78           O  
ATOM    528  CG  PRO A  32      13.729 -11.639  -1.840  1.00 96.78           C  
ATOM    529  HG2 PRO A  32      13.378 -12.361  -2.577  1.00 96.78           H  
ATOM    530  HG3 PRO A  32      13.458 -11.948  -0.830  1.00 96.78           H  
ATOM    531  CD  PRO A  32      13.173 -10.264  -2.191  1.00 96.78           C  
ATOM    532  HD2 PRO A  32      13.116  -9.650  -1.292  1.00 96.78           H  
ATOM    533  HD3 PRO A  32      12.193 -10.365  -2.658  1.00 96.78           H  
ATOM    534  N   ALA A  33      16.648 -11.636  -4.884  1.00 96.27           N  
ATOM    535  H   ALA A  33      17.426 -11.464  -4.264  1.00 96.27           H  
ATOM    536  CA  ALA A  33      16.848 -12.514  -6.028  1.00 96.27           C  
ATOM    537  HA  ALA A  33      16.446 -12.020  -6.913  1.00 96.27           H  
ATOM    538  C   ALA A  33      16.090 -13.837  -5.826  1.00 96.27           C  
ATOM    539  CB  ALA A  33      18.349 -12.740  -6.239  1.00 96.27           C  
ATOM    540  HB1 ALA A  33      18.777 -13.231  -5.364  1.00 96.27           H  
ATOM    541  HB2 ALA A  33      18.847 -11.785  -6.404  1.00 96.27           H  
ATOM    542  HB3 ALA A  33      18.502 -13.376  -7.111  1.00 96.27           H  
ATOM    543  O   ALA A  33      16.056 -14.385  -4.722  1.00 96.27           O  
ATOM    544  N   ALA A  34      15.502 -14.361  -6.900  1.00 97.11           N  
ATOM    545  H   ALA A  34      15.570 -13.873  -7.782  1.00 97.11           H  
ATOM    546  CA  ALA A  34      14.841 -15.659  -6.870  1.00 97.11           C  
ATOM    547  HA  ALA A  34      14.123 -15.643  -6.050  1.00 97.11           H  
ATOM    548  C   ALA A  34      15.847 -16.808  -6.609  1.00 97.11           C  
ATOM    549  CB  ALA A  34      14.058 -15.835  -8.174  1.00 97.11           C  
ATOM    550  HB1 ALA A  34      14.744 -15.873  -9.019  1.00 97.11           H  
ATOM    551  HB2 ALA A  34      13.492 -16.766  -8.132  1.00 97.11           H  
ATOM    552  HB3 ALA A  34      13.362 -15.006  -8.303  1.00 97.11           H  
ATOM    553  O   ALA A  34      16.992 -16.730  -7.065  1.00 97.11           O  
ATOM    554  N   PRO A  35      15.438 -17.897  -5.928  1.00 97.95           N  
ATOM    555  CA  PRO A  35      14.086 -18.160  -5.441  1.00 97.95           C  
ATOM    556  HA  PRO A  35      13.361 -17.755  -6.146  1.00 97.95           H  
ATOM    557  C   PRO A  35      13.800 -17.569  -4.050  1.00 97.95           C  
ATOM    558  CB  PRO A  35      13.970 -19.684  -5.440  1.00 97.95           C  
ATOM    559  HB2 PRO A  35      13.232 -20.041  -4.722  1.00 97.95           H  
ATOM    560  HB3 PRO A  35      13.726 -20.029  -6.444  1.00 97.95           H  
ATOM    561  O   PRO A  35      14.663 -17.568  -3.176  1.00 97.95           O  
ATOM    562  CG  PRO A  35      15.388 -20.126  -5.073  1.00 97.95           C  
ATOM    563  HG2 PRO A  35      15.607 -21.127  -5.445  1.00 97.95           H  
ATOM    564  HG3 PRO A  35      15.519 -20.084  -3.992  1.00 97.95           H  
ATOM    565  CD  PRO A  35      16.276 -19.072  -5.738  1.00 97.95           C  
ATOM    566  HD2 PRO A  35      17.132 -18.839  -5.105  1.00 97.95           H  
ATOM    567  HD3 PRO A  35      16.615 -19.434  -6.709  1.00 97.95           H  
ATOM    568  N   PHE A  36      12.558 -17.138  -3.823  1.00 97.74           N  
ATOM    569  H   PHE A  36      11.875 -17.202  -4.564  1.00 97.74           H  
ATOM    570  CA  PHE A  36      12.055 -16.711  -2.511  1.00 97.74           C  
ATOM    571  HA  PHE A  36      12.506 -17.336  -1.741  1.00 97.74           H  
ATOM    572  C   PHE A  36      10.534 -16.883  -2.427  1.00 97.74           C  
ATOM    573  CB  PHE A  36      12.440 -15.247  -2.237  1.00 97.74           C  
ATOM    574  HB2 PHE A  36      13.518 -15.135  -2.349  1.00 97.74           H  
ATOM    575  HB3 PHE A  36      12.207 -15.016  -1.197  1.00 97.74           H  
ATOM    576  O   PHE A  36       9.866 -16.996  -3.451  1.00 97.74           O  
ATOM    577  CG  PHE A  36      11.744 -14.230  -3.124  1.00 97.74           C  
ATOM    578  CD1 PHE A  36      12.295 -13.899  -4.374  1.00 97.74           C  
ATOM    579  HD1 PHE A  36      13.223 -14.353  -4.687  1.00 97.74           H  
ATOM    580  CD2 PHE A  36      10.587 -13.563  -2.680  1.00 97.74           C  
ATOM    581  HD2 PHE A  36      10.169 -13.792  -1.711  1.00 97.74           H  
ATOM    582  CE1 PHE A  36      11.684 -12.929  -5.184  1.00 97.74           C  
ATOM    583  HE1 PHE A  36      12.136 -12.656  -6.127  1.00 97.74           H  
ATOM    584  CE2 PHE A  36       9.973 -12.594  -3.492  1.00 97.74           C  
ATOM    585  HE2 PHE A  36       9.082 -12.089  -3.150  1.00 97.74           H  
ATOM    586  CZ  PHE A  36      10.518 -12.280  -4.749  1.00 97.74           C  
ATOM    587  HZ  PHE A  36      10.053 -11.532  -5.374  1.00 97.74           H  
ATOM    588  N   ASP A  37       9.976 -16.855  -1.218  1.00 96.99           N  
ATOM    589  H   ASP A  37      10.561 -16.778  -0.398  1.00 96.99           H  
ATOM    590  CA  ASP A  37       8.523 -16.842  -1.030  1.00 96.99           C  
ATOM    591  HA  ASP A  37       8.040 -17.302  -1.892  1.00 96.99           H  
ATOM    592  C   ASP A  37       8.022 -15.396  -0.918  1.00 96.99           C  
ATOM    593  CB  ASP A  37       8.123 -17.677   0.193  1.00 96.99           C  
ATOM    594  HB2 ASP A  37       7.055 -17.552   0.368  1.00 96.99           H  
ATOM    595  HB3 ASP A  37       8.662 -17.302   1.064  1.00 96.99           H  
ATOM    596  O   ASP A  37       8.442 -14.644  -0.026  1.00 96.99           O  
ATOM    597  CG  ASP A  37       8.417 -19.174   0.062  1.00 96.99           C  
ATOM    598  OD1 ASP A  37       8.316 -19.711  -1.063  1.00 96.99           O  
ATOM    599  OD2 ASP A  37       8.729 -19.780   1.114  1.00 96.99           O  
ATOM    600  N   LEU A  38       7.115 -15.013  -1.815  1.00 97.52           N  
ATOM    601  H   LEU A  38       6.823 -15.694  -2.502  1.00 97.52           H  
ATOM    602  CA  LEU A  38       6.406 -13.736  -1.803  1.00 97.52           C  
ATOM    603  HA  LEU A  38       7.043 -12.971  -1.359  1.00 97.52           H  
ATOM    604  C   LEU A  38       5.132 -13.878  -0.969  1.00 97.52           C  
ATOM    605  CB  LEU A  38       6.081 -13.337  -3.254  1.00 97.52           C  
ATOM    606  HB2 LEU A  38       6.997 -13.356  -3.844  1.00 97.52           H  
ATOM    607  HB3 LEU A  38       5.410 -14.091  -3.664  1.00 97.52           H  
ATOM    608  O   LEU A  38       4.349 -14.797  -1.184  1.00 97.52           O  
ATOM    609  CG  LEU A  38       5.428 -11.948  -3.403  1.00 97.52           C  
ATOM    610  HG  LEU A  38       4.713 -11.783  -2.597  1.00 97.52           H  
ATOM    611  CD1 LEU A  38       6.480 -10.838  -3.378  1.00 97.52           C  
ATOM    612 HD11 LEU A  38       5.991  -9.867  -3.463  1.00 97.52           H  
ATOM    613 HD12 LEU A  38       7.042 -10.873  -2.444  1.00 97.52           H  
ATOM    614 HD13 LEU A  38       7.165 -10.952  -4.218  1.00 97.52           H  
ATOM    615  CD2 LEU A  38       4.670 -11.858  -4.723  1.00 97.52           C  
ATOM    616 HD21 LEU A  38       5.361 -11.945  -5.562  1.00 97.52           H  
ATOM    617 HD22 LEU A  38       3.927 -12.653  -4.780  1.00 97.52           H  
ATOM    618 HD23 LEU A  38       4.149 -10.903  -4.777  1.00 97.52           H  
ATOM    619  N   GLN A  39       4.900 -12.953  -0.046  1.00 97.15           N  
ATOM    620  H   GLN A  39       5.557 -12.191   0.036  1.00 97.15           H  
ATOM    621  CA  GLN A  39       3.607 -12.770   0.596  1.00 97.15           C  
ATOM    622  HA  GLN A  39       3.102 -13.732   0.681  1.00 97.15           H  
ATOM    623  C   GLN A  39       2.741 -11.865  -0.275  1.00 97.15           C  
ATOM    624  CB  GLN A  39       3.812 -12.203   2.005  1.00 97.15           C  
ATOM    625  HB2 GLN A  39       4.440 -12.891   2.571  1.00 97.15           H  
ATOM    626  HB3 GLN A  39       4.321 -11.241   1.943  1.00 97.15           H  
ATOM    627  O   GLN A  39       3.135 -10.742  -0.583  1.00 97.15           O  
ATOM    628  CG  GLN A  39       2.479 -12.022   2.739  1.00 97.15           C  
ATOM    629  HG2 GLN A  39       1.923 -12.960   2.725  1.00 97.15           H  
ATOM    630  HG3 GLN A  39       1.885 -11.268   2.222  1.00 97.15           H  
ATOM    631  CD  GLN A  39       2.652 -11.587   4.190  1.00 97.15           C  
ATOM    632  NE2 GLN A  39       1.640 -10.981   4.769  1.00 97.15           N  
ATOM    633 HE21 GLN A  39       1.797 -10.622   5.700  1.00 97.15           H  
ATOM    634 HE22 GLN A  39       0.835 -10.725   4.216  1.00 97.15           H  
ATOM    635  OE1 GLN A  39       3.661 -11.816   4.844  1.00 97.15           O  
ATOM    636  N   VAL A  40       1.558 -12.348  -0.640  1.00 95.19           N  
ATOM    637  H   VAL A  40       1.280 -13.256  -0.297  1.00 95.19           H  
ATOM    638  CA  VAL A  40       0.545 -11.573  -1.356  1.00 95.19           C  
ATOM    639  HA  VAL A  40       1.039 -10.928  -2.083  1.00 95.19           H  
ATOM    640  C   VAL A  40      -0.189 -10.697  -0.345  1.00 95.19           C  
ATOM    641  CB  VAL A  40      -0.422 -12.492  -2.122  1.00 95.19           C  
ATOM    642  HB  VAL A  40      -1.004 -13.069  -1.404  1.00 95.19           H  
ATOM    643  O   VAL A  40      -0.677 -11.189   0.675  1.00 95.19           O  
ATOM    644  CG1 VAL A  40      -1.393 -11.677  -2.983  1.00 95.19           C  
ATOM    645 HG11 VAL A  40      -0.844 -11.028  -3.666  1.00 95.19           H  
ATOM    646 HG12 VAL A  40      -2.035 -11.062  -2.353  1.00 95.19           H  
ATOM    647 HG13 VAL A  40      -2.029 -12.348  -3.561  1.00 95.19           H  
ATOM    648  CG2 VAL A  40       0.343 -13.483  -3.013  1.00 95.19           C  
ATOM    649 HG21 VAL A  40       0.857 -14.222  -2.399  1.00 95.19           H  
ATOM    650 HG22 VAL A  40       1.079 -12.954  -3.619  1.00 95.19           H  
ATOM    651 HG23 VAL A  40      -0.353 -14.009  -3.667  1.00 95.19           H  
ATOM    652  N   LEU A  41      -0.219  -9.395  -0.611  1.00 91.81           N  
ATOM    653  H   LEU A  41       0.185  -9.084  -1.483  1.00 91.81           H  
ATOM    654  CA  LEU A  41      -0.850  -8.387   0.241  1.00 91.81           C  
ATOM    655  HA  LEU A  41      -1.041  -8.800   1.231  1.00 91.81           H  
ATOM    656  C   LEU A  41      -2.212  -7.959  -0.310  1.00 91.81           C  
ATOM    657  CB  LEU A  41       0.091  -7.181   0.381  1.00 91.81           C  
ATOM    658  HB2 LEU A  41      -0.422  -6.430   0.981  1.00 91.81           H  
ATOM    659  HB3 LEU A  41       0.268  -6.758  -0.608  1.00 91.81           H  
ATOM    660  O   LEU A  41      -3.161  -7.824   0.457  1.00 91.81           O  
ATOM    661  CG  LEU A  41       1.440  -7.475   1.053  1.00 91.81           C  
ATOM    662  HG  LEU A  41       1.970  -8.258   0.511  1.00 91.81           H  
ATOM    663  CD1 LEU A  41       2.289  -6.210   1.018  1.00 91.81           C  
ATOM    664 HD11 LEU A  41       2.464  -5.933  -0.022  1.00 91.81           H  
ATOM    665 HD12 LEU A  41       1.769  -5.397   1.526  1.00 91.81           H  
ATOM    666 HD13 LEU A  41       3.249  -6.382   1.506  1.00 91.81           H  
ATOM    667  CD2 LEU A  41       1.268  -7.916   2.508  1.00 91.81           C  
ATOM    668 HD21 LEU A  41       0.674  -7.177   3.046  1.00 91.81           H  
ATOM    669 HD22 LEU A  41       2.247  -8.017   2.978  1.00 91.81           H  
ATOM    670 HD23 LEU A  41       0.761  -8.881   2.536  1.00 91.81           H  
ATOM    671  N   ASP A  42      -2.316  -7.832  -1.632  1.00 87.65           N  
ATOM    672  H   ASP A  42      -1.497  -7.989  -2.203  1.00 87.65           H  
ATOM    673  CA  ASP A  42      -3.567  -7.565  -2.332  1.00 87.65           C  
ATOM    674  HA  ASP A  42      -4.398  -7.907  -1.715  1.00 87.65           H  
ATOM    675  C   ASP A  42      -3.604  -8.341  -3.655  1.00 87.65           C  
ATOM    676  CB  ASP A  42      -3.745  -6.057  -2.547  1.00 87.65           C  
ATOM    677  HB2 ASP A  42      -2.949  -5.676  -3.186  1.00 87.65           H  
ATOM    678  HB3 ASP A  42      -3.695  -5.544  -1.586  1.00 87.65           H  
ATOM    679  O   ASP A  42      -2.616  -8.391  -4.390  1.00 87.65           O  
ATOM    680  CG  ASP A  42      -5.100  -5.784  -3.193  1.00 87.65           C  
ATOM    681  OD1 ASP A  42      -6.110  -5.723  -2.460  1.00 87.65           O  
ATOM    682  OD2 ASP A  42      -5.141  -5.734  -4.438  1.00 87.65           O  
ATOM    683  N   GLU A  43      -4.741  -8.971  -3.940  1.00 87.60           N  
ATOM    684  H   GLU A  43      -5.518  -8.844  -3.306  1.00 87.60           H  
ATOM    685  CA  GLU A  43      -4.958  -9.795  -5.134  1.00 87.60           C  
ATOM    686  HA  GLU A  43      -4.063  -9.746  -5.753  1.00 87.60           H  
ATOM    687  C   GLU A  43      -6.091  -9.259  -6.023  1.00 87.60           C  
ATOM    688  CB  GLU A  43      -5.149 -11.277  -4.746  1.00 87.60           C  
ATOM    689  HB2 GLU A  43      -5.202 -11.872  -5.658  1.00 87.60           H  
ATOM    690  HB3 GLU A  43      -4.274 -11.611  -4.189  1.00 87.60           H  
ATOM    691  O   GLU A  43      -6.649 -10.008  -6.829  1.00 87.60           O  
ATOM    692  CG  GLU A  43      -6.410 -11.546  -3.903  1.00 87.60           C  
ATOM    693  HG2 GLU A  43      -7.254 -11.004  -4.330  1.00 87.60           H  
ATOM    694  HG3 GLU A  43      -6.252 -11.165  -2.894  1.00 87.60           H  
ATOM    695  CD  GLU A  43      -6.768 -13.040  -3.836  1.00 87.60           C  
ATOM    696  OE1 GLU A  43      -7.973 -13.363  -4.005  1.00 87.60           O  
ATOM    697  OE2 GLU A  43      -5.860 -13.881  -3.652  1.00 87.60           O  
ATOM    698  N   VAL A  44      -6.473  -7.981  -5.880  1.00 81.12           N  
ATOM    699  H   VAL A  44      -5.965  -7.371  -5.255  1.00 81.12           H  
ATOM    700  CA  VAL A  44      -7.639  -7.428  -6.590  1.00 81.12           C  
ATOM    701  HA  VAL A  44      -8.498  -8.044  -6.326  1.00 81.12           H  
ATOM    702  C   VAL A  44      -7.484  -7.514  -8.110  1.00 81.12           C  
ATOM    703  CB  VAL A  44      -7.935  -5.985  -6.129  1.00 81.12           C  
ATOM    704  HB  VAL A  44      -7.815  -5.942  -5.047  1.00 81.12           H  
ATOM    705  O   VAL A  44      -8.470  -7.736  -8.805  1.00 81.12           O  
ATOM    706  CG1 VAL A  44      -7.029  -4.921  -6.766  1.00 81.12           C  
ATOM    707 HG11 VAL A  44      -7.151  -3.978  -6.232  1.00 81.12           H  
ATOM    708 HG12 VAL A  44      -7.280  -4.775  -7.817  1.00 81.12           H  
ATOM    709 HG13 VAL A  44      -5.984  -5.220  -6.691  1.00 81.12           H  
ATOM    710  CG2 VAL A  44      -9.390  -5.605  -6.435  1.00 81.12           C  
ATOM    711 HG21 VAL A  44      -9.568  -5.619  -7.510  1.00 81.12           H  
ATOM    712 HG22 VAL A  44     -10.061  -6.314  -5.950  1.00 81.12           H  
ATOM    713 HG23 VAL A  44      -9.593  -4.607  -6.048  1.00 81.12           H  
ATOM    714  N   GLY A  45      -6.251  -7.397  -8.611  1.00 81.87           N  
ATOM    715  H   GLY A  45      -5.497  -7.241  -7.957  1.00 81.87           H  
ATOM    716  CA  GLY A  45      -5.910  -7.489 -10.032  1.00 81.87           C  
ATOM    717  HA2 GLY A  45      -6.762  -7.164 -10.630  1.00 81.87           H  
ATOM    718  HA3 GLY A  45      -5.071  -6.823 -10.236  1.00 81.87           H  
ATOM    719  C   GLY A  45      -5.522  -8.890 -10.509  1.00 81.87           C  
ATOM    720  O   GLY A  45      -5.000  -9.021 -11.619  1.00 81.87           O  
ATOM    721  N   LEU A  46      -5.718  -9.937  -9.693  1.00 87.06           N  
ATOM    722  H   LEU A  46      -6.119  -9.768  -8.782  1.00 87.06           H  
ATOM    723  CA  LEU A  46      -5.277 -11.297 -10.028  1.00 87.06           C  
ATOM    724  HA  LEU A  46      -4.196 -11.280 -10.163  1.00 87.06           H  
ATOM    725  C   LEU A  46      -5.904 -11.799 -11.332  1.00 87.06           C  
ATOM    726  CB  LEU A  46      -5.633 -12.247  -8.871  1.00 87.06           C  
ATOM    727  HB2 LEU A  46      -5.134 -11.892  -7.969  1.00 87.06           H  
ATOM    728  HB3 LEU A  46      -6.709 -12.194  -8.705  1.00 87.06           H  
ATOM    729  O   LEU A  46      -5.276 -12.560 -12.055  1.00 87.06           O  
ATOM    730  CG  LEU A  46      -5.239 -13.722  -9.101  1.00 87.06           C  
ATOM    731  HG  LEU A  46      -5.640 -14.083 -10.048  1.00 87.06           H  
ATOM    732  CD1 LEU A  46      -3.722 -13.918  -9.107  1.00 87.06           C  
ATOM    733 HD11 LEU A  46      -3.484 -14.973  -9.243  1.00 87.06           H  
ATOM    734 HD12 LEU A  46      -3.280 -13.361  -9.933  1.00 87.06           H  
ATOM    735 HD13 LEU A  46      -3.295 -13.570  -8.167  1.00 87.06           H  
ATOM    736  CD2 LEU A  46      -5.868 -14.589  -8.011  1.00 87.06           C  
ATOM    737 HD21 LEU A  46      -5.634 -14.175  -7.031  1.00 87.06           H  
ATOM    738 HD22 LEU A  46      -5.495 -15.611  -8.084  1.00 87.06           H  
ATOM    739 HD23 LEU A  46      -6.951 -14.593  -8.134  1.00 87.06           H  
ATOM    740  N   ASP A  47      -7.120 -11.365 -11.656  1.00 85.50           N  
ATOM    741  H   ASP A  47      -7.484 -10.581 -11.133  1.00 85.50           H  
ATOM    742  CA  ASP A  47      -7.796 -11.670 -12.921  1.00 85.50           C  
ATOM    743  HA  ASP A  47      -7.931 -12.750 -12.992  1.00 85.50           H  
ATOM    744  C   ASP A  47      -7.001 -11.250 -14.170  1.00 85.50           C  
ATOM    745  CB  ASP A  47      -9.192 -11.029 -12.903  1.00 85.50           C  
ATOM    746  HB2 ASP A  47      -9.737 -11.408 -12.039  1.00 85.50           H  
ATOM    747  HB3 ASP A  47      -9.727 -11.354 -13.796  1.00 85.50           H  
ATOM    748  O   ASP A  47      -7.144 -11.861 -15.228  1.00 85.50           O  
ATOM    749  CG  ASP A  47      -9.198  -9.493 -12.852  1.00 85.50           C  
ATOM    750  OD1 ASP A  47      -8.170  -8.899 -12.448  1.00 85.50           O  
ATOM    751  OD2 ASP A  47     -10.263  -8.939 -13.195  1.00 85.50           O  
ATOM    752  N   SER A  48      -6.120 -10.262 -14.021  1.00 84.03           N  
ATOM    753  H   SER A  48      -6.124  -9.802 -13.122  1.00 84.03           H  
ATOM    754  CA  SER A  48      -5.203  -9.757 -15.044  1.00 84.03           C  
ATOM    755  HA  SER A  48      -5.464 -10.217 -15.997  1.00 84.03           H  
ATOM    756  C   SER A  48      -3.733 -10.118 -14.787  1.00 84.03           C  
ATOM    757  CB  SER A  48      -5.410  -8.247 -15.198  1.00 84.03           C  
ATOM    758  HB2 SER A  48      -4.799  -7.882 -16.024  1.00 84.03           H  
ATOM    759  HB3 SER A  48      -6.457  -8.054 -15.432  1.00 84.03           H  
ATOM    760  O   SER A  48      -2.850  -9.586 -15.459  1.00 84.03           O  
ATOM    761  OG  SER A  48      -5.064  -7.546 -14.017  1.00 84.03           O  
ATOM    762  HG  SER A  48      -5.582  -7.906 -13.294  1.00 84.03           H  
ATOM    763  N   GLY A  49      -3.458 -11.006 -13.824  1.00 86.56           N  
ATOM    764  H   GLY A  49      -4.229 -11.442 -13.340  1.00 86.56           H  
ATOM    765  CA  GLY A  49      -2.100 -11.400 -13.439  1.00 86.56           C  
ATOM    766  HA2 GLY A  49      -2.160 -12.300 -12.827  1.00 86.56           H  
ATOM    767  HA3 GLY A  49      -1.522 -11.628 -14.335  1.00 86.56           H  
ATOM    768  C   GLY A  49      -1.338 -10.339 -12.643  1.00 86.56           C  
ATOM    769  O   GLY A  49      -0.114 -10.418 -12.564  1.00 86.56           O  
ATOM    770  N   ASN A  50      -2.035  -9.356 -12.063  1.00 88.35           N  
ATOM    771  H   ASN A  50      -3.043  -9.372 -12.132  1.00 88.35           H  
ATOM    772  CA  ASN A  50      -1.436  -8.277 -11.278  1.00 88.35           C  
ATOM    773  HA  ASN A  50      -0.352  -8.322 -11.380  1.00 88.35           H  
ATOM    774  C   ASN A  50      -1.782  -8.425  -9.796  1.00 88.35           C  
ATOM    775  CB  ASN A  50      -1.887  -6.914 -11.822  1.00 88.35           C  
ATOM    776  HB2 ASN A  50      -2.974  -6.843 -11.783  1.00 88.35           H  
ATOM    777  HB3 ASN A  50      -1.465  -6.124 -11.202  1.00 88.35           H  
ATOM    778  O   ASN A  50      -2.950  -8.521  -9.428  1.00 88.35           O  
ATOM    779  CG  ASN A  50      -1.408  -6.692 -13.240  1.00 88.35           C  
ATOM    780  ND2 ASN A  50      -2.281  -6.758 -14.214  1.00 88.35           N  
ATOM    781 HD21 ASN A  50      -1.882  -6.865 -15.135  1.00 88.35           H  
ATOM    782 HD22 ASN A  50      -3.231  -7.042 -14.022  1.00 88.35           H  
ATOM    783  OD1 ASN A  50      -0.243  -6.470 -13.502  1.00 88.35           O  
ATOM    784  N   ILE A  51      -0.781  -8.401  -8.926  1.00 88.75           N  
ATOM    785  H   ILE A  51       0.155  -8.259  -9.277  1.00 88.75           H  
ATOM    786  CA  ILE A  51      -0.975  -8.443  -7.471  1.00 88.75           C  
ATOM    787  HA  ILE A  51      -1.990  -8.124  -7.232  1.00 88.75           H  
ATOM    788  C   ILE A  51      -0.046  -7.439  -6.792  1.00 88.75           C  
ATOM    789  CB  ILE A  51      -0.801  -9.880  -6.917  1.00 88.75           C  
ATOM    790  HB  ILE A  51      -1.013  -9.848  -5.848  1.00 88.75           H  
ATOM    791  O   ILE A  51       0.864  -6.893  -7.416  1.00 88.75           O  
ATOM    792  CG1 ILE A  51       0.649 -10.377  -7.084  1.00 88.75           C  
ATOM    793 HG12 ILE A  51       1.308  -9.688  -6.556  1.00 88.75           H  
ATOM    794 HG13 ILE A  51       0.917 -10.394  -8.140  1.00 88.75           H  
ATOM    795  CG2 ILE A  51      -1.819 -10.855  -7.541  1.00 88.75           C  
ATOM    796 HG21 ILE A  51      -1.855 -11.779  -6.965  1.00 88.75           H  
ATOM    797 HG22 ILE A  51      -2.813 -10.409  -7.534  1.00 88.75           H  
ATOM    798 HG23 ILE A  51      -1.544 -11.081  -8.572  1.00 88.75           H  
ATOM    799  CD1 ILE A  51       0.916 -11.757  -6.490  1.00 88.75           C  
ATOM    800 HD11 ILE A  51       0.619 -11.762  -5.441  1.00 88.75           H  
ATOM    801 HD12 ILE A  51       1.982 -11.971  -6.566  1.00 88.75           H  
ATOM    802 HD13 ILE A  51       0.359 -12.521  -7.032  1.00 88.75           H  
ATOM    803  N   SER A  52      -0.244  -7.226  -5.496  1.00 90.87           N  
ATOM    804  H   SER A  52      -1.023  -7.686  -5.048  1.00 90.87           H  
ATOM    805  CA  SER A  52       0.737  -6.554  -4.647  1.00 90.87           C  
ATOM    806  HA  SER A  52       1.542  -6.154  -5.264  1.00 90.87           H  
ATOM    807  C   SER A  52       1.339  -7.540  -3.659  1.00 90.87           C  
ATOM    808  CB  SER A  52       0.117  -5.379  -3.907  1.00 90.87           C  
ATOM    809  HB2 SER A  52      -0.674  -5.734  -3.247  1.00 90.87           H  
ATOM    810  HB3 SER A  52       0.891  -4.898  -3.308  1.00 90.87           H  
ATOM    811  O   SER A  52       0.632  -8.392  -3.115  1.00 90.87           O  
ATOM    812  OG  SER A  52      -0.401  -4.434  -4.820  1.00 90.87           O  
ATOM    813  HG  SER A  52      -1.219  -4.776  -5.188  1.00 90.87           H  
ATOM    814  N   GLY A  53       2.637  -7.430  -3.391  1.00 93.80           N  
ATOM    815  H   GLY A  53       3.182  -6.721  -3.860  1.00 93.80           H  
ATOM    816  CA  GLY A  53       3.304  -8.350  -2.480  1.00 93.80           C  
ATOM    817  HA2 GLY A  53       2.641  -8.547  -1.638  1.00 93.80           H  
ATOM    818  HA3 GLY A  53       3.486  -9.296  -2.991  1.00 93.80           H  
ATOM    819  C   GLY A  53       4.621  -7.845  -1.916  1.00 93.80           C  
ATOM    820  O   GLY A  53       5.199  -6.868  -2.383  1.00 93.80           O  
ATOM    821  N   CYS A  54       5.099  -8.547  -0.895  1.00 97.36           N  
ATOM    822  H   CYS A  54       4.559  -9.341  -0.580  1.00 97.36           H  
ATOM    823  CA  CYS A  54       6.372  -8.288  -0.234  1.00 97.36           C  
ATOM    824  HA  CYS A  54       6.996  -7.699  -0.906  1.00 97.36           H  
ATOM    825  C   CYS A  54       7.093  -9.608   0.083  1.00 97.36           C  
ATOM    826  CB  CYS A  54       6.108  -7.457   1.031  1.00 97.36           C  
ATOM    827  HB2 CYS A  54       7.049  -7.084   1.433  1.00 97.36           H  
ATOM    828  HB3 CYS A  54       5.488  -6.602   0.762  1.00 97.36           H  
ATOM    829  O   CYS A  54       6.456 -10.663   0.123  1.00 97.36           O  
ATOM    830  SG  CYS A  54       5.231  -8.422   2.296  1.00 97.36           S  
ATOM    831  HG  CYS A  54       6.092  -9.441   2.363  1.00 97.36           H  
ATOM    832  N   PRO A  55       8.404  -9.609   0.365  1.00 96.91           N  
ATOM    833  CA  PRO A  55       9.100 -10.819   0.786  1.00 96.91           C  
ATOM    834  HA  PRO A  55       8.999 -11.573   0.005  1.00 96.91           H  
ATOM    835  C   PRO A  55       8.530 -11.355   2.102  1.00 96.91           C  
ATOM    836  CB  PRO A  55      10.576 -10.430   0.926  1.00 96.91           C  
ATOM    837  HB2 PRO A  55      10.811 -10.195   1.964  1.00 96.91           H  
ATOM    838  HB3 PRO A  55      11.234 -11.217   0.557  1.00 96.91           H  
ATOM    839  O   PRO A  55       8.280 -10.596   3.045  1.00 96.91           O  
ATOM    840  CG  PRO A  55      10.691  -9.159   0.084  1.00 96.91           C  
ATOM    841  HG2 PRO A  55      10.814  -9.428  -0.965  1.00 96.91           H  
ATOM    842  HG3 PRO A  55      11.504  -8.515   0.418  1.00 96.91           H  
ATOM    843  CD  PRO A  55       9.330  -8.501   0.270  1.00 96.91           C  
ATOM    844  HD2 PRO A  55       9.107  -7.850  -0.574  1.00 96.91           H  
ATOM    845  HD3 PRO A  55       9.315  -7.937   1.203  1.00 96.91           H  
ATOM    846  N   THR A  56       8.370 -12.673   2.198  1.00 94.47           N  
ATOM    847  H   THR A  56       8.567 -13.254   1.396  1.00 94.47           H  
ATOM    848  CA  THR A  56       8.077 -13.319   3.483  1.00 94.47           C  
ATOM    849  HA  THR A  56       7.219 -12.817   3.930  1.00 94.47           H  
ATOM    850  C   THR A  56       9.263 -13.183   4.443  1.00 94.47           C  
ATOM    851  CB  THR A  56       7.724 -14.801   3.323  1.00 94.47           C  
ATOM    852  HB  THR A  56       7.579 -15.231   4.314  1.00 94.47           H  
ATOM    853  O   THR A  56      10.409 -13.005   4.035  1.00 94.47           O  
ATOM    854  CG2 THR A  56       6.450 -15.045   2.521  1.00 94.47           C  
ATOM    855 HG21 THR A  56       6.458 -14.471   1.594  1.00 94.47           H  
ATOM    856 HG22 THR A  56       6.373 -16.105   2.278  1.00 94.47           H  
ATOM    857 HG23 THR A  56       5.586 -14.753   3.118  1.00 94.47           H  
ATOM    858  OG1 THR A  56       8.784 -15.481   2.713  1.00 94.47           O  
ATOM    859  HG1 THR A  56       8.720 -15.325   1.768  1.00 94.47           H  
ATOM    860  N   ASN A  57       8.999 -13.280   5.750  1.00 90.79           N  
ATOM    861  H   ASN A  57       8.039 -13.434   6.024  1.00 90.79           H  
ATOM    862  CA  ASN A  57      10.029 -13.317   6.799  1.00 90.79           C  
ATOM    863  HA  ASN A  57       9.500 -13.284   7.752  1.00 90.79           H  
ATOM    864  C   ASN A  57      10.990 -12.109   6.845  1.00 90.79           C  
ATOM    865  CB  ASN A  57      10.765 -14.668   6.751  1.00 90.79           C  
ATOM    866  HB2 ASN A  57      11.484 -14.729   7.568  1.00 90.79           H  
ATOM    867  HB3 ASN A  57      11.320 -14.746   5.816  1.00 90.79           H  
ATOM    868  O   ASN A  57      12.054 -12.200   7.451  1.00 90.79           O  
ATOM    869  CG  ASN A  57       9.819 -15.841   6.887  1.00 90.79           C  
ATOM    870  ND2 ASN A  57       9.902 -16.809   6.007  1.00 90.79           N  
ATOM    871 HD21 ASN A  57       9.226 -17.557   6.069  1.00 90.79           H  
ATOM    872 HD22 ASN A  57      10.497 -16.708   5.197  1.00 90.79           H  
ATOM    873  OD1 ASN A  57       8.977 -15.878   7.772  1.00 90.79           O  
ATOM    874  N   SER A  58      10.615 -10.966   6.270  1.00 95.38           N  
ATOM    875  H   SER A  58       9.774 -10.959   5.711  1.00 95.38           H  
ATOM    876  CA  SER A  58      11.408  -9.738   6.358  1.00 95.38           C  
ATOM    877  HA  SER A  58      12.464 -10.005   6.322  1.00 95.38           H  
ATOM    878  C   SER A  58      11.153  -8.998   7.676  1.00 95.38           C  
ATOM    879  CB  SER A  58      11.139  -8.862   5.136  1.00 95.38           C  
ATOM    880  HB2 SER A  58      11.559  -9.349   4.256  1.00 95.38           H  
ATOM    881  HB3 SER A  58      10.063  -8.762   4.988  1.00 95.38           H  
ATOM    882  O   SER A  58      10.026  -8.601   7.987  1.00 95.38           O  
ATOM    883  OG  SER A  58      11.725  -7.581   5.295  1.00 95.38           O  
ATOM    884  HG  SER A  58      11.887  -7.230   4.416  1.00 95.38           H  
ATOM    885  N   ASP A  59      12.216  -8.770   8.449  1.00 97.18           N  
ATOM    886  H   ASP A  59      13.093  -9.204   8.201  1.00 97.18           H  
ATOM    887  CA  ASP A  59      12.160  -7.959   9.672  1.00 97.18           C  
ATOM    888  HA  ASP A  59      11.411  -8.376  10.345  1.00 97.18           H  
ATOM    889  C   ASP A  59      11.748  -6.513   9.376  1.00 97.18           C  
ATOM    890  CB  ASP A  59      13.528  -7.970  10.373  1.00 97.18           C  
ATOM    891  HB2 ASP A  59      13.532  -7.188  11.132  1.00 97.18           H  
ATOM    892  HB3 ASP A  59      14.307  -7.735   9.648  1.00 97.18           H  
ATOM    893  O   ASP A  59      11.015  -5.904  10.159  1.00 97.18           O  
ATOM    894  CG  ASP A  59      13.861  -9.291  11.074  1.00 97.18           C  
ATOM    895  OD1 ASP A  59      12.936 -10.120  11.259  1.00 97.18           O  
ATOM    896  OD2 ASP A  59      15.022  -9.432  11.498  1.00 97.18           O  
ATOM    897  N   TYR A  60      12.166  -5.989   8.221  1.00 97.98           N  
ATOM    898  H   TYR A  60      12.714  -6.570   7.603  1.00 97.98           H  
ATOM    899  CA  TYR A  60      11.779  -4.662   7.761  1.00 97.98           C  
ATOM    900  HA  TYR A  60      11.979  -3.945   8.557  1.00 97.98           H  
ATOM    901  C   TYR A  60      10.279  -4.592   7.451  1.00 97.98           C  
ATOM    902  CB  TYR A  60      12.622  -4.272   6.544  1.00 97.98           C  
ATOM    903  HB2 TYR A  60      12.451  -4.976   5.730  1.00 97.98           H  
ATOM    904  HB3 TYR A  60      13.679  -4.309   6.808  1.00 97.98           H  
ATOM    905  O   TYR A  60       9.590  -3.706   7.955  1.00 97.98           O  
ATOM    906  CG  TYR A  60      12.280  -2.878   6.084  1.00 97.98           C  
ATOM    907  CD1 TYR A  60      11.370  -2.688   5.027  1.00 97.98           C  
ATOM    908  HD1 TYR A  60      10.970  -3.532   4.485  1.00 97.98           H  
ATOM    909  CD2 TYR A  60      12.784  -1.779   6.803  1.00 97.98           C  
ATOM    910  HD2 TYR A  60      13.489  -1.931   7.606  1.00 97.98           H  
ATOM    911  CE1 TYR A  60      10.931  -1.390   4.715  1.00 97.98           C  
ATOM    912  HE1 TYR A  60      10.206  -1.212   3.935  1.00 97.98           H  
ATOM    913  CE2 TYR A  60      12.349  -0.482   6.492  1.00 97.98           C  
ATOM    914  HE2 TYR A  60      12.719   0.367   7.047  1.00 97.98           H  
ATOM    915  OH  TYR A  60      10.883   0.926   5.283  1.00 97.98           O  
ATOM    916  HH  TYR A  60      11.325   1.579   5.831  1.00 97.98           H  
ATOM    917  CZ  TYR A  60      11.400  -0.300   5.470  1.00 97.98           C  
ATOM    918  N   VAL A  61       9.740  -5.578   6.722  1.00 97.59           N  
ATOM    919  H   VAL A  61      10.348  -6.297   6.356  1.00 97.59           H  
ATOM    920  CA  VAL A  61       8.290  -5.676   6.475  1.00 97.59           C  
ATOM    921  HA  VAL A  61       7.952  -4.770   5.973  1.00 97.59           H  
ATOM    922  C   VAL A  61       7.536  -5.759   7.799  1.00 97.59           C  
ATOM    923  CB  VAL A  61       7.947  -6.881   5.581  1.00 97.59           C  
ATOM    924  HB  VAL A  61       8.384  -7.778   6.019  1.00 97.59           H  
ATOM    925  O   VAL A  61       6.566  -5.035   8.006  1.00 97.59           O  
ATOM    926  CG1 VAL A  61       6.436  -7.110   5.457  1.00 97.59           C  
ATOM    927 HG11 VAL A  61       6.259  -7.984   4.830  1.00 97.59           H  
ATOM    928 HG12 VAL A  61       5.955  -6.243   5.005  1.00 97.59           H  
ATOM    929 HG13 VAL A  61       5.983  -7.313   6.427  1.00 97.59           H  
ATOM    930  CG2 VAL A  61       8.507  -6.689   4.166  1.00 97.59           C  
ATOM    931 HG21 VAL A  61       9.578  -6.485   4.190  1.00 97.59           H  
ATOM    932 HG22 VAL A  61       8.009  -5.851   3.679  1.00 97.59           H  
ATOM    933 HG23 VAL A  61       8.331  -7.590   3.578  1.00 97.59           H  
ATOM    934  N   ARG A  62       8.014  -6.568   8.753  1.00 97.54           N  
ATOM    935  H   ARG A  62       8.808  -7.150   8.528  1.00 97.54           H  
ATOM    936  CA  ARG A  62       7.394  -6.655  10.082  1.00 97.54           C  
ATOM    937  HA  ARG A  62       6.345  -6.915   9.937  1.00 97.54           H  
ATOM    938  C   ARG A  62       7.411  -5.310  10.812  1.00 97.54           C  
ATOM    939  CB  ARG A  62       8.079  -7.757  10.899  1.00 97.54           C  
ATOM    940  HB2 ARG A  62       8.208  -8.632  10.262  1.00 97.54           H  
ATOM    941  HB3 ARG A  62       9.063  -7.419  11.225  1.00 97.54           H  
ATOM    942  O   ARG A  62       6.426  -4.972  11.469  1.00 97.54           O  
ATOM    943  CG  ARG A  62       7.229  -8.147  12.121  1.00 97.54           C  
ATOM    944  HG2 ARG A  62       6.277  -8.548  11.773  1.00 97.54           H  
ATOM    945  HG3 ARG A  62       7.025  -7.264  12.726  1.00 97.54           H  
ATOM    946  CD  ARG A  62       7.907  -9.188  13.021  1.00 97.54           C  
ATOM    947  HD2 ARG A  62       7.208  -9.465  13.810  1.00 97.54           H  
ATOM    948  HD3 ARG A  62       8.770  -8.722  13.498  1.00 97.54           H  
ATOM    949  NE  ARG A  62       8.297 -10.408  12.279  1.00 97.54           N  
ATOM    950  HE  ARG A  62       7.553 -10.960  11.877  1.00 97.54           H  
ATOM    951  NH1 ARG A  62      10.565 -10.150  12.439  1.00 97.54           N  
ATOM    952 HH11 ARG A  62      10.459  -9.305  12.982  1.00 97.54           H  
ATOM    953 HH12 ARG A  62      11.482 -10.351  12.065  1.00 97.54           H  
ATOM    954  NH2 ARG A  62       9.773 -11.813  11.226  1.00 97.54           N  
ATOM    955 HH21 ARG A  62       9.034 -12.350  10.795  1.00 97.54           H  
ATOM    956 HH22 ARG A  62      10.737 -11.977  10.972  1.00 97.54           H  
ATOM    957  CZ  ARG A  62       9.532 -10.789  11.988  1.00 97.54           C  
ATOM    958  N   TYR A  63       8.494  -4.538  10.715  1.00 97.95           N  
ATOM    959  H   TYR A  63       9.275  -4.878  10.173  1.00 97.95           H  
ATOM    960  CA  TYR A  63       8.568  -3.187  11.277  1.00 97.95           C  
ATOM    961  HA  TYR A  63       8.346  -3.239  12.343  1.00 97.95           H  
ATOM    962  C   TYR A  63       7.527  -2.257  10.644  1.00 97.95           C  
ATOM    963  CB  TYR A  63       9.986  -2.617  11.115  1.00 97.95           C  
ATOM    964  HB2 TYR A  63      10.302  -2.691  10.074  1.00 97.95           H  
ATOM    965  HB3 TYR A  63      10.679  -3.220  11.702  1.00 97.95           H  
ATOM    966  O   TYR A  63       6.754  -1.631  11.375  1.00 97.95           O  
ATOM    967  CG  TYR A  63      10.102  -1.164  11.535  1.00 97.95           C  
ATOM    968  CD1 TYR A  63       9.861  -0.132  10.604  1.00 97.95           C  
ATOM    969  HD1 TYR A  63       9.635  -0.370   9.575  1.00 97.95           H  
ATOM    970  CD2 TYR A  63      10.423  -0.846  12.867  1.00 97.95           C  
ATOM    971  HD2 TYR A  63      10.631  -1.640  13.569  1.00 97.95           H  
ATOM    972  CE1 TYR A  63       9.911   1.215  11.011  1.00 97.95           C  
ATOM    973  HE1 TYR A  63       9.722   2.006  10.301  1.00 97.95           H  
ATOM    974  CE2 TYR A  63      10.502   0.500  13.272  1.00 97.95           C  
ATOM    975  HE2 TYR A  63      10.773   0.740  14.289  1.00 97.95           H  
ATOM    976  OH  TYR A  63      10.332   2.825  12.755  1.00 97.95           O  
ATOM    977  HH  TYR A  63      10.808   2.859  13.588  1.00 97.95           H  
ATOM    978  CZ  TYR A  63      10.241   1.531  12.344  1.00 97.95           C  
ATOM    979  N   VAL A  64       7.472  -2.207   9.311  1.00 98.04           N  
ATOM    980  H   VAL A  64       8.129  -2.760   8.779  1.00 98.04           H  
ATOM    981  CA  VAL A  64       6.537  -1.357   8.558  1.00 98.04           C  
ATOM    982  HA  VAL A  64       6.653  -0.323   8.885  1.00 98.04           H  
ATOM    983  C   VAL A  64       5.086  -1.744   8.830  1.00 98.04           C  
ATOM    984  CB  VAL A  64       6.851  -1.407   7.052  1.00 98.04           C  
ATOM    985  HB  VAL A  64       6.912  -2.446   6.730  1.00 98.04           H  
ATOM    986  O   VAL A  64       4.252  -0.868   8.998  1.00 98.04           O  
ATOM    987  CG1 VAL A  64       5.789  -0.697   6.212  1.00 98.04           C  
ATOM    988 HG11 VAL A  64       5.630   0.322   6.565  1.00 98.04           H  
ATOM    989 HG12 VAL A  64       6.114  -0.658   5.172  1.00 98.04           H  
ATOM    990 HG13 VAL A  64       4.845  -1.243   6.238  1.00 98.04           H  
ATOM    991  CG2 VAL A  64       8.193  -0.717   6.781  1.00 98.04           C  
ATOM    992 HG21 VAL A  64       8.165   0.319   7.120  1.00 98.04           H  
ATOM    993 HG22 VAL A  64       9.009  -1.245   7.274  1.00 98.04           H  
ATOM    994 HG23 VAL A  64       8.392  -0.716   5.709  1.00 98.04           H  
ATOM    995  N   MET A  65       4.785  -3.031   8.985  1.00 95.92           N  
ATOM    996  H   MET A  65       5.489  -3.714   8.741  1.00 95.92           H  
ATOM    997  CA  MET A  65       3.420  -3.503   9.229  1.00 95.92           C  
ATOM    998  HA  MET A  65       2.731  -2.888   8.649  1.00 95.92           H  
ATOM    999  C   MET A  65       2.959  -3.380  10.687  1.00 95.92           C  
ATOM   1000  CB  MET A  65       3.295  -4.952   8.737  1.00 95.92           C  
ATOM   1001  HB2 MET A  65       2.329  -5.353   9.044  1.00 95.92           H  
ATOM   1002  HB3 MET A  65       4.076  -5.562   9.192  1.00 95.92           H  
ATOM   1003  O   MET A  65       1.770  -3.507  10.955  1.00 95.92           O  
ATOM   1004  CG  MET A  65       3.384  -5.067   7.211  1.00 95.92           C  
ATOM   1005  HG2 MET A  65       3.320  -6.123   6.949  1.00 95.92           H  
ATOM   1006  HG3 MET A  65       4.341  -4.688   6.854  1.00 95.92           H  
ATOM   1007  SD  MET A  65       2.059  -4.179   6.357  1.00 95.92           S  
ATOM   1008  CE  MET A  65       1.799  -5.275   4.938  1.00 95.92           C  
ATOM   1009  HE1 MET A  65       2.683  -5.271   4.300  1.00 95.92           H  
ATOM   1010  HE2 MET A  65       0.947  -4.914   4.361  1.00 95.92           H  
ATOM   1011  HE3 MET A  65       1.590  -6.289   5.279  1.00 95.92           H  
ATOM   1012  N   THR A  66       3.861  -3.151  11.653  1.00 96.20           N  
ATOM   1013  H   THR A  66       4.827  -3.051  11.373  1.00 96.20           H  
ATOM   1014  CA  THR A  66       3.492  -3.167  13.087  1.00 96.20           C  
ATOM   1015  HA  THR A  66       2.405  -3.146  13.176  1.00 96.20           H  
ATOM   1016  C   THR A  66       3.976  -1.957  13.880  1.00 96.20           C  
ATOM   1017  CB  THR A  66       3.956  -4.458  13.787  1.00 96.20           C  
ATOM   1018  HB  THR A  66       3.578  -4.437  14.809  1.00 96.20           H  
ATOM   1019  O   THR A  66       3.211  -1.341  14.621  1.00 96.20           O  
ATOM   1020  CG2 THR A  66       3.443  -5.735  13.123  1.00 96.20           C  
ATOM   1021 HG21 THR A  66       3.861  -5.845  12.122  1.00 96.20           H  
ATOM   1022 HG22 THR A  66       3.720  -6.600  13.725  1.00 96.20           H  
ATOM   1023 HG23 THR A  66       2.357  -5.692  13.044  1.00 96.20           H  
ATOM   1024  OG1 THR A  66       5.365  -4.551  13.844  1.00 96.20           O  
ATOM   1025  HG1 THR A  66       5.659  -4.742  12.950  1.00 96.20           H  
ATOM   1026  N   LYS A  67       5.252  -1.582  13.757  1.00 97.75           N  
ATOM   1027  H   LYS A  67       5.814  -2.049  13.059  1.00 97.75           H  
ATOM   1028  CA  LYS A  67       5.855  -0.495  14.541  1.00 97.75           C  
ATOM   1029  HA  LYS A  67       5.374  -0.446  15.518  1.00 97.75           H  
ATOM   1030  C   LYS A  67       5.594   0.865  13.916  1.00 97.75           C  
ATOM   1031  CB  LYS A  67       7.362  -0.737  14.717  1.00 97.75           C  
ATOM   1032  HB2 LYS A  67       7.790   0.106  15.258  1.00 97.75           H  
ATOM   1033  HB3 LYS A  67       7.827  -0.769  13.732  1.00 97.75           H  
ATOM   1034  O   LYS A  67       5.362   1.823  14.652  1.00 97.75           O  
ATOM   1035  CG  LYS A  67       7.719  -2.030  15.468  1.00 97.75           C  
ATOM   1036  HG2 LYS A  67       7.406  -2.892  14.878  1.00 97.75           H  
ATOM   1037  HG3 LYS A  67       8.802  -2.073  15.578  1.00 97.75           H  
ATOM   1038  CD  LYS A  67       7.071  -2.103  16.858  1.00 97.75           C  
ATOM   1039  HD2 LYS A  67       5.987  -2.145  16.745  1.00 97.75           H  
ATOM   1040  HD3 LYS A  67       7.340  -1.215  17.430  1.00 97.75           H  
ATOM   1041  CE  LYS A  67       7.534  -3.361  17.594  1.00 97.75           C  
ATOM   1042  HE2 LYS A  67       7.324  -4.221  16.959  1.00 97.75           H  
ATOM   1043  HE3 LYS A  67       8.612  -3.307  17.741  1.00 97.75           H  
ATOM   1044  NZ  LYS A  67       6.832  -3.505  18.893  1.00 97.75           N  
ATOM   1045  HZ1 LYS A  67       7.012  -2.708  19.487  1.00 97.75           H  
ATOM   1046  HZ2 LYS A  67       7.132  -4.346  19.366  1.00 97.75           H  
ATOM   1047  HZ3 LYS A  67       5.836  -3.570  18.737  1.00 97.75           H  
ATOM   1048  N   LEU A  68       5.610   0.952  12.588  1.00 98.10           N  
ATOM   1049  H   LEU A  68       5.818   0.127  12.044  1.00 98.10           H  
ATOM   1050  CA  LEU A  68       5.336   2.203  11.890  1.00 98.10           C  
ATOM   1051  HA  LEU A  68       5.958   2.963  12.363  1.00 98.10           H  
ATOM   1052  C   LEU A  68       3.875   2.674  12.089  1.00 98.10           C  
ATOM   1053  CB  LEU A  68       5.812   2.086  10.431  1.00 98.10           C  
ATOM   1054  HB2 LEU A  68       6.844   1.736  10.434  1.00 98.10           H  
ATOM   1055  HB3 LEU A  68       5.225   1.336   9.902  1.00 98.10           H  
ATOM   1056  O   LEU A  68       3.713   3.830  12.478  1.00 98.10           O  
ATOM   1057  CG  LEU A  68       5.755   3.396   9.628  1.00 98.10           C  
ATOM   1058  HG  LEU A  68       4.730   3.767   9.596  1.00 98.10           H  
ATOM   1059  CD1 LEU A  68       6.649   4.478  10.238  1.00 98.10           C  
ATOM   1060 HD11 LEU A  68       7.661   4.095  10.373  1.00 98.10           H  
ATOM   1061 HD12 LEU A  68       6.236   4.816  11.188  1.00 98.10           H  
ATOM   1062 HD13 LEU A  68       6.683   5.330   9.559  1.00 98.10           H  
ATOM   1063  CD2 LEU A  68       6.216   3.125   8.200  1.00 98.10           C  
ATOM   1064 HD21 LEU A  68       5.524   2.440   7.710  1.00 98.10           H  
ATOM   1065 HD22 LEU A  68       7.217   2.694   8.189  1.00 98.10           H  
ATOM   1066 HD23 LEU A  68       6.231   4.055   7.632  1.00 98.10           H  
ATOM   1067  N   PRO A  69       2.833   1.817  11.991  1.00 97.86           N  
ATOM   1068  CA  PRO A  69       1.455   2.177  12.334  1.00 97.86           C  
ATOM   1069  HA  PRO A  69       1.107   2.948  11.646  1.00 97.86           H  
ATOM   1070  C   PRO A  69       1.298   2.688  13.764  1.00 97.86           C  
ATOM   1071  CB  PRO A  69       0.625   0.909  12.115  1.00 97.86           C  
ATOM   1072  HB2 PRO A  69       0.651   0.273  13.000  1.00 97.86           H  
ATOM   1073  HB3 PRO A  69      -0.405   1.136  11.840  1.00 97.86           H  
ATOM   1074  O   PRO A  69       0.587   3.660  13.998  1.00 97.86           O  
ATOM   1075  CG  PRO A  69       1.369   0.218  10.983  1.00 97.86           C  
ATOM   1076  HG2 PRO A  69       1.085   0.669  10.032  1.00 97.86           H  
ATOM   1077  HG3 PRO A  69       1.188  -0.857  10.971  1.00 97.86           H  
ATOM   1078  CD  PRO A  69       2.825   0.550  11.284  1.00 97.86           C  
ATOM   1079  HD2 PRO A  69       3.332   0.688  10.329  1.00 97.86           H  
ATOM   1080  HD3 PRO A  69       3.284  -0.239  11.880  1.00 97.86           H  
ATOM   1081  N   ALA A  70       2.010   2.098  14.730  1.00 97.45           N  
ATOM   1082  H   ALA A  70       2.544   1.271  14.501  1.00 97.45           H  
ATOM   1083  CA  ALA A  70       1.990   2.570  16.113  1.00 97.45           C  
ATOM   1084  HA  ALA A  70       0.950   2.649  16.433  1.00 97.45           H  
ATOM   1085  C   ALA A  70       2.618   3.970  16.266  1.00 97.45           C  
ATOM   1086  CB  ALA A  70       2.683   1.528  16.997  1.00 97.45           C  
ATOM   1087  HB1 ALA A  70       3.732   1.432  16.716  1.00 97.45           H  
ATOM   1088  HB2 ALA A  70       2.619   1.838  18.040  1.00 97.45           H  
ATOM   1089  HB3 ALA A  70       2.190   0.563  16.882  1.00 97.45           H  
ATOM   1090  O   ALA A  70       2.071   4.811  16.978  1.00 97.45           O  
ATOM   1091  N   ARG A  71       3.733   4.245  15.570  1.00 97.86           N  
ATOM   1092  H   ARG A  71       4.121   3.513  14.993  1.00 97.86           H  
ATOM   1093  CA  ARG A  71       4.347   5.587  15.529  1.00 97.86           C  
ATOM   1094  HA  ARG A  71       4.500   5.952  16.545  1.00 97.86           H  
ATOM   1095  C   ARG A  71       3.431   6.610  14.855  1.00 97.86           C  
ATOM   1096  CB  ARG A  71       5.689   5.554  14.781  1.00 97.86           C  
ATOM   1097  HB2 ARG A  71       5.556   5.066  13.815  1.00 97.86           H  
ATOM   1098  HB3 ARG A  71       5.986   6.586  14.593  1.00 97.86           H  
ATOM   1099  O   ARG A  71       3.297   7.725  15.349  1.00 97.86           O  
ATOM   1100  CG  ARG A  71       6.827   4.864  15.546  1.00 97.86           C  
ATOM   1101  HG2 ARG A  71       7.013   5.400  16.477  1.00 97.86           H  
ATOM   1102  HG3 ARG A  71       6.540   3.841  15.788  1.00 97.86           H  
ATOM   1103  CD  ARG A  71       8.115   4.836  14.703  1.00 97.86           C  
ATOM   1104  HD2 ARG A  71       7.914   4.277  13.789  1.00 97.86           H  
ATOM   1105  HD3 ARG A  71       8.889   4.311  15.263  1.00 97.86           H  
ATOM   1106  NE  ARG A  71       8.597   6.198  14.363  1.00 97.86           N  
ATOM   1107  HE  ARG A  71       8.215   6.969  14.892  1.00 97.86           H  
ATOM   1108  NH1 ARG A  71       9.883   5.690  12.513  1.00 97.86           N  
ATOM   1109 HH11 ARG A  71      10.359   6.031  11.689  1.00 97.86           H  
ATOM   1110 HH12 ARG A  71       9.734   4.697  12.615  1.00 97.86           H  
ATOM   1111  NH2 ARG A  71       9.530   7.816  13.029  1.00 97.86           N  
ATOM   1112 HH21 ARG A  71       9.895   8.054  12.118  1.00 97.86           H  
ATOM   1113 HH22 ARG A  71       9.067   8.582  13.496  1.00 97.86           H  
ATOM   1114  CZ  ARG A  71       9.335   6.556  13.320  1.00 97.86           C  
ATOM   1115  N   MET A  72       2.799   6.226  13.746  1.00 98.22           N  
ATOM   1116  H   MET A  72       2.990   5.307  13.375  1.00 98.22           H  
ATOM   1117  CA  MET A  72       1.848   7.079  13.035  1.00 98.22           C  
ATOM   1118  HA  MET A  72       2.309   8.049  12.849  1.00 98.22           H  
ATOM   1119  C   MET A  72       0.605   7.341  13.878  1.00 98.22           C  
ATOM   1120  CB  MET A  72       1.467   6.465  11.685  1.00 98.22           C  
ATOM   1121  HB2 MET A  72       1.176   5.423  11.817  1.00 98.22           H  
ATOM   1122  HB3 MET A  72       0.619   7.013  11.275  1.00 98.22           H  
ATOM   1123  O   MET A  72       0.158   8.475  13.916  1.00 98.22           O  
ATOM   1124  CG  MET A  72       2.634   6.572  10.697  1.00 98.22           C  
ATOM   1125  HG2 MET A  72       2.958   7.612  10.665  1.00 98.22           H  
ATOM   1126  HG3 MET A  72       3.470   5.974  11.057  1.00 98.22           H  
ATOM   1127  SD  MET A  72       2.258   6.074   8.998  1.00 98.22           S  
ATOM   1128  CE  MET A  72       1.858   4.331   9.251  1.00 98.22           C  
ATOM   1129  HE1 MET A  72       1.802   3.821   8.289  1.00 98.22           H  
ATOM   1130  HE2 MET A  72       2.618   3.854   9.869  1.00 98.22           H  
ATOM   1131  HE3 MET A  72       0.896   4.267   9.759  1.00 98.22           H  
ATOM   1132  N   ARG A  73       0.103   6.354  14.631  1.00 97.87           N  
ATOM   1133  H   ARG A  73       0.474   5.423  14.506  1.00 97.87           H  
ATOM   1134  CA  ARG A  73      -0.995   6.551  15.588  1.00 97.87           C  
ATOM   1135  HA  ARG A  73      -1.858   6.941  15.048  1.00 97.87           H  
ATOM   1136  C   ARG A  73      -0.654   7.614  16.629  1.00 97.87           C  
ATOM   1137  CB  ARG A  73      -1.370   5.211  16.243  1.00 97.87           C  
ATOM   1138  HB2 ARG A  73      -0.530   4.843  16.834  1.00 97.87           H  
ATOM   1139  HB3 ARG A  73      -1.587   4.484  15.461  1.00 97.87           H  
ATOM   1140  O   ARG A  73      -1.451   8.521  16.830  1.00 97.87           O  
ATOM   1141  CG  ARG A  73      -2.600   5.354  17.155  1.00 97.87           C  
ATOM   1142  HG2 ARG A  73      -3.447   5.682  16.552  1.00 97.87           H  
ATOM   1143  HG3 ARG A  73      -2.408   6.111  17.916  1.00 97.87           H  
ATOM   1144  CD  ARG A  73      -2.974   4.057  17.881  1.00 97.87           C  
ATOM   1145  HD2 ARG A  73      -3.804   4.281  18.552  1.00 97.87           H  
ATOM   1146  HD3 ARG A  73      -2.119   3.733  18.475  1.00 97.87           H  
ATOM   1147  NE  ARG A  73      -3.388   2.999  16.936  1.00 97.87           N  
ATOM   1148  HE  ARG A  73      -3.827   3.325  16.087  1.00 97.87           H  
ATOM   1149  NH1 ARG A  73      -2.906   1.141  18.200  1.00 97.87           N  
ATOM   1150 HH11 ARG A  73      -2.892   0.132  18.248  1.00 97.87           H  
ATOM   1151 HH12 ARG A  73      -2.745   1.738  18.998  1.00 97.87           H  
ATOM   1152  NH2 ARG A  73      -3.598   0.908  16.091  1.00 97.87           N  
ATOM   1153 HH21 ARG A  73      -3.945   1.288  15.222  1.00 97.87           H  
ATOM   1154 HH22 ARG A  73      -3.392  -0.080  16.039  1.00 97.87           H  
ATOM   1155  CZ  ARG A  73      -3.294   1.689  17.085  1.00 97.87           C  
ATOM   1156  N   GLU A  74       0.532   7.545  17.241  1.00 97.90           N  
ATOM   1157  H   GLU A  74       1.139   6.766  17.030  1.00 97.90           H  
ATOM   1158  CA  GLU A  74       0.964   8.541  18.236  1.00 97.90           C  
ATOM   1159  HA  GLU A  74       0.267   8.520  19.073  1.00 97.90           H  
ATOM   1160  C   GLU A  74       0.948   9.968  17.665  1.00 97.90           C  
ATOM   1161  CB  GLU A  74       2.378   8.198  18.749  1.00 97.90           C  
ATOM   1162  HB2 GLU A  74       2.445   7.126  18.931  1.00 97.90           H  
ATOM   1163  HB3 GLU A  74       3.106   8.465  17.984  1.00 97.90           H  
ATOM   1164  O   GLU A  74       0.579  10.907  18.362  1.00 97.90           O  
ATOM   1165  CG  GLU A  74       2.717   8.934  20.061  1.00 97.90           C  
ATOM   1166  HG2 GLU A  74       2.432   9.982  19.975  1.00 97.90           H  
ATOM   1167  HG3 GLU A  74       2.114   8.503  20.861  1.00 97.90           H  
ATOM   1168  CD  GLU A  74       4.201   8.872  20.466  1.00 97.90           C  
ATOM   1169  OE1 GLU A  74       4.596   9.669  21.358  1.00 97.90           O  
ATOM   1170  OE2 GLU A  74       4.980   8.076  19.898  1.00 97.90           O  
ATOM   1171  N   TYR A  75       1.319  10.127  16.394  1.00 97.77           N  
ATOM   1172  H   TYR A  75       1.599   9.308  15.874  1.00 97.77           H  
ATOM   1173  CA  TYR A  75       1.263  11.404  15.688  1.00 97.77           C  
ATOM   1174  HA  TYR A  75       1.629  12.192  16.347  1.00 97.77           H  
ATOM   1175  C   TYR A  75      -0.167  11.800  15.280  1.00 97.77           C  
ATOM   1176  CB  TYR A  75       2.203  11.318  14.484  1.00 97.77           C  
ATOM   1177  HB2 TYR A  75       2.085  10.345  14.007  1.00 97.77           H  
ATOM   1178  HB3 TYR A  75       3.230  11.387  14.840  1.00 97.77           H  
ATOM   1179  O   TYR A  75      -0.615  12.896  15.596  1.00 97.77           O  
ATOM   1180  CG  TYR A  75       1.968  12.391  13.448  1.00 97.77           C  
ATOM   1181  CD1 TYR A  75       1.412  12.037  12.207  1.00 97.77           C  
ATOM   1182  HD1 TYR A  75       1.186  11.005  11.984  1.00 97.77           H  
ATOM   1183  CD2 TYR A  75       2.227  13.740  13.752  1.00 97.77           C  
ATOM   1184  HD2 TYR A  75       2.616  14.011  14.722  1.00 97.77           H  
ATOM   1185  CE1 TYR A  75       1.136  13.033  11.259  1.00 97.77           C  
ATOM   1186  HE1 TYR A  75       0.699  12.772  10.306  1.00 97.77           H  
ATOM   1187  CE2 TYR A  75       1.938  14.738  12.802  1.00 97.77           C  
ATOM   1188  HE2 TYR A  75       2.102  15.782  13.024  1.00 97.77           H  
ATOM   1189  OH  TYR A  75       1.149  15.337  10.622  1.00 97.77           O  
ATOM   1190  HH  TYR A  75       1.345  16.224  10.933  1.00 97.77           H  
ATOM   1191  CZ  TYR A  75       1.408  14.383  11.548  1.00 97.77           C  
ATOM   1192  N   CYS A  76      -0.911  10.920  14.612  1.00 96.43           N  
ATOM   1193  H   CYS A  76      -0.500  10.027  14.381  1.00 96.43           H  
ATOM   1194  CA  CYS A  76      -2.252  11.192  14.089  1.00 96.43           C  
ATOM   1195  HA  CYS A  76      -2.225  12.119  13.516  1.00 96.43           H  
ATOM   1196  C   CYS A  76      -3.313  11.386  15.181  1.00 96.43           C  
ATOM   1197  CB  CYS A  76      -2.665  10.043  13.159  1.00 96.43           C  
ATOM   1198  HB2 CYS A  76      -3.704  10.176  12.860  1.00 96.43           H  
ATOM   1199  HB3 CYS A  76      -2.581   9.091  13.683  1.00 96.43           H  
ATOM   1200  O   CYS A  76      -4.405  11.867  14.885  1.00 96.43           O  
ATOM   1201  SG  CYS A  76      -1.621  10.019  11.674  1.00 96.43           S  
ATOM   1202  HG  CYS A  76      -1.688  11.325  11.405  1.00 96.43           H  
ATOM   1203  N   GLU A  77      -3.015  11.009  16.424  1.00 95.47           N  
ATOM   1204  H   GLU A  77      -2.166  10.482  16.567  1.00 95.47           H  
ATOM   1205  CA  GLU A  77      -3.872  11.232  17.592  1.00 95.47           C  
ATOM   1206  HA  GLU A  77      -4.850  11.577  17.258  1.00 95.47           H  
ATOM   1207  C   GLU A  77      -3.342  12.344  18.518  1.00 95.47           C  
ATOM   1208  CB  GLU A  77      -4.094   9.900  18.334  1.00 95.47           C  
ATOM   1209  HB2 GLU A  77      -3.130   9.495  18.643  1.00 95.47           H  
ATOM   1210  HB3 GLU A  77      -4.691  10.088  19.226  1.00 95.47           H  
ATOM   1211  O   GLU A  77      -4.010  12.691  19.493  1.00 95.47           O  
ATOM   1212  CG  GLU A  77      -4.842   8.879  17.456  1.00 95.47           C  
ATOM   1213  HG2 GLU A  77      -4.289   8.718  16.530  1.00 95.47           H  
ATOM   1214  HG3 GLU A  77      -5.811   9.302  17.188  1.00 95.47           H  
ATOM   1215  CD  GLU A  77      -5.064   7.509  18.115  1.00 95.47           C  
ATOM   1216  OE1 GLU A  77      -5.644   6.644  17.415  1.00 95.47           O  
ATOM   1217  OE2 GLU A  77      -4.630   7.288  19.269  1.00 95.47           O  
ATOM   1218  N   SER A  78      -2.180  12.943  18.219  1.00 95.88           N  
ATOM   1219  H   SER A  78      -1.702  12.687  17.367  1.00 95.88           H  
ATOM   1220  CA  SER A  78      -1.642  14.077  18.980  1.00 95.88           C  
ATOM   1221  HA  SER A  78      -1.838  13.892  20.037  1.00 95.88           H  
ATOM   1222  C   SER A  78      -2.315  15.399  18.615  1.00 95.88           C  
ATOM   1223  CB  SER A  78      -0.124  14.199  18.817  1.00 95.88           C  
ATOM   1224  HB2 SER A  78       0.264  14.805  19.636  1.00 95.88           H  
ATOM   1225  HB3 SER A  78       0.331  13.211  18.888  1.00 95.88           H  
ATOM   1226  O   SER A  78      -2.944  15.533  17.568  1.00 95.88           O  
ATOM   1227  OG  SER A  78       0.253  14.816  17.602  1.00 95.88           O  
ATOM   1228  HG  SER A  78       1.189  14.647  17.472  1.00 95.88           H  
ATOM   1229  N   GLU A  79      -2.147  16.422  19.453  1.00 92.06           N  
ATOM   1230  H   GLU A  79      -1.583  16.298  20.282  1.00 92.06           H  
ATOM   1231  CA  GLU A  79      -2.642  17.771  19.156  1.00 92.06           C  
ATOM   1232  HA  GLU A  79      -3.725  17.736  19.031  1.00 92.06           H  
ATOM   1233  C   GLU A  79      -2.078  18.322  17.836  1.00 92.06           C  
ATOM   1234  CB  GLU A  79      -2.311  18.704  20.331  1.00 92.06           C  
ATOM   1235  HB2 GLU A  79      -1.254  18.607  20.578  1.00 92.06           H  
ATOM   1236  HB3 GLU A  79      -2.490  19.736  20.032  1.00 92.06           H  
ATOM   1237  O   GLU A  79      -2.836  18.892  17.050  1.00 92.06           O  
ATOM   1238  CG  GLU A  79      -3.141  18.395  21.590  1.00 92.06           C  
ATOM   1239  HG2 GLU A  79      -2.804  19.046  22.396  1.00 92.06           H  
ATOM   1240  HG3 GLU A  79      -2.961  17.366  21.900  1.00 92.06           H  
ATOM   1241  CD  GLU A  79      -4.640  18.624  21.366  1.00 92.06           C  
ATOM   1242  OE1 GLU A  79      -5.469  17.767  21.758  1.00 92.06           O  
ATOM   1243  OE2 GLU A  79      -5.011  19.657  20.761  1.00 92.06           O  
ATOM   1244  N   PHE A  80      -0.795  18.071  17.557  1.00 92.94           N  
ATOM   1245  H   PHE A  80      -0.220  17.690  18.295  1.00 92.94           H  
ATOM   1246  CA  PHE A  80      -0.122  18.475  16.321  1.00 92.94           C  
ATOM   1247  HA  PHE A  80      -0.271  19.546  16.180  1.00 92.94           H  
ATOM   1248  C   PHE A  80      -0.654  17.771  15.062  1.00 92.94           C  
ATOM   1249  CB  PHE A  80       1.379  18.207  16.506  1.00 92.94           C  
ATOM   1250  HB2 PHE A  80       1.703  18.712  17.416  1.00 92.94           H  
ATOM   1251  HB3 PHE A  80       1.537  17.139  16.651  1.00 92.94           H  
ATOM   1252  O   PHE A  80      -0.794  18.402  14.017  1.00 92.94           O  
ATOM   1253  CG  PHE A  80       2.262  18.701  15.378  1.00 92.94           C  
ATOM   1254  CD1 PHE A  80       2.977  17.790  14.584  1.00 92.94           C  
ATOM   1255  HD1 PHE A  80       2.897  16.735  14.801  1.00 92.94           H  
ATOM   1256  CD2 PHE A  80       2.385  20.078  15.131  1.00 92.94           C  
ATOM   1257  HD2 PHE A  80       1.844  20.795  15.730  1.00 92.94           H  
ATOM   1258  CE1 PHE A  80       3.799  18.248  13.537  1.00 92.94           C  
ATOM   1259  HE1 PHE A  80       4.370  17.554  12.938  1.00 92.94           H  
ATOM   1260  CE2 PHE A  80       3.192  20.525  14.072  1.00 92.94           C  
ATOM   1261  HE2 PHE A  80       3.253  21.579  13.842  1.00 92.94           H  
ATOM   1262  CZ  PHE A  80       3.897  19.620  13.272  1.00 92.94           C  
ATOM   1263  HZ  PHE A  80       4.506  19.982  12.457  1.00 92.94           H  
ATOM   1264  N   GLY A  81      -0.943  16.467  15.137  1.00 93.24           N  
ATOM   1265  H   GLY A  81      -0.819  15.997  16.023  1.00 93.24           H  
ATOM   1266  CA  GLY A  81      -1.268  15.653  13.961  1.00 93.24           C  
ATOM   1267  HA2 GLY A  81      -0.974  16.176  13.051  1.00 93.24           H  
ATOM   1268  HA3 GLY A  81      -0.681  14.735  14.004  1.00 93.24           H  
ATOM   1269  C   GLY A  81      -2.735  15.257  13.810  1.00 93.24           C  
ATOM   1270  O   GLY A  81      -3.077  14.653  12.801  1.00 93.24           O  
ATOM   1271  N   ARG A  82      -3.624  15.557  14.766  1.00 91.09           N  
ATOM   1272  H   ARG A  82      -3.258  15.943  15.625  1.00 91.09           H  
ATOM   1273  CA  ARG A  82      -5.014  15.048  14.760  1.00 91.09           C  
ATOM   1274  HA  ARG A  82      -4.973  14.000  14.463  1.00 91.09           H  
ATOM   1275  C   ARG A  82      -5.968  15.690  13.770  1.00 91.09           C  
ATOM   1276  CB  ARG A  82      -5.630  15.114  16.161  1.00 91.09           C  
ATOM   1277  HB2 ARG A  82      -6.606  14.628  16.140  1.00 91.09           H  
ATOM   1278  HB3 ARG A  82      -5.017  14.551  16.864  1.00 91.09           H  
ATOM   1279  O   ARG A  82      -7.040  15.126  13.538  1.00 91.09           O  
ATOM   1280  CG  ARG A  82      -5.810  16.570  16.616  1.00 91.09           C  
ATOM   1281  HG2 ARG A  82      -6.515  17.078  15.958  1.00 91.09           H  
ATOM   1282  HG3 ARG A  82      -4.858  17.100  16.590  1.00 91.09           H  
ATOM   1283  CD  ARG A  82      -6.362  16.612  18.032  1.00 91.09           C  
ATOM   1284  HD2 ARG A  82      -5.613  16.209  18.713  1.00 91.09           H  
ATOM   1285  HD3 ARG A  82      -7.256  15.991  18.077  1.00 91.09           H  
ATOM   1286  NE  ARG A  82      -6.694  17.993  18.413  1.00 91.09           N  
ATOM   1287  HE  ARG A  82      -6.227  18.738  17.917  1.00 91.09           H  
ATOM   1288  NH1 ARG A  82      -7.743  17.476  20.375  1.00 91.09           N  
ATOM   1289 HH11 ARG A  82      -7.220  17.626  21.226  1.00 91.09           H  
ATOM   1290 HH12 ARG A  82      -7.640  16.514  20.085  1.00 91.09           H  
ATOM   1291  NH2 ARG A  82      -7.463  19.589  19.833  1.00 91.09           N  
ATOM   1292 HH21 ARG A  82      -7.964  19.714  20.701  1.00 91.09           H  
ATOM   1293 HH22 ARG A  82      -6.549  20.017  19.879  1.00 91.09           H  
ATOM   1294  CZ  ARG A  82      -7.328  18.345  19.509  1.00 91.09           C  
ATOM   1295  N   GLN A  83      -5.653  16.874  13.256  1.00 88.14           N  
ATOM   1296  H   GLN A  83      -4.729  17.247  13.421  1.00 88.14           H  
ATOM   1297  CA  GLN A  83      -6.574  17.578  12.373  1.00 88.14           C  
ATOM   1298  HA  GLN A  83      -7.564  17.531  12.828  1.00 88.14           H  
ATOM   1299  C   GLN A  83      -6.633  16.878  11.012  1.00 88.14           C  
ATOM   1300  CB  GLN A  83      -6.200  19.060  12.230  1.00 88.14           C  
ATOM   1301  HB2 GLN A  83      -6.823  19.511  11.458  1.00 88.14           H  
ATOM   1302  HB3 GLN A  83      -5.160  19.142  11.914  1.00 88.14           H  
ATOM   1303  O   GLN A  83      -5.581  16.539  10.464  1.00 88.14           O  
ATOM   1304  CG  GLN A  83      -6.395  19.844  13.538  1.00 88.14           C  
ATOM   1305  HG2 GLN A  83      -6.099  20.880  13.372  1.00 88.14           H  
ATOM   1306  HG3 GLN A  83      -5.735  19.433  14.301  1.00 88.14           H  
ATOM   1307  CD  GLN A  83      -7.834  19.836  14.057  1.00 88.14           C  
ATOM   1308  NE2 GLN A  83      -8.025  19.984  15.349  1.00 88.14           N  
ATOM   1309 HE21 GLN A  83      -7.239  20.202  15.945  1.00 88.14           H  
ATOM   1310 HE22 GLN A  83      -8.988  20.007  15.654  1.00 88.14           H  
ATOM   1311  OE1 GLN A  83      -8.812  19.687  13.341  1.00 88.14           O  
ATOM   1312  N   PRO A  84      -7.837  16.655  10.449  1.00 88.94           N  
ATOM   1313  CA  PRO A  84      -7.959  16.194   9.081  1.00 88.94           C  
ATOM   1314  HA  PRO A  84      -7.567  15.178   9.025  1.00 88.94           H  
ATOM   1315  C   PRO A  84      -7.180  17.106   8.144  1.00 88.94           C  
ATOM   1316  CB  PRO A  84      -9.451  16.177   8.756  1.00 88.94           C  
ATOM   1317  HB2 PRO A  84      -9.763  17.135   8.341  1.00 88.94           H  
ATOM   1318  HB3 PRO A  84      -9.694  15.366   8.069  1.00 88.94           H  
ATOM   1319  O   PRO A  84      -7.358  18.323   8.147  1.00 88.94           O  
ATOM   1320  CG  PRO A  84     -10.087  15.991  10.131  1.00 88.94           C  
ATOM   1321  HG2 PRO A  84     -11.108  16.373  10.162  1.00 88.94           H  
ATOM   1322  HG3 PRO A  84     -10.060  14.938  10.409  1.00 88.94           H  
ATOM   1323  CD  PRO A  84      -9.156  16.786  11.046  1.00 88.94           C  
ATOM   1324  HD2 PRO A  84      -9.184  16.370  12.053  1.00 88.94           H  
ATOM   1325  HD3 PRO A  84      -9.446  17.837  11.059  1.00 88.94           H  
ATOM   1326  N   TYR A  85      -6.323  16.496   7.344  1.00 87.80           N  
ATOM   1327  H   TYR A  85      -6.292  15.486   7.354  1.00 87.80           H  
ATOM   1328  CA  TYR A  85      -5.616  17.176   6.279  1.00 87.80           C  
ATOM   1329  HA  TYR A  85      -5.781  18.253   6.333  1.00 87.80           H  
ATOM   1330  C   TYR A  85      -6.166  16.655   4.981  1.00 87.80           C  
ATOM   1331  CB  TYR A  85      -4.121  16.902   6.361  1.00 87.80           C  
ATOM   1332  HB2 TYR A  85      -3.983  15.821   6.323  1.00 87.80           H  
ATOM   1333  HB3 TYR A  85      -3.740  17.268   7.315  1.00 87.80           H  
ATOM   1334  O   TYR A  85      -6.444  15.460   4.869  1.00 87.80           O  
ATOM   1335  CG  TYR A  85      -3.327  17.537   5.236  1.00 87.80           C  
ATOM   1336  CD1 TYR A  85      -2.719  16.734   4.251  1.00 87.80           C  
ATOM   1337  HD1 TYR A  85      -2.816  15.660   4.294  1.00 87.80           H  
ATOM   1338  CD2 TYR A  85      -3.206  18.937   5.176  1.00 87.80           C  
ATOM   1339  HD2 TYR A  85      -3.662  19.552   5.938  1.00 87.80           H  
ATOM   1340  CE1 TYR A  85      -1.961  17.330   3.225  1.00 87.80           C  
ATOM   1341  HE1 TYR A  85      -1.461  16.729   2.480  1.00 87.80           H  
ATOM   1342  CE2 TYR A  85      -2.470  19.537   4.139  1.00 87.80           C  
ATOM   1343  HE2 TYR A  85      -2.360  20.611   4.112  1.00 87.80           H  
ATOM   1344  OH  TYR A  85      -1.061  19.335   2.232  1.00 87.80           O  
ATOM   1345  HH  TYR A  85      -1.233  20.279   2.204  1.00 87.80           H  
ATOM   1346  CZ  TYR A  85      -1.837  18.734   3.167  1.00 87.80           C  
ATOM   1347  N   LEU A  86      -6.272  17.539   4.003  1.00 82.79           N  
ATOM   1348  H   LEU A  86      -5.956  18.489   4.138  1.00 82.79           H  
ATOM   1349  CA  LEU A  86      -6.544  17.078   2.677  1.00 82.79           C  
ATOM   1350  HA  LEU A  86      -6.772  16.013   2.723  1.00 82.79           H  
ATOM   1351  C   LEU A  86      -5.336  17.283   1.743  1.00 82.79           C  
ATOM   1352  CB  LEU A  86      -7.857  17.624   2.198  1.00 82.79           C  
ATOM   1353  HB2 LEU A  86      -7.793  18.711   2.143  1.00 82.79           H  
ATOM   1354  HB3 LEU A  86      -8.643  17.360   2.905  1.00 82.79           H  
ATOM   1355  O   LEU A  86      -5.037  18.422   1.372  1.00 82.79           O  
ATOM   1356  CG  LEU A  86      -8.043  16.902   0.859  1.00 82.79           C  
ATOM   1357  HG  LEU A  86      -7.257  16.175   0.654  1.00 82.79           H  
ATOM   1358  CD1 LEU A  86      -9.252  16.013   0.933  1.00 82.79           C  
ATOM   1359 HD11 LEU A  86      -9.110  15.316   1.758  1.00 82.79           H  
ATOM   1360 HD12 LEU A  86     -10.148  16.615   1.085  1.00 82.79           H  
ATOM   1361 HD13 LEU A  86      -9.303  15.398   0.034  1.00 82.79           H  
ATOM   1362  CD2 LEU A  86      -7.910  17.902  -0.240  1.00 82.79           C  
ATOM   1363 HD21 LEU A  86      -7.601  17.376  -1.143  1.00 82.79           H  
ATOM   1364 HD22 LEU A  86      -8.858  18.423  -0.371  1.00 82.79           H  
ATOM   1365 HD23 LEU A  86      -7.075  18.573  -0.040  1.00 82.79           H  
ATOM   1366  N   PRO A  87      -4.692  16.170   1.355  1.00 85.52           N  
ATOM   1367  CA  PRO A  87      -3.602  16.142   0.392  1.00 85.52           C  
ATOM   1368  HA  PRO A  87      -2.847  16.872   0.686  1.00 85.52           H  
ATOM   1369  C   PRO A  87      -4.057  16.462  -1.033  1.00 85.52           C  
ATOM   1370  CB  PRO A  87      -3.002  14.732   0.476  1.00 85.52           C  
ATOM   1371  HB2 PRO A  87      -1.919  14.771   0.590  1.00 85.52           H  
ATOM   1372  HB3 PRO A  87      -3.270  14.149  -0.406  1.00 85.52           H  
ATOM   1373  O   PRO A  87      -5.216  16.252  -1.397  1.00 85.52           O  
ATOM   1374  CG  PRO A  87      -3.621  14.101   1.712  1.00 85.52           C  
ATOM   1375  HG2 PRO A  87      -2.980  14.285   2.575  1.00 85.52           H  
ATOM   1376  HG3 PRO A  87      -3.801  13.033   1.588  1.00 85.52           H  
ATOM   1377  CD  PRO A  87      -4.927  14.830   1.871  1.00 85.52           C  
ATOM   1378  HD2 PRO A  87      -5.173  14.819   2.933  1.00 85.52           H  
ATOM   1379  HD3 PRO A  87      -5.709  14.348   1.285  1.00 85.52           H  
ATOM   1380  N   ALA A  88      -3.124  16.941  -1.853  1.00 81.44           N  
ATOM   1381  H   ALA A  88      -2.192  17.069  -1.485  1.00 81.44           H  
ATOM   1382  CA  ALA A  88      -3.303  16.993  -3.300  1.00 81.44           C  
ATOM   1383  HA  ALA A  88      -4.257  17.473  -3.516  1.00 81.44           H  
ATOM   1384  C   ALA A  88      -3.341  15.580  -3.917  1.00 81.44           C  
ATOM   1385  CB  ALA A  88      -2.179  17.854  -3.892  1.00 81.44           C  
ATOM   1386  HB1 ALA A  88      -2.310  17.950  -4.970  1.00 81.44           H  
ATOM   1387  HB2 ALA A  88      -1.217  17.380  -3.699  1.00 81.44           H  
ATOM   1388  HB3 ALA A  88      -2.190  18.843  -3.435  1.00 81.44           H  
ATOM   1389  O   ALA A  88      -2.973  14.596  -3.275  1.00 81.44           O  
ATOM   1390  N   ALA A  89      -3.759  15.478  -5.182  1.00 80.26           N  
ATOM   1391  H   ALA A  89      -3.993  16.314  -5.698  1.00 80.26           H  
ATOM   1392  CA  ALA A  89      -3.558  14.249  -5.945  1.00 80.26           C  
ATOM   1393  HA  ALA A  89      -4.085  13.434  -5.449  1.00 80.26           H  
ATOM   1394  C   ALA A  89      -2.059  13.901  -5.976  1.00 80.26           C  
ATOM   1395  CB  ALA A  89      -4.141  14.414  -7.353  1.00 80.26           C  
ATOM   1396  HB1 ALA A  89      -5.204  14.646  -7.293  1.00 80.26           H  
ATOM   1397  HB2 ALA A  89      -3.617  15.208  -7.885  1.00 80.26           H  
ATOM   1398  HB3 ALA A  89      -4.017  13.481  -7.904  1.00 80.26           H  
ATOM   1399  O   ALA A  89      -1.222  14.791  -6.120  1.00 80.26           O  
ATOM   1400  N   GLU A  90      -1.751  12.620  -5.802  1.00 84.86           N  
ATOM   1401  H   GLU A  90      -2.512  11.974  -5.645  1.00 84.86           H  
ATOM   1402  CA  GLU A  90      -0.405  12.043  -5.691  1.00 84.86           C  
ATOM   1403  HA  GLU A  90      -0.545  10.967  -5.583  1.00 84.86           H  
ATOM   1404  C   GLU A  90       0.400  12.477  -4.462  1.00 84.86           C  
ATOM   1405  CB  GLU A  90       0.397  12.236  -6.977  1.00 84.86           C  
ATOM   1406  HB2 GLU A  90       0.735  13.270  -7.045  1.00 84.86           H  
ATOM   1407  HB3 GLU A  90       1.274  11.589  -6.937  1.00 84.86           H  
ATOM   1408  O   GLU A  90       1.572  12.123  -4.324  1.00 84.86           O  
ATOM   1409  CG  GLU A  90      -0.419  11.883  -8.220  1.00 84.86           C  
ATOM   1410  HG2 GLU A  90      -0.879  10.906  -8.072  1.00 84.86           H  
ATOM   1411  HG3 GLU A  90      -1.209  12.618  -8.374  1.00 84.86           H  
ATOM   1412  CD  GLU A  90       0.468  11.856  -9.455  1.00 84.86           C  
ATOM   1413  OE1 GLU A  90       0.233  10.937 -10.263  1.00 84.86           O  
ATOM   1414  OE2 GLU A  90       1.377  12.709  -9.567  1.00 84.86           O  
ATOM   1415  N   GLU A  91      -0.201  13.219  -3.535  1.00 87.85           N  
ATOM   1416  H   GLU A  91      -1.166  13.487  -3.668  1.00 87.85           H  
ATOM   1417  CA  GLU A  91       0.447  13.546  -2.274  1.00 87.85           C  
ATOM   1418  HA  GLU A  91       1.509  13.699  -2.468  1.00 87.85           H  
ATOM   1419  C   GLU A  91       0.321  12.373  -1.292  1.00 87.85           C  
ATOM   1420  CB  GLU A  91      -0.084  14.878  -1.732  1.00 87.85           C  
ATOM   1421  HB2 GLU A  91       0.014  15.633  -2.512  1.00 87.85           H  
ATOM   1422  HB3 GLU A  91      -1.140  14.767  -1.486  1.00 87.85           H  
ATOM   1423  O   GLU A  91      -0.743  11.767  -1.111  1.00 87.85           O  
ATOM   1424  CG  GLU A  91       0.697  15.343  -0.495  1.00 87.85           C  
ATOM   1425  HG2 GLU A  91       1.751  15.431  -0.759  1.00 87.85           H  
ATOM   1426  HG3 GLU A  91       0.604  14.589   0.286  1.00 87.85           H  
ATOM   1427  CD  GLU A  91       0.232  16.685   0.083  1.00 87.85           C  
ATOM   1428  OE1 GLU A  91       0.724  17.023   1.191  1.00 87.85           O  
ATOM   1429  OE2 GLU A  91      -0.574  17.403  -0.555  1.00 87.85           O  
ATOM   1430  N   LEU A  92       1.434  12.056  -0.637  1.00 93.16           N  
ATOM   1431  H   LEU A  92       2.262  12.607  -0.812  1.00 93.16           H  
ATOM   1432  CA  LEU A  92       1.501  11.076   0.432  1.00 93.16           C  
ATOM   1433  HA  LEU A  92       1.001  10.167   0.096  1.00 93.16           H  
ATOM   1434  C   LEU A  92       0.775  11.591   1.674  1.00 93.16           C  
ATOM   1435  CB  LEU A  92       2.960  10.743   0.763  1.00 93.16           C  
ATOM   1436  HB2 LEU A  92       3.458  11.663   1.068  1.00 93.16           H  
ATOM   1437  HB3 LEU A  92       2.967  10.057   1.610  1.00 93.16           H  
ATOM   1438  O   LEU A  92       0.885  12.747   2.088  1.00 93.16           O  
ATOM   1439  CG  LEU A  92       3.745  10.089  -0.381  1.00 93.16           C  
ATOM   1440  HG  LEU A  92       3.607  10.657  -1.301  1.00 93.16           H  
ATOM   1441  CD1 LEU A  92       5.233  10.070  -0.054  1.00 93.16           C  
ATOM   1442 HD11 LEU A  92       5.546  11.048   0.312  1.00 93.16           H  
ATOM   1443 HD12 LEU A  92       5.794   9.861  -0.965  1.00 93.16           H  
ATOM   1444 HD13 LEU A  92       5.450   9.312   0.699  1.00 93.16           H  
ATOM   1445  CD2 LEU A  92       3.300   8.645  -0.598  1.00 93.16           C  
ATOM   1446 HD21 LEU A  92       3.365   8.081   0.332  1.00 93.16           H  
ATOM   1447 HD22 LEU A  92       2.272   8.629  -0.962  1.00 93.16           H  
ATOM   1448 HD23 LEU A  92       3.956   8.186  -1.338  1.00 93.16           H  
ATOM   1449  N   CYS A  93       0.045  10.691   2.312  1.00 95.47           N  
ATOM   1450  H   CYS A  93       0.040   9.746   1.955  1.00 95.47           H  
ATOM   1451  CA  CYS A  93      -0.779  10.970   3.471  1.00 95.47           C  
ATOM   1452  HA  CYS A  93      -0.351  11.801   4.032  1.00 95.47           H  
ATOM   1453  C   CYS A  93      -0.838   9.758   4.388  1.00 95.47           C  
ATOM   1454  CB  CYS A  93      -2.160  11.397   2.983  1.00 95.47           C  
ATOM   1455  HB2 CYS A  93      -2.720  11.857   3.797  1.00 95.47           H  
ATOM   1456  HB3 CYS A  93      -2.001  12.126   2.189  1.00 95.47           H  
ATOM   1457  O   CYS A  93      -0.456   8.648   4.020  1.00 95.47           O  
ATOM   1458  SG  CYS A  93      -3.102   9.994   2.322  1.00 95.47           S  
ATOM   1459  HG  CYS A  93      -2.166   9.581   1.463  1.00 95.47           H  
ATOM   1460  N   ILE A  94      -1.321   9.964   5.604  1.00 97.50           N  
ATOM   1461  H   ILE A  94      -1.659  10.885   5.843  1.00 97.50           H  
ATOM   1462  CA  ILE A  94      -1.628   8.856   6.502  1.00 97.50           C  
ATOM   1463  HA  ILE A  94      -1.205   7.933   6.104  1.00 97.50           H  
ATOM   1464  C   ILE A  94      -3.144   8.700   6.516  1.00 97.50           C  
ATOM   1465  CB  ILE A  94      -1.000   9.063   7.891  1.00 97.50           C  
ATOM   1466  HB  ILE A  94      -1.507   9.892   8.383  1.00 97.50           H  
ATOM   1467  O   ILE A  94      -3.864   9.679   6.718  1.00 97.50           O  
ATOM   1468  CG1 ILE A  94       0.508   9.394   7.796  1.00 97.50           C  
ATOM   1469 HG12 ILE A  94       0.661  10.240   7.127  1.00 97.50           H  
ATOM   1470 HG13 ILE A  94       1.046   8.536   7.392  1.00 97.50           H  
ATOM   1471  CG2 ILE A  94      -1.200   7.793   8.728  1.00 97.50           C  
ATOM   1472 HG21 ILE A  94      -0.911   7.981   9.762  1.00 97.50           H  
ATOM   1473 HG22 ILE A  94      -2.244   7.480   8.715  1.00 97.50           H  
ATOM   1474 HG23 ILE A  94      -0.592   6.981   8.329  1.00 97.50           H  
ATOM   1475  CD1 ILE A  94       1.134   9.791   9.134  1.00 97.50           C  
ATOM   1476 HD11 ILE A  94       2.162  10.111   8.966  1.00 97.50           H  
ATOM   1477 HD12 ILE A  94       0.570  10.618   9.566  1.00 97.50           H  
ATOM   1478 HD13 ILE A  94       1.136   8.950   9.828  1.00 97.50           H  
ATOM   1479  N   ALA A  95      -3.628   7.485   6.292  1.00 95.96           N  
ATOM   1480  H   ALA A  95      -2.977   6.726   6.149  1.00 95.96           H  
ATOM   1481  CA  ALA A  95      -5.048   7.173   6.235  1.00 95.96           C  
ATOM   1482  HA  ALA A  95      -5.615   8.039   6.577  1.00 95.96           H  
ATOM   1483  C   ALA A  95      -5.388   6.005   7.162  1.00 95.96           C  
ATOM   1484  CB  ALA A  95      -5.445   6.907   4.778  1.00 95.96           C  
ATOM   1485  HB1 ALA A  95      -5.210   7.777   4.166  1.00 95.96           H  
ATOM   1486  HB2 ALA A  95      -4.891   6.050   4.392  1.00 95.96           H  
ATOM   1487  HB3 ALA A  95      -6.513   6.700   4.714  1.00 95.96           H  
ATOM   1488  O   ALA A  95      -4.549   5.140   7.418  1.00 95.96           O  
ATOM   1489  N   GLN A  96      -6.623   5.965   7.661  1.00 95.34           N  
ATOM   1490  H   GLN A  96      -7.267   6.704   7.422  1.00 95.34           H  
ATOM   1491  CA  GLN A  96      -7.124   4.775   8.353  1.00 95.34           C  
ATOM   1492  HA  GLN A  96      -6.315   4.367   8.958  1.00 95.34           H  
ATOM   1493  C   GLN A  96      -7.542   3.723   7.331  1.00 95.34           C  
ATOM   1494  CB  GLN A  96      -8.284   5.103   9.297  1.00 95.34           C  
ATOM   1495  HB2 GLN A  96      -9.101   5.555   8.735  1.00 95.34           H  
ATOM   1496  HB3 GLN A  96      -8.641   4.178   9.750  1.00 95.34           H  
ATOM   1497  O   GLN A  96      -8.311   4.049   6.428  1.00 95.34           O  
ATOM   1498  CG  GLN A  96      -7.826   6.050  10.404  1.00 95.34           C  
ATOM   1499  HG2 GLN A  96      -6.976   5.616  10.931  1.00 95.34           H  
ATOM   1500  HG3 GLN A  96      -7.519   6.993   9.951  1.00 95.34           H  
ATOM   1501  CD  GLN A  96      -8.940   6.358  11.385  1.00 95.34           C  
ATOM   1502  NE2 GLN A  96      -8.816   5.935  12.625  1.00 95.34           N  
ATOM   1503 HE21 GLN A  96      -8.009   5.388  12.890  1.00 95.34           H  
ATOM   1504 HE22 GLN A  96      -9.549   6.183  13.274  1.00 95.34           H  
ATOM   1505  OE1 GLN A  96      -9.941   6.982  11.046  1.00 95.34           O  
ATOM   1506  N   LEU A  97      -7.062   2.487   7.481  1.00 90.93           N  
ATOM   1507  H   LEU A  97      -6.437   2.309   8.254  1.00 90.93           H  
ATOM   1508  CA  LEU A  97      -7.385   1.373   6.582  1.00 90.93           C  
ATOM   1509  HA  LEU A  97      -7.550   1.763   5.578  1.00 90.93           H  
ATOM   1510  C   LEU A  97      -8.650   0.636   7.049  1.00 90.93           C  
ATOM   1511  CB  LEU A  97      -6.176   0.422   6.508  1.00 90.93           C  
ATOM   1512  HB2 LEU A  97      -5.914   0.122   7.522  1.00 90.93           H  
ATOM   1513  HB3 LEU A  97      -5.329   0.959   6.079  1.00 90.93           H  
ATOM   1514  O   LEU A  97      -8.567  -0.116   8.024  1.00 90.93           O  
ATOM   1515  CG  LEU A  97      -6.419  -0.863   5.690  1.00 90.93           C  
ATOM   1516  HG  LEU A  97      -7.238  -1.431   6.131  1.00 90.93           H  
ATOM   1517  CD1 LEU A  97      -6.746  -0.595   4.223  1.00 90.93           C  
ATOM   1518 HD11 LEU A  97      -6.937  -1.552   3.737  1.00 90.93           H  
ATOM   1519 HD12 LEU A  97      -5.891  -0.117   3.745  1.00 90.93           H  
ATOM   1520 HD13 LEU A  97      -7.635   0.028   4.129  1.00 90.93           H  
ATOM   1521  CD2 LEU A  97      -5.169  -1.734   5.739  1.00 90.93           C  
ATOM   1522 HD21 LEU A  97      -4.334  -1.214   5.270  1.00 90.93           H  
ATOM   1523 HD22 LEU A  97      -5.341  -2.666   5.201  1.00 90.93           H  
ATOM   1524 HD23 LEU A  97      -4.914  -1.968   6.773  1.00 90.93           H  
ATOM   1525  N   PRO A  98      -9.804   0.762   6.367  1.00 88.35           N  
ATOM   1526  CA  PRO A  98     -11.004   0.017   6.736  1.00 88.35           C  
ATOM   1527  HA  PRO A  98     -11.234   0.254   7.775  1.00 88.35           H  
ATOM   1528  C   PRO A  98     -10.798  -1.500   6.555  1.00 88.35           C  
ATOM   1529  CB  PRO A  98     -12.125   0.547   5.831  1.00 88.35           C  
ATOM   1530  HB2 PRO A  98     -12.287  -0.135   4.996  1.00 88.35           H  
ATOM   1531  HB3 PRO A  98     -13.053   0.692   6.385  1.00 88.35           H  
ATOM   1532  O   PRO A  98     -10.094  -1.908   5.635  1.00 88.35           O  
ATOM   1533  CG  PRO A  98     -11.582   1.871   5.292  1.00 88.35           C  
ATOM   1534  HG2 PRO A  98     -12.004   2.119   4.318  1.00 88.35           H  
ATOM   1535  HG3 PRO A  98     -11.766   2.670   6.011  1.00 88.35           H  
ATOM   1536  CD  PRO A  98     -10.088   1.591   5.207  1.00 88.35           C  
ATOM   1537  HD2 PRO A  98      -9.534   2.530   5.194  1.00 88.35           H  
ATOM   1538  HD3 PRO A  98      -9.872   1.027   4.300  1.00 88.35           H  
ATOM   1539  N   PRO A  99     -11.419  -2.362   7.383  1.00 84.72           N  
ATOM   1540  CA  PRO A  99     -12.318  -2.042   8.495  1.00 84.72           C  
ATOM   1541  HA  PRO A  99     -12.955  -1.194   8.247  1.00 84.72           H  
ATOM   1542  C   PRO A  99     -11.581  -1.727   9.807  1.00 84.72           C  
ATOM   1543  CB  PRO A  99     -13.185  -3.296   8.635  1.00 84.72           C  
ATOM   1544  HB2 PRO A  99     -13.976  -3.277   7.886  1.00 84.72           H  
ATOM   1545  HB3 PRO A  99     -13.612  -3.406   9.632  1.00 84.72           H  
ATOM   1546  O   PRO A  99     -12.227  -1.507  10.831  1.00 84.72           O  
ATOM   1547  CG  PRO A  99     -12.200  -4.419   8.310  1.00 84.72           C  
ATOM   1548  HG2 PRO A  99     -11.588  -4.638   9.185  1.00 84.72           H  
ATOM   1549  HG3 PRO A  99     -12.711  -5.318   7.964  1.00 84.72           H  
ATOM   1550  CD  PRO A  99     -11.329  -3.807   7.214  1.00 84.72           C  
ATOM   1551  HD2 PRO A  99     -11.723  -4.079   6.234  1.00 84.72           H  
ATOM   1552  HD3 PRO A  99     -10.298  -4.148   7.306  1.00 84.72           H  
ATOM   1553  N   SER A 100     -10.247  -1.734   9.802  1.00 82.57           N  
ATOM   1554  H   SER A 100      -9.762  -1.823   8.920  1.00 82.57           H  
ATOM   1555  CA  SER A 100      -9.467  -1.308  10.958  1.00 82.57           C  
ATOM   1556  HA  SER A 100      -9.892  -1.784  11.842  1.00 82.57           H  
ATOM   1557  C   SER A 100      -9.570   0.212  11.155  1.00 82.57           C  
ATOM   1558  CB  SER A 100      -8.014  -1.792  10.839  1.00 82.57           C  
ATOM   1559  HB2 SER A 100      -7.610  -1.941  11.840  1.00 82.57           H  
ATOM   1560  HB3 SER A 100      -7.977  -2.747  10.313  1.00 82.57           H  
ATOM   1561  O   SER A 100      -9.962   0.964  10.262  1.00 82.57           O  
ATOM   1562  OG  SER A 100      -7.211  -0.845  10.172  1.00 82.57           O  
ATOM   1563  HG  SER A 100      -7.612  -0.632   9.327  1.00 82.57           H  
ATOM   1564  N   SER A 101      -9.203   0.685  12.340  1.00 86.35           N  
ATOM   1565  H   SER A 101      -8.938   0.036  13.067  1.00 86.35           H  
ATOM   1566  CA  SER A 101      -8.968   2.109  12.606  1.00 86.35           C  
ATOM   1567  HA  SER A 101      -9.366   2.703  11.783  1.00 86.35           H  
ATOM   1568  C   SER A 101      -7.473   2.428  12.670  1.00 86.35           C  
ATOM   1569  CB  SER A 101      -9.718   2.534  13.868  1.00 86.35           C  
ATOM   1570  HB2 SER A 101     -10.790   2.452  13.689  1.00 86.35           H  
ATOM   1571  HB3 SER A 101      -9.483   3.573  14.101  1.00 86.35           H  
ATOM   1572  O   SER A 101      -7.077   3.463  13.213  1.00 86.35           O  
ATOM   1573  OG  SER A 101      -9.367   1.706  14.963  1.00 86.35           O  
ATOM   1574  HG  SER A 101      -9.651   2.138  15.772  1.00 86.35           H  
ATOM   1575  N   GLU A 102      -6.634   1.529  12.145  1.00 95.11           N  
ATOM   1576  H   GLU A 102      -7.002   0.758  11.608  1.00 95.11           H  
ATOM   1577  CA  GLU A 102      -5.187   1.676  12.173  1.00 95.11           C  
ATOM   1578  HA  GLU A 102      -4.923   2.137  13.125  1.00 95.11           H  
ATOM   1579  C   GLU A 102      -4.708   2.620  11.077  1.00 95.11           C  
ATOM   1580  CB  GLU A 102      -4.467   0.320  12.119  1.00 95.11           C  
ATOM   1581  HB2 GLU A 102      -3.397   0.505  12.206  1.00 95.11           H  
ATOM   1582  HB3 GLU A 102      -4.665  -0.172  11.166  1.00 95.11           H  
ATOM   1583  O   GLU A 102      -5.210   2.622   9.954  1.00 95.11           O  
ATOM   1584  CG  GLU A 102      -4.911  -0.595  13.268  1.00 95.11           C  
ATOM   1585  HG2 GLU A 102      -5.841  -1.094  12.997  1.00 95.11           H  
ATOM   1586  HG3 GLU A 102      -5.125   0.017  14.143  1.00 95.11           H  
ATOM   1587  CD  GLU A 102      -3.845  -1.635  13.631  1.00 95.11           C  
ATOM   1588  OE1 GLU A 102      -3.251  -1.456  14.729  1.00 95.11           O  
ATOM   1589  OE2 GLU A 102      -3.656  -2.590  12.855  1.00 95.11           O  
ATOM   1590  N   TRP A 103      -3.736   3.451  11.443  1.00 97.77           N  
ATOM   1591  H   TRP A 103      -3.336   3.354  12.366  1.00 97.77           H  
ATOM   1592  CA  TRP A 103      -3.144   4.452  10.574  1.00 97.77           C  
ATOM   1593  HA  TRP A 103      -3.909   4.849   9.906  1.00 97.77           H  
ATOM   1594  C   TRP A 103      -2.045   3.814   9.732  1.00 97.77           C  
ATOM   1595  CB  TRP A 103      -2.611   5.596  11.441  1.00 97.77           C  
ATOM   1596  HB2 TRP A 103      -2.085   6.304  10.801  1.00 97.77           H  
ATOM   1597  HB3 TRP A 103      -1.883   5.202  12.151  1.00 97.77           H  
ATOM   1598  O   TRP A 103      -1.118   3.213  10.277  1.00 97.77           O  
ATOM   1599  CG  TRP A 103      -3.669   6.346  12.189  1.00 97.77           C  
ATOM   1600  CD1 TRP A 103      -3.973   6.201  13.497  1.00 97.77           C  
ATOM   1601  HD1 TRP A 103      -3.476   5.519  14.171  1.00 97.77           H  
ATOM   1602  CD2 TRP A 103      -4.600   7.345  11.677  1.00 97.77           C  
ATOM   1603  CE2 TRP A 103      -5.444   7.768  12.748  1.00 97.77           C  
ATOM   1604  CE3 TRP A 103      -4.816   7.932  10.413  1.00 97.77           C  
ATOM   1605  HE3 TRP A 103      -4.209   7.628   9.574  1.00 97.77           H  
ATOM   1606  NE1 TRP A 103      -5.010   7.045  13.841  1.00 97.77           N  
ATOM   1607  HE1 TRP A 103      -5.390   7.102  14.775  1.00 97.77           H  
ATOM   1608  CH2 TRP A 103      -6.643   9.288  11.295  1.00 97.77           C  
ATOM   1609  HH2 TRP A 103      -7.429  10.010  11.131  1.00 97.77           H  
ATOM   1610  CZ2 TRP A 103      -6.458   8.720  12.568  1.00 97.77           C  
ATOM   1611  HZ2 TRP A 103      -7.084   9.006  13.400  1.00 97.77           H  
ATOM   1612  CZ3 TRP A 103      -5.810   8.907  10.230  1.00 97.77           C  
ATOM   1613  HZ3 TRP A 103      -5.935   9.350   9.253  1.00 97.77           H  
ATOM   1614  N   HIS A 104      -2.132   3.982   8.418  1.00 98.07           N  
ATOM   1615  H   HIS A 104      -2.940   4.461   8.047  1.00 98.07           H  
ATOM   1616  CA  HIS A 104      -1.180   3.459   7.446  1.00 98.07           C  
ATOM   1617  HA  HIS A 104      -0.275   3.134   7.959  1.00 98.07           H  
ATOM   1618  C   HIS A 104      -0.784   4.534   6.443  1.00 98.07           C  
ATOM   1619  CB  HIS A 104      -1.774   2.237   6.743  1.00 98.07           C  
ATOM   1620  HB2 HIS A 104      -1.124   1.929   5.924  1.00 98.07           H  
ATOM   1621  HB3 HIS A 104      -2.748   2.502   6.330  1.00 98.07           H  
ATOM   1622  O   HIS A 104      -1.511   5.507   6.227  1.00 98.07           O  
ATOM   1623  CG  HIS A 104      -1.942   1.077   7.680  1.00 98.07           C  
ATOM   1624  CD2 HIS A 104      -3.101   0.709   8.302  1.00 98.07           C  
ATOM   1625  HD2 HIS A 104      -4.059   1.196   8.199  1.00 98.07           H  
ATOM   1626  ND1 HIS A 104      -0.948   0.235   8.129  1.00 98.07           N  
ATOM   1627  HD1 HIS A 104       0.023   0.251   7.853  1.00 98.07           H  
ATOM   1628  CE1 HIS A 104      -1.502  -0.628   8.999  1.00 98.07           C  
ATOM   1629  HE1 HIS A 104      -0.982  -1.420   9.518  1.00 98.07           H  
ATOM   1630  NE2 HIS A 104      -2.812  -0.383   9.119  1.00 98.07           N  
ATOM   1631  N   ARG A 105       0.380   4.352   5.819  1.00 98.15           N  
ATOM   1632  H   ARG A 105       0.891   3.493   5.966  1.00 98.15           H  
ATOM   1633  CA  ARG A 105       0.826   5.227   4.741  1.00 98.15           C  
ATOM   1634  HA  ARG A 105       0.694   6.265   5.045  1.00 98.15           H  
ATOM   1635  C   ARG A 105      -0.035   4.989   3.515  1.00 98.15           C  
ATOM   1636  CB  ARG A 105       2.297   4.977   4.413  1.00 98.15           C  
ATOM   1637  HB2 ARG A 105       2.414   3.964   4.026  1.00 98.15           H  
ATOM   1638  HB3 ARG A 105       2.615   5.677   3.640  1.00 98.15           H  
ATOM   1639  O   ARG A 105      -0.325   3.846   3.159  1.00 98.15           O  
ATOM   1640  CG  ARG A 105       3.170   5.147   5.656  1.00 98.15           C  
ATOM   1641  HG2 ARG A 105       2.985   4.333   6.358  1.00 98.15           H  
ATOM   1642  HG3 ARG A 105       2.937   6.088   6.153  1.00 98.15           H  
ATOM   1643  CD  ARG A 105       4.638   5.136   5.286  1.00 98.15           C  
ATOM   1644  HD2 ARG A 105       5.195   5.420   6.178  1.00 98.15           H  
ATOM   1645  HD3 ARG A 105       4.827   5.870   4.502  1.00 98.15           H  
ATOM   1646  NE  ARG A 105       5.070   3.799   4.855  1.00 98.15           N  
ATOM   1647  HE  ARG A 105       4.391   3.052   4.807  1.00 98.15           H  
ATOM   1648  NH1 ARG A 105       7.220   4.391   4.547  1.00 98.15           N  
ATOM   1649 HH11 ARG A 105       8.120   4.198   4.131  1.00 98.15           H  
ATOM   1650 HH12 ARG A 105       7.025   5.307   4.925  1.00 98.15           H  
ATOM   1651  NH2 ARG A 105       6.618   2.279   4.178  1.00 98.15           N  
ATOM   1652 HH21 ARG A 105       7.554   2.044   3.878  1.00 98.15           H  
ATOM   1653 HH22 ARG A 105       5.876   1.613   4.018  1.00 98.15           H  
ATOM   1654  CZ  ARG A 105       6.296   3.486   4.516  1.00 98.15           C  
ATOM   1655  N   ALA A 106      -0.421   6.075   2.873  1.00 94.60           N  
ATOM   1656  H   ALA A 106      -0.179   6.986   3.236  1.00 94.60           H  
ATOM   1657  CA  ALA A 106      -1.200   6.044   1.662  1.00 94.60           C  
ATOM   1658  HA  ALA A 106      -0.984   5.109   1.146  1.00 94.60           H  
ATOM   1659  C   ALA A 106      -0.792   7.186   0.731  1.00 94.60           C  
ATOM   1660  CB  ALA A 106      -2.686   6.082   2.040  1.00 94.60           C  
ATOM   1661  HB1 ALA A 106      -2.928   7.024   2.532  1.00 94.60           H  
ATOM   1662  HB2 ALA A 106      -3.289   5.971   1.138  1.00 94.60           H  
ATOM   1663  HB3 ALA A 106      -2.920   5.254   2.710  1.00 94.60           H  
ATOM   1664  O   ALA A 106      -0.171   8.161   1.148  1.00 94.60           O  
ATOM   1665  N   VAL A 107      -1.172   7.083  -0.531  1.00 90.45           N  
ATOM   1666  H   VAL A 107      -1.637   6.234  -0.820  1.00 90.45           H  
ATOM   1667  CA  VAL A 107      -1.140   8.197  -1.478  1.00 90.45           C  
ATOM   1668  HA  VAL A 107      -0.710   9.076  -0.998  1.00 90.45           H  
ATOM   1669  C   VAL A 107      -2.573   8.549  -1.836  1.00 90.45           C  
ATOM   1670  CB  VAL A 107      -0.242   7.889  -2.690  1.00 90.45           C  
ATOM   1671  HB  VAL A 107       0.782   7.783  -2.332  1.00 90.45           H  
ATOM   1672  O   VAL A 107      -3.387   7.657  -2.102  1.00 90.45           O  
ATOM   1673  CG1 VAL A 107      -0.596   6.590  -3.409  1.00 90.45           C  
ATOM   1674 HG11 VAL A 107      -0.480   5.743  -2.732  1.00 90.45           H  
ATOM   1675 HG12 VAL A 107      -1.620   6.641  -3.780  1.00 90.45           H  
ATOM   1676 HG13 VAL A 107       0.079   6.443  -4.253  1.00 90.45           H  
ATOM   1677  CG2 VAL A 107      -0.266   9.036  -3.697  1.00 90.45           C  
ATOM   1678 HG21 VAL A 107       0.066   9.956  -3.216  1.00 90.45           H  
ATOM   1679 HG22 VAL A 107      -1.268   9.172  -4.104  1.00 90.45           H  
ATOM   1680 HG23 VAL A 107       0.394   8.807  -4.533  1.00 90.45           H  
ATOM   1681  N   VAL A 108      -2.898   9.844  -1.808  1.00 88.15           N  
ATOM   1682  H   VAL A 108      -2.181  10.530  -1.619  1.00 88.15           H  
ATOM   1683  CA  VAL A 108      -4.176  10.304  -2.341  1.00 88.15           C  
ATOM   1684  HA  VAL A 108      -4.965   9.647  -1.974  1.00 88.15           H  
ATOM   1685  C   VAL A 108      -4.114  10.160  -3.827  1.00 88.15           C  
ATOM   1686  CB  VAL A 108      -4.550  11.738  -1.956  1.00 88.15           C  
ATOM   1687  HB  VAL A 108      -3.686  12.391  -2.077  1.00 88.15           H  
ATOM   1688  O   VAL A 108      -3.297  10.754  -4.517  1.00 88.15           O  
ATOM   1689  CG1 VAL A 108      -5.738  12.304  -2.750  1.00 88.15           C  
ATOM   1690 HG11 VAL A 108      -5.471  12.424  -3.801  1.00 88.15           H  
ATOM   1691 HG12 VAL A 108      -6.600  11.644  -2.657  1.00 88.15           H  
ATOM   1692 HG13 VAL A 108      -5.995  13.292  -2.366  1.00 88.15           H  
ATOM   1693  CG2 VAL A 108      -4.980  11.722  -0.493  1.00 88.15           C  
ATOM   1694 HG21 VAL A 108      -5.282  12.726  -0.197  1.00 88.15           H  
ATOM   1695 HG22 VAL A 108      -5.823  11.046  -0.346  1.00 88.15           H  
ATOM   1696 HG23 VAL A 108      -4.141  11.391   0.118  1.00 88.15           H  
ATOM   1697  N   LEU A 109      -5.034   9.368  -4.312  1.00 82.72           N  
ATOM   1698  H   LEU A 109      -5.684   8.903  -3.693  1.00 82.72           H  
ATOM   1699  CA  LEU A 109      -5.215   9.245  -5.719  1.00 82.72           C  
ATOM   1700  HA  LEU A 109      -4.285   9.404  -6.264  1.00 82.72           H  
ATOM   1701  C   LEU A 109      -6.211  10.316  -6.158  1.00 82.72           C  
ATOM   1702  CB  LEU A 109      -5.682   7.829  -5.927  1.00 82.72           C  
ATOM   1703  HB2 LEU A 109      -6.680   7.752  -5.496  1.00 82.72           H  
ATOM   1704  HB3 LEU A 109      -5.696   7.800  -7.016  1.00 82.72           H  
ATOM   1705  O   LEU A 109      -6.016  10.974  -7.170  1.00 82.72           O  
ATOM   1706  CG  LEU A 109      -4.825   6.692  -5.327  1.00 82.72           C  
ATOM   1707  HG  LEU A 109      -4.671   6.896  -4.268  1.00 82.72           H  
ATOM   1708  CD1 LEU A 109      -5.378   5.260  -5.362  1.00 82.72           C  
ATOM   1709 HD11 LEU A 109      -6.326   5.204  -4.828  1.00 82.72           H  
ATOM   1710 HD12 LEU A 109      -4.692   4.618  -4.810  1.00 82.72           H  
ATOM   1711 HD13 LEU A 109      -5.424   4.828  -6.361  1.00 82.72           H  
ATOM   1712  CD2 LEU A 109      -3.475   6.707  -5.985  1.00 82.72           C  
ATOM   1713 HD21 LEU A 109      -3.580   6.634  -7.067  1.00 82.72           H  
ATOM   1714 HD22 LEU A 109      -2.952   7.633  -5.746  1.00 82.72           H  
ATOM   1715 HD23 LEU A 109      -2.888   5.877  -5.591  1.00 82.72           H  
ATOM   1716  N   GLU A 110      -7.249  10.526  -5.333  1.00 78.89           N  
ATOM   1717  H   GLU A 110      -7.301   9.959  -4.499  1.00 78.89           H  
ATOM   1718  CA  GLU A 110      -8.415  11.346  -5.635  1.00 78.89           C  
ATOM   1719  HA  GLU A 110      -8.070  12.250  -6.136  1.00 78.89           H  
ATOM   1720  C   GLU A 110      -9.220  11.766  -4.313  1.00 78.89           C  
ATOM   1721  CB  GLU A 110      -9.135  10.445  -6.684  1.00 78.89           C  
ATOM   1722  HB2 GLU A 110      -9.824  11.034  -7.289  1.00 78.89           H  
ATOM   1723  HB3 GLU A 110      -8.405  10.057  -7.394  1.00 78.89           H  
ATOM   1724  O   GLU A 110      -8.993  11.099  -3.308  1.00 78.89           O  
ATOM   1725  CG  GLU A 110      -9.869   9.197  -6.188  1.00 78.89           C  
ATOM   1726  HG2 GLU A 110      -9.163   8.423  -5.890  1.00 78.89           H  
ATOM   1727  HG3 GLU A 110     -10.144   9.326  -5.141  1.00 78.89           H  
ATOM   1728  CD  GLU A 110     -11.104   8.757  -7.049  1.00 78.89           C  
ATOM   1729  OE1 GLU A 110     -11.576   7.623  -6.972  1.00 78.89           O  
ATOM   1730  OE2 GLU A 110     -11.617   9.473  -7.914  1.00 78.89           O  
ATOM   1731  N   GLN A 111     -10.170  12.772  -4.249  1.00 74.94           N  
ATOM   1732  H   GLN A 111     -10.097  13.440  -5.002  1.00 74.94           H  
ATOM   1733  CA  GLN A 111     -11.434  13.009  -3.388  1.00 74.94           C  
ATOM   1734  HA  GLN A 111     -11.501  12.188  -2.674  1.00 74.94           H  
ATOM   1735  C   GLN A 111     -12.933  13.207  -3.962  1.00 74.94           C  
ATOM   1736  CB  GLN A 111     -11.158  14.124  -2.444  1.00 74.94           C  
ATOM   1737  HB2 GLN A 111     -10.576  14.850  -3.011  1.00 74.94           H  
ATOM   1738  HB3 GLN A 111     -10.512  13.752  -1.649  1.00 74.94           H  
ATOM   1739  O   GLN A 111     -13.230  14.204  -4.621  1.00 74.94           O  
ATOM   1740  CG  GLN A 111     -12.400  14.783  -1.803  1.00 74.94           C  
ATOM   1741  HG2 GLN A 111     -12.923  14.096  -1.138  1.00 74.94           H  
ATOM   1742  HG3 GLN A 111     -13.101  15.210  -2.520  1.00 74.94           H  
ATOM   1743  CD  GLN A 111     -11.949  15.952  -1.012  1.00 74.94           C  
ATOM   1744  NE2 GLN A 111     -12.637  16.479  -0.048  1.00 74.94           N  
ATOM   1745 HE21 GLN A 111     -13.560  16.136   0.179  1.00 74.94           H  
ATOM   1746 HE22 GLN A 111     -12.190  17.255   0.419  1.00 74.94           H  
ATOM   1747  OE1 GLN A 111     -10.936  16.515  -1.266  1.00 74.94           O  
ATOM   1748  N   ILE A 112     -13.926  12.304  -3.701  1.00 72.99           N  
ATOM   1749  H   ILE A 112     -13.721  11.720  -2.903  1.00 72.99           H  
ATOM   1750  CA  ILE A 112     -14.969  11.711  -4.609  1.00 72.99           C  
ATOM   1751  HA  ILE A 112     -14.544  11.429  -5.573  1.00 72.99           H  
ATOM   1752  C   ILE A 112     -15.961  12.788  -4.929  1.00 72.99           C  
ATOM   1753  CB  ILE A 112     -15.678  10.387  -4.134  1.00 72.99           C  
ATOM   1754  HB  ILE A 112     -16.265  10.618  -3.245  1.00 72.99           H  
ATOM   1755  O   ILE A 112     -16.354  13.526  -4.033  1.00 72.99           O  
ATOM   1756  CG1 ILE A 112     -14.768   9.178  -3.818  1.00 72.99           C  
ATOM   1757 HG12 ILE A 112     -14.123   8.994  -4.677  1.00 72.99           H  
ATOM   1758 HG13 ILE A 112     -14.221   9.406  -2.903  1.00 72.99           H  
ATOM   1759  CG2 ILE A 112     -16.633   9.843  -5.220  1.00 72.99           C  
ATOM   1760 HG21 ILE A 112     -17.345  10.591  -5.571  1.00 72.99           H  
ATOM   1761 HG22 ILE A 112     -17.245   9.032  -4.826  1.00 72.99           H  
ATOM   1762 HG23 ILE A 112     -16.066   9.472  -6.074  1.00 72.99           H  
ATOM   1763  CD1 ILE A 112     -15.381   7.823  -3.514  1.00 72.99           C  
ATOM   1764 HD11 ILE A 112     -15.703   7.335  -4.434  1.00 72.99           H  
ATOM   1765 HD12 ILE A 112     -16.222   7.926  -2.829  1.00 72.99           H  
ATOM   1766 HD13 ILE A 112     -14.607   7.216  -3.044  1.00 72.99           H  
ATOM   1767  N   LEU A 113     -16.415  12.826  -6.184  1.00 66.27           N  
ATOM   1768  H   LEU A 113     -16.069  12.127  -6.826  1.00 66.27           H  
ATOM   1769  CA  LEU A 113     -17.272  13.884  -6.719  1.00 66.27           C  
ATOM   1770  HA  LEU A 113     -17.571  13.564  -7.717  1.00 66.27           H  
ATOM   1771  C   LEU A 113     -16.511  15.201  -6.926  1.00 66.27           C  
ATOM   1772  CB  LEU A 113     -18.568  14.056  -5.890  1.00 66.27           C  
ATOM   1773  HB2 LEU A 113     -19.254  14.678  -6.464  1.00 66.27           H  
ATOM   1774  HB3 LEU A 113     -18.334  14.616  -4.984  1.00 66.27           H  
ATOM   1775  O   LEU A 113     -17.124  16.263  -7.011  1.00 66.27           O  
ATOM   1776  CG  LEU A 113     -19.299  12.762  -5.495  1.00 66.27           C  
ATOM   1777  HG  LEU A 113     -18.629  12.099  -4.946  1.00 66.27           H  
ATOM   1778  CD1 LEU A 113     -20.445  13.063  -4.536  1.00 66.27           C  
ATOM   1779 HD11 LEU A 113     -20.049  13.546  -3.642  1.00 66.27           H  
ATOM   1780 HD12 LEU A 113     -20.933  12.132  -4.246  1.00 66.27           H  
ATOM   1781 HD13 LEU A 113     -21.169  13.721  -5.017  1.00 66.27           H  
ATOM   1782  CD2 LEU A 113     -19.847  12.043  -6.728  1.00 66.27           C  
ATOM   1783 HD21 LEU A 113     -19.026  11.731  -7.374  1.00 66.27           H  
ATOM   1784 HD22 LEU A 113     -20.515  12.700  -7.285  1.00 66.27           H  
ATOM   1785 HD23 LEU A 113     -20.392  11.151  -6.421  1.00 66.27           H  
ATOM   1786  N   GLY A 114     -15.183  15.122  -7.036  1.00 61.95           N  
ATOM   1787  H   GLY A 114     -14.735  14.236  -6.850  1.00 61.95           H  
ATOM   1788  CA  GLY A 114     -14.334  16.276  -7.269  1.00 61.95           C  
ATOM   1789  HA2 GLY A 114     -14.669  16.774  -8.178  1.00 61.95           H  
ATOM   1790  HA3 GLY A 114     -13.307  15.944  -7.421  1.00 61.95           H  
ATOM   1791  C   GLY A 114     -14.401  17.268  -6.108  1.00 61.95           C  
ATOM   1792  O   GLY A 114     -14.761  16.893  -4.986  1.00 61.95           O  
ATOM   1793  N   PRO A 115     -14.108  18.556  -6.369  1.00 62.41           N  
ATOM   1794  CA  PRO A 115     -14.118  19.542  -5.324  1.00 62.41           C  
ATOM   1795  HA  PRO A 115     -13.414  19.041  -4.660  1.00 62.41           H  
ATOM   1796  C   PRO A 115     -15.520  19.758  -4.676  1.00 62.41           C  
ATOM   1797  CB  PRO A 115     -13.447  20.803  -5.892  1.00 62.41           C  
ATOM   1798  HB2 PRO A 115     -12.891  21.380  -5.153  1.00 62.41           H  
ATOM   1799  HB3 PRO A 115     -14.197  21.433  -6.369  1.00 62.41           H  
ATOM   1800  O   PRO A 115     -16.487  20.057  -5.350  1.00 62.41           O  
ATOM   1801  CG  PRO A 115     -12.528  20.216  -6.959  1.00 62.41           C  
ATOM   1802  HG2 PRO A 115     -12.266  20.950  -7.722  1.00 62.41           H  
ATOM   1803  HG3 PRO A 115     -11.635  19.793  -6.498  1.00 62.41           H  
ATOM   1804  CD  PRO A 115     -13.415  19.104  -7.519  1.00 62.41           C  
ATOM   1805  HD2 PRO A 115     -12.815  18.356  -8.036  1.00 62.41           H  
ATOM   1806  HD3 PRO A 115     -14.145  19.526  -8.210  1.00 62.41           H  
ATOM   1807  N   GLY A 116     -15.657  19.653  -3.358  1.00 67.48           N  
ATOM   1808  H   GLY A 116     -14.774  19.552  -2.877  1.00 67.48           H  
ATOM   1809  CA  GLY A 116     -16.814  19.422  -2.495  1.00 67.48           C  
ATOM   1810  HA2 GLY A 116     -16.903  20.251  -1.793  1.00 67.48           H  
ATOM   1811  HA3 GLY A 116     -17.706  19.406  -3.121  1.00 67.48           H  
ATOM   1812  C   GLY A 116     -16.794  18.101  -1.689  1.00 67.48           C  
ATOM   1813  O   GLY A 116     -17.283  18.099  -0.555  1.00 67.48           O  
ATOM   1814  N   GLY A 117     -16.253  17.016  -2.260  1.00 69.64           N  
ATOM   1815  H   GLY A 117     -15.842  17.128  -3.175  1.00 69.64           H  
ATOM   1816  CA  GLY A 117     -16.369  15.619  -1.818  1.00 69.64           C  
ATOM   1817  HA2 GLY A 117     -17.362  15.251  -2.076  1.00 69.64           H  
ATOM   1818  HA3 GLY A 117     -15.643  15.047  -2.397  1.00 69.64           H  
ATOM   1819  C   GLY A 117     -16.074  15.297  -0.350  1.00 69.64           C  
ATOM   1820  O   GLY A 117     -15.228  15.911   0.284  1.00 69.64           O  
ATOM   1821  N   GLY A 118     -16.758  14.304   0.221  1.00 81.87           N  
ATOM   1822  H   GLY A 118     -17.438  13.812  -0.341  1.00 81.87           H  
ATOM   1823  CA  GLY A 118     -16.511  13.835   1.598  1.00 81.87           C  
ATOM   1824  HA2 GLY A 118     -17.464  13.543   2.038  1.00 81.87           H  
ATOM   1825  HA3 GLY A 118     -16.092  14.640   2.201  1.00 81.87           H  
ATOM   1826  C   GLY A 118     -15.573  12.630   1.709  1.00 81.87           C  
ATOM   1827  O   GLY A 118     -15.167  12.275   2.815  1.00 81.87           O  
ATOM   1828  N   THR A 119     -15.230  12.016   0.581  1.00 85.73           N  
ATOM   1829  H   THR A 119     -15.538  12.416  -0.294  1.00 85.73           H  
ATOM   1830  CA  THR A 119     -14.534  10.725   0.491  1.00 85.73           C  
ATOM   1831  HA  THR A 119     -14.254  10.376   1.485  1.00 85.73           H  
ATOM   1832  C   THR A 119     -13.269  10.899  -0.338  1.00 85.73           C  
ATOM   1833  CB  THR A 119     -15.470   9.681  -0.137  1.00 85.73           C  
ATOM   1834  HB  THR A 119     -15.661   9.947  -1.176  1.00 85.73           H  
ATOM   1835  O   THR A 119     -13.272  11.739  -1.213  1.00 85.73           O  
ATOM   1836  CG2 THR A 119     -14.926   8.260  -0.076  1.00 85.73           C  
ATOM   1837 HG21 THR A 119     -14.708   7.981   0.955  1.00 85.73           H  
ATOM   1838 HG22 THR A 119     -15.663   7.566  -0.480  1.00 85.73           H  
ATOM   1839 HG23 THR A 119     -14.017   8.173  -0.670  1.00 85.73           H  
ATOM   1840  OG1 THR A 119     -16.704   9.663   0.547  1.00 85.73           O  
ATOM   1841  HG1 THR A 119     -17.143   8.852   0.281  1.00 85.73           H  
ATOM   1842  N   ALA A 120     -12.203  10.156  -0.086  1.00 86.50           N  
ATOM   1843  H   ALA A 120     -12.270   9.485   0.666  1.00 86.50           H  
ATOM   1844  CA  ALA A 120     -10.959  10.086  -0.839  1.00 86.50           C  
ATOM   1845  HA  ALA A 120     -11.017  10.698  -1.739  1.00 86.50           H  
ATOM   1846  C   ALA A 120     -10.708   8.641  -1.260  1.00 86.50           C  
ATOM   1847  CB  ALA A 120      -9.823  10.677  -0.016  1.00 86.50           C  
ATOM   1848  HB1 ALA A 120     -10.048  11.717   0.221  1.00 86.50           H  
ATOM   1849  HB2 ALA A 120      -8.893  10.637  -0.583  1.00 86.50           H  
ATOM   1850  HB3 ALA A 120      -9.706  10.104   0.904  1.00 86.50           H  
ATOM   1851  O   ALA A 120     -10.963   7.752  -0.458  1.00 86.50           O  
ATOM   1852  N   ARG A 121     -10.214   8.378  -2.470  1.00 86.44           N  
ATOM   1853  H   ARG A 121      -9.917   9.159  -3.038  1.00 86.44           H  
ATOM   1854  CA  ARG A 121      -9.720   7.050  -2.832  1.00 86.44           C  
ATOM   1855  HA  ARG A 121      -9.997   6.367  -2.028  1.00 86.44           H  
ATOM   1856  C   ARG A 121      -8.208   7.116  -2.802  1.00 86.44           C  
ATOM   1857  CB  ARG A 121     -10.393   6.445  -4.078  1.00 86.44           C  
ATOM   1858  HB2 ARG A 121     -10.258   7.090  -4.946  1.00 86.44           H  
ATOM   1859  HB3 ARG A 121     -11.466   6.393  -3.895  1.00 86.44           H  
ATOM   1860  O   ARG A 121      -7.594   8.055  -3.310  1.00 86.44           O  
ATOM   1861  CG  ARG A 121      -9.876   5.051  -4.462  1.00 86.44           C  
ATOM   1862  HG2 ARG A 121      -8.842   5.136  -4.795  1.00 86.44           H  
ATOM   1863  HG3 ARG A 121      -9.891   4.424  -3.570  1.00 86.44           H  
ATOM   1864  CD  ARG A 121     -10.704   4.334  -5.547  1.00 86.44           C  
ATOM   1865  HD2 ARG A 121     -10.251   3.371  -5.783  1.00 86.44           H  
ATOM   1866  HD3 ARG A 121     -11.699   4.145  -5.145  1.00 86.44           H  
ATOM   1867  NE  ARG A 121     -10.840   5.132  -6.753  1.00 86.44           N  
ATOM   1868  HE  ARG A 121     -11.173   6.073  -6.595  1.00 86.44           H  
ATOM   1869  NH1 ARG A 121     -10.418   3.701  -8.521  1.00 86.44           N  
ATOM   1870 HH11 ARG A 121     -10.059   3.669  -9.465  1.00 86.44           H  
ATOM   1871 HH12 ARG A 121     -10.377   2.898  -7.909  1.00 86.44           H  
ATOM   1872  NH2 ARG A 121     -10.755   5.833  -8.838  1.00 86.44           N  
ATOM   1873 HH21 ARG A 121     -11.130   6.693  -8.463  1.00 86.44           H  
ATOM   1874 HH22 ARG A 121     -10.400   5.715  -9.776  1.00 86.44           H  
ATOM   1875  CZ  ARG A 121     -10.690   4.859  -8.023  1.00 86.44           C  
ATOM   1876  N   VAL A 122      -7.637   6.163  -2.087  1.00 90.33           N  
ATOM   1877  H   VAL A 122      -8.228   5.447  -1.688  1.00 90.33           H  
ATOM   1878  CA  VAL A 122      -6.234   6.157  -1.690  1.00 90.33           C  
ATOM   1879  HA  VAL A 122      -5.687   6.869  -2.308  1.00 90.33           H  
ATOM   1880  C   VAL A 122      -5.644   4.779  -1.945  1.00 90.33           C  
ATOM   1881  CB  VAL A 122      -6.056   6.590  -0.219  1.00 90.33           C  
ATOM   1882  HB  VAL A 122      -4.986   6.669  -0.031  1.00 90.33           H  
ATOM   1883  O   VAL A 122      -6.350   3.779  -1.812  1.00 90.33           O  
ATOM   1884  CG1 VAL A 122      -6.669   7.970   0.057  1.00 90.33           C  
ATOM   1885 HG11 VAL A 122      -6.318   8.332   1.024  1.00 90.33           H  
ATOM   1886 HG12 VAL A 122      -7.757   7.912   0.065  1.00 90.33           H  
ATOM   1887 HG13 VAL A 122      -6.359   8.674  -0.715  1.00 90.33           H  
ATOM   1888  CG2 VAL A 122      -6.654   5.610   0.800  1.00 90.33           C  
ATOM   1889 HG21 VAL A 122      -6.493   5.983   1.811  1.00 90.33           H  
ATOM   1890 HG22 VAL A 122      -6.162   4.640   0.718  1.00 90.33           H  
ATOM   1891 HG23 VAL A 122      -7.723   5.484   0.630  1.00 90.33           H  
ATOM   1892  N   LEU A 123      -4.363   4.724  -2.307  1.00 88.34           N  
ATOM   1893  H   LEU A 123      -3.859   5.594  -2.397  1.00 88.34           H  
ATOM   1894  CA  LEU A 123      -3.589   3.481  -2.349  1.00 88.34           C  
ATOM   1895  HA  LEU A 123      -4.255   2.621  -2.426  1.00 88.34           H  
ATOM   1896  C   LEU A 123      -2.833   3.389  -1.036  1.00 88.34           C  
ATOM   1897  CB  LEU A 123      -2.629   3.457  -3.559  1.00 88.34           C  
ATOM   1898  HB2 LEU A 123      -3.192   3.279  -4.475  1.00 88.34           H  
ATOM   1899  HB3 LEU A 123      -2.151   4.433  -3.641  1.00 88.34           H  
ATOM   1900  O   LEU A 123      -2.054   4.287  -0.719  1.00 88.34           O  
ATOM   1901  CG  LEU A 123      -1.526   2.384  -3.515  1.00 88.34           C  
ATOM   1902  HG  LEU A 123      -0.963   2.453  -2.584  1.00 88.34           H  
ATOM   1903  CD1 LEU A 123      -2.122   0.985  -3.639  1.00 88.34           C  
ATOM   1904 HD11 LEU A 123      -2.702   0.889  -4.557  1.00 88.34           H  
ATOM   1905 HD12 LEU A 123      -2.758   0.762  -2.782  1.00 88.34           H  
ATOM   1906 HD13 LEU A 123      -1.320   0.248  -3.660  1.00 88.34           H  
ATOM   1907  CD2 LEU A 123      -0.548   2.604  -4.665  1.00 88.34           C  
ATOM   1908 HD21 LEU A 123      -0.078   3.583  -4.573  1.00 88.34           H  
ATOM   1909 HD22 LEU A 123       0.237   1.848  -4.628  1.00 88.34           H  
ATOM   1910 HD23 LEU A 123      -1.065   2.534  -5.622  1.00 88.34           H  
ATOM   1911  N   PHE A 124      -3.028   2.305  -0.295  1.00 92.39           N  
ATOM   1912  H   PHE A 124      -3.659   1.589  -0.625  1.00 92.39           H  
ATOM   1913  CA  PHE A 124      -2.216   2.011   0.876  1.00 92.39           C  
ATOM   1914  HA  PHE A 124      -2.007   2.932   1.420  1.00 92.39           H  
ATOM   1915  C   PHE A 124      -0.890   1.406   0.428  1.00 92.39           C  
ATOM   1916  CB  PHE A 124      -2.992   1.085   1.809  1.00 92.39           C  
ATOM   1917  HB2 PHE A 124      -2.312   0.716   2.577  1.00 92.39           H  
ATOM   1918  HB3 PHE A 124      -3.362   0.226   1.249  1.00 92.39           H  
ATOM   1919  O   PHE A 124      -0.818   0.225   0.108  1.00 92.39           O  
ATOM   1920  CG  PHE A 124      -4.143   1.786   2.486  1.00 92.39           C  
ATOM   1921  CD1 PHE A 124      -3.913   2.523   3.660  1.00 92.39           C  
ATOM   1922  HD1 PHE A 124      -2.912   2.584   4.062  1.00 92.39           H  
ATOM   1923  CD2 PHE A 124      -5.430   1.742   1.924  1.00 92.39           C  
ATOM   1924  HD2 PHE A 124      -5.604   1.189   1.013  1.00 92.39           H  
ATOM   1925  CE1 PHE A 124      -4.972   3.191   4.295  1.00 92.39           C  
ATOM   1926  HE1 PHE A 124      -4.794   3.747   5.204  1.00 92.39           H  
ATOM   1927  CE2 PHE A 124      -6.484   2.423   2.554  1.00 92.39           C  
ATOM   1928  HE2 PHE A 124      -7.471   2.402   2.116  1.00 92.39           H  
ATOM   1929  CZ  PHE A 124      -6.259   3.146   3.735  1.00 92.39           C  
ATOM   1930  HZ  PHE A 124      -7.074   3.676   4.207  1.00 92.39           H  
ATOM   1931  N   VAL A 125       0.173   2.207   0.418  1.00 92.56           N  
ATOM   1932  H   VAL A 125       0.044   3.164   0.713  1.00 92.56           H  
ATOM   1933  CA  VAL A 125       1.471   1.843  -0.191  1.00 92.56           C  
ATOM   1934  HA  VAL A 125       1.288   1.519  -1.216  1.00 92.56           H  
ATOM   1935  C   VAL A 125       2.177   0.668   0.499  1.00 92.56           C  
ATOM   1936  CB  VAL A 125       2.402   3.068  -0.261  1.00 92.56           C  
ATOM   1937  HB  VAL A 125       3.322   2.769  -0.763  1.00 92.56           H  
ATOM   1938  O   VAL A 125       3.061   0.042  -0.073  1.00 92.56           O  
ATOM   1939  CG1 VAL A 125       1.758   4.198  -1.080  1.00 92.56           C  
ATOM   1940 HG11 VAL A 125       1.502   3.824  -2.071  1.00 92.56           H  
ATOM   1941 HG12 VAL A 125       0.857   4.576  -0.595  1.00 92.56           H  
ATOM   1942 HG13 VAL A 125       2.464   5.021  -1.197  1.00 92.56           H  
ATOM   1943  CG2 VAL A 125       2.762   3.616   1.129  1.00 92.56           C  
ATOM   1944 HG21 VAL A 125       1.862   3.937   1.652  1.00 92.56           H  
ATOM   1945 HG22 VAL A 125       3.434   4.468   1.023  1.00 92.56           H  
ATOM   1946 HG23 VAL A 125       3.274   2.851   1.713  1.00 92.56           H  
ATOM   1947  N   ASP A 126       1.772   0.338   1.727  1.00 96.17           N  
ATOM   1948  H   ASP A 126       1.064   0.917   2.156  1.00 96.17           H  
ATOM   1949  CA  ASP A 126       2.295  -0.810   2.478  1.00 96.17           C  
ATOM   1950  HA  ASP A 126       3.267  -1.090   2.073  1.00 96.17           H  
ATOM   1951  C   ASP A 126       1.418  -2.065   2.379  1.00 96.17           C  
ATOM   1952  CB  ASP A 126       2.500  -0.403   3.940  1.00 96.17           C  
ATOM   1953  HB2 ASP A 126       2.827  -1.270   4.515  1.00 96.17           H  
ATOM   1954  HB3 ASP A 126       1.552  -0.060   4.355  1.00 96.17           H  
ATOM   1955  O   ASP A 126       1.861  -3.139   2.768  1.00 96.17           O  
ATOM   1956  CG  ASP A 126       3.555   0.690   4.081  1.00 96.17           C  
ATOM   1957  OD1 ASP A 126       4.641   0.565   3.472  1.00 96.17           O  
ATOM   1958  OD2 ASP A 126       3.311   1.663   4.833  1.00 96.17           O  
ATOM   1959  N   HIS A 127       0.198  -1.951   1.848  1.00 92.31           N  
ATOM   1960  H   HIS A 127      -0.068  -1.054   1.468  1.00 92.31           H  
ATOM   1961  CA  HIS A 127      -0.755  -3.063   1.713  1.00 92.31           C  
ATOM   1962  HA  HIS A 127      -0.333  -3.977   2.130  1.00 92.31           H  
ATOM   1963  C   HIS A 127      -1.105  -3.376   0.254  1.00 92.31           C  
ATOM   1964  CB  HIS A 127      -2.023  -2.733   2.504  1.00 92.31           C  
ATOM   1965  HB2 HIS A 127      -2.759  -3.517   2.328  1.00 92.31           H  
ATOM   1966  HB3 HIS A 127      -2.433  -1.793   2.136  1.00 92.31           H  
ATOM   1967  O   HIS A 127      -1.569  -4.468  -0.047  1.00 92.31           O  
ATOM   1968  CG  HIS A 127      -1.819  -2.623   3.991  1.00 92.31           C  
ATOM   1969  CD2 HIS A 127      -1.590  -1.469   4.684  1.00 92.31           C  
ATOM   1970  HD2 HIS A 127      -1.497  -0.481   4.258  1.00 92.31           H  
ATOM   1971  ND1 HIS A 127      -1.947  -3.675   4.899  1.00 92.31           N  
ATOM   1972  CE1 HIS A 127      -1.807  -3.134   6.113  1.00 92.31           C  
ATOM   1973  HE1 HIS A 127      -1.907  -3.680   7.039  1.00 92.31           H  
ATOM   1974  NE2 HIS A 127      -1.603  -1.811   6.016  1.00 92.31           N  
ATOM   1975  HE2 HIS A 127      -1.624  -1.171   6.796  1.00 92.31           H  
ATOM   1976  N   GLY A 128      -0.881  -2.435  -0.662  1.00 89.00           N  
ATOM   1977  H   GLY A 128      -0.547  -1.534  -0.349  1.00 89.00           H  
ATOM   1978  CA  GLY A 128      -1.142  -2.580  -2.093  1.00 89.00           C  
ATOM   1979  HA2 GLY A 128      -0.536  -1.867  -2.650  1.00 89.00           H  
ATOM   1980  HA3 GLY A 128      -0.850  -3.588  -2.389  1.00 89.00           H  
ATOM   1981  C   GLY A 128      -2.605  -2.401  -2.497  1.00 89.00           C  
ATOM   1982  O   GLY A 128      -2.897  -2.225  -3.677  1.00 89.00           O  
ATOM   1983  N   ASN A 129      -3.530  -2.388  -1.537  1.00 86.94           N  
ATOM   1984  H   ASN A 129      -3.246  -2.560  -0.583  1.00 86.94           H  
ATOM   1985  CA  ASN A 129      -4.947  -2.225  -1.816  1.00 86.94           C  
ATOM   1986  HA  ASN A 129      -5.152  -2.729  -2.761  1.00 86.94           H  
ATOM   1987  C   ASN A 129      -5.333  -0.748  -1.981  1.00 86.94           C  
ATOM   1988  CB  ASN A 129      -5.773  -2.950  -0.746  1.00 86.94           C  
ATOM   1989  HB2 ASN A 129      -5.366  -3.947  -0.578  1.00 86.94           H  
ATOM   1990  HB3 ASN A 129      -6.792  -3.077  -1.111  1.00 86.94           H  
ATOM   1991  O   ASN A 129      -4.822   0.155  -1.307  1.00 86.94           O  
ATOM   1992  CG  ASN A 129      -5.795  -2.213   0.577  1.00 86.94           C  
ATOM   1993  ND2 ASN A 129      -6.912  -1.632   0.946  1.00 86.94           N  
ATOM   1994 HD21 ASN A 129      -7.732  -1.703   0.360  1.00 86.94           H  
ATOM   1995 HD22 ASN A 129      -6.881  -1.145   1.830  1.00 86.94           H  
ATOM   1996  OD1 ASN A 129      -4.810  -2.112   1.283  1.00 86.94           O  
ATOM   1997  N   VAL A 130      -6.314  -0.516  -2.846  1.00 85.39           N  
ATOM   1998  H   VAL A 130      -6.692  -1.307  -3.349  1.00 85.39           H  
ATOM   1999  CA  VAL A 130      -6.982   0.776  -2.996  1.00 85.39           C  
ATOM   2000  HA  VAL A 130      -6.337   1.553  -2.584  1.00 85.39           H  
ATOM   2001  C   VAL A 130      -8.279   0.761  -2.192  1.00 85.39           C  
ATOM   2002  CB  VAL A 130      -7.206   1.100  -4.483  1.00 85.39           C  
ATOM   2003  HB  VAL A 130      -7.761   0.288  -4.952  1.00 85.39           H  
ATOM   2004  O   VAL A 130      -9.024  -0.216  -2.239  1.00 85.39           O  
ATOM   2005  CG1 VAL A 130      -7.997   2.394  -4.666  1.00 85.39           C  
ATOM   2006 HG11 VAL A 130      -8.051   2.644  -5.725  1.00 85.39           H  
ATOM   2007 HG12 VAL A 130      -9.006   2.253  -4.281  1.00 85.39           H  
ATOM   2008 HG13 VAL A 130      -7.504   3.204  -4.128  1.00 85.39           H  
ATOM   2009  CG2 VAL A 130      -5.871   1.276  -5.217  1.00 85.39           C  
ATOM   2010 HG21 VAL A 130      -5.290   0.355  -5.165  1.00 85.39           H  
ATOM   2011 HG22 VAL A 130      -5.297   2.082  -4.760  1.00 85.39           H  
ATOM   2012 HG23 VAL A 130      -6.047   1.507  -6.267  1.00 85.39           H  
ATOM   2013  N   ALA A 131      -8.582   1.841  -1.469  1.00 87.06           N  
ATOM   2014  H   ALA A 131      -7.931   2.612  -1.447  1.00 87.06           H  
ATOM   2015  CA  ALA A 131      -9.865   1.976  -0.782  1.00 87.06           C  
ATOM   2016  HA  ALA A 131     -10.595   1.346  -1.292  1.00 87.06           H  
ATOM   2017  C   ALA A 131     -10.406   3.402  -0.819  1.00 87.06           C  
ATOM   2018  CB  ALA A 131      -9.760   1.481   0.666  1.00 87.06           C  
ATOM   2019  HB1 ALA A 131      -9.362   2.279   1.293  1.00 87.06           H  
ATOM   2020  HB2 ALA A 131      -9.128   0.596   0.725  1.00 87.06           H  
ATOM   2021  HB3 ALA A 131     -10.754   1.230   1.035  1.00 87.06           H  
ATOM   2022  O   ALA A 131      -9.656   4.373  -0.920  1.00 87.06           O  
ATOM   2023  N   GLU A 132     -11.722   3.508  -0.681  1.00 86.28           N  
ATOM   2024  H   GLU A 132     -12.262   2.661  -0.575  1.00 86.28           H  
ATOM   2025  CA  GLU A 132     -12.421   4.761  -0.431  1.00 86.28           C  
ATOM   2026  HA  GLU A 132     -11.878   5.580  -0.901  1.00 86.28           H  
ATOM   2027  C   GLU A 132     -12.500   5.011   1.081  1.00 86.28           C  
ATOM   2028  CB  GLU A 132     -13.820   4.712  -1.051  1.00 86.28           C  
ATOM   2029  HB2 GLU A 132     -14.333   5.639  -0.795  1.00 86.28           H  
ATOM   2030  HB3 GLU A 132     -14.376   3.877  -0.624  1.00 86.28           H  
ATOM   2031  O   GLU A 132     -12.993   4.177   1.840  1.00 86.28           O  
ATOM   2032  CG  GLU A 132     -13.780   4.562  -2.580  1.00 86.28           C  
ATOM   2033  HG2 GLU A 132     -13.341   3.598  -2.836  1.00 86.28           H  
ATOM   2034  HG3 GLU A 132     -13.136   5.344  -2.982  1.00 86.28           H  
ATOM   2035  CD  GLU A 132     -15.165   4.674  -3.234  1.00 86.28           C  
ATOM   2036  OE1 GLU A 132     -15.207   4.572  -4.479  1.00 86.28           O  
ATOM   2037  OE2 GLU A 132     -16.158   4.918  -2.507  1.00 86.28           O  
ATOM   2038  N   VAL A 133     -12.016   6.165   1.532  1.00 91.07           N  
ATOM   2039  H   VAL A 133     -11.604   6.794   0.859  1.00 91.07           H  
ATOM   2040  CA  VAL A 133     -11.967   6.569   2.941  1.00 91.07           C  
ATOM   2041  HA  VAL A 133     -12.569   5.870   3.522  1.00 91.07           H  
ATOM   2042  C   VAL A 133     -12.571   7.958   3.103  1.00 91.07           C  
ATOM   2043  CB  VAL A 133     -10.532   6.526   3.503  1.00 91.07           C  
ATOM   2044  HB  VAL A 133     -10.575   6.796   4.558  1.00 91.07           H  
ATOM   2045  O   VAL A 133     -12.439   8.790   2.212  1.00 91.07           O  
ATOM   2046  CG1 VAL A 133      -9.952   5.112   3.413  1.00 91.07           C  
ATOM   2047 HG11 VAL A 133      -9.788   4.831   2.373  1.00 91.07           H  
ATOM   2048 HG12 VAL A 133      -9.001   5.073   3.943  1.00 91.07           H  
ATOM   2049 HG13 VAL A 133     -10.639   4.400   3.871  1.00 91.07           H  
ATOM   2050  CG2 VAL A 133      -9.560   7.495   2.817  1.00 91.07           C  
ATOM   2051 HG21 VAL A 133      -9.504   7.281   1.750  1.00 91.07           H  
ATOM   2052 HG22 VAL A 133      -8.565   7.377   3.247  1.00 91.07           H  
ATOM   2053 HG23 VAL A 133      -9.882   8.525   2.965  1.00 91.07           H  
ATOM   2054  N   PRO A 134     -13.237   8.285   4.216  1.00 88.90           N  
ATOM   2055  CA  PRO A 134     -13.693   9.649   4.424  1.00 88.90           C  
ATOM   2056  HA  PRO A 134     -14.313   9.967   3.585  1.00 88.90           H  
ATOM   2057  C   PRO A 134     -12.486  10.586   4.548  1.00 88.90           C  
ATOM   2058  CB  PRO A 134     -14.559   9.594   5.678  1.00 88.90           C  
ATOM   2059  HB2 PRO A 134     -14.544  10.534   6.230  1.00 88.90           H  
ATOM   2060  HB3 PRO A 134     -15.580   9.336   5.399  1.00 88.90           H  
ATOM   2061  O   PRO A 134     -11.473  10.246   5.155  1.00 88.90           O  
ATOM   2062  CG  PRO A 134     -13.943   8.441   6.469  1.00 88.90           C  
ATOM   2063  HG2 PRO A 134     -14.661   7.982   7.149  1.00 88.90           H  
ATOM   2064  HG3 PRO A 134     -13.080   8.815   7.019  1.00 88.90           H  
ATOM   2065  CD  PRO A 134     -13.481   7.464   5.388  1.00 88.90           C  
ATOM   2066  HD2 PRO A 134     -14.272   6.746   5.169  1.00 88.90           H  
ATOM   2067  HD3 PRO A 134     -12.579   6.945   5.714  1.00 88.90           H  
ATOM   2068  N   VAL A 135     -12.608  11.808   4.037  1.00 87.31           N  
ATOM   2069  H   VAL A 135     -13.457  12.021   3.531  1.00 87.31           H  
ATOM   2070  CA  VAL A 135     -11.557  12.841   4.120  1.00 87.31           C  
ATOM   2071  HA  VAL A 135     -10.658  12.485   3.617  1.00 87.31           H  
ATOM   2072  C   VAL A 135     -11.178  13.141   5.575  1.00 87.31           C  
ATOM   2073  CB  VAL A 135     -12.054  14.105   3.404  1.00 87.31           C  
ATOM   2074  HB  VAL A 135     -13.061  14.324   3.760  1.00 87.31           H  
ATOM   2075  O   VAL A 135     -10.034  13.462   5.883  1.00 87.31           O  
ATOM   2076  CG1 VAL A 135     -11.192  15.341   3.681  1.00 87.31           C  
ATOM   2077 HG11 VAL A 135     -11.433  16.134   2.972  1.00 87.31           H  
ATOM   2078 HG12 VAL A 135     -11.387  15.712   4.688  1.00 87.31           H  
ATOM   2079 HG13 VAL A 135     -10.136  15.083   3.615  1.00 87.31           H  
ATOM   2080  CG2 VAL A 135     -12.141  13.837   1.898  1.00 87.31           C  
ATOM   2081 HG21 VAL A 135     -12.851  14.541   1.463  1.00 87.31           H  
ATOM   2082 HG22 VAL A 135     -12.513  12.834   1.689  1.00 87.31           H  
ATOM   2083 HG23 VAL A 135     -11.162  13.942   1.430  1.00 87.31           H  
ATOM   2084  N   SER A 136     -12.117  12.959   6.508  1.00 88.10           N  
ATOM   2085  H   SER A 136     -13.021  12.622   6.211  1.00 88.10           H  
ATOM   2086  CA  SER A 136     -11.868  13.061   7.949  1.00 88.10           C  
ATOM   2087  HA  SER A 136     -11.436  14.041   8.153  1.00 88.10           H  
ATOM   2088  C   SER A 136     -10.894  12.013   8.501  1.00 88.10           C  
ATOM   2089  CB  SER A 136     -13.191  12.968   8.710  1.00 88.10           C  
ATOM   2090  HB2 SER A 136     -13.005  13.016   9.782  1.00 88.10           H  
ATOM   2091  HB3 SER A 136     -13.821  13.812   8.429  1.00 88.10           H  
ATOM   2092  O   SER A 136     -10.404  12.192   9.615  1.00 88.10           O  
ATOM   2093  OG  SER A 136     -13.869  11.767   8.397  1.00 88.10           O  
ATOM   2094  HG  SER A 136     -13.396  11.019   8.770  1.00 88.10           H  
ATOM   2095  N   SER A 137     -10.610  10.942   7.756  1.00 90.56           N  
ATOM   2096  H   SER A 137     -11.053  10.855   6.853  1.00 90.56           H  
ATOM   2097  CA  SER A 137      -9.644   9.888   8.094  1.00 90.56           C  
ATOM   2098  HA  SER A 137      -9.427   9.931   9.162  1.00 90.56           H  
ATOM   2099  C   SER A 137      -8.301  10.060   7.384  1.00 90.56           C  
ATOM   2100  CB  SER A 137     -10.233   8.498   7.815  1.00 90.56           C  
ATOM   2101  HB2 SER A 137     -10.609   8.452   6.793  1.00 90.56           H  
ATOM   2102  HB3 SER A 137      -9.466   7.733   7.938  1.00 90.56           H  
ATOM   2103  O   SER A 137      -7.487   9.146   7.432  1.00 90.56           O  
ATOM   2104  OG  SER A 137     -11.278   8.237   8.734  1.00 90.56           O  
ATOM   2105  HG  SER A 137     -10.899   7.790   9.494  1.00 90.56           H  
ATOM   2106  N   LEU A 138      -8.049  11.214   6.756  1.00 92.10           N  
ATOM   2107  H   LEU A 138      -8.778  11.910   6.694  1.00 92.10           H  
ATOM   2108  CA  LEU A 138      -6.749  11.570   6.188  1.00 92.10           C  
ATOM   2109  HA  LEU A 138      -6.149  10.670   6.049  1.00 92.10           H  
ATOM   2110  C   LEU A 138      -5.976  12.503   7.118  1.00 92.10           C  
ATOM   2111  CB  LEU A 138      -6.934  12.236   4.820  1.00 92.10           C  
ATOM   2112  HB2 LEU A 138      -5.948  12.503   4.439  1.00 92.10           H  
ATOM   2113  HB3 LEU A 138      -7.499  13.157   4.961  1.00 92.10           H  
ATOM   2114  O   LEU A 138      -6.555  13.391   7.752  1.00 92.10           O  
ATOM   2115  CG  LEU A 138      -7.659  11.398   3.760  1.00 92.10           C  
ATOM   2116  HG  LEU A 138      -8.700  11.254   4.050  1.00 92.10           H  
ATOM   2117  CD1 LEU A 138      -7.615  12.182   2.452  1.00 92.10           C  
ATOM   2118 HD11 LEU A 138      -6.579  12.334   2.149  1.00 92.10           H  
ATOM   2119 HD12 LEU A 138      -8.107  13.146   2.576  1.00 92.10           H  
ATOM   2120 HD13 LEU A 138      -8.115  11.616   1.666  1.00 92.10           H  
ATOM   2121  CD2 LEU A 138      -7.016  10.031   3.539  1.00 92.10           C  
ATOM   2122 HD21 LEU A 138      -7.153   9.407   4.422  1.00 92.10           H  
ATOM   2123 HD22 LEU A 138      -7.493   9.538   2.692  1.00 92.10           H  
ATOM   2124 HD23 LEU A 138      -5.952  10.144   3.331  1.00 92.10           H  
ATOM   2125  N   ARG A 139      -4.660  12.317   7.196  1.00 92.98           N  
ATOM   2126  H   ARG A 139      -4.281  11.517   6.708  1.00 92.98           H  
ATOM   2127  CA  ARG A 139      -3.714  13.165   7.929  1.00 92.98           C  
ATOM   2128  HA  ARG A 139      -4.195  14.107   8.189  1.00 92.98           H  
ATOM   2129  C   ARG A 139      -2.525  13.515   7.056  1.00 92.98           C  
ATOM   2130  CB  ARG A 139      -3.228  12.467   9.210  1.00 92.98           C  
ATOM   2131  HB2 ARG A 139      -2.740  11.531   8.937  1.00 92.98           H  
ATOM   2132  HB3 ARG A 139      -2.490  13.096   9.709  1.00 92.98           H  
ATOM   2133  O   ARG A 139      -2.158  12.772   6.144  1.00 92.98           O  
ATOM   2134  CG  ARG A 139      -4.344  12.147  10.201  1.00 92.98           C  
ATOM   2135  HG2 ARG A 139      -3.912  11.649  11.070  1.00 92.98           H  
ATOM   2136  HG3 ARG A 139      -5.063  11.472   9.737  1.00 92.98           H  
ATOM   2137  CD  ARG A 139      -5.062  13.409  10.668  1.00 92.98           C  
ATOM   2138  HD2 ARG A 139      -5.545  13.912   9.830  1.00 92.98           H  
ATOM   2139  HD3 ARG A 139      -4.335  14.127  11.047  1.00 92.98           H  
ATOM   2140  NE  ARG A 139      -6.055  13.083  11.693  1.00 92.98           N  
ATOM   2141  HE  ARG A 139      -5.739  13.081  12.653  1.00 92.98           H  
ATOM   2142  NH1 ARG A 139      -7.789  12.747  10.241  1.00 92.98           N  
ATOM   2143 HH11 ARG A 139      -7.185  12.966   9.462  1.00 92.98           H  
ATOM   2144 HH12 ARG A 139      -8.759  12.521  10.073  1.00 92.98           H  
ATOM   2145  NH2 ARG A 139      -8.141  12.556  12.425  1.00 92.98           N  
ATOM   2146 HH21 ARG A 139      -7.826  12.752  13.364  1.00 92.98           H  
ATOM   2147 HH22 ARG A 139      -9.103  12.332  12.214  1.00 92.98           H  
ATOM   2148  CZ  ARG A 139      -7.316  12.800  11.452  1.00 92.98           C  
ATOM   2149  N   LYS A 140      -1.915  14.656   7.368  1.00 93.90           N  
ATOM   2150  H   LYS A 140      -2.241  15.164   8.177  1.00 93.90           H  
ATOM   2151  CA  LYS A 140      -0.686  15.106   6.726  1.00 93.90           C  
ATOM   2152  HA  LYS A 140      -0.848  15.163   5.650  1.00 93.90           H  
ATOM   2153  C   LYS A 140       0.407  14.078   6.999  1.00 93.90           C  
ATOM   2154  CB  LYS A 140      -0.327  16.491   7.286  1.00 93.90           C  
ATOM   2155  HB2 LYS A 140      -1.159  17.178   7.131  1.00 93.90           H  
ATOM   2156  HB3 LYS A 140      -0.166  16.400   8.360  1.00 93.90           H  
ATOM   2157  O   LYS A 140       0.559  13.639   8.132  1.00 93.90           O  
ATOM   2158  CG  LYS A 140       0.934  17.099   6.664  1.00 93.90           C  
ATOM   2159  HG2 LYS A 140       1.183  18.011   7.207  1.00 93.90           H  
ATOM   2160  HG3 LYS A 140       1.771  16.409   6.771  1.00 93.90           H  
ATOM   2161  CD  LYS A 140       0.731  17.459   5.195  1.00 93.90           C  
ATOM   2162  HD2 LYS A 140       0.436  16.581   4.619  1.00 93.90           H  
ATOM   2163  HD3 LYS A 140      -0.030  18.236   5.120  1.00 93.90           H  
ATOM   2164  CE  LYS A 140       2.050  17.979   4.653  1.00 93.90           C  
ATOM   2165  HE2 LYS A 140       2.349  18.874   5.198  1.00 93.90           H  
ATOM   2166  HE3 LYS A 140       2.824  17.230   4.818  1.00 93.90           H  
ATOM   2167  NZ  LYS A 140       1.945  18.263   3.217  1.00 93.90           N  
ATOM   2168  HZ1 LYS A 140       1.273  18.993   3.030  1.00 93.90           H  
ATOM   2169  HZ2 LYS A 140       2.862  18.528   2.887  1.00 93.90           H  
ATOM   2170  HZ3 LYS A 140       1.614  17.479   2.674  1.00 93.90           H  
ATOM   2171  N   MET A 141       1.154  13.674   5.980  1.00 96.95           N  
ATOM   2172  H   MET A 141       1.002  14.057   5.058  1.00 96.95           H  
ATOM   2173  CA  MET A 141       2.346  12.862   6.199  1.00 96.95           C  
ATOM   2174  HA  MET A 141       2.196  12.239   7.081  1.00 96.95           H  
ATOM   2175  C   MET A 141       3.549  13.764   6.449  1.00 96.95           C  
ATOM   2176  CB  MET A 141       2.571  11.924   5.019  1.00 96.95           C  
ATOM   2177  HB2 MET A 141       2.810  12.494   4.121  1.00 96.95           H  
ATOM   2178  HB3 MET A 141       1.650  11.368   4.844  1.00 96.95           H  
ATOM   2179  O   MET A 141       3.735  14.761   5.758  1.00 96.95           O  
ATOM   2180  CG  MET A 141       3.700  10.934   5.312  1.00 96.95           C  
ATOM   2181  HG2 MET A 141       4.654  11.459   5.274  1.00 96.95           H  
ATOM   2182  HG3 MET A 141       3.576  10.514   6.311  1.00 96.95           H  
ATOM   2183  SD  MET A 141       3.749   9.583   4.127  1.00 96.95           S  
ATOM   2184  CE  MET A 141       2.404   8.587   4.771  1.00 96.95           C  
ATOM   2185  HE1 MET A 141       1.576   9.238   5.054  1.00 96.95           H  
ATOM   2186  HE2 MET A 141       2.748   8.080   5.672  1.00 96.95           H  
ATOM   2187  HE3 MET A 141       2.082   7.871   4.015  1.00 96.95           H  
ATOM   2188  N   LEU A 142       4.369  13.389   7.427  1.00 97.68           N  
ATOM   2189  H   LEU A 142       4.150  12.542   7.932  1.00 97.68           H  
ATOM   2190  CA  LEU A 142       5.654  14.023   7.703  1.00 97.68           C  
ATOM   2191  HA  LEU A 142       5.707  14.982   7.187  1.00 97.68           H  
ATOM   2192  C   LEU A 142       6.797  13.158   7.184  1.00 97.68           C  
ATOM   2193  CB  LEU A 142       5.811  14.260   9.209  1.00 97.68           C  
ATOM   2194  HB2 LEU A 142       6.774  14.737   9.390  1.00 97.68           H  
ATOM   2195  HB3 LEU A 142       5.817  13.293   9.711  1.00 97.68           H  
ATOM   2196  O   LEU A 142       6.682  11.931   7.142  1.00 97.68           O  
ATOM   2197  CG  LEU A 142       4.707  15.127   9.827  1.00 97.68           C  
ATOM   2198  HG  LEU A 142       3.741  14.640   9.700  1.00 97.68           H  
ATOM   2199  CD1 LEU A 142       4.991  15.245  11.314  1.00 97.68           C  
ATOM   2200 HD11 LEU A 142       4.177  15.801  11.778  1.00 97.68           H  
ATOM   2201 HD12 LEU A 142       5.942  15.749  11.487  1.00 97.68           H  
ATOM   2202 HD13 LEU A 142       5.012  14.243  11.743  1.00 97.68           H  
ATOM   2203  CD2 LEU A 142       4.644  16.529   9.229  1.00 97.68           C  
ATOM   2204 HD21 LEU A 142       3.902  17.127   9.758  1.00 97.68           H  
ATOM   2205 HD22 LEU A 142       4.338  16.478   8.184  1.00 97.68           H  
ATOM   2206 HD23 LEU A 142       5.618  17.014   9.294  1.00 97.68           H  
ATOM   2207  N   ALA A 143       7.924  13.801   6.875  1.00 97.30           N  
ATOM   2208  H   ALA A 143       7.926  14.811   6.893  1.00 97.30           H  
ATOM   2209  CA  ALA A 143       9.095  13.139   6.305  1.00 97.30           C  
ATOM   2210  HA  ALA A 143       8.831  12.735   5.328  1.00 97.30           H  
ATOM   2211  C   ALA A 143       9.589  11.965   7.172  1.00 97.30           C  
ATOM   2212  CB  ALA A 143      10.182  14.199   6.097  1.00 97.30           C  
ATOM   2213  HB1 ALA A 143      10.477  14.637   7.051  1.00 97.30           H  
ATOM   2214  HB2 ALA A 143       9.820  14.982   5.431  1.00 97.30           H  
ATOM   2215  HB3 ALA A 143      11.055  13.737   5.636  1.00 97.30           H  
ATOM   2216  O   ALA A 143       9.988  10.935   6.645  1.00 97.30           O  
ATOM   2217  N   GLU A 144       9.451  12.039   8.503  1.00 97.44           N  
ATOM   2218  H   GLU A 144       9.065  12.887   8.891  1.00 97.44           H  
ATOM   2219  CA  GLU A 144       9.877  10.968   9.422  1.00 97.44           C  
ATOM   2220  HA  GLU A 144      10.932  10.774   9.225  1.00 97.44           H  
ATOM   2221  C   GLU A 144       9.161   9.612   9.249  1.00 97.44           C  
ATOM   2222  CB  GLU A 144       9.750  11.439  10.882  1.00 97.44           C  
ATOM   2223  HB2 GLU A 144      10.283  10.723  11.507  1.00 97.44           H  
ATOM   2224  HB3 GLU A 144      10.246  12.403  10.995  1.00 97.44           H  
ATOM   2225  O   GLU A 144       9.560   8.625   9.881  1.00 97.44           O  
ATOM   2226  CG  GLU A 144       8.302  11.555  11.394  1.00 97.44           C  
ATOM   2227  HG2 GLU A 144       7.824  12.417  10.929  1.00 97.44           H  
ATOM   2228  HG3 GLU A 144       7.733  10.665  11.127  1.00 97.44           H  
ATOM   2229  CD  GLU A 144       8.285  11.689  12.921  1.00 97.44           C  
ATOM   2230  OE1 GLU A 144       8.081  12.817  13.424  1.00 97.44           O  
ATOM   2231  OE2 GLU A 144       8.531  10.670  13.622  1.00 97.44           O  
ATOM   2232  N   PHE A 145       8.090   9.569   8.447  1.00 98.31           N  
ATOM   2233  H   PHE A 145       7.803  10.425   7.995  1.00 98.31           H  
ATOM   2234  CA  PHE A 145       7.346   8.355   8.109  1.00 98.31           C  
ATOM   2235  HA  PHE A 145       7.619   7.571   8.816  1.00 98.31           H  
ATOM   2236  C   PHE A 145       7.696   7.790   6.720  1.00 98.31           C  
ATOM   2237  CB  PHE A 145       5.839   8.617   8.270  1.00 98.31           C  
ATOM   2238  HB2 PHE A 145       5.298   7.693   8.066  1.00 98.31           H  
ATOM   2239  HB3 PHE A 145       5.532   9.346   7.520  1.00 98.31           H  
ATOM   2240  O   PHE A 145       7.178   6.735   6.357  1.00 98.31           O  
ATOM   2241  CG  PHE A 145       5.430   9.104   9.651  1.00 98.31           C  
ATOM   2242  CD1 PHE A 145       5.687   8.313  10.787  1.00 98.31           C  
ATOM   2243  HD1 PHE A 145       6.170   7.354  10.674  1.00 98.31           H  
ATOM   2244  CD2 PHE A 145       4.806  10.355   9.805  1.00 98.31           C  
ATOM   2245  HD2 PHE A 145       4.618  10.969   8.937  1.00 98.31           H  
ATOM   2246  CE1 PHE A 145       5.325   8.771  12.066  1.00 98.31           C  
ATOM   2247  HE1 PHE A 145       5.530   8.169  12.939  1.00 98.31           H  
ATOM   2248  CE2 PHE A 145       4.441  10.814  11.083  1.00 98.31           C  
ATOM   2249  HE2 PHE A 145       3.974  11.781  11.197  1.00 98.31           H  
ATOM   2250  CZ  PHE A 145       4.707  10.022  12.213  1.00 98.31           C  
ATOM   2251  HZ  PHE A 145       4.452  10.384  13.198  1.00 98.31           H  
ATOM   2252  N   VAL A 146       8.579   8.447   5.957  1.00 97.27           N  
ATOM   2253  H   VAL A 146       8.971   9.308   6.312  1.00 97.27           H  
ATOM   2254  CA  VAL A 146       9.004   8.007   4.610  1.00 97.27           C  
ATOM   2255  HA  VAL A 146       8.736   6.960   4.471  1.00 97.27           H  
ATOM   2256  C   VAL A 146      10.515   8.058   4.388  1.00 97.27           C  
ATOM   2257  CB  VAL A 146       8.296   8.796   3.495  1.00 97.27           C  
ATOM   2258  HB  VAL A 146       8.676   8.450   2.533  1.00 97.27           H  
ATOM   2259  O   VAL A 146      11.042   7.210   3.677  1.00 97.27           O  
ATOM   2260  CG1 VAL A 146       6.796   8.511   3.531  1.00 97.27           C  
ATOM   2261 HG11 VAL A 146       6.620   7.443   3.405  1.00 97.27           H  
ATOM   2262 HG12 VAL A 146       6.309   9.047   2.716  1.00 97.27           H  
ATOM   2263 HG13 VAL A 146       6.375   8.844   4.480  1.00 97.27           H  
ATOM   2264  CG2 VAL A 146       8.504  10.313   3.583  1.00 97.27           C  
ATOM   2265 HG21 VAL A 146       8.045  10.776   2.709  1.00 97.27           H  
ATOM   2266 HG22 VAL A 146       9.567  10.554   3.559  1.00 97.27           H  
ATOM   2267 HG23 VAL A 146       8.050  10.707   4.491  1.00 97.27           H  
ATOM   2268  N   THR A 147      11.235   8.985   5.025  1.00 96.86           N  
ATOM   2269  H   THR A 147      10.764   9.688   5.578  1.00 96.86           H  
ATOM   2270  CA  THR A 147      12.697   9.080   4.926  1.00 96.86           C  
ATOM   2271  HA  THR A 147      12.967   9.195   3.876  1.00 96.86           H  
ATOM   2272  C   THR A 147      13.345   7.806   5.456  1.00 96.86           C  
ATOM   2273  CB  THR A 147      13.231  10.288   5.706  1.00 96.86           C  
ATOM   2274  HB  THR A 147      13.022  10.158   6.768  1.00 96.86           H  
ATOM   2275  O   THR A 147      13.091   7.416   6.597  1.00 96.86           O  
ATOM   2276  CG2 THR A 147      14.733  10.490   5.513  1.00 96.86           C  
ATOM   2277 HG21 THR A 147      14.976  10.546   4.452  1.00 96.86           H  
ATOM   2278 HG22 THR A 147      15.284   9.662   5.958  1.00 96.86           H  
ATOM   2279 HG23 THR A 147      15.045  11.411   6.005  1.00 96.86           H  
ATOM   2280  OG1 THR A 147      12.609  11.476   5.268  1.00 96.86           O  
ATOM   2281  HG1 THR A 147      12.768  11.556   4.325  1.00 96.86           H  
ATOM   2282  N   ASP A 148      14.162   7.161   4.619  1.00 96.48           N  
ATOM   2283  H   ASP A 148      14.370   7.583   3.725  1.00 96.48           H  
ATOM   2284  CA  ASP A 148      14.797   5.860   4.880  1.00 96.48           C  
ATOM   2285  HA  ASP A 148      15.232   5.533   3.936  1.00 96.48           H  
ATOM   2286  C   ASP A 148      13.798   4.756   5.278  1.00 96.48           C  
ATOM   2287  CB  ASP A 148      15.966   6.017   5.864  1.00 96.48           C  
ATOM   2288  HB2 ASP A 148      16.487   5.064   5.951  1.00 96.48           H  
ATOM   2289  HB3 ASP A 148      15.575   6.277   6.848  1.00 96.48           H  
ATOM   2290  O   ASP A 148      14.134   3.779   5.955  1.00 96.48           O  
ATOM   2291  CG  ASP A 148      16.976   7.076   5.416  1.00 96.48           C  
ATOM   2292  OD1 ASP A 148      17.309   7.093   4.211  1.00 96.48           O  
ATOM   2293  OD2 ASP A 148      17.415   7.858   6.291  1.00 96.48           O  
ATOM   2294  N   LEU A 149      12.537   4.916   4.867  1.00 98.18           N  
ATOM   2295  H   LEU A 149      12.318   5.746   4.334  1.00 98.18           H  
ATOM   2296  CA  LEU A 149      11.456   3.982   5.121  1.00 98.18           C  
ATOM   2297  HA  LEU A 149      11.889   3.070   5.532  1.00 98.18           H  
ATOM   2298  C   LEU A 149      10.770   3.621   3.795  1.00 98.18           C  
ATOM   2299  CB  LEU A 149      10.482   4.570   6.164  1.00 98.18           C  
ATOM   2300  HB2 LEU A 149       9.593   3.941   6.204  1.00 98.18           H  
ATOM   2301  HB3 LEU A 149      10.173   5.557   5.822  1.00 98.18           H  
ATOM   2302  O   LEU A 149       9.674   4.113   3.540  1.00 98.18           O  
ATOM   2303  CG  LEU A 149      11.047   4.697   7.588  1.00 98.18           C  
ATOM   2304  HG  LEU A 149      11.986   5.250   7.582  1.00 98.18           H  
ATOM   2305  CD1 LEU A 149      10.045   5.461   8.457  1.00 98.18           C  
ATOM   2306 HD11 LEU A 149       9.941   6.469   8.056  1.00 98.18           H  
ATOM   2307 HD12 LEU A 149      10.422   5.536   9.477  1.00 98.18           H  
ATOM   2308 HD13 LEU A 149       9.076   4.963   8.438  1.00 98.18           H  
ATOM   2309  CD2 LEU A 149      11.286   3.326   8.231  1.00 98.18           C  
ATOM   2310 HD21 LEU A 149      10.391   2.710   8.144  1.00 98.18           H  
ATOM   2311 HD22 LEU A 149      11.564   3.452   9.277  1.00 98.18           H  
ATOM   2312 HD23 LEU A 149      12.119   2.839   7.724  1.00 98.18           H  
ATOM   2313  N   PRO A 150      11.365   2.774   2.941  1.00 97.77           N  
ATOM   2314  CA  PRO A 150      10.686   2.305   1.737  1.00 97.77           C  
ATOM   2315  HA  PRO A 150      10.538   3.158   1.074  1.00 97.77           H  
ATOM   2316  C   PRO A 150       9.311   1.660   2.016  1.00 97.77           C  
ATOM   2317  CB  PRO A 150      11.661   1.335   1.070  1.00 97.77           C  
ATOM   2318  HB2 PRO A 150      12.187   1.838   0.259  1.00 97.77           H  
ATOM   2319  HB3 PRO A 150      11.138   0.451   0.705  1.00 97.77           H  
ATOM   2320  O   PRO A 150       9.075   1.027   3.048  1.00 97.77           O  
ATOM   2321  CG  PRO A 150      12.649   0.946   2.167  1.00 97.77           C  
ATOM   2322  HG2 PRO A 150      12.249   0.108   2.739  1.00 97.77           H  
ATOM   2323  HG3 PRO A 150      13.630   0.701   1.760  1.00 97.77           H  
ATOM   2324  CD  PRO A 150      12.693   2.187   3.049  1.00 97.77           C  
ATOM   2325  HD2 PRO A 150      13.426   2.890   2.652  1.00 97.77           H  
ATOM   2326  HD3 PRO A 150      12.958   1.913   4.070  1.00 97.77           H  
ATOM   2327  N   ALA A 151       8.364   1.830   1.098  1.00 95.99           N  
ATOM   2328  H   ALA A 151       8.599   2.364   0.274  1.00 95.99           H  
ATOM   2329  CA  ALA A 151       7.100   1.103   1.073  1.00 95.99           C  
ATOM   2330  HA  ALA A 151       6.636   1.137   2.059  1.00 95.99           H  
ATOM   2331  C   ALA A 151       7.311  -0.377   0.756  1.00 95.99           C  
ATOM   2332  CB  ALA A 151       6.142   1.787   0.105  1.00 95.99           C  
ATOM   2333  HB1 ALA A 151       6.649   2.017  -0.833  1.00 95.99           H  
ATOM   2334  HB2 ALA A 151       5.294   1.134  -0.103  1.00 95.99           H  
ATOM   2335  HB3 ALA A 151       5.768   2.704   0.561  1.00 95.99           H  
ATOM   2336  O   ALA A 151       8.271  -0.761   0.086  1.00 95.99           O  
ATOM   2337  N   VAL A 152       6.427  -1.224   1.283  1.00 97.28           N  
ATOM   2338  H   VAL A 152       5.672  -0.843   1.835  1.00 97.28           H  
ATOM   2339  CA  VAL A 152       6.636  -2.680   1.241  1.00 97.28           C  
ATOM   2340  HA  VAL A 152       7.653  -2.873   0.901  1.00 97.28           H  
ATOM   2341  C   VAL A 152       5.760  -3.416   0.237  1.00 97.28           C  
ATOM   2342  CB  VAL A 152       6.549  -3.317   2.636  1.00 97.28           C  
ATOM   2343  HB  VAL A 152       6.729  -4.387   2.532  1.00 97.28           H  
ATOM   2344  O   VAL A 152       6.125  -4.526  -0.138  1.00 97.28           O  
ATOM   2345  CG1 VAL A 152       7.640  -2.750   3.553  1.00 97.28           C  
ATOM   2346 HG11 VAL A 152       8.620  -2.974   3.132  1.00 97.28           H  
ATOM   2347 HG12 VAL A 152       7.538  -1.668   3.641  1.00 97.28           H  
ATOM   2348 HG13 VAL A 152       7.564  -3.198   4.543  1.00 97.28           H  
ATOM   2349  CG2 VAL A 152       5.184  -3.143   3.302  1.00 97.28           C  
ATOM   2350 HG21 VAL A 152       4.409  -3.582   2.674  1.00 97.28           H  
ATOM   2351 HG22 VAL A 152       4.969  -2.085   3.455  1.00 97.28           H  
ATOM   2352 HG23 VAL A 152       5.170  -3.650   4.266  1.00 97.28           H  
ATOM   2353  N   ALA A 153       4.643  -2.838  -0.214  1.00 93.74           N  
ATOM   2354  H   ALA A 153       4.415  -1.892   0.055  1.00 93.74           H  
ATOM   2355  CA  ALA A 153       3.764  -3.497  -1.176  1.00 93.74           C  
ATOM   2356  HA  ALA A 153       3.837  -4.576  -1.038  1.00 93.74           H  
ATOM   2357  C   ALA A 153       4.213  -3.215  -2.610  1.00 93.74           C  
ATOM   2358  CB  ALA A 153       2.308  -3.109  -0.911  1.00 93.74           C  
ATOM   2359  HB1 ALA A 153       2.042  -3.366   0.115  1.00 93.74           H  
ATOM   2360  HB2 ALA A 153       1.661  -3.666  -1.588  1.00 93.74           H  
ATOM   2361  HB3 ALA A 153       2.156  -2.044  -1.086  1.00 93.74           H  
ATOM   2362  O   ALA A 153       3.686  -2.331  -3.282  1.00 93.74           O  
ATOM   2363  N   CYS A 154       5.199  -3.977  -3.078  1.00 91.59           N  
ATOM   2364  H   CYS A 154       5.572  -4.713  -2.496  1.00 91.59           H  
ATOM   2365  CA  CYS A 154       5.621  -3.920  -4.469  1.00 91.59           C  
ATOM   2366  HA  CYS A 154       5.862  -2.886  -4.717  1.00 91.59           H  
ATOM   2367  C   CYS A 154       4.482  -4.374  -5.387  1.00 91.59           C  
ATOM   2368  CB  CYS A 154       6.865  -4.790  -4.675  1.00 91.59           C  
ATOM   2369  HB2 CYS A 154       6.638  -5.819  -4.395  1.00 91.59           H  
ATOM   2370  HB3 CYS A 154       7.143  -4.768  -5.729  1.00 91.59           H  
ATOM   2371  O   CYS A 154       3.768  -5.330  -5.071  1.00 91.59           O  
ATOM   2372  SG  CYS A 154       8.244  -4.169  -3.673  1.00 91.59           S  
ATOM   2373  HG  CYS A 154       8.220  -2.911  -4.122  1.00 91.59           H  
ATOM   2374  N   GLN A 155       4.349  -3.721  -6.537  1.00 88.85           N  
ATOM   2375  H   GLN A 155       5.033  -3.013  -6.761  1.00 88.85           H  
ATOM   2376  CA  GLN A 155       3.460  -4.171  -7.600  1.00 88.85           C  
ATOM   2377  HA  GLN A 155       2.535  -4.538  -7.156  1.00 88.85           H  
ATOM   2378  C   GLN A 155       4.118  -5.318  -8.354  1.00 88.85           C  
ATOM   2379  CB  GLN A 155       3.108  -3.031  -8.556  1.00 88.85           C  
ATOM   2380  HB2 GLN A 155       2.394  -3.406  -9.289  1.00 88.85           H  
ATOM   2381  HB3 GLN A 155       4.007  -2.705  -9.080  1.00 88.85           H  
ATOM   2382  O   GLN A 155       5.325  -5.310  -8.604  1.00 88.85           O  
ATOM   2383  CG  GLN A 155       2.492  -1.844  -7.811  1.00 88.85           C  
ATOM   2384  HG2 GLN A 155       1.734  -2.218  -7.123  1.00 88.85           H  
ATOM   2385  HG3 GLN A 155       3.258  -1.332  -7.229  1.00 88.85           H  
ATOM   2386  CD  GLN A 155       1.837  -0.835  -8.739  1.00 88.85           C  
ATOM   2387  NE2 GLN A 155       0.994  -0.004  -8.178  1.00 88.85           N  
ATOM   2388 HE21 GLN A 155       0.353   0.469  -8.799  1.00 88.85           H  
ATOM   2389 HE22 GLN A 155       0.804  -0.075  -7.189  1.00 88.85           H  
ATOM   2390  OE1 GLN A 155       2.027  -0.799  -9.947  1.00 88.85           O  
ATOM   2391  N   ILE A 156       3.327  -6.319  -8.703  1.00 90.84           N  
ATOM   2392  H   ILE A 156       2.353  -6.289  -8.439  1.00 90.84           H  
ATOM   2393  CA  ILE A 156       3.823  -7.566  -9.259  1.00 90.84           C  
ATOM   2394  HA  ILE A 156       4.865  -7.461  -9.564  1.00 90.84           H  
ATOM   2395  C   ILE A 156       2.994  -7.924 -10.478  1.00 90.84           C  
ATOM   2396  CB  ILE A 156       3.736  -8.674  -8.201  1.00 90.84           C  
ATOM   2397  HB  ILE A 156       2.682  -8.774  -7.942  1.00 90.84           H  
ATOM   2398  O   ILE A 156       1.774  -8.061 -10.384  1.00 90.84           O  
ATOM   2399  CG1 ILE A 156       4.482  -8.367  -6.888  1.00 90.84           C  
ATOM   2400 HG12 ILE A 156       4.080  -7.452  -6.454  1.00 90.84           H  
ATOM   2401 HG13 ILE A 156       4.263  -9.162  -6.175  1.00 90.84           H  
ATOM   2402  CG2 ILE A 156       4.193 -10.020  -8.763  1.00 90.84           C  
ATOM   2403 HG21 ILE A 156       5.208  -9.935  -9.151  1.00 90.84           H  
ATOM   2404 HG22 ILE A 156       3.528 -10.345  -9.563  1.00 90.84           H  
ATOM   2405 HG23 ILE A 156       4.147 -10.762  -7.966  1.00 90.84           H  
ATOM   2406  CD1 ILE A 156       6.002  -8.230  -6.991  1.00 90.84           C  
ATOM   2407 HD11 ILE A 156       6.274  -7.442  -7.692  1.00 90.84           H  
ATOM   2408 HD12 ILE A 156       6.455  -9.173  -7.298  1.00 90.84           H  
ATOM   2409 HD13 ILE A 156       6.365  -7.967  -5.998  1.00 90.84           H  
ATOM   2410  N   VAL A 157       3.681  -8.150 -11.591  1.00 89.39           N  
ATOM   2411  H   VAL A 157       4.678  -7.989 -11.573  1.00 89.39           H  
ATOM   2412  CA  VAL A 157       3.123  -8.793 -12.778  1.00 89.39           C  
ATOM   2413  HA  VAL A 157       2.034  -8.756 -12.737  1.00 89.39           H  
ATOM   2414  C   VAL A 157       3.571 -10.249 -12.771  1.00 89.39           C  
ATOM   2415  CB  VAL A 157       3.572  -8.081 -14.065  1.00 89.39           C  
ATOM   2416  HB  VAL A 157       4.647  -8.205 -14.191  1.00 89.39           H  
ATOM   2417  O   VAL A 157       4.765 -10.538 -12.701  1.00 89.39           O  
ATOM   2418  CG1 VAL A 157       2.864  -8.684 -15.284  1.00 89.39           C  
ATOM   2419 HG11 VAL A 157       3.177  -8.160 -16.187  1.00 89.39           H  
ATOM   2420 HG12 VAL A 157       3.125  -9.737 -15.393  1.00 89.39           H  
ATOM   2421 HG13 VAL A 157       1.784  -8.591 -15.170  1.00 89.39           H  
ATOM   2422  CG2 VAL A 157       3.271  -6.576 -14.024  1.00 89.39           C  
ATOM   2423 HG21 VAL A 157       3.856  -6.095 -13.241  1.00 89.39           H  
ATOM   2424 HG22 VAL A 157       3.540  -6.117 -14.976  1.00 89.39           H  
ATOM   2425 HG23 VAL A 157       2.211  -6.410 -13.830  1.00 89.39           H  
ATOM   2426  N   ILE A 158       2.629 -11.181 -12.840  1.00 93.49           N  
ATOM   2427  H   ILE A 158       1.662 -10.892 -12.879  1.00 93.49           H  
ATOM   2428  CA  ILE A 158       2.938 -12.604 -12.980  1.00 93.49           C  
ATOM   2429  HA  ILE A 158       3.868 -12.820 -12.453  1.00 93.49           H  
ATOM   2430  C   ILE A 158       3.164 -12.882 -14.468  1.00 93.49           C  
ATOM   2431  CB  ILE A 158       1.834 -13.477 -12.344  1.00 93.49           C  
ATOM   2432  HB  ILE A 158       0.904 -13.310 -12.887  1.00 93.49           H  
ATOM   2433  O   ILE A 158       2.242 -12.766 -15.277  1.00 93.49           O  
ATOM   2434  CG1 ILE A 158       1.609 -13.092 -10.860  1.00 93.49           C  
ATOM   2435 HG12 ILE A 158       1.427 -12.020 -10.779  1.00 93.49           H  
ATOM   2436 HG13 ILE A 158       2.506 -13.322 -10.284  1.00 93.49           H  
ATOM   2437  CG2 ILE A 158       2.227 -14.962 -12.466  1.00 93.49           C  
ATOM   2438 HG21 ILE A 158       2.344 -15.235 -13.515  1.00 93.49           H  
ATOM   2439 HG22 ILE A 158       3.167 -15.147 -11.947  1.00 93.49           H  
ATOM   2440 HG23 ILE A 158       1.449 -15.601 -12.048  1.00 93.49           H  
ATOM   2441  CD1 ILE A 158       0.405 -13.784 -10.213  1.00 93.49           C  
ATOM   2442 HD11 ILE A 158       0.603 -14.849 -10.088  1.00 93.49           H  
ATOM   2443 HD12 ILE A 158      -0.482 -13.643 -10.830  1.00 93.49           H  
ATOM   2444 HD13 ILE A 158       0.224 -13.348  -9.231  1.00 93.49           H  
ATOM   2445  N   GLU A 159       4.397 -13.224 -14.840  1.00 95.67           N  
ATOM   2446  H   GLU A 159       5.110 -13.333 -14.134  1.00 95.67           H  
ATOM   2447  CA  GLU A 159       4.730 -13.606 -16.213  1.00 95.67           C  
ATOM   2448  HA  GLU A 159       4.438 -12.787 -16.871  1.00 95.67           H  
ATOM   2449  C   GLU A 159       3.927 -14.841 -16.640  1.00 95.67           C  
ATOM   2450  CB  GLU A 159       6.240 -13.847 -16.402  1.00 95.67           C  
ATOM   2451  HB2 GLU A 159       6.581 -14.597 -15.689  1.00 95.67           H  
ATOM   2452  HB3 GLU A 159       6.393 -14.236 -17.408  1.00 95.67           H  
ATOM   2453  O   GLU A 159       3.604 -15.709 -15.827  1.00 95.67           O  
ATOM   2454  CG  GLU A 159       7.080 -12.568 -16.252  1.00 95.67           C  
ATOM   2455  HG2 GLU A 159       6.603 -11.773 -16.824  1.00 95.67           H  
ATOM   2456  HG3 GLU A 159       7.085 -12.274 -15.202  1.00 95.67           H  
ATOM   2457  CD  GLU A 159       8.535 -12.727 -16.741  1.00 95.67           C  
ATOM   2458  OE1 GLU A 159       9.176 -11.710 -17.074  1.00 95.67           O  
ATOM   2459  OE2 GLU A 159       9.074 -13.858 -16.771  1.00 95.67           O  
ATOM   2460  N   ASP A 160       3.588 -14.896 -17.929  1.00 95.78           N  
ATOM   2461  H   ASP A 160       4.003 -14.218 -18.553  1.00 95.78           H  
ATOM   2462  CA  ASP A 160       2.806 -15.969 -18.556  1.00 95.78           C  
ATOM   2463  HA  ASP A 160       2.621 -15.648 -19.581  1.00 95.78           H  
ATOM   2464  C   ASP A 160       1.400 -16.197 -17.963  1.00 95.78           C  
ATOM   2465  CB  ASP A 160       3.656 -17.247 -18.663  1.00 95.78           C  
ATOM   2466  HB2 ASP A 160       3.885 -17.620 -17.665  1.00 95.78           H  
ATOM   2467  HB3 ASP A 160       3.088 -18.014 -19.189  1.00 95.78           H  
ATOM   2468  O   ASP A 160       0.747 -17.203 -18.259  1.00 95.78           O  
ATOM   2469  CG  ASP A 160       4.961 -17.013 -19.429  1.00 95.78           C  
ATOM   2470  OD1 ASP A 160       4.895 -16.342 -20.487  1.00 95.78           O  
ATOM   2471  OD2 ASP A 160       6.006 -17.534 -18.976  1.00 95.78           O  
ATOM   2472  N   PHE A 161       0.877 -15.245 -17.177  1.00 91.59           N  
ATOM   2473  H   PHE A 161       1.463 -14.474 -16.891  1.00 91.59           H  
ATOM   2474  CA  PHE A 161      -0.483 -15.338 -16.655  1.00 91.59           C  
ATOM   2475  HA  PHE A 161      -0.517 -16.282 -16.112  1.00 91.59           H  
ATOM   2476  C   PHE A 161      -1.523 -15.342 -17.798  1.00 91.59           C  
ATOM   2477  CB  PHE A 161      -0.765 -14.232 -15.635  1.00 91.59           C  
ATOM   2478  HB2 PHE A 161       0.127 -14.089 -15.026  1.00 91.59           H  
ATOM   2479  HB3 PHE A 161      -0.968 -13.294 -16.151  1.00 91.59           H  
ATOM   2480  O   PHE A 161      -1.419 -14.555 -18.748  1.00 91.59           O  
ATOM   2481  CG  PHE A 161      -1.903 -14.569 -14.692  1.00 91.59           C  
ATOM   2482  CD1 PHE A 161      -3.225 -14.186 -14.987  1.00 91.59           C  
ATOM   2483  HD1 PHE A 161      -3.445 -13.638 -15.892  1.00 91.59           H  
ATOM   2484  CD2 PHE A 161      -1.628 -15.276 -13.506  1.00 91.59           C  
ATOM   2485  HD2 PHE A 161      -0.617 -15.581 -13.284  1.00 91.59           H  
ATOM   2486  CE1 PHE A 161      -4.260 -14.491 -14.087  1.00 91.59           C  
ATOM   2487  HE1 PHE A 161      -5.266 -14.158 -14.297  1.00 91.59           H  
ATOM   2488  CE2 PHE A 161      -2.661 -15.569 -12.600  1.00 91.59           C  
ATOM   2489  HE2 PHE A 161      -2.441 -16.093 -11.682  1.00 91.59           H  
ATOM   2490  CZ  PHE A 161      -3.976 -15.168 -12.887  1.00 91.59           C  
ATOM   2491  HZ  PHE A 161      -4.767 -15.359 -12.177  1.00 91.59           H  
ATOM   2492  N   PRO A 162      -2.560 -16.200 -17.743  1.00 93.53           N  
ATOM   2493  CA  PRO A 162      -3.553 -16.295 -18.809  1.00 93.53           C  
ATOM   2494  HA  PRO A 162      -3.038 -16.594 -19.722  1.00 93.53           H  
ATOM   2495  C   PRO A 162      -4.300 -14.974 -19.044  1.00 93.53           C  
ATOM   2496  CB  PRO A 162      -4.511 -17.414 -18.385  1.00 93.53           C  
ATOM   2497  HB2 PRO A 162      -4.853 -17.998 -19.240  1.00 93.53           H  
ATOM   2498  HB3 PRO A 162      -5.364 -17.006 -17.842  1.00 93.53           H  
ATOM   2499  O   PRO A 162      -4.966 -14.463 -18.148  1.00 93.53           O  
ATOM   2500  CG  PRO A 162      -3.676 -18.257 -17.426  1.00 93.53           C  
ATOM   2501  HG2 PRO A 162      -4.295 -18.746 -16.674  1.00 93.53           H  
ATOM   2502  HG3 PRO A 162      -3.087 -18.984 -17.986  1.00 93.53           H  
ATOM   2503  CD  PRO A 162      -2.753 -17.253 -16.761  1.00 93.53           C  
ATOM   2504  HD2 PRO A 162      -3.227 -16.841 -15.871  1.00 93.53           H  
ATOM   2505  HD3 PRO A 162      -1.822 -17.757 -16.502  1.00 93.53           H  
ATOM   2506  N   LYS A 163      -4.291 -14.470 -20.288  1.00 85.76           N  
ATOM   2507  H   LYS A 163      -3.643 -14.890 -20.939  1.00 85.76           H  
ATOM   2508  CA  LYS A 163      -4.981 -13.216 -20.671  1.00 85.76           C  
ATOM   2509  HA  LYS A 163      -4.578 -12.402 -20.068  1.00 85.76           H  
ATOM   2510  C   LYS A 163      -6.492 -13.214 -20.404  1.00 85.76           C  
ATOM   2511  CB  LYS A 163      -4.752 -12.911 -22.162  1.00 85.76           C  
ATOM   2512  HB2 LYS A 163      -5.080 -13.761 -22.761  1.00 85.76           H  
ATOM   2513  HB3 LYS A 163      -5.367 -12.052 -22.430  1.00 85.76           H  
ATOM   2514  O   LYS A 163      -7.094 -12.152 -20.307  1.00 85.76           O  
ATOM   2515  CG  LYS A 163      -3.294 -12.575 -22.497  1.00 85.76           C  
ATOM   2516  HG2 LYS A 163      -2.669 -13.454 -22.338  1.00 85.76           H  
ATOM   2517  HG3 LYS A 163      -2.952 -11.775 -21.841  1.00 85.76           H  
ATOM   2518  CD  LYS A 163      -3.173 -12.116 -23.957  1.00 85.76           C  
ATOM   2519  HD2 LYS A 163      -3.498 -12.919 -24.619  1.00 85.76           H  
ATOM   2520  HD3 LYS A 163      -3.809 -11.244 -24.108  1.00 85.76           H  
ATOM   2521  CE  LYS A 163      -1.717 -11.746 -24.261  1.00 85.76           C  
ATOM   2522  HE2 LYS A 163      -1.096 -12.633 -24.135  1.00 85.76           H  
ATOM   2523  HE3 LYS A 163      -1.388 -11.015 -23.522  1.00 85.76           H  
ATOM   2524  NZ  LYS A 163      -1.558 -11.190 -25.628  1.00 85.76           N  
ATOM   2525  HZ1 LYS A 163      -0.592 -10.944 -25.789  1.00 85.76           H  
ATOM   2526  HZ2 LYS A 163      -2.110 -10.350 -25.730  1.00 85.76           H  
ATOM   2527  HZ3 LYS A 163      -1.844 -11.861 -26.326  1.00 85.76           H  
ATOM   2528  N   GLN A 164      -7.112 -14.391 -20.368  1.00 87.09           N  
ATOM   2529  H   GLN A 164      -6.528 -15.213 -20.426  1.00 87.09           H  
ATOM   2530  CA  GLN A 164      -8.538 -14.586 -20.097  1.00 87.09           C  
ATOM   2531  HA  GLN A 164      -8.940 -13.698 -19.610  1.00 87.09           H  
ATOM   2532  C   GLN A 164      -8.705 -15.744 -19.109  1.00 87.09           C  
ATOM   2533  CB  GLN A 164      -9.319 -14.817 -21.405  1.00 87.09           C  
ATOM   2534  HB2 GLN A 164     -10.348 -15.072 -21.151  1.00 87.09           H  
ATOM   2535  HB3 GLN A 164      -8.880 -15.655 -21.946  1.00 87.09           H  
ATOM   2536  O   GLN A 164      -9.240 -16.800 -19.450  1.00 87.09           O  
ATOM   2537  CG  GLN A 164      -9.347 -13.582 -22.317  1.00 87.09           C  
ATOM   2538  HG2 GLN A 164      -9.767 -12.740 -21.767  1.00 87.09           H  
ATOM   2539  HG3 GLN A 164      -8.330 -13.324 -22.613  1.00 87.09           H  
ATOM   2540  CD  GLN A 164     -10.169 -13.792 -23.586  1.00 87.09           C  
ATOM   2541  NE2 GLN A 164     -10.218 -12.809 -24.457  1.00 87.09           N  
ATOM   2542 HE21 GLN A 164      -9.774 -11.925 -24.257  1.00 87.09           H  
ATOM   2543 HE22 GLN A 164     -10.792 -12.971 -25.273  1.00 87.09           H  
ATOM   2544  OE1 GLN A 164     -10.771 -14.822 -23.838  1.00 87.09           O  
ATOM   2545  N   ALA A 165      -8.180 -15.576 -17.894  1.00 90.92           N  
ATOM   2546  H   ALA A 165      -7.715 -14.709 -17.665  1.00 90.92           H  
ATOM   2547  CA  ALA A 165      -8.316 -16.578 -16.845  1.00 90.92           C  
ATOM   2548  HA  ALA A 165      -7.882 -17.512 -17.203  1.00 90.92           H  
ATOM   2549  C   ALA A 165      -9.801 -16.825 -16.524  1.00 90.92           C  
ATOM   2550  CB  ALA A 165      -7.524 -16.126 -15.615  1.00 90.92           C  
ATOM   2551  HB1 ALA A 165      -7.591 -16.882 -14.832  1.00 90.92           H  
ATOM   2552  HB2 ALA A 165      -7.927 -15.184 -15.243  1.00 90.92           H  
ATOM   2553  HB3 ALA A 165      -6.476 -15.979 -15.877  1.00 90.92           H  
ATOM   2554  O   ALA A 165     -10.562 -15.898 -16.241  1.00 90.92           O  
ATOM   2555  N   THR A 166     -10.230 -18.087 -16.567  1.00 95.76           N  
ATOM   2556  H   THR A 166      -9.581 -18.823 -16.804  1.00 95.76           H  
ATOM   2557  CA  THR A 166     -11.612 -18.436 -16.221  1.00 95.76           C  
ATOM   2558  HA  THR A 166     -12.269 -17.714 -16.706  1.00 95.76           H  
ATOM   2559  C   THR A 166     -11.835 -18.320 -14.712  1.00 95.76           C  
ATOM   2560  CB  THR A 166     -12.018 -19.831 -16.722  1.00 95.76           C  
ATOM   2561  HB  THR A 166     -13.097 -19.934 -16.602  1.00 95.76           H  
ATOM   2562  O   THR A 166     -10.894 -18.377 -13.916  1.00 95.76           O  
ATOM   2563  CG2 THR A 166     -11.682 -20.072 -18.192  1.00 95.76           C  
ATOM   2564 HG21 THR A 166     -10.603 -20.103 -18.339  1.00 95.76           H  
ATOM   2565 HG22 THR A 166     -12.113 -21.019 -18.519  1.00 95.76           H  
ATOM   2566 HG23 THR A 166     -12.097 -19.268 -18.800  1.00 95.76           H  
ATOM   2567  OG1 THR A 166     -11.401 -20.834 -15.955  1.00 95.76           O  
ATOM   2568  HG1 THR A 166     -11.357 -21.626 -16.494  1.00 95.76           H  
ATOM   2569  N   ALA A 167     -13.098 -18.227 -14.285  1.00 96.16           N  
ATOM   2570  H   ALA A 167     -13.841 -18.127 -14.962  1.00 96.16           H  
ATOM   2571  CA  ALA A 167     -13.439 -18.240 -12.861  1.00 96.16           C  
ATOM   2572  HA  ALA A 167     -12.990 -17.367 -12.387  1.00 96.16           H  
ATOM   2573  C   ALA A 167     -12.898 -19.490 -12.137  1.00 96.16           C  
ATOM   2574  CB  ALA A 167     -14.963 -18.147 -12.731  1.00 96.16           C  
ATOM   2575  HB1 ALA A 167     -15.435 -19.009 -13.201  1.00 96.16           H  
ATOM   2576  HB2 ALA A 167     -15.320 -17.232 -13.204  1.00 96.16           H  
ATOM   2577  HB3 ALA A 167     -15.235 -18.125 -11.675  1.00 96.16           H  
ATOM   2578  O   ALA A 167     -12.513 -19.410 -10.971  1.00 96.16           O  
ATOM   2579  N   GLU A 168     -12.827 -20.629 -12.834  1.00 96.84           N  
ATOM   2580  H   GLU A 168     -13.095 -20.619 -13.808  1.00 96.84           H  
ATOM   2581  CA  GLU A 168     -12.246 -21.862 -12.304  1.00 96.84           C  
ATOM   2582  HA  GLU A 168     -12.677 -22.059 -11.323  1.00 96.84           H  
ATOM   2583  C   GLU A 168     -10.727 -21.739 -12.119  1.00 96.84           C  
ATOM   2584  CB  GLU A 168     -12.608 -23.030 -13.231  1.00 96.84           C  
ATOM   2585  HB2 GLU A 168     -13.685 -23.020 -13.403  1.00 96.84           H  
ATOM   2586  HB3 GLU A 168     -12.096 -22.909 -14.185  1.00 96.84           H  
ATOM   2587  O   GLU A 168     -10.224 -22.054 -11.041  1.00 96.84           O  
ATOM   2588  CG  GLU A 168     -12.216 -24.372 -12.600  1.00 96.84           C  
ATOM   2589  HG2 GLU A 168     -11.155 -24.344 -12.351  1.00 96.84           H  
ATOM   2590  HG3 GLU A 168     -12.775 -24.503 -11.673  1.00 96.84           H  
ATOM   2591  CD  GLU A 168     -12.466 -25.574 -13.518  1.00 96.84           C  
ATOM   2592  OE1 GLU A 168     -11.842 -26.623 -13.232  1.00 96.84           O  
ATOM   2593  OE2 GLU A 168     -13.254 -25.436 -14.478  1.00 96.84           O  
ATOM   2594  N   MET A 169     -10.005 -21.214 -13.115  1.00 97.11           N  
ATOM   2595  H   MET A 169     -10.476 -20.938 -13.965  1.00 97.11           H  
ATOM   2596  CA  MET A 169      -8.558 -20.982 -13.017  1.00 97.11           C  
ATOM   2597  HA  MET A 169      -8.051 -21.927 -12.822  1.00 97.11           H  
ATOM   2598  C   MET A 169      -8.227 -20.025 -11.866  1.00 97.11           C  
ATOM   2599  CB  MET A 169      -8.018 -20.398 -14.328  1.00 97.11           C  
ATOM   2600  HB2 MET A 169      -8.550 -19.476 -14.562  1.00 97.11           H  
ATOM   2601  HB3 MET A 169      -6.964 -20.156 -14.194  1.00 97.11           H  
ATOM   2602  O   MET A 169      -7.324 -20.293 -11.078  1.00 97.11           O  
ATOM   2603  CG  MET A 169      -8.141 -21.358 -15.513  1.00 97.11           C  
ATOM   2604  HG2 MET A 169      -9.168 -21.715 -15.587  1.00 97.11           H  
ATOM   2605  HG3 MET A 169      -7.510 -22.230 -15.344  1.00 97.11           H  
ATOM   2606  SD  MET A 169      -7.686 -20.596 -17.090  1.00 97.11           S  
ATOM   2607  CE  MET A 169      -5.899 -20.868 -16.998  1.00 97.11           C  
ATOM   2608  HE1 MET A 169      -5.503 -20.429 -16.082  1.00 97.11           H  
ATOM   2609  HE2 MET A 169      -5.416 -20.428 -17.870  1.00 97.11           H  
ATOM   2610  HE3 MET A 169      -5.696 -21.938 -16.985  1.00 97.11           H  
ATOM   2611  N   LEU A 170      -8.997 -18.943 -11.706  1.00 96.03           N  
ATOM   2612  H   LEU A 170      -9.707 -18.760 -12.401  1.00 96.03           H  
ATOM   2613  CA  LEU A 170      -8.813 -17.992 -10.606  1.00 96.03           C  
ATOM   2614  HA  LEU A 170      -7.761 -17.708 -10.563  1.00 96.03           H  
ATOM   2615  C   LEU A 170      -9.142 -18.604  -9.238  1.00 96.03           C  
ATOM   2616  CB  LEU A 170      -9.666 -16.736 -10.857  1.00 96.03           C  
ATOM   2617  HB2 LEU A 170      -9.581 -16.087  -9.986  1.00 96.03           H  
ATOM   2618  HB3 LEU A 170     -10.708 -17.039 -10.960  1.00 96.03           H  
ATOM   2619  O   LEU A 170      -8.493 -18.283  -8.243  1.00 96.03           O  
ATOM   2620  CG  LEU A 170      -9.260 -15.918 -12.096  1.00 96.03           C  
ATOM   2621  HG  LEU A 170      -9.300 -16.550 -12.984  1.00 96.03           H  
ATOM   2622  CD1 LEU A 170     -10.244 -14.762 -12.278  1.00 96.03           C  
ATOM   2623 HD11 LEU A 170      -9.988 -14.218 -13.187  1.00 96.03           H  
ATOM   2624 HD12 LEU A 170     -10.191 -14.075 -11.433  1.00 96.03           H  
ATOM   2625 HD13 LEU A 170     -11.257 -15.148 -12.391  1.00 96.03           H  
ATOM   2626  CD2 LEU A 170      -7.847 -15.350 -11.965  1.00 96.03           C  
ATOM   2627 HD21 LEU A 170      -7.583 -14.819 -12.879  1.00 96.03           H  
ATOM   2628 HD22 LEU A 170      -7.114 -16.148 -11.847  1.00 96.03           H  
ATOM   2629 HD23 LEU A 170      -7.781 -14.662 -11.122  1.00 96.03           H  
ATOM   2630  N   ALA A 171     -10.128 -19.501  -9.158  1.00 95.61           N  
ATOM   2631  H   ALA A 171     -10.658 -19.722  -9.988  1.00 95.61           H  
ATOM   2632  CA  ALA A 171     -10.411 -20.239  -7.928  1.00 95.61           C  
ATOM   2633  HA  ALA A 171     -10.507 -19.526  -7.109  1.00 95.61           H  
ATOM   2634  C   ALA A 171      -9.264 -21.198  -7.563  1.00 95.61           C  
ATOM   2635  CB  ALA A 171     -11.747 -20.973  -8.080  1.00 95.61           C  
ATOM   2636  HB1 ALA A 171     -11.687 -21.703  -8.887  1.00 95.61           H  
ATOM   2637  HB2 ALA A 171     -11.989 -21.489  -7.151  1.00 95.61           H  
ATOM   2638  HB3 ALA A 171     -12.538 -20.257  -8.307  1.00 95.61           H  
ATOM   2639  O   ALA A 171      -8.888 -21.282  -6.390  1.00 95.61           O  
ATOM   2640  N   LYS A 172      -8.676 -21.877  -8.559  1.00 96.20           N  
ATOM   2641  H   LYS A 172      -9.055 -21.782  -9.490  1.00 96.20           H  
ATOM   2642  CA  LYS A 172      -7.484 -22.721  -8.382  1.00 96.20           C  
ATOM   2643  HA  LYS A 172      -7.663 -23.438  -7.581  1.00 96.20           H  
ATOM   2644  C   LYS A 172      -6.272 -21.894  -7.943  1.00 96.20           C  
ATOM   2645  CB  LYS A 172      -7.187 -23.510  -9.669  1.00 96.20           C  
ATOM   2646  HB2 LYS A 172      -6.209 -23.978  -9.562  1.00 96.20           H  
ATOM   2647  HB3 LYS A 172      -7.147 -22.829 -10.519  1.00 96.20           H  
ATOM   2648  O   LYS A 172      -5.643 -22.255  -6.952  1.00 96.20           O  
ATOM   2649  CG  LYS A 172      -8.218 -24.617  -9.945  1.00 96.20           C  
ATOM   2650  HG2 LYS A 172      -9.220 -24.188  -9.951  1.00 96.20           H  
ATOM   2651  HG3 LYS A 172      -8.167 -25.358  -9.147  1.00 96.20           H  
ATOM   2652  CD  LYS A 172      -7.970 -25.310 -11.294  1.00 96.20           C  
ATOM   2653  HD2 LYS A 172      -7.959 -24.563 -12.087  1.00 96.20           H  
ATOM   2654  HD3 LYS A 172      -7.005 -25.817 -11.277  1.00 96.20           H  
ATOM   2655  CE  LYS A 172      -9.090 -26.326 -11.562  1.00 96.20           C  
ATOM   2656  HE2 LYS A 172     -10.052 -25.828 -11.444  1.00 96.20           H  
ATOM   2657  HE3 LYS A 172      -9.017 -27.130 -10.829  1.00 96.20           H  
ATOM   2658  NZ  LYS A 172      -9.025 -26.915 -12.919  1.00 96.20           N  
ATOM   2659  HZ1 LYS A 172      -8.683 -26.251 -13.599  1.00 96.20           H  
ATOM   2660  HZ2 LYS A 172      -8.345 -27.662 -12.916  1.00 96.20           H  
ATOM   2661  HZ3 LYS A 172      -9.931 -27.256 -13.205  1.00 96.20           H  
ATOM   2662  N   ALA A 173      -6.032 -20.739  -8.568  1.00 96.43           N  
ATOM   2663  H   ALA A 173      -6.557 -20.538  -9.407  1.00 96.43           H  
ATOM   2664  CA  ALA A 173      -4.979 -19.797  -8.180  1.00 96.43           C  
ATOM   2665  HA  ALA A 173      -4.012 -20.285  -8.302  1.00 96.43           H  
ATOM   2666  C   ALA A 173      -5.103 -19.360  -6.710  1.00 96.43           C  
ATOM   2667  CB  ALA A 173      -5.031 -18.577  -9.110  1.00 96.43           C  
ATOM   2668  HB1 ALA A 173      -4.241 -17.874  -8.846  1.00 96.43           H  
ATOM   2669  HB2 ALA A 173      -5.990 -18.067  -9.022  1.00 96.43           H  
ATOM   2670  HB3 ALA A 173      -4.890 -18.885 -10.146  1.00 96.43           H  
ATOM   2671  O   ALA A 173      -4.168 -19.518  -5.928  1.00 96.43           O  
ATOM   2672  N   ARG A 174      -6.285 -18.891  -6.287  1.00 94.62           N  
ATOM   2673  H   ARG A 174      -7.010 -18.749  -6.976  1.00 94.62           H  
ATOM   2674  CA  ARG A 174      -6.529 -18.482  -4.890  1.00 94.62           C  
ATOM   2675  HA  ARG A 174      -5.813 -17.710  -4.606  1.00 94.62           H  
ATOM   2676  C   ARG A 174      -6.338 -19.624  -3.897  1.00 94.62           C  
ATOM   2677  CB  ARG A 174      -7.944 -17.915  -4.750  1.00 94.62           C  
ATOM   2678  HB2 ARG A 174      -8.662 -18.602  -5.198  1.00 94.62           H  
ATOM   2679  HB3 ARG A 174      -8.176 -17.808  -3.690  1.00 94.62           H  
ATOM   2680  O   ARG A 174      -5.804 -19.418  -2.805  1.00 94.62           O  
ATOM   2681  CG  ARG A 174      -8.061 -16.537  -5.402  1.00 94.62           C  
ATOM   2682  HG2 ARG A 174      -7.354 -15.854  -4.931  1.00 94.62           H  
ATOM   2683  HG3 ARG A 174      -7.832 -16.594  -6.466  1.00 94.62           H  
ATOM   2684  CD  ARG A 174      -9.481 -16.013  -5.204  1.00 94.62           C  
ATOM   2685  HD2 ARG A 174      -9.662 -15.905  -4.135  1.00 94.62           H  
ATOM   2686  HD3 ARG A 174     -10.198 -16.728  -5.609  1.00 94.62           H  
ATOM   2687  NE  ARG A 174      -9.626 -14.695  -5.827  1.00 94.62           N  
ATOM   2688  HE  ARG A 174      -9.116 -13.971  -5.342  1.00 94.62           H  
ATOM   2689  NH1 ARG A 174     -10.879 -15.290  -7.658  1.00 94.62           N  
ATOM   2690 HH11 ARG A 174     -10.771 -16.256  -7.385  1.00 94.62           H  
ATOM   2691 HH12 ARG A 174     -11.297 -15.025  -8.539  1.00 94.62           H  
ATOM   2692  NH2 ARG A 174     -10.224 -13.169  -7.393  1.00 94.62           N  
ATOM   2693 HH21 ARG A 174      -9.672 -12.494  -6.883  1.00 94.62           H  
ATOM   2694 HH22 ARG A 174     -10.620 -12.903  -8.284  1.00 94.62           H  
ATOM   2695  CZ  ARG A 174     -10.245 -14.392  -6.951  1.00 94.62           C  
ATOM   2696  N   ARG A 175      -6.759 -20.839  -4.268  1.00 93.89           N  
ATOM   2697  H   ARG A 175      -7.193 -20.926  -5.176  1.00 93.89           H  
ATOM   2698  CA  ARG A 175      -6.556 -22.042  -3.450  1.00 93.89           C  
ATOM   2699  HA  ARG A 175      -6.899 -21.833  -2.437  1.00 93.89           H  
ATOM   2700  C   ARG A 175      -5.074 -22.394  -3.328  1.00 93.89           C  
ATOM   2701  CB  ARG A 175      -7.370 -23.202  -4.036  1.00 93.89           C  
ATOM   2702  HB2 ARG A 175      -7.002 -23.439  -5.034  1.00 93.89           H  
ATOM   2703  HB3 ARG A 175      -8.414 -22.898  -4.114  1.00 93.89           H  
ATOM   2704  O   ARG A 175      -4.648 -22.751  -2.234  1.00 93.89           O  
ATOM   2705  CG  ARG A 175      -7.276 -24.451  -3.150  1.00 93.89           C  
ATOM   2706  HG2 ARG A 175      -7.651 -24.220  -2.153  1.00 93.89           H  
ATOM   2707  HG3 ARG A 175      -6.238 -24.774  -3.076  1.00 93.89           H  
ATOM   2708  CD  ARG A 175      -8.092 -25.591  -3.756  1.00 93.89           C  
ATOM   2709  HD2 ARG A 175      -7.725 -25.777  -4.765  1.00 93.89           H  
ATOM   2710  HD3 ARG A 175      -9.139 -25.291  -3.810  1.00 93.89           H  
ATOM   2711  NE  ARG A 175      -7.958 -26.817  -2.949  1.00 93.89           N  
ATOM   2712  HE  ARG A 175      -7.364 -26.753  -2.135  1.00 93.89           H  
ATOM   2713  NH1 ARG A 175      -9.140 -28.200  -4.346  1.00 93.89           N  
ATOM   2714 HH11 ARG A 175      -9.402 -29.130  -4.640  1.00 93.89           H  
ATOM   2715 HH12 ARG A 175      -9.234 -27.435  -4.998  1.00 93.89           H  
ATOM   2716  NH2 ARG A 175      -8.200 -29.034  -2.500  1.00 93.89           N  
ATOM   2717 HH21 ARG A 175      -8.498 -29.953  -2.797  1.00 93.89           H  
ATOM   2718 HH22 ARG A 175      -7.578 -28.937  -1.710  1.00 93.89           H  
ATOM   2719  CZ  ARG A 175      -8.435 -28.006  -3.266  1.00 93.89           C  
ATOM   2720  N   PHE A 176      -4.313 -22.282  -4.415  1.00 95.58           N  
ATOM   2721  H   PHE A 176      -4.746 -22.021  -5.289  1.00 95.58           H  
ATOM   2722  CA  PHE A 176      -2.868 -22.483  -4.409  1.00 95.58           C  
ATOM   2723  HA  PHE A 176      -2.644 -23.477  -4.021  1.00 95.58           H  
ATOM   2724  C   PHE A 176      -2.183 -21.472  -3.480  1.00 95.58           C  
ATOM   2725  CB  PHE A 176      -2.340 -22.407  -5.849  1.00 95.58           C  
ATOM   2726  HB2 PHE A 176      -2.590 -21.441  -6.288  1.00 95.58           H  
ATOM   2727  HB3 PHE A 176      -2.832 -23.172  -6.448  1.00 95.58           H  
ATOM   2728  O   PHE A 176      -1.469 -21.875  -2.566  1.00 95.58           O  
ATOM   2729  CG  PHE A 176      -0.843 -22.600  -5.945  1.00 95.58           C  
ATOM   2730  CD1 PHE A 176       0.018 -21.489  -5.867  1.00 95.58           C  
ATOM   2731  HD1 PHE A 176      -0.385 -20.494  -5.751  1.00 95.58           H  
ATOM   2732  CD2 PHE A 176      -0.308 -23.892  -6.094  1.00 95.58           C  
ATOM   2733  HD2 PHE A 176      -0.961 -24.748  -6.182  1.00 95.58           H  
ATOM   2734  CE1 PHE A 176       1.408 -21.670  -5.934  1.00 95.58           C  
ATOM   2735  HE1 PHE A 176       2.064 -20.814  -5.887  1.00 95.58           H  
ATOM   2736  CE2 PHE A 176       1.084 -24.072  -6.161  1.00 95.58           C  
ATOM   2737  HE2 PHE A 176       1.495 -25.059  -6.315  1.00 95.58           H  
ATOM   2738  CZ  PHE A 176       1.941 -22.962  -6.073  1.00 95.58           C  
ATOM   2739  HZ  PHE A 176       3.011 -23.100  -6.132  1.00 95.58           H  
ATOM   2740  N   MET A 177      -2.491 -20.180  -3.636  1.00 95.46           N  
ATOM   2741  H   MET A 177      -3.076 -19.922  -4.417  1.00 95.46           H  
ATOM   2742  CA  MET A 177      -1.880 -19.106  -2.845  1.00 95.46           C  
ATOM   2743  HA  MET A 177      -0.797 -19.172  -2.948  1.00 95.46           H  
ATOM   2744  C   MET A 177      -2.195 -19.186  -1.350  1.00 95.46           C  
ATOM   2745  CB  MET A 177      -2.345 -17.744  -3.368  1.00 95.46           C  
ATOM   2746  HB2 MET A 177      -1.971 -16.978  -2.688  1.00 95.46           H  
ATOM   2747  HB3 MET A 177      -3.434 -17.704  -3.388  1.00 95.46           H  
ATOM   2748  O   MET A 177      -1.314 -18.969  -0.522  1.00 95.46           O  
ATOM   2749  CG  MET A 177      -1.777 -17.434  -4.746  1.00 95.46           C  
ATOM   2750  HG2 MET A 177      -0.704 -17.612  -4.680  1.00 95.46           H  
ATOM   2751  HG3 MET A 177      -2.192 -18.116  -5.488  1.00 95.46           H  
ATOM   2752  SD  MET A 177      -2.019 -15.729  -5.309  1.00 95.46           S  
ATOM   2753  CE  MET A 177      -3.824 -15.608  -5.323  1.00 95.46           C  
ATOM   2754  HE1 MET A 177      -4.223 -15.800  -4.327  1.00 95.46           H  
ATOM   2755  HE2 MET A 177      -4.098 -14.590  -5.598  1.00 95.46           H  
ATOM   2756  HE3 MET A 177      -4.242 -16.316  -6.039  1.00 95.46           H  
ATOM   2757  N   SER A 178      -3.440 -19.505  -0.987  1.00 91.83           N  
ATOM   2758  H   SER A 178      -4.128 -19.642  -1.714  1.00 91.83           H  
ATOM   2759  CA  SER A 178      -3.846 -19.648   0.422  1.00 91.83           C  
ATOM   2760  HA  SER A 178      -3.511 -18.778   0.987  1.00 91.83           H  
ATOM   2761  C   SER A 178      -3.240 -20.894   1.080  1.00 91.83           C  
ATOM   2762  CB  SER A 178      -5.369 -19.740   0.534  1.00 91.83           C  
ATOM   2763  HB2 SER A 178      -5.643 -19.766   1.589  1.00 91.83           H  
ATOM   2764  HB3 SER A 178      -5.707 -20.663   0.064  1.00 91.83           H  
ATOM   2765  O   SER A 178      -3.165 -20.990   2.303  1.00 91.83           O  
ATOM   2766  OG  SER A 178      -6.019 -18.644  -0.083  1.00 91.83           O  
ATOM   2767  HG  SER A 178      -5.830 -18.663  -1.024  1.00 91.83           H  
ATOM   2768  N   GLY A 179      -2.826 -21.877   0.276  1.00 84.35           N  
ATOM   2769  H   GLY A 179      -2.861 -21.735  -0.723  1.00 84.35           H  
ATOM   2770  CA  GLY A 179      -2.361 -23.166   0.763  1.00 84.35           C  
ATOM   2771  HA2 GLY A 179      -2.035 -23.768  -0.085  1.00 84.35           H  
ATOM   2772  HA3 GLY A 179      -1.503 -22.986   1.410  1.00 84.35           H  
ATOM   2773  C   GLY A 179      -3.437 -23.945   1.541  1.00 84.35           C  
ATOM   2774  O   GLY A 179      -4.637 -23.668   1.445  1.00 84.35           O  
ATOM   2775  N   PRO A 180      -3.029 -24.967   2.315  1.00 78.04           N  
ATOM   2776  CA  PRO A 180      -3.956 -25.778   3.105  1.00 78.04           C  
ATOM   2777  HA  PRO A 180      -4.804 -26.078   2.490  1.00 78.04           H  
ATOM   2778  C   PRO A 180      -4.503 -25.041   4.336  1.00 78.04           C  
ATOM   2779  CB  PRO A 180      -3.149 -27.021   3.496  1.00 78.04           C  
ATOM   2780  HB2 PRO A 180      -3.458 -27.428   4.459  1.00 78.04           H  
ATOM   2781  HB3 PRO A 180      -3.253 -27.776   2.717  1.00 78.04           H  
ATOM   2782  O   PRO A 180      -5.585 -25.380   4.817  1.00 78.04           O  
ATOM   2783  CG  PRO A 180      -1.703 -26.525   3.527  1.00 78.04           C  
ATOM   2784  HG2 PRO A 180      -1.498 -26.062   4.492  1.00 78.04           H  
ATOM   2785  HG3 PRO A 180      -0.994 -27.330   3.331  1.00 78.04           H  
ATOM   2786  CD  PRO A 180      -1.665 -25.460   2.434  1.00 78.04           C  
ATOM   2787  HD2 PRO A 180      -0.974 -24.666   2.714  1.00 78.04           H  
ATOM   2788  HD3 PRO A 180      -1.359 -25.911   1.489  1.00 78.04           H  
ATOM   2789  N   ASP A 181      -3.773 -24.044   4.842  1.00 75.47           N  
ATOM   2790  H   ASP A 181      -2.960 -23.731   4.331  1.00 75.47           H  
ATOM   2791  CA  ASP A 181      -4.158 -23.256   6.009  1.00 75.47           C  
ATOM   2792  HA  ASP A 181      -4.947 -23.777   6.552  1.00 75.47           H  
ATOM   2793  C   ASP A 181      -4.706 -21.891   5.587  1.00 75.47           C  
ATOM   2794  CB  ASP A 181      -2.979 -23.121   6.982  1.00 75.47           C  
ATOM   2795  HB2 ASP A 181      -2.163 -22.584   6.500  1.00 75.47           H  
ATOM   2796  HB3 ASP A 181      -2.623 -24.119   7.241  1.00 75.47           H  
ATOM   2797  O   ASP A 181      -3.958 -20.949   5.341  1.00 75.47           O  
ATOM   2798  CG  ASP A 181      -3.380 -22.394   8.273  1.00 75.47           C  
ATOM   2799  OD1 ASP A 181      -4.573 -22.024   8.406  1.00 75.47           O  
ATOM   2800  OD2 ASP A 181      -2.487 -22.240   9.132  1.00 75.47           O  
ATOM   2801  N   LYS A 182      -6.036 -21.775   5.568  1.00 71.58           N  
ATOM   2802  H   LYS A 182      -6.569 -22.595   5.823  1.00 71.58           H  
ATOM   2803  CA  LYS A 182      -6.740 -20.537   5.203  1.00 71.58           C  
ATOM   2804  HA  LYS A 182      -6.380 -20.208   4.229  1.00 71.58           H  
ATOM   2805  C   LYS A 182      -6.472 -19.362   6.148  1.00 71.58           C  
ATOM   2806  CB  LYS A 182      -8.250 -20.790   5.141  1.00 71.58           C  
ATOM   2807  HB2 LYS A 182      -8.596 -21.153   6.109  1.00 71.58           H  
ATOM   2808  HB3 LYS A 182      -8.745 -19.840   4.938  1.00 71.58           H  
ATOM   2809  O   LYS A 182      -6.855 -18.246   5.816  1.00 71.58           O  
ATOM   2810  CG  LYS A 182      -8.644 -21.783   4.045  1.00 71.58           C  
ATOM   2811  HG2 LYS A 182      -8.268 -22.777   4.287  1.00 71.58           H  
ATOM   2812  HG3 LYS A 182      -8.219 -21.460   3.095  1.00 71.58           H  
ATOM   2813  CD  LYS A 182     -10.170 -21.820   3.933  1.00 71.58           C  
ATOM   2814  HD2 LYS A 182     -10.529 -20.816   3.710  1.00 71.58           H  
ATOM   2815  HD3 LYS A 182     -10.593 -22.151   4.882  1.00 71.58           H  
ATOM   2816  CE  LYS A 182     -10.585 -22.772   2.814  1.00 71.58           C  
ATOM   2817  HE2 LYS A 182     -10.059 -22.479   1.905  1.00 71.58           H  
ATOM   2818  HE3 LYS A 182     -10.263 -23.780   3.075  1.00 71.58           H  
ATOM   2819  NZ  LYS A 182     -12.051 -22.721   2.597  1.00 71.58           N  
ATOM   2820  HZ1 LYS A 182     -12.539 -22.983   3.442  1.00 71.58           H  
ATOM   2821  HZ2 LYS A 182     -12.319 -23.341   1.847  1.00 71.58           H  
ATOM   2822  HZ3 LYS A 182     -12.321 -21.781   2.347  1.00 71.58           H  
ATOM   2823  N   ALA A 183      -5.897 -19.596   7.329  1.00 72.87           N  
ATOM   2824  H   ALA A 183      -5.573 -20.526   7.552  1.00 72.87           H  
ATOM   2825  CA  ALA A 183      -5.525 -18.519   8.243  1.00 72.87           C  
ATOM   2826  HA  ALA A 183      -6.279 -17.734   8.196  1.00 72.87           H  
ATOM   2827  C   ALA A 183      -4.183 -17.873   7.869  1.00 72.87           C  
ATOM   2828  CB  ALA A 183      -5.507 -19.076   9.670  1.00 72.87           C  
ATOM   2829  HB1 ALA A 183      -4.715 -19.818   9.770  1.00 72.87           H  
ATOM   2830  HB2 ALA A 183      -5.320 -18.265  10.374  1.00 72.87           H  
ATOM   2831  HB3 ALA A 183      -6.466 -19.540   9.903  1.00 72.87           H  
ATOM   2832  O   ALA A 183      -3.859 -16.793   8.369  1.00 72.87           O  
ATOM   2833  N   ARG A 184      -3.390 -18.517   7.004  1.00 76.05           N  
ATOM   2834  H   ARG A 184      -3.725 -19.370   6.579  1.00 76.05           H  
ATOM   2835  CA  ARG A 184      -2.119 -17.978   6.533  1.00 76.05           C  
ATOM   2836  HA  ARG A 184      -1.629 -17.489   7.376  1.00 76.05           H  
ATOM   2837  C   ARG A 184      -2.369 -16.930   5.452  1.00 76.05           C  
ATOM   2838  CB  ARG A 184      -1.235 -19.132   6.042  1.00 76.05           C  
ATOM   2839  HB2 ARG A 184      -1.262 -19.936   6.777  1.00 76.05           H  
ATOM   2840  HB3 ARG A 184      -1.644 -19.512   5.106  1.00 76.05           H  
ATOM   2841  O   ARG A 184      -3.239 -17.091   4.601  1.00 76.05           O  
ATOM   2842  CG  ARG A 184       0.228 -18.714   5.830  1.00 76.05           C  
ATOM   2843  HG2 ARG A 184       0.662 -18.396   6.778  1.00 76.05           H  
ATOM   2844  HG3 ARG A 184       0.286 -17.892   5.117  1.00 76.05           H  
ATOM   2845  CD  ARG A 184       1.015 -19.903   5.277  1.00 76.05           C  
ATOM   2846  HD2 ARG A 184       1.020 -20.686   6.035  1.00 76.05           H  
ATOM   2847  HD3 ARG A 184       0.495 -20.275   4.395  1.00 76.05           H  
ATOM   2848  NE  ARG A 184       2.399 -19.551   4.891  1.00 76.05           N  
ATOM   2849  HE  ARG A 184       2.592 -18.587   4.659  1.00 76.05           H  
ATOM   2850  NH1 ARG A 184       3.185 -21.700   4.796  1.00 76.05           N  
ATOM   2851 HH11 ARG A 184       3.918 -22.345   4.538  1.00 76.05           H  
ATOM   2852 HH12 ARG A 184       2.258 -22.020   5.037  1.00 76.05           H  
ATOM   2853  NH2 ARG A 184       4.553 -20.056   4.264  1.00 76.05           N  
ATOM   2854 HH21 ARG A 184       5.245 -20.743   3.998  1.00 76.05           H  
ATOM   2855 HH22 ARG A 184       4.659 -19.158   3.813  1.00 76.05           H  
ATOM   2856  CZ  ARG A 184       3.370 -20.419   4.655  1.00 76.05           C  
ATOM   2857  N   ALA A 185      -1.560 -15.871   5.466  1.00 85.07           N  
ATOM   2858  H   ALA A 185      -0.886 -15.778   6.213  1.00 85.07           H  
ATOM   2859  CA  ALA A 185      -1.497 -14.943   4.344  1.00 85.07           C  
ATOM   2860  HA  ALA A 185      -2.473 -14.473   4.225  1.00 85.07           H  
ATOM   2861  C   ALA A 185      -1.165 -15.706   3.054  1.00 85.07           C  
ATOM   2862  CB  ALA A 185      -0.458 -13.856   4.638  1.00 85.07           C  
ATOM   2863  HB1 ALA A 185      -0.432 -13.150   3.808  1.00 85.07           H  
ATOM   2864  HB2 ALA A 185       0.531 -14.300   4.754  1.00 85.07           H  
ATOM   2865  HB3 ALA A 185      -0.728 -13.318   5.547  1.00 85.07           H  
ATOM   2866  O   ALA A 185      -0.335 -16.618   3.081  1.00 85.07           O  
ATOM   2867  N   ALA A 186      -1.798 -15.318   1.950  1.00 93.42           N  
ATOM   2868  H   ALA A 186      -2.450 -14.548   2.001  1.00 93.42           H  
ATOM   2869  CA  ALA A 186      -1.535 -15.878   0.635  1.00 93.42           C  
ATOM   2870  HA  ALA A 186      -1.775 -16.941   0.664  1.00 93.42           H  
ATOM   2871  C   ALA A 186      -0.048 -15.728   0.262  1.00 93.42           C  
ATOM   2872  CB  ALA A 186      -2.479 -15.189  -0.358  1.00 93.42           C  
ATOM   2873  HB1 ALA A 186      -2.528 -14.119  -0.153  1.00 93.42           H  
ATOM   2874  HB2 ALA A 186      -3.481 -15.607  -0.268  1.00 93.42           H  
ATOM   2875  HB3 ALA A 186      -2.122 -15.318  -1.380  1.00 93.42           H  
ATOM   2876  O   ALA A 186       0.574 -14.707   0.571  1.00 93.42           O  
ATOM   2877  N   GLN A 187       0.543 -16.752  -0.358  1.00 95.94           N  
ATOM   2878  H   GLN A 187      -0.001 -17.576  -0.570  1.00 95.94           H  
ATOM   2879  CA  GLN A 187       1.958 -16.756  -0.740  1.00 95.94           C  
ATOM   2880  HA  GLN A 187       2.275 -15.716  -0.821  1.00 95.94           H  
ATOM   2881  C   GLN A 187       2.201 -17.385  -2.110  1.00 95.94           C  
ATOM   2882  CB  GLN A 187       2.831 -17.454   0.320  1.00 95.94           C  
ATOM   2883  HB2 GLN A 187       3.862 -17.480  -0.031  1.00 95.94           H  
ATOM   2884  HB3 GLN A 187       2.484 -18.477   0.466  1.00 95.94           H  
ATOM   2885  O   GLN A 187       1.432 -18.229  -2.564  1.00 95.94           O  
ATOM   2886  CG  GLN A 187       2.789 -16.701   1.652  1.00 95.94           C  
ATOM   2887  HG2 GLN A 187       3.062 -15.658   1.487  1.00 95.94           H  
ATOM   2888  HG3 GLN A 187       1.772 -16.735   2.041  1.00 95.94           H  
ATOM   2889  CD  GLN A 187       3.702 -17.244   2.727  1.00 95.94           C  
ATOM   2890  NE2 GLN A 187       3.515 -16.834   3.965  1.00 95.94           N  
ATOM   2891 HE21 GLN A 187       2.820 -16.112   4.095  1.00 95.94           H  
ATOM   2892 HE22 GLN A 187       4.302 -16.929   4.591  1.00 95.94           H  
ATOM   2893  OE1 GLN A 187       4.596 -18.040   2.521  1.00 95.94           O  
ATOM   2894  N   LEU A 188       3.305 -16.990  -2.744  1.00 97.38           N  
ATOM   2895  H   LEU A 188       3.880 -16.289  -2.299  1.00 97.38           H  
ATOM   2896  CA  LEU A 188       3.758 -17.515  -4.029  1.00 97.38           C  
ATOM   2897  HA  LEU A 188       3.179 -18.409  -4.262  1.00 97.38           H  
ATOM   2898  C   LEU A 188       5.251 -17.888  -3.975  1.00 97.38           C  
ATOM   2899  CB  LEU A 188       3.501 -16.471  -5.128  1.00 97.38           C  
ATOM   2900  HB2 LEU A 188       3.931 -15.521  -4.810  1.00 97.38           H  
ATOM   2901  HB3 LEU A 188       4.025 -16.779  -6.033  1.00 97.38           H  
ATOM   2902  O   LEU A 188       6.058 -17.055  -3.552  1.00 97.38           O  
ATOM   2903  CG  LEU A 188       2.017 -16.258  -5.472  1.00 97.38           C  
ATOM   2904  HG  LEU A 188       1.453 -16.022  -4.569  1.00 97.38           H  
ATOM   2905  CD1 LEU A 188       1.889 -15.086  -6.438  1.00 97.38           C  
ATOM   2906 HD11 LEU A 188       2.402 -15.301  -7.375  1.00 97.38           H  
ATOM   2907 HD12 LEU A 188       0.835 -14.894  -6.643  1.00 97.38           H  
ATOM   2908 HD13 LEU A 188       2.325 -14.196  -5.984  1.00 97.38           H  
ATOM   2909  CD2 LEU A 188       1.405 -17.485  -6.147  1.00 97.38           C  
ATOM   2910 HD21 LEU A 188       1.358 -18.322  -5.450  1.00 97.38           H  
ATOM   2911 HD22 LEU A 188       1.987 -17.761  -7.026  1.00 97.38           H  
ATOM   2912 HD23 LEU A 188       0.396 -17.244  -6.482  1.00 97.38           H  
ATOM   2913  N   PRO A 189       5.640 -19.096  -4.429  1.00 97.87           N  
ATOM   2914  CA  PRO A 189       7.039 -19.505  -4.523  1.00 97.87           C  
ATOM   2915  HA  PRO A 189       7.599 -19.167  -3.651  1.00 97.87           H  
ATOM   2916  C   PRO A 189       7.684 -18.923  -5.790  1.00 97.87           C  
ATOM   2917  CB  PRO A 189       6.992 -21.036  -4.525  1.00 97.87           C  
ATOM   2918  HB2 PRO A 189       6.948 -21.392  -3.496  1.00 97.87           H  
ATOM   2919  HB3 PRO A 189       7.845 -21.477  -5.039  1.00 97.87           H  
ATOM   2920  O   PRO A 189       7.612 -19.500  -6.872  1.00 97.87           O  
ATOM   2921  CG  PRO A 189       5.673 -21.355  -5.230  1.00 97.87           C  
ATOM   2922  HG2 PRO A 189       5.268 -22.316  -4.912  1.00 97.87           H  
ATOM   2923  HG3 PRO A 189       5.815 -21.347  -6.311  1.00 97.87           H  
ATOM   2924  CD  PRO A 189       4.765 -20.197  -4.819  1.00 97.87           C  
ATOM   2925  HD2 PRO A 189       4.155 -20.497  -3.967  1.00 97.87           H  
ATOM   2926  HD3 PRO A 189       4.131 -19.910  -5.658  1.00 97.87           H  
ATOM   2927  N   VAL A 190       8.328 -17.765  -5.682  1.00 98.44           N  
ATOM   2928  H   VAL A 190       8.454 -17.367  -4.762  1.00 98.44           H  
ATOM   2929  CA  VAL A 190       8.923 -17.064  -6.827  1.00 98.44           C  
ATOM   2930  HA  VAL A 190       8.196 -17.070  -7.640  1.00 98.44           H  
ATOM   2931  C   VAL A 190      10.172 -17.796  -7.317  1.00 98.44           C  
ATOM   2932  CB  VAL A 190       9.221 -15.594  -6.482  1.00 98.44           C  
ATOM   2933  HB  VAL A 190       9.936 -15.539  -5.661  1.00 98.44           H  
ATOM   2934  O   VAL A 190      11.098 -18.055  -6.546  1.00 98.44           O  
ATOM   2935  CG1 VAL A 190       9.812 -14.860  -7.686  1.00 98.44           C  
ATOM   2936 HG11 VAL A 190      10.815 -15.230  -7.901  1.00 98.44           H  
ATOM   2937 HG12 VAL A 190       9.880 -13.792  -7.476  1.00 98.44           H  
ATOM   2938 HG13 VAL A 190       9.172 -15.010  -8.555  1.00 98.44           H  
ATOM   2939  CG2 VAL A 190       7.934 -14.870  -6.071  1.00 98.44           C  
ATOM   2940 HG21 VAL A 190       7.177 -14.988  -6.846  1.00 98.44           H  
ATOM   2941 HG22 VAL A 190       8.136 -13.809  -5.919  1.00 98.44           H  
ATOM   2942 HG23 VAL A 190       7.558 -15.287  -5.137  1.00 98.44           H  
ATOM   2943  N   ARG A 191      10.219 -18.110  -8.618  1.00 98.62           N  
ATOM   2944  H   ARG A 191       9.393 -17.914  -9.165  1.00 98.62           H  
ATOM   2945  CA  ARG A 191      11.339 -18.806  -9.287  1.00 98.62           C  
ATOM   2946  HA  ARG A 191      12.053 -19.148  -8.538  1.00 98.62           H  
ATOM   2947  C   ARG A 191      12.158 -17.912 -10.214  1.00 98.62           C  
ATOM   2948  CB  ARG A 191      10.805 -20.026 -10.056  1.00 98.62           C  
ATOM   2949  HB2 ARG A 191      10.139 -19.685 -10.849  1.00 98.62           H  
ATOM   2950  HB3 ARG A 191      11.645 -20.538 -10.527  1.00 98.62           H  
ATOM   2951  O   ARG A 191      13.312 -18.222 -10.490  1.00 98.62           O  
ATOM   2952  CG  ARG A 191      10.047 -21.042  -9.189  1.00 98.62           C  
ATOM   2953  HG2 ARG A 191       9.116 -20.602  -8.831  1.00 98.62           H  
ATOM   2954  HG3 ARG A 191       9.795 -21.904  -9.807  1.00 98.62           H  
ATOM   2955  CD  ARG A 191      10.876 -21.508  -7.992  1.00 98.62           C  
ATOM   2956  HD2 ARG A 191      11.017 -20.667  -7.314  1.00 98.62           H  
ATOM   2957  HD3 ARG A 191      11.846 -21.863  -8.343  1.00 98.62           H  
ATOM   2958  NE  ARG A 191      10.186 -22.588  -7.288  1.00 98.62           N  
ATOM   2959  HE  ARG A 191       9.374 -22.986  -7.737  1.00 98.62           H  
ATOM   2960  NH1 ARG A 191      11.375 -22.565  -5.329  1.00 98.62           N  
ATOM   2961 HH11 ARG A 191      11.844 -21.739  -5.672  1.00 98.62           H  
ATOM   2962 HH12 ARG A 191      11.429 -22.838  -4.358  1.00 98.62           H  
ATOM   2963  NH2 ARG A 191       9.664 -23.990  -5.622  1.00 98.62           N  
ATOM   2964 HH21 ARG A 191       8.935 -24.274  -6.261  1.00 98.62           H  
ATOM   2965 HH22 ARG A 191       9.706 -24.327  -4.671  1.00 98.62           H  
ATOM   2966  CZ  ARG A 191      10.421 -23.043  -6.081  1.00 98.62           C  
ATOM   2967  N   GLY A 192      11.593 -16.791 -10.644  1.00 98.46           N  
ATOM   2968  H   GLY A 192      10.635 -16.619 -10.374  1.00 98.46           H  
ATOM   2969  CA  GLY A 192      12.278 -15.718 -11.365  1.00 98.46           C  
ATOM   2970  HA2 GLY A 192      13.345 -15.736 -11.145  1.00 98.46           H  
ATOM   2971  HA3 GLY A 192      12.135 -15.837 -12.440  1.00 98.46           H  
ATOM   2972  C   GLY A 192      11.698 -14.375 -10.943  1.00 98.46           C  
ATOM   2973  O   GLY A 192      10.509 -14.305 -10.647  1.00 98.46           O  
ATOM   2974  N   CYS A 193      12.527 -13.341 -10.862  1.00 98.04           N  
ATOM   2975  H   CYS A 193      13.480 -13.430 -11.185  1.00 98.04           H  
ATOM   2976  CA  CYS A 193      12.118 -12.011 -10.424  1.00 98.04           C  
ATOM   2977  HA  CYS A 193      11.070 -11.836 -10.668  1.00 98.04           H  
ATOM   2978  C   CYS A 193      12.971 -10.975 -11.153  1.00 98.04           C  
ATOM   2979  CB  CYS A 193      12.305 -11.918  -8.903  1.00 98.04           C  
ATOM   2980  HB2 CYS A 193      11.772 -12.739  -8.423  1.00 98.04           H  
ATOM   2981  HB3 CYS A 193      13.366 -11.983  -8.664  1.00 98.04           H  
ATOM   2982  O   CYS A 193      14.187 -10.945 -10.961  1.00 98.04           O  
ATOM   2983  SG  CYS A 193      11.651 -10.344  -8.282  1.00 98.04           S  
ATOM   2984  HG  CYS A 193      12.284 -10.352  -7.105  1.00 98.04           H  
ATOM   2985  N   ASP A 194      12.331 -10.156 -11.979  1.00 96.21           N  
ATOM   2986  H   ASP A 194      11.335 -10.272 -12.100  1.00 96.21           H  
ATOM   2987  CA  ASP A 194      12.976  -9.143 -12.802  1.00 96.21           C  
ATOM   2988  HA  ASP A 194      14.042  -9.106 -12.578  1.00 96.21           H  
ATOM   2989  C   ASP A 194      12.371  -7.776 -12.479  1.00 96.21           C  
ATOM   2990  CB  ASP A 194      12.837  -9.516 -14.285  1.00 96.21           C  
ATOM   2991  HB2 ASP A 194      13.194  -8.684 -14.893  1.00 96.21           H  
ATOM   2992  HB3 ASP A 194      11.788  -9.688 -14.525  1.00 96.21           H  
ATOM   2993  O   ASP A 194      11.184  -7.525 -12.714  1.00 96.21           O  
ATOM   2994  CG  ASP A 194      13.667 -10.761 -14.623  1.00 96.21           C  
ATOM   2995  OD1 ASP A 194      14.910 -10.675 -14.560  1.00 96.21           O  
ATOM   2996  OD2 ASP A 194      13.089 -11.829 -14.933  1.00 96.21           O  
ATOM   2997  N   LYS A 195      13.194  -6.881 -11.924  1.00 91.65           N  
ATOM   2998  H   LYS A 195      14.159  -7.144 -11.786  1.00 91.65           H  
ATOM   2999  CA  LYS A 195      12.787  -5.510 -11.609  1.00 91.65           C  
ATOM   3000  HA  LYS A 195      11.869  -5.540 -11.023  1.00 91.65           H  
ATOM   3001  C   LYS A 195      12.498  -4.744 -12.897  1.00 91.65           C  
ATOM   3002  CB  LYS A 195      13.876  -4.821 -10.778  1.00 91.65           C  
ATOM   3003  HB2 LYS A 195      14.770  -4.680 -11.385  1.00 91.65           H  
ATOM   3004  HB3 LYS A 195      14.132  -5.457  -9.930  1.00 91.65           H  
ATOM   3005  O   LYS A 195      13.369  -4.642 -13.757  1.00 91.65           O  
ATOM   3006  CG  LYS A 195      13.386  -3.463 -10.259  1.00 91.65           C  
ATOM   3007  HG2 LYS A 195      12.461  -3.604  -9.700  1.00 91.65           H  
ATOM   3008  HG3 LYS A 195      13.194  -2.792 -11.096  1.00 91.65           H  
ATOM   3009  CD  LYS A 195      14.436  -2.835  -9.345  1.00 91.65           C  
ATOM   3010  HD2 LYS A 195      14.645  -3.517  -8.522  1.00 91.65           H  
ATOM   3011  HD3 LYS A 195      15.352  -2.654  -9.908  1.00 91.65           H  
ATOM   3012  CE  LYS A 195      13.899  -1.519  -8.785  1.00 91.65           C  
ATOM   3013  HE2 LYS A 195      13.695  -0.826  -9.600  1.00 91.65           H  
ATOM   3014  HE3 LYS A 195      12.956  -1.729  -8.280  1.00 91.65           H  
ATOM   3015  NZ  LYS A 195      14.860  -0.945  -7.824  1.00 91.65           N  
ATOM   3016  HZ1 LYS A 195      15.078  -1.618  -7.103  1.00 91.65           H  
ATOM   3017  HZ2 LYS A 195      15.737  -0.666  -8.240  1.00 91.65           H  
ATOM   3018  HZ3 LYS A 195      14.482  -0.191  -7.269  1.00 91.65           H  
ATOM   3019  N   GLN A 196      11.292  -4.197 -12.998  1.00 83.02           N  
ATOM   3020  H   GLN A 196      10.659  -4.290 -12.217  1.00 83.02           H  
ATOM   3021  CA  GLN A 196      10.859  -3.377 -14.131  1.00 83.02           C  
ATOM   3022  HA  GLN A 196      11.473  -3.596 -15.004  1.00 83.02           H  
ATOM   3023  C   GLN A 196      11.032  -1.889 -13.824  1.00 83.02           C  
ATOM   3024  CB  GLN A 196       9.393  -3.695 -14.476  1.00 83.02           C  
ATOM   3025  HB2 GLN A 196       8.755  -3.408 -13.640  1.00 83.02           H  
ATOM   3026  HB3 GLN A 196       9.102  -3.097 -15.340  1.00 83.02           H  
ATOM   3027  O   GLN A 196      11.478  -1.132 -14.680  1.00 83.02           O  
ATOM   3028  CG  GLN A 196       9.137  -5.176 -14.794  1.00 83.02           C  
ATOM   3029  HG2 GLN A 196       8.093  -5.302 -15.079  1.00 83.02           H  
ATOM   3030  HG3 GLN A 196       9.305  -5.771 -13.897  1.00 83.02           H  
ATOM   3031  CD  GLN A 196      10.010  -5.703 -15.929  1.00 83.02           C  
ATOM   3032  NE2 GLN A 196      10.771  -6.750 -15.697  1.00 83.02           N  
ATOM   3033 HE21 GLN A 196      11.313  -7.097 -16.475  1.00 83.02           H  
ATOM   3034 HE22 GLN A 196      10.800  -7.172 -14.780  1.00 83.02           H  
ATOM   3035  OE1 GLN A 196      10.028  -5.182 -17.032  1.00 83.02           O  
ATOM   3036  N   ASP A 197      10.707  -1.482 -12.593  1.00 81.16           N  
ATOM   3037  H   ASP A 197      10.374  -2.165 -11.927  1.00 81.16           H  
ATOM   3038  CA  ASP A 197      10.862  -0.111 -12.099  1.00 81.16           C  
ATOM   3039  HA  ASP A 197      11.805   0.291 -12.470  1.00 81.16           H  
ATOM   3040  C   ASP A 197      10.905  -0.099 -10.553  1.00 81.16           C  
ATOM   3041  CB  ASP A 197       9.714   0.756 -12.659  1.00 81.16           C  
ATOM   3042  HB2 ASP A 197       8.836   0.651 -12.023  1.00 81.16           H  
ATOM   3043  HB3 ASP A 197       9.440   0.397 -13.652  1.00 81.16           H  
ATOM   3044  O   ASP A 197      10.888  -1.151  -9.904  1.00 81.16           O  
ATOM   3045  CG  ASP A 197      10.072   2.241 -12.795  1.00 81.16           C  
ATOM   3046  OD1 ASP A 197      11.038   2.683 -12.129  1.00 81.16           O  
ATOM   3047  OD2 ASP A 197       9.360   2.923 -13.559  1.00 81.16           O  
ATOM   3048  N   VAL A 198      10.985   1.078  -9.933  1.00 83.67           N  
ATOM   3049  H   VAL A 198      10.999   1.901 -10.517  1.00 83.67           H  
ATOM   3050  CA  VAL A 198      10.956   1.259  -8.475  1.00 83.67           C  
ATOM   3051  HA  VAL A 198      11.800   0.722  -8.042  1.00 83.67           H  
ATOM   3052  C   VAL A 198       9.670   0.685  -7.887  1.00 83.67           C  
ATOM   3053  CB  VAL A 198      11.101   2.742  -8.091  1.00 83.67           C  
ATOM   3054  HB  VAL A 198      10.306   3.325  -8.556  1.00 83.67           H  
ATOM   3055  O   VAL A 198       8.579   1.206  -8.089  1.00 83.67           O  
ATOM   3056  CG1 VAL A 198      11.024   2.921  -6.569  1.00 83.67           C  
ATOM   3057 HG11 VAL A 198      11.236   3.957  -6.305  1.00 83.67           H  
ATOM   3058 HG12 VAL A 198      10.025   2.687  -6.203  1.00 83.67           H  
ATOM   3059 HG13 VAL A 198      11.755   2.283  -6.072  1.00 83.67           H  
ATOM   3060  CG2 VAL A 198      12.454   3.289  -8.565  1.00 83.67           C  
ATOM   3061 HG21 VAL A 198      12.519   3.240  -9.652  1.00 83.67           H  
ATOM   3062 HG22 VAL A 198      12.544   4.334  -8.268  1.00 83.67           H  
ATOM   3063 HG23 VAL A 198      13.269   2.721  -8.116  1.00 83.67           H  
ATOM   3064  N   GLY A 199       9.810  -0.398  -7.124  1.00 87.65           N  
ATOM   3065  H   GLY A 199      10.737  -0.778  -6.997  1.00 87.65           H  
ATOM   3066  CA  GLY A 199       8.681  -1.074  -6.496  1.00 87.65           C  
ATOM   3067  HA2 GLY A 199       8.006  -0.328  -6.076  1.00 87.65           H  
ATOM   3068  HA3 GLY A 199       9.052  -1.701  -5.686  1.00 87.65           H  
ATOM   3069  C   GLY A 199       7.865  -1.952  -7.434  1.00 87.65           C  
ATOM   3070  O   GLY A 199       6.833  -2.450  -6.989  1.00 87.65           O  
ATOM   3071  N   ILE A 200       8.296  -2.175  -8.684  1.00 87.83           N  
ATOM   3072  H   ILE A 200       9.155  -1.751  -9.005  1.00 87.83           H  
ATOM   3073  CA  ILE A 200       7.553  -3.030  -9.610  1.00 87.83           C  
ATOM   3074  HA  ILE A 200       6.829  -3.579  -9.007  1.00 87.83           H  
ATOM   3075  C   ILE A 200       8.414  -4.083 -10.300  1.00 87.83           C  
ATOM   3076  CB  ILE A 200       6.748  -2.240 -10.639  1.00 87.83           C  
ATOM   3077  HB  ILE A 200       7.479  -1.872 -11.360  1.00 87.83           H  
ATOM   3078  O   ILE A 200       9.499  -3.809 -10.816  1.00 87.83           O  
ATOM   3079  CG1 ILE A 200       5.971  -1.036 -10.036  1.00 87.83           C  
ATOM   3080 HG12 ILE A 200       5.891  -1.149  -8.955  1.00 87.83           H  
ATOM   3081 HG13 ILE A 200       4.929  -1.023 -10.354  1.00 87.83           H  
ATOM   3082  CG2 ILE A 200       5.822  -3.282 -11.314  1.00 87.83           C  
ATOM   3083 HG21 ILE A 200       4.850  -2.872 -11.590  1.00 87.83           H  
ATOM   3084 HG22 ILE A 200       6.311  -3.716 -12.186  1.00 87.83           H  
ATOM   3085 HG23 ILE A 200       5.551  -4.097 -10.643  1.00 87.83           H  
ATOM   3086  CD1 ILE A 200       6.593   0.337 -10.315  1.00 87.83           C  
ATOM   3087 HD11 ILE A 200       7.665   0.275 -10.131  1.00 87.83           H  
ATOM   3088 HD12 ILE A 200       6.156   1.070  -9.636  1.00 87.83           H  
ATOM   3089 HD13 ILE A 200       6.455   0.700 -11.334  1.00 87.83           H  
ATOM   3090  N   TYR A 201       7.885  -5.305 -10.323  1.00 91.76           N  
ATOM   3091  H   TYR A 201       6.966  -5.429  -9.924  1.00 91.76           H  
ATOM   3092  CA  TYR A 201       8.593  -6.504 -10.739  1.00 91.76           C  
ATOM   3093  HA  TYR A 201       9.471  -6.225 -11.322  1.00 91.76           H  
ATOM   3094  C   TYR A 201       7.711  -7.396 -11.608  1.00 91.76           C  
ATOM   3095  CB  TYR A 201       9.065  -7.267  -9.494  1.00 91.76           C  
ATOM   3096  HB2 TYR A 201       8.196  -7.574  -8.911  1.00 91.76           H  
ATOM   3097  HB3 TYR A 201       9.574  -8.175  -9.816  1.00 91.76           H  
ATOM   3098  O   TYR A 201       6.506  -7.518 -11.384  1.00 91.76           O  
ATOM   3099  CG  TYR A 201       9.998  -6.472  -8.599  1.00 91.76           C  
ATOM   3100  CD1 TYR A 201      11.384  -6.711  -8.647  1.00 91.76           C  
ATOM   3101  HD1 TYR A 201      11.778  -7.473  -9.304  1.00 91.76           H  
ATOM   3102  CD2 TYR A 201       9.482  -5.497  -7.720  1.00 91.76           C  
ATOM   3103  HD2 TYR A 201       8.416  -5.337  -7.660  1.00 91.76           H  
ATOM   3104  CE1 TYR A 201      12.254  -5.955  -7.842  1.00 91.76           C  
ATOM   3105  HE1 TYR A 201      13.319  -6.134  -7.854  1.00 91.76           H  
ATOM   3106  CE2 TYR A 201      10.350  -4.718  -6.937  1.00 91.76           C  
ATOM   3107  HE2 TYR A 201       9.956  -3.968  -6.268  1.00 91.76           H  
ATOM   3108  OH  TYR A 201      12.576  -4.216  -6.239  1.00 91.76           O  
ATOM   3109  HH  TYR A 201      12.118  -3.583  -5.681  1.00 91.76           H  
ATOM   3110  CZ  TYR A 201      11.737  -4.946  -7.007  1.00 91.76           C  
ATOM   3111  N   ALA A 202       8.344  -8.073 -12.558  1.00 92.43           N  
ATOM   3112  H   ALA A 202       9.340  -7.936 -12.655  1.00 92.43           H  
ATOM   3113  CA  ALA A 202       7.785  -9.232 -13.232  1.00 92.43           C  
ATOM   3114  HA  ALA A 202       6.697  -9.208 -13.158  1.00 92.43           H  
ATOM   3115  C   ALA A 202       8.308 -10.494 -12.533  1.00 92.43           C  
ATOM   3116  CB  ALA A 202       8.151  -9.166 -14.716  1.00 92.43           C  
ATOM   3117  HB1 ALA A 202       7.804  -8.227 -15.145  1.00 92.43           H  
ATOM   3118  HB2 ALA A 202       9.231  -9.246 -14.842  1.00 92.43           H  
ATOM   3119  HB3 ALA A 202       7.676  -9.989 -15.250  1.00 92.43           H  
ATOM   3120  O   ALA A 202       9.508 -10.600 -12.261  1.00 92.43           O  
ATOM   3121  N   ILE A 203       7.425 -11.435 -12.198  1.00 97.46           N  
ATOM   3122  H   ILE A 203       6.457 -11.293 -12.446  1.00 97.46           H  
ATOM   3123  CA  ILE A 203       7.801 -12.672 -11.503  1.00 97.46           C  
ATOM   3124  HA  ILE A 203       8.889 -12.705 -11.448  1.00 97.46           H  
ATOM   3125  C   ILE A 203       7.388 -13.912 -12.282  1.00 97.46           C  
ATOM   3126  CB  ILE A 203       7.291 -12.726 -10.046  1.00 97.46           C  
ATOM   3127  HB  ILE A 203       7.718 -13.625  -9.600  1.00 97.46           H  
ATOM   3128  O   ILE A 203       6.344 -13.942 -12.926  1.00 97.46           O  
ATOM   3129  CG1 ILE A 203       5.755 -12.867  -9.955  1.00 97.46           C  
ATOM   3130 HG12 ILE A 203       5.284 -11.949 -10.308  1.00 97.46           H  
ATOM   3131 HG13 ILE A 203       5.411 -13.676 -10.600  1.00 97.46           H  
ATOM   3132  CG2 ILE A 203       7.834 -11.525  -9.248  1.00 97.46           C  
ATOM   3133 HG21 ILE A 203       7.633 -11.643  -8.184  1.00 97.46           H  
ATOM   3134 HG22 ILE A 203       7.381 -10.598  -9.601  1.00 97.46           H  
ATOM   3135 HG23 ILE A 203       8.913 -11.453  -9.385  1.00 97.46           H  
ATOM   3136  CD1 ILE A 203       5.260 -13.207  -8.545  1.00 97.46           C  
ATOM   3137 HD11 ILE A 203       4.171 -13.256  -8.541  1.00 97.46           H  
ATOM   3138 HD12 ILE A 203       5.587 -12.455  -7.827  1.00 97.46           H  
ATOM   3139 HD13 ILE A 203       5.657 -14.176  -8.242  1.00 97.46           H  
ATOM   3140  N   ARG A 204       8.171 -14.981 -12.138  1.00 98.60           N  
ATOM   3141  H   ARG A 204       9.002 -14.861 -11.577  1.00 98.60           H  
ATOM   3142  CA  ARG A 204       7.849 -16.318 -12.652  1.00 98.60           C  
ATOM   3143  HA  ARG A 204       7.002 -16.246 -13.334  1.00 98.60           H  
ATOM   3144  C   ARG A 204       7.460 -17.224 -11.498  1.00 98.60           C  
ATOM   3145  CB  ARG A 204       9.028 -16.909 -13.434  1.00 98.60           C  
ATOM   3146  HB2 ARG A 204       8.763 -17.907 -13.781  1.00 98.60           H  
ATOM   3147  HB3 ARG A 204       9.892 -16.991 -12.774  1.00 98.60           H  
ATOM   3148  O   ARG A 204       8.255 -17.414 -10.573  1.00 98.60           O  
ATOM   3149  CG  ARG A 204       9.395 -16.049 -14.642  1.00 98.60           C  
ATOM   3150  HG2 ARG A 204       9.585 -15.027 -14.314  1.00 98.60           H  
ATOM   3151  HG3 ARG A 204       8.565 -16.042 -15.348  1.00 98.60           H  
ATOM   3152  CD  ARG A 204      10.654 -16.573 -15.340  1.00 98.60           C  
ATOM   3153  HD2 ARG A 204      10.406 -17.481 -15.889  1.00 98.60           H  
ATOM   3154  HD3 ARG A 204      11.419 -16.800 -14.598  1.00 98.60           H  
ATOM   3155  NE  ARG A 204      11.125 -15.545 -16.270  1.00 98.60           N  
ATOM   3156  HE  ARG A 204      10.384 -15.144 -16.827  1.00 98.60           H  
ATOM   3157  NH1 ARG A 204      13.075 -14.832 -15.239  1.00 98.60           N  
ATOM   3158 HH11 ARG A 204      13.187 -15.702 -14.737  1.00 98.60           H  
ATOM   3159 HH12 ARG A 204      13.576 -13.981 -15.030  1.00 98.60           H  
ATOM   3160  NH2 ARG A 204      12.002 -13.535 -16.676  1.00 98.60           N  
ATOM   3161 HH21 ARG A 204      11.087 -13.294 -17.029  1.00 98.60           H  
ATOM   3162 HH22 ARG A 204      12.495 -12.761 -16.254  1.00 98.60           H  
ATOM   3163  CZ  ARG A 204      12.081 -14.668 -16.066  1.00 98.60           C  
ATOM   3164  N   VAL A 205       6.266 -17.804 -11.580  1.00 98.24           N  
ATOM   3165  H   VAL A 205       5.681 -17.567 -12.368  1.00 98.24           H  
ATOM   3166  CA  VAL A 205       5.735 -18.755 -10.592  1.00 98.24           C  
ATOM   3167  HA  VAL A 205       6.551 -19.116  -9.967  1.00 98.24           H  
ATOM   3168  C   VAL A 205       5.140 -19.963 -11.328  1.00 98.24           C  
ATOM   3169  CB  VAL A 205       4.712 -18.093  -9.644  1.00 98.24           C  
ATOM   3170  HB  VAL A 205       3.770 -17.911 -10.163  1.00 98.24           H  
ATOM   3171  O   VAL A 205       3.918 -20.078 -11.428  1.00 98.24           O  
ATOM   3172  CG1 VAL A 205       4.470 -19.025  -8.451  1.00 98.24           C  
ATOM   3173 HG11 VAL A 205       4.013 -19.958  -8.780  1.00 98.24           H  
ATOM   3174 HG12 VAL A 205       5.415 -19.258  -7.959  1.00 98.24           H  
ATOM   3175 HG13 VAL A 205       3.811 -18.548  -7.725  1.00 98.24           H  
ATOM   3176  CG2 VAL A 205       5.192 -16.746  -9.093  1.00 98.24           C  
ATOM   3177 HG21 VAL A 205       6.150 -16.869  -8.587  1.00 98.24           H  
ATOM   3178 HG22 VAL A 205       5.293 -16.025  -9.904  1.00 98.24           H  
ATOM   3179 HG23 VAL A 205       4.457 -16.355  -8.389  1.00 98.24           H  
ATOM   3180  N   PRO A 206       5.978 -20.845 -11.907  1.00 98.34           N  
ATOM   3181  CA  PRO A 206       5.498 -21.952 -12.733  1.00 98.34           C  
ATOM   3182  HA  PRO A 206       4.976 -21.555 -13.604  1.00 98.34           H  
ATOM   3183  C   PRO A 206       4.518 -22.861 -11.982  1.00 98.34           C  
ATOM   3184  CB  PRO A 206       6.752 -22.696 -13.204  1.00 98.34           C  
ATOM   3185  HB2 PRO A 206       7.032 -22.331 -14.192  1.00 98.34           H  
ATOM   3186  HB3 PRO A 206       6.602 -23.775 -13.234  1.00 98.34           H  
ATOM   3187  O   PRO A 206       3.512 -23.262 -12.556  1.00 98.34           O  
ATOM   3188  CG  PRO A 206       7.831 -22.303 -12.197  1.00 98.34           C  
ATOM   3189  HG2 PRO A 206       7.796 -22.984 -11.347  1.00 98.34           H  
ATOM   3190  HG3 PRO A 206       8.824 -22.313 -12.646  1.00 98.34           H  
ATOM   3191  CD  PRO A 206       7.424 -20.896 -11.764  1.00 98.34           C  
ATOM   3192  HD2 PRO A 206       7.881 -20.158 -12.422  1.00 98.34           H  
ATOM   3193  HD3 PRO A 206       7.726 -20.729 -10.730  1.00 98.34           H  
ATOM   3194  N   GLU A 207       4.720 -23.085 -10.680  1.00 97.44           N  
ATOM   3195  H   GLU A 207       5.571 -22.751 -10.251  1.00 97.44           H  
ATOM   3196  CA  GLU A 207       3.825 -23.909  -9.860  1.00 97.44           C  
ATOM   3197  HA  GLU A 207       3.732 -24.893 -10.320  1.00 97.44           H  
ATOM   3198  C   GLU A 207       2.403 -23.329  -9.739  1.00 97.44           C  
ATOM   3199  CB  GLU A 207       4.419 -24.076  -8.452  1.00 97.44           C  
ATOM   3200  HB2 GLU A 207       3.723 -24.688  -7.878  1.00 97.44           H  
ATOM   3201  HB3 GLU A 207       4.487 -23.106  -7.959  1.00 97.44           H  
ATOM   3202  O   GLU A 207       1.436 -24.081  -9.625  1.00 97.44           O  
ATOM   3203  CG  GLU A 207       5.786 -24.779  -8.409  1.00 97.44           C  
ATOM   3204  HG2 GLU A 207       5.866 -25.480  -9.239  1.00 97.44           H  
ATOM   3205  HG3 GLU A 207       5.819 -25.364  -7.490  1.00 97.44           H  
ATOM   3206  CD  GLU A 207       6.995 -23.830  -8.408  1.00 97.44           C  
ATOM   3207  OE1 GLU A 207       8.016 -24.194  -7.772  1.00 97.44           O  
ATOM   3208  OE2 GLU A 207       6.934 -22.724  -8.989  1.00 97.44           O  
ATOM   3209  N   LEU A 208       2.253 -21.997  -9.787  1.00 97.60           N  
ATOM   3210  H   LEU A 208       3.067 -21.439  -9.997  1.00 97.60           H  
ATOM   3211  CA  LEU A 208       0.935 -21.358  -9.824  1.00 97.60           C  
ATOM   3212  HA  LEU A 208       0.312 -21.797  -9.045  1.00 97.60           H  
ATOM   3213  C   LEU A 208       0.253 -21.624 -11.170  1.00 97.60           C  
ATOM   3214  CB  LEU A 208       1.075 -19.844  -9.570  1.00 97.60           C  
ATOM   3215  HB2 LEU A 208       1.484 -19.686  -8.572  1.00 97.60           H  
ATOM   3216  HB3 LEU A 208       1.780 -19.437 -10.295  1.00 97.60           H  
ATOM   3217  O   LEU A 208      -0.927 -21.968 -11.200  1.00 97.60           O  
ATOM   3218  CG  LEU A 208      -0.242 -19.054  -9.713  1.00 97.60           C  
ATOM   3219  HG  LEU A 208      -0.721 -19.288 -10.664  1.00 97.60           H  
ATOM   3220  CD1 LEU A 208      -1.218 -19.371  -8.581  1.00 97.60           C  
ATOM   3221 HD11 LEU A 208      -2.116 -18.765  -8.705  1.00 97.60           H  
ATOM   3222 HD12 LEU A 208      -1.493 -20.425  -8.617  1.00 97.60           H  
ATOM   3223 HD13 LEU A 208      -0.760 -19.138  -7.620  1.00 97.60           H  
ATOM   3224  CD2 LEU A 208       0.040 -17.554  -9.719  1.00 97.60           C  
ATOM   3225 HD21 LEU A 208       0.539 -17.249  -8.799  1.00 97.60           H  
ATOM   3226 HD22 LEU A 208      -0.894 -17.003  -9.825  1.00 97.60           H  
ATOM   3227 HD23 LEU A 208       0.681 -17.316 -10.567  1.00 97.60           H  
ATOM   3228  N   LEU A 209       0.989 -21.454 -12.272  1.00 97.38           N  
ATOM   3229  H   LEU A 209       1.969 -21.236 -12.163  1.00 97.38           H  
ATOM   3230  CA  LEU A 209       0.458 -21.634 -13.624  1.00 97.38           C  
ATOM   3231  HA  LEU A 209      -0.446 -21.034 -13.731  1.00 97.38           H  
ATOM   3232  C   LEU A 209       0.048 -23.091 -13.867  1.00 97.38           C  
ATOM   3233  CB  LEU A 209       1.493 -21.170 -14.664  1.00 97.38           C  
ATOM   3234  HB2 LEU A 209       1.076 -21.338 -15.657  1.00 97.38           H  
ATOM   3235  HB3 LEU A 209       2.382 -21.794 -14.571  1.00 97.38           H  
ATOM   3236  O   LEU A 209      -1.033 -23.336 -14.400  1.00 97.38           O  
ATOM   3237  CG  LEU A 209       1.917 -19.694 -14.556  1.00 97.38           C  
ATOM   3238  HG  LEU A 209       2.379 -19.518 -13.585  1.00 97.38           H  
ATOM   3239  CD1 LEU A 209       2.950 -19.392 -15.637  1.00 97.38           C  
ATOM   3240 HD11 LEU A 209       3.307 -18.368 -15.520  1.00 97.38           H  
ATOM   3241 HD12 LEU A 209       2.507 -19.498 -16.627  1.00 97.38           H  
ATOM   3242 HD13 LEU A 209       3.801 -20.068 -15.545  1.00 97.38           H  
ATOM   3243  CD2 LEU A 209       0.746 -18.721 -14.723  1.00 97.38           C  
ATOM   3244 HD21 LEU A 209       1.125 -17.699 -14.709  1.00 97.38           H  
ATOM   3245 HD22 LEU A 209       0.035 -18.840 -13.906  1.00 97.38           H  
ATOM   3246 HD23 LEU A 209       0.252 -18.899 -15.678  1.00 97.38           H  
ATOM   3247  N   GLU A 210       0.856 -24.047 -13.402  1.00 97.19           N  
ATOM   3248  H   GLU A 210       1.746 -23.774 -13.009  1.00 97.19           H  
ATOM   3249  CA  GLU A 210       0.524 -25.475 -13.406  1.00 97.19           C  
ATOM   3250  HA  GLU A 210       0.366 -25.807 -14.432  1.00 97.19           H  
ATOM   3251  C   GLU A 210      -0.788 -25.723 -12.646  1.00 97.19           C  
ATOM   3252  CB  GLU A 210       1.691 -26.285 -12.807  1.00 97.19           C  
ATOM   3253  HB2 GLU A 210       1.346 -27.298 -12.601  1.00 97.19           H  
ATOM   3254  HB3 GLU A 210       1.996 -25.825 -11.867  1.00 97.19           H  
ATOM   3255  O   GLU A 210      -1.753 -26.217 -13.236  1.00 97.19           O  
ATOM   3256  CG  GLU A 210       2.896 -26.366 -13.765  1.00 97.19           C  
ATOM   3257  HG2 GLU A 210       2.597 -26.939 -14.642  1.00 97.19           H  
ATOM   3258  HG3 GLU A 210       3.152 -25.363 -14.107  1.00 97.19           H  
ATOM   3259  CD  GLU A 210       4.153 -27.012 -13.148  1.00 97.19           C  
ATOM   3260  OE1 GLU A 210       5.198 -27.010 -13.842  1.00 97.19           O  
ATOM   3261  OE2 GLU A 210       4.090 -27.508 -11.999  1.00 97.19           O  
ATOM   3262  N   ALA A 211      -0.889 -25.255 -11.395  1.00 96.30           N  
ATOM   3263  H   ALA A 211      -0.072 -24.836 -10.974  1.00 96.30           H  
ATOM   3264  CA  ALA A 211      -2.080 -25.425 -10.558  1.00 96.30           C  
ATOM   3265  HA  ALA A 211      -2.278 -26.493 -10.460  1.00 96.30           H  
ATOM   3266  C   ALA A 211      -3.353 -24.775 -11.132  1.00 96.30           C  
ATOM   3267  CB  ALA A 211      -1.771 -24.851  -9.170  1.00 96.30           C  
ATOM   3268  HB1 ALA A 211      -1.556 -23.785  -9.244  1.00 96.30           H  
ATOM   3269  HB2 ALA A 211      -0.903 -25.361  -8.752  1.00 96.30           H  
ATOM   3270  HB3 ALA A 211      -2.627 -25.004  -8.512  1.00 96.30           H  
ATOM   3271  O   ALA A 211      -4.462 -25.204 -10.820  1.00 96.30           O  
ATOM   3272  N   MET A 212      -3.226 -23.733 -11.957  1.00 96.02           N  
ATOM   3273  H   MET A 212      -2.295 -23.386 -12.139  1.00 96.02           H  
ATOM   3274  CA  MET A 212      -4.365 -23.112 -12.641  1.00 96.02           C  
ATOM   3275  HA  MET A 212      -5.180 -22.985 -11.928  1.00 96.02           H  
ATOM   3276  C   MET A 212      -4.914 -23.966 -13.791  1.00 96.02           C  
ATOM   3277  CB  MET A 212      -3.961 -21.730 -13.169  1.00 96.02           C  
ATOM   3278  HB2 MET A 212      -3.016 -21.800 -13.708  1.00 96.02           H  
ATOM   3279  HB3 MET A 212      -4.726 -21.384 -13.864  1.00 96.02           H  
ATOM   3280  O   MET A 212      -6.079 -23.794 -14.156  1.00 96.02           O  
ATOM   3281  CG  MET A 212      -3.833 -20.703 -12.044  1.00 96.02           C  
ATOM   3282  HG2 MET A 212      -3.162 -21.090 -11.277  1.00 96.02           H  
ATOM   3283  HG3 MET A 212      -4.813 -20.573 -11.585  1.00 96.02           H  
ATOM   3284  SD  MET A 212      -3.210 -19.085 -12.576  1.00 96.02           S  
ATOM   3285  CE  MET A 212      -4.612 -18.497 -13.560  1.00 96.02           C  
ATOM   3286  HE1 MET A 212      -4.795 -19.186 -14.385  1.00 96.02           H  
ATOM   3287  HE2 MET A 212      -4.377 -17.516 -13.973  1.00 96.02           H  
ATOM   3288  HE3 MET A 212      -5.498 -18.424 -12.930  1.00 96.02           H  
ATOM   3289  N   THR A 213      -4.095 -24.850 -14.370  1.00 92.17           N  
ATOM   3290  H   THR A 213      -3.168 -24.952 -13.983  1.00 92.17           H  
ATOM   3291  CA  THR A 213      -4.433 -25.643 -15.568  1.00 92.17           C  
ATOM   3292  HA  THR A 213      -5.312 -25.199 -16.036  1.00 92.17           H  
ATOM   3293  C   THR A 213      -4.827 -27.096 -15.293  1.00 92.17           C  
ATOM   3294  CB  THR A 213      -3.311 -25.596 -16.614  1.00 92.17           C  
ATOM   3295  HB  THR A 213      -3.602 -26.222 -17.458  1.00 92.17           H  
ATOM   3296  O   THR A 213      -5.461 -27.701 -16.157  1.00 92.17           O  
ATOM   3297  CG2 THR A 213      -3.092 -24.180 -17.154  1.00 92.17           C  
ATOM   3298 HG21 THR A 213      -2.304 -24.203 -17.907  1.00 92.17           H  
ATOM   3299 HG22 THR A 213      -4.012 -23.813 -17.608  1.00 92.17           H  
ATOM   3300 HG23 THR A 213      -2.788 -23.511 -16.350  1.00 92.17           H  
ATOM   3301  OG1 THR A 213      -2.078 -26.072 -16.125  1.00 92.17           O  
ATOM   3302  HG1 THR A 213      -2.060 -26.034 -15.166  1.00 92.17           H  
ATOM   3303  N   GLU A 214      -4.512 -27.634 -14.111  1.00 84.30           N  
ATOM   3304  H   GLU A 214      -3.948 -27.089 -13.474  1.00 84.30           H  
ATOM   3305  CA  GLU A 214      -4.962 -28.955 -13.624  1.00 84.30           C  
ATOM   3306  HA  GLU A 214      -4.847 -29.702 -14.410  1.00 84.30           H  
ATOM   3307  C   GLU A 214      -6.440 -28.965 -13.226  1.00 84.30           C  
ATOM   3308  CB  GLU A 214      -4.126 -29.371 -12.401  1.00 84.30           C  
ATOM   3309  HB2 GLU A 214      -4.576 -30.269 -11.977  1.00 84.30           H  
ATOM   3310  HB3 GLU A 214      -4.178 -28.580 -11.652  1.00 84.30           H  
ATOM   3311  O   GLU A 214      -7.240 -29.757 -13.768  1.00 84.30           O  
ATOM   3312  CG  GLU A 214      -2.650 -29.680 -12.696  1.00 84.30           C  
ATOM   3313  HG2 GLU A 214      -2.162 -28.785 -13.082  1.00 84.30           H  
ATOM   3314  HG3 GLU A 214      -2.611 -30.443 -13.473  1.00 84.30           H  
ATOM   3315  CD  GLU A 214      -1.884 -30.185 -11.452  1.00 84.30           C  
ATOM   3316  OE1 GLU A 214      -0.757 -30.698 -11.640  1.00 84.30           O  
ATOM   3317  OE2 GLU A 214      -2.427 -30.127 -10.318  1.00 84.30           O  
ATOM   3318  OXT GLU A 214      -6.802 -28.147 -12.355  1.00 84.30           O  
TER    3319      GLU A 214                                                       
ATOM   3319  N   SER B   1     -16.424  33.923  18.090  1.00 18.96           N  
ATOM   3320  H   SER B   1     -16.527  34.387  17.199  1.00 18.96           H  
ATOM   3321  H2  SER B   1     -15.853  34.516  18.676  1.00 18.96           H  
ATOM   3322  H3  SER B   1     -17.327  33.778  18.519  1.00 18.96           H  
ATOM   3323  CA  SER B   1     -15.733  32.635  17.869  1.00 18.96           C  
ATOM   3324  HA  SER B   1     -15.504  32.180  18.832  1.00 18.96           H  
ATOM   3325  C   SER B   1     -14.431  32.935  17.142  1.00 18.96           C  
ATOM   3326  CB  SER B   1     -16.597  31.663  17.070  1.00 18.96           C  
ATOM   3327  HB2 SER B   1     -17.625  31.685  17.431  1.00 18.96           H  
ATOM   3328  HB3 SER B   1     -16.572  31.915  16.010  1.00 18.96           H  
ATOM   3329  O   SER B   1     -14.450  33.872  16.356  1.00 18.96           O  
ATOM   3330  OG  SER B   1     -16.065  30.383  17.284  1.00 18.96           O  
ATOM   3331  HG  SER B   1     -16.375  29.776  16.609  1.00 18.96           H  
ATOM   3332  N   ILE B   2     -13.319  32.288  17.505  1.00 20.28           N  
ATOM   3333  H   ILE B   2     -13.410  31.434  18.037  1.00 20.28           H  
ATOM   3334  CA  ILE B   2     -11.966  32.887  17.432  1.00 20.28           C  
ATOM   3335  HA  ILE B   2     -12.063  33.958  17.608  1.00 20.28           H  
ATOM   3336  C   ILE B   2     -11.296  32.732  16.072  1.00 20.28           C  
ATOM   3337  CB  ILE B   2     -11.011  32.319  18.509  1.00 20.28           C  
ATOM   3338  HB  ILE B   2     -10.639  31.351  18.173  1.00 20.28           H  
ATOM   3339  O   ILE B   2     -10.992  33.735  15.434  1.00 20.28           O  
ATOM   3340  CG1 ILE B   2     -11.692  32.077  19.872  1.00 20.28           C  
ATOM   3341 HG12 ILE B   2     -12.608  31.501  19.747  1.00 20.28           H  
ATOM   3342 HG13 ILE B   2     -11.943  33.031  20.336  1.00 20.28           H  
ATOM   3343  CG2 ILE B   2      -9.807  33.271  18.652  1.00 20.28           C  
ATOM   3344 HG21 ILE B   2      -9.320  33.428  17.690  1.00 20.28           H  
ATOM   3345 HG22 ILE B   2     -10.125  34.236  19.045  1.00 20.28           H  
ATOM   3346 HG23 ILE B   2      -9.058  32.844  19.319  1.00 20.28           H  
ATOM   3347  CD1 ILE B   2     -10.816  31.257  20.825  1.00 20.28           C  
ATOM   3348 HD11 ILE B   2     -10.512  30.325  20.349  1.00 20.28           H  
ATOM   3349 HD12 ILE B   2     -11.385  31.023  21.724  1.00 20.28           H  
ATOM   3350 HD13 ILE B   2      -9.931  31.823  21.118  1.00 20.28           H  
ATOM   3351  N   PHE B   3     -11.065  31.486  15.638  1.00 19.30           N  
ATOM   3352  H   PHE B   3     -11.291  30.692  16.220  1.00 19.30           H  
ATOM   3353  CA  PHE B   3     -10.738  31.236  14.244  1.00 19.30           C  
ATOM   3354  HA  PHE B   3      -9.787  31.710  14.004  1.00 19.30           H  
ATOM   3355  C   PHE B   3     -11.884  31.874  13.467  1.00 19.30           C  
ATOM   3356  CB  PHE B   3     -10.646  29.729  13.957  1.00 19.30           C  
ATOM   3357  HB2 PHE B   3     -11.612  29.263  14.154  1.00 19.30           H  
ATOM   3358  HB3 PHE B   3     -10.433  29.592  12.897  1.00 19.30           H  
ATOM   3359  O   PHE B   3     -13.043  31.543  13.770  1.00 19.30           O  
ATOM   3360  CG  PHE B   3      -9.579  29.013  14.760  1.00 19.30           C  
ATOM   3361  CD1 PHE B   3      -8.233  29.078  14.355  1.00 19.30           C  
ATOM   3362  HD1 PHE B   3      -7.958  29.615  13.460  1.00 19.30           H  
ATOM   3363  CD2 PHE B   3      -9.926  28.291  15.919  1.00 19.30           C  
ATOM   3364  HD2 PHE B   3     -10.960  28.216  16.223  1.00 19.30           H  
ATOM   3365  CE1 PHE B   3      -7.238  28.432  15.109  1.00 19.30           C  
ATOM   3366  HE1 PHE B   3      -6.208  28.470  14.788  1.00 19.30           H  
ATOM   3367  CE2 PHE B   3      -8.929  27.649  16.676  1.00 19.30           C  
ATOM   3368  HE2 PHE B   3      -9.191  27.084  17.558  1.00 19.30           H  
ATOM   3369  CZ  PHE B   3      -7.585  27.721  16.271  1.00 19.30           C  
ATOM   3370  HZ  PHE B   3      -6.817  27.216  16.838  1.00 19.30           H  
ATOM   3371  N   PRO B   4     -11.640  32.822  12.548  1.00 20.39           N  
ATOM   3372  CA  PRO B   4     -12.696  33.143  11.618  1.00 20.39           C  
ATOM   3373  HA  PRO B   4     -13.544  33.591  12.136  1.00 20.39           H  
ATOM   3374  C   PRO B   4     -13.088  31.798  11.018  1.00 20.39           C  
ATOM   3375  CB  PRO B   4     -12.105  34.141  10.621  1.00 20.39           C  
ATOM   3376  HB2 PRO B   4     -12.491  33.994   9.613  1.00 20.39           H  
ATOM   3377  HB3 PRO B   4     -12.314  35.155  10.961  1.00 20.39           H  
ATOM   3378  O   PRO B   4     -12.241  31.071  10.503  1.00 20.39           O  
ATOM   3379  CG  PRO B   4     -10.598  33.890  10.693  1.00 20.39           C  
ATOM   3380  HG2 PRO B   4     -10.027  34.797  10.495  1.00 20.39           H  
ATOM   3381  HG3 PRO B   4     -10.329  33.113   9.978  1.00 20.39           H  
ATOM   3382  CD  PRO B   4     -10.365  33.373  12.113  1.00 20.39           C  
ATOM   3383  HD2 PRO B   4      -9.579  32.617  12.096  1.00 20.39           H  
ATOM   3384  HD3 PRO B   4     -10.085  34.197  12.768  1.00 20.39           H  
ATOM   3385  N   ILE B   5     -14.356  31.416  11.176  1.00 23.79           N  
ATOM   3386  H   ILE B   5     -14.977  32.021  11.694  1.00 23.79           H  
ATOM   3387  CA  ILE B   5     -14.899  30.224  10.530  1.00 23.79           C  
ATOM   3388  HA  ILE B   5     -14.146  29.437  10.575  1.00 23.79           H  
ATOM   3389  C   ILE B   5     -15.087  30.592   9.057  1.00 23.79           C  
ATOM   3390  CB  ILE B   5     -16.199  29.689  11.182  1.00 23.79           C  
ATOM   3391  HB  ILE B   5     -17.025  30.321  10.857  1.00 23.79           H  
ATOM   3392  O   ILE B   5     -16.160  30.419   8.481  1.00 23.79           O  
ATOM   3393  CG1 ILE B   5     -16.187  29.723  12.727  1.00 23.79           C  
ATOM   3394 HG12 ILE B   5     -15.459  29.006  13.107  1.00 23.79           H  
ATOM   3395 HG13 ILE B   5     -15.893  30.715  13.071  1.00 23.79           H  
ATOM   3396  CG2 ILE B   5     -16.456  28.245  10.692  1.00 23.79           C  
ATOM   3397 HG21 ILE B   5     -15.694  27.577  11.093  1.00 23.79           H  
ATOM   3398 HG22 ILE B   5     -16.411  28.195   9.604  1.00 23.79           H  
ATOM   3399 HG23 ILE B   5     -17.443  27.903  11.001  1.00 23.79           H  
ATOM   3400  CD1 ILE B   5     -17.565  29.438  13.339  1.00 23.79           C  
ATOM   3401 HD11 ILE B   5     -18.310  30.111  12.915  1.00 23.79           H  
ATOM   3402 HD12 ILE B   5     -17.859  28.404  13.159  1.00 23.79           H  
ATOM   3403 HD13 ILE B   5     -17.518  29.598  14.416  1.00 23.79           H  
ATOM   3404  N   GLU B   6     -14.046  31.126   8.415  1.00 23.50           N  
ATOM   3405  H   GLU B   6     -13.185  31.203   8.938  1.00 23.50           H  
ATOM   3406  CA  GLU B   6     -13.862  30.743   7.036  1.00 23.50           C  
ATOM   3407  HA  GLU B   6     -14.688  31.126   6.436  1.00 23.50           H  
ATOM   3408  C   GLU B   6     -13.937  29.231   7.076  1.00 23.50           C  
ATOM   3409  CB  GLU B   6     -12.546  31.268   6.456  1.00 23.50           C  
ATOM   3410  HB2 GLU B   6     -11.711  31.012   7.108  1.00 23.50           H  
ATOM   3411  HB3 GLU B   6     -12.400  30.812   5.477  1.00 23.50           H  
ATOM   3412  O   GLU B   6     -13.373  28.594   7.981  1.00 23.50           O  
ATOM   3413  CG  GLU B   6     -12.661  32.791   6.297  1.00 23.50           C  
ATOM   3414  HG2 GLU B   6     -13.628  33.021   5.850  1.00 23.50           H  
ATOM   3415  HG3 GLU B   6     -12.634  33.254   7.284  1.00 23.50           H  
ATOM   3416  CD  GLU B   6     -11.568  33.409   5.420  1.00 23.50           C  
ATOM   3417  OE1 GLU B   6     -11.806  34.554   4.974  1.00 23.50           O  
ATOM   3418  OE2 GLU B   6     -10.533  32.747   5.196  1.00 23.50           O  
ATOM   3419  N   LYS B   7     -14.787  28.665   6.206  1.00 23.28           N  
ATOM   3420  H   LYS B   7     -15.192  29.245   5.485  1.00 23.28           H  
ATOM   3421  CA  LYS B   7     -14.876  27.211   6.130  1.00 23.28           C  
ATOM   3422  HA  LYS B   7     -15.357  26.842   7.036  1.00 23.28           H  
ATOM   3423  C   LYS B   7     -13.426  26.749   6.130  1.00 23.28           C  
ATOM   3424  CB  LYS B   7     -15.618  26.748   4.869  1.00 23.28           C  
ATOM   3425  HB2 LYS B   7     -15.284  27.333   4.012  1.00 23.28           H  
ATOM   3426  HB3 LYS B   7     -15.384  25.700   4.683  1.00 23.28           H  
ATOM   3427  O   LYS B   7     -12.630  27.412   5.447  1.00 23.28           O  
ATOM   3428  CG  LYS B   7     -17.133  26.888   5.059  1.00 23.28           C  
ATOM   3429  HG2 LYS B   7     -17.450  26.241   5.878  1.00 23.28           H  
ATOM   3430  HG3 LYS B   7     -17.371  27.920   5.317  1.00 23.28           H  
ATOM   3431  CD  LYS B   7     -17.894  26.505   3.786  1.00 23.28           C  
ATOM   3432  HD2 LYS B   7     -17.644  25.482   3.503  1.00 23.28           H  
ATOM   3433  HD3 LYS B   7     -17.591  27.181   2.986  1.00 23.28           H  
ATOM   3434  CE  LYS B   7     -19.401  26.633   4.038  1.00 23.28           C  
ATOM   3435  HE2 LYS B   7     -19.587  27.610   4.483  1.00 23.28           H  
ATOM   3436  HE3 LYS B   7     -19.703  25.877   4.763  1.00 23.28           H  
ATOM   3437  NZ  LYS B   7     -20.179  26.502   2.780  1.00 23.28           N  
ATOM   3438  HZ1 LYS B   7     -20.007  25.614   2.331  1.00 23.28           H  
ATOM   3439  HZ2 LYS B   7     -21.168  26.600   2.959  1.00 23.28           H  
ATOM   3440  HZ3 LYS B   7     -19.911  27.232   2.136  1.00 23.28           H  
ATOM   3441  N   PRO B   8     -13.075  25.665   6.861  1.00 22.93           N  
ATOM   3442  CA  PRO B   8     -11.766  25.084   6.620  1.00 22.93           C  
ATOM   3443  HA  PRO B   8     -10.979  25.698   7.060  1.00 22.93           H  
ATOM   3444  C   PRO B   8     -11.645  25.047   5.104  1.00 22.93           C  
ATOM   3445  CB  PRO B   8     -11.791  23.680   7.238  1.00 22.93           C  
ATOM   3446  HB2 PRO B   8     -11.423  23.732   8.263  1.00 22.93           H  
ATOM   3447  HB3 PRO B   8     -11.205  22.963   6.663  1.00 22.93           H  
ATOM   3448  O   PRO B   8     -12.692  24.904   4.433  1.00 22.93           O  
ATOM   3449  CG  PRO B   8     -13.279  23.325   7.251  1.00 22.93           C  
ATOM   3450  HG2 PRO B   8     -13.567  22.923   6.280  1.00 22.93           H  
ATOM   3451  HG3 PRO B   8     -13.519  22.618   8.046  1.00 22.93           H  
ATOM   3452  CD  PRO B   8     -13.955  24.680   7.472  1.00 22.93           C  
ATOM   3453  HD2 PRO B   8     -14.031  24.886   8.539  1.00 22.93           H  
ATOM   3454  HD3 PRO B   8     -14.946  24.673   7.017  1.00 22.93           H  
ATOM   3455  N   PRO B   9     -10.463  25.195   4.507  1.00 21.55           N  
ATOM   3456  CA  PRO B   9     -10.364  24.551   3.238  1.00 21.55           C  
ATOM   3457  HA  PRO B   9     -11.060  24.984   2.519  1.00 21.55           H  
ATOM   3458  C   PRO B   9     -10.783  23.096   3.567  1.00 21.55           C  
ATOM   3459  CB  PRO B   9      -8.935  24.821   2.766  1.00 21.55           C  
ATOM   3460  HB2 PRO B   9      -8.909  25.777   2.243  1.00 21.55           H  
ATOM   3461  HB3 PRO B   9      -8.556  24.035   2.113  1.00 21.55           H  
ATOM   3462  O   PRO B   9     -10.004  22.263   4.003  1.00 21.55           O  
ATOM   3463  CG  PRO B   9      -8.138  24.941   4.063  1.00 21.55           C  
ATOM   3464  HG2 PRO B   9      -7.279  25.601   3.949  1.00 21.55           H  
ATOM   3465  HG3 PRO B   9      -7.816  23.951   4.386  1.00 21.55           H  
ATOM   3466  CD  PRO B   9      -9.155  25.500   5.064  1.00 21.55           C  
ATOM   3467  HD2 PRO B   9      -9.012  25.034   6.039  1.00 21.55           H  
ATOM   3468  HD3 PRO B   9      -9.041  26.581   5.142  1.00 21.55           H  
ATOM   3469  N   LYS B  10     -12.056  22.770   3.281  1.00 22.40           N  
ATOM   3470  H   LYS B  10     -12.662  23.578   3.264  1.00 22.40           H  
ATOM   3471  CA  LYS B  10     -12.413  21.763   2.328  1.00 22.40           C  
ATOM   3472  HA  LYS B  10     -12.106  20.775   2.671  1.00 22.40           H  
ATOM   3473  C   LYS B  10     -11.547  22.165   1.147  1.00 22.40           C  
ATOM   3474  CB  LYS B  10     -13.925  21.800   2.007  1.00 22.40           C  
ATOM   3475  HB2 LYS B  10     -14.118  20.976   1.320  1.00 22.40           H  
ATOM   3476  HB3 LYS B  10     -14.167  22.736   1.504  1.00 22.40           H  
ATOM   3477  O   LYS B  10     -12.023  22.738   0.177  1.00 22.40           O  
ATOM   3478  CG  LYS B  10     -14.906  21.619   3.173  1.00 22.40           C  
ATOM   3479  HG2 LYS B  10     -14.888  22.497   3.818  1.00 22.40           H  
ATOM   3480  HG3 LYS B  10     -14.623  20.737   3.747  1.00 22.40           H  
ATOM   3481  CD  LYS B  10     -16.314  21.417   2.581  1.00 22.40           C  
ATOM   3482  HD2 LYS B  10     -16.595  22.299   2.006  1.00 22.40           H  
ATOM   3483  HD3 LYS B  10     -16.276  20.563   1.906  1.00 22.40           H  
ATOM   3484  CE  LYS B  10     -17.362  21.144   3.661  1.00 22.40           C  
ATOM   3485  HE2 LYS B  10     -17.563  22.065   4.209  1.00 22.40           H  
ATOM   3486  HE3 LYS B  10     -16.943  20.421   4.360  1.00 22.40           H  
ATOM   3487  NZ  LYS B  10     -18.598  20.587   3.054  1.00 22.40           N  
ATOM   3488  HZ1 LYS B  10     -19.284  20.356   3.758  1.00 22.40           H  
ATOM   3489  HZ2 LYS B  10     -18.992  21.212   2.366  1.00 22.40           H  
ATOM   3490  HZ3 LYS B  10     -18.368  19.731   2.569  1.00 22.40           H  
ATOM   3491  N   THR B  11     -10.232  21.958   1.279  1.00 22.13           N  
ATOM   3492  H   THR B  11      -9.892  21.646   2.178  1.00 22.13           H  
ATOM   3493  CA  THR B  11      -9.451  21.550   0.169  1.00 22.13           C  
ATOM   3494  HA  THR B  11      -9.465  22.316  -0.607  1.00 22.13           H  
ATOM   3495  C   THR B  11     -10.264  20.357  -0.179  1.00 22.13           C  
ATOM   3496  CB  THR B  11      -8.024  21.142   0.477  1.00 22.13           C  
ATOM   3497  HB  THR B  11      -8.045  20.156   0.939  1.00 22.13           H  
ATOM   3498  O   THR B  11     -10.578  19.465   0.630  1.00 22.13           O  
ATOM   3499  CG2 THR B  11      -7.206  21.110  -0.810  1.00 22.13           C  
ATOM   3500 HG21 THR B  11      -7.670  20.448  -1.541  1.00 22.13           H  
ATOM   3501 HG22 THR B  11      -7.134  22.113  -1.231  1.00 22.13           H  
ATOM   3502 HG23 THR B  11      -6.203  20.742  -0.595  1.00 22.13           H  
ATOM   3503  OG1 THR B  11      -7.400  22.006   1.378  1.00 22.13           O  
ATOM   3504  HG1 THR B  11      -6.576  21.586   1.635  1.00 22.13           H  
ATOM   3505  N   VAL B  12     -10.856  20.558  -1.315  1.00 21.81           N  
ATOM   3506  H   VAL B  12     -10.636  21.369  -1.875  1.00 21.81           H  
ATOM   3507  CA  VAL B  12     -11.465  19.471  -1.922  1.00 21.81           C  
ATOM   3508  HA  VAL B  12     -11.530  18.661  -1.195  1.00 21.81           H  
ATOM   3509  C   VAL B  12     -10.443  19.134  -2.956  1.00 21.81           C  
ATOM   3510  CB  VAL B  12     -12.842  19.796  -2.411  1.00 21.81           C  
ATOM   3511  HB  VAL B  12     -12.704  20.222  -3.405  1.00 21.81           H  
ATOM   3512  O   VAL B  12     -10.335  19.811  -3.972  1.00 21.81           O  
ATOM   3513  CG1 VAL B  12     -13.447  18.379  -2.312  1.00 21.81           C  
ATOM   3514 HG11 VAL B  12     -12.693  17.631  -2.559  1.00 21.81           H  
ATOM   3515 HG12 VAL B  12     -13.885  18.213  -1.328  1.00 21.81           H  
ATOM   3516 HG13 VAL B  12     -14.119  18.030  -3.096  1.00 21.81           H  
ATOM   3517  CG2 VAL B  12     -13.546  20.900  -1.610  1.00 21.81           C  
ATOM   3518 HG21 VAL B  12     -13.419  20.655  -0.555  1.00 21.81           H  
ATOM   3519 HG22 VAL B  12     -14.608  21.048  -1.806  1.00 21.81           H  
ATOM   3520 HG23 VAL B  12     -13.066  21.851  -1.840  1.00 21.81           H  
ATOM   3521  N   ALA B  13      -9.590  18.180  -2.617  1.00 24.10           N  
ATOM   3522  H   ALA B  13      -9.761  17.723  -1.732  1.00 24.10           H  
ATOM   3523  CA  ALA B  13      -9.004  17.313  -3.588  1.00 24.10           C  
ATOM   3524  HA  ALA B  13      -8.221  17.859  -4.112  1.00 24.10           H  
ATOM   3525  C   ALA B  13     -10.156  17.065  -4.530  1.00 24.10           C  
ATOM   3526  CB  ALA B  13      -8.376  16.017  -3.027  1.00 24.10           C  
ATOM   3527  HB1 ALA B  13      -8.815  15.699  -2.081  1.00 24.10           H  
ATOM   3528  HB2 ALA B  13      -7.307  16.168  -2.880  1.00 24.10           H  
ATOM   3529  HB3 ALA B  13      -8.467  15.215  -3.759  1.00 24.10           H  
ATOM   3530  O   ALA B  13     -11.258  16.614  -4.207  1.00 24.10           O  
ATOM   3531  N   SER B  14      -9.927  17.515  -5.743  1.00 22.55           N  
ATOM   3532  H   SER B  14      -9.031  17.933  -5.951  1.00 22.55           H  
ATOM   3533  CA  SER B  14     -10.603  16.809  -6.771  1.00 22.55           C  
ATOM   3534  HA  SER B  14     -11.677  16.941  -6.641  1.00 22.55           H  
ATOM   3535  C   SER B  14     -10.201  15.369  -6.534  1.00 22.55           C  
ATOM   3536  CB  SER B  14     -10.189  17.327  -8.134  1.00 22.55           C  
ATOM   3537  HB2 SER B  14     -10.137  18.415  -8.110  1.00 22.55           H  
ATOM   3538  HB3 SER B  14      -9.220  16.925  -8.429  1.00 22.55           H  
ATOM   3539  O   SER B  14      -9.017  15.031  -6.515  1.00 22.55           O  
ATOM   3540  OG  SER B  14     -11.189  16.948  -9.052  1.00 22.55           O  
ATOM   3541  HG  SER B  14     -11.080  16.023  -9.284  1.00 22.55           H  
ATOM   3542  N   ILE B  15     -11.191  14.524  -6.279  1.00 23.80           N  
ATOM   3543  H   ILE B  15     -12.096  14.877  -6.003  1.00 23.80           H  
ATOM   3544  CA  ILE B  15     -11.115  13.176  -6.791  1.00 23.80           C  
ATOM   3545  HA  ILE B  15     -10.166  12.746  -6.474  1.00 23.80           H  
ATOM   3546  C   ILE B  15     -10.852  13.401  -8.243  1.00 23.80           C  
ATOM   3547  CB  ILE B  15     -12.321  12.220  -6.435  1.00 23.80           C  
ATOM   3548  HB  ILE B  15     -13.205  12.829  -6.245  1.00 23.80           H  
ATOM   3549  O   ILE B  15     -11.718  13.819  -8.993  1.00 23.80           O  
ATOM   3550  CG1 ILE B  15     -12.219  10.953  -5.480  1.00 23.80           C  
ATOM   3551 HG12 ILE B  15     -11.160  10.968  -5.740  1.00 23.80           H  
ATOM   3552 HG13 ILE B  15     -12.798  10.154  -5.943  1.00 23.80           H  
ATOM   3553  CG2 ILE B  15     -13.009  11.735  -7.697  1.00 23.80           C  
ATOM   3554 HG21 ILE B  15     -13.714  10.916  -7.551  1.00 23.80           H  
ATOM   3555 HG22 ILE B  15     -12.335  11.473  -8.513  1.00 23.80           H  
ATOM   3556 HG23 ILE B  15     -13.615  12.533  -8.125  1.00 23.80           H  
ATOM   3557  CD1 ILE B  15     -12.018  10.302  -4.065  1.00 23.80           C  
ATOM   3558 HD11 ILE B  15     -11.001  10.388  -3.683  1.00 23.80           H  
ATOM   3559 HD12 ILE B  15     -12.105   9.223  -4.191  1.00 23.80           H  
ATOM   3560 HD13 ILE B  15     -12.647  10.540  -3.207  1.00 23.80           H  
ATOM   3561  N   THR B  16      -9.605  13.301  -8.620  1.00 24.29           N  
ATOM   3562  H   THR B  16      -8.867  13.277  -7.930  1.00 24.29           H  
ATOM   3563  CA  THR B  16      -9.282  12.782  -9.917  1.00 24.29           C  
ATOM   3564  HA  THR B  16     -10.142  12.797 -10.586  1.00 24.29           H  
ATOM   3565  C   THR B  16      -8.920  11.363  -9.657  1.00 24.29           C  
ATOM   3566  CB  THR B  16      -8.136  13.543 -10.567  1.00 24.29           C  
ATOM   3567  HB  THR B  16      -7.552  12.882 -11.207  1.00 24.29           H  
ATOM   3568  O   THR B  16      -7.791  11.102  -9.292  1.00 24.29           O  
ATOM   3569  CG2 THR B  16      -8.739  14.635 -11.437  1.00 24.29           C  
ATOM   3570 HG21 THR B  16      -9.394  15.273 -10.845  1.00 24.29           H  
ATOM   3571 HG22 THR B  16      -9.295  14.190 -12.263  1.00 24.29           H  
ATOM   3572 HG23 THR B  16      -7.932  15.240 -11.850  1.00 24.29           H  
ATOM   3573  OG1 THR B  16      -7.294  14.140  -9.605  1.00 24.29           O  
ATOM   3574  HG1 THR B  16      -6.763  13.428  -9.242  1.00 24.29           H  
ATOM   3575  N   THR B  17      -9.932  10.507  -9.740  1.00 23.31           N  
ATOM   3576  H   THR B  17     -10.848  10.903  -9.893  1.00 23.31           H  
ATOM   3577  CA  THR B  17      -9.898   9.048  -9.895  1.00 23.31           C  
ATOM   3578  HA  THR B  17     -10.197   8.418  -9.057  1.00 23.31           H  
ATOM   3579  C   THR B  17      -8.485   8.581 -10.034  1.00 23.31           C  
ATOM   3580  CB  THR B  17     -10.992   8.725 -10.934  1.00 23.31           C  
ATOM   3581  HB  THR B  17     -10.670   9.091 -11.909  1.00 23.31           H  
ATOM   3582  O   THR B  17      -7.914   8.908 -11.068  1.00 23.31           O  
ATOM   3583  CG2 THR B  17     -11.573   7.328 -11.097  1.00 23.31           C  
ATOM   3584 HG21 THR B  17     -10.774   6.607 -11.271  1.00 23.31           H  
ATOM   3585 HG22 THR B  17     -12.188   7.332 -11.997  1.00 23.31           H  
ATOM   3586 HG23 THR B  17     -12.242   7.069 -10.276  1.00 23.31           H  
ATOM   3587  OG1 THR B  17     -12.149   9.434 -10.526  1.00 23.31           O  
ATOM   3588  HG1 THR B  17     -12.138   9.411  -9.566  1.00 23.31           H  
ATOM   3589  N   PRO B  18      -7.906   7.798  -9.081  1.00 24.93           N  
ATOM   3590  CA  PRO B  18      -6.968   6.823  -9.487  1.00 24.93           C  
ATOM   3591  HA  PRO B  18      -6.088   7.276  -9.944  1.00 24.93           H  
ATOM   3592  C   PRO B  18      -7.783   6.050 -10.490  1.00 24.93           C  
ATOM   3593  CB  PRO B  18      -6.570   5.891  -8.343  1.00 24.93           C  
ATOM   3594  HB2 PRO B  18      -6.530   4.846  -8.652  1.00 24.93           H  
ATOM   3595  HB3 PRO B  18      -5.563   6.134  -8.004  1.00 24.93           H  
ATOM   3596  O   PRO B  18      -8.547   5.133 -10.194  1.00 24.93           O  
ATOM   3597  CG  PRO B  18      -7.712   6.063  -7.379  1.00 24.93           C  
ATOM   3598  HG2 PRO B  18      -7.498   6.016  -6.312  1.00 24.93           H  
ATOM   3599  HG3 PRO B  18      -8.391   5.237  -7.591  1.00 24.93           H  
ATOM   3600  CD  PRO B  18      -8.278   7.405  -7.765  1.00 24.93           C  
ATOM   3601  HD2 PRO B  18      -7.789   8.161  -7.151  1.00 24.93           H  
ATOM   3602  HD3 PRO B  18      -9.359   7.324  -7.652  1.00 24.93           H  
ATOM   3603  N   LYS B  19      -7.550   6.387 -11.740  1.00 27.58           N  
ATOM   3604  H   LYS B  19      -7.255   7.346 -11.856  1.00 27.58           H  
ATOM   3605  CA  LYS B  19      -6.753   5.472 -12.507  1.00 27.58           C  
ATOM   3606  HA  LYS B  19      -7.357   4.869 -13.185  1.00 27.58           H  
ATOM   3607  C   LYS B  19      -6.021   4.559 -11.559  1.00 27.58           C  
ATOM   3608  CB  LYS B  19      -5.759   6.296 -13.306  1.00 27.58           C  
ATOM   3609  HB2 LYS B  19      -5.012   5.617 -13.718  1.00 27.58           H  
ATOM   3610  HB3 LYS B  19      -5.251   7.033 -12.684  1.00 27.58           H  
ATOM   3611  O   LYS B  19      -5.228   5.036 -10.743  1.00 27.58           O  
ATOM   3612  CG  LYS B  19      -6.542   6.979 -14.428  1.00 27.58           C  
ATOM   3613  HG2 LYS B  19      -7.086   7.843 -14.046  1.00 27.58           H  
ATOM   3614  HG3 LYS B  19      -7.254   6.273 -14.855  1.00 27.58           H  
ATOM   3615  CD  LYS B  19      -5.585   7.413 -15.528  1.00 27.58           C  
ATOM   3616  HD2 LYS B  19      -4.863   6.617 -15.709  1.00 27.58           H  
ATOM   3617  HD3 LYS B  19      -5.043   8.310 -15.227  1.00 27.58           H  
ATOM   3618  CE  LYS B  19      -6.365   7.649 -16.817  1.00 27.58           C  
ATOM   3619  HE2 LYS B  19      -7.121   6.870 -16.907  1.00 27.58           H  
ATOM   3620  HE3 LYS B  19      -6.861   8.618 -16.767  1.00 27.58           H  
ATOM   3621  NZ  LYS B  19      -5.450   7.568 -17.981  1.00 27.58           N  
ATOM   3622  HZ1 LYS B  19      -4.673   8.206 -17.885  1.00 27.58           H  
ATOM   3623  HZ2 LYS B  19      -5.929   7.743 -18.853  1.00 27.58           H  
ATOM   3624  HZ3 LYS B  19      -5.061   6.638 -18.038  1.00 27.58           H  
ATOM   3625  N   ILE B  20      -6.454   3.301 -11.558  1.00 27.76           N  
ATOM   3626  H   ILE B  20      -7.073   3.043 -12.314  1.00 27.76           H  
ATOM   3627  CA  ILE B  20      -5.752   2.235 -10.859  1.00 27.76           C  
ATOM   3628  HA  ILE B  20      -6.076   2.171  -9.820  1.00 27.76           H  
ATOM   3629  C   ILE B  20      -4.284   2.633 -10.947  1.00 27.76           C  
ATOM   3630  CB  ILE B  20      -5.988   0.900 -11.603  1.00 27.76           C  
ATOM   3631  HB  ILE B  20      -5.572   0.995 -12.606  1.00 27.76           H  
ATOM   3632  O   ILE B  20      -3.822   2.883 -12.065  1.00 27.76           O  
ATOM   3633  CG1 ILE B  20      -7.489   0.562 -11.754  1.00 27.76           C  
ATOM   3634 HG12 ILE B  20      -7.915   0.328 -10.778  1.00 27.76           H  
ATOM   3635 HG13 ILE B  20      -8.028   1.418 -12.159  1.00 27.76           H  
ATOM   3636  CG2 ILE B  20      -5.266  -0.246 -10.873  1.00 27.76           C  
ATOM   3637 HG21 ILE B  20      -5.719  -0.417  -9.896  1.00 27.76           H  
ATOM   3638 HG22 ILE B  20      -5.328  -1.168 -11.452  1.00 27.76           H  
ATOM   3639 HG23 ILE B  20      -4.209  -0.027 -10.726  1.00 27.76           H  
ATOM   3640  CD1 ILE B  20      -7.752  -0.605 -12.715  1.00 27.76           C  
ATOM   3641 HD11 ILE B  20      -7.373  -1.540 -12.301  1.00 27.76           H  
ATOM   3642 HD12 ILE B  20      -8.826  -0.709 -12.868  1.00 27.76           H  
ATOM   3643 HD13 ILE B  20      -7.276  -0.412 -13.676  1.00 27.76           H  
ATOM   3644  N   ILE B  21      -3.578   2.809  -9.826  1.00 30.81           N  
ATOM   3645  H   ILE B  21      -4.000   2.674  -8.919  1.00 30.81           H  
ATOM   3646  CA  ILE B  21      -2.125   2.870  -9.947  1.00 30.81           C  
ATOM   3647  HA  ILE B  21      -1.851   3.541 -10.761  1.00 30.81           H  
ATOM   3648  C   ILE B  21      -1.739   1.445 -10.350  1.00 30.81           C  
ATOM   3649  CB  ILE B  21      -1.389   3.357  -8.676  1.00 30.81           C  
ATOM   3650  HB  ILE B  21      -1.563   2.625  -7.887  1.00 30.81           H  
ATOM   3651  O   ILE B  21      -1.304   0.653  -9.531  1.00 30.81           O  
ATOM   3652  CG1 ILE B  21      -1.934   4.706  -8.148  1.00 30.81           C  
ATOM   3653 HG12 ILE B  21      -2.804   4.481  -7.531  1.00 30.81           H  
ATOM   3654 HG13 ILE B  21      -2.308   5.310  -8.975  1.00 30.81           H  
ATOM   3655  CG2 ILE B  21       0.133   3.360  -8.953  1.00 30.81           C  
ATOM   3656 HG21 ILE B  21       0.413   4.108  -9.695  1.00 30.81           H  
ATOM   3657 HG22 ILE B  21       0.477   2.401  -9.341  1.00 30.81           H  
ATOM   3658 HG23 ILE B  21       0.690   3.530  -8.031  1.00 30.81           H  
ATOM   3659  CD1 ILE B  21      -0.929   5.528  -7.307  1.00 30.81           C  
ATOM   3660 HD11 ILE B  21      -0.781   5.059  -6.334  1.00 30.81           H  
ATOM   3661 HD12 ILE B  21      -1.276   6.554  -7.184  1.00 30.81           H  
ATOM   3662 HD13 ILE B  21       0.039   5.629  -7.799  1.00 30.81           H  
ATOM   3663  N   LEU B  22      -2.005   1.052 -11.591  1.00 30.81           N  
ATOM   3664  H   LEU B  22      -2.471   1.743 -12.161  1.00 30.81           H  
ATOM   3665  CA  LEU B  22      -1.121   0.171 -12.299  1.00 30.81           C  
ATOM   3666  HA  LEU B  22      -0.924  -0.736 -11.727  1.00 30.81           H  
ATOM   3667  C   LEU B  22       0.159   0.983 -12.455  1.00 30.81           C  
ATOM   3668  CB  LEU B  22      -1.704  -0.151 -13.693  1.00 30.81           C  
ATOM   3669  HB2 LEU B  22      -0.986  -0.774 -14.225  1.00 30.81           H  
ATOM   3670  HB3 LEU B  22      -1.807   0.786 -14.239  1.00 30.81           H  
ATOM   3671  O   LEU B  22       0.098   2.210 -12.574  1.00 30.81           O  
ATOM   3672  CG  LEU B  22      -3.069  -0.858 -13.718  1.00 30.81           C  
ATOM   3673  HG  LEU B  22      -3.794  -0.256 -13.170  1.00 30.81           H  
ATOM   3674  CD1 LEU B  22      -3.567  -0.996 -15.155  1.00 30.81           C  
ATOM   3675 HD11 LEU B  22      -2.906  -1.672 -15.697  1.00 30.81           H  
ATOM   3676 HD12 LEU B  22      -4.577  -1.406 -15.145  1.00 30.81           H  
ATOM   3677 HD13 LEU B  22      -3.596  -0.016 -15.631  1.00 30.81           H  
ATOM   3678  CD2 LEU B  22      -2.996  -2.257 -13.106  1.00 30.81           C  
ATOM   3679 HD21 LEU B  22      -2.252  -2.865 -13.621  1.00 30.81           H  
ATOM   3680 HD22 LEU B  22      -2.729  -2.185 -12.052  1.00 30.81           H  
ATOM   3681 HD23 LEU B  22      -3.968  -2.744 -13.177  1.00 30.81           H  
ATOM   3682  N   GLN B  23       1.287   0.317 -12.640  1.00 30.64           N  
ATOM   3683  H   GLN B  23       1.383  -0.637 -12.321  1.00 30.64           H  
ATOM   3684  CA  GLN B  23       2.373   0.957 -13.375  1.00 30.64           C  
ATOM   3685  HA  GLN B  23       2.862   1.708 -12.755  1.00 30.64           H  
ATOM   3686  C   GLN B  23       1.892   1.640 -14.654  1.00 30.64           C  
ATOM   3687  CB  GLN B  23       3.367  -0.081 -13.859  1.00 30.64           C  
ATOM   3688  HB2 GLN B  23       3.966   0.351 -14.660  1.00 30.64           H  
ATOM   3689  HB3 GLN B  23       2.853  -0.961 -14.247  1.00 30.64           H  
ATOM   3690  O   GLN B  23       2.272   2.769 -14.930  1.00 30.64           O  
ATOM   3691  CG  GLN B  23       4.300  -0.468 -12.755  1.00 30.64           C  
ATOM   3692  HG2 GLN B  23       4.639   0.442 -12.260  1.00 30.64           H  
ATOM   3693  HG3 GLN B  23       3.740  -1.099 -12.064  1.00 30.64           H  
ATOM   3694  CD  GLN B  23       5.457  -1.229 -13.378  1.00 30.64           C  
ATOM   3695  NE2 GLN B  23       6.673  -0.744 -13.330  1.00 30.64           N  
ATOM   3696 HE21 GLN B  23       7.382  -1.253 -13.838  1.00 30.64           H  
ATOM   3697 HE22 GLN B  23       6.866   0.160 -12.922  1.00 30.64           H  
ATOM   3698  OE1 GLN B  23       5.271  -2.269 -13.984  1.00 30.64           O  
ATOM   3699  N   LYS B  24       1.076   0.961 -15.471  1.00 33.59           N  
ATOM   3700  H   LYS B  24       0.828   0.015 -15.221  1.00 33.59           H  
ATOM   3701  CA  LYS B  24       0.824   1.452 -16.830  1.00 33.59           C  
ATOM   3702  HA  LYS B  24       1.766   1.857 -17.199  1.00 33.59           H  
ATOM   3703  C   LYS B  24      -0.138   2.631 -16.938  1.00 33.59           C  
ATOM   3704  CB  LYS B  24       0.459   0.324 -17.794  1.00 33.59           C  
ATOM   3705  HB2 LYS B  24       1.233  -0.444 -17.761  1.00 33.59           H  
ATOM   3706  HB3 LYS B  24       0.450   0.742 -18.801  1.00 33.59           H  
ATOM   3707  O   LYS B  24       0.008   3.388 -17.879  1.00 33.59           O  
ATOM   3708  CG  LYS B  24      -0.904  -0.314 -17.504  1.00 33.59           C  
ATOM   3709  HG2 LYS B  24      -0.831  -0.925 -16.604  1.00 33.59           H  
ATOM   3710  HG3 LYS B  24      -1.660   0.458 -17.358  1.00 33.59           H  
ATOM   3711  CD  LYS B  24      -1.326  -1.187 -18.688  1.00 33.59           C  
ATOM   3712  HD2 LYS B  24      -1.372  -0.563 -19.581  1.00 33.59           H  
ATOM   3713  HD3 LYS B  24      -0.590  -1.975 -18.842  1.00 33.59           H  
ATOM   3714  CE  LYS B  24      -2.703  -1.799 -18.425  1.00 33.59           C  
ATOM   3715  HE2 LYS B  24      -3.380  -1.004 -18.114  1.00 33.59           H  
ATOM   3716  HE3 LYS B  24      -2.620  -2.514 -17.607  1.00 33.59           H  
ATOM   3717  NZ  LYS B  24      -3.234  -2.462 -19.639  1.00 33.59           N  
ATOM   3718  HZ1 LYS B  24      -2.613  -3.197 -19.948  1.00 33.59           H  
ATOM   3719  HZ2 LYS B  24      -3.325  -1.789 -20.386  1.00 33.59           H  
ATOM   3720  HZ3 LYS B  24      -4.150  -2.849 -19.460  1.00 33.59           H  
ATOM   3721  N   GLU B  25      -1.084   2.854 -16.028  1.00 35.00           N  
ATOM   3722  H   GLU B  25      -1.129   2.283 -15.196  1.00 35.00           H  
ATOM   3723  CA  GLU B  25      -1.878   4.098 -16.095  1.00 35.00           C  
ATOM   3724  HA  GLU B  25      -1.970   4.393 -17.140  1.00 35.00           H  
ATOM   3725  C   GLU B  25      -1.153   5.309 -15.472  1.00 35.00           C  
ATOM   3726  CB  GLU B  25      -3.320   3.887 -15.608  1.00 35.00           C  
ATOM   3727  HB2 GLU B  25      -3.736   4.867 -15.373  1.00 35.00           H  
ATOM   3728  HB3 GLU B  25      -3.323   3.283 -14.700  1.00 35.00           H  
ATOM   3729  O   GLU B  25      -1.676   6.422 -15.530  1.00 35.00           O  
ATOM   3730  CG  GLU B  25      -4.203   3.229 -16.687  1.00 35.00           C  
ATOM   3731  HG2 GLU B  25      -4.006   3.718 -17.641  1.00 35.00           H  
ATOM   3732  HG3 GLU B  25      -3.917   2.182 -16.783  1.00 35.00           H  
ATOM   3733  CD  GLU B  25      -5.717   3.329 -16.413  1.00 35.00           C  
ATOM   3734  OE1 GLU B  25      -6.485   2.948 -17.322  1.00 35.00           O  
ATOM   3735  OE2 GLU B  25      -6.124   3.823 -15.336  1.00 35.00           O  
ATOM   3736  N   TYR B  26       0.083   5.113 -14.987  1.00 32.72           N  
ATOM   3737  H   TYR B  26       0.424   4.166 -14.900  1.00 32.72           H  
ATOM   3738  CA  TYR B  26       1.095   6.168 -14.856  1.00 32.72           C  
ATOM   3739  HA  TYR B  26       0.592   7.106 -14.621  1.00 32.72           H  
ATOM   3740  C   TYR B  26       1.896   6.435 -16.140  1.00 32.72           C  
ATOM   3741  CB  TYR B  26       2.055   5.849 -13.699  1.00 32.72           C  
ATOM   3742  HB2 TYR B  26       3.051   6.229 -13.927  1.00 32.72           H  
ATOM   3743  HB3 TYR B  26       2.151   4.773 -13.558  1.00 32.72           H  
ATOM   3744  O   TYR B  26       2.591   7.450 -16.201  1.00 32.72           O  
ATOM   3745  CG  TYR B  26       1.609   6.465 -12.406  1.00 32.72           C  
ATOM   3746  CD1 TYR B  26       2.086   7.732 -12.033  1.00 32.72           C  
ATOM   3747  HD1 TYR B  26       2.805   8.244 -12.656  1.00 32.72           H  
ATOM   3748  CD2 TYR B  26       0.646   5.813 -11.627  1.00 32.72           C  
ATOM   3749  HD2 TYR B  26       0.243   4.864 -11.948  1.00 32.72           H  
ATOM   3750  CE1 TYR B  26       1.612   8.348 -10.865  1.00 32.72           C  
ATOM   3751  HE1 TYR B  26       1.971   9.329 -10.594  1.00 32.72           H  
ATOM   3752  CE2 TYR B  26       0.149   6.455 -10.483  1.00 32.72           C  
ATOM   3753  HE2 TYR B  26      -0.685   6.029  -9.945  1.00 32.72           H  
ATOM   3754  OH  TYR B  26       0.076   8.370  -9.039  1.00 32.72           O  
ATOM   3755  HH  TYR B  26       0.190   9.305  -9.225  1.00 32.72           H  
ATOM   3756  CZ  TYR B  26       0.629   7.713 -10.087  1.00 32.72           C  
ATOM   3757  N   LEU B  27       1.814   5.601 -17.186  1.00 31.57           N  
ATOM   3758  H   LEU B  27       1.180   4.815 -17.148  1.00 31.57           H  
ATOM   3759  CA  LEU B  27       2.263   6.042 -18.507  1.00 31.57           C  
ATOM   3760  HA  LEU B  27       3.175   6.620 -18.355  1.00 31.57           H  
ATOM   3761  C   LEU B  27       1.189   6.971 -19.119  1.00 31.57           C  
ATOM   3762  CB  LEU B  27       2.644   4.869 -19.429  1.00 31.57           C  
ATOM   3763  HB2 LEU B  27       2.779   5.253 -20.440  1.00 31.57           H  
ATOM   3764  HB3 LEU B  27       1.814   4.163 -19.464  1.00 31.57           H  
ATOM   3765  O   LEU B  27      -0.007   6.686 -19.004  1.00 31.57           O  
ATOM   3766  CG  LEU B  27       3.932   4.129 -19.016  1.00 31.57           C  
ATOM   3767  HG  LEU B  27       3.849   3.803 -17.979  1.00 31.57           H  
ATOM   3768  CD1 LEU B  27       4.116   2.891 -19.894  1.00 31.57           C  
ATOM   3769 HD11 LEU B  27       5.009   2.346 -19.588  1.00 31.57           H  
ATOM   3770 HD12 LEU B  27       4.209   3.177 -20.942  1.00 31.57           H  
ATOM   3771 HD13 LEU B  27       3.252   2.234 -19.787  1.00 31.57           H  
ATOM   3772  CD2 LEU B  27       5.189   4.997 -19.169  1.00 31.57           C  
ATOM   3773 HD21 LEU B  27       6.072   4.398 -18.948  1.00 31.57           H  
ATOM   3774 HD22 LEU B  27       5.162   5.825 -18.460  1.00 31.57           H  
ATOM   3775 HD23 LEU B  27       5.258   5.379 -20.187  1.00 31.57           H  
ATOM   3776  N   PRO B  28       1.578   8.092 -19.759  1.00 29.13           N  
ATOM   3777  CA  PRO B  28       0.649   8.966 -20.482  1.00 29.13           C  
ATOM   3778  HA  PRO B  28      -0.102   9.335 -19.784  1.00 29.13           H  
ATOM   3779  C   PRO B  28      -0.048   8.247 -21.654  1.00 29.13           C  
ATOM   3780  CB  PRO B  28       1.501  10.137 -20.999  1.00 29.13           C  
ATOM   3781  HB2 PRO B  28       0.998  11.091 -20.842  1.00 29.13           H  
ATOM   3782  HB3 PRO B  28       1.714  10.005 -22.060  1.00 29.13           H  
ATOM   3783  O   PRO B  28       0.421   7.209 -22.113  1.00 29.13           O  
ATOM   3784  CG  PRO B  28       2.811  10.066 -20.219  1.00 29.13           C  
ATOM   3785  HG2 PRO B  28       3.658  10.403 -20.817  1.00 29.13           H  
ATOM   3786  HG3 PRO B  28       2.722  10.664 -19.311  1.00 29.13           H  
ATOM   3787  CD  PRO B  28       2.938   8.600 -19.840  1.00 29.13           C  
ATOM   3788  HD2 PRO B  28       3.482   8.058 -20.613  1.00 29.13           H  
ATOM   3789  HD3 PRO B  28       3.459   8.533 -18.885  1.00 29.13           H  
ATOM   3790  N   GLU B  29      -1.073   8.879 -22.249  1.00 33.12           N  
ATOM   3791  H   GLU B  29      -1.422   9.726 -21.824  1.00 33.12           H  
ATOM   3792  CA  GLU B  29      -1.714   8.463 -23.525  1.00 33.12           C  
ATOM   3793  HA  GLU B  29      -2.233   7.514 -23.385  1.00 33.12           H  
ATOM   3794  C   GLU B  29      -0.739   8.265 -24.706  1.00 33.12           C  
ATOM   3795  CB  GLU B  29      -2.729   9.534 -23.979  1.00 33.12           C  
ATOM   3796  HB2 GLU B  29      -2.257  10.514 -23.906  1.00 33.12           H  
ATOM   3797  HB3 GLU B  29      -2.983   9.363 -25.025  1.00 33.12           H  
ATOM   3798  O   GLU B  29      -1.139   7.828 -25.779  1.00 33.12           O  
ATOM   3799  CG  GLU B  29      -4.054   9.546 -23.208  1.00 33.12           C  
ATOM   3800  HG2 GLU B  29      -4.487   8.546 -23.244  1.00 33.12           H  
ATOM   3801  HG3 GLU B  29      -3.850   9.789 -22.165  1.00 33.12           H  
ATOM   3802  CD  GLU B  29      -5.063  10.563 -23.782  1.00 33.12           C  
ATOM   3803  OE1 GLU B  29      -6.241  10.498 -23.359  1.00 33.12           O  
ATOM   3804  OE2 GLU B  29      -4.657  11.443 -24.577  1.00 33.12           O  
ATOM   3805  N   THR B  30       0.537   8.621 -24.562  1.00 32.63           N  
ATOM   3806  H   THR B  30       0.858   8.901 -23.647  1.00 32.63           H  
ATOM   3807  CA  THR B  30       1.529   8.474 -25.628  1.00 32.63           C  
ATOM   3808  HA  THR B  30       1.075   8.804 -26.563  1.00 32.63           H  
ATOM   3809  C   THR B  30       1.981   7.039 -25.879  1.00 32.63           C  
ATOM   3810  CB  THR B  30       2.762   9.347 -25.368  1.00 32.63           C  
ATOM   3811  HB  THR B  30       3.558   9.079 -26.063  1.00 32.63           H  
ATOM   3812  O   THR B  30       2.724   6.840 -26.839  1.00 32.63           O  
ATOM   3813  CG2 THR B  30       2.450  10.829 -25.563  1.00 32.63           C  
ATOM   3814 HG21 THR B  30       3.353  11.414 -25.387  1.00 32.63           H  
ATOM   3815 HG22 THR B  30       1.675  11.143 -24.863  1.00 32.63           H  
ATOM   3816 HG23 THR B  30       2.105  10.999 -26.583  1.00 32.63           H  
ATOM   3817  OG1 THR B  30       3.231   9.179 -24.047  1.00 32.63           O  
ATOM   3818  HG1 THR B  30       3.370   8.240 -23.905  1.00 32.63           H  
ATOM   3819  N   ASP B  31       1.609   6.047 -25.061  1.00 31.49           N  
ATOM   3820  H   ASP B  31       0.958   6.221 -24.308  1.00 31.49           H  
ATOM   3821  CA  ASP B  31       1.891   4.661 -25.454  1.00 31.49           C  
ATOM   3822  HA  ASP B  31       2.910   4.655 -25.841  1.00 31.49           H  
ATOM   3823  C   ASP B  31       0.911   4.213 -26.563  1.00 31.49           C  
ATOM   3824  CB  ASP B  31       1.925   3.687 -24.272  1.00 31.49           C  
ATOM   3825  HB2 ASP B  31       0.910   3.485 -23.928  1.00 31.49           H  
ATOM   3826  HB3 ASP B  31       2.480   4.144 -23.453  1.00 31.49           H  
ATOM   3827  O   ASP B  31      -0.306   4.271 -26.367  1.00 31.49           O  
ATOM   3828  CG  ASP B  31       2.613   2.368 -24.674  1.00 31.49           C  
ATOM   3829  OD1 ASP B  31       2.206   1.755 -25.692  1.00 31.49           O  
ATOM   3830  OD2 ASP B  31       3.572   1.977 -23.976  1.00 31.49           O  
ATOM   3831  N   PRO B  32       1.405   3.775 -27.739  1.00 29.11           N  
ATOM   3832  CA  PRO B  32       0.580   3.429 -28.896  1.00 29.11           C  
ATOM   3833  HA  PRO B  32      -0.026   4.293 -29.171  1.00 29.11           H  
ATOM   3834  C   PRO B  32      -0.377   2.246 -28.700  1.00 29.11           C  
ATOM   3835  CB  PRO B  32       1.577   3.132 -30.024  1.00 29.11           C  
ATOM   3836  HB2 PRO B  32       1.233   2.339 -30.688  1.00 29.11           H  
ATOM   3837  HB3 PRO B  32       1.756   4.045 -30.593  1.00 29.11           H  
ATOM   3838  O   PRO B  32      -1.299   2.110 -29.497  1.00 29.11           O  
ATOM   3839  CG  PRO B  32       2.855   2.736 -29.291  1.00 29.11           C  
ATOM   3840  HG2 PRO B  32       3.745   2.912 -29.896  1.00 29.11           H  
ATOM   3841  HG3 PRO B  32       2.794   1.693 -28.980  1.00 29.11           H  
ATOM   3842  CD  PRO B  32       2.814   3.636 -28.070  1.00 29.11           C  
ATOM   3843  HD2 PRO B  32       3.395   3.182 -27.267  1.00 29.11           H  
ATOM   3844  HD3 PRO B  32       3.223   4.616 -28.317  1.00 29.11           H  
ATOM   3845  N   ASN B  33      -0.200   1.385 -27.690  1.00 30.17           N  
ATOM   3846  H   ASN B  33       0.548   1.552 -27.033  1.00 30.17           H  
ATOM   3847  CA  ASN B  33      -1.080   0.219 -27.503  1.00 30.17           C  
ATOM   3848  HA  ASN B  33      -1.410  -0.120 -28.485  1.00 30.17           H  
ATOM   3849  C   ASN B  33      -2.381   0.535 -26.739  1.00 30.17           C  
ATOM   3850  CB  ASN B  33      -0.295  -0.937 -26.871  1.00 30.17           C  
ATOM   3851  HB2 ASN B  33      -0.969  -1.764 -26.650  1.00 30.17           H  
ATOM   3852  HB3 ASN B  33       0.146  -0.593 -25.935  1.00 30.17           H  
ATOM   3853  O   ASN B  33      -2.987  -0.365 -26.161  1.00 30.17           O  
ATOM   3854  CG  ASN B  33       0.781  -1.488 -27.781  1.00 30.17           C  
ATOM   3855  ND2 ASN B  33       1.957  -1.708 -27.249  1.00 30.17           N  
ATOM   3856 HD21 ASN B  33       2.684  -1.976 -27.897  1.00 30.17           H  
ATOM   3857 HD22 ASN B  33       2.162  -1.275 -26.360  1.00 30.17           H  
ATOM   3858  OD1 ASN B  33       0.597  -1.755 -28.958  1.00 30.17           O  
ATOM   3859  N   HIS B  34      -2.810   1.796 -26.710  1.00 30.94           N  
ATOM   3860  H   HIS B  34      -2.265   2.493 -27.197  1.00 30.94           H  
ATOM   3861  CA  HIS B  34      -4.051   2.232 -26.064  1.00 30.94           C  
ATOM   3862  HA  HIS B  34      -4.169   1.624 -25.168  1.00 30.94           H  
ATOM   3863  C   HIS B  34      -5.324   1.969 -26.914  1.00 30.94           C  
ATOM   3864  CB  HIS B  34      -3.877   3.694 -25.599  1.00 30.94           C  
ATOM   3865  HB2 HIS B  34      -4.234   4.372 -26.374  1.00 30.94           H  
ATOM   3866  HB3 HIS B  34      -2.818   3.901 -25.447  1.00 30.94           H  
ATOM   3867  O   HIS B  34      -6.331   2.654 -26.716  1.00 30.94           O  
ATOM   3868  CG  HIS B  34      -4.579   4.000 -24.298  1.00 30.94           C  
ATOM   3869  CD2 HIS B  34      -4.021   4.524 -23.162  1.00 30.94           C  
ATOM   3870  HD2 HIS B  34      -2.987   4.812 -23.043  1.00 30.94           H  
ATOM   3871  ND1 HIS B  34      -5.900   3.753 -24.026  1.00 30.94           N  
ATOM   3872  HD1 HIS B  34      -6.548   3.356 -24.692  1.00 30.94           H  
ATOM   3873  CE1 HIS B  34      -6.138   4.116 -22.754  1.00 30.94           C  
ATOM   3874  HE1 HIS B  34      -7.092   4.028 -22.257  1.00 30.94           H  
ATOM   3875  NE2 HIS B  34      -5.021   4.599 -22.181  1.00 30.94           N  
ATOM   3876  N   GLU B  35      -5.282   1.003 -27.849  1.00 27.04           N  
ATOM   3877  H   GLU B  35      -4.465   0.410 -27.860  1.00 27.04           H  
ATOM   3878  CA  GLU B  35      -6.461   0.504 -28.594  1.00 27.04           C  
ATOM   3879  HA  GLU B  35      -7.028   1.357 -28.967  1.00 27.04           H  
ATOM   3880  C   GLU B  35      -7.454  -0.261 -27.702  1.00 27.04           C  
ATOM   3881  CB  GLU B  35      -6.060  -0.372 -29.807  1.00 27.04           C  
ATOM   3882  HB2 GLU B  35      -6.961  -0.871 -30.162  1.00 27.04           H  
ATOM   3883  HB3 GLU B  35      -5.358  -1.140 -29.483  1.00 27.04           H  
ATOM   3884  O   GLU B  35      -7.011  -1.071 -26.852  1.00 27.04           O  
ATOM   3885  CG  GLU B  35      -5.461   0.400 -31.001  1.00 27.04           C  
ATOM   3886  HG2 GLU B  35      -4.468   0.755 -30.726  1.00 27.04           H  
ATOM   3887  HG3 GLU B  35      -6.084   1.275 -31.186  1.00 27.04           H  
ATOM   3888  CD  GLU B  35      -5.368  -0.423 -32.315  1.00 27.04           C  
ATOM   3889  OE1 GLU B  35      -5.189   0.207 -33.388  1.00 27.04           O  
ATOM   3890  OE2 GLU B  35      -5.481  -1.674 -32.286  1.00 27.04           O  
ATOM   3891  OXT GLU B  35      -8.668  -0.031 -27.908  1.00 27.04           O  
TER    3892      GLU B  35                                                       
END   
