# Supplementary material for: An extended Tudor domain within Vreteno interconnects Gtsf1L and Ago3 for piRNA biogenesis in Bombyx mori
Source: EMBO J. 2023 Nov 20;42(24):e114072. doi: 10.15252/embj.2023114072 (PMC10711660; doi:10.15252/embj.2023114072)
Supplement: Supplementary file 4 — Dataset EV1 [file EMBJ-42-e114072-s007.zip › manuscript_pdb/BmVreteno_AF-eTD0_BmGtsf1L_72_101.pdb]

ATOM      1  N   GLN A   1      21.705   8.912  21.601  1.00 31.06           N  
ATOM      2  H   GLN A   1      22.659   8.607  21.474  1.00 31.06           H  
ATOM      3  H2  GLN A   1      21.677   9.903  21.792  1.00 31.06           H  
ATOM      4  H3  GLN A   1      21.308   8.427  22.393  1.00 31.06           H  
ATOM      5  CA  GLN A   1      20.892   8.584  20.413  1.00 31.06           C  
ATOM      6  HA  GLN A   1      21.229   9.149  19.544  1.00 31.06           H  
ATOM      7  C   GLN A   1      19.472   8.993  20.747  1.00 31.06           C  
ATOM      8  CB  GLN A   1      20.983   7.082  20.106  1.00 31.06           C  
ATOM      9  HB2 GLN A   1      20.851   6.529  21.036  1.00 31.06           H  
ATOM     10  HB3 GLN A   1      20.177   6.806  19.426  1.00 31.06           H  
ATOM     11  O   GLN A   1      18.983   8.561  21.781  1.00 31.06           O  
ATOM     12  CG  GLN A   1      22.324   6.704  19.448  1.00 31.06           C  
ATOM     13  HG2 GLN A   1      23.153   7.126  20.016  1.00 31.06           H  
ATOM     14  HG3 GLN A   1      22.354   7.113  18.438  1.00 31.06           H  
ATOM     15  CD  GLN A   1      22.536   5.194  19.378  1.00 31.06           C  
ATOM     16  NE2 GLN A   1      23.539   4.723  18.677  1.00 31.06           N  
ATOM     17 HE21 GLN A   1      24.144   5.310  18.120  1.00 31.06           H  
ATOM     18 HE22 GLN A   1      23.609   3.716  18.672  1.00 31.06           H  
ATOM     19  OE1 GLN A   1      21.833   4.419  19.987  1.00 31.06           O  
ATOM     20  N   ARG A   2      18.867   9.917  19.991  1.00 32.85           N  
ATOM     21  H   ARG A   2      19.275  10.191  19.108  1.00 32.85           H  
ATOM     22  CA  ARG A   2      17.459  10.268  20.207  1.00 32.85           C  
ATOM     23  HA  ARG A   2      17.239  10.385  21.268  1.00 32.85           H  
ATOM     24  C   ARG A   2      16.660   9.078  19.708  1.00 32.85           C  
ATOM     25  CB  ARG A   2      17.079  11.564  19.467  1.00 32.85           C  
ATOM     26  HB2 ARG A   2      15.993  11.661  19.474  1.00 32.85           H  
ATOM     27  HB3 ARG A   2      17.406  11.504  18.429  1.00 32.85           H  
ATOM     28  O   ARG A   2      16.615   8.851  18.504  1.00 32.85           O  
ATOM     29  CG  ARG A   2      17.682  12.813  20.130  1.00 32.85           C  
ATOM     30  HG2 ARG A   2      18.768  12.725  20.157  1.00 32.85           H  
ATOM     31  HG3 ARG A   2      17.306  12.890  21.150  1.00 32.85           H  
ATOM     32  CD  ARG A   2      17.302  14.080  19.353  1.00 32.85           C  
ATOM     33  HD2 ARG A   2      16.215  14.139  19.294  1.00 32.85           H  
ATOM     34  HD3 ARG A   2      17.700  14.005  18.342  1.00 32.85           H  
ATOM     35  NE  ARG A   2      17.822  15.300  20.005  1.00 32.85           N  
ATOM     36  HE  ARG A   2      18.241  15.191  20.917  1.00 32.85           H  
ATOM     37  NH1 ARG A   2      17.121  16.807  18.415  1.00 32.85           N  
ATOM     38 HH11 ARG A   2      16.724  16.056  17.868  1.00 32.85           H  
ATOM     39 HH12 ARG A   2      17.004  17.760  18.103  1.00 32.85           H  
ATOM     40  NH2 ARG A   2      18.155  17.542  20.246  1.00 32.85           N  
ATOM     41 HH21 ARG A   2      18.003  18.484  19.915  1.00 32.85           H  
ATOM     42 HH22 ARG A   2      18.554  17.403  21.163  1.00 32.85           H  
ATOM     43  CZ  ARG A   2      17.700  16.538  19.552  1.00 32.85           C  
ATOM     44  N   GLU A   3      16.164   8.268  20.631  1.00 39.29           N  
ATOM     45  H   GLU A   3      16.304   8.469  21.610  1.00 39.29           H  
ATOM     46  CA  GLU A   3      15.225   7.208  20.305  1.00 39.29           C  
ATOM     47  HA  GLU A   3      15.680   6.521  19.591  1.00 39.29           H  
ATOM     48  C   GLU A   3      14.035   7.912  19.658  1.00 39.29           C  
ATOM     49  CB  GLU A   3      14.894   6.434  21.590  1.00 39.29           C  
ATOM     50  HB2 GLU A   3      15.816   6.343  22.164  1.00 39.29           H  
ATOM     51  HB3 GLU A   3      14.176   6.994  22.189  1.00 39.29           H  
ATOM     52  O   GLU A   3      13.335   8.692  20.304  1.00 39.29           O  
ATOM     53  CG  GLU A   3      14.374   5.014  21.330  1.00 39.29           C  
ATOM     54  HG2 GLU A   3      15.045   4.527  20.622  1.00 39.29           H  
ATOM     55  HG3 GLU A   3      13.387   5.077  20.872  1.00 39.29           H  
ATOM     56  CD  GLU A   3      14.306   4.175  22.620  1.00 39.29           C  
ATOM     57  OE1 GLU A   3      14.209   2.936  22.486  1.00 39.29           O  
ATOM     58  OE2 GLU A   3      14.391   4.770  23.719  1.00 39.29           O  
ATOM     59  N   SER A   4      13.916   7.774  18.333  1.00 44.72           N  
ATOM     60  H   SER A   4      14.587   7.194  17.849  1.00 44.72           H  
ATOM     61  CA  SER A   4      12.727   8.209  17.619  1.00 44.72           C  
ATOM     62  HA  SER A   4      12.633   9.294  17.661  1.00 44.72           H  
ATOM     63  C   SER A   4      11.582   7.558  18.366  1.00 44.72           C  
ATOM     64  CB  SER A   4      12.788   7.744  16.156  1.00 44.72           C  
ATOM     65  HB2 SER A   4      13.467   8.389  15.598  1.00 44.72           H  
ATOM     66  HB3 SER A   4      13.180   6.727  16.129  1.00 44.72           H  
ATOM     67  O   SER A   4      11.512   6.330  18.434  1.00 44.72           O  
ATOM     68  OG  SER A   4      11.520   7.726  15.529  1.00 44.72           O  
ATOM     69  HG  SER A   4      11.206   8.625  15.406  1.00 44.72           H  
ATOM     70  N   THR A   5      10.724   8.369  18.975  1.00 44.94           N  
ATOM     71  H   THR A   5      10.892   9.365  18.987  1.00 44.94           H  
ATOM     72  CA  THR A   5       9.414   7.926  19.418  1.00 44.94           C  
ATOM     73  HA  THR A   5       9.509   7.038  20.043  1.00 44.94           H  
ATOM     74  C   THR A   5       8.668   7.547  18.148  1.00 44.94           C  
ATOM     75  CB  THR A   5       8.696   9.029  20.216  1.00 44.94           C  
ATOM     76  HB  THR A   5       7.629   8.812  20.258  1.00 44.94           H  
ATOM     77  O   THR A   5       7.903   8.336  17.599  1.00 44.94           O  
ATOM     78  CG2 THR A   5       9.235   9.122  21.642  1.00 44.94           C  
ATOM     79 HG21 THR A   5       9.088   8.170  22.152  1.00 44.94           H  
ATOM     80 HG22 THR A   5       8.705   9.900  22.190  1.00 44.94           H  
ATOM     81 HG23 THR A   5      10.301   9.352  21.624  1.00 44.94           H  
ATOM     82  OG1 THR A   5       8.903  10.301  19.636  1.00 44.94           O  
ATOM     83  HG1 THR A   5       8.306  10.916  20.068  1.00 44.94           H  
ATOM     84  N   ARG A   6       8.977   6.361  17.605  1.00 51.50           N  
ATOM     85  H   ARG A   6       9.725   5.837  18.037  1.00 51.50           H  
ATOM     86  CA  ARG A   6       8.260   5.767  16.488  1.00 51.50           C  
ATOM     87  HA  ARG A   6       8.283   6.436  15.628  1.00 51.50           H  
ATOM     88  C   ARG A   6       6.832   5.672  16.982  1.00 51.50           C  
ATOM     89  CB  ARG A   6       8.834   4.387  16.107  1.00 51.50           C  
ATOM     90  HB2 ARG A   6       9.249   3.893  16.985  1.00 51.50           H  
ATOM     91  HB3 ARG A   6       8.014   3.774  15.735  1.00 51.50           H  
ATOM     92  O   ARG A   6       6.518   4.816  17.808  1.00 51.50           O  
ATOM     93  CG  ARG A   6       9.894   4.470  14.995  1.00 51.50           C  
ATOM     94  HG2 ARG A   6       9.470   5.021  14.155  1.00 51.50           H  
ATOM     95  HG3 ARG A   6      10.774   4.999  15.360  1.00 51.50           H  
ATOM     96  CD  ARG A   6      10.290   3.062  14.519  1.00 51.50           C  
ATOM     97  HD2 ARG A   6      10.954   2.614  15.259  1.00 51.50           H  
ATOM     98  HD3 ARG A   6       9.387   2.455  14.453  1.00 51.50           H  
ATOM     99  NE  ARG A   6      10.942   3.083  13.192  1.00 51.50           N  
ATOM    100  HE  ARG A   6      11.171   3.992  12.816  1.00 51.50           H  
ATOM    101  NH1 ARG A   6      10.944   0.814  12.815  1.00 51.50           N  
ATOM    102 HH11 ARG A   6      11.099   0.028  12.200  1.00 51.50           H  
ATOM    103 HH12 ARG A   6      10.555   0.664  13.735  1.00 51.50           H  
ATOM    104  NH2 ARG A   6      11.669   2.190  11.221  1.00 51.50           N  
ATOM    105 HH21 ARG A   6      11.815   1.386  10.626  1.00 51.50           H  
ATOM    106 HH22 ARG A   6      11.809   3.113  10.837  1.00 51.50           H  
ATOM    107  CZ  ARG A   6      11.183   2.034  12.421  1.00 51.50           C  
ATOM    108  N   ARG A   7       5.999   6.620  16.545  1.00 61.99           N  
ATOM    109  H   ARG A   7       6.367   7.365  15.971  1.00 61.99           H  
ATOM    110  CA  ARG A   7       4.568   6.540  16.788  1.00 61.99           C  
ATOM    111  HA  ARG A   7       4.387   6.542  17.863  1.00 61.99           H  
ATOM    112  C   ARG A   7       4.097   5.204  16.247  1.00 61.99           C  
ATOM    113  CB  ARG A   7       3.797   7.690  16.130  1.00 61.99           C  
ATOM    114  HB2 ARG A   7       4.074   7.772  15.079  1.00 61.99           H  
ATOM    115  HB3 ARG A   7       2.734   7.454  16.175  1.00 61.99           H  
ATOM    116  O   ARG A   7       4.659   4.677  15.283  1.00 61.99           O  
ATOM    117  CG  ARG A   7       4.022   9.029  16.839  1.00 61.99           C  
ATOM    118  HG2 ARG A   7       3.863   8.909  17.911  1.00 61.99           H  
ATOM    119  HG3 ARG A   7       5.041   9.372  16.660  1.00 61.99           H  
ATOM    120  CD  ARG A   7       3.020  10.050  16.293  1.00 61.99           C  
ATOM    121  HD2 ARG A   7       2.008   9.689  16.477  1.00 61.99           H  
ATOM    122  HD3 ARG A   7       3.151  10.144  15.215  1.00 61.99           H  
ATOM    123  NE  ARG A   7       3.191  11.367  16.927  1.00 61.99           N  
ATOM    124  HE  ARG A   7       4.011  11.502  17.500  1.00 61.99           H  
ATOM    125  NH1 ARG A   7       1.327  12.346  15.987  1.00 61.99           N  
ATOM    126 HH11 ARG A   7       1.046  11.517  15.483  1.00 61.99           H  
ATOM    127 HH12 ARG A   7       0.709  13.127  15.825  1.00 61.99           H  
ATOM    128  NH2 ARG A   7       2.641  13.532  17.336  1.00 61.99           N  
ATOM    129 HH21 ARG A   7       2.026  14.312  17.156  1.00 61.99           H  
ATOM    130 HH22 ARG A   7       3.466  13.635  17.910  1.00 61.99           H  
ATOM    131  CZ  ARG A   7       2.388  12.398  16.740  1.00 61.99           C  
ATOM    132  N   THR A   8       3.089   4.663  16.908  1.00 70.83           N  
ATOM    133  H   THR A   8       2.718   5.124  17.726  1.00 70.83           H  
ATOM    134  CA  THR A   8       2.451   3.423  16.499  1.00 70.83           C  
ATOM    135  HA  THR A   8       3.143   2.596  16.659  1.00 70.83           H  
ATOM    136  C   THR A   8       2.096   3.511  15.021  1.00 70.83           C  
ATOM    137  CB  THR A   8       1.196   3.194  17.345  1.00 70.83           C  
ATOM    138  HB  THR A   8       0.444   3.946  17.107  1.00 70.83           H  
ATOM    139  O   THR A   8       1.394   4.432  14.603  1.00 70.83           O  
ATOM    140  CG2 THR A   8       0.606   1.802  17.147  1.00 70.83           C  
ATOM    141 HG21 THR A   8       0.257   1.693  16.120  1.00 70.83           H  
ATOM    142 HG22 THR A   8      -0.250   1.666  17.807  1.00 70.83           H  
ATOM    143 HG23 THR A   8       1.353   1.035  17.350  1.00 70.83           H  
ATOM    144  OG1 THR A   8       1.541   3.305  18.709  1.00 70.83           O  
ATOM    145  HG1 THR A   8       1.237   2.502  19.138  1.00 70.83           H  
ATOM    146  N   LEU A   9       2.619   2.575  14.229  1.00 79.96           N  
ATOM    147  H   LEU A   9       3.192   1.848  14.632  1.00 79.96           H  
ATOM    148  CA  LEU A   9       2.225   2.454  12.834  1.00 79.96           C  
ATOM    149  HA  LEU A   9       2.337   3.423  12.348  1.00 79.96           H  
ATOM    150  C   LEU A   9       0.746   2.076  12.802  1.00 79.96           C  
ATOM    151  CB  LEU A   9       3.095   1.412  12.108  1.00 79.96           C  
ATOM    152  HB2 LEU A   9       2.692   1.268  11.105  1.00 79.96           H  
ATOM    153  HB3 LEU A   9       3.008   0.461  12.635  1.00 79.96           H  
ATOM    154  O   LEU A   9       0.323   1.162  13.506  1.00 79.96           O  
ATOM    155  CG  LEU A   9       4.583   1.788  11.988  1.00 79.96           C  
ATOM    156  HG  LEU A   9       4.992   1.984  12.979  1.00 79.96           H  
ATOM    157  CD1 LEU A   9       5.365   0.626  11.374  1.00 79.96           C  
ATOM    158 HD11 LEU A   9       6.426   0.871  11.329  1.00 79.96           H  
ATOM    159 HD12 LEU A   9       5.234  -0.270  11.981  1.00 79.96           H  
ATOM    160 HD13 LEU A   9       5.001   0.423  10.367  1.00 79.96           H  
ATOM    161  CD2 LEU A   9       4.806   3.017  11.106  1.00 79.96           C  
ATOM    162 HD21 LEU A   9       5.873   3.216  11.013  1.00 79.96           H  
ATOM    163 HD22 LEU A   9       4.330   3.891  11.549  1.00 79.96           H  
ATOM    164 HD23 LEU A   9       4.391   2.829  10.115  1.00 79.96           H  
ATOM    165  N   VAL A  10      -0.028   2.800  12.001  1.00 85.67           N  
ATOM    166  H   VAL A  10       0.384   3.570  11.494  1.00 85.67           H  
ATOM    167  CA  VAL A  10      -1.416   2.461  11.692  1.00 85.67           C  
ATOM    168  HA  VAL A  10      -1.669   1.518  12.175  1.00 85.67           H  
ATOM    169  C   VAL A  10      -1.517   2.319  10.172  1.00 85.67           C  
ATOM    170  CB  VAL A  10      -2.404   3.498  12.249  1.00 85.67           C  
ATOM    171  HB  VAL A  10      -2.192   4.477  11.819  1.00 85.67           H  
ATOM    172  O   VAL A  10      -1.102   3.233   9.465  1.00 85.67           O  
ATOM    173  CG1 VAL A  10      -3.849   3.107  11.910  1.00 85.67           C  
ATOM    174 HG11 VAL A  10      -4.002   3.127  10.831  1.00 85.67           H  
ATOM    175 HG12 VAL A  10      -4.064   2.106  12.282  1.00 85.67           H  
ATOM    176 HG13 VAL A  10      -4.542   3.818  12.360  1.00 85.67           H  
ATOM    177  CG2 VAL A  10      -2.291   3.598  13.777  1.00 85.67           C  
ATOM    178 HG21 VAL A  10      -1.301   3.961  14.055  1.00 85.67           H  
ATOM    179 HG22 VAL A  10      -2.448   2.618  14.229  1.00 85.67           H  
ATOM    180 HG23 VAL A  10      -3.032   4.299  14.160  1.00 85.67           H  
ATOM    181  N   PRO A  11      -2.002   1.193   9.639  1.00 90.05           N  
ATOM    182  CA  PRO A  11      -2.186  -0.083  10.330  1.00 90.05           C  
ATOM    183  HA  PRO A  11      -2.951   0.027  11.098  1.00 90.05           H  
ATOM    184  C   PRO A  11      -0.878  -0.585  10.957  1.00 90.05           C  
ATOM    185  CB  PRO A  11      -2.692  -1.058   9.265  1.00 90.05           C  
ATOM    186  HB2 PRO A  11      -1.862  -1.633   8.854  1.00 90.05           H  
ATOM    187  HB3 PRO A  11      -3.458  -1.724   9.662  1.00 90.05           H  
ATOM    188  O   PRO A  11       0.222  -0.263  10.499  1.00 90.05           O  
ATOM    189  CG  PRO A  11      -3.240  -0.140   8.176  1.00 90.05           C  
ATOM    190  HG2 PRO A  11      -3.223  -0.614   7.195  1.00 90.05           H  
ATOM    191  HG3 PRO A  11      -4.246   0.180   8.448  1.00 90.05           H  
ATOM    192  CD  PRO A  11      -2.301   1.050   8.231  1.00 90.05           C  
ATOM    193  HD2 PRO A  11      -1.385   0.830   7.684  1.00 90.05           H  
ATOM    194  HD3 PRO A  11      -2.786   1.939   7.826  1.00 90.05           H  
ATOM    195  N   ASP A  12      -0.977  -1.381  12.014  1.00 88.86           N  
ATOM    196  H   ASP A  12      -1.882  -1.708  12.323  1.00 88.86           H  
ATOM    197  CA  ASP A  12       0.194  -1.963  12.677  1.00 88.86           C  
ATOM    198  HA  ASP A  12       0.968  -1.198  12.736  1.00 88.86           H  
ATOM    199  C   ASP A  12       0.792  -3.133  11.882  1.00 88.86           C  
ATOM    200  CB  ASP A  12      -0.154  -2.351  14.123  1.00 88.86           C  
ATOM    201  HB2 ASP A  12      -0.568  -1.482  14.634  1.00 88.86           H  
ATOM    202  HB3 ASP A  12       0.770  -2.624  14.634  1.00 88.86           H  
ATOM    203  O   ASP A  12       1.943  -3.501  12.113  1.00 88.86           O  
ATOM    204  CG  ASP A  12      -1.145  -3.516  14.241  1.00 88.86           C  
ATOM    205  OD1 ASP A  12      -1.912  -3.747  13.279  1.00 88.86           O  
ATOM    206  OD2 ASP A  12      -1.131  -4.190  15.295  1.00 88.86           O  
ATOM    207  N   ARG A  13       0.065  -3.649  10.885  1.00 89.70           N  
ATOM    208  H   ARG A  13      -0.878  -3.300  10.795  1.00 89.70           H  
ATOM    209  CA  ARG A  13       0.460  -4.763  10.014  1.00 89.70           C  
ATOM    210  HA  ARG A  13       1.473  -5.087  10.252  1.00 89.70           H  
ATOM    211  C   ARG A  13       0.438  -4.373   8.542  1.00 89.70           C  
ATOM    212  CB  ARG A  13      -0.496  -5.943  10.238  1.00 89.70           C  
ATOM    213  HB2 ARG A  13      -1.515  -5.617  10.028  1.00 89.70           H  
ATOM    214  HB3 ARG A  13      -0.242  -6.746   9.547  1.00 89.70           H  
ATOM    215  O   ARG A  13      -0.473  -3.681   8.096  1.00 89.70           O  
ATOM    216  CG  ARG A  13      -0.419  -6.480  11.671  1.00 89.70           C  
ATOM    217  HG2 ARG A  13       0.572  -6.899  11.852  1.00 89.70           H  
ATOM    218  HG3 ARG A  13      -0.591  -5.675  12.385  1.00 89.70           H  
ATOM    219  CD  ARG A  13      -1.481  -7.553  11.886  1.00 89.70           C  
ATOM    220  HD2 ARG A  13      -2.442  -7.166  11.547  1.00 89.70           H  
ATOM    221  HD3 ARG A  13      -1.216  -8.427  11.291  1.00 89.70           H  
ATOM    222  NE  ARG A  13      -1.582  -7.891  13.314  1.00 89.70           N  
ATOM    223  HE  ARG A  13      -1.329  -7.145  13.946  1.00 89.70           H  
ATOM    224  NH1 ARG A  13      -2.560  -9.946  13.067  1.00 89.70           N  
ATOM    225 HH11 ARG A  13      -2.957 -10.786  13.463  1.00 89.70           H  
ATOM    226 HH12 ARG A  13      -2.563  -9.784  12.070  1.00 89.70           H  
ATOM    227  NH2 ARG A  13      -2.106  -9.163  15.115  1.00 89.70           N  
ATOM    228 HH21 ARG A  13      -2.510  -9.995  15.521  1.00 89.70           H  
ATOM    229 HH22 ARG A  13      -1.780  -8.404  15.696  1.00 89.70           H  
ATOM    230  CZ  ARG A  13      -2.079  -8.998  13.824  1.00 89.70           C  
ATOM    231  N   CYS A  14       1.402  -4.881   7.791  1.00 94.75           N  
ATOM    232  H   CYS A  14       2.137  -5.403   8.248  1.00 94.75           H  
ATOM    233  CA  CYS A  14       1.322  -5.027   6.340  1.00 94.75           C  
ATOM    234  HA  CYS A  14       0.661  -4.272   5.914  1.00 94.75           H  
ATOM    235  C   CYS A  14       0.724  -6.393   5.992  1.00 94.75           C  
ATOM    236  CB  CYS A  14       2.735  -4.812   5.787  1.00 94.75           C  
ATOM    237  HB2 CYS A  14       3.016  -3.777   5.982  1.00 94.75           H  
ATOM    238  HB3 CYS A  14       3.429  -5.471   6.308  1.00 94.75           H  
ATOM    239  O   CYS A  14       0.825  -7.336   6.781  1.00 94.75           O  
ATOM    240  SG  CYS A  14       2.872  -5.127   4.005  1.00 94.75           S  
ATOM    241  HG  CYS A  14       2.272  -4.022   3.554  1.00 94.75           H  
ATOM    242  N   LEU A  15       0.115  -6.514   4.811  1.00 95.14           N  
ATOM    243  H   LEU A  15       0.026  -5.692   4.232  1.00 95.14           H  
ATOM    244  CA  LEU A  15      -0.409  -7.777   4.293  1.00 95.14           C  
ATOM    245  HA  LEU A  15      -1.251  -8.090   4.911  1.00 95.14           H  
ATOM    246  C   LEU A  15       0.659  -8.874   4.385  1.00 95.14           C  
ATOM    247  CB  LEU A  15      -0.927  -7.522   2.865  1.00 95.14           C  
ATOM    248  HB2 LEU A  15      -1.726  -6.784   2.943  1.00 95.14           H  
ATOM    249  HB3 LEU A  15      -0.141  -7.079   2.254  1.00 95.14           H  
ATOM    250  O   LEU A  15       0.388  -9.939   4.935  1.00 95.14           O  
ATOM    251  CG  LEU A  15      -1.480  -8.775   2.157  1.00 95.14           C  
ATOM    252  HG  LEU A  15      -1.915  -9.451   2.894  1.00 95.14           H  
ATOM    253  CD1 LEU A  15      -2.566  -8.380   1.164  1.00 95.14           C  
ATOM    254 HD11 LEU A  15      -2.974  -9.267   0.678  1.00 95.14           H  
ATOM    255 HD12 LEU A  15      -2.152  -7.710   0.411  1.00 95.14           H  
ATOM    256 HD13 LEU A  15      -3.372  -7.874   1.695  1.00 95.14           H  
ATOM    257  CD2 LEU A  15      -0.402  -9.514   1.367  1.00 95.14           C  
ATOM    258 HD21 LEU A  15      -0.856 -10.323   0.794  1.00 95.14           H  
ATOM    259 HD22 LEU A  15       0.344  -9.942   2.036  1.00 95.14           H  
ATOM    260 HD23 LEU A  15       0.086  -8.833   0.670  1.00 95.14           H  
ATOM    261  N   ILE A  16       1.895  -8.569   3.977  1.00 96.49           N  
ATOM    262  H   ILE A  16       2.034  -7.655   3.572  1.00 96.49           H  
ATOM    263  CA  ILE A  16       3.038  -9.495   4.006  1.00 96.49           C  
ATOM    264  HA  ILE A  16       2.797 -10.359   3.387  1.00 96.49           H  
ATOM    265  C   ILE A  16       3.321 -10.036   5.414  1.00 96.49           C  
ATOM    266  CB  ILE A  16       4.286  -8.796   3.415  1.00 96.49           C  
ATOM    267  HB  ILE A  16       4.528  -7.944   4.050  1.00 96.49           H  
ATOM    268  O   ILE A  16       3.603 -11.222   5.563  1.00 96.49           O  
ATOM    269  CG1 ILE A  16       4.046  -8.248   1.988  1.00 96.49           C  
ATOM    270 HG12 ILE A  16       3.306  -7.448   2.027  1.00 96.49           H  
ATOM    271 HG13 ILE A  16       4.971  -7.798   1.627  1.00 96.49           H  
ATOM    272  CG2 ILE A  16       5.514  -9.725   3.417  1.00 96.49           C  
ATOM    273 HG21 ILE A  16       5.811  -9.956   4.440  1.00 96.49           H  
ATOM    274 HG22 ILE A  16       6.354  -9.235   2.926  1.00 96.49           H  
ATOM    275 HG23 ILE A  16       5.284 -10.656   2.899  1.00 96.49           H  
ATOM    276  CD1 ILE A  16       3.572  -9.280   0.956  1.00 96.49           C  
ATOM    277 HD11 ILE A  16       2.602  -9.690   1.239  1.00 96.49           H  
ATOM    278 HD12 ILE A  16       3.465  -8.788  -0.011  1.00 96.49           H  
ATOM    279 HD13 ILE A  16       4.295 -10.091   0.864  1.00 96.49           H  
ATOM    280  N   ASP A  17       3.175  -9.218   6.463  1.00 93.34           N  
ATOM    281  H   ASP A  17       2.856  -8.274   6.296  1.00 93.34           H  
ATOM    282  CA  ASP A  17       3.466  -9.618   7.852  1.00 93.34           C  
ATOM    283  HA  ASP A  17       4.496  -9.970   7.906  1.00 93.34           H  
ATOM    284  C   ASP A  17       2.548 -10.749   8.354  1.00 93.34           C  
ATOM    285  CB  ASP A  17       3.306  -8.417   8.807  1.00 93.34           C  
ATOM    286  HB2 ASP A  17       2.266  -8.089   8.796  1.00 93.34           H  
ATOM    287  HB3 ASP A  17       3.522  -8.755   9.821  1.00 93.34           H  
ATOM    288  O   ASP A  17       2.839 -11.412   9.353  1.00 93.34           O  
ATOM    289  CG  ASP A  17       4.216  -7.219   8.520  1.00 93.34           C  
ATOM    290  OD1 ASP A  17       5.339  -7.427   8.017  1.00 93.34           O  
ATOM    291  OD2 ASP A  17       3.786  -6.080   8.838  1.00 93.34           O  
ATOM    292  N   SER A  18       1.411 -10.944   7.686  1.00 94.32           N  
ATOM    293  H   SER A  18       1.280 -10.397   6.847  1.00 94.32           H  
ATOM    294  CA  SER A  18       0.342 -11.856   8.093  1.00 94.32           C  
ATOM    295  HA  SER A  18       0.490 -12.124   9.138  1.00 94.32           H  
ATOM    296  C   SER A  18       0.286 -13.169   7.302  1.00 94.32           C  
ATOM    297  CB  SER A  18      -0.976 -11.104   7.984  1.00 94.32           C  
ATOM    298  HB2 SER A  18      -1.747 -11.651   8.526  1.00 94.32           H  
ATOM    299  HB3 SER A  18      -0.879 -10.108   8.419  1.00 94.32           H  
ATOM    300  O   SER A  18      -0.618 -13.982   7.546  1.00 94.32           O  
ATOM    301  OG  SER A  18      -1.348 -11.004   6.635  1.00 94.32           O  
ATOM    302  HG  SER A  18      -0.667 -10.577   6.110  1.00 94.32           H  
ATOM    303  N   LEU A  19       1.210 -13.351   6.358  1.00 96.95           N  
ATOM    304  H   LEU A  19       1.923 -12.643   6.247  1.00 96.95           H  
ATOM    305  CA  LEU A  19       1.312 -14.517   5.483  1.00 96.95           C  
ATOM    306  HA  LEU A  19       0.357 -15.041   5.447  1.00 96.95           H  
ATOM    307  C   LEU A  19       2.331 -15.537   6.003  1.00 96.95           C  
ATOM    308  CB  LEU A  19       1.643 -14.050   4.059  1.00 96.95           C  
ATOM    309  HB2 LEU A  19       1.731 -14.927   3.417  1.00 96.95           H  
ATOM    310  HB3 LEU A  19       2.608 -13.545   4.067  1.00 96.95           H  
ATOM    311  O   LEU A  19       3.029 -15.303   6.996  1.00 96.95           O  
ATOM    312  CG  LEU A  19       0.591 -13.113   3.447  1.00 96.95           C  
ATOM    313  HG  LEU A  19       0.583 -12.173   3.998  1.00 96.95           H  
ATOM    314  CD1 LEU A  19       1.003 -12.823   2.020  1.00 96.95           C  
ATOM    315 HD11 LEU A  19       1.092 -13.766   1.480  1.00 96.95           H  
ATOM    316 HD12 LEU A  19       0.244 -12.210   1.534  1.00 96.95           H  
ATOM    317 HD13 LEU A  19       1.959 -12.298   2.016  1.00 96.95           H  
ATOM    318  CD2 LEU A  19      -0.831 -13.676   3.431  1.00 96.95           C  
ATOM    319 HD21 LEU A  19      -1.200 -13.786   4.451  1.00 96.95           H  
ATOM    320 HD22 LEU A  19      -0.833 -14.648   2.938  1.00 96.95           H  
ATOM    321 HD23 LEU A  19      -1.493 -13.000   2.890  1.00 96.95           H  
ATOM    322  N   SER A  20       2.372 -16.695   5.353  1.00 97.36           N  
ATOM    323  H   SER A  20       1.762 -16.809   4.556  1.00 97.36           H  
ATOM    324  CA  SER A  20       3.210 -17.843   5.699  1.00 97.36           C  
ATOM    325  HA  SER A  20       3.908 -17.559   6.486  1.00 97.36           H  
ATOM    326  C   SER A  20       4.035 -18.327   4.507  1.00 97.36           C  
ATOM    327  CB  SER A  20       2.332 -18.979   6.232  1.00 97.36           C  
ATOM    328  HB2 SER A  20       1.641 -19.301   5.454  1.00 97.36           H  
ATOM    329  HB3 SER A  20       2.957 -19.824   6.522  1.00 97.36           H  
ATOM    330  O   SER A  20       3.752 -18.018   3.353  1.00 97.36           O  
ATOM    331  OG  SER A  20       1.606 -18.519   7.360  1.00 97.36           O  
ATOM    332  HG  SER A  20       1.020 -17.846   7.007  1.00 97.36           H  
ATOM    333  N   GLU A  21       5.077 -19.108   4.791  1.00 97.66           N  
ATOM    334  H   GLU A  21       5.240 -19.389   5.747  1.00 97.66           H  
ATOM    335  CA  GLU A  21       5.814 -19.826   3.746  1.00 97.66           C  
ATOM    336  HA  GLU A  21       6.235 -19.107   3.042  1.00 97.66           H  
ATOM    337  C   GLU A  21       4.857 -20.745   2.969  1.00 97.66           C  
ATOM    338  CB  GLU A  21       6.962 -20.643   4.363  1.00 97.66           C  
ATOM    339  HB2 GLU A  21       6.547 -21.355   5.076  1.00 97.66           H  
ATOM    340  HB3 GLU A  21       7.467 -21.194   3.569  1.00 97.66           H  
ATOM    341  O   GLU A  21       4.018 -21.422   3.566  1.00 97.66           O  
ATOM    342  CG  GLU A  21       7.988 -19.750   5.079  1.00 97.66           C  
ATOM    343  HG2 GLU A  21       7.478 -19.166   5.845  1.00 97.66           H  
ATOM    344  HG3 GLU A  21       8.406 -19.049   4.357  1.00 97.66           H  
ATOM    345  CD  GLU A  21       9.129 -20.520   5.765  1.00 97.66           C  
ATOM    346  OE1 GLU A  21       9.983 -19.814   6.359  1.00 97.66           O  
ATOM    347  OE2 GLU A  21       9.152 -21.769   5.738  1.00 97.66           O  
ATOM    348  N   GLY A  22       4.981 -20.757   1.644  1.00 97.46           N  
ATOM    349  H   GLY A  22       5.697 -20.179   1.229  1.00 97.46           H  
ATOM    350  CA  GLY A  22       4.083 -21.450   0.722  1.00 97.46           C  
ATOM    351  HA2 GLY A  22       4.664 -21.810  -0.127  1.00 97.46           H  
ATOM    352  HA3 GLY A  22       3.639 -22.309   1.225  1.00 97.46           H  
ATOM    353  C   GLY A  22       2.939 -20.591   0.177  1.00 97.46           C  
ATOM    354  O   GLY A  22       2.391 -20.951  -0.865  1.00 97.46           O  
ATOM    355  N   ASP A  23       2.610 -19.459   0.811  1.00 97.10           N  
ATOM    356  H   ASP A  23       3.073 -19.212   1.674  1.00 97.10           H  
ATOM    357  CA  ASP A  23       1.605 -18.535   0.275  1.00 97.10           C  
ATOM    358  HA  ASP A  23       0.704 -19.106   0.051  1.00 97.10           H  
ATOM    359  C   ASP A  23       2.089 -17.907  -1.041  1.00 97.10           C  
ATOM    360  CB  ASP A  23       1.217 -17.435   1.285  1.00 97.10           C  
ATOM    361  HB2 ASP A  23       2.123 -16.943   1.639  1.00 97.10           H  
ATOM    362  HB3 ASP A  23       0.628 -16.680   0.765  1.00 97.10           H  
ATOM    363  O   ASP A  23       3.290 -17.774  -1.309  1.00 97.10           O  
ATOM    364  CG  ASP A  23       0.385 -17.913   2.487  1.00 97.10           C  
ATOM    365  OD1 ASP A  23      -0.219 -19.004   2.417  1.00 97.10           O  
ATOM    366  OD2 ASP A  23       0.355 -17.173   3.504  1.00 97.10           O  
ATOM    367  N   VAL A  24       1.130 -17.483  -1.862  1.00 93.42           N  
ATOM    368  H   VAL A  24       0.170 -17.577  -1.563  1.00 93.42           H  
ATOM    369  CA  VAL A  24       1.387 -16.789  -3.122  1.00 93.42           C  
ATOM    370  HA  VAL A  24       2.460 -16.641  -3.244  1.00 93.42           H  
ATOM    371  C   VAL A  24       0.725 -15.424  -3.087  1.00 93.42           C  
ATOM    372  CB  VAL A  24       0.898 -17.606  -4.320  1.00 93.42           C  
ATOM    373  HB  VAL A  24      -0.161 -17.834  -4.201  1.00 93.42           H  
ATOM    374  O   VAL A  24      -0.489 -15.307  -2.951  1.00 93.42           O  
ATOM    375  CG1 VAL A  24       1.087 -16.811  -5.610  1.00 93.42           C  
ATOM    376 HG11 VAL A  24       2.145 -16.593  -5.759  1.00 93.42           H  
ATOM    377 HG12 VAL A  24       0.687 -17.408  -6.430  1.00 93.42           H  
ATOM    378 HG13 VAL A  24       0.519 -15.881  -5.588  1.00 93.42           H  
ATOM    379  CG2 VAL A  24       1.676 -18.921  -4.468  1.00 93.42           C  
ATOM    380 HG21 VAL A  24       1.536 -19.534  -3.578  1.00 93.42           H  
ATOM    381 HG22 VAL A  24       2.741 -18.719  -4.586  1.00 93.42           H  
ATOM    382 HG23 VAL A  24       1.311 -19.479  -5.330  1.00 93.42           H  
ATOM    383  N   VAL A  25       1.528 -14.386  -3.275  1.00 93.57           N  
ATOM    384  H   VAL A  25       2.508 -14.571  -3.434  1.00 93.57           H  
ATOM    385  CA  VAL A  25       1.082 -12.993  -3.311  1.00 93.57           C  
ATOM    386  HA  VAL A  25       0.039 -12.919  -3.001  1.00 93.57           H  
ATOM    387  C   VAL A  25       1.202 -12.491  -4.734  1.00 93.57           C  
ATOM    388  CB  VAL A  25       1.937 -12.147  -2.359  1.00 93.57           C  
ATOM    389  HB  VAL A  25       2.979 -12.172  -2.679  1.00 93.57           H  
ATOM    390  O   VAL A  25       2.261 -12.656  -5.339  1.00 93.57           O  
ATOM    391  CG1 VAL A  25       1.483 -10.690  -2.287  1.00 93.57           C  
ATOM    392 HG11 VAL A  25       2.126 -10.155  -1.588  1.00 93.57           H  
ATOM    393 HG12 VAL A  25       1.578 -10.220  -3.266  1.00 93.57           H  
ATOM    394 HG13 VAL A  25       0.449 -10.630  -1.950  1.00 93.57           H  
ATOM    395  CG2 VAL A  25       1.854 -12.698  -0.942  1.00 93.57           C  
ATOM    396 HG21 VAL A  25       2.285 -13.698  -0.891  1.00 93.57           H  
ATOM    397 HG22 VAL A  25       0.805 -12.741  -0.648  1.00 93.57           H  
ATOM    398 HG23 VAL A  25       2.415 -12.053  -0.266  1.00 93.57           H  
ATOM    399  N   LEU A  26       0.164 -11.852  -5.273  1.00 91.77           N  
ATOM    400  H   LEU A  26      -0.650 -11.670  -4.704  1.00 91.77           H  
ATOM    401  CA  LEU A  26       0.346 -11.093  -6.509  1.00 91.77           C  
ATOM    402  HA  LEU A  26       1.169 -11.543  -7.063  1.00 91.77           H  
ATOM    403  C   LEU A  26       0.801  -9.680  -6.165  1.00 91.77           C  
ATOM    404  CB  LEU A  26      -0.858 -11.152  -7.459  1.00 91.77           C  
ATOM    405  HB2 LEU A  26      -1.653 -10.537  -7.038  1.00 91.77           H  
ATOM    406  HB3 LEU A  26      -0.558 -10.680  -8.395  1.00 91.77           H  
ATOM    407  O   LEU A  26       0.384  -9.097  -5.162  1.00 91.77           O  
ATOM    408  CG  LEU A  26      -1.356 -12.583  -7.783  1.00 91.77           C  
ATOM    409  HG  LEU A  26      -1.701 -13.071  -6.872  1.00 91.77           H  
ATOM    410  CD1 LEU A  26      -2.484 -12.625  -8.821  1.00 91.77           C  
ATOM    411 HD11 LEU A  26      -3.416 -12.894  -8.326  1.00 91.77           H  
ATOM    412 HD12 LEU A  26      -2.317 -13.401  -9.568  1.00 91.77           H  
ATOM    413 HD13 LEU A  26      -2.556 -11.677  -9.355  1.00 91.77           H  
ATOM    414  CD2 LEU A  26      -0.236 -13.442  -8.350  1.00 91.77           C  
ATOM    415 HD21 LEU A  26       0.499 -13.612  -7.564  1.00 91.77           H  
ATOM    416 HD22 LEU A  26       0.230 -12.948  -9.203  1.00 91.77           H  
ATOM    417 HD23 LEU A  26      -0.617 -14.420  -8.646  1.00 91.77           H  
ATOM    418  N   VAL A  27       1.699  -9.151  -6.984  1.00 92.39           N  
ATOM    419  H   VAL A  27       2.016  -9.711  -7.763  1.00 92.39           H  
ATOM    420  CA  VAL A  27       2.396  -7.892  -6.743  1.00 92.39           C  
ATOM    421  HA  VAL A  27       1.852  -7.322  -5.989  1.00 92.39           H  
ATOM    422  C   VAL A  27       2.432  -7.080  -8.032  1.00 92.39           C  
ATOM    423  CB  VAL A  27       3.804  -8.167  -6.188  1.00 92.39           C  
ATOM    424  HB  VAL A  27       4.364  -8.791  -6.884  1.00 92.39           H  
ATOM    425  O   VAL A  27       2.828  -7.607  -9.065  1.00 92.39           O  
ATOM    426  CG1 VAL A  27       4.577  -6.875  -5.955  1.00 92.39           C  
ATOM    427 HG11 VAL A  27       5.565  -7.094  -5.551  1.00 92.39           H  
ATOM    428 HG12 VAL A  27       4.019  -6.266  -5.244  1.00 92.39           H  
ATOM    429 HG13 VAL A  27       4.713  -6.339  -6.895  1.00 92.39           H  
ATOM    430  CG2 VAL A  27       3.733  -8.867  -4.822  1.00 92.39           C  
ATOM    431 HG21 VAL A  27       4.731  -8.933  -4.389  1.00 92.39           H  
ATOM    432 HG22 VAL A  27       3.087  -8.307  -4.146  1.00 92.39           H  
ATOM    433 HG23 VAL A  27       3.343  -9.877  -4.945  1.00 92.39           H  
ATOM    434  N   SER A  28       2.042  -5.807  -7.970  1.00 91.40           N  
ATOM    435  H   SER A  28       1.724  -5.451  -7.081  1.00 91.40           H  
ATOM    436  CA  SER A  28       2.262  -4.834  -9.048  1.00 91.40           C  
ATOM    437  HA  SER A  28       2.453  -5.349  -9.989  1.00 91.40           H  
ATOM    438  C   SER A  28       3.462  -3.969  -8.699  1.00 91.40           C  
ATOM    439  CB  SER A  28       1.051  -3.930  -9.251  1.00 91.40           C  
ATOM    440  HB2 SER A  28       0.150  -4.530  -9.374  1.00 91.40           H  
ATOM    441  HB3 SER A  28       0.919  -3.274  -8.390  1.00 91.40           H  
ATOM    442  O   SER A  28       3.484  -3.368  -7.622  1.00 91.40           O  
ATOM    443  OG  SER A  28       1.248  -3.167 -10.415  1.00 91.40           O  
ATOM    444  HG  SER A  28       1.143  -2.249 -10.156  1.00 91.40           H  
ATOM    445  N   VAL A  29       4.468  -3.921  -9.571  1.00 93.08           N  
ATOM    446  H   VAL A  29       4.368  -4.428 -10.439  1.00 93.08           H  
ATOM    447  CA  VAL A  29       5.676  -3.111  -9.367  1.00 93.08           C  
ATOM    448  HA  VAL A  29       5.926  -3.116  -8.306  1.00 93.08           H  
ATOM    449  C   VAL A  29       5.391  -1.667  -9.780  1.00 93.08           C  
ATOM    450  CB  VAL A  29       6.877  -3.696 -10.138  1.00 93.08           C  
ATOM    451  HB  VAL A  29       6.701  -3.613 -11.211  1.00 93.08           H  
ATOM    452  O   VAL A  29       5.326  -1.368 -10.967  1.00 93.08           O  
ATOM    453  CG1 VAL A  29       8.159  -2.940  -9.773  1.00 93.08           C  
ATOM    454 HG11 VAL A  29       8.985  -3.303 -10.384  1.00 93.08           H  
ATOM    455 HG12 VAL A  29       8.387  -3.120  -8.722  1.00 93.08           H  
ATOM    456 HG13 VAL A  29       8.045  -1.870  -9.944  1.00 93.08           H  
ATOM    457  CG2 VAL A  29       7.127  -5.173  -9.796  1.00 93.08           C  
ATOM    458 HG21 VAL A  29       6.277  -5.781 -10.108  1.00 93.08           H  
ATOM    459 HG22 VAL A  29       7.278  -5.294  -8.724  1.00 93.08           H  
ATOM    460 HG23 VAL A  29       8.006  -5.527 -10.334  1.00 93.08           H  
ATOM    461  N   GLU A  30       5.242  -0.755  -8.818  1.00 91.94           N  
ATOM    462  H   GLU A  30       5.329  -1.040  -7.853  1.00 91.94           H  
ATOM    463  CA  GLU A  30       4.724   0.595  -9.096  1.00 91.94           C  
ATOM    464  HA  GLU A  30       4.152   0.583 -10.023  1.00 91.94           H  
ATOM    465  C   GLU A  30       5.838   1.630  -9.290  1.00 91.94           C  
ATOM    466  CB  GLU A  30       3.761   1.034  -7.979  1.00 91.94           C  
ATOM    467  HB2 GLU A  30       3.451   2.064  -8.157  1.00 91.94           H  
ATOM    468  HB3 GLU A  30       4.292   1.017  -7.027  1.00 91.94           H  
ATOM    469  O   GLU A  30       5.839   2.357 -10.279  1.00 91.94           O  
ATOM    470  CG  GLU A  30       2.514   0.143  -7.854  1.00 91.94           C  
ATOM    471  HG2 GLU A  30       2.820  -0.891  -7.701  1.00 91.94           H  
ATOM    472  HG3 GLU A  30       1.962   0.432  -6.959  1.00 91.94           H  
ATOM    473  CD  GLU A  30       1.547   0.246  -9.041  1.00 91.94           C  
ATOM    474  OE1 GLU A  30       1.074  -0.815  -9.493  1.00 91.94           O  
ATOM    475  OE2 GLU A  30       1.216   1.375  -9.466  1.00 91.94           O  
ATOM    476  N   LEU A  31       6.799   1.720  -8.363  1.00 95.34           N  
ATOM    477  H   LEU A  31       6.764   1.080  -7.582  1.00 95.34           H  
ATOM    478  CA  LEU A  31       7.837   2.764  -8.371  1.00 95.34           C  
ATOM    479  HA  LEU A  31       8.058   3.046  -9.400  1.00 95.34           H  
ATOM    480  C   LEU A  31       9.142   2.271  -7.751  1.00 95.34           C  
ATOM    481  CB  LEU A  31       7.334   3.999  -7.595  1.00 95.34           C  
ATOM    482  HB2 LEU A  31       6.967   3.662  -6.626  1.00 95.34           H  
ATOM    483  HB3 LEU A  31       8.175   4.668  -7.415  1.00 95.34           H  
ATOM    484  O   LEU A  31       9.143   1.359  -6.923  1.00 95.34           O  
ATOM    485  CG  LEU A  31       6.224   4.814  -8.288  1.00 95.34           C  
ATOM    486  HG  LEU A  31       5.364   4.180  -8.502  1.00 95.34           H  
ATOM    487  CD1 LEU A  31       5.747   5.917  -7.343  1.00 95.34           C  
ATOM    488 HD11 LEU A  31       5.361   5.460  -6.433  1.00 95.34           H  
ATOM    489 HD12 LEU A  31       4.944   6.480  -7.819  1.00 95.34           H  
ATOM    490 HD13 LEU A  31       6.572   6.586  -7.099  1.00 95.34           H  
ATOM    491  CD2 LEU A  31       6.715   5.476  -9.579  1.00 95.34           C  
ATOM    492 HD21 LEU A  31       5.924   6.102  -9.992  1.00 95.34           H  
ATOM    493 HD22 LEU A  31       7.599   6.083  -9.386  1.00 95.34           H  
ATOM    494 HD23 LEU A  31       6.954   4.714 -10.321  1.00 95.34           H  
ATOM    495  N   LYS A  32      10.277   2.905  -8.077  1.00 97.39           N  
ATOM    496  H   LYS A  32      10.234   3.712  -8.683  1.00 97.39           H  
ATOM    497  CA  LYS A  32      11.530   2.618  -7.360  1.00 97.39           C  
ATOM    498  HA  LYS A  32      11.692   1.540  -7.361  1.00 97.39           H  
ATOM    499  C   LYS A  32      11.402   3.061  -5.906  1.00 97.39           C  
ATOM    500  CB  LYS A  32      12.737   3.285  -8.029  1.00 97.39           C  
ATOM    501  HB2 LYS A  32      12.567   4.358  -8.117  1.00 97.39           H  
ATOM    502  HB3 LYS A  32      13.615   3.130  -7.402  1.00 97.39           H  
ATOM    503  O   LYS A  32      10.916   4.152  -5.612  1.00 97.39           O  
ATOM    504  CG  LYS A  32      13.012   2.674  -9.404  1.00 97.39           C  
ATOM    505  HG2 LYS A  32      12.132   2.776 -10.039  1.00 97.39           H  
ATOM    506  HG3 LYS A  32      13.238   1.616  -9.268  1.00 97.39           H  
ATOM    507  CD  LYS A  32      14.202   3.345 -10.091  1.00 97.39           C  
ATOM    508  HD2 LYS A  32      13.965   4.394 -10.268  1.00 97.39           H  
ATOM    509  HD3 LYS A  32      15.083   3.265  -9.453  1.00 97.39           H  
ATOM    510  CE  LYS A  32      14.438   2.619 -11.418  1.00 97.39           C  
ATOM    511  HE2 LYS A  32      14.609   1.563 -11.214  1.00 97.39           H  
ATOM    512  HE3 LYS A  32      13.527   2.692 -12.013  1.00 97.39           H  
ATOM    513  NZ  LYS A  32      15.582   3.192 -12.164  1.00 97.39           N  
ATOM    514  HZ1 LYS A  32      15.693   2.690 -13.033  1.00 97.39           H  
ATOM    515  HZ2 LYS A  32      16.428   3.102 -11.620  1.00 97.39           H  
ATOM    516  HZ3 LYS A  32      15.400   4.165 -12.366  1.00 97.39           H  
ATOM    517  N   ALA A  33      11.919   2.255  -4.982  1.00 97.21           N  
ATOM    518  H   ALA A  33      12.321   1.378  -5.282  1.00 97.21           H  
ATOM    519  CA  ALA A  33      11.898   2.558  -3.552  1.00 97.21           C  
ATOM    520  HA  ALA A  33      10.862   2.654  -3.227  1.00 97.21           H  
ATOM    521  C   ALA A  33      12.577   3.901  -3.222  1.00 97.21           C  
ATOM    522  CB  ALA A  33      12.517   1.372  -2.808  1.00 97.21           C  
ATOM    523  HB1 ALA A  33      13.556   1.242  -3.110  1.00 97.21           H  
ATOM    524  HB2 ALA A  33      11.962   0.461  -3.032  1.00 97.21           H  
ATOM    525  HB3 ALA A  33      12.478   1.545  -1.733  1.00 97.21           H  
ATOM    526  O   ALA A  33      12.102   4.647  -2.364  1.00 97.21           O  
ATOM    527  N   SER A  34      13.610   4.272  -3.987  1.00 95.31           N  
ATOM    528  H   SER A  34      13.916   3.637  -4.710  1.00 95.31           H  
ATOM    529  CA  SER A  34      14.288   5.572  -3.894  1.00 95.31           C  
ATOM    530  HA  SER A  34      14.680   5.684  -2.883  1.00 95.31           H  
ATOM    531  C   SER A  34      13.385   6.782  -4.163  1.00 95.31           C  
ATOM    532  CB  SER A  34      15.465   5.603  -4.876  1.00 95.31           C  
ATOM    533  HB2 SER A  34      15.937   6.586  -4.848  1.00 95.31           H  
ATOM    534  HB3 SER A  34      16.200   4.860  -4.568  1.00 95.31           H  
ATOM    535  O   SER A  34      13.723   7.889  -3.756  1.00 95.31           O  
ATOM    536  OG  SER A  34      15.047   5.312  -6.201  1.00 95.31           O  
ATOM    537  HG  SER A  34      14.413   5.975  -6.486  1.00 95.31           H  
ATOM    538  N   GLU A  35      12.251   6.595  -4.842  1.00 95.06           N  
ATOM    539  H   GLU A  35      12.008   5.662  -5.141  1.00 95.06           H  
ATOM    540  CA  GLU A  35      11.269   7.645  -5.154  1.00 95.06           C  
ATOM    541  HA  GLU A  35      11.758   8.619  -5.136  1.00 95.06           H  
ATOM    542  C   GLU A  35      10.137   7.708  -4.112  1.00 95.06           C  
ATOM    543  CB  GLU A  35      10.721   7.428  -6.577  1.00 95.06           C  
ATOM    544  HB2 GLU A  35       9.999   8.212  -6.805  1.00 95.06           H  
ATOM    545  HB3 GLU A  35      10.209   6.467  -6.628  1.00 95.06           H  
ATOM    546  O   GLU A  35       9.291   8.595  -4.157  1.00 95.06           O  
ATOM    547  CG  GLU A  35      11.840   7.471  -7.631  1.00 95.06           C  
ATOM    548  HG2 GLU A  35      12.607   6.735  -7.391  1.00 95.06           H  
ATOM    549  HG3 GLU A  35      12.313   8.452  -7.602  1.00 95.06           H  
ATOM    550  CD  GLU A  35      11.311   7.180  -9.039  1.00 95.06           C  
ATOM    551  OE1 GLU A  35      11.124   8.158  -9.794  1.00 95.06           O  
ATOM    552  OE2 GLU A  35      11.183   5.976  -9.366  1.00 95.06           O  
ATOM    553  N   CYS A  36      10.130   6.792  -3.140  1.00 95.90           N  
ATOM    554  H   CYS A  36      10.869   6.102  -3.148  1.00 95.90           H  
ATOM    555  CA  CYS A  36       9.041   6.593  -2.184  1.00 95.90           C  
ATOM    556  HA  CYS A  36       8.260   7.327  -2.383  1.00 95.90           H  
ATOM    557  C   CYS A  36       9.476   6.815  -0.727  1.00 95.90           C  
ATOM    558  CB  CYS A  36       8.441   5.210  -2.427  1.00 95.90           C  
ATOM    559  HB2 CYS A  36       7.743   4.959  -1.629  1.00 95.90           H  
ATOM    560  HB3 CYS A  36       9.242   4.471  -2.446  1.00 95.90           H  
ATOM    561  O   CYS A  36       9.038   6.107   0.182  1.00 95.90           O  
ATOM    562  SG  CYS A  36       7.536   5.188  -3.996  1.00 95.90           S  
ATOM    563  HG  CYS A  36       8.532   5.589  -4.790  1.00 95.90           H  
ATOM    564  N   CYS A  37      10.359   7.793  -0.500  1.00 94.49           N  
ATOM    565  H   CYS A  37      10.661   8.327  -1.303  1.00 94.49           H  
ATOM    566  CA  CYS A  37      10.791   8.235   0.832  1.00 94.49           C  
ATOM    567  HA  CYS A  37      11.680   8.852   0.700  1.00 94.49           H  
ATOM    568  C   CYS A  37      11.221   7.095   1.770  1.00 94.49           C  
ATOM    569  CB  CYS A  37       9.701   9.113   1.465  1.00 94.49           C  
ATOM    570  HB2 CYS A  37       8.774   8.543   1.529  1.00 94.49           H  
ATOM    571  HB3 CYS A  37       9.998   9.401   2.474  1.00 94.49           H  
ATOM    572  O   CYS A  37      10.949   7.144   2.964  1.00 94.49           O  
ATOM    573  SG  CYS A  37       9.438  10.609   0.483  1.00 94.49           S  
ATOM    574  HG  CYS A  37      10.651  11.141   0.656  1.00 94.49           H  
ATOM    575  N   THR A  38      11.869   6.055   1.254  1.00 94.75           N  
ATOM    576  H   THR A  38      12.070   6.042   0.264  1.00 94.75           H  
ATOM    577  CA  THR A  38      12.402   4.958   2.065  1.00 94.75           C  
ATOM    578  HA  THR A  38      12.326   5.223   3.119  1.00 94.75           H  
ATOM    579  C   THR A  38      13.883   4.762   1.775  1.00 94.75           C  
ATOM    580  CB  THR A  38      11.583   3.667   1.895  1.00 94.75           C  
ATOM    581  HB  THR A  38      10.564   3.854   2.235  1.00 94.75           H  
ATOM    582  O   THR A  38      14.370   5.052   0.684  1.00 94.75           O  
ATOM    583  CG2 THR A  38      11.532   3.146   0.462  1.00 94.75           C  
ATOM    584 HG21 THR A  38      10.971   3.843  -0.160  1.00 94.75           H  
ATOM    585 HG22 THR A  38      12.540   3.037   0.061  1.00 94.75           H  
ATOM    586 HG23 THR A  38      11.027   2.180   0.435  1.00 94.75           H  
ATOM    587  OG1 THR A  38      12.142   2.652   2.700  1.00 94.75           O  
ATOM    588  HG1 THR A  38      11.461   1.998   2.872  1.00 94.75           H  
ATOM    589  N   LYS A  39      14.611   4.254   2.771  1.00 93.64           N  
ATOM    590  H   LYS A  39      14.117   4.033   3.623  1.00 93.64           H  
ATOM    591  CA  LYS A  39      16.002   3.799   2.618  1.00 93.64           C  
ATOM    592  HA  LYS A  39      16.502   4.421   1.876  1.00 93.64           H  
ATOM    593  C   LYS A  39      16.101   2.373   2.079  1.00 93.64           C  
ATOM    594  CB  LYS A  39      16.735   3.929   3.957  1.00 93.64           C  
ATOM    595  HB2 LYS A  39      16.131   3.488   4.750  1.00 93.64           H  
ATOM    596  HB3 LYS A  39      17.687   3.402   3.909  1.00 93.64           H  
ATOM    597  O   LYS A  39      17.208   1.889   1.856  1.00 93.64           O  
ATOM    598  CG  LYS A  39      17.021   5.399   4.261  1.00 93.64           C  
ATOM    599  HG2 LYS A  39      17.712   5.787   3.513  1.00 93.64           H  
ATOM    600  HG3 LYS A  39      16.094   5.971   4.216  1.00 93.64           H  
ATOM    601  CD  LYS A  39      17.636   5.545   5.652  1.00 93.64           C  
ATOM    602  HD2 LYS A  39      18.536   4.936   5.739  1.00 93.64           H  
ATOM    603  HD3 LYS A  39      16.899   5.220   6.386  1.00 93.64           H  
ATOM    604  CE  LYS A  39      17.979   7.022   5.856  1.00 93.64           C  
ATOM    605  HE2 LYS A  39      17.265   7.609   5.279  1.00 93.64           H  
ATOM    606  HE3 LYS A  39      18.978   7.226   5.469  1.00 93.64           H  
ATOM    607  NZ  LYS A  39      17.844   7.410   7.272  1.00 93.64           N  
ATOM    608  HZ1 LYS A  39      18.388   6.829   7.893  1.00 93.64           H  
ATOM    609  HZ2 LYS A  39      18.018   8.399   7.383  1.00 93.64           H  
ATOM    610  HZ3 LYS A  39      16.860   7.297   7.468  1.00 93.64           H  
ATOM    611  N   GLN A  40      14.971   1.684   1.928  1.00 93.83           N  
ATOM    612  H   GLN A  40      14.094   2.158   2.091  1.00 93.83           H  
ATOM    613  CA  GLN A  40      14.929   0.363   1.313  1.00 93.83           C  
ATOM    614  HA  GLN A  40      15.654  -0.279   1.815  1.00 93.83           H  
ATOM    615  C   GLN A  40      15.334   0.460  -0.166  1.00 93.83           C  
ATOM    616  CB  GLN A  40      13.534  -0.259   1.483  1.00 93.83           C  
ATOM    617  HB2 GLN A  40      12.791   0.403   1.038  1.00 93.83           H  
ATOM    618  HB3 GLN A  40      13.511  -1.210   0.951  1.00 93.83           H  
ATOM    619  O   GLN A  40      15.066   1.459  -0.830  1.00 93.83           O  
ATOM    620  CG  GLN A  40      13.176  -0.528   2.955  1.00 93.83           C  
ATOM    621  HG2 GLN A  40      13.411   0.343   3.567  1.00 93.83           H  
ATOM    622  HG3 GLN A  40      13.771  -1.365   3.321  1.00 93.83           H  
ATOM    623  CD  GLN A  40      11.694  -0.832   3.145  1.00 93.83           C  
ATOM    624  NE2 GLN A  40      11.298  -2.085   3.195  1.00 93.83           N  
ATOM    625 HE21 GLN A  40      11.902  -2.871   3.004  1.00 93.83           H  
ATOM    626 HE22 GLN A  40      10.325  -2.264   3.397  1.00 93.83           H  
ATOM    627  OE1 GLN A  40      10.874   0.073   3.262  1.00 93.83           O  
ATOM    628  N   GLY A  41      15.993  -0.583  -0.671  1.00 95.98           N  
ATOM    629  H   GLY A  41      16.144  -1.387  -0.078  1.00 95.98           H  
ATOM    630  CA  GLY A  41      16.247  -0.751  -2.103  1.00 95.98           C  
ATOM    631  HA2 GLY A  41      17.132  -1.370  -2.246  1.00 95.98           H  
ATOM    632  HA3 GLY A  41      16.428   0.218  -2.567  1.00 95.98           H  
ATOM    633  C   GLY A  41      15.071  -1.420  -2.818  1.00 95.98           C  
ATOM    634  O   GLY A  41      14.096  -1.814  -2.181  1.00 95.98           O  
ATOM    635  N   GLY A  42      15.189  -1.583  -4.136  1.00 97.81           N  
ATOM    636  H   GLY A  42      16.009  -1.229  -4.608  1.00 97.81           H  
ATOM    637  CA  GLY A  42      14.176  -2.249  -4.955  1.00 97.81           C  
ATOM    638  HA2 GLY A  42      14.627  -2.629  -5.872  1.00 97.81           H  
ATOM    639  HA3 GLY A  42      13.778  -3.100  -4.402  1.00 97.81           H  
ATOM    640  C   GLY A  42      13.020  -1.329  -5.336  1.00 97.81           C  
ATOM    641  O   GLY A  42      13.234  -0.166  -5.690  1.00 97.81           O  
ATOM    642  N   TYR A  43      11.801  -1.855  -5.259  1.00 97.89           N  
ATOM    643  H   TYR A  43      11.716  -2.821  -4.977  1.00 97.89           H  
ATOM    644  CA  TYR A  43      10.592  -1.215  -5.766  1.00 97.89           C  
ATOM    645  HA  TYR A  43      10.808  -0.177  -6.021  1.00 97.89           H  
ATOM    646  C   TYR A  43       9.471  -1.224  -4.730  1.00 97.89           C  
ATOM    647  CB  TYR A  43      10.151  -1.931  -7.045  1.00 97.89           C  
ATOM    648  HB2 TYR A  43       9.919  -2.970  -6.813  1.00 97.89           H  
ATOM    649  HB3 TYR A  43       9.237  -1.456  -7.402  1.00 97.89           H  
ATOM    650  O   TYR A  43       9.225  -2.252  -4.097  1.00 97.89           O  
ATOM    651  CG  TYR A  43      11.187  -1.892  -8.149  1.00 97.89           C  
ATOM    652  CD1 TYR A  43      11.198  -0.811  -9.048  1.00 97.89           C  
ATOM    653  HD1 TYR A  43      10.441  -0.044  -8.974  1.00 97.89           H  
ATOM    654  CD2 TYR A  43      12.146  -2.919  -8.268  1.00 97.89           C  
ATOM    655  HD2 TYR A  43      12.119  -3.765  -7.597  1.00 97.89           H  
ATOM    656  CE1 TYR A  43      12.179  -0.744 -10.053  1.00 97.89           C  
ATOM    657  HE1 TYR A  43      12.178   0.064 -10.769  1.00 97.89           H  
ATOM    658  CE2 TYR A  43      13.120  -2.861  -9.283  1.00 97.89           C  
ATOM    659  HE2 TYR A  43      13.838  -3.660  -9.397  1.00 97.89           H  
ATOM    660  OH  TYR A  43      14.054  -1.689 -11.173  1.00 97.89           O  
ATOM    661  HH  TYR A  43      14.230  -2.577 -11.491  1.00 97.89           H  
ATOM    662  CZ  TYR A  43      13.140  -1.764 -10.172  1.00 97.89           C  
ATOM    663  N   VAL A  44       8.768  -0.100  -4.570  1.00 96.99           N  
ATOM    664  H   VAL A  44       8.928   0.640  -5.238  1.00 96.99           H  
ATOM    665  CA  VAL A  44       7.484  -0.085  -3.860  1.00 96.99           C  
ATOM    666  HA  VAL A  44       7.570  -0.726  -2.982  1.00 96.99           H  
ATOM    667  C   VAL A  44       6.436  -0.670  -4.783  1.00 96.99           C  
ATOM    668  CB  VAL A  44       7.044   1.303  -3.368  1.00 96.99           C  
ATOM    669  HB  VAL A  44       6.859   1.959  -4.219  1.00 96.99           H  
ATOM    670  O   VAL A  44       6.345  -0.319  -5.959  1.00 96.99           O  
ATOM    671  CG1 VAL A  44       5.776   1.231  -2.508  1.00 96.99           C  
ATOM    672 HG11 VAL A  44       4.947   0.819  -3.084  1.00 96.99           H  
ATOM    673 HG12 VAL A  44       5.491   2.233  -2.186  1.00 96.99           H  
ATOM    674 HG13 VAL A  44       5.947   0.605  -1.632  1.00 96.99           H  
ATOM    675  CG2 VAL A  44       8.145   1.907  -2.501  1.00 96.99           C  
ATOM    676 HG21 VAL A  44       8.888   2.328  -3.179  1.00 96.99           H  
ATOM    677 HG22 VAL A  44       8.594   1.152  -1.857  1.00 96.99           H  
ATOM    678 HG23 VAL A  44       7.733   2.701  -1.878  1.00 96.99           H  
ATOM    679  N   CYS A  45       5.674  -1.598  -4.233  1.00 94.52           N  
ATOM    680  H   CYS A  45       5.781  -1.800  -3.250  1.00 94.52           H  
ATOM    681  CA  CYS A  45       4.731  -2.400  -4.975  1.00 94.52           C  
ATOM    682  HA  CYS A  45       4.546  -1.958  -5.954  1.00 94.52           H  
ATOM    683  C   CYS A  45       3.412  -2.469  -4.221  1.00 94.52           C  
ATOM    684  CB  CYS A  45       5.309  -3.804  -5.150  1.00 94.52           C  
ATOM    685  HB2 CYS A  45       5.345  -4.304  -4.182  1.00 94.52           H  
ATOM    686  HB3 CYS A  45       4.630  -4.349  -5.806  1.00 94.52           H  
ATOM    687  O   CYS A  45       3.396  -2.410  -2.987  1.00 94.52           O  
ATOM    688  SG  CYS A  45       6.963  -3.826  -5.894  1.00 94.52           S  
ATOM    689  HG  CYS A  45       7.570  -3.045  -4.996  1.00 94.52           H  
ATOM    690  N   LEU A  46       2.312  -2.653  -4.948  1.00 92.07           N  
ATOM    691  H   LEU A  46       2.404  -2.756  -5.949  1.00 92.07           H  
ATOM    692  CA  LEU A  46       1.057  -3.041  -4.318  1.00 92.07           C  
ATOM    693  HA  LEU A  46       1.084  -2.671  -3.293  1.00 92.07           H  
ATOM    694  C   LEU A  46       0.968  -4.563  -4.257  1.00 92.07           C  
ATOM    695  CB  LEU A  46      -0.133  -2.378  -5.027  1.00 92.07           C  
ATOM    696  HB2 LEU A  46      -0.280  -2.831  -6.008  1.00 92.07           H  
ATOM    697  HB3 LEU A  46       0.097  -1.324  -5.182  1.00 92.07           H  
ATOM    698  O   LEU A  46       1.145  -5.226  -5.275  1.00 92.07           O  
ATOM    699  CG  LEU A  46      -1.434  -2.481  -4.210  1.00 92.07           C  
ATOM    700  HG  LEU A  46      -1.843  -3.489  -4.269  1.00 92.07           H  
ATOM    701  CD1 LEU A  46      -1.285  -2.068  -2.753  1.00 92.07           C  
ATOM    702 HD11 LEU A  46      -0.733  -1.131  -2.674  1.00 92.07           H  
ATOM    703 HD12 LEU A  46      -0.755  -2.858  -2.220  1.00 92.07           H  
ATOM    704 HD13 LEU A  46      -2.258  -1.942  -2.278  1.00 92.07           H  
ATOM    705  CD2 LEU A  46      -2.448  -1.478  -4.690  1.00 92.07           C  
ATOM    706 HD21 LEU A  46      -3.367  -1.572  -4.110  1.00 92.07           H  
ATOM    707 HD22 LEU A  46      -2.054  -0.468  -4.575  1.00 92.07           H  
ATOM    708 HD23 LEU A  46      -2.653  -1.610  -5.752  1.00 92.07           H  
ATOM    709  N   SER A  47       0.709  -5.111  -3.074  1.00 93.10           N  
ATOM    710  H   SER A  47       0.551  -4.503  -2.283  1.00 93.10           H  
ATOM    711  CA  SER A  47       0.570  -6.550  -2.847  1.00 93.10           C  
ATOM    712  HA  SER A  47       0.898  -7.081  -3.740  1.00 93.10           H  
ATOM    713  C   SER A  47      -0.879  -6.933  -2.598  1.00 93.10           C  
ATOM    714  CB  SER A  47       1.467  -7.021  -1.701  1.00 93.10           C  
ATOM    715  HB2 SER A  47       1.439  -8.111  -1.667  1.00 93.10           H  
ATOM    716  HB3 SER A  47       2.493  -6.717  -1.907  1.00 93.10           H  
ATOM    717  O   SER A  47      -1.648  -6.162  -2.027  1.00 93.10           O  
ATOM    718  OG  SER A  47       1.071  -6.534  -0.433  1.00 93.10           O  
ATOM    719  HG  SER A  47       0.886  -5.595  -0.508  1.00 93.10           H  
ATOM    720  N   MET A  48      -1.256  -8.134  -3.022  1.00 90.70           N  
ATOM    721  H   MET A  48      -0.608  -8.691  -3.561  1.00 90.70           H  
ATOM    722  CA  MET A  48      -2.599  -8.653  -2.830  1.00 90.70           C  
ATOM    723  HA  MET A  48      -3.009  -8.227  -1.914  1.00 90.70           H  
ATOM    724  C   MET A  48      -2.582 -10.172  -2.667  1.00 90.70           C  
ATOM    725  CB  MET A  48      -3.463  -8.179  -4.000  1.00 90.70           C  
ATOM    726  HB2 MET A  48      -2.993  -8.498  -4.930  1.00 90.70           H  
ATOM    727  HB3 MET A  48      -3.443  -7.090  -4.024  1.00 90.70           H  
ATOM    728  O   MET A  48      -1.800 -10.887  -3.295  1.00 90.70           O  
ATOM    729  CG  MET A  48      -4.914  -8.661  -3.932  1.00 90.70           C  
ATOM    730  HG2 MET A  48      -4.936  -9.751  -3.957  1.00 90.70           H  
ATOM    731  HG3 MET A  48      -5.450  -8.284  -4.803  1.00 90.70           H  
ATOM    732  SD  MET A  48      -5.778  -8.128  -2.447  1.00 90.70           S  
ATOM    733  CE  MET A  48      -5.874  -6.369  -2.801  1.00 90.70           C  
ATOM    734  HE1 MET A  48      -6.669  -6.174  -3.521  1.00 90.70           H  
ATOM    735  HE2 MET A  48      -6.099  -5.882  -1.852  1.00 90.70           H  
ATOM    736  HE3 MET A  48      -4.923  -5.965  -3.146  1.00 90.70           H  
ATOM    737  N   HIS A  49      -3.456 -10.648  -1.789  1.00 90.45           N  
ATOM    738  H   HIS A  49      -4.127 -10.006  -1.390  1.00 90.45           H  
ATOM    739  CA  HIS A  49      -3.616 -12.049  -1.432  1.00 90.45           C  
ATOM    740  HA  HIS A  49      -3.314 -12.683  -2.266  1.00 90.45           H  
ATOM    741  C   HIS A  49      -5.093 -12.303  -1.121  1.00 90.45           C  
ATOM    742  CB  HIS A  49      -2.718 -12.347  -0.220  1.00 90.45           C  
ATOM    743  HB2 HIS A  49      -3.046 -11.755   0.634  1.00 90.45           H  
ATOM    744  HB3 HIS A  49      -1.697 -12.058  -0.468  1.00 90.45           H  
ATOM    745  O   HIS A  49      -5.712 -11.478  -0.448  1.00 90.45           O  
ATOM    746  CG  HIS A  49      -2.703 -13.798   0.170  1.00 90.45           C  
ATOM    747  CD2 HIS A  49      -1.728 -14.708  -0.127  1.00 90.45           C  
ATOM    748  HD2 HIS A  49      -0.811 -14.509  -0.662  1.00 90.45           H  
ATOM    749  ND1 HIS A  49      -3.684 -14.468   0.859  1.00 90.45           N  
ATOM    750  HD1 HIS A  49      -4.527 -14.055   1.230  1.00 90.45           H  
ATOM    751  CE1 HIS A  49      -3.332 -15.765   0.936  1.00 90.45           C  
ATOM    752  HE1 HIS A  49      -3.915 -16.559   1.377  1.00 90.45           H  
ATOM    753  NE2 HIS A  49      -2.134 -15.945   0.368  1.00 90.45           N  
ATOM    754  N   GLU A  50      -5.632 -13.454  -1.535  1.00 85.76           N  
ATOM    755  H   GLU A  50      -5.055 -14.090  -2.066  1.00 85.76           H  
ATOM    756  CA  GLU A  50      -7.057 -13.827  -1.396  1.00 85.76           C  
ATOM    757  HA  GLU A  50      -7.659 -13.217  -2.069  1.00 85.76           H  
ATOM    758  C   GLU A  50      -7.604 -13.598   0.027  1.00 85.76           C  
ATOM    759  CB  GLU A  50      -7.241 -15.299  -1.827  1.00 85.76           C  
ATOM    760  HB2 GLU A  50      -8.294 -15.556  -1.717  1.00 85.76           H  
ATOM    761  HB3 GLU A  50      -6.977 -15.382  -2.881  1.00 85.76           H  
ATOM    762  O   GLU A  50      -8.681 -13.044   0.229  1.00 85.76           O  
ATOM    763  CG  GLU A  50      -6.391 -16.310  -1.027  1.00 85.76           C  
ATOM    764  HG2 GLU A  50      -5.337 -16.068  -1.163  1.00 85.76           H  
ATOM    765  HG3 GLU A  50      -6.620 -16.215   0.035  1.00 85.76           H  
ATOM    766  CD  GLU A  50      -6.612 -17.781  -1.408  1.00 85.76           C  
ATOM    767  OE1 GLU A  50      -5.927 -18.617  -0.778  1.00 85.76           O  
ATOM    768  OE2 GLU A  50      -7.470 -18.072  -2.266  1.00 85.76           O  
ATOM    769  N   LYS A  51      -6.790 -13.911   1.043  1.00 90.03           N  
ATOM    770  H   LYS A  51      -6.021 -14.510   0.776  1.00 90.03           H  
ATOM    771  CA  LYS A  51      -7.075 -13.677   2.470  1.00 90.03           C  
ATOM    772  HA  LYS A  51      -7.886 -14.343   2.766  1.00 90.03           H  
ATOM    773  C   LYS A  51      -7.553 -12.253   2.799  1.00 90.03           C  
ATOM    774  CB  LYS A  51      -5.812 -14.020   3.273  1.00 90.03           C  
ATOM    775  HB2 LYS A  51      -5.517 -15.041   3.031  1.00 90.03           H  
ATOM    776  HB3 LYS A  51      -5.013 -13.341   2.976  1.00 90.03           H  
ATOM    777  O   LYS A  51      -8.289 -12.088   3.769  1.00 90.03           O  
ATOM    778  CG  LYS A  51      -5.993 -13.914   4.794  1.00 90.03           C  
ATOM    779  HG2 LYS A  51      -6.818 -14.550   5.116  1.00 90.03           H  
ATOM    780  HG3 LYS A  51      -6.194 -12.881   5.077  1.00 90.03           H  
ATOM    781  CD  LYS A  51      -4.697 -14.365   5.469  1.00 90.03           C  
ATOM    782  HD2 LYS A  51      -3.867 -13.789   5.060  1.00 90.03           H  
ATOM    783  HD3 LYS A  51      -4.528 -15.420   5.249  1.00 90.03           H  
ATOM    784  CE  LYS A  51      -4.757 -14.154   6.979  1.00 90.03           C  
ATOM    785  HE2 LYS A  51      -4.990 -13.107   7.170  1.00 90.03           H  
ATOM    786  HE3 LYS A  51      -5.558 -14.771   7.387  1.00 90.03           H  
ATOM    787  NZ  LYS A  51      -3.448 -14.511   7.580  1.00 90.03           N  
ATOM    788  HZ1 LYS A  51      -3.447 -14.418   8.585  1.00 90.03           H  
ATOM    789  HZ2 LYS A  51      -2.711 -13.921   7.221  1.00 90.03           H  
ATOM    790  HZ3 LYS A  51      -3.176 -15.449   7.323  1.00 90.03           H  
ATOM    791  N   TYR A  52      -7.127 -11.247   2.037  1.00 90.82           N  
ATOM    792  H   TYR A  52      -6.605 -11.475   1.203  1.00 90.82           H  
ATOM    793  CA  TYR A  52      -7.439  -9.831   2.262  1.00 90.82           C  
ATOM    794  HA  TYR A  52      -8.109  -9.748   3.118  1.00 90.82           H  
ATOM    795  C   TYR A  52      -8.187  -9.176   1.103  1.00 90.82           C  
ATOM    796  CB  TYR A  52      -6.158  -9.069   2.606  1.00 90.82           C  
ATOM    797  HB2 TYR A  52      -5.433  -9.201   1.803  1.00 90.82           H  
ATOM    798  HB3 TYR A  52      -6.379  -8.005   2.692  1.00 90.82           H  
ATOM    799  O   TYR A  52      -8.369  -7.961   1.116  1.00 90.82           O  
ATOM    800  CG  TYR A  52      -5.572  -9.510   3.920  1.00 90.82           C  
ATOM    801  CD1 TYR A  52      -6.215  -9.145   5.116  1.00 90.82           C  
ATOM    802  HD1 TYR A  52      -7.104  -8.532   5.087  1.00 90.82           H  
ATOM    803  CD2 TYR A  52      -4.445 -10.347   3.944  1.00 90.82           C  
ATOM    804  HD2 TYR A  52      -3.978 -10.648   3.018  1.00 90.82           H  
ATOM    805  CE1 TYR A  52      -5.723  -9.600   6.348  1.00 90.82           C  
ATOM    806  HE1 TYR A  52      -6.241  -9.318   7.252  1.00 90.82           H  
ATOM    807  CE2 TYR A  52      -3.962 -10.824   5.173  1.00 90.82           C  
ATOM    808  HE2 TYR A  52      -3.123 -11.504   5.176  1.00 90.82           H  
ATOM    809  OH  TYR A  52      -4.172 -10.892   7.591  1.00 90.82           O  
ATOM    810  HH  TYR A  52      -4.695 -10.453   8.265  1.00 90.82           H  
ATOM    811  CZ  TYR A  52      -4.590 -10.437   6.379  1.00 90.82           C  
ATOM    812  N   GLU A  53      -8.664  -9.955   0.137  1.00 84.85           N  
ATOM    813  H   GLU A  53      -8.498 -10.951   0.165  1.00 84.85           H  
ATOM    814  CA  GLU A  53      -9.424  -9.440  -1.002  1.00 84.85           C  
ATOM    815  HA  GLU A  53      -8.809  -8.734  -1.562  1.00 84.85           H  
ATOM    816  C   GLU A  53     -10.684  -8.698  -0.546  1.00 84.85           C  
ATOM    817  CB  GLU A  53      -9.741 -10.623  -1.912  1.00 84.85           C  
ATOM    818  HB2 GLU A  53     -10.295 -11.376  -1.351  1.00 84.85           H  
ATOM    819  HB3 GLU A  53      -8.787 -11.050  -2.221  1.00 84.85           H  
ATOM    820  O   GLU A  53     -10.881  -7.539  -0.899  1.00 84.85           O  
ATOM    821  CG  GLU A  53     -10.541 -10.234  -3.157  1.00 84.85           C  
ATOM    822  HG2 GLU A  53     -11.591 -10.112  -2.890  1.00 84.85           H  
ATOM    823  HG3 GLU A  53     -10.166  -9.281  -3.531  1.00 84.85           H  
ATOM    824  CD  GLU A  53     -10.382 -11.311  -4.236  1.00 84.85           C  
ATOM    825  OE1 GLU A  53     -10.219 -10.901  -5.404  1.00 84.85           O  
ATOM    826  OE2 GLU A  53     -10.243 -12.497  -3.847  1.00 84.85           O  
ATOM    827  N   SER A  54     -11.463  -9.302   0.359  1.00 87.15           N  
ATOM    828  H   SER A  54     -11.283 -10.279   0.542  1.00 87.15           H  
ATOM    829  CA  SER A  54     -12.656  -8.652   0.925  1.00 87.15           C  
ATOM    830  HA  SER A  54     -13.299  -8.356   0.096  1.00 87.15           H  
ATOM    831  C   SER A  54     -12.339  -7.385   1.728  1.00 87.15           C  
ATOM    832  CB  SER A  54     -13.448  -9.628   1.799  1.00 87.15           C  
ATOM    833  HB2 SER A  54     -14.393  -9.159   2.073  1.00 87.15           H  
ATOM    834  HB3 SER A  54     -13.669 -10.528   1.224  1.00 87.15           H  
ATOM    835  O   SER A  54     -13.123  -6.440   1.734  1.00 87.15           O  
ATOM    836  OG  SER A  54     -12.752  -9.979   2.987  1.00 87.15           O  
ATOM    837  HG  SER A  54     -11.990 -10.510   2.744  1.00 87.15           H  
ATOM    838  N   ASP A  55     -11.192  -7.331   2.410  1.00 90.86           N  
ATOM    839  H   ASP A  55     -10.531  -8.087   2.301  1.00 90.86           H  
ATOM    840  CA  ASP A  55     -10.787  -6.135   3.149  1.00 90.86           C  
ATOM    841  HA  ASP A  55     -11.648  -5.734   3.685  1.00 90.86           H  
ATOM    842  C   ASP A  55     -10.329  -5.025   2.205  1.00 90.86           C  
ATOM    843  CB  ASP A  55      -9.696  -6.475   4.169  1.00 90.86           C  
ATOM    844  HB2 ASP A  55      -8.944  -7.116   3.708  1.00 90.86           H  
ATOM    845  HB3 ASP A  55      -9.212  -5.540   4.453  1.00 90.86           H  
ATOM    846  O   ASP A  55     -10.596  -3.851   2.458  1.00 90.86           O  
ATOM    847  CG  ASP A  55     -10.219  -7.117   5.458  1.00 90.86           C  
ATOM    848  OD1 ASP A  55     -11.436  -6.982   5.773  1.00 90.86           O  
ATOM    849  OD2 ASP A  55      -9.368  -7.695   6.172  1.00 90.86           O  
ATOM    850  N   TYR A  56      -9.701  -5.376   1.087  1.00 87.45           N  
ATOM    851  H   TYR A  56      -9.505  -6.350   0.908  1.00 87.45           H  
ATOM    852  CA  TYR A  56      -9.380  -4.401   0.060  1.00 87.45           C  
ATOM    853  HA  TYR A  56      -8.893  -3.545   0.528  1.00 87.45           H  
ATOM    854  C   TYR A  56     -10.628  -3.895  -0.662  1.00 87.45           C  
ATOM    855  CB  TYR A  56      -8.413  -5.013  -0.926  1.00 87.45           C  
ATOM    856  HB2 TYR A  56      -7.627  -5.530  -0.374  1.00 87.45           H  
ATOM    857  HB3 TYR A  56      -8.923  -5.758  -1.536  1.00 87.45           H  
ATOM    858  O   TYR A  56     -10.759  -2.692  -0.862  1.00 87.45           O  
ATOM    859  CG  TYR A  56      -7.794  -3.971  -1.823  1.00 87.45           C  
ATOM    860  CD1 TYR A  56      -8.480  -3.538  -2.963  1.00 87.45           C  
ATOM    861  HD1 TYR A  56      -9.505  -3.833  -3.131  1.00 87.45           H  
ATOM    862  CD2 TYR A  56      -6.514  -3.464  -1.545  1.00 87.45           C  
ATOM    863  HD2 TYR A  56      -6.021  -3.734  -0.623  1.00 87.45           H  
ATOM    864  CE1 TYR A  56      -7.808  -2.781  -3.932  1.00 87.45           C  
ATOM    865  HE1 TYR A  56      -8.306  -2.484  -4.844  1.00 87.45           H  
ATOM    866  CE2 TYR A  56      -5.829  -2.717  -2.516  1.00 87.45           C  
ATOM    867  HE2 TYR A  56      -4.805  -2.419  -2.346  1.00 87.45           H  
ATOM    868  OH  TYR A  56      -5.752  -2.002  -4.793  1.00 87.45           O  
ATOM    869  HH  TYR A  56      -4.884  -1.696  -4.520  1.00 87.45           H  
ATOM    870  CZ  TYR A  56      -6.460  -2.464  -3.746  1.00 87.45           C  
ATOM    871  N   GLN A  57     -11.580  -4.771  -0.993  1.00 84.09           N  
ATOM    872  H   GLN A  57     -11.401  -5.756  -0.859  1.00 84.09           H  
ATOM    873  CA  GLN A  57     -12.867  -4.367  -1.567  1.00 84.09           C  
ATOM    874  HA  GLN A  57     -12.693  -3.855  -2.513  1.00 84.09           H  
ATOM    875  C   GLN A  57     -13.590  -3.373  -0.643  1.00 84.09           C  
ATOM    876  CB  GLN A  57     -13.733  -5.605  -1.837  1.00 84.09           C  
ATOM    877  HB2 GLN A  57     -14.758  -5.285  -2.026  1.00 84.09           H  
ATOM    878  HB3 GLN A  57     -13.734  -6.238  -0.950  1.00 84.09           H  
ATOM    879  O   GLN A  57     -14.032  -2.323  -1.103  1.00 84.09           O  
ATOM    880  CG  GLN A  57     -13.254  -6.414  -3.059  1.00 84.09           C  
ATOM    881  HG2 GLN A  57     -13.391  -5.812  -3.957  1.00 84.09           H  
ATOM    882  HG3 GLN A  57     -12.192  -6.640  -2.964  1.00 84.09           H  
ATOM    883  CD  GLN A  57     -14.006  -7.736  -3.238  1.00 84.09           C  
ATOM    884  NE2 GLN A  57     -13.755  -8.448  -4.317  1.00 84.09           N  
ATOM    885 HE21 GLN A  57     -14.174  -9.359  -4.438  1.00 84.09           H  
ATOM    886 HE22 GLN A  57     -13.044  -8.202  -4.991  1.00 84.09           H  
ATOM    887  OE1 GLN A  57     -14.795  -8.148  -2.397  1.00 84.09           O  
ATOM    888  N   LYS A  58     -13.587  -3.602   0.679  1.00 89.54           N  
ATOM    889  H   LYS A  58     -13.242  -4.494   1.004  1.00 89.54           H  
ATOM    890  CA  LYS A  58     -14.094  -2.615   1.655  1.00 89.54           C  
ATOM    891  HA  LYS A  58     -15.142  -2.410   1.437  1.00 89.54           H  
ATOM    892  C   LYS A  58     -13.364  -1.270   1.586  1.00 89.54           C  
ATOM    893  CB  LYS A  58     -13.974  -3.148   3.083  1.00 89.54           C  
ATOM    894  HB2 LYS A  58     -14.163  -2.331   3.780  1.00 89.54           H  
ATOM    895  HB3 LYS A  58     -12.950  -3.489   3.236  1.00 89.54           H  
ATOM    896  O   LYS A  58     -13.993  -0.239   1.808  1.00 89.54           O  
ATOM    897  CG  LYS A  58     -14.958  -4.274   3.411  1.00 89.54           C  
ATOM    898  HG2 LYS A  58     -15.975  -3.884   3.451  1.00 89.54           H  
ATOM    899  HG3 LYS A  58     -14.915  -5.043   2.639  1.00 89.54           H  
ATOM    900  CD  LYS A  58     -14.569  -4.862   4.773  1.00 89.54           C  
ATOM    901  HD2 LYS A  58     -13.482  -4.903   4.839  1.00 89.54           H  
ATOM    902  HD3 LYS A  58     -14.944  -4.223   5.572  1.00 89.54           H  
ATOM    903  CE  LYS A  58     -15.102  -6.283   4.924  1.00 89.54           C  
ATOM    904  HE2 LYS A  58     -16.153  -6.256   5.212  1.00 89.54           H  
ATOM    905  HE3 LYS A  58     -15.028  -6.767   3.950  1.00 89.54           H  
ATOM    906  NZ  LYS A  58     -14.264  -7.030   5.897  1.00 89.54           N  
ATOM    907  HZ1 LYS A  58     -14.482  -8.017   5.889  1.00 89.54           H  
ATOM    908  HZ2 LYS A  58     -14.320  -6.643   6.828  1.00 89.54           H  
ATOM    909  HZ3 LYS A  58     -13.290  -6.975   5.636  1.00 89.54           H  
ATOM    910  N   LEU A  59     -12.058  -1.247   1.305  1.00 89.89           N  
ATOM    911  H   LEU A  59     -11.594  -2.123   1.111  1.00 89.89           H  
ATOM    912  CA  LEU A  59     -11.318   0.005   1.099  1.00 89.89           C  
ATOM    913  HA  LEU A  59     -11.600   0.703   1.888  1.00 89.89           H  
ATOM    914  C   LEU A  59     -11.678   0.693  -0.229  1.00 89.89           C  
ATOM    915  CB  LEU A  59      -9.800  -0.219   1.189  1.00 89.89           C  
ATOM    916  HB2 LEU A  59      -9.304   0.696   0.866  1.00 89.89           H  
ATOM    917  HB3 LEU A  59      -9.513  -1.002   0.487  1.00 89.89           H  
ATOM    918  O   LEU A  59     -11.643   1.918  -0.306  1.00 89.89           O  
ATOM    919  CG  LEU A  59      -9.268  -0.577   2.585  1.00 89.89           C  
ATOM    920  HG  LEU A  59      -9.755  -1.480   2.951  1.00 89.89           H  
ATOM    921  CD1 LEU A  59      -7.768  -0.837   2.475  1.00 89.89           C  
ATOM    922 HD11 LEU A  59      -7.589  -1.629   1.748  1.00 89.89           H  
ATOM    923 HD12 LEU A  59      -7.376  -1.152   3.442  1.00 89.89           H  
ATOM    924 HD13 LEU A  59      -7.252   0.064   2.145  1.00 89.89           H  
ATOM    925  CD2 LEU A  59      -9.476   0.541   3.614  1.00 89.89           C  
ATOM    926 HD21 LEU A  59      -9.055   1.473   3.236  1.00 89.89           H  
ATOM    927 HD22 LEU A  59     -10.541   0.678   3.800  1.00 89.89           H  
ATOM    928 HD23 LEU A  59      -8.989   0.270   4.551  1.00 89.89           H  
ATOM    929  N   CYS A  60     -12.045  -0.062  -1.261  1.00 83.41           N  
ATOM    930  H   CYS A  60     -11.978  -1.067  -1.174  1.00 83.41           H  
ATOM    931  CA  CYS A  60     -12.487   0.492  -2.542  1.00 83.41           C  
ATOM    932  HA  CYS A  60     -11.875   1.360  -2.785  1.00 83.41           H  
ATOM    933  C   CYS A  60     -13.944   0.982  -2.529  1.00 83.41           C  
ATOM    934  CB  CYS A  60     -12.282  -0.565  -3.631  1.00 83.41           C  
ATOM    935  HB2 CYS A  60     -12.740  -0.220  -4.558  1.00 83.41           H  
ATOM    936  HB3 CYS A  60     -12.759  -1.500  -3.338  1.00 83.41           H  
ATOM    937  O   CYS A  60     -14.293   1.849  -3.330  1.00 83.41           O  
ATOM    938  SG  CYS A  60     -10.509  -0.822  -3.901  1.00 83.41           S  
ATOM    939  HG  CYS A  60     -10.200   0.448  -4.180  1.00 83.41           H  
ATOM    940  N   GLU A  61     -14.780   0.446  -1.639  1.00 86.14           N  
ATOM    941  H   GLU A  61     -14.443  -0.350  -1.117  1.00 86.14           H  
ATOM    942  CA  GLU A  61     -16.224   0.700  -1.612  1.00 86.14           C  
ATOM    943  HA  GLU A  61     -16.491   1.361  -2.437  1.00 86.14           H  
ATOM    944  C   GLU A  61     -16.656   1.431  -0.333  1.00 86.14           C  
ATOM    945  CB  GLU A  61     -16.994  -0.615  -1.832  1.00 86.14           C  
ATOM    946  HB2 GLU A  61     -18.060  -0.392  -1.786  1.00 86.14           H  
ATOM    947  HB3 GLU A  61     -16.747  -1.316  -1.035  1.00 86.14           H  
ATOM    948  O   GLU A  61     -16.837   2.652  -0.343  1.00 86.14           O  
ATOM    949  CG  GLU A  61     -16.682  -1.266  -3.192  1.00 86.14           C  
ATOM    950  HG2 GLU A  61     -16.857  -0.526  -3.972  1.00 86.14           H  
ATOM    951  HG3 GLU A  61     -15.630  -1.548  -3.230  1.00 86.14           H  
ATOM    952  CD  GLU A  61     -17.540  -2.509  -3.482  1.00 86.14           C  
ATOM    953  OE1 GLU A  61     -17.519  -2.945  -4.656  1.00 86.14           O  
ATOM    954  OE2 GLU A  61     -18.251  -2.981  -2.567  1.00 86.14           O  
ATOM    955  N   ASP A  62     -16.787   0.710   0.784  1.00 91.66           N  
ATOM    956  H   ASP A  62     -16.682  -0.292   0.709  1.00 91.66           H  
ATOM    957  CA  ASP A  62     -17.308   1.244   2.050  1.00 91.66           C  
ATOM    958  HA  ASP A  62     -18.332   1.584   1.898  1.00 91.66           H  
ATOM    959  C   ASP A  62     -16.486   2.432   2.567  1.00 91.66           C  
ATOM    960  CB  ASP A  62     -17.306   0.146   3.129  1.00 91.66           C  
ATOM    961  HB2 ASP A  62     -17.577   0.609   4.077  1.00 91.66           H  
ATOM    962  HB3 ASP A  62     -16.300  -0.260   3.232  1.00 91.66           H  
ATOM    963  O   ASP A  62     -17.034   3.432   3.038  1.00 91.66           O  
ATOM    964  CG  ASP A  62     -18.290  -1.003   2.913  1.00 91.66           C  
ATOM    965  OD1 ASP A  62     -19.205  -0.856   2.077  1.00 91.66           O  
ATOM    966  OD2 ASP A  62     -18.156  -1.988   3.679  1.00 91.66           O  
ATOM    967  N   TYR A  63     -15.160   2.346   2.464  1.00 93.24           N  
ATOM    968  H   TYR A  63     -14.778   1.494   2.080  1.00 93.24           H  
ATOM    969  CA  TYR A  63     -14.249   3.392   2.925  1.00 93.24           C  
ATOM    970  HA  TYR A  63     -14.450   3.612   3.974  1.00 93.24           H  
ATOM    971  C   TYR A  63     -14.432   4.696   2.155  1.00 93.24           C  
ATOM    972  CB  TYR A  63     -12.825   2.874   2.777  1.00 93.24           C  
ATOM    973  HB2 TYR A  63     -12.695   2.004   3.421  1.00 93.24           H  
ATOM    974  HB3 TYR A  63     -12.716   2.552   1.741  1.00 93.24           H  
ATOM    975  O   TYR A  63     -14.460   5.767   2.760  1.00 93.24           O  
ATOM    976  CG  TYR A  63     -11.733   3.873   3.088  1.00 93.24           C  
ATOM    977  CD1 TYR A  63     -10.812   4.254   2.095  1.00 93.24           C  
ATOM    978  HD1 TYR A  63     -10.890   3.850   1.096  1.00 93.24           H  
ATOM    979  CD2 TYR A  63     -11.640   4.420   4.377  1.00 93.24           C  
ATOM    980  HD2 TYR A  63     -12.396   4.175   5.108  1.00 93.24           H  
ATOM    981  CE1 TYR A  63      -9.781   5.156   2.402  1.00 93.24           C  
ATOM    982  HE1 TYR A  63      -9.072   5.426   1.633  1.00 93.24           H  
ATOM    983  CE2 TYR A  63     -10.604   5.311   4.698  1.00 93.24           C  
ATOM    984  HE2 TYR A  63     -10.545   5.743   5.686  1.00 93.24           H  
ATOM    985  OH  TYR A  63      -8.652   6.509   4.015  1.00 93.24           O  
ATOM    986  HH  TYR A  63      -8.096   6.671   3.250  1.00 93.24           H  
ATOM    987  CZ  TYR A  63      -9.674   5.675   3.706  1.00 93.24           C  
ATOM    988  N   VAL A  64     -14.618   4.609   0.836  1.00 89.98           N  
ATOM    989  H   VAL A  64     -14.666   3.687   0.425  1.00 89.98           H  
ATOM    990  CA  VAL A  64     -14.882   5.770  -0.021  1.00 89.98           C  
ATOM    991  HA  VAL A  64     -14.077   6.495   0.104  1.00 89.98           H  
ATOM    992  C   VAL A  64     -16.178   6.454   0.410  1.00 89.98           C  
ATOM    993  CB  VAL A  64     -14.940   5.336  -1.500  1.00 89.98           C  
ATOM    994  HB  VAL A  64     -15.630   4.499  -1.603  1.00 89.98           H  
ATOM    995  O   VAL A  64     -16.206   7.675   0.561  1.00 89.98           O  
ATOM    996  CG1 VAL A  64     -15.429   6.448  -2.439  1.00 89.98           C  
ATOM    997 HG11 VAL A  64     -16.468   6.694  -2.216  1.00 89.98           H  
ATOM    998 HG12 VAL A  64     -14.817   7.343  -2.328  1.00 89.98           H  
ATOM    999 HG13 VAL A  64     -15.377   6.099  -3.470  1.00 89.98           H  
ATOM   1000  CG2 VAL A  64     -13.557   4.878  -1.979  1.00 89.98           C  
ATOM   1001 HG21 VAL A  64     -12.842   5.700  -1.926  1.00 89.98           H  
ATOM   1002 HG22 VAL A  64     -13.199   4.050  -1.367  1.00 89.98           H  
ATOM   1003 HG23 VAL A  64     -13.624   4.521  -3.007  1.00 89.98           H  
ATOM   1004  N   LEU A  65     -17.239   5.677   0.650  1.00 93.08           N  
ATOM   1005  H   LEU A  65     -17.134   4.678   0.550  1.00 93.08           H  
ATOM   1006  CA  LEU A  65     -18.531   6.213   1.082  1.00 93.08           C  
ATOM   1007  HA  LEU A  65     -18.837   6.994   0.387  1.00 93.08           H  
ATOM   1008  C   LEU A  65     -18.446   6.882   2.456  1.00 93.08           C  
ATOM   1009  CB  LEU A  65     -19.583   5.091   1.085  1.00 93.08           C  
ATOM   1010  HB2 LEU A  65     -20.503   5.485   1.516  1.00 93.08           H  
ATOM   1011  HB3 LEU A  65     -19.234   4.287   1.733  1.00 93.08           H  
ATOM   1012  O   LEU A  65     -18.972   7.980   2.630  1.00 93.08           O  
ATOM   1013  CG  LEU A  65     -19.903   4.505  -0.301  1.00 93.08           C  
ATOM   1014  HG  LEU A  65     -18.999   4.090  -0.748  1.00 93.08           H  
ATOM   1015  CD1 LEU A  65     -20.929   3.383  -0.150  1.00 93.08           C  
ATOM   1016 HD11 LEU A  65     -20.520   2.607   0.497  1.00 93.08           H  
ATOM   1017 HD12 LEU A  65     -21.854   3.764   0.284  1.00 93.08           H  
ATOM   1018 HD13 LEU A  65     -21.132   2.933  -1.122  1.00 93.08           H  
ATOM   1019  CD2 LEU A  65     -20.480   5.555  -1.258  1.00 93.08           C  
ATOM   1020 HD21 LEU A  65     -19.717   6.297  -1.492  1.00 93.08           H  
ATOM   1021 HD22 LEU A  65     -20.780   5.068  -2.186  1.00 93.08           H  
ATOM   1022 HD23 LEU A  65     -21.342   6.040  -0.801  1.00 93.08           H  
ATOM   1023  N   ASP A  66     -17.753   6.266   3.411  1.00 96.62           N  
ATOM   1024  H   ASP A  66     -17.380   5.346   3.223  1.00 96.62           H  
ATOM   1025  CA  ASP A  66     -17.595   6.843   4.745  1.00 96.62           C  
ATOM   1026  HA  ASP A  66     -18.576   7.091   5.150  1.00 96.62           H  
ATOM   1027  C   ASP A  66     -16.756   8.120   4.739  1.00 96.62           C  
ATOM   1028  CB  ASP A  66     -16.919   5.849   5.673  1.00 96.62           C  
ATOM   1029  HB2 ASP A  66     -16.007   5.479   5.204  1.00 96.62           H  
ATOM   1030  HB3 ASP A  66     -16.633   6.364   6.590  1.00 96.62           H  
ATOM   1031  O   ASP A  66     -17.087   9.066   5.450  1.00 96.62           O  
ATOM   1032  CG  ASP A  66     -17.793   4.675   6.070  1.00 96.62           C  
ATOM   1033  OD1 ASP A  66     -19.039   4.717   6.093  1.00 96.62           O  
ATOM   1034  OD2 ASP A  66     -17.164   3.704   6.518  1.00 96.62           O  
ATOM   1035  N   CYS A  67     -15.687   8.178   3.941  1.00 95.67           N  
ATOM   1036  H   CYS A  67     -15.428   7.361   3.405  1.00 95.67           H  
ATOM   1037  CA  CYS A  67     -14.865   9.381   3.830  1.00 95.67           C  
ATOM   1038  HA  CYS A  67     -14.602   9.722   4.832  1.00 95.67           H  
ATOM   1039  C   CYS A  67     -15.615  10.542   3.164  1.00 95.67           C  
ATOM   1040  CB  CYS A  67     -13.582   9.062   3.060  1.00 95.67           C  
ATOM   1041  HB2 CYS A  67     -13.820   8.542   2.132  1.00 95.67           H  
ATOM   1042  HB3 CYS A  67     -13.082  10.000   2.820  1.00 95.67           H  
ATOM   1043  O   CYS A  67     -15.442  11.687   3.578  1.00 95.67           O  
ATOM   1044  SG  CYS A  67     -12.466   8.053   4.071  1.00 95.67           S  
ATOM   1045  HG  CYS A  67     -12.538   8.800   5.176  1.00 95.67           H  
ATOM   1046  N   GLU A  68     -16.453  10.272   2.159  1.00 93.71           N  
ATOM   1047  H   GLU A  68     -16.521   9.320   1.828  1.00 93.71           H  
ATOM   1048  CA  GLU A  68     -17.313  11.296   1.546  1.00 93.71           C  
ATOM   1049  HA  GLU A  68     -16.718  12.180   1.315  1.00 93.71           H  
ATOM   1050  C   GLU A  68     -18.435  11.759   2.489  1.00 93.71           C  
ATOM   1051  CB  GLU A  68     -17.928  10.763   0.241  1.00 93.71           C  
ATOM   1052  HB2 GLU A  68     -18.374   9.788   0.435  1.00 93.71           H  
ATOM   1053  HB3 GLU A  68     -18.733  11.428  -0.074  1.00 93.71           H  
ATOM   1054  O   GLU A  68     -18.827  12.926   2.449  1.00 93.71           O  
ATOM   1055  CG  GLU A  68     -16.934  10.626  -0.924  1.00 93.71           C  
ATOM   1056  HG2 GLU A  68     -17.445  10.115  -1.740  1.00 93.71           H  
ATOM   1057  HG3 GLU A  68     -16.104   9.992  -0.612  1.00 93.71           H  
ATOM   1058  CD  GLU A  68     -16.375  11.954  -1.469  1.00 93.71           C  
ATOM   1059  OE1 GLU A  68     -15.325  11.901  -2.149  1.00 93.71           O  
ATOM   1060  OE2 GLU A  68     -16.988  13.032  -1.291  1.00 93.71           O  
ATOM   1061  N   ALA A  69     -18.951  10.865   3.339  1.00 96.15           N  
ATOM   1062  H   ALA A  69     -18.628   9.909   3.289  1.00 96.15           H  
ATOM   1063  CA  ALA A  69     -19.984  11.187   4.322  1.00 96.15           C  
ATOM   1064  HA  ALA A  69     -20.716  11.843   3.852  1.00 96.15           H  
ATOM   1065  C   ALA A  69     -19.441  11.932   5.555  1.00 96.15           C  
ATOM   1066  CB  ALA A  69     -20.690   9.886   4.720  1.00 96.15           C  
ATOM   1067  HB1 ALA A  69     -21.104   9.403   3.835  1.00 96.15           H  
ATOM   1068  HB2 ALA A  69     -19.978   9.211   5.195  1.00 96.15           H  
ATOM   1069  HB3 ALA A  69     -21.496  10.106   5.421  1.00 96.15           H  
ATOM   1070  O   ALA A  69     -20.207  12.616   6.238  1.00 96.15           O  
ATOM   1071  N   ASP A  70     -18.143  11.816   5.848  1.00 95.43           N  
ATOM   1072  H   ASP A  70     -17.583  11.181   5.297  1.00 95.43           H  
ATOM   1073  CA  ASP A  70     -17.502  12.494   6.971  1.00 95.43           C  
ATOM   1074  HA  ASP A  70     -18.120  12.340   7.855  1.00 95.43           H  
ATOM   1075  C   ASP A  70     -17.410  14.009   6.718  1.00 95.43           C  
ATOM   1076  CB  ASP A  70     -16.131  11.853   7.266  1.00 95.43           C  
ATOM   1077  HB2 ASP A  70     -16.270  10.783   7.417  1.00 95.43           H  
ATOM   1078  HB3 ASP A  70     -15.473  11.993   6.409  1.00 95.43           H  
ATOM   1079  O   ASP A  70     -16.650  14.491   5.874  1.00 95.43           O  
ATOM   1080  CG  ASP A  70     -15.458  12.426   8.521  1.00 95.43           C  
ATOM   1081  OD1 ASP A  70     -16.056  13.333   9.140  1.00 95.43           O  
ATOM   1082  OD2 ASP A  70     -14.331  11.981   8.840  1.00 95.43           O  
ATOM   1083  N   SER A  71     -18.178  14.796   7.473  1.00 93.49           N  
ATOM   1084  H   SER A  71     -18.793  14.355   8.142  1.00 93.49           H  
ATOM   1085  CA  SER A  71     -18.156  16.260   7.410  1.00 93.49           C  
ATOM   1086  HA  SER A  71     -17.975  16.560   6.377  1.00 93.49           H  
ATOM   1087  C   SER A  71     -17.059  16.898   8.259  1.00 93.49           C  
ATOM   1088  CB  SER A  71     -19.518  16.830   7.810  1.00 93.49           C  
ATOM   1089  HB2 SER A  71     -19.473  17.919   7.789  1.00 93.49           H  
ATOM   1090  HB3 SER A  71     -20.264  16.503   7.086  1.00 93.49           H  
ATOM   1091  O   SER A  71     -16.802  18.090   8.094  1.00 93.49           O  
ATOM   1092  OG  SER A  71     -19.917  16.402   9.100  1.00 93.49           O  
ATOM   1093  HG  SER A  71     -19.178  16.454   9.709  1.00 93.49           H  
ATOM   1094  N   ASP A  72     -16.402  16.142   9.138  1.00 94.73           N  
ATOM   1095  H   ASP A  72     -16.550  15.144   9.169  1.00 94.73           H  
ATOM   1096  CA  ASP A  72     -15.453  16.697  10.095  1.00 94.73           C  
ATOM   1097  HA  ASP A  72     -15.923  17.567  10.554  1.00 94.73           H  
ATOM   1098  C   ASP A  72     -14.187  17.189   9.389  1.00 94.73           C  
ATOM   1099  CB  ASP A  72     -15.134  15.707  11.232  1.00 94.73           C  
ATOM   1100  HB2 ASP A  72     -14.776  14.765  10.815  1.00 94.73           H  
ATOM   1101  HB3 ASP A  72     -14.318  16.125  11.821  1.00 94.73           H  
ATOM   1102  O   ASP A  72     -13.693  16.616   8.409  1.00 94.73           O  
ATOM   1103  CG  ASP A  72     -16.306  15.448  12.195  1.00 94.73           C  
ATOM   1104  OD1 ASP A  72     -17.288  16.230  12.163  1.00 94.73           O  
ATOM   1105  OD2 ASP A  72     -16.161  14.544  13.053  1.00 94.73           O  
ATOM   1106  N   GLU A  73     -13.650  18.299   9.883  1.00 94.59           N  
ATOM   1107  H   GLU A  73     -14.091  18.737  10.679  1.00 94.59           H  
ATOM   1108  CA  GLU A  73     -12.339  18.772   9.466  1.00 94.59           C  
ATOM   1109  HA  GLU A  73     -12.225  18.603   8.395  1.00 94.59           H  
ATOM   1110  C   GLU A  73     -11.252  17.979  10.188  1.00 94.59           C  
ATOM   1111  CB  GLU A  73     -12.176  20.273   9.719  1.00 94.59           C  
ATOM   1112  HB2 GLU A  73     -11.137  20.535   9.521  1.00 94.59           H  
ATOM   1113  HB3 GLU A  73     -12.399  20.491  10.763  1.00 94.59           H  
ATOM   1114  O   GLU A  73     -11.337  17.694  11.385  1.00 94.59           O  
ATOM   1115  CG  GLU A  73     -13.076  21.119   8.805  1.00 94.59           C  
ATOM   1116  HG2 GLU A  73     -12.882  20.835   7.771  1.00 94.59           H  
ATOM   1117  HG3 GLU A  73     -14.120  20.897   9.029  1.00 94.59           H  
ATOM   1118  CD  GLU A  73     -12.836  22.630   8.963  1.00 94.59           C  
ATOM   1119  OE1 GLU A  73     -13.492  23.394   8.219  1.00 94.59           O  
ATOM   1120  OE2 GLU A  73     -11.994  23.024   9.806  1.00 94.59           O  
ATOM   1121  N   TYR A  74     -10.180  17.664   9.467  1.00 96.05           N  
ATOM   1122  H   TYR A  74     -10.151  17.912   8.489  1.00 96.05           H  
ATOM   1123  CA  TYR A  74      -9.020  17.006  10.043  1.00 96.05           C  
ATOM   1124  HA  TYR A  74      -9.120  16.983  11.128  1.00 96.05           H  
ATOM   1125  C   TYR A  74      -7.752  17.786   9.723  1.00 96.05           C  
ATOM   1126  CB  TYR A  74      -8.957  15.553   9.572  1.00 96.05           C  
ATOM   1127  HB2 TYR A  74      -9.875  15.049   9.871  1.00 96.05           H  
ATOM   1128  HB3 TYR A  74      -8.902  15.531   8.484  1.00 96.05           H  
ATOM   1129  O   TYR A  74      -7.457  18.099   8.571  1.00 96.05           O  
ATOM   1130  CG  TYR A  74      -7.777  14.805  10.157  1.00 96.05           C  
ATOM   1131  CD1 TYR A  74      -6.665  14.518   9.346  1.00 96.05           C  
ATOM   1132  HD1 TYR A  74      -6.668  14.797   8.302  1.00 96.05           H  
ATOM   1133  CD2 TYR A  74      -7.769  14.444  11.519  1.00 96.05           C  
ATOM   1134  HD2 TYR A  74      -8.625  14.678  12.135  1.00 96.05           H  
ATOM   1135  CE1 TYR A  74      -5.546  13.870   9.895  1.00 96.05           C  
ATOM   1136  HE1 TYR A  74      -4.688  13.649   9.279  1.00 96.05           H  
ATOM   1137  CE2 TYR A  74      -6.647  13.792  12.073  1.00 96.05           C  
ATOM   1138  HE2 TYR A  74      -6.629  13.523  13.119  1.00 96.05           H  
ATOM   1139  OH  TYR A  74      -4.423  12.888  11.752  1.00 96.05           O  
ATOM   1140  HH  TYR A  74      -4.428  12.735  12.700  1.00 96.05           H  
ATOM   1141  CZ  TYR A  74      -5.529  13.504  11.256  1.00 96.05           C  
ATOM   1142  N   LYS A  75      -6.971  18.079  10.765  1.00 94.68           N  
ATOM   1143  H   LYS A  75      -7.259  17.750  11.675  1.00 94.68           H  
ATOM   1144  CA  LYS A  75      -5.642  18.662  10.617  1.00 94.68           C  
ATOM   1145  HA  LYS A  75      -5.596  19.186   9.663  1.00 94.68           H  
ATOM   1146  C   LYS A  75      -4.613  17.544  10.600  1.00 94.68           C  
ATOM   1147  CB  LYS A  75      -5.393  19.682  11.731  1.00 94.68           C  
ATOM   1148  HB2 LYS A  75      -6.200  20.415  11.723  1.00 94.68           H  
ATOM   1149  HB3 LYS A  75      -5.384  19.178  12.697  1.00 94.68           H  
ATOM   1150  O   LYS A  75      -4.475  16.824  11.584  1.00 94.68           O  
ATOM   1151  CG  LYS A  75      -4.058  20.402  11.506  1.00 94.68           C  
ATOM   1152  HG2 LYS A  75      -3.238  19.685  11.555  1.00 94.68           H  
ATOM   1153  HG3 LYS A  75      -4.062  20.871  10.523  1.00 94.68           H  
ATOM   1154  CD  LYS A  75      -3.844  21.473  12.576  1.00 94.68           C  
ATOM   1155  HD2 LYS A  75      -3.821  21.001  13.557  1.00 94.68           H  
ATOM   1156  HD3 LYS A  75      -4.666  22.188  12.535  1.00 94.68           H  
ATOM   1157  CE  LYS A  75      -2.517  22.186  12.304  1.00 94.68           C  
ATOM   1158  HE2 LYS A  75      -1.715  21.450  12.338  1.00 94.68           H  
ATOM   1159  HE3 LYS A  75      -2.549  22.598  11.295  1.00 94.68           H  
ATOM   1160  NZ  LYS A  75      -2.282  23.265  13.294  1.00 94.68           N  
ATOM   1161  HZ1 LYS A  75      -1.410  23.735  13.095  1.00 94.68           H  
ATOM   1162  HZ2 LYS A  75      -3.033  23.939  13.250  1.00 94.68           H  
ATOM   1163  HZ3 LYS A  75      -2.246  22.878  14.226  1.00 94.68           H  
ATOM   1164  N   ILE A  76      -3.866  17.452   9.505  1.00 94.83           N  
ATOM   1165  H   ILE A  76      -4.085  18.057   8.726  1.00 94.83           H  
ATOM   1166  CA  ILE A  76      -2.797  16.467   9.339  1.00 94.83           C  
ATOM   1167  HA  ILE A  76      -3.229  15.475   9.466  1.00 94.83           H  
ATOM   1168  C   ILE A  76      -1.734  16.669  10.422  1.00 94.83           C  
ATOM   1169  CB  ILE A  76      -2.181  16.545   7.925  1.00 94.83           C  
ATOM   1170  HB  ILE A  76      -1.710  17.521   7.810  1.00 94.83           H  
ATOM   1171  O   ILE A  76      -1.261  17.786  10.656  1.00 94.83           O  
ATOM   1172  CG1 ILE A  76      -3.272  16.400   6.839  1.00 94.83           C  
ATOM   1173 HG12 ILE A  76      -3.746  15.421   6.910  1.00 94.83           H  
ATOM   1174 HG13 ILE A  76      -4.036  17.161   6.994  1.00 94.83           H  
ATOM   1175  CG2 ILE A  76      -1.103  15.463   7.751  1.00 94.83           C  
ATOM   1176 HG21 ILE A  76      -0.297  15.591   8.474  1.00 94.83           H  
ATOM   1177 HG22 ILE A  76      -0.654  15.528   6.759  1.00 94.83           H  
ATOM   1178 HG23 ILE A  76      -1.551  14.477   7.870  1.00 94.83           H  
ATOM   1179  CD1 ILE A  76      -2.740  16.605   5.418  1.00 94.83           C  
ATOM   1180 HD11 ILE A  76      -2.046  17.445   5.396  1.00 94.83           H  
ATOM   1181 HD12 ILE A  76      -2.243  15.699   5.070  1.00 94.83           H  
ATOM   1182 HD13 ILE A  76      -3.566  16.840   4.747  1.00 94.83           H  
ATOM   1183  N   ILE A  77      -1.344  15.572  11.065  1.00 92.04           N  
ATOM   1184  H   ILE A  77      -1.788  14.694  10.833  1.00 92.04           H  
ATOM   1185  CA  ILE A  77      -0.255  15.527  12.036  1.00 92.04           C  
ATOM   1186  HA  ILE A  77       0.191  16.517  12.131  1.00 92.04           H  
ATOM   1187  C   ILE A  77       0.805  14.572  11.493  1.00 92.04           C  
ATOM   1188  CB  ILE A  77      -0.773  15.096  13.425  1.00 92.04           C  
ATOM   1189  HB  ILE A  77      -1.177  14.089  13.329  1.00 92.04           H  
ATOM   1190  O   ILE A  77       0.499  13.439  11.133  1.00 92.04           O  
ATOM   1191  CG1 ILE A  77      -1.901  16.024  13.936  1.00 92.04           C  
ATOM   1192 HG12 ILE A  77      -1.505  17.026  14.101  1.00 92.04           H  
ATOM   1193 HG13 ILE A  77      -2.679  16.092  13.175  1.00 92.04           H  
ATOM   1194  CG2 ILE A  77       0.395  15.073  14.430  1.00 92.04           C  
ATOM   1195 HG21 ILE A  77       1.148  14.355  14.106  1.00 92.04           H  
ATOM   1196 HG22 ILE A  77       0.843  16.064  14.501  1.00 92.04           H  
ATOM   1197 HG23 ILE A  77       0.027  14.771  15.411  1.00 92.04           H  
ATOM   1198  CD1 ILE A  77      -2.600  15.538  15.212  1.00 92.04           C  
ATOM   1199 HD11 ILE A  77      -2.952  14.515  15.076  1.00 92.04           H  
ATOM   1200 HD12 ILE A  77      -3.458  16.179  15.415  1.00 92.04           H  
ATOM   1201 HD13 ILE A  77      -1.926  15.585  16.067  1.00 92.04           H  
ATOM   1202  N   THR A  78       2.060  15.017  11.443  1.00 93.21           N  
ATOM   1203  H   THR A  78       2.255  15.984  11.660  1.00 93.21           H  
ATOM   1204  CA  THR A  78       3.178  14.189  10.976  1.00 93.21           C  
ATOM   1205  HA  THR A  78       3.035  13.988   9.915  1.00 93.21           H  
ATOM   1206  C   THR A  78       3.248  12.853  11.724  1.00 93.21           C  
ATOM   1207  CB  THR A  78       4.505  14.933  11.139  1.00 93.21           C  
ATOM   1208  HB  THR A  78       4.705  15.102  12.197  1.00 93.21           H  
ATOM   1209  O   THR A  78       3.223  12.816  12.956  1.00 93.21           O  
ATOM   1210  CG2 THR A  78       5.667  14.158  10.536  1.00 93.21           C  
ATOM   1211 HG21 THR A  78       5.412  13.808   9.535  1.00 93.21           H  
ATOM   1212 HG22 THR A  78       6.550  14.795  10.481  1.00 93.21           H  
ATOM   1213 HG23 THR A  78       5.905  13.301  11.166  1.00 93.21           H  
ATOM   1214  OG1 THR A  78       4.454  16.182  10.489  1.00 93.21           O  
ATOM   1215  HG1 THR A  78       5.355  16.397  10.237  1.00 93.21           H  
ATOM   1216  N   GLY A  79       3.363  11.765  10.964  1.00 93.26           N  
ATOM   1217  H   GLY A  79       3.413  11.886   9.962  1.00 93.26           H  
ATOM   1218  CA  GLY A  79       3.376  10.378  11.425  1.00 93.26           C  
ATOM   1219  HA2 GLY A  79       3.874  10.317  12.393  1.00 93.26           H  
ATOM   1220  HA3 GLY A  79       3.937   9.780  10.707  1.00 93.26           H  
ATOM   1221  C   GLY A  79       2.001   9.734  11.571  1.00 93.26           C  
ATOM   1222  O   GLY A  79       1.923   8.506  11.595  1.00 93.26           O  
ATOM   1223  N   ASP A  80       0.925  10.518  11.624  1.00 92.67           N  
ATOM   1224  H   ASP A  80       1.020  11.521  11.548  1.00 92.67           H  
ATOM   1225  CA  ASP A  80      -0.420   9.962  11.719  1.00 92.67           C  
ATOM   1226  HA  ASP A  80      -0.388   9.131  12.423  1.00 92.67           H  
ATOM   1227  C   ASP A  80      -0.869   9.393  10.373  1.00 92.67           C  
ATOM   1228  CB  ASP A  80      -1.436  10.972  12.277  1.00 92.67           C  
ATOM   1229  HB2 ASP A  80      -2.434  10.550  12.156  1.00 92.67           H  
ATOM   1230  HB3 ASP A  80      -1.406  11.893  11.694  1.00 92.67           H  
ATOM   1231  O   ASP A  80      -0.416   9.795   9.295  1.00 92.67           O  
ATOM   1232  CG  ASP A  80      -1.258  11.289  13.769  1.00 92.67           C  
ATOM   1233  OD1 ASP A  80      -0.283  10.815  14.406  1.00 92.67           O  
ATOM   1234  OD2 ASP A  80      -2.118  12.026  14.302  1.00 92.67           O  
ATOM   1235  N   THR A  81      -1.782   8.429  10.461  1.00 96.14           N  
ATOM   1236  H   THR A  81      -2.169   8.223  11.371  1.00 96.14           H  
ATOM   1237  CA  THR A  81      -2.473   7.876   9.298  1.00 96.14           C  
ATOM   1238  HA  THR A  81      -1.924   8.171   8.404  1.00 96.14           H  
ATOM   1239  C   THR A  81      -3.864   8.475   9.214  1.00 96.14           C  
ATOM   1240  CB  THR A  81      -2.477   6.352   9.317  1.00 96.14           C  
ATOM   1241  HB  THR A  81      -3.047   5.994  10.175  1.00 96.14           H  
ATOM   1242  O   THR A  81      -4.589   8.547  10.207  1.00 96.14           O  
ATOM   1243  CG2 THR A  81      -3.027   5.736   8.032  1.00 96.14           C  
ATOM   1244 HG21 THR A  81      -2.394   6.013   7.189  1.00 96.14           H  
ATOM   1245 HG22 THR A  81      -3.037   4.650   8.129  1.00 96.14           H  
ATOM   1246 HG23 THR A  81      -4.042   6.085   7.840  1.00 96.14           H  
ATOM   1247  OG1 THR A  81      -1.118   5.995   9.458  1.00 96.14           O  
ATOM   1248  HG1 THR A  81      -0.753   6.634  10.074  1.00 96.14           H  
ATOM   1249  N   PHE A  82      -4.212   8.938   8.027  1.00 97.18           N  
ATOM   1250  H   PHE A  82      -3.573   8.808   7.255  1.00 97.18           H  
ATOM   1251  CA  PHE A  82      -5.413   9.701   7.741  1.00 97.18           C  
ATOM   1252  HA  PHE A  82      -6.171   9.495   8.497  1.00 97.18           H  
ATOM   1253  C   PHE A  82      -5.983   9.271   6.390  1.00 97.18           C  
ATOM   1254  CB  PHE A  82      -5.064  11.196   7.809  1.00 97.18           C  
ATOM   1255  HB2 PHE A  82      -5.984  11.779   7.776  1.00 97.18           H  
ATOM   1256  HB3 PHE A  82      -4.601  11.391   8.776  1.00 97.18           H  
ATOM   1257  O   PHE A  82      -5.371   8.491   5.659  1.00 97.18           O  
ATOM   1258  CG  PHE A  82      -4.136  11.696   6.718  1.00 97.18           C  
ATOM   1259  CD1 PHE A  82      -2.744  11.521   6.827  1.00 97.18           C  
ATOM   1260  HD1 PHE A  82      -2.323  11.030   7.693  1.00 97.18           H  
ATOM   1261  CD2 PHE A  82      -4.670  12.331   5.584  1.00 97.18           C  
ATOM   1262  HD2 PHE A  82      -5.738  12.468   5.497  1.00 97.18           H  
ATOM   1263  CE1 PHE A  82      -1.900  11.946   5.788  1.00 97.18           C  
ATOM   1264  HE1 PHE A  82      -0.835  11.779   5.846  1.00 97.18           H  
ATOM   1265  CE2 PHE A  82      -3.822  12.767   4.555  1.00 97.18           C  
ATOM   1266  HE2 PHE A  82      -4.238  13.233   3.673  1.00 97.18           H  
ATOM   1267  CZ  PHE A  82      -2.439  12.564   4.651  1.00 97.18           C  
ATOM   1268  HZ  PHE A  82      -1.792  12.860   3.839  1.00 97.18           H  
ATOM   1269  N   SER A  83      -7.167   9.763   6.067  1.00 97.19           N  
ATOM   1270  H   SER A  83      -7.628  10.400   6.702  1.00 97.19           H  
ATOM   1271  CA  SER A  83      -7.813   9.521   4.785  1.00 97.19           C  
ATOM   1272  HA  SER A  83      -7.423   8.605   4.342  1.00 97.19           H  
ATOM   1273  C   SER A  83      -7.516  10.675   3.842  1.00 97.19           C  
ATOM   1274  CB  SER A  83      -9.311   9.358   5.006  1.00 97.19           C  
ATOM   1275  HB2 SER A  83      -9.684  10.272   5.469  1.00 97.19           H  
ATOM   1276  HB3 SER A  83      -9.815   9.195   4.054  1.00 97.19           H  
ATOM   1277  O   SER A  83      -7.752  11.829   4.195  1.00 97.19           O  
ATOM   1278  OG  SER A  83      -9.543   8.267   5.873  1.00 97.19           O  
ATOM   1279  HG  SER A  83      -9.389   7.485   5.338  1.00 97.19           H  
ATOM   1280  N   TYR A  84      -6.993  10.376   2.658  1.00 96.42           N  
ATOM   1281  H   TYR A  84      -6.813   9.406   2.445  1.00 96.42           H  
ATOM   1282  CA  TYR A  84      -6.606  11.357   1.645  1.00 96.42           C  
ATOM   1283  HA  TYR A  84      -6.787  12.370   2.004  1.00 96.42           H  
ATOM   1284  C   TYR A  84      -7.412  11.149   0.369  1.00 96.42           C  
ATOM   1285  CB  TYR A  84      -5.109  11.200   1.354  1.00 96.42           C  
ATOM   1286  HB2 TYR A  84      -4.547  11.383   2.271  1.00 96.42           H  
ATOM   1287  HB3 TYR A  84      -4.914  10.171   1.054  1.00 96.42           H  
ATOM   1288  O   TYR A  84      -7.374  10.054  -0.193  1.00 96.42           O  
ATOM   1289  CG  TYR A  84      -4.594  12.129   0.273  1.00 96.42           C  
ATOM   1290  CD1 TYR A  84      -4.327  11.642  -1.022  1.00 96.42           C  
ATOM   1291  HD1 TYR A  84      -4.500  10.602  -1.257  1.00 96.42           H  
ATOM   1292  CD2 TYR A  84      -4.379  13.487   0.565  1.00 96.42           C  
ATOM   1293  HD2 TYR A  84      -4.572  13.871   1.556  1.00 96.42           H  
ATOM   1294  CE1 TYR A  84      -3.835  12.514  -2.015  1.00 96.42           C  
ATOM   1295  HE1 TYR A  84      -3.593  12.148  -3.002  1.00 96.42           H  
ATOM   1296  CE2 TYR A  84      -3.908  14.360  -0.428  1.00 96.42           C  
ATOM   1297  HE2 TYR A  84      -3.728  15.397  -0.190  1.00 96.42           H  
ATOM   1298  OH  TYR A  84      -3.185  14.740  -2.676  1.00 96.42           O  
ATOM   1299  HH  TYR A  84      -3.083  15.626  -2.320  1.00 96.42           H  
ATOM   1300  CZ  TYR A  84      -3.648  13.884  -1.727  1.00 96.42           C  
ATOM   1301  N   LEU A  85      -8.099  12.189  -0.106  1.00 93.81           N  
ATOM   1302  H   LEU A  85      -8.106  13.060   0.406  1.00 93.81           H  
ATOM   1303  CA  LEU A  85      -8.694  12.182  -1.437  1.00 93.81           C  
ATOM   1304  HA  LEU A  85      -9.050  11.177  -1.664  1.00 93.81           H  
ATOM   1305  C   LEU A  85      -7.628  12.582  -2.449  1.00 93.81           C  
ATOM   1306  CB  LEU A  85      -9.881  13.144  -1.498  1.00 93.81           C  
ATOM   1307  HB2 LEU A  85      -9.494  14.139  -1.277  1.00 93.81           H  
ATOM   1308  HB3 LEU A  85     -10.607  12.866  -0.733  1.00 93.81           H  
ATOM   1309  O   LEU A  85      -7.208  13.739  -2.501  1.00 93.81           O  
ATOM   1310  CG  LEU A  85     -10.575  13.185  -2.873  1.00 93.81           C  
ATOM   1311  HG  LEU A  85      -9.854  13.461  -3.643  1.00 93.81           H  
ATOM   1312  CD1 LEU A  85     -11.219  11.862  -3.262  1.00 93.81           C  
ATOM   1313 HD11 LEU A  85     -11.753  11.965  -4.207  1.00 93.81           H  
ATOM   1314 HD12 LEU A  85     -11.926  11.543  -2.496  1.00 93.81           H  
ATOM   1315 HD13 LEU A  85     -10.458  11.093  -3.390  1.00 93.81           H  
ATOM   1316  CD2 LEU A  85     -11.670  14.249  -2.864  1.00 93.81           C  
ATOM   1317 HD21 LEU A  85     -11.213  15.218  -2.666  1.00 93.81           H  
ATOM   1318 HD22 LEU A  85     -12.154  14.271  -3.841  1.00 93.81           H  
ATOM   1319 HD23 LEU A  85     -12.407  13.991  -2.103  1.00 93.81           H  
ATOM   1320  N   SER A  86      -7.234  11.631  -3.283  1.00 90.88           N  
ATOM   1321  H   SER A  86      -7.674  10.725  -3.220  1.00 90.88           H  
ATOM   1322  CA  SER A  86      -6.318  11.879  -4.382  1.00 90.88           C  
ATOM   1323  HA  SER A  86      -5.472  12.448  -3.996  1.00 90.88           H  
ATOM   1324  C   SER A  86      -7.021  12.689  -5.476  1.00 90.88           C  
ATOM   1325  CB  SER A  86      -5.777  10.547  -4.880  1.00 90.88           C  
ATOM   1326  HB2 SER A  86      -5.023  10.179  -4.184  1.00 90.88           H  
ATOM   1327  HB3 SER A  86      -6.599   9.831  -4.902  1.00 90.88           H  
ATOM   1328  O   SER A  86      -8.016  12.236  -6.043  1.00 90.88           O  
ATOM   1329  OG  SER A  86      -5.230  10.647  -6.175  1.00 90.88           O  
ATOM   1330  HG  SER A  86      -5.767  10.024  -6.670  1.00 90.88           H  
ATOM   1331  N   PRO A  87      -6.526  13.894  -5.814  1.00 89.50           N  
ATOM   1332  CA  PRO A  87      -7.101  14.689  -6.893  1.00 89.50           C  
ATOM   1333  HA  PRO A  87      -8.185  14.733  -6.786  1.00 89.50           H  
ATOM   1334  C   PRO A  87      -6.786  14.121  -8.286  1.00 89.50           C  
ATOM   1335  CB  PRO A  87      -6.514  16.089  -6.698  1.00 89.50           C  
ATOM   1336  HB2 PRO A  87      -6.425  16.637  -7.636  1.00 89.50           H  
ATOM   1337  HB3 PRO A  87      -7.133  16.644  -5.993  1.00 89.50           H  
ATOM   1338  O   PRO A  87      -7.385  14.568  -9.259  1.00 89.50           O  
ATOM   1339  CG  PRO A  87      -5.148  15.818  -6.067  1.00 89.50           C  
ATOM   1340  HG2 PRO A  87      -4.795  16.666  -5.479  1.00 89.50           H  
ATOM   1341  HG3 PRO A  87      -4.429  15.560  -6.843  1.00 89.50           H  
ATOM   1342  CD  PRO A  87      -5.412  14.599  -5.190  1.00 89.50           C  
ATOM   1343  HD2 PRO A  87      -4.517  13.979  -5.146  1.00 89.50           H  
ATOM   1344  HD3 PRO A  87      -5.696  14.923  -4.188  1.00 89.50           H  
ATOM   1345  N   GLU A  88      -5.845  13.177  -8.398  1.00 81.15           N  
ATOM   1346  H   GLU A  88      -5.415  12.819  -7.557  1.00 81.15           H  
ATOM   1347  CA  GLU A  88      -5.428  12.583  -9.676  1.00 81.15           C  
ATOM   1348  HA  GLU A  88      -5.299  13.368 -10.421  1.00 81.15           H  
ATOM   1349  C   GLU A  88      -6.471  11.607 -10.235  1.00 81.15           C  
ATOM   1350  CB  GLU A  88      -4.086  11.850  -9.497  1.00 81.15           C  
ATOM   1351  HB2 GLU A  88      -4.193  11.101  -8.712  1.00 81.15           H  
ATOM   1352  HB3 GLU A  88      -3.840  11.340 -10.428  1.00 81.15           H  
ATOM   1353  O   GLU A  88      -6.699  11.572 -11.441  1.00 81.15           O  
ATOM   1354  CG  GLU A  88      -2.930  12.800  -9.146  1.00 81.15           C  
ATOM   1355  HG2 GLU A  88      -2.836  13.539  -9.942  1.00 81.15           H  
ATOM   1356  HG3 GLU A  88      -3.172  13.332  -8.226  1.00 81.15           H  
ATOM   1357  CD  GLU A  88      -1.579  12.086  -8.952  1.00 81.15           C  
ATOM   1358  OE1 GLU A  88      -0.570  12.821  -8.871  1.00 81.15           O  
ATOM   1359  OE2 GLU A  88      -1.552  10.836  -8.813  1.00 81.15           O  
ATOM   1360  N   ASP A  89      -7.114  10.835  -9.360  1.00 78.39           N  
ATOM   1361  H   ASP A  89      -6.858  10.903  -8.386  1.00 78.39           H  
ATOM   1362  CA  ASP A  89      -8.053   9.760  -9.707  1.00 78.39           C  
ATOM   1363  HA  ASP A  89      -8.288   9.816 -10.770  1.00 78.39           H  
ATOM   1364  C   ASP A  89      -9.397   9.856  -8.963  1.00 78.39           C  
ATOM   1365  CB  ASP A  89      -7.373   8.404  -9.452  1.00 78.39           C  
ATOM   1366  HB2 ASP A  89      -6.504   8.326 -10.105  1.00 78.39           H  
ATOM   1367  HB3 ASP A  89      -8.061   7.603  -9.721  1.00 78.39           H  
ATOM   1368  O   ASP A  89     -10.332   9.120  -9.273  1.00 78.39           O  
ATOM   1369  CG  ASP A  89      -6.915   8.202  -8.003  1.00 78.39           C  
ATOM   1370  OD1 ASP A  89      -7.187   9.064  -7.136  1.00 78.39           O  
ATOM   1371  OD2 ASP A  89      -6.214   7.208  -7.741  1.00 78.39           O  
ATOM   1372  N   GLY A  90      -9.523  10.768  -7.994  1.00 84.09           N  
ATOM   1373  H   GLY A  90      -8.702  11.287  -7.717  1.00 84.09           H  
ATOM   1374  CA  GLY A  90     -10.715  10.909  -7.161  1.00 84.09           C  
ATOM   1375  HA2 GLY A  90     -11.598  10.940  -7.799  1.00 84.09           H  
ATOM   1376  HA3 GLY A  90     -10.643  11.845  -6.607  1.00 84.09           H  
ATOM   1377  C   GLY A  90     -10.901   9.780  -6.144  1.00 84.09           C  
ATOM   1378  O   GLY A  90     -12.001   9.639  -5.610  1.00 84.09           O  
ATOM   1379  N   GLY A  91      -9.868   8.972  -5.894  1.00 86.76           N  
ATOM   1380  H   GLY A  91      -8.992   9.155  -6.364  1.00 86.76           H  
ATOM   1381  CA  GLY A  91      -9.890   7.881  -4.925  1.00 86.76           C  
ATOM   1382  HA2 GLY A  91      -9.142   7.139  -5.207  1.00 86.76           H  
ATOM   1383  HA3 GLY A  91     -10.869   7.402  -4.931  1.00 86.76           H  
ATOM   1384  C   GLY A  91      -9.555   8.340  -3.512  1.00 86.76           C  
ATOM   1385  O   GLY A  91      -8.701   9.207  -3.317  1.00 86.76           O  
ATOM   1386  N   TRP A  92     -10.192   7.726  -2.515  1.00 92.59           N  
ATOM   1387  H   TRP A  92     -10.842   6.985  -2.737  1.00 92.59           H  
ATOM   1388  CA  TRP A  92      -9.767   7.857  -1.124  1.00 92.59           C  
ATOM   1389  HA  TRP A  92      -9.298   8.831  -0.990  1.00 92.59           H  
ATOM   1390  C   TRP A  92      -8.738   6.786  -0.789  1.00 92.59           C  
ATOM   1391  CB  TRP A  92     -10.954   7.804  -0.163  1.00 92.59           C  
ATOM   1392  HB2 TRP A  92     -10.577   7.654   0.848  1.00 92.59           H  
ATOM   1393  HB3 TRP A  92     -11.585   6.947  -0.400  1.00 92.59           H  
ATOM   1394  O   TRP A  92      -8.944   5.605  -1.039  1.00 92.59           O  
ATOM   1395  CG  TRP A  92     -11.775   9.051  -0.150  1.00 92.59           C  
ATOM   1396  CD1 TRP A  92     -12.873   9.281  -0.899  1.00 92.59           C  
ATOM   1397  HD1 TRP A  92     -13.288   8.586  -1.614  1.00 92.59           H  
ATOM   1398  CD2 TRP A  92     -11.556  10.272   0.616  1.00 92.59           C  
ATOM   1399  CE2 TRP A  92     -12.606  11.189   0.313  1.00 92.59           C  
ATOM   1400  CE3 TRP A  92     -10.578  10.696   1.541  1.00 92.59           C  
ATOM   1401  HE3 TRP A  92      -9.771  10.021   1.783  1.00 92.59           H  
ATOM   1402  NE1 TRP A  92     -13.372  10.538  -0.626  1.00 92.59           N  
ATOM   1403  HE1 TRP A  92     -14.141  10.948  -1.135  1.00 92.59           H  
ATOM   1404  CH2 TRP A  92     -11.701  12.849   1.817  1.00 92.59           C  
ATOM   1405  HH2 TRP A  92     -11.750  13.823   2.280  1.00 92.59           H  
ATOM   1406  CZ2 TRP A  92     -12.694  12.455   0.906  1.00 92.59           C  
ATOM   1407  HZ2 TRP A  92     -13.524  13.101   0.659  1.00 92.59           H  
ATOM   1408  CZ3 TRP A  92     -10.646  11.973   2.132  1.00 92.59           C  
ATOM   1409  HZ3 TRP A  92      -9.885  12.286   2.832  1.00 92.59           H  
ATOM   1410  N   TYR A  93      -7.647   7.204  -0.160  1.00 93.60           N  
ATOM   1411  H   TYR A  93      -7.529   8.200  -0.039  1.00 93.60           H  
ATOM   1412  CA  TYR A  93      -6.545   6.334   0.233  1.00 93.60           C  
ATOM   1413  HA  TYR A  93      -6.801   5.291   0.042  1.00 93.60           H  
ATOM   1414  C   TYR A  93      -6.263   6.492   1.717  1.00 93.60           C  
ATOM   1415  CB  TYR A  93      -5.309   6.685  -0.596  1.00 93.60           C  
ATOM   1416  HB2 TYR A  93      -4.451   6.138  -0.205  1.00 93.60           H  
ATOM   1417  HB3 TYR A  93      -5.101   7.750  -0.494  1.00 93.60           H  
ATOM   1418  O   TYR A  93      -6.415   7.586   2.272  1.00 93.60           O  
ATOM   1419  CG  TYR A  93      -5.472   6.349  -2.061  1.00 93.60           C  
ATOM   1420  CD1 TYR A  93      -5.090   5.077  -2.520  1.00 93.60           C  
ATOM   1421  HD1 TYR A  93      -4.678   4.344  -1.842  1.00 93.60           H  
ATOM   1422  CD2 TYR A  93      -6.034   7.284  -2.955  1.00 93.60           C  
ATOM   1423  HD2 TYR A  93      -6.353   8.253  -2.599  1.00 93.60           H  
ATOM   1424  CE1 TYR A  93      -5.262   4.747  -3.872  1.00 93.60           C  
ATOM   1425  HE1 TYR A  93      -4.960   3.777  -4.239  1.00 93.60           H  
ATOM   1426  CE2 TYR A  93      -6.219   6.943  -4.310  1.00 93.60           C  
ATOM   1427  HE2 TYR A  93      -6.667   7.635  -5.008  1.00 93.60           H  
ATOM   1428  OH  TYR A  93      -5.977   5.298  -6.066  1.00 93.60           O  
ATOM   1429  HH  TYR A  93      -6.158   6.032  -6.658  1.00 93.60           H  
ATOM   1430  CZ  TYR A  93      -5.835   5.666  -4.769  1.00 93.60           C  
ATOM   1431  N   ARG A  94      -5.824   5.423   2.384  1.00 95.97           N  
ATOM   1432  H   ARG A  94      -5.739   4.534   1.913  1.00 95.97           H  
ATOM   1433  CA  ARG A  94      -5.167   5.587   3.683  1.00 95.97           C  
ATOM   1434  HA  ARG A  94      -5.707   6.328   4.271  1.00 95.97           H  
ATOM   1435  C   ARG A  94      -3.769   6.120   3.415  1.00 95.97           C  
ATOM   1436  CB  ARG A  94      -5.148   4.281   4.476  1.00 95.97           C  
ATOM   1437  HB2 ARG A  94      -4.531   3.551   3.952  1.00 95.97           H  
ATOM   1438  HB3 ARG A  94      -4.700   4.467   5.453  1.00 95.97           H  
ATOM   1439  O   ARG A  94      -3.002   5.537   2.652  1.00 95.97           O  
ATOM   1440  CG  ARG A  94      -6.575   3.741   4.672  1.00 95.97           C  
ATOM   1441  HG2 ARG A  94      -7.178   4.485   5.192  1.00 95.97           H  
ATOM   1442  HG3 ARG A  94      -7.041   3.538   3.708  1.00 95.97           H  
ATOM   1443  CD  ARG A  94      -6.576   2.447   5.475  1.00 95.97           C  
ATOM   1444  HD2 ARG A  94      -7.609   2.146   5.650  1.00 95.97           H  
ATOM   1445  HD3 ARG A  94      -6.086   2.614   6.434  1.00 95.97           H  
ATOM   1446  NE  ARG A  94      -5.886   1.390   4.727  1.00 95.97           N  
ATOM   1447  HE  ARG A  94      -5.633   1.579   3.768  1.00 95.97           H  
ATOM   1448  NH1 ARG A  94      -5.905  -0.181   6.368  1.00 95.97           N  
ATOM   1449 HH11 ARG A  94      -5.573  -1.071   6.709  1.00 95.97           H  
ATOM   1450 HH12 ARG A  94      -6.576   0.343   6.911  1.00 95.97           H  
ATOM   1451  NH2 ARG A  94      -4.884  -0.610   4.441  1.00 95.97           N  
ATOM   1452 HH21 ARG A  94      -4.696  -1.566   4.708  1.00 95.97           H  
ATOM   1453 HH22 ARG A  94      -4.639  -0.326   3.504  1.00 95.97           H  
ATOM   1454  CZ  ARG A  94      -5.561   0.204   5.177  1.00 95.97           C  
ATOM   1455  N   ALA A  95      -3.451   7.252   4.017  1.00 96.40           N  
ATOM   1456  H   ALA A  95      -4.141   7.692   4.609  1.00 96.40           H  
ATOM   1457  CA  ALA A  95      -2.202   7.956   3.806  1.00 96.40           C  
ATOM   1458  HA  ALA A  95      -1.560   7.349   3.168  1.00 96.40           H  
ATOM   1459  C   ALA A  95      -1.491   8.178   5.138  1.00 96.40           C  
ATOM   1460  CB  ALA A  95      -2.492   9.266   3.071  1.00 96.40           C  
ATOM   1461  HB1 ALA A  95      -1.558   9.784   2.851  1.00 96.40           H  
ATOM   1462  HB2 ALA A  95      -3.009   9.053   2.136  1.00 96.40           H  
ATOM   1463  HB3 ALA A  95      -3.124   9.902   3.690  1.00 96.40           H  
ATOM   1464  O   ALA A  95      -2.132   8.486   6.140  1.00 96.40           O  
ATOM   1465  N   ARG A  96      -0.164   8.049   5.160  1.00 96.48           N  
ATOM   1466  H   ARG A  96       0.288   7.769   4.302  1.00 96.48           H  
ATOM   1467  CA  ARG A  96       0.668   8.373   6.324  1.00 96.48           C  
ATOM   1468  HA  ARG A  96       0.024   8.528   7.190  1.00 96.48           H  
ATOM   1469  C   ARG A  96       1.417   9.668   6.073  1.00 96.48           C  
ATOM   1470  CB  ARG A  96       1.596   7.198   6.643  1.00 96.48           C  
ATOM   1471  HB2 ARG A  96       0.974   6.308   6.737  1.00 96.48           H  
ATOM   1472  HB3 ARG A  96       2.300   7.046   5.825  1.00 96.48           H  
ATOM   1473  O   ARG A  96       2.169   9.763   5.105  1.00 96.48           O  
ATOM   1474  CG  ARG A  96       2.366   7.419   7.956  1.00 96.48           C  
ATOM   1475  HG2 ARG A  96       3.073   8.239   7.831  1.00 96.48           H  
ATOM   1476  HG3 ARG A  96       1.666   7.684   8.748  1.00 96.48           H  
ATOM   1477  CD  ARG A  96       3.138   6.161   8.380  1.00 96.48           C  
ATOM   1478  HD2 ARG A  96       3.699   6.391   9.285  1.00 96.48           H  
ATOM   1479  HD3 ARG A  96       3.849   5.917   7.590  1.00 96.48           H  
ATOM   1480  NE  ARG A  96       2.233   5.018   8.651  1.00 96.48           N  
ATOM   1481  HE  ARG A  96       1.322   5.234   9.029  1.00 96.48           H  
ATOM   1482  NH1 ARG A  96       3.490   3.319   7.708  1.00 96.48           N  
ATOM   1483 HH11 ARG A  96       3.470   2.390   7.312  1.00 96.48           H  
ATOM   1484 HH12 ARG A  96       4.223   3.967   7.458  1.00 96.48           H  
ATOM   1485  NH2 ARG A  96       1.479   2.863   8.473  1.00 96.48           N  
ATOM   1486 HH21 ARG A  96       0.557   3.142   8.779  1.00 96.48           H  
ATOM   1487 HH22 ARG A  96       1.540   1.985   7.979  1.00 96.48           H  
ATOM   1488  CZ  ARG A  96       2.408   3.752   8.292  1.00 96.48           C  
ATOM   1489  N   ALA A  97       1.234  10.652   6.948  1.00 96.47           N  
ATOM   1490  H   ALA A  97       0.629  10.492   7.740  1.00 96.47           H  
ATOM   1491  CA  ALA A  97       1.927  11.929   6.835  1.00 96.47           C  
ATOM   1492  HA  ALA A  97       1.814  12.313   5.821  1.00 96.47           H  
ATOM   1493  C   ALA A  97       3.419  11.730   7.122  1.00 96.47           C  
ATOM   1494  CB  ALA A  97       1.280  12.922   7.800  1.00 96.47           C  
ATOM   1495  HB1 ALA A  97       0.222  13.026   7.559  1.00 96.47           H  
ATOM   1496  HB2 ALA A  97       1.767  13.893   7.714  1.00 96.47           H  
ATOM   1497  HB3 ALA A  97       1.368  12.555   8.823  1.00 96.47           H  
ATOM   1498  O   ALA A  97       3.791  11.359   8.234  1.00 96.47           O  
ATOM   1499  N   LEU A  98       4.276  11.966   6.132  1.00 96.28           N  
ATOM   1500  H   LEU A  98       3.924  12.319   5.254  1.00 96.28           H  
ATOM   1501  CA  LEU A  98       5.724  11.792   6.278  1.00 96.28           C  
ATOM   1502  HA  LEU A  98       5.929  10.984   6.981  1.00 96.28           H  
ATOM   1503  C   LEU A  98       6.373  13.048   6.852  1.00 96.28           C  
ATOM   1504  CB  LEU A  98       6.347  11.423   4.924  1.00 96.28           C  
ATOM   1505  HB2 LEU A  98       7.411  11.250   5.081  1.00 96.28           H  
ATOM   1506  HB3 LEU A  98       6.246  12.269   4.243  1.00 96.28           H  
ATOM   1507  O   LEU A  98       7.311  12.963   7.635  1.00 96.28           O  
ATOM   1508  CG  LEU A  98       5.739  10.181   4.252  1.00 96.28           C  
ATOM   1509  HG  LEU A  98       4.720  10.408   3.938  1.00 96.28           H  
ATOM   1510  CD1 LEU A  98       6.552   9.850   3.005  1.00 96.28           C  
ATOM   1511 HD11 LEU A  98       6.581  10.712   2.337  1.00 96.28           H  
ATOM   1512 HD12 LEU A  98       6.103   9.012   2.471  1.00 96.28           H  
ATOM   1513 HD13 LEU A  98       7.568   9.588   3.298  1.00 96.28           H  
ATOM   1514  CD2 LEU A  98       5.701   8.963   5.177  1.00 96.28           C  
ATOM   1515 HD21 LEU A  98       5.341   8.096   4.623  1.00 96.28           H  
ATOM   1516 HD22 LEU A  98       5.012   9.142   6.002  1.00 96.28           H  
ATOM   1517 HD23 LEU A  98       6.699   8.762   5.567  1.00 96.28           H  
ATOM   1518  N   ASN A  99       5.847  14.211   6.486  1.00 94.67           N  
ATOM   1519  H   ASN A  99       5.066  14.186   5.846  1.00 94.67           H  
ATOM   1520  CA  ASN A  99       6.216  15.523   7.003  1.00 94.67           C  
ATOM   1521  HA  ASN A  99       6.358  15.460   8.082  1.00 94.67           H  
ATOM   1522  C   ASN A  99       5.047  16.493   6.738  1.00 94.67           C  
ATOM   1523  CB  ASN A  99       7.563  15.935   6.370  1.00 94.67           C  
ATOM   1524  HB2 ASN A  99       8.316  15.213   6.684  1.00 94.67           H  
ATOM   1525  HB3 ASN A  99       7.884  16.910   6.736  1.00 94.67           H  
ATOM   1526  O   ASN A  99       3.909  16.065   6.541  1.00 94.67           O  
ATOM   1527  CG  ASN A  99       7.542  15.961   4.857  1.00 94.67           C  
ATOM   1528  ND2 ASN A  99       8.596  15.539   4.204  1.00 94.67           N  
ATOM   1529 HD21 ASN A  99       8.548  15.563   3.195  1.00 94.67           H  
ATOM   1530 HD22 ASN A  99       9.410  15.212   4.704  1.00 94.67           H  
ATOM   1531  OD1 ASN A  99       6.568  16.361   4.252  1.00 94.67           O  
ATOM   1532  N   THR A 100       5.299  17.802   6.741  1.00 92.53           N  
ATOM   1533  H   THR A 100       6.250  18.125   6.841  1.00 92.53           H  
ATOM   1534  CA  THR A 100       4.262  18.819   6.499  1.00 92.53           C  
ATOM   1535  HA  THR A 100       3.364  18.544   7.051  1.00 92.53           H  
ATOM   1536  C   THR A 100       3.837  18.953   5.035  1.00 92.53           C  
ATOM   1537  CB  THR A 100       4.732  20.190   7.000  1.00 92.53           C  
ATOM   1538  HB  THR A 100       4.008  20.952   6.712  1.00 92.53           H  
ATOM   1539  O   THR A 100       2.829  19.602   4.767  1.00 92.53           O  
ATOM   1540  CG2 THR A 100       4.893  20.215   8.520  1.00 92.53           C  
ATOM   1541 HG21 THR A 100       5.677  19.524   8.831  1.00 92.53           H  
ATOM   1542 HG22 THR A 100       3.954  19.927   8.991  1.00 92.53           H  
ATOM   1543 HG23 THR A 100       5.156  21.223   8.843  1.00 92.53           H  
ATOM   1544  OG1 THR A 100       5.991  20.504   6.450  1.00 92.53           O  
ATOM   1545  HG1 THR A 100       6.166  21.433   6.612  1.00 92.53           H  
ATOM   1546  N   THR A 101       4.582  18.377   4.090  1.00 95.88           N  
ATOM   1547  H   THR A 101       5.406  17.863   4.365  1.00 95.88           H  
ATOM   1548  CA  THR A 101       4.377  18.556   2.645  1.00 95.88           C  
ATOM   1549  HA  THR A 101       3.455  19.112   2.475  1.00 95.88           H  
ATOM   1550  C   THR A 101       4.222  17.249   1.874  1.00 95.88           C  
ATOM   1551  CB  THR A 101       5.522  19.368   2.017  1.00 95.88           C  
ATOM   1552  HB  THR A 101       5.332  19.481   0.950  1.00 95.88           H  
ATOM   1553  O   THR A 101       3.926  17.304   0.685  1.00 95.88           O  
ATOM   1554  CG2 THR A 101       5.663  20.761   2.629  1.00 95.88           C  
ATOM   1555 HG21 THR A 101       6.396  21.336   2.064  1.00 95.88           H  
ATOM   1556 HG22 THR A 101       5.987  20.685   3.667  1.00 95.88           H  
ATOM   1557 HG23 THR A 101       4.701  21.272   2.589  1.00 95.88           H  
ATOM   1558  OG1 THR A 101       6.758  18.716   2.194  1.00 95.88           O  
ATOM   1559  HG1 THR A 101       7.426  19.203   1.705  1.00 95.88           H  
ATOM   1560  N   MET A 102       4.408  16.083   2.498  1.00 97.41           N  
ATOM   1561  H   MET A 102       4.732  16.107   3.454  1.00 97.41           H  
ATOM   1562  CA  MET A 102       4.404  14.782   1.823  1.00 97.41           C  
ATOM   1563  HA  MET A 102       3.879  14.886   0.874  1.00 97.41           H  
ATOM   1564  C   MET A 102       3.673  13.710   2.634  1.00 97.41           C  
ATOM   1565  CB  MET A 102       5.841  14.322   1.517  1.00 97.41           C  
ATOM   1566  HB2 MET A 102       5.797  13.341   1.044  1.00 97.41           H  
ATOM   1567  HB3 MET A 102       6.402  14.231   2.447  1.00 97.41           H  
ATOM   1568  O   MET A 102       3.768  13.666   3.865  1.00 97.41           O  
ATOM   1569  CG  MET A 102       6.572  15.291   0.577  1.00 97.41           C  
ATOM   1570  HG2 MET A 102       5.994  15.388  -0.343  1.00 97.41           H  
ATOM   1571  HG3 MET A 102       6.609  16.271   1.052  1.00 97.41           H  
ATOM   1572  SD  MET A 102       8.279  14.856   0.144  1.00 97.41           S  
ATOM   1573  CE  MET A 102       7.969  13.400  -0.878  1.00 97.41           C  
ATOM   1574  HE1 MET A 102       8.896  13.072  -1.349  1.00 97.41           H  
ATOM   1575  HE2 MET A 102       7.605  12.615  -0.216  1.00 97.41           H  
ATOM   1576  HE3 MET A 102       7.229  13.628  -1.645  1.00 97.41           H  
ATOM   1577  N   ALA A 103       2.989  12.805   1.933  1.00 97.55           N  
ATOM   1578  H   ALA A 103       2.942  12.911   0.930  1.00 97.55           H  
ATOM   1579  CA  ALA A 103       2.333  11.638   2.514  1.00 97.55           C  
ATOM   1580  HA  ALA A 103       2.777  11.445   3.491  1.00 97.55           H  
ATOM   1581  C   ALA A 103       2.532  10.381   1.658  1.00 97.55           C  
ATOM   1582  CB  ALA A 103       0.847  11.938   2.725  1.00 97.55           C  
ATOM   1583  HB1 ALA A 103       0.740  12.804   3.378  1.00 97.55           H  
ATOM   1584  HB2 ALA A 103       0.368  12.141   1.767  1.00 97.55           H  
ATOM   1585  HB3 ALA A 103       0.365  11.081   3.195  1.00 97.55           H  
ATOM   1586  O   ALA A 103       2.526  10.445   0.432  1.00 97.55           O  
ATOM   1587  N   ALA A 104       2.674   9.233   2.312  1.00 97.33           N  
ATOM   1588  H   ALA A 104       2.625   9.260   3.320  1.00 97.33           H  
ATOM   1589  CA  ALA A 104       2.724   7.918   1.680  1.00 97.33           C  
ATOM   1590  HA  ALA A 104       3.151   7.987   0.679  1.00 97.33           H  
ATOM   1591  C   ALA A 104       1.315   7.328   1.571  1.00 97.33           C  
ATOM   1592  CB  ALA A 104       3.617   7.024   2.546  1.00 97.33           C  
ATOM   1593  HB1 ALA A 104       3.376   7.162   3.600  1.00 97.33           H  
ATOM   1594  HB2 ALA A 104       3.438   5.976   2.305  1.00 97.33           H  
ATOM   1595  HB3 ALA A 104       4.667   7.259   2.370  1.00 97.33           H  
ATOM   1596  O   ALA A 104       0.654   7.185   2.598  1.00 97.33           O  
ATOM   1597  N   LEU A 105       0.864   6.948   0.373  1.00 94.58           N  
ATOM   1598  H   LEU A 105       1.461   7.058  -0.433  1.00 94.58           H  
ATOM   1599  CA  LEU A 105      -0.404   6.237   0.186  1.00 94.58           C  
ATOM   1600  HA  LEU A 105      -1.138   6.615   0.898  1.00 94.58           H  
ATOM   1601  C   LEU A 105      -0.200   4.744   0.481  1.00 94.58           C  
ATOM   1602  CB  LEU A 105      -0.961   6.476  -1.230  1.00 94.58           C  
ATOM   1603  HB2 LEU A 105      -0.297   6.006  -1.956  1.00 94.58           H  
ATOM   1604  HB3 LEU A 105      -1.926   5.973  -1.292  1.00 94.58           H  
ATOM   1605  O   LEU A 105       0.387   4.024  -0.323  1.00 94.58           O  
ATOM   1606  CG  LEU A 105      -1.147   7.949  -1.644  1.00 94.58           C  
ATOM   1607  HG  LEU A 105      -0.169   8.391  -1.832  1.00 94.58           H  
ATOM   1608  CD1 LEU A 105      -1.963   7.998  -2.933  1.00 94.58           C  
ATOM   1609 HD11 LEU A 105      -1.992   9.017  -3.320  1.00 94.58           H  
ATOM   1610 HD12 LEU A 105      -1.512   7.334  -3.671  1.00 94.58           H  
ATOM   1611 HD13 LEU A 105      -2.982   7.660  -2.748  1.00 94.58           H  
ATOM   1612  CD2 LEU A 105      -1.870   8.795  -0.595  1.00 94.58           C  
ATOM   1613 HD21 LEU A 105      -2.062   9.790  -0.997  1.00 94.58           H  
ATOM   1614 HD22 LEU A 105      -1.243   8.902   0.291  1.00 94.58           H  
ATOM   1615 HD23 LEU A 105      -2.815   8.326  -0.323  1.00 94.58           H  
ATOM   1616  N   LEU A 106      -0.686   4.284   1.635  1.00 92.52           N  
ATOM   1617  H   LEU A 106      -1.267   4.909   2.175  1.00 92.52           H  
ATOM   1618  CA  LEU A 106      -0.456   2.938   2.191  1.00 92.52           C  
ATOM   1619  HA  LEU A 106       0.610   2.714   2.157  1.00 92.52           H  
ATOM   1620  C   LEU A 106      -1.157   1.810   1.425  1.00 92.52           C  
ATOM   1621  CB  LEU A 106      -0.940   2.909   3.649  1.00 92.52           C  
ATOM   1622  HB2 LEU A 106      -0.766   1.908   4.043  1.00 92.52           H  
ATOM   1623  HB3 LEU A 106      -2.017   3.079   3.657  1.00 92.52           H  
ATOM   1624  O   LEU A 106      -0.856   0.636   1.645  1.00 92.52           O  
ATOM   1625  CG  LEU A 106      -0.274   3.919   4.594  1.00 92.52           C  
ATOM   1626  HG  LEU A 106      -0.511   4.935   4.281  1.00 92.52           H  
ATOM   1627  CD1 LEU A 106      -0.839   3.703   5.997  1.00 92.52           C  
ATOM   1628 HD11 LEU A 106      -0.445   4.452   6.685  1.00 92.52           H  
ATOM   1629 HD12 LEU A 106      -0.575   2.707   6.350  1.00 92.52           H  
ATOM   1630 HD13 LEU A 106      -1.925   3.791   5.968  1.00 92.52           H  
ATOM   1631  CD2 LEU A 106       1.247   3.755   4.649  1.00 92.52           C  
ATOM   1632 HD21 LEU A 106       1.680   4.004   3.680  1.00 92.52           H  
ATOM   1633 HD22 LEU A 106       1.668   4.430   5.396  1.00 92.52           H  
ATOM   1634 HD23 LEU A 106       1.500   2.725   4.902  1.00 92.52           H  
ATOM   1635  N   ASP A 107      -2.070   2.190   0.538  1.00 87.26           N  
ATOM   1636  H   ASP A 107      -2.323   3.168   0.524  1.00 87.26           H  
ATOM   1637  CA  ASP A 107      -2.788   1.289  -0.358  1.00 87.26           C  
ATOM   1638  HA  ASP A 107      -2.448   0.265  -0.201  1.00 87.26           H  
ATOM   1639  C   ASP A 107      -2.537   1.625  -1.830  1.00 87.26           C  
ATOM   1640  CB  ASP A 107      -4.285   1.347  -0.028  1.00 87.26           C  
ATOM   1641  HB2 ASP A 107      -4.813   0.586  -0.603  1.00 87.26           H  
ATOM   1642  HB3 ASP A 107      -4.675   2.325  -0.311  1.00 87.26           H  
ATOM   1643  O   ASP A 107      -3.049   0.931  -2.688  1.00 87.26           O  
ATOM   1644  CG  ASP A 107      -4.540   1.111   1.456  1.00 87.26           C  
ATOM   1645  OD1 ASP A 107      -4.060   0.090   1.995  1.00 87.26           O  
ATOM   1646  OD2 ASP A 107      -5.170   1.977   2.108  1.00 87.26           O  
ATOM   1647  N   GLY A 108      -1.780   2.685  -2.140  1.00 85.87           N  
ATOM   1648  H   GLY A 108      -1.287   3.143  -1.387  1.00 85.87           H  
ATOM   1649  CA  GLY A 108      -1.572   3.177  -3.510  1.00 85.87           C  
ATOM   1650  HA2 GLY A 108      -2.111   2.549  -4.220  1.00 85.87           H  
ATOM   1651  HA3 GLY A 108      -1.975   4.187  -3.590  1.00 85.87           H  
ATOM   1652  C   GLY A 108      -0.111   3.210  -3.960  1.00 85.87           C  
ATOM   1653  O   GLY A 108       0.171   3.719  -5.038  1.00 85.87           O  
ATOM   1654  N   SER A 109       0.816   2.726  -3.130  1.00 88.93           N  
ATOM   1655  H   SER A 109       0.480   2.260  -2.299  1.00 88.93           H  
ATOM   1656  CA  SER A 109       2.235   2.504  -3.463  1.00 88.93           C  
ATOM   1657  HA  SER A 109       2.756   2.252  -2.539  1.00 88.93           H  
ATOM   1658  C   SER A 109       2.977   3.713  -4.034  1.00 88.93           C  
ATOM   1659  CB  SER A 109       2.347   1.291  -4.376  1.00 88.93           C  
ATOM   1660  HB2 SER A 109       1.717   1.473  -5.246  1.00 88.93           H  
ATOM   1661  HB3 SER A 109       3.378   1.132  -4.694  1.00 88.93           H  
ATOM   1662  O   SER A 109       3.922   3.572  -4.806  1.00 88.93           O  
ATOM   1663  OG  SER A 109       1.885   0.154  -3.681  1.00 88.93           O  
ATOM   1664  HG  SER A 109       1.732  -0.545  -4.321  1.00 88.93           H  
ATOM   1665  N   LYS A 110       2.571   4.919  -3.633  1.00 91.66           N  
ATOM   1666  H   LYS A 110       1.785   4.954  -2.999  1.00 91.66           H  
ATOM   1667  CA  LYS A 110       3.185   6.173  -4.070  1.00 91.66           C  
ATOM   1668  HA  LYS A 110       4.216   5.958  -4.353  1.00 91.66           H  
ATOM   1669  C   LYS A 110       3.250   7.187  -2.943  1.00 91.66           C  
ATOM   1670  CB  LYS A 110       2.474   6.711  -5.329  1.00 91.66           C  
ATOM   1671  HB2 LYS A 110       2.490   5.929  -6.089  1.00 91.66           H  
ATOM   1672  HB3 LYS A 110       3.043   7.554  -5.719  1.00 91.66           H  
ATOM   1673  O   LYS A 110       2.530   7.094  -1.945  1.00 91.66           O  
ATOM   1674  CG  LYS A 110       1.016   7.161  -5.115  1.00 91.66           C  
ATOM   1675  HG2 LYS A 110       0.990   7.990  -4.407  1.00 91.66           H  
ATOM   1676  HG3 LYS A 110       0.435   6.333  -4.709  1.00 91.66           H  
ATOM   1677  CD  LYS A 110       0.380   7.614  -6.446  1.00 91.66           C  
ATOM   1678  HD2 LYS A 110       0.450   6.797  -7.164  1.00 91.66           H  
ATOM   1679  HD3 LYS A 110       0.932   8.470  -6.833  1.00 91.66           H  
ATOM   1680  CE  LYS A 110      -1.099   8.000  -6.271  1.00 91.66           C  
ATOM   1681  HE2 LYS A 110      -1.172   8.795  -5.528  1.00 91.66           H  
ATOM   1682  HE3 LYS A 110      -1.633   7.129  -5.893  1.00 91.66           H  
ATOM   1683  NZ  LYS A 110      -1.733   8.449  -7.541  1.00 91.66           N  
ATOM   1684  HZ1 LYS A 110      -1.609   7.773  -8.281  1.00 91.66           H  
ATOM   1685  HZ2 LYS A 110      -1.374   9.329  -7.882  1.00 91.66           H  
ATOM   1686  HZ3 LYS A 110      -2.725   8.601  -7.426  1.00 91.66           H  
ATOM   1687  N   VAL A 111       4.109   8.179  -3.123  1.00 96.45           N  
ATOM   1688  H   VAL A 111       4.633   8.202  -3.986  1.00 96.45           H  
ATOM   1689  CA  VAL A 111       4.185   9.350  -2.251  1.00 96.45           C  
ATOM   1690  HA  VAL A 111       3.577   9.175  -1.364  1.00 96.45           H  
ATOM   1691  C   VAL A 111       3.592  10.546  -2.983  1.00 96.45           C  
ATOM   1692  CB  VAL A 111       5.623   9.590  -1.775  1.00 96.45           C  
ATOM   1693  HB  VAL A 111       6.283   9.717  -2.634  1.00 96.45           H  
ATOM   1694  O   VAL A 111       3.882  10.772  -4.154  1.00 96.45           O  
ATOM   1695  CG1 VAL A 111       5.713  10.828  -0.887  1.00 96.45           C  
ATOM   1696 HG11 VAL A 111       6.701  10.838  -0.427  1.00 96.45           H  
ATOM   1697 HG12 VAL A 111       5.570  11.730  -1.480  1.00 96.45           H  
ATOM   1698 HG13 VAL A 111       4.970  10.785  -0.091  1.00 96.45           H  
ATOM   1699  CG2 VAL A 111       6.117   8.404  -0.935  1.00 96.45           C  
ATOM   1700 HG21 VAL A 111       5.476   8.266  -0.064  1.00 96.45           H  
ATOM   1701 HG22 VAL A 111       6.107   7.491  -1.531  1.00 96.45           H  
ATOM   1702 HG23 VAL A 111       7.138   8.586  -0.600  1.00 96.45           H  
ATOM   1703  N   VAL A 112       2.751  11.307  -2.289  1.00 96.37           N  
ATOM   1704  H   VAL A 112       2.580  11.065  -1.324  1.00 96.37           H  
ATOM   1705  CA  VAL A 112       2.074  12.494  -2.820  1.00 96.37           C  
ATOM   1706  HA  VAL A 112       2.370  12.633  -3.860  1.00 96.37           H  
ATOM   1707  C   VAL A 112       2.505  13.743  -2.067  1.00 96.37           C  
ATOM   1708  CB  VAL A 112       0.540  12.339  -2.810  1.00 96.37           C  
ATOM   1709  HB  VAL A 112       0.107  13.259  -3.203  1.00 96.37           H  
ATOM   1710  O   VAL A 112       2.866  13.682  -0.888  1.00 96.37           O  
ATOM   1711  CG1 VAL A 112       0.102  11.193  -3.728  1.00 96.37           C  
ATOM   1712 HG11 VAL A 112       0.506  11.347  -4.729  1.00 96.37           H  
ATOM   1713 HG12 VAL A 112      -0.986  11.177  -3.793  1.00 96.37           H  
ATOM   1714 HG13 VAL A 112       0.456  10.238  -3.342  1.00 96.37           H  
ATOM   1715  CG2 VAL A 112      -0.034  12.108  -1.406  1.00 96.37           C  
ATOM   1716 HG21 VAL A 112      -1.122  12.066  -1.463  1.00 96.37           H  
ATOM   1717 HG22 VAL A 112       0.332  11.168  -0.992  1.00 96.37           H  
ATOM   1718 HG23 VAL A 112       0.238  12.930  -0.744  1.00 96.37           H  
ATOM   1719  N   TYR A 113       2.438  14.888  -2.744  1.00 96.50           N  
ATOM   1720  H   TYR A 113       2.097  14.863  -3.695  1.00 96.50           H  
ATOM   1721  CA  TYR A 113       2.619  16.192  -2.115  1.00 96.50           C  
ATOM   1722  HA  TYR A 113       3.326  16.083  -1.293  1.00 96.50           H  
ATOM   1723  C   TYR A 113       1.296  16.701  -1.555  1.00 96.50           C  
ATOM   1724  CB  TYR A 113       3.206  17.204  -3.099  1.00 96.50           C  
ATOM   1725  HB2 TYR A 113       2.596  17.229  -4.002  1.00 96.50           H  
ATOM   1726  HB3 TYR A 113       3.163  18.194  -2.645  1.00 96.50           H  
ATOM   1727  O   TYR A 113       0.320  16.830  -2.290  1.00 96.50           O  
ATOM   1728  CG  TYR A 113       4.646  16.919  -3.460  1.00 96.50           C  
ATOM   1729  CD1 TYR A 113       5.670  17.277  -2.562  1.00 96.50           C  
ATOM   1730  HD1 TYR A 113       5.420  17.740  -1.619  1.00 96.50           H  
ATOM   1731  CD2 TYR A 113       4.958  16.275  -4.672  1.00 96.50           C  
ATOM   1732  HD2 TYR A 113       4.174  15.970  -5.348  1.00 96.50           H  
ATOM   1733  CE1 TYR A 113       7.014  17.000  -2.880  1.00 96.50           C  
ATOM   1734  HE1 TYR A 113       7.798  17.253  -2.182  1.00 96.50           H  
ATOM   1735  CE2 TYR A 113       6.300  16.005  -4.996  1.00 96.50           C  
ATOM   1736  HE2 TYR A 113       6.554  15.498  -5.915  1.00 96.50           H  
ATOM   1737  OH  TYR A 113       8.621  16.098  -4.419  1.00 96.50           O  
ATOM   1738  HH  TYR A 113       9.218  16.297  -3.694  1.00 96.50           H  
ATOM   1739  CZ  TYR A 113       7.329  16.368  -4.103  1.00 96.50           C  
ATOM   1740  N   LEU A 114       1.302  17.045  -0.272  1.00 96.58           N  
ATOM   1741  H   LEU A 114       2.183  16.987   0.219  1.00 96.58           H  
ATOM   1742  CA  LEU A 114       0.172  17.640   0.424  1.00 96.58           C  
ATOM   1743  HA  LEU A 114      -0.743  17.153   0.088  1.00 96.58           H  
ATOM   1744  C   LEU A 114       0.052  19.124   0.081  1.00 96.58           C  
ATOM   1745  CB  LEU A 114       0.330  17.435   1.939  1.00 96.58           C  
ATOM   1746  HB2 LEU A 114      -0.480  17.961   2.444  1.00 96.58           H  
ATOM   1747  HB3 LEU A 114       1.269  17.892   2.253  1.00 96.58           H  
ATOM   1748  O   LEU A 114       1.026  19.881   0.142  1.00 96.58           O  
ATOM   1749  CG  LEU A 114       0.317  15.964   2.383  1.00 96.58           C  
ATOM   1750  HG  LEU A 114       1.093  15.407   1.858  1.00 96.58           H  
ATOM   1751  CD1 LEU A 114       0.623  15.904   3.880  1.00 96.58           C  
ATOM   1752 HD11 LEU A 114      -0.055  16.559   4.427  1.00 96.58           H  
ATOM   1753 HD12 LEU A 114       0.518  14.885   4.251  1.00 96.58           H  
ATOM   1754 HD13 LEU A 114       1.647  16.234   4.057  1.00 96.58           H  
ATOM   1755  CD2 LEU A 114      -1.036  15.309   2.102  1.00 96.58           C  
ATOM   1756 HD21 LEU A 114      -1.026  14.279   2.460  1.00 96.58           H  
ATOM   1757 HD22 LEU A 114      -1.838  15.865   2.586  1.00 96.58           H  
ATOM   1758 HD23 LEU A 114      -1.224  15.274   1.029  1.00 96.58           H  
ATOM   1759  N   ARG A 115      -1.162  19.551  -0.249  1.00 94.21           N  
ATOM   1760  H   ARG A 115      -1.882  18.847  -0.335  1.00 94.21           H  
ATOM   1761  CA  ARG A 115      -1.510  20.930  -0.596  1.00 94.21           C  
ATOM   1762  HA  ARG A 115      -0.626  21.555  -0.478  1.00 94.21           H  
ATOM   1763  C   ARG A 115      -2.581  21.452   0.351  1.00 94.21           C  
ATOM   1764  CB  ARG A 115      -1.977  20.993  -2.058  1.00 94.21           C  
ATOM   1765  HB2 ARG A 115      -2.169  22.032  -2.327  1.00 94.21           H  
ATOM   1766  HB3 ARG A 115      -2.916  20.446  -2.147  1.00 94.21           H  
ATOM   1767  O   ARG A 115      -3.356  20.702   0.931  1.00 94.21           O  
ATOM   1768  CG  ARG A 115      -0.960  20.403  -3.047  1.00 94.21           C  
ATOM   1769  HG2 ARG A 115      -0.702  19.382  -2.764  1.00 94.21           H  
ATOM   1770  HG3 ARG A 115      -0.056  21.013  -3.047  1.00 94.21           H  
ATOM   1771  CD  ARG A 115      -1.564  20.356  -4.450  1.00 94.21           C  
ATOM   1772  HD2 ARG A 115      -1.863  21.362  -4.746  1.00 94.21           H  
ATOM   1773  HD3 ARG A 115      -2.446  19.718  -4.413  1.00 94.21           H  
ATOM   1774  NE  ARG A 115      -0.600  19.814  -5.424  1.00 94.21           N  
ATOM   1775  HE  ARG A 115       0.294  19.525  -5.052  1.00 94.21           H  
ATOM   1776  NH1 ARG A 115      -2.033  19.702  -7.208  1.00 94.21           N  
ATOM   1777 HH11 ARG A 115      -2.785  19.957  -6.584  1.00 94.21           H  
ATOM   1778 HH12 ARG A 115      -2.238  19.365  -8.138  1.00 94.21           H  
ATOM   1779  NH2 ARG A 115       0.071  18.997  -7.441  1.00 94.21           N  
ATOM   1780 HH21 ARG A 115       0.962  18.741  -7.040  1.00 94.21           H  
ATOM   1781 HH22 ARG A 115      -0.160  18.664  -8.366  1.00 94.21           H  
ATOM   1782  CZ  ARG A 115      -0.855  19.513  -6.684  1.00 94.21           C  
ATOM   1783  N   MET A 116      -2.659  22.775   0.469  1.00 90.92           N  
ATOM   1784  H   MET A 116      -1.983  23.336  -0.030  1.00 90.92           H  
ATOM   1785  CA  MET A 116      -3.566  23.441   1.413  1.00 90.92           C  
ATOM   1786  HA  MET A 116      -3.319  23.103   2.420  1.00 90.92           H  
ATOM   1787  C   MET A 116      -5.055  23.121   1.184  1.00 90.92           C  
ATOM   1788  CB  MET A 116      -3.321  24.953   1.323  1.00 90.92           C  
ATOM   1789  HB2 MET A 116      -3.739  25.332   0.390  1.00 90.92           H  
ATOM   1790  HB3 MET A 116      -2.248  25.142   1.322  1.00 90.92           H  
ATOM   1791  O   MET A 116      -5.825  23.130   2.136  1.00 90.92           O  
ATOM   1792  CG  MET A 116      -3.927  25.717   2.503  1.00 90.92           C  
ATOM   1793  HG2 MET A 116      -3.487  25.332   3.423  1.00 90.92           H  
ATOM   1794  HG3 MET A 116      -5.002  25.543   2.544  1.00 90.92           H  
ATOM   1795  SD  MET A 116      -3.631  27.505   2.438  1.00 90.92           S  
ATOM   1796  CE  MET A 116      -4.950  27.981   1.288  1.00 90.92           C  
ATOM   1797  HE1 MET A 116      -5.916  27.683   1.695  1.00 90.92           H  
ATOM   1798  HE2 MET A 116      -4.803  27.487   0.328  1.00 90.92           H  
ATOM   1799  HE3 MET A 116      -4.938  29.062   1.145  1.00 90.92           H  
ATOM   1800  N   ASN A 117      -5.449  22.835  -0.062  1.00 91.66           N  
ATOM   1801  H   ASN A 117      -4.742  22.759  -0.779  1.00 91.66           H  
ATOM   1802  CA  ASN A 117      -6.841  22.564  -0.441  1.00 91.66           C  
ATOM   1803  HA  ASN A 117      -7.500  22.905   0.357  1.00 91.66           H  
ATOM   1804  C   ASN A 117      -7.139  21.065  -0.614  1.00 91.66           C  
ATOM   1805  CB  ASN A 117      -7.181  23.356  -1.716  1.00 91.66           C  
ATOM   1806  HB2 ASN A 117      -8.193  23.099  -2.032  1.00 91.66           H  
ATOM   1807  HB3 ASN A 117      -6.498  23.059  -2.512  1.00 91.66           H  
ATOM   1808  O   ASN A 117      -8.194  20.716  -1.146  1.00 91.66           O  
ATOM   1809  CG  ASN A 117      -7.141  24.862  -1.551  1.00 91.66           C  
ATOM   1810  ND2 ASN A 117      -7.129  25.583  -2.646  1.00 91.66           N  
ATOM   1811 HD21 ASN A 117      -7.153  26.583  -2.510  1.00 91.66           H  
ATOM   1812 HD22 ASN A 117      -7.204  25.137  -3.549  1.00 91.66           H  
ATOM   1813  OD1 ASN A 117      -7.116  25.427  -0.474  1.00 91.66           O  
ATOM   1814  N   ASP A 118      -6.214  20.186  -0.226  1.00 95.12           N  
ATOM   1815  H   ASP A 118      -5.387  20.495   0.265  1.00 95.12           H  
ATOM   1816  CA  ASP A 118      -6.453  18.749  -0.308  1.00 95.12           C  
ATOM   1817  HA  ASP A 118      -6.787  18.508  -1.317  1.00 95.12           H  
ATOM   1818  C   ASP A 118      -7.565  18.350   0.662  1.00 95.12           C  
ATOM   1819  CB  ASP A 118      -5.174  17.950  -0.034  1.00 95.12           C  
ATOM   1820  HB2 ASP A 118      -5.454  16.906   0.103  1.00 95.12           H  
ATOM   1821  HB3 ASP A 118      -4.719  18.296   0.894  1.00 95.12           H  
ATOM   1822  O   ASP A 118      -7.608  18.798   1.812  1.00 95.12           O  
ATOM   1823  CG  ASP A 118      -4.150  18.018  -1.173  1.00 95.12           C  
ATOM   1824  OD1 ASP A 118      -4.480  18.494  -2.283  1.00 95.12           O  
ATOM   1825  OD2 ASP A 118      -3.003  17.583  -0.931  1.00 95.12           O  
ATOM   1826  N   LYS A 119      -8.475  17.485   0.205  1.00 95.84           N  
ATOM   1827  H   LYS A 119      -8.350  17.088  -0.715  1.00 95.84           H  
ATOM   1828  CA  LYS A 119      -9.499  16.939   1.091  1.00 95.84           C  
ATOM   1829  HA  LYS A 119      -9.790  17.715   1.799  1.00 95.84           H  
ATOM   1830  C   LYS A 119      -8.902  15.790   1.883  1.00 95.84           C  
ATOM   1831  CB  LYS A 119     -10.761  16.501   0.354  1.00 95.84           C  
ATOM   1832  HB2 LYS A 119     -10.518  15.700  -0.345  1.00 95.84           H  
ATOM   1833  HB3 LYS A 119     -11.452  16.099   1.095  1.00 95.84           H  
ATOM   1834  O   LYS A 119      -8.478  14.779   1.324  1.00 95.84           O  
ATOM   1835  CG  LYS A 119     -11.454  17.629  -0.415  1.00 95.84           C  
ATOM   1836  HG2 LYS A 119     -11.564  18.510   0.218  1.00 95.84           H  
ATOM   1837  HG3 LYS A 119     -10.871  17.882  -1.300  1.00 95.84           H  
ATOM   1838  CD  LYS A 119     -12.839  17.116  -0.821  1.00 95.84           C  
ATOM   1839  HD2 LYS A 119     -13.463  17.043   0.069  1.00 95.84           H  
ATOM   1840  HD3 LYS A 119     -12.741  16.113  -1.236  1.00 95.84           H  
ATOM   1841  CE  LYS A 119     -13.526  18.009  -1.849  1.00 95.84           C  
ATOM   1842  HE2 LYS A 119     -12.841  18.175  -2.681  1.00 95.84           H  
ATOM   1843  HE3 LYS A 119     -13.753  18.971  -1.388  1.00 95.84           H  
ATOM   1844  NZ  LYS A 119     -14.763  17.337  -2.324  1.00 95.84           N  
ATOM   1845  HZ1 LYS A 119     -14.538  16.435  -2.719  1.00 95.84           H  
ATOM   1846  HZ2 LYS A 119     -15.251  17.891  -3.012  1.00 95.84           H  
ATOM   1847  HZ3 LYS A 119     -15.382  17.147  -1.549  1.00 95.84           H  
ATOM   1848  N   VAL A 120      -8.908  15.957   3.197  1.00 97.54           N  
ATOM   1849  H   VAL A 120      -9.245  16.832   3.572  1.00 97.54           H  
ATOM   1850  CA  VAL A 120      -8.428  14.959   4.144  1.00 97.54           C  
ATOM   1851  HA  VAL A 120      -8.322  14.014   3.611  1.00 97.54           H  
ATOM   1852  C   VAL A 120      -9.449  14.738   5.242  1.00 97.54           C  
ATOM   1853  CB  VAL A 120      -7.051  15.324   4.719  1.00 97.54           C  
ATOM   1854  HB  VAL A 120      -6.742  14.523   5.390  1.00 97.54           H  
ATOM   1855  O   VAL A 120     -10.194  15.653   5.598  1.00 97.54           O  
ATOM   1856  CG1 VAL A 120      -6.024  15.422   3.589  1.00 97.54           C  
ATOM   1857 HG11 VAL A 120      -5.017  15.415   4.007  1.00 97.54           H  
ATOM   1858 HG12 VAL A 120      -6.140  14.561   2.931  1.00 97.54           H  
ATOM   1859 HG13 VAL A 120      -6.171  16.333   3.010  1.00 97.54           H  
ATOM   1860  CG2 VAL A 120      -7.050  16.632   5.517  1.00 97.54           C  
ATOM   1861 HG21 VAL A 120      -6.050  16.824   5.905  1.00 97.54           H  
ATOM   1862 HG22 VAL A 120      -7.342  17.467   4.879  1.00 97.54           H  
ATOM   1863 HG23 VAL A 120      -7.741  16.566   6.357  1.00 97.54           H  
ATOM   1864  N   LYS A 121      -9.474  13.522   5.779  1.00 97.72           N  
ATOM   1865  H   LYS A 121      -8.839  12.831   5.406  1.00 97.72           H  
ATOM   1866  CA  LYS A 121     -10.333  13.125   6.897  1.00 97.72           C  
ATOM   1867  HA  LYS A 121     -10.677  14.018   7.419  1.00 97.72           H  
ATOM   1868  C   LYS A 121      -9.534  12.334   7.911  1.00 97.72           C  
ATOM   1869  CB  LYS A 121     -11.567  12.337   6.404  1.00 97.72           C  
ATOM   1870  HB2 LYS A 121     -12.186  12.063   7.258  1.00 97.72           H  
ATOM   1871  HB3 LYS A 121     -11.257  11.407   5.927  1.00 97.72           H  
ATOM   1872  O   LYS A 121      -8.472  11.787   7.604  1.00 97.72           O  
ATOM   1873  CG  LYS A 121     -12.433  13.101   5.396  1.00 97.72           C  
ATOM   1874  HG2 LYS A 121     -13.183  12.424   4.988  1.00 97.72           H  
ATOM   1875  HG3 LYS A 121     -11.818  13.464   4.572  1.00 97.72           H  
ATOM   1876  CD  LYS A 121     -13.143  14.273   6.073  1.00 97.72           C  
ATOM   1877  HD2 LYS A 121     -13.917  13.877   6.730  1.00 97.72           H  
ATOM   1878  HD3 LYS A 121     -12.450  14.854   6.682  1.00 97.72           H  
ATOM   1879  CE  LYS A 121     -13.767  15.211   5.052  1.00 97.72           C  
ATOM   1880  HE2 LYS A 121     -14.405  14.632   4.384  1.00 97.72           H  
ATOM   1881  HE3 LYS A 121     -12.969  15.689   4.484  1.00 97.72           H  
ATOM   1882  NZ  LYS A 121     -14.573  16.209   5.785  1.00 97.72           N  
ATOM   1883  HZ1 LYS A 121     -14.836  17.011   5.230  1.00 97.72           H  
ATOM   1884  HZ2 LYS A 121     -14.122  16.481   6.646  1.00 97.72           H  
ATOM   1885  HZ3 LYS A 121     -15.415  15.733   6.076  1.00 97.72           H  
ATOM   1886  N   LYS A 122     -10.039  12.274   9.139  1.00 96.96           N  
ATOM   1887  H   LYS A 122     -10.973  12.634   9.273  1.00 96.96           H  
ATOM   1888  CA  LYS A 122      -9.494  11.351  10.130  1.00 96.96           C  
ATOM   1889  HA  LYS A 122      -8.421  11.515  10.219  1.00 96.96           H  
ATOM   1890  C   LYS A 122      -9.751   9.931   9.630  1.00 96.96           C  
ATOM   1891  CB  LYS A 122     -10.181  11.615  11.469  1.00 96.96           C  
ATOM   1892  HB2 LYS A 122     -10.066  12.669  11.726  1.00 96.96           H  
ATOM   1893  HB3 LYS A 122     -11.245  11.400  11.376  1.00 96.96           H  
ATOM   1894  O   LYS A 122     -10.847   9.651   9.164  1.00 96.96           O  
ATOM   1895  CG  LYS A 122      -9.577  10.756  12.584  1.00 96.96           C  
ATOM   1896  HG2 LYS A 122      -8.512  10.969  12.674  1.00 96.96           H  
ATOM   1897  HG3 LYS A 122      -9.719   9.699  12.360  1.00 96.96           H  
ATOM   1898  CD  LYS A 122     -10.280  11.082  13.900  1.00 96.96           C  
ATOM   1899  HD2 LYS A 122     -10.139  12.138  14.131  1.00 96.96           H  
ATOM   1900  HD3 LYS A 122     -11.345  10.880  13.791  1.00 96.96           H  
ATOM   1901  CE  LYS A 122      -9.700  10.218  15.019  1.00 96.96           C  
ATOM   1902  HE2 LYS A 122      -9.828   9.171  14.745  1.00 96.96           H  
ATOM   1903  HE3 LYS A 122      -8.632  10.420  15.101  1.00 96.96           H  
ATOM   1904  NZ  LYS A 122     -10.391  10.513  16.296  1.00 96.96           N  
ATOM   1905  HZ1 LYS A 122     -11.379  10.333  16.191  1.00 96.96           H  
ATOM   1906  HZ2 LYS A 122     -10.026   9.940  17.043  1.00 96.96           H  
ATOM   1907  HZ3 LYS A 122     -10.282  11.490  16.530  1.00 96.96           H  
ATOM   1908  N   LEU A 123      -8.777   9.030   9.764  1.00 96.59           N  
ATOM   1909  H   LEU A 123      -7.882   9.307  10.142  1.00 96.59           H  
ATOM   1910  CA  LEU A 123      -9.003   7.628   9.414  1.00 96.59           C  
ATOM   1911  HA  LEU A 123      -9.294   7.594   8.364  1.00 96.59           H  
ATOM   1912  C   LEU A 123     -10.135   7.054  10.291  1.00 96.59           C  
ATOM   1913  CB  LEU A 123      -7.697   6.833   9.580  1.00 96.59           C  
ATOM   1914  HB2 LEU A 123      -6.926   7.276   8.950  1.00 96.59           H  
ATOM   1915  HB3 LEU A 123      -7.372   6.909  10.618  1.00 96.59           H  
ATOM   1916  O   LEU A 123      -9.971   7.018  11.520  1.00 96.59           O  
ATOM   1917  CG  LEU A 123      -7.842   5.342   9.215  1.00 96.59           C  
ATOM   1918  HG  LEU A 123      -8.648   4.890   9.792  1.00 96.59           H  
ATOM   1919  CD1 LEU A 123      -8.124   5.155   7.727  1.00 96.59           C  
ATOM   1920 HD11 LEU A 123      -7.350   5.647   7.139  1.00 96.59           H  
ATOM   1921 HD12 LEU A 123      -8.153   4.092   7.485  1.00 96.59           H  
ATOM   1922 HD13 LEU A 123      -9.090   5.586   7.466  1.00 96.59           H  
ATOM   1923  CD2 LEU A 123      -6.549   4.600   9.543  1.00 96.59           C  
ATOM   1924 HD21 LEU A 123      -6.669   3.543   9.305  1.00 96.59           H  
ATOM   1925 HD22 LEU A 123      -5.723   5.010   8.962  1.00 96.59           H  
ATOM   1926 HD23 LEU A 123      -6.333   4.698  10.607  1.00 96.59           H  
ATOM   1927  N   PRO A 124     -11.261   6.584   9.718  1.00 95.41           N  
ATOM   1928  CA  PRO A 124     -12.312   5.978  10.517  1.00 95.41           C  
ATOM   1929  HA  PRO A 124     -12.606   6.689  11.289  1.00 95.41           H  
ATOM   1930  C   PRO A 124     -11.789   4.693  11.165  1.00 95.41           C  
ATOM   1931  CB  PRO A 124     -13.508   5.750   9.585  1.00 95.41           C  
ATOM   1932  HB2 PRO A 124     -14.440   6.054  10.061  1.00 95.41           H  
ATOM   1933  HB3 PRO A 124     -13.578   4.703   9.292  1.00 95.41           H  
ATOM   1934  O   PRO A 124     -11.201   3.837  10.503  1.00 95.41           O  
ATOM   1935  CG  PRO A 124     -13.209   6.630   8.368  1.00 95.41           C  
ATOM   1936  HG2 PRO A 124     -13.599   7.634   8.539  1.00 95.41           H  
ATOM   1937  HG3 PRO A 124     -13.624   6.214   7.450  1.00 95.41           H  
ATOM   1938  CD  PRO A 124     -11.686   6.683   8.327  1.00 95.41           C  
ATOM   1939  HD2 PRO A 124     -11.365   7.610   7.850  1.00 95.41           H  
ATOM   1940  HD3 PRO A 124     -11.308   5.824   7.774  1.00 95.41           H  
ATOM   1941  N   ALA A 125     -12.019   4.539  12.471  1.00 93.39           N  
ATOM   1942  H   ALA A 125     -12.498   5.288  12.950  1.00 93.39           H  
ATOM   1943  CA  ALA A 125     -11.357   3.513  13.282  1.00 93.39           C  
ATOM   1944  HA  ALA A 125     -10.285   3.706  13.259  1.00 93.39           H  
ATOM   1945  C   ALA A 125     -11.563   2.072  12.777  1.00 93.39           C  
ATOM   1946  CB  ALA A 125     -11.851   3.661  14.727  1.00 93.39           C  
ATOM   1947  HB1 ALA A 125     -11.632   4.664  15.093  1.00 93.39           H  
ATOM   1948  HB2 ALA A 125     -11.340   2.936  15.360  1.00 93.39           H  
ATOM   1949  HB3 ALA A 125     -12.924   3.481  14.777  1.00 93.39           H  
ATOM   1950  O   ALA A 125     -10.692   1.226  12.975  1.00 93.39           O  
ATOM   1951  N   LYS A 126     -12.685   1.790  12.099  1.00 95.52           N  
ATOM   1952  H   LYS A 126     -13.331   2.545  11.918  1.00 95.52           H  
ATOM   1953  CA  LYS A 126     -12.976   0.460  11.542  1.00 95.52           C  
ATOM   1954  HA  LYS A 126     -12.787  -0.274  12.325  1.00 95.52           H  
ATOM   1955  C   LYS A 126     -12.040   0.044  10.397  1.00 95.52           C  
ATOM   1956  CB  LYS A 126     -14.463   0.336  11.164  1.00 95.52           C  
ATOM   1957  HB2 LYS A 126     -14.653  -0.703  10.893  1.00 95.52           H  
ATOM   1958  HB3 LYS A 126     -15.070   0.564  12.040  1.00 95.52           H  
ATOM   1959  O   LYS A 126     -11.907  -1.148  10.154  1.00 95.52           O  
ATOM   1960  CG  LYS A 126     -14.907   1.231   9.999  1.00 95.52           C  
ATOM   1961  HG2 LYS A 126     -14.806   2.278  10.284  1.00 95.52           H  
ATOM   1962  HG3 LYS A 126     -14.275   1.038   9.132  1.00 95.52           H  
ATOM   1963  CD  LYS A 126     -16.369   0.934   9.619  1.00 95.52           C  
ATOM   1964  HD2 LYS A 126     -17.024   1.083  10.477  1.00 95.52           H  
ATOM   1965  HD3 LYS A 126     -16.447  -0.094   9.266  1.00 95.52           H  
ATOM   1966  CE  LYS A 126     -16.755   1.893   8.503  1.00 95.52           C  
ATOM   1967  HE2 LYS A 126     -16.826   2.909   8.894  1.00 95.52           H  
ATOM   1968  HE3 LYS A 126     -15.937   1.900   7.784  1.00 95.52           H  
ATOM   1969  NZ  LYS A 126     -18.001   1.568   7.758  1.00 95.52           N  
ATOM   1970  HZ1 LYS A 126     -18.101   2.311   7.082  1.00 95.52           H  
ATOM   1971  HZ2 LYS A 126     -17.909   0.731   7.199  1.00 95.52           H  
ATOM   1972  HZ3 LYS A 126     -18.838   1.575   8.323  1.00 95.52           H  
ATOM   1973  N   TYR A 127     -11.346   0.987   9.756  1.00 95.66           N  
ATOM   1974  H   TYR A 127     -11.503   1.955  10.000  1.00 95.66           H  
ATOM   1975  CA  TYR A 127     -10.369   0.713   8.691  1.00 95.66           C  
ATOM   1976  HA  TYR A 127     -10.590  -0.258   8.249  1.00 95.66           H  
ATOM   1977  C   TYR A 127      -8.920   0.650   9.187  1.00 95.66           C  
ATOM   1978  CB  TYR A 127     -10.516   1.761   7.586  1.00 95.66           C  
ATOM   1979  HB2 TYR A 127      -9.829   1.525   6.774  1.00 95.66           H  
ATOM   1980  HB3 TYR A 127     -10.240   2.739   7.981  1.00 95.66           H  
ATOM   1981  O   TYR A 127      -8.019   0.293   8.427  1.00 95.66           O  
ATOM   1982  CG  TYR A 127     -11.913   1.817   7.020  1.00 95.66           C  
ATOM   1983  CD1 TYR A 127     -12.397   0.740   6.258  1.00 95.66           C  
ATOM   1984  HD1 TYR A 127     -11.764  -0.108   6.041  1.00 95.66           H  
ATOM   1985  CD2 TYR A 127     -12.731   2.932   7.270  1.00 95.66           C  
ATOM   1986  HD2 TYR A 127     -12.328   3.769   7.822  1.00 95.66           H  
ATOM   1987  CE1 TYR A 127     -13.699   0.773   5.743  1.00 95.66           C  
ATOM   1988  HE1 TYR A 127     -14.076  -0.034   5.131  1.00 95.66           H  
ATOM   1989  CE2 TYR A 127     -14.035   2.978   6.742  1.00 95.66           C  
ATOM   1990  HE2 TYR A 127     -14.664   3.844   6.889  1.00 95.66           H  
ATOM   1991  OH  TYR A 127     -15.775   1.861   5.501  1.00 95.66           O  
ATOM   1992  HH  TYR A 127     -16.264   2.667   5.676  1.00 95.66           H  
ATOM   1993  CZ  TYR A 127     -14.513   1.890   5.976  1.00 95.66           C  
ATOM   1994  N   SER A 128      -8.677   0.970  10.461  1.00 94.92           N  
ATOM   1995  H   SER A 128      -9.437   1.316  11.029  1.00 94.92           H  
ATOM   1996  CA  SER A 128      -7.335   0.954  11.057  1.00 94.92           C  
ATOM   1997  HA  SER A 128      -6.649   1.496  10.406  1.00 94.92           H  
ATOM   1998  C   SER A 128      -6.769  -0.457  11.245  1.00 94.92           C  
ATOM   1999  CB  SER A 128      -7.359   1.653  12.419  1.00 94.92           C  
ATOM   2000  HB2 SER A 128      -6.350   1.665  12.831  1.00 94.92           H  
ATOM   2001  HB3 SER A 128      -8.008   1.101  13.099  1.00 94.92           H  
ATOM   2002  O   SER A 128      -5.555  -0.603  11.351  1.00 94.92           O  
ATOM   2003  OG  SER A 128      -7.828   2.982  12.296  1.00 94.92           O  
ATOM   2004  HG  SER A 128      -7.699   3.433  13.134  1.00 94.92           H  
ATOM   2005  N   GLY A 129      -7.635  -1.476  11.318  1.00 94.19           N  
ATOM   2006  H   GLY A 129      -8.618  -1.265  11.229  1.00 94.19           H  
ATOM   2007  CA  GLY A 129      -7.244  -2.880  11.503  1.00 94.19           C  
ATOM   2008  HA2 GLY A 129      -8.027  -3.390  12.064  1.00 94.19           H  
ATOM   2009  HA3 GLY A 129      -6.323  -2.931  12.083  1.00 94.19           H  
ATOM   2010  C   GLY A 129      -7.022  -3.663  10.205  1.00 94.19           C  
ATOM   2011  O   GLY A 129      -6.456  -4.752  10.251  1.00 94.19           O  
ATOM   2012  N   ILE A 130      -7.449  -3.123   9.060  1.00 95.74           N  
ATOM   2013  H   ILE A 130      -7.846  -2.194   9.081  1.00 95.74           H  
ATOM   2014  CA  ILE A 130      -7.149  -3.702   7.745  1.00 95.74           C  
ATOM   2015  HA  ILE A 130      -7.390  -4.765   7.763  1.00 95.74           H  
ATOM   2016  C   ILE A 130      -5.641  -3.527   7.504  1.00 95.74           C  
ATOM   2017  CB  ILE A 130      -8.013  -3.025   6.655  1.00 95.74           C  
ATOM   2018  HB  ILE A 130      -7.900  -1.944   6.743  1.00 95.74           H  
ATOM   2019  O   ILE A 130      -5.151  -2.415   7.707  1.00 95.74           O  
ATOM   2020  CG1 ILE A 130      -9.506  -3.357   6.878  1.00 95.74           C  
ATOM   2021 HG12 ILE A 130      -9.660  -4.432   6.791  1.00 95.74           H  
ATOM   2022 HG13 ILE A 130      -9.792  -3.056   7.886  1.00 95.74           H  
ATOM   2023  CG2 ILE A 130      -7.538  -3.429   5.253  1.00 95.74           C  
ATOM   2024 HG21 ILE A 130      -8.220  -3.064   4.484  1.00 95.74           H  
ATOM   2025 HG22 ILE A 130      -6.556  -3.001   5.051  1.00 95.74           H  
ATOM   2026 HG23 ILE A 130      -7.471  -4.514   5.167  1.00 95.74           H  
ATOM   2027  CD1 ILE A 130     -10.451  -2.639   5.910  1.00 95.74           C  
ATOM   2028 HD11 ILE A 130     -10.157  -1.593   5.819  1.00 95.74           H  
ATOM   2029 HD12 ILE A 130     -11.472  -2.702   6.284  1.00 95.74           H  
ATOM   2030 HD13 ILE A 130     -10.416  -3.112   4.928  1.00 95.74           H  
ATOM   2031  N   PRO A 131      -4.874  -4.551   7.097  1.00 96.36           N  
ATOM   2032  CA  PRO A 131      -3.439  -4.387   6.864  1.00 96.36           C  
ATOM   2033  HA  PRO A 131      -2.954  -4.048   7.779  1.00 96.36           H  
ATOM   2034  C   PRO A 131      -3.149  -3.377   5.745  1.00 96.36           C  
ATOM   2035  CB  PRO A 131      -2.929  -5.778   6.498  1.00 96.36           C  
ATOM   2036  HB2 PRO A 131      -2.120  -5.727   5.770  1.00 96.36           H  
ATOM   2037  HB3 PRO A 131      -2.609  -6.303   7.398  1.00 96.36           H  
ATOM   2038  O   PRO A 131      -3.984  -3.168   4.870  1.00 96.36           O  
ATOM   2039  CG  PRO A 131      -4.157  -6.463   5.907  1.00 96.36           C  
ATOM   2040  HG2 PRO A 131      -4.072  -7.547   5.984  1.00 96.36           H  
ATOM   2041  HG3 PRO A 131      -4.288  -6.160   4.868  1.00 96.36           H  
ATOM   2042  CD  PRO A 131      -5.296  -5.903   6.756  1.00 96.36           C  
ATOM   2043  HD2 PRO A 131      -6.226  -5.922   6.188  1.00 96.36           H  
ATOM   2044  HD3 PRO A 131      -5.404  -6.489   7.668  1.00 96.36           H  
ATOM   2045  N   GLU A 132      -1.977  -2.739   5.756  1.00 95.05           N  
ATOM   2046  H   GLU A 132      -1.322  -2.944   6.497  1.00 95.05           H  
ATOM   2047  CA  GLU A 132      -1.510  -1.969   4.591  1.00 95.05           C  
ATOM   2048  HA  GLU A 132      -2.343  -1.376   4.213  1.00 95.05           H  
ATOM   2049  C   GLU A 132      -1.109  -2.918   3.453  1.00 95.05           C  
ATOM   2050  CB  GLU A 132      -0.404  -0.956   4.956  1.00 95.05           C  
ATOM   2051  HB2 GLU A 132      -0.142  -0.391   4.061  1.00 95.05           H  
ATOM   2052  HB3 GLU A 132      -0.813  -0.258   5.687  1.00 95.05           H  
ATOM   2053  O   GLU A 132      -0.483  -3.955   3.691  1.00 95.05           O  
ATOM   2054  CG  GLU A 132       0.877  -1.574   5.525  1.00 95.05           C  
ATOM   2055  HG2 GLU A 132       0.617  -2.154   6.411  1.00 95.05           H  
ATOM   2056  HG3 GLU A 132       1.307  -2.247   4.783  1.00 95.05           H  
ATOM   2057  CD  GLU A 132       1.935  -0.549   5.957  1.00 95.05           C  
ATOM   2058  OE1 GLU A 132       3.127  -0.833   5.740  1.00 95.05           O  
ATOM   2059  OE2 GLU A 132       1.655   0.407   6.732  1.00 95.05           O  
ATOM   2060  N   PHE A 133      -1.483  -2.571   2.223  1.00 92.82           N  
ATOM   2061  H   PHE A 133      -1.999  -1.714   2.086  1.00 92.82           H  
ATOM   2062  CA  PHE A 133      -1.273  -3.434   1.058  1.00 92.82           C  
ATOM   2063  HA  PHE A 133      -1.192  -4.471   1.386  1.00 92.82           H  
ATOM   2064  C   PHE A 133       0.037  -3.123   0.324  1.00 92.82           C  
ATOM   2065  CB  PHE A 133      -2.504  -3.354   0.153  1.00 92.82           C  
ATOM   2066  HB2 PHE A 133      -2.274  -3.845  -0.793  1.00 92.82           H  
ATOM   2067  HB3 PHE A 133      -2.736  -2.309  -0.054  1.00 92.82           H  
ATOM   2068  O   PHE A 133       0.512  -3.943  -0.462  1.00 92.82           O  
ATOM   2069  CG  PHE A 133      -3.730  -4.031   0.729  1.00 92.82           C  
ATOM   2070  CD1 PHE A 133      -4.054  -5.346   0.348  1.00 92.82           C  
ATOM   2071  HD1 PHE A 133      -3.434  -5.872  -0.364  1.00 92.82           H  
ATOM   2072  CD2 PHE A 133      -4.571  -3.343   1.622  1.00 92.82           C  
ATOM   2073  HD2 PHE A 133      -4.346  -2.325   1.904  1.00 92.82           H  
ATOM   2074  CE1 PHE A 133      -5.202  -5.971   0.862  1.00 92.82           C  
ATOM   2075  HE1 PHE A 133      -5.468  -6.967   0.537  1.00 92.82           H  
ATOM   2076  CE2 PHE A 133      -5.719  -3.969   2.134  1.00 92.82           C  
ATOM   2077  HE2 PHE A 133      -6.375  -3.426   2.798  1.00 92.82           H  
ATOM   2078  CZ  PHE A 133      -6.032  -5.285   1.763  1.00 92.82           C  
ATOM   2079  HZ  PHE A 133      -6.930  -5.755   2.137  1.00 92.82           H  
ATOM   2080  N   CYS A 134       0.669  -1.979   0.592  1.00 94.08           N  
ATOM   2081  H   CYS A 134       0.211  -1.290   1.170  1.00 94.08           H  
ATOM   2082  CA  CYS A 134       1.976  -1.659   0.026  1.00 94.08           C  
ATOM   2083  HA  CYS A 134       1.944  -1.847  -1.047  1.00 94.08           H  
ATOM   2084  C   CYS A 134       3.099  -2.510   0.633  1.00 94.08           C  
ATOM   2085  CB  CYS A 134       2.284  -0.178   0.229  1.00 94.08           C  
ATOM   2086  HB2 CYS A 134       3.282   0.033  -0.155  1.00 94.08           H  
ATOM   2087  HB3 CYS A 134       2.234   0.058   1.292  1.00 94.08           H  
ATOM   2088  O   CYS A 134       3.195  -2.687   1.851  1.00 94.08           O  
ATOM   2089  SG  CYS A 134       1.086   0.816  -0.683  1.00 94.08           S  
ATOM   2090  HG  CYS A 134       1.507   2.026  -0.305  1.00 94.08           H  
ATOM   2091  N   CYS A 135       4.019  -2.952  -0.216  1.00 96.25           N  
ATOM   2092  H   CYS A 135       3.885  -2.765  -1.200  1.00 96.25           H  
ATOM   2093  CA  CYS A 135       5.238  -3.654   0.163  1.00 96.25           C  
ATOM   2094  HA  CYS A 135       5.436  -3.491   1.223  1.00 96.25           H  
ATOM   2095  C   CYS A 135       6.444  -3.109  -0.613  1.00 96.25           C  
ATOM   2096  CB  CYS A 135       5.021  -5.161  -0.045  1.00 96.25           C  
ATOM   2097  HB2 CYS A 135       4.100  -5.466   0.451  1.00 96.25           H  
ATOM   2098  HB3 CYS A 135       5.848  -5.723   0.389  1.00 96.25           H  
ATOM   2099  O   CYS A 135       6.307  -2.287  -1.518  1.00 96.25           O  
ATOM   2100  SG  CYS A 135       4.905  -5.556  -1.811  1.00 96.25           S  
ATOM   2101  HG  CYS A 135       6.085  -5.057  -2.192  1.00 96.25           H  
ATOM   2102  N   VAL A 136       7.637  -3.583  -0.272  1.00 97.74           N  
ATOM   2103  H   VAL A 136       7.681  -4.254   0.482  1.00 97.74           H  
ATOM   2104  CA  VAL A 136       8.857  -3.383  -1.055  1.00 97.74           C  
ATOM   2105  HA  VAL A 136       8.626  -2.756  -1.916  1.00 97.74           H  
ATOM   2106  C   VAL A 136       9.340  -4.729  -1.567  1.00 97.74           C  
ATOM   2107  CB  VAL A 136       9.949  -2.665  -0.246  1.00 97.74           C  
ATOM   2108  HB  VAL A 136      10.106  -3.184   0.699  1.00 97.74           H  
ATOM   2109  O   VAL A 136       9.544  -5.646  -0.771  1.00 97.74           O  
ATOM   2110  CG1 VAL A 136      11.276  -2.608  -1.010  1.00 97.74           C  
ATOM   2111 HG11 VAL A 136      11.990  -1.985  -0.470  1.00 97.74           H  
ATOM   2112 HG12 VAL A 136      11.706  -3.604  -1.111  1.00 97.74           H  
ATOM   2113 HG13 VAL A 136      11.125  -2.182  -2.001  1.00 97.74           H  
ATOM   2114  CG2 VAL A 136       9.531  -1.222   0.039  1.00 97.74           C  
ATOM   2115 HG21 VAL A 136       8.566  -1.214   0.545  1.00 97.74           H  
ATOM   2116 HG22 VAL A 136      10.275  -0.730   0.665  1.00 97.74           H  
ATOM   2117 HG23 VAL A 136       9.436  -0.681  -0.903  1.00 97.74           H  
ATOM   2118  N   LEU A 137       9.550  -4.824  -2.878  1.00 98.13           N  
ATOM   2119  H   LEU A 137       9.367  -4.009  -3.445  1.00 98.13           H  
ATOM   2120  CA  LEU A 137      10.186  -5.957  -3.540  1.00 98.13           C  
ATOM   2121  HA  LEU A 137      10.227  -6.797  -2.848  1.00 98.13           H  
ATOM   2122  C   LEU A 137      11.615  -5.575  -3.930  1.00 98.13           C  
ATOM   2123  CB  LEU A 137       9.345  -6.374  -4.759  1.00 98.13           C  
ATOM   2124  HB2 LEU A 137       8.345  -6.651  -4.424  1.00 98.13           H  
ATOM   2125  HB3 LEU A 137       9.256  -5.514  -5.423  1.00 98.13           H  
ATOM   2126  O   LEU A 137      11.834  -4.688  -4.756  1.00 98.13           O  
ATOM   2127  CG  LEU A 137       9.946  -7.538  -5.568  1.00 98.13           C  
ATOM   2128  HG  LEU A 137      10.942  -7.261  -5.916  1.00 98.13           H  
ATOM   2129  CD1 LEU A 137      10.054  -8.824  -4.746  1.00 98.13           C  
ATOM   2130 HD11 LEU A 137      10.475  -9.613  -5.369  1.00 98.13           H  
ATOM   2131 HD12 LEU A 137       9.069  -9.129  -4.394  1.00 98.13           H  
ATOM   2132 HD13 LEU A 137      10.722  -8.683  -3.896  1.00 98.13           H  
ATOM   2133  CD2 LEU A 137       9.078  -7.813  -6.792  1.00 98.13           C  
ATOM   2134 HD21 LEU A 137       8.082  -8.135  -6.488  1.00 98.13           H  
ATOM   2135 HD22 LEU A 137       9.535  -8.594  -7.401  1.00 98.13           H  
ATOM   2136 HD23 LEU A 137       8.991  -6.910  -7.396  1.00 98.13           H  
ATOM   2137  N   ASN A 138      12.592  -6.262  -3.348  1.00 98.28           N  
ATOM   2138  H   ASN A 138      12.342  -6.974  -2.678  1.00 98.28           H  
ATOM   2139  CA  ASN A 138      13.987  -6.168  -3.750  1.00 98.28           C  
ATOM   2140  HA  ASN A 138      14.147  -5.247  -4.310  1.00 98.28           H  
ATOM   2141  C   ASN A 138      14.321  -7.336  -4.684  1.00 98.28           C  
ATOM   2142  CB  ASN A 138      14.862  -6.105  -2.492  1.00 98.28           C  
ATOM   2143  HB2 ASN A 138      14.476  -5.332  -1.827  1.00 98.28           H  
ATOM   2144  HB3 ASN A 138      14.824  -7.061  -1.971  1.00 98.28           H  
ATOM   2145  O   ASN A 138      14.554  -8.454  -4.222  1.00 98.28           O  
ATOM   2146  CG  ASN A 138      16.304  -5.764  -2.814  1.00 98.28           C  
ATOM   2147  ND2 ASN A 138      17.169  -5.806  -1.831  1.00 98.28           N  
ATOM   2148 HD21 ASN A 138      16.887  -6.196  -0.943  1.00 98.28           H  
ATOM   2149 HD22 ASN A 138      18.132  -5.661  -2.098  1.00 98.28           H  
ATOM   2150  OD1 ASN A 138      16.680  -5.419  -3.919  1.00 98.28           O  
ATOM   2151  N   ALA A 139      14.283  -7.068  -5.987  1.00 98.35           N  
ATOM   2152  H   ALA A 139      14.078  -6.125  -6.285  1.00 98.35           H  
ATOM   2153  CA  ALA A 139      14.552  -8.016  -7.063  1.00 98.35           C  
ATOM   2154  HA  ALA A 139      15.344  -8.702  -6.762  1.00 98.35           H  
ATOM   2155  C   ALA A 139      14.998  -7.269  -8.330  1.00 98.35           C  
ATOM   2156  CB  ALA A 139      13.277  -8.815  -7.335  1.00 98.35           C  
ATOM   2157  HB1 ALA A 139      12.493  -8.154  -7.704  1.00 98.35           H  
ATOM   2158  HB2 ALA A 139      13.481  -9.583  -8.080  1.00 98.35           H  
ATOM   2159  HB3 ALA A 139      12.937  -9.293  -6.416  1.00 98.35           H  
ATOM   2160  O   ALA A 139      14.786  -6.057  -8.441  1.00 98.35           O  
ATOM   2161  N   ASP A 140      15.586  -7.992  -9.284  1.00 97.57           N  
ATOM   2162  H   ASP A 140      15.673  -8.991  -9.162  1.00 97.57           H  
ATOM   2163  CA  ASP A 140      15.930  -7.457 -10.606  1.00 97.57           C  
ATOM   2164  HA  ASP A 140      16.225  -6.414 -10.491  1.00 97.57           H  
ATOM   2165  C   ASP A 140      14.699  -7.489 -11.523  1.00 97.57           C  
ATOM   2166  CB  ASP A 140      17.141  -8.208 -11.182  1.00 97.57           C  
ATOM   2167  HB2 ASP A 140      16.857  -9.229 -11.437  1.00 97.57           H  
ATOM   2168  HB3 ASP A 140      17.914  -8.260 -10.416  1.00 97.57           H  
ATOM   2169  O   ASP A 140      14.474  -8.428 -12.281  1.00 97.57           O  
ATOM   2170  CG  ASP A 140      17.743  -7.507 -12.408  1.00 97.57           C  
ATOM   2171  OD1 ASP A 140      17.541  -6.276 -12.535  1.00 97.57           O  
ATOM   2172  OD2 ASP A 140      18.510  -8.178 -13.135  1.00 97.57           O  
ATOM   2173  N   VAL A 141      13.838  -6.487 -11.353  1.00 96.99           N  
ATOM   2174  H   VAL A 141      14.100  -5.757 -10.706  1.00 96.99           H  
ATOM   2175  CA  VAL A 141      12.559  -6.340 -12.060  1.00 96.99           C  
ATOM   2176  HA  VAL A 141      12.558  -6.998 -12.928  1.00 96.99           H  
ATOM   2177  C   VAL A 141      12.406  -4.917 -12.586  1.00 96.99           C  
ATOM   2178  CB  VAL A 141      11.362  -6.736 -11.167  1.00 96.99           C  
ATOM   2179  HB  VAL A 141      10.445  -6.624 -11.747  1.00 96.99           H  
ATOM   2180  O   VAL A 141      13.186  -4.028 -12.241  1.00 96.99           O  
ATOM   2181  CG1 VAL A 141      11.446  -8.202 -10.741  1.00 96.99           C  
ATOM   2182 HG11 VAL A 141      10.556  -8.479 -10.175  1.00 96.99           H  
ATOM   2183 HG12 VAL A 141      11.516  -8.828 -11.630  1.00 96.99           H  
ATOM   2184 HG13 VAL A 141      12.330  -8.374 -10.127  1.00 96.99           H  
ATOM   2185  CG2 VAL A 141      11.219  -5.870  -9.909  1.00 96.99           C  
ATOM   2186 HG21 VAL A 141      11.082  -4.827 -10.194  1.00 96.99           H  
ATOM   2187 HG22 VAL A 141      12.105  -5.963  -9.282  1.00 96.99           H  
ATOM   2188 HG23 VAL A 141      10.342  -6.187  -9.344  1.00 96.99           H  
ATOM   2189  N   GLU A 142      11.377  -4.688 -13.395  1.00 94.26           N  
ATOM   2190  H   GLU A 142      10.758  -5.450 -13.632  1.00 94.26           H  
ATOM   2191  CA  GLU A 142      11.037  -3.373 -13.934  1.00 94.26           C  
ATOM   2192  HA  GLU A 142      11.772  -2.644 -13.592  1.00 94.26           H  
ATOM   2193  C   GLU A 142       9.670  -2.898 -13.427  1.00 94.26           C  
ATOM   2194  CB  GLU A 142      11.100  -3.388 -15.469  1.00 94.26           C  
ATOM   2195  HB2 GLU A 142      10.805  -2.404 -15.834  1.00 94.26           H  
ATOM   2196  HB3 GLU A 142      10.396  -4.128 -15.849  1.00 94.26           H  
ATOM   2197  O   GLU A 142       8.798  -3.693 -13.072  1.00 94.26           O  
ATOM   2198  CG  GLU A 142      12.516  -3.702 -15.987  1.00 94.26           C  
ATOM   2199  HG2 GLU A 142      13.212  -3.010 -15.514  1.00 94.26           H  
ATOM   2200  HG3 GLU A 142      12.790  -4.715 -15.691  1.00 94.26           H  
ATOM   2201  CD  GLU A 142      12.651  -3.581 -17.515  1.00 94.26           C  
ATOM   2202  OE1 GLU A 142      13.810  -3.501 -17.983  1.00 94.26           O  
ATOM   2203  OE2 GLU A 142      11.612  -3.528 -18.210  1.00 94.26           O  
ATOM   2204  N   VAL A 143       9.491  -1.576 -13.397  1.00 93.86           N  
ATOM   2205  H   VAL A 143      10.219  -0.994 -13.785  1.00 93.86           H  
ATOM   2206  CA  VAL A 143       8.203  -0.944 -13.081  1.00 93.86           C  
ATOM   2207  HA  VAL A 143       7.846  -1.325 -12.124  1.00 93.86           H  
ATOM   2208  C   VAL A 143       7.160  -1.321 -14.135  1.00 93.86           C  
ATOM   2209  CB  VAL A 143       8.365   0.584 -12.968  1.00 93.86           C  
ATOM   2210  HB  VAL A 143       8.936   0.946 -13.823  1.00 93.86           H  
ATOM   2211  O   VAL A 143       7.451  -1.341 -15.328  1.00 93.86           O  
ATOM   2212  CG1 VAL A 143       7.028   1.327 -12.949  1.00 93.86           C  
ATOM   2213 HG11 VAL A 143       7.177   2.375 -12.689  1.00 93.86           H  
ATOM   2214 HG12 VAL A 143       6.359   0.871 -12.219  1.00 93.86           H  
ATOM   2215 HG13 VAL A 143       6.558   1.285 -13.932  1.00 93.86           H  
ATOM   2216  CG2 VAL A 143       9.136   0.942 -11.690  1.00 93.86           C  
ATOM   2217 HG21 VAL A 143      10.109   0.450 -11.696  1.00 93.86           H  
ATOM   2218 HG22 VAL A 143       9.280   2.021 -11.636  1.00 93.86           H  
ATOM   2219 HG23 VAL A 143       8.569   0.616 -10.818  1.00 93.86           H  
ATOM   2220  N   GLY A 144       5.933  -1.576 -13.687  1.00 88.21           N  
ATOM   2221  H   GLY A 144       5.765  -1.503 -12.694  1.00 88.21           H  
ATOM   2222  CA  GLY A 144       4.789  -1.951 -14.514  1.00 88.21           C  
ATOM   2223  HA2 GLY A 144       4.915  -1.548 -15.519  1.00 88.21           H  
ATOM   2224  HA3 GLY A 144       3.889  -1.518 -14.078  1.00 88.21           H  
ATOM   2225  C   GLY A 144       4.566  -3.458 -14.636  1.00 88.21           C  
ATOM   2226  O   GLY A 144       3.538  -3.861 -15.176  1.00 88.21           O  
ATOM   2227  N   LEU A 145       5.480  -4.296 -14.133  1.00 89.95           N  
ATOM   2228  H   LEU A 145       6.308  -3.914 -13.699  1.00 89.95           H  
ATOM   2229  CA  LEU A 145       5.281  -5.745 -14.120  1.00 89.95           C  
ATOM   2230  HA  LEU A 145       4.867  -6.044 -15.083  1.00 89.95           H  
ATOM   2231  C   LEU A 145       4.263  -6.159 -13.052  1.00 89.95           C  
ATOM   2232  CB  LEU A 145       6.617  -6.481 -13.909  1.00 89.95           C  
ATOM   2233  HB2 LEU A 145       7.047  -6.155 -12.962  1.00 89.95           H  
ATOM   2234  HB3 LEU A 145       6.403  -7.546 -13.827  1.00 89.95           H  
ATOM   2235  O   LEU A 145       4.360  -5.737 -11.897  1.00 89.95           O  
ATOM   2236  CG  LEU A 145       7.665  -6.284 -15.021  1.00 89.95           C  
ATOM   2237  HG  LEU A 145       7.982  -5.241 -15.042  1.00 89.95           H  
ATOM   2238  CD1 LEU A 145       8.882  -7.162 -14.719  1.00 89.95           C  
ATOM   2239 HD11 LEU A 145       9.258  -6.929 -13.723  1.00 89.95           H  
ATOM   2240 HD12 LEU A 145       8.610  -8.217 -14.766  1.00 89.95           H  
ATOM   2241 HD13 LEU A 145       9.665  -6.960 -15.449  1.00 89.95           H  
ATOM   2242  CD2 LEU A 145       7.145  -6.659 -16.409  1.00 89.95           C  
ATOM   2243 HD21 LEU A 145       7.953  -6.569 -17.135  1.00 89.95           H  
ATOM   2244 HD22 LEU A 145       6.352  -5.974 -16.710  1.00 89.95           H  
ATOM   2245 HD23 LEU A 145       6.770  -7.683 -16.415  1.00 89.95           H  
ATOM   2246  N   ASN A 146       3.354  -7.067 -13.417  1.00 89.37           N  
ATOM   2247  H   ASN A 146       3.290  -7.341 -14.387  1.00 89.37           H  
ATOM   2248  CA  ASN A 146       2.587  -7.849 -12.454  1.00 89.37           C  
ATOM   2249  HA  ASN A 146       2.550  -7.310 -11.507  1.00 89.37           H  
ATOM   2250  C   ASN A 146       3.289  -9.188 -12.225  1.00 89.37           C  
ATOM   2251  CB  ASN A 146       1.144  -8.046 -12.923  1.00 89.37           C  
ATOM   2252  HB2 ASN A 146       0.614  -8.663 -12.197  1.00 89.37           H  
ATOM   2253  HB3 ASN A 146       1.148  -8.571 -13.878  1.00 89.37           H  
ATOM   2254  O   ASN A 146       3.629  -9.909 -13.166  1.00 89.37           O  
ATOM   2255  CG  ASN A 146       0.395  -6.736 -13.054  1.00 89.37           C  
ATOM   2256  ND2 ASN A 146       0.146  -6.285 -14.255  1.00 89.37           N  
ATOM   2257 HD21 ASN A 146       0.469  -6.822 -15.048  1.00 89.37           H  
ATOM   2258 HD22 ASN A 146      -0.166  -5.329 -14.346  1.00 89.37           H  
ATOM   2259  OD1 ASN A 146      -0.018  -6.135 -12.074  1.00 89.37           O  
ATOM   2260  N   LEU A 147       3.505  -9.529 -10.960  1.00 92.75           N  
ATOM   2261  H   LEU A 147       3.198  -8.890 -10.241  1.00 92.75           H  
ATOM   2262  CA  LEU A 147       4.289 -10.682 -10.544  1.00 92.75           C  
ATOM   2263  HA  LEU A 147       4.545 -11.281 -11.418  1.00 92.75           H  
ATOM   2264  C   LEU A 147       3.489 -11.565  -9.596  1.00 92.75           C  
ATOM   2265  CB  LEU A 147       5.595 -10.216  -9.882  1.00 92.75           C  
ATOM   2266  HB2 LEU A 147       5.336  -9.639  -8.994  1.00 92.75           H  
ATOM   2267  HB3 LEU A 147       6.156 -11.092  -9.557  1.00 92.75           H  
ATOM   2268  O   LEU A 147       2.766 -11.084  -8.727  1.00 92.75           O  
ATOM   2269  CG  LEU A 147       6.499  -9.352 -10.780  1.00 92.75           C  
ATOM   2270  HG  LEU A 147       5.950  -8.481 -11.138  1.00 92.75           H  
ATOM   2271  CD1 LEU A 147       7.682  -8.848  -9.962  1.00 92.75           C  
ATOM   2272 HD11 LEU A 147       7.315  -8.292  -9.100  1.00 92.75           H  
ATOM   2273 HD12 LEU A 147       8.294  -9.686  -9.629  1.00 92.75           H  
ATOM   2274 HD13 LEU A 147       8.279  -8.174 -10.576  1.00 92.75           H  
ATOM   2275  CD2 LEU A 147       7.042 -10.125 -11.982  1.00 92.75           C  
ATOM   2276 HD21 LEU A 147       7.784  -9.521 -12.505  1.00 92.75           H  
ATOM   2277 HD22 LEU A 147       7.495 -11.062 -11.659  1.00 92.75           H  
ATOM   2278 HD23 LEU A 147       6.224 -10.329 -12.672  1.00 92.75           H  
ATOM   2279  N   LYS A 148       3.676 -12.870  -9.736  1.00 91.65           N  
ATOM   2280  H   LYS A 148       4.243 -13.169 -10.517  1.00 91.65           H  
ATOM   2281  CA  LYS A 148       3.300 -13.880  -8.763  1.00 91.65           C  
ATOM   2282  HA  LYS A 148       2.520 -13.484  -8.113  1.00 91.65           H  
ATOM   2283  C   LYS A 148       4.520 -14.184  -7.904  1.00 91.65           C  
ATOM   2284  CB  LYS A 148       2.762 -15.085  -9.535  1.00 91.65           C  
ATOM   2285  HB2 LYS A 148       3.558 -15.492 -10.160  1.00 91.65           H  
ATOM   2286  HB3 LYS A 148       1.959 -14.752 -10.192  1.00 91.65           H  
ATOM   2287  O   LYS A 148       5.502 -14.749  -8.381  1.00 91.65           O  
ATOM   2288  CG  LYS A 148       2.218 -16.184  -8.626  1.00 91.65           C  
ATOM   2289  HG2 LYS A 148       1.374 -15.790  -8.059  1.00 91.65           H  
ATOM   2290  HG3 LYS A 148       3.001 -16.531  -7.952  1.00 91.65           H  
ATOM   2291  CD  LYS A 148       1.749 -17.348  -9.501  1.00 91.65           C  
ATOM   2292  HD2 LYS A 148       2.603 -17.715 -10.070  1.00 91.65           H  
ATOM   2293  HD3 LYS A 148       1.002 -16.989 -10.209  1.00 91.65           H  
ATOM   2294  CE  LYS A 148       1.159 -18.493  -8.680  1.00 91.65           C  
ATOM   2295  HE2 LYS A 148       1.869 -18.766  -7.899  1.00 91.65           H  
ATOM   2296  HE3 LYS A 148       0.231 -18.156  -8.216  1.00 91.65           H  
ATOM   2297  NZ  LYS A 148       0.901 -19.646  -9.568  1.00 91.65           N  
ATOM   2298  HZ1 LYS A 148       0.553 -20.445  -9.057  1.00 91.65           H  
ATOM   2299  HZ2 LYS A 148       0.252 -19.388 -10.298  1.00 91.65           H  
ATOM   2300  HZ3 LYS A 148       1.755 -19.896 -10.044  1.00 91.65           H  
ATOM   2301  N   CYS A 149       4.451 -13.793  -6.640  1.00 95.98           N  
ATOM   2302  H   CYS A 149       3.621 -13.303  -6.339  1.00 95.98           H  
ATOM   2303  CA  CYS A 149       5.506 -13.964  -5.654  1.00 95.98           C  
ATOM   2304  HA  CYS A 149       6.460 -14.133  -6.153  1.00 95.98           H  
ATOM   2305  C   CYS A 149       5.178 -15.167  -4.769  1.00 95.98           C  
ATOM   2306  CB  CYS A 149       5.620 -12.679  -4.822  1.00 95.98           C  
ATOM   2307  HB2 CYS A 149       4.666 -12.491  -4.329  1.00 95.98           H  
ATOM   2308  HB3 CYS A 149       6.391 -12.803  -4.062  1.00 95.98           H  
ATOM   2309  O   CYS A 149       4.276 -15.089  -3.934  1.00 95.98           O  
ATOM   2310  SG  CYS A 149       6.033 -11.266  -5.881  1.00 95.98           S  
ATOM   2311  HG  CYS A 149       5.749 -10.306  -4.997  1.00 95.98           H  
ATOM   2312  N   SER A 150       5.910 -16.269  -4.925  1.00 97.61           N  
ATOM   2313  H   SER A 150       6.678 -16.247  -5.581  1.00 97.61           H  
ATOM   2314  CA  SER A 150       5.766 -17.430  -4.034  1.00 97.61           C  
ATOM   2315  HA  SER A 150       4.735 -17.504  -3.688  1.00 97.61           H  
ATOM   2316  C   SER A 150       6.667 -17.251  -2.816  1.00 97.61           C  
ATOM   2317  CB  SER A 150       6.093 -18.737  -4.758  1.00 97.61           C  
ATOM   2318  HB2 SER A 150       7.150 -18.752  -5.023  1.00 97.61           H  
ATOM   2319  HB3 SER A 150       5.886 -19.574  -4.092  1.00 97.61           H  
ATOM   2320  O   SER A 150       7.879 -17.097  -2.972  1.00 97.61           O  
ATOM   2321  OG  SER A 150       5.307 -18.865  -5.929  1.00 97.61           O  
ATOM   2322  HG  SER A 150       5.595 -18.187  -6.545  1.00 97.61           H  
ATOM   2323  N   LEU A 151       6.098 -17.252  -1.610  1.00 98.39           N  
ATOM   2324  H   LEU A 151       5.104 -17.415  -1.541  1.00 98.39           H  
ATOM   2325  CA  LEU A 151       6.839 -17.018  -0.369  1.00 98.39           C  
ATOM   2326  HA  LEU A 151       7.572 -16.229  -0.539  1.00 98.39           H  
ATOM   2327  C   LEU A 151       7.613 -18.281   0.030  1.00 98.39           C  
ATOM   2328  CB  LEU A 151       5.886 -16.544   0.747  1.00 98.39           C  
ATOM   2329  HB2 LEU A 151       6.495 -16.306   1.619  1.00 98.39           H  
ATOM   2330  HB3 LEU A 151       5.231 -17.370   1.022  1.00 98.39           H  
ATOM   2331  O   LEU A 151       7.021 -19.273   0.440  1.00 98.39           O  
ATOM   2332  CG  LEU A 151       4.987 -15.330   0.427  1.00 98.39           C  
ATOM   2333  HG  LEU A 151       4.183 -15.637  -0.242  1.00 98.39           H  
ATOM   2334  CD1 LEU A 151       4.360 -14.809   1.718  1.00 98.39           C  
ATOM   2335 HD11 LEU A 151       3.846 -15.623   2.228  1.00 98.39           H  
ATOM   2336 HD12 LEU A 151       3.634 -14.030   1.483  1.00 98.39           H  
ATOM   2337 HD13 LEU A 151       5.128 -14.410   2.381  1.00 98.39           H  
ATOM   2338  CD2 LEU A 151       5.723 -14.162  -0.229  1.00 98.39           C  
ATOM   2339 HD21 LEU A 151       6.602 -13.894   0.358  1.00 98.39           H  
ATOM   2340 HD22 LEU A 151       5.055 -13.304  -0.304  1.00 98.39           H  
ATOM   2341 HD23 LEU A 151       6.012 -14.447  -1.241  1.00 98.39           H  
ATOM   2342  N   LEU A 152       8.941 -18.258  -0.079  1.00 98.24           N  
ATOM   2343  H   LEU A 152       9.376 -17.412  -0.418  1.00 98.24           H  
ATOM   2344  CA  LEU A 152       9.780 -19.442   0.140  1.00 98.24           C  
ATOM   2345  HA  LEU A 152       9.223 -20.336  -0.139  1.00 98.24           H  
ATOM   2346  C   LEU A 152      10.187 -19.626   1.598  1.00 98.24           C  
ATOM   2347  CB  LEU A 152      11.048 -19.356  -0.721  1.00 98.24           C  
ATOM   2348  HB2 LEU A 152      11.664 -20.221  -0.476  1.00 98.24           H  
ATOM   2349  HB3 LEU A 152      11.608 -18.463  -0.444  1.00 98.24           H  
ATOM   2350  O   LEU A 152      10.042 -20.706   2.157  1.00 98.24           O  
ATOM   2351  CG  LEU A 152      10.832 -19.333  -2.240  1.00 98.24           C  
ATOM   2352  HG  LEU A 152      10.309 -18.422  -2.531  1.00 98.24           H  
ATOM   2353  CD1 LEU A 152      12.218 -19.336  -2.883  1.00 98.24           C  
ATOM   2354 HD11 LEU A 152      12.688 -18.360  -2.764  1.00 98.24           H  
ATOM   2355 HD12 LEU A 152      12.130 -19.562  -3.946  1.00 98.24           H  
ATOM   2356 HD13 LEU A 152      12.851 -20.106  -2.441  1.00 98.24           H  
ATOM   2357  CD2 LEU A 152      10.046 -20.544  -2.743  1.00 98.24           C  
ATOM   2358 HD21 LEU A 152       9.986 -20.509  -3.831  1.00 98.24           H  
ATOM   2359 HD22 LEU A 152       9.029 -20.513  -2.354  1.00 98.24           H  
ATOM   2360 HD23 LEU A 152      10.534 -21.469  -2.433  1.00 98.24           H  
ATOM   2361  N   SER A 153      10.763 -18.582   2.192  1.00 98.27           N  
ATOM   2362  H   SER A 153      10.822 -17.717   1.673  1.00 98.27           H  
ATOM   2363  CA  SER A 153      11.314 -18.645   3.545  1.00 98.27           C  
ATOM   2364  HA  SER A 153      10.737 -19.369   4.120  1.00 98.27           H  
ATOM   2365  C   SER A 153      11.226 -17.294   4.227  1.00 98.27           C  
ATOM   2366  CB  SER A 153      12.769 -19.126   3.544  1.00 98.27           C  
ATOM   2367  HB2 SER A 153      13.085 -19.282   4.575  1.00 98.27           H  
ATOM   2368  HB3 SER A 153      12.839 -20.076   3.013  1.00 98.27           H  
ATOM   2369  O   SER A 153      11.564 -16.275   3.612  1.00 98.27           O  
ATOM   2370  OG  SER A 153      13.624 -18.169   2.935  1.00 98.27           O  
ATOM   2371  HG  SER A 153      13.188 -17.320   3.042  1.00 98.27           H  
ATOM   2372  N   LYS A 154      10.851 -17.279   5.501  1.00 97.20           N  
ATOM   2373  H   LYS A 154      10.603 -18.159   5.931  1.00 97.20           H  
ATOM   2374  CA  LYS A 154      10.757 -16.052   6.288  1.00 97.20           C  
ATOM   2375  HA  LYS A 154      10.142 -15.349   5.726  1.00 97.20           H  
ATOM   2376  C   LYS A 154      12.131 -15.407   6.495  1.00 97.20           C  
ATOM   2377  CB  LYS A 154      10.031 -16.376   7.599  1.00 97.20           C  
ATOM   2378  HB2 LYS A 154       9.159 -16.987   7.363  1.00 97.20           H  
ATOM   2379  HB3 LYS A 154      10.684 -16.949   8.257  1.00 97.20           H  
ATOM   2380  O   LYS A 154      13.117 -16.073   6.807  1.00 97.20           O  
ATOM   2381  CG  LYS A 154       9.558 -15.099   8.300  1.00 97.20           C  
ATOM   2382  HG2 LYS A 154      10.416 -14.574   8.721  1.00 97.20           H  
ATOM   2383  HG3 LYS A 154       9.063 -14.458   7.571  1.00 97.20           H  
ATOM   2384  CD  LYS A 154       8.565 -15.425   9.417  1.00 97.20           C  
ATOM   2385  HD2 LYS A 154       9.066 -15.975  10.214  1.00 97.20           H  
ATOM   2386  HD3 LYS A 154       7.762 -16.034   9.002  1.00 97.20           H  
ATOM   2387  CE  LYS A 154       7.987 -14.110   9.946  1.00 97.20           C  
ATOM   2388  HE2 LYS A 154       8.761 -13.573  10.495  1.00 97.20           H  
ATOM   2389  HE3 LYS A 154       7.711 -13.498   9.088  1.00 97.20           H  
ATOM   2390  NZ  LYS A 154       6.788 -14.345  10.786  1.00 97.20           N  
ATOM   2391  HZ1 LYS A 154       6.392 -13.461  11.072  1.00 97.20           H  
ATOM   2392  HZ2 LYS A 154       7.013 -14.910  11.592  1.00 97.20           H  
ATOM   2393  HZ3 LYS A 154       6.086 -14.816  10.232  1.00 97.20           H  
ATOM   2394  N   THR A 155      12.189 -14.090   6.359  1.00 96.62           N  
ATOM   2395  H   THR A 155      11.334 -13.611   6.114  1.00 96.62           H  
ATOM   2396  CA  THR A 155      13.330 -13.245   6.735  1.00 96.62           C  
ATOM   2397  HA  THR A 155      14.168 -13.886   7.008  1.00 96.62           H  
ATOM   2398  C   THR A 155      12.955 -12.416   7.969  1.00 96.62           C  
ATOM   2399  CB  THR A 155      13.795 -12.354   5.566  1.00 96.62           C  
ATOM   2400  HB  THR A 155      14.790 -11.973   5.798  1.00 96.62           H  
ATOM   2401  O   THR A 155      11.796 -12.430   8.393  1.00 96.62           O  
ATOM   2402  CG2 THR A 155      13.911 -13.125   4.253  1.00 96.62           C  
ATOM   2403 HG21 THR A 155      12.917 -13.386   3.891  1.00 96.62           H  
ATOM   2404 HG22 THR A 155      14.409 -12.506   3.507  1.00 96.62           H  
ATOM   2405 HG23 THR A 155      14.492 -14.034   4.408  1.00 96.62           H  
ATOM   2406  OG1 THR A 155      12.942 -11.249   5.392  1.00 96.62           O  
ATOM   2407  HG1 THR A 155      13.364 -10.706   4.722  1.00 96.62           H  
ATOM   2408  N   PRO A 156      13.889 -11.672   8.590  1.00 92.09           N  
ATOM   2409  CA  PRO A 156      13.558 -10.836   9.745  1.00 92.09           C  
ATOM   2410  HA  PRO A 156      13.259 -11.487  10.566  1.00 92.09           H  
ATOM   2411  C   PRO A 156      12.427  -9.822   9.500  1.00 92.09           C  
ATOM   2412  CB  PRO A 156      14.867 -10.132  10.113  1.00 92.09           C  
ATOM   2413  HB2 PRO A 156      14.934  -9.943  11.185  1.00 92.09           H  
ATOM   2414  HB3 PRO A 156      14.962  -9.200   9.556  1.00 92.09           H  
ATOM   2415  O   PRO A 156      11.748  -9.456  10.455  1.00 92.09           O  
ATOM   2416  CG  PRO A 156      15.937 -11.116   9.641  1.00 92.09           C  
ATOM   2417  HG2 PRO A 156      16.890 -10.622   9.455  1.00 92.09           H  
ATOM   2418  HG3 PRO A 156      16.050 -11.917  10.371  1.00 92.09           H  
ATOM   2419  CD  PRO A 156      15.327 -11.669   8.357  1.00 92.09           C  
ATOM   2420  HD2 PRO A 156      15.561 -10.996   7.532  1.00 92.09           H  
ATOM   2421  HD3 PRO A 156      15.709 -12.670   8.157  1.00 92.09           H  
ATOM   2422  N   ASN A 157      12.220  -9.384   8.249  1.00 91.25           N  
ATOM   2423  H   ASN A 157      12.759  -9.796   7.501  1.00 91.25           H  
ATOM   2424  CA  ASN A 157      11.279  -8.312   7.893  1.00 91.25           C  
ATOM   2425  HA  ASN A 157      10.682  -8.050   8.766  1.00 91.25           H  
ATOM   2426  C   ASN A 157      10.272  -8.700   6.791  1.00 91.25           C  
ATOM   2427  CB  ASN A 157      12.085  -7.070   7.472  1.00 91.25           C  
ATOM   2428  HB2 ASN A 157      12.639  -7.305   6.563  1.00 91.25           H  
ATOM   2429  HB3 ASN A 157      11.397  -6.257   7.239  1.00 91.25           H  
ATOM   2430  O   ASN A 157       9.572  -7.827   6.276  1.00 91.25           O  
ATOM   2431  CG  ASN A 157      13.038  -6.562   8.536  1.00 91.25           C  
ATOM   2432  ND2 ASN A 157      14.279  -6.329   8.178  1.00 91.25           N  
ATOM   2433 HD21 ASN A 157      14.897  -5.991   8.902  1.00 91.25           H  
ATOM   2434 HD22 ASN A 157      14.569  -6.510   7.228  1.00 91.25           H  
ATOM   2435  OD1 ASN A 157      12.703  -6.345   9.686  1.00 91.25           O  
ATOM   2436  N   GLY A 158      10.232  -9.969   6.378  1.00 96.52           N  
ATOM   2437  H   GLY A 158      10.822 -10.661   6.818  1.00 96.52           H  
ATOM   2438  CA  GLY A 158       9.431 -10.396   5.235  1.00 96.52           C  
ATOM   2439  HA2 GLY A 158       8.372 -10.349   5.485  1.00 96.52           H  
ATOM   2440  HA3 GLY A 158       9.620  -9.702   4.416  1.00 96.52           H  
ATOM   2441  C   GLY A 158       9.758 -11.814   4.783  1.00 96.52           C  
ATOM   2442  O   GLY A 158       9.861 -12.713   5.618  1.00 96.52           O  
ATOM   2443  N   PHE A 159       9.902 -12.025   3.475  1.00 98.56           N  
ATOM   2444  H   PHE A 159       9.827 -11.235   2.850  1.00 98.56           H  
ATOM   2445  CA  PHE A 159      10.122 -13.346   2.882  1.00 98.56           C  
ATOM   2446  HA  PHE A 159      10.566 -14.004   3.630  1.00 98.56           H  
ATOM   2447  C   PHE A 159      11.068 -13.287   1.686  1.00 98.56           C  
ATOM   2448  CB  PHE A 159       8.785 -13.959   2.442  1.00 98.56           C  
ATOM   2449  HB2 PHE A 159       8.980 -14.884   1.899  1.00 98.56           H  
ATOM   2450  HB3 PHE A 159       8.294 -13.274   1.752  1.00 98.56           H  
ATOM   2451  O   PHE A 159      11.008 -12.360   0.880  1.00 98.56           O  
ATOM   2452  CG  PHE A 159       7.841 -14.264   3.584  1.00 98.56           C  
ATOM   2453  CD1 PHE A 159       7.815 -15.550   4.154  1.00 98.56           C  
ATOM   2454  HD1 PHE A 159       8.440 -16.335   3.755  1.00 98.56           H  
ATOM   2455  CD2 PHE A 159       6.996 -13.258   4.088  1.00 98.56           C  
ATOM   2456  HD2 PHE A 159       6.996 -12.276   3.638  1.00 98.56           H  
ATOM   2457  CE1 PHE A 159       6.958 -15.824   5.234  1.00 98.56           C  
ATOM   2458  HE1 PHE A 159       6.921 -16.820   5.650  1.00 98.56           H  
ATOM   2459  CE2 PHE A 159       6.150 -13.529   5.175  1.00 98.56           C  
ATOM   2460  HE2 PHE A 159       5.495 -12.760   5.557  1.00 98.56           H  
ATOM   2461  CZ  PHE A 159       6.131 -14.812   5.747  1.00 98.56           C  
ATOM   2462  HZ  PHE A 159       5.455 -15.026   6.562  1.00 98.56           H  
ATOM   2463  N   LYS A 160      11.887 -14.330   1.523  1.00 98.74           N  
ATOM   2464  H   LYS A 160      11.836 -15.064   2.214  1.00 98.74           H  
ATOM   2465  CA  LYS A 160      12.478 -14.646   0.219  1.00 98.74           C  
ATOM   2466  HA  LYS A 160      12.888 -13.739  -0.225  1.00 98.74           H  
ATOM   2467  C   LYS A 160      11.391 -15.167  -0.705  1.00 98.74           C  
ATOM   2468  CB  LYS A 160      13.580 -15.696   0.327  1.00 98.74           C  
ATOM   2469  HB2 LYS A 160      13.189 -16.593   0.809  1.00 98.74           H  
ATOM   2470  HB3 LYS A 160      13.888 -15.961  -0.684  1.00 98.74           H  
ATOM   2471  O   LYS A 160      10.532 -15.927  -0.255  1.00 98.74           O  
ATOM   2472  CG  LYS A 160      14.795 -15.174   1.094  1.00 98.74           C  
ATOM   2473  HG2 LYS A 160      14.553 -15.074   2.152  1.00 98.74           H  
ATOM   2474  HG3 LYS A 160      15.090 -14.204   0.693  1.00 98.74           H  
ATOM   2475  CD  LYS A 160      15.942 -16.166   0.914  1.00 98.74           C  
ATOM   2476  HD2 LYS A 160      15.662 -17.128   1.344  1.00 98.74           H  
ATOM   2477  HD3 LYS A 160      16.129 -16.295  -0.152  1.00 98.74           H  
ATOM   2478  CE  LYS A 160      17.206 -15.639   1.588  1.00 98.74           C  
ATOM   2479  HE2 LYS A 160      17.041 -15.599   2.664  1.00 98.74           H  
ATOM   2480  HE3 LYS A 160      17.388 -14.626   1.229  1.00 98.74           H  
ATOM   2481  NZ  LYS A 160      18.348 -16.518   1.249  1.00 98.74           N  
ATOM   2482  HZ1 LYS A 160      18.456 -16.545   0.246  1.00 98.74           H  
ATOM   2483  HZ2 LYS A 160      19.204 -16.174   1.662  1.00 98.74           H  
ATOM   2484  HZ3 LYS A 160      18.162 -17.459   1.563  1.00 98.74           H  
ATOM   2485  N   VAL A 161      11.451 -14.792  -1.975  1.00 98.56           N  
ATOM   2486  H   VAL A 161      12.205 -14.190  -2.273  1.00 98.56           H  
ATOM   2487  CA  VAL A 161      10.425 -15.138  -2.960  1.00 98.56           C  
ATOM   2488  HA  VAL A 161       9.856 -15.983  -2.572  1.00 98.56           H  
ATOM   2489  C   VAL A 161      11.030 -15.598  -4.274  1.00 98.56           C  
ATOM   2490  CB  VAL A 161       9.440 -13.974  -3.197  1.00 98.56           C  
ATOM   2491  HB  VAL A 161       8.682 -14.305  -3.907  1.00 98.56           H  
ATOM   2492  O   VAL A 161      12.108 -15.141  -4.651  1.00 98.56           O  
ATOM   2493  CG1 VAL A 161       8.728 -13.583  -1.901  1.00 98.56           C  
ATOM   2494 HG11 VAL A 161       8.320 -14.479  -1.434  1.00 98.56           H  
ATOM   2495 HG12 VAL A 161       9.424 -13.106  -1.211  1.00 98.56           H  
ATOM   2496 HG13 VAL A 161       7.914 -12.894  -2.125  1.00 98.56           H  
ATOM   2497  CG2 VAL A 161      10.098 -12.703  -3.748  1.00 98.56           C  
ATOM   2498 HG21 VAL A 161      10.826 -12.312  -3.038  1.00 98.56           H  
ATOM   2499 HG22 VAL A 161      10.594 -12.915  -4.695  1.00 98.56           H  
ATOM   2500 HG23 VAL A 161       9.333 -11.945  -3.921  1.00 98.56           H  
ATOM   2501  N   THR A 162      10.304 -16.452  -4.989  1.00 98.59           N  
ATOM   2502  H   THR A 162       9.453 -16.818  -4.586  1.00 98.59           H  
ATOM   2503  CA  THR A 162      10.450 -16.610  -6.443  1.00 98.59           C  
ATOM   2504  HA  THR A 162      11.419 -16.223  -6.757  1.00 98.59           H  
ATOM   2505  C   THR A 162       9.381 -15.801  -7.156  1.00 98.59           C  
ATOM   2506  CB  THR A 162      10.372 -18.070  -6.899  1.00 98.59           C  
ATOM   2507  HB  THR A 162      10.245 -18.098  -7.981  1.00 98.59           H  
ATOM   2508  O   THR A 162       8.265 -15.647  -6.651  1.00 98.59           O  
ATOM   2509  CG2 THR A 162      11.650 -18.827  -6.556  1.00 98.59           C  
ATOM   2510 HG21 THR A 162      12.129 -18.378  -5.685  1.00 98.59           H  
ATOM   2511 HG22 THR A 162      11.446 -19.882  -6.374  1.00 98.59           H  
ATOM   2512 HG23 THR A 162      12.347 -18.740  -7.389  1.00 98.59           H  
ATOM   2513  OG1 THR A 162       9.275 -18.731  -6.314  1.00 98.59           O  
ATOM   2514  HG1 THR A 162       9.164 -19.567  -6.772  1.00 98.59           H  
ATOM   2515  N   LEU A 163       9.741 -15.277  -8.322  1.00 97.69           N  
ATOM   2516  H   LEU A 163      10.676 -15.451  -8.660  1.00 97.69           H  
ATOM   2517  CA  LEU A 163       8.934 -14.355  -9.106  1.00 97.69           C  
ATOM   2518  HA  LEU A 163       8.001 -14.138  -8.585  1.00 97.69           H  
ATOM   2519  C   LEU A 163       8.588 -14.981 -10.452  1.00 97.69           C  
ATOM   2520  CB  LEU A 163       9.712 -13.042  -9.293  1.00 97.69           C  
ATOM   2521  HB2 LEU A 163       9.094 -12.346  -9.860  1.00 97.69           H  
ATOM   2522  HB3 LEU A 163      10.603 -13.258  -9.884  1.00 97.69           H  
ATOM   2523  O   LEU A 163       9.460 -15.472 -11.170  1.00 97.69           O  
ATOM   2524  CG  LEU A 163      10.161 -12.372  -7.985  1.00 97.69           C  
ATOM   2525  HG  LEU A 163      10.770 -13.058  -7.396  1.00 97.69           H  
ATOM   2526  CD1 LEU A 163      11.014 -11.154  -8.303  1.00 97.69           C  
ATOM   2527 HD11 LEU A 163      11.330 -10.691  -7.369  1.00 97.69           H  
ATOM   2528 HD12 LEU A 163      10.445 -10.439  -8.897  1.00 97.69           H  
ATOM   2529 HD13 LEU A 163      11.898 -11.461  -8.863  1.00 97.69           H  
ATOM   2530  CD2 LEU A 163       8.973 -11.921  -7.144  1.00 97.69           C  
ATOM   2531 HD21 LEU A 163       8.320 -11.281  -7.737  1.00 97.69           H  
ATOM   2532 HD22 LEU A 163       9.319 -11.368  -6.271  1.00 97.69           H  
ATOM   2533 HD23 LEU A 163       8.414 -12.792  -6.801  1.00 97.69           H  
ATOM   2534  N   GLU A 164       7.316 -14.917 -10.810  1.00 93.81           N  
ATOM   2535  H   GLU A 164       6.642 -14.585 -10.135  1.00 93.81           H  
ATOM   2536  CA  GLU A 164       6.803 -15.291 -12.125  1.00 93.81           C  
ATOM   2537  HA  GLU A 164       7.627 -15.489 -12.811  1.00 93.81           H  
ATOM   2538  C   GLU A 164       5.992 -14.121 -12.674  1.00 93.81           C  
ATOM   2539  CB  GLU A 164       5.987 -16.579 -11.980  1.00 93.81           C  
ATOM   2540  HB2 GLU A 164       5.163 -16.398 -11.290  1.00 93.81           H  
ATOM   2541  HB3 GLU A 164       6.630 -17.339 -11.536  1.00 93.81           H  
ATOM   2542  O   GLU A 164       5.170 -13.547 -11.960  1.00 93.81           O  
ATOM   2543  CG  GLU A 164       5.420 -17.134 -13.291  1.00 93.81           C  
ATOM   2544  HG2 GLU A 164       4.825 -16.368 -13.788  1.00 93.81           H  
ATOM   2545  HG3 GLU A 164       6.247 -17.417 -13.942  1.00 93.81           H  
ATOM   2546  CD  GLU A 164       4.546 -18.354 -12.967  1.00 93.81           C  
ATOM   2547  OE1 GLU A 164       3.301 -18.209 -12.955  1.00 93.81           O  
ATOM   2548  OE2 GLU A 164       5.118 -19.394 -12.563  1.00 93.81           O  
ATOM   2549  N   ASN A 165       6.242 -13.721 -13.916  1.00 90.41           N  
ATOM   2550  H   ASN A 165       6.880 -14.261 -14.484  1.00 90.41           H  
ATOM   2551  CA  ASN A 165       5.467 -12.672 -14.557  1.00 90.41           C  
ATOM   2552  HA  ASN A 165       5.346 -11.841 -13.862  1.00 90.41           H  
ATOM   2553  C   ASN A 165       4.066 -13.207 -14.864  1.00 90.41           C  
ATOM   2554  CB  ASN A 165       6.212 -12.163 -15.794  1.00 90.41           C  
ATOM   2555  HB2 ASN A 165       7.127 -11.648 -15.500  1.00 90.41           H  
ATOM   2556  HB3 ASN A 165       6.476 -13.009 -16.429  1.00 90.41           H  
ATOM   2557  O   ASN A 165       3.921 -14.258 -15.480  1.00 90.41           O  
ATOM   2558  CG  ASN A 165       5.333 -11.214 -16.574  1.00 90.41           C  
ATOM   2559  ND2 ASN A 165       5.291  -9.954 -16.241  1.00 90.41           N  
ATOM   2560 HD21 ASN A 165       4.432  -9.515 -16.539  1.00 90.41           H  
ATOM   2561 HD22 ASN A 165       5.755  -9.627 -15.405  1.00 90.41           H  
ATOM   2562  OD1 ASN A 165       4.606 -11.627 -17.453  1.00 90.41           O  
ATOM   2563  N   VAL A 166       3.035 -12.484 -14.435  1.00 85.71           N  
ATOM   2564  H   VAL A 166       3.207 -11.582 -14.015  1.00 85.71           H  
ATOM   2565  CA  VAL A 166       1.658 -12.988 -14.488  1.00 85.71           C  
ATOM   2566  HA  VAL A 166       1.656 -14.016 -14.124  1.00 85.71           H  
ATOM   2567  C   VAL A 166       1.123 -13.030 -15.921  1.00 85.71           C  
ATOM   2568  CB  VAL A 166       0.746 -12.152 -13.577  1.00 85.71           C  
ATOM   2569  HB  VAL A 166       0.737 -11.123 -13.938  1.00 85.71           H  
ATOM   2570  O   VAL A 166       0.286 -13.874 -16.228  1.00 85.71           O  
ATOM   2571  CG1 VAL A 166      -0.682 -12.702 -13.529  1.00 85.71           C  
ATOM   2572 HG11 VAL A 166      -1.145 -12.649 -14.514  1.00 85.71           H  
ATOM   2573 HG12 VAL A 166      -0.661 -13.747 -13.221  1.00 85.71           H  
ATOM   2574 HG13 VAL A 166      -1.268 -12.127 -12.812  1.00 85.71           H  
ATOM   2575  CG2 VAL A 166       1.217 -12.158 -12.118  1.00 85.71           C  
ATOM   2576 HG21 VAL A 166       2.254 -11.825 -12.067  1.00 85.71           H  
ATOM   2577 HG22 VAL A 166       1.163 -13.169 -11.714  1.00 85.71           H  
ATOM   2578 HG23 VAL A 166       0.607 -11.483 -11.519  1.00 85.71           H  
ATOM   2579  N   GLU A 167       1.583 -12.144 -16.806  1.00 79.92           N  
ATOM   2580  H   GLU A 167       2.237 -11.435 -16.504  1.00 79.92           H  
ATOM   2581  CA  GLU A 167       1.123 -12.093 -18.197  1.00 79.92           C  
ATOM   2582  HA  GLU A 167       0.049 -12.276 -18.223  1.00 79.92           H  
ATOM   2583  C   GLU A 167       1.773 -13.152 -19.096  1.00 79.92           C  
ATOM   2584  CB  GLU A 167       1.391 -10.704 -18.799  1.00 79.92           C  
ATOM   2585  HB2 GLU A 167       1.027 -10.724 -19.826  1.00 79.92           H  
ATOM   2586  HB3 GLU A 167       2.462 -10.507 -18.846  1.00 79.92           H  
ATOM   2587  O   GLU A 167       1.136 -13.656 -20.018  1.00 79.92           O  
ATOM   2588  CG  GLU A 167       0.669  -9.549 -18.087  1.00 79.92           C  
ATOM   2589  HG2 GLU A 167       0.539  -8.748 -18.815  1.00 79.92           H  
ATOM   2590  HG3 GLU A 167      -0.328  -9.880 -17.795  1.00 79.92           H  
ATOM   2591  CD  GLU A 167       1.402  -8.959 -16.867  1.00 79.92           C  
ATOM   2592  OE1 GLU A 167       0.848  -7.998 -16.289  1.00 79.92           O  
ATOM   2593  OE2 GLU A 167       2.504  -9.428 -16.498  1.00 79.92           O  
ATOM   2594  N   THR A 168       3.047 -13.461 -18.862  1.00 87.39           N  
ATOM   2595  H   THR A 168       3.499 -12.974 -18.102  1.00 87.39           H  
ATOM   2596  CA  THR A 168       3.855 -14.355 -19.710  1.00 87.39           C  
ATOM   2597  HA  THR A 168       3.318 -14.543 -20.640  1.00 87.39           H  
ATOM   2598  C   THR A 168       4.101 -15.723 -19.087  1.00 87.39           C  
ATOM   2599  CB  THR A 168       5.207 -13.725 -20.075  1.00 87.39           C  
ATOM   2600  HB  THR A 168       5.759 -14.416 -20.713  1.00 87.39           H  
ATOM   2601  O   THR A 168       4.625 -16.600 -19.770  1.00 87.39           O  
ATOM   2602  CG2 THR A 168       5.068 -12.395 -20.813  1.00 87.39           C  
ATOM   2603 HG21 THR A 168       4.565 -11.660 -20.185  1.00 87.39           H  
ATOM   2604 HG22 THR A 168       4.487 -12.544 -21.723  1.00 87.39           H  
ATOM   2605 HG23 THR A 168       6.058 -12.021 -21.075  1.00 87.39           H  
ATOM   2606  OG1 THR A 168       5.969 -13.471 -18.922  1.00 87.39           O  
ATOM   2607  HG1 THR A 168       5.497 -12.783 -18.447  1.00 87.39           H  
ATOM   2608  N   GLU A 169       3.777 -15.893 -17.802  1.00 88.26           N  
ATOM   2609  H   GLU A 169       3.351 -15.119 -17.312  1.00 88.26           H  
ATOM   2610  CA  GLU A 169       4.089 -17.075 -16.983  1.00 88.26           C  
ATOM   2611  HA  GLU A 169       3.797 -16.842 -15.959  1.00 88.26           H  
ATOM   2612  C   GLU A 169       5.600 -17.384 -16.916  1.00 88.26           C  
ATOM   2613  CB  GLU A 169       3.229 -18.278 -17.412  1.00 88.26           C  
ATOM   2614  HB2 GLU A 169       3.524 -18.590 -18.414  1.00 88.26           H  
ATOM   2615  HB3 GLU A 169       3.421 -19.103 -16.726  1.00 88.26           H  
ATOM   2616  O   GLU A 169       6.028 -18.463 -16.504  1.00 88.26           O  
ATOM   2617  CG  GLU A 169       1.718 -17.974 -17.394  1.00 88.26           C  
ATOM   2618  HG2 GLU A 169       1.507 -17.136 -18.058  1.00 88.26           H  
ATOM   2619  HG3 GLU A 169       1.436 -17.681 -16.383  1.00 88.26           H  
ATOM   2620  CD  GLU A 169       0.845 -19.161 -17.840  1.00 88.26           C  
ATOM   2621  OE1 GLU A 169      -0.399 -19.023 -17.761  1.00 88.26           O  
ATOM   2622  OE2 GLU A 169       1.394 -20.207 -18.266  1.00 88.26           O  
ATOM   2623  N   ALA A 170       6.443 -16.431 -17.325  1.00 94.81           N  
ATOM   2624  H   ALA A 170       6.051 -15.562 -17.660  1.00 94.81           H  
ATOM   2625  CA  ALA A 170       7.885 -16.592 -17.331  1.00 94.81           C  
ATOM   2626  HA  ALA A 170       8.111 -17.614 -17.635  1.00 94.81           H  
ATOM   2627  C   ALA A 170       8.460 -16.369 -15.930  1.00 94.81           C  
ATOM   2628  CB  ALA A 170       8.504 -15.647 -18.365  1.00 94.81           C  
ATOM   2629  HB1 ALA A 170       8.322 -14.613 -18.074  1.00 94.81           H  
ATOM   2630  HB2 ALA A 170       9.579 -15.815 -18.422  1.00 94.81           H  
ATOM   2631  HB3 ALA A 170       8.056 -15.827 -19.342  1.00 94.81           H  
ATOM   2632  O   ALA A 170       8.090 -15.426 -15.227  1.00 94.81           O  
ATOM   2633  N   ASN A 171       9.430 -17.196 -15.541  1.00 96.46           N  
ATOM   2634  H   ASN A 171       9.700 -17.950 -16.156  1.00 96.46           H  
ATOM   2635  CA  ASN A 171      10.198 -16.955 -14.326  1.00 96.46           C  
ATOM   2636  HA  ASN A 171       9.496 -16.810 -13.505  1.00 96.46           H  
ATOM   2637  C   ASN A 171      11.037 -15.671 -14.472  1.00 96.46           C  
ATOM   2638  CB  ASN A 171      11.060 -18.186 -14.016  1.00 96.46           C  
ATOM   2639  HB2 ASN A 171      11.828 -18.298 -14.782  1.00 96.46           H  
ATOM   2640  HB3 ASN A 171      10.435 -19.079 -14.005  1.00 96.46           H  
ATOM   2641  O   ASN A 171      11.760 -15.508 -15.455  1.00 96.46           O  
ATOM   2642  CG  ASN A 171      11.738 -18.039 -12.670  1.00 96.46           C  
ATOM   2643  ND2 ASN A 171      11.099 -18.452 -11.604  1.00 96.46           N  
ATOM   2644 HD21 ASN A 171      10.142 -18.764 -11.677  1.00 96.46           H  
ATOM   2645 HD22 ASN A 171      11.532 -18.222 -10.721  1.00 96.46           H  
ATOM   2646  OD1 ASN A 171      12.828 -17.514 -12.551  1.00 96.46           O  
ATOM   2647  N   VAL A 172      10.950 -14.788 -13.478  1.00 95.72           N  
ATOM   2648  H   VAL A 172      10.325 -15.005 -12.715  1.00 95.72           H  
ATOM   2649  CA  VAL A 172      11.663 -13.495 -13.413  1.00 95.72           C  
ATOM   2650  HA  VAL A 172      12.128 -13.308 -14.380  1.00 95.72           H  
ATOM   2651  C   VAL A 172      12.806 -13.544 -12.385  1.00 95.72           C  
ATOM   2652  CB  VAL A 172      10.676 -12.333 -13.145  1.00 95.72           C  
ATOM   2653  HB  VAL A 172      10.361 -12.363 -12.102  1.00 95.72           H  
ATOM   2654  O   VAL A 172      13.541 -12.581 -12.207  1.00 95.72           O  
ATOM   2655  CG1 VAL A 172      11.272 -10.951 -13.441  1.00 95.72           C  
ATOM   2656 HG11 VAL A 172      12.098 -10.730 -12.764  1.00 95.72           H  
ATOM   2657 HG12 VAL A 172      11.643 -10.914 -14.466  1.00 95.72           H  
ATOM   2658 HG13 VAL A 172      10.516 -10.177 -13.308  1.00 95.72           H  
ATOM   2659  CG2 VAL A 172       9.421 -12.433 -14.021  1.00 95.72           C  
ATOM   2660 HG21 VAL A 172       9.700 -12.479 -15.074  1.00 95.72           H  
ATOM   2661 HG22 VAL A 172       8.858 -13.328 -13.758  1.00 95.72           H  
ATOM   2662 HG23 VAL A 172       8.778 -11.569 -13.852  1.00 95.72           H  
ATOM   2663  N   GLY A 173      12.996 -14.681 -11.712  1.00 97.38           N  
ATOM   2664  H   GLY A 173      12.411 -15.472 -11.942  1.00 97.38           H  
ATOM   2665  CA  GLY A 173      14.067 -14.907 -10.749  1.00 97.38           C  
ATOM   2666  HA2 GLY A 173      14.837 -14.144 -10.863  1.00 97.38           H  
ATOM   2667  HA3 GLY A 173      14.528 -15.873 -10.957  1.00 97.38           H  
ATOM   2668  C   GLY A 173      13.588 -14.919  -9.302  1.00 97.38           C  
ATOM   2669  O   GLY A 173      12.513 -15.431  -8.979  1.00 97.38           O  
ATOM   2670  N   GLU A 174      14.429 -14.395  -8.416  1.00 98.37           N  
ATOM   2671  H   GLU A 174      15.238 -13.898  -8.758  1.00 98.37           H  
ATOM   2672  CA  GLU A 174      14.227 -14.401  -6.969  1.00 98.37           C  
ATOM   2673  HA  GLU A 174      13.217 -14.748  -6.747  1.00 98.37           H  
ATOM   2674  C   GLU A 174      14.360 -12.991  -6.393  1.00 98.37           C  
ATOM   2675  CB  GLU A 174      15.227 -15.345  -6.276  1.00 98.37           C  
ATOM   2676  HB2 GLU A 174      15.097 -15.248  -5.198  1.00 98.37           H  
ATOM   2677  HB3 GLU A 174      16.240 -15.035  -6.529  1.00 98.37           H  
ATOM   2678  O   GLU A 174      14.942 -12.092  -7.003  1.00 98.37           O  
ATOM   2679  CG  GLU A 174      15.041 -16.824  -6.647  1.00 98.37           C  
ATOM   2680  HG2 GLU A 174      14.009 -17.102  -6.431  1.00 98.37           H  
ATOM   2681  HG3 GLU A 174      15.208 -16.946  -7.717  1.00 98.37           H  
ATOM   2682  CD  GLU A 174      15.989 -17.769  -5.882  1.00 98.37           C  
ATOM   2683  OE1 GLU A 174      15.928 -18.988  -6.161  1.00 98.37           O  
ATOM   2684  OE2 GLU A 174      16.766 -17.297  -5.015  1.00 98.37           O  
ATOM   2685  N   GLY A 175      13.849 -12.807  -5.182  1.00 98.39           N  
ATOM   2686  H   GLY A 175      13.379 -13.579  -4.733  1.00 98.39           H  
ATOM   2687  CA  GLY A 175      13.988 -11.554  -4.459  1.00 98.39           C  
ATOM   2688  HA2 GLY A 175      15.012 -11.189  -4.537  1.00 98.39           H  
ATOM   2689  HA3 GLY A 175      13.328 -10.815  -4.913  1.00 98.39           H  
ATOM   2690  C   GLY A 175      13.629 -11.674  -2.990  1.00 98.39           C  
ATOM   2691  O   GLY A 175      13.479 -12.767  -2.436  1.00 98.39           O  
ATOM   2692  N   GLU A 176      13.461 -10.520  -2.359  1.00 98.56           N  
ATOM   2693  H   GLU A 176      13.645  -9.671  -2.874  1.00 98.56           H  
ATOM   2694  CA  GLU A 176      12.928 -10.406  -1.006  1.00 98.56           C  
ATOM   2695  HA  GLU A 176      12.537 -11.376  -0.700  1.00 98.56           H  
ATOM   2696  C   GLU A 176      11.771  -9.408  -0.989  1.00 98.56           C  
ATOM   2697  CB  GLU A 176      14.050 -10.024  -0.028  1.00 98.56           C  
ATOM   2698  HB2 GLU A 176      14.366  -9.000  -0.223  1.00 98.56           H  
ATOM   2699  HB3 GLU A 176      14.897 -10.690  -0.191  1.00 98.56           H  
ATOM   2700  O   GLU A 176      11.909  -8.278  -1.462  1.00 98.56           O  
ATOM   2701  CG  GLU A 176      13.601 -10.158   1.437  1.00 98.56           C  
ATOM   2702  HG2 GLU A 176      13.311 -11.194   1.614  1.00 98.56           H  
ATOM   2703  HG3 GLU A 176      12.725  -9.530   1.601  1.00 98.56           H  
ATOM   2704  CD  GLU A 176      14.685  -9.781   2.461  1.00 98.56           C  
ATOM   2705  OE1 GLU A 176      14.374  -9.858   3.677  1.00 98.56           O  
ATOM   2706  OE2 GLU A 176      15.827  -9.456   2.064  1.00 98.56           O  
ATOM   2707  N   ILE A 177      10.635  -9.822  -0.431  1.00 98.31           N  
ATOM   2708  H   ILE A 177      10.614 -10.747  -0.026  1.00 98.31           H  
ATOM   2709  CA  ILE A 177       9.472  -8.964  -0.211  1.00 98.31           C  
ATOM   2710  HA  ILE A 177       9.622  -8.049  -0.783  1.00 98.31           H  
ATOM   2711  C   ILE A 177       9.397  -8.587   1.266  1.00 98.31           C  
ATOM   2712  CB  ILE A 177       8.191  -9.621  -0.761  1.00 98.31           C  
ATOM   2713  HB  ILE A 177       8.428  -9.994  -1.758  1.00 98.31           H  
ATOM   2714  O   ILE A 177       9.487  -9.448   2.139  1.00 98.31           O  
ATOM   2715  CG1 ILE A 177       7.072  -8.571  -0.914  1.00 98.31           C  
ATOM   2716 HG12 ILE A 177       6.713  -8.263   0.068  1.00 98.31           H  
ATOM   2717 HG13 ILE A 177       7.470  -7.694  -1.424  1.00 98.31           H  
ATOM   2718  CG2 ILE A 177       7.724 -10.817   0.090  1.00 98.31           C  
ATOM   2719 HG21 ILE A 177       6.964 -11.387  -0.444  1.00 98.31           H  
ATOM   2720 HG22 ILE A 177       7.307 -10.478   1.038  1.00 98.31           H  
ATOM   2721 HG23 ILE A 177       8.566 -11.480   0.289  1.00 98.31           H  
ATOM   2722  CD1 ILE A 177       5.901  -9.105  -1.746  1.00 98.31           C  
ATOM   2723 HD11 ILE A 177       6.264  -9.418  -2.725  1.00 98.31           H  
ATOM   2724 HD12 ILE A 177       5.427  -9.954  -1.254  1.00 98.31           H  
ATOM   2725 HD13 ILE A 177       5.149  -8.326  -1.878  1.00 98.31           H  
ATOM   2726  N   THR A 178       9.249  -7.299   1.560  1.00 97.17           N  
ATOM   2727  H   THR A 178       9.163  -6.652   0.789  1.00 97.17           H  
ATOM   2728  CA  THR A 178       9.183  -6.755   2.927  1.00 97.17           C  
ATOM   2729  HA  THR A 178       8.902  -7.547   3.621  1.00 97.17           H  
ATOM   2730  C   THR A 178       8.112  -5.676   3.021  1.00 97.17           C  
ATOM   2731  CB  THR A 178      10.539  -6.185   3.386  1.00 97.17           C  
ATOM   2732  HB  THR A 178      10.428  -5.785   4.393  1.00 97.17           H  
ATOM   2733  O   THR A 178       7.640  -5.165   2.007  1.00 97.17           O  
ATOM   2734  CG2 THR A 178      11.651  -7.231   3.416  1.00 97.17           C  
ATOM   2735 HG21 THR A 178      11.885  -7.561   2.403  1.00 97.17           H  
ATOM   2736 HG22 THR A 178      12.548  -6.801   3.861  1.00 97.17           H  
ATOM   2737 HG23 THR A 178      11.340  -8.093   4.007  1.00 97.17           H  
ATOM   2738  OG1 THR A 178      10.980  -5.149   2.534  1.00 97.17           O  
ATOM   2739  HG1 THR A 178      10.936  -5.498   1.640  1.00 97.17           H  
ATOM   2740  N   ARG A 179       7.719  -5.291   4.235  1.00 95.42           N  
ATOM   2741  H   ARG A 179       8.084  -5.780   5.040  1.00 95.42           H  
ATOM   2742  CA  ARG A 179       6.844  -4.131   4.446  1.00 95.42           C  
ATOM   2743  HA  ARG A 179       5.913  -4.289   3.900  1.00 95.42           H  
ATOM   2744  C   ARG A 179       7.487  -2.843   3.918  1.00 95.42           C  
ATOM   2745  CB  ARG A 179       6.528  -4.051   5.941  1.00 95.42           C  
ATOM   2746  HB2 ARG A 179       5.985  -4.953   6.225  1.00 95.42           H  
ATOM   2747  HB3 ARG A 179       7.454  -4.010   6.513  1.00 95.42           H  
ATOM   2748  O   ARG A 179       8.680  -2.620   4.132  1.00 95.42           O  
ATOM   2749  CG  ARG A 179       5.682  -2.824   6.276  1.00 95.42           C  
ATOM   2750  HG2 ARG A 179       4.847  -2.763   5.578  1.00 95.42           H  
ATOM   2751  HG3 ARG A 179       6.283  -1.919   6.187  1.00 95.42           H  
ATOM   2752  CD  ARG A 179       5.166  -2.937   7.706  1.00 95.42           C  
ATOM   2753  HD2 ARG A 179       6.006  -2.881   8.399  1.00 95.42           H  
ATOM   2754  HD3 ARG A 179       4.672  -3.901   7.827  1.00 95.42           H  
ATOM   2755  NE  ARG A 179       4.209  -1.862   7.979  1.00 95.42           N  
ATOM   2756  HE  ARG A 179       3.971  -1.282   7.187  1.00 95.42           H  
ATOM   2757  NH1 ARG A 179       3.554  -2.596  10.022  1.00 95.42           N  
ATOM   2758 HH11 ARG A 179       4.092  -3.432   9.845  1.00 95.42           H  
ATOM   2759 HH12 ARG A 179       2.894  -2.623  10.786  1.00 95.42           H  
ATOM   2760  NH2 ARG A 179       2.544  -0.808   9.076  1.00 95.42           N  
ATOM   2761 HH21 ARG A 179       1.823  -0.792   9.783  1.00 95.42           H  
ATOM   2762 HH22 ARG A 179       2.342  -0.326   8.212  1.00 95.42           H  
ATOM   2763  CZ  ARG A 179       3.437  -1.752   9.034  1.00 95.42           C  
ATOM   2764  N   TRP A 180       6.707  -1.961   3.289  1.00 95.58           N  
ATOM   2765  H   TRP A 180       5.721  -2.154   3.192  1.00 95.58           H  
ATOM   2766  CA  TRP A 180       7.184  -0.612   2.974  1.00 95.58           C  
ATOM   2767  HA  TRP A 180       8.209  -0.680   2.608  1.00 95.58           H  
ATOM   2768  C   TRP A 180       7.207   0.256   4.234  1.00 95.58           C  
ATOM   2769  CB  TRP A 180       6.338   0.031   1.874  1.00 95.58           C  
ATOM   2770  HB2 TRP A 180       5.297   0.026   2.197  1.00 95.58           H  
ATOM   2771  HB3 TRP A 180       6.396  -0.575   0.970  1.00 95.58           H  
ATOM   2772  O   TRP A 180       6.193   0.450   4.900  1.00 95.58           O  
ATOM   2773  CG  TRP A 180       6.709   1.444   1.519  1.00 95.58           C  
ATOM   2774  CD1 TRP A 180       7.957   1.969   1.430  1.00 95.58           C  
ATOM   2775  HD1 TRP A 180       8.872   1.419   1.598  1.00 95.58           H  
ATOM   2776  CD2 TRP A 180       5.802   2.529   1.160  1.00 95.58           C  
ATOM   2777  CE2 TRP A 180       6.573   3.688   0.858  1.00 95.58           C  
ATOM   2778  CE3 TRP A 180       4.402   2.642   1.042  1.00 95.58           C  
ATOM   2779  HE3 TRP A 180       3.785   1.791   1.292  1.00 95.58           H  
ATOM   2780  NE1 TRP A 180       7.877   3.304   1.070  1.00 95.58           N  
ATOM   2781  HE1 TRP A 180       8.669   3.906   0.893  1.00 95.58           H  
ATOM   2782  CH2 TRP A 180       4.599   4.935   0.236  1.00 95.58           C  
ATOM   2783  HH2 TRP A 180       4.136   5.827  -0.161  1.00 95.58           H  
ATOM   2784  CZ2 TRP A 180       5.987   4.884   0.424  1.00 95.58           C  
ATOM   2785  HZ2 TRP A 180       6.599   5.744   0.194  1.00 95.58           H  
ATOM   2786  CZ3 TRP A 180       3.807   3.824   0.569  1.00 95.58           C  
ATOM   2787  HZ3 TRP A 180       2.736   3.872   0.441  1.00 95.58           H  
ATOM   2788  N   ILE A 181       8.380   0.788   4.575  1.00 91.25           N  
ATOM   2789  H   ILE A 181       9.193   0.547   4.026  1.00 91.25           H  
ATOM   2790  CA  ILE A 181       8.574   1.630   5.757  1.00 91.25           C  
ATOM   2791  HA  ILE A 181       7.619   1.773   6.263  1.00 91.25           H  
ATOM   2792  C   ILE A 181       9.068   3.007   5.296  1.00 91.25           C  
ATOM   2793  CB  ILE A 181       9.506   0.946   6.783  1.00 91.25           C  
ATOM   2794  HB  ILE A 181      10.507   0.876   6.358  1.00 91.25           H  
ATOM   2795  O   ILE A 181      10.276   3.259   5.320  1.00 91.25           O  
ATOM   2796  CG1 ILE A 181       9.025  -0.486   7.122  1.00 91.25           C  
ATOM   2797 HG12 ILE A 181       8.031  -0.443   7.568  1.00 91.25           H  
ATOM   2798 HG13 ILE A 181       8.954  -1.071   6.205  1.00 91.25           H  
ATOM   2799  CG2 ILE A 181       9.562   1.800   8.069  1.00 91.25           C  
ATOM   2800 HG21 ILE A 181       8.578   1.827   8.537  1.00 91.25           H  
ATOM   2801 HG22 ILE A 181      10.290   1.381   8.764  1.00 91.25           H  
ATOM   2802 HG23 ILE A 181       9.871   2.819   7.837  1.00 91.25           H  
ATOM   2803  CD1 ILE A 181       9.961  -1.264   8.053  1.00 91.25           C  
ATOM   2804 HD11 ILE A 181      10.974  -1.256   7.651  1.00 91.25           H  
ATOM   2805 HD12 ILE A 181       9.955  -0.833   9.054  1.00 91.25           H  
ATOM   2806 HD13 ILE A 181       9.618  -2.296   8.120  1.00 91.25           H  
ATOM   2807  N   PRO A 182       8.166   3.905   4.858  1.00 94.15           N  
ATOM   2808  CA  PRO A 182       8.558   5.260   4.507  1.00 94.15           C  
ATOM   2809  HA  PRO A 182       9.358   5.231   3.768  1.00 94.15           H  
ATOM   2810  C   PRO A 182       9.057   6.005   5.750  1.00 94.15           C  
ATOM   2811  CB  PRO A 182       7.325   5.900   3.873  1.00 94.15           C  
ATOM   2812  HB2 PRO A 182       7.328   5.702   2.802  1.00 94.15           H  
ATOM   2813  HB3 PRO A 182       7.290   6.975   4.051  1.00 94.15           H  
ATOM   2814  O   PRO A 182       8.531   5.855   6.859  1.00 94.15           O  
ATOM   2815  CG  PRO A 182       6.163   5.152   4.530  1.00 94.15           C  
ATOM   2816  HG2 PRO A 182       5.278   5.137   3.893  1.00 94.15           H  
ATOM   2817  HG3 PRO A 182       5.937   5.602   5.496  1.00 94.15           H  
ATOM   2818  CD  PRO A 182       6.723   3.744   4.734  1.00 94.15           C  
ATOM   2819  HD2 PRO A 182       6.283   3.297   5.626  1.00 94.15           H  
ATOM   2820  HD3 PRO A 182       6.501   3.131   3.861  1.00 94.15           H  
ATOM   2821  N   GLU A 183      10.098   6.806   5.568  1.00 93.35           N  
ATOM   2822  H   GLU A 183      10.454   6.921   4.630  1.00 93.35           H  
ATOM   2823  CA  GLU A 183      10.676   7.631   6.613  1.00 93.35           C  
ATOM   2824  HA  GLU A 183      10.790   7.013   7.504  1.00 93.35           H  
ATOM   2825  C   GLU A 183       9.733   8.783   6.955  1.00 93.35           C  
ATOM   2826  CB  GLU A 183      12.070   8.148   6.223  1.00 93.35           C  
ATOM   2827  HB2 GLU A 183      12.006   8.753   5.319  1.00 93.35           H  
ATOM   2828  HB3 GLU A 183      12.434   8.776   7.035  1.00 93.35           H  
ATOM   2829  O   GLU A 183       9.246   9.502   6.083  1.00 93.35           O  
ATOM   2830  CG  GLU A 183      13.070   7.004   6.003  1.00 93.35           C  
ATOM   2831  HG2 GLU A 183      12.919   6.251   6.777  1.00 93.35           H  
ATOM   2832  HG3 GLU A 183      12.884   6.531   5.039  1.00 93.35           H  
ATOM   2833  CD  GLU A 183      14.520   7.495   6.069  1.00 93.35           C  
ATOM   2834  OE1 GLU A 183      15.207   7.158   7.067  1.00 93.35           O  
ATOM   2835  OE2 GLU A 183      15.003   8.168   5.135  1.00 93.35           O  
ATOM   2836  N   VAL A 184       9.493   8.959   8.251  1.00 93.69           N  
ATOM   2837  H   VAL A 184       9.946   8.347   8.914  1.00 93.69           H  
ATOM   2838  CA  VAL A 184       8.713  10.073   8.782  1.00 93.69           C  
ATOM   2839  HA  VAL A 184       8.197  10.579   7.966  1.00 93.69           H  
ATOM   2840  C   VAL A 184       9.681  11.063   9.420  1.00 93.69           C  
ATOM   2841  CB  VAL A 184       7.644   9.585   9.771  1.00 93.69           C  
ATOM   2842  HB  VAL A 184       8.137   9.101  10.614  1.00 93.69           H  
ATOM   2843  O   VAL A 184      10.377  10.729  10.383  1.00 93.69           O  
ATOM   2844  CG1 VAL A 184       6.813  10.760  10.290  1.00 93.69           C  
ATOM   2845 HG11 VAL A 184       7.453  11.484  10.794  1.00 93.69           H  
ATOM   2846 HG12 VAL A 184       6.296  11.249   9.465  1.00 93.69           H  
ATOM   2847 HG13 VAL A 184       6.079  10.399  11.010  1.00 93.69           H  
ATOM   2848  CG2 VAL A 184       6.682   8.566   9.142  1.00 93.69           C  
ATOM   2849 HG21 VAL A 184       7.227   7.682   8.811  1.00 93.69           H  
ATOM   2850 HG22 VAL A 184       5.932   8.264   9.872  1.00 93.69           H  
ATOM   2851 HG23 VAL A 184       6.182   9.012   8.282  1.00 93.69           H  
ATOM   2852  N   ASP A 185       9.711  12.280   8.887  1.00 91.59           N  
ATOM   2853  H   ASP A 185       9.048  12.489   8.154  1.00 91.59           H  
ATOM   2854  CA  ASP A 185      10.491  13.400   9.400  1.00 91.59           C  
ATOM   2855  HA  ASP A 185      11.383  13.013   9.893  1.00 91.59           H  
ATOM   2856  C   ASP A 185       9.672  14.154  10.449  1.00 91.59           C  
ATOM   2857  CB  ASP A 185      10.970  14.289   8.248  1.00 91.59           C  
ATOM   2858  HB2 ASP A 185      10.109  14.744   7.759  1.00 91.59           H  
ATOM   2859  HB3 ASP A 185      11.489  13.669   7.517  1.00 91.59           H  
ATOM   2860  O   ASP A 185       8.971  15.135  10.182  1.00 91.59           O  
ATOM   2861  CG  ASP A 185      11.927  15.391   8.716  1.00 91.59           C  
ATOM   2862  OD1 ASP A 185      12.479  15.265   9.834  1.00 91.59           O  
ATOM   2863  OD2 ASP A 185      12.136  16.335   7.922  1.00 91.59           O  
ATOM   2864  N   TYR A 186       9.694  13.609  11.664  1.00 88.74           N  
ATOM   2865  H   TYR A 186      10.256  12.780  11.795  1.00 88.74           H  
ATOM   2866  CA  TYR A 186       9.007  14.208  12.796  1.00 88.74           C  
ATOM   2867  HA  TYR A 186       7.962  14.325  12.508  1.00 88.74           H  
ATOM   2868  C   TYR A 186       9.603  15.580  13.129  1.00 88.74           C  
ATOM   2869  CB  TYR A 186       9.074  13.292  14.018  1.00 88.74           C  
ATOM   2870  HB2 TYR A 186       8.683  13.834  14.880  1.00 88.74           H  
ATOM   2871  HB3 TYR A 186      10.114  13.046  14.231  1.00 88.74           H  
ATOM   2872  O   TYR A 186      10.827  15.709  13.218  1.00 88.74           O  
ATOM   2873  CG  TYR A 186       8.270  12.023  13.863  1.00 88.74           C  
ATOM   2874  CD1 TYR A 186       6.883  12.050  14.100  1.00 88.74           C  
ATOM   2875  HD1 TYR A 186       6.397  12.976  14.373  1.00 88.74           H  
ATOM   2876  CD2 TYR A 186       8.898  10.826  13.467  1.00 88.74           C  
ATOM   2877  HD2 TYR A 186       9.953  10.818  13.235  1.00 88.74           H  
ATOM   2878  CE1 TYR A 186       6.126  10.875  13.965  1.00 88.74           C  
ATOM   2879  HE1 TYR A 186       5.059  10.894  14.134  1.00 88.74           H  
ATOM   2880  CE2 TYR A 186       8.142   9.649  13.325  1.00 88.74           C  
ATOM   2881  HE2 TYR A 186       8.618   8.738  12.996  1.00 88.74           H  
ATOM   2882  OH  TYR A 186       6.016   8.549  13.400  1.00 88.74           O  
ATOM   2883  HH  TYR A 186       6.518   7.848  12.979  1.00 88.74           H  
ATOM   2884  CZ  TYR A 186       6.754   9.675  13.572  1.00 88.74           C  
ATOM   2885  N   PRO A 187       8.759  16.593  13.404  1.00 82.93           N  
ATOM   2886  CA  PRO A 187       9.257  17.892  13.824  1.00 82.93           C  
ATOM   2887  HA  PRO A 187       9.865  18.299  13.016  1.00 82.93           H  
ATOM   2888  C   PRO A 187      10.094  17.756  15.107  1.00 82.93           C  
ATOM   2889  CB  PRO A 187       8.020  18.772  14.021  1.00 82.93           C  
ATOM   2890  HB2 PRO A 187       7.790  19.287  13.089  1.00 82.93           H  
ATOM   2891  HB3 PRO A 187       8.148  19.491  14.830  1.00 82.93           H  
ATOM   2892  O   PRO A 187       9.813  16.879  15.936  1.00 82.93           O  
ATOM   2893  CG  PRO A 187       6.913  17.764  14.328  1.00 82.93           C  
ATOM   2894  HG2 PRO A 187       6.941  17.503  15.386  1.00 82.93           H  
ATOM   2895  HG3 PRO A 187       5.930  18.143  14.052  1.00 82.93           H  
ATOM   2896  CD  PRO A 187       7.308  16.550  13.490  1.00 82.93           C  
ATOM   2897  HD2 PRO A 187       6.957  15.637  13.973  1.00 82.93           H  
ATOM   2898  HD3 PRO A 187       6.888  16.637  12.488  1.00 82.93           H  
ATOM   2899  N   PRO A 188      11.105  18.623  15.306  1.00 79.65           N  
ATOM   2900  CA  PRO A 188      11.878  18.637  16.537  1.00 79.65           C  
ATOM   2901  HA  PRO A 188      12.457  17.714  16.571  1.00 79.65           H  
ATOM   2902  C   PRO A 188      10.946  18.760  17.752  1.00 79.65           C  
ATOM   2903  CB  PRO A 188      12.820  19.841  16.439  1.00 79.65           C  
ATOM   2904  HB2 PRO A 188      13.796  19.625  16.873  1.00 79.65           H  
ATOM   2905  HB3 PRO A 188      12.375  20.708  16.927  1.00 79.65           H  
ATOM   2906  O   PRO A 188       9.992  19.542  17.693  1.00 79.65           O  
ATOM   2907  CG  PRO A 188      12.913  20.111  14.939  1.00 79.65           C  
ATOM   2908  HG2 PRO A 188      13.107  21.162  14.727  1.00 79.65           H  
ATOM   2909  HG3 PRO A 188      13.691  19.483  14.504  1.00 79.65           H  
ATOM   2910  CD  PRO A 188      11.554  19.670  14.405  1.00 79.65           C  
ATOM   2911  HD2 PRO A 188      11.665  19.307  13.384  1.00 79.65           H  
ATOM   2912  HD3 PRO A 188      10.851  20.503  14.441  1.00 79.65           H  
ATOM   2913  N   PRO A 189      11.203  18.021  18.847  1.00 72.49           N  
ATOM   2914  CA  PRO A 189      10.452  18.219  20.077  1.00 72.49           C  
ATOM   2915  HA  PRO A 189       9.398  18.016  19.892  1.00 72.49           H  
ATOM   2916  C   PRO A 189      10.604  19.672  20.541  1.00 72.49           C  
ATOM   2917  CB  PRO A 189      10.990  17.196  21.082  1.00 72.49           C  
ATOM   2918  HB2 PRO A 189      11.120  17.633  22.073  1.00 72.49           H  
ATOM   2919  HB3 PRO A 189      10.301  16.353  21.136  1.00 72.49           H  
ATOM   2920  O   PRO A 189      11.723  20.195  20.556  1.00 72.49           O  
ATOM   2921  CG  PRO A 189      12.326  16.725  20.503  1.00 72.49           C  
ATOM   2922  HG2 PRO A 189      12.479  15.660  20.681  1.00 72.49           H  
ATOM   2923  HG3 PRO A 189      13.135  17.304  20.948  1.00 72.49           H  
ATOM   2924  CD  PRO A 189      12.250  17.030  19.009  1.00 72.49           C  
ATOM   2925  HD2 PRO A 189      13.210  17.414  18.664  1.00 72.49           H  
ATOM   2926  HD3 PRO A 189      11.979  16.130  18.456  1.00 72.49           H  
ATOM   2927  N   VAL A 190       9.468  20.297  20.863  1.00 62.42           N  
ATOM   2928  H   VAL A 190       8.617  19.754  20.861  1.00 62.42           H  
ATOM   2929  CA  VAL A 190       9.381  21.640  21.462  1.00 62.42           C  
ATOM   2930  HA  VAL A 190      10.175  22.268  21.056  1.00 62.42           H  
ATOM   2931  C   VAL A 190       9.650  21.551  22.958  1.00 62.42           C  
ATOM   2932  CB  VAL A 190       8.023  22.306  21.178  1.00 62.42           C  
ATOM   2933  HB  VAL A 190       7.236  21.741  21.677  1.00 62.42           H  
ATOM   2934  O   VAL A 190       9.154  20.579  23.573  1.00 62.42           O  
ATOM   2935  CG1 VAL A 190       7.996  23.753  21.689  1.00 62.42           C  
ATOM   2936 HG11 VAL A 190       8.812  24.320  21.240  1.00 62.42           H  
ATOM   2937 HG12 VAL A 190       7.042  24.221  21.444  1.00 62.42           H  
ATOM   2938 HG13 VAL A 190       8.117  23.763  22.772  1.00 62.42           H  
ATOM   2939  CG2 VAL A 190       7.723  22.350  19.672  1.00 62.42           C  
ATOM   2940 HG21 VAL A 190       6.778  22.865  19.494  1.00 62.42           H  
ATOM   2941 HG22 VAL A 190       8.526  22.872  19.153  1.00 62.42           H  
ATOM   2942 HG23 VAL A 190       7.647  21.339  19.273  1.00 62.42           H  
ATOM   2943  OXT VAL A 190      10.351  22.461  23.445  1.00 62.42           O  
TER    2944      VAL A 190                                                       
ATOM   2944  N   LYS B   1     -19.507   6.325 -10.785  1.00 24.02           N  
ATOM   2945  H   LYS B   1     -19.590   5.840 -11.667  1.00 24.02           H  
ATOM   2946  H2  LYS B   1     -19.550   5.623 -10.060  1.00 24.02           H  
ATOM   2947  H3  LYS B   1     -20.274   6.972 -10.677  1.00 24.02           H  
ATOM   2948  CA  LYS B   1     -18.194   7.011 -10.696  1.00 24.02           C  
ATOM   2949  HA  LYS B   1     -18.042   7.668 -11.552  1.00 24.02           H  
ATOM   2950  C   LYS B   1     -17.153   5.920 -10.755  1.00 24.02           C  
ATOM   2951  CB  LYS B   1     -18.032   7.815  -9.388  1.00 24.02           C  
ATOM   2952  HB2 LYS B   1     -17.026   7.656  -8.998  1.00 24.02           H  
ATOM   2953  HB3 LYS B   1     -18.731   7.447  -8.638  1.00 24.02           H  
ATOM   2954  O   LYS B   1     -17.322   4.953 -10.030  1.00 24.02           O  
ATOM   2955  CG  LYS B   1     -18.216   9.330  -9.577  1.00 24.02           C  
ATOM   2956  HG2 LYS B   1     -17.466   9.698 -10.276  1.00 24.02           H  
ATOM   2957  HG3 LYS B   1     -19.210   9.536  -9.974  1.00 24.02           H  
ATOM   2958  CD  LYS B   1     -18.046  10.040  -8.221  1.00 24.02           C  
ATOM   2959  HD2 LYS B   1     -17.096   9.734  -7.785  1.00 24.02           H  
ATOM   2960  HD3 LYS B   1     -18.846   9.721  -7.553  1.00 24.02           H  
ATOM   2961  CE  LYS B   1     -18.058  11.570  -8.339  1.00 24.02           C  
ATOM   2962  HE2 LYS B   1     -19.007  11.887  -8.772  1.00 24.02           H  
ATOM   2963  HE3 LYS B   1     -17.256  11.872  -9.012  1.00 24.02           H  
ATOM   2964  NZ  LYS B   1     -17.863  12.195  -7.001  1.00 24.02           N  
ATOM   2965  HZ1 LYS B   1     -18.586  11.916  -6.354  1.00 24.02           H  
ATOM   2966  HZ2 LYS B   1     -17.848  13.203  -7.058  1.00 24.02           H  
ATOM   2967  HZ3 LYS B   1     -16.987  11.897  -6.596  1.00 24.02           H  
ATOM   2968  N   THR B   2     -16.183   6.037 -11.652  1.00 20.14           N  
ATOM   2969  H   THR B   2     -16.078   6.866 -12.219  1.00 20.14           H  
ATOM   2970  CA  THR B   2     -15.079   5.088 -11.789  1.00 20.14           C  
ATOM   2971  HA  THR B   2     -15.461   4.085 -11.982  1.00 20.14           H  
ATOM   2972  C   THR B   2     -14.343   5.070 -10.463  1.00 20.14           C  
ATOM   2973  CB  THR B   2     -14.142   5.511 -12.945  1.00 20.14           C  
ATOM   2974  HB  THR B   2     -13.103   5.482 -12.618  1.00 20.14           H  
ATOM   2975  O   THR B   2     -13.638   6.024 -10.147  1.00 20.14           O  
ATOM   2976  CG2 THR B   2     -14.301   4.575 -14.140  1.00 20.14           C  
ATOM   2977 HG21 THR B   2     -13.631   4.882 -14.942  1.00 20.14           H  
ATOM   2978 HG22 THR B   2     -14.042   3.558 -13.846  1.00 20.14           H  
ATOM   2979 HG23 THR B   2     -15.330   4.594 -14.501  1.00 20.14           H  
ATOM   2980  OG1 THR B   2     -14.455   6.813 -13.423  1.00 20.14           O  
ATOM   2981  HG1 THR B   2     -13.689   7.103 -13.924  1.00 20.14           H  
ATOM   2982  N   VAL B   3     -14.623   4.059  -9.635  1.00 25.85           N  
ATOM   2983  H   VAL B   3     -15.263   3.334  -9.926  1.00 25.85           H  
ATOM   2984  CA  VAL B   3     -13.870   3.834  -8.404  1.00 25.85           C  
ATOM   2985  HA  VAL B   3     -14.025   4.672  -7.725  1.00 25.85           H  
ATOM   2986  C   VAL B   3     -12.415   3.825  -8.823  1.00 25.85           C  
ATOM   2987  CB  VAL B   3     -14.280   2.535  -7.678  1.00 25.85           C  
ATOM   2988  HB  VAL B   3     -13.548   2.336  -6.895  1.00 25.85           H  
ATOM   2989  O   VAL B   3     -12.077   3.170  -9.813  1.00 25.85           O  
ATOM   2990  CG1 VAL B   3     -15.643   2.747  -7.008  1.00 25.85           C  
ATOM   2991 HG11 VAL B   3     -15.585   3.577  -6.304  1.00 25.85           H  
ATOM   2992 HG12 VAL B   3     -16.414   2.943  -7.753  1.00 25.85           H  
ATOM   2993 HG13 VAL B   3     -15.910   1.851  -6.448  1.00 25.85           H  
ATOM   2994  CG2 VAL B   3     -14.375   1.296  -8.583  1.00 25.85           C  
ATOM   2995 HG21 VAL B   3     -15.145   1.418  -9.345  1.00 25.85           H  
ATOM   2996 HG22 VAL B   3     -13.414   1.100  -9.058  1.00 25.85           H  
ATOM   2997 HG23 VAL B   3     -14.627   0.427  -7.976  1.00 25.85           H  
ATOM   2998  N   ALA B   4     -11.604   4.672  -8.187  1.00 26.84           N  
ATOM   2999  H   ALA B   4     -11.949   5.223  -7.415  1.00 26.84           H  
ATOM   3000  CA  ALA B   4     -10.192   4.723  -8.495  1.00 26.84           C  
ATOM   3001  HA  ALA B   4     -10.049   5.024  -9.533  1.00 26.84           H  
ATOM   3002  C   ALA B   4      -9.705   3.298  -8.297  1.00 26.84           C  
ATOM   3003  CB  ALA B   4      -9.483   5.724  -7.585  1.00 26.84           C  
ATOM   3004  HB1 ALA B   4      -9.868   6.728  -7.765  1.00 26.84           H  
ATOM   3005  HB2 ALA B   4      -9.639   5.443  -6.543  1.00 26.84           H  
ATOM   3006  HB3 ALA B   4      -8.414   5.705  -7.795  1.00 26.84           H  
ATOM   3007  O   ALA B   4      -9.699   2.795  -7.172  1.00 26.84           O  
ATOM   3008  N   SER B   5      -9.436   2.626  -9.418  1.00 27.16           N  
ATOM   3009  H   SER B   5      -9.642   3.072 -10.301  1.00 27.16           H  
ATOM   3010  CA  SER B   5      -8.829   1.316  -9.422  1.00 27.16           C  
ATOM   3011  HA  SER B   5      -9.352   0.649  -8.736  1.00 27.16           H  
ATOM   3012  C   SER B   5      -7.456   1.630  -8.903  1.00 27.16           C  
ATOM   3013  CB  SER B   5      -8.808   0.696 -10.826  1.00 27.16           C  
ATOM   3014  HB2 SER B   5      -8.229   1.330 -11.497  1.00 27.16           H  
ATOM   3015  HB3 SER B   5      -9.830   0.646 -11.202  1.00 27.16           H  
ATOM   3016  O   SER B   5      -6.552   1.939  -9.680  1.00 27.16           O  
ATOM   3017  OG  SER B   5      -8.263  -0.614 -10.832  1.00 27.16           O  
ATOM   3018  HG  SER B   5      -7.668  -0.710 -10.085  1.00 27.16           H  
ATOM   3019  N   ILE B   6      -7.337   1.616  -7.576  1.00 32.89           N  
ATOM   3020  H   ILE B   6      -8.185   1.555  -7.030  1.00 32.89           H  
ATOM   3021  CA  ILE B   6      -6.083   1.408  -6.909  1.00 32.89           C  
ATOM   3022  HA  ILE B   6      -5.504   2.331  -6.897  1.00 32.89           H  
ATOM   3023  C   ILE B   6      -5.423   0.353  -7.788  1.00 32.89           C  
ATOM   3024  CB  ILE B   6      -6.335   0.894  -5.485  1.00 32.89           C  
ATOM   3025  HB  ILE B   6      -6.826  -0.074  -5.584  1.00 32.89           H  
ATOM   3026  O   ILE B   6      -6.065  -0.656  -8.108  1.00 32.89           O  
ATOM   3027  CG1 ILE B   6      -7.285   1.750  -4.622  1.00 32.89           C  
ATOM   3028 HG12 ILE B   6      -6.946   2.786  -4.609  1.00 32.89           H  
ATOM   3029 HG13 ILE B   6      -8.274   1.738  -5.080  1.00 32.89           H  
ATOM   3030  CG2 ILE B   6      -4.958   0.758  -4.837  1.00 32.89           C  
ATOM   3031 HG21 ILE B   6      -4.500   1.738  -4.704  1.00 32.89           H  
ATOM   3032 HG22 ILE B   6      -4.295   0.164  -5.466  1.00 32.89           H  
ATOM   3033 HG23 ILE B   6      -5.056   0.276  -3.864  1.00 32.89           H  
ATOM   3034  CD1 ILE B   6      -7.453   1.252  -3.177  1.00 32.89           C  
ATOM   3035 HD11 ILE B   6      -8.266   1.800  -2.700  1.00 32.89           H  
ATOM   3036 HD12 ILE B   6      -6.542   1.428  -2.604  1.00 32.89           H  
ATOM   3037 HD13 ILE B   6      -7.692   0.189  -3.170  1.00 32.89           H  
ATOM   3038  N   THR B   7      -4.257   0.669  -8.343  1.00 32.45           N  
ATOM   3039  H   THR B   7      -3.825   1.561  -8.151  1.00 32.45           H  
ATOM   3040  CA  THR B   7      -3.488  -0.258  -9.165  1.00 32.45           C  
ATOM   3041  HA  THR B   7      -4.144  -0.730  -9.896  1.00 32.45           H  
ATOM   3042  C   THR B   7      -3.010  -1.350  -8.229  1.00 32.45           C  
ATOM   3043  CB  THR B   7      -2.326   0.428  -9.916  1.00 32.45           C  
ATOM   3044  HB  THR B   7      -1.470  -0.244  -9.982  1.00 32.45           H  
ATOM   3045  O   THR B   7      -1.836  -1.471  -7.909  1.00 32.45           O  
ATOM   3046  CG2 THR B   7      -2.729   0.783 -11.345  1.00 32.45           C  
ATOM   3047 HG21 THR B   7      -2.787  -0.143 -11.916  1.00 32.45           H  
ATOM   3048 HG22 THR B   7      -3.682   1.313 -11.338  1.00 32.45           H  
ATOM   3049 HG23 THR B   7      -1.958   1.414 -11.786  1.00 32.45           H  
ATOM   3050  OG1 THR B   7      -1.921   1.631  -9.301  1.00 32.45           O  
ATOM   3051  HG1 THR B   7      -0.962   1.602  -9.304  1.00 32.45           H  
ATOM   3052  N   THR B   8      -3.959  -2.159  -7.740  1.00 38.71           N  
ATOM   3053  H   THR B   8      -4.914  -1.948  -7.993  1.00 38.71           H  
ATOM   3054  CA  THR B   8      -3.750  -3.507  -7.239  1.00 38.71           C  
ATOM   3055  HA  THR B   8      -3.211  -3.493  -6.292  1.00 38.71           H  
ATOM   3056  C   THR B   8      -2.869  -4.178  -8.278  1.00 38.71           C  
ATOM   3057  CB  THR B   8      -5.101  -4.253  -7.076  1.00 38.71           C  
ATOM   3058  HB  THR B   8      -5.204  -4.985  -7.877  1.00 38.71           H  
ATOM   3059  O   THR B   8      -2.809  -3.708  -9.416  1.00 38.71           O  
ATOM   3060  CG2 THR B   8      -5.209  -4.986  -5.736  1.00 38.71           C  
ATOM   3061 HG21 THR B   8      -6.218  -4.914  -5.329  1.00 38.71           H  
ATOM   3062 HG22 THR B   8      -5.006  -6.046  -5.886  1.00 38.71           H  
ATOM   3063 HG23 THR B   8      -4.521  -4.573  -4.998  1.00 38.71           H  
ATOM   3064  OG1 THR B   8      -6.217  -3.397  -7.169  1.00 38.71           O  
ATOM   3065  HG1 THR B   8      -6.197  -2.811  -6.409  1.00 38.71           H  
ATOM   3066  N   PRO B   9      -2.219  -5.302  -7.983  1.00 39.60           N  
ATOM   3067  CA  PRO B   9      -1.957  -6.257  -9.054  1.00 39.60           C  
ATOM   3068  HA  PRO B   9      -1.142  -5.931  -9.700  1.00 39.60           H  
ATOM   3069  C   PRO B   9      -3.246  -6.348  -9.873  1.00 39.60           C  
ATOM   3070  CB  PRO B   9      -1.566  -7.558  -8.353  1.00 39.60           C  
ATOM   3071  HB2 PRO B   9      -2.407  -8.249  -8.303  1.00 39.60           H  
ATOM   3072  HB3 PRO B   9      -0.718  -8.033  -8.847  1.00 39.60           H  
ATOM   3073  O   PRO B   9      -4.235  -6.894  -9.385  1.00 39.60           O  
ATOM   3074  CG  PRO B   9      -1.200  -7.114  -6.939  1.00 39.60           C  
ATOM   3075  HG2 PRO B   9      -1.439  -7.893  -6.215  1.00 39.60           H  
ATOM   3076  HG3 PRO B   9      -0.140  -6.863  -6.900  1.00 39.60           H  
ATOM   3077  CD  PRO B   9      -2.000  -5.860  -6.672  1.00 39.60           C  
ATOM   3078  HD2 PRO B   9      -2.946  -6.144  -6.210  1.00 39.60           H  
ATOM   3079  HD3 PRO B   9      -1.444  -5.175  -6.033  1.00 39.60           H  
ATOM   3080  N   LYS B  10      -3.308  -5.650 -11.021  1.00 41.41           N  
ATOM   3081  H   LYS B  10      -2.483  -5.119 -11.262  1.00 41.41           H  
ATOM   3082  CA  LYS B  10      -4.585  -5.292 -11.670  1.00 41.41           C  
ATOM   3083  HA  LYS B  10      -5.245  -4.812 -10.948  1.00 41.41           H  
ATOM   3084  C   LYS B  10      -5.259  -6.575 -12.100  1.00 41.41           C  
ATOM   3085  CB  LYS B  10      -4.347  -4.358 -12.869  1.00 41.41           C  
ATOM   3086  HB2 LYS B  10      -3.348  -4.525 -13.272  1.00 41.41           H  
ATOM   3087  HB3 LYS B  10      -5.060  -4.614 -13.653  1.00 41.41           H  
ATOM   3088  O   LYS B  10      -6.462  -6.701 -12.090  1.00 41.41           O  
ATOM   3089  CG  LYS B  10      -4.526  -2.869 -12.527  1.00 41.41           C  
ATOM   3090  HG2 LYS B  10      -5.548  -2.693 -12.192  1.00 41.41           H  
ATOM   3091  HG3 LYS B  10      -3.851  -2.593 -11.716  1.00 41.41           H  
ATOM   3092  CD  LYS B  10      -4.212  -2.002 -13.757  1.00 41.41           C  
ATOM   3093  HD2 LYS B  10      -4.533  -2.512 -14.666  1.00 41.41           H  
ATOM   3094  HD3 LYS B  10      -3.132  -1.871 -13.817  1.00 41.41           H  
ATOM   3095  CE  LYS B  10      -4.900  -0.637 -13.671  1.00 41.41           C  
ATOM   3096  HE2 LYS B  10      -4.576  -0.125 -12.765  1.00 41.41           H  
ATOM   3097  HE3 LYS B  10      -5.974  -0.799 -13.575  1.00 41.41           H  
ATOM   3098  NZ  LYS B  10      -4.606   0.177 -14.872  1.00 41.41           N  
ATOM   3099  HZ1 LYS B  10      -3.610   0.329 -14.938  1.00 41.41           H  
ATOM   3100  HZ2 LYS B  10      -4.915  -0.317 -15.697  1.00 41.41           H  
ATOM   3101  HZ3 LYS B  10      -5.073   1.071 -14.811  1.00 41.41           H  
ATOM   3102  N   ILE B  11      -4.454  -7.585 -12.354  1.00 39.21           N  
ATOM   3103  H   ILE B  11      -3.464  -7.388 -12.334  1.00 39.21           H  
ATOM   3104  CA  ILE B  11      -4.882  -8.936 -12.626  1.00 39.21           C  
ATOM   3105  HA  ILE B  11      -5.560  -8.909 -13.479  1.00 39.21           H  
ATOM   3106  C   ILE B  11      -5.668  -9.573 -11.468  1.00 39.21           C  
ATOM   3107  CB  ILE B  11      -3.631  -9.739 -13.023  1.00 39.21           C  
ATOM   3108  HB  ILE B  11      -2.910  -9.713 -12.207  1.00 39.21           H  
ATOM   3109  O   ILE B  11      -6.446 -10.464 -11.748  1.00 39.21           O  
ATOM   3110  CG1 ILE B  11      -2.999  -9.089 -14.279  1.00 39.21           C  
ATOM   3111 HG12 ILE B  11      -2.800  -8.031 -14.109  1.00 39.21           H  
ATOM   3112 HG13 ILE B  11      -3.685  -9.167 -15.121  1.00 39.21           H  
ATOM   3113  CG2 ILE B  11      -4.022 -11.197 -13.292  1.00 39.21           C  
ATOM   3114 HG21 ILE B  11      -3.216 -11.740 -13.786  1.00 39.21           H  
ATOM   3115 HG22 ILE B  11      -4.258 -11.701 -12.355  1.00 39.21           H  
ATOM   3116 HG23 ILE B  11      -4.887 -11.192 -13.955  1.00 39.21           H  
ATOM   3117  CD1 ILE B  11      -1.660  -9.688 -14.675  1.00 39.21           C  
ATOM   3118 HD11 ILE B  11      -1.802 -10.662 -15.143  1.00 39.21           H  
ATOM   3119 HD12 ILE B  11      -1.198  -9.034 -15.415  1.00 39.21           H  
ATOM   3120 HD13 ILE B  11      -1.016  -9.757 -13.798  1.00 39.21           H  
ATOM   3121  N   ILE B  12      -5.527  -9.175 -10.201  1.00 40.20           N  
ATOM   3122  H   ILE B  12      -4.919  -8.397  -9.988  1.00 40.20           H  
ATOM   3123  CA  ILE B  12      -6.447  -9.651  -9.152  1.00 40.20           C  
ATOM   3124  HA  ILE B  12      -6.705 -10.689  -9.364  1.00 40.20           H  
ATOM   3125  C   ILE B  12      -7.772  -8.901  -9.242  1.00 40.20           C  
ATOM   3126  CB  ILE B  12      -5.845  -9.646  -7.731  1.00 40.20           C  
ATOM   3127  HB  ILE B  12      -5.485  -8.650  -7.475  1.00 40.20           H  
ATOM   3128  O   ILE B  12      -8.767  -9.477  -9.667  1.00 40.20           O  
ATOM   3129  CG1 ILE B  12      -4.687 -10.647  -7.720  1.00 40.20           C  
ATOM   3130 HG12 ILE B  12      -5.080 -11.594  -8.092  1.00 40.20           H  
ATOM   3131 HG13 ILE B  12      -3.911 -10.282  -8.394  1.00 40.20           H  
ATOM   3132  CG2 ILE B  12      -6.924 -10.084  -6.718  1.00 40.20           C  
ATOM   3133 HG21 ILE B  12      -7.806  -9.444  -6.755  1.00 40.20           H  
ATOM   3134 HG22 ILE B  12      -6.580 -10.026  -5.685  1.00 40.20           H  
ATOM   3135 HG23 ILE B  12      -7.258 -11.102  -6.918  1.00 40.20           H  
ATOM   3136  CD1 ILE B  12      -4.061 -10.905  -6.351  1.00 40.20           C  
ATOM   3137 HD11 ILE B  12      -4.808 -11.151  -5.596  1.00 40.20           H  
ATOM   3138 HD12 ILE B  12      -3.491 -10.021  -6.067  1.00 40.20           H  
ATOM   3139 HD13 ILE B  12      -3.401 -11.773  -6.374  1.00 40.20           H  
ATOM   3140  N   LEU B  13      -7.810  -7.610  -8.901  1.00 40.57           N  
ATOM   3141  H   LEU B  13      -6.971  -7.155  -8.571  1.00 40.57           H  
ATOM   3142  CA  LEU B  13      -9.104  -6.925  -8.806  1.00 40.57           C  
ATOM   3143  HA  LEU B  13      -9.836  -7.636  -8.425  1.00 40.57           H  
ATOM   3144  C   LEU B  13      -9.684  -6.460 -10.128  1.00 40.57           C  
ATOM   3145  CB  LEU B  13      -9.037  -5.753  -7.843  1.00 40.57           C  
ATOM   3146  HB2 LEU B  13      -9.879  -5.084  -8.023  1.00 40.57           H  
ATOM   3147  HB3 LEU B  13      -8.116  -5.198  -8.020  1.00 40.57           H  
ATOM   3148  O   LEU B  13     -10.894  -6.428 -10.248  1.00 40.57           O  
ATOM   3149  CG  LEU B  13      -9.115  -6.235  -6.397  1.00 40.57           C  
ATOM   3150  HG  LEU B  13      -8.297  -6.925  -6.191  1.00 40.57           H  
ATOM   3151  CD1 LEU B  13      -8.957  -5.023  -5.533  1.00 40.57           C  
ATOM   3152 HD11 LEU B  13      -8.171  -4.385  -5.936  1.00 40.57           H  
ATOM   3153 HD12 LEU B  13      -9.884  -4.451  -5.493  1.00 40.57           H  
ATOM   3154 HD13 LEU B  13      -8.690  -5.400  -4.546  1.00 40.57           H  
ATOM   3155  CD2 LEU B  13     -10.451  -6.855  -5.979  1.00 40.57           C  
ATOM   3156 HD21 LEU B  13     -10.567  -7.842  -6.427  1.00 40.57           H  
ATOM   3157 HD22 LEU B  13     -11.285  -6.223  -6.285  1.00 40.57           H  
ATOM   3158 HD23 LEU B  13     -10.476  -6.998  -4.899  1.00 40.57           H  
ATOM   3159  N   GLN B  14      -8.890  -6.140 -11.143  1.00 37.53           N  
ATOM   3160  H   GLN B  14      -7.891  -6.243 -11.033  1.00 37.53           H  
ATOM   3161  CA  GLN B  14      -9.409  -6.039 -12.511  1.00 37.53           C  
ATOM   3162  HA  GLN B  14     -10.410  -5.611 -12.459  1.00 37.53           H  
ATOM   3163  C   GLN B  14      -9.576  -7.412 -13.174  1.00 37.53           C  
ATOM   3164  CB  GLN B  14      -8.597  -5.114 -13.436  1.00 37.53           C  
ATOM   3165  HB2 GLN B  14      -9.213  -4.915 -14.313  1.00 37.53           H  
ATOM   3166  HB3 GLN B  14      -7.705  -5.618 -13.806  1.00 37.53           H  
ATOM   3167  O   GLN B  14      -9.883  -7.448 -14.353  1.00 37.53           O  
ATOM   3168  CG  GLN B  14      -8.213  -3.763 -12.843  1.00 37.53           C  
ATOM   3169  HG2 GLN B  14      -7.471  -3.896 -12.056  1.00 37.53           H  
ATOM   3170  HG3 GLN B  14      -9.101  -3.305 -12.407  1.00 37.53           H  
ATOM   3171  CD  GLN B  14      -7.657  -2.855 -13.933  1.00 37.53           C  
ATOM   3172  NE2 GLN B  14      -8.050  -1.602 -13.955  1.00 37.53           N  
ATOM   3173 HE21 GLN B  14      -7.968  -1.132 -14.845  1.00 37.53           H  
ATOM   3174 HE22 GLN B  14      -8.672  -1.294 -13.222  1.00 37.53           H  
ATOM   3175  OE1 GLN B  14      -6.873  -3.224 -14.792  1.00 37.53           O  
ATOM   3176  N   LYS B  15      -9.405  -8.555 -12.499  1.00 34.43           N  
ATOM   3177  H   LYS B  15      -9.093  -8.532 -11.539  1.00 34.43           H  
ATOM   3178  CA  LYS B  15     -10.118  -9.756 -12.968  1.00 34.43           C  
ATOM   3179  HA  LYS B  15     -10.233  -9.721 -14.051  1.00 34.43           H  
ATOM   3180  C   LYS B  15     -11.553  -9.765 -12.452  1.00 34.43           C  
ATOM   3181  CB  LYS B  15      -9.382 -11.060 -12.645  1.00 34.43           C  
ATOM   3182  HB2 LYS B  15      -8.884 -10.988 -11.677  1.00 34.43           H  
ATOM   3183  HB3 LYS B  15     -10.118 -11.860 -12.571  1.00 34.43           H  
ATOM   3184  O   LYS B  15     -12.444 -10.016 -13.251  1.00 34.43           O  
ATOM   3185  CG  LYS B  15      -8.391 -11.441 -13.757  1.00 34.43           C  
ATOM   3186  HG2 LYS B  15      -8.941 -11.578 -14.689  1.00 34.43           H  
ATOM   3187  HG3 LYS B  15      -7.663 -10.644 -13.907  1.00 34.43           H  
ATOM   3188  CD  LYS B  15      -7.684 -12.758 -13.401  1.00 34.43           C  
ATOM   3189  HD2 LYS B  15      -8.429 -13.546 -13.291  1.00 34.43           H  
ATOM   3190  HD3 LYS B  15      -7.169 -12.651 -12.447  1.00 34.43           H  
ATOM   3191  CE  LYS B  15      -6.690 -13.152 -14.496  1.00 34.43           C  
ATOM   3192  HE2 LYS B  15      -6.191 -12.252 -14.855  1.00 34.43           H  
ATOM   3193  HE3 LYS B  15      -7.248 -13.565 -15.337  1.00 34.43           H  
ATOM   3194  NZ  LYS B  15      -5.697 -14.132 -13.992  1.00 34.43           N  
ATOM   3195  HZ1 LYS B  15      -6.162 -14.964 -13.660  1.00 34.43           H  
ATOM   3196  HZ2 LYS B  15      -5.184 -13.723 -13.224  1.00 34.43           H  
ATOM   3197  HZ3 LYS B  15      -5.041 -14.383 -14.718  1.00 34.43           H  
ATOM   3198  N   GLU B  16     -11.786  -9.477 -11.168  1.00 36.24           N  
ATOM   3199  H   GLU B  16     -11.002  -9.361 -10.542  1.00 36.24           H  
ATOM   3200  CA  GLU B  16     -13.142  -9.547 -10.586  1.00 36.24           C  
ATOM   3201  HA  GLU B  16     -13.677 -10.387 -11.028  1.00 36.24           H  
ATOM   3202  C   GLU B  16     -14.014  -8.306 -10.840  1.00 36.24           C  
ATOM   3203  CB  GLU B  16     -13.083  -9.787  -9.073  1.00 36.24           C  
ATOM   3204  HB2 GLU B  16     -14.111  -9.742  -8.711  1.00 36.24           H  
ATOM   3205  HB3 GLU B  16     -12.518  -8.988  -8.594  1.00 36.24           H  
ATOM   3206  O   GLU B  16     -15.170  -8.431 -11.223  1.00 36.24           O  
ATOM   3207  CG  GLU B  16     -12.489 -11.144  -8.669  1.00 36.24           C  
ATOM   3208  HG2 GLU B  16     -11.401 -11.082  -8.700  1.00 36.24           H  
ATOM   3209  HG3 GLU B  16     -12.803 -11.889  -9.400  1.00 36.24           H  
ATOM   3210  CD  GLU B  16     -12.965 -11.581  -7.269  1.00 36.24           C  
ATOM   3211  OE1 GLU B  16     -13.083 -12.816  -7.089  1.00 36.24           O  
ATOM   3212  OE2 GLU B  16     -13.342 -10.695  -6.458  1.00 36.24           O  
ATOM   3213  N   TYR B  17     -13.475  -7.106 -10.622  1.00 31.76           N  
ATOM   3214  H   TYR B  17     -12.520  -7.082 -10.294  1.00 31.76           H  
ATOM   3215  CA  TYR B  17     -14.149  -5.815 -10.793  1.00 31.76           C  
ATOM   3216  HA  TYR B  17     -15.222  -6.006 -10.794  1.00 31.76           H  
ATOM   3217  C   TYR B  17     -13.829  -5.160 -12.137  1.00 31.76           C  
ATOM   3218  CB  TYR B  17     -13.856  -4.865  -9.620  1.00 31.76           C  
ATOM   3219  HB2 TYR B  17     -13.624  -5.461  -8.737  1.00 31.76           H  
ATOM   3220  HB3 TYR B  17     -12.970  -4.268  -9.836  1.00 31.76           H  
ATOM   3221  O   TYR B  17     -13.955  -3.946 -12.294  1.00 31.76           O  
ATOM   3222  CG  TYR B  17     -15.024  -3.953  -9.272  1.00 31.76           C  
ATOM   3223  CD1 TYR B  17     -15.214  -2.697  -9.892  1.00 31.76           C  
ATOM   3224  HD1 TYR B  17     -14.509  -2.349 -10.632  1.00 31.76           H  
ATOM   3225  CD2 TYR B  17     -15.929  -4.379  -8.284  1.00 31.76           C  
ATOM   3226  HD2 TYR B  17     -15.786  -5.331  -7.794  1.00 31.76           H  
ATOM   3227  CE1 TYR B  17     -16.311  -1.886  -9.537  1.00 31.76           C  
ATOM   3228  HE1 TYR B  17     -16.460  -0.924 -10.003  1.00 31.76           H  
ATOM   3229  CE2 TYR B  17     -16.996  -3.555  -7.893  1.00 31.76           C  
ATOM   3230  HE2 TYR B  17     -17.642  -3.866  -7.085  1.00 31.76           H  
ATOM   3231  OH  TYR B  17     -18.202  -1.506  -8.099  1.00 31.76           O  
ATOM   3232  HH  TYR B  17     -18.544  -1.873  -7.281  1.00 31.76           H  
ATOM   3233  CZ  TYR B  17     -17.192  -2.309  -8.520  1.00 31.76           C  
ATOM   3234  N   LEU B  18     -13.439  -5.931 -13.151  1.00 29.93           N  
ATOM   3235  H   LEU B  18     -13.401  -6.926 -12.984  1.00 29.93           H  
ATOM   3236  CA  LEU B  18     -13.882  -5.500 -14.470  1.00 29.93           C  
ATOM   3237  HA  LEU B  18     -13.600  -4.460 -14.637  1.00 29.93           H  
ATOM   3238  C   LEU B  18     -15.407  -5.608 -14.431  1.00 29.93           C  
ATOM   3239  CB  LEU B  18     -13.273  -6.368 -15.580  1.00 29.93           C  
ATOM   3240  HB2 LEU B  18     -13.230  -7.400 -15.234  1.00 29.93           H  
ATOM   3241  HB3 LEU B  18     -13.924  -6.339 -16.454  1.00 29.93           H  
ATOM   3242  O   LEU B  18     -15.914  -6.715 -14.249  1.00 29.93           O  
ATOM   3243  CG  LEU B  18     -11.875  -5.899 -16.002  1.00 29.93           C  
ATOM   3244  HG  LEU B  18     -11.274  -5.735 -15.107  1.00 29.93           H  
ATOM   3245  CD1 LEU B  18     -11.240  -6.952 -16.914  1.00 29.93           C  
ATOM   3246 HD11 LEU B  18     -11.798  -7.022 -17.848  1.00 29.93           H  
ATOM   3247 HD12 LEU B  18     -10.203  -6.684 -17.119  1.00 29.93           H  
ATOM   3248 HD13 LEU B  18     -11.258  -7.925 -16.423  1.00 29.93           H  
ATOM   3249  CD2 LEU B  18     -11.874  -4.574 -16.767  1.00 29.93           C  
ATOM   3250 HD21 LEU B  18     -10.862  -4.345 -17.102  1.00 29.93           H  
ATOM   3251 HD22 LEU B  18     -12.533  -4.649 -17.632  1.00 29.93           H  
ATOM   3252 HD23 LEU B  18     -12.219  -3.764 -16.124  1.00 29.93           H  
ATOM   3253  N   PRO B  19     -16.168  -4.511 -14.603  1.00 27.20           N  
ATOM   3254  CA  PRO B  19     -17.523  -4.706 -15.075  1.00 27.20           C  
ATOM   3255  HA  PRO B  19     -18.113  -5.213 -14.312  1.00 27.20           H  
ATOM   3256  C   PRO B  19     -17.425  -5.570 -16.339  1.00 27.20           C  
ATOM   3257  CB  PRO B  19     -18.094  -3.311 -15.365  1.00 27.20           C  
ATOM   3258  HB2 PRO B  19     -18.209  -3.167 -16.440  1.00 27.20           H  
ATOM   3259  HB3 PRO B  19     -19.057  -3.175 -14.874  1.00 27.20           H  
ATOM   3260  O   PRO B  19     -16.465  -5.437 -17.107  1.00 27.20           O  
ATOM   3261  CG  PRO B  19     -17.055  -2.331 -14.810  1.00 27.20           C  
ATOM   3262  HG2 PRO B  19     -17.319  -2.067 -13.786  1.00 27.20           H  
ATOM   3263  HG3 PRO B  19     -16.970  -1.437 -15.427  1.00 27.20           H  
ATOM   3264  CD  PRO B  19     -15.758  -3.132 -14.797  1.00 27.20           C  
ATOM   3265  HD2 PRO B  19     -15.260  -3.040 -15.763  1.00 27.20           H  
ATOM   3266  HD3 PRO B  19     -15.106  -2.771 -14.001  1.00 27.20           H  
ATOM   3267  N   GLU B  20     -18.431  -6.397 -16.600  1.00 30.98           N  
ATOM   3268  H   GLU B  20     -19.135  -6.564 -15.895  1.00 30.98           H  
ATOM   3269  CA  GLU B  20     -18.741  -6.800 -17.971  1.00 30.98           C  
ATOM   3270  HA  GLU B  20     -17.869  -7.253 -18.442  1.00 30.98           H  
ATOM   3271  C   GLU B  20     -19.105  -5.525 -18.755  1.00 30.98           C  
ATOM   3272  CB  GLU B  20     -19.906  -7.807 -17.999  1.00 30.98           C  
ATOM   3273  HB2 GLU B  20     -20.249  -7.901 -19.029  1.00 30.98           H  
ATOM   3274  HB3 GLU B  20     -20.724  -7.405 -17.400  1.00 30.98           H  
ATOM   3275  O   GLU B  20     -20.270  -5.241 -19.023  1.00 30.98           O  
ATOM   3276  CG  GLU B  20     -19.563  -9.219 -17.504  1.00 30.98           C  
ATOM   3277  HG2 GLU B  20     -18.734  -9.604 -18.099  1.00 30.98           H  
ATOM   3278  HG3 GLU B  20     -19.239  -9.162 -16.465  1.00 30.98           H  
ATOM   3279  CD  GLU B  20     -20.768 -10.178 -17.610  1.00 30.98           C  
ATOM   3280  OE1 GLU B  20     -20.532 -11.408 -17.649  1.00 30.98           O  
ATOM   3281  OE2 GLU B  20     -21.924  -9.695 -17.635  1.00 30.98           O  
ATOM   3282  N   THR B  21     -18.135  -4.659 -19.047  1.00 30.43           N  
ATOM   3283  H   THR B  21     -17.195  -4.864 -18.739  1.00 30.43           H  
ATOM   3284  CA  THR B  21     -18.344  -3.632 -20.055  1.00 30.43           C  
ATOM   3285  HA  THR B  21     -19.293  -3.136 -19.850  1.00 30.43           H  
ATOM   3286  C   THR B  21     -18.468  -4.317 -21.399  1.00 30.43           C  
ATOM   3287  CB  THR B  21     -17.259  -2.555 -20.108  1.00 30.43           C  
ATOM   3288  HB  THR B  21     -17.400  -1.963 -21.012  1.00 30.43           H  
ATOM   3289  O   THR B  21     -17.845  -5.349 -21.658  1.00 30.43           O  
ATOM   3290  CG2 THR B  21     -17.336  -1.611 -18.909  1.00 30.43           C  
ATOM   3291 HG21 THR B  21     -16.661  -0.771 -19.074  1.00 30.43           H  
ATOM   3292 HG22 THR B  21     -17.023  -2.141 -18.010  1.00 30.43           H  
ATOM   3293 HG23 THR B  21     -18.354  -1.239 -18.789  1.00 30.43           H  
ATOM   3294  OG1 THR B  21     -15.971  -3.118 -20.127  1.00 30.43           O  
ATOM   3295  HG1 THR B  21     -15.986  -3.844 -20.755  1.00 30.43           H  
ATOM   3296  N   ASP B  22     -19.278  -3.695 -22.240  1.00 26.90           N  
ATOM   3297  H   ASP B  22     -19.747  -2.855 -21.934  1.00 26.90           H  
ATOM   3298  CA  ASP B  22     -19.633  -4.182 -23.555  1.00 26.90           C  
ATOM   3299  HA  ASP B  22     -20.198  -5.102 -23.407  1.00 26.90           H  
ATOM   3300  C   ASP B  22     -18.384  -4.428 -24.432  1.00 26.90           C  
ATOM   3301  CB  ASP B  22     -20.575  -3.139 -24.182  1.00 26.90           C  
ATOM   3302  HB2 ASP B  22     -21.246  -2.762 -23.410  1.00 26.90           H  
ATOM   3303  HB3 ASP B  22     -19.993  -2.296 -24.555  1.00 26.90           H  
ATOM   3304  O   ASP B  22     -17.519  -3.548 -24.521  1.00 26.90           O  
ATOM   3305  CG  ASP B  22     -21.441  -3.698 -25.308  1.00 26.90           C  
ATOM   3306  OD1 ASP B  22     -21.125  -4.795 -25.814  1.00 26.90           O  
ATOM   3307  OD2 ASP B  22     -22.436  -3.036 -25.666  1.00 26.90           O  
ATOM   3308  N   PRO B  23     -18.274  -5.570 -25.132  1.00 29.42           N  
ATOM   3309  CA  PRO B  23     -17.459  -5.663 -26.342  1.00 29.42           C  
ATOM   3310  HA  PRO B  23     -16.409  -5.550 -26.073  1.00 29.42           H  
ATOM   3311  C   PRO B  23     -17.791  -4.579 -27.391  1.00 29.42           C  
ATOM   3312  CB  PRO B  23     -17.691  -7.079 -26.883  1.00 29.42           C  
ATOM   3313  HB2 PRO B  23     -16.890  -7.730 -26.532  1.00 29.42           H  
ATOM   3314  HB3 PRO B  23     -17.744  -7.101 -27.971  1.00 29.42           H  
ATOM   3315  O   PRO B  23     -16.909  -4.246 -28.181  1.00 29.42           O  
ATOM   3316  CG  PRO B  23     -19.010  -7.516 -26.250  1.00 29.42           C  
ATOM   3317  HG2 PRO B  23     -19.842  -7.143 -26.847  1.00 29.42           H  
ATOM   3318  HG3 PRO B  23     -19.072  -8.598 -26.138  1.00 29.42           H  
ATOM   3319  CD  PRO B  23     -18.999  -6.810 -24.904  1.00 29.42           C  
ATOM   3320  HD2 PRO B  23     -20.031  -6.667 -24.581  1.00 29.42           H  
ATOM   3321  HD3 PRO B  23     -18.461  -7.409 -24.169  1.00 29.42           H  
ATOM   3322  N   ASN B  24     -18.983  -3.967 -27.372  1.00 32.03           N  
ATOM   3323  H   ASN B  24     -19.710  -4.354 -26.788  1.00 32.03           H  
ATOM   3324  CA  ASN B  24     -19.285  -2.712 -28.073  1.00 32.03           C  
ATOM   3325  HA  ASN B  24     -18.754  -2.739 -29.025  1.00 32.03           H  
ATOM   3326  C   ASN B  24     -18.773  -1.474 -27.314  1.00 32.03           C  
ATOM   3327  CB  ASN B  24     -20.779  -2.530 -28.408  1.00 32.03           C  
ATOM   3328  HB2 ASN B  24     -21.314  -2.178 -27.526  1.00 32.03           H  
ATOM   3329  HB3 ASN B  24     -20.895  -1.722 -29.131  1.00 32.03           H  
ATOM   3330  O   ASN B  24     -19.469  -0.461 -27.217  1.00 32.03           O  
ATOM   3331  CG  ASN B  24     -21.489  -3.723 -28.992  1.00 32.03           C  
ATOM   3332  ND2 ASN B  24     -22.644  -4.033 -28.457  1.00 32.03           N  
ATOM   3333 HD21 ASN B  24     -22.847  -3.610 -27.562  1.00 32.03           H  
ATOM   3334 HD22 ASN B  24     -23.091  -4.876 -28.788  1.00 32.03           H  
ATOM   3335  OD1 ASN B  24     -21.014  -4.408 -29.886  1.00 32.03           O  
ATOM   3336  N   HIS B  25     -17.523  -1.459 -26.841  1.00 28.49           N  
ATOM   3337  H   HIS B  25     -16.984  -2.311 -26.900  1.00 28.49           H  
ATOM   3338  CA  HIS B  25     -16.815  -0.176 -26.862  1.00 28.49           C  
ATOM   3339  HA  HIS B  25     -17.493   0.588 -26.480  1.00 28.49           H  
ATOM   3340  C   HIS B  25     -16.536   0.175 -28.328  1.00 28.49           C  
ATOM   3341  CB  HIS B  25     -15.594  -0.128 -25.947  1.00 28.49           C  
ATOM   3342  HB2 HIS B  25     -15.869  -0.516 -24.967  1.00 28.49           H  
ATOM   3343  HB3 HIS B  25     -14.798  -0.750 -26.357  1.00 28.49           H  
ATOM   3344  O   HIS B  25     -15.457  -0.038 -28.880  1.00 28.49           O  
ATOM   3345  CG  HIS B  25     -15.114   1.297 -25.785  1.00 28.49           C  
ATOM   3346  CD2 HIS B  25     -13.930   1.823 -26.225  1.00 28.49           C  
ATOM   3347  HD2 HIS B  25     -13.156   1.277 -26.742  1.00 28.49           H  
ATOM   3348  ND1 HIS B  25     -15.837   2.338 -25.244  1.00 28.49           N  
ATOM   3349  HD1 HIS B  25     -16.801   2.286 -24.947  1.00 28.49           H  
ATOM   3350  CE1 HIS B  25     -15.100   3.456 -25.346  1.00 28.49           C  
ATOM   3351  HE1 HIS B  25     -15.427   4.440 -25.046  1.00 28.49           H  
ATOM   3352  NE2 HIS B  25     -13.913   3.191 -25.914  1.00 28.49           N  
ATOM   3353  N   GLU B  26     -17.619   0.620 -28.945  1.00 29.59           N  
ATOM   3354  H   GLU B  26     -18.461   0.649 -28.388  1.00 29.59           H  
ATOM   3355  CA  GLU B  26     -17.790   1.070 -30.298  1.00 29.59           C  
ATOM   3356  HA  GLU B  26     -17.200   0.442 -30.966  1.00 29.59           H  
ATOM   3357  C   GLU B  26     -17.319   2.516 -30.466  1.00 29.59           C  
ATOM   3358  CB  GLU B  26     -19.286   0.940 -30.666  1.00 29.59           C  
ATOM   3359  HB2 GLU B  26     -19.547   1.694 -31.409  1.00 29.59           H  
ATOM   3360  HB3 GLU B  26     -19.903   1.113 -29.785  1.00 29.59           H  
ATOM   3361  O   GLU B  26     -16.975   3.258 -29.542  1.00 29.59           O  
ATOM   3362  CG  GLU B  26     -19.640  -0.407 -31.302  1.00 29.59           C  
ATOM   3363  HG2 GLU B  26     -19.022  -0.530 -32.192  1.00 29.59           H  
ATOM   3364  HG3 GLU B  26     -19.372  -1.210 -30.616  1.00 29.59           H  
ATOM   3365  CD  GLU B  26     -21.123  -0.501 -31.714  1.00 29.59           C  
ATOM   3366  OE1 GLU B  26     -21.520  -1.609 -32.138  1.00 29.59           O  
ATOM   3367  OE2 GLU B  26     -21.824   0.528 -31.652  1.00 29.59           O  
ATOM   3368  N   ILE B  27     -17.339   2.871 -31.739  1.00 26.09           N  
ATOM   3369  H   ILE B  27     -17.710   2.154 -32.346  1.00 26.09           H  
ATOM   3370  CA  ILE B  27     -17.410   4.204 -32.306  1.00 26.09           C  
ATOM   3371  HA  ILE B  27     -16.584   4.810 -31.934  1.00 26.09           H  
ATOM   3372  C   ILE B  27     -18.759   4.838 -31.895  1.00 26.09           C  
ATOM   3373  CB  ILE B  27     -17.301   4.005 -33.842  1.00 26.09           C  
ATOM   3374  HB  ILE B  27     -18.176   3.438 -34.162  1.00 26.09           H  
ATOM   3375  O   ILE B  27     -19.738   4.136 -31.690  1.00 26.09           O  
ATOM   3376  CG1 ILE B  27     -16.034   3.190 -34.243  1.00 26.09           C  
ATOM   3377 HG12 ILE B  27     -15.901   2.318 -33.603  1.00 26.09           H  
ATOM   3378 HG13 ILE B  27     -15.149   3.816 -34.125  1.00 26.09           H  
ATOM   3379  CG2 ILE B  27     -17.312   5.345 -34.595  1.00 26.09           C  
ATOM   3380 HG21 ILE B  27     -18.254   5.865 -34.419  1.00 26.09           H  
ATOM   3381 HG22 ILE B  27     -17.253   5.179 -35.671  1.00 26.09           H  
ATOM   3382 HG23 ILE B  27     -16.480   5.971 -34.273  1.00 26.09           H  
ATOM   3383  CD1 ILE B  27     -16.074   2.634 -35.671  1.00 26.09           C  
ATOM   3384 HD11 ILE B  27     -15.210   1.988 -35.830  1.00 26.09           H  
ATOM   3385 HD12 ILE B  27     -16.983   2.050 -35.816  1.00 26.09           H  
ATOM   3386 HD13 ILE B  27     -16.040   3.443 -36.401  1.00 26.09           H  
ATOM   3387  N   TRP B  28     -18.844   6.167 -31.821  1.00 23.78           N  
ATOM   3388  H   TRP B  28     -18.017   6.713 -32.017  1.00 23.78           H  
ATOM   3389  CA  TRP B  28     -20.136   6.867 -31.827  1.00 23.78           C  
ATOM   3390  HA  TRP B  28     -20.782   6.486 -31.036  1.00 23.78           H  
ATOM   3391  C   TRP B  28     -20.861   6.647 -33.172  1.00 23.78           C  
ATOM   3392  CB  TRP B  28     -19.900   8.377 -31.625  1.00 23.78           C  
ATOM   3393  HB2 TRP B  28     -20.795   8.896 -31.969  1.00 23.78           H  
ATOM   3394  HB3 TRP B  28     -19.087   8.701 -32.274  1.00 23.78           H  
ATOM   3395  O   TRP B  28     -20.605   7.389 -34.119  1.00 23.78           O  
ATOM   3396  CG  TRP B  28     -19.640   8.878 -30.239  1.00 23.78           C  
ATOM   3397  CD1 TRP B  28     -18.447   8.923 -29.606  1.00 23.78           C  
ATOM   3398  HD1 TRP B  28     -17.523   8.546 -30.018  1.00 23.78           H  
ATOM   3399  CD2 TRP B  28     -20.608   9.453 -29.312  1.00 23.78           C  
ATOM   3400  CE2 TRP B  28     -19.919   9.860 -28.132  1.00 23.78           C  
ATOM   3401  CE3 TRP B  28     -22.004   9.660 -29.348  1.00 23.78           C  
ATOM   3402  HE3 TRP B  28     -22.563   9.318 -30.207  1.00 23.78           H  
ATOM   3403  NE1 TRP B  28     -18.606   9.499 -28.359  1.00 23.78           N  
ATOM   3404  HE1 TRP B  28     -17.862   9.558 -27.679  1.00 23.78           H  
ATOM   3405  CH2 TRP B  28     -21.967  10.660 -27.119  1.00 23.78           C  
ATOM   3406  HH2 TRP B  28     -22.500  11.094 -26.286  1.00 23.78           H  
ATOM   3407  CZ2 TRP B  28     -20.576  10.461 -27.047  1.00 23.78           C  
ATOM   3408  HZ2 TRP B  28     -20.025  10.739 -26.161  1.00 23.78           H  
ATOM   3409  CZ3 TRP B  28     -22.676  10.256 -28.265  1.00 23.78           C  
ATOM   3410  HZ3 TRP B  28     -23.749  10.373 -28.310  1.00 23.78           H  
ATOM   3411  N   ASP B  29     -21.746   5.664 -33.260  1.00 20.92           N  
ATOM   3412  H   ASP B  29     -21.779   5.005 -32.495  1.00 20.92           H  
ATOM   3413  CA  ASP B  29     -23.031   5.819 -33.956  1.00 20.92           C  
ATOM   3414  HA  ASP B  29     -23.083   6.820 -34.385  1.00 20.92           H  
ATOM   3415  C   ASP B  29     -24.162   5.766 -32.897  1.00 20.92           C  
ATOM   3416  CB  ASP B  29     -23.178   4.783 -35.106  1.00 20.92           C  
ATOM   3417  HB2 ASP B  29     -24.088   4.200 -34.964  1.00 20.92           H  
ATOM   3418  HB3 ASP B  29     -22.352   4.074 -35.053  1.00 20.92           H  
ATOM   3419  O   ASP B  29     -23.886   5.763 -31.692  1.00 20.92           O  
ATOM   3420  CG  ASP B  29     -23.211   5.372 -36.535  1.00 20.92           C  
ATOM   3421  OD1 ASP B  29     -23.355   6.608 -36.705  1.00 20.92           O  
ATOM   3422  OD2 ASP B  29     -23.079   4.579 -37.499  1.00 20.92           O  
ATOM   3423  N   ASP B  30     -25.410   5.803 -33.373  1.00 20.60           N  
ATOM   3424  H   ASP B  30     -25.488   5.677 -34.372  1.00 20.60           H  
ATOM   3425  CA  ASP B  30     -26.694   5.600 -32.667  1.00 20.60           C  
ATOM   3426  HA  ASP B  30     -26.603   5.892 -31.620  1.00 20.60           H  
ATOM   3427  C   ASP B  30     -27.126   4.115 -32.699  1.00 20.60           C  
ATOM   3428  CB  ASP B  30     -27.727   6.517 -33.375  1.00 20.60           C  
ATOM   3429  HB2 ASP B  30     -27.881   6.135 -34.384  1.00 20.60           H  
ATOM   3430  HB3 ASP B  30     -27.273   7.502 -33.483  1.00 20.60           H  
ATOM   3431  O   ASP B  30     -26.795   3.437 -33.703  1.00 20.60           O  
ATOM   3432  CG  ASP B  30     -29.112   6.751 -32.724  1.00 20.60           C  
ATOM   3433  OD1 ASP B  30     -29.259   6.704 -31.480  1.00 20.60           O  
ATOM   3434  OD2 ASP B  30     -30.024   7.185 -33.480  1.00 20.60           O  
ATOM   3435  OXT ASP B  30     -27.823   3.684 -31.753  1.00 20.60           O  
TER    3436      ASP B  30                                                       
END   
