# Supplementary material for: An extended Tudor domain within Vreteno interconnects Gtsf1L and Ago3 for piRNA biogenesis in Bombyx mori
Source: EMBO J. 2023 Nov 20;42(24):e114072. doi: 10.15252/embj.2023114072 (PMC10711660; doi:10.15252/embj.2023114072)
Supplement: Supplementary file 4 — Dataset EV1 [file EMBJ-42-e114072-s007.zip › manuscript_pdb/BmVreteno_AF-eTD2_BmGtsf1L_71_95.pdb]

ATOM      1  N   THR A   1      12.370  17.951  16.890  1.00 88.64           N  
ATOM      2  H   THR A   1      12.781  18.253  17.762  1.00 88.64           H  
ATOM      3  H2  THR A   1      12.496  16.956  16.771  1.00 88.64           H  
ATOM      4  H3  THR A   1      12.821  18.432  16.125  1.00 88.64           H  
ATOM      5  CA  THR A   1      10.936  18.297  16.895  1.00 88.64           C  
ATOM      6  HA  THR A   1      10.415  17.693  17.638  1.00 88.64           H  
ATOM      7  C   THR A   1      10.367  18.033  15.520  1.00 88.64           C  
ATOM      8  CB  THR A   1      10.753  19.765  17.269  1.00 88.64           C  
ATOM      9  HB  THR A   1      11.211  20.409  16.519  1.00 88.64           H  
ATOM     10  O   THR A   1      10.970  18.544  14.579  1.00 88.64           O  
ATOM     11  CG2 THR A   1       9.305  20.174  17.483  1.00 88.64           C  
ATOM     12 HG21 THR A   1       8.806  19.487  18.167  1.00 88.64           H  
ATOM     13 HG22 THR A   1       8.795  20.177  16.519  1.00 88.64           H  
ATOM     14 HG23 THR A   1       9.255  21.185  17.886  1.00 88.64           H  
ATOM     15  OG1 THR A   1      11.432  19.935  18.485  1.00 88.64           O  
ATOM     16  HG1 THR A   1      11.170  20.783  18.849  1.00 88.64           H  
ATOM     17  N   PRO A   2       9.294  17.230  15.399  1.00 92.76           N  
ATOM     18  CA  PRO A   2       8.576  17.016  14.139  1.00 92.76           C  
ATOM     19  HA  PRO A   2       9.203  16.446  13.453  1.00 92.76           H  
ATOM     20  C   PRO A   2       8.168  18.334  13.477  1.00 92.76           C  
ATOM     21  CB  PRO A   2       7.342  16.190  14.502  1.00 92.76           C  
ATOM     22  HB2 PRO A   2       6.513  16.858  14.735  1.00 92.76           H  
ATOM     23  HB3 PRO A   2       7.068  15.501  13.703  1.00 92.76           H  
ATOM     24  O   PRO A   2       7.993  19.337  14.178  1.00 92.76           O  
ATOM     25  CG  PRO A   2       7.755  15.454  15.773  1.00 92.76           C  
ATOM     26  HG2 PRO A   2       6.894  15.186  16.384  1.00 92.76           H  
ATOM     27  HG3 PRO A   2       8.334  14.568  15.513  1.00 92.76           H  
ATOM     28  CD  PRO A   2       8.652  16.476  16.467  1.00 92.76           C  
ATOM     29  HD2 PRO A   2       9.376  15.961  17.099  1.00 92.76           H  
ATOM     30  HD3 PRO A   2       8.036  17.153  17.059  1.00 92.76           H  
ATOM     31  N   GLU A   3       8.033  18.347  12.153  1.00 93.95           N  
ATOM     32  H   GLU A   3       7.962  17.476  11.647  1.00 93.95           H  
ATOM     33  CA  GLU A   3       7.740  19.580  11.415  1.00 93.95           C  
ATOM     34  HA  GLU A   3       8.442  20.344  11.748  1.00 93.95           H  
ATOM     35  C   GLU A   3       6.341  20.100  11.748  1.00 93.95           C  
ATOM     36  CB  GLU A   3       7.939  19.353   9.906  1.00 93.95           C  
ATOM     37  HB2 GLU A   3       7.158  18.694   9.527  1.00 93.95           H  
ATOM     38  HB3 GLU A   3       8.898  18.860   9.745  1.00 93.95           H  
ATOM     39  O   GLU A   3       6.163  21.294  11.990  1.00 93.95           O  
ATOM     40  CG  GLU A   3       7.918  20.659   9.091  1.00 93.95           C  
ATOM     41  HG2 GLU A   3       6.920  21.093   9.152  1.00 93.95           H  
ATOM     42  HG3 GLU A   3       8.111  20.416   8.046  1.00 93.95           H  
ATOM     43  CD  GLU A   3       8.963  21.690   9.566  1.00 93.95           C  
ATOM     44  OE1 GLU A   3       8.704  22.909   9.465  1.00 93.95           O  
ATOM     45  OE2 GLU A   3      10.022  21.293  10.128  1.00 93.95           O  
ATOM     46  N   TRP A   4       5.381  19.194  11.918  1.00 95.23           N  
ATOM     47  H   TRP A   4       5.569  18.246  11.625  1.00 95.23           H  
ATOM     48  CA  TRP A   4       4.015  19.523  12.310  1.00 95.23           C  
ATOM     49  HA  TRP A   4       3.583  20.157  11.535  1.00 95.23           H  
ATOM     50  C   TRP A   4       3.931  20.310  13.627  1.00 95.23           C  
ATOM     51  CB  TRP A   4       3.214  18.223  12.345  1.00 95.23           C  
ATOM     52  HB2 TRP A   4       2.152  18.469  12.351  1.00 95.23           H  
ATOM     53  HB3 TRP A   4       3.413  17.682  11.419  1.00 95.23           H  
ATOM     54  O   TRP A   4       3.172  21.270  13.712  1.00 95.23           O  
ATOM     55  CG  TRP A   4       3.475  17.281  13.475  1.00 95.23           C  
ATOM     56  CD1 TRP A   4       4.167  16.123  13.386  1.00 95.23           C  
ATOM     57  HD1 TRP A   4       4.626  15.751  12.482  1.00 95.23           H  
ATOM     58  CD2 TRP A   4       2.965  17.342  14.839  1.00 95.23           C  
ATOM     59  CE2 TRP A   4       3.402  16.172  15.528  1.00 95.23           C  
ATOM     60  CE3 TRP A   4       2.160  18.253  15.556  1.00 95.23           C  
ATOM     61  HE3 TRP A   4       1.801  19.152  15.076  1.00 95.23           H  
ATOM     62  NE1 TRP A   4       4.130  15.465  14.599  1.00 95.23           N  
ATOM     63  HE1 TRP A   4       4.470  14.522  14.727  1.00 95.23           H  
ATOM     64  CH2 TRP A   4       2.243  16.837  17.541  1.00 95.23           C  
ATOM     65  HH2 TRP A   4       1.924  16.638  18.554  1.00 95.23           H  
ATOM     66  CZ2 TRP A   4       3.048  15.912  16.856  1.00 95.23           C  
ATOM     67  HZ2 TRP A   4       3.349  14.988  17.327  1.00 95.23           H  
ATOM     68  CZ3 TRP A   4       1.811  18.010  16.896  1.00 95.23           C  
ATOM     69  HZ3 TRP A   4       1.202  18.727  17.425  1.00 95.23           H  
ATOM     70  N   LYS A   5       4.775  20.006  14.627  1.00 95.82           N  
ATOM     71  H   LYS A   5       5.390  19.217  14.489  1.00 95.82           H  
ATOM     72  CA  LYS A   5       4.824  20.778  15.888  1.00 95.82           C  
ATOM     73  HA  LYS A   5       3.812  20.881  16.281  1.00 95.82           H  
ATOM     74  C   LYS A   5       5.331  22.202  15.668  1.00 95.82           C  
ATOM     75  CB  LYS A   5       5.697  20.083  16.947  1.00 95.82           C  
ATOM     76  HB2 LYS A   5       6.648  19.800  16.497  1.00 95.82           H  
ATOM     77  HB3 LYS A   5       5.879  20.784  17.761  1.00 95.82           H  
ATOM     78  O   LYS A   5       4.950  23.115  16.392  1.00 95.82           O  
ATOM     79  CG  LYS A   5       5.031  18.838  17.531  1.00 95.82           C  
ATOM     80  HG2 LYS A   5       4.020  19.103  17.840  1.00 95.82           H  
ATOM     81  HG3 LYS A   5       4.989  18.080  16.749  1.00 95.82           H  
ATOM     82  CD  LYS A   5       5.762  18.264  18.753  1.00 95.82           C  
ATOM     83  HD2 LYS A   5       6.818  18.119  18.528  1.00 95.82           H  
ATOM     84  HD3 LYS A   5       5.653  18.950  19.594  1.00 95.82           H  
ATOM     85  CE  LYS A   5       5.100  16.922  19.079  1.00 95.82           C  
ATOM     86  HE2 LYS A   5       5.145  16.293  18.190  1.00 95.82           H  
ATOM     87  HE3 LYS A   5       4.044  17.096  19.283  1.00 95.82           H  
ATOM     88  NZ  LYS A   5       5.711  16.187  20.208  1.00 95.82           N  
ATOM     89  HZ1 LYS A   5       5.354  15.244  20.161  1.00 95.82           H  
ATOM     90  HZ2 LYS A   5       6.710  16.077  20.104  1.00 95.82           H  
ATOM     91  HZ3 LYS A   5       5.448  16.577  21.102  1.00 95.82           H  
ATOM     92  N   LYS A   6       6.217  22.418  14.689  1.00 96.14           N  
ATOM     93  H   LYS A   6       6.411  21.658  14.053  1.00 96.14           H  
ATOM     94  CA  LYS A   6       6.697  23.768  14.356  1.00 96.14           C  
ATOM     95  HA  LYS A   6       6.925  24.307  15.276  1.00 96.14           H  
ATOM     96  C   LYS A   6       5.619  24.579  13.640  1.00 96.14           C  
ATOM     97  CB  LYS A   6       7.950  23.720  13.477  1.00 96.14           C  
ATOM     98  HB2 LYS A   6       8.273  24.746  13.299  1.00 96.14           H  
ATOM     99  HB3 LYS A   6       7.683  23.289  12.513  1.00 96.14           H  
ATOM    100  O   LYS A   6       5.559  25.786  13.852  1.00 96.14           O  
ATOM    101  CG  LYS A   6       9.125  22.933  14.070  1.00 96.14           C  
ATOM    102  HG2 LYS A   6       8.836  21.888  14.186  1.00 96.14           H  
ATOM    103  HG3 LYS A   6       9.413  23.342  15.038  1.00 96.14           H  
ATOM    104  CD  LYS A   6      10.290  23.036  13.082  1.00 96.14           C  
ATOM    105  HD2 LYS A   6      10.766  24.013  13.168  1.00 96.14           H  
ATOM    106  HD3 LYS A   6       9.880  22.956  12.075  1.00 96.14           H  
ATOM    107  CE  LYS A   6      11.324  21.927  13.268  1.00 96.14           C  
ATOM    108  HE2 LYS A   6      12.035  22.203  14.047  1.00 96.14           H  
ATOM    109  HE3 LYS A   6      10.796  21.021  13.563  1.00 96.14           H  
ATOM    110  NZ  LYS A   6      11.995  21.676  11.969  1.00 96.14           N  
ATOM    111  HZ1 LYS A   6      12.584  20.855  11.972  1.00 96.14           H  
ATOM    112  HZ2 LYS A   6      12.487  22.485  11.616  1.00 96.14           H  
ATOM    113  HZ3 LYS A   6      11.284  21.495  11.275  1.00 96.14           H  
ATOM    114  N   LEU A   7       4.804  23.936  12.803  1.00 95.62           N  
ATOM    115  H   LEU A   7       4.961  22.951  12.646  1.00 95.62           H  
ATOM    116  CA  LEU A   7       3.654  24.561  12.142  1.00 95.62           C  
ATOM    117  HA  LEU A   7       3.967  25.491  11.669  1.00 95.62           H  
ATOM    118  C   LEU A   7       2.576  24.943  13.164  1.00 95.62           C  
ATOM    119  CB  LEU A   7       3.099  23.611  11.064  1.00 95.62           C  
ATOM    120  HB2 LEU A   7       2.173  24.031  10.670  1.00 95.62           H  
ATOM    121  HB3 LEU A   7       2.845  22.660  11.532  1.00 95.62           H  
ATOM    122  O   LEU A   7       2.136  26.091  13.172  1.00 95.62           O  
ATOM    123  CG  LEU A   7       4.052  23.348   9.885  1.00 95.62           C  
ATOM    124  HG  LEU A   7       5.012  22.993  10.260  1.00 95.62           H  
ATOM    125  CD1 LEU A   7       3.464  22.270   8.977  1.00 95.62           C  
ATOM    126 HD11 LEU A   7       3.289  21.358   9.547  1.00 95.62           H  
ATOM    127 HD12 LEU A   7       2.520  22.611   8.551  1.00 95.62           H  
ATOM    128 HD13 LEU A   7       4.163  22.046   8.171  1.00 95.62           H  
ATOM    129  CD2 LEU A   7       4.290  24.606   9.045  1.00 95.62           C  
ATOM    130 HD21 LEU A   7       4.934  24.359   8.201  1.00 95.62           H  
ATOM    131 HD22 LEU A   7       4.778  25.376   9.641  1.00 95.62           H  
ATOM    132 HD23 LEU A   7       3.340  24.982   8.666  1.00 95.62           H  
ATOM    133  N   GLU A   8       2.259  24.035  14.089  1.00 94.46           N  
ATOM    134  H   GLU A   8       2.593  23.089  13.967  1.00 94.46           H  
ATOM    135  CA  GLU A   8       1.338  24.279  15.206  1.00 94.46           C  
ATOM    136  HA  GLU A   8       0.344  24.491  14.811  1.00 94.46           H  
ATOM    137  C   GLU A   8       1.776  25.488  16.051  1.00 94.46           C  
ATOM    138  CB  GLU A   8       1.268  22.998  16.056  1.00 94.46           C  
ATOM    139  HB2 GLU A   8       0.982  22.167  15.411  1.00 94.46           H  
ATOM    140  HB3 GLU A   8       2.262  22.788  16.450  1.00 94.46           H  
ATOM    141  O   GLU A   8       0.997  26.411  16.271  1.00 94.46           O  
ATOM    142  CG  GLU A   8       0.272  23.081  17.223  1.00 94.46           C  
ATOM    143  HG2 GLU A   8       0.565  23.891  17.891  1.00 94.46           H  
ATOM    144  HG3 GLU A   8      -0.717  23.306  16.825  1.00 94.46           H  
ATOM    145  CD  GLU A   8       0.236  21.766  18.022  1.00 94.46           C  
ATOM    146  OE1 GLU A   8      -0.876  21.243  18.261  1.00 94.46           O  
ATOM    147  OE2 GLU A   8       1.331  21.265  18.381  1.00 94.46           O  
ATOM    148  N   LEU A   9       3.055  25.555  16.446  1.00 95.19           N  
ATOM    149  H   LEU A   9       3.640  24.749  16.278  1.00 95.19           H  
ATOM    150  CA  LEU A   9       3.602  26.686  17.211  1.00 95.19           C  
ATOM    151  HA  LEU A   9       2.983  26.837  18.095  1.00 95.19           H  
ATOM    152  C   LEU A   9       3.583  28.022  16.448  1.00 95.19           C  
ATOM    153  CB  LEU A   9       5.045  26.359  17.635  1.00 95.19           C  
ATOM    154  HB2 LEU A   9       5.587  26.013  16.755  1.00 95.19           H  
ATOM    155  HB3 LEU A   9       5.526  27.275  17.979  1.00 95.19           H  
ATOM    156  O   LEU A   9       3.609  29.081  17.074  1.00 95.19           O  
ATOM    157  CG  LEU A   9       5.163  25.310  18.753  1.00 95.19           C  
ATOM    158  HG  LEU A   9       4.582  24.421  18.505  1.00 95.19           H  
ATOM    159  CD1 LEU A   9       6.635  24.913  18.906  1.00 95.19           C  
ATOM    160 HD11 LEU A   9       6.987  24.484  17.968  1.00 95.19           H  
ATOM    161 HD12 LEU A   9       7.232  25.788  19.163  1.00 95.19           H  
ATOM    162 HD13 LEU A   9       6.724  24.162  19.692  1.00 95.19           H  
ATOM    163  CD2 LEU A   9       4.671  25.839  20.101  1.00 95.19           C  
ATOM    164 HD21 LEU A   9       5.203  26.752  20.369  1.00 95.19           H  
ATOM    165 HD22 LEU A   9       3.603  26.049  20.047  1.00 95.19           H  
ATOM    166 HD23 LEU A   9       4.823  25.083  20.872  1.00 95.19           H  
ATOM    167  N   LYS A  10       3.558  27.989  15.111  1.00 95.64           N  
ATOM    168  H   LYS A  10       3.494  27.081  14.671  1.00 95.64           H  
ATOM    169  CA  LYS A  10       3.419  29.178  14.255  1.00 95.64           C  
ATOM    170  HA  LYS A  10       3.881  30.034  14.748  1.00 95.64           H  
ATOM    171  C   LYS A  10       1.958  29.586  14.036  1.00 95.64           C  
ATOM    172  CB  LYS A  10       4.124  28.937  12.912  1.00 95.64           C  
ATOM    173  HB2 LYS A  10       3.798  27.978  12.511  1.00 95.64           H  
ATOM    174  HB3 LYS A  10       3.825  29.712  12.206  1.00 95.64           H  
ATOM    175  O   LYS A  10       1.730  30.619  13.413  1.00 95.64           O  
ATOM    176  CG  LYS A  10       5.654  28.962  13.019  1.00 95.64           C  
ATOM    177  HG2 LYS A  10       5.993  28.285  13.803  1.00 95.64           H  
ATOM    178  HG3 LYS A  10       5.984  29.972  13.262  1.00 95.64           H  
ATOM    179  CD  LYS A  10       6.241  28.533  11.671  1.00 95.64           C  
ATOM    180  HD2 LYS A  10       5.863  27.539  11.431  1.00 95.64           H  
ATOM    181  HD3 LYS A  10       5.907  29.229  10.902  1.00 95.64           H  
ATOM    182  CE  LYS A  10       7.769  28.494  11.706  1.00 95.64           C  
ATOM    183  HE2 LYS A  10       8.137  29.494  11.933  1.00 95.64           H  
ATOM    184  HE3 LYS A  10       8.074  27.822  12.508  1.00 95.64           H  
ATOM    185  NZ  LYS A  10       8.298  28.021  10.401  1.00 95.64           N  
ATOM    186  HZ1 LYS A  10       7.971  28.614   9.652  1.00 95.64           H  
ATOM    187  HZ2 LYS A  10       7.962  27.088  10.208  1.00 95.64           H  
ATOM    188  HZ3 LYS A  10       9.308  28.003  10.392  1.00 95.64           H  
ATOM    189  N   GLY A  11       0.994  28.804  14.528  1.00 93.82           N  
ATOM    190  H   GLY A  11       1.251  27.970  15.037  1.00 93.82           H  
ATOM    191  CA  GLY A  11      -0.435  29.049  14.334  1.00 93.82           C  
ATOM    192  HA2 GLY A  11      -0.668  30.084  14.583  1.00 93.82           H  
ATOM    193  HA3 GLY A  11      -0.994  28.394  15.003  1.00 93.82           H  
ATOM    194  C   GLY A  11      -0.923  28.778  12.910  1.00 93.82           C  
ATOM    195  O   GLY A  11      -1.937  29.339  12.513  1.00 93.82           O  
ATOM    196  N   VAL A  12      -0.194  27.962  12.140  1.00 94.39           N  
ATOM    197  H   VAL A  12       0.577  27.471  12.570  1.00 94.39           H  
ATOM    198  CA  VAL A  12      -0.647  27.496  10.820  1.00 94.39           C  
ATOM    199  HA  VAL A  12      -0.980  28.349  10.228  1.00 94.39           H  
ATOM    200  C   VAL A  12      -1.843  26.565  11.020  1.00 94.39           C  
ATOM    201  CB  VAL A  12       0.506  26.788  10.076  1.00 94.39           C  
ATOM    202  HB  VAL A  12       0.876  25.972  10.696  1.00 94.39           H  
ATOM    203  O   VAL A  12      -1.842  25.788  11.975  1.00 94.39           O  
ATOM    204  CG1 VAL A  12       0.091  26.200   8.723  1.00 94.39           C  
ATOM    205 HG11 VAL A  12      -0.423  26.953   8.126  1.00 94.39           H  
ATOM    206 HG12 VAL A  12       0.961  25.836   8.176  1.00 94.39           H  
ATOM    207 HG13 VAL A  12      -0.581  25.357   8.882  1.00 94.39           H  
ATOM    208  CG2 VAL A  12       1.670  27.759   9.820  1.00 94.39           C  
ATOM    209 HG21 VAL A  12       2.046  28.149  10.766  1.00 94.39           H  
ATOM    210 HG22 VAL A  12       1.320  28.588   9.206  1.00 94.39           H  
ATOM    211 HG23 VAL A  12       2.479  27.242   9.305  1.00 94.39           H  
ATOM    212  N   ASP A  13      -2.840  26.607  10.136  1.00 93.59           N  
ATOM    213  H   ASP A  13      -2.818  27.283   9.386  1.00 93.59           H  
ATOM    214  CA  ASP A  13      -3.894  25.587  10.097  1.00 93.59           C  
ATOM    215  HA  ASP A  13      -4.051  25.209  11.108  1.00 93.59           H  
ATOM    216  C   ASP A  13      -3.443  24.409   9.218  1.00 93.59           C  
ATOM    217  CB  ASP A  13      -5.232  26.198   9.651  1.00 93.59           C  
ATOM    218  HB2 ASP A  13      -5.178  26.441   8.589  1.00 93.59           H  
ATOM    219  HB3 ASP A  13      -5.389  27.127  10.200  1.00 93.59           H  
ATOM    220  O   ASP A  13      -2.865  24.580   8.143  1.00 93.59           O  
ATOM    221  CG  ASP A  13      -6.438  25.276   9.895  1.00 93.59           C  
ATOM    222  OD1 ASP A  13      -6.304  24.045   9.687  1.00 93.59           O  
ATOM    223  OD2 ASP A  13      -7.507  25.796  10.278  1.00 93.59           O  
ATOM    224  N   VAL A  14      -3.715  23.182   9.656  1.00 94.16           N  
ATOM    225  H   VAL A  14      -4.355  23.112  10.433  1.00 94.16           H  
ATOM    226  CA  VAL A  14      -3.380  21.965   8.914  1.00 94.16           C  
ATOM    227  HA  VAL A  14      -2.296  21.931   8.809  1.00 94.16           H  
ATOM    228  C   VAL A  14      -3.980  21.954   7.503  1.00 94.16           C  
ATOM    229  CB  VAL A  14      -3.817  20.741   9.732  1.00 94.16           C  
ATOM    230  HB  VAL A  14      -3.463  20.888  10.752  1.00 94.16           H  
ATOM    231  O   VAL A  14      -3.352  21.427   6.582  1.00 94.16           O  
ATOM    232  CG1 VAL A  14      -5.336  20.527   9.780  1.00 94.16           C  
ATOM    233 HG11 VAL A  14      -5.566  19.733  10.490  1.00 94.16           H  
ATOM    234 HG12 VAL A  14      -5.722  20.251   8.799  1.00 94.16           H  
ATOM    235 HG13 VAL A  14      -5.830  21.438  10.119  1.00 94.16           H  
ATOM    236  CG2 VAL A  14      -3.159  19.468   9.208  1.00 94.16           C  
ATOM    237 HG21 VAL A  14      -3.479  18.640   9.840  1.00 94.16           H  
ATOM    238 HG22 VAL A  14      -3.466  19.280   8.179  1.00 94.16           H  
ATOM    239 HG23 VAL A  14      -2.076  19.580   9.255  1.00 94.16           H  
ATOM    240  N   ILE A  15      -5.149  22.568   7.292  1.00 93.52           N  
ATOM    241  H   ILE A  15      -5.602  23.019   8.074  1.00 93.52           H  
ATOM    242  CA  ILE A  15      -5.795  22.622   5.969  1.00 93.52           C  
ATOM    243  HA  ILE A  15      -5.714  21.630   5.524  1.00 93.52           H  
ATOM    244  C   ILE A  15      -5.098  23.580   4.992  1.00 93.52           C  
ATOM    245  CB  ILE A  15      -7.300  22.949   6.081  1.00 93.52           C  
ATOM    246  HB  ILE A  15      -7.732  22.803   5.090  1.00 93.52           H  
ATOM    247  O   ILE A  15      -5.313  23.465   3.785  1.00 93.52           O  
ATOM    248  CG1 ILE A  15      -7.539  24.426   6.467  1.00 93.52           C  
ATOM    249 HG12 ILE A  15      -7.111  25.071   5.700  1.00 93.52           H  
ATOM    250 HG13 ILE A  15      -7.028  24.654   7.402  1.00 93.52           H  
ATOM    251  CG2 ILE A  15      -7.996  21.946   7.022  1.00 93.52           C  
ATOM    252 HG21 ILE A  15      -7.693  20.928   6.779  1.00 93.52           H  
ATOM    253 HG22 ILE A  15      -7.729  22.163   8.057  1.00 93.52           H  
ATOM    254 HG23 ILE A  15      -9.078  22.024   6.920  1.00 93.52           H  
ATOM    255  CD1 ILE A  15      -9.010  24.824   6.606  1.00 93.52           C  
ATOM    256 HD11 ILE A  15      -9.548  24.582   5.689  1.00 93.52           H  
ATOM    257 HD12 ILE A  15      -9.464  24.305   7.449  1.00 93.52           H  
ATOM    258 HD13 ILE A  15      -9.075  25.897   6.785  1.00 93.52           H  
ATOM    259  N   GLU A  16      -4.273  24.504   5.496  1.00 93.12           N  
ATOM    260  H   GLU A  16      -4.141  24.542   6.496  1.00 93.12           H  
ATOM    261  CA  GLU A  16      -3.473  25.444   4.695  1.00 93.12           C  
ATOM    262  HA  GLU A  16      -4.031  25.726   3.802  1.00 93.12           H  
ATOM    263  C   GLU A  16      -2.153  24.824   4.220  1.00 93.12           C  
ATOM    264  CB  GLU A  16      -3.180  26.717   5.506  1.00 93.12           C  
ATOM    265  HB2 GLU A  16      -2.646  26.442   6.415  1.00 93.12           H  
ATOM    266  HB3 GLU A  16      -2.531  27.364   4.916  1.00 93.12           H  
ATOM    267  O   GLU A  16      -1.451  25.397   3.386  1.00 93.12           O  
ATOM    268  CG  GLU A  16      -4.443  27.513   5.864  1.00 93.12           C  
ATOM    269  HG2 GLU A  16      -4.939  27.794   4.935  1.00 93.12           H  
ATOM    270  HG3 GLU A  16      -5.130  26.880   6.426  1.00 93.12           H  
ATOM    271  CD  GLU A  16      -4.134  28.780   6.683  1.00 93.12           C  
ATOM    272  OE1 GLU A  16      -5.001  29.684   6.675  1.00 93.12           O  
ATOM    273  OE2 GLU A  16      -3.037  28.857   7.290  1.00 93.12           O  
ATOM    274  N   THR A  17      -1.805  23.643   4.737  1.00 94.97           N  
ATOM    275  H   THR A  17      -2.435  23.217   5.402  1.00 94.97           H  
ATOM    276  CA  THR A  17      -0.619  22.906   4.299  1.00 94.97           C  
ATOM    277  HA  THR A  17       0.202  23.621   4.247  1.00 94.97           H  
ATOM    278  C   THR A  17      -0.797  22.335   2.892  1.00 94.97           C  
ATOM    279  CB  THR A  17      -0.197  21.814   5.292  1.00 94.97           C  
ATOM    280  HB  THR A  17       0.759  21.410   4.959  1.00 94.97           H  
ATOM    281  O   THR A  17      -1.909  22.128   2.400  1.00 94.97           O  
ATOM    282  CG2 THR A  17      -0.003  22.365   6.708  1.00 94.97           C  
ATOM    283 HG21 THR A  17      -0.931  22.789   7.091  1.00 94.97           H  
ATOM    284 HG22 THR A  17       0.757  23.147   6.692  1.00 94.97           H  
ATOM    285 HG23 THR A  17       0.321  21.567   7.377  1.00 94.97           H  
ATOM    286  OG1 THR A  17      -1.116  20.750   5.334  1.00 94.97           O  
ATOM    287  HG1 THR A  17      -1.921  21.062   5.754  1.00 94.97           H  
ATOM    288  N   GLU A  18       0.328  22.078   2.227  1.00 95.05           N  
ATOM    289  H   GLU A  18       1.214  22.248   2.681  1.00 95.05           H  
ATOM    290  CA  GLU A  18       0.365  21.612   0.843  1.00 95.05           C  
ATOM    291  HA  GLU A  18      -0.029  22.409   0.211  1.00 95.05           H  
ATOM    292  C   GLU A  18      -0.487  20.349   0.606  1.00 95.05           C  
ATOM    293  CB  GLU A  18       1.831  21.384   0.456  1.00 95.05           C  
ATOM    294  HB2 GLU A  18       2.241  20.597   1.090  1.00 95.05           H  
ATOM    295  HB3 GLU A  18       2.383  22.305   0.642  1.00 95.05           H  
ATOM    296  O   GLU A  18      -0.520  19.413   1.411  1.00 95.05           O  
ATOM    297  CG  GLU A  18       2.006  20.990  -1.017  1.00 95.05           C  
ATOM    298  HG2 GLU A  18       1.484  20.050  -1.194  1.00 95.05           H  
ATOM    299  HG3 GLU A  18       1.551  21.759  -1.640  1.00 95.05           H  
ATOM    300  CD  GLU A  18       3.476  20.801  -1.414  1.00 95.05           C  
ATOM    301  OE1 GLU A  18       3.705  20.567  -2.619  1.00 95.05           O  
ATOM    302  OE2 GLU A  18       4.350  20.895  -0.521  1.00 95.05           O  
ATOM    303  N   ARG A  19      -1.181  20.301  -0.538  1.00 95.34           N  
ATOM    304  H   ARG A  19      -1.055  21.060  -1.192  1.00 95.34           H  
ATOM    305  CA  ARG A  19      -1.838  19.082  -1.030  1.00 95.34           C  
ATOM    306  HA  ARG A  19      -2.227  18.496  -0.197  1.00 95.34           H  
ATOM    307  C   ARG A  19      -0.828  18.202  -1.740  1.00 95.34           C  
ATOM    308  CB  ARG A  19      -3.028  19.392  -1.931  1.00 95.34           C  
ATOM    309  HB2 ARG A  19      -2.710  20.021  -2.762  1.00 95.34           H  
ATOM    310  HB3 ARG A  19      -3.409  18.452  -2.331  1.00 95.34           H  
ATOM    311  O   ARG A  19      -0.235  18.607  -2.732  1.00 95.34           O  
ATOM    312  CG  ARG A  19      -4.145  20.082  -1.145  1.00 95.34           C  
ATOM    313  HG2 ARG A  19      -4.379  19.518  -0.242  1.00 95.34           H  
ATOM    314  HG3 ARG A  19      -3.827  21.088  -0.870  1.00 95.34           H  
ATOM    315  CD  ARG A  19      -5.389  20.154  -2.025  1.00 95.34           C  
ATOM    316  HD2 ARG A  19      -5.798  19.149  -2.130  1.00 95.34           H  
ATOM    317  HD3 ARG A  19      -5.100  20.528  -3.008  1.00 95.34           H  
ATOM    318  NE  ARG A  19      -6.399  21.048  -1.436  1.00 95.34           N  
ATOM    319  HE  ARG A  19      -6.230  21.343  -0.485  1.00 95.34           H  
ATOM    320  NH1 ARG A  19      -7.778  21.113  -3.260  1.00 95.34           N  
ATOM    321 HH11 ARG A  19      -7.172  20.433  -3.696  1.00 95.34           H  
ATOM    322 HH12 ARG A  19      -8.639  21.398  -3.704  1.00 95.34           H  
ATOM    323  NH2 ARG A  19      -8.321  22.258  -1.417  1.00 95.34           N  
ATOM    324 HH21 ARG A  19      -9.169  22.566  -1.871  1.00 95.34           H  
ATOM    325 HH22 ARG A  19      -8.105  22.566  -0.479  1.00 95.34           H  
ATOM    326  CZ  ARG A  19      -7.492  21.467  -2.038  1.00 95.34           C  
ATOM    327  N   LEU A  20      -0.668  16.987  -1.233  1.00 95.61           N  
ATOM    328  H   LEU A  20      -1.257  16.695  -0.466  1.00 95.61           H  
ATOM    329  CA  LEU A  20       0.304  16.033  -1.740  1.00 95.61           C  
ATOM    330  HA  LEU A  20       1.080  16.549  -2.305  1.00 95.61           H  
ATOM    331  C   LEU A  20      -0.417  15.077  -2.680  1.00 95.61           C  
ATOM    332  CB  LEU A  20       0.962  15.316  -0.554  1.00 95.61           C  
ATOM    333  HB2 LEU A  20       0.195  14.755  -0.021  1.00 95.61           H  
ATOM    334  HB3 LEU A  20       1.700  14.615  -0.943  1.00 95.61           H  
ATOM    335  O   LEU A  20      -1.134  14.186  -2.234  1.00 95.61           O  
ATOM    336  CG  LEU A  20       1.661  16.248   0.445  1.00 95.61           C  
ATOM    337  HG  LEU A  20       0.961  17.000   0.808  1.00 95.61           H  
ATOM    338  CD1 LEU A  20       2.105  15.417   1.640  1.00 95.61           C  
ATOM    339 HD11 LEU A  20       2.832  14.667   1.330  1.00 95.61           H  
ATOM    340 HD12 LEU A  20       2.548  16.093   2.371  1.00 95.61           H  
ATOM    341 HD13 LEU A  20       1.244  14.925   2.092  1.00 95.61           H  
ATOM    342  CD2 LEU A  20       2.878  16.951  -0.157  1.00 95.61           C  
ATOM    343 HD21 LEU A  20       3.600  16.221  -0.525  1.00 95.61           H  
ATOM    344 HD22 LEU A  20       3.355  17.578   0.595  1.00 95.61           H  
ATOM    345 HD23 LEU A  20       2.575  17.600  -0.979  1.00 95.61           H  
ATOM    346  N   MET A  21      -0.263  15.282  -3.982  1.00 90.69           N  
ATOM    347  H   MET A  21       0.324  16.043  -4.294  1.00 90.69           H  
ATOM    348  CA  MET A  21      -0.874  14.408  -4.981  1.00 90.69           C  
ATOM    349  HA  MET A  21      -1.843  14.069  -4.615  1.00 90.69           H  
ATOM    350  C   MET A  21       0.000  13.179  -5.188  1.00 90.69           C  
ATOM    351  CB  MET A  21      -1.106  15.157  -6.297  1.00 90.69           C  
ATOM    352  HB2 MET A  21      -0.147  15.451  -6.724  1.00 90.69           H  
ATOM    353  HB3 MET A  21      -1.599  14.489  -7.003  1.00 90.69           H  
ATOM    354  O   MET A  21       1.220  13.301  -5.308  1.00 90.69           O  
ATOM    355  CG  MET A  21      -1.966  16.416  -6.112  1.00 90.69           C  
ATOM    356  HG2 MET A  21      -2.171  16.836  -7.096  1.00 90.69           H  
ATOM    357  HG3 MET A  21      -1.383  17.152  -5.559  1.00 90.69           H  
ATOM    358  SD  MET A  21      -3.548  16.197  -5.241  1.00 90.69           S  
ATOM    359  CE  MET A  21      -4.395  15.053  -6.366  1.00 90.69           C  
ATOM    360  HE1 MET A  21      -4.464  15.489  -7.363  1.00 90.69           H  
ATOM    361  HE2 MET A  21      -3.854  14.108  -6.418  1.00 90.69           H  
ATOM    362  HE3 MET A  21      -5.399  14.860  -5.988  1.00 90.69           H  
ATOM    363  N   TYR A  22      -0.611  11.999  -5.267  1.00 88.45           N  
ATOM    364  H   TYR A  22      -1.613  11.958  -5.151  1.00 88.45           H  
ATOM    365  CA  TYR A  22       0.122  10.742  -5.390  1.00 88.45           C  
ATOM    366  HA  TYR A  22       0.689  10.573  -4.474  1.00 88.45           H  
ATOM    367  C   TYR A  22       1.128  10.784  -6.542  1.00 88.45           C  
ATOM    368  CB  TYR A  22      -0.878   9.595  -5.554  1.00 88.45           C  
ATOM    369  HB2 TYR A  22      -1.487   9.762  -6.443  1.00 88.45           H  
ATOM    370  HB3 TYR A  22      -1.535   9.616  -4.685  1.00 88.45           H  
ATOM    371  O   TYR A  22       2.292  10.459  -6.342  1.00 88.45           O  
ATOM    372  CG  TYR A  22      -0.225   8.229  -5.656  1.00 88.45           C  
ATOM    373  CD1 TYR A  22       0.546   7.899  -6.779  1.00 88.45           C  
ATOM    374  HD1 TYR A  22       0.690   8.598  -7.590  1.00 88.45           H  
ATOM    375  CD2 TYR A  22      -0.300   7.304  -4.596  1.00 88.45           C  
ATOM    376  HD2 TYR A  22      -0.840   7.557  -3.696  1.00 88.45           H  
ATOM    377  CE1 TYR A  22       1.217   6.670  -6.835  1.00 88.45           C  
ATOM    378  HE1 TYR A  22       1.961   6.460  -7.590  1.00 88.45           H  
ATOM    379  CE2 TYR A  22       0.257   6.014  -4.733  1.00 88.45           C  
ATOM    380  HE2 TYR A  22       0.119   5.267  -3.966  1.00 88.45           H  
ATOM    381  OH  TYR A  22       1.307   4.399  -6.184  1.00 88.45           O  
ATOM    382  HH  TYR A  22       1.303   3.825  -5.415  1.00 88.45           H  
ATOM    383  CZ  TYR A  22       0.955   5.674  -5.901  1.00 88.45           C  
ATOM    384  N   GLY A  23       0.696  11.220  -7.731  1.00 84.24           N  
ATOM    385  H   GLY A  23      -0.270  11.505  -7.811  1.00 84.24           H  
ATOM    386  CA  GLY A  23       1.518  11.187  -8.946  1.00 84.24           C  
ATOM    387  HA2 GLY A  23       0.906  11.480  -9.799  1.00 84.24           H  
ATOM    388  HA3 GLY A  23       1.869  10.168  -9.110  1.00 84.24           H  
ATOM    389  C   GLY A  23       2.753  12.093  -8.926  1.00 84.24           C  
ATOM    390  O   GLY A  23       3.565  12.009  -9.840  1.00 84.24           O  
ATOM    391  N   THR A  24       2.897  12.963  -7.922  1.00 89.04           N  
ATOM    392  H   THR A  24       2.186  12.994  -7.206  1.00 89.04           H  
ATOM    393  CA  THR A  24       4.027  13.900  -7.813  1.00 89.04           C  
ATOM    394  HA  THR A  24       4.779  13.655  -8.564  1.00 89.04           H  
ATOM    395  C   THR A  24       4.750  13.845  -6.472  1.00 89.04           C  
ATOM    396  CB  THR A  24       3.566  15.343  -8.065  1.00 89.04           C  
ATOM    397  HB  THR A  24       4.409  16.018  -7.916  1.00 89.04           H  
ATOM    398  O   THR A  24       5.888  14.295  -6.396  1.00 89.04           O  
ATOM    399  CG2 THR A  24       3.039  15.546  -9.486  1.00 89.04           C  
ATOM    400 HG21 THR A  24       3.799  15.239 -10.205  1.00 89.04           H  
ATOM    401 HG22 THR A  24       2.136  14.957  -9.644  1.00 89.04           H  
ATOM    402 HG23 THR A  24       2.809  16.601  -9.638  1.00 89.04           H  
ATOM    403  OG1 THR A  24       2.527  15.708  -7.179  1.00 89.04           O  
ATOM    404  HG1 THR A  24       2.926  15.869  -6.321  1.00 89.04           H  
ATOM    405  N   ALA A  25       4.105  13.352  -5.411  1.00 92.14           N  
ATOM    406  H   ALA A  25       3.158  13.022  -5.531  1.00 92.14           H  
ATOM    407  CA  ALA A  25       4.626  13.434  -4.046  1.00 92.14           C  
ATOM    408  HA  ALA A  25       5.529  14.044  -4.037  1.00 92.14           H  
ATOM    409  C   ALA A  25       5.028  12.083  -3.437  1.00 92.14           C  
ATOM    410  CB  ALA A  25       3.584  14.151  -3.178  1.00 92.14           C  
ATOM    411  HB1 ALA A  25       2.665  13.566  -3.135  1.00 92.14           H  
ATOM    412  HB2 ALA A  25       3.369  15.135  -3.594  1.00 92.14           H  
ATOM    413  HB3 ALA A  25       3.977  14.274  -2.169  1.00 92.14           H  
ATOM    414  O   ALA A  25       5.703  12.081  -2.408  1.00 92.14           O  
ATOM    415  N   LEU A  26       4.615  10.953  -4.024  1.00 89.71           N  
ATOM    416  H   LEU A  26       4.118  10.996  -4.902  1.00 89.71           H  
ATOM    417  CA  LEU A  26       4.961   9.628  -3.516  1.00 89.71           C  
ATOM    418  HA  LEU A  26       5.513   9.744  -2.583  1.00 89.71           H  
ATOM    419  C   LEU A  26       5.866   8.888  -4.495  1.00 89.71           C  
ATOM    420  CB  LEU A  26       3.684   8.830  -3.213  1.00 89.71           C  
ATOM    421  HB2 LEU A  26       3.188   8.601  -4.156  1.00 89.71           H  
ATOM    422  HB3 LEU A  26       3.011   9.442  -2.613  1.00 89.71           H  
ATOM    423  O   LEU A  26       5.505   8.681  -5.649  1.00 89.71           O  
ATOM    424  CG  LEU A  26       3.955   7.526  -2.444  1.00 89.71           C  
ATOM    425  HG  LEU A  26       4.695   6.925  -2.972  1.00 89.71           H  
ATOM    426  CD1 LEU A  26       4.428   7.795  -1.010  1.00 89.71           C  
ATOM    427 HD11 LEU A  26       3.730   8.462  -0.503  1.00 89.71           H  
ATOM    428 HD12 LEU A  26       5.421   8.244  -1.025  1.00 89.71           H  
ATOM    429 HD13 LEU A  26       4.503   6.857  -0.459  1.00 89.71           H  
ATOM    430  CD2 LEU A  26       2.666   6.724  -2.373  1.00 89.71           C  
ATOM    431 HD21 LEU A  26       2.334   6.531  -3.393  1.00 89.71           H  
ATOM    432 HD22 LEU A  26       1.903   7.277  -1.824  1.00 89.71           H  
ATOM    433 HD23 LEU A  26       2.859   5.764  -1.894  1.00 89.71           H  
ATOM    434  N   ASP A  27       7.009   8.443  -3.990  1.00 92.42           N  
ATOM    435  H   ASP A  27       7.229   8.657  -3.027  1.00 92.42           H  
ATOM    436  CA  ASP A  27       7.880   7.488  -4.669  1.00 92.42           C  
ATOM    437  HA  ASP A  27       7.599   7.434  -5.721  1.00 92.42           H  
ATOM    438  C   ASP A  27       7.701   6.088  -4.063  1.00 92.42           C  
ATOM    439  CB  ASP A  27       9.330   7.991  -4.589  1.00 92.42           C  
ATOM    440  HB2 ASP A  27       9.331   9.076  -4.687  1.00 92.42           H  
ATOM    441  HB3 ASP A  27       9.745   7.743  -3.611  1.00 92.42           H  
ATOM    442  O   ASP A  27       7.086   5.943  -3.003  1.00 92.42           O  
ATOM    443  CG  ASP A  27      10.234   7.431  -5.693  1.00 92.42           C  
ATOM    444  OD1 ASP A  27       9.751   6.592  -6.487  1.00 92.42           O  
ATOM    445  OD2 ASP A  27      11.403   7.870  -5.733  1.00 92.42           O  
ATOM    446  N   TYR A  28       8.247   5.059  -4.701  1.00 93.71           N  
ATOM    447  H   TYR A  28       8.816   5.273  -5.507  1.00 93.71           H  
ATOM    448  CA  TYR A  28       8.258   3.683  -4.203  1.00 93.71           C  
ATOM    449  HA  TYR A  28       7.801   3.654  -3.214  1.00 93.71           H  
ATOM    450  C   TYR A  28       9.680   3.170  -4.034  1.00 93.71           C  
ATOM    451  CB  TYR A  28       7.440   2.759  -5.110  1.00 93.71           C  
ATOM    452  HB2 TYR A  28       7.599   3.037  -6.152  1.00 93.71           H  
ATOM    453  HB3 TYR A  28       7.789   1.733  -4.990  1.00 93.71           H  
ATOM    454  O   TYR A  28      10.620   3.649  -4.662  1.00 93.71           O  
ATOM    455  CG  TYR A  28       5.964   2.797  -4.794  1.00 93.71           C  
ATOM    456  CD1 TYR A  28       5.358   1.746  -4.077  1.00 93.71           C  
ATOM    457  HD1 TYR A  28       5.942   0.892  -3.769  1.00 93.71           H  
ATOM    458  CD2 TYR A  28       5.215   3.929  -5.152  1.00 93.71           C  
ATOM    459  HD2 TYR A  28       5.686   4.748  -5.674  1.00 93.71           H  
ATOM    460  CE1 TYR A  28       3.990   1.817  -3.753  1.00 93.71           C  
ATOM    461  HE1 TYR A  28       3.522   1.017  -3.198  1.00 93.71           H  
ATOM    462  CE2 TYR A  28       3.866   4.020  -4.787  1.00 93.71           C  
ATOM    463  HE2 TYR A  28       3.336   4.934  -5.008  1.00 93.71           H  
ATOM    464  OH  TYR A  28       1.905   2.975  -3.828  1.00 93.71           O  
ATOM    465  HH  TYR A  28       1.678   2.152  -3.390  1.00 93.71           H  
ATOM    466  CZ  TYR A  28       3.233   2.944  -4.127  1.00 93.71           C  
ATOM    467  N   ILE A  29       9.848   2.178  -3.162  1.00 96.71           N  
ATOM    468  H   ILE A  29       9.047   1.838  -2.650  1.00 96.71           H  
ATOM    469  CA  ILE A  29      11.137   1.506  -3.026  1.00 96.71           C  
ATOM    470  HA  ILE A  29      11.893   2.270  -2.845  1.00 96.71           H  
ATOM    471  C   ILE A  29      11.505   0.809  -4.334  1.00 96.71           C  
ATOM    472  CB  ILE A  29      11.165   0.514  -1.846  1.00 96.71           C  
ATOM    473  HB  ILE A  29      12.157   0.062  -1.830  1.00 96.71           H  
ATOM    474  O   ILE A  29      10.644   0.295  -5.048  1.00 96.71           O  
ATOM    475  CG1 ILE A  29      10.137  -0.628  -2.006  1.00 96.71           C  
ATOM    476 HG12 ILE A  29      10.328  -1.149  -2.945  1.00 96.71           H  
ATOM    477 HG13 ILE A  29       9.128  -0.220  -2.052  1.00 96.71           H  
ATOM    478  CG2 ILE A  29      10.999   1.281  -0.526  1.00 96.71           C  
ATOM    479 HG21 ILE A  29      11.723   2.094  -0.483  1.00 96.71           H  
ATOM    480 HG22 ILE A  29      11.186   0.610   0.312  1.00 96.71           H  
ATOM    481 HG23 ILE A  29       9.993   1.693  -0.447  1.00 96.71           H  
ATOM    482  CD1 ILE A  29      10.201  -1.687  -0.903  1.00 96.71           C  
ATOM    483 HD11 ILE A  29      11.211  -2.092  -0.840  1.00 96.71           H  
ATOM    484 HD12 ILE A  29       9.502  -2.488  -1.144  1.00 96.71           H  
ATOM    485 HD13 ILE A  29       9.915  -1.262   0.059  1.00 96.71           H  
ATOM    486  N   GLU A  30      12.804   0.722  -4.600  1.00 95.88           N  
ATOM    487  H   GLU A  30      13.468   1.205  -4.013  1.00 95.88           H  
ATOM    488  CA  GLU A  30      13.306  -0.155  -5.648  1.00 95.88           C  
ATOM    489  HA  GLU A  30      12.607  -0.133  -6.484  1.00 95.88           H  
ATOM    490  C   GLU A  30      13.386  -1.591  -5.129  1.00 95.88           C  
ATOM    491  CB  GLU A  30      14.670   0.314  -6.164  1.00 95.88           C  
ATOM    492  HB2 GLU A  30      15.366   0.364  -5.328  1.00 95.88           H  
ATOM    493  HB3 GLU A  30      15.054  -0.419  -6.873  1.00 95.88           H  
ATOM    494  O   GLU A  30      14.010  -1.858  -4.094  1.00 95.88           O  
ATOM    495  CG  GLU A  30      14.625   1.688  -6.844  1.00 95.88           C  
ATOM    496  HG2 GLU A  30      15.647   1.961  -7.108  1.00 95.88           H  
ATOM    497  HG3 GLU A  30      14.269   2.429  -6.128  1.00 95.88           H  
ATOM    498  CD  GLU A  30      13.767   1.737  -8.116  1.00 95.88           C  
ATOM    499  OE1 GLU A  30      13.385   2.854  -8.513  1.00 95.88           O  
ATOM    500  OE2 GLU A  30      13.526   0.702  -8.785  1.00 95.88           O  
ATOM    501  N   LEU A  31      12.782  -2.531  -5.857  1.00 97.00           N  
ATOM    502  H   LEU A  31      12.264  -2.254  -6.679  1.00 97.00           H  
ATOM    503  CA  LEU A  31      13.009  -3.948  -5.594  1.00 97.00           C  
ATOM    504  HA  LEU A  31      12.901  -4.098  -4.519  1.00 97.00           H  
ATOM    505  C   LEU A  31      14.448  -4.336  -5.973  1.00 97.00           C  
ATOM    506  CB  LEU A  31      11.974  -4.825  -6.313  1.00 97.00           C  
ATOM    507  HB2 LEU A  31      12.044  -4.643  -7.386  1.00 97.00           H  
ATOM    508  HB3 LEU A  31      12.225  -5.872  -6.138  1.00 97.00           H  
ATOM    509  O   LEU A  31      14.995  -3.817  -6.950  1.00 97.00           O  
ATOM    510  CG  LEU A  31      10.524  -4.587  -5.863  1.00 97.00           C  
ATOM    511  HG  LEU A  31      10.213  -3.587  -6.164  1.00 97.00           H  
ATOM    512  CD1 LEU A  31       9.618  -5.607  -6.538  1.00 97.00           C  
ATOM    513 HD11 LEU A  31       9.796  -5.609  -7.613  1.00 97.00           H  
ATOM    514 HD12 LEU A  31       8.588  -5.302  -6.357  1.00 97.00           H  
ATOM    515 HD13 LEU A  31       9.792  -6.607  -6.141  1.00 97.00           H  
ATOM    516  CD2 LEU A  31      10.318  -4.738  -4.354  1.00 97.00           C  
ATOM    517 HD21 LEU A  31      10.823  -3.921  -3.839  1.00 97.00           H  
ATOM    518 HD22 LEU A  31      10.696  -5.704  -4.018  1.00 97.00           H  
ATOM    519 HD23 LEU A  31       9.255  -4.662  -4.126  1.00 97.00           H  
ATOM    520  N   PRO A  32      15.083  -5.251  -5.221  1.00 96.69           N  
ATOM    521  CA  PRO A  32      16.437  -5.687  -5.523  1.00 96.69           C  
ATOM    522  HA  PRO A  32      17.082  -4.817  -5.649  1.00 96.69           H  
ATOM    523  C   PRO A  32      16.481  -6.516  -6.813  1.00 96.69           C  
ATOM    524  CB  PRO A  32      16.891  -6.479  -4.293  1.00 96.69           C  
ATOM    525  HB2 PRO A  32      17.312  -5.795  -3.556  1.00 96.69           H  
ATOM    526  HB3 PRO A  32      17.606  -7.263  -4.540  1.00 96.69           H  
ATOM    527  O   PRO A  32      15.478  -7.066  -7.273  1.00 96.69           O  
ATOM    528  CG  PRO A  32      15.583  -7.054  -3.761  1.00 96.69           C  
ATOM    529  HG2 PRO A  32      15.633  -7.285  -2.697  1.00 96.69           H  
ATOM    530  HG3 PRO A  32      15.341  -7.944  -4.343  1.00 96.69           H  
ATOM    531  CD  PRO A  32      14.561  -5.966  -4.068  1.00 96.69           C  
ATOM    532  HD2 PRO A  32      13.590  -6.414  -4.280  1.00 96.69           H  
ATOM    533  HD3 PRO A  32      14.498  -5.276  -3.226  1.00 96.69           H  
ATOM    534  N   ALA A  33      17.681  -6.650  -7.378  1.00 96.06           N  
ATOM    535  H   ALA A  33      18.475  -6.189  -6.958  1.00 96.06           H  
ATOM    536  CA  ALA A  33      17.912  -7.589  -8.466  1.00 96.06           C  
ATOM    537  HA  ALA A  33      17.213  -7.359  -9.270  1.00 96.06           H  
ATOM    538  C   ALA A  33      17.650  -9.030  -7.994  1.00 96.06           C  
ATOM    539  CB  ALA A  33      19.338  -7.409  -8.996  1.00 96.06           C  
ATOM    540  HB1 ALA A  33      19.506  -8.092  -9.829  1.00 96.06           H  
ATOM    541  HB2 ALA A  33      19.478  -6.385  -9.342  1.00 96.06           H  
ATOM    542  HB3 ALA A  33      20.057  -7.631  -8.207  1.00 96.06           H  
ATOM    543  O   ALA A  33      18.011  -9.406  -6.878  1.00 96.06           O  
ATOM    544  N   ALA A  34      17.039  -9.843  -8.856  1.00 96.94           N  
ATOM    545  H   ALA A  34      16.769  -9.481  -9.760  1.00 96.94           H  
ATOM    546  CA  ALA A  34      16.828 -11.258  -8.580  1.00 96.94           C  
ATOM    547  HA  ALA A  34      16.325 -11.334  -7.616  1.00 96.94           H  
ATOM    548  C   ALA A  34      18.167 -12.032  -8.484  1.00 96.94           C  
ATOM    549  CB  ALA A  34      15.887 -11.827  -9.646  1.00 96.94           C  
ATOM    550  HB1 ALA A  34      15.712 -12.885  -9.449  1.00 96.94           H  
ATOM    551  HB2 ALA A  34      14.934 -11.299  -9.615  1.00 96.94           H  
ATOM    552  HB3 ALA A  34      16.334 -11.720 -10.634  1.00 96.94           H  
ATOM    553  O   ALA A  34      19.111 -11.704  -9.208  1.00 96.94           O  
ATOM    554  N   PRO A  35      18.256 -13.088  -7.650  1.00 97.92           N  
ATOM    555  CA  PRO A  35      17.176 -13.649  -6.841  1.00 97.92           C  
ATOM    556  HA  PRO A  35      16.235 -13.567  -7.385  1.00 97.92           H  
ATOM    557  C   PRO A  35      17.008 -12.974  -5.470  1.00 97.92           C  
ATOM    558  CB  PRO A  35      17.532 -15.129  -6.700  1.00 97.92           C  
ATOM    559  HB2 PRO A  35      17.208 -15.667  -7.591  1.00 97.92           H  
ATOM    560  HB3 PRO A  35      17.099 -15.574  -5.805  1.00 97.92           H  
ATOM    561  O   PRO A  35      17.987 -12.595  -4.831  1.00 97.92           O  
ATOM    562  CG  PRO A  35      19.061 -15.099  -6.643  1.00 97.92           C  
ATOM    563  HG2 PRO A  35      19.387 -14.868  -5.629  1.00 97.92           H  
ATOM    564  HG3 PRO A  35      19.495 -16.041  -6.978  1.00 97.92           H  
ATOM    565  CD  PRO A  35      19.432 -13.943  -7.575  1.00 97.92           C  
ATOM    566  HD2 PRO A  35      20.285 -13.392  -7.181  1.00 97.92           H  
ATOM    567  HD3 PRO A  35      19.661 -14.329  -8.569  1.00 97.92           H  
ATOM    568  N   PHE A  36      15.768 -12.892  -4.985  1.00 97.68           N  
ATOM    569  H   PHE A  36      15.003 -13.258  -5.534  1.00 97.68           H  
ATOM    570  CA  PHE A  36      15.435 -12.445  -3.626  1.00 97.68           C  
ATOM    571  HA  PHE A  36      16.202 -12.803  -2.939  1.00 97.68           H  
ATOM    572  C   PHE A  36      14.089 -13.026  -3.174  1.00 97.68           C  
ATOM    573  CB  PHE A  36      15.398 -10.908  -3.558  1.00 97.68           C  
ATOM    574  HB2 PHE A  36      15.320 -10.610  -2.512  1.00 97.68           H  
ATOM    575  HB3 PHE A  36      16.343 -10.512  -3.928  1.00 97.68           H  
ATOM    576  O   PHE A  36      13.294 -13.463  -4.002  1.00 97.68           O  
ATOM    577  CG  PHE A  36      14.259 -10.265  -4.329  1.00 97.68           C  
ATOM    578  CD1 PHE A  36      14.416  -9.970  -5.694  1.00 97.68           C  
ATOM    579  HD1 PHE A  36      15.357 -10.180  -6.181  1.00 97.68           H  
ATOM    580  CD2 PHE A  36      13.067  -9.900  -3.675  1.00 97.68           C  
ATOM    581  HD2 PHE A  36      12.945 -10.100  -2.621  1.00 97.68           H  
ATOM    582  CE1 PHE A  36      13.385  -9.339  -6.408  1.00 97.68           C  
ATOM    583  HE1 PHE A  36      13.530  -9.084  -7.447  1.00 97.68           H  
ATOM    584  CE2 PHE A  36      12.032  -9.272  -4.390  1.00 97.68           C  
ATOM    585  HE2 PHE A  36      11.117  -8.998  -3.884  1.00 97.68           H  
ATOM    586  CZ  PHE A  36      12.187  -8.997  -5.759  1.00 97.68           C  
ATOM    587  HZ  PHE A  36      11.397  -8.509  -6.310  1.00 97.68           H  
ATOM    588  N   ASP A  37      13.809 -12.988  -1.872  1.00 96.96           N  
ATOM    589  H   ASP A  37      14.499 -12.641  -1.222  1.00 96.96           H  
ATOM    590  CA  ASP A  37      12.495 -13.362  -1.346  1.00 96.96           C  
ATOM    591  HA  ASP A  37      12.012 -14.057  -2.032  1.00 96.96           H  
ATOM    592  C   ASP A  37      11.603 -12.119  -1.223  1.00 96.96           C  
ATOM    593  CB  ASP A  37      12.634 -14.096  -0.006  1.00 96.96           C  
ATOM    594  HB2 ASP A  37      13.207 -13.470   0.678  1.00 96.96           H  
ATOM    595  HB3 ASP A  37      11.641 -14.252   0.414  1.00 96.96           H  
ATOM    596  O   ASP A  37      11.940 -11.160  -0.512  1.00 96.96           O  
ATOM    597  CG  ASP A  37      13.333 -15.454  -0.101  1.00 96.96           C  
ATOM    598  OD1 ASP A  37      13.175 -16.141  -1.135  1.00 96.96           O  
ATOM    599  OD2 ASP A  37      14.019 -15.804   0.889  1.00 96.96           O  
ATOM    600  N   LEU A  38      10.461 -12.141  -1.909  1.00 97.63           N  
ATOM    601  H   LEU A  38      10.261 -12.968  -2.454  1.00 97.63           H  
ATOM    602  CA  LEU A  38       9.412 -11.128  -1.826  1.00 97.63           C  
ATOM    603  HA  LEU A  38       9.861 -10.159  -1.605  1.00 97.63           H  
ATOM    604  C   LEU A  38       8.443 -11.501  -0.704  1.00 97.63           C  
ATOM    605  CB  LEU A  38       8.689 -11.049  -3.183  1.00 97.63           C  
ATOM    606  HB2 LEU A  38       9.426 -10.894  -3.972  1.00 97.63           H  
ATOM    607  HB3 LEU A  38       8.212 -12.012  -3.363  1.00 97.63           H  
ATOM    608  O   LEU A  38       7.947 -12.623  -0.662  1.00 97.63           O  
ATOM    609  CG  LEU A  38       7.627  -9.936  -3.274  1.00 97.63           C  
ATOM    610  HG  LEU A  38       7.071  -9.871  -2.339  1.00 97.63           H  
ATOM    611  CD1 LEU A  38       8.270  -8.580  -3.572  1.00 97.63           C  
ATOM    612 HD11 LEU A  38       8.778  -8.611  -4.536  1.00 97.63           H  
ATOM    613 HD12 LEU A  38       7.501  -7.809  -3.611  1.00 97.63           H  
ATOM    614 HD13 LEU A  38       8.988  -8.326  -2.792  1.00 97.63           H  
ATOM    615  CD2 LEU A  38       6.630 -10.244  -4.388  1.00 97.63           C  
ATOM    616 HD21 LEU A  38       5.847  -9.486  -4.395  1.00 97.63           H  
ATOM    617 HD22 LEU A  38       6.164 -11.213  -4.209  1.00 97.63           H  
ATOM    618 HD23 LEU A  38       7.137 -10.256  -5.353  1.00 97.63           H  
ATOM    619  N   GLN A  39       8.135 -10.558   0.178  1.00 97.15           N  
ATOM    620  H   GLN A  39       8.539  -9.641   0.052  1.00 97.15           H  
ATOM    621  CA  GLN A  39       7.007 -10.654   1.092  1.00 97.15           C  
ATOM    622  HA  GLN A  39       6.849 -11.695   1.372  1.00 97.15           H  
ATOM    623  C   GLN A  39       5.746 -10.165   0.385  1.00 97.15           C  
ATOM    624  CB  GLN A  39       7.309  -9.852   2.364  1.00 97.15           C  
ATOM    625  HB2 GLN A  39       8.213 -10.251   2.822  1.00 97.15           H  
ATOM    626  HB3 GLN A  39       7.484  -8.807   2.106  1.00 97.15           H  
ATOM    627  O   GLN A  39       5.705  -9.033  -0.093  1.00 97.15           O  
ATOM    628  CG  GLN A  39       6.155  -9.934   3.372  1.00 97.15           C  
ATOM    629  HG2 GLN A  39       5.275  -9.450   2.949  1.00 97.15           H  
ATOM    630  HG3 GLN A  39       5.910 -10.980   3.559  1.00 97.15           H  
ATOM    631  CD  GLN A  39       6.478  -9.266   4.704  1.00 97.15           C  
ATOM    632  NE2 GLN A  39       5.470  -8.918   5.472  1.00 97.15           N  
ATOM    633 HE21 GLN A  39       4.526  -8.999   5.122  1.00 97.15           H  
ATOM    634 HE22 GLN A  39       5.694  -8.405   6.313  1.00 97.15           H  
ATOM    635  OE1 GLN A  39       7.619  -9.083   5.104  1.00 97.15           O  
ATOM    636  N   VAL A  40       4.719 -11.008   0.349  1.00 95.93           N  
ATOM    637  H   VAL A  40       4.810 -11.899   0.815  1.00 95.93           H  
ATOM    638  CA  VAL A  40       3.394 -10.659  -0.163  1.00 95.93           C  
ATOM    639  HA  VAL A  40       3.509 -10.009  -1.031  1.00 95.93           H  
ATOM    640  C   VAL A  40       2.647  -9.894   0.926  1.00 95.93           C  
ATOM    641  CB  VAL A  40       2.619 -11.910  -0.611  1.00 95.93           C  
ATOM    642  HB  VAL A  40       2.397 -12.521   0.264  1.00 95.93           H  
ATOM    643  O   VAL A  40       2.541 -10.360   2.062  1.00 95.93           O  
ATOM    644  CG1 VAL A  40       1.295 -11.530  -1.280  1.00 95.93           C  
ATOM    645 HG11 VAL A  40       0.787 -12.427  -1.632  1.00 95.93           H  
ATOM    646 HG12 VAL A  40       1.473 -10.864  -2.125  1.00 95.93           H  
ATOM    647 HG13 VAL A  40       0.639 -11.029  -0.568  1.00 95.93           H  
ATOM    648  CG2 VAL A  40       3.455 -12.761  -1.580  1.00 95.93           C  
ATOM    649 HG21 VAL A  40       4.277 -13.239  -1.048  1.00 95.93           H  
ATOM    650 HG22 VAL A  40       3.865 -12.135  -2.373  1.00 95.93           H  
ATOM    651 HG23 VAL A  40       2.834 -13.542  -2.019  1.00 95.93           H  
ATOM    652  N   LEU A  41       2.173  -8.701   0.582  1.00 93.18           N  
ATOM    653  H   LEU A  41       2.286  -8.410  -0.379  1.00 93.18           H  
ATOM    654  CA  LEU A  41       1.447  -7.802   1.480  1.00 93.18           C  
ATOM    655  HA  LEU A  41       1.592  -8.111   2.515  1.00 93.18           H  
ATOM    656  C   LEU A  41      -0.061  -7.854   1.228  1.00 93.18           C  
ATOM    657  CB  LEU A  41       1.985  -6.373   1.309  1.00 93.18           C  
ATOM    658  HB2 LEU A  41       1.400  -5.721   1.958  1.00 93.18           H  
ATOM    659  HB3 LEU A  41       1.819  -6.059   0.279  1.00 93.18           H  
ATOM    660  O   LEU A  41      -0.835  -7.872   2.180  1.00 93.18           O  
ATOM    661  CG  LEU A  41       3.467  -6.181   1.665  1.00 93.18           C  
ATOM    662  HG  LEU A  41       4.087  -6.862   1.081  1.00 93.18           H  
ATOM    663  CD1 LEU A  41       3.870  -4.753   1.318  1.00 93.18           C  
ATOM    664 HD11 LEU A  41       3.239  -4.048   1.861  1.00 93.18           H  
ATOM    665 HD12 LEU A  41       3.743  -4.601   0.246  1.00 93.18           H  
ATOM    666 HD13 LEU A  41       4.913  -4.578   1.582  1.00 93.18           H  
ATOM    667  CD2 LEU A  41       3.735  -6.428   3.151  1.00 93.18           C  
ATOM    668 HD21 LEU A  41       4.777  -6.202   3.376  1.00 93.18           H  
ATOM    669 HD22 LEU A  41       3.081  -5.795   3.751  1.00 93.18           H  
ATOM    670 HD23 LEU A  41       3.542  -7.475   3.385  1.00 93.18           H  
ATOM    671  N   ASP A  42      -0.460  -7.958  -0.040  1.00 89.45           N  
ATOM    672  H   ASP A  42       0.237  -7.972  -0.770  1.00 89.45           H  
ATOM    673  CA  ASP A  42      -1.849  -8.149  -0.447  1.00 89.45           C  
ATOM    674  HA  ASP A  42      -2.394  -8.624   0.368  1.00 89.45           H  
ATOM    675  C   ASP A  42      -1.917  -9.074  -1.670  1.00 89.45           C  
ATOM    676  CB  ASP A  42      -2.517  -6.794  -0.717  1.00 89.45           C  
ATOM    677  HB2 ASP A  42      -2.433  -6.163   0.167  1.00 89.45           H  
ATOM    678  HB3 ASP A  42      -2.021  -6.294  -1.549  1.00 89.45           H  
ATOM    679  O   ASP A  42      -1.121  -8.955  -2.603  1.00 89.45           O  
ATOM    680  CG  ASP A  42      -3.992  -7.002  -1.049  1.00 89.45           C  
ATOM    681  OD1 ASP A  42      -4.811  -7.077  -0.110  1.00 89.45           O  
ATOM    682  OD2 ASP A  42      -4.287  -7.192  -2.247  1.00 89.45           O  
ATOM    683  N   GLU A  43      -2.859 -10.015  -1.651  1.00 89.28           N  
ATOM    684  H   GLU A  43      -3.500 -10.018  -0.870  1.00 89.28           H  
ATOM    685  CA  GLU A  43      -3.054 -11.017  -2.704  1.00 89.28           C  
ATOM    686  HA  GLU A  43      -2.360 -10.799  -3.516  1.00 89.28           H  
ATOM    687  C   GLU A  43      -4.451 -10.947  -3.341  1.00 89.28           C  
ATOM    688  CB  GLU A  43      -2.699 -12.425  -2.186  1.00 89.28           C  
ATOM    689  HB2 GLU A  43      -2.757 -13.128  -3.017  1.00 89.28           H  
ATOM    690  HB3 GLU A  43      -1.668 -12.422  -1.832  1.00 89.28           H  
ATOM    691  O   GLU A  43      -4.896 -11.916  -3.962  1.00 89.28           O  
ATOM    692  CG  GLU A  43      -3.616 -12.917  -1.052  1.00 89.28           C  
ATOM    693  HG2 GLU A  43      -3.377 -12.374  -0.138  1.00 89.28           H  
ATOM    694  HG3 GLU A  43      -4.653 -12.697  -1.305  1.00 89.28           H  
ATOM    695  CD  GLU A  43      -3.479 -14.426  -0.801  1.00 89.28           C  
ATOM    696  OE1 GLU A  43      -4.537 -15.092  -0.657  1.00 89.28           O  
ATOM    697  OE2 GLU A  43      -2.341 -14.945  -0.789  1.00 89.28           O  
ATOM    698  N   VAL A  44      -5.171  -9.825  -3.195  1.00 83.84           N  
ATOM    699  H   VAL A  44      -4.762  -9.025  -2.733  1.00 83.84           H  
ATOM    700  CA  VAL A  44      -6.562  -9.711  -3.668  1.00 83.84           C  
ATOM    701  HA  VAL A  44      -7.135 -10.499  -3.179  1.00 83.84           H  
ATOM    702  C   VAL A  44      -6.678  -9.945  -5.177  1.00 83.84           C  
ATOM    703  CB  VAL A  44      -7.173  -8.355  -3.253  1.00 83.84           C  
ATOM    704  HB  VAL A  44      -6.866  -8.142  -2.229  1.00 83.84           H  
ATOM    705  O   VAL A  44      -7.670 -10.499  -5.641  1.00 83.84           O  
ATOM    706  CG1 VAL A  44      -6.756  -7.176  -4.146  1.00 83.84           C  
ATOM    707 HG11 VAL A  44      -7.235  -7.239  -5.124  1.00 83.84           H  
ATOM    708 HG12 VAL A  44      -7.046  -6.242  -3.665  1.00 83.84           H  
ATOM    709 HG13 VAL A  44      -5.674  -7.165  -4.279  1.00 83.84           H  
ATOM    710  CG2 VAL A  44      -8.704  -8.427  -3.256  1.00 83.84           C  
ATOM    711 HG21 VAL A  44      -9.113  -7.480  -2.904  1.00 83.84           H  
ATOM    712 HG22 VAL A  44      -9.034  -9.221  -2.586  1.00 83.84           H  
ATOM    713 HG23 VAL A  44      -9.076  -8.627  -4.262  1.00 83.84           H  
ATOM    714  N   GLY A  45      -5.644  -9.572  -5.938  1.00 84.37           N  
ATOM    715  H   GLY A  45      -4.860  -9.144  -5.467  1.00 84.37           H  
ATOM    716  CA  GLY A  45      -5.564  -9.745  -7.388  1.00 84.37           C  
ATOM    717  HA2 GLY A  45      -4.986  -8.919  -7.803  1.00 84.37           H  
ATOM    718  HA3 GLY A  45      -6.569  -9.714  -7.809  1.00 84.37           H  
ATOM    719  C   GLY A  45      -4.912 -11.050  -7.852  1.00 84.37           C  
ATOM    720  O   GLY A  45      -4.648 -11.183  -9.055  1.00 84.37           O  
ATOM    721  N   LEU A  46      -4.612 -11.990  -6.942  1.00 88.22           N  
ATOM    722  H   LEU A  46      -4.827 -11.804  -5.973  1.00 88.22           H  
ATOM    723  CA  LEU A  46      -3.864 -13.213  -7.263  1.00 88.22           C  
ATOM    724  HA  LEU A  46      -2.888 -12.922  -7.651  1.00 88.22           H  
ATOM    725  C   LEU A  46      -4.567 -14.048  -8.335  1.00 88.22           C  
ATOM    726  CB  LEU A  46      -3.672 -14.048  -5.984  1.00 88.22           C  
ATOM    727  HB2 LEU A  46      -4.656 -14.271  -5.571  1.00 88.22           H  
ATOM    728  HB3 LEU A  46      -3.130 -13.442  -5.258  1.00 88.22           H  
ATOM    729  O   LEU A  46      -3.906 -14.679  -9.147  1.00 88.22           O  
ATOM    730  CG  LEU A  46      -2.907 -15.373  -6.185  1.00 88.22           C  
ATOM    731  HG  LEU A  46      -3.366 -15.961  -6.979  1.00 88.22           H  
ATOM    732  CD1 LEU A  46      -1.439 -15.141  -6.544  1.00 88.22           C  
ATOM    733 HD11 LEU A  46      -1.366 -14.614  -7.495  1.00 88.22           H  
ATOM    734 HD12 LEU A  46      -0.924 -16.096  -6.642  1.00 88.22           H  
ATOM    735 HD13 LEU A  46      -0.953 -14.552  -5.766  1.00 88.22           H  
ATOM    736  CD2 LEU A  46      -3.000 -16.214  -4.912  1.00 88.22           C  
ATOM    737 HD21 LEU A  46      -2.367 -17.097  -4.999  1.00 88.22           H  
ATOM    738 HD22 LEU A  46      -4.033 -16.528  -4.758  1.00 88.22           H  
ATOM    739 HD23 LEU A  46      -2.689 -15.618  -4.055  1.00 88.22           H  
ATOM    740  N   ASP A  47      -5.897 -14.017  -8.381  1.00 87.11           N  
ATOM    741  H   ASP A  47      -6.362 -13.344  -7.789  1.00 87.11           H  
ATOM    742  CA  ASP A  47      -6.709 -14.663  -9.418  1.00 87.11           C  
ATOM    743  HA  ASP A  47      -6.567 -15.742  -9.349  1.00 87.11           H  
ATOM    744  C   ASP A  47      -6.333 -14.252 -10.855  1.00 87.11           C  
ATOM    745  CB  ASP A  47      -8.187 -14.362  -9.128  1.00 87.11           C  
ATOM    746  HB2 ASP A  47      -8.413 -14.655  -8.103  1.00 87.11           H  
ATOM    747  HB3 ASP A  47      -8.792 -14.986  -9.786  1.00 87.11           H  
ATOM    748  O   ASP A  47      -6.543 -15.008 -11.803  1.00 87.11           O  
ATOM    749  CG  ASP A  47      -8.597 -12.891  -9.329  1.00 87.11           C  
ATOM    750  OD1 ASP A  47      -7.723 -11.990  -9.273  1.00 87.11           O  
ATOM    751  OD2 ASP A  47      -9.802 -12.677  -9.571  1.00 87.11           O  
ATOM    752  N   SER A  48      -5.731 -13.074 -11.000  1.00 84.01           N  
ATOM    753  H   SER A  48      -5.649 -12.530 -10.153  1.00 84.01           H  
ATOM    754  CA  SER A  48      -5.248 -12.487 -12.247  1.00 84.01           C  
ATOM    755  HA  SER A  48      -5.507 -13.162 -13.063  1.00 84.01           H  
ATOM    756  C   SER A  48      -3.724 -12.343 -12.303  1.00 84.01           C  
ATOM    757  CB  SER A  48      -5.987 -11.169 -12.502  1.00 84.01           C  
ATOM    758  HB2 SER A  48      -5.647 -10.737 -13.443  1.00 84.01           H  
ATOM    759  HB3 SER A  48      -7.049 -11.394 -12.595  1.00 84.01           H  
ATOM    760  O   SER A  48      -3.218 -11.652 -13.186  1.00 84.01           O  
ATOM    761  OG  SER A  48      -5.821 -10.215 -11.460  1.00 84.01           O  
ATOM    762  HG  SER A  48      -5.829 -10.693 -10.627  1.00 84.01           H  
ATOM    763  N   GLY A  49      -2.997 -12.977 -11.376  1.00 89.06           N  
ATOM    764  H   GLY A  49      -3.476 -13.566 -10.709  1.00 89.06           H  
ATOM    765  CA  GLY A  49      -1.538 -12.913 -11.286  1.00 89.06           C  
ATOM    766  HA2 GLY A  49      -1.196 -13.695 -10.608  1.00 89.06           H  
ATOM    767  HA3 GLY A  49      -1.105 -13.093 -12.270  1.00 89.06           H  
ATOM    768  C   GLY A  49      -0.997 -11.580 -10.771  1.00 89.06           C  
ATOM    769  O   GLY A  49       0.168 -11.281 -11.014  1.00 89.06           O  
ATOM    770  N   ASN A  50      -1.822 -10.775 -10.090  1.00 88.66           N  
ATOM    771  H   ASN A  50      -2.749 -11.107  -9.866  1.00 88.66           H  
ATOM    772  CA  ASN A  50      -1.423  -9.478  -9.543  1.00 88.66           C  
ATOM    773  HA  ASN A  50      -0.418  -9.241  -9.892  1.00 88.66           H  
ATOM    774  C   ASN A  50      -1.398  -9.522  -8.015  1.00 88.66           C  
ATOM    775  CB  ASN A  50      -2.351  -8.365 -10.049  1.00 88.66           C  
ATOM    776  HB2 ASN A  50      -3.370  -8.555  -9.714  1.00 88.66           H  
ATOM    777  HB3 ASN A  50      -2.023  -7.413  -9.630  1.00 88.66           H  
ATOM    778  O   ASN A  50      -2.372  -9.934  -7.391  1.00 88.66           O  
ATOM    779  CG  ASN A  50      -2.317  -8.240 -11.556  1.00 88.66           C  
ATOM    780  ND2 ASN A  50      -3.316  -8.740 -12.243  1.00 88.66           N  
ATOM    781 HD21 ASN A  50      -3.109  -8.867 -13.223  1.00 88.66           H  
ATOM    782 HD22 ASN A  50      -4.010  -9.303 -11.772  1.00 88.66           H  
ATOM    783  OD1 ASN A  50      -1.393  -7.723 -12.150  1.00 88.66           O  
ATOM    784  N   ILE A  51      -0.313  -9.066  -7.404  1.00 89.82           N  
ATOM    785  H   ILE A  51       0.428  -8.677  -7.969  1.00 89.82           H  
ATOM    786  CA  ILE A  51      -0.184  -8.968  -5.945  1.00 89.82           C  
ATOM    787  HA  ILE A  51      -1.177  -8.926  -5.496  1.00 89.82           H  
ATOM    788  C   ILE A  51       0.512  -7.659  -5.572  1.00 89.82           C  
ATOM    789  CB  ILE A  51       0.542 -10.204  -5.354  1.00 89.82           C  
ATOM    790  HB  ILE A  51       0.557 -10.088  -4.270  1.00 89.82           H  
ATOM    791  O   ILE A  51       1.090  -6.985  -6.424  1.00 89.82           O  
ATOM    792  CG1 ILE A  51       2.008 -10.279  -5.827  1.00 89.82           C  
ATOM    793 HG12 ILE A  51       2.517  -9.369  -5.508  1.00 89.82           H  
ATOM    794 HG13 ILE A  51       2.046 -10.347  -6.914  1.00 89.82           H  
ATOM    795  CG2 ILE A  51      -0.224 -11.508  -5.648  1.00 89.82           C  
ATOM    796 HG21 ILE A  51      -0.114 -11.784  -6.697  1.00 89.82           H  
ATOM    797 HG22 ILE A  51      -1.283 -11.374  -5.427  1.00 89.82           H  
ATOM    798 HG23 ILE A  51       0.154 -12.315  -5.021  1.00 89.82           H  
ATOM    799  CD1 ILE A  51       2.804 -11.440  -5.239  1.00 89.82           C  
ATOM    800 HD11 ILE A  51       2.419 -12.391  -5.605  1.00 89.82           H  
ATOM    801 HD12 ILE A  51       3.847 -11.340  -5.539  1.00 89.82           H  
ATOM    802 HD13 ILE A  51       2.736 -11.410  -4.151  1.00 89.82           H  
ATOM    803  N   SER A  52       0.505  -7.322  -4.289  1.00 90.94           N  
ATOM    804  H   SER A  52       0.001  -7.912  -3.643  1.00 90.94           H  
ATOM    805  CA  SER A  52       1.384  -6.295  -3.732  1.00 90.94           C  
ATOM    806  HA  SER A  52       1.876  -5.752  -4.539  1.00 90.94           H  
ATOM    807  C   SER A  52       2.452  -6.939  -2.861  1.00 90.94           C  
ATOM    808  CB  SER A  52       0.595  -5.278  -2.923  1.00 90.94           C  
ATOM    809  HB2 SER A  52       0.128  -5.770  -2.070  1.00 90.94           H  
ATOM    810  HB3 SER A  52       1.278  -4.510  -2.560  1.00 90.94           H  
ATOM    811  O   SER A  52       2.168  -7.888  -2.126  1.00 90.94           O  
ATOM    812  OG  SER A  52      -0.395  -4.670  -3.724  1.00 90.94           O  
ATOM    813  HG  SER A  52      -1.017  -5.348  -4.000  1.00 90.94           H  
ATOM    814  N   GLY A  53       3.677  -6.425  -2.899  1.00 94.13           N  
ATOM    815  H   GLY A  53       3.872  -5.649  -3.516  1.00 94.13           H  
ATOM    816  CA  GLY A  53       4.763  -6.979  -2.105  1.00 94.13           C  
ATOM    817  HA2 GLY A  53       4.376  -7.227  -1.117  1.00 94.13           H  
ATOM    818  HA3 GLY A  53       5.116  -7.900  -2.567  1.00 94.13           H  
ATOM    819  C   GLY A  53       5.948  -6.047  -1.913  1.00 94.13           C  
ATOM    820  O   GLY A  53       6.087  -5.023  -2.575  1.00 94.13           O  
ATOM    821  N   CYS A  54       6.820  -6.434  -0.989  1.00 97.34           N  
ATOM    822  H   CYS A  54       6.629  -7.295  -0.497  1.00 97.34           H  
ATOM    823  CA  CYS A  54       8.060  -5.735  -0.672  1.00 97.34           C  
ATOM    824  HA  CYS A  54       8.323  -5.096  -1.515  1.00 97.34           H  
ATOM    825  C   CYS A  54       9.197  -6.744  -0.442  1.00 97.34           C  
ATOM    826  CB  CYS A  54       7.819  -4.841   0.553  1.00 97.34           C  
ATOM    827  HB2 CYS A  54       6.933  -4.233   0.371  1.00 97.34           H  
ATOM    828  HB3 CYS A  54       8.668  -4.174   0.700  1.00 97.34           H  
ATOM    829  O   CYS A  54       8.933  -7.921  -0.190  1.00 97.34           O  
ATOM    830  SG  CYS A  54       7.537  -5.825   2.053  1.00 97.34           S  
ATOM    831  HG  CYS A  54       8.675  -6.524   2.017  1.00 97.34           H  
ATOM    832  N   PRO A  55      10.474  -6.336  -0.470  1.00 96.93           N  
ATOM    833  CA  PRO A  55      11.575  -7.231  -0.137  1.00 96.93           C  
ATOM    834  HA  PRO A  55      11.555  -8.084  -0.816  1.00 96.93           H  
ATOM    835  C   PRO A  55      11.469  -7.720   1.311  1.00 96.93           C  
ATOM    836  CB  PRO A  55      12.860  -6.428  -0.371  1.00 96.93           C  
ATOM    837  HB2 PRO A  55      13.639  -7.039  -0.827  1.00 96.93           H  
ATOM    838  HB3 PRO A  55      13.215  -5.995   0.564  1.00 96.93           H  
ATOM    839  O   PRO A  55      11.192  -6.939   2.228  1.00 96.93           O  
ATOM    840  CG  PRO A  55      12.409  -5.304  -1.304  1.00 96.93           C  
ATOM    841  HG2 PRO A  55      13.038  -4.418  -1.215  1.00 96.93           H  
ATOM    842  HG3 PRO A  55      12.393  -5.668  -2.331  1.00 96.93           H  
ATOM    843  CD  PRO A  55      10.980  -5.035  -0.853  1.00 96.93           C  
ATOM    844  HD2 PRO A  55      10.982  -4.378   0.017  1.00 96.93           H  
ATOM    845  HD3 PRO A  55      10.404  -4.590  -1.664  1.00 96.93           H  
ATOM    846  N   THR A  56      11.739  -9.004   1.535  1.00 94.40           N  
ATOM    847  H   THR A  56      11.941  -9.610   0.753  1.00 94.40           H  
ATOM    848  CA  THR A  56      11.929  -9.524   2.895  1.00 94.40           C  
ATOM    849  HA  THR A  56      11.072  -9.226   3.500  1.00 94.40           H  
ATOM    850  C   THR A  56      13.191  -8.930   3.529  1.00 94.40           C  
ATOM    851  CB  THR A  56      12.017 -11.054   2.925  1.00 94.40           C  
ATOM    852  HB  THR A  56      12.220 -11.368   3.949  1.00 94.40           H  
ATOM    853  O   THR A  56      14.118  -8.502   2.844  1.00 94.40           O  
ATOM    854  CG2 THR A  56      10.738 -11.749   2.470  1.00 94.40           C  
ATOM    855 HG21 THR A  56       9.966 -11.624   3.230  1.00 94.40           H  
ATOM    856 HG22 THR A  56      10.384 -11.335   1.526  1.00 94.40           H  
ATOM    857 HG23 THR A  56      10.935 -12.813   2.336  1.00 94.40           H  
ATOM    858  OG1 THR A  56      13.079 -11.489   2.124  1.00 94.40           O  
ATOM    859  HG1 THR A  56      12.774 -11.488   1.214  1.00 94.40           H  
ATOM    860  N   ASN A  57      13.245  -8.904   4.864  1.00 90.70           N  
ATOM    861  H   ASN A  57      12.458  -9.279   5.374  1.00 90.70           H  
ATOM    862  CA  ASN A  57      14.432  -8.501   5.635  1.00 90.70           C  
ATOM    863  HA  ASN A  57      14.128  -8.480   6.681  1.00 90.70           H  
ATOM    864  C   ASN A  57      14.970  -7.081   5.358  1.00 90.70           C  
ATOM    865  CB  ASN A  57      15.517  -9.589   5.514  1.00 90.70           C  
ATOM    866  HB2 ASN A  57      16.373  -9.329   6.137  1.00 90.70           H  
ATOM    867  HB3 ASN A  57      15.862  -9.642   4.482  1.00 90.70           H  
ATOM    868  O   ASN A  57      16.120  -6.790   5.678  1.00 90.70           O  
ATOM    869  CG  ASN A  57      15.022 -10.946   5.963  1.00 90.70           C  
ATOM    870  ND2 ASN A  57      15.263 -11.977   5.189  1.00 90.70           N  
ATOM    871 HD21 ASN A  57      14.876 -12.869   5.463  1.00 90.70           H  
ATOM    872 HD22 ASN A  57      15.662 -11.839   4.272  1.00 90.70           H  
ATOM    873  OD1 ASN A  57      14.392 -11.083   7.000  1.00 90.70           O  
ATOM    874  N   SER A  58      14.150  -6.173   4.826  1.00 95.33           N  
ATOM    875  H   SER A  58      13.240  -6.473   4.506  1.00 95.33           H  
ATOM    876  CA  SER A  58      14.533  -4.771   4.643  1.00 95.33           C  
ATOM    877  HA  SER A  58      15.591  -4.730   4.384  1.00 95.33           H  
ATOM    878  C   SER A  58      14.329  -3.959   5.926  1.00 95.33           C  
ATOM    879  CB  SER A  58      13.773  -4.183   3.454  1.00 95.33           C  
ATOM    880  HB2 SER A  58      12.712  -4.410   3.551  1.00 95.33           H  
ATOM    881  HB3 SER A  58      14.140  -4.648   2.539  1.00 95.33           H  
ATOM    882  O   SER A  58      13.218  -3.857   6.455  1.00 95.33           O  
ATOM    883  OG  SER A  58      13.961  -2.780   3.381  1.00 95.33           O  
ATOM    884  HG  SER A  58      13.850  -2.523   2.463  1.00 95.33           H  
ATOM    885  N   ASP A  59      15.401  -3.334   6.417  1.00 97.01           N  
ATOM    886  H   ASP A  59      16.304  -3.535   6.010  1.00 97.01           H  
ATOM    887  CA  ASP A  59      15.340  -2.411   7.558  1.00 97.01           C  
ATOM    888  HA  ASP A  59      14.906  -2.927   8.414  1.00 97.01           H  
ATOM    889  C   ASP A  59      14.452  -1.198   7.262  1.00 97.01           C  
ATOM    890  CB  ASP A  59      16.755  -1.934   7.924  1.00 97.01           C  
ATOM    891  HB2 ASP A  59      17.262  -1.582   7.025  1.00 97.01           H  
ATOM    892  HB3 ASP A  59      16.667  -1.091   8.609  1.00 97.01           H  
ATOM    893  O   ASP A  59      13.736  -0.721   8.146  1.00 97.01           O  
ATOM    894  CG  ASP A  59      17.613  -2.998   8.613  1.00 97.01           C  
ATOM    895  OD1 ASP A  59      17.050  -4.030   9.053  1.00 97.01           O  
ATOM    896  OD2 ASP A  59      18.821  -2.740   8.769  1.00 97.01           O  
ATOM    897  N   TYR A  60      14.449  -0.743   6.006  1.00 97.96           N  
ATOM    898  H   TYR A  60      15.020  -1.221   5.323  1.00 97.96           H  
ATOM    899  CA  TYR A  60      13.587   0.340   5.552  1.00 97.96           C  
ATOM    900  HA  TYR A  60      13.714   1.190   6.222  1.00 97.96           H  
ATOM    901  C   TYR A  60      12.108  -0.063   5.600  1.00 97.96           C  
ATOM    902  CB  TYR A  60      14.005   0.775   4.145  1.00 97.96           C  
ATOM    903  HB2 TYR A  60      15.051   1.079   4.155  1.00 97.96           H  
ATOM    904  HB3 TYR A  60      13.900  -0.057   3.449  1.00 97.96           H  
ATOM    905  O   TYR A  60      11.295   0.653   6.184  1.00 97.96           O  
ATOM    906  CG  TYR A  60      13.162   1.933   3.676  1.00 97.96           C  
ATOM    907  CD1 TYR A  60      12.044   1.705   2.851  1.00 97.96           C  
ATOM    908  HD1 TYR A  60      11.825   0.713   2.484  1.00 97.96           H  
ATOM    909  CD2 TYR A  60      13.432   3.220   4.176  1.00 97.96           C  
ATOM    910  HD2 TYR A  60      14.295   3.390   4.802  1.00 97.96           H  
ATOM    911  CE1 TYR A  60      11.171   2.766   2.556  1.00 97.96           C  
ATOM    912  HE1 TYR A  60      10.284   2.620   1.959  1.00 97.96           H  
ATOM    913  CE2 TYR A  60      12.564   4.281   3.883  1.00 97.96           C  
ATOM    914  HE2 TYR A  60      12.756   5.269   4.273  1.00 97.96           H  
ATOM    915  OH  TYR A  60      10.527   5.031   2.948  1.00 97.96           O  
ATOM    916  HH  TYR A  60      10.846   5.849   3.337  1.00 97.96           H  
ATOM    917  CZ  TYR A  60      11.421   4.039   3.099  1.00 97.96           C  
ATOM    918  N   VAL A  61      11.765  -1.253   5.090  1.00 97.66           N  
ATOM    919  H   VAL A  61      12.480  -1.814   4.650  1.00 97.66           H  
ATOM    920  CA  VAL A  61      10.398  -1.793   5.196  1.00 97.66           C  
ATOM    921  HA  VAL A  61       9.703  -1.099   4.724  1.00 97.66           H  
ATOM    922  C   VAL A  61       9.990  -1.903   6.662  1.00 97.66           C  
ATOM    923  CB  VAL A  61      10.271  -3.157   4.493  1.00 97.66           C  
ATOM    924  HB  VAL A  61      11.042  -3.824   4.878  1.00 97.66           H  
ATOM    925  O   VAL A  61       8.906  -1.464   7.037  1.00 97.66           O  
ATOM    926  CG1 VAL A  61       8.912  -3.820   4.741  1.00 97.66           C  
ATOM    927 HG11 VAL A  61       8.106  -3.197   4.352  1.00 97.66           H  
ATOM    928 HG12 VAL A  61       8.891  -4.788   4.238  1.00 97.66           H  
ATOM    929 HG13 VAL A  61       8.747  -4.006   5.802  1.00 97.66           H  
ATOM    930  CG2 VAL A  61      10.450  -3.010   2.976  1.00 97.66           C  
ATOM    931 HG21 VAL A  61       9.633  -2.419   2.561  1.00 97.66           H  
ATOM    932 HG22 VAL A  61      10.440  -3.996   2.510  1.00 97.66           H  
ATOM    933 HG23 VAL A  61      11.390  -2.515   2.736  1.00 97.66           H  
ATOM    934  N   ARG A  62      10.876  -2.403   7.533  1.00 97.47           N  
ATOM    935  H   ARG A  62      11.750  -2.757   7.171  1.00 97.47           H  
ATOM    936  CA  ARG A  62      10.594  -2.479   8.973  1.00 97.47           C  
ATOM    937  HA  ARG A  62       9.673  -3.049   9.095  1.00 97.47           H  
ATOM    938  C   ARG A  62      10.334  -1.099   9.581  1.00 97.47           C  
ATOM    939  CB  ARG A  62      11.739  -3.212   9.685  1.00 97.47           C  
ATOM    940  HB2 ARG A  62      12.611  -2.562   9.752  1.00 97.47           H  
ATOM    941  HB3 ARG A  62      12.007  -4.091   9.098  1.00 97.47           H  
ATOM    942  O   ARG A  62       9.438  -0.970  10.415  1.00 97.47           O  
ATOM    943  CG  ARG A  62      11.311  -3.663  11.093  1.00 97.47           C  
ATOM    944  HG2 ARG A  62      10.483  -4.366  11.000  1.00 97.47           H  
ATOM    945  HG3 ARG A  62      10.966  -2.803  11.666  1.00 97.47           H  
ATOM    946  CD  ARG A  62      12.443  -4.332  11.883  1.00 97.47           C  
ATOM    947  HD2 ARG A  62      13.193  -3.578  12.118  1.00 97.47           H  
ATOM    948  HD3 ARG A  62      12.034  -4.692  12.827  1.00 97.47           H  
ATOM    949  NE  ARG A  62      13.040  -5.476  11.158  1.00 97.47           N  
ATOM    950  HE  ARG A  62      12.448  -6.276  10.988  1.00 97.47           H  
ATOM    951  NH1 ARG A  62      15.091  -4.541  10.759  1.00 97.47           N  
ATOM    952 HH11 ARG A  62      15.932  -4.521  10.200  1.00 97.47           H  
ATOM    953 HH12 ARG A  62      14.842  -3.700  11.259  1.00 97.47           H  
ATOM    954  NH2 ARG A  62      14.644  -6.517   9.888  1.00 97.47           N  
ATOM    955 HH21 ARG A  62      14.048  -7.308   9.689  1.00 97.47           H  
ATOM    956 HH22 ARG A  62      15.540  -6.423   9.431  1.00 97.47           H  
ATOM    957  CZ  ARG A  62      14.246  -5.512  10.611  1.00 97.47           C  
ATOM    958  N   TYR A  63      11.082  -0.068   9.185  1.00 97.98           N  
ATOM    959  H   TYR A  63      11.812  -0.239   8.509  1.00 97.98           H  
ATOM    960  CA  TYR A  63      10.842   1.311   9.619  1.00 97.98           C  
ATOM    961  HA  TYR A  63      10.866   1.343  10.709  1.00 97.98           H  
ATOM    962  C   TYR A  63       9.458   1.807   9.182  1.00 97.98           C  
ATOM    963  CB  TYR A  63      11.951   2.236   9.095  1.00 97.98           C  
ATOM    964  HB2 TYR A  63      12.899   1.940   9.544  1.00 97.98           H  
ATOM    965  HB3 TYR A  63      12.058   2.117   8.017  1.00 97.98           H  
ATOM    966  O   TYR A  63       8.691   2.280  10.028  1.00 97.98           O  
ATOM    967  CG  TYR A  63      11.695   3.705   9.380  1.00 97.98           C  
ATOM    968  CD1 TYR A  63      10.967   4.491   8.462  1.00 97.98           C  
ATOM    969  HD1 TYR A  63      10.626   4.062   7.531  1.00 97.98           H  
ATOM    970  CD2 TYR A  63      12.161   4.278  10.577  1.00 97.98           C  
ATOM    971  HD2 TYR A  63      12.740   3.679  11.265  1.00 97.98           H  
ATOM    972  CE1 TYR A  63      10.676   5.837   8.757  1.00 97.98           C  
ATOM    973  HE1 TYR A  63      10.112   6.438   8.058  1.00 97.98           H  
ATOM    974  CE2 TYR A  63      11.898   5.631  10.862  1.00 97.98           C  
ATOM    975  HE2 TYR A  63      12.279   6.072  11.771  1.00 97.98           H  
ATOM    976  OH  TYR A  63      10.916   7.718  10.244  1.00 97.98           O  
ATOM    977  HH  TYR A  63      11.513   7.998  10.942  1.00 97.98           H  
ATOM    978  CZ  TYR A  63      11.151   6.411   9.953  1.00 97.98           C  
ATOM    979  N   VAL A  64       9.122   1.655   7.899  1.00 98.13           N  
ATOM    980  H   VAL A  64       9.797   1.245   7.270  1.00 98.13           H  
ATOM    981  CA  VAL A  64       7.839   2.094   7.325  1.00 98.13           C  
ATOM    982  HA  VAL A  64       7.694   3.151   7.548  1.00 98.13           H  
ATOM    983  C   VAL A  64       6.657   1.350   7.940  1.00 98.13           C  
ATOM    984  CB  VAL A  64       7.854   1.938   5.793  1.00 98.13           C  
ATOM    985  HB  VAL A  64       8.172   0.928   5.534  1.00 98.13           H  
ATOM    986  O   VAL A  64       5.624   1.957   8.190  1.00 98.13           O  
ATOM    987  CG1 VAL A  64       6.482   2.192   5.166  1.00 98.13           C  
ATOM    988 HG11 VAL A  64       5.778   1.408   5.445  1.00 98.13           H  
ATOM    989 HG12 VAL A  64       6.569   2.182   4.080  1.00 98.13           H  
ATOM    990 HG13 VAL A  64       6.088   3.160   5.475  1.00 98.13           H  
ATOM    991  CG2 VAL A  64       8.835   2.945   5.181  1.00 98.13           C  
ATOM    992 HG21 VAL A  64       8.573   3.961   5.477  1.00 98.13           H  
ATOM    993 HG22 VAL A  64       9.858   2.724   5.488  1.00 98.13           H  
ATOM    994 HG23 VAL A  64       8.791   2.887   4.093  1.00 98.13           H  
ATOM    995  N   MET A  65       6.818   0.072   8.277  1.00 96.29           N  
ATOM    996  H   MET A  65       7.649  -0.401   7.953  1.00 96.29           H  
ATOM    997  CA  MET A  65       5.747  -0.738   8.863  1.00 96.29           C  
ATOM    998  HA  MET A  65       4.798  -0.442   8.415  1.00 96.29           H  
ATOM    999  C   MET A  65       5.576  -0.554  10.378  1.00 96.29           C  
ATOM   1000  CB  MET A  65       5.993  -2.214   8.520  1.00 96.29           C  
ATOM   1001  HB2 MET A  65       5.275  -2.832   9.059  1.00 96.29           H  
ATOM   1002  HB3 MET A  65       6.995  -2.500   8.841  1.00 96.29           H  
ATOM   1003  O   MET A  65       4.557  -0.965  10.921  1.00 96.29           O  
ATOM   1004  CG  MET A  65       5.838  -2.507   7.024  1.00 96.29           C  
ATOM   1005  HG2 MET A  65       6.527  -1.896   6.441  1.00 96.29           H  
ATOM   1006  HG3 MET A  65       6.095  -3.554   6.862  1.00 96.29           H  
ATOM   1007  SD  MET A  65       4.163  -2.228   6.406  1.00 96.29           S  
ATOM   1008  CE  MET A  65       4.218  -3.280   4.933  1.00 96.29           C  
ATOM   1009  HE1 MET A  65       4.594  -4.269   5.195  1.00 96.29           H  
ATOM   1010  HE2 MET A  65       3.208  -3.388   4.537  1.00 96.29           H  
ATOM   1011  HE3 MET A  65       4.859  -2.833   4.174  1.00 96.29           H  
ATOM   1012  N   THR A  66       6.546   0.038  11.091  1.00 96.37           N  
ATOM   1013  H   THR A  66       7.364   0.354  10.590  1.00 96.37           H  
ATOM   1014  CA  THR A  66       6.504   0.098  12.572  1.00 96.37           C  
ATOM   1015  HA  THR A  66       5.507  -0.184  12.911  1.00 96.37           H  
ATOM   1016  C   THR A  66       6.748   1.483  13.165  1.00 96.37           C  
ATOM   1017  CB  THR A  66       7.477  -0.904  13.219  1.00 96.37           C  
ATOM   1018  HB  THR A  66       7.328  -0.864  14.298  1.00 96.37           H  
ATOM   1019  O   THR A  66       6.020   1.918  14.056  1.00 96.37           O  
ATOM   1020  CG2 THR A  66       7.260  -2.348  12.767  1.00 96.37           C  
ATOM   1021 HG21 THR A  66       6.221  -2.629  12.939  1.00 96.37           H  
ATOM   1022 HG22 THR A  66       7.905  -3.013  13.341  1.00 96.37           H  
ATOM   1023 HG23 THR A  66       7.481  -2.460  11.706  1.00 96.37           H  
ATOM   1024  OG1 THR A  66       8.824  -0.572  12.952  1.00 96.37           O  
ATOM   1025  HG1 THR A  66       8.975  -0.781  12.027  1.00 96.37           H  
ATOM   1026  N   LYS A  67       7.759   2.217  12.694  1.00 97.77           N  
ATOM   1027  H   LYS A  67       8.268   1.861  11.897  1.00 97.77           H  
ATOM   1028  CA  LYS A  67       8.132   3.529  13.244  1.00 97.77           C  
ATOM   1029  HA  LYS A  67       7.861   3.568  14.299  1.00 97.77           H  
ATOM   1030  C   LYS A  67       7.345   4.659  12.603  1.00 97.77           C  
ATOM   1031  CB  LYS A  67       9.644   3.758  13.093  1.00 97.77           C  
ATOM   1032  HB2 LYS A  67       9.884   4.755  13.462  1.00 97.77           H  
ATOM   1033  HB3 LYS A  67       9.897   3.728  12.033  1.00 97.77           H  
ATOM   1034  O   LYS A  67       6.961   5.594  13.306  1.00 97.77           O  
ATOM   1035  CG  LYS A  67      10.523   2.738  13.835  1.00 97.77           C  
ATOM   1036  HG2 LYS A  67      11.566   3.023  13.698  1.00 97.77           H  
ATOM   1037  HG3 LYS A  67      10.383   1.750  13.394  1.00 97.77           H  
ATOM   1038  CD  LYS A  67      10.213   2.673  15.337  1.00 97.77           C  
ATOM   1039  HD2 LYS A  67      10.303   3.669  15.769  1.00 97.77           H  
ATOM   1040  HD3 LYS A  67       9.195   2.309  15.477  1.00 97.77           H  
ATOM   1041  CE  LYS A  67      11.174   1.710  16.038  1.00 97.77           C  
ATOM   1042  HE2 LYS A  67      12.191   2.088  15.934  1.00 97.77           H  
ATOM   1043  HE3 LYS A  67      11.118   0.747  15.531  1.00 97.77           H  
ATOM   1044  NZ  LYS A  67      10.817   1.551  17.470  1.00 97.77           N  
ATOM   1045  HZ1 LYS A  67      11.445   0.902  17.922  1.00 97.77           H  
ATOM   1046  HZ2 LYS A  67       9.878   1.188  17.549  1.00 97.77           H  
ATOM   1047  HZ3 LYS A  67      10.857   2.439  17.950  1.00 97.77           H  
ATOM   1048  N   LEU A  68       7.082   4.573  11.301  1.00 98.13           N  
ATOM   1049  H   LEU A  68       7.437   3.784  10.780  1.00 98.13           H  
ATOM   1050  CA  LEU A  68       6.290   5.580  10.601  1.00 98.13           C  
ATOM   1051  HA  LEU A  68       6.729   6.545  10.856  1.00 98.13           H  
ATOM   1052  C   LEU A  68       4.828   5.633  11.098  1.00 98.13           C  
ATOM   1053  CB  LEU A  68       6.452   5.396   9.081  1.00 98.13           C  
ATOM   1054  HB2 LEU A  68       5.979   4.467   8.764  1.00 98.13           H  
ATOM   1055  HB3 LEU A  68       7.515   5.315   8.855  1.00 98.13           H  
ATOM   1056  O   LEU A  68       4.379   6.741  11.392  1.00 98.13           O  
ATOM   1057  CG  LEU A  68       5.867   6.536   8.230  1.00 98.13           C  
ATOM   1058  HG  LEU A  68       4.795   6.618   8.407  1.00 98.13           H  
ATOM   1059  CD1 LEU A  68       6.517   7.885   8.545  1.00 98.13           C  
ATOM   1060 HD11 LEU A  68       7.602   7.803   8.480  1.00 98.13           H  
ATOM   1061 HD12 LEU A  68       6.176   8.620   7.815  1.00 98.13           H  
ATOM   1062 HD13 LEU A  68       6.216   8.226   9.535  1.00 98.13           H  
ATOM   1063  CD2 LEU A  68       6.089   6.218   6.754  1.00 98.13           C  
ATOM   1064 HD21 LEU A  68       5.554   5.307   6.487  1.00 98.13           H  
ATOM   1065 HD22 LEU A  68       5.706   7.031   6.138  1.00 98.13           H  
ATOM   1066 HD23 LEU A  68       7.150   6.088   6.540  1.00 98.13           H  
ATOM   1067  N   PRO A  69       4.115   4.508  11.335  1.00 98.01           N  
ATOM   1068  CA  PRO A  69       2.769   4.518  11.912  1.00 98.01           C  
ATOM   1069  HA  PRO A  69       2.103   5.082  11.259  1.00 98.01           H  
ATOM   1070  C   PRO A  69       2.729   5.140  13.308  1.00 98.01           C  
ATOM   1071  CB  PRO A  69       2.310   3.053  11.934  1.00 98.01           C  
ATOM   1072  HB2 PRO A  69       2.607   2.572  12.866  1.00 98.01           H  
ATOM   1073  HB3 PRO A  69       1.234   2.956  11.788  1.00 98.01           H  
ATOM   1074  O   PRO A  69       1.811   5.890  13.623  1.00 98.01           O  
ATOM   1075  CG  PRO A  69       3.094   2.439  10.780  1.00 98.01           C  
ATOM   1076  HG2 PRO A  69       2.635   2.707   9.829  1.00 98.01           H  
ATOM   1077  HG3 PRO A  69       3.189   1.358  10.881  1.00 98.01           H  
ATOM   1078  CD  PRO A  69       4.431   3.151  10.930  1.00 98.01           C  
ATOM   1079  HD2 PRO A  69       4.974   3.142   9.986  1.00 98.01           H  
ATOM   1080  HD3 PRO A  69       5.016   2.662  11.709  1.00 98.01           H  
ATOM   1081  N   ALA A  70       3.760   4.916  14.131  1.00 97.53           N  
ATOM   1082  H   ALA A  70       4.473   4.262  13.845  1.00 97.53           H  
ATOM   1083  CA  ALA A  70       3.865   5.549  15.446  1.00 97.53           C  
ATOM   1084  HA  ALA A  70       2.937   5.371  15.989  1.00 97.53           H  
ATOM   1085  C   ALA A  70       4.047   7.077  15.350  1.00 97.53           C  
ATOM   1086  CB  ALA A  70       5.008   4.882  16.220  1.00 97.53           C  
ATOM   1087  HB1 ALA A  70       4.825   3.810  16.290  1.00 97.53           H  
ATOM   1088  HB2 ALA A  70       5.958   5.054  15.713  1.00 97.53           H  
ATOM   1089  HB3 ALA A  70       5.056   5.302  17.224  1.00 97.53           H  
ATOM   1090  O   ALA A  70       3.406   7.817  16.095  1.00 97.53           O  
ATOM   1091  N   ARG A  71       4.870   7.563  14.406  1.00 97.83           N  
ATOM   1092  H   ARG A  71       5.360   6.901  13.822  1.00 97.83           H  
ATOM   1093  CA  ARG A  71       5.014   9.007  14.130  1.00 97.83           C  
ATOM   1094  HA  ARG A  71       5.236   9.536  15.057  1.00 97.83           H  
ATOM   1095  C   ARG A  71       3.713   9.617  13.608  1.00 97.83           C  
ATOM   1096  CB  ARG A  71       6.128   9.260  13.103  1.00 97.83           C  
ATOM   1097  HB2 ARG A  71       5.971   8.625  12.232  1.00 97.83           H  
ATOM   1098  HB3 ARG A  71       6.046  10.297  12.778  1.00 97.83           H  
ATOM   1099  O   ARG A  71       3.336  10.707  14.029  1.00 97.83           O  
ATOM   1100  CG  ARG A  71       7.549   9.041  13.642  1.00 97.83           C  
ATOM   1101  HG2 ARG A  71       7.647   8.021  14.012  1.00 97.83           H  
ATOM   1102  HG3 ARG A  71       7.732   9.727  14.469  1.00 97.83           H  
ATOM   1103  CD  ARG A  71       8.598   9.273  12.538  1.00 97.83           C  
ATOM   1104  HD2 ARG A  71       8.409   8.563  11.733  1.00 97.83           H  
ATOM   1105  HD3 ARG A  71       9.587   9.071  12.949  1.00 97.83           H  
ATOM   1106  NE  ARG A  71       8.563  10.657  12.005  1.00 97.83           N  
ATOM   1107  HE  ARG A  71       8.068  11.350  12.549  1.00 97.83           H  
ATOM   1108  NH1 ARG A  71       9.576  10.297   9.961  1.00 97.83           N  
ATOM   1109 HH11 ARG A  71       9.751   9.323  10.162  1.00 97.83           H  
ATOM   1110 HH12 ARG A  71       9.769  10.648   9.034  1.00 97.83           H  
ATOM   1111  NH2 ARG A  71       8.701  12.287  10.395  1.00 97.83           N  
ATOM   1112 HH21 ARG A  71       8.812  12.506   9.415  1.00 97.83           H  
ATOM   1113 HH22 ARG A  71       8.121  12.944  10.896  1.00 97.83           H  
ATOM   1114  CZ  ARG A  71       8.952  11.072  10.806  1.00 97.83           C  
ATOM   1115  N   MET A  72       3.031   8.916  12.702  1.00 98.27           N  
ATOM   1116  H   MET A  72       3.424   8.049  12.366  1.00 98.27           H  
ATOM   1117  CA  MET A  72       1.744   9.352  12.162  1.00 98.27           C  
ATOM   1118  HA  MET A  72       1.838  10.377  11.804  1.00 98.27           H  
ATOM   1119  C   MET A  72       0.661   9.360  13.235  1.00 98.27           C  
ATOM   1120  CB  MET A  72       1.320   8.470  10.983  1.00 98.27           C  
ATOM   1121  HB2 MET A  72       1.411   7.417  11.253  1.00 98.27           H  
ATOM   1122  HB3 MET A  72       0.276   8.675  10.745  1.00 98.27           H  
ATOM   1123  O   MET A  72      -0.130  10.291  13.249  1.00 98.27           O  
ATOM   1124  CG  MET A  72       2.166   8.778   9.745  1.00 98.27           C  
ATOM   1125  HG2 MET A  72       2.123   9.851   9.560  1.00 98.27           H  
ATOM   1126  HG3 MET A  72       3.206   8.516   9.941  1.00 98.27           H  
ATOM   1127  SD  MET A  72       1.639   7.948   8.224  1.00 98.27           S  
ATOM   1128  CE  MET A  72       1.895   6.222   8.690  1.00 98.27           C  
ATOM   1129  HE1 MET A  72       1.843   5.587   7.805  1.00 98.27           H  
ATOM   1130  HE2 MET A  72       1.118   5.933   9.398  1.00 98.27           H  
ATOM   1131  HE3 MET A  72       2.869   6.100   9.163  1.00 98.27           H  
ATOM   1132  N   ARG A  73       0.661   8.402  14.169  1.00 98.04           N  
ATOM   1133  H   ARG A  73       1.292   7.621  14.051  1.00 98.04           H  
ATOM   1134  CA  ARG A  73      -0.237   8.399  15.331  1.00 98.04           C  
ATOM   1135  HA  ARG A  73      -1.266   8.444  14.975  1.00 98.04           H  
ATOM   1136  C   ARG A  73      -0.049   9.647  16.189  1.00 98.04           C  
ATOM   1137  CB  ARG A  73      -0.040   7.109  16.144  1.00 98.04           C  
ATOM   1138  HB2 ARG A  73      -0.151   6.254  15.478  1.00 98.04           H  
ATOM   1139  HB3 ARG A  73       0.964   7.090  16.569  1.00 98.04           H  
ATOM   1140  O   ARG A  73      -1.028  10.322  16.470  1.00 98.04           O  
ATOM   1141  CG  ARG A  73      -1.068   6.999  17.281  1.00 98.04           C  
ATOM   1142  HG2 ARG A  73      -2.067   6.977  16.845  1.00 98.04           H  
ATOM   1143  HG3 ARG A  73      -0.995   7.873  17.928  1.00 98.04           H  
ATOM   1144  CD  ARG A  73      -0.882   5.756  18.159  1.00 98.04           C  
ATOM   1145  HD2 ARG A  73      -1.646   5.786  18.937  1.00 98.04           H  
ATOM   1146  HD3 ARG A  73       0.100   5.807  18.629  1.00 98.04           H  
ATOM   1147  NE  ARG A  73      -1.019   4.506  17.382  1.00 98.04           N  
ATOM   1148  HE  ARG A  73      -1.496   4.589  16.496  1.00 98.04           H  
ATOM   1149  NH1 ARG A  73      -0.163   3.036  18.920  1.00 98.04           N  
ATOM   1150 HH11 ARG A  73       0.034   2.075  19.162  1.00 98.04           H  
ATOM   1151 HH12 ARG A  73      -0.192   3.776  19.607  1.00 98.04           H  
ATOM   1152  NH2 ARG A  73      -0.745   2.306  16.886  1.00 98.04           N  
ATOM   1153 HH21 ARG A  73      -1.123   2.447  15.960  1.00 98.04           H  
ATOM   1154 HH22 ARG A  73      -0.394   1.370  17.028  1.00 98.04           H  
ATOM   1155  CZ  ARG A  73      -0.643   3.289  17.735  1.00 98.04           C  
ATOM   1156  N   GLU A  74       1.195   9.992  16.539  1.00 97.95           N  
ATOM   1157  H   GLU A  74       1.956   9.382  16.275  1.00 97.95           H  
ATOM   1158  CA  GLU A  74       1.488  11.196  17.336  1.00 97.95           C  
ATOM   1159  HA  GLU A  74       1.005  11.096  18.308  1.00 97.95           H  
ATOM   1160  C   GLU A  74       0.934  12.470  16.679  1.00 97.95           C  
ATOM   1161  CB  GLU A  74       3.011  11.333  17.541  1.00 97.95           C  
ATOM   1162  HB2 GLU A  74       3.429  10.359  17.798  1.00 97.95           H  
ATOM   1163  HB3 GLU A  74       3.465  11.666  16.608  1.00 97.95           H  
ATOM   1164  O   GLU A  74       0.436  13.352  17.368  1.00 97.95           O  
ATOM   1165  CG  GLU A  74       3.367  12.324  18.668  1.00 97.95           C  
ATOM   1166  HG2 GLU A  74       3.084  11.876  19.620  1.00 97.95           H  
ATOM   1167  HG3 GLU A  74       2.778  13.233  18.551  1.00 97.95           H  
ATOM   1168  CD  GLU A  74       4.855  12.721  18.725  1.00 97.95           C  
ATOM   1169  OE1 GLU A  74       5.168  13.713  19.435  1.00 97.95           O  
ATOM   1170  OE2 GLU A  74       5.703  12.093  18.055  1.00 97.95           O  
ATOM   1171  N   TYR A  75       0.994  12.552  15.350  1.00 98.17           N  
ATOM   1172  H   TYR A  75       1.425  11.790  14.845  1.00 98.17           H  
ATOM   1173  CA  TYR A  75       0.416  13.653  14.584  1.00 98.17           C  
ATOM   1174  HA  TYR A  75       0.643  14.594  15.086  1.00 98.17           H  
ATOM   1175  C   TYR A  75      -1.118  13.573  14.478  1.00 98.17           C  
ATOM   1176  CB  TYR A  75       1.088  13.672  13.210  1.00 98.17           C  
ATOM   1177  HB2 TYR A  75       2.099  14.061  13.325  1.00 98.17           H  
ATOM   1178  HB3 TYR A  75       1.168  12.651  12.837  1.00 98.17           H  
ATOM   1179  O   TYR A  75      -1.803  14.540  14.783  1.00 98.17           O  
ATOM   1180  CG  TYR A  75       0.356  14.503  12.182  1.00 98.17           C  
ATOM   1181  CD1 TYR A  75      -0.302  13.861  11.119  1.00 98.17           C  
ATOM   1182  HD1 TYR A  75      -0.263  12.787  11.019  1.00 98.17           H  
ATOM   1183  CD2 TYR A  75       0.266  15.900  12.331  1.00 98.17           C  
ATOM   1184  HD2 TYR A  75       0.736  16.384  13.174  1.00 98.17           H  
ATOM   1185  CE1 TYR A  75      -1.035  14.618  10.193  1.00 98.17           C  
ATOM   1186  HE1 TYR A  75      -1.564  14.131   9.388  1.00 98.17           H  
ATOM   1187  CE2 TYR A  75      -0.479  16.655  11.407  1.00 98.17           C  
ATOM   1188  HE2 TYR A  75      -0.587  17.724  11.522  1.00 98.17           H  
ATOM   1189  OH  TYR A  75      -1.816  16.740   9.422  1.00 98.17           O  
ATOM   1190  HH  TYR A  75      -1.868  17.671   9.648  1.00 98.17           H  
ATOM   1191  CZ  TYR A  75      -1.118  16.016  10.328  1.00 98.17           C  
ATOM   1192  N   CYS A  76      -1.676  12.428  14.083  1.00 97.95           N  
ATOM   1193  H   CYS A  76      -1.070  11.641  13.897  1.00 97.95           H  
ATOM   1194  CA  CYS A  76      -3.114  12.247  13.845  1.00 97.95           C  
ATOM   1195  HA  CYS A  76      -3.470  13.052  13.203  1.00 97.95           H  
ATOM   1196  C   CYS A  76      -3.954  12.297  15.127  1.00 97.95           C  
ATOM   1197  CB  CYS A  76      -3.350  10.907  13.135  1.00 97.95           C  
ATOM   1198  HB2 CYS A  76      -2.925  10.094  13.725  1.00 97.95           H  
ATOM   1199  HB3 CYS A  76      -4.422  10.734  13.044  1.00 97.95           H  
ATOM   1200  O   CYS A  76      -5.177  12.403  15.049  1.00 97.95           O  
ATOM   1201  SG  CYS A  76      -2.615  10.921  11.478  1.00 97.95           S  
ATOM   1202  HG  CYS A  76      -1.353  10.915  11.915  1.00 97.95           H  
ATOM   1203  N   GLU A  77      -3.321  12.195  16.295  1.00 96.91           N  
ATOM   1204  H   GLU A  77      -2.340  11.956  16.281  1.00 96.91           H  
ATOM   1205  CA  GLU A  77      -3.957  12.318  17.609  1.00 96.91           C  
ATOM   1206  HA  GLU A  77      -5.040  12.328  17.486  1.00 96.91           H  
ATOM   1207  C   GLU A  77      -3.610  13.644  18.314  1.00 96.91           C  
ATOM   1208  CB  GLU A  77      -3.609  11.086  18.467  1.00 96.91           C  
ATOM   1209  HB2 GLU A  77      -4.035  11.212  19.462  1.00 96.91           H  
ATOM   1210  HB3 GLU A  77      -2.525  11.013  18.564  1.00 96.91           H  
ATOM   1211  O   GLU A  77      -4.124  13.903  19.402  1.00 96.91           O  
ATOM   1212  CG  GLU A  77      -4.173   9.786  17.861  1.00 96.91           C  
ATOM   1213  HG2 GLU A  77      -3.820   9.679  16.835  1.00 96.91           H  
ATOM   1214  HG3 GLU A  77      -5.259   9.866  17.826  1.00 96.91           H  
ATOM   1215  CD  GLU A  77      -3.791   8.507  18.624  1.00 96.91           C  
ATOM   1216  OE1 GLU A  77      -4.192   7.425  18.130  1.00 96.91           O  
ATOM   1217  OE2 GLU A  77      -3.056   8.570  19.637  1.00 96.91           O  
ATOM   1218  N   SER A  78      -2.779  14.507  17.712  1.00 97.13           N  
ATOM   1219  H   SER A  78      -2.441  14.296  16.784  1.00 97.13           H  
ATOM   1220  CA  SER A  78      -2.472  15.838  18.255  1.00 97.13           C  
ATOM   1221  HA  SER A  78      -2.403  15.748  19.339  1.00 97.13           H  
ATOM   1222  C   SER A  78      -3.567  16.858  17.951  1.00 97.13           C  
ATOM   1223  CB  SER A  78      -1.120  16.357  17.756  1.00 97.13           C  
ATOM   1224  HB2 SER A  78      -0.381  15.557  17.809  1.00 97.13           H  
ATOM   1225  HB3 SER A  78      -0.793  17.159  18.418  1.00 97.13           H  
ATOM   1226  O   SER A  78      -4.378  16.675  17.045  1.00 97.13           O  
ATOM   1227  OG  SER A  78      -1.176  16.873  16.440  1.00 97.13           O  
ATOM   1228  HG  SER A  78      -0.272  16.998  16.141  1.00 97.13           H  
ATOM   1229  N   GLU A  79      -3.571  17.988  18.662  1.00 95.13           N  
ATOM   1230  H   GLU A  79      -2.879  18.127  19.384  1.00 95.13           H  
ATOM   1231  CA  GLU A  79      -4.514  19.079  18.387  1.00 95.13           C  
ATOM   1232  HA  GLU A  79      -5.530  18.706  18.514  1.00 95.13           H  
ATOM   1233  C   GLU A  79      -4.412  19.585  16.939  1.00 95.13           C  
ATOM   1234  CB  GLU A  79      -4.288  20.237  19.372  1.00 95.13           C  
ATOM   1235  HB2 GLU A  79      -4.915  21.078  19.075  1.00 95.13           H  
ATOM   1236  HB3 GLU A  79      -3.248  20.558  19.315  1.00 95.13           H  
ATOM   1237  O   GLU A  79      -5.444  19.832  16.314  1.00 95.13           O  
ATOM   1238  CG  GLU A  79      -4.612  19.882  20.831  1.00 95.13           C  
ATOM   1239  HG2 GLU A  79      -4.402  20.750  21.455  1.00 95.13           H  
ATOM   1240  HG3 GLU A  79      -3.957  19.076  21.161  1.00 95.13           H  
ATOM   1241  CD  GLU A  79      -6.079  19.479  21.010  1.00 95.13           C  
ATOM   1242  OE1 GLU A  79      -6.346  18.291  21.298  1.00 95.13           O  
ATOM   1243  OE2 GLU A  79      -6.979  20.333  20.824  1.00 95.13           O  
ATOM   1244  N   PHE A  80      -3.193  19.658  16.392  1.00 96.16           N  
ATOM   1245  H   PHE A  80      -2.400  19.534  17.005  1.00 96.16           H  
ATOM   1246  CA  PHE A  80      -2.924  20.074  15.015  1.00 96.16           C  
ATOM   1247  HA  PHE A  80      -3.426  21.024  14.836  1.00 96.16           H  
ATOM   1248  C   PHE A  80      -3.433  19.085  13.955  1.00 96.16           C  
ATOM   1249  CB  PHE A  80      -1.408  20.285  14.883  1.00 96.16           C  
ATOM   1250  HB2 PHE A  80      -0.897  19.341  15.071  1.00 96.16           H  
ATOM   1251  HB3 PHE A  80      -1.096  20.986  15.657  1.00 96.16           H  
ATOM   1252  O   PHE A  80      -3.935  19.505  12.915  1.00 96.16           O  
ATOM   1253  CG  PHE A  80      -0.953  20.851  13.553  1.00 96.16           C  
ATOM   1254  CD1 PHE A  80      -0.126  20.097  12.704  1.00 96.16           C  
ATOM   1255  HD1 PHE A  80       0.188  19.114  13.023  1.00 96.16           H  
ATOM   1256  CD2 PHE A  80      -1.342  22.144  13.166  1.00 96.16           C  
ATOM   1257  HD2 PHE A  80      -1.979  22.740  13.803  1.00 96.16           H  
ATOM   1258  CE1 PHE A  80       0.301  20.625  11.471  1.00 96.16           C  
ATOM   1259  HE1 PHE A  80       0.964  20.063  10.829  1.00 96.16           H  
ATOM   1260  CE2 PHE A  80      -0.933  22.652  11.922  1.00 96.16           C  
ATOM   1261  HE2 PHE A  80      -1.276  23.621  11.591  1.00 96.16           H  
ATOM   1262  CZ  PHE A  80      -0.114  21.901  11.073  1.00 96.16           C  
ATOM   1263  HZ  PHE A  80       0.187  22.307  10.118  1.00 96.16           H  
ATOM   1264  N   GLY A  81      -3.301  17.774  14.189  1.00 96.95           N  
ATOM   1265  H   GLY A  81      -2.892  17.481  15.065  1.00 96.95           H  
ATOM   1266  CA  GLY A  81      -3.584  16.749  13.179  1.00 96.95           C  
ATOM   1267  HA2 GLY A  81      -3.656  17.205  12.192  1.00 96.95           H  
ATOM   1268  HA3 GLY A  81      -2.745  16.054  13.146  1.00 96.95           H  
ATOM   1269  C   GLY A  81      -4.856  15.931  13.398  1.00 96.95           C  
ATOM   1270  O   GLY A  81      -5.177  15.117  12.542  1.00 96.95           O  
ATOM   1271  N   ARG A  82      -5.596  16.099  14.503  1.00 96.15           N  
ATOM   1272  H   ARG A  82      -5.211  16.691  15.225  1.00 96.15           H  
ATOM   1273  CA  ARG A  82      -6.742  15.228  14.851  1.00 96.15           C  
ATOM   1274  HA  ARG A  82      -6.449  14.203  14.624  1.00 96.15           H  
ATOM   1275  C   ARG A  82      -8.021  15.438  14.057  1.00 96.15           C  
ATOM   1276  CB  ARG A  82      -7.052  15.299  16.353  1.00 96.15           C  
ATOM   1277  HB2 ARG A  82      -6.164  15.043  16.930  1.00 96.15           H  
ATOM   1278  HB3 ARG A  82      -7.812  14.556  16.595  1.00 96.15           H  
ATOM   1279  O   ARG A  82      -8.901  14.579  14.126  1.00 96.15           O  
ATOM   1280  CG  ARG A  82      -7.579  16.689  16.738  1.00 96.15           C  
ATOM   1281  HG2 ARG A  82      -6.857  17.455  16.453  1.00 96.15           H  
ATOM   1282  HG3 ARG A  82      -8.515  16.882  16.214  1.00 96.15           H  
ATOM   1283  CD  ARG A  82      -7.842  16.800  18.234  1.00 96.15           C  
ATOM   1284  HD2 ARG A  82      -8.517  16.002  18.543  1.00 96.15           H  
ATOM   1285  HD3 ARG A  82      -6.900  16.698  18.772  1.00 96.15           H  
ATOM   1286  NE  ARG A  82      -8.450  18.107  18.521  1.00 96.15           N  
ATOM   1287  HE  ARG A  82      -8.320  18.822  17.819  1.00 96.15           H  
ATOM   1288  NH1 ARG A  82      -8.883  17.748  20.747  1.00 96.15           N  
ATOM   1289 HH11 ARG A  82      -9.228  18.195  21.584  1.00 96.15           H  
ATOM   1290 HH12 ARG A  82      -7.953  17.376  20.873  1.00 96.15           H  
ATOM   1291  NH2 ARG A  82      -9.375  19.695  19.851  1.00 96.15           N  
ATOM   1292 HH21 ARG A  82      -9.408  20.281  19.029  1.00 96.15           H  
ATOM   1293 HH22 ARG A  82      -8.815  20.127  20.572  1.00 96.15           H  
ATOM   1294  CZ  ARG A  82      -8.931  18.489  19.685  1.00 96.15           C  
ATOM   1295  N   GLN A  83      -8.174  16.570  13.376  1.00 94.74           N  
ATOM   1296  H   GLN A  83      -7.389  17.199  13.291  1.00 94.74           H  
ATOM   1297  CA  GLN A  83      -9.419  16.866  12.673  1.00 94.74           C  
ATOM   1298  HA  GLN A  83     -10.238  16.616  13.347  1.00 94.74           H  
ATOM   1299  C   GLN A  83      -9.546  15.999  11.414  1.00 94.74           C  
ATOM   1300  CB  GLN A  83      -9.537  18.362  12.339  1.00 94.74           C  
ATOM   1301  HB2 GLN A  83     -10.409  18.514  11.702  1.00 94.74           H  
ATOM   1302  HB3 GLN A  83      -8.655  18.679  11.784  1.00 94.74           H  
ATOM   1303  O   GLN A  83      -8.578  15.892  10.655  1.00 94.74           O  
ATOM   1304  CG  GLN A  83      -9.689  19.239  13.594  1.00 94.74           C  
ATOM   1305  HG2 GLN A  83      -8.797  19.133  14.211  1.00 94.74           H  
ATOM   1306  HG3 GLN A  83      -9.752  20.282  13.284  1.00 94.74           H  
ATOM   1307  CD  GLN A  83     -10.925  18.914  14.433  1.00 94.74           C  
ATOM   1308  NE2 GLN A  83     -10.903  19.229  15.708  1.00 94.74           N  
ATOM   1309 HE21 GLN A  83     -11.757  19.040  16.214  1.00 94.74           H  
ATOM   1310 HE22 GLN A  83     -10.140  19.789  16.061  1.00 94.74           H  
ATOM   1311  OE1 GLN A  83     -11.923  18.374  13.988  1.00 94.74           O  
ATOM   1312  N   PRO A  84     -10.718  15.383  11.166  1.00 94.35           N  
ATOM   1313  CA  PRO A  84     -10.982  14.712   9.904  1.00 94.35           C  
ATOM   1314  HA  PRO A  84     -10.332  13.840   9.838  1.00 94.35           H  
ATOM   1315  C   PRO A  84     -10.730  15.638   8.717  1.00 94.35           C  
ATOM   1316  CB  PRO A  84     -12.438  14.252   9.958  1.00 94.35           C  
ATOM   1317  HB2 PRO A  84     -12.581  13.316   9.418  1.00 94.35           H  
ATOM   1318  HB3 PRO A  84     -13.095  15.026   9.561  1.00 94.35           H  
ATOM   1319  O   PRO A  84     -11.107  16.809   8.731  1.00 94.35           O  
ATOM   1320  CG  PRO A  84     -12.689  14.099  11.457  1.00 94.35           C  
ATOM   1321  HG2 PRO A  84     -12.294  13.143  11.800  1.00 94.35           H  
ATOM   1322  HG3 PRO A  84     -13.746  14.193  11.704  1.00 94.35           H  
ATOM   1323  CD  PRO A  84     -11.863  15.238  12.053  1.00 94.35           C  
ATOM   1324  HD2 PRO A  84     -11.558  14.978  13.066  1.00 94.35           H  
ATOM   1325  HD3 PRO A  84     -12.442  16.162  12.053  1.00 94.35           H  
ATOM   1326  N   TYR A  85     -10.113  15.090   7.680  1.00 93.28           N  
ATOM   1327  H   TYR A  85      -9.882  14.107   7.721  1.00 93.28           H  
ATOM   1328  CA  TYR A  85      -9.849  15.793   6.434  1.00 93.28           C  
ATOM   1329  HA  TYR A  85     -10.295  16.787   6.465  1.00 93.28           H  
ATOM   1330  C   TYR A  85     -10.491  15.024   5.288  1.00 93.28           C  
ATOM   1331  CB  TYR A  85      -8.338  15.950   6.252  1.00 93.28           C  
ATOM   1332  HB2 TYR A  85      -7.934  16.505   7.099  1.00 93.28           H  
ATOM   1333  HB3 TYR A  85      -7.891  14.955   6.256  1.00 93.28           H  
ATOM   1334  O   TYR A  85     -10.508  13.795   5.315  1.00 93.28           O  
ATOM   1335  CG  TYR A  85      -7.953  16.665   4.976  1.00 93.28           C  
ATOM   1336  CD1 TYR A  85      -7.330  15.958   3.931  1.00 93.28           C  
ATOM   1337  HD1 TYR A  85      -7.088  14.913   4.061  1.00 93.28           H  
ATOM   1338  CD2 TYR A  85      -8.245  18.033   4.825  1.00 93.28           C  
ATOM   1339  HD2 TYR A  85      -8.709  18.578   5.634  1.00 93.28           H  
ATOM   1340  CE1 TYR A  85      -7.013  16.613   2.726  1.00 93.28           C  
ATOM   1341  HE1 TYR A  85      -6.524  16.093   1.916  1.00 93.28           H  
ATOM   1342  CE2 TYR A  85      -7.929  18.691   3.624  1.00 93.28           C  
ATOM   1343  HE2 TYR A  85      -8.146  19.744   3.517  1.00 93.28           H  
ATOM   1344  OH  TYR A  85      -6.977  18.648   1.441  1.00 93.28           O  
ATOM   1345  HH  TYR A  85      -7.312  19.548   1.459  1.00 93.28           H  
ATOM   1346  CZ  TYR A  85      -7.315  17.982   2.571  1.00 93.28           C  
ATOM   1347  N   LEU A  86     -11.008  15.741   4.292  1.00 88.56           N  
ATOM   1348  H   LEU A  86     -10.911  16.746   4.319  1.00 88.56           H  
ATOM   1349  CA  LEU A  86     -11.580  15.151   3.088  1.00 88.56           C  
ATOM   1350  HA  LEU A  86     -11.678  14.075   3.230  1.00 88.56           H  
ATOM   1351  C   LEU A  86     -10.636  15.412   1.905  1.00 88.56           C  
ATOM   1352  CB  LEU A  86     -12.995  15.714   2.877  1.00 88.56           C  
ATOM   1353  HB2 LEU A  86     -12.930  16.782   2.672  1.00 88.56           H  
ATOM   1354  HB3 LEU A  86     -13.567  15.581   3.795  1.00 88.56           H  
ATOM   1355  O   LEU A  86     -10.711  16.490   1.309  1.00 88.56           O  
ATOM   1356  CG  LEU A  86     -13.739  15.020   1.724  1.00 88.56           C  
ATOM   1357  HG  LEU A  86     -13.176  15.145   0.799  1.00 88.56           H  
ATOM   1358  CD1 LEU A  86     -13.927  13.528   2.013  1.00 88.56           C  
ATOM   1359 HD11 LEU A  86     -14.198  13.386   3.059  1.00 88.56           H  
ATOM   1360 HD12 LEU A  86     -14.735  13.113   1.411  1.00 88.56           H  
ATOM   1361 HD13 LEU A  86     -13.009  12.983   1.794  1.00 88.56           H  
ATOM   1362  CD2 LEU A  86     -15.107  15.679   1.542  1.00 88.56           C  
ATOM   1363 HD21 LEU A  86     -15.637  15.214   0.711  1.00 88.56           H  
ATOM   1364 HD22 LEU A  86     -14.979  16.740   1.330  1.00 88.56           H  
ATOM   1365 HD23 LEU A  86     -15.699  15.557   2.449  1.00 88.56           H  
ATOM   1366  N   PRO A  87      -9.741  14.466   1.572  1.00 89.48           N  
ATOM   1367  CA  PRO A  87      -8.806  14.633   0.470  1.00 89.48           C  
ATOM   1368  HA  PRO A  87      -8.306  15.597   0.568  1.00 89.48           H  
ATOM   1369  C   PRO A  87      -9.520  14.598  -0.883  1.00 89.48           C  
ATOM   1370  CB  PRO A  87      -7.764  13.513   0.606  1.00 89.48           C  
ATOM   1371  HB2 PRO A  87      -7.882  12.788  -0.199  1.00 89.48           H  
ATOM   1372  HB3 PRO A  87      -6.751  13.915   0.594  1.00 89.48           H  
ATOM   1373  O   PRO A  87     -10.583  13.980  -1.039  1.00 89.48           O  
ATOM   1374  CG  PRO A  87      -8.059  12.856   1.953  1.00 89.48           C  
ATOM   1375  HG2 PRO A  87      -7.895  11.779   1.934  1.00 89.48           H  
ATOM   1376  HG3 PRO A  87      -7.436  13.307   2.726  1.00 89.48           H  
ATOM   1377  CD  PRO A  87      -9.518  13.181   2.207  1.00 89.48           C  
ATOM   1378  HD2 PRO A  87     -10.157  12.433   1.737  1.00 89.48           H  
ATOM   1379  HD3 PRO A  87      -9.688  13.195   3.284  1.00 89.48           H  
ATOM   1380  N   ALA A  88      -8.912  15.243  -1.877  1.00 85.14           N  
ATOM   1381  H   ALA A  88      -8.035  15.704  -1.681  1.00 85.14           H  
ATOM   1382  CA  ALA A  88      -9.315  15.078  -3.269  1.00 85.14           C  
ATOM   1383  HA  ALA A  88     -10.395  15.216  -3.336  1.00 85.14           H  
ATOM   1384  C   ALA A  88      -8.991  13.659  -3.775  1.00 85.14           C  
ATOM   1385  CB  ALA A  88      -8.636  16.164  -4.110  1.00 85.14           C  
ATOM   1386  HB1 ALA A  88      -8.898  17.149  -3.724  1.00 85.14           H  
ATOM   1387  HB2 ALA A  88      -8.955  16.086  -5.150  1.00 85.14           H  
ATOM   1388  HB3 ALA A  88      -7.554  16.040  -4.064  1.00 85.14           H  
ATOM   1389  O   ALA A  88      -8.175  12.948  -3.192  1.00 85.14           O  
ATOM   1390  N   ALA A  89      -9.606  13.249  -4.888  1.00 83.40           N  
ATOM   1391  H   ALA A  89     -10.227  13.881  -5.373  1.00 83.40           H  
ATOM   1392  CA  ALA A  89      -9.179  12.034  -5.580  1.00 83.40           C  
ATOM   1393  HA  ALA A  89      -9.309  11.185  -4.909  1.00 83.40           H  
ATOM   1394  C   ALA A  89      -7.686  12.134  -5.941  1.00 83.40           C  
ATOM   1395  CB  ALA A  89     -10.056  11.812  -6.818  1.00 83.40           C  
ATOM   1396  HB1 ALA A  89     -11.102  11.733  -6.524  1.00 83.40           H  
ATOM   1397  HB2 ALA A  89      -9.929  12.638  -7.518  1.00 83.40           H  
ATOM   1398  HB3 ALA A  89      -9.759  10.884  -7.306  1.00 83.40           H  
ATOM   1399  O   ALA A  89      -7.223  13.193  -6.363  1.00 83.40           O  
ATOM   1400  N   GLU A  90      -6.952  11.039  -5.751  1.00 86.82           N  
ATOM   1401  H   GLU A  90      -7.416  10.223  -5.380  1.00 86.82           H  
ATOM   1402  CA  GLU A  90      -5.493  10.932  -5.906  1.00 86.82           C  
ATOM   1403  HA  GLU A  90      -5.247   9.892  -5.690  1.00 86.82           H  
ATOM   1404  C   GLU A  90      -4.656  11.750  -4.908  1.00 86.82           C  
ATOM   1405  CB  GLU A  90      -5.050  11.188  -7.357  1.00 86.82           C  
ATOM   1406  HB2 GLU A  90      -4.006  10.892  -7.455  1.00 86.82           H  
ATOM   1407  HB3 GLU A  90      -5.119  12.252  -7.579  1.00 86.82           H  
ATOM   1408  O   GLU A  90      -3.428  11.773  -5.015  1.00 86.82           O  
ATOM   1409  CG  GLU A  90      -5.869  10.401  -8.384  1.00 86.82           C  
ATOM   1410  HG2 GLU A  90      -6.899  10.757  -8.395  1.00 86.82           H  
ATOM   1411  HG3 GLU A  90      -5.874   9.350  -8.097  1.00 86.82           H  
ATOM   1412  CD  GLU A  90      -5.288  10.547  -9.791  1.00 86.82           C  
ATOM   1413  OE1 GLU A  90      -5.110   9.505 -10.459  1.00 86.82           O  
ATOM   1414  OE2 GLU A  90      -5.058  11.676 -10.269  1.00 86.82           O  
ATOM   1415  N   GLU A  91      -5.270  12.398  -3.917  1.00 89.34           N  
ATOM   1416  H   GLU A  91      -6.278  12.368  -3.853  1.00 89.34           H  
ATOM   1417  CA  GLU A  91      -4.534  13.048  -2.836  1.00 89.34           C  
ATOM   1418  HA  GLU A  91      -3.637  13.499  -3.261  1.00 89.34           H  
ATOM   1419  C   GLU A  91      -4.084  12.017  -1.790  1.00 89.34           C  
ATOM   1420  CB  GLU A  91      -5.353  14.196  -2.228  1.00 89.34           C  
ATOM   1421  HB2 GLU A  91      -6.227  13.789  -1.719  1.00 89.34           H  
ATOM   1422  HB3 GLU A  91      -5.683  14.851  -3.034  1.00 89.34           H  
ATOM   1423  O   GLU A  91      -4.849  11.143  -1.365  1.00 89.34           O  
ATOM   1424  CG  GLU A  91      -4.518  15.015  -1.231  1.00 89.34           C  
ATOM   1425  HG2 GLU A  91      -4.219  14.366  -0.407  1.00 89.34           H  
ATOM   1426  HG3 GLU A  91      -3.614  15.361  -1.734  1.00 89.34           H  
ATOM   1427  CD  GLU A  91      -5.235  16.233  -0.635  1.00 89.34           C  
ATOM   1428  OE1 GLU A  91      -4.619  16.854   0.275  1.00 89.34           O  
ATOM   1429  OE2 GLU A  91      -6.359  16.565  -1.087  1.00 89.34           O  
ATOM   1430  N   LEU A  92      -2.827  12.135  -1.363  1.00 94.73           N  
ATOM   1431  H   LEU A  92      -2.269  12.890  -1.737  1.00 94.73           H  
ATOM   1432  CA  LEU A  92      -2.253  11.368  -0.268  1.00 94.73           C  
ATOM   1433  HA  LEU A  92      -2.504  10.317  -0.415  1.00 94.73           H  
ATOM   1434  C   LEU A  92      -2.853  11.822   1.065  1.00 94.73           C  
ATOM   1435  CB  LEU A  92      -0.722  11.517  -0.245  1.00 94.73           C  
ATOM   1436  HB2 LEU A  92      -0.329  10.972   0.614  1.00 94.73           H  
ATOM   1437  HB3 LEU A  92      -0.490  12.572  -0.099  1.00 94.73           H  
ATOM   1438  O   LEU A  92      -2.920  13.011   1.390  1.00 94.73           O  
ATOM   1439  CG  LEU A  92       0.000  11.021  -1.509  1.00 94.73           C  
ATOM   1440  HG  LEU A  92      -0.452  11.473  -2.391  1.00 94.73           H  
ATOM   1441  CD1 LEU A  92       1.472  11.412  -1.477  1.00 94.73           C  
ATOM   1442 HD11 LEU A  92       1.891  11.311  -2.478  1.00 94.73           H  
ATOM   1443 HD12 LEU A  92       1.576  12.453  -1.172  1.00 94.73           H  
ATOM   1444 HD13 LEU A  92       2.019  10.775  -0.782  1.00 94.73           H  
ATOM   1445  CD2 LEU A  92      -0.068   9.503  -1.633  1.00 94.73           C  
ATOM   1446 HD21 LEU A  92      -1.111   9.220  -1.774  1.00 94.73           H  
ATOM   1447 HD22 LEU A  92       0.509   9.180  -2.499  1.00 94.73           H  
ATOM   1448 HD23 LEU A  92       0.323   9.027  -0.733  1.00 94.73           H  
ATOM   1449  N   CYS A  93      -3.236  10.853   1.881  1.00 97.05           N  
ATOM   1450  H   CYS A  93      -3.114   9.899   1.572  1.00 97.05           H  
ATOM   1451  CA  CYS A  93      -3.812  11.062   3.199  1.00 97.05           C  
ATOM   1452  HA  CYS A  93      -3.530  12.047   3.572  1.00 97.05           H  
ATOM   1453  C   CYS A  93      -3.294  10.024   4.189  1.00 97.05           C  
ATOM   1454  CB  CYS A  93      -5.337  11.025   3.083  1.00 97.05           C  
ATOM   1455  HB2 CYS A  93      -5.786  11.285   4.041  1.00 97.05           H  
ATOM   1456  HB3 CYS A  93      -5.639  11.761   2.337  1.00 97.05           H  
ATOM   1457  O   CYS A  93      -2.772   8.979   3.808  1.00 97.05           O  
ATOM   1458  SG  CYS A  93      -5.924   9.383   2.572  1.00 97.05           S  
ATOM   1459  HG  CYS A  93      -5.130   8.659   3.366  1.00 97.05           H  
ATOM   1460  N   ILE A  94      -3.469  10.273   5.478  1.00 98.48           N  
ATOM   1461  H   ILE A  94      -3.961  11.111   5.753  1.00 98.48           H  
ATOM   1462  CA  ILE A  94      -3.248   9.237   6.487  1.00 98.48           C  
ATOM   1463  HA  ILE A  94      -2.642   8.434   6.066  1.00 98.48           H  
ATOM   1464  C   ILE A  94      -4.615   8.652   6.831  1.00 98.48           C  
ATOM   1465  CB  ILE A  94      -2.466   9.782   7.693  1.00 98.48           C  
ATOM   1466  HB  ILE A  94      -3.091  10.504   8.219  1.00 98.48           H  
ATOM   1467  O   ILE A  94      -5.558   9.402   7.079  1.00 98.48           O  
ATOM   1468  CG1 ILE A  94      -1.159  10.480   7.248  1.00 98.48           C  
ATOM   1469 HG12 ILE A  94      -0.477   9.744   6.821  1.00 98.48           H  
ATOM   1470 HG13 ILE A  94      -1.375  11.223   6.480  1.00 98.48           H  
ATOM   1471  CG2 ILE A  94      -2.132   8.622   8.642  1.00 98.48           C  
ATOM   1472 HG21 ILE A  94      -1.710   9.010   9.569  1.00 98.48           H  
ATOM   1473 HG22 ILE A  94      -1.415   7.947   8.175  1.00 98.48           H  
ATOM   1474 HG23 ILE A  94      -3.029   8.055   8.890  1.00 98.48           H  
ATOM   1475  CD1 ILE A  94      -0.451  11.228   8.378  1.00 98.48           C  
ATOM   1476 HD11 ILE A  94      -0.116  10.540   9.154  1.00 98.48           H  
ATOM   1477 HD12 ILE A  94       0.417  11.748   7.971  1.00 98.48           H  
ATOM   1478 HD13 ILE A  94      -1.134  11.960   8.810  1.00 98.48           H  
ATOM   1479  N   ALA A  95      -4.736   7.329   6.817  1.00 97.28           N  
ATOM   1480  H   ALA A  95      -3.920   6.768   6.621  1.00 97.28           H  
ATOM   1481  CA  ALA A  95      -5.986   6.628   7.083  1.00 97.28           C  
ATOM   1482  HA  ALA A  95      -6.717   7.343   7.460  1.00 97.28           H  
ATOM   1483  C   ALA A  95      -5.793   5.554   8.154  1.00 97.28           C  
ATOM   1484  CB  ALA A  95      -6.535   6.054   5.772  1.00 97.28           C  
ATOM   1485  HB1 ALA A  95      -5.832   5.331   5.359  1.00 97.28           H  
ATOM   1486  HB2 ALA A  95      -7.488   5.558   5.956  1.00 97.28           H  
ATOM   1487  HB3 ALA A  95      -6.684   6.856   5.049  1.00 97.28           H  
ATOM   1488  O   ALA A  95      -4.711   4.975   8.272  1.00 97.28           O  
ATOM   1489  N   GLN A  96      -6.841   5.271   8.926  1.00 97.25           N  
ATOM   1490  H   GLN A  96      -7.694   5.797   8.803  1.00 97.25           H  
ATOM   1491  CA  GLN A  96      -6.837   4.106   9.810  1.00 97.25           C  
ATOM   1492  HA  GLN A  96      -5.856   4.037  10.279  1.00 97.25           H  
ATOM   1493  C   GLN A  96      -7.087   2.838   9.002  1.00 97.25           C  
ATOM   1494  CB  GLN A  96      -7.870   4.225  10.930  1.00 97.25           C  
ATOM   1495  HB2 GLN A  96      -8.870   4.319  10.506  1.00 97.25           H  
ATOM   1496  HB3 GLN A  96      -7.837   3.315  11.530  1.00 97.25           H  
ATOM   1497  O   GLN A  96      -8.075   2.772   8.274  1.00 97.25           O  
ATOM   1498  CG  GLN A  96      -7.571   5.417  11.833  1.00 97.25           C  
ATOM   1499  HG2 GLN A  96      -6.547   5.356  12.202  1.00 97.25           H  
ATOM   1500  HG3 GLN A  96      -7.690   6.327  11.245  1.00 97.25           H  
ATOM   1501  CD  GLN A  96      -8.538   5.497  12.997  1.00 97.25           C  
ATOM   1502  NE2 GLN A  96      -8.092   5.223  14.203  1.00 97.25           N  
ATOM   1503 HE21 GLN A  96      -8.758   5.256  14.961  1.00 97.25           H  
ATOM   1504 HE22 GLN A  96      -7.151   4.875  14.321  1.00 97.25           H  
ATOM   1505  OE1 GLN A  96      -9.716   5.788  12.826  1.00 97.25           O  
ATOM   1506  N   LEU A  97      -6.228   1.832   9.158  1.00 93.59           N  
ATOM   1507  H   LEU A  97      -5.433   1.969   9.767  1.00 93.59           H  
ATOM   1508  CA  LEU A  97      -6.390   0.527   8.518  1.00 93.59           C  
ATOM   1509  HA  LEU A  97      -6.836   0.678   7.535  1.00 93.59           H  
ATOM   1510  C   LEU A  97      -7.311  -0.372   9.363  1.00 93.59           C  
ATOM   1511  CB  LEU A  97      -5.000  -0.087   8.287  1.00 93.59           C  
ATOM   1512  HB2 LEU A  97      -4.504  -0.179   9.253  1.00 93.59           H  
ATOM   1513  HB3 LEU A  97      -4.421   0.593   7.663  1.00 93.59           H  
ATOM   1514  O   LEU A  97      -6.962  -0.718  10.498  1.00 93.59           O  
ATOM   1515  CG  LEU A  97      -4.999  -1.475   7.620  1.00 93.59           C  
ATOM   1516  HG  LEU A  97      -5.547  -2.178   8.248  1.00 93.59           H  
ATOM   1517  CD1 LEU A  97      -5.610  -1.475   6.221  1.00 93.59           C  
ATOM   1518 HD11 LEU A  97      -6.655  -1.165   6.255  1.00 93.59           H  
ATOM   1519 HD12 LEU A  97      -5.559  -2.487   5.821  1.00 93.59           H  
ATOM   1520 HD13 LEU A  97      -5.039  -0.808   5.575  1.00 93.59           H  
ATOM   1521  CD2 LEU A  97      -3.557  -1.962   7.491  1.00 93.59           C  
ATOM   1522 HD21 LEU A  97      -3.540  -2.964   7.062  1.00 93.59           H  
ATOM   1523 HD22 LEU A  97      -2.994  -1.295   6.839  1.00 93.59           H  
ATOM   1524 HD23 LEU A  97      -3.083  -1.992   8.472  1.00 93.59           H  
ATOM   1525  N   PRO A  98      -8.488  -0.781   8.857  1.00 90.52           N  
ATOM   1526  CA  PRO A  98      -9.310  -1.772   9.539  1.00 90.52           C  
ATOM   1527  HA  PRO A  98      -9.464  -1.432  10.563  1.00 90.52           H  
ATOM   1528  C   PRO A  98      -8.625  -3.155   9.515  1.00 90.52           C  
ATOM   1529  CB  PRO A  98     -10.657  -1.778   8.800  1.00 90.52           C  
ATOM   1530  HB2 PRO A  98     -10.694  -2.605   8.091  1.00 90.52           H  
ATOM   1531  HB3 PRO A  98     -11.495  -1.838   9.494  1.00 90.52           H  
ATOM   1532  O   PRO A  98      -8.059  -3.519   8.486  1.00 90.52           O  
ATOM   1533  CG  PRO A  98     -10.664  -0.458   8.025  1.00 90.52           C  
ATOM   1534  HG2 PRO A  98     -11.283  -0.513   7.130  1.00 90.52           H  
ATOM   1535  HG3 PRO A  98     -10.991   0.355   8.674  1.00 90.52           H  
ATOM   1536  CD  PRO A  98      -9.191  -0.284   7.684  1.00 90.52           C  
ATOM   1537  HD2 PRO A  98      -8.984   0.764   7.466  1.00 90.52           H  
ATOM   1538  HD3 PRO A  98      -8.937  -0.899   6.820  1.00 90.52           H  
ATOM   1539  N   PRO A  99      -8.685  -3.961  10.596  1.00 86.65           N  
ATOM   1540  CA  PRO A  99      -9.388  -3.717  11.858  1.00 86.65           C  
ATOM   1541  HA  PRO A  99     -10.255  -3.074  11.703  1.00 86.65           H  
ATOM   1542  C   PRO A  99      -8.524  -3.090  12.977  1.00 86.65           C  
ATOM   1543  CB  PRO A  99      -9.890  -5.109  12.259  1.00 86.65           C  
ATOM   1544  HB2 PRO A  99     -10.084  -5.195  13.329  1.00 86.65           H  
ATOM   1545  HB3 PRO A  99     -10.791  -5.347  11.694  1.00 86.65           H  
ATOM   1546  O   PRO A  99      -9.048  -2.855  14.064  1.00 86.65           O  
ATOM   1547  CG  PRO A  99      -8.750  -6.023  11.812  1.00 86.65           C  
ATOM   1548  HG2 PRO A  99      -7.960  -6.020  12.563  1.00 86.65           H  
ATOM   1549  HG3 PRO A  99      -9.097  -7.039  11.623  1.00 86.65           H  
ATOM   1550  CD  PRO A  99      -8.245  -5.352  10.535  1.00 86.65           C  
ATOM   1551  HD2 PRO A  99      -8.693  -5.836   9.667  1.00 86.65           H  
ATOM   1552  HD3 PRO A  99      -7.159  -5.414  10.472  1.00 86.65           H  
ATOM   1553  N   SER A 100      -7.222  -2.837  12.771  1.00 81.67           N  
ATOM   1554  H   SER A 100      -6.842  -2.925  11.840  1.00 81.67           H  
ATOM   1555  CA  SER A 100      -6.297  -2.426  13.850  1.00 81.67           C  
ATOM   1556  HA  SER A 100      -6.469  -3.076  14.708  1.00 81.67           H  
ATOM   1557  C   SER A 100      -6.494  -0.987  14.344  1.00 81.67           C  
ATOM   1558  CB  SER A 100      -4.836  -2.617  13.418  1.00 81.67           C  
ATOM   1559  HB2 SER A 100      -4.187  -2.484  14.283  1.00 81.67           H  
ATOM   1560  HB3 SER A 100      -4.697  -3.627  13.032  1.00 81.67           H  
ATOM   1561  O   SER A 100      -6.093  -0.664  15.460  1.00 81.67           O  
ATOM   1562  OG  SER A 100      -4.483  -1.677  12.424  1.00 81.67           O  
ATOM   1563  HG  SER A 100      -3.539  -1.742  12.261  1.00 81.67           H  
ATOM   1564  N   SER A 101      -7.126  -0.124  13.541  1.00 87.58           N  
ATOM   1565  H   SER A 101      -7.339  -0.456  12.611  1.00 87.58           H  
ATOM   1566  CA  SER A 101      -7.252   1.327  13.783  1.00 87.58           C  
ATOM   1567  HA  SER A 101      -7.815   1.723  12.939  1.00 87.58           H  
ATOM   1568  C   SER A 101      -5.915   2.083  13.793  1.00 87.58           C  
ATOM   1569  CB  SER A 101      -8.081   1.637  15.038  1.00 87.58           C  
ATOM   1570  HB2 SER A 101      -8.286   2.707  15.083  1.00 87.58           H  
ATOM   1571  HB3 SER A 101      -7.525   1.355  15.932  1.00 87.58           H  
ATOM   1572  O   SER A 101      -5.857   3.246  14.204  1.00 87.58           O  
ATOM   1573  OG  SER A 101      -9.311   0.941  15.010  1.00 87.58           O  
ATOM   1574  HG  SER A 101      -9.110   0.004  14.953  1.00 87.58           H  
ATOM   1575  N   GLU A 102      -4.836   1.446  13.332  1.00 95.95           N  
ATOM   1576  H   GLU A 102      -4.939   0.507  12.976  1.00 95.95           H  
ATOM   1577  CA  GLU A 102      -3.528   2.080  13.202  1.00 95.95           C  
ATOM   1578  HA  GLU A 102      -3.373   2.705  14.082  1.00 95.95           H  
ATOM   1579  C   GLU A 102      -3.474   2.998  11.983  1.00 95.95           C  
ATOM   1580  CB  GLU A 102      -2.398   1.044  13.158  1.00 95.95           C  
ATOM   1581  HB2 GLU A 102      -1.455   1.571  13.012  1.00 95.95           H  
ATOM   1582  HB3 GLU A 102      -2.554   0.357  12.326  1.00 95.95           H  
ATOM   1583  O   GLU A 102      -4.072   2.723  10.944  1.00 95.95           O  
ATOM   1584  CG  GLU A 102      -2.321   0.260  14.470  1.00 95.95           C  
ATOM   1585  HG2 GLU A 102      -3.166  -0.425  14.541  1.00 95.95           H  
ATOM   1586  HG3 GLU A 102      -2.403   0.962  15.300  1.00 95.95           H  
ATOM   1587  CD  GLU A 102      -1.011  -0.520  14.588  1.00 95.95           C  
ATOM   1588  OE1 GLU A 102      -0.208  -0.122  15.472  1.00 95.95           O  
ATOM   1589  OE2 GLU A 102      -0.841  -1.490  13.820  1.00 95.95           O  
ATOM   1590  N   TRP A 103      -2.749   4.106  12.126  1.00 98.17           N  
ATOM   1591  H   TRP A 103      -2.264   4.263  12.997  1.00 98.17           H  
ATOM   1592  CA  TRP A 103      -2.604   5.120  11.091  1.00 98.17           C  
ATOM   1593  HA  TRP A 103      -3.553   5.229  10.566  1.00 98.17           H  
ATOM   1594  C   TRP A 103      -1.538   4.708  10.080  1.00 98.17           C  
ATOM   1595  CB  TRP A 103      -2.266   6.457  11.754  1.00 98.17           C  
ATOM   1596  HB2 TRP A 103      -1.343   6.353  12.325  1.00 98.17           H  
ATOM   1597  HB3 TRP A 103      -2.083   7.198  10.975  1.00 98.17           H  
ATOM   1598  O   TRP A 103      -0.388   4.470  10.452  1.00 98.17           O  
ATOM   1599  CG  TRP A 103      -3.341   6.986  12.649  1.00 98.17           C  
ATOM   1600  CD1 TRP A 103      -3.340   6.948  14.000  1.00 98.17           C  
ATOM   1601  HD1 TRP A 103      -2.549   6.531  14.606  1.00 98.17           H  
ATOM   1602  CD2 TRP A 103      -4.605   7.610  12.273  1.00 98.17           C  
ATOM   1603  CE2 TRP A 103      -5.322   7.932  13.465  1.00 98.17           C  
ATOM   1604  CE3 TRP A 103      -5.219   7.930  11.044  1.00 98.17           C  
ATOM   1605  HE3 TRP A 103      -4.721   7.681  10.119  1.00 98.17           H  
ATOM   1606  NE1 TRP A 103      -4.500   7.514  14.492  1.00 98.17           N  
ATOM   1607  HE1 TRP A 103      -4.702   7.594  15.478  1.00 98.17           H  
ATOM   1608  CH2 TRP A 103      -7.164   8.851  12.192  1.00 98.17           C  
ATOM   1609  HH2 TRP A 103      -8.146   9.298  12.149  1.00 98.17           H  
ATOM   1610  CZ2 TRP A 103      -6.587   8.537  13.434  1.00 98.17           C  
ATOM   1611  HZ2 TRP A 103      -7.105   8.752  14.357  1.00 98.17           H  
ATOM   1612  CZ3 TRP A 103      -6.471   8.564  11.003  1.00 98.17           C  
ATOM   1613  HZ3 TRP A 103      -6.908   8.813  10.047  1.00 98.17           H  
ATOM   1614  N   HIS A 104      -1.907   4.680   8.804  1.00 98.38           N  
ATOM   1615  H   HIS A 104      -2.876   4.855   8.582  1.00 98.38           H  
ATOM   1616  CA  HIS A 104      -1.030   4.331   7.691  1.00 98.38           C  
ATOM   1617  HA  HIS A 104       0.008   4.357   8.024  1.00 98.38           H  
ATOM   1618  C   HIS A 104      -1.174   5.330   6.548  1.00 98.38           C  
ATOM   1619  CB  HIS A 104      -1.329   2.905   7.227  1.00 98.38           C  
ATOM   1620  HB2 HIS A 104      -2.394   2.820   7.013  1.00 98.38           H  
ATOM   1621  HB3 HIS A 104      -0.773   2.688   6.315  1.00 98.38           H  
ATOM   1622  O   HIS A 104      -2.192   6.014   6.418  1.00 98.38           O  
ATOM   1623  CG  HIS A 104      -0.963   1.883   8.264  1.00 98.38           C  
ATOM   1624  CD2 HIS A 104      -1.827   1.269   9.125  1.00 98.38           C  
ATOM   1625  HD2 HIS A 104      -2.894   1.431   9.174  1.00 98.38           H  
ATOM   1626  ND1 HIS A 104       0.306   1.442   8.574  1.00 98.38           N  
ATOM   1627  HD1 HIS A 104       1.166   1.720   8.122  1.00 98.38           H  
ATOM   1628  CE1 HIS A 104       0.203   0.576   9.598  1.00 98.38           C  
ATOM   1629  HE1 HIS A 104       1.024   0.054  10.066  1.00 98.38           H  
ATOM   1630  NE2 HIS A 104      -1.080   0.427   9.949  1.00 98.38           N  
ATOM   1631  N   ARG A 105      -0.145   5.409   5.701  1.00 98.37           N  
ATOM   1632  H   ARG A 105       0.631   4.771   5.803  1.00 98.37           H  
ATOM   1633  CA  ARG A 105      -0.208   6.218   4.489  1.00 98.37           C  
ATOM   1634  HA  ARG A 105      -0.584   7.210   4.741  1.00 98.37           H  
ATOM   1635  C   ARG A 105      -1.182   5.587   3.516  1.00 98.37           C  
ATOM   1636  CB  ARG A 105       1.166   6.354   3.844  1.00 98.37           C  
ATOM   1637  HB2 ARG A 105       1.078   6.918   2.915  1.00 98.37           H  
ATOM   1638  HB3 ARG A 105       1.550   5.362   3.606  1.00 98.37           H  
ATOM   1639  O   ARG A 105      -1.167   4.376   3.285  1.00 98.37           O  
ATOM   1640  CG  ARG A 105       2.123   7.076   4.789  1.00 98.37           C  
ATOM   1641  HG2 ARG A 105       2.307   6.464   5.673  1.00 98.37           H  
ATOM   1642  HG3 ARG A 105       1.689   8.027   5.098  1.00 98.37           H  
ATOM   1643  CD  ARG A 105       3.450   7.348   4.111  1.00 98.37           C  
ATOM   1644  HD2 ARG A 105       3.285   7.968   3.230  1.00 98.37           H  
ATOM   1645  HD3 ARG A 105       4.058   7.901   4.826  1.00 98.37           H  
ATOM   1646  NE  ARG A 105       4.159   6.112   3.736  1.00 98.37           N  
ATOM   1647  HE  ARG A 105       3.732   5.214   3.912  1.00 98.37           H  
ATOM   1648  NH1 ARG A 105       5.937   7.202   2.886  1.00 98.37           N  
ATOM   1649 HH11 ARG A 105       6.755   7.202   2.293  1.00 98.37           H  
ATOM   1650 HH12 ARG A 105       5.571   8.077   3.235  1.00 98.37           H  
ATOM   1651  NH2 ARG A 105       5.914   4.980   2.821  1.00 98.37           N  
ATOM   1652 HH21 ARG A 105       5.385   4.122   2.885  1.00 98.37           H  
ATOM   1653 HH22 ARG A 105       6.802   4.970   2.339  1.00 98.37           H  
ATOM   1654  CZ  ARG A 105       5.329   6.090   3.142  1.00 98.37           C  
ATOM   1655  N   ALA A 106      -2.011   6.434   2.945  1.00 94.94           N  
ATOM   1656  H   ALA A 106      -1.979   7.411   3.198  1.00 94.94           H  
ATOM   1657  CA  ALA A 106      -3.008   6.053   1.987  1.00 94.94           C  
ATOM   1658  HA  ALA A 106      -2.656   5.162   1.466  1.00 94.94           H  
ATOM   1659  C   ALA A 106      -3.183   7.155   0.947  1.00 94.94           C  
ATOM   1660  CB  ALA A 106      -4.303   5.724   2.744  1.00 94.94           C  
ATOM   1661  HB1 ALA A 106      -4.112   4.946   3.483  1.00 94.94           H  
ATOM   1662  HB2 ALA A 106      -4.679   6.614   3.249  1.00 94.94           H  
ATOM   1663  HB3 ALA A 106      -5.059   5.352   2.052  1.00 94.94           H  
ATOM   1664  O   ALA A 106      -2.550   8.211   0.979  1.00 94.94           O  
ATOM   1665  N   VAL A 107      -4.063   6.882   0.009  1.00 92.50           N  
ATOM   1666  H   VAL A 107      -4.489   5.966   0.018  1.00 92.50           H  
ATOM   1667  CA  VAL A 107      -4.421   7.767  -1.086  1.00 92.50           C  
ATOM   1668  HA  VAL A 107      -4.288   8.804  -0.777  1.00 92.50           H  
ATOM   1669  C   VAL A 107      -5.874   7.538  -1.414  1.00 92.50           C  
ATOM   1670  CB  VAL A 107      -3.533   7.499  -2.295  1.00 92.50           C  
ATOM   1671  HB  VAL A 107      -2.509   7.714  -1.989  1.00 92.50           H  
ATOM   1672  O   VAL A 107      -6.332   6.391  -1.490  1.00 92.50           O  
ATOM   1673  CG1 VAL A 107      -3.557   6.023  -2.674  1.00 92.50           C  
ATOM   1674 HG11 VAL A 107      -3.716   5.364  -1.821  1.00 92.50           H  
ATOM   1675 HG12 VAL A 107      -4.361   5.827  -3.384  1.00 92.50           H  
ATOM   1676 HG13 VAL A 107      -2.558   5.767  -3.027  1.00 92.50           H  
ATOM   1677  CG2 VAL A 107      -3.886   8.410  -3.478  1.00 92.50           C  
ATOM   1678 HG21 VAL A 107      -3.169   8.269  -4.287  1.00 92.50           H  
ATOM   1679 HG22 VAL A 107      -3.842   9.453  -3.163  1.00 92.50           H  
ATOM   1680 HG23 VAL A 107      -4.884   8.189  -3.856  1.00 92.50           H  
ATOM   1681  N   VAL A 108      -6.602   8.633  -1.586  1.00 88.88           N  
ATOM   1682  H   VAL A 108      -6.155   9.538  -1.532  1.00 88.88           H  
ATOM   1683  CA  VAL A 108      -8.016   8.555  -1.918  1.00 88.88           C  
ATOM   1684  HA  VAL A 108      -8.475   7.788  -1.294  1.00 88.88           H  
ATOM   1685  C   VAL A 108      -8.165   8.112  -3.356  1.00 88.88           C  
ATOM   1686  CB  VAL A 108      -8.750   9.864  -1.628  1.00 88.88           C  
ATOM   1687  HB  VAL A 108      -8.231  10.686  -2.122  1.00 88.88           H  
ATOM   1688  O   VAL A 108      -7.677   8.749  -4.286  1.00 88.88           O  
ATOM   1689  CG1 VAL A 108     -10.211   9.829  -2.099  1.00 88.88           C  
ATOM   1690 HG11 VAL A 108     -10.706  10.757  -1.813  1.00 88.88           H  
ATOM   1691 HG12 VAL A 108     -10.734   8.985  -1.649  1.00 88.88           H  
ATOM   1692 HG13 VAL A 108     -10.256   9.746  -3.185  1.00 88.88           H  
ATOM   1693  CG2 VAL A 108      -8.756  10.103  -0.117  1.00 88.88           C  
ATOM   1694 HG21 VAL A 108      -9.208   9.259   0.402  1.00 88.88           H  
ATOM   1695 HG22 VAL A 108      -7.733  10.241   0.235  1.00 88.88           H  
ATOM   1696 HG23 VAL A 108      -9.336  11.000   0.100  1.00 88.88           H  
ATOM   1697  N   LEU A 109      -8.876   7.008  -3.514  1.00 85.32           N  
ATOM   1698  H   LEU A 109      -9.253   6.553  -2.695  1.00 85.32           H  
ATOM   1699  CA  LEU A 109      -9.275   6.494  -4.804  1.00 85.32           C  
ATOM   1700  HA  LEU A 109      -8.499   6.704  -5.540  1.00 85.32           H  
ATOM   1701  C   LEU A 109     -10.541   7.215  -5.270  1.00 85.32           C  
ATOM   1702  CB  LEU A 109      -9.461   4.976  -4.654  1.00 85.32           C  
ATOM   1703  HB2 LEU A 109      -9.857   4.586  -5.592  1.00 85.32           H  
ATOM   1704  HB3 LEU A 109     -10.221   4.755  -3.904  1.00 85.32           H  
ATOM   1705  O   LEU A 109     -10.573   7.831  -6.331  1.00 85.32           O  
ATOM   1706  CG  LEU A 109      -8.186   4.196  -4.321  1.00 85.32           C  
ATOM   1707  HG  LEU A 109      -7.869   4.432  -3.306  1.00 85.32           H  
ATOM   1708  CD1 LEU A 109      -8.447   2.695  -4.394  1.00 85.32           C  
ATOM   1709 HD11 LEU A 109      -9.053   2.392  -3.540  1.00 85.32           H  
ATOM   1710 HD12 LEU A 109      -7.497   2.161  -4.339  1.00 85.32           H  
ATOM   1711 HD13 LEU A 109      -8.951   2.420  -5.320  1.00 85.32           H  
ATOM   1712  CD2 LEU A 109      -7.046   4.541  -5.263  1.00 85.32           C  
ATOM   1713 HD21 LEU A 109      -7.394   4.681  -6.286  1.00 85.32           H  
ATOM   1714 HD22 LEU A 109      -6.567   5.458  -4.920  1.00 85.32           H  
ATOM   1715 HD23 LEU A 109      -6.333   3.717  -5.253  1.00 85.32           H  
ATOM   1716  N   GLU A 110     -11.568   7.198  -4.427  1.00 81.97           N  
ATOM   1717  H   GLU A 110     -11.464   6.709  -3.549  1.00 81.97           H  
ATOM   1718  CA  GLU A 110     -12.846   7.856  -4.679  1.00 81.97           C  
ATOM   1719  HA  GLU A 110     -12.656   8.831  -5.128  1.00 81.97           H  
ATOM   1720  C   GLU A 110     -13.612   8.073  -3.369  1.00 81.97           C  
ATOM   1721  CB  GLU A 110     -13.691   7.033  -5.670  1.00 81.97           C  
ATOM   1722  HB2 GLU A 110     -13.159   6.973  -6.619  1.00 81.97           H  
ATOM   1723  HB3 GLU A 110     -14.637   7.545  -5.842  1.00 81.97           H  
ATOM   1724  O   GLU A 110     -13.369   7.402  -2.363  1.00 81.97           O  
ATOM   1725  CG  GLU A 110     -13.969   5.621  -5.149  1.00 81.97           C  
ATOM   1726  HG2 GLU A 110     -14.491   5.680  -4.194  1.00 81.97           H  
ATOM   1727  HG3 GLU A 110     -13.017   5.112  -4.997  1.00 81.97           H  
ATOM   1728  CD  GLU A 110     -14.777   4.764  -6.109  1.00 81.97           C  
ATOM   1729  OE1 GLU A 110     -15.365   3.791  -5.605  1.00 81.97           O  
ATOM   1730  OE2 GLU A 110     -14.618   4.900  -7.339  1.00 81.97           O  
ATOM   1731  N   GLN A 111     -14.570   8.999  -3.389  1.00 76.86           N  
ATOM   1732  H   GLN A 111     -14.771   9.458  -4.266  1.00 76.86           H  
ATOM   1733  CA  GLN A 111     -15.557   9.146  -2.321  1.00 76.86           C  
ATOM   1734  HA  GLN A 111     -15.174   8.710  -1.398  1.00 76.86           H  
ATOM   1735  C   GLN A 111     -16.827   8.394  -2.703  1.00 76.86           C  
ATOM   1736  CB  GLN A 111     -15.852  10.619  -2.040  1.00 76.86           C  
ATOM   1737  HB2 GLN A 111     -16.673  10.678  -1.325  1.00 76.86           H  
ATOM   1738  HB3 GLN A 111     -16.157  11.116  -2.961  1.00 76.86           H  
ATOM   1739  O   GLN A 111     -17.412   8.633  -3.763  1.00 76.86           O  
ATOM   1740  CG  GLN A 111     -14.629  11.331  -1.448  1.00 76.86           C  
ATOM   1741  HG2 GLN A 111     -14.344  10.854  -0.511  1.00 76.86           H  
ATOM   1742  HG3 GLN A 111     -13.791  11.254  -2.141  1.00 76.86           H  
ATOM   1743  CD  GLN A 111     -14.908  12.802  -1.179  1.00 76.86           C  
ATOM   1744  NE2 GLN A 111     -13.913  13.656  -1.286  1.00 76.86           N  
ATOM   1745 HE21 GLN A 111     -14.111  14.613  -1.033  1.00 76.86           H  
ATOM   1746 HE22 GLN A 111     -12.964  13.346  -1.439  1.00 76.86           H  
ATOM   1747  OE1 GLN A 111     -16.009  13.219  -0.853  1.00 76.86           O  
ATOM   1748  N   ILE A 112     -17.262   7.496  -1.828  1.00 71.19           N  
ATOM   1749  H   ILE A 112     -16.833   7.452  -0.915  1.00 71.19           H  
ATOM   1750  CA  ILE A 112     -18.435   6.661  -2.067  1.00 71.19           C  
ATOM   1751  HA  ILE A 112     -18.441   6.365  -3.116  1.00 71.19           H  
ATOM   1752  C   ILE A 112     -19.682   7.505  -1.801  1.00 71.19           C  
ATOM   1753  CB  ILE A 112     -18.355   5.375  -1.222  1.00 71.19           C  
ATOM   1754  HB  ILE A 112     -18.231   5.646  -0.174  1.00 71.19           H  
ATOM   1755  O   ILE A 112     -19.771   8.177  -0.777  1.00 71.19           O  
ATOM   1756  CG1 ILE A 112     -17.141   4.537  -1.678  1.00 71.19           C  
ATOM   1757 HG12 ILE A 112     -16.265   5.167  -1.831  1.00 71.19           H  
ATOM   1758 HG13 ILE A 112     -17.371   4.065  -2.633  1.00 71.19           H  
ATOM   1759  CG2 ILE A 112     -19.645   4.548  -1.377  1.00 71.19           C  
ATOM   1760 HG21 ILE A 112     -19.552   3.586  -0.873  1.00 71.19           H  
ATOM   1761 HG22 ILE A 112     -19.852   4.362  -2.431  1.00 71.19           H  
ATOM   1762 HG23 ILE A 112     -20.480   5.071  -0.912  1.00 71.19           H  
ATOM   1763  CD1 ILE A 112     -16.734   3.458  -0.681  1.00 71.19           C  
ATOM   1764 HD11 ILE A 112     -16.048   2.780  -1.191  1.00 71.19           H  
ATOM   1765 HD12 ILE A 112     -16.216   3.914   0.163  1.00 71.19           H  
ATOM   1766 HD13 ILE A 112     -17.594   2.890  -0.325  1.00 71.19           H  
ATOM   1767  N   LEU A 113     -20.643   7.467  -2.730  1.00 68.16           N  
ATOM   1768  H   LEU A 113     -20.486   6.851  -3.515  1.00 68.16           H  
ATOM   1769  CA  LEU A 113     -21.799   8.383  -2.808  1.00 68.16           C  
ATOM   1770  HA  LEU A 113     -22.388   8.053  -3.664  1.00 68.16           H  
ATOM   1771  C   LEU A 113     -21.439   9.844  -3.146  1.00 68.16           C  
ATOM   1772  CB  LEU A 113     -22.715   8.266  -1.569  1.00 68.16           C  
ATOM   1773  HB2 LEU A 113     -22.202   8.700  -0.711  1.00 68.16           H  
ATOM   1774  HB3 LEU A 113     -23.605   8.872  -1.739  1.00 68.16           H  
ATOM   1775  O   LEU A 113     -22.277  10.734  -3.011  1.00 68.16           O  
ATOM   1776  CG  LEU A 113     -23.166   6.841  -1.213  1.00 68.16           C  
ATOM   1777  HG  LEU A 113     -22.300   6.187  -1.113  1.00 68.16           H  
ATOM   1778  CD1 LEU A 113     -23.891   6.848   0.132  1.00 68.16           C  
ATOM   1779 HD11 LEU A 113     -24.192   5.833   0.391  1.00 68.16           H  
ATOM   1780 HD12 LEU A 113     -23.217   7.220   0.904  1.00 68.16           H  
ATOM   1781 HD13 LEU A 113     -24.771   7.489   0.079  1.00 68.16           H  
ATOM   1782  CD2 LEU A 113     -24.099   6.258  -2.275  1.00 68.16           C  
ATOM   1783 HD21 LEU A 113     -23.568   6.160  -3.222  1.00 68.16           H  
ATOM   1784 HD22 LEU A 113     -24.428   5.266  -1.966  1.00 68.16           H  
ATOM   1785 HD23 LEU A 113     -24.968   6.904  -2.408  1.00 68.16           H  
ATOM   1786  N   GLY A 114     -20.228  10.084  -3.655  1.00 59.38           N  
ATOM   1787  H   GLY A 114     -19.554   9.332  -3.671  1.00 59.38           H  
ATOM   1788  CA  GLY A 114     -19.789  11.389  -4.142  1.00 59.38           C  
ATOM   1789  HA2 GLY A 114     -20.603  11.848  -4.703  1.00 59.38           H  
ATOM   1790  HA3 GLY A 114     -18.948  11.239  -4.820  1.00 59.38           H  
ATOM   1791  C   GLY A 114     -19.348  12.361  -3.040  1.00 59.38           C  
ATOM   1792  O   GLY A 114     -19.225  11.976  -1.875  1.00 59.38           O  
ATOM   1793  N   PRO A 115     -19.079  13.631  -3.404  1.00 58.10           N  
ATOM   1794  CA  PRO A 115     -18.623  14.654  -2.469  1.00 58.10           C  
ATOM   1795  HA  PRO A 115     -17.645  14.359  -2.088  1.00 58.10           H  
ATOM   1796  C   PRO A 115     -19.599  14.832  -1.302  1.00 58.10           C  
ATOM   1797  CB  PRO A 115     -18.452  15.938  -3.291  1.00 58.10           C  
ATOM   1798  HB2 PRO A 115     -17.600  16.524  -2.946  1.00 58.10           H  
ATOM   1799  HB3 PRO A 115     -19.361  16.538  -3.262  1.00 58.10           H  
ATOM   1800  O   PRO A 115     -20.742  15.241  -1.500  1.00 58.10           O  
ATOM   1801  CG  PRO A 115     -18.244  15.422  -4.713  1.00 58.10           C  
ATOM   1802  HG2 PRO A 115     -17.198  15.148  -4.852  1.00 58.10           H  
ATOM   1803  HG3 PRO A 115     -18.554  16.152  -5.460  1.00 58.10           H  
ATOM   1804  CD  PRO A 115     -19.109  14.166  -4.755  1.00 58.10           C  
ATOM   1805  HD2 PRO A 115     -20.135  14.430  -5.014  1.00 58.10           H  
ATOM   1806  HD3 PRO A 115     -18.704  13.462  -5.482  1.00 58.10           H  
ATOM   1807  N   GLY A 116     -19.142  14.535  -0.085  1.00 63.87           N  
ATOM   1808  H   GLY A 116     -18.216  14.137  -0.017  1.00 63.87           H  
ATOM   1809  CA  GLY A 116     -19.965  14.598   1.129  1.00 63.87           C  
ATOM   1810  HA2 GLY A 116     -19.352  14.988   1.942  1.00 63.87           H  
ATOM   1811  HA3 GLY A 116     -20.801  15.281   0.978  1.00 63.87           H  
ATOM   1812  C   GLY A 116     -20.537  13.255   1.589  1.00 63.87           C  
ATOM   1813  O   GLY A 116     -21.190  13.204   2.633  1.00 63.87           O  
ATOM   1814  N   GLY A 117     -20.262  12.165   0.867  1.00 65.26           N  
ATOM   1815  H   GLY A 117     -19.766  12.261  -0.007  1.00 65.26           H  
ATOM   1816  CA  GLY A 117     -20.434  10.818   1.396  1.00 65.26           C  
ATOM   1817  HA2 GLY A 117     -20.111  10.097   0.646  1.00 65.26           H  
ATOM   1818  HA3 GLY A 117     -21.489  10.649   1.615  1.00 65.26           H  
ATOM   1819  C   GLY A 117     -19.602  10.607   2.666  1.00 65.26           C  
ATOM   1820  O   GLY A 117     -18.511  11.153   2.820  1.00 65.26           O  
ATOM   1821  N   GLY A 118     -20.118   9.806   3.600  1.00 84.59           N  
ATOM   1822  H   GLY A 118     -21.023   9.392   3.429  1.00 84.59           H  
ATOM   1823  CA  GLY A 118     -19.436   9.514   4.866  1.00 84.59           C  
ATOM   1824  HA2 GLY A 118     -20.152   9.076   5.561  1.00 84.59           H  
ATOM   1825  HA3 GLY A 118     -19.065  10.445   5.294  1.00 84.59           H  
ATOM   1826  C   GLY A 118     -18.253   8.548   4.743  1.00 84.59           C  
ATOM   1827  O   GLY A 118     -17.597   8.291   5.752  1.00 84.59           O  
ATOM   1828  N   THR A 119     -17.975   8.034   3.538  1.00 88.50           N  
ATOM   1829  H   THR A 119     -18.495   8.379   2.744  1.00 88.50           H  
ATOM   1830  CA  THR A 119     -17.042   6.929   3.276  1.00 88.50           C  
ATOM   1831  HA  THR A 119     -16.378   6.811   4.133  1.00 88.50           H  
ATOM   1832  C   THR A 119     -16.183   7.212   2.040  1.00 88.50           C  
ATOM   1833  CB  THR A 119     -17.810   5.608   3.080  1.00 88.50           C  
ATOM   1834  HB  THR A 119     -18.366   5.650   2.144  1.00 88.50           H  
ATOM   1835  O   THR A 119     -16.679   7.706   1.028  1.00 88.50           O  
ATOM   1836  CG2 THR A 119     -16.907   4.378   3.077  1.00 88.50           C  
ATOM   1837 HG21 THR A 119     -17.497   3.488   2.859  1.00 88.50           H  
ATOM   1838 HG22 THR A 119     -16.138   4.469   2.310  1.00 88.50           H  
ATOM   1839 HG23 THR A 119     -16.423   4.262   4.046  1.00 88.50           H  
ATOM   1840  OG1 THR A 119     -18.724   5.386   4.131  1.00 88.50           O  
ATOM   1841  HG1 THR A 119     -19.027   4.481   4.029  1.00 88.50           H  
ATOM   1842  N   ALA A 120     -14.900   6.860   2.096  1.00 88.21           N  
ATOM   1843  H   ALA A 120     -14.555   6.435   2.945  1.00 88.21           H  
ATOM   1844  CA  ALA A 120     -13.965   6.924   0.977  1.00 88.21           C  
ATOM   1845  HA  ALA A 120     -14.496   7.202   0.066  1.00 88.21           H  
ATOM   1846  C   ALA A 120     -13.313   5.559   0.736  1.00 88.21           C  
ATOM   1847  CB  ALA A 120     -12.911   7.994   1.266  1.00 88.21           C  
ATOM   1848  HB1 ALA A 120     -12.247   8.096   0.407  1.00 88.21           H  
ATOM   1849  HB2 ALA A 120     -13.394   8.952   1.461  1.00 88.21           H  
ATOM   1850  HB3 ALA A 120     -12.327   7.687   2.133  1.00 88.21           H  
ATOM   1851  O   ALA A 120     -12.984   4.845   1.684  1.00 88.21           O  
ATOM   1852  N   ARG A 121     -13.083   5.223  -0.532  1.00 88.08           N  
ATOM   1853  H   ARG A 121     -13.327   5.894  -1.246  1.00 88.08           H  
ATOM   1854  CA  ARG A 121     -12.251   4.088  -0.936  1.00 88.08           C  
ATOM   1855  HA  ARG A 121     -12.312   3.311  -0.174  1.00 88.08           H  
ATOM   1856  C   ARG A 121     -10.803   4.575  -1.006  1.00 88.08           C  
ATOM   1857  CB  ARG A 121     -12.808   3.515  -2.253  1.00 88.08           C  
ATOM   1858  HB2 ARG A 121     -12.664   4.251  -3.045  1.00 88.08           H  
ATOM   1859  HB3 ARG A 121     -13.878   3.350  -2.131  1.00 88.08           H  
ATOM   1860  O   ARG A 121     -10.526   5.591  -1.647  1.00 88.08           O  
ATOM   1861  CG  ARG A 121     -12.166   2.187  -2.676  1.00 88.08           C  
ATOM   1862  HG2 ARG A 121     -11.155   2.380  -3.036  1.00 88.08           H  
ATOM   1863  HG3 ARG A 121     -12.102   1.545  -1.798  1.00 88.08           H  
ATOM   1864  CD  ARG A 121     -12.952   1.416  -3.756  1.00 88.08           C  
ATOM   1865  HD2 ARG A 121     -12.475   0.443  -3.876  1.00 88.08           H  
ATOM   1866  HD3 ARG A 121     -13.965   1.248  -3.392  1.00 88.08           H  
ATOM   1867  NE  ARG A 121     -13.025   2.080  -5.082  1.00 88.08           N  
ATOM   1868  HE  ARG A 121     -13.091   3.088  -5.098  1.00 88.08           H  
ATOM   1869  NH1 ARG A 121     -13.710   0.244  -6.299  1.00 88.08           N  
ATOM   1870 HH11 ARG A 121     -13.721  -0.312  -5.456  1.00 88.08           H  
ATOM   1871 HH12 ARG A 121     -14.132  -0.095  -7.152  1.00 88.08           H  
ATOM   1872  NH2 ARG A 121     -13.645   2.172  -7.319  1.00 88.08           N  
ATOM   1873 HH21 ARG A 121     -14.072   1.695  -8.101  1.00 88.08           H  
ATOM   1874 HH22 ARG A 121     -13.888   3.150  -7.259  1.00 88.08           H  
ATOM   1875  CZ  ARG A 121     -13.441   1.512  -6.215  1.00 88.08           C  
ATOM   1876  N   VAL A 122      -9.885   3.888  -0.333  1.00 90.78           N  
ATOM   1877  H   VAL A 122     -10.183   3.086   0.202  1.00 90.78           H  
ATOM   1878  CA  VAL A 122      -8.466   4.272  -0.254  1.00 90.78           C  
ATOM   1879  HA  VAL A 122      -8.263   5.009  -1.031  1.00 90.78           H  
ATOM   1880  C   VAL A 122      -7.559   3.080  -0.530  1.00 90.78           C  
ATOM   1881  CB  VAL A 122      -8.101   4.924   1.098  1.00 90.78           C  
ATOM   1882  HB  VAL A 122      -7.067   5.263   1.027  1.00 90.78           H  
ATOM   1883  O   VAL A 122      -7.889   1.962  -0.142  1.00 90.78           O  
ATOM   1884  CG1 VAL A 122      -8.961   6.156   1.398  1.00 90.78           C  
ATOM   1885 HG11 VAL A 122      -8.953   6.829   0.541  1.00 90.78           H  
ATOM   1886 HG12 VAL A 122      -8.551   6.684   2.259  1.00 90.78           H  
ATOM   1887 HG13 VAL A 122      -9.989   5.862   1.611  1.00 90.78           H  
ATOM   1888  CG2 VAL A 122      -8.202   3.978   2.303  1.00 90.78           C  
ATOM   1889 HG21 VAL A 122      -7.951   4.513   3.219  1.00 90.78           H  
ATOM   1890 HG22 VAL A 122      -9.214   3.581   2.389  1.00 90.78           H  
ATOM   1891 HG23 VAL A 122      -7.501   3.150   2.194  1.00 90.78           H  
ATOM   1892  N   LEU A 123      -6.404   3.319  -1.154  1.00 90.25           N  
ATOM   1893  H   LEU A 123      -6.209   4.269  -1.437  1.00 90.25           H  
ATOM   1894  CA  LEU A 123      -5.295   2.359  -1.179  1.00 90.25           C  
ATOM   1895  HA  LEU A 123      -5.671   1.349  -1.015  1.00 90.25           H  
ATOM   1896  C   LEU A 123      -4.335   2.683  -0.044  1.00 90.25           C  
ATOM   1897  CB  LEU A 123      -4.573   2.388  -2.537  1.00 90.25           C  
ATOM   1898  HB2 LEU A 123      -5.223   1.959  -3.299  1.00 90.25           H  
ATOM   1899  HB3 LEU A 123      -4.394   3.434  -2.787  1.00 90.25           H  
ATOM   1900  O   LEU A 123      -3.860   3.812   0.055  1.00 90.25           O  
ATOM   1901  CG  LEU A 123      -3.208   1.659  -2.551  1.00 90.25           C  
ATOM   1902  HG  LEU A 123      -2.530   2.144  -1.848  1.00 90.25           H  
ATOM   1903  CD1 LEU A 123      -3.316   0.185  -2.167  1.00 90.25           C  
ATOM   1904 HD11 LEU A 123      -2.667  -0.439  -2.782  1.00 90.25           H  
ATOM   1905 HD12 LEU A 123      -3.007   0.047  -1.131  1.00 90.25           H  
ATOM   1906 HD13 LEU A 123      -4.341  -0.175  -2.254  1.00 90.25           H  
ATOM   1907  CD2 LEU A 123      -2.537   1.752  -3.910  1.00 90.25           C  
ATOM   1908 HD21 LEU A 123      -3.185   1.296  -4.660  1.00 90.25           H  
ATOM   1909 HD22 LEU A 123      -2.319   2.796  -4.138  1.00 90.25           H  
ATOM   1910 HD23 LEU A 123      -1.589   1.215  -3.895  1.00 90.25           H  
ATOM   1911  N   PHE A 124      -3.983   1.687   0.757  1.00 92.88           N  
ATOM   1912  H   PHE A 124      -4.392   0.775   0.611  1.00 92.88           H  
ATOM   1913  CA  PHE A 124      -2.885   1.794   1.709  1.00 92.88           C  
ATOM   1914  HA  PHE A 124      -2.866   2.797   2.135  1.00 92.88           H  
ATOM   1915  C   PHE A 124      -1.559   1.547   0.998  1.00 92.88           C  
ATOM   1916  CB  PHE A 124      -3.123   0.810   2.848  1.00 92.88           C  
ATOM   1917  HB2 PHE A 124      -2.230   0.770   3.470  1.00 92.88           H  
ATOM   1918  HB3 PHE A 124      -3.298  -0.186   2.441  1.00 92.88           H  
ATOM   1919  O   PHE A 124      -1.198   0.410   0.712  1.00 92.88           O  
ATOM   1920  CG  PHE A 124      -4.293   1.219   3.706  1.00 92.88           C  
ATOM   1921  CD1 PHE A 124      -4.099   2.138   4.750  1.00 92.88           C  
ATOM   1922  HD1 PHE A 124      -3.113   2.542   4.928  1.00 92.88           H  
ATOM   1923  CD2 PHE A 124      -5.580   0.729   3.430  1.00 92.88           C  
ATOM   1924  HD2 PHE A 124      -5.734   0.035   2.616  1.00 92.88           H  
ATOM   1925  CE1 PHE A 124      -5.183   2.544   5.545  1.00 92.88           C  
ATOM   1926  HE1 PHE A 124      -5.030   3.239   6.357  1.00 92.88           H  
ATOM   1927  CE2 PHE A 124      -6.665   1.151   4.212  1.00 92.88           C  
ATOM   1928  HE2 PHE A 124      -7.656   0.783   3.992  1.00 92.88           H  
ATOM   1929  CZ  PHE A 124      -6.471   2.056   5.268  1.00 92.88           C  
ATOM   1930  HZ  PHE A 124      -7.314   2.382   5.860  1.00 92.88           H  
ATOM   1931  N   VAL A 125      -0.810   2.610   0.712  1.00 93.23           N  
ATOM   1932  H   VAL A 125      -1.135   3.514   1.024  1.00 93.23           H  
ATOM   1933  CA  VAL A 125       0.365   2.558  -0.181  1.00 93.23           C  
ATOM   1934  HA  VAL A 125       0.058   2.072  -1.107  1.00 93.23           H  
ATOM   1935  C   VAL A 125       1.525   1.719   0.363  1.00 93.23           C  
ATOM   1936  CB  VAL A 125       0.848   3.974  -0.544  1.00 93.23           C  
ATOM   1937  HB  VAL A 125       1.663   3.881  -1.261  1.00 93.23           H  
ATOM   1938  O   VAL A 125       2.390   1.296  -0.398  1.00 93.23           O  
ATOM   1939  CG1 VAL A 125      -0.285   4.770  -1.209  1.00 93.23           C  
ATOM   1940 HG11 VAL A 125       0.099   5.721  -1.577  1.00 93.23           H  
ATOM   1941 HG12 VAL A 125      -0.686   4.200  -2.047  1.00 93.23           H  
ATOM   1942 HG13 VAL A 125      -1.090   4.972  -0.502  1.00 93.23           H  
ATOM   1943  CG2 VAL A 125       1.360   4.762   0.667  1.00 93.23           C  
ATOM   1944 HG21 VAL A 125       1.689   5.751   0.348  1.00 93.23           H  
ATOM   1945 HG22 VAL A 125       2.209   4.251   1.119  1.00 93.23           H  
ATOM   1946 HG23 VAL A 125       0.566   4.873   1.406  1.00 93.23           H  
ATOM   1947  N   ASP A 126       1.525   1.448   1.669  1.00 95.88           N  
ATOM   1948  H   ASP A 126       0.798   1.868   2.231  1.00 95.88           H  
ATOM   1949  CA  ASP A 126       2.514   0.597   2.335  1.00 95.88           C  
ATOM   1950  HA  ASP A 126       3.415   0.549   1.724  1.00 95.88           H  
ATOM   1951  C   ASP A 126       2.051  -0.851   2.526  1.00 95.88           C  
ATOM   1952  CB  ASP A 126       2.892   1.230   3.679  1.00 95.88           C  
ATOM   1953  HB2 ASP A 126       1.995   1.352   4.285  1.00 95.88           H  
ATOM   1954  HB3 ASP A 126       3.573   0.567   4.213  1.00 95.88           H  
ATOM   1955  O   ASP A 126       2.880  -1.705   2.810  1.00 95.88           O  
ATOM   1956  CG  ASP A 126       3.581   2.578   3.490  1.00 95.88           C  
ATOM   1957  OD1 ASP A 126       4.495   2.673   2.640  1.00 95.88           O  
ATOM   1958  OD2 ASP A 126       3.222   3.543   4.204  1.00 95.88           O  
ATOM   1959  N   HIS A 127       0.761  -1.148   2.342  1.00 92.66           N  
ATOM   1960  H   HIS A 127       0.147  -0.413   2.020  1.00 92.66           H  
ATOM   1961  CA  HIS A 127       0.186  -2.493   2.520  1.00 92.66           C  
ATOM   1962  HA  HIS A 127       0.943  -3.181   2.895  1.00 92.66           H  
ATOM   1963  C   HIS A 127      -0.336  -3.099   1.213  1.00 92.66           C  
ATOM   1964  CB  HIS A 127      -0.933  -2.426   3.561  1.00 92.66           C  
ATOM   1965  HB2 HIS A 127      -1.674  -1.695   3.239  1.00 92.66           H  
ATOM   1966  HB3 HIS A 127      -1.419  -3.401   3.613  1.00 92.66           H  
ATOM   1967  O   HIS A 127      -0.461  -4.310   1.100  1.00 92.66           O  
ATOM   1968  CG  HIS A 127      -0.471  -2.072   4.948  1.00 92.66           C  
ATOM   1969  CD2 HIS A 127      -0.459  -0.822   5.494  1.00 92.66           C  
ATOM   1970  HD2 HIS A 127      -0.758   0.092   5.000  1.00 92.66           H  
ATOM   1971  ND1 HIS A 127      -0.091  -2.993   5.923  1.00 92.66           N  
ATOM   1972  CE1 HIS A 127       0.128  -2.285   7.035  1.00 92.66           C  
ATOM   1973  HE1 HIS A 127       0.387  -2.715   7.991  1.00 92.66           H  
ATOM   1974  NE2 HIS A 127      -0.092  -0.980   6.810  1.00 92.66           N  
ATOM   1975  HE2 HIS A 127      -0.144  -0.277   7.533  1.00 92.66           H  
ATOM   1976  N   GLY A 128      -0.629  -2.271   0.211  1.00 89.85           N  
ATOM   1977  H   GLY A 128      -0.564  -1.277   0.378  1.00 89.85           H  
ATOM   1978  CA  GLY A 128      -1.100  -2.699  -1.104  1.00 89.85           C  
ATOM   1979  HA2 GLY A 128      -0.872  -1.928  -1.841  1.00 89.85           H  
ATOM   1980  HA3 GLY A 128      -0.565  -3.608  -1.377  1.00 89.85           H  
ATOM   1981  C   GLY A 128      -2.593  -3.016  -1.181  1.00 89.85           C  
ATOM   1982  O   GLY A 128      -3.131  -3.114  -2.280  1.00 89.85           O  
ATOM   1983  N   ASN A 129      -3.282  -3.117  -0.044  1.00 88.44           N  
ATOM   1984  H   ASN A 129      -2.786  -3.050   0.834  1.00 88.44           H  
ATOM   1985  CA  ASN A 129      -4.713  -3.380  -0.001  1.00 88.44           C  
ATOM   1986  HA  ASN A 129      -4.950  -4.052  -0.825  1.00 88.44           H  
ATOM   1987  C   ASN A 129      -5.542  -2.097  -0.181  1.00 88.44           C  
ATOM   1988  CB  ASN A 129      -5.055  -4.126   1.298  1.00 88.44           C  
ATOM   1989  HB2 ASN A 129      -6.047  -4.567   1.204  1.00 88.44           H  
ATOM   1990  HB3 ASN A 129      -4.352  -4.946   1.446  1.00 88.44           H  
ATOM   1991  O   ASN A 129      -5.151  -0.999   0.233  1.00 88.44           O  
ATOM   1992  CG  ASN A 129      -5.009  -3.229   2.518  1.00 88.44           C  
ATOM   1993  ND2 ASN A 129      -6.143  -2.902   3.094  1.00 88.44           N  
ATOM   1994 HD21 ASN A 129      -7.015  -3.262   2.734  1.00 88.44           H  
ATOM   1995 HD22 ASN A 129      -6.071  -2.299   3.901  1.00 88.44           H  
ATOM   1996  OD1 ASN A 129      -3.967  -2.774   2.951  1.00 88.44           O  
ATOM   1997  N   VAL A 130      -6.743  -2.262  -0.734  1.00 88.31           N  
ATOM   1998  H   VAL A 130      -7.006  -3.193  -1.024  1.00 88.31           H  
ATOM   1999  CA  VAL A 130      -7.781  -1.226  -0.740  1.00 88.31           C  
ATOM   2000  HA  VAL A 130      -7.315  -0.283  -0.454  1.00 88.31           H  
ATOM   2001  C   VAL A 130      -8.822  -1.509   0.321  1.00 88.31           C  
ATOM   2002  CB  VAL A 130      -8.395  -1.039  -2.137  1.00 88.31           C  
ATOM   2003  HB  VAL A 130      -8.510  -2.008  -2.623  1.00 88.31           H  
ATOM   2004  O   VAL A 130      -9.190  -2.659   0.552  1.00 88.31           O  
ATOM   2005  CG1 VAL A 130      -9.740  -0.302  -2.193  1.00 88.31           C  
ATOM   2006 HG11 VAL A 130     -10.511  -0.903  -1.710  1.00 88.31           H  
ATOM   2007 HG12 VAL A 130     -10.031  -0.151  -3.232  1.00 88.31           H  
ATOM   2008 HG13 VAL A 130      -9.662   0.663  -1.693  1.00 88.31           H  
ATOM   2009  CG2 VAL A 130      -7.413  -0.175  -2.909  1.00 88.31           C  
ATOM   2010 HG21 VAL A 130      -7.778   0.006  -3.920  1.00 88.31           H  
ATOM   2011 HG22 VAL A 130      -6.439  -0.665  -2.923  1.00 88.31           H  
ATOM   2012 HG23 VAL A 130      -7.309   0.794  -2.421  1.00 88.31           H  
ATOM   2013  N   ALA A 131      -9.311  -0.448   0.956  1.00 88.26           N  
ATOM   2014  H   ALA A 131      -8.960   0.468   0.715  1.00 88.26           H  
ATOM   2015  CA  ALA A 131     -10.450  -0.532   1.853  1.00 88.26           C  
ATOM   2016  HA  ALA A 131     -11.031  -1.418   1.598  1.00 88.26           H  
ATOM   2017  C   ALA A 131     -11.370   0.677   1.702  1.00 88.26           C  
ATOM   2018  CB  ALA A 131      -9.974  -0.680   3.302  1.00 88.26           C  
ATOM   2019  HB1 ALA A 131      -9.152  -1.394   3.363  1.00 88.26           H  
ATOM   2020  HB2 ALA A 131     -10.798  -1.036   3.920  1.00 88.26           H  
ATOM   2021  HB3 ALA A 131      -9.665   0.293   3.682  1.00 88.26           H  
ATOM   2022  O   ALA A 131     -10.957   1.763   1.292  1.00 88.26           O  
ATOM   2023  N   GLU A 132     -12.619   0.478   2.097  1.00 88.02           N  
ATOM   2024  H   GLU A 132     -12.886  -0.439   2.427  1.00 88.02           H  
ATOM   2025  CA  GLU A 132     -13.552   1.560   2.361  1.00 88.02           C  
ATOM   2026  HA  GLU A 132     -13.317   2.414   1.725  1.00 88.02           H  
ATOM   2027  C   GLU A 132     -13.415   1.978   3.824  1.00 88.02           C  
ATOM   2028  CB  GLU A 132     -14.982   1.125   2.042  1.00 88.02           C  
ATOM   2029  HB2 GLU A 132     -15.276   0.320   2.715  1.00 88.02           H  
ATOM   2030  HB3 GLU A 132     -15.636   1.981   2.208  1.00 88.02           H  
ATOM   2031  O   GLU A 132     -13.483   1.146   4.731  1.00 88.02           O  
ATOM   2032  CG  GLU A 132     -15.131   0.648   0.590  1.00 88.02           C  
ATOM   2033  HG2 GLU A 132     -14.698   1.398  -0.071  1.00 88.02           H  
ATOM   2034  HG3 GLU A 132     -14.564  -0.274   0.458  1.00 88.02           H  
ATOM   2035  CD  GLU A 132     -16.593   0.381   0.203  1.00 88.02           C  
ATOM   2036  OE1 GLU A 132     -16.808   0.074  -0.989  1.00 88.02           O  
ATOM   2037  OE2 GLU A 132     -17.480   0.500   1.081  1.00 88.02           O  
ATOM   2038  N   VAL A 133     -13.201   3.268   4.063  1.00 93.04           N  
ATOM   2039  H   VAL A 133     -13.134   3.898   3.276  1.00 93.04           H  
ATOM   2040  CA  VAL A 133     -13.030   3.833   5.404  1.00 93.04           C  
ATOM   2041  HA  VAL A 133     -13.339   3.083   6.132  1.00 93.04           H  
ATOM   2042  C   VAL A 133     -13.937   5.044   5.577  1.00 93.04           C  
ATOM   2043  CB  VAL A 133     -11.559   4.183   5.707  1.00 93.04           C  
ATOM   2044  HB  VAL A 133     -11.507   4.580   6.721  1.00 93.04           H  
ATOM   2045  O   VAL A 133     -14.169   5.782   4.614  1.00 93.04           O  
ATOM   2046  CG1 VAL A 133     -10.669   2.936   5.656  1.00 93.04           C  
ATOM   2047 HG11 VAL A 133     -11.086   2.159   6.297  1.00 93.04           H  
ATOM   2048 HG12 VAL A 133     -10.601   2.559   4.636  1.00 93.04           H  
ATOM   2049 HG13 VAL A 133      -9.669   3.184   6.011  1.00 93.04           H  
ATOM   2050  CG2 VAL A 133     -10.975   5.241   4.765  1.00 93.04           C  
ATOM   2051 HG21 VAL A 133     -11.524   6.178   4.865  1.00 93.04           H  
ATOM   2052 HG22 VAL A 133     -11.032   4.900   3.732  1.00 93.04           H  
ATOM   2053 HG23 VAL A 133      -9.931   5.418   5.022  1.00 93.04           H  
ATOM   2054  N   PRO A 134     -14.468   5.294   6.783  1.00 92.87           N  
ATOM   2055  CA  PRO A 134     -15.237   6.502   7.013  1.00 92.87           C  
ATOM   2056  HA  PRO A 134     -16.037   6.564   6.275  1.00 92.87           H  
ATOM   2057  C   PRO A 134     -14.326   7.729   6.894  1.00 92.87           C  
ATOM   2058  CB  PRO A 134     -15.850   6.334   8.402  1.00 92.87           C  
ATOM   2059  HB2 PRO A 134     -16.788   5.786   8.318  1.00 92.87           H  
ATOM   2060  HB3 PRO A 134     -16.016   7.291   8.896  1.00 92.87           H  
ATOM   2061  O   PRO A 134     -13.159   7.689   7.288  1.00 92.87           O  
ATOM   2062  CG  PRO A 134     -14.820   5.468   9.127  1.00 92.87           C  
ATOM   2063  HG2 PRO A 134     -14.013   6.103   9.494  1.00 92.87           H  
ATOM   2064  HG3 PRO A 134     -15.266   4.904   9.947  1.00 92.87           H  
ATOM   2065  CD  PRO A 134     -14.296   4.548   8.023  1.00 92.87           C  
ATOM   2066  HD2 PRO A 134     -13.250   4.305   8.208  1.00 92.87           H  
ATOM   2067  HD3 PRO A 134     -14.895   3.639   7.983  1.00 92.87           H  
ATOM   2068  N   VAL A 135     -14.860   8.856   6.421  1.00 91.95           N  
ATOM   2069  H   VAL A 135     -15.815   8.822   6.096  1.00 91.95           H  
ATOM   2070  CA  VAL A 135     -14.108  10.125   6.316  1.00 91.95           C  
ATOM   2071  HA  VAL A 135     -13.249   9.970   5.664  1.00 91.95           H  
ATOM   2072  C   VAL A 135     -13.557  10.563   7.681  1.00 91.95           C  
ATOM   2073  CB  VAL A 135     -14.994  11.220   5.690  1.00 91.95           C  
ATOM   2074  HB  VAL A 135     -15.933  11.270   6.240  1.00 91.95           H  
ATOM   2075  O   VAL A 135     -12.485  11.157   7.769  1.00 91.95           O  
ATOM   2076  CG1 VAL A 135     -14.346  12.611   5.727  1.00 91.95           C  
ATOM   2077 HG11 VAL A 135     -13.371  12.586   5.240  1.00 91.95           H  
ATOM   2078 HG12 VAL A 135     -14.221  12.951   6.755  1.00 91.95           H  
ATOM   2079 HG13 VAL A 135     -14.990  13.330   5.220  1.00 91.95           H  
ATOM   2080  CG2 VAL A 135     -15.301  10.879   4.225  1.00 91.95           C  
ATOM   2081 HG21 VAL A 135     -14.379  10.846   3.644  1.00 91.95           H  
ATOM   2082 HG22 VAL A 135     -15.964  11.632   3.799  1.00 91.95           H  
ATOM   2083 HG23 VAL A 135     -15.798   9.912   4.149  1.00 91.95           H  
ATOM   2084  N   SER A 136     -14.226  10.190   8.778  1.00 92.65           N  
ATOM   2085  H   SER A 136     -15.068   9.645   8.659  1.00 92.65           H  
ATOM   2086  CA  SER A 136     -13.742  10.409  10.147  1.00 92.65           C  
ATOM   2087  HA  SER A 136     -13.588  11.479  10.288  1.00 92.65           H  
ATOM   2088  C   SER A 136     -12.412   9.714  10.467  1.00 92.65           C  
ATOM   2089  CB  SER A 136     -14.801   9.952  11.151  1.00 92.65           C  
ATOM   2090  HB2 SER A 136     -15.707  10.538  11.002  1.00 92.65           H  
ATOM   2091  HB3 SER A 136     -14.443  10.119  12.167  1.00 92.65           H  
ATOM   2092  O   SER A 136     -11.752  10.103  11.431  1.00 92.65           O  
ATOM   2093  OG  SER A 136     -15.107   8.582  10.973  1.00 92.65           O  
ATOM   2094  HG  SER A 136     -14.375   8.041  11.278  1.00 92.65           H  
ATOM   2095  N   SER A 137     -12.006   8.719   9.676  1.00 95.04           N  
ATOM   2096  H   SER A 137     -12.600   8.454   8.903  1.00 95.04           H  
ATOM   2097  CA  SER A 137     -10.741   7.983   9.790  1.00 95.04           C  
ATOM   2098  HA  SER A 137     -10.322   8.147  10.783  1.00 95.04           H  
ATOM   2099  C   SER A 137      -9.677   8.458   8.796  1.00 95.04           C  
ATOM   2100  CB  SER A 137     -10.991   6.477   9.648  1.00 95.04           C  
ATOM   2101  HB2 SER A 137     -11.549   6.277   8.733  1.00 95.04           H  
ATOM   2102  HB3 SER A 137     -10.042   5.943   9.599  1.00 95.04           H  
ATOM   2103  O   SER A 137      -8.655   7.791   8.658  1.00 95.04           O  
ATOM   2104  OG  SER A 137     -11.717   6.011  10.770  1.00 95.04           O  
ATOM   2105  HG  SER A 137     -11.104   5.902  11.501  1.00 95.04           H  
ATOM   2106  N   LEU A 138      -9.886   9.597   8.124  1.00 95.73           N  
ATOM   2107  H   LEU A 138     -10.772  10.069   8.237  1.00 95.73           H  
ATOM   2108  CA  LEU A 138      -8.912  10.238   7.238  1.00 95.73           C  
ATOM   2109  HA  LEU A 138      -8.098   9.544   7.025  1.00 95.73           H  
ATOM   2110  C   LEU A 138      -8.309  11.485   7.886  1.00 95.73           C  
ATOM   2111  CB  LEU A 138      -9.578  10.627   5.910  1.00 95.73           C  
ATOM   2112  HB2 LEU A 138      -8.831  11.109   5.278  1.00 95.73           H  
ATOM   2113  HB3 LEU A 138     -10.355  11.361   6.123  1.00 95.73           H  
ATOM   2114  O   LEU A 138      -9.011  12.245   8.557  1.00 95.73           O  
ATOM   2115  CG  LEU A 138     -10.217   9.476   5.122  1.00 95.73           C  
ATOM   2116  HG  LEU A 138     -11.042   9.051   5.694  1.00 95.73           H  
ATOM   2117  CD1 LEU A 138     -10.768  10.035   3.813  1.00 95.73           C  
ATOM   2118 HD11 LEU A 138      -9.951  10.381   3.180  1.00 95.73           H  
ATOM   2119 HD12 LEU A 138     -11.446  10.863   4.018  1.00 95.73           H  
ATOM   2120 HD13 LEU A 138     -11.317   9.251   3.289  1.00 95.73           H  
ATOM   2121  CD2 LEU A 138      -9.213   8.373   4.799  1.00 95.73           C  
ATOM   2122 HD21 LEU A 138      -9.669   7.658   4.114  1.00 95.73           H  
ATOM   2123 HD22 LEU A 138      -8.933   7.849   5.713  1.00 95.73           H  
ATOM   2124 HD23 LEU A 138      -8.326   8.797   4.329  1.00 95.73           H  
ATOM   2125  N   ARG A 139      -7.016  11.719   7.661  1.00 97.56           N  
ATOM   2126  H   ARG A 139      -6.502  11.006   7.164  1.00 97.56           H  
ATOM   2127  CA  ARG A 139      -6.273  12.919   8.072  1.00 97.56           C  
ATOM   2128  HA  ARG A 139      -6.976  13.699   8.366  1.00 97.56           H  
ATOM   2129  C   ARG A 139      -5.465  13.479   6.914  1.00 97.56           C  
ATOM   2130  CB  ARG A 139      -5.336  12.608   9.252  1.00 97.56           C  
ATOM   2131  HB2 ARG A 139      -4.621  11.844   8.946  1.00 97.56           H  
ATOM   2132  HB3 ARG A 139      -4.772  13.505   9.511  1.00 97.56           H  
ATOM   2133  O   ARG A 139      -5.033  12.740   6.024  1.00 97.56           O  
ATOM   2134  CG  ARG A 139      -6.053  12.112  10.507  1.00 97.56           C  
ATOM   2135  HG2 ARG A 139      -5.311  11.935  11.285  1.00 97.56           H  
ATOM   2136  HG3 ARG A 139      -6.563  11.174  10.291  1.00 97.56           H  
ATOM   2137  CD  ARG A 139      -7.065  13.131  11.025  1.00 97.56           C  
ATOM   2138  HD2 ARG A 139      -7.843  13.316  10.285  1.00 97.56           H  
ATOM   2139  HD3 ARG A 139      -6.582  14.098  11.161  1.00 97.56           H  
ATOM   2140  NE  ARG A 139      -7.667  12.665  12.278  1.00 97.56           N  
ATOM   2141  HE  ARG A 139      -7.166  12.872  13.130  1.00 97.56           H  
ATOM   2142  NH1 ARG A 139      -9.477  11.650  11.313  1.00 97.56           N  
ATOM   2143 HH11 ARG A 139      -9.161  11.937  10.397  1.00 97.56           H  
ATOM   2144 HH12 ARG A 139     -10.325  11.109  11.405  1.00 97.56           H  
ATOM   2145  NH2 ARG A 139      -9.278  11.651  13.522  1.00 97.56           N  
ATOM   2146 HH21 ARG A 139      -8.859  12.060  14.345  1.00 97.56           H  
ATOM   2147 HH22 ARG A 139     -10.148  11.140  13.563  1.00 97.56           H  
ATOM   2148  CZ  ARG A 139      -8.798  11.999  12.366  1.00 97.56           C  
ATOM   2149  N   LYS A 140      -5.234  14.792   6.950  1.00 97.28           N  
ATOM   2150  H   LYS A 140      -5.571  15.311   7.748  1.00 97.28           H  
ATOM   2151  CA  LYS A 140      -4.327  15.468   6.020  1.00 97.28           C  
ATOM   2152  HA  LYS A 140      -4.684  15.319   5.001  1.00 97.28           H  
ATOM   2153  C   LYS A 140      -2.942  14.842   6.161  1.00 97.28           C  
ATOM   2154  CB  LYS A 140      -4.286  16.969   6.353  1.00 97.28           C  
ATOM   2155  HB2 LYS A 140      -5.301  17.361   6.419  1.00 97.28           H  
ATOM   2156  HB3 LYS A 140      -3.822  17.089   7.333  1.00 97.28           H  
ATOM   2157  O   LYS A 140      -2.460  14.672   7.272  1.00 97.28           O  
ATOM   2158  CG  LYS A 140      -3.492  17.805   5.336  1.00 97.28           C  
ATOM   2159  HG2 LYS A 140      -3.256  18.768   5.790  1.00 97.28           H  
ATOM   2160  HG3 LYS A 140      -2.552  17.314   5.086  1.00 97.28           H  
ATOM   2161  CD  LYS A 140      -4.309  18.064   4.069  1.00 97.28           C  
ATOM   2162  HD2 LYS A 140      -4.635  17.120   3.632  1.00 97.28           H  
ATOM   2163  HD3 LYS A 140      -5.186  18.649   4.348  1.00 97.28           H  
ATOM   2164  CE  LYS A 140      -3.518  18.861   3.034  1.00 97.28           C  
ATOM   2165  HE2 LYS A 140      -4.206  19.484   2.463  1.00 97.28           H  
ATOM   2166  HE3 LYS A 140      -2.815  19.520   3.544  1.00 97.28           H  
ATOM   2167  NZ  LYS A 140      -2.807  17.958   2.108  1.00 97.28           N  
ATOM   2168  HZ1 LYS A 140      -3.453  17.526   1.463  1.00 97.28           H  
ATOM   2169  HZ2 LYS A 140      -2.297  17.251   2.618  1.00 97.28           H  
ATOM   2170  HZ3 LYS A 140      -2.106  18.494   1.618  1.00 97.28           H  
ATOM   2171  N   MET A 141      -2.300  14.488   5.055  1.00 98.29           N  
ATOM   2172  H   MET A 141      -2.738  14.619   4.154  1.00 98.29           H  
ATOM   2173  CA  MET A 141      -0.892  14.104   5.098  1.00 98.29           C  
ATOM   2174  HA  MET A 141      -0.675  13.664   6.072  1.00 98.29           H  
ATOM   2175  C   MET A 141      -0.010  15.341   4.930  1.00 98.29           C  
ATOM   2176  CB  MET A 141      -0.603  13.029   4.050  1.00 98.29           C  
ATOM   2177  HB2 MET A 141      -1.351  12.241   4.139  1.00 98.29           H  
ATOM   2178  HB3 MET A 141      -0.652  13.457   3.049  1.00 98.29           H  
ATOM   2179  O   MET A 141      -0.283  16.187   4.079  1.00 98.29           O  
ATOM   2180  CG  MET A 141       0.778  12.416   4.289  1.00 98.29           C  
ATOM   2181  HG2 MET A 141       0.815  11.998   5.295  1.00 98.29           H  
ATOM   2182  HG3 MET A 141       1.531  13.201   4.216  1.00 98.29           H  
ATOM   2183  SD  MET A 141       1.245  11.127   3.121  1.00 98.29           S  
ATOM   2184  CE  MET A 141      -0.005   9.874   3.406  1.00 98.29           C  
ATOM   2185  HE1 MET A 141      -0.942  10.255   3.001  1.00 98.29           H  
ATOM   2186  HE2 MET A 141      -0.101   9.657   4.470  1.00 98.29           H  
ATOM   2187  HE3 MET A 141       0.256   8.970   2.855  1.00 98.29           H  
ATOM   2188  N   LEU A 142       1.052  15.418   5.733  1.00 98.13           N  
ATOM   2189  H   LEU A 142       1.187  14.677   6.405  1.00 98.13           H  
ATOM   2190  CA  LEU A 142       2.111  16.420   5.623  1.00 98.13           C  
ATOM   2191  HA  LEU A 142       1.754  17.264   5.032  1.00 98.13           H  
ATOM   2192  C   LEU A 142       3.338  15.841   4.919  1.00 98.13           C  
ATOM   2193  CB  LEU A 142       2.510  16.918   7.018  1.00 98.13           C  
ATOM   2194  HB2 LEU A 142       2.931  16.078   7.572  1.00 98.13           H  
ATOM   2195  HB3 LEU A 142       3.288  17.674   6.914  1.00 98.13           H  
ATOM   2196  O   LEU A 142       3.590  14.637   4.995  1.00 98.13           O  
ATOM   2197  CG  LEU A 142       1.354  17.509   7.832  1.00 98.13           C  
ATOM   2198  HG  LEU A 142       0.579  16.755   7.972  1.00 98.13           H  
ATOM   2199  CD1 LEU A 142       1.895  17.894   9.198  1.00 98.13           C  
ATOM   2200 HD11 LEU A 142       2.331  17.008   9.658  1.00 98.13           H  
ATOM   2201 HD12 LEU A 142       2.643  18.682   9.110  1.00 98.13           H  
ATOM   2202 HD13 LEU A 142       1.060  18.225   9.815  1.00 98.13           H  
ATOM   2203  CD2 LEU A 142       0.741  18.743   7.179  1.00 98.13           C  
ATOM   2204 HD21 LEU A 142       1.508  19.493   6.986  1.00 98.13           H  
ATOM   2205 HD22 LEU A 142      -0.025  19.164   7.830  1.00 98.13           H  
ATOM   2206 HD23 LEU A 142       0.259  18.470   6.240  1.00 98.13           H  
ATOM   2207  N   ALA A 143       4.139  16.718   4.310  1.00 97.41           N  
ATOM   2208  H   ALA A 143       3.852  17.685   4.260  1.00 97.41           H  
ATOM   2209  CA  ALA A 143       5.314  16.326   3.532  1.00 97.41           C  
ATOM   2210  HA  ALA A 143       4.988  15.734   2.677  1.00 97.41           H  
ATOM   2211  C   ALA A 143       6.302  15.460   4.339  1.00 97.41           C  
ATOM   2212  CB  ALA A 143       5.976  17.601   2.998  1.00 97.41           C  
ATOM   2213  HB1 ALA A 143       5.270  18.163   2.387  1.00 97.41           H  
ATOM   2214  HB2 ALA A 143       6.323  18.225   3.822  1.00 97.41           H  
ATOM   2215  HB3 ALA A 143       6.829  17.332   2.374  1.00 97.41           H  
ATOM   2216  O   ALA A 143       6.877  14.521   3.802  1.00 97.41           O  
ATOM   2217  N   GLU A 144       6.422  15.669   5.657  1.00 97.32           N  
ATOM   2218  H   GLU A 144       5.888  16.422   6.066  1.00 97.32           H  
ATOM   2219  CA  GLU A 144       7.330  14.894   6.523  1.00 97.32           C  
ATOM   2220  HA  GLU A 144       8.331  14.982   6.101  1.00 97.32           H  
ATOM   2221  C   GLU A 144       7.041  13.380   6.609  1.00 97.32           C  
ATOM   2222  CB  GLU A 144       7.363  15.500   7.938  1.00 97.32           C  
ATOM   2223  HB2 GLU A 144       8.205  15.055   8.467  1.00 97.32           H  
ATOM   2224  HB3 GLU A 144       7.553  16.571   7.867  1.00 97.32           H  
ATOM   2225  O   GLU A 144       7.844  12.637   7.188  1.00 97.32           O  
ATOM   2226  CG  GLU A 144       6.086  15.270   8.768  1.00 97.32           C  
ATOM   2227  HG2 GLU A 144       5.777  14.226   8.705  1.00 97.32           H  
ATOM   2228  HG3 GLU A 144       5.282  15.887   8.369  1.00 97.32           H  
ATOM   2229  CD  GLU A 144       6.340  15.602  10.244  1.00 97.32           C  
ATOM   2230  OE1 GLU A 144       5.908  16.685  10.699  1.00 97.32           O  
ATOM   2231  OE2 GLU A 144       7.021  14.799  10.936  1.00 97.32           O  
ATOM   2232  N   PHE A 145       5.896  12.931   6.084  1.00 98.32           N  
ATOM   2233  H   PHE A 145       5.273  13.605   5.661  1.00 98.32           H  
ATOM   2234  CA  PHE A 145       5.509  11.521   6.007  1.00 98.32           C  
ATOM   2235  HA  PHE A 145       6.135  10.952   6.695  1.00 98.32           H  
ATOM   2236  C   PHE A 145       5.752  10.895   4.621  1.00 98.32           C  
ATOM   2237  CB  PHE A 145       4.053  11.368   6.478  1.00 98.32           C  
ATOM   2238  HB2 PHE A 145       3.403  11.883   5.770  1.00 98.32           H  
ATOM   2239  HB3 PHE A 145       3.785  10.312   6.456  1.00 98.32           H  
ATOM   2240  O   PHE A 145       5.533   9.694   4.460  1.00 98.32           O  
ATOM   2241  CG  PHE A 145       3.791  11.890   7.882  1.00 98.32           C  
ATOM   2242  CD1 PHE A 145       4.456  11.320   8.985  1.00 98.32           C  
ATOM   2243  HD1 PHE A 145       5.145  10.503   8.831  1.00 98.32           H  
ATOM   2244  CD2 PHE A 145       2.897  12.957   8.089  1.00 98.32           C  
ATOM   2245  HD2 PHE A 145       2.396  13.405   7.243  1.00 98.32           H  
ATOM   2246  CE1 PHE A 145       4.230  11.814  10.282  1.00 98.32           C  
ATOM   2247  HE1 PHE A 145       4.744  11.381  11.127  1.00 98.32           H  
ATOM   2248  CE2 PHE A 145       2.666  13.449   9.386  1.00 98.32           C  
ATOM   2249  HE2 PHE A 145       1.987  14.275   9.539  1.00 98.32           H  
ATOM   2250  CZ  PHE A 145       3.339  12.880  10.480  1.00 98.32           C  
ATOM   2251  HZ  PHE A 145       3.184  13.276  11.473  1.00 98.32           H  
ATOM   2252  N   VAL A 146       6.226  11.664   3.633  1.00 97.42           N  
ATOM   2253  H   VAL A 146       6.388  12.643   3.826  1.00 97.42           H  
ATOM   2254  CA  VAL A 146       6.509  11.181   2.261  1.00 97.42           C  
ATOM   2255  HA  VAL A 146       6.557  10.092   2.264  1.00 97.42           H  
ATOM   2256  C   VAL A 146       7.856  11.632   1.706  1.00 97.42           C  
ATOM   2257  CB  VAL A 146       5.404  11.576   1.266  1.00 97.42           C  
ATOM   2258  HB  VAL A 146       5.702  11.256   0.268  1.00 97.42           H  
ATOM   2259  O   VAL A 146       8.466  10.887   0.945  1.00 97.42           O  
ATOM   2260  CG1 VAL A 146       4.119  10.838   1.624  1.00 97.42           C  
ATOM   2261 HG11 VAL A 146       3.321  11.147   0.950  1.00 97.42           H  
ATOM   2262 HG12 VAL A 146       3.841  11.076   2.651  1.00 97.42           H  
ATOM   2263 HG13 VAL A 146       4.273   9.763   1.530  1.00 97.42           H  
ATOM   2264  CG2 VAL A 146       5.116  13.082   1.227  1.00 97.42           C  
ATOM   2265 HG21 VAL A 146       4.714  13.419   2.182  1.00 97.42           H  
ATOM   2266 HG22 VAL A 146       4.394  13.276   0.434  1.00 97.42           H  
ATOM   2267 HG23 VAL A 146       6.024  13.637   0.989  1.00 97.42           H  
ATOM   2268  N   THR A 147       8.364  12.800   2.106  1.00 96.74           N  
ATOM   2269  H   THR A 147       7.817  13.402   2.705  1.00 96.74           H  
ATOM   2270  CA  THR A 147       9.680  13.291   1.683  1.00 96.74           C  
ATOM   2271  HA  THR A 147       9.700  13.345   0.595  1.00 96.74           H  
ATOM   2272  C   THR A 147      10.767  12.325   2.141  1.00 96.74           C  
ATOM   2273  CB  THR A 147       9.958  14.689   2.251  1.00 96.74           C  
ATOM   2274  HB  THR A 147      10.010  14.637   3.338  1.00 96.74           H  
ATOM   2275  O   THR A 147      10.862  12.024   3.332  1.00 96.74           O  
ATOM   2276  CG2 THR A 147      11.253  15.293   1.713  1.00 96.74           C  
ATOM   2277 HG21 THR A 147      12.108  14.701   2.040  1.00 96.74           H  
ATOM   2278 HG22 THR A 147      11.237  15.322   0.624  1.00 96.74           H  
ATOM   2279 HG23 THR A 147      11.371  16.304   2.101  1.00 96.74           H  
ATOM   2280  OG1 THR A 147       8.925  15.581   1.892  1.00 96.74           O  
ATOM   2281  HG1 THR A 147       8.869  15.589   0.933  1.00 96.74           H  
ATOM   2282  N   ASP A 148      11.563  11.828   1.190  1.00 96.52           N  
ATOM   2283  H   ASP A 148      11.468  12.179   0.248  1.00 96.52           H  
ATOM   2284  CA  ASP A 148      12.598  10.802   1.393  1.00 96.52           C  
ATOM   2285  HA  ASP A 148      12.922  10.491   0.400  1.00 96.52           H  
ATOM   2286  C   ASP A 148      12.076   9.520   2.073  1.00 96.52           C  
ATOM   2287  CB  ASP A 148      13.832  11.408   2.078  1.00 96.52           C  
ATOM   2288  HB2 ASP A 148      14.624  10.660   2.112  1.00 96.52           H  
ATOM   2289  HB3 ASP A 148      13.579  11.677   3.104  1.00 96.52           H  
ATOM   2290  O   ASP A 148      12.815   8.773   2.722  1.00 96.52           O  
ATOM   2291  CG  ASP A 148      14.364  12.638   1.339  1.00 96.52           C  
ATOM   2292  OD1 ASP A 148      14.431  12.585   0.091  1.00 96.52           O  
ATOM   2293  OD2 ASP A 148      14.703  13.624   2.033  1.00 96.52           O  
ATOM   2294  N   LEU A 149      10.773   9.260   1.935  1.00 98.16           N  
ATOM   2295  H   LEU A 149      10.215   9.921   1.414  1.00 98.16           H  
ATOM   2296  CA  LEU A 149      10.095   8.100   2.485  1.00 98.16           C  
ATOM   2297  HA  LEU A 149      10.851   7.407   2.854  1.00 98.16           H  
ATOM   2298  C   LEU A 149       9.308   7.387   1.373  1.00 98.16           C  
ATOM   2299  CB  LEU A 149       9.208   8.524   3.675  1.00 98.16           C  
ATOM   2300  HB2 LEU A 149       8.558   9.333   3.344  1.00 98.16           H  
ATOM   2301  HB3 LEU A 149       8.574   7.683   3.956  1.00 98.16           H  
ATOM   2302  O   LEU A 149       8.087   7.509   1.337  1.00 98.16           O  
ATOM   2303  CG  LEU A 149       9.971   8.988   4.928  1.00 98.16           C  
ATOM   2304  HG  LEU A 149      10.685   9.772   4.676  1.00 98.16           H  
ATOM   2305  CD1 LEU A 149       8.973   9.552   5.941  1.00 98.16           C  
ATOM   2306 HD11 LEU A 149       9.498   9.863   6.844  1.00 98.16           H  
ATOM   2307 HD12 LEU A 149       8.212   8.808   6.174  1.00 98.16           H  
ATOM   2308 HD13 LEU A 149       8.498  10.431   5.504  1.00 98.16           H  
ATOM   2309  CD2 LEU A 149      10.723   7.832   5.596  1.00 98.16           C  
ATOM   2310 HD21 LEU A 149      11.146   8.166   6.543  1.00 98.16           H  
ATOM   2311 HD22 LEU A 149      10.050   6.989   5.753  1.00 98.16           H  
ATOM   2312 HD23 LEU A 149      11.550   7.529   4.953  1.00 98.16           H  
ATOM   2313  N   PRO A 150       9.955   6.638   0.467  1.00 97.91           N  
ATOM   2314  CA  PRO A 150       9.232   5.834  -0.514  1.00 97.91           C  
ATOM   2315  HA  PRO A 150       8.701   6.508  -1.187  1.00 97.91           H  
ATOM   2316  C   PRO A 150       8.203   4.867   0.113  1.00 97.91           C  
ATOM   2317  CB  PRO A 150      10.310   5.102  -1.314  1.00 97.91           C  
ATOM   2318  HB2 PRO A 150      10.026   4.063  -1.482  1.00 97.91           H  
ATOM   2319  HB3 PRO A 150      10.482   5.616  -2.259  1.00 97.91           H  
ATOM   2320  O   PRO A 150       8.376   4.340   1.215  1.00 97.91           O  
ATOM   2321  CG  PRO A 150      11.567   5.170  -0.450  1.00 97.91           C  
ATOM   2322  HG2 PRO A 150      11.573   4.337   0.253  1.00 97.91           H  
ATOM   2323  HG3 PRO A 150      12.474   5.169  -1.056  1.00 97.91           H  
ATOM   2324  CD  PRO A 150      11.395   6.477   0.310  1.00 97.91           C  
ATOM   2325  HD2 PRO A 150      11.925   6.432   1.261  1.00 97.91           H  
ATOM   2326  HD3 PRO A 150      11.781   7.302  -0.289  1.00 97.91           H  
ATOM   2327  N   ALA A 151       7.093   4.628  -0.577  1.00 96.41           N  
ATOM   2328  H   ALA A 151       6.986   5.084  -1.472  1.00 96.41           H  
ATOM   2329  CA  ALA A 151       6.134   3.578  -0.249  1.00 96.41           C  
ATOM   2330  HA  ALA A 151       5.900   3.618   0.815  1.00 96.41           H  
ATOM   2331  C   ALA A 151       6.713   2.187  -0.506  1.00 96.41           C  
ATOM   2332  CB  ALA A 151       4.833   3.821  -1.007  1.00 96.41           C  
ATOM   2333  HB1 ALA A 151       4.303   4.657  -0.549  1.00 96.41           H  
ATOM   2334  HB2 ALA A 151       4.199   2.936  -0.951  1.00 96.41           H  
ATOM   2335  HB3 ALA A 151       5.044   4.043  -2.053  1.00 96.41           H  
ATOM   2336  O   ALA A 151       7.576   1.999  -1.366  1.00 96.41           O  
ATOM   2337  N   VAL A 152       6.257   1.205   0.272  1.00 96.95           N  
ATOM   2338  H   VAL A 152       5.574   1.438   0.979  1.00 96.95           H  
ATOM   2339  CA  VAL A 152       6.883  -0.128   0.280  1.00 96.95           C  
ATOM   2340  HA  VAL A 152       7.816  -0.072  -0.281  1.00 96.95           H  
ATOM   2341  C   VAL A 152       6.082  -1.210  -0.432  1.00 96.95           C  
ATOM   2342  CB  VAL A 152       7.290  -0.566   1.694  1.00 96.95           C  
ATOM   2343  HB  VAL A 152       7.766  -1.544   1.623  1.00 96.95           H  
ATOM   2344  O   VAL A 152       6.679  -2.213  -0.813  1.00 96.95           O  
ATOM   2345  CG1 VAL A 152       8.313   0.409   2.288  1.00 96.95           C  
ATOM   2346 HG11 VAL A 152       8.591   0.092   3.293  1.00 96.95           H  
ATOM   2347 HG12 VAL A 152       9.204   0.426   1.660  1.00 96.95           H  
ATOM   2348 HG13 VAL A 152       7.900   1.416   2.335  1.00 96.95           H  
ATOM   2349  CG2 VAL A 152       6.105  -0.697   2.650  1.00 96.95           C  
ATOM   2350 HG21 VAL A 152       5.396  -1.426   2.259  1.00 96.95           H  
ATOM   2351 HG22 VAL A 152       5.605   0.264   2.772  1.00 96.95           H  
ATOM   2352 HG23 VAL A 152       6.450  -1.041   3.625  1.00 96.95           H  
ATOM   2353  N   ALA A 153       4.772  -1.038  -0.642  1.00 94.15           N  
ATOM   2354  H   ALA A 153       4.328  -0.173  -0.370  1.00 94.15           H  
ATOM   2355  CA  ALA A 153       3.956  -2.041  -1.325  1.00 94.15           C  
ATOM   2356  HA  ALA A 153       4.375  -3.027  -1.119  1.00 94.15           H  
ATOM   2357  C   ALA A 153       4.017  -1.865  -2.843  1.00 94.15           C  
ATOM   2358  CB  ALA A 153       2.531  -2.041  -0.770  1.00 94.15           C  
ATOM   2359  HB1 ALA A 153       1.956  -2.829  -1.256  1.00 94.15           H  
ATOM   2360  HB2 ALA A 153       2.040  -1.087  -0.964  1.00 94.15           H  
ATOM   2361  HB3 ALA A 153       2.555  -2.244   0.300  1.00 94.15           H  
ATOM   2362  O   ALA A 153       3.093  -1.330  -3.461  1.00 94.15           O  
ATOM   2363  N   CYS A 154       5.118  -2.320  -3.438  1.00 92.21           N  
ATOM   2364  H   CYS A 154       5.826  -2.769  -2.875  1.00 92.21           H  
ATOM   2365  CA  CYS A 154       5.241  -2.403  -4.884  1.00 92.21           C  
ATOM   2366  HA  CYS A 154       5.091  -1.410  -5.308  1.00 92.21           H  
ATOM   2367  C   CYS A 154       4.165  -3.329  -5.441  1.00 92.21           C  
ATOM   2368  CB  CYS A 154       6.630  -2.909  -5.282  1.00 92.21           C  
ATOM   2369  HB2 CYS A 154       6.786  -3.899  -4.854  1.00 92.21           H  
ATOM   2370  HB3 CYS A 154       6.692  -2.984  -6.368  1.00 92.21           H  
ATOM   2371  O   CYS A 154       3.808  -4.348  -4.849  1.00 92.21           O  
ATOM   2372  SG  CYS A 154       7.914  -1.781  -4.679  1.00 92.21           S  
ATOM   2373  HG  CYS A 154       7.630  -0.726  -5.447  1.00 92.21           H  
ATOM   2374  N   GLN A 155       3.671  -2.971  -6.608  1.00 89.63           N  
ATOM   2375  H   GLN A 155       4.071  -2.172  -7.078  1.00 89.63           H  
ATOM   2376  CA  GLN A 155       2.664  -3.712  -7.322  1.00 89.63           C  
ATOM   2377  HA  GLN A 155       2.070  -4.309  -6.630  1.00 89.63           H  
ATOM   2378  C   GLN A 155       3.348  -4.643  -8.315  1.00 89.63           C  
ATOM   2379  CB  GLN A 155       1.753  -2.712  -7.996  1.00 89.63           C  
ATOM   2380  HB2 GLN A 155       1.056  -3.290  -8.604  1.00 89.63           H  
ATOM   2381  HB3 GLN A 155       2.372  -2.078  -8.630  1.00 89.63           H  
ATOM   2382  O   GLN A 155       4.289  -4.269  -9.022  1.00 89.63           O  
ATOM   2383  CG  GLN A 155       0.973  -1.828  -7.002  1.00 89.63           C  
ATOM   2384  HG2 GLN A 155       1.610  -1.555  -6.161  1.00 89.63           H  
ATOM   2385  HG3 GLN A 155       0.675  -0.883  -7.457  1.00 89.63           H  
ATOM   2386  CD  GLN A 155      -0.287  -2.489  -6.467  1.00 89.63           C  
ATOM   2387  NE2 GLN A 155      -0.682  -2.127  -5.270  1.00 89.63           N  
ATOM   2388 HE21 GLN A 155      -1.376  -2.728  -4.850  1.00 89.63           H  
ATOM   2389 HE22 GLN A 155      -0.068  -1.561  -4.701  1.00 89.63           H  
ATOM   2390  OE1 GLN A 155      -0.932  -3.315  -7.093  1.00 89.63           O  
ATOM   2391  N   ILE A 156       2.889  -5.884  -8.323  1.00 90.97           N  
ATOM   2392  H   ILE A 156       2.097  -6.110  -7.740  1.00 90.97           H  
ATOM   2393  CA  ILE A 156       3.612  -7.002  -8.903  1.00 90.97           C  
ATOM   2394  HA  ILE A 156       4.480  -6.643  -9.457  1.00 90.97           H  
ATOM   2395  C   ILE A 156       2.703  -7.753  -9.854  1.00 90.97           C  
ATOM   2396  CB  ILE A 156       4.099  -7.927  -7.779  1.00 90.97           C  
ATOM   2397  HB  ILE A 156       3.218  -8.223  -7.209  1.00 90.97           H  
ATOM   2398  O   ILE A 156       1.610  -8.175  -9.479  1.00 90.97           O  
ATOM   2399  CG1 ILE A 156       5.059  -7.248  -6.784  1.00 90.97           C  
ATOM   2400 HG12 ILE A 156       5.332  -7.980  -6.024  1.00 90.97           H  
ATOM   2401 HG13 ILE A 156       4.541  -6.443  -6.263  1.00 90.97           H  
ATOM   2402  CG2 ILE A 156       4.726  -9.214  -8.325  1.00 90.97           C  
ATOM   2403 HG21 ILE A 156       5.524  -8.978  -9.029  1.00 90.97           H  
ATOM   2404 HG22 ILE A 156       3.975  -9.821  -8.830  1.00 90.97           H  
ATOM   2405 HG23 ILE A 156       5.112  -9.796  -7.489  1.00 90.97           H  
ATOM   2406  CD1 ILE A 156       6.346  -6.691  -7.395  1.00 90.97           C  
ATOM   2407 HD11 ILE A 156       6.593  -7.192  -8.331  1.00 90.97           H  
ATOM   2408 HD12 ILE A 156       6.243  -5.621  -7.570  1.00 90.97           H  
ATOM   2409 HD13 ILE A 156       7.156  -6.875  -6.688  1.00 90.97           H  
ATOM   2410  N   VAL A 157       3.216  -7.994 -11.052  1.00 89.96           N  
ATOM   2411  H   VAL A 157       4.111  -7.581 -11.272  1.00 89.96           H  
ATOM   2412  CA  VAL A 157       2.634  -8.907 -12.032  1.00 89.96           C  
ATOM   2413  HA  VAL A 157       1.620  -9.177 -11.738  1.00 89.96           H  
ATOM   2414  C   VAL A 157       3.498 -10.155 -12.058  1.00 89.96           C  
ATOM   2415  CB  VAL A 157       2.571  -8.249 -13.416  1.00 89.96           C  
ATOM   2416  HB  VAL A 157       3.583  -7.979 -13.720  1.00 89.96           H  
ATOM   2417  O   VAL A 157       4.705 -10.082 -12.282  1.00 89.96           O  
ATOM   2418  CG1 VAL A 157       1.977  -9.192 -14.471  1.00 89.96           C  
ATOM   2419 HG11 VAL A 157       1.908  -8.672 -15.426  1.00 89.96           H  
ATOM   2420 HG12 VAL A 157       2.619 -10.064 -14.601  1.00 89.96           H  
ATOM   2421 HG13 VAL A 157       0.985  -9.519 -14.161  1.00 89.96           H  
ATOM   2422  CG2 VAL A 157       1.728  -6.971 -13.386  1.00 89.96           C  
ATOM   2423 HG21 VAL A 157       2.072  -6.307 -14.179  1.00 89.96           H  
ATOM   2424 HG22 VAL A 157       1.850  -6.439 -12.443  1.00 89.96           H  
ATOM   2425 HG23 VAL A 157       0.669  -7.198 -13.512  1.00 89.96           H  
ATOM   2426  N   ILE A 158       2.893 -11.311 -11.828  1.00 92.54           N  
ATOM   2427  H   ILE A 158       1.901 -11.308 -11.637  1.00 92.54           H  
ATOM   2428  CA  ILE A 158       3.578 -12.594 -11.938  1.00 92.54           C  
ATOM   2429  HA  ILE A 158       4.616 -12.471 -11.631  1.00 92.54           H  
ATOM   2430  C   ILE A 158       3.566 -12.992 -13.415  1.00 92.54           C  
ATOM   2431  CB  ILE A 158       2.940 -13.641 -11.002  1.00 92.54           C  
ATOM   2432  HB  ILE A 158       1.915 -13.821 -11.327  1.00 92.54           H  
ATOM   2433  O   ILE A 158       2.505 -13.232 -13.999  1.00 92.54           O  
ATOM   2434  CG1 ILE A 158       2.907 -13.128  -9.540  1.00 92.54           C  
ATOM   2435 HG12 ILE A 158       2.422 -12.152  -9.500  1.00 92.54           H  
ATOM   2436 HG13 ILE A 158       3.926 -13.010  -9.171  1.00 92.54           H  
ATOM   2437  CG2 ILE A 158       3.735 -14.958 -11.100  1.00 92.54           C  
ATOM   2438 HG21 ILE A 158       3.721 -15.331 -12.124  1.00 92.54           H  
ATOM   2439 HG22 ILE A 158       4.770 -14.795 -10.799  1.00 92.54           H  
ATOM   2440 HG23 ILE A 158       3.290 -15.725 -10.466  1.00 92.54           H  
ATOM   2441  CD1 ILE A 158       2.127 -14.033  -8.581  1.00 92.54           C  
ATOM   2442 HD11 ILE A 158       1.137 -14.243  -8.986  1.00 92.54           H  
ATOM   2443 HD12 ILE A 158       2.015 -13.530  -7.621  1.00 92.54           H  
ATOM   2444 HD13 ILE A 158       2.667 -14.966  -8.420  1.00 92.54           H  
ATOM   2445  N   GLU A 159       4.743 -13.031 -14.035  1.00 94.59           N  
ATOM   2446  H   GLU A 159       5.583 -12.843 -13.508  1.00 94.59           H  
ATOM   2447  CA  GLU A 159       4.892 -13.477 -15.418  1.00 94.59           C  
ATOM   2448  HA  GLU A 159       4.239 -12.863 -16.040  1.00 94.59           H  
ATOM   2449  C   GLU A 159       4.428 -14.930 -15.568  1.00 94.59           C  
ATOM   2450  CB  GLU A 159       6.330 -13.295 -15.933  1.00 94.59           C  
ATOM   2451  HB2 GLU A 159       7.021 -13.845 -15.294  1.00 94.59           H  
ATOM   2452  HB3 GLU A 159       6.383 -13.710 -16.940  1.00 94.59           H  
ATOM   2453  O   GLU A 159       4.529 -15.737 -14.644  1.00 94.59           O  
ATOM   2454  CG  GLU A 159       6.745 -11.818 -15.997  1.00 94.59           C  
ATOM   2455  HG2 GLU A 159       6.936 -11.457 -14.987  1.00 94.59           H  
ATOM   2456  HG3 GLU A 159       5.910 -11.246 -16.402  1.00 94.59           H  
ATOM   2457  CD  GLU A 159       7.989 -11.573 -16.872  1.00 94.59           C  
ATOM   2458  OE1 GLU A 159       7.962 -10.580 -17.630  1.00 94.59           O  
ATOM   2459  OE2 GLU A 159       8.967 -12.355 -16.786  1.00 94.59           O  
ATOM   2460  N   ASP A 160       3.876 -15.244 -16.741  1.00 94.50           N  
ATOM   2461  H   ASP A 160       3.970 -14.577 -17.493  1.00 94.50           H  
ATOM   2462  CA  ASP A 160       3.338 -16.564 -17.093  1.00 94.50           C  
ATOM   2463  HA  ASP A 160       2.861 -16.443 -18.066  1.00 94.50           H  
ATOM   2464  C   ASP A 160       2.211 -17.093 -16.183  1.00 94.50           C  
ATOM   2465  CB  ASP A 160       4.490 -17.558 -17.313  1.00 94.50           C  
ATOM   2466  HB2 ASP A 160       5.034 -17.706 -16.380  1.00 94.50           H  
ATOM   2467  HB3 ASP A 160       4.083 -18.519 -17.625  1.00 94.50           H  
ATOM   2468  O   ASP A 160       1.820 -18.260 -16.282  1.00 94.50           O  
ATOM   2469  CG  ASP A 160       5.454 -17.074 -18.398  1.00 94.50           C  
ATOM   2470  OD1 ASP A 160       4.944 -16.610 -19.449  1.00 94.50           O  
ATOM   2471  OD2 ASP A 160       6.681 -17.197 -18.191  1.00 94.50           O  
ATOM   2472  N   PHE A 161       1.607 -16.233 -15.351  1.00 91.69           N  
ATOM   2473  H   PHE A 161       2.011 -15.316 -15.226  1.00 91.69           H  
ATOM   2474  CA  PHE A 161       0.477 -16.631 -14.516  1.00 91.69           C  
ATOM   2475  HA  PHE A 161       0.851 -17.454 -13.905  1.00 91.69           H  
ATOM   2476  C   PHE A 161      -0.721 -17.103 -15.371  1.00 91.69           C  
ATOM   2477  CB  PHE A 161       0.077 -15.513 -13.551  1.00 91.69           C  
ATOM   2478  HB2 PHE A 161      -0.508 -14.760 -14.078  1.00 91.69           H  
ATOM   2479  HB3 PHE A 161       0.984 -15.032 -13.185  1.00 91.69           H  
ATOM   2480  O   PHE A 161      -1.066 -16.472 -16.382  1.00 91.69           O  
ATOM   2481  CG  PHE A 161      -0.683 -16.015 -12.339  1.00 91.69           C  
ATOM   2482  CD1 PHE A 161      -2.089 -16.070 -12.337  1.00 91.69           C  
ATOM   2483  HD1 PHE A 161      -2.649 -15.751 -13.204  1.00 91.69           H  
ATOM   2484  CD2 PHE A 161       0.035 -16.432 -11.203  1.00 91.69           C  
ATOM   2485  HD2 PHE A 161       1.115 -16.406 -11.207  1.00 91.69           H  
ATOM   2486  CE1 PHE A 161      -2.771 -16.522 -11.194  1.00 91.69           C  
ATOM   2487  HE1 PHE A 161      -3.851 -16.529 -11.180  1.00 91.69           H  
ATOM   2488  CE2 PHE A 161      -0.646 -16.870 -10.055  1.00 91.69           C  
ATOM   2489  HE2 PHE A 161      -0.091 -17.172  -9.180  1.00 91.69           H  
ATOM   2490  CZ  PHE A 161      -2.050 -16.905 -10.048  1.00 91.69           C  
ATOM   2491  HZ  PHE A 161      -2.578 -17.211  -9.157  1.00 91.69           H  
ATOM   2492  N   PRO A 162      -1.404 -18.200 -14.991  1.00 93.02           N  
ATOM   2493  CA  PRO A 162      -2.526 -18.730 -15.758  1.00 93.02           C  
ATOM   2494  HA  PRO A 162      -2.148 -19.037 -16.733  1.00 93.02           H  
ATOM   2495  C   PRO A 162      -3.658 -17.710 -15.936  1.00 93.02           C  
ATOM   2496  CB  PRO A 162      -3.000 -19.973 -14.996  1.00 93.02           C  
ATOM   2497  HB2 PRO A 162      -3.779 -19.710 -14.280  1.00 93.02           H  
ATOM   2498  HB3 PRO A 162      -3.354 -20.752 -15.671  1.00 93.02           H  
ATOM   2499  O   PRO A 162      -4.232 -17.216 -14.971  1.00 93.02           O  
ATOM   2500  CG  PRO A 162      -1.756 -20.412 -14.231  1.00 93.02           C  
ATOM   2501  HG2 PRO A 162      -1.124 -21.029 -14.870  1.00 93.02           H  
ATOM   2502  HG3 PRO A 162      -2.010 -20.933 -13.308  1.00 93.02           H  
ATOM   2503  CD  PRO A 162      -1.045 -19.108 -13.914  1.00 93.02           C  
ATOM   2504  HD2 PRO A 162       0.028 -19.297 -13.873  1.00 93.02           H  
ATOM   2505  HD3 PRO A 162      -1.399 -18.711 -12.963  1.00 93.02           H  
ATOM   2506  N   LYS A 163      -4.062 -17.460 -17.189  1.00 85.90           N  
ATOM   2507  H   LYS A 163      -3.491 -17.850 -17.925  1.00 85.90           H  
ATOM   2508  CA  LYS A 163      -5.146 -16.511 -17.533  1.00 85.90           C  
ATOM   2509  HA  LYS A 163      -4.890 -15.533 -17.126  1.00 85.90           H  
ATOM   2510  C   LYS A 163      -6.509 -16.861 -16.919  1.00 85.90           C  
ATOM   2511  CB  LYS A 163      -5.291 -16.428 -19.061  1.00 85.90           C  
ATOM   2512  HB2 LYS A 163      -5.349 -17.439 -19.464  1.00 85.90           H  
ATOM   2513  HB3 LYS A 163      -6.218 -15.911 -19.307  1.00 85.90           H  
ATOM   2514  O   LYS A 163      -7.372 -15.996 -16.845  1.00 85.90           O  
ATOM   2515  CG  LYS A 163      -4.130 -15.667 -19.711  1.00 85.90           C  
ATOM   2516  HG2 LYS A 163      -4.208 -14.611 -19.454  1.00 85.90           H  
ATOM   2517  HG3 LYS A 163      -3.182 -16.048 -19.329  1.00 85.90           H  
ATOM   2518  CD  LYS A 163      -4.143 -15.835 -21.235  1.00 85.90           C  
ATOM   2519  HD2 LYS A 163      -3.999 -16.892 -21.457  1.00 85.90           H  
ATOM   2520  HD3 LYS A 163      -5.104 -15.520 -21.643  1.00 85.90           H  
ATOM   2521  CE  LYS A 163      -2.981 -15.028 -21.832  1.00 85.90           C  
ATOM   2522  HE2 LYS A 163      -3.156 -13.960 -21.701  1.00 85.90           H  
ATOM   2523  HE3 LYS A 163      -2.090 -15.261 -21.250  1.00 85.90           H  
ATOM   2524  NZ  LYS A 163      -2.719 -15.370 -23.255  1.00 85.90           N  
ATOM   2525  HZ1 LYS A 163      -1.940 -14.832 -23.606  1.00 85.90           H  
ATOM   2526  HZ2 LYS A 163      -2.414 -16.332 -23.303  1.00 85.90           H  
ATOM   2527  HZ3 LYS A 163      -3.524 -15.273 -23.858  1.00 85.90           H  
ATOM   2528  N   GLN A 164      -6.723 -18.130 -16.580  1.00 87.22           N  
ATOM   2529  H   GLN A 164      -5.933 -18.756 -16.641  1.00 87.22           H  
ATOM   2530  CA  GLN A 164      -7.939 -18.655 -15.956  1.00 87.22           C  
ATOM   2531  HA  GLN A 164      -8.475 -17.848 -15.456  1.00 87.22           H  
ATOM   2532  C   GLN A 164      -7.534 -19.665 -14.877  1.00 87.22           C  
ATOM   2533  CB  GLN A 164      -8.869 -19.287 -17.012  1.00 87.22           C  
ATOM   2534  HB2 GLN A 164      -9.688 -19.786 -16.494  1.00 87.22           H  
ATOM   2535  HB3 GLN A 164      -8.316 -20.035 -17.579  1.00 87.22           H  
ATOM   2536  O   GLN A 164      -7.741 -20.869 -15.028  1.00 87.22           O  
ATOM   2537  CG  GLN A 164      -9.479 -18.263 -17.981  1.00 87.22           C  
ATOM   2538  HG2 GLN A 164      -8.682 -17.760 -18.529  1.00 87.22           H  
ATOM   2539  HG3 GLN A 164     -10.029 -17.515 -17.410  1.00 87.22           H  
ATOM   2540  CD  GLN A 164     -10.423 -18.893 -19.001  1.00 87.22           C  
ATOM   2541  NE2 GLN A 164     -10.995 -18.104 -19.884  1.00 87.22           N  
ATOM   2542 HE21 GLN A 164     -10.915 -17.101 -19.796  1.00 87.22           H  
ATOM   2543 HE22 GLN A 164     -11.660 -18.560 -20.493  1.00 87.22           H  
ATOM   2544  OE1 GLN A 164     -10.662 -20.084 -19.056  1.00 87.22           O  
ATOM   2545  N   ALA A 165      -6.875 -19.186 -13.820  1.00 91.69           N  
ATOM   2546  H   ALA A 165      -6.698 -18.194 -13.743  1.00 91.69           H  
ATOM   2547  CA  ALA A 165      -6.492 -20.035 -12.699  1.00 91.69           C  
ATOM   2548  HA  ALA A 165      -5.878 -20.853 -13.078  1.00 91.69           H  
ATOM   2549  C   ALA A 165      -7.741 -20.635 -12.032  1.00 91.69           C  
ATOM   2550  CB  ALA A 165      -5.645 -19.218 -11.718  1.00 91.69           C  
ATOM   2551  HB1 ALA A 165      -5.321 -19.852 -10.893  1.00 91.69           H  
ATOM   2552  HB2 ALA A 165      -4.767 -18.817 -12.223  1.00 91.69           H  
ATOM   2553  HB3 ALA A 165      -6.234 -18.390 -11.324  1.00 91.69           H  
ATOM   2554  O   ALA A 165      -8.684 -19.921 -11.686  1.00 91.69           O  
ATOM   2555  N   THR A 166      -7.763 -21.956 -11.849  1.00 95.80           N  
ATOM   2556  H   THR A 166      -6.971 -22.511 -12.140  1.00 95.80           H  
ATOM   2557  CA  THR A 166      -8.875 -22.615 -11.154  1.00 95.80           C  
ATOM   2558  HA  THR A 166      -9.805 -22.180 -11.521  1.00 95.80           H  
ATOM   2559  C   THR A 166      -8.803 -22.345  -9.650  1.00 95.80           C  
ATOM   2560  CB  THR A 166      -8.940 -24.126 -11.430  1.00 95.80           C  
ATOM   2561  HB  THR A 166      -9.888 -24.502 -11.046  1.00 95.80           H  
ATOM   2562  O   THR A 166      -7.747 -22.010  -9.108  1.00 95.80           O  
ATOM   2563  CG2 THR A 166      -8.861 -24.476 -12.915  1.00 95.80           C  
ATOM   2564 HG21 THR A 166      -9.036 -25.543 -13.051  1.00 95.80           H  
ATOM   2565 HG22 THR A 166      -9.622 -23.921 -13.464  1.00 95.80           H  
ATOM   2566 HG23 THR A 166      -7.880 -24.223 -13.317  1.00 95.80           H  
ATOM   2567  OG1 THR A 166      -7.904 -24.796 -10.758  1.00 95.80           O  
ATOM   2568  HG1 THR A 166      -7.813 -25.666 -11.153  1.00 95.80           H  
ATOM   2569  N   ALA A 167      -9.915 -22.551  -8.939  1.00 96.19           N  
ATOM   2570  H   ALA A 167     -10.775 -22.777  -9.418  1.00 96.19           H  
ATOM   2571  CA  ALA A 167      -9.930 -22.454  -7.478  1.00 96.19           C  
ATOM   2572  HA  ALA A 167      -9.679 -21.432  -7.192  1.00 96.19           H  
ATOM   2573  C   ALA A 167      -8.895 -23.387  -6.816  1.00 96.19           C  
ATOM   2574  CB  ALA A 167     -11.348 -22.770  -6.990  1.00 96.19           C  
ATOM   2575  HB1 ALA A 167     -11.387 -22.676  -5.905  1.00 96.19           H  
ATOM   2576  HB2 ALA A 167     -11.625 -23.787  -7.267  1.00 96.19           H  
ATOM   2577  HB3 ALA A 167     -12.056 -22.067  -7.428  1.00 96.19           H  
ATOM   2578  O   ALA A 167      -8.306 -23.029  -5.798  1.00 96.19           O  
ATOM   2579  N   GLU A 168      -8.638 -24.553  -7.417  1.00 97.01           N  
ATOM   2580  H   GLU A 168      -9.112 -24.769  -8.282  1.00 97.01           H  
ATOM   2581  CA  GLU A 168      -7.617 -25.491  -6.952  1.00 97.01           C  
ATOM   2582  HA  GLU A 168      -7.753 -25.658  -5.883  1.00 97.01           H  
ATOM   2583  C   GLU A 168      -6.200 -24.934  -7.151  1.00 97.01           C  
ATOM   2584  CB  GLU A 168      -7.802 -26.832  -7.673  1.00 97.01           C  
ATOM   2585  HB2 GLU A 168      -8.843 -27.141  -7.579  1.00 97.01           H  
ATOM   2586  HB3 GLU A 168      -7.564 -26.710  -8.730  1.00 97.01           H  
ATOM   2587  O   GLU A 168      -5.412 -24.939  -6.207  1.00 97.01           O  
ATOM   2588  CG  GLU A 168      -6.903 -27.915  -7.063  1.00 97.01           C  
ATOM   2589  HG2 GLU A 168      -5.872 -27.563  -7.078  1.00 97.01           H  
ATOM   2590  HG3 GLU A 168      -7.192 -28.069  -6.024  1.00 97.01           H  
ATOM   2591  CD  GLU A 168      -6.969 -29.250  -7.814  1.00 97.01           C  
ATOM   2592  OE1 GLU A 168      -6.022 -30.045  -7.606  1.00 97.01           O  
ATOM   2593  OE2 GLU A 168      -7.932 -29.451  -8.586  1.00 97.01           O  
ATOM   2594  N   MET A 169      -5.893 -24.381  -8.331  1.00 97.19           N  
ATOM   2595  H   MET A 169      -6.588 -24.379  -9.064  1.00 97.19           H  
ATOM   2596  CA  MET A 169      -4.594 -23.748  -8.600  1.00 97.19           C  
ATOM   2597  HA  MET A 169      -3.798 -24.480  -8.464  1.00 97.19           H  
ATOM   2598  C   MET A 169      -4.334 -22.584  -7.638  1.00 97.19           C  
ATOM   2599  CB  MET A 169      -4.538 -23.226 -10.042  1.00 97.19           C  
ATOM   2600  HB2 MET A 169      -5.353 -22.520 -10.202  1.00 97.19           H  
ATOM   2601  HB3 MET A 169      -3.597 -22.692 -10.180  1.00 97.19           H  
ATOM   2602  O   MET A 169      -3.243 -22.468  -7.086  1.00 97.19           O  
ATOM   2603  CG  MET A 169      -4.621 -24.327 -11.100  1.00 97.19           C  
ATOM   2604  HG2 MET A 169      -5.494 -24.951 -10.908  1.00 97.19           H  
ATOM   2605  HG3 MET A 169      -3.746 -24.972 -11.027  1.00 97.19           H  
ATOM   2606  SD  MET A 169      -4.741 -23.676 -12.786  1.00 97.19           S  
ATOM   2607  CE  MET A 169      -2.974 -23.442 -13.096  1.00 97.19           C  
ATOM   2608  HE1 MET A 169      -2.829 -23.010 -14.086  1.00 97.19           H  
ATOM   2609  HE2 MET A 169      -2.544 -22.795 -12.332  1.00 97.19           H  
ATOM   2610  HE3 MET A 169      -2.469 -24.408 -13.056  1.00 97.19           H  
ATOM   2611  N   LEU A 170      -5.345 -21.749  -7.372  1.00 96.52           N  
ATOM   2612  H   LEU A 170      -6.213 -21.879  -7.872  1.00 96.52           H  
ATOM   2613  CA  LEU A 170      -5.229 -20.641  -6.418  1.00 96.52           C  
ATOM   2614  HA  LEU A 170      -4.324 -20.079  -6.646  1.00 96.52           H  
ATOM   2615  C   LEU A 170      -5.068 -21.128  -4.971  1.00 96.52           C  
ATOM   2616  CB  LEU A 170      -6.448 -19.711  -6.545  1.00 96.52           C  
ATOM   2617  HB2 LEU A 170      -7.352 -20.297  -6.376  1.00 96.52           H  
ATOM   2618  HB3 LEU A 170      -6.380 -18.956  -5.761  1.00 96.52           H  
ATOM   2619  O   LEU A 170      -4.353 -20.504  -4.189  1.00 96.52           O  
ATOM   2620  CG  LEU A 170      -6.576 -18.977  -7.892  1.00 96.52           C  
ATOM   2621  HG  LEU A 170      -6.640 -19.702  -8.704  1.00 96.52           H  
ATOM   2622  CD1 LEU A 170      -7.857 -18.140  -7.882  1.00 96.52           C  
ATOM   2623 HD11 LEU A 170      -8.721 -18.780  -7.706  1.00 96.52           H  
ATOM   2624 HD12 LEU A 170      -7.981 -17.664  -8.855  1.00 96.52           H  
ATOM   2625 HD13 LEU A 170      -7.800 -17.366  -7.118  1.00 96.52           H  
ATOM   2626  CD2 LEU A 170      -5.390 -18.050  -8.156  1.00 96.52           C  
ATOM   2627 HD21 LEU A 170      -5.503 -17.575  -9.131  1.00 96.52           H  
ATOM   2628 HD22 LEU A 170      -5.326 -17.279  -7.389  1.00 96.52           H  
ATOM   2629 HD23 LEU A 170      -4.456 -18.612  -8.186  1.00 96.52           H  
ATOM   2630  N   ALA A 171      -5.699 -22.243  -4.592  1.00 95.87           N  
ATOM   2631  H   ALA A 171      -6.301 -22.715  -5.250  1.00 95.87           H  
ATOM   2632  CA  ALA A 171      -5.484 -22.851  -3.280  1.00 95.87           C  
ATOM   2633  HA  ALA A 171      -5.619 -22.087  -2.515  1.00 95.87           H  
ATOM   2634  C   ALA A 171      -4.051 -23.393  -3.132  1.00 95.87           C  
ATOM   2635  CB  ALA A 171      -6.536 -23.943  -3.053  1.00 95.87           C  
ATOM   2636  HB1 ALA A 171      -7.536 -23.517  -3.137  1.00 95.87           H  
ATOM   2637  HB2 ALA A 171      -6.411 -24.368  -2.058  1.00 95.87           H  
ATOM   2638  HB3 ALA A 171      -6.423 -24.735  -3.794  1.00 95.87           H  
ATOM   2639  O   ALA A 171      -3.433 -23.203  -2.080  1.00 95.87           O  
ATOM   2640  N   LYS A 172      -3.504 -24.015  -4.186  1.00 96.35           N  
ATOM   2641  H   LYS A 172      -4.080 -24.165  -5.002  1.00 96.35           H  
ATOM   2642  CA  LYS A 172      -2.103 -24.463  -4.238  1.00 96.35           C  
ATOM   2643  HA  LYS A 172      -1.887 -25.079  -3.365  1.00 96.35           H  
ATOM   2644  C   LYS A 172      -1.132 -23.282  -4.169  1.00 96.35           C  
ATOM   2645  CB  LYS A 172      -1.857 -25.315  -5.495  1.00 96.35           C  
ATOM   2646  HB2 LYS A 172      -2.196 -24.775  -6.380  1.00 96.35           H  
ATOM   2647  HB3 LYS A 172      -0.784 -25.481  -5.588  1.00 96.35           H  
ATOM   2648  O   LYS A 172      -0.225 -23.314  -3.342  1.00 96.35           O  
ATOM   2649  CG  LYS A 172      -2.548 -26.687  -5.432  1.00 96.35           C  
ATOM   2650  HG2 LYS A 172      -3.611 -26.550  -5.231  1.00 96.35           H  
ATOM   2651  HG3 LYS A 172      -2.117 -27.265  -4.615  1.00 96.35           H  
ATOM   2652  CD  LYS A 172      -2.392 -27.472  -6.743  1.00 96.35           C  
ATOM   2653  HD2 LYS A 172      -1.340 -27.695  -6.919  1.00 96.35           H  
ATOM   2654  HD3 LYS A 172      -2.769 -26.873  -7.572  1.00 96.35           H  
ATOM   2655  CE  LYS A 172      -3.196 -28.779  -6.649  1.00 96.35           C  
ATOM   2656  HE2 LYS A 172      -2.730 -29.424  -5.905  1.00 96.35           H  
ATOM   2657  HE3 LYS A 172      -4.210 -28.545  -6.326  1.00 96.35           H  
ATOM   2658  NZ  LYS A 172      -3.265 -29.512  -7.934  1.00 96.35           N  
ATOM   2659  HZ1 LYS A 172      -4.070 -30.122  -7.956  1.00 96.35           H  
ATOM   2660  HZ2 LYS A 172      -2.410 -30.037  -8.053  1.00 96.35           H  
ATOM   2661  HZ3 LYS A 172      -3.297 -28.882  -8.723  1.00 96.35           H  
ATOM   2662  N   ALA A 173      -1.389 -22.206  -4.919  1.00 96.63           N  
ATOM   2663  H   ALA A 173      -2.117 -22.279  -5.614  1.00 96.63           H  
ATOM   2664  CA  ALA A 173      -0.612 -20.965  -4.866  1.00 96.63           C  
ATOM   2665  HA  ALA A 173       0.409 -21.178  -5.182  1.00 96.63           H  
ATOM   2666  C   ALA A 173      -0.553 -20.380  -3.446  1.00 96.63           C  
ATOM   2667  CB  ALA A 173      -1.224 -19.947  -5.839  1.00 96.63           C  
ATOM   2668  HB1 ALA A 173      -1.208 -20.338  -6.856  1.00 96.63           H  
ATOM   2669  HB2 ALA A 173      -0.652 -19.020  -5.813  1.00 96.63           H  
ATOM   2670  HB3 ALA A 173      -2.255 -19.724  -5.563  1.00 96.63           H  
ATOM   2671  O   ALA A 173       0.529 -20.148  -2.912  1.00 96.63           O  
ATOM   2672  N   ARG A 174      -1.707 -20.211  -2.786  1.00 94.92           N  
ATOM   2673  H   ARG A 174      -2.568 -20.387  -3.284  1.00 94.92           H  
ATOM   2674  CA  ARG A 174      -1.767 -19.709  -1.401  1.00 94.92           C  
ATOM   2675  HA  ARG A 174      -1.278 -18.737  -1.344  1.00 94.92           H  
ATOM   2676  C   ARG A 174      -1.019 -20.610  -0.425  1.00 94.92           C  
ATOM   2677  CB  ARG A 174      -3.223 -19.552  -0.956  1.00 94.92           C  
ATOM   2678  HB2 ARG A 174      -3.244 -19.379   0.120  1.00 94.92           H  
ATOM   2679  HB3 ARG A 174      -3.775 -20.466  -1.174  1.00 94.92           H  
ATOM   2680  O   ARG A 174      -0.283 -20.121   0.427  1.00 94.92           O  
ATOM   2681  CG  ARG A 174      -3.888 -18.360  -1.643  1.00 94.92           C  
ATOM   2682  HG2 ARG A 174      -3.348 -17.448  -1.390  1.00 94.92           H  
ATOM   2683  HG3 ARG A 174      -3.872 -18.483  -2.726  1.00 94.92           H  
ATOM   2684  CD  ARG A 174      -5.332 -18.249  -1.159  1.00 94.92           C  
ATOM   2685  HD2 ARG A 174      -5.320 -18.053  -0.086  1.00 94.92           H  
ATOM   2686  HD3 ARG A 174      -5.855 -19.189  -1.336  1.00 94.92           H  
ATOM   2687  NE  ARG A 174      -6.002 -17.126  -1.823  1.00 94.92           N  
ATOM   2688  HE  ARG A 174      -5.644 -16.228  -1.533  1.00 94.92           H  
ATOM   2689  NH1 ARG A 174      -7.383 -18.295  -3.234  1.00 94.92           N  
ATOM   2690 HH11 ARG A 174      -6.944 -19.146  -2.912  1.00 94.92           H  
ATOM   2691 HH12 ARG A 174      -8.064 -18.290  -3.980  1.00 94.92           H  
ATOM   2692  NH2 ARG A 174      -7.359 -16.058  -3.284  1.00 94.92           N  
ATOM   2693 HH21 ARG A 174      -6.948 -15.196  -2.955  1.00 94.92           H  
ATOM   2694 HH22 ARG A 174      -8.024 -16.033  -4.044  1.00 94.92           H  
ATOM   2695  CZ  ARG A 174      -6.912 -17.167  -2.773  1.00 94.92           C  
ATOM   2696  N   ARG A 175      -1.160 -21.933  -0.565  1.00 94.24           N  
ATOM   2697  H   ARG A 175      -1.773 -22.267  -1.295  1.00 94.24           H  
ATOM   2698  CA  ARG A 175      -0.430 -22.902   0.265  1.00 94.24           C  
ATOM   2699  HA  ARG A 175      -0.603 -22.654   1.312  1.00 94.24           H  
ATOM   2700  C   ARG A 175       1.082 -22.806   0.059  1.00 94.24           C  
ATOM   2701  CB  ARG A 175      -0.956 -24.313  -0.022  1.00 94.24           C  
ATOM   2702  HB2 ARG A 175      -2.035 -24.327   0.130  1.00 94.24           H  
ATOM   2703  HB3 ARG A 175      -0.748 -24.576  -1.059  1.00 94.24           H  
ATOM   2704  O   ARG A 175       1.815 -22.898   1.040  1.00 94.24           O  
ATOM   2705  CG  ARG A 175      -0.307 -25.348   0.904  1.00 94.24           C  
ATOM   2706  HG2 ARG A 175      -0.515 -25.091   1.943  1.00 94.24           H  
ATOM   2707  HG3 ARG A 175       0.772 -25.359   0.748  1.00 94.24           H  
ATOM   2708  CD  ARG A 175      -0.849 -26.743   0.599  1.00 94.24           C  
ATOM   2709  HD2 ARG A 175      -1.923 -26.756   0.784  1.00 94.24           H  
ATOM   2710  HD3 ARG A 175      -0.667 -26.960  -0.453  1.00 94.24           H  
ATOM   2711  NE  ARG A 175      -0.180 -27.759   1.433  1.00 94.24           N  
ATOM   2712  HE  ARG A 175       0.531 -27.418   2.066  1.00 94.24           H  
ATOM   2713  NH1 ARG A 175      -1.170 -29.596   0.484  1.00 94.24           N  
ATOM   2714 HH11 ARG A 175      -1.201 -30.595   0.338  1.00 94.24           H  
ATOM   2715 HH12 ARG A 175      -1.634 -28.988  -0.175  1.00 94.24           H  
ATOM   2716  NH2 ARG A 175       0.359 -29.869   2.088  1.00 94.24           N  
ATOM   2717 HH21 ARG A 175       0.291 -30.867   1.947  1.00 94.24           H  
ATOM   2718 HH22 ARG A 175       1.076 -29.495   2.693  1.00 94.24           H  
ATOM   2719  CZ  ARG A 175      -0.336 -29.065   1.334  1.00 94.24           C  
ATOM   2720  N   PHE A 176       1.536 -22.626  -1.179  1.00 95.80           N  
ATOM   2721  H   PHE A 176       0.875 -22.605  -1.943  1.00 95.80           H  
ATOM   2722  CA  PHE A 176       2.946 -22.413  -1.493  1.00 95.80           C  
ATOM   2723  HA  PHE A 176       3.532 -23.240  -1.093  1.00 95.80           H  
ATOM   2724  C   PHE A 176       3.463 -21.130  -0.830  1.00 95.80           C  
ATOM   2725  CB  PHE A 176       3.127 -22.396  -3.018  1.00 95.80           C  
ATOM   2726  HB2 PHE A 176       2.512 -21.610  -3.457  1.00 95.80           H  
ATOM   2727  HB3 PHE A 176       2.778 -23.345  -3.427  1.00 95.80           H  
ATOM   2728  O   PHE A 176       4.458 -21.175  -0.111  1.00 95.80           O  
ATOM   2729  CG  PHE A 176       4.560 -22.178  -3.450  1.00 95.80           C  
ATOM   2730  CD1 PHE A 176       5.040 -20.873  -3.664  1.00 95.80           C  
ATOM   2731  HD1 PHE A 176       4.387 -20.023  -3.531  1.00 95.80           H  
ATOM   2732  CD2 PHE A 176       5.420 -23.278  -3.622  1.00 95.80           C  
ATOM   2733  HD2 PHE A 176       5.053 -24.285  -3.485  1.00 95.80           H  
ATOM   2734  CE1 PHE A 176       6.377 -20.668  -4.042  1.00 95.80           C  
ATOM   2735  HE1 PHE A 176       6.739 -19.665  -4.213  1.00 95.80           H  
ATOM   2736  CE2 PHE A 176       6.757 -23.072  -4.001  1.00 95.80           C  
ATOM   2737  HE2 PHE A 176       7.408 -23.918  -4.167  1.00 95.80           H  
ATOM   2738  CZ  PHE A 176       7.237 -21.767  -4.203  1.00 95.80           C  
ATOM   2739  HZ  PHE A 176       8.264 -21.609  -4.498  1.00 95.80           H  
ATOM   2740  N   MET A 177       2.736 -20.018  -0.981  1.00 95.69           N  
ATOM   2741  H   MET A 177       1.930 -20.055  -1.589  1.00 95.69           H  
ATOM   2742  CA  MET A 177       3.135 -18.713  -0.444  1.00 95.69           C  
ATOM   2743  HA  MET A 177       4.141 -18.488  -0.798  1.00 95.69           H  
ATOM   2744  C   MET A 177       3.180 -18.660   1.085  1.00 95.69           C  
ATOM   2745  CB  MET A 177       2.182 -17.626  -0.948  1.00 95.69           C  
ATOM   2746  HB2 MET A 177       2.418 -16.702  -0.422  1.00 95.69           H  
ATOM   2747  HB3 MET A 177       1.150 -17.906  -0.735  1.00 95.69           H  
ATOM   2748  O   MET A 177       4.121 -18.103   1.647  1.00 95.69           O  
ATOM   2749  CG  MET A 177       2.361 -17.352  -2.436  1.00 95.69           C  
ATOM   2750  HG2 MET A 177       2.055 -18.222  -3.018  1.00 95.69           H  
ATOM   2751  HG3 MET A 177       3.429 -17.196  -2.591  1.00 95.69           H  
ATOM   2752  SD  MET A 177       1.496 -15.887  -3.059  1.00 95.69           S  
ATOM   2753  CE  MET A 177      -0.225 -16.294  -2.673  1.00 95.69           C  
ATOM   2754  HE1 MET A 177      -0.346 -16.444  -1.600  1.00 95.69           H  
ATOM   2755  HE2 MET A 177      -0.852 -15.451  -2.962  1.00 95.69           H  
ATOM   2756  HE3 MET A 177      -0.530 -17.190  -3.215  1.00 95.69           H  
ATOM   2757  N   SER A 178       2.186 -19.222   1.781  1.00 92.00           N  
ATOM   2758  H   SER A 178       1.393 -19.602   1.285  1.00 92.00           H  
ATOM   2759  CA  SER A 178       2.191 -19.275   3.254  1.00 92.00           C  
ATOM   2760  HA  SER A 178       2.417 -18.285   3.649  1.00 92.00           H  
ATOM   2761  C   SER A 178       3.250 -20.234   3.808  1.00 92.00           C  
ATOM   2762  CB  SER A 178       0.824 -19.710   3.788  1.00 92.00           C  
ATOM   2763  HB2 SER A 178       0.847 -19.674   4.878  1.00 92.00           H  
ATOM   2764  HB3 SER A 178       0.626 -20.736   3.478  1.00 92.00           H  
ATOM   2765  O   SER A 178       3.641 -20.129   4.968  1.00 92.00           O  
ATOM   2766  OG  SER A 178      -0.221 -18.879   3.323  1.00 92.00           O  
ATOM   2767  HG  SER A 178       0.103 -17.978   3.254  1.00 92.00           H  
ATOM   2768  N   GLY A 179       3.716 -21.188   2.998  1.00 84.33           N  
ATOM   2769  H   GLY A 179       3.394 -21.214   2.041  1.00 84.33           H  
ATOM   2770  CA  GLY A 179       4.626 -22.233   3.440  1.00 84.33           C  
ATOM   2771  HA2 GLY A 179       4.900 -22.851   2.586  1.00 84.33           H  
ATOM   2772  HA3 GLY A 179       5.526 -21.751   3.822  1.00 84.33           H  
ATOM   2773  C   GLY A 179       4.022 -23.136   4.532  1.00 84.33           C  
ATOM   2774  O   GLY A 179       2.801 -23.203   4.711  1.00 84.33           O  
ATOM   2775  N   PRO A 180       4.866 -23.879   5.272  1.00 78.74           N  
ATOM   2776  CA  PRO A 180       4.405 -24.785   6.323  1.00 78.74           C  
ATOM   2777  HA  PRO A 180       3.578 -25.393   5.954  1.00 78.74           H  
ATOM   2778  C   PRO A 180       3.924 -24.053   7.585  1.00 78.74           C  
ATOM   2779  CB  PRO A 180       5.606 -25.691   6.612  1.00 78.74           C  
ATOM   2780  HB2 PRO A 180       5.635 -26.020   7.651  1.00 78.74           H  
ATOM   2781  HB3 PRO A 180       5.576 -26.552   5.945  1.00 78.74           H  
ATOM   2782  O   PRO A 180       3.113 -24.600   8.332  1.00 78.74           O  
ATOM   2783  CG  PRO A 180       6.814 -24.822   6.259  1.00 78.74           C  
ATOM   2784  HG2 PRO A 180       7.675 -25.423   5.967  1.00 78.74           H  
ATOM   2785  HG3 PRO A 180       7.063 -24.183   7.106  1.00 78.74           H  
ATOM   2786  CD  PRO A 180       6.309 -23.960   5.103  1.00 78.74           C  
ATOM   2787  HD2 PRO A 180       6.536 -24.445   4.154  1.00 78.74           H  
ATOM   2788  HD3 PRO A 180       6.774 -22.975   5.145  1.00 78.74           H  
ATOM   2789  N   ASP A 181       4.409 -22.832   7.821  1.00 76.10           N  
ATOM   2790  H   ASP A 181       4.971 -22.388   7.109  1.00 76.10           H  
ATOM   2791  CA  ASP A 181       4.050 -22.020   8.979  1.00 76.10           C  
ATOM   2792  HA  ASP A 181       3.579 -22.652   9.732  1.00 76.10           H  
ATOM   2793  C   ASP A 181       3.048 -20.931   8.590  1.00 76.10           C  
ATOM   2794  CB  ASP A 181       5.308 -21.432   9.633  1.00 76.10           C  
ATOM   2795  HB2 ASP A 181       5.812 -20.769   8.930  1.00 76.10           H  
ATOM   2796  HB3 ASP A 181       5.987 -22.247   9.881  1.00 76.10           H  
ATOM   2797  O   ASP A 181       3.413 -19.876   8.080  1.00 76.10           O  
ATOM   2798  CG  ASP A 181       4.978 -20.659  10.918  1.00 76.10           C  
ATOM   2799  OD1 ASP A 181       3.781 -20.611  11.297  1.00 76.10           O  
ATOM   2800  OD2 ASP A 181       5.939 -20.140  11.522  1.00 76.10           O  
ATOM   2801  N   LYS A 182       1.772 -21.173   8.896  1.00 72.78           N  
ATOM   2802  H   LYS A 182       1.570 -22.049   9.357  1.00 72.78           H  
ATOM   2803  CA  LYS A 182       0.677 -20.235   8.609  1.00 72.78           C  
ATOM   2804  HA  LYS A 182       0.716 -19.970   7.552  1.00 72.78           H  
ATOM   2805  C   LYS A 182       0.779 -18.906   9.361  1.00 72.78           C  
ATOM   2806  CB  LYS A 182      -0.671 -20.888   8.930  1.00 72.78           C  
ATOM   2807  HB2 LYS A 182      -1.454 -20.146   8.772  1.00 72.78           H  
ATOM   2808  HB3 LYS A 182      -0.688 -21.184   9.979  1.00 72.78           H  
ATOM   2809  O   LYS A 182       0.044 -17.984   9.022  1.00 72.78           O  
ATOM   2810  CG  LYS A 182      -0.968 -22.100   8.044  1.00 72.78           C  
ATOM   2811  HG2 LYS A 182      -0.265 -22.904   8.261  1.00 72.78           H  
ATOM   2812  HG3 LYS A 182      -0.874 -21.814   6.996  1.00 72.78           H  
ATOM   2813  CD  LYS A 182      -2.396 -22.577   8.316  1.00 72.78           C  
ATOM   2814  HD2 LYS A 182      -3.085 -21.758   8.112  1.00 72.78           H  
ATOM   2815  HD3 LYS A 182      -2.485 -22.869   9.363  1.00 72.78           H  
ATOM   2816  CE  LYS A 182      -2.727 -23.763   7.412  1.00 72.78           C  
ATOM   2817  HE2 LYS A 182      -2.538 -23.466   6.380  1.00 72.78           H  
ATOM   2818  HE3 LYS A 182      -2.053 -24.584   7.653  1.00 72.78           H  
ATOM   2819  NZ  LYS A 182      -4.143 -24.171   7.579  1.00 72.78           N  
ATOM   2820  HZ1 LYS A 182      -4.319 -24.439   8.537  1.00 72.78           H  
ATOM   2821  HZ2 LYS A 182      -4.748 -23.397   7.344  1.00 72.78           H  
ATOM   2822  HZ3 LYS A 182      -4.361 -24.946   6.968  1.00 72.78           H  
ATOM   2823  N   ALA A 183       1.617 -18.809  10.396  1.00 72.92           N  
ATOM   2824  H   ALA A 183       2.226 -19.583  10.619  1.00 72.92           H  
ATOM   2825  CA  ALA A 183       1.844 -17.552  11.102  1.00 72.92           C  
ATOM   2826  HA  ALA A 183       0.902 -17.007  11.174  1.00 72.92           H  
ATOM   2827  C   ALA A 183       2.834 -16.641  10.361  1.00 72.92           C  
ATOM   2828  CB  ALA A 183       2.321 -17.868  12.523  1.00 72.92           C  
ATOM   2829  HB1 ALA A 183       1.612 -18.534  13.016  1.00 72.92           H  
ATOM   2830  HB2 ALA A 183       3.300 -18.346  12.490  1.00 72.92           H  
ATOM   2831  HB3 ALA A 183       2.401 -16.943  13.093  1.00 72.92           H  
ATOM   2832  O   ALA A 183       2.924 -15.449  10.666  1.00 72.92           O  
ATOM   2833  N   ARG A 184       3.581 -17.180   9.390  1.00 76.53           N  
ATOM   2834  H   ARG A 184       3.435 -18.149   9.144  1.00 76.53           H  
ATOM   2835  CA  ARG A 184       4.510 -16.403   8.576  1.00 76.53           C  
ATOM   2836  HA  ARG A 184       5.006 -15.686   9.230  1.00 76.53           H  
ATOM   2837  C   ARG A 184       3.743 -15.628   7.508  1.00 76.53           C  
ATOM   2838  CB  ARG A 184       5.566 -17.343   7.977  1.00 76.53           C  
ATOM   2839  HB2 ARG A 184       5.932 -18.008   8.758  1.00 76.53           H  
ATOM   2840  HB3 ARG A 184       5.098 -17.950   7.202  1.00 76.53           H  
ATOM   2841  O   ARG A 184       2.814 -16.142   6.891  1.00 76.53           O  
ATOM   2842  CG  ARG A 184       6.762 -16.585   7.380  1.00 76.53           C  
ATOM   2843  HG2 ARG A 184       6.421 -15.893   6.610  1.00 76.53           H  
ATOM   2844  HG3 ARG A 184       7.273 -16.025   8.163  1.00 76.53           H  
ATOM   2845  CD  ARG A 184       7.731 -17.587   6.749  1.00 76.53           C  
ATOM   2846  HD2 ARG A 184       7.168 -18.217   6.060  1.00 76.53           H  
ATOM   2847  HD3 ARG A 184       8.134 -18.212   7.545  1.00 76.53           H  
ATOM   2848  NE  ARG A 184       8.829 -16.936   5.999  1.00 76.53           N  
ATOM   2849  HE  ARG A 184       8.670 -16.001   5.651  1.00 76.53           H  
ATOM   2850  NH1 ARG A 184      10.181 -18.780   5.888  1.00 76.53           N  
ATOM   2851 HH11 ARG A 184      11.004 -19.233   5.516  1.00 76.53           H  
ATOM   2852 HH12 ARG A 184       9.473 -19.299   6.388  1.00 76.53           H  
ATOM   2853  NH2 ARG A 184      10.846 -16.929   4.896  1.00 76.53           N  
ATOM   2854 HH21 ARG A 184      11.644 -17.428   4.530  1.00 76.53           H  
ATOM   2855 HH22 ARG A 184      10.593 -16.095   4.384  1.00 76.53           H  
ATOM   2856  CZ  ARG A 184       9.939 -17.535   5.600  1.00 76.53           C  
ATOM   2857  N   ALA A 185       4.180 -14.395   7.261  1.00 85.00           N  
ATOM   2858  H   ALA A 185       4.920 -14.014   7.832  1.00 85.00           H  
ATOM   2859  CA  ALA A 185       3.732 -13.645   6.095  1.00 85.00           C  
ATOM   2860  HA  ALA A 185       2.659 -13.478   6.179  1.00 85.00           H  
ATOM   2861  C   ALA A 185       3.999 -14.457   4.818  1.00 85.00           C  
ATOM   2862  CB  ALA A 185       4.441 -12.286   6.058  1.00 85.00           C  
ATOM   2863  HB1 ALA A 185       4.221 -11.727   6.966  1.00 85.00           H  
ATOM   2864  HB2 ALA A 185       4.081 -11.718   5.200  1.00 85.00           H  
ATOM   2865  HB3 ALA A 185       5.518 -12.425   5.963  1.00 85.00           H  
ATOM   2866  O   ALA A 185       5.047 -15.097   4.706  1.00 85.00           O  
ATOM   2867  N   ALA A 186       3.062 -14.413   3.874  1.00 93.56           N  
ATOM   2868  H   ALA A 186       2.244 -13.838   4.021  1.00 93.56           H  
ATOM   2869  CA  ALA A 186       3.201 -15.055   2.576  1.00 93.56           C  
ATOM   2870  HA  ALA A 186       3.308 -16.128   2.737  1.00 93.56           H  
ATOM   2871  C   ALA A 186       4.459 -14.549   1.848  1.00 93.56           C  
ATOM   2872  CB  ALA A 186       1.909 -14.799   1.792  1.00 93.56           C  
ATOM   2873  HB1 ALA A 186       1.121 -15.466   2.142  1.00 93.56           H  
ATOM   2874  HB2 ALA A 186       1.581 -13.769   1.932  1.00 93.56           H  
ATOM   2875  HB3 ALA A 186       2.070 -14.955   0.726  1.00 93.56           H  
ATOM   2876  O   ALA A 186       4.783 -13.360   1.915  1.00 93.56           O  
ATOM   2877  N   GLN A 187       5.197 -15.445   1.188  1.00 95.93           N  
ATOM   2878  H   GLN A 187       4.905 -16.412   1.181  1.00 95.93           H  
ATOM   2879  CA  GLN A 187       6.439 -15.108   0.487  1.00 95.93           C  
ATOM   2880  HA  GLN A 187       6.403 -14.042   0.259  1.00 95.93           H  
ATOM   2881  C   GLN A 187       6.579 -15.828  -0.852  1.00 95.93           C  
ATOM   2882  CB  GLN A 187       7.674 -15.380   1.368  1.00 95.93           C  
ATOM   2883  HB2 GLN A 187       7.670 -16.421   1.692  1.00 95.93           H  
ATOM   2884  HB3 GLN A 187       8.575 -15.200   0.782  1.00 95.93           H  
ATOM   2885  O   GLN A 187       6.021 -16.905  -1.052  1.00 95.93           O  
ATOM   2886  CG  GLN A 187       7.697 -14.455   2.588  1.00 95.93           C  
ATOM   2887  HG2 GLN A 187       7.665 -13.418   2.253  1.00 95.93           H  
ATOM   2888  HG3 GLN A 187       6.813 -14.646   3.196  1.00 95.93           H  
ATOM   2889  CD  GLN A 187       8.908 -14.606   3.481  1.00 95.93           C  
ATOM   2890  NE2 GLN A 187       8.843 -14.131   4.709  1.00 95.93           N  
ATOM   2891 HE21 GLN A 187       9.727 -13.949   5.161  1.00 95.93           H  
ATOM   2892 HE22 GLN A 187       8.004 -13.626   4.957  1.00 95.93           H  
ATOM   2893  OE1 GLN A 187       9.942 -15.139   3.134  1.00 95.93           O  
ATOM   2894  N   LEU A 188       7.358 -15.234  -1.757  1.00 97.47           N  
ATOM   2895  H   LEU A 188       7.773 -14.347  -1.511  1.00 97.47           H  
ATOM   2896  CA  LEU A 188       7.673 -15.784  -3.073  1.00 97.47           C  
ATOM   2897  HA  LEU A 188       7.364 -16.829  -3.093  1.00 97.47           H  
ATOM   2898  C   LEU A 188       9.185 -15.706  -3.358  1.00 97.47           C  
ATOM   2899  CB  LEU A 188       6.883 -15.022  -4.151  1.00 97.47           C  
ATOM   2900  HB2 LEU A 188       7.054 -13.955  -4.014  1.00 97.47           H  
ATOM   2901  HB3 LEU A 188       7.278 -15.293  -5.131  1.00 97.47           H  
ATOM   2902  O   LEU A 188       9.763 -14.627  -3.202  1.00 97.47           O  
ATOM   2903  CG  LEU A 188       5.368 -15.290  -4.144  1.00 97.47           C  
ATOM   2904  HG  LEU A 188       4.957 -15.090  -3.155  1.00 97.47           H  
ATOM   2905  CD1 LEU A 188       4.689 -14.358  -5.143  1.00 97.47           C  
ATOM   2906 HD11 LEU A 188       5.033 -14.564  -6.156  1.00 97.47           H  
ATOM   2907 HD12 LEU A 188       3.609 -14.496  -5.094  1.00 97.47           H  
ATOM   2908 HD13 LEU A 188       4.921 -13.324  -4.886  1.00 97.47           H  
ATOM   2909  CD2 LEU A 188       5.038 -16.726  -4.551  1.00 97.47           C  
ATOM   2910 HD21 LEU A 188       3.958 -16.831  -4.651  1.00 97.47           H  
ATOM   2911 HD22 LEU A 188       5.487 -16.961  -5.516  1.00 97.47           H  
ATOM   2912 HD23 LEU A 188       5.392 -17.427  -3.794  1.00 97.47           H  
ATOM   2913  N   PRO A 189       9.821 -16.802  -3.815  1.00 97.90           N  
ATOM   2914  CA  PRO A 189      11.228 -16.808  -4.211  1.00 97.90           C  
ATOM   2915  HA  PRO A 189      11.823 -16.210  -3.521  1.00 97.90           H  
ATOM   2916  C   PRO A 189      11.390 -16.247  -5.633  1.00 97.90           C  
ATOM   2917  CB  PRO A 189      11.652 -18.275  -4.095  1.00 97.90           C  
ATOM   2918  HB2 PRO A 189      12.475 -18.523  -4.766  1.00 97.90           H  
ATOM   2919  HB3 PRO A 189      11.933 -18.485  -3.063  1.00 97.90           H  
ATOM   2920  O   PRO A 189      11.273 -16.962  -6.625  1.00 97.90           O  
ATOM   2921  CG  PRO A 189      10.380 -19.048  -4.443  1.00 97.90           C  
ATOM   2922  HG2 PRO A 189      10.286 -19.148  -5.524  1.00 97.90           H  
ATOM   2923  HG3 PRO A 189      10.365 -20.031  -3.972  1.00 97.90           H  
ATOM   2924  CD  PRO A 189       9.266 -18.150  -3.908  1.00 97.90           C  
ATOM   2925  HD2 PRO A 189       8.969 -18.490  -2.916  1.00 97.90           H  
ATOM   2926  HD3 PRO A 189       8.415 -18.173  -4.588  1.00 97.90           H  
ATOM   2927  N   VAL A 190      11.663 -14.952  -5.761  1.00 98.44           N  
ATOM   2928  H   VAL A 190      11.849 -14.413  -4.928  1.00 98.44           H  
ATOM   2929  CA  VAL A 190      11.770 -14.279  -7.062  1.00 98.44           C  
ATOM   2930  HA  VAL A 190      10.932 -14.604  -7.678  1.00 98.44           H  
ATOM   2931  C   VAL A 190      13.056 -14.690  -7.779  1.00 98.44           C  
ATOM   2932  CB  VAL A 190      11.665 -12.751  -6.906  1.00 98.44           C  
ATOM   2933  HB  VAL A 190      12.481 -12.381  -6.284  1.00 98.44           H  
ATOM   2934  O   VAL A 190      14.153 -14.571  -7.230  1.00 98.44           O  
ATOM   2935  CG1 VAL A 190      11.743 -12.057  -8.267  1.00 98.44           C  
ATOM   2936 HG11 VAL A 190      11.525 -10.995  -8.156  1.00 98.44           H  
ATOM   2937 HG12 VAL A 190      12.744 -12.158  -8.686  1.00 98.44           H  
ATOM   2938 HG13 VAL A 190      11.014 -12.501  -8.945  1.00 98.44           H  
ATOM   2939  CG2 VAL A 190      10.330 -12.369  -6.256  1.00 98.44           C  
ATOM   2940 HG21 VAL A 190      10.300 -12.738  -5.231  1.00 98.44           H  
ATOM   2941 HG22 VAL A 190      10.222 -11.285  -6.235  1.00 98.44           H  
ATOM   2942 HG23 VAL A 190       9.504 -12.807  -6.817  1.00 98.44           H  
ATOM   2943  N   ARG A 191      12.933 -15.150  -9.030  1.00 98.62           N  
ATOM   2944  H   ARG A 191      11.993 -15.274  -9.378  1.00 98.62           H  
ATOM   2945  CA  ARG A 191      14.049 -15.586  -9.895  1.00 98.62           C  
ATOM   2946  HA  ARG A 191      14.972 -15.604  -9.315  1.00 98.62           H  
ATOM   2947  C   ARG A 191      14.340 -14.636 -11.055  1.00 98.62           C  
ATOM   2948  CB  ARG A 191      13.770 -17.005 -10.422  1.00 98.62           C  
ATOM   2949  HB2 ARG A 191      14.616 -17.323 -11.032  1.00 98.62           H  
ATOM   2950  HB3 ARG A 191      12.891 -16.979 -11.066  1.00 98.62           H  
ATOM   2951  O   ARG A 191      15.442 -14.655 -11.594  1.00 98.62           O  
ATOM   2952  CG  ARG A 191      13.540 -18.060  -9.331  1.00 98.62           C  
ATOM   2953  HG2 ARG A 191      12.609 -17.852  -8.803  1.00 98.62           H  
ATOM   2954  HG3 ARG A 191      13.444 -19.036  -9.807  1.00 98.62           H  
ATOM   2955  CD  ARG A 191      14.689 -18.108  -8.322  1.00 98.62           C  
ATOM   2956  HD2 ARG A 191      15.631 -18.229  -8.858  1.00 98.62           H  
ATOM   2957  HD3 ARG A 191      14.703 -17.174  -7.761  1.00 98.62           H  
ATOM   2958  NE  ARG A 191      14.509 -19.227  -7.394  1.00 98.62           N  
ATOM   2959  HE  ARG A 191      13.786 -19.897  -7.614  1.00 98.62           H  
ATOM   2960  NH1 ARG A 191      15.991 -18.594  -5.765  1.00 98.62           N  
ATOM   2961 HH11 ARG A 191      16.320 -18.709  -4.817  1.00 98.62           H  
ATOM   2962 HH12 ARG A 191      16.113 -17.724  -6.263  1.00 98.62           H  
ATOM   2963  NH2 ARG A 191      14.775 -20.469  -5.551  1.00 98.62           N  
ATOM   2964 HH21 ARG A 191      14.060 -21.037  -5.981  1.00 98.62           H  
ATOM   2965 HH22 ARG A 191      15.109 -20.649  -4.614  1.00 98.62           H  
ATOM   2966  CZ  ARG A 191      15.102 -19.422  -6.241  1.00 98.62           C  
ATOM   2967  N   GLY A 192      13.387 -13.780 -11.405  1.00 98.30           N  
ATOM   2968  H   GLY A 192      12.505 -13.840 -10.917  1.00 98.30           H  
ATOM   2969  CA  GLY A 192      13.547 -12.671 -12.346  1.00 98.30           C  
ATOM   2970  HA2 GLY A 192      14.589 -12.353 -12.380  1.00 98.30           H  
ATOM   2971  HA3 GLY A 192      13.237 -12.976 -13.346  1.00 98.30           H  
ATOM   2972  C   GLY A 192      12.678 -11.500 -11.906  1.00 98.30           C  
ATOM   2973  O   GLY A 192      11.613 -11.727 -11.340  1.00 98.30           O  
ATOM   2974  N   CYS A 193      13.143 -10.271 -12.108  1.00 97.75           N  
ATOM   2975  H   CYS A 193      13.994 -10.133 -12.635  1.00 97.75           H  
ATOM   2976  CA  CYS A 193      12.442  -9.061 -11.689  1.00 97.75           C  
ATOM   2977  HA  CYS A 193      11.365  -9.227 -11.692  1.00 97.75           H  
ATOM   2978  C   CYS A 193      12.768  -7.937 -12.672  1.00 97.75           C  
ATOM   2979  CB  CYS A 193      12.892  -8.706 -10.264  1.00 97.75           C  
ATOM   2980  HB2 CYS A 193      13.949  -8.440 -10.275  1.00 97.75           H  
ATOM   2981  HB3 CYS A 193      12.741  -9.567  -9.612  1.00 97.75           H  
ATOM   2982  O   CYS A 193      13.927  -7.532 -12.768  1.00 97.75           O  
ATOM   2983  SG  CYS A 193      11.931  -7.306  -9.626  1.00 97.75           S  
ATOM   2984  HG  CYS A 193      12.752  -6.985  -8.621  1.00 97.75           H  
ATOM   2985  N   ASP A 194      11.755  -7.456 -13.386  1.00 94.92           N  
ATOM   2986  H   ASP A 194      10.841  -7.869 -13.267  1.00 94.92           H  
ATOM   2987  CA  ASP A 194      11.874  -6.401 -14.385  1.00 94.92           C  
ATOM   2988  HA  ASP A 194      12.906  -6.052 -14.432  1.00 94.92           H  
ATOM   2989  C   ASP A 194      10.981  -5.225 -13.990  1.00 94.92           C  
ATOM   2990  CB  ASP A 194      11.513  -6.937 -15.777  1.00 94.92           C  
ATOM   2991  HB2 ASP A 194      10.491  -7.315 -15.765  1.00 94.92           H  
ATOM   2992  HB3 ASP A 194      11.561  -6.117 -16.493  1.00 94.92           H  
ATOM   2993  O   ASP A 194       9.751  -5.342 -13.934  1.00 94.92           O  
ATOM   2994  CG  ASP A 194      12.465  -8.045 -16.234  1.00 94.92           C  
ATOM   2995  OD1 ASP A 194      13.679  -7.777 -16.382  1.00 94.92           O  
ATOM   2996  OD2 ASP A 194      12.001  -9.190 -16.424  1.00 94.92           O  
ATOM   2997  N   LYS A 195      11.599  -4.072 -13.725  1.00 91.07           N  
ATOM   2998  H   LYS A 195      12.604  -4.038 -13.814  1.00 91.07           H  
ATOM   2999  CA  LYS A 195      10.874  -2.832 -13.441  1.00 91.07           C  
ATOM   3000  HA  LYS A 195      10.145  -3.025 -12.653  1.00 91.07           H  
ATOM   3001  C   LYS A 195      10.113  -2.377 -14.683  1.00 91.07           C  
ATOM   3002  CB  LYS A 195      11.847  -1.751 -12.955  1.00 91.07           C  
ATOM   3003  HB2 LYS A 195      12.459  -2.153 -12.148  1.00 91.07           H  
ATOM   3004  HB3 LYS A 195      12.504  -1.451 -13.771  1.00 91.07           H  
ATOM   3005  O   LYS A 195      10.717  -2.186 -15.736  1.00 91.07           O  
ATOM   3006  CG  LYS A 195      11.071  -0.532 -12.441  1.00 91.07           C  
ATOM   3007  HG2 LYS A 195      10.492  -0.093 -13.253  1.00 91.07           H  
ATOM   3008  HG3 LYS A 195      10.385  -0.851 -11.656  1.00 91.07           H  
ATOM   3009  CD  LYS A 195      12.016   0.530 -11.883  1.00 91.07           C  
ATOM   3010  HD2 LYS A 195      12.632   0.090 -11.099  1.00 91.07           H  
ATOM   3011  HD3 LYS A 195      12.656   0.910 -12.680  1.00 91.07           H  
ATOM   3012  CE  LYS A 195      11.170   1.662 -11.301  1.00 91.07           C  
ATOM   3013  HE2 LYS A 195      10.537   2.080 -12.085  1.00 91.07           H  
ATOM   3014  HE3 LYS A 195      10.515   1.238 -10.540  1.00 91.07           H  
ATOM   3015  NZ  LYS A 195      12.013   2.711 -10.697  1.00 91.07           N  
ATOM   3016  HZ1 LYS A 195      12.575   2.331  -9.949  1.00 91.07           H  
ATOM   3017  HZ2 LYS A 195      11.475   3.420 -10.219  1.00 91.07           H  
ATOM   3018  HZ3 LYS A 195      12.651   3.145 -11.349  1.00 91.07           H  
ATOM   3019  N   GLN A 196       8.808  -2.179 -14.538  1.00 84.54           N  
ATOM   3020  H   GLN A 196       8.406  -2.320 -13.622  1.00 84.54           H  
ATOM   3021  CA  GLN A 196       7.938  -1.677 -15.603  1.00 84.54           C  
ATOM   3022  HA  GLN A 196       8.407  -1.840 -16.573  1.00 84.54           H  
ATOM   3023  C   GLN A 196       7.707  -0.167 -15.462  1.00 84.54           C  
ATOM   3024  CB  GLN A 196       6.603  -2.437 -15.583  1.00 84.54           C  
ATOM   3025  HB2 GLN A 196       5.989  -2.088 -16.413  1.00 84.54           H  
ATOM   3026  HB3 GLN A 196       6.083  -2.190 -14.657  1.00 84.54           H  
ATOM   3027  O   GLN A 196       7.687   0.544 -16.460  1.00 84.54           O  
ATOM   3028  CG  GLN A 196       6.736  -3.966 -15.671  1.00 84.54           C  
ATOM   3029  HG2 GLN A 196       5.741  -4.409 -15.667  1.00 84.54           H  
ATOM   3030  HG3 GLN A 196       7.261  -4.337 -14.791  1.00 84.54           H  
ATOM   3031  CD  GLN A 196       7.457  -4.425 -16.934  1.00 84.54           C  
ATOM   3032  NE2 GLN A 196       8.546  -5.149 -16.801  1.00 84.54           N  
ATOM   3033 HE21 GLN A 196       8.906  -5.376 -15.885  1.00 84.54           H  
ATOM   3034 HE22 GLN A 196       8.983  -5.483 -17.649  1.00 84.54           H  
ATOM   3035  OE1 GLN A 196       7.049  -4.142 -18.049  1.00 84.54           O  
ATOM   3036  N   ASP A 197       7.571   0.314 -14.223  1.00 83.18           N  
ATOM   3037  H   ASP A 197       7.624  -0.331 -13.448  1.00 83.18           H  
ATOM   3038  CA  ASP A 197       7.421   1.730 -13.866  1.00 83.18           C  
ATOM   3039  HA  ASP A 197       8.109   2.325 -14.466  1.00 83.18           H  
ATOM   3040  C   ASP A 197       7.758   1.927 -12.371  1.00 83.18           C  
ATOM   3041  CB  ASP A 197       5.981   2.195 -14.162  1.00 83.18           C  
ATOM   3042  HB2 ASP A 197       5.382   2.019 -13.269  1.00 83.18           H  
ATOM   3043  HB3 ASP A 197       5.567   1.618 -14.989  1.00 83.18           H  
ATOM   3044  O   ASP A 197       8.151   0.983 -11.676  1.00 83.18           O  
ATOM   3045  CG  ASP A 197       5.857   3.681 -14.511  1.00 83.18           C  
ATOM   3046  OD1 ASP A 197       6.749   4.455 -14.090  1.00 83.18           O  
ATOM   3047  OD2 ASP A 197       4.858   4.039 -15.171  1.00 83.18           O  
ATOM   3048  N   VAL A 198       7.617   3.143 -11.845  1.00 85.47           N  
ATOM   3049  H   VAL A 198       7.280   3.868 -12.462  1.00 85.47           H  
ATOM   3050  CA  VAL A 198       7.761   3.453 -10.416  1.00 85.47           C  
ATOM   3051  HA  VAL A 198       8.777   3.209 -10.106  1.00 85.47           H  
ATOM   3052  C   VAL A 198       6.792   2.605  -9.589  1.00 85.47           C  
ATOM   3053  CB  VAL A 198       7.534   4.952 -10.145  1.00 85.47           C  
ATOM   3054  HB  VAL A 198       6.529   5.234 -10.460  1.00 85.47           H  
ATOM   3055  O   VAL A 198       5.576   2.733  -9.700  1.00 85.47           O  
ATOM   3056  CG1 VAL A 198       7.692   5.267  -8.653  1.00 85.47           C  
ATOM   3057 HG11 VAL A 198       6.907   4.783  -8.071  1.00 85.47           H  
ATOM   3058 HG12 VAL A 198       7.612   6.341  -8.488  1.00 85.47           H  
ATOM   3059 HG13 VAL A 198       8.667   4.939  -8.292  1.00 85.47           H  
ATOM   3060  CG2 VAL A 198       8.548   5.804 -10.922  1.00 85.47           C  
ATOM   3061 HG21 VAL A 198       8.418   5.663 -11.995  1.00 85.47           H  
ATOM   3062 HG22 VAL A 198       8.378   6.858 -10.699  1.00 85.47           H  
ATOM   3063 HG23 VAL A 198       9.564   5.541 -10.630  1.00 85.47           H  
ATOM   3064  N   GLY A 199       7.340   1.720  -8.753  1.00 88.51           N  
ATOM   3065  H   GLY A 199       8.347   1.656  -8.710  1.00 88.51           H  
ATOM   3066  CA  GLY A 199       6.553   0.817  -7.914  1.00 88.51           C  
ATOM   3067  HA2 GLY A 199       7.204   0.396  -7.148  1.00 88.51           H  
ATOM   3068  HA3 GLY A 199       5.768   1.390  -7.420  1.00 88.51           H  
ATOM   3069  C   GLY A 199       5.883  -0.344  -8.657  1.00 88.51           C  
ATOM   3070  O   GLY A 199       5.172  -1.105  -8.007  1.00 88.51           O  
ATOM   3071  N   ILE A 200       6.115  -0.518  -9.964  1.00 88.68           N  
ATOM   3072  H   ILE A 200       6.744   0.126 -10.424  1.00 88.68           H  
ATOM   3073  CA  ILE A 200       5.511  -1.568 -10.801  1.00 88.68           C  
ATOM   3074  HA  ILE A 200       4.778  -2.125 -10.217  1.00 88.68           H  
ATOM   3075  C   ILE A 200       6.589  -2.525 -11.303  1.00 88.68           C  
ATOM   3076  CB  ILE A 200       4.794  -0.976 -12.030  1.00 88.68           C  
ATOM   3077  HB  ILE A 200       5.560  -0.564 -12.686  1.00 88.68           H  
ATOM   3078  O   ILE A 200       7.522  -2.105 -11.994  1.00 88.68           O  
ATOM   3079  CG1 ILE A 200       3.856   0.194 -11.683  1.00 88.68           C  
ATOM   3080 HG12 ILE A 200       4.458   1.022 -11.309  1.00 88.68           H  
ATOM   3081 HG13 ILE A 200       3.159  -0.081 -10.892  1.00 88.68           H  
ATOM   3082  CG2 ILE A 200       4.078  -2.088 -12.825  1.00 88.68           C  
ATOM   3083 HG21 ILE A 200       3.757  -1.717 -13.799  1.00 88.68           H  
ATOM   3084 HG22 ILE A 200       4.723  -2.948 -13.004  1.00 88.68           H  
ATOM   3085 HG23 ILE A 200       3.207  -2.426 -12.264  1.00 88.68           H  
ATOM   3086  CD1 ILE A 200       3.119   0.698 -12.936  1.00 88.68           C  
ATOM   3087 HD11 ILE A 200       2.273   0.057 -13.185  1.00 88.68           H  
ATOM   3088 HD12 ILE A 200       3.776   0.675 -13.806  1.00 88.68           H  
ATOM   3089 HD13 ILE A 200       2.792   1.728 -12.794  1.00 88.68           H  
ATOM   3090  N   TYR A 201       6.424  -3.823 -11.052  1.00 91.04           N  
ATOM   3091  H   TYR A 201       5.635  -4.114 -10.492  1.00 91.04           H  
ATOM   3092  CA  TYR A 201       7.376  -4.841 -11.497  1.00 91.04           C  
ATOM   3093  HA  TYR A 201       8.000  -4.428 -12.289  1.00 91.04           H  
ATOM   3094  C   TYR A 201       6.674  -6.067 -12.081  1.00 91.04           C  
ATOM   3095  CB  TYR A 201       8.313  -5.234 -10.344  1.00 91.04           C  
ATOM   3096  HB2 TYR A 201       8.983  -6.020 -10.692  1.00 91.04           H  
ATOM   3097  HB3 TYR A 201       7.715  -5.651  -9.534  1.00 91.04           H  
ATOM   3098  O   TYR A 201       5.618  -6.486 -11.609  1.00 91.04           O  
ATOM   3099  CG  TYR A 201       9.145  -4.092  -9.788  1.00 91.04           C  
ATOM   3100  CD1 TYR A 201      10.501  -3.956 -10.150  1.00 91.04           C  
ATOM   3101  HD1 TYR A 201      10.956  -4.680 -10.810  1.00 91.04           H  
ATOM   3102  CD2 TYR A 201       8.563  -3.168  -8.897  1.00 91.04           C  
ATOM   3103  HD2 TYR A 201       7.532  -3.282  -8.597  1.00 91.04           H  
ATOM   3104  CE1 TYR A 201      11.260  -2.871  -9.664  1.00 91.04           C  
ATOM   3105  HE1 TYR A 201      12.301  -2.764  -9.932  1.00 91.04           H  
ATOM   3106  CE2 TYR A 201       9.312  -2.077  -8.426  1.00 91.04           C  
ATOM   3107  HE2 TYR A 201       8.873  -1.352  -7.758  1.00 91.04           H  
ATOM   3108  OH  TYR A 201      11.319  -0.822  -8.375  1.00 91.04           O  
ATOM   3109  HH  TYR A 201      12.189  -0.634  -8.736  1.00 91.04           H  
ATOM   3110  CZ  TYR A 201      10.652  -1.913  -8.826  1.00 91.04           C  
ATOM   3111  N   ALA A 202       7.304  -6.669 -13.084  1.00 92.40           N  
ATOM   3112  H   ALA A 202       8.181  -6.278 -13.398  1.00 92.40           H  
ATOM   3113  CA  ALA A 202       7.004  -8.019 -13.538  1.00 92.40           C  
ATOM   3114  HA  ALA A 202       6.002  -8.299 -13.212  1.00 92.40           H  
ATOM   3115  C   ALA A 202       8.019  -8.980 -12.904  1.00 92.40           C  
ATOM   3116  CB  ALA A 202       7.021  -8.049 -15.068  1.00 92.40           C  
ATOM   3117  HB1 ALA A 202       6.746  -9.043 -15.420  1.00 92.40           H  
ATOM   3118  HB2 ALA A 202       6.308  -7.327 -15.464  1.00 92.40           H  
ATOM   3119  HB3 ALA A 202       8.019  -7.815 -15.438  1.00 92.40           H  
ATOM   3120  O   ALA A 202       9.221  -8.698 -12.907  1.00 92.40           O  
ATOM   3121  N   ILE A 203       7.556 -10.087 -12.323  1.00 95.89           N  
ATOM   3122  H   ILE A 203       6.563 -10.269 -12.360  1.00 95.89           H  
ATOM   3123  CA  ILE A 203       8.423 -11.058 -11.646  1.00 95.89           C  
ATOM   3124  HA  ILE A 203       9.457 -10.779 -11.850  1.00 95.89           H  
ATOM   3125  C   ILE A 203       8.254 -12.465 -12.202  1.00 95.89           C  
ATOM   3126  CB  ILE A 203       8.261 -11.044 -10.109  1.00 95.89           C  
ATOM   3127  HB  ILE A 203       9.031 -11.702  -9.708  1.00 95.89           H  
ATOM   3128  O   ILE A 203       7.160 -12.877 -12.578  1.00 95.89           O  
ATOM   3129  CG1 ILE A 203       6.899 -11.611  -9.646  1.00 95.89           C  
ATOM   3130 HG12 ILE A 203       6.712 -12.576 -10.117  1.00 95.89           H  
ATOM   3131 HG13 ILE A 203       6.099 -10.940  -9.959  1.00 95.89           H  
ATOM   3132  CG2 ILE A 203       8.541  -9.633  -9.556  1.00 95.89           C  
ATOM   3133 HG21 ILE A 203       9.483  -9.262  -9.960  1.00 95.89           H  
ATOM   3134 HG22 ILE A 203       7.746  -8.946  -9.847  1.00 95.89           H  
ATOM   3135 HG23 ILE A 203       8.623  -9.652  -8.470  1.00 95.89           H  
ATOM   3136  CD1 ILE A 203       6.823 -11.855  -8.136  1.00 95.89           C  
ATOM   3137 HD11 ILE A 203       5.829 -12.217  -7.873  1.00 95.89           H  
ATOM   3138 HD12 ILE A 203       7.557 -12.609  -7.851  1.00 95.89           H  
ATOM   3139 HD13 ILE A 203       7.029 -10.938  -7.584  1.00 95.89           H  
ATOM   3140  N   ARG A 204       9.335 -13.244 -12.153  1.00 98.35           N  
ATOM   3141  H   ARG A 204      10.186 -12.813 -11.821  1.00 98.35           H  
ATOM   3142  CA  ARG A 204       9.349 -14.672 -12.489  1.00 98.35           C  
ATOM   3143  HA  ARG A 204       8.392 -14.943 -12.935  1.00 98.35           H  
ATOM   3144  C   ARG A 204       9.522 -15.496 -11.227  1.00 98.35           C  
ATOM   3145  CB  ARG A 204      10.443 -14.967 -13.523  1.00 98.35           C  
ATOM   3146  HB2 ARG A 204      11.396 -14.573 -13.172  1.00 98.35           H  
ATOM   3147  HB3 ARG A 204      10.534 -16.044 -13.658  1.00 98.35           H  
ATOM   3148  O   ARG A 204      10.517 -15.331 -10.516  1.00 98.35           O  
ATOM   3149  CG  ARG A 204      10.082 -14.329 -14.866  1.00 98.35           C  
ATOM   3150  HG2 ARG A 204       9.192 -14.820 -15.259  1.00 98.35           H  
ATOM   3151  HG3 ARG A 204       9.843 -13.279 -14.701  1.00 98.35           H  
ATOM   3152  CD  ARG A 204      11.201 -14.440 -15.909  1.00 98.35           C  
ATOM   3153  HD2 ARG A 204      11.977 -15.114 -15.547  1.00 98.35           H  
ATOM   3154  HD3 ARG A 204      10.767 -14.867 -16.813  1.00 98.35           H  
ATOM   3155  NE  ARG A 204      11.735 -13.107 -16.251  1.00 98.35           N  
ATOM   3156  HE  ARG A 204      11.020 -12.437 -16.497  1.00 98.35           H  
ATOM   3157  NH1 ARG A 204      13.980 -13.547 -16.105  1.00 98.35           N  
ATOM   3158 HH11 ARG A 204      14.931 -13.217 -16.192  1.00 98.35           H  
ATOM   3159 HH12 ARG A 204      13.747 -14.513 -15.926  1.00 98.35           H  
ATOM   3160  NH2 ARG A 204      13.306 -11.496 -16.625  1.00 98.35           N  
ATOM   3161 HH21 ARG A 204      12.583 -10.793 -16.674  1.00 98.35           H  
ATOM   3162 HH22 ARG A 204      14.245 -11.123 -16.649  1.00 98.35           H  
ATOM   3163  CZ  ARG A 204      12.993 -12.721 -16.332  1.00 98.35           C  
ATOM   3164  N   VAL A 205       8.570 -16.392 -10.977  1.00 98.15           N  
ATOM   3165  H   VAL A 205       7.788 -16.434 -11.614  1.00 98.15           H  
ATOM   3166  CA  VAL A 205       8.557 -17.302  -9.821  1.00 98.15           C  
ATOM   3167  HA  VAL A 205       9.553 -17.334  -9.379  1.00 98.15           H  
ATOM   3168  C   VAL A 205       8.210 -18.719 -10.302  1.00 98.15           C  
ATOM   3169  CB  VAL A 205       7.594 -16.815  -8.714  1.00 98.15           C  
ATOM   3170  HB  VAL A 205       6.558 -16.970  -9.014  1.00 98.15           H  
ATOM   3171  O   VAL A 205       7.080 -19.170 -10.110  1.00 98.15           O  
ATOM   3172  CG1 VAL A 205       7.881 -17.600  -7.430  1.00 98.15           C  
ATOM   3173 HG11 VAL A 205       7.653 -18.657  -7.567  1.00 98.15           H  
ATOM   3174 HG12 VAL A 205       7.277 -17.214  -6.609  1.00 98.15           H  
ATOM   3175 HG13 VAL A 205       8.933 -17.506  -7.159  1.00 98.15           H  
ATOM   3176  CG2 VAL A 205       7.753 -15.324  -8.396  1.00 98.15           C  
ATOM   3177 HG21 VAL A 205       7.092 -15.054  -7.572  1.00 98.15           H  
ATOM   3178 HG22 VAL A 205       8.784 -15.109  -8.117  1.00 98.15           H  
ATOM   3179 HG23 VAL A 205       7.471 -14.724  -9.261  1.00 98.15           H  
ATOM   3180  N   PRO A 206       9.135 -19.413 -10.991  1.00 98.33           N  
ATOM   3181  CA  PRO A 206       8.846 -20.713 -11.597  1.00 98.33           C  
ATOM   3182  HA  PRO A 206       8.064 -20.598 -12.347  1.00 98.33           H  
ATOM   3183  C   PRO A 206       8.355 -21.742 -10.572  1.00 98.33           C  
ATOM   3184  CB  PRO A 206      10.140 -21.145 -12.295  1.00 98.33           C  
ATOM   3185  HB2 PRO A 206      10.090 -20.859 -13.346  1.00 98.33           H  
ATOM   3186  HB3 PRO A 206      10.316 -22.217 -12.208  1.00 98.33           H  
ATOM   3187  O   PRO A 206       7.416 -22.474 -10.864  1.00 98.33           O  
ATOM   3188  CG  PRO A 206      11.237 -20.336 -11.605  1.00 98.33           C  
ATOM   3189  HG2 PRO A 206      12.072 -20.135 -12.276  1.00 98.33           H  
ATOM   3190  HG3 PRO A 206      11.586 -20.878 -10.725  1.00 98.33           H  
ATOM   3191  CD  PRO A 206      10.528 -19.049 -11.189  1.00 98.33           C  
ATOM   3192  HD2 PRO A 206      10.603 -18.310 -11.987  1.00 98.33           H  
ATOM   3193  HD3 PRO A 206      10.972 -18.667 -10.270  1.00 98.33           H  
ATOM   3194  N   GLU A 207       8.878 -21.721  -9.343  1.00 97.46           N  
ATOM   3195  H   GLU A 207       9.660 -21.111  -9.154  1.00 97.46           H  
ATOM   3196  CA  GLU A 207       8.462 -22.639  -8.276  1.00 97.46           C  
ATOM   3197  HA  GLU A 207       8.578 -23.664  -8.627  1.00 97.46           H  
ATOM   3198  C   GLU A 207       6.987 -22.465  -7.868  1.00 97.46           C  
ATOM   3199  CB  GLU A 207       9.356 -22.437  -7.041  1.00 97.46           C  
ATOM   3200  HB2 GLU A 207       9.224 -21.429  -6.647  1.00 97.46           H  
ATOM   3201  HB3 GLU A 207       9.013 -23.135  -6.278  1.00 97.46           H  
ATOM   3202  O   GLU A 207       6.331 -23.433  -7.488  1.00 97.46           O  
ATOM   3203  CG  GLU A 207      10.852 -22.713  -7.274  1.00 97.46           C  
ATOM   3204  HG2 GLU A 207      10.969 -23.476  -8.043  1.00 97.46           H  
ATOM   3205  HG3 GLU A 207      11.252 -23.126  -6.348  1.00 97.46           H  
ATOM   3206  CD  GLU A 207      11.687 -21.473  -7.636  1.00 97.46           C  
ATOM   3207  OE1 GLU A 207      12.879 -21.437  -7.243  1.00 97.46           O  
ATOM   3208  OE2 GLU A 207      11.169 -20.523  -8.266  1.00 97.46           O  
ATOM   3209  N   LEU A 208       6.439 -21.245  -7.969  1.00 97.66           N  
ATOM   3210  H   LEU A 208       6.993 -20.513  -8.389  1.00 97.66           H  
ATOM   3211  CA  LEU A 208       5.010 -21.007  -7.745  1.00 97.66           C  
ATOM   3212  HA  LEU A 208       4.718 -21.492  -6.814  1.00 97.66           H  
ATOM   3213  C   LEU A 208       4.182 -21.629  -8.874  1.00 97.66           C  
ATOM   3214  CB  LEU A 208       4.738 -19.493  -7.637  1.00 97.66           C  
ATOM   3215  HB2 LEU A 208       5.126 -19.009  -8.533  1.00 97.66           H  
ATOM   3216  HB3 LEU A 208       5.276 -19.097  -6.775  1.00 97.66           H  
ATOM   3217  O   LEU A 208       3.171 -22.276  -8.606  1.00 97.66           O  
ATOM   3218  CG  LEU A 208       3.245 -19.127  -7.517  1.00 97.66           C  
ATOM   3219  HG  LEU A 208       2.673 -19.611  -8.309  1.00 97.66           H  
ATOM   3220  CD1 LEU A 208       2.664 -19.545  -6.167  1.00 97.66           C  
ATOM   3221 HD11 LEU A 208       2.709 -20.630  -6.068  1.00 97.66           H  
ATOM   3222 HD12 LEU A 208       1.624 -19.226  -6.110  1.00 97.66           H  
ATOM   3223 HD13 LEU A 208       3.227 -19.077  -5.360  1.00 97.66           H  
ATOM   3224  CD2 LEU A 208       3.054 -17.623  -7.695  1.00 97.66           C  
ATOM   3225 HD21 LEU A 208       3.614 -17.070  -6.941  1.00 97.66           H  
ATOM   3226 HD22 LEU A 208       1.996 -17.374  -7.615  1.00 97.66           H  
ATOM   3227 HD23 LEU A 208       3.407 -17.334  -8.684  1.00 97.66           H  
ATOM   3228  N   LEU A 209       4.597 -21.419 -10.127  1.00 97.38           N  
ATOM   3229  H   LEU A 209       5.477 -20.942 -10.264  1.00 97.38           H  
ATOM   3230  CA  LEU A 209       3.881 -21.925 -11.299  1.00 97.38           C  
ATOM   3231  HA  LEU A 209       2.837 -21.621 -11.231  1.00 97.38           H  
ATOM   3232  C   LEU A 209       3.884 -23.458 -11.330  1.00 97.38           C  
ATOM   3233  CB  LEU A 209       4.491 -21.342 -12.586  1.00 97.38           C  
ATOM   3234  HB2 LEU A 209       3.952 -21.763 -13.435  1.00 97.38           H  
ATOM   3235  HB3 LEU A 209       5.528 -21.672 -12.659  1.00 97.38           H  
ATOM   3236  O   LEU A 209       2.842 -24.056 -11.589  1.00 97.38           O  
ATOM   3237  CG  LEU A 209       4.457 -19.807 -12.700  1.00 97.38           C  
ATOM   3238  HG  LEU A 209       5.055 -19.370 -11.899  1.00 97.38           H  
ATOM   3239  CD1 LEU A 209       5.068 -19.393 -14.036  1.00 97.38           C  
ATOM   3240 HD11 LEU A 209       4.461 -19.763 -14.862  1.00 97.38           H  
ATOM   3241 HD12 LEU A 209       5.113 -18.305 -14.094  1.00 97.38           H  
ATOM   3242 HD13 LEU A 209       6.080 -19.787 -14.126  1.00 97.38           H  
ATOM   3243  CD2 LEU A 209       3.042 -19.227 -12.625  1.00 97.38           C  
ATOM   3244 HD21 LEU A 209       3.091 -18.146 -12.749  1.00 97.38           H  
ATOM   3245 HD22 LEU A 209       2.429 -19.648 -13.422  1.00 97.38           H  
ATOM   3246 HD23 LEU A 209       2.593 -19.445 -11.656  1.00 97.38           H  
ATOM   3247  N   GLU A 210       5.014 -24.083 -10.990  1.00 97.30           N  
ATOM   3248  H   GLU A 210       5.841 -23.527 -10.828  1.00 97.30           H  
ATOM   3249  CA  GLU A 210       5.132 -25.535 -10.816  1.00 97.30           C  
ATOM   3250  HA  GLU A 210       4.871 -26.034 -11.749  1.00 97.30           H  
ATOM   3251  C   GLU A 210       4.140 -26.032  -9.752  1.00 97.30           C  
ATOM   3252  CB  GLU A 210       6.586 -25.904 -10.461  1.00 97.30           C  
ATOM   3253  HB2 GLU A 210       6.613 -26.937 -10.114  1.00 97.30           H  
ATOM   3254  HB3 GLU A 210       6.928 -25.258  -9.652  1.00 97.30           H  
ATOM   3255  O   GLU A 210       3.269 -26.850 -10.063  1.00 97.30           O  
ATOM   3256  CG  GLU A 210       7.530 -25.771 -11.672  1.00 97.30           C  
ATOM   3257  HG2 GLU A 210       7.385 -24.795 -12.135  1.00 97.30           H  
ATOM   3258  HG3 GLU A 210       7.246 -26.522 -12.410  1.00 97.30           H  
ATOM   3259  CD  GLU A 210       9.025 -25.938 -11.336  1.00 97.30           C  
ATOM   3260  OE1 GLU A 210       9.846 -25.725 -12.261  1.00 97.30           O  
ATOM   3261  OE2 GLU A 210       9.362 -26.269 -10.176  1.00 97.30           O  
ATOM   3262  N   ALA A 211       4.158 -25.443  -8.549  1.00 96.40           N  
ATOM   3263  H   ALA A 211       4.883 -24.766  -8.359  1.00 96.40           H  
ATOM   3264  CA  ALA A 211       3.267 -25.817  -7.446  1.00 96.40           C  
ATOM   3265  HA  ALA A 211       3.424 -26.873  -7.224  1.00 96.40           H  
ATOM   3266  C   ALA A 211       1.770 -25.631  -7.756  1.00 96.40           C  
ATOM   3267  CB  ALA A 211       3.661 -24.991  -6.216  1.00 96.40           C  
ATOM   3268  HB1 ALA A 211       3.042 -25.281  -5.367  1.00 96.40           H  
ATOM   3269  HB2 ALA A 211       3.525 -23.928  -6.418  1.00 96.40           H  
ATOM   3270  HB3 ALA A 211       4.707 -25.176  -5.975  1.00 96.40           H  
ATOM   3271  O   ALA A 211       0.925 -26.313  -7.179  1.00 96.40           O  
ATOM   3272  N   MET A 212       1.410 -24.708  -8.653  1.00 96.10           N  
ATOM   3273  H   MET A 212       2.137 -24.139  -9.062  1.00 96.10           H  
ATOM   3274  CA  MET A 212       0.024 -24.529  -9.099  1.00 96.10           C  
ATOM   3275  HA  MET A 212      -0.632 -24.534  -8.228  1.00 96.10           H  
ATOM   3276  C   MET A 212      -0.461 -25.654 -10.023  1.00 96.10           C  
ATOM   3277  CB  MET A 212      -0.121 -23.179  -9.812  1.00 96.10           C  
ATOM   3278  HB2 MET A 212       0.673 -23.061 -10.550  1.00 96.10           H  
ATOM   3279  HB3 MET A 212      -1.078 -23.159 -10.334  1.00 96.10           H  
ATOM   3280  O   MET A 212      -1.675 -25.840 -10.144  1.00 96.10           O  
ATOM   3281  CG  MET A 212      -0.085 -22.005  -8.832  1.00 96.10           C  
ATOM   3282  HG2 MET A 212      -0.940 -22.093  -8.162  1.00 96.10           H  
ATOM   3283  HG3 MET A 212       0.816 -22.070  -8.223  1.00 96.10           H  
ATOM   3284  SD  MET A 212      -0.119 -20.372  -9.623  1.00 96.10           S  
ATOM   3285  CE  MET A 212      -1.815 -20.348 -10.253  1.00 96.10           C  
ATOM   3286  HE1 MET A 212      -2.516 -20.429  -9.422  1.00 96.10           H  
ATOM   3287  HE2 MET A 212      -1.989 -19.414 -10.788  1.00 96.10           H  
ATOM   3288  HE3 MET A 212      -1.961 -21.177 -10.945  1.00 96.10           H  
ATOM   3289  N   THR A 213       0.452 -26.369 -10.687  1.00 92.81           N  
ATOM   3290  H   THR A 213       1.425 -26.175 -10.501  1.00 92.81           H  
ATOM   3291  CA  THR A 213       0.140 -27.385 -11.711  1.00 92.81           C  
ATOM   3292  HA  THR A 213      -0.908 -27.280 -11.991  1.00 92.81           H  
ATOM   3293  C   THR A 213       0.278 -28.837 -11.250  1.00 92.81           C  
ATOM   3294  CB  THR A 213       0.957 -27.167 -12.993  1.00 92.81           C  
ATOM   3295  HB  THR A 213       0.713 -27.963 -13.696  1.00 92.81           H  
ATOM   3296  O   THR A 213      -0.282 -29.711 -11.911  1.00 92.81           O  
ATOM   3297  CG2 THR A 213       0.613 -25.839 -13.670  1.00 92.81           C  
ATOM   3298 HG21 THR A 213      -0.447 -25.820 -13.923  1.00 92.81           H  
ATOM   3299 HG22 THR A 213       0.846 -25.005 -13.008  1.00 92.81           H  
ATOM   3300 HG23 THR A 213       1.203 -25.739 -14.581  1.00 92.81           H  
ATOM   3301  OG1 THR A 213       2.350 -27.192 -12.778  1.00 92.81           O  
ATOM   3302  HG1 THR A 213       2.547 -27.079 -11.845  1.00 92.81           H  
ATOM   3303  N   GLU A 214       0.960 -29.092 -10.129  1.00 85.26           N  
ATOM   3304  H   GLU A 214       1.427 -28.325  -9.668  1.00 85.26           H  
ATOM   3305  CA  GLU A 214       1.037 -30.406  -9.456  1.00 85.26           C  
ATOM   3306  HA  GLU A 214       1.241 -31.190 -10.185  1.00 85.26           H  
ATOM   3307  C   GLU A 214      -0.270 -30.784  -8.759  1.00 85.26           C  
ATOM   3308  CB  GLU A 214       2.159 -30.381  -8.403  1.00 85.26           C  
ATOM   3309  HB2 GLU A 214       1.991 -29.543  -7.727  1.00 85.26           H  
ATOM   3310  HB3 GLU A 214       2.097 -31.302  -7.824  1.00 85.26           H  
ATOM   3311  O   GLU A 214      -0.856 -31.851  -9.039  1.00 85.26           O  
ATOM   3312  CG  GLU A 214       3.582 -30.280  -8.974  1.00 85.26           C  
ATOM   3313  HG2 GLU A 214       3.681 -29.352  -9.538  1.00 85.26           H  
ATOM   3314  HG3 GLU A 214       3.731 -31.108  -9.666  1.00 85.26           H  
ATOM   3315  CD  GLU A 214       4.672 -30.330  -7.880  1.00 85.26           C  
ATOM   3316  OE1 GLU A 214       5.858 -30.468  -8.258  1.00 85.26           O  
ATOM   3317  OE2 GLU A 214       4.341 -30.287  -6.667  1.00 85.26           O  
ATOM   3318  OXT GLU A 214      -0.715 -29.978  -7.917  1.00 85.26           O  
TER    3319      GLU A 214                                                       
ATOM   3319  N   PRO B   1      -3.941  -5.078 -27.432  1.00 20.32           N  
ATOM   3320  H2  PRO B   1      -4.880  -5.124 -27.063  1.00 20.32           H  
ATOM   3321  H3  PRO B   1      -3.888  -5.551 -28.323  1.00 20.32           H  
ATOM   3322  CA  PRO B   1      -2.987  -5.643 -26.446  1.00 20.32           C  
ATOM   3323  HA  PRO B   1      -2.462  -6.487 -26.892  1.00 20.32           H  
ATOM   3324  C   PRO B   1      -3.757  -6.123 -25.223  1.00 20.32           C  
ATOM   3325  CB  PRO B   1      -1.965  -4.551 -26.082  1.00 20.32           C  
ATOM   3326  HB2 PRO B   1      -0.952  -4.945 -25.996  1.00 20.32           H  
ATOM   3327  HB3 PRO B   1      -2.246  -4.061 -25.150  1.00 20.32           H  
ATOM   3328  O   PRO B   1      -4.738  -5.487 -24.859  1.00 20.32           O  
ATOM   3329  CG  PRO B   1      -2.090  -3.547 -27.227  1.00 20.32           C  
ATOM   3330  HG2 PRO B   1      -1.468  -3.842 -28.072  1.00 20.32           H  
ATOM   3331  HG3 PRO B   1      -1.836  -2.536 -26.908  1.00 20.32           H  
ATOM   3332  CD  PRO B   1      -3.566  -3.662 -27.584  1.00 20.32           C  
ATOM   3333  HD2 PRO B   1      -4.134  -3.064 -26.872  1.00 20.32           H  
ATOM   3334  HD3 PRO B   1      -3.764  -3.284 -28.587  1.00 20.32           H  
ATOM   3335  N   LYS B   2      -3.335  -7.223 -24.594  1.00 19.61           N  
ATOM   3336  H   LYS B   2      -2.500  -7.684 -24.925  1.00 19.61           H  
ATOM   3337  CA  LYS B   2      -3.696  -7.453 -23.195  1.00 19.61           C  
ATOM   3338  HA  LYS B   2      -4.746  -7.230 -23.004  1.00 19.61           H  
ATOM   3339  C   LYS B   2      -2.853  -6.463 -22.424  1.00 19.61           C  
ATOM   3340  CB  LYS B   2      -3.364  -8.883 -22.751  1.00 19.61           C  
ATOM   3341  HB2 LYS B   2      -3.499  -8.946 -21.671  1.00 19.61           H  
ATOM   3342  HB3 LYS B   2      -2.321  -9.105 -22.977  1.00 19.61           H  
ATOM   3343  O   LYS B   2      -1.719  -6.792 -22.091  1.00 19.61           O  
ATOM   3344  CG  LYS B   2      -4.251  -9.927 -23.419  1.00 19.61           C  
ATOM   3345  HG2 LYS B   2      -4.120  -9.884 -24.501  1.00 19.61           H  
ATOM   3346  HG3 LYS B   2      -5.295  -9.730 -23.174  1.00 19.61           H  
ATOM   3347  CD  LYS B   2      -3.847 -11.314 -22.917  1.00 19.61           C  
ATOM   3348  HD2 LYS B   2      -2.808 -11.505 -23.187  1.00 19.61           H  
ATOM   3349  HD3 LYS B   2      -3.934 -11.341 -21.830  1.00 19.61           H  
ATOM   3350  CE  LYS B   2      -4.749 -12.359 -23.575  1.00 19.61           C  
ATOM   3351  HE2 LYS B   2      -5.374 -11.857 -24.313  1.00 19.61           H  
ATOM   3352  HE3 LYS B   2      -4.129 -13.078 -24.110  1.00 19.61           H  
ATOM   3353  NZ  LYS B   2      -5.610 -13.026 -22.573  1.00 19.61           N  
ATOM   3354  HZ1 LYS B   2      -5.087 -13.431 -21.810  1.00 19.61           H  
ATOM   3355  HZ2 LYS B   2      -6.229 -13.705 -22.994  1.00 19.61           H  
ATOM   3356  HZ3 LYS B   2      -6.211 -12.333 -22.149  1.00 19.61           H  
ATOM   3357  N   THR B   3      -3.307  -5.224 -22.295  1.00 20.75           N  
ATOM   3358  H   THR B   3      -4.200  -4.944 -22.675  1.00 20.75           H  
ATOM   3359  CA  THR B   3      -2.617  -4.304 -21.404  1.00 20.75           C  
ATOM   3360  HA  THR B   3      -1.591  -4.168 -21.745  1.00 20.75           H  
ATOM   3361  C   THR B   3      -2.617  -5.036 -20.073  1.00 20.75           C  
ATOM   3362  CB  THR B   3      -3.298  -2.926 -21.336  1.00 20.75           C  
ATOM   3363  HB  THR B   3      -4.104  -2.938 -20.602  1.00 20.75           H  
ATOM   3364  O   THR B   3      -3.680  -5.396 -19.562  1.00 20.75           O  
ATOM   3365  CG2 THR B   3      -2.307  -1.807 -21.017  1.00 20.75           C  
ATOM   3366 HG21 THR B   3      -1.571  -1.715 -21.815  1.00 20.75           H  
ATOM   3367 HG22 THR B   3      -2.842  -0.863 -20.911  1.00 20.75           H  
ATOM   3368 HG23 THR B   3      -1.785  -2.011 -20.082  1.00 20.75           H  
ATOM   3369  OG1 THR B   3      -3.826  -2.606 -22.608  1.00 20.75           O  
ATOM   3370  HG1 THR B   3      -4.273  -1.761 -22.521  1.00 20.75           H  
ATOM   3371  N   VAL B   4      -1.419  -5.369 -19.582  1.00 23.92           N  
ATOM   3372  H   VAL B   4      -0.599  -5.144 -20.126  1.00 23.92           H  
ATOM   3373  CA  VAL B   4      -1.219  -5.560 -18.148  1.00 23.92           C  
ATOM   3374  HA  VAL B   4      -1.606  -6.523 -17.817  1.00 23.92           H  
ATOM   3375  C   VAL B   4      -2.010  -4.418 -17.551  1.00 23.92           C  
ATOM   3376  CB  VAL B   4       0.269  -5.406 -17.787  1.00 23.92           C  
ATOM   3377  HB  VAL B   4       0.593  -4.386 -17.995  1.00 23.92           H  
ATOM   3378  O   VAL B   4      -1.809  -3.289 -18.010  1.00 23.92           O  
ATOM   3379  CG1 VAL B   4       0.508  -5.702 -16.312  1.00 23.92           C  
ATOM   3380 HG11 VAL B   4       0.260  -6.738 -16.079  1.00 23.92           H  
ATOM   3381 HG12 VAL B   4      -0.082  -5.036 -15.683  1.00 23.92           H  
ATOM   3382 HG13 VAL B   4       1.561  -5.517 -16.101  1.00 23.92           H  
ATOM   3383  CG2 VAL B   4       1.154  -6.353 -18.608  1.00 23.92           C  
ATOM   3384 HG21 VAL B   4       1.111  -6.104 -19.668  1.00 23.92           H  
ATOM   3385 HG22 VAL B   4       0.838  -7.385 -18.460  1.00 23.92           H  
ATOM   3386 HG23 VAL B   4       2.190  -6.253 -18.283  1.00 23.92           H  
ATOM   3387  N   ALA B   5      -3.010  -4.698 -16.709  1.00 25.84           N  
ATOM   3388  H   ALA B   5      -3.140  -5.635 -16.356  1.00 25.84           H  
ATOM   3389  CA  ALA B   5      -3.766  -3.594 -16.143  1.00 25.84           C  
ATOM   3390  HA  ALA B   5      -4.307  -3.093 -16.946  1.00 25.84           H  
ATOM   3391  C   ALA B   5      -2.698  -2.623 -15.620  1.00 25.84           C  
ATOM   3392  CB  ALA B   5      -4.796  -4.120 -15.135  1.00 25.84           C  
ATOM   3393  HB1 ALA B   5      -4.355  -4.879 -14.489  1.00 25.84           H  
ATOM   3394  HB2 ALA B   5      -5.624  -4.577 -15.678  1.00 25.84           H  
ATOM   3395  HB3 ALA B   5      -5.186  -3.294 -14.540  1.00 25.84           H  
ATOM   3396  O   ALA B   5      -1.711  -3.061 -15.026  1.00 25.84           O  
ATOM   3397  N   SER B   6      -2.732  -1.381 -16.110  1.00 25.44           N  
ATOM   3398  H   SER B   6      -3.514  -1.087 -16.678  1.00 25.44           H  
ATOM   3399  CA  SER B   6      -1.639  -0.451 -15.864  1.00 25.44           C  
ATOM   3400  HA  SER B   6      -0.702  -0.826 -16.275  1.00 25.44           H  
ATOM   3401  C   SER B   6      -1.557  -0.368 -14.369  1.00 25.44           C  
ATOM   3402  CB  SER B   6      -1.960   0.926 -16.452  1.00 25.44           C  
ATOM   3403  HB2 SER B   6      -2.986   1.200 -16.204  1.00 25.44           H  
ATOM   3404  HB3 SER B   6      -1.859   0.885 -17.536  1.00 25.44           H  
ATOM   3405  O   SER B   6      -2.534   0.098 -13.776  1.00 25.44           O  
ATOM   3406  OG  SER B   6      -1.098   1.914 -15.935  1.00 25.44           O  
ATOM   3407  HG  SER B   6      -1.572   2.387 -15.248  1.00 25.44           H  
ATOM   3408  N   ILE B   7      -0.448  -0.802 -13.757  1.00 29.16           N  
ATOM   3409  H   ILE B   7       0.300  -1.236 -14.279  1.00 29.16           H  
ATOM   3410  CA  ILE B   7      -0.301  -0.529 -12.340  1.00 29.16           C  
ATOM   3411  HA  ILE B   7      -1.321  -0.669 -11.979  1.00 29.16           H  
ATOM   3412  C   ILE B   7      -0.011   0.955 -12.111  1.00 29.16           C  
ATOM   3413  CB  ILE B   7       0.503  -1.508 -11.463  1.00 29.16           C  
ATOM   3414  HB  ILE B   7       1.558  -1.275 -11.604  1.00 29.16           H  
ATOM   3415  O   ILE B   7       0.855   1.319 -11.336  1.00 29.16           O  
ATOM   3416  CG1 ILE B   7       0.350  -3.035 -11.686  1.00 29.16           C  
ATOM   3417 HG12 ILE B   7      -0.548  -3.381 -11.174  1.00 29.16           H  
ATOM   3418 HG13 ILE B   7       0.251  -3.237 -12.753  1.00 29.16           H  
ATOM   3419  CG2 ILE B   7       0.103  -1.127 -10.025  1.00 29.16           C  
ATOM   3420 HG21 ILE B   7      -0.668  -0.359  -9.966  1.00 29.16           H  
ATOM   3421 HG22 ILE B   7       0.982  -0.688  -9.553  1.00 29.16           H  
ATOM   3422 HG23 ILE B   7      -0.306  -1.980  -9.483  1.00 29.16           H  
ATOM   3423  CD1 ILE B   7       1.492  -3.913 -11.163  1.00 29.16           C  
ATOM   3424 HD11 ILE B   7       1.093  -4.756 -10.600  1.00 29.16           H  
ATOM   3425 HD12 ILE B   7       2.065  -4.297 -12.007  1.00 29.16           H  
ATOM   3426 HD13 ILE B   7       2.171  -3.335 -10.535  1.00 29.16           H  
ATOM   3427  N   THR B   8      -0.701   1.848 -12.816  1.00 31.26           N  
ATOM   3428  H   THR B   8      -1.478   1.516 -13.370  1.00 31.26           H  
ATOM   3429  CA  THR B   8      -0.673   3.267 -12.535  1.00 31.26           C  
ATOM   3430  HA  THR B   8       0.319   3.666 -12.744  1.00 31.26           H  
ATOM   3431  C   THR B   8      -0.968   3.391 -11.064  1.00 31.26           C  
ATOM   3432  CB  THR B   8      -1.751   4.048 -13.315  1.00 31.26           C  
ATOM   3433  HB  THR B   8      -2.309   4.693 -12.636  1.00 31.26           H  
ATOM   3434  O   THR B   8      -2.059   3.021 -10.653  1.00 31.26           O  
ATOM   3435  CG2 THR B   8      -1.100   4.949 -14.353  1.00 31.26           C  
ATOM   3436 HG21 THR B   8      -0.469   4.362 -15.021  1.00 31.26           H  
ATOM   3437 HG22 THR B   8      -1.866   5.460 -14.936  1.00 31.26           H  
ATOM   3438 HG23 THR B   8      -0.480   5.692 -13.851  1.00 31.26           H  
ATOM   3439  OG1 THR B   8      -2.663   3.210 -14.008  1.00 31.26           O  
ATOM   3440  HG1 THR B   8      -3.531   3.619 -14.038  1.00 31.26           H  
ATOM   3441  N   THR B   9      -0.002   3.885 -10.300  1.00 33.36           N  
ATOM   3442  H   THR B   9       0.924   3.921 -10.701  1.00 33.36           H  
ATOM   3443  CA  THR B   9      -0.188   4.473  -8.980  1.00 33.36           C  
ATOM   3444  HA  THR B   9       0.772   4.360  -8.477  1.00 33.36           H  
ATOM   3445  C   THR B   9      -1.185   3.646  -8.107  1.00 33.36           C  
ATOM   3446  CB  THR B   9      -0.380   5.991  -9.240  1.00 33.36           C  
ATOM   3447  HB  THR B   9      -0.640   6.572  -8.355  1.00 33.36           H  
ATOM   3448  O   THR B   9      -1.183   2.420  -8.182  1.00 33.36           O  
ATOM   3449  CG2 THR B   9       0.892   6.593  -9.828  1.00 33.36           C  
ATOM   3450 HG21 THR B   9       1.007   7.638  -9.539  1.00 33.36           H  
ATOM   3451 HG22 THR B   9       0.858   6.557 -10.917  1.00 33.36           H  
ATOM   3452 HG23 THR B   9       1.782   6.022  -9.561  1.00 33.36           H  
ATOM   3453  OG1 THR B   9      -1.355   6.319 -10.180  1.00 33.36           O  
ATOM   3454  HG1 THR B   9      -1.278   7.263 -10.338  1.00 33.36           H  
ATOM   3455  N   PRO B  10      -2.107   4.185  -7.301  1.00 34.81           N  
ATOM   3456  CA  PRO B  10      -3.248   3.430  -6.764  1.00 34.81           C  
ATOM   3457  HA  PRO B  10      -2.892   2.504  -6.312  1.00 34.81           H  
ATOM   3458  C   PRO B  10      -4.305   3.107  -7.806  1.00 34.81           C  
ATOM   3459  CB  PRO B  10      -3.897   4.373  -5.765  1.00 34.81           C  
ATOM   3460  HB2 PRO B  10      -4.722   4.904  -6.240  1.00 34.81           H  
ATOM   3461  HB3 PRO B  10      -4.208   3.861  -4.854  1.00 34.81           H  
ATOM   3462  O   PRO B  10      -5.314   2.452  -7.535  1.00 34.81           O  
ATOM   3463  CG  PRO B  10      -2.838   5.400  -5.515  1.00 34.81           C  
ATOM   3464  HG2 PRO B  10      -2.092   4.990  -4.835  1.00 34.81           H  
ATOM   3465  HG3 PRO B  10      -3.258   6.363  -5.223  1.00 34.81           H  
ATOM   3466  CD  PRO B  10      -2.223   5.533  -6.856  1.00 34.81           C  
ATOM   3467  HD2 PRO B  10      -1.260   6.022  -6.706  1.00 34.81           H  
ATOM   3468  HD3 PRO B  10      -2.861   6.110  -7.525  1.00 34.81           H  
ATOM   3469  N   LYS B  11      -4.121   3.670  -8.991  1.00 33.98           N  
ATOM   3470  H   LYS B  11      -3.213   4.066  -9.188  1.00 33.98           H  
ATOM   3471  CA  LYS B  11      -5.054   3.602 -10.078  1.00 33.98           C  
ATOM   3472  HA  LYS B  11      -6.033   3.869  -9.680  1.00 33.98           H  
ATOM   3473  C   LYS B  11      -5.210   2.203 -10.628  1.00 33.98           C  
ATOM   3474  CB  LYS B  11      -4.672   4.609 -11.167  1.00 33.98           C  
ATOM   3475  HB2 LYS B  11      -3.685   5.024 -10.964  1.00 33.98           H  
ATOM   3476  HB3 LYS B  11      -4.643   4.110 -12.136  1.00 33.98           H  
ATOM   3477  O   LYS B  11      -6.268   2.026 -11.178  1.00 33.98           O  
ATOM   3478  CG  LYS B  11      -5.675   5.761 -11.233  1.00 33.98           C  
ATOM   3479  HG2 LYS B  11      -6.655   5.374 -11.510  1.00 33.98           H  
ATOM   3480  HG3 LYS B  11      -5.743   6.247 -10.260  1.00 33.98           H  
ATOM   3481  CD  LYS B  11      -5.203   6.777 -12.275  1.00 33.98           C  
ATOM   3482  HD2 LYS B  11      -4.297   7.248 -11.895  1.00 33.98           H  
ATOM   3483  HD3 LYS B  11      -4.979   6.277 -13.218  1.00 33.98           H  
ATOM   3484  CE  LYS B  11      -6.285   7.832 -12.502  1.00 33.98           C  
ATOM   3485  HE2 LYS B  11      -6.768   8.029 -11.545  1.00 33.98           H  
ATOM   3486  HE3 LYS B  11      -7.030   7.441 -13.196  1.00 33.98           H  
ATOM   3487  NZ  LYS B  11      -5.698   9.101 -12.988  1.00 33.98           N  
ATOM   3488  HZ1 LYS B  11      -5.057   8.968 -13.757  1.00 33.98           H  
ATOM   3489  HZ2 LYS B  11      -6.407   9.791 -13.189  1.00 33.98           H  
ATOM   3490  HZ3 LYS B  11      -5.191   9.476 -12.199  1.00 33.98           H  
ATOM   3491  N   ILE B  12      -4.353   1.192 -10.462  1.00 35.93           N  
ATOM   3492  H   ILE B  12      -3.424   1.373 -10.109  1.00 35.93           H  
ATOM   3493  CA  ILE B  12      -4.786  -0.166 -10.871  1.00 35.93           C  
ATOM   3494  HA  ILE B  12      -5.196  -0.072 -11.876  1.00 35.93           H  
ATOM   3495  C   ILE B  12      -5.882  -0.726 -10.005  1.00 35.93           C  
ATOM   3496  CB  ILE B  12      -3.671  -1.203 -10.906  1.00 35.93           C  
ATOM   3497  HB  ILE B  12      -2.762  -0.602 -10.900  1.00 35.93           H  
ATOM   3498  O   ILE B  12      -6.748  -1.437 -10.512  1.00 35.93           O  
ATOM   3499  CG1 ILE B  12      -3.899  -2.062 -12.160  1.00 35.93           C  
ATOM   3500 HG12 ILE B  12      -4.825  -2.619 -12.017  1.00 35.93           H  
ATOM   3501 HG13 ILE B  12      -4.063  -1.469 -13.059  1.00 35.93           H  
ATOM   3502  CG2 ILE B  12      -3.546  -2.161  -9.708  1.00 35.93           C  
ATOM   3503 HG21 ILE B  12      -2.593  -2.689  -9.726  1.00 35.93           H  
ATOM   3504 HG22 ILE B  12      -3.519  -1.591  -8.779  1.00 35.93           H  
ATOM   3505 HG23 ILE B  12      -4.358  -2.887  -9.674  1.00 35.93           H  
ATOM   3506  CD1 ILE B  12      -2.814  -3.090 -12.402  1.00 35.93           C  
ATOM   3507 HD11 ILE B  12      -3.117  -3.774 -13.195  1.00 35.93           H  
ATOM   3508 HD12 ILE B  12      -1.894  -2.582 -12.687  1.00 35.93           H  
ATOM   3509 HD13 ILE B  12      -2.665  -3.744 -11.542  1.00 35.93           H  
ATOM   3510  N   ILE B  13      -5.859  -0.428  -8.707  1.00 36.17           N  
ATOM   3511  H   ILE B  13      -5.144   0.172  -8.320  1.00 36.17           H  
ATOM   3512  CA  ILE B  13      -6.912  -0.969  -7.870  1.00 36.17           C  
ATOM   3513  HA  ILE B  13      -7.023  -2.018  -8.146  1.00 36.17           H  
ATOM   3514  C   ILE B  13      -8.234  -0.295  -8.258  1.00 36.17           C  
ATOM   3515  CB  ILE B  13      -6.571  -0.953  -6.372  1.00 36.17           C  
ATOM   3516  HB  ILE B  13      -6.582   0.071  -5.999  1.00 36.17           H  
ATOM   3517  O   ILE B  13      -9.262  -0.960  -8.281  1.00 36.17           O  
ATOM   3518  CG1 ILE B  13      -5.181  -1.585  -6.122  1.00 36.17           C  
ATOM   3519 HG12 ILE B  13      -4.434  -1.058  -6.715  1.00 36.17           H  
ATOM   3520 HG13 ILE B  13      -5.186  -2.630  -6.432  1.00 36.17           H  
ATOM   3521  CG2 ILE B  13      -7.678  -1.788  -5.699  1.00 36.17           C  
ATOM   3522 HG21 ILE B  13      -8.615  -1.232  -5.666  1.00 36.17           H  
ATOM   3523 HG22 ILE B  13      -7.845  -2.713  -6.250  1.00 36.17           H  
ATOM   3524 HG23 ILE B  13      -7.392  -2.088  -4.691  1.00 36.17           H  
ATOM   3525  CD1 ILE B  13      -4.694  -1.492  -4.683  1.00 36.17           C  
ATOM   3526 HD11 ILE B  13      -3.645  -1.785  -4.646  1.00 36.17           H  
ATOM   3527 HD12 ILE B  13      -5.259  -2.163  -4.036  1.00 36.17           H  
ATOM   3528 HD13 ILE B  13      -4.786  -0.453  -4.368  1.00 36.17           H  
ATOM   3529  N   LEU B  14      -8.213   0.967  -8.709  1.00 33.96           N  
ATOM   3530  H   LEU B  14      -7.338   1.470  -8.675  1.00 33.96           H  
ATOM   3531  CA  LEU B  14      -9.383   1.591  -9.345  1.00 33.96           C  
ATOM   3532  HA  LEU B  14     -10.277   1.331  -8.777  1.00 33.96           H  
ATOM   3533  C   LEU B  14      -9.673   1.158 -10.791  1.00 33.96           C  
ATOM   3534  CB  LEU B  14      -9.200   3.111  -9.366  1.00 33.96           C  
ATOM   3535  HB2 LEU B  14      -8.180   3.343  -9.670  1.00 33.96           H  
ATOM   3536  HB3 LEU B  14      -9.865   3.528 -10.122  1.00 33.96           H  
ATOM   3537  O   LEU B  14     -10.819   0.961 -11.178  1.00 33.96           O  
ATOM   3538  CG  LEU B  14      -9.511   3.805  -8.048  1.00 33.96           C  
ATOM   3539  HG  LEU B  14      -8.831   3.426  -7.285  1.00 33.96           H  
ATOM   3540  CD1 LEU B  14      -9.267   5.294  -8.274  1.00 33.96           C  
ATOM   3541 HD11 LEU B  14      -9.921   5.664  -9.063  1.00 33.96           H  
ATOM   3542 HD12 LEU B  14      -8.227   5.469  -8.548  1.00 33.96           H  
ATOM   3543 HD13 LEU B  14      -9.487   5.863  -7.371  1.00 33.96           H  
ATOM   3544  CD2 LEU B  14     -10.958   3.555  -7.627  1.00 33.96           C  
ATOM   3545 HD21 LEU B  14     -11.359   4.371  -7.026  1.00 33.96           H  
ATOM   3546 HD22 LEU B  14     -11.003   2.621  -7.067  1.00 33.96           H  
ATOM   3547 HD23 LEU B  14     -11.593   3.484  -8.510  1.00 33.96           H  
ATOM   3548  N   GLN B  15      -8.671   1.114 -11.656  1.00 32.83           N  
ATOM   3549  H   GLN B  15      -7.737   1.237 -11.292  1.00 32.83           H  
ATOM   3550  CA  GLN B  15      -8.837   1.129 -13.107  1.00 32.83           C  
ATOM   3551  HA  GLN B  15      -9.757   1.670 -13.325  1.00 32.83           H  
ATOM   3552  C   GLN B  15      -9.051  -0.250 -13.713  1.00 32.83           C  
ATOM   3553  CB  GLN B  15      -7.708   1.878 -13.829  1.00 32.83           C  
ATOM   3554  HB2 GLN B  15      -6.727   1.560 -13.475  1.00 32.83           H  
ATOM   3555  HB3 GLN B  15      -7.753   1.573 -14.875  1.00 32.83           H  
ATOM   3556  O   GLN B  15      -9.230  -0.335 -14.925  1.00 32.83           O  
ATOM   3557  CG  GLN B  15      -7.871   3.407 -13.764  1.00 32.83           C  
ATOM   3558  HG2 GLN B  15      -8.881   3.662 -14.083  1.00 32.83           H  
ATOM   3559  HG3 GLN B  15      -7.754   3.737 -12.731  1.00 32.83           H  
ATOM   3560  CD  GLN B  15      -6.876   4.170 -14.642  1.00 32.83           C  
ATOM   3561  NE2 GLN B  15      -7.303   5.218 -15.317  1.00 32.83           N  
ATOM   3562 HE21 GLN B  15      -6.656   5.561 -16.013  1.00 32.83           H  
ATOM   3563 HE22 GLN B  15      -8.292   5.421 -15.351  1.00 32.83           H  
ATOM   3564  OE1 GLN B  15      -5.711   3.839 -14.784  1.00 32.83           O  
ATOM   3565  N   LYS B  16      -9.157  -1.319 -12.918  1.00 34.32           N  
ATOM   3566  H   LYS B  16      -8.958  -1.229 -11.932  1.00 34.32           H  
ATOM   3567  CA  LYS B  16      -9.899  -2.478 -13.425  1.00 34.32           C  
ATOM   3568  HA  LYS B  16      -9.455  -2.767 -14.377  1.00 34.32           H  
ATOM   3569  C   LYS B  16     -11.350  -2.114 -13.789  1.00 34.32           C  
ATOM   3570  CB  LYS B  16      -9.814  -3.673 -12.464  1.00 34.32           C  
ATOM   3571  HB2 LYS B  16     -10.814  -4.079 -12.311  1.00 34.32           H  
ATOM   3572  HB3 LYS B  16      -9.432  -3.352 -11.494  1.00 34.32           H  
ATOM   3573  O   LYS B  16     -11.883  -2.742 -14.693  1.00 34.32           O  
ATOM   3574  CG  LYS B  16      -8.915  -4.785 -13.035  1.00 34.32           C  
ATOM   3575  HG2 LYS B  16      -9.265  -5.060 -14.030  1.00 34.32           H  
ATOM   3576  HG3 LYS B  16      -7.891  -4.419 -13.106  1.00 34.32           H  
ATOM   3577  CD  LYS B  16      -8.960  -6.026 -12.133  1.00 34.32           C  
ATOM   3578  HD2 LYS B  16      -9.983  -6.398 -12.091  1.00 34.32           H  
ATOM   3579  HD3 LYS B  16      -8.656  -5.732 -11.128  1.00 34.32           H  
ATOM   3580  CE  LYS B  16      -8.030  -7.144 -12.631  1.00 34.32           C  
ATOM   3581  HE2 LYS B  16      -7.023  -6.734 -12.711  1.00 34.32           H  
ATOM   3582  HE3 LYS B  16      -8.349  -7.457 -13.625  1.00 34.32           H  
ATOM   3583  NZ  LYS B  16      -8.020  -8.305 -11.695  1.00 34.32           N  
ATOM   3584  HZ1 LYS B  16      -7.284  -8.963 -11.907  1.00 34.32           H  
ATOM   3585  HZ2 LYS B  16      -7.838  -8.002 -10.749  1.00 34.32           H  
ATOM   3586  HZ3 LYS B  16      -8.899  -8.803 -11.684  1.00 34.32           H  
ATOM   3587  N   GLU B  17     -11.973  -1.108 -13.162  1.00 34.35           N  
ATOM   3588  H   GLU B  17     -11.525  -0.645 -12.384  1.00 34.35           H  
ATOM   3589  CA  GLU B  17     -13.272  -0.592 -13.631  1.00 34.35           C  
ATOM   3590  HA  GLU B  17     -13.840  -1.400 -14.093  1.00 34.35           H  
ATOM   3591  C   GLU B  17     -13.140   0.495 -14.711  1.00 34.35           C  
ATOM   3592  CB  GLU B  17     -14.116  -0.055 -12.464  1.00 34.35           C  
ATOM   3593  HB2 GLU B  17     -13.518   0.647 -11.882  1.00 34.35           H  
ATOM   3594  HB3 GLU B  17     -14.970   0.484 -12.875  1.00 34.35           H  
ATOM   3595  O   GLU B  17     -13.835   0.435 -15.720  1.00 34.35           O  
ATOM   3596  CG  GLU B  17     -14.652  -1.169 -11.555  1.00 34.35           C  
ATOM   3597  HG2 GLU B  17     -15.179  -1.896 -12.172  1.00 34.35           H  
ATOM   3598  HG3 GLU B  17     -13.812  -1.677 -11.081  1.00 34.35           H  
ATOM   3599  CD  GLU B  17     -15.600  -0.640 -10.465  1.00 34.35           C  
ATOM   3600  OE1 GLU B  17     -16.503  -1.409 -10.068  1.00 34.35           O  
ATOM   3601  OE2 GLU B  17     -15.378   0.495  -9.976  1.00 34.35           O  
ATOM   3602  N   TYR B  18     -12.288   1.510 -14.501  1.00 28.90           N  
ATOM   3603  H   TYR B  18     -11.795   1.516 -13.620  1.00 28.90           H  
ATOM   3604  CA  TYR B  18     -12.351   2.758 -15.284  1.00 28.90           C  
ATOM   3605  HA  TYR B  18     -13.311   2.788 -15.800  1.00 28.90           H  
ATOM   3606  C   TYR B  18     -11.318   2.961 -16.388  1.00 28.90           C  
ATOM   3607  CB  TYR B  18     -12.312   3.979 -14.354  1.00 28.90           C  
ATOM   3608  HB2 TYR B  18     -11.598   3.795 -13.551  1.00 28.90           H  
ATOM   3609  HB3 TYR B  18     -11.955   4.864 -14.881  1.00 28.90           H  
ATOM   3610  O   TYR B  18     -11.430   3.985 -17.060  1.00 28.90           O  
ATOM   3611  CG  TYR B  18     -13.652   4.351 -13.777  1.00 28.90           C  
ATOM   3612  CD1 TYR B  18     -14.608   5.033 -14.559  1.00 28.90           C  
ATOM   3613  HD1 TYR B  18     -14.396   5.260 -15.594  1.00 28.90           H  
ATOM   3614  CD2 TYR B  18     -13.922   4.036 -12.436  1.00 28.90           C  
ATOM   3615  HD2 TYR B  18     -13.203   3.493 -11.841  1.00 28.90           H  
ATOM   3616  CE1 TYR B  18     -15.836   5.413 -13.983  1.00 28.90           C  
ATOM   3617  HE1 TYR B  18     -16.584   5.933 -14.564  1.00 28.90           H  
ATOM   3618  CE2 TYR B  18     -15.144   4.415 -11.860  1.00 28.90           C  
ATOM   3619  HE2 TYR B  18     -15.349   4.161 -10.830  1.00 28.90           H  
ATOM   3620  OH  TYR B  18     -17.275   5.476 -12.060  1.00 28.90           O  
ATOM   3621  HH  TYR B  18     -17.315   5.159 -11.155  1.00 28.90           H  
ATOM   3622  CZ  TYR B  18     -16.100   5.107 -12.631  1.00 28.90           C  
ATOM   3623  N   LEU B  19     -10.306   2.112 -16.607  1.00 30.29           N  
ATOM   3624  H   LEU B  19     -10.269   1.225 -16.125  1.00 30.29           H  
ATOM   3625  CA  LEU B  19      -9.595   2.263 -17.884  1.00 30.29           C  
ATOM   3626  HA  LEU B  19      -9.384   3.320 -18.045  1.00 30.29           H  
ATOM   3627  C   LEU B  19     -10.552   1.799 -18.973  1.00 30.29           C  
ATOM   3628  CB  LEU B  19      -8.253   1.521 -17.947  1.00 30.29           C  
ATOM   3629  HB2 LEU B  19      -8.341   0.581 -17.401  1.00 30.29           H  
ATOM   3630  HB3 LEU B  19      -8.009   1.290 -18.984  1.00 30.29           H  
ATOM   3631  O   LEU B  19     -10.881   0.611 -18.993  1.00 30.29           O  
ATOM   3632  CG  LEU B  19      -7.129   2.377 -17.363  1.00 30.29           C  
ATOM   3633  HG  LEU B  19      -7.548   2.800 -16.449  1.00 30.29           H  
ATOM   3634  CD1 LEU B  19      -5.900   1.522 -17.045  1.00 30.29           C  
ATOM   3635 HD11 LEU B  19      -6.172   0.719 -16.361  1.00 30.29           H  
ATOM   3636 HD12 LEU B  19      -5.129   2.134 -16.577  1.00 30.29           H  
ATOM   3637 HD13 LEU B  19      -5.508   1.092 -17.967  1.00 30.29           H  
ATOM   3638  CD2 LEU B  19      -6.698   3.578 -18.207  1.00 30.29           C  
ATOM   3639 HD21 LEU B  19      -5.870   4.090 -17.717  1.00 30.29           H  
ATOM   3640 HD22 LEU B  19      -6.367   3.229 -19.185  1.00 30.29           H  
ATOM   3641 HD23 LEU B  19      -7.522   4.279 -18.340  1.00 30.29           H  
ATOM   3642  N   PRO B  20     -11.005   2.694 -19.873  1.00 29.70           N  
ATOM   3643  CA  PRO B  20     -11.682   2.224 -21.063  1.00 29.70           C  
ATOM   3644  HA  PRO B  20     -12.596   1.700 -20.786  1.00 29.70           H  
ATOM   3645  C   PRO B  20     -10.725   1.280 -21.788  1.00 29.70           C  
ATOM   3646  CB  PRO B  20     -12.006   3.467 -21.906  1.00 29.70           C  
ATOM   3647  HB2 PRO B  20     -13.043   3.461 -22.239  1.00 29.70           H  
ATOM   3648  HB3 PRO B  20     -11.338   3.525 -22.765  1.00 29.70           H  
ATOM   3649  O   PRO B  20      -9.499   1.410 -21.669  1.00 29.70           O  
ATOM   3650  CG  PRO B  20     -11.729   4.648 -20.976  1.00 29.70           C  
ATOM   3651  HG2 PRO B  20     -12.626   4.882 -20.402  1.00 29.70           H  
ATOM   3652  HG3 PRO B  20     -11.379   5.524 -21.523  1.00 29.70           H  
ATOM   3653  CD  PRO B  20     -10.660   4.099 -20.043  1.00 29.70           C  
ATOM   3654  HD2 PRO B  20      -9.684   4.168 -20.524  1.00 29.70           H  
ATOM   3655  HD3 PRO B  20     -10.653   4.673 -19.117  1.00 29.70           H  
ATOM   3656  N   GLU B  21     -11.267   0.376 -22.600  1.00 32.32           N  
ATOM   3657  H   GLU B  21     -12.272   0.300 -22.661  1.00 32.32           H  
ATOM   3658  CA  GLU B  21     -10.474  -0.135 -23.709  1.00 32.32           C  
ATOM   3659  HA  GLU B  21      -9.629  -0.709 -23.328  1.00 32.32           H  
ATOM   3660  C   GLU B  21      -9.952   1.095 -24.455  1.00 32.32           C  
ATOM   3661  CB  GLU B  21     -11.318  -1.029 -24.634  1.00 32.32           C  
ATOM   3662  HB2 GLU B  21     -12.237  -0.508 -24.906  1.00 32.32           H  
ATOM   3663  HB3 GLU B  21     -10.742  -1.221 -25.539  1.00 32.32           H  
ATOM   3664  O   GLU B  21     -10.737   1.871 -24.999  1.00 32.32           O  
ATOM   3665  CG  GLU B  21     -11.659  -2.378 -23.981  1.00 32.32           C  
ATOM   3666  HG2 GLU B  21     -12.289  -2.201 -23.109  1.00 32.32           H  
ATOM   3667  HG3 GLU B  21     -10.731  -2.835 -23.637  1.00 32.32           H  
ATOM   3668  CD  GLU B  21     -12.378  -3.354 -24.930  1.00 32.32           C  
ATOM   3669  OE1 GLU B  21     -12.302  -4.576 -24.659  1.00 32.32           O  
ATOM   3670  OE2 GLU B  21     -12.989  -2.896 -25.921  1.00 32.32           O  
ATOM   3671  N   THR B  22      -8.644   1.353 -24.393  1.00 35.01           N  
ATOM   3672  H   THR B  22      -8.046   0.792 -23.803  1.00 35.01           H  
ATOM   3673  CA  THR B  22      -8.035   2.341 -25.276  1.00 35.01           C  
ATOM   3674  HA  THR B  22      -8.530   3.306 -25.163  1.00 35.01           H  
ATOM   3675  C   THR B  22      -8.290   1.817 -26.677  1.00 35.01           C  
ATOM   3676  CB  THR B  22      -6.529   2.512 -25.018  1.00 35.01           C  
ATOM   3677  HB  THR B  22      -6.090   3.057 -25.854  1.00 35.01           H  
ATOM   3678  O   THR B  22      -7.632   0.854 -27.085  1.00 35.01           O  
ATOM   3679  CG2 THR B  22      -6.247   3.292 -23.735  1.00 35.01           C  
ATOM   3680 HG21 THR B  22      -6.687   4.286 -23.808  1.00 35.01           H  
ATOM   3681 HG22 THR B  22      -6.676   2.769 -22.880  1.00 35.01           H  
ATOM   3682 HG23 THR B  22      -5.170   3.387 -23.597  1.00 35.01           H  
ATOM   3683  OG1 THR B  22      -5.910   1.247 -24.919  1.00 35.01           O  
ATOM   3684  HG1 THR B  22      -6.238   0.780 -25.692  1.00 35.01           H  
ATOM   3685  N   ASP B  23      -9.303   2.369 -27.347  1.00 33.12           N  
ATOM   3686  H   ASP B  23      -9.902   3.033 -26.877  1.00 33.12           H  
ATOM   3687  CA  ASP B  23      -9.612   2.034 -28.729  1.00 33.12           C  
ATOM   3688  HA  ASP B  23      -9.885   0.980 -28.770  1.00 33.12           H  
ATOM   3689  C   ASP B  23      -8.331   2.305 -29.526  1.00 33.12           C  
ATOM   3690  CB  ASP B  23     -10.815   2.846 -29.248  1.00 33.12           C  
ATOM   3691  HB2 ASP B  23     -11.630   2.746 -28.532  1.00 33.12           H  
ATOM   3692  HB3 ASP B  23     -10.544   3.901 -29.304  1.00 33.12           H  
ATOM   3693  O   ASP B  23      -7.797   3.414 -29.456  1.00 33.12           O  
ATOM   3694  CG  ASP B  23     -11.323   2.379 -30.626  1.00 33.12           C  
ATOM   3695  OD1 ASP B  23     -10.631   1.580 -31.301  1.00 33.12           O  
ATOM   3696  OD2 ASP B  23     -12.440   2.784 -31.014  1.00 33.12           O  
ATOM   3697  N   PRO B  24      -7.747   1.295 -30.189  1.00 32.81           N  
ATOM   3698  CA  PRO B  24      -6.555   1.506 -30.991  1.00 32.81           C  
ATOM   3699  HA  PRO B  24      -5.815   2.045 -30.400  1.00 32.81           H  
ATOM   3700  C   PRO B  24      -6.816   2.345 -32.256  1.00 32.81           C  
ATOM   3701  CB  PRO B  24      -6.027   0.100 -31.292  1.00 32.81           C  
ATOM   3702  HB2 PRO B  24      -5.531   0.037 -32.261  1.00 32.81           H  
ATOM   3703  HB3 PRO B  24      -5.344  -0.202 -30.498  1.00 32.81           H  
ATOM   3704  O   PRO B  24      -5.867   2.535 -33.019  1.00 32.81           O  
ATOM   3705  CG  PRO B  24      -7.278  -0.775 -31.242  1.00 32.81           C  
ATOM   3706  HG2 PRO B  24      -7.046  -1.808 -30.984  1.00 32.81           H  
ATOM   3707  HG3 PRO B  24      -7.793  -0.725 -32.202  1.00 32.81           H  
ATOM   3708  CD  PRO B  24      -8.137  -0.106 -30.177  1.00 32.81           C  
ATOM   3709  HD2 PRO B  24      -9.192  -0.239 -30.419  1.00 32.81           H  
ATOM   3710  HD3 PRO B  24      -7.918  -0.538 -29.201  1.00 32.81           H  
ATOM   3711  N   ASN B  25      -8.053   2.799 -32.504  1.00 30.25           N  
ATOM   3712  H   ASN B  25      -8.784   2.600 -31.837  1.00 30.25           H  
ATOM   3713  CA  ASN B  25      -8.378   3.760 -33.565  1.00 30.25           C  
ATOM   3714  HA  ASN B  25      -7.715   3.586 -34.412  1.00 30.25           H  
ATOM   3715  C   ASN B  25      -8.133   5.218 -33.158  1.00 30.25           C  
ATOM   3716  CB  ASN B  25      -9.826   3.552 -34.037  1.00 30.25           C  
ATOM   3717  HB2 ASN B  25     -10.070   4.325 -34.765  1.00 30.25           H  
ATOM   3718  HB3 ASN B  25     -10.492   3.682 -33.184  1.00 30.25           H  
ATOM   3719  O   ASN B  25      -8.654   5.646 -32.105  1.00 30.25           O  
ATOM   3720  CG  ASN B  25     -10.074   2.210 -34.694  1.00 30.25           C  
ATOM   3721  ND2 ASN B  25     -11.036   1.476 -34.197  1.00 30.25           N  
ATOM   3722 HD21 ASN B  25     -11.306   1.705 -33.251  1.00 30.25           H  
ATOM   3723 HD22 ASN B  25     -11.100   0.527 -34.536  1.00 30.25           H  
ATOM   3724  OD1 ASN B  25      -9.438   1.803 -35.658  1.00 30.25           O  
ATOM   3725  OXT ASN B  25      -7.486   5.906 -33.979  1.00 30.25           O  
TER    3726      ASN B  25                                                       
END   
