# Supplementary material for: An extended Tudor domain within Vreteno interconnects Gtsf1L and Ago3 for piRNA biogenesis in Bombyx mori
Source: EMBO J. 2023 Nov 20;42(24):e114072. doi: 10.15252/embj.2023114072 (PMC10711660; doi:10.15252/embj.2023114072)
Supplement: Supplementary file 4 — Dataset EV1 [file EMBJ-42-e114072-s007.zip › manuscript_pdb/BmVreteno_AF-eTD2_BmGtsf1L_72_101.pdb]

ATOM      1  N   THR A   1      11.794  13.934  20.629  1.00 87.67           N  
ATOM      2  H   THR A   1      12.057  14.098  21.590  1.00 87.67           H  
ATOM      3  H2  THR A   1      11.737  12.942  20.445  1.00 87.67           H  
ATOM      4  H3  THR A   1      12.489  14.339  20.018  1.00 87.67           H  
ATOM      5  CA  THR A   1      10.496  14.584  20.372  1.00 87.67           C  
ATOM      6  HA  THR A   1       9.712  14.074  20.933  1.00 87.67           H  
ATOM      7  C   THR A   1      10.203  14.512  18.891  1.00 87.67           C  
ATOM      8  CB  THR A   1      10.538  16.038  20.835  1.00 87.67           C  
ATOM      9  HB  THR A   1      11.277  16.598  20.263  1.00 87.67           H  
ATOM     10  O   THR A   1      11.094  14.917  18.147  1.00 87.67           O  
ATOM     11  CG2 THR A   1       9.196  16.749  20.779  1.00 87.67           C  
ATOM     12 HG21 THR A   1       9.257  17.708  21.294  1.00 87.67           H  
ATOM     13 HG22 THR A   1       8.417  16.141  21.239  1.00 87.67           H  
ATOM     14 HG23 THR A   1       8.945  16.948  19.737  1.00 87.67           H  
ATOM     15  OG1 THR A   1      10.948  15.997  22.177  1.00 87.67           O  
ATOM     16  HG1 THR A   1      10.775  16.859  22.561  1.00 87.67           H  
ATOM     17  N   PRO A   2       9.044  13.967  18.478  1.00 92.79           N  
ATOM     18  CA  PRO A   2       8.597  13.972  17.082  1.00 92.79           C  
ATOM     19  HA  PRO A   2       9.227  13.305  16.493  1.00 92.79           H  
ATOM     20  C   PRO A   2       8.632  15.376  16.473  1.00 92.79           C  
ATOM     21  CB  PRO A   2       7.169  13.427  17.104  1.00 92.79           C  
ATOM     22  HB2 PRO A   2       6.466  14.253  17.215  1.00 92.79           H  
ATOM     23  HB3 PRO A   2       6.945  12.850  16.207  1.00 92.79           H  
ATOM     24  O   PRO A   2       8.516  16.359  17.211  1.00 92.79           O  
ATOM     25  CG  PRO A   2       7.123  12.566  18.362  1.00 92.79           C  
ATOM     26  HG2 PRO A   2       6.110  12.474  18.754  1.00 92.79           H  
ATOM     27  HG3 PRO A   2       7.545  11.584  18.150  1.00 92.79           H  
ATOM     28  CD  PRO A   2       8.038  13.329  19.317  1.00 92.79           C  
ATOM     29  HD2 PRO A   2       7.462  14.100  19.830  1.00 92.79           H  
ATOM     30  HD3 PRO A   2       8.479  12.637  20.035  1.00 92.79           H  
ATOM     31  N   GLU A   3       8.810  15.478  15.158  1.00 93.94           N  
ATOM     32  H   GLU A   3       8.668  14.671  14.567  1.00 93.94           H  
ATOM     33  CA  GLU A   3       8.956  16.778  14.493  1.00 93.94           C  
ATOM     34  HA  GLU A   3       9.704  17.352  15.039  1.00 93.94           H  
ATOM     35  C   GLU A   3       7.655  17.578  14.566  1.00 93.94           C  
ATOM     36  CB  GLU A   3       9.444  16.584  13.046  1.00 93.94           C  
ATOM     37  HB2 GLU A   3       8.648  16.141  12.446  1.00 93.94           H  
ATOM     38  HB3 GLU A   3      10.287  15.893  13.045  1.00 93.94           H  
ATOM     39  O   GLU A   3       7.675  18.767  14.881  1.00 93.94           O  
ATOM     40  CG  GLU A   3       9.886  17.900  12.380  1.00 93.94           C  
ATOM     41  HG2 GLU A   3       9.016  18.546  12.270  1.00 93.94           H  
ATOM     42  HG3 GLU A   3      10.261  17.672  11.382  1.00 93.94           H  
ATOM     43  CD  GLU A   3      10.984  18.641  13.171  1.00 93.94           C  
ATOM     44  OE1 GLU A   3      11.006  19.891  13.163  1.00 93.94           O  
ATOM     45  OE2 GLU A   3      11.787  17.981  13.887  1.00 93.94           O  
ATOM     46  N   TRP A   4       6.516  16.900  14.436  1.00 95.15           N  
ATOM     47  H   TRP A   4       6.569  15.950  14.097  1.00 95.15           H  
ATOM     48  CA  TRP A   4       5.194  17.502  14.563  1.00 95.15           C  
ATOM     49  HA  TRP A   4       5.086  18.256  13.784  1.00 95.15           H  
ATOM     50  C   TRP A   4       4.976  18.215  15.906  1.00 95.15           C  
ATOM     51  CB  TRP A   4       4.159  16.409  14.299  1.00 95.15           C  
ATOM     52  HB2 TRP A   4       3.195  16.882  14.110  1.00 95.15           H  
ATOM     53  HB3 TRP A   4       4.447  15.891  13.384  1.00 95.15           H  
ATOM     54  O   TRP A   4       4.430  19.313  15.928  1.00 95.15           O  
ATOM     55  CG  TRP A   4       3.964  15.372  15.359  1.00 95.15           C  
ATOM     56  CD1 TRP A   4       4.407  14.096  15.299  1.00 95.15           C  
ATOM     57  HD1 TRP A   4       4.968  13.681  14.475  1.00 95.15           H  
ATOM     58  CD2 TRP A   4       3.191  15.470  16.590  1.00 95.15           C  
ATOM     59  CE2 TRP A   4       3.218  14.198  17.235  1.00 95.15           C  
ATOM     60  CE3 TRP A   4       2.451  16.497  17.218  1.00 95.15           C  
ATOM     61  HE3 TRP A   4       2.396  17.477  16.767  1.00 95.15           H  
ATOM     62  NE1 TRP A   4       3.972  13.398  16.407  1.00 95.15           N  
ATOM     63  HE1 TRP A   4       4.075  12.398  16.505  1.00 95.15           H  
ATOM     64  CH2 TRP A   4       1.808  14.993  19.028  1.00 95.15           C  
ATOM     65  HH2 TRP A   4       1.241  14.814  19.930  1.00 95.15           H  
ATOM     66  CZ2 TRP A   4       2.536  13.951  18.431  1.00 95.15           C  
ATOM     67  HZ2 TRP A   4       2.532  12.959  18.857  1.00 95.15           H  
ATOM     68  CZ3 TRP A   4       1.776  16.265  18.429  1.00 95.15           C  
ATOM     69  HZ3 TRP A   4       1.226  17.070  18.893  1.00 95.15           H  
ATOM     70  N   LYS A   5       5.493  17.679  17.025  1.00 95.82           N  
ATOM     71  H   LYS A   5       5.950  16.782  16.940  1.00 95.82           H  
ATOM     72  CA  LYS A   5       5.416  18.357  18.337  1.00 95.82           C  
ATOM     73  HA  LYS A   5       4.387  18.664  18.519  1.00 95.82           H  
ATOM     74  C   LYS A   5       6.243  19.641  18.367  1.00 95.82           C  
ATOM     75  CB  LYS A   5       5.868  17.437  19.484  1.00 95.82           C  
ATOM     76  HB2 LYS A   5       6.804  16.951  19.209  1.00 95.82           H  
ATOM     77  HB3 LYS A   5       6.028  18.044  20.375  1.00 95.82           H  
ATOM     78  O   LYS A   5       5.912  20.575  19.087  1.00 95.82           O  
ATOM     79  CG  LYS A   5       4.828  16.370  19.817  1.00 95.82           C  
ATOM     80  HG2 LYS A   5       4.784  15.672  18.981  1.00 95.82           H  
ATOM     81  HG3 LYS A   5       3.861  16.858  19.941  1.00 95.82           H  
ATOM     82  CD  LYS A   5       5.134  15.596  21.107  1.00 95.82           C  
ATOM     83  HD2 LYS A   5       4.993  16.254  21.964  1.00 95.82           H  
ATOM     84  HD3 LYS A   5       6.159  15.225  21.089  1.00 95.82           H  
ATOM     85  CE  LYS A   5       4.149  14.425  21.170  1.00 95.82           C  
ATOM     86  HE2 LYS A   5       4.252  13.843  20.254  1.00 95.82           H  
ATOM     87  HE3 LYS A   5       3.134  14.823  21.173  1.00 95.82           H  
ATOM     88  NZ  LYS A   5       4.339  13.523  22.326  1.00 95.82           N  
ATOM     89  HZ1 LYS A   5       3.837  12.673  22.114  1.00 95.82           H  
ATOM     90  HZ2 LYS A   5       3.958  13.911  23.177  1.00 95.82           H  
ATOM     91  HZ3 LYS A   5       5.297  13.220  22.424  1.00 95.82           H  
ATOM     92  N   LYS A   6       7.347  19.704  17.616  1.00 96.15           N  
ATOM     93  H   LYS A   6       7.515  18.956  16.958  1.00 96.15           H  
ATOM     94  CA  LYS A   6       8.154  20.931  17.522  1.00 96.15           C  
ATOM     95  HA  LYS A   6       8.271  21.360  18.516  1.00 96.15           H  
ATOM     96  C   LYS A   6       7.451  21.992  16.678  1.00 96.15           C  
ATOM     97  CB  LYS A   6       9.537  20.654  16.929  1.00 96.15           C  
ATOM     98  HB2 LYS A   6      10.097  21.589  16.927  1.00 96.15           H  
ATOM     99  HB3 LYS A   6       9.417  20.343  15.891  1.00 96.15           H  
ATOM    100  O   LYS A   6       7.592  23.169  16.990  1.00 96.15           O  
ATOM    101  CG  LYS A   6      10.356  19.593  17.676  1.00 96.15           C  
ATOM    102  HG2 LYS A   6      10.494  19.876  18.719  1.00 96.15           H  
ATOM    103  HG3 LYS A   6       9.837  18.636  17.621  1.00 96.15           H  
ATOM    104  CD  LYS A   6      11.712  19.480  16.972  1.00 96.15           C  
ATOM    105  HD2 LYS A   6      12.349  20.319  17.252  1.00 96.15           H  
ATOM    106  HD3 LYS A   6      11.536  19.541  15.898  1.00 96.15           H  
ATOM    107  CE  LYS A   6      12.420  18.159  17.269  1.00 96.15           C  
ATOM    108  HE2 LYS A   6      11.661  17.381  17.350  1.00 96.15           H  
ATOM    109  HE3 LYS A   6      12.968  18.231  18.208  1.00 96.15           H  
ATOM    110  NZ  LYS A   6      13.313  17.827  16.133  1.00 96.15           N  
ATOM    111  HZ1 LYS A   6      14.032  18.520  15.981  1.00 96.15           H  
ATOM    112  HZ2 LYS A   6      13.698  16.895  16.183  1.00 96.15           H  
ATOM    113  HZ3 LYS A   6      12.766  17.845  15.285  1.00 96.15           H  
ATOM    114  N   LEU A   7       6.728  21.588  15.631  1.00 95.20           N  
ATOM    115  H   LEU A   7       6.711  20.601  15.414  1.00 95.20           H  
ATOM    116  CA  LEU A   7       5.900  22.484  14.817  1.00 95.20           C  
ATOM    117  HA  LEU A   7       6.491  23.345  14.506  1.00 95.20           H  
ATOM    118  C   LEU A   7       4.730  23.043  15.637  1.00 95.20           C  
ATOM    119  CB  LEU A   7       5.403  21.739  13.564  1.00 95.20           C  
ATOM    120  HB2 LEU A   7       4.852  20.852  13.878  1.00 95.20           H  
ATOM    121  HB3 LEU A   7       4.700  22.382  13.034  1.00 95.20           H  
ATOM    122  O   LEU A   7       4.550  24.258  15.676  1.00 95.20           O  
ATOM    123  CG  LEU A   7       6.507  21.314  12.579  1.00 95.20           C  
ATOM    124  HG  LEU A   7       7.248  20.706  13.098  1.00 95.20           H  
ATOM    125  CD1 LEU A   7       5.899  20.474  11.457  1.00 95.20           C  
ATOM    126 HD11 LEU A   7       5.166  21.063  10.905  1.00 95.20           H  
ATOM    127 HD12 LEU A   7       5.409  19.594  11.874  1.00 95.20           H  
ATOM    128 HD13 LEU A   7       6.684  20.146  10.775  1.00 95.20           H  
ATOM    129  CD2 LEU A   7       7.215  22.518  11.951  1.00 95.20           C  
ATOM    130 HD21 LEU A   7       6.487  23.148  11.439  1.00 95.20           H  
ATOM    131 HD22 LEU A   7       7.730  23.097  12.717  1.00 95.20           H  
ATOM    132 HD23 LEU A   7       7.950  22.166  11.227  1.00 95.20           H  
ATOM    133  N   GLU A   8       4.039  22.180  16.385  1.00 93.66           N  
ATOM    134  H   GLU A   8       4.184  21.192  16.232  1.00 93.66           H  
ATOM    135  CA  GLU A   8       2.970  22.562  17.316  1.00 93.66           C  
ATOM    136  HA  GLU A   8       2.149  23.008  16.756  1.00 93.66           H  
ATOM    137  C   GLU A   8       3.455  23.595  18.347  1.00 93.66           C  
ATOM    138  CB  GLU A   8       2.462  21.284  18.006  1.00 93.66           C  
ATOM    139  HB2 GLU A   8       3.288  20.841  18.564  1.00 93.66           H  
ATOM    140  HB3 GLU A   8       2.158  20.572  17.240  1.00 93.66           H  
ATOM    141  O   GLU A   8       2.856  24.657  18.499  1.00 93.66           O  
ATOM    142  CG  GLU A   8       1.282  21.517  18.962  1.00 93.66           C  
ATOM    143  HG2 GLU A   8       1.583  22.210  19.748  1.00 93.66           H  
ATOM    144  HG3 GLU A   8       0.462  21.967  18.404  1.00 93.66           H  
ATOM    145  CD  GLU A   8       0.823  20.200  19.613  1.00 93.66           C  
ATOM    146  OE1 GLU A   8      -0.394  19.909  19.582  1.00 93.66           O  
ATOM    147  OE2 GLU A   8       1.697  19.462  20.131  1.00 93.66           O  
ATOM    148  N   LEU A   9       4.599  23.350  19.000  1.00 95.24           N  
ATOM    149  H   LEU A   9       5.025  22.443  18.874  1.00 95.24           H  
ATOM    150  CA  LEU A   9       5.186  24.287  19.972  1.00 95.24           C  
ATOM    151  HA  LEU A   9       4.430  24.525  20.721  1.00 95.24           H  
ATOM    152  C   LEU A   9       5.613  25.632  19.359  1.00 95.24           C  
ATOM    153  CB  LEU A   9       6.398  23.623  20.646  1.00 95.24           C  
ATOM    154  HB2 LEU A   9       6.969  24.387  21.174  1.00 95.24           H  
ATOM    155  HB3 LEU A   9       7.040  23.214  19.865  1.00 95.24           H  
ATOM    156  O   LEU A   9       5.722  26.621  20.082  1.00 95.24           O  
ATOM    157  CG  LEU A   9       6.047  22.512  21.651  1.00 95.24           C  
ATOM    158  HG  LEU A   9       5.368  21.789  21.199  1.00 95.24           H  
ATOM    159  CD1 LEU A   9       7.336  21.792  22.063  1.00 95.24           C  
ATOM    160 HD11 LEU A   9       8.025  22.498  22.525  1.00 95.24           H  
ATOM    161 HD12 LEU A   9       7.092  20.997  22.768  1.00 95.24           H  
ATOM    162 HD13 LEU A   9       7.793  21.350  21.178  1.00 95.24           H  
ATOM    163  CD2 LEU A   9       5.384  23.060  22.915  1.00 95.24           C  
ATOM    164 HD21 LEU A   9       5.205  22.248  23.620  1.00 95.24           H  
ATOM    165 HD22 LEU A   9       4.419  23.499  22.663  1.00 95.24           H  
ATOM    166 HD23 LEU A   9       6.014  23.819  23.378  1.00 95.24           H  
ATOM    167  N   LYS A  10       5.877  25.677  18.048  1.00 95.57           N  
ATOM    168  H   LYS A  10       5.721  24.833  17.515  1.00 95.57           H  
ATOM    169  CA  LYS A  10       6.176  26.913  17.308  1.00 95.57           C  
ATOM    170  HA  LYS A  10       6.692  27.613  17.965  1.00 95.57           H  
ATOM    171  C   LYS A  10       4.914  27.652  16.849  1.00 95.57           C  
ATOM    172  CB  LYS A  10       7.083  26.594  16.110  1.00 95.57           C  
ATOM    173  HB2 LYS A  10       7.109  27.453  15.440  1.00 95.57           H  
ATOM    174  HB3 LYS A  10       6.655  25.756  15.559  1.00 95.57           H  
ATOM    175  O   LYS A  10       5.047  28.745  16.310  1.00 95.57           O  
ATOM    176  CG  LYS A  10       8.526  26.268  16.514  1.00 95.57           C  
ATOM    177  HG2 LYS A  10       9.007  27.165  16.904  1.00 95.57           H  
ATOM    178  HG3 LYS A  10       8.543  25.498  17.286  1.00 95.57           H  
ATOM    179  CD  LYS A  10       9.274  25.774  15.272  1.00 95.57           C  
ATOM    180  HD2 LYS A  10       8.750  24.904  14.877  1.00 95.57           H  
ATOM    181  HD3 LYS A  10       9.263  26.560  14.516  1.00 95.57           H  
ATOM    182  CE  LYS A  10      10.717  25.386  15.593  1.00 95.57           C  
ATOM    183  HE2 LYS A  10      11.238  26.266  15.969  1.00 95.57           H  
ATOM    184  HE3 LYS A  10      10.700  24.631  16.379  1.00 95.57           H  
ATOM    185  NZ  LYS A  10      11.385  24.857  14.377  1.00 95.57           N  
ATOM    186  HZ1 LYS A  10      10.901  24.035  14.045  1.00 95.57           H  
ATOM    187  HZ2 LYS A  10      12.347  24.608  14.554  1.00 95.57           H  
ATOM    188  HZ3 LYS A  10      11.350  25.538  13.632  1.00 95.57           H  
ATOM    189  N   GLY A  11       3.726  27.079  17.056  1.00 93.43           N  
ATOM    190  H   GLY A  11       3.688  26.179  17.513  1.00 93.43           H  
ATOM    191  CA  GLY A  11       2.455  27.651  16.614  1.00 93.43           C  
ATOM    192  HA2 GLY A  11       2.397  28.697  16.917  1.00 93.43           H  
ATOM    193  HA3 GLY A  11       1.642  27.104  17.090  1.00 93.43           H  
ATOM    194  C   GLY A  11       2.235  27.579  15.103  1.00 93.43           C  
ATOM    195  O   GLY A  11       1.469  28.378  14.577  1.00 93.43           O  
ATOM    196  N   VAL A  12       2.924  26.667  14.409  1.00 93.19           N  
ATOM    197  H   VAL A  12       3.466  25.991  14.928  1.00 93.19           H  
ATOM    198  CA  VAL A  12       2.671  26.387  12.986  1.00 93.19           C  
ATOM    199  HA  VAL A  12       2.652  27.322  12.426  1.00 93.19           H  
ATOM    200  C   VAL A  12       1.293  25.736  12.860  1.00 93.19           C  
ATOM    201  CB  VAL A  12       3.782  25.481  12.414  1.00 93.19           C  
ATOM    202  HB  VAL A  12       3.837  24.571  13.012  1.00 93.19           H  
ATOM    203  O   VAL A  12       0.931  24.936  13.722  1.00 93.19           O  
ATOM    204  CG1 VAL A  12       3.552  25.071  10.957  1.00 93.19           C  
ATOM    205 HG11 VAL A  12       2.705  24.387  10.901  1.00 93.19           H  
ATOM    206 HG12 VAL A  12       3.338  25.949  10.347  1.00 93.19           H  
ATOM    207 HG13 VAL A  12       4.424  24.555  10.556  1.00 93.19           H  
ATOM    208  CG2 VAL A  12       5.149  26.179  12.486  1.00 93.19           C  
ATOM    209 HG21 VAL A  12       5.390  26.426  13.520  1.00 93.19           H  
ATOM    210 HG22 VAL A  12       5.924  25.523  12.089  1.00 93.19           H  
ATOM    211 HG23 VAL A  12       5.115  27.097  11.899  1.00 93.19           H  
ATOM    212  N   ASP A  13       0.537  26.041  11.805  1.00 91.56           N  
ATOM    213  H   ASP A  13       0.860  26.726  11.137  1.00 91.56           H  
ATOM    214  CA  ASP A  13      -0.673  25.282  11.469  1.00 91.56           C  
ATOM    215  HA  ASP A  13      -1.115  24.904  12.391  1.00 91.56           H  
ATOM    216  C   ASP A  13      -0.300  24.072  10.596  1.00 91.56           C  
ATOM    217  CB  ASP A  13      -1.729  26.192  10.823  1.00 91.56           C  
ATOM    218  HB2 ASP A  13      -1.408  26.455   9.815  1.00 91.56           H  
ATOM    219  HB3 ASP A  13      -1.797  27.111  11.405  1.00 91.56           H  
ATOM    220  O   ASP A  13       0.533  24.151   9.692  1.00 91.56           O  
ATOM    221  CG  ASP A  13      -3.125  25.552  10.756  1.00 91.56           C  
ATOM    222  OD1 ASP A  13      -3.213  24.344  10.424  1.00 91.56           O  
ATOM    223  OD2 ASP A  13      -4.112  26.265  11.032  1.00 91.56           O  
ATOM    224  N   VAL A  14      -0.924  22.922  10.844  1.00 92.81           N  
ATOM    225  H   VAL A  14      -1.732  22.969  11.448  1.00 92.81           H  
ATOM    226  CA  VAL A  14      -0.698  21.698  10.073  1.00 92.81           C  
ATOM    227  HA  VAL A  14       0.350  21.423  10.194  1.00 92.81           H  
ATOM    228  C   VAL A  14      -0.951  21.894   8.574  1.00 92.81           C  
ATOM    229  CB  VAL A  14      -1.557  20.568  10.657  1.00 92.81           C  
ATOM    230  HB  VAL A  14      -1.422  20.585  11.739  1.00 92.81           H  
ATOM    231  O   VAL A  14      -0.261  21.284   7.757  1.00 92.81           O  
ATOM    232  CG1 VAL A  14      -3.058  20.701  10.365  1.00 92.81           C  
ATOM    233 HG11 VAL A  14      -3.263  20.566   9.303  1.00 92.81           H  
ATOM    234 HG12 VAL A  14      -3.413  21.682  10.679  1.00 92.81           H  
ATOM    235 HG13 VAL A  14      -3.604  19.946  10.931  1.00 92.81           H  
ATOM    236  CG2 VAL A  14      -1.079  19.203  10.169  1.00 92.81           C  
ATOM    237 HG21 VAL A  14      -0.033  19.070  10.445  1.00 92.81           H  
ATOM    238 HG22 VAL A  14      -1.187  19.131   9.086  1.00 92.81           H  
ATOM    239 HG23 VAL A  14      -1.693  18.440  10.647  1.00 92.81           H  
ATOM    240  N   ILE A  15      -1.885  22.770   8.188  1.00 91.73           N  
ATOM    241  H   ILE A  15      -2.392  23.275   8.901  1.00 91.73           H  
ATOM    242  CA  ILE A  15      -2.191  23.038   6.773  1.00 91.73           C  
ATOM    243  HA  ILE A  15      -2.236  22.078   6.258  1.00 91.73           H  
ATOM    244  C   ILE A  15      -1.098  23.850   6.064  1.00 91.73           C  
ATOM    245  CB  ILE A  15      -3.572  23.709   6.607  1.00 91.73           C  
ATOM    246  HB  ILE A  15      -3.797  23.718   5.541  1.00 91.73           H  
ATOM    247  O   ILE A  15      -1.037  23.824   4.836  1.00 91.73           O  
ATOM    248  CG1 ILE A  15      -3.551  25.181   7.080  1.00 91.73           C  
ATOM    249 HG12 ILE A  15      -2.856  25.744   6.456  1.00 91.73           H  
ATOM    250 HG13 ILE A  15      -3.185  25.240   8.105  1.00 91.73           H  
ATOM    251  CG2 ILE A  15      -4.663  22.859   7.287  1.00 91.73           C  
ATOM    252 HG21 ILE A  15      -5.650  23.200   6.975  1.00 91.73           H  
ATOM    253 HG22 ILE A  15      -4.550  21.810   7.011  1.00 91.73           H  
ATOM    254 HG23 ILE A  15      -4.589  22.958   8.370  1.00 91.73           H  
ATOM    255  CD1 ILE A  15      -4.898  25.903   6.999  1.00 91.73           C  
ATOM    256 HD11 ILE A  15      -5.303  25.825   5.990  1.00 91.73           H  
ATOM    257 HD12 ILE A  15      -4.755  26.955   7.247  1.00 91.73           H  
ATOM    258 HD13 ILE A  15      -5.599  25.472   7.714  1.00 91.73           H  
ATOM    259  N   GLU A  16      -0.239  24.544   6.817  1.00 91.11           N  
ATOM    260  H   GLU A  16      -0.344  24.515   7.821  1.00 91.11           H  
ATOM    261  CA  GLU A  16       0.904  25.308   6.294  1.00 91.11           C  
ATOM    262  HA  GLU A  16       0.631  25.764   5.342  1.00 91.11           H  
ATOM    263  C   GLU A  16       2.128  24.420   6.034  1.00 91.11           C  
ATOM    264  CB  GLU A  16       1.290  26.427   7.275  1.00 91.11           C  
ATOM    265  HB2 GLU A  16       1.545  25.980   8.236  1.00 91.11           H  
ATOM    266  HB3 GLU A  16       2.178  26.934   6.895  1.00 91.11           H  
ATOM    267  O   GLU A  16       3.115  24.859   5.442  1.00 91.11           O  
ATOM    268  CG  GLU A  16       0.190  27.480   7.463  1.00 91.11           C  
ATOM    269  HG2 GLU A  16      -0.730  26.997   7.791  1.00 91.11           H  
ATOM    270  HG3 GLU A  16      -0.008  27.940   6.494  1.00 91.11           H  
ATOM    271  CD  GLU A  16       0.587  28.570   8.475  1.00 91.11           C  
ATOM    272  OE1 GLU A  16       0.003  29.673   8.379  1.00 91.11           O  
ATOM    273  OE2 GLU A  16       1.479  28.315   9.322  1.00 91.11           O  
ATOM    274  N   THR A  17       2.079  23.160   6.474  1.00 93.69           N  
ATOM    275  H   THR A  17       1.233  22.854   6.932  1.00 93.69           H  
ATOM    276  CA  THR A  17       3.143  22.192   6.210  1.00 93.69           C  
ATOM    277  HA  THR A  17       4.091  22.696   6.397  1.00 93.69           H  
ATOM    278  C   THR A  17       3.158  21.758   4.746  1.00 93.69           C  
ATOM    279  CB  THR A  17       3.091  20.977   7.145  1.00 93.69           C  
ATOM    280  HB  THR A  17       3.982  20.376   6.965  1.00 93.69           H  
ATOM    281  O   THR A  17       2.156  21.825   4.028  1.00 93.69           O  
ATOM    282  CG2 THR A  17       3.094  21.389   8.619  1.00 93.69           C  
ATOM    283 HG21 THR A  17       3.984  21.983   8.829  1.00 93.69           H  
ATOM    284 HG22 THR A  17       2.213  21.988   8.852  1.00 93.69           H  
ATOM    285 HG23 THR A  17       3.097  20.502   9.253  1.00 93.69           H  
ATOM    286  OG1 THR A  17       1.972  20.162   6.900  1.00 93.69           O  
ATOM    287  HG1 THR A  17       1.186  20.638   7.179  1.00 93.69           H  
ATOM    288  N   GLU A  18       4.326  21.304   4.294  1.00 94.30           N  
ATOM    289  H   GLU A  18       5.110  21.252   4.928  1.00 94.30           H  
ATOM    290  CA  GLU A  18       4.560  20.925   2.903  1.00 94.30           C  
ATOM    291  HA  GLU A  18       4.489  21.830   2.300  1.00 94.30           H  
ATOM    292  C   GLU A  18       3.523  19.917   2.375  1.00 94.30           C  
ATOM    293  CB  GLU A  18       5.989  20.384   2.777  1.00 94.30           C  
ATOM    294  HB2 GLU A  18       6.075  19.481   3.381  1.00 94.30           H  
ATOM    295  HB3 GLU A  18       6.675  21.134   3.170  1.00 94.30           H  
ATOM    296  O   GLU A  18       3.098  18.976   3.050  1.00 94.30           O  
ATOM    297  CG  GLU A  18       6.384  20.065   1.327  1.00 94.30           C  
ATOM    298  HG2 GLU A  18       5.712  19.300   0.937  1.00 94.30           H  
ATOM    299  HG3 GLU A  18       6.263  20.966   0.726  1.00 94.30           H  
ATOM    300  CD  GLU A  18       7.822  19.545   1.198  1.00 94.30           C  
ATOM    301  OE1 GLU A  18       8.227  19.289   0.044  1.00 94.30           O  
ATOM    302  OE2 GLU A  18       8.502  19.409   2.242  1.00 94.30           O  
ATOM    303  N   ARG A  19       3.110  20.110   1.120  1.00 93.77           N  
ATOM    304  H   ARG A  19       3.535  20.868   0.606  1.00 93.77           H  
ATOM    305  CA  ARG A  19       2.339  19.128   0.358  1.00 93.77           C  
ATOM    306  HA  ARG A  19       1.672  18.572   1.017  1.00 93.77           H  
ATOM    307  C   ARG A  19       3.275  18.082  -0.235  1.00 93.77           C  
ATOM    308  CB  ARG A  19       1.475  19.852  -0.682  1.00 93.77           C  
ATOM    309  HB2 ARG A  19       0.714  20.433  -0.162  1.00 93.77           H  
ATOM    310  HB3 ARG A  19       2.095  20.529  -1.269  1.00 93.77           H  
ATOM    311  O   ARG A  19       4.092  18.389  -1.093  1.00 93.77           O  
ATOM    312  CG  ARG A  19       0.806  18.850  -1.627  1.00 93.77           C  
ATOM    313  HG2 ARG A  19       0.360  18.037  -1.055  1.00 93.77           H  
ATOM    314  HG3 ARG A  19       1.581  18.411  -2.256  1.00 93.77           H  
ATOM    315  CD  ARG A  19      -0.233  19.483  -2.554  1.00 93.77           C  
ATOM    316  HD2 ARG A  19      -0.558  18.724  -3.266  1.00 93.77           H  
ATOM    317  HD3 ARG A  19       0.253  20.289  -3.104  1.00 93.77           H  
ATOM    318  NE  ARG A  19      -1.422  19.978  -1.842  1.00 93.77           N  
ATOM    319  HE  ARG A  19      -1.798  19.349  -1.147  1.00 93.77           H  
ATOM    320  NH1 ARG A  19      -2.012  21.588  -3.367  1.00 93.77           N  
ATOM    321 HH11 ARG A  19      -1.252  21.274  -3.954  1.00 93.77           H  
ATOM    322 HH12 ARG A  19      -2.648  22.309  -3.674  1.00 93.77           H  
ATOM    323  NH2 ARG A  19      -3.250  21.275  -1.530  1.00 93.77           N  
ATOM    324 HH21 ARG A  19      -3.477  20.661  -0.761  1.00 93.77           H  
ATOM    325 HH22 ARG A  19      -3.907  21.977  -1.838  1.00 93.77           H  
ATOM    326  CZ  ARG A  19      -2.214  20.949  -2.246  1.00 93.77           C  
ATOM    327  N   LEU A  20       3.097  16.840   0.197  1.00 95.06           N  
ATOM    328  H   LEU A  20       2.379  16.663   0.885  1.00 95.06           H  
ATOM    329  CA  LEU A  20       3.915  15.710  -0.221  1.00 95.06           C  
ATOM    330  HA  LEU A  20       4.878  16.064  -0.589  1.00 95.06           H  
ATOM    331  C   LEU A  20       3.205  14.971  -1.354  1.00 95.06           C  
ATOM    332  CB  LEU A  20       4.160  14.806   0.994  1.00 95.06           C  
ATOM    333  HB2 LEU A  20       3.200  14.411   1.328  1.00 95.06           H  
ATOM    334  HB3 LEU A  20       4.787  13.970   0.685  1.00 95.06           H  
ATOM    335  O   LEU A  20       2.195  14.312  -1.127  1.00 95.06           O  
ATOM    336  CG  LEU A  20       4.832  15.505   2.185  1.00 95.06           C  
ATOM    337  HG  LEU A  20       4.258  16.384   2.476  1.00 95.06           H  
ATOM    338  CD1 LEU A  20       4.833  14.546   3.368  1.00 95.06           C  
ATOM    339 HD11 LEU A  20       3.809  14.269   3.617  1.00 95.06           H  
ATOM    340 HD12 LEU A  20       5.274  15.064   4.220  1.00 95.06           H  
ATOM    341 HD13 LEU A  20       5.406  13.650   3.130  1.00 95.06           H  
ATOM    342  CD2 LEU A  20       6.269  15.930   1.882  1.00 95.06           C  
ATOM    343 HD21 LEU A  20       6.707  16.408   2.758  1.00 95.06           H  
ATOM    344 HD22 LEU A  20       6.286  16.659   1.071  1.00 95.06           H  
ATOM    345 HD23 LEU A  20       6.875  15.068   1.604  1.00 95.06           H  
ATOM    346  N   MET A  21       3.716  15.091  -2.575  1.00 90.12           N  
ATOM    347  H   MET A  21       4.541  15.658  -2.705  1.00 90.12           H  
ATOM    348  CA  MET A  21       3.142  14.413  -3.740  1.00 90.12           C  
ATOM    349  HA  MET A  21       2.068  14.296  -3.596  1.00 90.12           H  
ATOM    350  C   MET A  21       3.734  13.014  -3.896  1.00 90.12           C  
ATOM    351  CB  MET A  21       3.350  15.247  -5.011  1.00 90.12           C  
ATOM    352  HB2 MET A  21       4.417  15.342  -5.213  1.00 90.12           H  
ATOM    353  HB3 MET A  21       2.895  14.727  -5.854  1.00 90.12           H  
ATOM    354  O   MET A  21       4.943  12.834  -3.760  1.00 90.12           O  
ATOM    355  CG  MET A  21       2.746  16.653  -4.905  1.00 90.12           C  
ATOM    356  HG2 MET A  21       3.312  17.218  -4.164  1.00 90.12           H  
ATOM    357  HG3 MET A  21       2.876  17.153  -5.865  1.00 90.12           H  
ATOM    358  SD  MET A  21       0.991  16.733  -4.449  1.00 90.12           S  
ATOM    359  CE  MET A  21       0.224  15.892  -5.859  1.00 90.12           C  
ATOM    360  HE1 MET A  21       0.540  14.849  -5.893  1.00 90.12           H  
ATOM    361  HE2 MET A  21      -0.859  15.925  -5.746  1.00 90.12           H  
ATOM    362  HE3 MET A  21       0.502  16.385  -6.791  1.00 90.12           H  
ATOM    363  N   TYR A  22       2.899  12.030  -4.226  1.00 89.57           N  
ATOM    364  H   TYR A  22       1.917  12.244  -4.331  1.00 89.57           H  
ATOM    365  CA  TYR A  22       3.300  10.628  -4.354  1.00 89.57           C  
ATOM    366  HA  TYR A  22       3.600  10.253  -3.376  1.00 89.57           H  
ATOM    367  C   TYR A  22       4.495  10.435  -5.290  1.00 89.57           C  
ATOM    368  CB  TYR A  22       2.088   9.825  -4.831  1.00 89.57           C  
ATOM    369  HB2 TYR A  22       1.668  10.289  -5.723  1.00 89.57           H  
ATOM    370  HB3 TYR A  22       1.339   9.881  -4.041  1.00 89.57           H  
ATOM    371  O   TYR A  22       5.470   9.798  -4.909  1.00 89.57           O  
ATOM    372  CG  TYR A  22       2.383   8.369  -5.131  1.00 89.57           C  
ATOM    373  CD1 TYR A  22       2.698   7.965  -6.444  1.00 89.57           C  
ATOM    374  HD1 TYR A  22       2.708   8.690  -7.245  1.00 89.57           H  
ATOM    375  CD2 TYR A  22       2.356   7.419  -4.095  1.00 89.57           C  
ATOM    376  HD2 TYR A  22       2.098   7.719  -3.090  1.00 89.57           H  
ATOM    377  CE1 TYR A  22       3.014   6.620  -6.714  1.00 89.57           C  
ATOM    378  HE1 TYR A  22       3.288   6.322  -7.715  1.00 89.57           H  
ATOM    379  CE2 TYR A  22       2.626   6.067  -4.369  1.00 89.57           C  
ATOM    380  HE2 TYR A  22       2.575   5.334  -3.578  1.00 89.57           H  
ATOM    381  OH  TYR A  22       3.198   4.354  -5.933  1.00 89.57           O  
ATOM    382  HH  TYR A  22       3.555   4.219  -6.814  1.00 89.57           H  
ATOM    383  CZ  TYR A  22       2.962   5.666  -5.677  1.00 89.57           C  
ATOM    384  N   GLY A  23       4.463  11.056  -6.473  1.00 85.43           N  
ATOM    385  H   GLY A  23       3.631  11.577  -6.714  1.00 85.43           H  
ATOM    386  CA  GLY A  23       5.513  10.907  -7.485  1.00 85.43           C  
ATOM    387  HA2 GLY A  23       5.171  11.359  -8.416  1.00 85.43           H  
ATOM    388  HA3 GLY A  23       5.678   9.844  -7.662  1.00 85.43           H  
ATOM    389  C   GLY A  23       6.871  11.528  -7.133  1.00 85.43           C  
ATOM    390  O   GLY A  23       7.821  11.329  -7.884  1.00 85.43           O  
ATOM    391  N   THR A  24       6.982  12.291  -6.040  1.00 89.82           N  
ATOM    392  H   THR A  24       6.164  12.427  -5.463  1.00 89.82           H  
ATOM    393  CA  THR A  24       8.236  12.972  -5.657  1.00 89.82           C  
ATOM    394  HA  THR A  24       9.056  12.588  -6.264  1.00 89.82           H  
ATOM    395  C   THR A  24       8.661  12.744  -4.211  1.00 89.82           C  
ATOM    396  CB  THR A  24       8.151  14.487  -5.904  1.00 89.82           C  
ATOM    397  HB  THR A  24       9.079  14.950  -5.569  1.00 89.82           H  
ATOM    398  O   THR A  24       9.838  12.902  -3.908  1.00 89.82           O  
ATOM    399  CG2 THR A  24       7.957  14.832  -7.380  1.00 89.82           C  
ATOM    400 HG21 THR A  24       8.744  14.365  -7.972  1.00 89.82           H  
ATOM    401 HG22 THR A  24       6.987  14.477  -7.725  1.00 89.82           H  
ATOM    402 HG23 THR A  24       8.007  15.914  -7.506  1.00 89.82           H  
ATOM    403  OG1 THR A  24       7.074  15.062  -5.193  1.00 89.82           O  
ATOM    404  HG1 THR A  24       7.334  15.119  -4.271  1.00 89.82           H  
ATOM    405  N   ALA A  25       7.729  12.425  -3.310  1.00 92.98           N  
ATOM    406  H   ALA A  25       6.770  12.340  -3.615  1.00 92.98           H  
ATOM    407  CA  ALA A  25       7.988  12.357  -1.872  1.00 92.98           C  
ATOM    408  HA  ALA A  25       8.970  12.778  -1.660  1.00 92.98           H  
ATOM    409  C   ALA A  25       8.006  10.930  -1.304  1.00 92.98           C  
ATOM    410  CB  ALA A  25       6.951  13.232  -1.158  1.00 92.98           C  
ATOM    411  HB1 ALA A  25       7.159  13.237  -0.089  1.00 92.98           H  
ATOM    412  HB2 ALA A  25       7.004  14.253  -1.534  1.00 92.98           H  
ATOM    413  HB3 ALA A  25       5.949  12.835  -1.324  1.00 92.98           H  
ATOM    414  O   ALA A  25       8.450  10.749  -0.171  1.00 92.98           O  
ATOM    415  N   LEU A  26       7.519   9.932  -2.049  1.00 91.37           N  
ATOM    416  H   LEU A  26       7.222  10.116  -2.997  1.00 91.37           H  
ATOM    417  CA  LEU A  26       7.489   8.544  -1.600  1.00 91.37           C  
ATOM    418  HA  LEU A  26       7.861   8.497  -0.576  1.00 91.37           H  
ATOM    419  C   LEU A  26       8.400   7.677  -2.464  1.00 91.37           C  
ATOM    420  CB  LEU A  26       6.044   8.027  -1.610  1.00 91.37           C  
ATOM    421  HB2 LEU A  26       5.716   7.946  -2.646  1.00 91.37           H  
ATOM    422  HB3 LEU A  26       5.400   8.747  -1.105  1.00 91.37           H  
ATOM    423  O   LEU A  26       8.246   7.622  -3.680  1.00 91.37           O  
ATOM    424  CG  LEU A  26       5.877   6.667  -0.913  1.00 91.37           C  
ATOM    425  HG  LEU A  26       6.586   5.946  -1.320  1.00 91.37           H  
ATOM    426  CD1 LEU A  26       6.064   6.777   0.607  1.00 91.37           C  
ATOM    427 HD11 LEU A  26       7.097   7.038   0.838  1.00 91.37           H  
ATOM    428 HD12 LEU A  26       5.395   7.538   1.010  1.00 91.37           H  
ATOM    429 HD13 LEU A  26       5.850   5.818   1.079  1.00 91.37           H  
ATOM    430  CD2 LEU A  26       4.470   6.151  -1.188  1.00 91.37           C  
ATOM    431 HD21 LEU A  26       3.728   6.829  -0.766  1.00 91.37           H  
ATOM    432 HD22 LEU A  26       4.337   6.073  -2.267  1.00 91.37           H  
ATOM    433 HD23 LEU A  26       4.358   5.154  -0.762  1.00 91.37           H  
ATOM    434  N   ASP A  27       9.302   6.960  -1.806  1.00 93.94           N  
ATOM    435  H   ASP A  27       9.361   7.060  -0.803  1.00 93.94           H  
ATOM    436  CA  ASP A  27      10.067   5.874  -2.413  1.00 93.94           C  
ATOM    437  HA  ASP A  27       9.980   5.940  -3.498  1.00 93.94           H  
ATOM    438  C   ASP A  27       9.488   4.519  -1.979  1.00 93.94           C  
ATOM    439  CB  ASP A  27      11.551   6.040  -2.045  1.00 93.94           C  
ATOM    440  HB2 ASP A  27      11.727   5.626  -1.052  1.00 93.94           H  
ATOM    441  HB3 ASP A  27      11.787   7.104  -2.011  1.00 93.94           H  
ATOM    442  O   ASP A  27       8.683   4.454  -1.047  1.00 93.94           O  
ATOM    443  CG  ASP A  27      12.506   5.392  -3.055  1.00 93.94           C  
ATOM    444  OD1 ASP A  27      12.017   4.678  -3.961  1.00 93.94           O  
ATOM    445  OD2 ASP A  27      13.723   5.637  -2.913  1.00 93.94           O  
ATOM    446  N   TYR A  28       9.906   3.431  -2.617  1.00 95.54           N  
ATOM    447  H   TYR A  28      10.645   3.558  -3.293  1.00 95.54           H  
ATOM    448  CA  TYR A  28       9.545   2.063  -2.242  1.00 95.54           C  
ATOM    449  HA  TYR A  28       8.914   2.086  -1.353  1.00 95.54           H  
ATOM    450  C   TYR A  28      10.779   1.248  -1.877  1.00 95.54           C  
ATOM    451  CB  TYR A  28       8.739   1.378  -3.351  1.00 95.54           C  
ATOM    452  HB2 TYR A  28       8.825   0.297  -3.240  1.00 95.54           H  
ATOM    453  HB3 TYR A  28       9.168   1.637  -4.319  1.00 95.54           H  
ATOM    454  O   TYR A  28      11.900   1.552  -2.274  1.00 95.54           O  
ATOM    455  CG  TYR A  28       7.268   1.734  -3.332  1.00 95.54           C  
ATOM    456  CD1 TYR A  28       6.325   0.849  -2.768  1.00 95.54           C  
ATOM    457  HD1 TYR A  28       6.649  -0.090  -2.343  1.00 95.54           H  
ATOM    458  CD2 TYR A  28       6.847   2.963  -3.868  1.00 95.54           C  
ATOM    459  HD2 TYR A  28       7.572   3.650  -4.279  1.00 95.54           H  
ATOM    460  CE1 TYR A  28       4.957   1.189  -2.763  1.00 95.54           C  
ATOM    461  HE1 TYR A  28       4.219   0.523  -2.340  1.00 95.54           H  
ATOM    462  CE2 TYR A  28       5.483   3.299  -3.873  1.00 95.54           C  
ATOM    463  HE2 TYR A  28       5.175   4.247  -4.288  1.00 95.54           H  
ATOM    464  OH  TYR A  28       3.211   2.707  -3.420  1.00 95.54           O  
ATOM    465  HH  TYR A  28       3.089   3.415  -4.056  1.00 95.54           H  
ATOM    466  CZ  TYR A  28       4.532   2.404  -3.339  1.00 95.54           C  
ATOM    467  N   ILE A  29      10.579   0.186  -1.100  1.00 97.77           N  
ATOM    468  H   ILE A  29       9.642  -0.004  -0.773  1.00 97.77           H  
ATOM    469  CA  ILE A  29      11.663  -0.741  -0.789  1.00 97.77           C  
ATOM    470  HA  ILE A  29      12.489  -0.153  -0.389  1.00 97.77           H  
ATOM    471  C   ILE A  29      12.180  -1.421  -2.061  1.00 97.77           C  
ATOM    472  CB  ILE A  29      11.259  -1.778   0.277  1.00 97.77           C  
ATOM    473  HB  ILE A  29      12.114  -2.436   0.429  1.00 97.77           H  
ATOM    474  O   ILE A  29      11.431  -1.726  -2.995  1.00 97.77           O  
ATOM    475  CG1 ILE A  29      10.071  -2.654  -0.179  1.00 97.77           C  
ATOM    476 HG12 ILE A  29       9.194  -2.031  -0.359  1.00 97.77           H  
ATOM    477 HG13 ILE A  29      10.329  -3.142  -1.119  1.00 97.77           H  
ATOM    478  CG2 ILE A  29      10.993  -1.069   1.614  1.00 97.77           C  
ATOM    479 HG21 ILE A  29      10.867  -1.808   2.406  1.00 97.77           H  
ATOM    480 HG22 ILE A  29      11.843  -0.435   1.868  1.00 97.77           H  
ATOM    481 HG23 ILE A  29      10.097  -0.452   1.546  1.00 97.77           H  
ATOM    482  CD1 ILE A  29       9.700  -3.765   0.807  1.00 97.77           C  
ATOM    483 HD11 ILE A  29      10.575  -4.382   1.012  1.00 97.77           H  
ATOM    484 HD12 ILE A  29       9.320  -3.344   1.738  1.00 97.77           H  
ATOM    485 HD13 ILE A  29       8.916  -4.380   0.365  1.00 97.77           H  
ATOM    486  N   GLU A  30      13.469  -1.744  -2.058  1.00 96.79           N  
ATOM    487  H   GLU A  30      14.060  -1.424  -1.304  1.00 96.79           H  
ATOM    488  CA  GLU A  30      14.035  -2.649  -3.052  1.00 96.79           C  
ATOM    489  HA  GLU A  30      13.580  -2.434  -4.019  1.00 96.79           H  
ATOM    490  C   GLU A  30      13.707  -4.096  -2.674  1.00 96.79           C  
ATOM    491  CB  GLU A  30      15.543  -2.434  -3.215  1.00 96.79           C  
ATOM    492  HB2 GLU A  30      15.928  -3.164  -3.926  1.00 96.79           H  
ATOM    493  HB3 GLU A  30      16.032  -2.611  -2.257  1.00 96.79           H  
ATOM    494  O   GLU A  30      13.980  -4.535  -1.551  1.00 96.79           O  
ATOM    495  CG  GLU A  30      15.911  -1.024  -3.699  1.00 96.79           C  
ATOM    496  HG2 GLU A  30      15.589  -0.297  -2.953  1.00 96.79           H  
ATOM    497  HG3 GLU A  30      16.998  -0.963  -3.757  1.00 96.79           H  
ATOM    498  CD  GLU A  30      15.328  -0.661  -5.071  1.00 96.79           C  
ATOM    499  OE1 GLU A  30      14.939   0.503  -5.275  1.00 96.79           O  
ATOM    500  OE2 GLU A  30      15.320  -1.490  -6.009  1.00 96.79           O  
ATOM    501  N   LEU A  31      13.129  -4.855  -3.609  1.00 97.68           N  
ATOM    502  H   LEU A  31      12.976  -4.461  -4.526  1.00 97.68           H  
ATOM    503  CA  LEU A  31      12.985  -6.297  -3.419  1.00 97.68           C  
ATOM    504  HA  LEU A  31      12.619  -6.461  -2.406  1.00 97.68           H  
ATOM    505  C   LEU A  31      14.357  -6.978  -3.535  1.00 97.68           C  
ATOM    506  CB  LEU A  31      11.974  -6.902  -4.404  1.00 97.68           C  
ATOM    507  HB2 LEU A  31      11.964  -7.983  -4.267  1.00 97.68           H  
ATOM    508  HB3 LEU A  31      12.316  -6.703  -5.420  1.00 97.68           H  
ATOM    509  O   LEU A  31      15.198  -6.544  -4.328  1.00 97.68           O  
ATOM    510  CG  LEU A  31      10.537  -6.380  -4.255  1.00 97.68           C  
ATOM    511  HG  LEU A  31      10.505  -5.328  -4.540  1.00 97.68           H  
ATOM    512  CD1 LEU A  31       9.629  -7.173  -5.186  1.00 97.68           C  
ATOM    513 HD11 LEU A  31      10.060  -7.208  -6.187  1.00 97.68           H  
ATOM    514 HD12 LEU A  31       9.486  -8.189  -4.820  1.00 97.68           H  
ATOM    515 HD13 LEU A  31       8.671  -6.657  -5.244  1.00 97.68           H  
ATOM    516  CD2 LEU A  31       9.971  -6.519  -2.839  1.00 97.68           C  
ATOM    517 HD21 LEU A  31      10.504  -5.847  -2.166  1.00 97.68           H  
ATOM    518 HD22 LEU A  31      10.063  -7.551  -2.502  1.00 97.68           H  
ATOM    519 HD23 LEU A  31       8.920  -6.231  -2.836  1.00 97.68           H  
ATOM    520  N   PRO A  32      14.610  -8.052  -2.769  1.00 97.17           N  
ATOM    521  CA  PRO A  32      15.873  -8.768  -2.847  1.00 97.17           C  
ATOM    522  HA  PRO A  32      16.699  -8.063  -2.754  1.00 97.17           H  
ATOM    523  C   PRO A  32      16.013  -9.507  -4.185  1.00 97.17           C  
ATOM    524  CB  PRO A  32      15.878  -9.712  -1.642  1.00 97.17           C  
ATOM    525  HB2 PRO A  32      16.270  -9.189  -0.770  1.00 97.17           H  
ATOM    526  HB3 PRO A  32      16.445 -10.624  -1.829  1.00 97.17           H  
ATOM    527  O   PRO A  32      15.038  -9.791  -4.884  1.00 97.17           O  
ATOM    528  CG  PRO A  32      14.395 -10.002  -1.435  1.00 97.17           C  
ATOM    529  HG2 PRO A  32      14.170 -10.300  -0.411  1.00 97.17           H  
ATOM    530  HG3 PRO A  32      14.096 -10.774  -2.144  1.00 97.17           H  
ATOM    531  CD  PRO A  32      13.717  -8.691  -1.816  1.00 97.17           C  
ATOM    532  HD2 PRO A  32      13.627  -8.056  -0.934  1.00 97.17           H  
ATOM    533  HD3 PRO A  32      12.738  -8.890  -2.253  1.00 97.17           H  
ATOM    534  N   ALA A  33      17.252  -9.871  -4.519  1.00 96.63           N  
ATOM    535  H   ALA A  33      18.016  -9.630  -3.904  1.00 96.63           H  
ATOM    536  CA  ALA A  33      17.512 -10.773  -5.632  1.00 96.63           C  
ATOM    537  HA  ALA A  33      17.056 -10.351  -6.528  1.00 96.63           H  
ATOM    538  C   ALA A  33      16.875 -12.148  -5.367  1.00 96.63           C  
ATOM    539  CB  ALA A  33      19.024 -10.876  -5.862  1.00 96.63           C  
ATOM    540  HB1 ALA A  33      19.220 -11.531  -6.710  1.00 96.63           H  
ATOM    541  HB2 ALA A  33      19.435  -9.889  -6.073  1.00 96.63           H  
ATOM    542  HB3 ALA A  33      19.507 -11.291  -4.977  1.00 96.63           H  
ATOM    543  O   ALA A  33      16.897 -12.650  -4.242  1.00 96.63           O  
ATOM    544  N   ALA A  34      16.326 -12.767  -6.412  1.00 97.43           N  
ATOM    545  H   ALA A  34      16.344 -12.311  -7.313  1.00 97.43           H  
ATOM    546  CA  ALA A  34      15.777 -14.114  -6.323  1.00 97.43           C  
ATOM    547  HA  ALA A  34      15.071 -14.128  -5.493  1.00 97.43           H  
ATOM    548  C   ALA A  34      16.884 -15.161  -6.039  1.00 97.43           C  
ATOM    549  CB  ALA A  34      14.992 -14.406  -7.607  1.00 97.43           C  
ATOM    550  HB1 ALA A  34      14.336 -13.568  -7.843  1.00 97.43           H  
ATOM    551  HB2 ALA A  34      15.681 -14.575  -8.434  1.00 97.43           H  
ATOM    552  HB3 ALA A  34      14.379 -15.296  -7.464  1.00 97.43           H  
ATOM    553  O   ALA A  34      18.005 -15.004  -6.531  1.00 97.43           O  
ATOM    554  N   PRO A  35      16.589 -16.253  -5.306  1.00 98.22           N  
ATOM    555  CA  PRO A  35      15.276 -16.617  -4.779  1.00 98.22           C  
ATOM    556  HA  PRO A  35      14.504 -16.310  -5.485  1.00 98.22           H  
ATOM    557  C   PRO A  35      14.962 -15.997  -3.407  1.00 98.22           C  
ATOM    558  CB  PRO A  35      15.300 -18.145  -4.714  1.00 98.22           C  
ATOM    559  HB2 PRO A  35      15.072 -18.553  -5.699  1.00 98.22           H  
ATOM    560  HB3 PRO A  35      14.610 -18.537  -3.967  1.00 98.22           H  
ATOM    561  O   PRO A  35      15.840 -15.873  -2.557  1.00 98.22           O  
ATOM    562  CG  PRO A  35      16.758 -18.441  -4.359  1.00 98.22           C  
ATOM    563  HG2 PRO A  35      16.902 -18.343  -3.283  1.00 98.22           H  
ATOM    564  HG3 PRO A  35      17.062 -19.432  -4.696  1.00 98.22           H  
ATOM    565  CD  PRO A  35      17.535 -17.338  -5.081  1.00 98.22           C  
ATOM    566  HD2 PRO A  35      17.894 -17.707  -6.042  1.00 98.22           H  
ATOM    567  HD3 PRO A  35      18.373 -16.999  -4.473  1.00 98.22           H  
ATOM    568  N   PHE A  36      13.690 -15.676  -3.168  1.00 98.02           N  
ATOM    569  H   PHE A  36      13.000 -15.839  -3.888  1.00 98.02           H  
ATOM    570  CA  PHE A  36      13.174 -15.241  -1.864  1.00 98.02           C  
ATOM    571  HA  PHE A  36      13.692 -15.791  -1.078  1.00 98.02           H  
ATOM    572  C   PHE A  36      11.676 -15.543  -1.744  1.00 98.02           C  
ATOM    573  CB  PHE A  36      13.429 -13.738  -1.657  1.00 98.02           C  
ATOM    574  HB2 PHE A  36      13.190 -13.485  -0.624  1.00 98.02           H  
ATOM    575  HB3 PHE A  36      14.491 -13.534  -1.793  1.00 98.02           H  
ATOM    576  O   PHE A  36      11.004 -15.745  -2.753  1.00 98.02           O  
ATOM    577  CG  PHE A  36      12.633 -12.825  -2.573  1.00 98.02           C  
ATOM    578  CD1 PHE A  36      13.134 -12.500  -3.845  1.00 98.02           C  
ATOM    579  HD1 PHE A  36      14.098 -12.880  -4.151  1.00 98.02           H  
ATOM    580  CD2 PHE A  36      11.424 -12.250  -2.139  1.00 98.02           C  
ATOM    581  HD2 PHE A  36      11.040 -12.475  -1.155  1.00 98.02           H  
ATOM    582  CE1 PHE A  36      12.425 -11.630  -4.687  1.00 98.02           C  
ATOM    583  HE1 PHE A  36      12.837 -11.360  -5.649  1.00 98.02           H  
ATOM    584  CE2 PHE A  36      10.712 -11.379  -2.982  1.00 98.02           C  
ATOM    585  HE2 PHE A  36       9.782 -10.944  -2.645  1.00 98.02           H  
ATOM    586  CZ  PHE A  36      11.208 -11.073  -4.261  1.00 98.02           C  
ATOM    587  HZ  PHE A  36      10.666 -10.401  -4.909  1.00 98.02           H  
ATOM    588  N   ASP A  37      11.139 -15.524  -0.526  1.00 97.39           N  
ATOM    589  H   ASP A  37      11.728 -15.373   0.281  1.00 97.39           H  
ATOM    590  CA  ASP A  37       9.695 -15.635  -0.309  1.00 97.39           C  
ATOM    591  HA  ASP A  37       9.240 -16.164  -1.146  1.00 97.39           H  
ATOM    592  C   ASP A  37       9.067 -14.237  -0.233  1.00 97.39           C  
ATOM    593  CB  ASP A  37       9.395 -16.462   0.948  1.00 97.39           C  
ATOM    594  HB2 ASP A  37       8.324 -16.422   1.145  1.00 97.39           H  
ATOM    595  HB3 ASP A  37       9.918 -16.016   1.794  1.00 97.39           H  
ATOM    596  O   ASP A  37       9.439 -13.415   0.618  1.00 97.39           O  
ATOM    597  CG  ASP A  37       9.812 -17.932   0.847  1.00 97.39           C  
ATOM    598  OD1 ASP A  37       9.764 -18.496  -0.269  1.00 97.39           O  
ATOM    599  OD2 ASP A  37      10.169 -18.490   1.910  1.00 97.39           O  
ATOM    600  N   LEU A  38       8.107 -13.974  -1.119  1.00 98.02           N  
ATOM    601  H   LEU A  38       7.858 -14.708  -1.766  1.00 98.02           H  
ATOM    602  CA  LEU A  38       7.291 -12.763  -1.139  1.00 98.02           C  
ATOM    603  HA  LEU A  38       7.868 -11.929  -0.739  1.00 98.02           H  
ATOM    604  C   LEU A  38       6.052 -12.981  -0.271  1.00 98.02           C  
ATOM    605  CB  LEU A  38       6.902 -12.455  -2.596  1.00 98.02           C  
ATOM    606  HB2 LEU A  38       7.804 -12.419  -3.207  1.00 98.02           H  
ATOM    607  HB3 LEU A  38       6.291 -13.282  -2.959  1.00 98.02           H  
ATOM    608  O   LEU A  38       5.341 -13.966  -0.446  1.00 98.02           O  
ATOM    609  CG  LEU A  38       6.125 -11.137  -2.783  1.00 98.02           C  
ATOM    610  HG  LEU A  38       5.414 -11.001  -1.968  1.00 98.02           H  
ATOM    611  CD1 LEU A  38       7.075  -9.938  -2.828  1.00 98.02           C  
ATOM    612 HD11 LEU A  38       6.501  -9.019  -2.941  1.00 98.02           H  
ATOM    613 HD12 LEU A  38       7.653  -9.884  -1.905  1.00 98.02           H  
ATOM    614 HD13 LEU A  38       7.754 -10.030  -3.676  1.00 98.02           H  
ATOM    615  CD2 LEU A  38       5.337 -11.169  -4.090  1.00 98.02           C  
ATOM    616 HD21 LEU A  38       4.661 -12.024  -4.093  1.00 98.02           H  
ATOM    617 HD22 LEU A  38       4.738 -10.262  -4.175  1.00 98.02           H  
ATOM    618 HD23 LEU A  38       6.018 -11.239  -4.938  1.00 98.02           H  
ATOM    619  N   GLN A  39       5.763 -12.051   0.631  1.00 97.54           N  
ATOM    620  H   GLN A  39       6.355 -11.235   0.679  1.00 97.54           H  
ATOM    621  CA  GLN A  39       4.469 -11.958   1.291  1.00 97.54           C  
ATOM    622  HA  GLN A  39       4.057 -12.958   1.429  1.00 97.54           H  
ATOM    623  C   GLN A  39       3.512 -11.170   0.400  1.00 97.54           C  
ATOM    624  CB  GLN A  39       4.644 -11.313   2.670  1.00 97.54           C  
ATOM    625  HB2 GLN A  39       5.335 -11.920   3.255  1.00 97.54           H  
ATOM    626  HB3 GLN A  39       5.069 -10.316   2.556  1.00 97.54           H  
ATOM    627  O   GLN A  39       3.805 -10.035   0.027  1.00 97.54           O  
ATOM    628  CG  GLN A  39       3.310 -11.210   3.420  1.00 97.54           C  
ATOM    629  HG2 GLN A  39       2.647 -10.533   2.881  1.00 97.54           H  
ATOM    630  HG3 GLN A  39       2.835 -12.190   3.461  1.00 97.54           H  
ATOM    631  CD  GLN A  39       3.472 -10.693   4.844  1.00 97.54           C  
ATOM    632  NE2 GLN A  39       2.447 -10.081   5.391  1.00 97.54           N  
ATOM    633 HE21 GLN A  39       1.630  -9.885   4.831  1.00 97.54           H  
ATOM    634 HE22 GLN A  39       2.589  -9.675   6.305  1.00 97.54           H  
ATOM    635  OE1 GLN A  39       4.489 -10.862   5.506  1.00 97.54           O  
ATOM    636  N   VAL A  40       2.366 -11.766   0.088  1.00 96.73           N  
ATOM    637  H   VAL A  40       2.172 -12.675   0.483  1.00 96.73           H  
ATOM    638  CA  VAL A  40       1.274 -11.112  -0.635  1.00 96.73           C  
ATOM    639  HA  VAL A  40       1.694 -10.457  -1.398  1.00 96.73           H  
ATOM    640  C   VAL A  40       0.487 -10.263   0.360  1.00 96.73           C  
ATOM    641  CB  VAL A  40       0.375 -12.143  -1.340  1.00 96.73           C  
ATOM    642  HB  VAL A  40      -0.140 -12.739  -0.586  1.00 96.73           H  
ATOM    643  O   VAL A  40       0.059 -10.757   1.405  1.00 96.73           O  
ATOM    644  CG1 VAL A  40      -0.679 -11.451  -2.210  1.00 96.73           C  
ATOM    645 HG11 VAL A  40      -0.201 -10.787  -2.931  1.00 96.73           H  
ATOM    646 HG12 VAL A  40      -1.267 -12.197  -2.745  1.00 96.73           H  
ATOM    647 HG13 VAL A  40      -1.360 -10.867  -1.591  1.00 96.73           H  
ATOM    648  CG2 VAL A  40       1.203 -13.099  -2.212  1.00 96.73           C  
ATOM    649 HG21 VAL A  40       0.541 -13.714  -2.822  1.00 96.73           H  
ATOM    650 HG22 VAL A  40       1.798 -13.762  -1.583  1.00 96.73           H  
ATOM    651 HG23 VAL A  40       1.871 -12.533  -2.861  1.00 96.73           H  
ATOM    652  N   LEU A  41       0.345  -8.976   0.053  1.00 94.25           N  
ATOM    653  H   LEU A  41       0.708  -8.661  -0.836  1.00 94.25           H  
ATOM    654  CA  LEU A  41      -0.362  -7.998   0.882  1.00 94.25           C  
ATOM    655  HA  LEU A  41      -0.498  -8.393   1.889  1.00 94.25           H  
ATOM    656  C   LEU A  41      -1.768  -7.719   0.345  1.00 94.25           C  
ATOM    657  CB  LEU A  41       0.463  -6.705   0.964  1.00 94.25           C  
ATOM    658  HB2 LEU A  41       0.580  -6.301  -0.041  1.00 94.25           H  
ATOM    659  HB3 LEU A  41      -0.106  -5.986   1.552  1.00 94.25           H  
ATOM    660  O   LEU A  41      -2.709  -7.631   1.127  1.00 94.25           O  
ATOM    661  CG  LEU A  41       1.847  -6.847   1.616  1.00 94.25           C  
ATOM    662  HG  LEU A  41       2.427  -7.616   1.106  1.00 94.25           H  
ATOM    663  CD1 LEU A  41       2.591  -5.521   1.484  1.00 94.25           C  
ATOM    664 HD11 LEU A  41       2.724  -5.291   0.427  1.00 94.25           H  
ATOM    665 HD12 LEU A  41       2.018  -4.725   1.960  1.00 94.25           H  
ATOM    666 HD13 LEU A  41       3.569  -5.587   1.961  1.00 94.25           H  
ATOM    667  CD2 LEU A  41       1.748  -7.207   3.100  1.00 94.25           C  
ATOM    668 HD21 LEU A  41       1.166  -6.448   3.622  1.00 94.25           H  
ATOM    669 HD22 LEU A  41       1.266  -8.179   3.209  1.00 94.25           H  
ATOM    670 HD23 LEU A  41       2.749  -7.256   3.529  1.00 94.25           H  
ATOM    671  N   ASP A  42      -1.909  -7.662  -0.979  1.00 91.50           N  
ATOM    672  H   ASP A  42      -1.092  -7.775  -1.562  1.00 91.50           H  
ATOM    673  CA  ASP A  42      -3.193  -7.531  -1.660  1.00 91.50           C  
ATOM    674  HA  ASP A  42      -3.979  -7.919  -1.012  1.00 91.50           H  
ATOM    675  C   ASP A  42      -3.189  -8.357  -2.952  1.00 91.50           C  
ATOM    676  CB  ASP A  42      -3.506  -6.054  -1.927  1.00 91.50           C  
ATOM    677  HB2 ASP A  42      -2.753  -5.629  -2.591  1.00 91.50           H  
ATOM    678  HB3 ASP A  42      -3.493  -5.501  -0.988  1.00 91.50           H  
ATOM    679  O   ASP A  42      -2.211  -8.357  -3.704  1.00 91.50           O  
ATOM    680  CG  ASP A  42      -4.884  -5.929  -2.569  1.00 91.50           C  
ATOM    681  OD1 ASP A  42      -5.890  -5.963  -1.831  1.00 91.50           O  
ATOM    682  OD2 ASP A  42      -4.934  -5.908  -3.815  1.00 91.50           O  
ATOM    683  N   GLU A  43      -4.280  -9.080  -3.197  1.00 90.97           N  
ATOM    684  H   GLU A  43      -5.053  -8.990  -2.554  1.00 90.97           H  
ATOM    685  CA  GLU A  43      -4.450  -9.963  -4.356  1.00 90.97           C  
ATOM    686  HA  GLU A  43      -3.574  -9.859  -4.997  1.00 90.97           H  
ATOM    687  C   GLU A  43      -5.642  -9.562  -5.238  1.00 90.97           C  
ATOM    688  CB  GLU A  43      -4.500 -11.440  -3.914  1.00 90.97           C  
ATOM    689  HB2 GLU A  43      -4.521 -12.071  -4.802  1.00 90.97           H  
ATOM    690  HB3 GLU A  43      -3.587 -11.676  -3.368  1.00 90.97           H  
ATOM    691  O   GLU A  43      -6.135 -10.381  -6.018  1.00 90.97           O  
ATOM    692  CG  GLU A  43      -5.713 -11.785  -3.031  1.00 90.97           C  
ATOM    693  HG2 GLU A  43      -6.611 -11.341  -3.460  1.00 90.97           H  
ATOM    694  HG3 GLU A  43      -5.571 -11.349  -2.042  1.00 90.97           H  
ATOM    695  CD  GLU A  43      -5.929 -13.300  -2.896  1.00 90.97           C  
ATOM    696  OE1 GLU A  43      -7.101 -13.738  -3.030  1.00 90.97           O  
ATOM    697  OE2 GLU A  43      -4.943 -14.045  -2.701  1.00 90.97           O  
ATOM    698  N   VAL A  44      -6.138  -8.320  -5.128  1.00 87.08           N  
ATOM    699  H   VAL A  44      -5.682  -7.650  -4.526  1.00 87.08           H  
ATOM    700  CA  VAL A  44      -7.357  -7.893  -5.837  1.00 87.08           C  
ATOM    701  HA  VAL A  44      -8.156  -8.572  -5.541  1.00 87.08           H  
ATOM    702  C   VAL A  44      -7.215  -8.010  -7.357  1.00 87.08           C  
ATOM    703  CB  VAL A  44      -7.769  -6.467  -5.412  1.00 87.08           C  
ATOM    704  HB  VAL A  44      -7.630  -6.379  -4.335  1.00 87.08           H  
ATOM    705  O   VAL A  44      -8.188  -8.315  -8.040  1.00 87.08           O  
ATOM    706  CG1 VAL A  44      -6.972  -5.350  -6.103  1.00 87.08           C  
ATOM    707 HG11 VAL A  44      -7.162  -4.406  -5.592  1.00 87.08           H  
ATOM    708 HG12 VAL A  44      -5.903  -5.556  -6.044  1.00 87.08           H  
ATOM    709 HG13 VAL A  44      -7.258  -5.258  -7.151  1.00 87.08           H  
ATOM    710  CG2 VAL A  44      -9.257  -6.225  -5.695  1.00 87.08           C  
ATOM    711 HG21 VAL A  44      -9.854  -6.972  -5.172  1.00 87.08           H  
ATOM    712 HG22 VAL A  44      -9.538  -5.237  -5.332  1.00 87.08           H  
ATOM    713 HG23 VAL A  44      -9.458  -6.288  -6.765  1.00 87.08           H  
ATOM    714  N   GLY A  45      -5.999  -7.820  -7.879  1.00 86.59           N  
ATOM    715  H   GLY A  45      -5.253  -7.593  -7.237  1.00 86.59           H  
ATOM    716  CA  GLY A  45      -5.668  -7.930  -9.301  1.00 86.59           C  
ATOM    717  HA2 GLY A  45      -6.547  -7.685  -9.897  1.00 86.59           H  
ATOM    718  HA3 GLY A  45      -4.881  -7.212  -9.533  1.00 86.59           H  
ATOM    719  C   GLY A  45      -5.183  -9.313  -9.744  1.00 86.59           C  
ATOM    720  O   GLY A  45      -4.679  -9.438 -10.864  1.00 86.59           O  
ATOM    721  N   LEU A  46      -5.275 -10.345  -8.893  1.00 90.33           N  
ATOM    722  H   LEU A  46      -5.662 -10.178  -7.975  1.00 90.33           H  
ATOM    723  CA  LEU A  46      -4.727 -11.674  -9.194  1.00 90.33           C  
ATOM    724  HA  LEU A  46      -3.654 -11.567  -9.355  1.00 90.33           H  
ATOM    725  C   LEU A  46      -5.335 -12.273 -10.466  1.00 90.33           C  
ATOM    726  CB  LEU A  46      -4.969 -12.609  -7.997  1.00 90.33           C  
ATOM    727  HB2 LEU A  46      -4.482 -12.180  -7.121  1.00 90.33           H  
ATOM    728  HB3 LEU A  46      -6.041 -12.645  -7.803  1.00 90.33           H  
ATOM    729  O   LEU A  46      -4.659 -13.000 -11.181  1.00 90.33           O  
ATOM    730  CG  LEU A  46      -4.453 -14.051  -8.187  1.00 90.33           C  
ATOM    731  HG  LEU A  46      -4.857 -14.483  -9.102  1.00 90.33           H  
ATOM    732  CD1 LEU A  46      -2.926 -14.114  -8.252  1.00 90.33           C  
ATOM    733 HD11 LEU A  46      -2.496 -13.688  -7.345  1.00 90.33           H  
ATOM    734 HD12 LEU A  46      -2.600 -15.149  -8.352  1.00 90.33           H  
ATOM    735 HD13 LEU A  46      -2.568 -13.558  -9.119  1.00 90.33           H  
ATOM    736  CD2 LEU A  46      -4.955 -14.925  -7.038  1.00 90.33           C  
ATOM    737 HD21 LEU A  46      -4.709 -14.454  -6.085  1.00 90.33           H  
ATOM    738 HD22 LEU A  46      -6.038 -15.024  -7.104  1.00 90.33           H  
ATOM    739 HD23 LEU A  46      -4.500 -15.914  -7.092  1.00 90.33           H  
ATOM    740  N   ASP A  47      -6.589 -11.949 -10.776  1.00 90.01           N  
ATOM    741  H   ASP A  47      -7.014 -11.197 -10.252  1.00 90.01           H  
ATOM    742  CA  ASP A  47      -7.268 -12.354 -12.013  1.00 90.01           C  
ATOM    743  HA  ASP A  47      -7.330 -13.442 -12.034  1.00 90.01           H  
ATOM    744  C   ASP A  47      -6.529 -11.932 -13.297  1.00 90.01           C  
ATOM    745  CB  ASP A  47      -8.703 -11.805 -11.988  1.00 90.01           C  
ATOM    746  HB2 ASP A  47      -9.198 -12.165 -11.086  1.00 90.01           H  
ATOM    747  HB3 ASP A  47      -9.239 -12.221 -12.841  1.00 90.01           H  
ATOM    748  O   ASP A  47      -6.648 -12.592 -14.329  1.00 90.01           O  
ATOM    749  CG  ASP A  47      -8.817 -10.272 -12.034  1.00 90.01           C  
ATOM    750  OD1 ASP A  47      -7.813  -9.576 -11.747  1.00 90.01           O  
ATOM    751  OD2 ASP A  47      -9.934  -9.811 -12.353  1.00 90.01           O  
ATOM    752  N   SER A  48      -5.723 -10.877 -13.208  1.00 87.04           N  
ATOM    753  H   SER A  48      -5.747 -10.382 -12.327  1.00 87.04           H  
ATOM    754  CA  SER A  48      -4.881 -10.333 -14.272  1.00 87.04           C  
ATOM    755  HA  SER A  48      -5.115 -10.859 -15.197  1.00 87.04           H  
ATOM    756  C   SER A  48      -3.380 -10.545 -14.032  1.00 87.04           C  
ATOM    757  CB  SER A  48      -5.234  -8.858 -14.486  1.00 87.04           C  
ATOM    758  HB2 SER A  48      -6.291  -8.783 -14.741  1.00 87.04           H  
ATOM    759  HB3 SER A  48      -4.650  -8.463 -15.317  1.00 87.04           H  
ATOM    760  O   SER A  48      -2.562  -9.972 -14.750  1.00 87.04           O  
ATOM    761  OG  SER A  48      -4.987  -8.080 -13.329  1.00 87.04           O  
ATOM    762  HG  SER A  48      -5.496  -8.455 -12.607  1.00 87.04           H  
ATOM    763  N   GLY A  49      -3.009 -11.362 -13.039  1.00 90.16           N  
ATOM    764  H   GLY A  49      -3.731 -11.841 -12.520  1.00 90.16           H  
ATOM    765  CA  GLY A  49      -1.617 -11.623 -12.668  1.00 90.16           C  
ATOM    766  HA2 GLY A  49      -1.037 -11.839 -13.565  1.00 90.16           H  
ATOM    767  HA3 GLY A  49      -1.590 -12.498 -12.018  1.00 90.16           H  
ATOM    768  C   GLY A  49      -0.935 -10.470 -11.931  1.00 90.16           C  
ATOM    769  O   GLY A  49       0.292 -10.423 -11.902  1.00 90.16           O  
ATOM    770  N   ASN A  50      -1.706  -9.541 -11.353  1.00 90.53           N  
ATOM    771  H   ASN A  50      -2.709  -9.657 -11.382  1.00 90.53           H  
ATOM    772  CA  ASN A  50      -1.188  -8.388 -10.618  1.00 90.53           C  
ATOM    773  HA  ASN A  50      -0.106  -8.344 -10.744  1.00 90.53           H  
ATOM    774  C   ASN A  50      -1.487  -8.516  -9.122  1.00 90.53           C  
ATOM    775  CB  ASN A  50      -1.767  -7.089 -11.195  1.00 90.53           C  
ATOM    776  HB2 ASN A  50      -1.388  -6.243 -10.621  1.00 90.53           H  
ATOM    777  HB3 ASN A  50      -2.853  -7.105 -11.111  1.00 90.53           H  
ATOM    778  O   ASN A  50      -2.630  -8.721  -8.726  1.00 90.53           O  
ATOM    779  CG  ASN A  50      -1.367  -6.883 -12.640  1.00 90.53           C  
ATOM    780  ND2 ASN A  50      -2.274  -7.057 -13.569  1.00 90.53           N  
ATOM    781 HD21 ASN A  50      -1.919  -7.133 -14.512  1.00 90.53           H  
ATOM    782 HD22 ASN A  50      -3.190  -7.406 -13.327  1.00 90.53           H  
ATOM    783  OD1 ASN A  50      -0.236  -6.571 -12.963  1.00 90.53           O  
ATOM    784  N   ILE A  51      -0.476  -8.354  -8.278  1.00 92.12           N  
ATOM    785  H   ILE A  51       0.432  -8.123  -8.656  1.00 92.12           H  
ATOM    786  CA  ILE A  51      -0.632  -8.368  -6.817  1.00 92.12           C  
ATOM    787  HA  ILE A  51      -1.666  -8.134  -6.562  1.00 92.12           H  
ATOM    788  C   ILE A  51       0.220  -7.265  -6.191  1.00 92.12           C  
ATOM    789  CB  ILE A  51      -0.311  -9.763  -6.222  1.00 92.12           C  
ATOM    790  HB  ILE A  51      -0.495  -9.713  -5.149  1.00 92.12           H  
ATOM    791  O   ILE A  51       1.082  -6.683  -6.847  1.00 92.12           O  
ATOM    792  CG1 ILE A  51       1.173 -10.132  -6.418  1.00 92.12           C  
ATOM    793 HG12 ILE A  51       1.412 -10.159  -7.481  1.00 92.12           H  
ATOM    794 HG13 ILE A  51       1.781  -9.370  -5.932  1.00 92.12           H  
ATOM    795  CG2 ILE A  51      -1.251 -10.848  -6.783  1.00 92.12           C  
ATOM    796 HG21 ILE A  51      -1.187 -11.751  -6.176  1.00 92.12           H  
ATOM    797 HG22 ILE A  51      -2.282 -10.494  -6.757  1.00 92.12           H  
ATOM    798 HG23 ILE A  51      -0.986 -11.084  -7.813  1.00 92.12           H  
ATOM    799  CD1 ILE A  51       1.581 -11.464  -5.795  1.00 92.12           C  
ATOM    800 HD11 ILE A  51       2.660 -11.583  -5.894  1.00 92.12           H  
ATOM    801 HD12 ILE A  51       1.313 -11.466  -4.738  1.00 92.12           H  
ATOM    802 HD13 ILE A  51       1.084 -12.291  -6.301  1.00 92.12           H  
ATOM    803  N   SER A  52       0.018  -7.011  -4.904  1.00 93.15           N  
ATOM    804  H   SER A  52      -0.715  -7.516  -4.427  1.00 93.15           H  
ATOM    805  CA  SER A  52       0.945  -6.217  -4.097  1.00 93.15           C  
ATOM    806  HA  SER A  52       1.689  -5.753  -4.744  1.00 93.15           H  
ATOM    807  C   SER A  52       1.668  -7.108  -3.098  1.00 93.15           C  
ATOM    808  CB  SER A  52       0.223  -5.091  -3.370  1.00 93.15           C  
ATOM    809  HB2 SER A  52       0.960  -4.507  -2.820  1.00 93.15           H  
ATOM    810  HB3 SER A  52      -0.494  -5.508  -2.663  1.00 93.15           H  
ATOM    811  O   SER A  52       1.064  -8.012  -2.515  1.00 93.15           O  
ATOM    812  OG  SER A  52      -0.440  -4.242  -4.287  1.00 93.15           O  
ATOM    813  HG  SER A  52      -1.211  -4.702  -4.625  1.00 93.15           H  
ATOM    814  N   GLY A  53       2.954  -6.860  -2.861  1.00 95.96           N  
ATOM    815  H   GLY A  53       3.419  -6.118  -3.365  1.00 95.96           H  
ATOM    816  CA  GLY A  53       3.722  -7.682  -1.934  1.00 95.96           C  
ATOM    817  HA2 GLY A  53       3.100  -7.898  -1.065  1.00 95.96           H  
ATOM    818  HA3 GLY A  53       3.967  -8.629  -2.414  1.00 95.96           H  
ATOM    819  C   GLY A  53       5.010  -7.052  -1.428  1.00 95.96           C  
ATOM    820  O   GLY A  53       5.507  -6.066  -1.966  1.00 95.96           O  
ATOM    821  N   CYS A  54       5.561  -7.664  -0.385  1.00 98.11           N  
ATOM    822  H   CYS A  54       5.095  -8.484  -0.023  1.00 98.11           H  
ATOM    823  CA  CYS A  54       6.820  -7.273   0.241  1.00 98.11           C  
ATOM    824  HA  CYS A  54       7.376  -6.657  -0.466  1.00 98.11           H  
ATOM    825  C   CYS A  54       7.661  -8.515   0.586  1.00 98.11           C  
ATOM    826  CB  CYS A  54       6.512  -6.418   1.480  1.00 98.11           C  
ATOM    827  HB2 CYS A  54       7.425  -5.955   1.852  1.00 98.11           H  
ATOM    828  HB3 CYS A  54       5.819  -5.625   1.199  1.00 98.11           H  
ATOM    829  O   CYS A  54       7.125  -9.623   0.653  1.00 98.11           O  
ATOM    830  SG  CYS A  54       5.749  -7.410   2.797  1.00 98.11           S  
ATOM    831  HG  CYS A  54       6.718  -8.322   2.915  1.00 98.11           H  
ATOM    832  N   PRO A  55       8.970  -8.388   0.853  1.00 97.42           N  
ATOM    833  CA  PRO A  55       9.773  -9.518   1.306  1.00 97.42           C  
ATOM    834  HA  PRO A  55       9.724 -10.309   0.558  1.00 97.42           H  
ATOM    835  C   PRO A  55       9.275 -10.051   2.654  1.00 97.42           C  
ATOM    836  CB  PRO A  55      11.211  -8.997   1.405  1.00 97.42           C  
ATOM    837  HB2 PRO A  55      11.436  -8.701   2.429  1.00 97.42           H  
ATOM    838  HB3 PRO A  55      11.931  -9.738   1.055  1.00 97.42           H  
ATOM    839  O   PRO A  55       8.963  -9.279   3.567  1.00 97.42           O  
ATOM    840  CG  PRO A  55      11.205  -7.753   0.516  1.00 97.42           C  
ATOM    841  HG2 PRO A  55      11.965  -7.030   0.813  1.00 97.42           H  
ATOM    842  HG3 PRO A  55      11.332  -8.048  -0.526  1.00 97.42           H  
ATOM    843  CD  PRO A  55       9.796  -7.209   0.703  1.00 97.42           C  
ATOM    844  HD2 PRO A  55       9.747  -6.615   1.616  1.00 97.42           H  
ATOM    845  HD3 PRO A  55       9.507  -6.610  -0.160  1.00 97.42           H  
ATOM    846  N   THR A  56       9.250 -11.373   2.807  1.00 94.93           N  
ATOM    847  H   THR A  56       9.505 -11.964   2.028  1.00 94.93           H  
ATOM    848  CA  THR A  56       9.036 -11.998   4.119  1.00 94.93           C  
ATOM    849  HA  THR A  56       8.141 -11.565   4.565  1.00 94.93           H  
ATOM    850  C   THR A  56      10.217 -11.714   5.053  1.00 94.93           C  
ATOM    851  CB  THR A  56       8.821 -13.512   4.011  1.00 94.93           C  
ATOM    852  HB  THR A  56       8.741 -13.927   5.016  1.00 94.93           H  
ATOM    853  O   THR A  56      11.335 -11.441   4.618  1.00 94.93           O  
ATOM    854  CG2 THR A  56       7.555 -13.888   3.249  1.00 94.93           C  
ATOM    855 HG21 THR A  56       6.682 -13.654   3.858  1.00 94.93           H  
ATOM    856 HG22 THR A  56       7.491 -13.347   2.306  1.00 94.93           H  
ATOM    857 HG23 THR A  56       7.566 -14.957   3.038  1.00 94.93           H  
ATOM    858  OG1 THR A  56       9.920 -14.112   3.387  1.00 94.93           O  
ATOM    859  HG1 THR A  56       9.806 -14.004   2.439  1.00 94.93           H  
ATOM    860  N   ASN A  57       9.979 -11.787   6.365  1.00 91.14           N  
ATOM    861  H   ASN A  57       9.040 -12.015   6.659  1.00 91.14           H  
ATOM    862  CA  ASN A  57      11.018 -11.692   7.401  1.00 91.14           C  
ATOM    863  HA  ASN A  57      10.497 -11.673   8.358  1.00 91.14           H  
ATOM    864  C   ASN A  57      11.864 -10.399   7.391  1.00 91.14           C  
ATOM    865  CB  ASN A  57      11.874 -12.973   7.392  1.00 91.14           C  
ATOM    866  HB2 ASN A  57      12.598 -12.941   8.206  1.00 91.14           H  
ATOM    867  HB3 ASN A  57      12.429 -13.032   6.456  1.00 91.14           H  
ATOM    868  O   ASN A  57      12.957 -10.380   7.949  1.00 91.14           O  
ATOM    869  CG  ASN A  57      11.038 -14.221   7.573  1.00 91.14           C  
ATOM    870  ND2 ASN A  57      11.181 -15.191   6.702  1.00 91.14           N  
ATOM    871 HD21 ASN A  57      11.748 -15.051   5.878  1.00 91.14           H  
ATOM    872 HD22 ASN A  57      10.583 -15.999   6.797  1.00 91.14           H  
ATOM    873  OD1 ASN A  57      10.225 -14.316   8.480  1.00 91.14           O  
ATOM    874  N   SER A  58      11.360  -9.305   6.815  1.00 95.88           N  
ATOM    875  H   SER A  58      10.491  -9.385   6.306  1.00 95.88           H  
ATOM    876  CA  SER A  58      12.037  -8.006   6.848  1.00 95.88           C  
ATOM    877  HA  SER A  58      13.113  -8.176   6.813  1.00 95.88           H  
ATOM    878  C   SER A  58      11.725  -7.237   8.136  1.00 95.88           C  
ATOM    879  CB  SER A  58      11.686  -7.204   5.594  1.00 95.88           C  
ATOM    880  HB2 SER A  58      12.143  -7.684   4.729  1.00 95.88           H  
ATOM    881  HB3 SER A  58      10.605  -7.202   5.451  1.00 95.88           H  
ATOM    882  O   SER A  58      10.568  -6.939   8.444  1.00 95.88           O  
ATOM    883  OG  SER A  58      12.158  -5.870   5.700  1.00 95.88           O  
ATOM    884  HG  SER A  58      12.284  -5.537   4.809  1.00 95.88           H  
ATOM    885  N   ASP A  59      12.769  -6.869   8.882  1.00 97.40           N  
ATOM    886  H   ASP A  59      13.683  -7.225   8.639  1.00 97.40           H  
ATOM    887  CA  ASP A  59      12.647  -6.022  10.074  1.00 97.40           C  
ATOM    888  HA  ASP A  59      11.940  -6.478  10.767  1.00 97.40           H  
ATOM    889  C   ASP A  59      12.105  -4.631   9.734  1.00 97.40           C  
ATOM    890  CB  ASP A  59      14.013  -5.886  10.768  1.00 97.40           C  
ATOM    891  HB2 ASP A  59      13.943  -5.091  11.511  1.00 97.40           H  
ATOM    892  HB3 ASP A  59      14.762  -5.591  10.033  1.00 97.40           H  
ATOM    893  O   ASP A  59      11.315  -4.069  10.497  1.00 97.40           O  
ATOM    894  CG  ASP A  59      14.476  -7.153  11.492  1.00 97.40           C  
ATOM    895  OD1 ASP A  59      13.637  -8.063  11.699  1.00 97.40           O  
ATOM    896  OD2 ASP A  59      15.651  -7.177  11.901  1.00 97.40           O  
ATOM    897  N   TYR A  60      12.475  -4.105   8.563  1.00 98.17           N  
ATOM    898  H   TYR A  60      13.084  -4.645   7.966  1.00 98.17           H  
ATOM    899  CA  TYR A  60      11.964  -2.833   8.067  1.00 98.17           C  
ATOM    900  HA  TYR A  60      12.092  -2.077   8.842  1.00 98.17           H  
ATOM    901  C   TYR A  60      10.463  -2.915   7.760  1.00 98.17           C  
ATOM    902  CB  TYR A  60      12.769  -2.395   6.840  1.00 98.17           C  
ATOM    903  HB2 TYR A  60      13.818  -2.291   7.116  1.00 98.17           H  
ATOM    904  HB3 TYR A  60      12.699  -3.154   6.061  1.00 98.17           H  
ATOM    905  O   TYR A  60       9.696  -2.075   8.228  1.00 98.17           O  
ATOM    906  CG  TYR A  60      12.267  -1.075   6.305  1.00 98.17           C  
ATOM    907  CD1 TYR A  60      11.378  -1.054   5.213  1.00 98.17           C  
ATOM    908  HD1 TYR A  60      11.111  -1.969   4.705  1.00 98.17           H  
ATOM    909  CD2 TYR A  60      12.599   0.117   6.977  1.00 98.17           C  
ATOM    910  HD2 TYR A  60      13.287   0.104   7.809  1.00 98.17           H  
ATOM    911  CE1 TYR A  60      10.790   0.158   4.815  1.00 98.17           C  
ATOM    912  HE1 TYR A  60      10.078   0.187   4.003  1.00 98.17           H  
ATOM    913  CE2 TYR A  60      12.008   1.330   6.581  1.00 98.17           C  
ATOM    914  HE2 TYR A  60      12.233   2.255   7.091  1.00 98.17           H  
ATOM    915  OH  TYR A  60      10.423   2.477   5.228  1.00 98.17           O  
ATOM    916  HH  TYR A  60       9.839   2.362   4.475  1.00 98.17           H  
ATOM    917  CZ  TYR A  60      11.085   1.340   5.520  1.00 98.17           C  
ATOM    918  N   VAL A  61      10.016  -3.977   7.077  1.00 97.98           N  
ATOM    919  H   VAL A  61      10.683  -4.657   6.743  1.00 97.98           H  
ATOM    920  CA  VAL A  61       8.579  -4.214   6.851  1.00 97.98           C  
ATOM    921  HA  VAL A  61       8.156  -3.358   6.326  1.00 97.98           H  
ATOM    922  C   VAL A  61       7.849  -4.318   8.186  1.00 97.98           C  
ATOM    923  CB  VAL A  61       8.338  -5.472   5.998  1.00 97.98           C  
ATOM    924  HB  VAL A  61       8.860  -6.312   6.457  1.00 97.98           H  
ATOM    925  O   VAL A  61       6.824  -3.672   8.384  1.00 97.98           O  
ATOM    926  CG1 VAL A  61       6.854  -5.840   5.900  1.00 97.98           C  
ATOM    927 HG11 VAL A  61       6.433  -6.060   6.881  1.00 97.98           H  
ATOM    928 HG12 VAL A  61       6.290  -5.030   5.437  1.00 97.98           H  
ATOM    929 HG13 VAL A  61       6.748  -6.740   5.294  1.00 97.98           H  
ATOM    930  CG2 VAL A  61       8.864  -5.274   4.571  1.00 97.98           C  
ATOM    931 HG21 VAL A  61       8.288  -4.495   4.070  1.00 97.98           H  
ATOM    932 HG22 VAL A  61       9.913  -4.980   4.576  1.00 97.98           H  
ATOM    933 HG23 VAL A  61       8.757  -6.204   4.011  1.00 97.98           H  
ATOM    934  N   ARG A  62       8.401  -5.052   9.161  1.00 97.76           N  
ATOM    935  H   ARG A  62       9.240  -5.573   8.948  1.00 97.76           H  
ATOM    936  CA  ARG A  62       7.798  -5.144  10.497  1.00 97.76           C  
ATOM    937  HA  ARG A  62       6.776  -5.501  10.369  1.00 97.76           H  
ATOM    938  C   ARG A  62       7.694  -3.778  11.181  1.00 97.76           C  
ATOM    939  CB  ARG A  62       8.580  -6.152  11.348  1.00 97.76           C  
ATOM    940  HB2 ARG A  62       9.532  -5.719  11.653  1.00 97.76           H  
ATOM    941  HB3 ARG A  62       8.778  -7.035  10.741  1.00 97.76           H  
ATOM    942  O   ARG A  62       6.686  -3.510  11.834  1.00 97.76           O  
ATOM    943  CG  ARG A  62       7.770  -6.568  12.589  1.00 97.76           C  
ATOM    944  HG2 ARG A  62       6.851  -7.053  12.262  1.00 97.76           H  
ATOM    945  HG3 ARG A  62       7.501  -5.685  13.168  1.00 97.76           H  
ATOM    946  CD  ARG A  62       8.532  -7.525  13.515  1.00 97.76           C  
ATOM    947  HD2 ARG A  62       7.860  -7.828  14.318  1.00 97.76           H  
ATOM    948  HD3 ARG A  62       9.361  -6.984  13.971  1.00 97.76           H  
ATOM    949  NE  ARG A  62       9.006  -8.737  12.809  1.00 97.76           N  
ATOM    950  HE  ARG A  62       8.305  -9.398  12.505  1.00 97.76           H  
ATOM    951  NH1 ARG A  62      11.228  -8.209  12.782  1.00 97.76           N  
ATOM    952 HH11 ARG A  62      11.057  -7.346  13.278  1.00 97.76           H  
ATOM    953 HH12 ARG A  62      12.157  -8.360  12.416  1.00 97.76           H  
ATOM    954  NH2 ARG A  62      10.568 -10.051  11.759  1.00 97.76           N  
ATOM    955 HH21 ARG A  62      11.532 -10.139  11.471  1.00 97.76           H  
ATOM    956 HH22 ARG A  62       9.873 -10.709  11.437  1.00 97.76           H  
ATOM    957  CZ  ARG A  62      10.255  -8.998  12.455  1.00 97.76           C  
ATOM    958  N   TYR A  63       8.698  -2.911  11.045  1.00 98.14           N  
ATOM    959  H   TYR A  63       9.508  -3.196  10.513  1.00 98.14           H  
ATOM    960  CA  TYR A  63       8.648  -1.539  11.557  1.00 98.14           C  
ATOM    961  HA  TYR A  63       8.443  -1.571  12.627  1.00 98.14           H  
ATOM    962  C   TYR A  63       7.518  -0.736  10.903  1.00 98.14           C  
ATOM    963  CB  TYR A  63      10.005  -0.846  11.357  1.00 98.14           C  
ATOM    964  HB2 TYR A  63      10.316  -0.928  10.316  1.00 98.14           H  
ATOM    965  HB3 TYR A  63      10.755  -1.359  11.958  1.00 98.14           H  
ATOM    966  O   TYR A  63       6.692  -0.162  11.619  1.00 98.14           O  
ATOM    967  CG  TYR A  63       9.986   0.625  11.725  1.00 98.14           C  
ATOM    968  CD1 TYR A  63       9.644   1.596  10.760  1.00 98.14           C  
ATOM    969  HD1 TYR A  63       9.436   1.302   9.742  1.00 98.14           H  
ATOM    970  CD2 TYR A  63      10.287   1.019  13.041  1.00 98.14           C  
ATOM    971  HD2 TYR A  63      10.571   0.274  13.769  1.00 98.14           H  
ATOM    972  CE1 TYR A  63       9.572   2.955  11.119  1.00 98.14           C  
ATOM    973  HE1 TYR A  63       9.308   3.700  10.383  1.00 98.14           H  
ATOM    974  CE2 TYR A  63      10.244   2.380  13.397  1.00 98.14           C  
ATOM    975  HE2 TYR A  63      10.499   2.681  14.402  1.00 98.14           H  
ATOM    976  OH  TYR A  63       9.848   4.658  12.803  1.00 98.14           O  
ATOM    977  HH  TYR A  63      10.316   4.767  13.634  1.00 98.14           H  
ATOM    978  CZ  TYR A  63       9.880   3.349  12.437  1.00 98.14           C  
ATOM    979  N   VAL A  64       7.448  -0.740   9.569  1.00 98.32           N  
ATOM    980  H   VAL A  64       8.153  -1.246   9.052  1.00 98.32           H  
ATOM    981  CA  VAL A  64       6.432  -0.009   8.796  1.00 98.32           C  
ATOM    982  HA  VAL A  64       6.456   1.043   9.080  1.00 98.32           H  
ATOM    983  C   VAL A  64       5.024  -0.515   9.098  1.00 98.32           C  
ATOM    984  CB  VAL A  64       6.733  -0.094   7.288  1.00 98.32           C  
ATOM    985  HB  VAL A  64       6.883  -1.137   7.009  1.00 98.32           H  
ATOM    986  O   VAL A  64       4.112   0.287   9.226  1.00 98.32           O  
ATOM    987  CG1 VAL A  64       5.605   0.482   6.431  1.00 98.32           C  
ATOM    988 HG11 VAL A  64       5.912   0.499   5.385  1.00 98.32           H  
ATOM    989 HG12 VAL A  64       5.363   1.499   6.739  1.00 98.32           H  
ATOM    990 HG13 VAL A  64       4.712  -0.139   6.497  1.00 98.32           H  
ATOM    991  CG2 VAL A  64       8.005   0.698   6.963  1.00 98.32           C  
ATOM    992 HG21 VAL A  64       8.201   0.646   5.892  1.00 98.32           H  
ATOM    993 HG22 VAL A  64       7.884   1.745   7.240  1.00 98.32           H  
ATOM    994 HG23 VAL A  64       8.867   0.280   7.483  1.00 98.32           H  
ATOM    995  N   MET A  65       4.844  -1.817   9.313  1.00 96.61           N  
ATOM    996  H   MET A  65       5.608  -2.441   9.099  1.00 96.61           H  
ATOM    997  CA  MET A  65       3.524  -2.399   9.577  1.00 96.61           C  
ATOM    998  HA  MET A  65       2.783  -1.854   8.993  1.00 96.61           H  
ATOM    999  C   MET A  65       3.072  -2.283  11.040  1.00 96.61           C  
ATOM   1000  CB  MET A  65       3.506  -3.861   9.101  1.00 96.61           C  
ATOM   1001  HB2 MET A  65       4.294  -4.417   9.611  1.00 96.61           H  
ATOM   1002  HB3 MET A  65       2.548  -4.313   9.356  1.00 96.61           H  
ATOM   1003  O   MET A  65       1.905  -2.525  11.328  1.00 96.61           O  
ATOM   1004  CG  MET A  65       3.706  -3.978   7.584  1.00 96.61           C  
ATOM   1005  HG2 MET A  65       4.660  -3.528   7.308  1.00 96.61           H  
ATOM   1006  HG3 MET A  65       3.750  -5.032   7.310  1.00 96.61           H  
ATOM   1007  SD  MET A  65       2.433  -3.173   6.584  1.00 96.61           S  
ATOM   1008  CE  MET A  65       1.150  -4.451   6.589  1.00 96.61           C  
ATOM   1009  HE1 MET A  65       0.367  -4.166   5.887  1.00 96.61           H  
ATOM   1010  HE2 MET A  65       0.725  -4.554   7.587  1.00 96.61           H  
ATOM   1011  HE3 MET A  65       1.574  -5.400   6.261  1.00 96.61           H  
ATOM   1012  N   THR A  66       3.957  -1.931  11.985  1.00 96.58           N  
ATOM   1013  H   THR A  66       4.902  -1.736  11.686  1.00 96.58           H  
ATOM   1014  CA  THR A  66       3.610  -1.934  13.427  1.00 96.58           C  
ATOM   1015  HA  THR A  66       2.528  -2.014  13.531  1.00 96.58           H  
ATOM   1016  C   THR A  66       3.985  -0.657  14.176  1.00 96.58           C  
ATOM   1017  CB  THR A  66       4.204  -3.149  14.164  1.00 96.58           C  
ATOM   1018  HB  THR A  66       3.829  -3.135  15.187  1.00 96.58           H  
ATOM   1019  O   THR A  66       3.171  -0.099  14.910  1.00 96.58           O  
ATOM   1020  CG2 THR A  66       3.824  -4.492  13.541  1.00 96.58           C  
ATOM   1021 HG21 THR A  66       4.195  -5.303  14.167  1.00 96.58           H  
ATOM   1022 HG22 THR A  66       2.738  -4.566  13.474  1.00 96.58           H  
ATOM   1023 HG23 THR A  66       4.242  -4.587  12.540  1.00 96.58           H  
ATOM   1024  OG1 THR A  66       5.615  -3.098  14.217  1.00 96.58           O  
ATOM   1025  HG1 THR A  66       5.923  -3.296  13.329  1.00 96.58           H  
ATOM   1026  N   LYS A  67       5.214  -0.159  14.019  1.00 97.87           N  
ATOM   1027  H   LYS A  67       5.812  -0.591  13.329  1.00 97.87           H  
ATOM   1028  CA  LYS A  67       5.716   1.007  14.760  1.00 97.87           C  
ATOM   1029  HA  LYS A  67       5.237   1.045  15.739  1.00 97.87           H  
ATOM   1030  C   LYS A  67       5.327   2.316  14.093  1.00 97.87           C  
ATOM   1031  CB  LYS A  67       7.240   0.912  14.935  1.00 97.87           C  
ATOM   1032  HB2 LYS A  67       7.590   1.810  15.445  1.00 97.87           H  
ATOM   1033  HB3 LYS A  67       7.704   0.890  13.949  1.00 97.87           H  
ATOM   1034  O   LYS A  67       5.007   3.272  14.797  1.00 97.87           O  
ATOM   1035  CG  LYS A  67       7.717  -0.317  15.726  1.00 97.87           C  
ATOM   1036  HG2 LYS A  67       8.800  -0.258  15.831  1.00 97.87           H  
ATOM   1037  HG3 LYS A  67       7.481  -1.221  15.166  1.00 97.87           H  
ATOM   1038  CD  LYS A  67       7.083  -0.402  17.121  1.00 97.87           C  
ATOM   1039  HD2 LYS A  67       6.006  -0.536  17.016  1.00 97.87           H  
ATOM   1040  HD3 LYS A  67       7.280   0.521  17.666  1.00 97.87           H  
ATOM   1041  CE  LYS A  67       7.648  -1.596  17.892  1.00 97.87           C  
ATOM   1042  HE2 LYS A  67       7.503  -2.491  17.286  1.00 97.87           H  
ATOM   1043  HE3 LYS A  67       8.720  -1.453  18.029  1.00 97.87           H  
ATOM   1044  NZ  LYS A  67       6.966  -1.754  19.200  1.00 97.87           N  
ATOM   1045  HZ1 LYS A  67       7.331  -2.553  19.697  1.00 97.87           H  
ATOM   1046  HZ2 LYS A  67       7.088  -0.927  19.767  1.00 97.87           H  
ATOM   1047  HZ3 LYS A  67       5.977  -1.897  19.054  1.00 97.87           H  
ATOM   1048  N   LEU A  68       5.329   2.360  12.763  1.00 98.23           N  
ATOM   1049  H   LEU A  68       5.615   1.541  12.244  1.00 98.23           H  
ATOM   1050  CA  LEU A  68       4.932   3.555  12.027  1.00 98.23           C  
ATOM   1051  HA  LEU A  68       5.483   4.385  12.467  1.00 98.23           H  
ATOM   1052  C   LEU A  68       3.435   3.894  12.225  1.00 98.23           C  
ATOM   1053  CB  LEU A  68       5.403   3.432  10.567  1.00 98.23           C  
ATOM   1054  HB2 LEU A  68       6.462   3.175  10.569  1.00 98.23           H  
ATOM   1055  HB3 LEU A  68       4.879   2.615  10.070  1.00 98.23           H  
ATOM   1056  O   LEU A  68       3.166   5.046  12.559  1.00 98.23           O  
ATOM   1057  CG  LEU A  68       5.221   4.703   9.722  1.00 98.23           C  
ATOM   1058  HG  LEU A  68       4.167   4.979   9.690  1.00 98.23           H  
ATOM   1059  CD1 LEU A  68       6.019   5.881  10.285  1.00 98.23           C  
ATOM   1060 HD11 LEU A  68       5.971   6.709   9.578  1.00 98.23           H  
ATOM   1061 HD12 LEU A  68       5.586   6.214  11.228  1.00 98.23           H  
ATOM   1062 HD13 LEU A  68       7.062   5.595  10.421  1.00 98.23           H  
ATOM   1063  CD2 LEU A  68       5.691   4.430   8.297  1.00 98.23           C  
ATOM   1064 HD21 LEU A  68       6.734   4.111   8.287  1.00 98.23           H  
ATOM   1065 HD22 LEU A  68       5.597   5.334   7.696  1.00 98.23           H  
ATOM   1066 HD23 LEU A  68       5.073   3.655   7.844  1.00 98.23           H  
ATOM   1067  N   PRO A  69       2.477   2.939  12.179  1.00 98.02           N  
ATOM   1068  CA  PRO A  69       1.074   3.187  12.518  1.00 98.02           C  
ATOM   1069  HA  PRO A  69       0.656   3.898  11.806  1.00 98.02           H  
ATOM   1070  C   PRO A  69       0.880   3.734  13.930  1.00 98.02           C  
ATOM   1071  CB  PRO A  69       0.359   1.842  12.349  1.00 98.02           C  
ATOM   1072  HB2 PRO A  69      -0.685   1.966  12.062  1.00 98.02           H  
ATOM   1073  HB3 PRO A  69       0.434   1.250  13.261  1.00 98.02           H  
ATOM   1074  O   PRO A  69       0.085   4.646  14.134  1.00 98.02           O  
ATOM   1075  CG  PRO A  69       1.169   1.170  11.251  1.00 98.02           C  
ATOM   1076  HG2 PRO A  69       1.076   0.084  11.280  1.00 98.02           H  
ATOM   1077  HG3 PRO A  69       0.865   1.560  10.280  1.00 98.02           H  
ATOM   1078  CD  PRO A  69       2.588   1.631  11.560  1.00 98.02           C  
ATOM   1079  HD2 PRO A  69       3.118   1.737  10.614  1.00 98.02           H  
ATOM   1080  HD3 PRO A  69       3.082   0.923  12.226  1.00 98.02           H  
ATOM   1081  N   ALA A  70       1.648   3.247  14.910  1.00 97.58           N  
ATOM   1082  H   ALA A  70       2.254   2.464  14.709  1.00 97.58           H  
ATOM   1083  CA  ALA A  70       1.597   3.770  16.275  1.00 97.58           C  
ATOM   1084  HA  ALA A  70       0.558   3.766  16.606  1.00 97.58           H  
ATOM   1085  C   ALA A  70       2.093   5.227  16.364  1.00 97.58           C  
ATOM   1086  CB  ALA A  70       2.393   2.834  17.190  1.00 97.58           C  
ATOM   1087  HB1 ALA A  70       2.310   3.179  18.220  1.00 97.58           H  
ATOM   1088  HB2 ALA A  70       3.444   2.825  16.898  1.00 97.58           H  
ATOM   1089  HB3 ALA A  70       1.991   1.823  17.118  1.00 97.58           H  
ATOM   1090  O   ALA A  70       1.474   6.045  17.043  1.00 97.58           O  
ATOM   1091  N   ARG A  71       3.172   5.576  15.645  1.00 97.83           N  
ATOM   1092  H   ARG A  71       3.625   4.859  15.095  1.00 97.83           H  
ATOM   1093  CA  ARG A  71       3.659   6.966  15.546  1.00 97.83           C  
ATOM   1094  HA  ARG A  71       3.784   7.382  16.546  1.00 97.83           H  
ATOM   1095  C   ARG A  71       2.647   7.873  14.844  1.00 97.83           C  
ATOM   1096  CB  ARG A  71       4.991   7.027  14.784  1.00 97.83           C  
ATOM   1097  HB2 ARG A  71       4.895   6.492  13.840  1.00 97.83           H  
ATOM   1098  HB3 ARG A  71       5.190   8.074  14.553  1.00 97.83           H  
ATOM   1099  O   ARG A  71       2.412   8.989  15.297  1.00 97.83           O  
ATOM   1100  CG  ARG A  71       6.192   6.474  15.562  1.00 97.83           C  
ATOM   1101  HG2 ARG A  71       5.999   5.440  15.847  1.00 97.83           H  
ATOM   1102  HG3 ARG A  71       6.336   7.061  16.469  1.00 97.83           H  
ATOM   1103  CD  ARG A  71       7.472   6.527  14.707  1.00 97.83           C  
ATOM   1104  HD2 ARG A  71       8.293   6.101  15.283  1.00 97.83           H  
ATOM   1105  HD3 ARG A  71       7.317   5.909  13.822  1.00 97.83           H  
ATOM   1106  NE  ARG A  71       7.823   7.911  14.302  1.00 97.83           N  
ATOM   1107  HE  ARG A  71       7.380   8.666  14.806  1.00 97.83           H  
ATOM   1108  NH1 ARG A  71       9.121   7.447  12.449  1.00 97.83           N  
ATOM   1109 HH11 ARG A  71       9.067   6.449  12.599  1.00 97.83           H  
ATOM   1110 HH12 ARG A  71       9.552   7.792  11.604  1.00 97.83           H  
ATOM   1111  NH2 ARG A  71       8.590   9.553  12.888  1.00 97.83           N  
ATOM   1112 HH21 ARG A  71       8.930   9.790  11.968  1.00 97.83           H  
ATOM   1113 HH22 ARG A  71       8.068  10.296  13.331  1.00 97.83           H  
ATOM   1114  CZ  ARG A  71       8.510   8.293  13.232  1.00 97.83           C  
ATOM   1115  N   MET A  72       2.051   7.394  13.753  1.00 98.27           N  
ATOM   1116  H   MET A  72       2.325   6.483  13.413  1.00 98.27           H  
ATOM   1117  CA  MET A  72       1.026   8.132  13.016  1.00 98.27           C  
ATOM   1118  HA  MET A  72       1.398   9.131  12.792  1.00 98.27           H  
ATOM   1119  C   MET A  72      -0.236   8.310  13.851  1.00 98.27           C  
ATOM   1120  CB  MET A  72       0.691   7.435  11.695  1.00 98.27           C  
ATOM   1121  HB2 MET A  72       0.503   6.376  11.868  1.00 98.27           H  
ATOM   1122  HB3 MET A  72      -0.211   7.882  11.278  1.00 98.27           H  
ATOM   1123  O   MET A  72      -0.815   9.385  13.802  1.00 98.27           O  
ATOM   1124  CG  MET A  72       1.827   7.617  10.684  1.00 98.27           C  
ATOM   1125  HG2 MET A  72       2.723   7.119  11.054  1.00 98.27           H  
ATOM   1126  HG3 MET A  72       2.045   8.682  10.603  1.00 98.27           H  
ATOM   1127  SD  MET A  72       1.475   7.009   9.017  1.00 98.27           S  
ATOM   1128  CE  MET A  72       1.255   5.248   9.354  1.00 98.27           C  
ATOM   1129  HE1 MET A  72       2.055   4.885   9.998  1.00 98.27           H  
ATOM   1130  HE2 MET A  72       0.301   5.109   9.863  1.00 98.27           H  
ATOM   1131  HE3 MET A  72       1.261   4.688   8.419  1.00 98.27           H  
ATOM   1132  N   ARG A  73      -0.622   7.323  14.667  1.00 98.01           N  
ATOM   1133  H   ARG A  73      -0.148   6.434  14.598  1.00 98.01           H  
ATOM   1134  CA  ARG A  73      -1.727   7.453  15.623  1.00 98.01           C  
ATOM   1135  HA  ARG A  73      -2.626   7.743  15.078  1.00 98.01           H  
ATOM   1136  C   ARG A  73      -1.478   8.578  16.623  1.00 98.01           C  
ATOM   1137  CB  ARG A  73      -1.971   6.111  16.328  1.00 98.01           C  
ATOM   1138  HB2 ARG A  73      -2.099   5.336  15.572  1.00 98.01           H  
ATOM   1139  HB3 ARG A  73      -1.112   5.856  16.949  1.00 98.01           H  
ATOM   1140  O   ARG A  73      -2.344   9.424  16.786  1.00 98.01           O  
ATOM   1141  CG  ARG A  73      -3.229   6.171  17.207  1.00 98.01           C  
ATOM   1142  HG2 ARG A  73      -3.138   6.986  17.926  1.00 98.01           H  
ATOM   1143  HG3 ARG A  73      -4.090   6.371  16.570  1.00 98.01           H  
ATOM   1144  CD  ARG A  73      -3.486   4.889  18.003  1.00 98.01           C  
ATOM   1145  HD2 ARG A  73      -2.671   4.752  18.714  1.00 98.01           H  
ATOM   1146  HD3 ARG A  73      -4.414   5.033  18.557  1.00 98.01           H  
ATOM   1147  NE  ARG A  73      -3.603   3.699  17.133  1.00 98.01           N  
ATOM   1148  HE  ARG A  73      -3.536   3.859  16.138  1.00 98.01           H  
ATOM   1149  NH1 ARG A  73      -4.034   2.160  18.770  1.00 98.01           N  
ATOM   1150 HH11 ARG A  73      -4.273   1.210  19.015  1.00 98.01           H  
ATOM   1151 HH12 ARG A  73      -4.144   2.928  19.416  1.00 98.01           H  
ATOM   1152  NH2 ARG A  73      -3.825   1.485  16.649  1.00 98.01           N  
ATOM   1153 HH21 ARG A  73      -3.892   0.506  16.887  1.00 98.01           H  
ATOM   1154 HH22 ARG A  73      -3.616   1.633  15.671  1.00 98.01           H  
ATOM   1155  CZ  ARG A  73      -3.824   2.456  17.518  1.00 98.01           C  
ATOM   1156  N   GLU A  74      -0.292   8.628  17.236  1.00 97.91           N  
ATOM   1157  H   GLU A  74       0.375   7.890  17.060  1.00 97.91           H  
ATOM   1158  CA  GLU A  74       0.059   9.693  18.192  1.00 97.91           C  
ATOM   1159  HA  GLU A  74      -0.628   9.641  19.036  1.00 97.91           H  
ATOM   1160  C   GLU A  74      -0.085  11.091  17.571  1.00 97.91           C  
ATOM   1161  CB  GLU A  74       1.500   9.490  18.700  1.00 97.91           C  
ATOM   1162  HB2 GLU A  74       1.659   8.435  18.924  1.00 97.91           H  
ATOM   1163  HB3 GLU A  74       2.197   9.783  17.915  1.00 97.91           H  
ATOM   1164  O   GLU A  74      -0.529  12.018  18.238  1.00 97.91           O  
ATOM   1165  CG  GLU A  74       1.792  10.304  19.976  1.00 97.91           C  
ATOM   1166  HG2 GLU A  74       1.234   9.862  20.801  1.00 97.91           H  
ATOM   1167  HG3 GLU A  74       1.426  11.323  19.849  1.00 97.91           H  
ATOM   1168  CD  GLU A  74       3.282  10.374  20.362  1.00 97.91           C  
ATOM   1169  OE1 GLU A  74       3.621  11.233  21.218  1.00 97.91           O  
ATOM   1170  OE2 GLU A  74       4.114   9.621  19.811  1.00 97.91           O  
ATOM   1171  N   TYR A  75       0.264  11.234  16.291  1.00 98.01           N  
ATOM   1172  H   TYR A  75       0.629  10.427  15.806  1.00 98.01           H  
ATOM   1173  CA  TYR A  75       0.082  12.471  15.537  1.00 98.01           C  
ATOM   1174  HA  TYR A  75       0.380  13.316  16.158  1.00 98.01           H  
ATOM   1175  C   TYR A  75      -1.383  12.721  15.134  1.00 98.01           C  
ATOM   1176  CB  TYR A  75       1.010  12.421  14.322  1.00 98.01           C  
ATOM   1177  HB2 TYR A  75       0.963  11.428  13.876  1.00 98.01           H  
ATOM   1178  HB3 TYR A  75       2.033  12.581  14.662  1.00 98.01           H  
ATOM   1179  O   TYR A  75      -1.915  13.792  15.399  1.00 98.01           O  
ATOM   1180  CG  TYR A  75       0.682  13.442  13.258  1.00 98.01           C  
ATOM   1181  CD1 TYR A  75       0.147  13.011  12.032  1.00 98.01           C  
ATOM   1182  HD1 TYR A  75      -0.002  11.959  11.836  1.00 98.01           H  
ATOM   1183  CD2 TYR A  75       0.833  14.817  13.522  1.00 98.01           C  
ATOM   1184  HD2 TYR A  75       1.201  15.146  14.482  1.00 98.01           H  
ATOM   1185  CE1 TYR A  75      -0.222  13.954  11.063  1.00 98.01           C  
ATOM   1186  HE1 TYR A  75      -0.661  13.634  10.130  1.00 98.01           H  
ATOM   1187  CE2 TYR A  75       0.453  15.761  12.549  1.00 98.01           C  
ATOM   1188  HE2 TYR A  75       0.528  16.821  12.744  1.00 98.01           H  
ATOM   1189  OH  TYR A  75      -0.407  16.230  10.362  1.00 98.01           O  
ATOM   1190  HH  TYR A  75      -0.321  17.140  10.656  1.00 98.01           H  
ATOM   1191  CZ  TYR A  75      -0.060  15.329  11.312  1.00 98.01           C  
ATOM   1192  N   CYS A  76      -2.060  11.744  14.530  1.00 97.56           N  
ATOM   1193  H   CYS A  76      -1.592  10.862  14.379  1.00 97.56           H  
ATOM   1194  CA  CYS A  76      -3.426  11.886  14.010  1.00 97.56           C  
ATOM   1195  HA  CYS A  76      -3.479  12.785  13.396  1.00 97.56           H  
ATOM   1196  C   CYS A  76      -4.481  12.039  15.114  1.00 97.56           C  
ATOM   1197  CB  CYS A  76      -3.772  10.671  13.138  1.00 97.56           C  
ATOM   1198  HB2 CYS A  76      -4.814  10.741  12.826  1.00 97.56           H  
ATOM   1199  HB3 CYS A  76      -3.652   9.753  13.714  1.00 97.56           H  
ATOM   1200  O   CYS A  76      -5.614  12.416  14.825  1.00 97.56           O  
ATOM   1201  SG  CYS A  76      -2.721  10.617  11.662  1.00 97.56           S  
ATOM   1202  HG  CYS A  76      -1.600  10.339  12.333  1.00 97.56           H  
ATOM   1203  N   GLU A  77      -4.134  11.728  16.362  1.00 96.55           N  
ATOM   1204  H   GLU A  77      -3.239  11.281  16.507  1.00 96.55           H  
ATOM   1205  CA  GLU A  77      -4.987  11.913  17.539  1.00 96.55           C  
ATOM   1206  HA  GLU A  77      -5.999  12.156  17.214  1.00 96.55           H  
ATOM   1207  C   GLU A  77      -4.541  13.101  18.414  1.00 96.55           C  
ATOM   1208  CB  GLU A  77      -5.069  10.593  18.331  1.00 96.55           C  
ATOM   1209  HB2 GLU A  77      -4.066  10.292  18.631  1.00 96.55           H  
ATOM   1210  HB3 GLU A  77      -5.662  10.756  19.232  1.00 96.55           H  
ATOM   1211  O   GLU A  77      -5.207  13.409  19.402  1.00 96.55           O  
ATOM   1212  CG  GLU A  77      -5.736   9.470  17.512  1.00 96.55           C  
ATOM   1213  HG2 GLU A  77      -6.751   9.780  17.267  1.00 96.55           H  
ATOM   1214  HG3 GLU A  77      -5.198   9.336  16.573  1.00 96.55           H  
ATOM   1215  CD  GLU A  77      -5.789   8.105  18.220  1.00 96.55           C  
ATOM   1216  OE1 GLU A  77      -6.281   7.155  17.565  1.00 96.55           O  
ATOM   1217  OE2 GLU A  77      -5.294   7.965  19.362  1.00 96.55           O  
ATOM   1218  N   SER A  78      -3.451  13.800  18.062  1.00 96.77           N  
ATOM   1219  H   SER A  78      -2.979  13.571  17.199  1.00 96.77           H  
ATOM   1220  CA  SER A  78      -3.006  15.006  18.772  1.00 96.77           C  
ATOM   1221  HA  SER A  78      -3.182  14.851  19.837  1.00 96.77           H  
ATOM   1222  C   SER A  78      -3.787  16.251  18.357  1.00 96.77           C  
ATOM   1223  CB  SER A  78      -1.504  15.249  18.593  1.00 96.77           C  
ATOM   1224  HB2 SER A  78      -1.169  15.926  19.379  1.00 96.77           H  
ATOM   1225  HB3 SER A  78      -0.967  14.308  18.709  1.00 96.77           H  
ATOM   1226  O   SER A  78      -4.421  16.288  17.305  1.00 96.77           O  
ATOM   1227  OG  SER A  78      -1.184  15.836  17.346  1.00 96.77           O  
ATOM   1228  HG  SER A  78      -0.232  15.782  17.236  1.00 96.77           H  
ATOM   1229  N   GLU A  79      -3.706  17.316  19.155  1.00 94.25           N  
ATOM   1230  H   GLU A  79      -3.143  17.269  19.992  1.00 94.25           H  
ATOM   1231  CA  GLU A  79      -4.311  18.608  18.810  1.00 94.25           C  
ATOM   1232  HA  GLU A  79      -5.389  18.485  18.705  1.00 94.25           H  
ATOM   1233  C   GLU A  79      -3.808  19.145  17.460  1.00 94.25           C  
ATOM   1234  CB  GLU A  79      -4.035  19.615  19.936  1.00 94.25           C  
ATOM   1235  HB2 GLU A  79      -2.967  19.625  20.154  1.00 94.25           H  
ATOM   1236  HB3 GLU A  79      -4.315  20.614  19.601  1.00 94.25           H  
ATOM   1237  O   GLU A  79      -4.616  19.617  16.660  1.00 94.25           O  
ATOM   1238  CG  GLU A  79      -4.796  19.290  21.232  1.00 94.25           C  
ATOM   1239  HG2 GLU A  79      -4.500  20.007  21.998  1.00 94.25           H  
ATOM   1240  HG3 GLU A  79      -4.510  18.298  21.581  1.00 94.25           H  
ATOM   1241  CD  GLU A  79      -6.314  19.367  21.043  1.00 94.25           C  
ATOM   1242  OE1 GLU A  79      -7.038  18.432  21.459  1.00 94.25           O  
ATOM   1243  OE2 GLU A  79      -6.800  20.353  20.444  1.00 94.25           O  
ATOM   1244  N   PHE A  80      -2.511  18.992  17.175  1.00 95.51           N  
ATOM   1245  H   PHE A  80      -1.899  18.693  17.921  1.00 95.51           H  
ATOM   1246  CA  PHE A  80      -1.888  19.409  15.917  1.00 95.51           C  
ATOM   1247  HA  PHE A  80      -2.137  20.456  15.740  1.00 95.51           H  
ATOM   1248  C   PHE A  80      -2.362  18.616  14.689  1.00 95.51           C  
ATOM   1249  CB  PHE A  80      -0.368  19.286  16.093  1.00 95.51           C  
ATOM   1250  HB2 PHE A  80      -0.085  19.845  16.985  1.00 95.51           H  
ATOM   1251  HB3 PHE A  80      -0.112  18.241  16.267  1.00 95.51           H  
ATOM   1252  O   PHE A  80      -2.535  19.191  13.617  1.00 95.51           O  
ATOM   1253  CG  PHE A  80       0.457  19.827  14.944  1.00 95.51           C  
ATOM   1254  CD1 PHE A  80       1.275  18.969  14.189  1.00 95.51           C  
ATOM   1255  HD1 PHE A  80       1.315  17.923  14.452  1.00 95.51           H  
ATOM   1256  CD2 PHE A  80       0.421  21.196  14.633  1.00 95.51           C  
ATOM   1257  HD2 PHE A  80      -0.205  21.872  15.198  1.00 95.51           H  
ATOM   1258  CE1 PHE A  80       2.041  19.471  13.119  1.00 95.51           C  
ATOM   1259  HE1 PHE A  80       2.687  18.820  12.549  1.00 95.51           H  
ATOM   1260  CE2 PHE A  80       1.170  21.684  13.551  1.00 95.51           C  
ATOM   1261  HE2 PHE A  80       1.097  22.723  13.264  1.00 95.51           H  
ATOM   1262  CZ  PHE A  80       1.978  20.831  12.792  1.00 95.51           C  
ATOM   1263  HZ  PHE A  80       2.538  21.224  11.955  1.00 95.51           H  
ATOM   1264  N   GLY A  81      -2.556  17.298  14.815  1.00 95.78           N  
ATOM   1265  H   GLY A  81      -2.413  16.875  15.720  1.00 95.78           H  
ATOM   1266  CA  GLY A  81      -2.823  16.417  13.672  1.00 95.78           C  
ATOM   1267  HA2 GLY A  81      -2.592  16.931  12.739  1.00 95.78           H  
ATOM   1268  HA3 GLY A  81      -2.157  15.557  13.735  1.00 95.78           H  
ATOM   1269  C   GLY A  81      -4.251  15.886  13.559  1.00 95.78           C  
ATOM   1270  O   GLY A  81      -4.544  15.203  12.586  1.00 95.78           O  
ATOM   1271  N   ARG A  82      -5.154  16.155  14.511  1.00 94.63           N  
ATOM   1272  H   ARG A  82      -4.818  16.620  15.343  1.00 94.63           H  
ATOM   1273  CA  ARG A  82      -6.493  15.526  14.550  1.00 94.63           C  
ATOM   1274  HA  ARG A  82      -6.364  14.473  14.304  1.00 94.63           H  
ATOM   1275  C   ARG A  82      -7.510  16.031  13.543  1.00 94.63           C  
ATOM   1276  CB  ARG A  82      -7.098  15.607  15.955  1.00 94.63           C  
ATOM   1277  HB2 ARG A  82      -8.030  15.041  15.971  1.00 94.63           H  
ATOM   1278  HB3 ARG A  82      -6.432  15.132  16.675  1.00 94.63           H  
ATOM   1279  O   ARG A  82      -8.523  15.356  13.349  1.00 94.63           O  
ATOM   1280  CG  ARG A  82      -7.397  17.063  16.347  1.00 94.63           C  
ATOM   1281  HG2 ARG A  82      -6.491  17.666  16.293  1.00 94.63           H  
ATOM   1282  HG3 ARG A  82      -8.141  17.482  15.670  1.00 94.63           H  
ATOM   1283  CD  ARG A  82      -7.949  17.123  17.762  1.00 94.63           C  
ATOM   1284  HD2 ARG A  82      -7.170  16.808  18.457  1.00 94.63           H  
ATOM   1285  HD3 ARG A  82      -8.794  16.439  17.838  1.00 94.63           H  
ATOM   1286  NE  ARG A  82      -8.386  18.489  18.085  1.00 94.63           N  
ATOM   1287  HE  ARG A  82      -8.045  19.241  17.504  1.00 94.63           H  
ATOM   1288  NH1 ARG A  82      -9.300  17.997  20.118  1.00 94.63           N  
ATOM   1289 HH11 ARG A  82      -9.136  17.035  19.860  1.00 94.63           H  
ATOM   1290 HH12 ARG A  82      -8.770  18.223  20.947  1.00 94.63           H  
ATOM   1291  NH2 ARG A  82      -9.222  20.094  19.456  1.00 94.63           N  
ATOM   1292 HH21 ARG A  82      -8.339  20.582  19.486  1.00 94.63           H  
ATOM   1293 HH22 ARG A  82      -9.736  20.238  20.313  1.00 94.63           H  
ATOM   1294  CZ  ARG A  82      -8.996  18.850  19.192  1.00 94.63           C  
ATOM   1295  N   GLN A  83      -7.306  17.213  12.972  1.00 92.17           N  
ATOM   1296  H   GLN A  83      -6.421  17.679  13.114  1.00 92.17           H  
ATOM   1297  CA  GLN A  83      -8.293  17.800  12.071  1.00 92.17           C  
ATOM   1298  HA  GLN A  83      -9.271  17.680  12.536  1.00 92.17           H  
ATOM   1299  C   GLN A  83      -8.298  17.054  10.731  1.00 92.17           C  
ATOM   1300  CB  GLN A  83      -8.054  19.305  11.879  1.00 92.17           C  
ATOM   1301  HB2 GLN A  83      -8.717  19.672  11.096  1.00 92.17           H  
ATOM   1302  HB3 GLN A  83      -7.027  19.468  11.552  1.00 92.17           H  
ATOM   1303  O   GLN A  83      -7.223  16.779  10.189  1.00 92.17           O  
ATOM   1304  CG  GLN A  83      -8.311  20.116  13.160  1.00 92.17           C  
ATOM   1305  HG2 GLN A  83      -7.626  19.783  13.939  1.00 92.17           H  
ATOM   1306  HG3 GLN A  83      -8.092  21.165  12.959  1.00 92.17           H  
ATOM   1307  CD  GLN A  83      -9.747  20.022  13.680  1.00 92.17           C  
ATOM   1308  NE2 GLN A  83      -9.968  20.290  14.948  1.00 92.17           N  
ATOM   1309 HE21 GLN A  83      -9.225  20.679  15.512  1.00 92.17           H  
ATOM   1310 HE22 GLN A  83     -10.937  20.271  15.232  1.00 92.17           H  
ATOM   1311  OE1 GLN A  83     -10.696  19.697  12.986  1.00 92.17           O  
ATOM   1312  N   PRO A  84      -9.480  16.715  10.181  1.00 93.23           N  
ATOM   1313  CA  PRO A  84      -9.572  16.187   8.831  1.00 93.23           C  
ATOM   1314  HA  PRO A  84      -9.096  15.206   8.818  1.00 93.23           H  
ATOM   1315  C   PRO A  84      -8.887  17.107   7.823  1.00 93.23           C  
ATOM   1316  CB  PRO A  84     -11.062  16.028   8.531  1.00 93.23           C  
ATOM   1317  HB2 PRO A  84     -11.455  16.937   8.076  1.00 93.23           H  
ATOM   1318  HB3 PRO A  84     -11.246  15.168   7.886  1.00 93.23           H  
ATOM   1319  O   PRO A  84      -9.021  18.328   7.885  1.00 93.23           O  
ATOM   1320  CG  PRO A  84     -11.671  15.854   9.920  1.00 93.23           C  
ATOM   1321  HG2 PRO A  84     -12.719  16.152   9.943  1.00 93.23           H  
ATOM   1322  HG3 PRO A  84     -11.557  14.819  10.245  1.00 93.23           H  
ATOM   1323  CD  PRO A  84     -10.802  16.764  10.787  1.00 93.23           C  
ATOM   1324  HD2 PRO A  84     -11.179  17.786  10.755  1.00 93.23           H  
ATOM   1325  HD3 PRO A  84     -10.790  16.393  11.812  1.00 93.23           H  
ATOM   1326  N   TYR A  85      -8.174  16.505   6.881  1.00 92.45           N  
ATOM   1327  H   TYR A  85      -8.159  15.495   6.860  1.00 92.45           H  
ATOM   1328  CA  TYR A  85      -7.516  17.211   5.791  1.00 92.45           C  
ATOM   1329  HA  TYR A  85      -7.747  18.275   5.841  1.00 92.45           H  
ATOM   1330  C   TYR A  85      -8.040  16.672   4.469  1.00 92.45           C  
ATOM   1331  CB  TYR A  85      -6.001  17.040   5.915  1.00 92.45           C  
ATOM   1332  HB2 TYR A  85      -5.777  15.973   5.897  1.00 92.45           H  
ATOM   1333  HB3 TYR A  85      -5.677  17.438   6.876  1.00 92.45           H  
ATOM   1334  O   TYR A  85      -8.277  15.472   4.359  1.00 92.45           O  
ATOM   1335  CG  TYR A  85      -5.219  17.730   4.816  1.00 92.45           C  
ATOM   1336  CD1 TYR A  85      -4.557  16.972   3.834  1.00 92.45           C  
ATOM   1337  HD1 TYR A  85      -4.584  15.894   3.881  1.00 92.45           H  
ATOM   1338  CD2 TYR A  85      -5.172  19.135   4.769  1.00 92.45           C  
ATOM   1339  HD2 TYR A  85      -5.671  19.718   5.529  1.00 92.45           H  
ATOM   1340  CE1 TYR A  85      -3.854  17.617   2.797  1.00 92.45           C  
ATOM   1341  HE1 TYR A  85      -3.337  17.042   2.044  1.00 92.45           H  
ATOM   1342  CE2 TYR A  85      -4.468  19.783   3.739  1.00 92.45           C  
ATOM   1343  HE2 TYR A  85      -4.425  20.862   3.719  1.00 92.45           H  
ATOM   1344  OH  TYR A  85      -3.077  19.687   1.809  1.00 92.45           O  
ATOM   1345  HH  TYR A  85      -3.145  20.635   1.946  1.00 92.45           H  
ATOM   1346  CZ  TYR A  85      -3.809  19.028   2.746  1.00 92.45           C  
ATOM   1347  N   LEU A  86      -8.204  17.549   3.479  1.00 87.87           N  
ATOM   1348  H   LEU A  86      -7.946  18.512   3.636  1.00 87.87           H  
ATOM   1349  CA  LEU A  86      -8.611  17.174   2.131  1.00 87.87           C  
ATOM   1350  HA  LEU A  86      -8.972  16.145   2.146  1.00 87.87           H  
ATOM   1351  C   LEU A  86      -7.399  17.265   1.192  1.00 87.87           C  
ATOM   1352  CB  LEU A  86      -9.785  18.063   1.691  1.00 87.87           C  
ATOM   1353  HB2 LEU A  86     -10.541  18.066   2.476  1.00 87.87           H  
ATOM   1354  HB3 LEU A  86      -9.437  19.087   1.559  1.00 87.87           H  
ATOM   1355  O   LEU A  86      -7.076  18.364   0.736  1.00 87.87           O  
ATOM   1356  CG  LEU A  86     -10.432  17.574   0.384  1.00 87.87           C  
ATOM   1357  HG  LEU A  86      -9.690  17.569  -0.415  1.00 87.87           H  
ATOM   1358  CD1 LEU A  86     -11.002  16.164   0.565  1.00 87.87           C  
ATOM   1359 HD11 LEU A  86     -11.397  16.065   1.576  1.00 87.87           H  
ATOM   1360 HD12 LEU A  86     -10.225  15.419   0.401  1.00 87.87           H  
ATOM   1361 HD13 LEU A  86     -11.828  15.980  -0.122  1.00 87.87           H  
ATOM   1362  CD2 LEU A  86     -11.559  18.527  -0.012  1.00 87.87           C  
ATOM   1363 HD21 LEU A  86     -11.157  19.529  -0.164  1.00 87.87           H  
ATOM   1364 HD22 LEU A  86     -12.029  18.192  -0.936  1.00 87.87           H  
ATOM   1365 HD23 LEU A  86     -12.315  18.555   0.773  1.00 87.87           H  
ATOM   1366  N   PRO A  87      -6.706  16.147   0.921  1.00 87.76           N  
ATOM   1367  CA  PRO A  87      -5.546  16.144   0.045  1.00 87.76           C  
ATOM   1368  HA  PRO A  87      -4.875  16.952   0.337  1.00 87.76           H  
ATOM   1369  C   PRO A  87      -5.961  16.356  -1.413  1.00 87.76           C  
ATOM   1370  CB  PRO A  87      -4.840  14.798   0.265  1.00 87.76           C  
ATOM   1371  HB2 PRO A  87      -4.954  14.163  -0.613  1.00 87.76           H  
ATOM   1372  HB3 PRO A  87      -3.782  14.937   0.488  1.00 87.76           H  
ATOM   1373  O   PRO A  87      -7.075  16.006  -1.820  1.00 87.76           O  
ATOM   1374  CG  PRO A  87      -5.554  14.173   1.463  1.00 87.76           C  
ATOM   1375  HG2 PRO A  87      -5.615  13.086   1.396  1.00 87.76           H  
ATOM   1376  HG3 PRO A  87      -5.048  14.457   2.385  1.00 87.76           H  
ATOM   1377  CD  PRO A  87      -6.932  14.803   1.415  1.00 87.76           C  
ATOM   1378  HD2 PRO A  87      -7.372  14.768   2.411  1.00 87.76           H  
ATOM   1379  HD3 PRO A  87      -7.568  14.265   0.711  1.00 87.76           H  
ATOM   1380  N   ALA A  88      -5.049  16.911  -2.209  1.00 83.72           N  
ATOM   1381  H   ALA A  88      -4.150  17.144  -1.812  1.00 83.72           H  
ATOM   1382  CA  ALA A  88      -5.189  16.922  -3.661  1.00 83.72           C  
ATOM   1383  HA  ALA A  88      -6.179  17.303  -3.913  1.00 83.72           H  
ATOM   1384  C   ALA A  88      -5.075  15.497  -4.241  1.00 83.72           C  
ATOM   1385  CB  ALA A  88      -4.138  17.875  -4.244  1.00 83.72           C  
ATOM   1386  HB1 ALA A  88      -4.248  17.931  -5.327  1.00 83.72           H  
ATOM   1387  HB2 ALA A  88      -4.263  18.870  -3.817  1.00 83.72           H  
ATOM   1388  HB3 ALA A  88      -3.139  17.505  -4.012  1.00 83.72           H  
ATOM   1389  O   ALA A  88      -4.571  14.586  -3.583  1.00 83.72           O  
ATOM   1390  N   ALA A  89      -5.504  15.301  -5.491  1.00 83.72           N  
ATOM   1391  H   ALA A  89      -5.887  16.074  -6.016  1.00 83.72           H  
ATOM   1392  CA  ALA A  89      -5.200  14.065  -6.213  1.00 83.72           C  
ATOM   1393  HA  ALA A  89      -5.656  13.227  -5.686  1.00 83.72           H  
ATOM   1394  C   ALA A  89      -3.677  13.840  -6.250  1.00 83.72           C  
ATOM   1395  CB  ALA A  89      -5.804  14.135  -7.620  1.00 83.72           C  
ATOM   1396  HB1 ALA A  89      -6.885  14.256  -7.556  1.00 83.72           H  
ATOM   1397  HB2 ALA A  89      -5.370  14.967  -8.175  1.00 83.72           H  
ATOM   1398  HB3 ALA A  89      -5.591  13.207  -8.150  1.00 83.72           H  
ATOM   1399  O   ALA A  89      -2.919  14.791  -6.433  1.00 83.72           O  
ATOM   1400  N   GLU A  90      -3.246  12.595  -6.040  1.00 88.20           N  
ATOM   1401  H   GLU A  90      -3.939  11.882  -5.863  1.00 88.20           H  
ATOM   1402  CA  GLU A  90      -1.841  12.175  -5.910  1.00 88.20           C  
ATOM   1403  HA  GLU A  90      -1.863  11.100  -5.735  1.00 88.20           H  
ATOM   1404  C   GLU A  90      -1.083  12.747  -4.698  1.00 88.20           C  
ATOM   1405  CB  GLU A  90      -1.063  12.380  -7.224  1.00 88.20           C  
ATOM   1406  HB2 GLU A  90      -0.053  11.994  -7.095  1.00 88.20           H  
ATOM   1407  HB3 GLU A  90      -0.992  13.443  -7.454  1.00 88.20           H  
ATOM   1408  O   GLU A  90       0.120  12.515  -4.554  1.00 88.20           O  
ATOM   1409  CG  GLU A  90      -1.706  11.635  -8.398  1.00 88.20           C  
ATOM   1410  HG2 GLU A  90      -2.701  12.033  -8.597  1.00 88.20           H  
ATOM   1411  HG3 GLU A  90      -1.798  10.591  -8.100  1.00 88.20           H  
ATOM   1412  CD  GLU A  90      -0.872  11.702  -9.683  1.00 88.20           C  
ATOM   1413  OE1 GLU A  90      -0.984  10.738 -10.479  1.00 88.20           O  
ATOM   1414  OE2 GLU A  90      -0.102  12.674  -9.858  1.00 88.20           O  
ATOM   1415  N   GLU A  91      -1.752  13.455  -3.788  1.00 89.39           N  
ATOM   1416  H   GLU A  91      -2.736  13.632  -3.926  1.00 89.39           H  
ATOM   1417  CA  GLU A  91      -1.148  13.873  -2.525  1.00 89.39           C  
ATOM   1418  HA  GLU A  91      -0.115  14.161  -2.723  1.00 89.39           H  
ATOM   1419  C   GLU A  91      -1.117  12.706  -1.525  1.00 89.39           C  
ATOM   1420  CB  GLU A  91      -1.855  15.121  -1.978  1.00 89.39           C  
ATOM   1421  HB2 GLU A  91      -1.819  15.900  -2.740  1.00 89.39           H  
ATOM   1422  HB3 GLU A  91      -2.895  14.882  -1.757  1.00 89.39           H  
ATOM   1423  O   GLU A  91      -2.092  11.965  -1.353  1.00 89.39           O  
ATOM   1424  CG  GLU A  91      -1.193  15.644  -0.698  1.00 89.39           C  
ATOM   1425  HG2 GLU A  91      -1.337  14.909   0.094  1.00 89.39           H  
ATOM   1426  HG3 GLU A  91      -0.123  15.746  -0.877  1.00 89.39           H  
ATOM   1427  CD  GLU A  91      -1.735  16.991  -0.200  1.00 89.39           C  
ATOM   1428  OE1 GLU A  91      -1.210  17.464   0.838  1.00 89.39           O  
ATOM   1429  OE2 GLU A  91      -2.579  17.636  -0.870  1.00 89.39           O  
ATOM   1430  N   LEU A  92       0.017  12.556  -0.841  1.00 94.98           N  
ATOM   1431  H   LEU A  92       0.764  13.215  -1.008  1.00 94.98           H  
ATOM   1432  CA  LEU A  92       0.181  11.626   0.266  1.00 94.98           C  
ATOM   1433  HA  LEU A  92      -0.222  10.658  -0.031  1.00 94.98           H  
ATOM   1434  C   LEU A  92      -0.600  12.115   1.488  1.00 94.98           C  
ATOM   1435  CB  LEU A  92       1.668  11.459   0.620  1.00 94.98           C  
ATOM   1436  HB2 LEU A  92       1.744  10.801   1.486  1.00 94.98           H  
ATOM   1437  HB3 LEU A  92       2.059  12.434   0.908  1.00 94.98           H  
ATOM   1438  O   LEU A  92      -0.509  13.269   1.909  1.00 94.98           O  
ATOM   1439  CG  LEU A  92       2.545  10.882  -0.500  1.00 94.98           C  
ATOM   1440  HG  LEU A  92       2.436  11.486  -1.401  1.00 94.98           H  
ATOM   1441  CD1 LEU A  92       4.014  10.902  -0.092  1.00 94.98           C  
ATOM   1442 HD11 LEU A  92       4.220  10.091   0.607  1.00 94.98           H  
ATOM   1443 HD12 LEU A  92       4.263  11.853   0.378  1.00 94.98           H  
ATOM   1444 HD13 LEU A  92       4.632  10.790  -0.982  1.00 94.98           H  
ATOM   1445  CD2 LEU A  92       2.177   9.434  -0.810  1.00 94.98           C  
ATOM   1446 HD21 LEU A  92       2.909   9.019  -1.503  1.00 94.98           H  
ATOM   1447 HD22 LEU A  92       1.192   9.423  -1.278  1.00 94.98           H  
ATOM   1448 HD23 LEU A  92       2.158   8.838   0.102  1.00 94.98           H  
ATOM   1449  N   CYS A  93      -1.326  11.199   2.113  1.00 96.58           N  
ATOM   1450  H   CYS A  93      -1.335  10.263   1.734  1.00 96.58           H  
ATOM   1451  CA  CYS A  93      -2.117  11.450   3.308  1.00 96.58           C  
ATOM   1452  HA  CYS A  93      -1.734  12.330   3.824  1.00 96.58           H  
ATOM   1453  C   CYS A  93      -2.042  10.272   4.276  1.00 96.58           C  
ATOM   1454  CB  CYS A  93      -3.558  11.745   2.890  1.00 96.58           C  
ATOM   1455  HB2 CYS A  93      -4.138  12.055   3.758  1.00 96.58           H  
ATOM   1456  HB3 CYS A  93      -3.541  12.557   2.163  1.00 96.58           H  
ATOM   1457  O   CYS A  93      -1.680   9.158   3.907  1.00 96.58           O  
ATOM   1458  SG  CYS A  93      -4.337  10.286   2.137  1.00 96.58           S  
ATOM   1459  HG  CYS A  93      -3.851   9.369   2.978  1.00 96.58           H  
ATOM   1460  N   ILE A  94      -2.423  10.489   5.526  1.00 98.30           N  
ATOM   1461  H   ILE A  94      -2.778  11.401   5.777  1.00 98.30           H  
ATOM   1462  CA  ILE A  94      -2.622   9.384   6.463  1.00 98.30           C  
ATOM   1463  HA  ILE A  94      -2.119   8.491   6.092  1.00 98.30           H  
ATOM   1464  C   ILE A  94      -4.119   9.086   6.499  1.00 98.30           C  
ATOM   1465  CB  ILE A  94      -1.996   9.693   7.834  1.00 98.30           C  
ATOM   1466  HB  ILE A  94      -2.534  10.525   8.288  1.00 98.30           H  
ATOM   1467  O   ILE A  94      -4.926  10.005   6.625  1.00 98.30           O  
ATOM   1468  CG1 ILE A  94      -0.505  10.080   7.699  1.00 98.30           C  
ATOM   1469 HG12 ILE A  94      -0.384  10.856   6.943  1.00 98.30           H  
ATOM   1470 HG13 ILE A  94       0.071   9.211   7.380  1.00 98.30           H  
ATOM   1471  CG2 ILE A  94      -2.127   8.458   8.736  1.00 98.30           C  
ATOM   1472 HG21 ILE A  94      -1.783   8.693   9.743  1.00 98.30           H  
ATOM   1473 HG22 ILE A  94      -3.168   8.141   8.801  1.00 98.30           H  
ATOM   1474 HG23 ILE A  94      -1.533   7.635   8.337  1.00 98.30           H  
ATOM   1475  CD1 ILE A  94       0.103  10.642   8.986  1.00 98.30           C  
ATOM   1476 HD11 ILE A  94       1.137  10.927   8.791  1.00 98.30           H  
ATOM   1477 HD12 ILE A  94      -0.456  11.525   9.296  1.00 98.30           H  
ATOM   1478 HD13 ILE A  94       0.091   9.901   9.785  1.00 98.30           H  
ATOM   1479  N   ALA A  95      -4.495   7.819   6.364  1.00 97.06           N  
ATOM   1480  H   ALA A  95      -3.782   7.109   6.275  1.00 97.06           H  
ATOM   1481  CA  ALA A  95      -5.885   7.384   6.335  1.00 97.06           C  
ATOM   1482  HA  ALA A  95      -6.523   8.206   6.661  1.00 97.06           H  
ATOM   1483  C   ALA A  95      -6.114   6.216   7.298  1.00 97.06           C  
ATOM   1484  CB  ALA A  95      -6.273   7.037   4.893  1.00 97.06           C  
ATOM   1485  HB1 ALA A  95      -6.127   7.906   4.252  1.00 97.06           H  
ATOM   1486  HB2 ALA A  95      -7.319   6.736   4.852  1.00 97.06           H  
ATOM   1487  HB3 ALA A  95      -5.652   6.220   4.526  1.00 97.06           H  
ATOM   1488  O   ALA A  95      -5.198   5.436   7.565  1.00 97.06           O  
ATOM   1489  N   GLN A  96      -7.334   6.084   7.818  1.00 96.81           N  
ATOM   1490  H   GLN A  96      -8.045   6.755   7.566  1.00 96.81           H  
ATOM   1491  CA  GLN A  96      -7.725   4.877   8.552  1.00 96.81           C  
ATOM   1492  HA  GLN A  96      -6.883   4.567   9.171  1.00 96.81           H  
ATOM   1493  C   GLN A  96      -8.041   3.755   7.567  1.00 96.81           C  
ATOM   1494  CB  GLN A  96      -8.913   5.132   9.484  1.00 96.81           C  
ATOM   1495  HB2 GLN A  96      -9.178   4.200   9.982  1.00 96.81           H  
ATOM   1496  HB3 GLN A  96      -9.770   5.473   8.902  1.00 96.81           H  
ATOM   1497  O   GLN A  96      -8.785   3.996   6.619  1.00 96.81           O  
ATOM   1498  CG  GLN A  96      -8.557   6.175  10.542  1.00 96.81           C  
ATOM   1499  HG2 GLN A  96      -7.668   5.859  11.088  1.00 96.81           H  
ATOM   1500  HG3 GLN A  96      -8.353   7.121  10.039  1.00 96.81           H  
ATOM   1501  CD  GLN A  96      -9.700   6.417  11.509  1.00 96.81           C  
ATOM   1502  NE2 GLN A  96      -9.553   6.040  12.763  1.00 96.81           N  
ATOM   1503 HE21 GLN A  96     -10.317   6.246  13.391  1.00 96.81           H  
ATOM   1504 HE22 GLN A  96      -8.701   5.589  13.061  1.00 96.81           H  
ATOM   1505  OE1 GLN A  96     -10.745   6.943  11.147  1.00 96.81           O  
ATOM   1506  N   LEU A  97      -7.494   2.558   7.788  1.00 92.84           N  
ATOM   1507  H   LEU A  97      -6.905   2.444   8.601  1.00 92.84           H  
ATOM   1508  CA  LEU A  97      -7.697   1.392   6.919  1.00 92.84           C  
ATOM   1509  HA  LEU A  97      -7.903   1.733   5.905  1.00 92.84           H  
ATOM   1510  C   LEU A  97      -8.873   0.528   7.399  1.00 92.84           C  
ATOM   1511  CB  LEU A  97      -6.394   0.573   6.869  1.00 92.84           C  
ATOM   1512  HB2 LEU A  97      -5.612   1.182   6.416  1.00 92.84           H  
ATOM   1513  HB3 LEU A  97      -6.103   0.340   7.893  1.00 92.84           H  
ATOM   1514  O   LEU A  97      -8.698  -0.240   8.344  1.00 92.84           O  
ATOM   1515  CG  LEU A  97      -6.500  -0.762   6.104  1.00 92.84           C  
ATOM   1516  HG  LEU A  97      -7.234  -1.412   6.582  1.00 92.84           H  
ATOM   1517  CD1 LEU A  97      -6.883  -0.595   4.637  1.00 92.84           C  
ATOM   1518 HD11 LEU A  97      -6.104  -0.031   4.124  1.00 92.84           H  
ATOM   1519 HD12 LEU A  97      -6.962  -1.585   4.187  1.00 92.84           H  
ATOM   1520 HD13 LEU A  97      -7.845  -0.092   4.543  1.00 92.84           H  
ATOM   1521  CD2 LEU A  97      -5.153  -1.474   6.157  1.00 92.84           C  
ATOM   1522 HD21 LEU A  97      -4.856  -1.635   7.193  1.00 92.84           H  
ATOM   1523 HD22 LEU A  97      -5.222  -2.439   5.656  1.00 92.84           H  
ATOM   1524 HD23 LEU A  97      -4.398  -0.874   5.649  1.00 92.84           H  
ATOM   1525  N   PRO A  98     -10.045   0.544   6.739  1.00 89.70           N  
ATOM   1526  CA  PRO A  98     -11.153  -0.317   7.133  1.00 89.70           C  
ATOM   1527  HA  PRO A  98     -11.404  -0.076   8.166  1.00 89.70           H  
ATOM   1528  C   PRO A  98     -10.785  -1.810   6.995  1.00 89.70           C  
ATOM   1529  CB  PRO A  98     -12.327   0.064   6.221  1.00 89.70           C  
ATOM   1530  HB2 PRO A  98     -13.268   0.100   6.770  1.00 89.70           H  
ATOM   1531  HB3 PRO A  98     -12.401  -0.638   5.390  1.00 89.70           H  
ATOM   1532  O   PRO A  98     -10.074  -2.175   6.061  1.00 89.70           O  
ATOM   1533  CG  PRO A  98     -11.945   1.440   5.675  1.00 89.70           C  
ATOM   1534  HG2 PRO A  98     -12.221   2.214   6.390  1.00 89.70           H  
ATOM   1535  HG3 PRO A  98     -12.395   1.633   4.701  1.00 89.70           H  
ATOM   1536  CD  PRO A  98     -10.428   1.342   5.586  1.00 89.70           C  
ATOM   1537  HD2 PRO A  98     -10.145   0.818   4.673  1.00 89.70           H  
ATOM   1538  HD3 PRO A  98      -9.995   2.342   5.586  1.00 89.70           H  
ATOM   1539  N   PRO A  99     -11.280  -2.703   7.874  1.00 86.38           N  
ATOM   1540  CA  PRO A  99     -12.175  -2.441   9.003  1.00 86.38           C  
ATOM   1541  HA  PRO A  99     -12.890  -1.657   8.757  1.00 86.38           H  
ATOM   1542  C   PRO A  99     -11.438  -2.036  10.290  1.00 86.38           C  
ATOM   1543  CB  PRO A  99     -12.926  -3.763   9.185  1.00 86.38           C  
ATOM   1544  HB2 PRO A  99     -13.729  -3.829   8.451  1.00 86.38           H  
ATOM   1545  HB3 PRO A  99     -13.324  -3.889  10.192  1.00 86.38           H  
ATOM   1546  O   PRO A  99     -12.077  -1.885  11.332  1.00 86.38           O  
ATOM   1547  CG  PRO A  99     -11.851  -4.801   8.863  1.00 86.38           C  
ATOM   1548  HG2 PRO A  99     -11.208  -4.948   9.730  1.00 86.38           H  
ATOM   1549  HG3 PRO A  99     -12.287  -5.748   8.543  1.00 86.38           H  
ATOM   1550  CD  PRO A  99     -11.057  -4.137   7.738  1.00 86.38           C  
ATOM   1551  HD2 PRO A  99     -11.436  -4.470   6.772  1.00 86.38           H  
ATOM   1552  HD3 PRO A  99      -9.997  -4.377   7.823  1.00 86.38           H  
ATOM   1553  N   SER A 100     -10.110  -1.898  10.253  1.00 81.34           N  
ATOM   1554  H   SER A 100      -9.644  -1.862   9.357  1.00 81.34           H  
ATOM   1555  CA  SER A 100      -9.362  -1.377  11.390  1.00 81.34           C  
ATOM   1556  HA  SER A 100      -9.772  -1.830  12.292  1.00 81.34           H  
ATOM   1557  C   SER A 100      -9.585   0.139  11.502  1.00 81.34           C  
ATOM   1558  CB  SER A 100      -7.882  -1.802  11.322  1.00 81.34           C  
ATOM   1559  HB2 SER A 100      -7.794  -2.732  10.760  1.00 81.34           H  
ATOM   1560  HB3 SER A 100      -7.524  -1.984  12.335  1.00 81.34           H  
ATOM   1561  O   SER A 100      -9.944   0.831  10.551  1.00 81.34           O  
ATOM   1562  OG  SER A 100      -7.063  -0.816  10.738  1.00 81.34           O  
ATOM   1563  HG  SER A 100      -6.235  -1.210  10.454  1.00 81.34           H  
ATOM   1564  N   SER A 101      -9.414   0.687  12.699  1.00 86.90           N  
ATOM   1565  H   SER A 101      -9.197   0.094  13.488  1.00 86.90           H  
ATOM   1566  CA  SER A 101      -9.360   2.139  12.899  1.00 86.90           C  
ATOM   1567  HA  SER A 101      -9.804   2.643  12.041  1.00 86.90           H  
ATOM   1568  C   SER A 101      -7.912   2.625  12.973  1.00 86.90           C  
ATOM   1569  CB  SER A 101     -10.202   2.527  14.114  1.00 86.90           C  
ATOM   1570  HB2 SER A 101     -10.215   3.611  14.225  1.00 86.90           H  
ATOM   1571  HB3 SER A 101     -11.224   2.179  13.964  1.00 86.90           H  
ATOM   1572  O   SER A 101      -7.631   3.655  13.590  1.00 86.90           O  
ATOM   1573  OG  SER A 101      -9.674   1.933  15.285  1.00 86.90           O  
ATOM   1574  HG  SER A 101      -8.888   2.433  15.516  1.00 86.90           H  
ATOM   1575  N   GLU A 102      -6.978   1.847  12.417  1.00 95.56           N  
ATOM   1576  H   GLU A 102      -7.267   1.067  11.845  1.00 95.56           H  
ATOM   1577  CA  GLU A 102      -5.551   2.137  12.464  1.00 95.56           C  
ATOM   1578  HA  GLU A 102      -5.351   2.667  13.395  1.00 95.56           H  
ATOM   1579  C   GLU A 102      -5.138   3.060  11.325  1.00 95.56           C  
ATOM   1580  CB  GLU A 102      -4.696   0.863  12.481  1.00 95.56           C  
ATOM   1581  HB2 GLU A 102      -3.652   1.160  12.582  1.00 95.56           H  
ATOM   1582  HB3 GLU A 102      -4.812   0.318  11.544  1.00 95.56           H  
ATOM   1583  O   GLU A 102      -5.608   2.946  10.195  1.00 95.56           O  
ATOM   1584  CG  GLU A 102      -5.066  -0.047  13.655  1.00 95.56           C  
ATOM   1585  HG2 GLU A 102      -5.995  -0.574  13.436  1.00 95.56           H  
ATOM   1586  HG3 GLU A 102      -5.245   0.571  14.535  1.00 95.56           H  
ATOM   1587  CD  GLU A 102      -3.954  -1.051  13.960  1.00 95.56           C  
ATOM   1588  OE1 GLU A 102      -3.268  -0.811  14.988  1.00 95.56           O  
ATOM   1589  OE2 GLU A 102      -3.822  -2.035  13.206  1.00 95.56           O  
ATOM   1590  N   TRP A 103      -4.246   3.989  11.652  1.00 98.08           N  
ATOM   1591  H   TRP A 103      -3.885   4.006  12.595  1.00 98.08           H  
ATOM   1592  CA  TRP A 103      -3.737   4.993  10.733  1.00 98.08           C  
ATOM   1593  HA  TRP A 103      -4.535   5.296  10.056  1.00 98.08           H  
ATOM   1594  C   TRP A 103      -2.590   4.419   9.907  1.00 98.08           C  
ATOM   1595  CB  TRP A 103      -3.303   6.214  11.548  1.00 98.08           C  
ATOM   1596  HB2 TRP A 103      -2.525   5.920  12.254  1.00 98.08           H  
ATOM   1597  HB3 TRP A 103      -2.867   6.949  10.872  1.00 98.08           H  
ATOM   1598  O   TRP A 103      -1.615   3.912  10.464  1.00 98.08           O  
ATOM   1599  CG  TRP A 103      -4.418   6.876  12.296  1.00 98.08           C  
ATOM   1600  CD1 TRP A 103      -4.689   6.734  13.613  1.00 98.08           C  
ATOM   1601  HD1 TRP A 103      -4.121   6.119  14.295  1.00 98.08           H  
ATOM   1602  CD2 TRP A 103      -5.449   7.766  11.776  1.00 98.08           C  
ATOM   1603  CE2 TRP A 103      -6.311   8.137  12.852  1.00 98.08           C  
ATOM   1604  CE3 TRP A 103      -5.744   8.292  10.501  1.00 98.08           C  
ATOM   1605  HE3 TRP A 103      -5.130   8.020   9.656  1.00 98.08           H  
ATOM   1606  NE1 TRP A 103      -5.795   7.486  13.954  1.00 98.08           N  
ATOM   1607  HE1 TRP A 103      -6.163   7.539  14.893  1.00 98.08           H  
ATOM   1608  CH2 TRP A 103      -7.670   9.501  11.387  1.00 98.08           C  
ATOM   1609  HH2 TRP A 103      -8.521  10.146  11.222  1.00 98.08           H  
ATOM   1610  CZ2 TRP A 103      -7.411   8.987  12.669  1.00 98.08           C  
ATOM   1611  HZ2 TRP A 103      -8.045   9.240  13.505  1.00 98.08           H  
ATOM   1612  CZ3 TRP A 103      -6.827   9.166  10.314  1.00 98.08           C  
ATOM   1613  HZ3 TRP A 103      -7.017   9.568   9.329  1.00 98.08           H  
ATOM   1614  N   HIS A 104      -2.690   4.539   8.588  1.00 98.41           N  
ATOM   1615  H   HIS A 104      -3.537   4.936   8.208  1.00 98.41           H  
ATOM   1616  CA  HIS A 104      -1.702   4.066   7.626  1.00 98.41           C  
ATOM   1617  HA  HIS A 104      -0.766   3.850   8.142  1.00 98.41           H  
ATOM   1618  C   HIS A 104      -1.414   5.130   6.570  1.00 98.41           C  
ATOM   1619  CB  HIS A 104      -2.187   2.764   6.986  1.00 98.41           C  
ATOM   1620  HB2 HIS A 104      -1.519   2.482   6.171  1.00 98.41           H  
ATOM   1621  HB3 HIS A 104      -3.184   2.921   6.575  1.00 98.41           H  
ATOM   1622  O   HIS A 104      -2.229   6.020   6.319  1.00 98.41           O  
ATOM   1623  CG  HIS A 104      -2.240   1.632   7.972  1.00 98.41           C  
ATOM   1624  CD2 HIS A 104      -3.358   1.175   8.609  1.00 98.41           C  
ATOM   1625  HD2 HIS A 104      -4.358   1.566   8.492  1.00 98.41           H  
ATOM   1626  ND1 HIS A 104      -1.170   0.905   8.448  1.00 98.41           N  
ATOM   1627  HD1 HIS A 104      -0.203   1.018   8.180  1.00 98.41           H  
ATOM   1628  CE1 HIS A 104      -1.639   0.023   9.348  1.00 98.41           C  
ATOM   1629  HE1 HIS A 104      -1.045  -0.694   9.894  1.00 98.41           H  
ATOM   1630  NE2 HIS A 104      -2.968   0.139   9.460  1.00 98.41           N  
ATOM   1631  N   ARG A 105      -0.242   5.034   5.939  1.00 98.50           N  
ATOM   1632  H   ARG A 105       0.354   4.239   6.121  1.00 98.50           H  
ATOM   1633  CA  ARG A 105       0.108   5.906   4.821  1.00 98.50           C  
ATOM   1634  HA  ARG A 105      -0.122   6.938   5.087  1.00 98.50           H  
ATOM   1635  C   ARG A 105      -0.733   5.544   3.614  1.00 98.50           C  
ATOM   1636  CB  ARG A 105       1.591   5.791   4.484  1.00 98.50           C  
ATOM   1637  HB2 ARG A 105       1.821   4.756   4.229  1.00 98.50           H  
ATOM   1638  HB3 ARG A 105       1.818   6.414   3.619  1.00 98.50           H  
ATOM   1639  O   ARG A 105      -0.898   4.368   3.284  1.00 98.50           O  
ATOM   1640  CG  ARG A 105       2.437   6.239   5.675  1.00 98.50           C  
ATOM   1641  HG2 ARG A 105       2.128   7.236   5.990  1.00 98.50           H  
ATOM   1642  HG3 ARG A 105       2.309   5.545   6.505  1.00 98.50           H  
ATOM   1643  CD  ARG A 105       3.907   6.280   5.312  1.00 98.50           C  
ATOM   1644  HD2 ARG A 105       4.437   6.639   6.194  1.00 98.50           H  
ATOM   1645  HD3 ARG A 105       4.057   6.988   4.497  1.00 98.50           H  
ATOM   1646  NE  ARG A 105       4.432   4.955   4.940  1.00 98.50           N  
ATOM   1647  HE  ARG A 105       3.817   4.155   4.939  1.00 98.50           H  
ATOM   1648  NH1 ARG A 105       6.518   5.712   4.541  1.00 98.50           N  
ATOM   1649 HH11 ARG A 105       6.269   6.606   4.940  1.00 98.50           H  
ATOM   1650 HH12 ARG A 105       7.435   5.581   4.139  1.00 98.50           H  
ATOM   1651  NH2 ARG A 105       6.079   3.556   4.226  1.00 98.50           N  
ATOM   1652 HH21 ARG A 105       7.024   3.412   3.900  1.00 98.50           H  
ATOM   1653 HH22 ARG A 105       5.398   2.817   4.119  1.00 98.50           H  
ATOM   1654  CZ  ARG A 105       5.668   4.736   4.561  1.00 98.50           C  
ATOM   1655  N   ALA A 106      -1.229   6.570   2.954  1.00 95.74           N  
ATOM   1656  H   ALA A 106      -1.077   7.508   3.297  1.00 95.74           H  
ATOM   1657  CA  ALA A 106      -2.042   6.447   1.773  1.00 95.74           C  
ATOM   1658  HA  ALA A 106      -1.784   5.507   1.286  1.00 95.74           H  
ATOM   1659  C   ALA A 106      -1.735   7.574   0.785  1.00 95.74           C  
ATOM   1660  CB  ALA A 106      -3.514   6.406   2.207  1.00 95.74           C  
ATOM   1661  HB1 ALA A 106      -3.786   7.334   2.709  1.00 95.74           H  
ATOM   1662  HB2 ALA A 106      -3.677   5.569   2.887  1.00 95.74           H  
ATOM   1663  HB3 ALA A 106      -4.153   6.266   1.335  1.00 95.74           H  
ATOM   1664  O   ALA A 106      -1.036   8.539   1.094  1.00 95.74           O  
ATOM   1665  N   VAL A 107      -2.274   7.437  -0.414  1.00 93.25           N  
ATOM   1666  H   VAL A 107      -2.792   6.590  -0.601  1.00 93.25           H  
ATOM   1667  CA  VAL A 107      -2.283   8.469  -1.445  1.00 93.25           C  
ATOM   1668  HA  VAL A 107      -1.988   9.423  -1.007  1.00 93.25           H  
ATOM   1669  C   VAL A 107      -3.706   8.620  -1.947  1.00 93.25           C  
ATOM   1670  CB  VAL A 107      -1.280   8.148  -2.564  1.00 93.25           C  
ATOM   1671  HB  VAL A 107      -0.284   8.160  -2.122  1.00 93.25           H  
ATOM   1672  O   VAL A 107      -4.383   7.618  -2.206  1.00 93.25           O  
ATOM   1673  CG1 VAL A 107      -1.455   6.756  -3.169  1.00 93.25           C  
ATOM   1674 HG11 VAL A 107      -0.581   6.528  -3.779  1.00 93.25           H  
ATOM   1675 HG12 VAL A 107      -2.360   6.721  -3.775  1.00 93.25           H  
ATOM   1676 HG13 VAL A 107      -1.500   6.001  -2.385  1.00 93.25           H  
ATOM   1677  CG2 VAL A 107      -1.320   9.197  -3.677  1.00 93.25           C  
ATOM   1678 HG21 VAL A 107      -2.301   9.221  -4.151  1.00 93.25           H  
ATOM   1679 HG22 VAL A 107      -0.588   8.947  -4.445  1.00 93.25           H  
ATOM   1680 HG23 VAL A 107      -1.091  10.180  -3.266  1.00 93.25           H  
ATOM   1681  N   VAL A 108      -4.165   9.866  -2.060  1.00 89.16           N  
ATOM   1682  H   VAL A 108      -3.553  10.641  -1.850  1.00 89.16           H  
ATOM   1683  CA  VAL A 108      -5.479  10.140  -2.636  1.00 89.16           C  
ATOM   1684  HA  VAL A 108      -6.197   9.447  -2.196  1.00 89.16           H  
ATOM   1685  C   VAL A 108      -5.434   9.862  -4.118  1.00 89.16           C  
ATOM   1686  CB  VAL A 108      -5.987  11.558  -2.355  1.00 89.16           C  
ATOM   1687  HB  VAL A 108      -5.218  12.282  -2.625  1.00 89.16           H  
ATOM   1688  O   VAL A 108      -4.605  10.393  -4.856  1.00 89.16           O  
ATOM   1689  CG1 VAL A 108      -7.284  11.887  -3.112  1.00 89.16           C  
ATOM   1690 HG11 VAL A 108      -7.637  12.876  -2.820  1.00 89.16           H  
ATOM   1691 HG12 VAL A 108      -7.101  11.909  -4.187  1.00 89.16           H  
ATOM   1692 HG13 VAL A 108      -8.054  11.148  -2.892  1.00 89.16           H  
ATOM   1693  CG2 VAL A 108      -6.292  11.675  -0.863  1.00 89.16           C  
ATOM   1694 HG21 VAL A 108      -6.730  12.653  -0.665  1.00 89.16           H  
ATOM   1695 HG22 VAL A 108      -5.367  11.566  -0.297  1.00 89.16           H  
ATOM   1696 HG23 VAL A 108      -7.002  10.907  -0.556  1.00 89.16           H  
ATOM   1697  N   LEU A 109      -6.364   9.021  -4.533  1.00 86.78           N  
ATOM   1698  H   LEU A 109      -7.023   8.647  -3.864  1.00 86.78           H  
ATOM   1699  CA  LEU A 109      -6.584   8.723  -5.923  1.00 86.78           C  
ATOM   1700  HA  LEU A 109      -5.660   8.909  -6.470  1.00 86.78           H  
ATOM   1701  C   LEU A 109      -7.606   9.722  -6.442  1.00 86.78           C  
ATOM   1702  CB  LEU A 109      -6.958   7.242  -6.044  1.00 86.78           C  
ATOM   1703  HB2 LEU A 109      -7.138   6.979  -7.087  1.00 86.78           H  
ATOM   1704  HB3 LEU A 109      -7.904   7.072  -5.530  1.00 86.78           H  
ATOM   1705  O   LEU A 109      -7.266  10.621  -7.198  1.00 86.78           O  
ATOM   1706  CG  LEU A 109      -5.880   6.327  -5.417  1.00 86.78           C  
ATOM   1707  HG  LEU A 109      -5.780   6.533  -4.351  1.00 86.78           H  
ATOM   1708  CD1 LEU A 109      -6.383   4.922  -5.562  1.00 86.78           C  
ATOM   1709 HD11 LEU A 109      -7.318   4.800  -5.014  1.00 86.78           H  
ATOM   1710 HD12 LEU A 109      -5.651   4.211  -5.180  1.00 86.78           H  
ATOM   1711 HD13 LEU A 109      -6.544   4.791  -6.632  1.00 86.78           H  
ATOM   1712  CD2 LEU A 109      -4.485   6.353  -6.052  1.00 86.78           C  
ATOM   1713 HD21 LEU A 109      -4.082   7.365  -6.012  1.00 86.78           H  
ATOM   1714 HD22 LEU A 109      -4.518   5.996  -7.081  1.00 86.78           H  
ATOM   1715 HD23 LEU A 109      -3.820   5.704  -5.483  1.00 86.78           H  
ATOM   1716  N   GLU A 110      -8.823   9.683  -5.920  1.00 81.79           N  
ATOM   1717  H   GLU A 110      -9.042   9.009  -5.201  1.00 81.79           H  
ATOM   1718  CA  GLU A 110      -9.860  10.634  -6.313  1.00 81.79           C  
ATOM   1719  HA  GLU A 110      -9.394  11.575  -6.605  1.00 81.79           H  
ATOM   1720  C   GLU A 110     -10.811  10.938  -5.158  1.00 81.79           C  
ATOM   1721  CB  GLU A 110     -10.600  10.091  -7.541  1.00 81.79           C  
ATOM   1722  HB2 GLU A 110     -11.135  10.903  -8.034  1.00 81.79           H  
ATOM   1723  HB3 GLU A 110      -9.847   9.696  -8.223  1.00 81.79           H  
ATOM   1724  O   GLU A 110     -10.894  10.187  -4.183  1.00 81.79           O  
ATOM   1725  CG  GLU A 110     -11.615   9.003  -7.194  1.00 81.79           C  
ATOM   1726  HG2 GLU A 110     -11.244   8.436  -6.341  1.00 81.79           H  
ATOM   1727  HG3 GLU A 110     -12.551   9.474  -6.893  1.00 81.79           H  
ATOM   1728  CD  GLU A 110     -11.871   8.022  -8.330  1.00 81.79           C  
ATOM   1729  OE1 GLU A 110     -12.540   7.022  -8.022  1.00 81.79           O  
ATOM   1730  OE2 GLU A 110     -11.205   8.082  -9.387  1.00 81.79           O  
ATOM   1731  N   GLN A 111     -11.554  12.034  -5.285  1.00 74.18           N  
ATOM   1732  H   GLN A 111     -11.476  12.555  -6.147  1.00 74.18           H  
ATOM   1733  CA  GLN A 111     -12.746  12.270  -4.475  1.00 74.18           C  
ATOM   1734  HA  GLN A 111     -12.693  11.696  -3.551  1.00 74.18           H  
ATOM   1735  C   GLN A 111     -13.969  11.796  -5.248  1.00 74.18           C  
ATOM   1736  CB  GLN A 111     -12.874  13.744  -4.096  1.00 74.18           C  
ATOM   1737  HB2 GLN A 111     -13.877  13.926  -3.709  1.00 74.18           H  
ATOM   1738  HB3 GLN A 111     -12.725  14.365  -4.979  1.00 74.18           H  
ATOM   1739  O   GLN A 111     -14.218  12.239  -6.370  1.00 74.18           O  
ATOM   1740  CG  GLN A 111     -11.860  14.112  -3.012  1.00 74.18           C  
ATOM   1741  HG2 GLN A 111     -12.097  13.584  -2.089  1.00 74.18           H  
ATOM   1742  HG3 GLN A 111     -10.862  13.814  -3.333  1.00 74.18           H  
ATOM   1743  CD  GLN A 111     -11.864  15.607  -2.738  1.00 74.18           C  
ATOM   1744  NE2 GLN A 111     -10.708  16.187  -2.506  1.00 74.18           N  
ATOM   1745 HE21 GLN A 111     -10.731  17.180  -2.323  1.00 74.18           H  
ATOM   1746 HE22 GLN A 111      -9.847  15.659  -2.497  1.00 74.18           H  
ATOM   1747  OE1 GLN A 111     -12.877  16.292  -2.731  1.00 74.18           O  
ATOM   1748  N   ILE A 112     -14.733  10.905  -4.629  1.00 70.82           N  
ATOM   1749  H   ILE A 112     -14.543  10.691  -3.660  1.00 70.82           H  
ATOM   1750  CA  ILE A 112     -15.932  10.329  -5.229  1.00 70.82           C  
ATOM   1751  HA  ILE A 112     -15.701  10.046  -6.256  1.00 70.82           H  
ATOM   1752  C   ILE A 112     -17.018  11.401  -5.241  1.00 70.82           C  
ATOM   1753  CB  ILE A 112     -16.376   9.064  -4.469  1.00 70.82           C  
ATOM   1754  HB  ILE A 112     -16.726   9.357  -3.479  1.00 70.82           H  
ATOM   1755  O   ILE A 112     -17.222  12.080  -4.236  1.00 70.82           O  
ATOM   1756  CG1 ILE A 112     -15.181   8.101  -4.299  1.00 70.82           C  
ATOM   1757 HG12 ILE A 112     -14.725   7.903  -5.269  1.00 70.82           H  
ATOM   1758 HG13 ILE A 112     -14.431   8.564  -3.658  1.00 70.82           H  
ATOM   1759  CG2 ILE A 112     -17.537   8.376  -5.211  1.00 70.82           C  
ATOM   1760 HG21 ILE A 112     -18.368   9.062  -5.375  1.00 70.82           H  
ATOM   1761 HG22 ILE A 112     -17.916   7.536  -4.629  1.00 70.82           H  
ATOM   1762 HG23 ILE A 112     -17.189   8.000  -6.173  1.00 70.82           H  
ATOM   1763  CD1 ILE A 112     -15.550   6.770  -3.655  1.00 70.82           C  
ATOM   1764 HD11 ILE A 112     -16.202   6.929  -2.796  1.00 70.82           H  
ATOM   1765 HD12 ILE A 112     -16.052   6.132  -4.382  1.00 70.82           H  
ATOM   1766 HD13 ILE A 112     -14.630   6.286  -3.328  1.00 70.82           H  
ATOM   1767  N   LEU A 113     -17.725  11.539  -6.366  1.00 65.92           N  
ATOM   1768  H   LEU A 113     -17.505  10.909  -7.125  1.00 65.92           H  
ATOM   1769  CA  LEU A 113     -18.651  12.648  -6.657  1.00 65.92           C  
ATOM   1770  HA  LEU A 113     -19.069  12.449  -7.644  1.00 65.92           H  
ATOM   1771  C   LEU A 113     -17.965  14.021  -6.801  1.00 65.92           C  
ATOM   1772  CB  LEU A 113     -19.837  12.688  -5.667  1.00 65.92           C  
ATOM   1773  HB2 LEU A 113     -19.478  13.057  -4.706  1.00 65.92           H  
ATOM   1774  HB3 LEU A 113     -20.561  13.417  -6.032  1.00 65.92           H  
ATOM   1775  O   LEU A 113     -18.634  15.053  -6.777  1.00 65.92           O  
ATOM   1776  CG  LEU A 113     -20.568  11.356  -5.441  1.00 65.92           C  
ATOM   1777  HG  LEU A 113     -19.866  10.601  -5.087  1.00 65.92           H  
ATOM   1778  CD1 LEU A 113     -21.629  11.525  -4.354  1.00 65.92           C  
ATOM   1779 HD11 LEU A 113     -22.365  12.265  -4.667  1.00 65.92           H  
ATOM   1780 HD12 LEU A 113     -22.122  10.570  -4.175  1.00 65.92           H  
ATOM   1781 HD13 LEU A 113     -21.151  11.855  -3.432  1.00 65.92           H  
ATOM   1782  CD2 LEU A 113     -21.245  10.856  -6.717  1.00 65.92           C  
ATOM   1783 HD21 LEU A 113     -20.494  10.643  -7.478  1.00 65.92           H  
ATOM   1784 HD22 LEU A 113     -21.787   9.933  -6.510  1.00 65.92           H  
ATOM   1785 HD23 LEU A 113     -21.937  11.607  -7.098  1.00 65.92           H  
ATOM   1786  N   GLY A 114     -16.644  14.041  -6.989  1.00 60.24           N  
ATOM   1787  H   GLY A 114     -16.131  13.173  -6.928  1.00 60.24           H  
ATOM   1788  CA  GLY A 114     -15.883  15.259  -7.237  1.00 60.24           C  
ATOM   1789  HA2 GLY A 114     -16.409  15.844  -7.992  1.00 60.24           H  
ATOM   1790  HA3 GLY A 114     -14.905  14.987  -7.633  1.00 60.24           H  
ATOM   1791  C   GLY A 114     -15.674  16.134  -5.992  1.00 60.24           C  
ATOM   1792  O   GLY A 114     -15.873  15.688  -4.858  1.00 60.24           O  
ATOM   1793  N   PRO A 115     -15.225  17.390  -6.187  1.00 60.60           N  
ATOM   1794  CA  PRO A 115     -14.932  18.310  -5.093  1.00 60.60           C  
ATOM   1795  HA  PRO A 115     -14.116  17.892  -4.503  1.00 60.60           H  
ATOM   1796  C   PRO A 115     -16.154  18.537  -4.195  1.00 60.60           C  
ATOM   1797  CB  PRO A 115     -14.457  19.611  -5.756  1.00 60.60           C  
ATOM   1798  HB2 PRO A 115     -15.292  20.298  -5.895  1.00 60.60           H  
ATOM   1799  HB3 PRO A 115     -13.667  20.090  -5.177  1.00 60.60           H  
ATOM   1800  O   PRO A 115     -17.182  19.039  -4.642  1.00 60.60           O  
ATOM   1801  CG  PRO A 115     -13.957  19.158  -7.126  1.00 60.60           C  
ATOM   1802  HG2 PRO A 115     -14.021  19.956  -7.867  1.00 60.60           H  
ATOM   1803  HG3 PRO A 115     -12.935  18.792  -7.040  1.00 60.60           H  
ATOM   1804  CD  PRO A 115     -14.888  17.997  -7.465  1.00 60.60           C  
ATOM   1805  HD2 PRO A 115     -14.383  17.298  -8.130  1.00 60.60           H  
ATOM   1806  HD3 PRO A 115     -15.796  18.375  -7.934  1.00 60.60           H  
ATOM   1807  N   GLY A 116     -16.023  18.191  -2.913  1.00 67.47           N  
ATOM   1808  H   GLY A 116     -15.176  17.712  -2.644  1.00 67.47           H  
ATOM   1809  CA  GLY A 116     -17.105  18.298  -1.926  1.00 67.47           C  
ATOM   1810  HA2 GLY A 116     -16.689  18.673  -0.991  1.00 67.47           H  
ATOM   1811  HA3 GLY A 116     -17.857  19.007  -2.271  1.00 67.47           H  
ATOM   1812  C   GLY A 116     -17.816  16.977  -1.619  1.00 67.47           C  
ATOM   1813  O   GLY A 116     -18.625  16.930  -0.691  1.00 67.47           O  
ATOM   1814  N   GLY A 117     -17.483  15.898  -2.331  1.00 67.62           N  
ATOM   1815  H   GLY A 117     -16.851  15.995  -3.113  1.00 67.62           H  
ATOM   1816  CA  GLY A 117     -17.870  14.547  -1.949  1.00 67.62           C  
ATOM   1817  HA2 GLY A 117     -18.956  14.464  -1.970  1.00 67.62           H  
ATOM   1818  HA3 GLY A 117     -17.452  13.847  -2.673  1.00 67.62           H  
ATOM   1819  C   GLY A 117     -17.344  14.166  -0.561  1.00 67.62           C  
ATOM   1820  O   GLY A 117     -16.225  14.501  -0.176  1.00 67.62           O  
ATOM   1821  N   GLY A 118     -18.158  13.441   0.210  1.00 82.15           N  
ATOM   1822  H   GLY A 118     -19.070  13.205  -0.155  1.00 82.15           H  
ATOM   1823  CA  GLY A 118     -17.801  12.995   1.563  1.00 82.15           C  
ATOM   1824  HA2 GLY A 118     -18.711  12.703   2.088  1.00 82.15           H  
ATOM   1825  HA3 GLY A 118     -17.341  13.823   2.101  1.00 82.15           H  
ATOM   1826  C   GLY A 118     -16.833  11.808   1.610  1.00 82.15           C  
ATOM   1827  O   GLY A 118     -16.439  11.403   2.704  1.00 82.15           O  
ATOM   1828  N   THR A 119     -16.448  11.265   0.452  1.00 87.04           N  
ATOM   1829  H   THR A 119     -16.732  11.717  -0.405  1.00 87.04           H  
ATOM   1830  CA  THR A 119     -15.698  10.012   0.314  1.00 87.04           C  
ATOM   1831  HA  THR A 119     -15.286   9.729   1.283  1.00 87.04           H  
ATOM   1832  C   THR A 119     -14.542  10.187  -0.668  1.00 87.04           C  
ATOM   1833  CB  THR A 119     -16.617   8.873  -0.160  1.00 87.04           C  
ATOM   1834  HB  THR A 119     -16.912   9.053  -1.194  1.00 87.04           H  
ATOM   1835  O   THR A 119     -14.704  10.787  -1.728  1.00 87.04           O  
ATOM   1836  CG2 THR A 119     -15.958   7.501  -0.056  1.00 87.04           C  
ATOM   1837 HG21 THR A 119     -15.051   7.469  -0.659  1.00 87.04           H  
ATOM   1838 HG22 THR A 119     -15.709   7.279   0.982  1.00 87.04           H  
ATOM   1839 HG23 THR A 119     -16.640   6.738  -0.429  1.00 87.04           H  
ATOM   1840  OG1 THR A 119     -17.781   8.796   0.634  1.00 87.04           O  
ATOM   1841  HG1 THR A 119     -18.278   8.044   0.304  1.00 87.04           H  
ATOM   1842  N   ALA A 120     -13.379   9.638  -0.331  1.00 87.43           N  
ATOM   1843  H   ALA A 120     -13.320   9.128   0.539  1.00 87.43           H  
ATOM   1844  CA  ALA A 120     -12.208   9.594  -1.195  1.00 87.43           C  
ATOM   1845  HA  ALA A 120     -12.442  10.043  -2.160  1.00 87.43           H  
ATOM   1846  C   ALA A 120     -11.786   8.147  -1.443  1.00 87.43           C  
ATOM   1847  CB  ALA A 120     -11.080  10.404  -0.552  1.00 87.43           C  
ATOM   1848  HB1 ALA A 120     -10.218  10.422  -1.219  1.00 87.43           H  
ATOM   1849  HB2 ALA A 120     -10.795   9.934   0.389  1.00 87.43           H  
ATOM   1850  HB3 ALA A 120     -11.413  11.426  -0.372  1.00 87.43           H  
ATOM   1851  O   ALA A 120     -11.786   7.327  -0.523  1.00 87.43           O  
ATOM   1852  N   ARG A 121     -11.376   7.847  -2.674  1.00 89.26           N  
ATOM   1853  H   ARG A 121     -11.357   8.589  -3.359  1.00 89.26           H  
ATOM   1854  CA  ARG A 121     -10.687   6.602  -2.998  1.00 89.26           C  
ATOM   1855  HA  ARG A 121     -11.053   5.818  -2.334  1.00 89.26           H  
ATOM   1856  C   ARG A 121      -9.201   6.795  -2.737  1.00 89.26           C  
ATOM   1857  CB  ARG A 121     -11.007   6.192  -4.441  1.00 89.26           C  
ATOM   1858  HB2 ARG A 121     -10.479   6.847  -5.133  1.00 89.26           H  
ATOM   1859  HB3 ARG A 121     -12.080   6.289  -4.606  1.00 89.26           H  
ATOM   1860  O   ARG A 121      -8.596   7.742  -3.242  1.00 89.26           O  
ATOM   1861  CG  ARG A 121     -10.596   4.741  -4.711  1.00 89.26           C  
ATOM   1862  HG2 ARG A 121      -9.509   4.661  -4.741  1.00 89.26           H  
ATOM   1863  HG3 ARG A 121     -10.968   4.115  -3.901  1.00 89.26           H  
ATOM   1864  CD  ARG A 121     -11.190   4.208  -6.017  1.00 89.26           C  
ATOM   1865  HD2 ARG A 121     -10.996   3.137  -6.066  1.00 89.26           H  
ATOM   1866  HD3 ARG A 121     -12.269   4.356  -5.982  1.00 89.26           H  
ATOM   1867  NE  ARG A 121     -10.652   4.844  -7.239  1.00 89.26           N  
ATOM   1868  HE  ARG A 121     -10.079   5.671  -7.157  1.00 89.26           H  
ATOM   1869  NH1 ARG A 121     -12.090   3.758  -8.649  1.00 89.26           N  
ATOM   1870 HH11 ARG A 121     -12.781   3.962  -9.356  1.00 89.26           H  
ATOM   1871 HH12 ARG A 121     -12.540   3.406  -7.816  1.00 89.26           H  
ATOM   1872  NH2 ARG A 121     -10.779   5.341  -9.473  1.00 89.26           N  
ATOM   1873 HH21 ARG A 121     -10.665   6.327  -9.287  1.00 89.26           H  
ATOM   1874 HH22 ARG A 121     -11.359   5.210 -10.289  1.00 89.26           H  
ATOM   1875  CZ  ARG A 121     -11.155   4.644  -8.448  1.00 89.26           C  
ATOM   1876  N   VAL A 122      -8.608   5.908  -1.949  1.00 91.49           N  
ATOM   1877  H   VAL A 122      -9.170   5.169  -1.550  1.00 91.49           H  
ATOM   1878  CA  VAL A 122      -7.194   5.971  -1.572  1.00 91.49           C  
ATOM   1879  HA  VAL A 122      -6.692   6.695  -2.214  1.00 91.49           H  
ATOM   1880  C   VAL A 122      -6.513   4.632  -1.805  1.00 91.49           C  
ATOM   1881  CB  VAL A 122      -6.994   6.454  -0.120  1.00 91.49           C  
ATOM   1882  HB  VAL A 122      -5.922   6.579   0.034  1.00 91.49           H  
ATOM   1883  O   VAL A 122      -7.128   3.577  -1.655  1.00 91.49           O  
ATOM   1884  CG1 VAL A 122      -7.650   7.817   0.129  1.00 91.49           C  
ATOM   1885 HG11 VAL A 122      -7.328   8.203   1.096  1.00 91.49           H  
ATOM   1886 HG12 VAL A 122      -8.736   7.726   0.119  1.00 91.49           H  
ATOM   1887 HG13 VAL A 122      -7.347   8.519  -0.647  1.00 91.49           H  
ATOM   1888  CG2 VAL A 122      -7.512   5.475   0.941  1.00 91.49           C  
ATOM   1889 HG21 VAL A 122      -8.579   5.298   0.803  1.00 91.49           H  
ATOM   1890 HG22 VAL A 122      -7.344   5.884   1.937  1.00 91.49           H  
ATOM   1891 HG23 VAL A 122      -6.981   4.525   0.870  1.00 91.49           H  
ATOM   1892  N   LEU A 123      -5.227   4.674  -2.137  1.00 91.72           N  
ATOM   1893  H   LEU A 123      -4.798   5.582  -2.246  1.00 91.72           H  
ATOM   1894  CA  LEU A 123      -4.349   3.511  -2.044  1.00 91.72           C  
ATOM   1895  HA  LEU A 123      -4.925   2.586  -2.083  1.00 91.72           H  
ATOM   1896  C   LEU A 123      -3.596   3.566  -0.726  1.00 91.72           C  
ATOM   1897  CB  LEU A 123      -3.359   3.521  -3.206  1.00 91.72           C  
ATOM   1898  HB2 LEU A 123      -2.998   4.542  -3.331  1.00 91.72           H  
ATOM   1899  HB3 LEU A 123      -3.883   3.242  -4.120  1.00 91.72           H  
ATOM   1900  O   LEU A 123      -2.936   4.566  -0.448  1.00 91.72           O  
ATOM   1901  CG  LEU A 123      -2.143   2.591  -2.998  1.00 91.72           C  
ATOM   1902  HG  LEU A 123      -1.649   2.753  -2.040  1.00 91.72           H  
ATOM   1903  CD1 LEU A 123      -2.511   1.119  -3.145  1.00 91.72           C  
ATOM   1904 HD11 LEU A 123      -1.613   0.505  -3.063  1.00 91.72           H  
ATOM   1905 HD12 LEU A 123      -3.191   0.822  -2.347  1.00 91.72           H  
ATOM   1906 HD13 LEU A 123      -2.983   0.924  -4.108  1.00 91.72           H  
ATOM   1907  CD2 LEU A 123      -1.145   2.940  -4.062  1.00 91.72           C  
ATOM   1908 HD21 LEU A 123      -0.315   2.234  -4.060  1.00 91.72           H  
ATOM   1909 HD22 LEU A 123      -1.741   2.869  -4.972  1.00 91.72           H  
ATOM   1910 HD23 LEU A 123      -0.771   3.954  -3.923  1.00 91.72           H  
ATOM   1911  N   PHE A 124      -3.582   2.462   0.011  1.00 93.82           N  
ATOM   1912  H   PHE A 124      -4.122   1.664  -0.293  1.00 93.82           H  
ATOM   1913  CA  PHE A 124      -2.689   2.284   1.149  1.00 93.82           C  
ATOM   1914  HA  PHE A 124      -2.552   3.238   1.658  1.00 93.82           H  
ATOM   1915  C   PHE A 124      -1.323   1.791   0.675  1.00 93.82           C  
ATOM   1916  CB  PHE A 124      -3.340   1.322   2.137  1.00 93.82           C  
ATOM   1917  HB2 PHE A 124      -2.618   1.075   2.917  1.00 93.82           H  
ATOM   1918  HB3 PHE A 124      -3.614   0.400   1.625  1.00 93.82           H  
ATOM   1919  O   PHE A 124      -1.154   0.620   0.352  1.00 93.82           O  
ATOM   1920  CG  PHE A 124      -4.561   1.926   2.782  1.00 93.82           C  
ATOM   1921  CD1 PHE A 124      -4.419   2.735   3.922  1.00 93.82           C  
ATOM   1922  HD1 PHE A 124      -3.435   2.913   4.331  1.00 93.82           H  
ATOM   1923  CD2 PHE A 124      -5.829   1.734   2.208  1.00 93.82           C  
ATOM   1924  HD2 PHE A 124      -5.939   1.127   1.322  1.00 93.82           H  
ATOM   1925  CE1 PHE A 124      -5.547   3.327   4.513  1.00 93.82           C  
ATOM   1926  HE1 PHE A 124      -5.440   3.938   5.397  1.00 93.82           H  
ATOM   1927  CE2 PHE A 124      -6.952   2.340   2.791  1.00 93.82           C  
ATOM   1928  HE2 PHE A 124      -7.924   2.202   2.342  1.00 93.82           H  
ATOM   1929  CZ  PHE A 124      -6.815   3.135   3.940  1.00 93.82           C  
ATOM   1930  HZ  PHE A 124      -7.684   3.607   4.373  1.00 93.82           H  
ATOM   1931  N   VAL A 125      -0.324   2.673   0.653  1.00 94.51           N  
ATOM   1932  H   VAL A 125      -0.516   3.609   0.980  1.00 94.51           H  
ATOM   1933  CA  VAL A 125       0.989   2.406   0.024  1.00 94.51           C  
ATOM   1934  HA  VAL A 125       0.812   2.035  -0.985  1.00 94.51           H  
ATOM   1935  C   VAL A 125       1.809   1.316   0.729  1.00 94.51           C  
ATOM   1936  CB  VAL A 125       1.811   3.702  -0.105  1.00 94.51           C  
ATOM   1937  HB  VAL A 125       2.744   3.466  -0.617  1.00 94.51           H  
ATOM   1938  O   VAL A 125       2.734   0.754   0.151  1.00 94.51           O  
ATOM   1939  CG1 VAL A 125       1.057   4.741  -0.950  1.00 94.51           C  
ATOM   1940 HG11 VAL A 125       0.822   4.312  -1.924  1.00 94.51           H  
ATOM   1941 HG12 VAL A 125       0.132   5.049  -0.463  1.00 94.51           H  
ATOM   1942 HG13 VAL A 125       1.681   5.622  -1.101  1.00 94.51           H  
ATOM   1943  CG2 VAL A 125       2.152   4.328   1.255  1.00 94.51           C  
ATOM   1944 HG21 VAL A 125       2.741   5.233   1.106  1.00 94.51           H  
ATOM   1945 HG22 VAL A 125       1.238   4.586   1.791  1.00 94.51           H  
ATOM   1946 HG23 VAL A 125       2.742   3.632   1.852  1.00 94.51           H  
ATOM   1947  N   ASP A 126       1.458   0.988   1.974  1.00 96.96           N  
ATOM   1948  H   ASP A 126       0.714   1.521   2.402  1.00 96.96           H  
ATOM   1949  CA  ASP A 126       2.099  -0.076   2.757  1.00 96.96           C  
ATOM   1950  HA  ASP A 126       3.078  -0.294   2.331  1.00 96.96           H  
ATOM   1951  C   ASP A 126       1.327  -1.404   2.745  1.00 96.96           C  
ATOM   1952  CB  ASP A 126       2.317   0.420   4.191  1.00 96.96           C  
ATOM   1953  HB2 ASP A 126       1.358   0.706   4.622  1.00 96.96           H  
ATOM   1954  HB3 ASP A 126       2.731  -0.388   4.794  1.00 96.96           H  
ATOM   1955  O   ASP A 126       1.863  -2.422   3.170  1.00 96.96           O  
ATOM   1956  CG  ASP A 126       3.285   1.600   4.245  1.00 96.96           C  
ATOM   1957  OD1 ASP A 126       4.365   1.529   3.615  1.00 96.96           O  
ATOM   1958  OD2 ASP A 126       2.982   2.593   4.946  1.00 96.96           O  
ATOM   1959  N   HIS A 127       0.092  -1.415   2.235  1.00 93.75           N  
ATOM   1960  H   HIS A 127      -0.261  -0.559   1.831  1.00 93.75           H  
ATOM   1961  CA  HIS A 127      -0.759  -2.614   2.156  1.00 93.75           C  
ATOM   1962  HA  HIS A 127      -0.253  -3.468   2.607  1.00 93.75           H  
ATOM   1963  C   HIS A 127      -1.084  -3.016   0.714  1.00 93.75           C  
ATOM   1964  CB  HIS A 127      -2.047  -2.371   2.947  1.00 93.75           C  
ATOM   1965  HB2 HIS A 127      -2.547  -1.490   2.544  1.00 93.75           H  
ATOM   1966  HB3 HIS A 127      -2.707  -3.227   2.809  1.00 93.75           H  
ATOM   1967  O   HIS A 127      -1.404  -4.167   0.448  1.00 93.75           O  
ATOM   1968  CG  HIS A 127      -1.846  -2.179   4.427  1.00 93.75           C  
ATOM   1969  CD2 HIS A 127      -1.628  -0.988   5.056  1.00 93.75           C  
ATOM   1970  HD2 HIS A 127      -1.541  -0.024   4.577  1.00 93.75           H  
ATOM   1971  ND1 HIS A 127      -1.983  -3.178   5.391  1.00 93.75           N  
ATOM   1972  CE1 HIS A 127      -1.863  -2.568   6.575  1.00 93.75           C  
ATOM   1973  HE1 HIS A 127      -1.992  -3.058   7.529  1.00 93.75           H  
ATOM   1974  NE2 HIS A 127      -1.653  -1.255   6.405  1.00 93.75           N  
ATOM   1975  HE2 HIS A 127      -1.707  -0.571   7.146  1.00 93.75           H  
ATOM   1976  N   GLY A 128      -0.984  -2.083  -0.233  1.00 91.58           N  
ATOM   1977  H   GLY A 128      -0.769  -1.138   0.050  1.00 91.58           H  
ATOM   1978  CA  GLY A 128      -1.239  -2.305  -1.654  1.00 91.58           C  
ATOM   1979  HA2 GLY A 128      -0.847  -3.287  -1.918  1.00 91.58           H  
ATOM   1980  HA3 GLY A 128      -0.713  -1.552  -2.240  1.00 91.58           H  
ATOM   1981  C   GLY A 128      -2.715  -2.288  -2.049  1.00 91.58           C  
ATOM   1982  O   GLY A 128      -3.022  -2.195  -3.235  1.00 91.58           O  
ATOM   1983  N   ASN A 129      -3.629  -2.329  -1.078  1.00 90.55           N  
ATOM   1984  H   ASN A 129      -3.317  -2.417  -0.121  1.00 90.55           H  
ATOM   1985  CA  ASN A 129      -5.060  -2.321  -1.327  1.00 90.55           C  
ATOM   1986  HA  ASN A 129      -5.235  -2.874  -2.250  1.00 90.55           H  
ATOM   1987  C   ASN A 129      -5.614  -0.903  -1.516  1.00 90.55           C  
ATOM   1988  CB  ASN A 129      -5.789  -3.080  -0.209  1.00 90.55           C  
ATOM   1989  HB2 ASN A 129      -5.265  -4.011   0.011  1.00 90.55           H  
ATOM   1990  HB3 ASN A 129      -6.790  -3.347  -0.548  1.00 90.55           H  
ATOM   1991  O   ASN A 129      -5.113   0.095  -0.986  1.00 90.55           O  
ATOM   1992  CG  ASN A 129      -5.890  -2.267   1.065  1.00 90.55           C  
ATOM   1993  ND2 ASN A 129      -7.052  -1.745   1.384  1.00 90.55           N  
ATOM   1994 HD21 ASN A 129      -7.075  -1.206   2.238  1.00 90.55           H  
ATOM   1995 HD22 ASN A 129      -7.857  -1.887   0.791  1.00 90.55           H  
ATOM   1996  OD1 ASN A 129      -4.919  -2.048   1.765  1.00 90.55           O  
ATOM   1997  N   VAL A 130      -6.732  -0.850  -2.225  1.00 89.32           N  
ATOM   1998  H   VAL A 130      -7.102  -1.721  -2.578  1.00 89.32           H  
ATOM   1999  CA  VAL A 130      -7.534   0.354  -2.437  1.00 89.32           C  
ATOM   2000  HA  VAL A 130      -6.939   1.237  -2.207  1.00 89.32           H  
ATOM   2001  C   VAL A 130      -8.735   0.308  -1.528  1.00 89.32           C  
ATOM   2002  CB  VAL A 130      -8.020   0.439  -3.884  1.00 89.32           C  
ATOM   2003  HB  VAL A 130      -8.683  -0.397  -4.104  1.00 89.32           H  
ATOM   2004  O   VAL A 130      -9.347  -0.749  -1.381  1.00 89.32           O  
ATOM   2005  CG1 VAL A 130      -8.760   1.751  -4.187  1.00 89.32           C  
ATOM   2006 HG11 VAL A 130      -8.117   2.604  -3.973  1.00 89.32           H  
ATOM   2007 HG12 VAL A 130      -9.667   1.820  -3.587  1.00 89.32           H  
ATOM   2008 HG13 VAL A 130      -9.066   1.764  -5.233  1.00 89.32           H  
ATOM   2009  CG2 VAL A 130      -6.800   0.329  -4.771  1.00 89.32           C  
ATOM   2010 HG21 VAL A 130      -6.337  -0.655  -4.698  1.00 89.32           H  
ATOM   2011 HG22 VAL A 130      -7.122   0.445  -5.806  1.00 89.32           H  
ATOM   2012 HG23 VAL A 130      -6.094   1.087  -4.434  1.00 89.32           H  
ATOM   2013  N   ALA A 131      -9.112   1.448  -0.963  1.00 89.34           N  
ATOM   2014  H   ALA A 131      -8.572   2.286  -1.122  1.00 89.34           H  
ATOM   2015  CA  ALA A 131     -10.407   1.567  -0.317  1.00 89.34           C  
ATOM   2016  HA  ALA A 131     -11.081   0.828  -0.750  1.00 89.34           H  
ATOM   2017  C   ALA A 131     -11.031   2.934  -0.559  1.00 89.34           C  
ATOM   2018  CB  ALA A 131     -10.287   1.267   1.181  1.00 89.34           C  
ATOM   2019  HB1 ALA A 131     -11.275   1.045   1.584  1.00 89.34           H  
ATOM   2020  HB2 ALA A 131      -9.908   2.148   1.698  1.00 89.34           H  
ATOM   2021  HB3 ALA A 131      -9.636   0.410   1.351  1.00 89.34           H  
ATOM   2022  O   ALA A 131     -10.348   3.933  -0.788  1.00 89.34           O  
ATOM   2023  N   GLU A 132     -12.349   2.961  -0.448  1.00 88.73           N  
ATOM   2024  H   GLU A 132     -12.843   2.100  -0.261  1.00 88.73           H  
ATOM   2025  CA  GLU A 132     -13.104   4.187  -0.273  1.00 88.73           C  
ATOM   2026  HA  GLU A 132     -12.599   5.010  -0.779  1.00 88.73           H  
ATOM   2027  C   GLU A 132     -13.185   4.490   1.222  1.00 88.73           C  
ATOM   2028  CB  GLU A 132     -14.495   4.044  -0.884  1.00 88.73           C  
ATOM   2029  HB2 GLU A 132     -15.057   3.292  -0.331  1.00 88.73           H  
ATOM   2030  HB3 GLU A 132     -15.001   5.005  -0.790  1.00 88.73           H  
ATOM   2031  O   GLU A 132     -13.575   3.637   2.024  1.00 88.73           O  
ATOM   2032  CG  GLU A 132     -14.440   3.641  -2.364  1.00 88.73           C  
ATOM   2033  HG2 GLU A 132     -13.762   4.310  -2.895  1.00 88.73           H  
ATOM   2034  HG3 GLU A 132     -14.032   2.633  -2.443  1.00 88.73           H  
ATOM   2035  CD  GLU A 132     -15.825   3.653  -3.023  1.00 88.73           C  
ATOM   2036  OE1 GLU A 132     -15.861   3.364  -4.237  1.00 88.73           O  
ATOM   2037  OE2 GLU A 132     -16.825   3.925  -2.317  1.00 88.73           O  
ATOM   2038  N   VAL A 133     -12.791   5.697   1.609  1.00 92.29           N  
ATOM   2039  H   VAL A 133     -12.465   6.345   0.907  1.00 92.29           H  
ATOM   2040  CA  VAL A 133     -12.796   6.148   3.002  1.00 92.29           C  
ATOM   2041  HA  VAL A 133     -13.371   5.433   3.591  1.00 92.29           H  
ATOM   2042  C   VAL A 133     -13.498   7.495   3.102  1.00 92.29           C  
ATOM   2043  CB  VAL A 133     -11.379   6.202   3.605  1.00 92.29           C  
ATOM   2044  HB  VAL A 133     -11.462   6.527   4.642  1.00 92.29           H  
ATOM   2045  O   VAL A 133     -13.411   8.306   2.175  1.00 92.29           O  
ATOM   2046  CG1 VAL A 133     -10.730   4.813   3.612  1.00 92.29           C  
ATOM   2047 HG11 VAL A 133     -11.400   4.095   4.086  1.00 92.29           H  
ATOM   2048 HG12 VAL A 133     -10.523   4.487   2.593  1.00 92.29           H  
ATOM   2049 HG13 VAL A 133      -9.796   4.847   4.173  1.00 92.29           H  
ATOM   2050  CG2 VAL A 133     -10.443   7.180   2.888  1.00 92.29           C  
ATOM   2051 HG21 VAL A 133     -10.832   8.195   2.962  1.00 92.29           H  
ATOM   2052 HG22 VAL A 133      -9.457   7.148   3.353  1.00 92.29           H  
ATOM   2053 HG23 VAL A 133     -10.347   6.909   1.837  1.00 92.29           H  
ATOM   2054  N   PRO A 134     -14.196   7.783   4.210  1.00 90.79           N  
ATOM   2055  CA  PRO A 134     -14.768   9.102   4.393  1.00 90.79           C  
ATOM   2056  HA  PRO A 134     -15.405   9.346   3.543  1.00 90.79           H  
ATOM   2057  C   PRO A 134     -13.639  10.133   4.503  1.00 90.79           C  
ATOM   2058  CB  PRO A 134     -15.624   9.002   5.653  1.00 90.79           C  
ATOM   2059  HB2 PRO A 134     -15.688   9.953   6.182  1.00 90.79           H  
ATOM   2060  HB3 PRO A 134     -16.622   8.656   5.382  1.00 90.79           H  
ATOM   2061  O   PRO A 134     -12.609   9.878   5.130  1.00 90.79           O  
ATOM   2062  CG  PRO A 134     -14.916   7.922   6.470  1.00 90.79           C  
ATOM   2063  HG2 PRO A 134     -15.595   7.421   7.160  1.00 90.79           H  
ATOM   2064  HG3 PRO A 134     -14.084   8.373   7.010  1.00 90.79           H  
ATOM   2065  CD  PRO A 134     -14.383   6.966   5.402  1.00 90.79           C  
ATOM   2066  HD2 PRO A 134     -15.122   6.192   5.195  1.00 90.79           H  
ATOM   2067  HD3 PRO A 134     -13.449   6.517   5.738  1.00 90.79           H  
ATOM   2068  N   VAL A 135     -13.850  11.331   3.959  1.00 90.66           N  
ATOM   2069  H   VAL A 135     -14.703  11.466   3.437  1.00 90.66           H  
ATOM   2070  CA  VAL A 135     -12.884  12.443   4.048  1.00 90.66           C  
ATOM   2071  HA  VAL A 135     -11.957  12.147   3.556  1.00 90.66           H  
ATOM   2072  C   VAL A 135     -12.534  12.765   5.509  1.00 90.66           C  
ATOM   2073  CB  VAL A 135     -13.450  13.674   3.315  1.00 90.66           C  
ATOM   2074  HB  VAL A 135     -14.478  13.835   3.639  1.00 90.66           H  
ATOM   2075  O   VAL A 135     -11.406  13.137   5.824  1.00 90.66           O  
ATOM   2076  CG1 VAL A 135     -12.660  14.952   3.612  1.00 90.66           C  
ATOM   2077 HG11 VAL A 135     -12.774  15.239   4.657  1.00 90.66           H  
ATOM   2078 HG12 VAL A 135     -13.054  15.769   3.007  1.00 90.66           H  
ATOM   2079 HG13 VAL A 135     -11.602  14.796   3.402  1.00 90.66           H  
ATOM   2080  CG2 VAL A 135     -13.446  13.436   1.799  1.00 90.66           C  
ATOM   2081 HG21 VAL A 135     -13.902  14.285   1.289  1.00 90.66           H  
ATOM   2082 HG22 VAL A 135     -12.425  13.314   1.439  1.00 90.66           H  
ATOM   2083 HG23 VAL A 135     -14.018  12.543   1.547  1.00 90.66           H  
ATOM   2084  N   SER A 136     -13.464  12.533   6.441  1.00 90.19           N  
ATOM   2085  H   SER A 136     -14.357  12.170   6.139  1.00 90.19           H  
ATOM   2086  CA  SER A 136     -13.234  12.676   7.884  1.00 90.19           C  
ATOM   2087  HA  SER A 136     -12.901  13.696   8.074  1.00 90.19           H  
ATOM   2088  C   SER A 136     -12.166  11.733   8.456  1.00 90.19           C  
ATOM   2089  CB  SER A 136     -14.546  12.466   8.641  1.00 90.19           C  
ATOM   2090  HB2 SER A 136     -15.266  13.217   8.317  1.00 90.19           H  
ATOM   2091  HB3 SER A 136     -14.377  12.587   9.711  1.00 90.19           H  
ATOM   2092  O   SER A 136     -11.681  11.983   9.559  1.00 90.19           O  
ATOM   2093  OG  SER A 136     -15.076  11.179   8.386  1.00 90.19           O  
ATOM   2094  HG  SER A 136     -14.517  10.508   8.784  1.00 90.19           H  
ATOM   2095  N   SER A 137     -11.792  10.671   7.738  1.00 93.57           N  
ATOM   2096  H   SER A 137     -12.234  10.525   6.841  1.00 93.57           H  
ATOM   2097  CA  SER A 137     -10.740   9.710   8.101  1.00 93.57           C  
ATOM   2098  HA  SER A 137     -10.536   9.794   9.168  1.00 93.57           H  
ATOM   2099  C   SER A 137      -9.408   9.983   7.395  1.00 93.57           C  
ATOM   2100  CB  SER A 137     -11.208   8.272   7.846  1.00 93.57           C  
ATOM   2101  HB2 SER A 137     -11.588   8.181   6.828  1.00 93.57           H  
ATOM   2102  HB3 SER A 137     -10.378   7.577   7.971  1.00 93.57           H  
ATOM   2103  O   SER A 137      -8.509   9.151   7.480  1.00 93.57           O  
ATOM   2104  OG  SER A 137     -12.220   7.932   8.776  1.00 93.57           O  
ATOM   2105  HG  SER A 137     -11.799   7.584   9.565  1.00 93.57           H  
ATOM   2106  N   LEU A 138      -9.258  11.132   6.728  1.00 93.99           N  
ATOM   2107  H   LEU A 138     -10.052  11.750   6.636  1.00 93.99           H  
ATOM   2108  CA  LEU A 138      -8.002  11.580   6.124  1.00 93.99           C  
ATOM   2109  HA  LEU A 138      -7.329  10.731   6.008  1.00 93.99           H  
ATOM   2110  C   LEU A 138      -7.305  12.613   7.008  1.00 93.99           C  
ATOM   2111  CB  LEU A 138      -8.268  12.176   4.734  1.00 93.99           C  
ATOM   2112  HB2 LEU A 138      -7.319  12.500   4.309  1.00 93.99           H  
ATOM   2113  HB3 LEU A 138      -8.897  13.058   4.858  1.00 93.99           H  
ATOM   2114  O   LEU A 138      -7.953  13.474   7.608  1.00 93.99           O  
ATOM   2115  CG  LEU A 138      -8.963  11.240   3.736  1.00 93.99           C  
ATOM   2116  HG  LEU A 138      -9.962  10.993   4.097  1.00 93.99           H  
ATOM   2117  CD1 LEU A 138      -9.096  11.965   2.399  1.00 93.99           C  
ATOM   2118 HD11 LEU A 138      -9.675  11.351   1.710  1.00 93.99           H  
ATOM   2119 HD12 LEU A 138      -9.612  12.915   2.542  1.00 93.99           H  
ATOM   2120 HD13 LEU A 138      -8.110  12.146   1.971  1.00 93.99           H  
ATOM   2121  CD2 LEU A 138      -8.182   9.946   3.517  1.00 93.99           C  
ATOM   2122 HD21 LEU A 138      -7.147  10.170   3.258  1.00 93.99           H  
ATOM   2123 HD22 LEU A 138      -8.216   9.335   4.420  1.00 93.99           H  
ATOM   2124 HD23 LEU A 138      -8.638   9.384   2.702  1.00 93.99           H  
ATOM   2125  N   ARG A 139      -5.977  12.546   7.081  1.00 96.27           N  
ATOM   2126  H   ARG A 139      -5.533  11.764   6.622  1.00 96.27           H  
ATOM   2127  CA  ARG A 139      -5.106  13.498   7.780  1.00 96.27           C  
ATOM   2128  HA  ARG A 139      -5.669  14.401   8.016  1.00 96.27           H  
ATOM   2129  C   ARG A 139      -3.959  13.928   6.886  1.00 96.27           C  
ATOM   2130  CB  ARG A 139      -4.556  12.886   9.080  1.00 96.27           C  
ATOM   2131  HB2 ARG A 139      -3.993  11.985   8.835  1.00 96.27           H  
ATOM   2132  HB3 ARG A 139      -3.871  13.590   9.553  1.00 96.27           H  
ATOM   2133  O   ARG A 139      -3.513  13.180   6.012  1.00 96.27           O  
ATOM   2134  CG  ARG A 139      -5.635  12.504  10.093  1.00 96.27           C  
ATOM   2135  HG2 ARG A 139      -5.155  12.075  10.973  1.00 96.27           H  
ATOM   2136  HG3 ARG A 139      -6.296  11.755   9.658  1.00 96.27           H  
ATOM   2137  CD  ARG A 139      -6.457  13.715  10.523  1.00 96.27           C  
ATOM   2138  HD2 ARG A 139      -5.793  14.501  10.884  1.00 96.27           H  
ATOM   2139  HD3 ARG A 139      -6.977  14.152   9.671  1.00 96.27           H  
ATOM   2140  NE  ARG A 139      -7.426  13.345  11.558  1.00 96.27           N  
ATOM   2141  HE  ARG A 139      -7.128  13.438  12.519  1.00 96.27           H  
ATOM   2142  NH1 ARG A 139      -9.119  12.797  10.121  1.00 96.27           N  
ATOM   2143 HH11 ARG A 139     -10.072  12.501   9.965  1.00 96.27           H  
ATOM   2144 HH12 ARG A 139      -8.539  13.041   9.331  1.00 96.27           H  
ATOM   2145  NH2 ARG A 139      -9.478  12.724  12.309  1.00 96.27           N  
ATOM   2146 HH21 ARG A 139     -10.426  12.445  12.101  1.00 96.27           H  
ATOM   2147 HH22 ARG A 139      -9.206  13.056  13.223  1.00 96.27           H  
ATOM   2148  CZ  ARG A 139      -8.661  12.958  11.327  1.00 96.27           C  
ATOM   2149  N   LYS A 140      -3.468  15.141   7.132  1.00 95.93           N  
ATOM   2150  H   LYS A 140      -3.854  15.661   7.906  1.00 95.93           H  
ATOM   2151  CA  LYS A 140      -2.282  15.676   6.467  1.00 95.93           C  
ATOM   2152  HA  LYS A 140      -2.457  15.686   5.391  1.00 95.93           H  
ATOM   2153  C   LYS A 140      -1.096  14.761   6.766  1.00 95.93           C  
ATOM   2154  CB  LYS A 140      -2.044  17.107   6.976  1.00 95.93           C  
ATOM   2155  HB2 LYS A 140      -2.944  17.700   6.813  1.00 95.93           H  
ATOM   2156  HB3 LYS A 140      -1.865  17.069   8.050  1.00 95.93           H  
ATOM   2157  O   LYS A 140      -0.881  14.396   7.915  1.00 95.93           O  
ATOM   2158  CG  LYS A 140      -0.862  17.827   6.316  1.00 95.93           C  
ATOM   2159  HG2 LYS A 140       0.060  17.272   6.488  1.00 95.93           H  
ATOM   2160  HG3 LYS A 140      -0.759  18.808   6.782  1.00 95.93           H  
ATOM   2161  CD  LYS A 140      -1.079  18.024   4.816  1.00 95.93           C  
ATOM   2162  HD2 LYS A 140      -2.038  18.520   4.662  1.00 95.93           H  
ATOM   2163  HD3 LYS A 140      -1.074  17.058   4.312  1.00 95.93           H  
ATOM   2164  CE  LYS A 140       0.029  18.898   4.244  1.00 95.93           C  
ATOM   2165  HE2 LYS A 140      -0.088  19.920   4.602  1.00 95.93           H  
ATOM   2166  HE3 LYS A 140       0.994  18.539   4.602  1.00 95.93           H  
ATOM   2167  NZ  LYS A 140       0.006  18.860   2.772  1.00 95.93           N  
ATOM   2168  HZ1 LYS A 140       0.098  17.920   2.416  1.00 95.93           H  
ATOM   2169  HZ2 LYS A 140      -0.880  19.147   2.382  1.00 95.93           H  
ATOM   2170  HZ3 LYS A 140       0.762  19.428   2.415  1.00 95.93           H  
ATOM   2171  N   MET A 141      -0.335  14.365   5.752  1.00 98.07           N  
ATOM   2172  H   MET A 141      -0.536  14.687   4.816  1.00 98.07           H  
ATOM   2173  CA  MET A 141       0.921  13.660   5.990  1.00 98.07           C  
ATOM   2174  HA  MET A 141       0.834  13.090   6.915  1.00 98.07           H  
ATOM   2175  C   MET A 141       2.055  14.669   6.163  1.00 98.07           C  
ATOM   2176  CB  MET A 141       1.199  12.652   4.874  1.00 98.07           C  
ATOM   2177  HB2 MET A 141       1.427  13.170   3.942  1.00 98.07           H  
ATOM   2178  HB3 MET A 141       0.310  12.038   4.735  1.00 98.07           H  
ATOM   2179  O   MET A 141       2.168  15.616   5.390  1.00 98.07           O  
ATOM   2180  CG  MET A 141       2.367  11.745   5.270  1.00 98.07           C  
ATOM   2181  HG2 MET A 141       2.158  11.303   6.244  1.00 98.07           H  
ATOM   2182  HG3 MET A 141       3.268  12.351   5.359  1.00 98.07           H  
ATOM   2183  SD  MET A 141       2.737  10.406   4.120  1.00 98.07           S  
ATOM   2184  CE  MET A 141       1.207   9.474   4.110  1.00 98.07           C  
ATOM   2185  HE1 MET A 141       1.345   8.553   3.544  1.00 98.07           H  
ATOM   2186  HE2 MET A 141       0.879   9.256   5.126  1.00 98.07           H  
ATOM   2187  HE3 MET A 141       0.470  10.083   3.585  1.00 98.07           H  
ATOM   2188  N   LEU A 142       2.901  14.441   7.165  1.00 97.91           N  
ATOM   2189  H   LEU A 142       2.729  13.642   7.758  1.00 97.91           H  
ATOM   2190  CA  LEU A 142       4.129  15.200   7.390  1.00 97.91           C  
ATOM   2191  HA  LEU A 142       4.082  16.137   6.836  1.00 97.91           H  
ATOM   2192  C   LEU A 142       5.346  14.429   6.885  1.00 97.91           C  
ATOM   2193  CB  LEU A 142       4.285  15.516   8.883  1.00 97.91           C  
ATOM   2194  HB2 LEU A 142       5.201  16.090   9.026  1.00 97.91           H  
ATOM   2195  HB3 LEU A 142       4.390  14.577   9.426  1.00 97.91           H  
ATOM   2196  O   LEU A 142       5.352  13.196   6.886  1.00 97.91           O  
ATOM   2197  CG  LEU A 142       3.113  16.302   9.485  1.00 97.91           C  
ATOM   2198  HG  LEU A 142       2.195  15.721   9.395  1.00 97.91           H  
ATOM   2199  CD1 LEU A 142       3.402  16.515  10.962  1.00 97.91           C  
ATOM   2200 HD11 LEU A 142       2.550  17.027  11.409  1.00 97.91           H  
ATOM   2201 HD12 LEU A 142       4.309  17.103  11.097  1.00 97.91           H  
ATOM   2202 HD13 LEU A 142       3.507  15.540  11.438  1.00 97.91           H  
ATOM   2203  CD2 LEU A 142       2.912  17.663   8.827  1.00 97.91           C  
ATOM   2204 HD21 LEU A 142       3.834  18.243   8.863  1.00 97.91           H  
ATOM   2205 HD22 LEU A 142       2.606  17.538   7.789  1.00 97.91           H  
ATOM   2206 HD23 LEU A 142       2.117  18.208   9.336  1.00 97.91           H  
ATOM   2207  N   ALA A 143       6.406  15.164   6.540  1.00 97.39           N  
ATOM   2208  H   ALA A 143       6.311  16.169   6.524  1.00 97.39           H  
ATOM   2209  CA  ALA A 143       7.632  14.596   5.982  1.00 97.39           C  
ATOM   2210  HA  ALA A 143       7.401  14.135   5.022  1.00 97.39           H  
ATOM   2211  C   ALA A 143       8.244  13.503   6.880  1.00 97.39           C  
ATOM   2212  CB  ALA A 143       8.613  15.745   5.727  1.00 97.39           C  
ATOM   2213  HB1 ALA A 143       8.872  16.242   6.663  1.00 97.39           H  
ATOM   2214  HB2 ALA A 143       8.173  16.468   5.040  1.00 97.39           H  
ATOM   2215  HB3 ALA A 143       9.522  15.351   5.273  1.00 97.39           H  
ATOM   2216  O   ALA A 143       8.739  12.500   6.381  1.00 97.39           O  
ATOM   2217  N   GLU A 144       8.113  13.606   8.210  1.00 97.46           N  
ATOM   2218  H   GLU A 144       7.647  14.424   8.578  1.00 97.46           H  
ATOM   2219  CA  GLU A 144       8.649  12.611   9.157  1.00 97.46           C  
ATOM   2220  HA  GLU A 144       9.714  12.509   8.952  1.00 97.46           H  
ATOM   2221  C   GLU A 144       8.057  11.191   9.037  1.00 97.46           C  
ATOM   2222  CB  GLU A 144       8.494  13.115  10.602  1.00 97.46           C  
ATOM   2223  HB2 GLU A 144       9.097  12.471  11.242  1.00 97.46           H  
ATOM   2224  HB3 GLU A 144       8.902  14.124  10.679  1.00 97.46           H  
ATOM   2225  O   GLU A 144       8.558  10.263   9.685  1.00 97.46           O  
ATOM   2226  CG  GLU A 144       7.048  13.115  11.132  1.00 97.46           C  
ATOM   2227  HG2 GLU A 144       6.490  13.922  10.657  1.00 97.46           H  
ATOM   2228  HG3 GLU A 144       6.554  12.173  10.892  1.00 97.46           H  
ATOM   2229  CD  GLU A 144       7.044  13.278  12.656  1.00 97.46           C  
ATOM   2230  OE1 GLU A 144       6.791  14.406  13.137  1.00 97.46           O  
ATOM   2231  OE2 GLU A 144       7.355  12.289  13.372  1.00 97.46           O  
ATOM   2232  N   PHE A 145       6.980  11.028   8.262  1.00 98.38           N  
ATOM   2233  H   PHE A 145       6.604  11.841   7.795  1.00 98.38           H  
ATOM   2234  CA  PHE A 145       6.346   9.741   7.975  1.00 98.38           C  
ATOM   2235  HA  PHE A 145       6.695   9.012   8.706  1.00 98.38           H  
ATOM   2236  C   PHE A 145       6.742   9.164   6.603  1.00 98.38           C  
ATOM   2237  CB  PHE A 145       4.823   9.871   8.145  1.00 98.38           C  
ATOM   2238  HB2 PHE A 145       4.443  10.539   7.372  1.00 98.38           H  
ATOM   2239  HB3 PHE A 145       4.367   8.894   7.984  1.00 98.38           H  
ATOM   2240  O   PHE A 145       6.326   8.051   6.281  1.00 98.38           O  
ATOM   2241  CG  PHE A 145       4.385  10.373   9.513  1.00 98.38           C  
ATOM   2242  CD1 PHE A 145       4.710   9.644  10.673  1.00 98.38           C  
ATOM   2243  HD1 PHE A 145       5.266   8.722  10.590  1.00 98.38           H  
ATOM   2244  CD2 PHE A 145       3.667  11.577   9.630  1.00 98.38           C  
ATOM   2245  HD2 PHE A 145       3.427  12.144   8.743  1.00 98.38           H  
ATOM   2246  CE1 PHE A 145       4.322  10.118  11.939  1.00 98.38           C  
ATOM   2247  HE1 PHE A 145       4.579   9.566  12.831  1.00 98.38           H  
ATOM   2248  CE2 PHE A 145       3.274  12.049  10.894  1.00 98.38           C  
ATOM   2249  HE2 PHE A 145       2.731  12.979  10.980  1.00 98.38           H  
ATOM   2250  CZ  PHE A 145       3.608  11.321  12.048  1.00 98.38           C  
ATOM   2251  HZ  PHE A 145       3.332  11.699  13.022  1.00 98.38           H  
ATOM   2252  N   VAL A 146       7.555   9.871   5.809  1.00 97.70           N  
ATOM   2253  H   VAL A 146       7.864  10.779   6.127  1.00 97.70           H  
ATOM   2254  CA  VAL A 146       8.014   9.420   4.475  1.00 97.70           C  
ATOM   2255  HA  VAL A 146       7.834   8.349   4.376  1.00 97.70           H  
ATOM   2256  C   VAL A 146       9.510   9.589   4.236  1.00 97.70           C  
ATOM   2257  CB  VAL A 146       7.248  10.107   3.332  1.00 97.70           C  
ATOM   2258  HB  VAL A 146       7.665   9.771   2.383  1.00 97.70           H  
ATOM   2259  O   VAL A 146      10.098   8.759   3.548  1.00 97.70           O  
ATOM   2260  CG1 VAL A 146       5.787   9.676   3.373  1.00 97.70           C  
ATOM   2261 HG11 VAL A 146       5.715   8.596   3.242  1.00 97.70           H  
ATOM   2262 HG12 VAL A 146       5.353   9.958   4.332  1.00 97.70           H  
ATOM   2263 HG13 VAL A 146       5.242  10.170   2.569  1.00 97.70           H  
ATOM   2264  CG2 VAL A 146       7.308  11.638   3.375  1.00 97.70           C  
ATOM   2265 HG21 VAL A 146       8.342  11.982   3.364  1.00 97.70           H  
ATOM   2266 HG22 VAL A 146       6.799  12.015   4.261  1.00 97.70           H  
ATOM   2267 HG23 VAL A 146       6.826  12.028   2.478  1.00 97.70           H  
ATOM   2268  N   THR A 147      10.150  10.603   4.822  1.00 96.83           N  
ATOM   2269  H   THR A 147       9.625  11.283   5.354  1.00 96.83           H  
ATOM   2270  CA  THR A 147      11.595  10.821   4.698  1.00 96.83           C  
ATOM   2271  HA  THR A 147      11.843  10.920   3.641  1.00 96.83           H  
ATOM   2272  C   THR A 147      12.351   9.625   5.265  1.00 96.83           C  
ATOM   2273  CB  THR A 147      12.031  12.099   5.427  1.00 96.83           C  
ATOM   2274  HB  THR A 147      11.845  11.991   6.495  1.00 96.83           H  
ATOM   2275  O   THR A 147      12.143   9.256   6.421  1.00 96.83           O  
ATOM   2276  CG2 THR A 147      13.507  12.420   5.203  1.00 96.83           C  
ATOM   2277 HG21 THR A 147      13.735  12.449   4.138  1.00 96.83           H  
ATOM   2278 HG22 THR A 147      14.131  11.662   5.676  1.00 96.83           H  
ATOM   2279 HG23 THR A 147      13.744  13.385   5.650  1.00 96.83           H  
ATOM   2280  OG1 THR A 147      11.305  13.213   4.954  1.00 96.83           O  
ATOM   2281  HG1 THR A 147      11.495  13.310   4.018  1.00 96.83           H  
ATOM   2282  N   ASP A 148      13.206   9.018   4.438  1.00 96.72           N  
ATOM   2283  H   ASP A 148      13.369   9.425   3.528  1.00 96.72           H  
ATOM   2284  CA  ASP A 148      13.961   7.794   4.743  1.00 96.72           C  
ATOM   2285  HA  ASP A 148      14.419   7.474   3.807  1.00 96.72           H  
ATOM   2286  C   ASP A 148      13.081   6.610   5.193  1.00 96.72           C  
ATOM   2287  CB  ASP A 148      15.119   8.101   5.705  1.00 96.72           C  
ATOM   2288  HB2 ASP A 148      15.726   7.204   5.830  1.00 96.72           H  
ATOM   2289  HB3 ASP A 148      14.716   8.371   6.681  1.00 96.72           H  
ATOM   2290  O   ASP A 148      13.532   5.692   5.882  1.00 96.72           O  
ATOM   2291  CG  ASP A 148      16.027   9.222   5.193  1.00 96.72           C  
ATOM   2292  OD1 ASP A 148      16.347   9.208   3.984  1.00 96.72           O  
ATOM   2293  OD2 ASP A 148      16.403  10.082   6.022  1.00 96.72           O  
ATOM   2294  N   LEU A 149      11.803   6.629   4.802  1.00 98.30           N  
ATOM   2295  H   LEU A 149      11.493   7.423   4.261  1.00 98.30           H  
ATOM   2296  CA  LEU A 149      10.818   5.602   5.107  1.00 98.30           C  
ATOM   2297  HA  LEU A 149      11.319   4.741   5.550  1.00 98.30           H  
ATOM   2298  C   LEU A 149      10.157   5.128   3.804  1.00 98.30           C  
ATOM   2299  CB  LEU A 149       9.799   6.145   6.131  1.00 98.30           C  
ATOM   2300  HB2 LEU A 149       8.973   5.439   6.212  1.00 98.30           H  
ATOM   2301  HB3 LEU A 149       9.397   7.084   5.749  1.00 98.30           H  
ATOM   2302  O   LEU A 149       8.997   5.456   3.564  1.00 98.30           O  
ATOM   2303  CG  LEU A 149      10.363   6.387   7.541  1.00 98.30           C  
ATOM   2304  HG  LEU A 149      11.254   7.014   7.497  1.00 98.30           H  
ATOM   2305  CD1 LEU A 149       9.309   7.108   8.384  1.00 98.30           C  
ATOM   2306 HD11 LEU A 149       9.691   7.269   9.392  1.00 98.30           H  
ATOM   2307 HD12 LEU A 149       8.386   6.530   8.407  1.00 98.30           H  
ATOM   2308 HD13 LEU A 149       9.116   8.082   7.935  1.00 98.30           H  
ATOM   2309  CD2 LEU A 149      10.716   5.074   8.246  1.00 98.30           C  
ATOM   2310 HD21 LEU A 149      11.565   4.619   7.736  1.00 98.30           H  
ATOM   2311 HD22 LEU A 149       9.869   4.390   8.209  1.00 98.30           H  
ATOM   2312 HD23 LEU A 149      11.011   5.273   9.277  1.00 98.30           H  
ATOM   2313  N   PRO A 150      10.836   4.346   2.948  1.00 98.34           N  
ATOM   2314  CA  PRO A 150      10.200   3.776   1.762  1.00 98.34           C  
ATOM   2315  HA  PRO A 150       9.941   4.589   1.083  1.00 98.34           H  
ATOM   2316  C   PRO A 150       8.918   2.981   2.087  1.00 98.34           C  
ATOM   2317  CB  PRO A 150      11.271   2.906   1.103  1.00 98.34           C  
ATOM   2318  HB2 PRO A 150      11.746   3.460   0.293  1.00 98.34           H  
ATOM   2319  HB3 PRO A 150      10.847   1.972   0.734  1.00 98.34           H  
ATOM   2320  O   PRO A 150       8.811   2.331   3.134  1.00 98.34           O  
ATOM   2321  CG  PRO A 150      12.289   2.631   2.208  1.00 98.34           C  
ATOM   2322  HG2 PRO A 150      13.290   2.477   1.806  1.00 98.34           H  
ATOM   2323  HG3 PRO A 150      11.972   1.766   2.792  1.00 98.34           H  
ATOM   2324  CD  PRO A 150      12.212   3.884   3.071  1.00 98.34           C  
ATOM   2325  HD2 PRO A 150      12.881   4.647   2.671  1.00 98.34           H  
ATOM   2326  HD3 PRO A 150      12.489   3.651   4.099  1.00 98.34           H  
ATOM   2327  N   ALA A 151       7.925   3.041   1.204  1.00 97.77           N  
ATOM   2328  H   ALA A 151       8.075   3.589   0.369  1.00 97.77           H  
ATOM   2329  CA  ALA A 151       6.729   2.206   1.233  1.00 97.77           C  
ATOM   2330  HA  ALA A 151       6.294   2.224   2.232  1.00 97.77           H  
ATOM   2331  C   ALA A 151       7.052   0.741   0.942  1.00 97.77           C  
ATOM   2332  CB  ALA A 151       5.689   2.778   0.273  1.00 97.77           C  
ATOM   2333  HB1 ALA A 151       5.293   3.705   0.686  1.00 97.77           H  
ATOM   2334  HB2 ALA A 151       6.138   2.968  -0.702  1.00 97.77           H  
ATOM   2335  HB3 ALA A 151       4.867   2.073   0.152  1.00 97.77           H  
ATOM   2336  O   ALA A 151       8.038   0.421   0.276  1.00 97.77           O  
ATOM   2337  N   VAL A 152       6.239  -0.163   1.491  1.00 98.01           N  
ATOM   2338  H   VAL A 152       5.463   0.170   2.044  1.00 98.01           H  
ATOM   2339  CA  VAL A 152       6.569  -1.598   1.490  1.00 98.01           C  
ATOM   2340  HA  VAL A 152       7.595  -1.714   1.143  1.00 98.01           H  
ATOM   2341  C   VAL A 152       5.750  -2.438   0.517  1.00 98.01           C  
ATOM   2342  CB  VAL A 152       6.556  -2.193   2.907  1.00 98.01           C  
ATOM   2343  HB  VAL A 152       6.827  -3.246   2.836  1.00 98.01           H  
ATOM   2344  O   VAL A 152       6.206  -3.523   0.169  1.00 98.01           O  
ATOM   2345  CG1 VAL A 152       7.603  -1.501   3.789  1.00 98.01           C  
ATOM   2346 HG11 VAL A 152       8.594  -1.647   3.358  1.00 98.01           H  
ATOM   2347 HG12 VAL A 152       7.400  -0.432   3.853  1.00 98.01           H  
ATOM   2348 HG13 VAL A 152       7.582  -1.927   4.792  1.00 98.01           H  
ATOM   2349  CG2 VAL A 152       5.190  -2.112   3.587  1.00 98.01           C  
ATOM   2350 HG21 VAL A 152       4.889  -1.073   3.716  1.00 98.01           H  
ATOM   2351 HG22 VAL A 152       5.228  -2.592   4.565  1.00 98.01           H  
ATOM   2352 HG23 VAL A 152       4.445  -2.631   2.984  1.00 98.01           H  
ATOM   2353  N   ALA A 153       4.587  -1.970   0.054  1.00 95.85           N  
ATOM   2354  H   ALA A 153       4.277  -1.044   0.310  1.00 95.85           H  
ATOM   2355  CA  ALA A 153       3.740  -2.741  -0.855  1.00 95.85           C  
ATOM   2356  HA  ALA A 153       3.916  -3.802  -0.676  1.00 95.85           H  
ATOM   2357  C   ALA A 153       4.103  -2.491  -2.324  1.00 95.85           C  
ATOM   2358  CB  ALA A 153       2.266  -2.481  -0.540  1.00 95.85           C  
ATOM   2359  HB1 ALA A 153       1.647  -3.139  -1.150  1.00 95.85           H  
ATOM   2360  HB2 ALA A 153       2.001  -1.448  -0.766  1.00 95.85           H  
ATOM   2361  HB3 ALA A 153       2.073  -2.697   0.510  1.00 95.85           H  
ATOM   2362  O   ALA A 153       3.423  -1.752  -3.038  1.00 95.85           O  
ATOM   2363  N   CYS A 154       5.179  -3.128  -2.781  1.00 93.86           N  
ATOM   2364  H   CYS A 154       5.684  -3.742  -2.157  1.00 93.86           H  
ATOM   2365  CA  CYS A 154       5.559  -3.107  -4.189  1.00 93.86           C  
ATOM   2366  HA  CYS A 154       5.696  -2.071  -4.501  1.00 93.86           H  
ATOM   2367  C   CYS A 154       4.448  -3.724  -5.049  1.00 93.86           C  
ATOM   2368  CB  CYS A 154       6.881  -3.862  -4.376  1.00 93.86           C  
ATOM   2369  HB2 CYS A 154       6.768  -4.882  -4.009  1.00 93.86           H  
ATOM   2370  HB3 CYS A 154       7.125  -3.889  -5.438  1.00 93.86           H  
ATOM   2371  O   CYS A 154       3.861  -4.739  -4.667  1.00 93.86           O  
ATOM   2372  SG  CYS A 154       8.209  -3.016  -3.471  1.00 93.86           S  
ATOM   2373  HG  CYS A 154       9.218  -3.817  -3.825  1.00 93.86           H  
ATOM   2374  N   GLN A 155       4.184  -3.143  -6.220  1.00 91.24           N  
ATOM   2375  H   GLN A 155       4.780  -2.384  -6.517  1.00 91.24           H  
ATOM   2376  CA  GLN A 155       3.286  -3.741  -7.206  1.00 91.24           C  
ATOM   2377  HA  GLN A 155       2.469  -4.236  -6.681  1.00 91.24           H  
ATOM   2378  C   GLN A 155       4.045  -4.784  -8.016  1.00 91.24           C  
ATOM   2379  CB  GLN A 155       2.667  -2.718  -8.161  1.00 91.24           C  
ATOM   2380  HB2 GLN A 155       3.437  -2.384  -8.857  1.00 91.24           H  
ATOM   2381  HB3 GLN A 155       1.926  -3.228  -8.776  1.00 91.24           H  
ATOM   2382  O   GLN A 155       5.183  -4.576  -8.446  1.00 91.24           O  
ATOM   2383  CG  GLN A 155       2.009  -1.507  -7.493  1.00 91.24           C  
ATOM   2384  HG2 GLN A 155       1.769  -0.768  -8.257  1.00 91.24           H  
ATOM   2385  HG3 GLN A 155       2.684  -1.043  -6.774  1.00 91.24           H  
ATOM   2386  CD  GLN A 155       0.714  -1.934  -6.824  1.00 91.24           C  
ATOM   2387  NE2 GLN A 155       0.579  -1.765  -5.530  1.00 91.24           N  
ATOM   2388 HE21 GLN A 155       1.364  -1.471  -4.967  1.00 91.24           H  
ATOM   2389 HE22 GLN A 155      -0.180  -2.282  -5.109  1.00 91.24           H  
ATOM   2390  OE1 GLN A 155      -0.187  -2.436  -7.473  1.00 91.24           O  
ATOM   2391  N   ILE A 156       3.394  -5.911  -8.239  1.00 92.92           N  
ATOM   2392  H   ILE A 156       2.458  -6.008  -7.872  1.00 92.92           H  
ATOM   2393  CA  ILE A 156       4.011  -7.107  -8.778  1.00 92.92           C  
ATOM   2394  HA  ILE A 156       5.026  -6.895  -9.112  1.00 92.92           H  
ATOM   2395  C   ILE A 156       3.195  -7.587  -9.964  1.00 92.92           C  
ATOM   2396  CB  ILE A 156       4.067  -8.182  -7.686  1.00 92.92           C  
ATOM   2397  HB  ILE A 156       3.036  -8.403  -7.408  1.00 92.92           H  
ATOM   2398  O   ILE A 156       1.995  -7.824  -9.842  1.00 92.92           O  
ATOM   2399  CG1 ILE A 156       4.787  -7.744  -6.395  1.00 92.92           C  
ATOM   2400 HG12 ILE A 156       4.244  -6.907  -5.956  1.00 92.92           H  
ATOM   2401 HG13 ILE A 156       4.728  -8.557  -5.672  1.00 92.92           H  
ATOM   2402  CG2 ILE A 156       4.677  -9.478  -8.215  1.00 92.92           C  
ATOM   2403 HG21 ILE A 156       4.726 -10.194  -7.395  1.00 92.92           H  
ATOM   2404 HG22 ILE A 156       5.672  -9.287  -8.617  1.00 92.92           H  
ATOM   2405 HG23 ILE A 156       4.046  -9.905  -8.995  1.00 92.92           H  
ATOM   2406  CD1 ILE A 156       6.255  -7.346  -6.548  1.00 92.92           C  
ATOM   2407 HD11 ILE A 156       6.600  -7.015  -5.568  1.00 92.92           H  
ATOM   2408 HD12 ILE A 156       6.854  -8.197  -6.873  1.00 92.92           H  
ATOM   2409 HD13 ILE A 156       6.361  -6.522  -7.253  1.00 92.92           H  
ATOM   2410  N   VAL A 157       3.879  -7.796 -11.082  1.00 92.44           N  
ATOM   2411  H   VAL A 157       4.860  -7.555 -11.086  1.00 92.44           H  
ATOM   2412  CA  VAL A 157       3.357  -8.528 -12.233  1.00 92.44           C  
ATOM   2413  HA  VAL A 157       2.271  -8.591 -12.166  1.00 92.44           H  
ATOM   2414  C   VAL A 157       3.937  -9.935 -12.192  1.00 92.44           C  
ATOM   2415  CB  VAL A 157       3.709  -7.822 -13.553  1.00 92.44           C  
ATOM   2416  HB  VAL A 157       4.789  -7.846 -13.700  1.00 92.44           H  
ATOM   2417  O   VAL A 157       5.154 -10.110 -12.153  1.00 92.44           O  
ATOM   2418  CG1 VAL A 157       3.040  -8.532 -14.737  1.00 92.44           C  
ATOM   2419 HG11 VAL A 157       3.282  -8.013 -15.664  1.00 92.44           H  
ATOM   2420 HG12 VAL A 157       3.399  -9.559 -14.816  1.00 92.44           H  
ATOM   2421 HG13 VAL A 157       1.959  -8.542 -14.600  1.00 92.44           H  
ATOM   2422  CG2 VAL A 157       3.264  -6.353 -13.556  1.00 92.44           C  
ATOM   2423 HG21 VAL A 157       2.198  -6.287 -13.341  1.00 92.44           H  
ATOM   2424 HG22 VAL A 157       3.465  -5.905 -14.529  1.00 92.44           H  
ATOM   2425 HG23 VAL A 157       3.814  -5.794 -12.799  1.00 92.44           H  
ATOM   2426  N   ILE A 158       3.081 -10.949 -12.203  1.00 94.66           N  
ATOM   2427  H   ILE A 158       2.091 -10.749 -12.217  1.00 94.66           H  
ATOM   2428  CA  ILE A 158       3.509 -12.344 -12.305  1.00 94.66           C  
ATOM   2429  HA  ILE A 158       4.464 -12.462 -11.791  1.00 94.66           H  
ATOM   2430  C   ILE A 158       3.730 -12.651 -13.789  1.00 94.66           C  
ATOM   2431  CB  ILE A 158       2.497 -13.287 -11.620  1.00 94.66           C  
ATOM   2432  HB  ILE A 158       1.547 -13.224 -12.152  1.00 94.66           H  
ATOM   2433  O   ILE A 158       2.793 -12.621 -14.588  1.00 94.66           O  
ATOM   2434  CG1 ILE A 158       2.261 -12.870 -10.146  1.00 94.66           C  
ATOM   2435 HG12 ILE A 158       3.182 -12.999  -9.578  1.00 94.66           H  
ATOM   2436 HG13 ILE A 158       1.984 -11.817 -10.099  1.00 94.66           H  
ATOM   2437  CG2 ILE A 158       3.020 -14.735 -11.698  1.00 94.66           C  
ATOM   2438 HG21 ILE A 158       2.311 -15.425 -11.239  1.00 94.66           H  
ATOM   2439 HG22 ILE A 158       3.143 -15.036 -12.738  1.00 94.66           H  
ATOM   2440 HG23 ILE A 158       3.981 -14.815 -11.191  1.00 94.66           H  
ATOM   2441  CD1 ILE A 158       1.131 -13.641  -9.456  1.00 94.66           C  
ATOM   2442 HD11 ILE A 158       0.227 -13.603 -10.063  1.00 94.66           H  
ATOM   2443 HD12 ILE A 158       1.424 -14.679  -9.295  1.00 94.66           H  
ATOM   2444 HD13 ILE A 158       0.924 -13.187  -8.487  1.00 94.66           H  
ATOM   2445  N   GLU A 159       4.979 -12.913 -14.171  1.00 96.05           N  
ATOM   2446  H   GLU A 159       5.709 -12.953 -13.475  1.00 96.05           H  
ATOM   2447  CA  GLU A 159       5.316 -13.302 -15.540  1.00 96.05           C  
ATOM   2448  HA  GLU A 159       4.926 -12.536 -16.210  1.00 96.05           H  
ATOM   2449  C   GLU A 159       4.628 -14.621 -15.913  1.00 96.05           C  
ATOM   2450  CB  GLU A 159       6.836 -13.390 -15.765  1.00 96.05           C  
ATOM   2451  HB2 GLU A 159       7.005 -13.760 -16.776  1.00 96.05           H  
ATOM   2452  HB3 GLU A 159       7.271 -14.099 -15.060  1.00 96.05           H  
ATOM   2453  O   GLU A 159       4.400 -15.488 -15.069  1.00 96.05           O  
ATOM   2454  CG  GLU A 159       7.530 -12.026 -15.629  1.00 96.05           C  
ATOM   2455  HG2 GLU A 159       6.916 -11.278 -16.130  1.00 96.05           H  
ATOM   2456  HG3 GLU A 159       7.586 -11.760 -14.574  1.00 96.05           H  
ATOM   2457  CD  GLU A 159       8.945 -12.000 -16.239  1.00 96.05           C  
ATOM   2458  OE1 GLU A 159       9.280 -10.966 -16.861  1.00 96.05           O  
ATOM   2459  OE2 GLU A 159       9.699 -12.989 -16.080  1.00 96.05           O  
ATOM   2460  N   ASP A 160       4.273 -14.747 -17.194  1.00 95.99           N  
ATOM   2461  H   ASP A 160       4.618 -14.057 -17.846  1.00 95.99           H  
ATOM   2462  CA  ASP A 160       3.583 -15.908 -17.770  1.00 95.99           C  
ATOM   2463  HA  ASP A 160       3.345 -15.636 -18.799  1.00 95.99           H  
ATOM   2464  C   ASP A 160       2.215 -16.247 -17.142  1.00 95.99           C  
ATOM   2465  CB  ASP A 160       4.549 -17.101 -17.866  1.00 95.99           C  
ATOM   2466  HB2 ASP A 160       4.840 -17.421 -16.866  1.00 95.99           H  
ATOM   2467  HB3 ASP A 160       4.043 -17.934 -18.353  1.00 95.99           H  
ATOM   2468  O   ASP A 160       1.652 -17.314 -17.401  1.00 95.99           O  
ATOM   2469  CG  ASP A 160       5.801 -16.763 -18.682  1.00 95.99           C  
ATOM   2470  OD1 ASP A 160       5.637 -16.125 -19.752  1.00 95.99           O  
ATOM   2471  OD2 ASP A 160       6.906 -17.166 -18.257  1.00 95.99           O  
ATOM   2472  N   PHE A 161       1.620 -15.323 -16.374  1.00 93.60           N  
ATOM   2473  H   PHE A 161       2.142 -14.498 -16.114  1.00 93.60           H  
ATOM   2474  CA  PHE A 161       0.287 -15.522 -15.814  1.00 93.60           C  
ATOM   2475  HA  PHE A 161       0.356 -16.440 -15.230  1.00 93.60           H  
ATOM   2476  C   PHE A 161      -0.776 -15.678 -16.925  1.00 93.60           C  
ATOM   2477  CB  PHE A 161      -0.077 -14.403 -14.835  1.00 93.60           C  
ATOM   2478  HB2 PHE A 161       0.812 -14.143 -14.260  1.00 93.60           H  
ATOM   2479  HB3 PHE A 161      -0.386 -13.514 -15.386  1.00 93.60           H  
ATOM   2480  O   PHE A 161      -0.762 -14.937 -17.918  1.00 93.60           O  
ATOM   2481  CG  PHE A 161      -1.151 -14.804 -13.843  1.00 93.60           C  
ATOM   2482  CD1 PHE A 161      -2.510 -14.545 -14.103  1.00 93.60           C  
ATOM   2483  HD1 PHE A 161      -2.806 -14.051 -15.016  1.00 93.60           H  
ATOM   2484  CD2 PHE A 161      -0.778 -15.444 -12.646  1.00 93.60           C  
ATOM   2485  HD2 PHE A 161       0.263 -15.656 -12.451  1.00 93.60           H  
ATOM   2486  CE1 PHE A 161      -3.485 -14.908 -13.159  1.00 93.60           C  
ATOM   2487  HE1 PHE A 161      -4.523 -14.672 -13.343  1.00 93.60           H  
ATOM   2488  CE2 PHE A 161      -1.751 -15.794 -11.696  1.00 93.60           C  
ATOM   2489  HE2 PHE A 161      -1.458 -16.268 -10.771  1.00 93.60           H  
ATOM   2490  CZ  PHE A 161      -3.105 -15.516 -11.949  1.00 93.60           C  
ATOM   2491  HZ  PHE A 161      -3.853 -15.752 -11.207  1.00 93.60           H  
ATOM   2492  N   PRO A 162      -1.732 -16.617 -16.794  1.00 94.33           N  
ATOM   2493  CA  PRO A 162      -2.748 -16.849 -17.815  1.00 94.33           C  
ATOM   2494  HA  PRO A 162      -2.241 -17.158 -18.729  1.00 94.33           H  
ATOM   2495  C   PRO A 162      -3.607 -15.607 -18.089  1.00 94.33           C  
ATOM   2496  CB  PRO A 162      -3.599 -18.016 -17.298  1.00 94.33           C  
ATOM   2497  HB2 PRO A 162      -3.931 -18.665 -18.108  1.00 94.33           H  
ATOM   2498  HB3 PRO A 162      -4.455 -17.647 -16.734  1.00 94.33           H  
ATOM   2499  O   PRO A 162      -4.265 -15.085 -17.195  1.00 94.33           O  
ATOM   2500  CG  PRO A 162      -2.659 -18.744 -16.342  1.00 94.33           C  
ATOM   2501  HG2 PRO A 162      -3.203 -19.255 -15.548  1.00 94.33           H  
ATOM   2502  HG3 PRO A 162      -2.028 -19.439 -16.897  1.00 94.33           H  
ATOM   2503  CD  PRO A 162      -1.805 -17.634 -15.757  1.00 94.33           C  
ATOM   2504  HD2 PRO A 162      -0.827 -18.043 -15.505  1.00 94.33           H  
ATOM   2505  HD3 PRO A 162      -2.286 -17.221 -14.870  1.00 94.33           H  
ATOM   2506  N   LYS A 163      -3.695 -15.185 -19.359  1.00 87.75           N  
ATOM   2507  H   LYS A 163      -3.061 -15.610 -20.021  1.00 87.75           H  
ATOM   2508  CA  LYS A 163      -4.496 -14.011 -19.776  1.00 87.75           C  
ATOM   2509  HA  LYS A 163      -4.146 -13.139 -19.223  1.00 87.75           H  
ATOM   2510  C   LYS A 163      -5.994 -14.118 -19.464  1.00 87.75           C  
ATOM   2511  CB  LYS A 163      -4.339 -13.765 -21.284  1.00 87.75           C  
ATOM   2512  HB2 LYS A 163      -5.028 -12.974 -21.576  1.00 87.75           H  
ATOM   2513  HB3 LYS A 163      -4.608 -14.670 -21.828  1.00 87.75           H  
ATOM   2514  O   LYS A 163      -6.682 -13.106 -19.427  1.00 87.75           O  
ATOM   2515  CG  LYS A 163      -2.923 -13.331 -21.673  1.00 87.75           C  
ATOM   2516  HG2 LYS A 163      -2.219 -14.136 -21.461  1.00 87.75           H  
ATOM   2517  HG3 LYS A 163      -2.644 -12.453 -21.090  1.00 87.75           H  
ATOM   2518  CD  LYS A 163      -2.873 -12.988 -23.165  1.00 87.75           C  
ATOM   2519  HD2 LYS A 163      -3.576 -12.181 -23.371  1.00 87.75           H  
ATOM   2520  HD3 LYS A 163      -3.148 -13.868 -23.746  1.00 87.75           H  
ATOM   2521  CE  LYS A 163      -1.454 -12.545 -23.525  1.00 87.75           C  
ATOM   2522  HE2 LYS A 163      -1.190 -11.692 -22.900  1.00 87.75           H  
ATOM   2523  HE3 LYS A 163      -0.766 -13.353 -23.278  1.00 87.75           H  
ATOM   2524  NZ  LYS A 163      -1.343 -12.191 -24.960  1.00 87.75           N  
ATOM   2525  HZ1 LYS A 163      -1.966 -11.426 -25.177  1.00 87.75           H  
ATOM   2526  HZ2 LYS A 163      -1.577 -12.988 -25.533  1.00 87.75           H  
ATOM   2527  HZ3 LYS A 163      -0.395 -11.910 -25.166  1.00 87.75           H  
ATOM   2528  N   GLN A 164      -6.506 -15.339 -19.340  1.00 88.89           N  
ATOM   2529  H   GLN A 164      -5.853 -16.110 -19.350  1.00 88.89           H  
ATOM   2530  CA  GLN A 164      -7.901 -15.643 -19.020  1.00 88.89           C  
ATOM   2531  HA  GLN A 164      -8.369 -14.775 -18.556  1.00 88.89           H  
ATOM   2532  C   GLN A 164      -7.929 -16.771 -17.985  1.00 88.89           C  
ATOM   2533  CB  GLN A 164      -8.691 -16.004 -20.293  1.00 88.89           C  
ATOM   2534  HB2 GLN A 164      -8.188 -16.819 -20.813  1.00 88.89           H  
ATOM   2535  HB3 GLN A 164      -9.683 -16.345 -19.998  1.00 88.89           H  
ATOM   2536  O   GLN A 164      -8.332 -17.895 -18.283  1.00 88.89           O  
ATOM   2537  CG  GLN A 164      -8.862 -14.819 -21.252  1.00 88.89           C  
ATOM   2538  HG2 GLN A 164      -7.883 -14.473 -21.584  1.00 88.89           H  
ATOM   2539  HG3 GLN A 164      -9.353 -14.001 -20.726  1.00 88.89           H  
ATOM   2540  CD  GLN A 164      -9.683 -15.164 -22.492  1.00 88.89           C  
ATOM   2541  NE2 GLN A 164      -9.867 -14.223 -23.391  1.00 88.89           N  
ATOM   2542 HE21 GLN A 164     -10.452 -14.482 -24.172  1.00 88.89           H  
ATOM   2543 HE22 GLN A 164      -9.552 -13.280 -23.211  1.00 88.89           H  
ATOM   2544  OE1 GLN A 164     -10.162 -16.264 -22.703  1.00 88.89           O  
ATOM   2545  N   ALA A 165      -7.424 -16.492 -16.782  1.00 92.57           N  
ATOM   2546  H   ALA A 165      -7.071 -15.567 -16.586  1.00 92.57           H  
ATOM   2547  CA  ALA A 165      -7.455 -17.457 -15.691  1.00 92.57           C  
ATOM   2548  HA  ALA A 165      -6.947 -18.364 -16.017  1.00 92.57           H  
ATOM   2549  C   ALA A 165      -8.909 -17.815 -15.339  1.00 92.57           C  
ATOM   2550  CB  ALA A 165      -6.688 -16.885 -14.495  1.00 92.57           C  
ATOM   2551  HB1 ALA A 165      -7.171 -15.971 -14.149  1.00 92.57           H  
ATOM   2552  HB2 ALA A 165      -6.673 -17.613 -13.684  1.00 92.57           H  
ATOM   2553  HB3 ALA A 165      -5.663 -16.654 -14.783  1.00 92.57           H  
ATOM   2554  O   ALA A 165      -9.745 -16.941 -15.101  1.00 92.57           O  
ATOM   2555  N   THR A 166      -9.227 -19.109 -15.310  1.00 96.20           N  
ATOM   2556  H   THR A 166      -8.518 -19.800 -15.509  1.00 96.20           H  
ATOM   2557  CA  THR A 166     -10.566 -19.559 -14.913  1.00 96.20           C  
ATOM   2558  HA  THR A 166     -11.294 -18.917 -15.409  1.00 96.20           H  
ATOM   2559  C   THR A 166     -10.760 -19.398 -13.404  1.00 96.20           C  
ATOM   2560  CB  THR A 166     -10.862 -21.004 -15.345  1.00 96.20           C  
ATOM   2561  HB  THR A 166     -11.925 -21.193 -15.193  1.00 96.20           H  
ATOM   2562  O   THR A 166      -9.798 -19.332 -12.636  1.00 96.20           O  
ATOM   2563  CG2 THR A 166     -10.540 -21.278 -16.813  1.00 96.20           C  
ATOM   2564 HG21 THR A 166      -9.465 -21.224 -16.986  1.00 96.20           H  
ATOM   2565 HG22 THR A 166     -11.036 -20.540 -17.442  1.00 96.20           H  
ATOM   2566 HG23 THR A 166     -10.894 -22.272 -17.088  1.00 96.20           H  
ATOM   2567  OG1 THR A 166     -10.143 -21.915 -14.553  1.00 96.20           O  
ATOM   2568  HG1 THR A 166     -10.125 -22.756 -15.017  1.00 96.20           H  
ATOM   2569  N   ALA A 167     -12.016 -19.402 -12.948  1.00 96.58           N  
ATOM   2570  H   ALA A 167     -12.782 -19.405 -13.605  1.00 96.58           H  
ATOM   2571  CA  ALA A 167     -12.320 -19.388 -11.516  1.00 96.58           C  
ATOM   2572  HA  ALA A 167     -11.942 -18.461 -11.086  1.00 96.58           H  
ATOM   2573  C   ALA A 167     -11.651 -20.555 -10.761  1.00 96.58           C  
ATOM   2574  CB  ALA A 167     -13.843 -19.426 -11.348  1.00 96.58           C  
ATOM   2575  HB1 ALA A 167     -14.092 -19.387 -10.288  1.00 96.58           H  
ATOM   2576  HB2 ALA A 167     -14.293 -18.567 -11.846  1.00 96.58           H  
ATOM   2577  HB3 ALA A 167     -14.247 -20.346 -11.773  1.00 96.58           H  
ATOM   2578  O   ALA A 167     -11.227 -20.389  -9.619  1.00 96.58           O  
ATOM   2579  N   GLU A 168     -11.512 -21.715 -11.411  1.00 97.19           N  
ATOM   2580  H   GLU A 168     -11.828 -21.777 -12.369  1.00 97.19           H  
ATOM   2581  CA  GLU A 168     -10.816 -22.873 -10.851  1.00 97.19           C  
ATOM   2582  HA  GLU A 168     -11.204 -23.065  -9.850  1.00 97.19           H  
ATOM   2583  C   GLU A 168      -9.308 -22.620 -10.715  1.00 97.19           C  
ATOM   2584  CB  GLU A 168     -11.104 -24.103 -11.720  1.00 97.19           C  
ATOM   2585  HB2 GLU A 168     -12.181 -24.188 -11.865  1.00 97.19           H  
ATOM   2586  HB3 GLU A 168     -10.626 -23.979 -12.692  1.00 97.19           H  
ATOM   2587  O   GLU A 168      -8.751 -22.853  -9.643  1.00 97.19           O  
ATOM   2588  CG  GLU A 168     -10.589 -25.384 -11.051  1.00 97.19           C  
ATOM   2589  HG2 GLU A 168     -11.120 -25.528 -10.110  1.00 97.19           H  
ATOM   2590  HG3 GLU A 168      -9.530 -25.258 -10.823  1.00 97.19           H  
ATOM   2591  CD  GLU A 168     -10.751 -26.634 -11.923  1.00 97.19           C  
ATOM   2592  OE1 GLU A 168     -10.033 -27.616 -11.617  1.00 97.19           O  
ATOM   2593  OE2 GLU A 168     -11.557 -26.592 -12.878  1.00 97.19           O  
ATOM   2594  N   MET A 169      -8.658 -22.074 -11.750  1.00 97.56           N  
ATOM   2595  H   MET A 169      -9.173 -21.870 -12.595  1.00 97.56           H  
ATOM   2596  CA  MET A 169      -7.232 -21.720 -11.700  1.00 97.56           C  
ATOM   2597  HA  MET A 169      -6.645 -22.613 -11.488  1.00 97.56           H  
ATOM   2598  C   MET A 169      -6.952 -20.698 -10.593  1.00 97.56           C  
ATOM   2599  CB  MET A 169      -6.775 -21.140 -13.044  1.00 97.56           C  
ATOM   2600  HB2 MET A 169      -7.390 -20.275 -13.293  1.00 97.56           H  
ATOM   2601  HB3 MET A 169      -5.743 -20.803 -12.945  1.00 97.56           H  
ATOM   2602  O   MET A 169      -6.006 -20.857  -9.827  1.00 97.56           O  
ATOM   2603  CG  MET A 169      -6.841 -22.144 -14.196  1.00 97.56           C  
ATOM   2604  HG2 MET A 169      -6.136 -22.955 -14.016  1.00 97.56           H  
ATOM   2605  HG3 MET A 169      -7.836 -22.587 -14.234  1.00 97.56           H  
ATOM   2606  SD  MET A 169      -6.486 -21.396 -15.806  1.00 97.56           S  
ATOM   2607  CE  MET A 169      -4.680 -21.504 -15.747  1.00 97.56           C  
ATOM   2608  HE1 MET A 169      -4.382 -22.551 -15.699  1.00 97.56           H  
ATOM   2609  HE2 MET A 169      -4.256 -21.057 -16.646  1.00 97.56           H  
ATOM   2610  HE3 MET A 169      -4.307 -20.996 -14.858  1.00 97.56           H  
ATOM   2611  N   LEU A 170      -7.805 -19.678 -10.451  1.00 97.09           N  
ATOM   2612  H   LEU A 170      -8.552 -19.586 -11.125  1.00 97.09           H  
ATOM   2613  CA  LEU A 170      -7.674 -18.673  -9.392  1.00 97.09           C  
ATOM   2614  HA  LEU A 170      -6.650 -18.302  -9.388  1.00 97.09           H  
ATOM   2615  C   LEU A 170      -7.918 -19.259  -7.995  1.00 97.09           C  
ATOM   2616  CB  LEU A 170      -8.636 -17.504  -9.666  1.00 97.09           C  
ATOM   2617  HB2 LEU A 170      -9.650 -17.898  -9.736  1.00 97.09           H  
ATOM   2618  HB3 LEU A 170      -8.592 -16.820  -8.818  1.00 97.09           H  
ATOM   2619  O   LEU A 170      -7.268 -18.852  -7.033  1.00 97.09           O  
ATOM   2620  CG  LEU A 170      -8.325 -16.698 -10.941  1.00 97.09           C  
ATOM   2621  HG  LEU A 170      -8.327 -17.361 -11.806  1.00 97.09           H  
ATOM   2622  CD1 LEU A 170      -9.408 -15.637 -11.140  1.00 97.09           C  
ATOM   2623 HD11 LEU A 170      -9.396 -14.918 -10.321  1.00 97.09           H  
ATOM   2624 HD12 LEU A 170     -10.386 -16.112 -11.212  1.00 97.09           H  
ATOM   2625 HD13 LEU A 170      -9.221 -15.108 -12.074  1.00 97.09           H  
ATOM   2626  CD2 LEU A 170      -6.965 -16.005 -10.861  1.00 97.09           C  
ATOM   2627 HD21 LEU A 170      -6.771 -15.470 -11.791  1.00 97.09           H  
ATOM   2628 HD22 LEU A 170      -6.162 -16.733 -10.745  1.00 97.09           H  
ATOM   2629 HD23 LEU A 170      -6.940 -15.297 -10.032  1.00 97.09           H  
ATOM   2630  N   ALA A 171      -8.827 -20.227  -7.854  1.00 96.11           N  
ATOM   2631  H   ALA A 171      -9.365 -20.516  -8.659  1.00 96.11           H  
ATOM   2632  CA  ALA A 171      -9.021 -20.938  -6.592  1.00 96.11           C  
ATOM   2633  HA  ALA A 171      -9.158 -20.205  -5.797  1.00 96.11           H  
ATOM   2634  C   ALA A 171      -7.791 -21.786  -6.221  1.00 96.11           C  
ATOM   2635  CB  ALA A 171     -10.295 -21.785  -6.686  1.00 96.11           C  
ATOM   2636  HB1 ALA A 171     -10.191 -22.538  -7.466  1.00 96.11           H  
ATOM   2637  HB2 ALA A 171     -11.147 -21.146  -6.919  1.00 96.11           H  
ATOM   2638  HB3 ALA A 171     -10.474 -22.282  -5.733  1.00 96.11           H  
ATOM   2639  O   ALA A 171      -7.381 -21.790  -5.057  1.00 96.11           O  
ATOM   2640  N   LYS A 172      -7.172 -22.457  -7.203  1.00 96.61           N  
ATOM   2641  H   LYS A 172      -7.581 -22.434  -8.126  1.00 96.61           H  
ATOM   2642  CA  LYS A 172      -5.911 -23.193  -7.023  1.00 96.61           C  
ATOM   2643  HA  LYS A 172      -6.013 -23.887  -6.189  1.00 96.61           H  
ATOM   2644  C   LYS A 172      -4.760 -22.254  -6.649  1.00 96.61           C  
ATOM   2645  CB  LYS A 172      -5.578 -24.007  -8.285  1.00 96.61           C  
ATOM   2646  HB2 LYS A 172      -4.564 -24.394  -8.182  1.00 96.61           H  
ATOM   2647  HB3 LYS A 172      -5.608 -23.359  -9.161  1.00 96.61           H  
ATOM   2648  O   LYS A 172      -4.071 -22.529  -5.670  1.00 96.61           O  
ATOM   2649  CG  LYS A 172      -6.525 -25.200  -8.495  1.00 96.61           C  
ATOM   2650  HG2 LYS A 172      -7.557 -24.851  -8.493  1.00 96.61           H  
ATOM   2651  HG3 LYS A 172      -6.398 -25.903  -7.672  1.00 96.61           H  
ATOM   2652  CD  LYS A 172      -6.250 -25.923  -9.823  1.00 96.61           C  
ATOM   2653  HD2 LYS A 172      -6.321 -25.210 -10.644  1.00 96.61           H  
ATOM   2654  HD3 LYS A 172      -5.245 -26.346  -9.812  1.00 96.61           H  
ATOM   2655  CE  LYS A 172      -7.287 -27.038 -10.019  1.00 96.61           C  
ATOM   2656  HE2 LYS A 172      -8.284 -26.616  -9.895  1.00 96.61           H  
ATOM   2657  HE3 LYS A 172      -7.132 -27.801  -9.257  1.00 96.61           H  
ATOM   2658  NZ  LYS A 172      -7.205 -27.675 -11.352  1.00 96.61           N  
ATOM   2659  HZ1 LYS A 172      -6.944 -27.012 -12.068  1.00 96.61           H  
ATOM   2660  HZ2 LYS A 172      -6.460 -28.357 -11.340  1.00 96.61           H  
ATOM   2661  HZ3 LYS A 172      -8.085 -28.105 -11.597  1.00 96.61           H  
ATOM   2662  N   ALA A 173      -4.633 -21.109  -7.324  1.00 97.04           N  
ATOM   2663  H   ALA A 173      -5.202 -20.982  -8.149  1.00 97.04           H  
ATOM   2664  CA  ALA A 173      -3.651 -20.070  -7.003  1.00 97.04           C  
ATOM   2665  HA  ALA A 173      -2.651 -20.483  -7.133  1.00 97.04           H  
ATOM   2666  C   ALA A 173      -3.775 -19.589  -5.549  1.00 97.04           C  
ATOM   2667  CB  ALA A 173      -3.825 -18.893  -7.974  1.00 97.04           C  
ATOM   2668  HB1 ALA A 173      -4.819 -18.457  -7.873  1.00 97.04           H  
ATOM   2669  HB2 ALA A 173      -3.086 -18.122  -7.758  1.00 97.04           H  
ATOM   2670  HB3 ALA A 173      -3.689 -19.227  -9.002  1.00 97.04           H  
ATOM   2671  O   ALA A 173      -2.808 -19.634  -4.792  1.00 97.04           O  
ATOM   2672  N   ARG A 174      -4.983 -19.203  -5.114  1.00 95.32           N  
ATOM   2673  H   ARG A 174      -5.735 -19.155  -5.787  1.00 95.32           H  
ATOM   2674  CA  ARG A 174      -5.230 -18.770  -3.727  1.00 95.32           C  
ATOM   2675  HA  ARG A 174      -4.579 -17.930  -3.486  1.00 95.32           H  
ATOM   2676  C   ARG A 174      -4.899 -19.859  -2.713  1.00 95.32           C  
ATOM   2677  CB  ARG A 174      -6.685 -18.325  -3.563  1.00 95.32           C  
ATOM   2678  HB2 ARG A 174      -7.351 -19.086  -3.971  1.00 95.32           H  
ATOM   2679  HB3 ARG A 174      -6.898 -18.206  -2.501  1.00 95.32           H  
ATOM   2680  O   ARG A 174      -4.264 -19.586  -1.698  1.00 95.32           O  
ATOM   2681  CG  ARG A 174      -6.937 -16.984  -4.254  1.00 95.32           C  
ATOM   2682  HG2 ARG A 174      -6.713 -17.051  -5.318  1.00 95.32           H  
ATOM   2683  HG3 ARG A 174      -6.292 -16.224  -3.811  1.00 95.32           H  
ATOM   2684  CD  ARG A 174      -8.398 -16.586  -4.058  1.00 95.32           C  
ATOM   2685  HD2 ARG A 174      -8.585 -16.476  -2.990  1.00 95.32           H  
ATOM   2686  HD3 ARG A 174      -9.048 -17.370  -4.447  1.00 95.32           H  
ATOM   2687  NE  ARG A 174      -8.661 -15.299  -4.705  1.00 95.32           N  
ATOM   2688  HE  ARG A 174      -8.200 -14.525  -4.248  1.00 95.32           H  
ATOM   2689  NH1 ARG A 174      -9.914 -16.020  -6.489  1.00 95.32           N  
ATOM   2690 HH11 ARG A 174     -10.390 -15.804  -7.352  1.00 95.32           H  
ATOM   2691 HH12 ARG A 174      -9.748 -16.970  -6.188  1.00 95.32           H  
ATOM   2692  NH2 ARG A 174      -9.409 -13.851  -6.277  1.00 95.32           N  
ATOM   2693 HH21 ARG A 174      -9.869 -13.626  -7.148  1.00 95.32           H  
ATOM   2694 HH22 ARG A 174      -8.904 -13.128  -5.784  1.00 95.32           H  
ATOM   2695  CZ  ARG A 174      -9.329 -15.064  -5.816  1.00 95.32           C  
ATOM   2696  N   ARG A 175      -5.278 -21.111  -2.997  1.00 94.16           N  
ATOM   2697  H   ARG A 175      -5.786 -21.265  -3.856  1.00 94.16           H  
ATOM   2698  CA  ARG A 175      -4.951 -22.255  -2.134  1.00 94.16           C  
ATOM   2699  HA  ARG A 175      -5.287 -22.028  -1.122  1.00 94.16           H  
ATOM   2700  C   ARG A 175      -3.441 -22.481  -2.032  1.00 94.16           C  
ATOM   2701  CB  ARG A 175      -5.682 -23.502  -2.648  1.00 94.16           C  
ATOM   2702  HB2 ARG A 175      -6.748 -23.287  -2.712  1.00 94.16           H  
ATOM   2703  HB3 ARG A 175      -5.318 -23.748  -3.646  1.00 94.16           H  
ATOM   2704  O   ARG A 175      -2.964 -22.783  -0.941  1.00 94.16           O  
ATOM   2705  CG  ARG A 175      -5.468 -24.702  -1.718  1.00 94.16           C  
ATOM   2706  HG2 ARG A 175      -4.405 -24.933  -1.655  1.00 94.16           H  
ATOM   2707  HG3 ARG A 175      -5.841 -24.466  -0.721  1.00 94.16           H  
ATOM   2708  CD  ARG A 175      -6.194 -25.930  -2.265  1.00 94.16           C  
ATOM   2709  HD2 ARG A 175      -7.268 -25.744  -2.259  1.00 94.16           H  
ATOM   2710  HD3 ARG A 175      -5.868 -26.086  -3.293  1.00 94.16           H  
ATOM   2711  NE  ARG A 175      -5.881 -27.125  -1.461  1.00 94.16           N  
ATOM   2712  HE  ARG A 175      -5.361 -26.968  -0.609  1.00 94.16           H  
ATOM   2713  NH1 ARG A 175      -6.686 -28.682  -2.943  1.00 94.16           N  
ATOM   2714 HH11 ARG A 175      -6.743 -29.639  -3.262  1.00 94.16           H  
ATOM   2715 HH12 ARG A 175      -6.910 -27.938  -3.588  1.00 94.16           H  
ATOM   2716  NH2 ARG A 175      -5.705 -29.358  -1.057  1.00 94.16           N  
ATOM   2717 HH21 ARG A 175      -5.166 -29.162  -0.225  1.00 94.16           H  
ATOM   2718 HH22 ARG A 175      -5.803 -30.309  -1.382  1.00 94.16           H  
ATOM   2719  CZ  ARG A 175      -6.095 -28.378  -1.822  1.00 94.16           C  
ATOM   2720  N   PHE A 176      -2.709 -22.339  -3.135  1.00 96.00           N  
ATOM   2721  H   PHE A 176      -3.176 -22.132  -4.007  1.00 96.00           H  
ATOM   2722  CA  PHE A 176      -1.251 -22.421  -3.147  1.00 96.00           C  
ATOM   2723  HA  PHE A 176      -0.942 -23.373  -2.716  1.00 96.00           H  
ATOM   2724  C   PHE A 176      -0.634 -21.314  -2.281  1.00 96.00           C  
ATOM   2725  CB  PHE A 176      -0.751 -22.371  -4.598  1.00 96.00           C  
ATOM   2726  HB2 PHE A 176      -1.183 -23.207  -5.150  1.00 96.00           H  
ATOM   2727  HB3 PHE A 176      -1.096 -21.455  -5.079  1.00 96.00           H  
ATOM   2728  O   PHE A 176       0.160 -21.609  -1.391  1.00 96.00           O  
ATOM   2729  CG  PHE A 176       0.756 -22.433  -4.720  1.00 96.00           C  
ATOM   2730  CD1 PHE A 176       1.513 -21.246  -4.718  1.00 96.00           C  
ATOM   2731  HD1 PHE A 176       1.021 -20.287  -4.637  1.00 96.00           H  
ATOM   2732  CD2 PHE A 176       1.406 -23.676  -4.821  1.00 96.00           C  
ATOM   2733  HD2 PHE A 176       0.832 -24.591  -4.850  1.00 96.00           H  
ATOM   2734  CE1 PHE A 176       2.912 -21.302  -4.816  1.00 96.00           C  
ATOM   2735  HE1 PHE A 176       3.488 -20.388  -4.825  1.00 96.00           H  
ATOM   2736  CE2 PHE A 176       2.806 -23.732  -4.919  1.00 96.00           C  
ATOM   2737  HE2 PHE A 176       3.303 -24.685  -5.033  1.00 96.00           H  
ATOM   2738  CZ  PHE A 176       3.559 -22.546  -4.909  1.00 96.00           C  
ATOM   2739  HZ  PHE A 176       4.635 -22.589  -4.991  1.00 96.00           H  
ATOM   2740  N   MET A 177      -1.071 -20.064  -2.469  1.00 96.31           N  
ATOM   2741  H   MET A 177      -1.726 -19.897  -3.220  1.00 96.31           H  
ATOM   2742  CA  MET A 177      -0.533 -18.904  -1.753  1.00 96.31           C  
ATOM   2743  HA  MET A 177       0.548 -18.886  -1.885  1.00 96.31           H  
ATOM   2744  C   MET A 177      -0.797 -18.930  -0.245  1.00 96.31           C  
ATOM   2745  CB  MET A 177      -1.121 -17.614  -2.331  1.00 96.31           C  
ATOM   2746  HB2 MET A 177      -0.808 -16.787  -1.694  1.00 96.31           H  
ATOM   2747  HB3 MET A 177      -2.209 -17.670  -2.336  1.00 96.31           H  
ATOM   2748  O   MET A 177       0.101 -18.619   0.535  1.00 96.31           O  
ATOM   2749  CG  MET A 177      -0.599 -17.321  -3.732  1.00 96.31           C  
ATOM   2750  HG2 MET A 177       0.486 -17.410  -3.678  1.00 96.31           H  
ATOM   2751  HG3 MET A 177      -0.967 -18.068  -4.435  1.00 96.31           H  
ATOM   2752  SD  MET A 177      -0.989 -15.668  -4.364  1.00 96.31           S  
ATOM   2753  CE  MET A 177      -2.799 -15.684  -4.318  1.00 96.31           C  
ATOM   2754  HE1 MET A 177      -3.161 -14.703  -4.624  1.00 96.31           H  
ATOM   2755  HE2 MET A 177      -3.150 -15.863  -3.302  1.00 96.31           H  
ATOM   2756  HE3 MET A 177      -3.185 -16.452  -4.988  1.00 96.31           H  
ATOM   2757  N   SER A 178      -2.008 -19.292   0.193  1.00 92.41           N  
ATOM   2758  H   SER A 178      -2.741 -19.467  -0.479  1.00 92.41           H  
ATOM   2759  CA  SER A 178      -2.319 -19.409   1.628  1.00 92.41           C  
ATOM   2760  HA  SER A 178      -1.999 -18.502   2.142  1.00 92.41           H  
ATOM   2761  C   SER A 178      -1.595 -20.586   2.292  1.00 92.41           C  
ATOM   2762  CB  SER A 178      -3.823 -19.586   1.848  1.00 92.41           C  
ATOM   2763  HB2 SER A 178      -4.021 -19.595   2.920  1.00 92.41           H  
ATOM   2764  HB3 SER A 178      -4.139 -20.541   1.429  1.00 92.41           H  
ATOM   2765  O   SER A 178      -1.406 -20.599   3.507  1.00 92.41           O  
ATOM   2766  OG  SER A 178      -4.578 -18.551   1.250  1.00 92.41           O  
ATOM   2767  HG  SER A 178      -4.080 -17.731   1.291  1.00 92.41           H  
ATOM   2768  N   GLY A 179      -1.192 -21.591   1.512  1.00 85.05           N  
ATOM   2769  H   GLY A 179      -1.335 -21.520   0.515  1.00 85.05           H  
ATOM   2770  CA  GLY A 179      -0.602 -22.815   2.033  1.00 85.05           C  
ATOM   2771  HA2 GLY A 179       0.283 -22.539   2.607  1.00 85.05           H  
ATOM   2772  HA3 GLY A 179      -0.290 -23.443   1.198  1.00 85.05           H  
ATOM   2773  C   GLY A 179      -1.566 -23.618   2.926  1.00 85.05           C  
ATOM   2774  O   GLY A 179      -2.788 -23.446   2.872  1.00 85.05           O  
ATOM   2775  N   PRO A 180      -1.038 -24.545   3.747  1.00 80.89           N  
ATOM   2776  CA  PRO A 180      -1.861 -25.394   4.609  1.00 80.89           C  
ATOM   2777  HA  PRO A 180      -2.697 -25.802   4.043  1.00 80.89           H  
ATOM   2778  C   PRO A 180      -2.432 -24.650   5.826  1.00 80.89           C  
ATOM   2779  CB  PRO A 180      -0.929 -26.535   5.030  1.00 80.89           C  
ATOM   2780  HB2 PRO A 180      -0.976 -27.331   4.286  1.00 80.89           H  
ATOM   2781  HB3 PRO A 180      -1.176 -26.928   6.017  1.00 80.89           H  
ATOM   2782  O   PRO A 180      -3.465 -25.057   6.358  1.00 80.89           O  
ATOM   2783  CG  PRO A 180       0.460 -25.898   5.003  1.00 80.89           C  
ATOM   2784  HG2 PRO A 180       1.243 -26.638   4.834  1.00 80.89           H  
ATOM   2785  HG3 PRO A 180       0.636 -25.364   5.937  1.00 80.89           H  
ATOM   2786  CD  PRO A 180       0.370 -24.898   3.853  1.00 80.89           C  
ATOM   2787  HD2 PRO A 180       0.986 -24.025   4.070  1.00 80.89           H  
ATOM   2788  HD3 PRO A 180       0.696 -25.369   2.926  1.00 80.89           H  
ATOM   2789  N   ASP A 181      -1.772 -23.576   6.265  1.00 78.79           N  
ATOM   2790  H   ASP A 181      -1.008 -23.217   5.711  1.00 78.79           H  
ATOM   2791  CA  ASP A 181      -2.183 -22.779   7.418  1.00 78.79           C  
ATOM   2792  HA  ASP A 181      -2.894 -23.349   8.016  1.00 78.79           H  
ATOM   2793  C   ASP A 181      -2.874 -21.492   6.965  1.00 78.79           C  
ATOM   2794  CB  ASP A 181      -0.983 -22.489   8.329  1.00 78.79           C  
ATOM   2795  HB2 ASP A 181      -0.523 -23.435   8.614  1.00 78.79           H  
ATOM   2796  HB3 ASP A 181      -0.242 -21.903   7.784  1.00 78.79           H  
ATOM   2797  O   ASP A 181      -2.230 -20.512   6.601  1.00 78.79           O  
ATOM   2798  CG  ASP A 181      -1.395 -21.737   9.602  1.00 78.79           C  
ATOM   2799  OD1 ASP A 181      -2.610 -21.462   9.770  1.00 78.79           O  
ATOM   2800  OD2 ASP A 181      -0.484 -21.463  10.410  1.00 78.79           O  
ATOM   2801  N   LYS A 182      -4.205 -21.484   7.047  1.00 74.60           N  
ATOM   2802  H   LYS A 182      -4.648 -22.317   7.407  1.00 74.60           H  
ATOM   2803  CA  LYS A 182      -5.032 -20.338   6.646  1.00 74.60           C  
ATOM   2804  HA  LYS A 182      -4.748 -20.043   5.636  1.00 74.60           H  
ATOM   2805  C   LYS A 182      -4.823 -19.086   7.502  1.00 74.60           C  
ATOM   2806  CB  LYS A 182      -6.513 -20.725   6.672  1.00 74.60           C  
ATOM   2807  HB2 LYS A 182      -6.787 -21.041   7.679  1.00 74.60           H  
ATOM   2808  HB3 LYS A 182      -7.100 -19.842   6.421  1.00 74.60           H  
ATOM   2809  O   LYS A 182      -5.286 -18.024   7.102  1.00 74.60           O  
ATOM   2810  CG  LYS A 182      -6.853 -21.835   5.673  1.00 74.60           C  
ATOM   2811  HG2 LYS A 182      -6.500 -21.551   4.682  1.00 74.60           H  
ATOM   2812  HG3 LYS A 182      -6.373 -22.767   5.972  1.00 74.60           H  
ATOM   2813  CD  LYS A 182      -8.371 -22.025   5.638  1.00 74.60           C  
ATOM   2814  HD2 LYS A 182      -8.722 -22.308   6.630  1.00 74.60           H  
ATOM   2815  HD3 LYS A 182      -8.835 -21.083   5.347  1.00 74.60           H  
ATOM   2816  CE  LYS A 182      -8.735 -23.110   4.626  1.00 74.60           C  
ATOM   2817  HE2 LYS A 182      -8.304 -24.054   4.956  1.00 74.60           H  
ATOM   2818  HE3 LYS A 182      -8.281 -22.851   3.670  1.00 74.60           H  
ATOM   2819  NZ  LYS A 182     -10.207 -23.220   4.483  1.00 74.60           N  
ATOM   2820  HZ1 LYS A 182     -10.445 -23.933   3.809  1.00 74.60           H  
ATOM   2821  HZ2 LYS A 182     -10.582 -22.338   4.163  1.00 74.60           H  
ATOM   2822  HZ3 LYS A 182     -10.630 -23.444   5.373  1.00 74.60           H  
ATOM   2823  N   ALA A 183      -4.198 -19.197   8.676  1.00 76.04           N  
ATOM   2824  H   ALA A 183      -3.804 -20.086   8.951  1.00 76.04           H  
ATOM   2825  CA  ALA A 183      -3.869 -18.034   9.495  1.00 76.04           C  
ATOM   2826  HA  ALA A 183      -4.663 -17.293   9.401  1.00 76.04           H  
ATOM   2827  C   ALA A 183      -2.576 -17.343   9.037  1.00 76.04           C  
ATOM   2828  CB  ALA A 183      -3.803 -18.465  10.962  1.00 76.04           C  
ATOM   2829  HB1 ALA A 183      -3.052 -19.244  11.093  1.00 76.04           H  
ATOM   2830  HB2 ALA A 183      -3.534 -17.609  11.581  1.00 76.04           H  
ATOM   2831  HB3 ALA A 183      -4.776 -18.841  11.281  1.00 76.04           H  
ATOM   2832  O   ALA A 183      -2.294 -16.220   9.461  1.00 76.04           O  
ATOM   2833  N   ARG A 184      -1.784 -17.988   8.172  1.00 78.38           N  
ATOM   2834  H   ARG A 184      -2.081 -18.883   7.812  1.00 78.38           H  
ATOM   2835  CA  ARG A 184      -0.579 -17.391   7.604  1.00 78.38           C  
ATOM   2836  HA  ARG A 184      -0.081 -16.827   8.393  1.00 78.38           H  
ATOM   2837  C   ARG A 184      -0.959 -16.423   6.485  1.00 78.38           C  
ATOM   2838  CB  ARG A 184       0.357 -18.505   7.121  1.00 78.38           C  
ATOM   2839  HB2 ARG A 184      -0.072 -18.959   6.228  1.00 78.38           H  
ATOM   2840  HB3 ARG A 184       0.428 -19.270   7.893  1.00 78.38           H  
ATOM   2841  O   ARG A 184      -1.825 -16.711   5.662  1.00 78.38           O  
ATOM   2842  CG  ARG A 184       1.772 -17.997   6.805  1.00 78.38           C  
ATOM   2843  HG2 ARG A 184       2.246 -17.632   7.716  1.00 78.38           H  
ATOM   2844  HG3 ARG A 184       1.730 -17.187   6.076  1.00 78.38           H  
ATOM   2845  CD  ARG A 184       2.592 -19.146   6.219  1.00 78.38           C  
ATOM   2846  HD2 ARG A 184       2.032 -19.573   5.387  1.00 78.38           H  
ATOM   2847  HD3 ARG A 184       2.703 -19.908   6.990  1.00 78.38           H  
ATOM   2848  NE  ARG A 184       3.920 -18.725   5.721  1.00 78.38           N  
ATOM   2849  HE  ARG A 184       4.061 -17.747   5.513  1.00 78.38           H  
ATOM   2850  NH1 ARG A 184       4.768 -20.841   5.514  1.00 78.38           N  
ATOM   2851 HH11 ARG A 184       3.878 -21.199   5.829  1.00 78.38           H  
ATOM   2852 HH12 ARG A 184       5.503 -21.455   5.194  1.00 78.38           H  
ATOM   2853  NH2 ARG A 184       6.032 -19.146   4.905  1.00 78.38           N  
ATOM   2854 HH21 ARG A 184       6.106 -18.212   4.528  1.00 78.38           H  
ATOM   2855 HH22 ARG A 184       6.730 -19.797   4.574  1.00 78.38           H  
ATOM   2856  CZ  ARG A 184       4.896 -19.553   5.384  1.00 78.38           C  
ATOM   2857  N   ALA A 185      -0.260 -15.290   6.432  1.00 86.43           N  
ATOM   2858  H   ALA A 185       0.407 -15.091   7.164  1.00 86.43           H  
ATOM   2859  CA  ALA A 185      -0.314 -14.410   5.270  1.00 86.43           C  
ATOM   2860  HA  ALA A 185      -1.333 -14.037   5.163  1.00 86.43           H  
ATOM   2861  C   ALA A 185       0.052 -15.195   4.002  1.00 86.43           C  
ATOM   2862  CB  ALA A 185       0.628 -13.221   5.489  1.00 86.43           C  
ATOM   2863  HB1 ALA A 185       1.656 -13.567   5.589  1.00 86.43           H  
ATOM   2864  HB2 ALA A 185       0.335 -12.674   6.385  1.00 86.43           H  
ATOM   2865  HB3 ALA A 185       0.562 -12.549   4.632  1.00 86.43           H  
ATOM   2866  O   ALA A 185       0.958 -16.030   4.042  1.00 86.43           O  
ATOM   2867  N   ALA A 186      -0.637 -14.915   2.899  1.00 94.50           N  
ATOM   2868  H   ALA A 186      -1.343 -14.194   2.931  1.00 94.50           H  
ATOM   2869  CA  ALA A 186      -0.355 -15.515   1.603  1.00 94.50           C  
ATOM   2870  HA  ALA A 186      -0.491 -16.593   1.688  1.00 94.50           H  
ATOM   2871  C   ALA A 186       1.100 -15.247   1.175  1.00 94.50           C  
ATOM   2872  CB  ALA A 186      -1.381 -14.964   0.606  1.00 94.50           C  
ATOM   2873  HB1 ALA A 186      -2.341 -15.461   0.744  1.00 94.50           H  
ATOM   2874  HB2 ALA A 186      -1.038 -15.115  -0.418  1.00 94.50           H  
ATOM   2875  HB3 ALA A 186      -1.516 -13.893   0.756  1.00 94.50           H  
ATOM   2876  O   ALA A 186       1.629 -14.158   1.415  1.00 94.50           O  
ATOM   2877  N   GLN A 187       1.768 -16.239   0.578  1.00 96.33           N  
ATOM   2878  H   GLN A 187       1.299 -17.118   0.415  1.00 96.33           H  
ATOM   2879  CA  GLN A 187       3.164 -16.119   0.145  1.00 96.33           C  
ATOM   2880  HA  GLN A 187       3.369 -15.058   0.010  1.00 96.33           H  
ATOM   2881  C   GLN A 187       3.429 -16.782  -1.204  1.00 96.33           C  
ATOM   2882  CB  GLN A 187       4.143 -16.675   1.198  1.00 96.33           C  
ATOM   2883  HB2 GLN A 187       5.162 -16.538   0.837  1.00 96.33           H  
ATOM   2884  HB3 GLN A 187       3.962 -17.741   1.339  1.00 96.33           H  
ATOM   2885  O   GLN A 187       2.727 -17.708  -1.605  1.00 96.33           O  
ATOM   2886  CG  GLN A 187       3.994 -15.950   2.538  1.00 96.33           C  
ATOM   2887  HG2 GLN A 187       3.019 -16.209   2.952  1.00 96.33           H  
ATOM   2888  HG3 GLN A 187       4.036 -14.872   2.380  1.00 96.33           H  
ATOM   2889  CD  GLN A 187       5.026 -16.306   3.582  1.00 96.33           C  
ATOM   2890  NE2 GLN A 187       4.833 -15.889   4.816  1.00 96.33           N  
ATOM   2891 HE21 GLN A 187       4.056 -15.261   4.966  1.00 96.33           H  
ATOM   2892 HE22 GLN A 187       5.646 -15.884   5.416  1.00 96.33           H  
ATOM   2893  OE1 GLN A 187       6.012 -16.980   3.358  1.00 96.33           O  
ATOM   2894  N   LEU A 188       4.480 -16.320  -1.882  1.00 97.82           N  
ATOM   2895  H   LEU A 188       4.999 -15.553  -1.478  1.00 97.82           H  
ATOM   2896  CA  LEU A 188       4.947 -16.853  -3.158  1.00 97.82           C  
ATOM   2897  HA  LEU A 188       4.447 -17.805  -3.338  1.00 97.82           H  
ATOM   2898  C   LEU A 188       6.469 -17.087  -3.137  1.00 97.82           C  
ATOM   2899  CB  LEU A 188       4.567 -15.882  -4.288  1.00 97.82           C  
ATOM   2900  HB2 LEU A 188       5.099 -16.172  -5.194  1.00 97.82           H  
ATOM   2901  HB3 LEU A 188       4.909 -14.884  -4.015  1.00 97.82           H  
ATOM   2902  O   LEU A 188       7.207 -16.169  -2.769  1.00 97.82           O  
ATOM   2903  CG  LEU A 188       3.061 -15.825  -4.601  1.00 97.82           C  
ATOM   2904  HG  LEU A 188       2.499 -15.594  -3.696  1.00 97.82           H  
ATOM   2905  CD1 LEU A 188       2.804 -14.720  -5.621  1.00 97.82           C  
ATOM   2906 HD11 LEU A 188       1.733 -14.631  -5.800  1.00 97.82           H  
ATOM   2907 HD12 LEU A 188       3.308 -14.941  -6.562  1.00 97.82           H  
ATOM   2908 HD13 LEU A 188       3.172 -13.773  -5.227  1.00 97.82           H  
ATOM   2909  CD2 LEU A 188       2.551 -17.137  -5.197  1.00 97.82           C  
ATOM   2910 HD21 LEU A 188       3.139 -17.414  -6.071  1.00 97.82           H  
ATOM   2911 HD22 LEU A 188       1.518 -17.003  -5.519  1.00 97.82           H  
ATOM   2912 HD23 LEU A 188       2.588 -17.933  -4.454  1.00 97.82           H  
ATOM   2913  N   PRO A 189       6.954 -18.269  -3.566  1.00 98.15           N  
ATOM   2914  CA  PRO A 189       8.382 -18.554  -3.683  1.00 98.15           C  
ATOM   2915  HA  PRO A 189       8.927 -18.141  -2.834  1.00 98.15           H  
ATOM   2916  C   PRO A 189       8.946 -17.959  -4.982  1.00 98.15           C  
ATOM   2917  CB  PRO A 189       8.472 -20.083  -3.637  1.00 98.15           C  
ATOM   2918  HB2 PRO A 189       9.349 -20.463  -4.160  1.00 98.15           H  
ATOM   2919  HB3 PRO A 189       8.484 -20.409  -2.597  1.00 98.15           H  
ATOM   2920  O   PRO A 189       8.889 -18.566  -6.048  1.00 98.15           O  
ATOM   2921  CG  PRO A 189       7.171 -20.543  -4.298  1.00 98.15           C  
ATOM   2922  HG2 PRO A 189       7.287 -20.556  -5.382  1.00 98.15           H  
ATOM   2923  HG3 PRO A 189       6.864 -21.525  -3.940  1.00 98.15           H  
ATOM   2924  CD  PRO A 189       6.172 -19.458  -3.898  1.00 98.15           C  
ATOM   2925  HD2 PRO A 189       5.614 -19.783  -3.020  1.00 98.15           H  
ATOM   2926  HD3 PRO A 189       5.494 -19.258  -4.727  1.00 98.15           H  
ATOM   2927  N   VAL A 190       9.507 -16.754  -4.921  1.00 98.63           N  
ATOM   2928  H   VAL A 190       9.625 -16.321  -4.016  1.00 98.63           H  
ATOM   2929  CA  VAL A 190      10.011 -16.045  -6.104  1.00 98.63           C  
ATOM   2930  HA  VAL A 190       9.270 -16.149  -6.897  1.00 98.63           H  
ATOM   2931  C   VAL A 190      11.310 -16.677  -6.600  1.00 98.63           C  
ATOM   2932  CB  VAL A 190      10.179 -14.541  -5.823  1.00 98.63           C  
ATOM   2933  HB  VAL A 190      10.907 -14.388  -5.027  1.00 98.63           H  
ATOM   2934  O   VAL A 190      12.276 -16.816  -5.848  1.00 98.63           O  
ATOM   2935  CG1 VAL A 190      10.667 -13.805  -7.072  1.00 98.63           C  
ATOM   2936 HG11 VAL A 190      10.634 -12.728  -6.906  1.00 98.63           H  
ATOM   2937 HG12 VAL A 190      11.696 -14.084  -7.297  1.00 98.63           H  
ATOM   2938 HG13 VAL A 190      10.025 -14.054  -7.917  1.00 98.63           H  
ATOM   2939  CG2 VAL A 190       8.840 -13.926  -5.400  1.00 98.63           C  
ATOM   2940 HG21 VAL A 190       8.072 -14.160  -6.137  1.00 98.63           H  
ATOM   2941 HG22 VAL A 190       8.939 -12.845  -5.304  1.00 98.63           H  
ATOM   2942 HG23 VAL A 190       8.540 -14.331  -4.433  1.00 98.63           H  
ATOM   2943  N   ARG A 191      11.355 -17.037  -7.889  1.00 98.73           N  
ATOM   2944  H   ARG A 191      10.501 -16.943  -8.419  1.00 98.73           H  
ATOM   2945  CA  ARG A 191      12.520 -17.651  -8.561  1.00 98.73           C  
ATOM   2946  HA  ARG A 191      13.279 -17.896  -7.818  1.00 98.73           H  
ATOM   2947  C   ARG A 191      13.229 -16.718  -9.540  1.00 98.73           C  
ATOM   2948  CB  ARG A 191      12.084 -18.946  -9.269  1.00 98.73           C  
ATOM   2949  HB2 ARG A 191      12.959 -19.402  -9.734  1.00 98.73           H  
ATOM   2950  HB3 ARG A 191      11.378 -18.699 -10.062  1.00 98.73           H  
ATOM   2951  O   ARG A 191      14.395 -16.936  -9.853  1.00 98.73           O  
ATOM   2952  CG  ARG A 191      11.431 -19.985  -8.346  1.00 98.73           C  
ATOM   2953  HG2 ARG A 191      11.249 -20.894  -8.920  1.00 98.73           H  
ATOM   2954  HG3 ARG A 191      10.469 -19.614  -7.993  1.00 98.73           H  
ATOM   2955  CD  ARG A 191      12.310 -20.319  -7.141  1.00 98.73           C  
ATOM   2956  HD2 ARG A 191      12.382 -19.437  -6.504  1.00 98.73           H  
ATOM   2957  HD3 ARG A 191      13.304 -20.604  -7.486  1.00 98.73           H  
ATOM   2958  NE  ARG A 191      11.723 -21.418  -6.375  1.00 98.73           N  
ATOM   2959  HE  ARG A 191      10.942 -21.906  -6.791  1.00 98.73           H  
ATOM   2960  NH1 ARG A 191      12.930 -21.207  -4.438  1.00 98.73           N  
ATOM   2961 HH11 ARG A 191      13.324 -20.359  -4.818  1.00 98.73           H  
ATOM   2962 HH12 ARG A 191      13.019 -21.435  -3.458  1.00 98.73           H  
ATOM   2963  NH2 ARG A 191      11.342 -22.782  -4.643  1.00 98.73           N  
ATOM   2964 HH21 ARG A 191      10.635 -23.160  -5.257  1.00 98.73           H  
ATOM   2965 HH22 ARG A 191      11.425 -23.076  -3.680  1.00 98.73           H  
ATOM   2966  CZ  ARG A 191      12.011 -21.796  -5.153  1.00 98.73           C  
ATOM   2967  N   GLY A 192      12.557 -15.661  -9.979  1.00 98.61           N  
ATOM   2968  H   GLY A 192      11.595 -15.565  -9.686  1.00 98.61           H  
ATOM   2969  CA  GLY A 192      13.130 -14.560 -10.750  1.00 98.61           C  
ATOM   2970  HA2 GLY A 192      14.197 -14.470 -10.544  1.00 98.61           H  
ATOM   2971  HA3 GLY A 192      12.990 -14.740 -11.816  1.00 98.61           H  
ATOM   2972  C   GLY A 192      12.436 -13.256 -10.382  1.00 98.61           C  
ATOM   2973  O   GLY A 192      11.250 -13.276 -10.067  1.00 98.61           O  
ATOM   2974  N   CYS A 193      13.171 -12.149 -10.366  1.00 98.23           N  
ATOM   2975  H   CYS A 193      14.124 -12.171 -10.699  1.00 98.23           H  
ATOM   2976  CA  CYS A 193      12.654 -10.842  -9.972  1.00 98.23           C  
ATOM   2977  HA  CYS A 193      11.589 -10.775 -10.195  1.00 98.23           H  
ATOM   2978  C   CYS A 193      13.389  -9.764 -10.766  1.00 98.23           C  
ATOM   2979  CB  CYS A 193      12.863 -10.669  -8.462  1.00 98.23           C  
ATOM   2980  HB2 CYS A 193      12.414 -11.512  -7.936  1.00 98.23           H  
ATOM   2981  HB3 CYS A 193      13.930 -10.631  -8.245  1.00 98.23           H  
ATOM   2982  O   CYS A 193      14.604  -9.622 -10.630  1.00 98.23           O  
ATOM   2983  SG  CYS A 193      12.083  -9.135  -7.889  1.00 98.23           S  
ATOM   2984  HG  CYS A 193      12.698  -9.068  -6.705  1.00 98.23           H  
ATOM   2985  N   ASP A 194      12.649  -9.030 -11.589  1.00 97.01           N  
ATOM   2986  H   ASP A 194      11.665  -9.243 -11.665  1.00 97.01           H  
ATOM   2987  CA  ASP A 194      13.170  -8.016 -12.494  1.00 97.01           C  
ATOM   2988  HA  ASP A 194      14.240  -7.888 -12.332  1.00 97.01           H  
ATOM   2989  C   ASP A 194      12.473  -6.683 -12.202  1.00 97.01           C  
ATOM   2990  CB  ASP A 194      12.983  -8.491 -13.946  1.00 97.01           C  
ATOM   2991  HB2 ASP A 194      11.935  -8.731 -14.123  1.00 97.01           H  
ATOM   2992  HB3 ASP A 194      13.263  -7.681 -14.619  1.00 97.01           H  
ATOM   2993  O   ASP A 194      11.273  -6.516 -12.447  1.00 97.01           O  
ATOM   2994  CG  ASP A 194      13.860  -9.716 -14.260  1.00 97.01           C  
ATOM   2995  OD1 ASP A 194      15.096  -9.540 -14.330  1.00 97.01           O  
ATOM   2996  OD2 ASP A 194      13.335 -10.848 -14.404  1.00 97.01           O  
ATOM   2997  N   LYS A 195      13.227  -5.718 -11.662  1.00 93.22           N  
ATOM   2998  H   LYS A 195      14.203  -5.914 -11.490  1.00 93.22           H  
ATOM   2999  CA  LYS A 195      12.719  -4.368 -11.387  1.00 93.22           C  
ATOM   3000  HA  LYS A 195      11.815  -4.451 -10.785  1.00 93.22           H  
ATOM   3001  C   LYS A 195      12.353  -3.677 -12.696  1.00 93.22           C  
ATOM   3002  CB  LYS A 195      13.756  -3.557 -10.599  1.00 93.22           C  
ATOM   3003  HB2 LYS A 195      14.071  -4.133  -9.729  1.00 93.22           H  
ATOM   3004  HB3 LYS A 195      14.629  -3.370 -11.224  1.00 93.22           H  
ATOM   3005  O   LYS A 195      13.195  -3.550 -13.583  1.00 93.22           O  
ATOM   3006  CG  LYS A 195      13.161  -2.221 -10.130  1.00 93.22           C  
ATOM   3007  HG2 LYS A 195      12.905  -1.604 -10.992  1.00 93.22           H  
ATOM   3008  HG3 LYS A 195      12.257  -2.412  -9.553  1.00 93.22           H  
ATOM   3009  CD  LYS A 195      14.162  -1.464  -9.258  1.00 93.22           C  
ATOM   3010  HD2 LYS A 195      14.449  -2.096  -8.417  1.00 93.22           H  
ATOM   3011  HD3 LYS A 195      15.049  -1.219  -9.843  1.00 93.22           H  
ATOM   3012  CE  LYS A 195      13.516  -0.186  -8.724  1.00 93.22           C  
ATOM   3013  HE2 LYS A 195      13.222   0.457  -9.554  1.00 93.22           H  
ATOM   3014  HE3 LYS A 195      12.615  -0.468  -8.179  1.00 93.22           H  
ATOM   3015  NZ  LYS A 195      14.442   0.513  -7.813  1.00 93.22           N  
ATOM   3016  HZ1 LYS A 195      14.749  -0.113  -7.083  1.00 93.22           H  
ATOM   3017  HZ2 LYS A 195      15.274   0.874  -8.258  1.00 93.22           H  
ATOM   3018  HZ3 LYS A 195      14.007   1.230  -7.251  1.00 93.22           H  
ATOM   3019  N   GLN A 196      11.110  -3.220 -12.797  1.00 88.50           N  
ATOM   3020  H   GLN A 196      10.495  -3.310 -12.000  1.00 88.50           H  
ATOM   3021  CA  GLN A 196      10.620  -2.513 -13.977  1.00 88.50           C  
ATOM   3022  HA  GLN A 196      11.217  -2.798 -14.843  1.00 88.50           H  
ATOM   3023  C   GLN A 196      10.785  -1.003 -13.821  1.00 88.50           C  
ATOM   3024  CB  GLN A 196       9.162  -2.903 -14.262  1.00 88.50           C  
ATOM   3025  HB2 GLN A 196       8.820  -2.358 -15.142  1.00 88.50           H  
ATOM   3026  HB3 GLN A 196       8.539  -2.605 -13.419  1.00 88.50           H  
ATOM   3027  O   GLN A 196      11.212  -0.354 -14.772  1.00 88.50           O  
ATOM   3028  CG  GLN A 196       8.978  -4.409 -14.514  1.00 88.50           C  
ATOM   3029  HG2 GLN A 196       9.199  -4.957 -13.598  1.00 88.50           H  
ATOM   3030  HG3 GLN A 196       7.935  -4.602 -14.765  1.00 88.50           H  
ATOM   3031  CD  GLN A 196       9.853  -4.933 -15.650  1.00 88.50           C  
ATOM   3032  NE2 GLN A 196      10.714  -5.889 -15.379  1.00 88.50           N  
ATOM   3033 HE21 GLN A 196      11.251  -6.271 -16.145  1.00 88.50           H  
ATOM   3034 HE22 GLN A 196      10.803  -6.246 -14.439  1.00 88.50           H  
ATOM   3035  OE1 GLN A 196       9.781  -4.483 -16.786  1.00 88.50           O  
ATOM   3036  N   ASP A 197      10.482  -0.472 -12.633  1.00 86.24           N  
ATOM   3037  H   ASP A 197      10.154  -1.092 -11.906  1.00 86.24           H  
ATOM   3038  CA  ASP A 197      10.651   0.932 -12.225  1.00 86.24           C  
ATOM   3039  HA  ASP A 197      11.687   1.229 -12.388  1.00 86.24           H  
ATOM   3040  C   ASP A 197      10.422   1.001 -10.674  1.00 86.24           C  
ATOM   3041  CB  ASP A 197       9.790   1.786 -13.211  1.00 86.24           C  
ATOM   3042  HB2 ASP A 197      10.320   1.783 -14.164  1.00 86.24           H  
ATOM   3043  HB3 ASP A 197       8.844   1.301 -13.450  1.00 86.24           H  
ATOM   3044  O   ASP A 197      10.363  -0.044 -10.016  1.00 86.24           O  
ATOM   3045  CG  ASP A 197       9.591   3.277 -12.954  1.00 86.24           C  
ATOM   3046  OD1 ASP A 197      10.397   3.843 -12.185  1.00 86.24           O  
ATOM   3047  OD2 ASP A 197       8.668   3.841 -13.588  1.00 86.24           O  
ATOM   3048  N   VAL A 198      10.393   2.173 -10.034  1.00 87.19           N  
ATOM   3049  H   VAL A 198      10.408   3.009 -10.600  1.00 87.19           H  
ATOM   3050  CA  VAL A 198      10.326   2.330  -8.563  1.00 87.19           C  
ATOM   3051  HA  VAL A 198      11.201   1.845  -8.130  1.00 87.19           H  
ATOM   3052  C   VAL A 198       9.081   1.668  -7.961  1.00 87.19           C  
ATOM   3053  CB  VAL A 198      10.381   3.815  -8.154  1.00 87.19           C  
ATOM   3054  HB  VAL A 198       9.545   4.349  -8.607  1.00 87.19           H  
ATOM   3055  O   VAL A 198       7.954   2.102  -8.176  1.00 87.19           O  
ATOM   3056  CG1 VAL A 198      10.305   3.980  -6.630  1.00 87.19           C  
ATOM   3057 HG11 VAL A 198      10.431   5.029  -6.363  1.00 87.19           H  
ATOM   3058 HG12 VAL A 198       9.333   3.662  -6.252  1.00 87.19           H  
ATOM   3059 HG13 VAL A 198      11.092   3.407  -6.139  1.00 87.19           H  
ATOM   3060  CG2 VAL A 198      11.689   4.460  -8.631  1.00 87.19           C  
ATOM   3061 HG21 VAL A 198      11.712   5.503  -8.316  1.00 87.19           H  
ATOM   3062 HG22 VAL A 198      11.749   4.436  -9.719  1.00 87.19           H  
ATOM   3063 HG23 VAL A 198      12.545   3.942  -8.198  1.00 87.19           H  
ATOM   3064  N   GLY A 199       9.283   0.611  -7.170  1.00 90.65           N  
ATOM   3065  H   GLY A 199      10.232   0.308  -7.004  1.00 90.65           H  
ATOM   3066  CA  GLY A 199       8.189  -0.126  -6.536  1.00 90.65           C  
ATOM   3067  HA2 GLY A 199       7.485   0.587  -6.106  1.00 90.65           H  
ATOM   3068  HA3 GLY A 199       8.591  -0.731  -5.724  1.00 90.65           H  
ATOM   3069  C   GLY A 199       7.400  -1.049  -7.474  1.00 90.65           C  
ATOM   3070  O   GLY A 199       6.444  -1.660  -7.004  1.00 90.65           O  
ATOM   3071  N   ILE A 200       7.785  -1.200  -8.753  1.00 91.28           N  
ATOM   3072  H   ILE A 200       8.590  -0.684  -9.080  1.00 91.28           H  
ATOM   3073  CA  ILE A 200       7.180  -2.182  -9.672  1.00 91.28           C  
ATOM   3074  HA  ILE A 200       6.428  -2.732  -9.107  1.00 91.28           H  
ATOM   3075  C   ILE A 200       8.193  -3.225 -10.129  1.00 91.28           C  
ATOM   3076  CB  ILE A 200       6.419  -1.547 -10.863  1.00 91.28           C  
ATOM   3077  HB  ILE A 200       7.111  -0.934 -11.440  1.00 91.28           H  
ATOM   3078  O   ILE A 200       9.274  -2.907 -10.630  1.00 91.28           O  
ATOM   3079  CG1 ILE A 200       5.249  -0.693 -10.303  1.00 91.28           C  
ATOM   3080 HG12 ILE A 200       5.588   0.239  -9.851  1.00 91.28           H  
ATOM   3081 HG13 ILE A 200       4.891  -1.213  -9.415  1.00 91.28           H  
ATOM   3082  CG2 ILE A 200       5.899  -2.633 -11.831  1.00 91.28           C  
ATOM   3083 HG21 ILE A 200       5.545  -2.179 -12.756  1.00 91.28           H  
ATOM   3084 HG22 ILE A 200       5.101  -3.207 -11.361  1.00 91.28           H  
ATOM   3085 HG23 ILE A 200       6.688  -3.318 -12.142  1.00 91.28           H  
ATOM   3086  CD1 ILE A 200       4.013  -0.402 -11.185  1.00 91.28           C  
ATOM   3087 HD11 ILE A 200       3.959  -1.011 -12.088  1.00 91.28           H  
ATOM   3088 HD12 ILE A 200       3.117  -0.617 -10.603  1.00 91.28           H  
ATOM   3089 HD13 ILE A 200       3.942   0.639 -11.500  1.00 91.28           H  
ATOM   3090  N   TYR A 201       7.788  -4.490 -10.023  1.00 93.47           N  
ATOM   3091  H   TYR A 201       6.874  -4.666  -9.631  1.00 93.47           H  
ATOM   3092  CA  TYR A 201       8.602  -5.647 -10.377  1.00 93.47           C  
ATOM   3093  HA  TYR A 201       9.456  -5.325 -10.973  1.00 93.47           H  
ATOM   3094  C   TYR A 201       7.805  -6.648 -11.210  1.00 93.47           C  
ATOM   3095  CB  TYR A 201       9.143  -6.306  -9.102  1.00 93.47           C  
ATOM   3096  HB2 TYR A 201       8.305  -6.633  -8.486  1.00 93.47           H  
ATOM   3097  HB3 TYR A 201       9.705  -7.197  -9.381  1.00 93.47           H  
ATOM   3098  O   TYR A 201       6.608  -6.840 -11.003  1.00 93.47           O  
ATOM   3099  CG  TYR A 201      10.036  -5.401  -8.274  1.00 93.47           C  
ATOM   3100  CD1 TYR A 201      11.434  -5.553  -8.334  1.00 93.47           C  
ATOM   3101  HD1 TYR A 201      11.870  -6.325  -8.951  1.00 93.47           H  
ATOM   3102  CD2 TYR A 201       9.470  -4.409  -7.447  1.00 93.47           C  
ATOM   3103  HD2 TYR A 201       8.396  -4.306  -7.388  1.00 93.47           H  
ATOM   3104  CE1 TYR A 201      12.264  -4.700  -7.584  1.00 93.47           C  
ATOM   3105  HE1 TYR A 201      13.338  -4.813  -7.601  1.00 93.47           H  
ATOM   3106  CE2 TYR A 201      10.296  -3.537  -6.718  1.00 93.47           C  
ATOM   3107  HE2 TYR A 201       9.863  -2.768  -6.095  1.00 93.47           H  
ATOM   3108  OH  TYR A 201      12.496  -2.864  -6.076  1.00 93.47           O  
ATOM   3109  HH  TYR A 201      12.013  -2.234  -5.536  1.00 93.47           H  
ATOM   3110  CZ  TYR A 201      11.694  -3.683  -6.793  1.00 93.47           C  
ATOM   3111  N   ALA A 202       8.496  -7.319 -12.125  1.00 95.32           N  
ATOM   3112  H   ALA A 202       9.482  -7.122 -12.217  1.00 95.32           H  
ATOM   3113  CA  ALA A 202       8.025  -8.544 -12.753  1.00 95.32           C  
ATOM   3114  HA  ALA A 202       6.943  -8.617 -12.649  1.00 95.32           H  
ATOM   3115  C   ALA A 202       8.677  -9.732 -12.034  1.00 95.32           C  
ATOM   3116  CB  ALA A 202       8.348  -8.493 -14.248  1.00 95.32           C  
ATOM   3117  HB1 ALA A 202       9.427  -8.461 -14.399  1.00 95.32           H  
ATOM   3118  HB2 ALA A 202       7.955  -9.383 -14.739  1.00 95.32           H  
ATOM   3119  HB3 ALA A 202       7.889  -7.614 -14.700  1.00 95.32           H  
ATOM   3120  O   ALA A 202       9.885  -9.711 -11.783  1.00 95.32           O  
ATOM   3121  N   ILE A 203       7.895 -10.745 -11.660  1.00 97.61           N  
ATOM   3122  H   ILE A 203       6.915 -10.711 -11.899  1.00 97.61           H  
ATOM   3123  CA  ILE A 203       8.401 -11.916 -10.935  1.00 97.61           C  
ATOM   3124  HA  ILE A 203       9.489 -11.850 -10.912  1.00 97.61           H  
ATOM   3125  C   ILE A 203       8.080 -13.217 -11.656  1.00 97.61           C  
ATOM   3126  CB  ILE A 203       7.937 -11.965  -9.463  1.00 97.61           C  
ATOM   3127  HB  ILE A 203       8.455 -12.805  -8.999  1.00 97.61           H  
ATOM   3128  O   ILE A 203       7.036 -13.360 -12.284  1.00 97.61           O  
ATOM   3129  CG1 ILE A 203       6.423 -12.237  -9.323  1.00 97.61           C  
ATOM   3130 HG12 ILE A 203       5.864 -11.377  -9.692  1.00 97.61           H  
ATOM   3131 HG13 ILE A 203       6.136 -13.095  -9.932  1.00 97.61           H  
ATOM   3132  CG2 ILE A 203       8.391 -10.692  -8.722  1.00 97.61           C  
ATOM   3133 HG21 ILE A 203       9.460 -10.542  -8.876  1.00 97.61           H  
ATOM   3134 HG22 ILE A 203       8.214 -10.782  -7.650  1.00 97.61           H  
ATOM   3135 HG23 ILE A 203       7.860  -9.819  -9.103  1.00 97.61           H  
ATOM   3136  CD1 ILE A 203       6.000 -12.570  -7.889  1.00 97.61           C  
ATOM   3137 HD11 ILE A 203       4.923 -12.728  -7.851  1.00 97.61           H  
ATOM   3138 HD12 ILE A 203       6.268 -11.763  -7.207  1.00 97.61           H  
ATOM   3139 HD13 ILE A 203       6.504 -13.480  -7.561  1.00 97.61           H  
ATOM   3140  N   ARG A 204       8.954 -14.206 -11.478  1.00 98.68           N  
ATOM   3141  H   ARG A 204       9.777 -13.989 -10.934  1.00 98.68           H  
ATOM   3142  CA  ARG A 204       8.767 -15.581 -11.951  1.00 98.68           C  
ATOM   3143  HA  ARG A 204       7.891 -15.621 -12.598  1.00 98.68           H  
ATOM   3144  C   ARG A 204       8.510 -16.498 -10.767  1.00 98.68           C  
ATOM   3145  CB  ARG A 204       9.982 -16.015 -12.782  1.00 98.68           C  
ATOM   3146  HB2 ARG A 204      10.900 -15.788 -12.239  1.00 98.68           H  
ATOM   3147  HB3 ARG A 204       9.936 -17.089 -12.962  1.00 98.68           H  
ATOM   3148  O   ARG A 204       9.352 -16.590  -9.869  1.00 98.68           O  
ATOM   3149  CG  ARG A 204       9.980 -15.290 -14.132  1.00 98.68           C  
ATOM   3150  HG2 ARG A 204       9.148 -15.671 -14.724  1.00 98.68           H  
ATOM   3151  HG3 ARG A 204       9.817 -14.225 -13.970  1.00 98.68           H  
ATOM   3152  CD  ARG A 204      11.273 -15.485 -14.933  1.00 98.68           C  
ATOM   3153  HD2 ARG A 204      11.010 -15.413 -15.988  1.00 98.68           H  
ATOM   3154  HD3 ARG A 204      11.670 -16.483 -14.747  1.00 98.68           H  
ATOM   3155  NE  ARG A 204      12.253 -14.418 -14.648  1.00 98.68           N  
ATOM   3156  HE  ARG A 204      11.888 -13.485 -14.769  1.00 98.68           H  
ATOM   3157  NH1 ARG A 204      14.153 -15.684 -14.446  1.00 98.68           N  
ATOM   3158 HH11 ARG A 204      13.588 -16.498 -14.638  1.00 98.68           H  
ATOM   3159 HH12 ARG A 204      15.147 -15.739 -14.272  1.00 98.68           H  
ATOM   3160  NH2 ARG A 204      14.269 -13.453 -14.255  1.00 98.68           N  
ATOM   3161 HH21 ARG A 204      13.830 -12.547 -14.330  1.00 98.68           H  
ATOM   3162 HH22 ARG A 204      15.277 -13.459 -14.193  1.00 98.68           H  
ATOM   3163  CZ  ARG A 204      13.552 -14.522 -14.456  1.00 98.68           C  
ATOM   3164  N   VAL A 205       7.365 -17.177 -10.786  1.00 98.43           N  
ATOM   3165  H   VAL A 205       6.736 -17.012 -11.559  1.00 98.43           H  
ATOM   3166  CA  VAL A 205       6.923 -18.116  -9.742  1.00 98.43           C  
ATOM   3167  HA  VAL A 205       7.775 -18.385  -9.117  1.00 98.43           H  
ATOM   3168  C   VAL A 205       6.404 -19.401 -10.405  1.00 98.43           C  
ATOM   3169  CB  VAL A 205       5.866 -17.487  -8.807  1.00 98.43           C  
ATOM   3170  HB  VAL A 205       4.907 -17.399  -9.318  1.00 98.43           H  
ATOM   3171  O   VAL A 205       5.191 -19.611 -10.469  1.00 98.43           O  
ATOM   3172  CG1 VAL A 205       5.707 -18.375  -7.567  1.00 98.43           C  
ATOM   3173 HG11 VAL A 205       6.675 -18.537  -7.094  1.00 98.43           H  
ATOM   3174 HG12 VAL A 205       5.289 -19.344  -7.842  1.00 98.43           H  
ATOM   3175 HG13 VAL A 205       5.043 -17.898  -6.846  1.00 98.43           H  
ATOM   3176  CG2 VAL A 205       6.251 -16.084  -8.329  1.00 98.43           C  
ATOM   3177 HG21 VAL A 205       5.500 -15.718  -7.629  1.00 98.43           H  
ATOM   3178 HG22 VAL A 205       7.223 -16.111  -7.836  1.00 98.43           H  
ATOM   3179 HG23 VAL A 205       6.284 -15.397  -9.174  1.00 98.43           H  
ATOM   3180  N   PRO A 206       7.292 -20.241 -10.967  1.00 98.49           N  
ATOM   3181  CA  PRO A 206       6.880 -21.415 -11.736  1.00 98.49           C  
ATOM   3182  HA  PRO A 206       6.307 -21.095 -12.607  1.00 98.49           H  
ATOM   3183  C   PRO A 206       5.994 -22.369 -10.926  1.00 98.49           C  
ATOM   3184  CB  PRO A 206       8.177 -22.077 -12.214  1.00 98.49           C  
ATOM   3185  HB2 PRO A 206       8.113 -23.165 -12.198  1.00 98.49           H  
ATOM   3186  HB3 PRO A 206       8.402 -21.732 -13.223  1.00 98.49           H  
ATOM   3187  O   PRO A 206       5.009 -22.865 -11.459  1.00 98.49           O  
ATOM   3188  CG  PRO A 206       9.248 -21.561 -11.253  1.00 98.49           C  
ATOM   3189  HG2 PRO A 206      10.226 -21.508 -11.731  1.00 98.49           H  
ATOM   3190  HG3 PRO A 206       9.291 -22.211 -10.380  1.00 98.49           H  
ATOM   3191  CD  PRO A 206       8.740 -20.175 -10.858  1.00 98.49           C  
ATOM   3192  HD2 PRO A 206       9.124 -19.428 -11.552  1.00 98.49           H  
ATOM   3193  HD3 PRO A 206       9.051 -19.948  -9.839  1.00 98.49           H  
ATOM   3194  N   GLU A 207       6.247 -22.529  -9.624  1.00 97.70           N  
ATOM   3195  H   GLU A 207       7.080 -22.114  -9.231  1.00 97.70           H  
ATOM   3196  CA  GLU A 207       5.448 -23.398  -8.752  1.00 97.70           C  
ATOM   3197  HA  GLU A 207       5.433 -24.403  -9.174  1.00 97.70           H  
ATOM   3198  C   GLU A 207       3.983 -22.942  -8.616  1.00 97.70           C  
ATOM   3199  CB  GLU A 207       6.089 -23.461  -7.355  1.00 97.70           C  
ATOM   3200  HB2 GLU A 207       5.465 -24.111  -6.742  1.00 97.70           H  
ATOM   3201  HB3 GLU A 207       6.081 -22.472  -6.896  1.00 97.70           H  
ATOM   3202  O   GLU A 207       3.088 -23.772  -8.461  1.00 97.70           O  
ATOM   3203  CG  GLU A 207       7.515 -24.038  -7.325  1.00 97.70           C  
ATOM   3204  HG2 GLU A 207       7.624 -24.582  -6.387  1.00 97.70           H  
ATOM   3205  HG3 GLU A 207       7.637 -24.760  -8.132  1.00 97.70           H  
ATOM   3206  CD  GLU A 207       8.636 -22.987  -7.394  1.00 97.70           C  
ATOM   3207  OE1 GLU A 207       9.697 -23.226  -6.765  1.00 97.70           O  
ATOM   3208  OE2 GLU A 207       8.468 -21.921  -8.027  1.00 97.70           O  
ATOM   3209  N   LEU A 208       3.714 -21.631  -8.702  1.00 97.96           N  
ATOM   3210  H   LEU A 208       4.473 -21.008  -8.938  1.00 97.96           H  
ATOM   3211  CA  LEU A 208       2.343 -21.112  -8.730  1.00 97.96           C  
ATOM   3212  HA  LEU A 208       1.778 -21.575  -7.920  1.00 97.96           H  
ATOM   3213  C   LEU A 208       1.658 -21.484 -10.048  1.00 97.96           C  
ATOM   3214  CB  LEU A 208       2.355 -19.583  -8.533  1.00 97.96           C  
ATOM   3215  HB2 LEU A 208       3.000 -19.143  -9.293  1.00 97.96           H  
ATOM   3216  HB3 LEU A 208       2.776 -19.354  -7.554  1.00 97.96           H  
ATOM   3217  O   LEU A 208       0.512 -21.927 -10.040  1.00 97.96           O  
ATOM   3218  CG  LEU A 208       0.967 -18.921  -8.658  1.00 97.96           C  
ATOM   3219  HG  LEU A 208       0.480 -19.234  -9.581  1.00 97.96           H  
ATOM   3220  CD1 LEU A 208       0.062 -19.280  -7.480  1.00 97.96           C  
ATOM   3221 HD11 LEU A 208      -0.133 -20.353  -7.480  1.00 97.96           H  
ATOM   3222 HD12 LEU A 208       0.538 -18.992  -6.543  1.00 97.96           H  
ATOM   3223 HD13 LEU A 208      -0.885 -18.748  -7.577  1.00 97.96           H  
ATOM   3224  CD2 LEU A 208       1.111 -17.403  -8.731  1.00 97.96           C  
ATOM   3225 HD21 LEU A 208       1.703 -17.142  -9.609  1.00 97.96           H  
ATOM   3226 HD22 LEU A 208       1.606 -17.017  -7.840  1.00 97.96           H  
ATOM   3227 HD23 LEU A 208       0.128 -16.943  -8.825  1.00 97.96           H  
ATOM   3228  N   LEU A 209       2.353 -21.287 -11.173  1.00 97.75           N  
ATOM   3229  H   LEU A 209       3.316 -20.992 -11.095  1.00 97.75           H  
ATOM   3230  CA  LEU A 209       1.809 -21.564 -12.503  1.00 97.75           C  
ATOM   3231  HA  LEU A 209       0.853 -21.051 -12.606  1.00 97.75           H  
ATOM   3232  C   LEU A 209       1.525 -23.060 -12.683  1.00 97.75           C  
ATOM   3233  CB  LEU A 209       2.773 -21.049 -13.588  1.00 97.75           C  
ATOM   3234  HB2 LEU A 209       2.345 -21.290 -14.561  1.00 97.75           H  
ATOM   3235  HB3 LEU A 209       3.715 -21.590 -13.500  1.00 97.75           H  
ATOM   3236  O   LEU A 209       0.466 -23.415 -13.197  1.00 97.75           O  
ATOM   3237  CG  LEU A 209       3.071 -19.539 -13.548  1.00 97.75           C  
ATOM   3238  HG  LEU A 209       3.561 -19.290 -12.607  1.00 97.75           H  
ATOM   3239  CD1 LEU A 209       4.022 -19.187 -14.690  1.00 97.75           C  
ATOM   3240 HD11 LEU A 209       4.931 -19.784 -14.618  1.00 97.75           H  
ATOM   3241 HD12 LEU A 209       3.543 -19.369 -15.652  1.00 97.75           H  
ATOM   3242 HD13 LEU A 209       4.291 -18.133 -14.627  1.00 97.75           H  
ATOM   3243  CD2 LEU A 209       1.815 -18.675 -13.687  1.00 97.75           C  
ATOM   3244 HD21 LEU A 209       1.291 -18.933 -14.607  1.00 97.75           H  
ATOM   3245 HD22 LEU A 209       1.158 -18.823 -12.830  1.00 97.75           H  
ATOM   3246 HD23 LEU A 209       2.104 -17.625 -13.727  1.00 97.75           H  
ATOM   3247  N   GLU A 210       2.417 -23.924 -12.193  1.00 97.44           N  
ATOM   3248  H   GLU A 210       3.282 -23.561 -11.819  1.00 97.44           H  
ATOM   3249  CA  GLU A 210       2.213 -25.375 -12.141  1.00 97.44           C  
ATOM   3250  HA  GLU A 210       2.061 -25.755 -13.152  1.00 97.44           H  
ATOM   3251  C   GLU A 210       0.945 -25.714 -11.341  1.00 97.44           C  
ATOM   3252  CB  GLU A 210       3.462 -26.058 -11.551  1.00 97.44           C  
ATOM   3253  HB2 GLU A 210       3.217 -27.092 -11.307  1.00 97.44           H  
ATOM   3254  HB3 GLU A 210       3.747 -25.543 -10.633  1.00 97.44           H  
ATOM   3255  O   GLU A 210       0.020 -26.318 -11.890  1.00 97.44           O  
ATOM   3256  CG  GLU A 210       4.646 -26.058 -12.539  1.00 97.44           C  
ATOM   3257  HG2 GLU A 210       4.384 -26.690 -13.387  1.00 97.44           H  
ATOM   3258  HG3 GLU A 210       4.793 -25.049 -12.924  1.00 97.44           H  
ATOM   3259  CD  GLU A 210       5.976 -26.552 -11.936  1.00 97.44           C  
ATOM   3260  OE1 GLU A 210       7.002 -26.445 -12.651  1.00 97.44           O  
ATOM   3261  OE2 GLU A 210       5.988 -27.030 -10.778  1.00 97.44           O  
ATOM   3262  N   ALA A 211       0.824 -25.209 -10.106  1.00 96.72           N  
ATOM   3263  H   ALA A 211       1.607 -24.702  -9.718  1.00 96.72           H  
ATOM   3264  CA  ALA A 211      -0.330 -25.454  -9.235  1.00 96.72           C  
ATOM   3265  HA  ALA A 211      -0.426 -26.531  -9.091  1.00 96.72           H  
ATOM   3266  C   ALA A 211      -1.668 -24.947  -9.806  1.00 96.72           C  
ATOM   3267  CB  ALA A 211      -0.049 -24.799  -7.878  1.00 96.72           C  
ATOM   3268  HB1 ALA A 211      -0.873 -25.004  -7.194  1.00 96.72           H  
ATOM   3269  HB2 ALA A 211       0.064 -23.721  -7.997  1.00 96.72           H  
ATOM   3270  HB3 ALA A 211       0.871 -25.208  -7.461  1.00 96.72           H  
ATOM   3271  O   ALA A 211      -2.728 -25.469  -9.463  1.00 96.72           O  
ATOM   3272  N   MET A 212      -1.651 -23.927 -10.668  1.00 96.54           N  
ATOM   3273  H   MET A 212      -0.760 -23.500 -10.875  1.00 96.54           H  
ATOM   3274  CA  MET A 212      -2.853 -23.443 -11.355  1.00 96.54           C  
ATOM   3275  HA  MET A 212      -3.665 -23.358 -10.632  1.00 96.54           H  
ATOM   3276  C   MET A 212      -3.342 -24.393 -12.456  1.00 96.54           C  
ATOM   3277  CB  MET A 212      -2.584 -22.057 -11.953  1.00 96.54           C  
ATOM   3278  HB2 MET A 212      -1.649 -22.069 -12.514  1.00 96.54           H  
ATOM   3279  HB3 MET A 212      -3.392 -21.809 -12.641  1.00 96.54           H  
ATOM   3280  O   MET A 212      -4.517 -24.323 -12.822  1.00 96.54           O  
ATOM   3281  CG  MET A 212      -2.518 -20.973 -10.877  1.00 96.54           C  
ATOM   3282  HG2 MET A 212      -1.797 -21.265 -10.114  1.00 96.54           H  
ATOM   3283  HG3 MET A 212      -3.495 -20.910 -10.397  1.00 96.54           H  
ATOM   3284  SD  MET A 212      -2.054 -19.331 -11.495  1.00 96.54           S  
ATOM   3285  CE  MET A 212      -3.532 -18.911 -12.452  1.00 96.54           C  
ATOM   3286  HE1 MET A 212      -3.684 -19.652 -13.236  1.00 96.54           H  
ATOM   3287  HE2 MET A 212      -3.396 -17.935 -12.918  1.00 96.54           H  
ATOM   3288  HE3 MET A 212      -4.400 -18.882 -11.793  1.00 96.54           H  
ATOM   3289  N   THR A 213      -2.464 -25.244 -12.995  1.00 92.82           N  
ATOM   3290  H   THR A 213      -1.530 -25.262 -12.610  1.00 92.82           H  
ATOM   3291  CA  THR A 213      -2.748 -26.121 -14.147  1.00 92.82           C  
ATOM   3292  HA  THR A 213      -3.675 -25.787 -14.612  1.00 92.82           H  
ATOM   3293  C   THR A 213      -2.992 -27.591 -13.799  1.00 92.82           C  
ATOM   3294  CB  THR A 213      -1.657 -26.016 -15.222  1.00 92.82           C  
ATOM   3295  HB  THR A 213      -1.902 -26.707 -16.028  1.00 92.82           H  
ATOM   3296  O   THR A 213      -3.564 -28.297 -14.629  1.00 92.82           O  
ATOM   3297  CG2 THR A 213      -1.586 -24.614 -15.831  1.00 92.82           C  
ATOM   3298 HG21 THR A 213      -1.322 -23.882 -15.067  1.00 92.82           H  
ATOM   3299 HG22 THR A 213      -0.823 -24.600 -16.609  1.00 92.82           H  
ATOM   3300 HG23 THR A 213      -2.551 -24.355 -16.268  1.00 92.82           H  
ATOM   3301  OG1 THR A 213      -0.371 -26.345 -14.747  1.00 92.82           O  
ATOM   3302  HG1 THR A 213      -0.346 -26.296 -13.788  1.00 92.82           H  
ATOM   3303  N   GLU A 214      -2.616 -28.038 -12.596  1.00 84.86           N  
ATOM   3304  H   GLU A 214      -2.114 -27.408 -11.988  1.00 84.86           H  
ATOM   3305  CA  GLU A 214      -2.929 -29.375 -12.046  1.00 84.86           C  
ATOM   3306  HA  GLU A 214      -2.742 -30.141 -12.798  1.00 84.86           H  
ATOM   3307  C   GLU A 214      -4.398 -29.516 -11.640  1.00 84.86           C  
ATOM   3308  CB  GLU A 214      -2.052 -29.648 -10.810  1.00 84.86           C  
ATOM   3309  HB2 GLU A 214      -2.408 -30.566 -10.342  1.00 84.86           H  
ATOM   3310  HB3 GLU A 214      -2.179 -28.832 -10.099  1.00 84.86           H  
ATOM   3311  O   GLU A 214      -5.095 -30.442 -12.106  1.00 84.86           O  
ATOM   3312  CG  GLU A 214      -0.554 -29.822 -11.108  1.00 84.86           C  
ATOM   3313  HG2 GLU A 214      -0.161 -28.897 -11.530  1.00 84.86           H  
ATOM   3314  HG3 GLU A 214      -0.444 -30.604 -11.859  1.00 84.86           H  
ATOM   3315  CD  GLU A 214       0.268 -30.200  -9.855  1.00 84.86           C  
ATOM   3316  OE1 GLU A 214       1.422 -30.650 -10.040  1.00 84.86           O  
ATOM   3317  OE2 GLU A 214      -0.253 -30.099  -8.715  1.00 84.86           O  
ATOM   3318  OXT GLU A 214      -4.854 -28.670 -10.844  1.00 84.86           O  
TER    3319      GLU A 214                                                       
ATOM   3319  N   LYS B   1       9.152   1.349 -27.030  1.00 19.58           N  
ATOM   3320  H   LYS B   1       9.898   1.932 -26.681  1.00 19.58           H  
ATOM   3321  H2  LYS B   1       8.423   1.958 -27.376  1.00 19.58           H  
ATOM   3322  H3  LYS B   1       9.498   0.776 -27.787  1.00 19.58           H  
ATOM   3323  CA  LYS B   1       8.637   0.513 -25.923  1.00 19.58           C  
ATOM   3324  HA  LYS B   1       7.778  -0.074 -26.249  1.00 19.58           H  
ATOM   3325  C   LYS B   1       8.161   1.476 -24.858  1.00 19.58           C  
ATOM   3326  CB  LYS B   1       9.713  -0.441 -25.359  1.00 19.58           C  
ATOM   3327  HB2 LYS B   1      10.647   0.102 -25.217  1.00 19.58           H  
ATOM   3328  HB3 LYS B   1       9.381  -0.792 -24.382  1.00 19.58           H  
ATOM   3329  O   LYS B   1       8.996   2.091 -24.213  1.00 19.58           O  
ATOM   3330  CG  LYS B   1       9.961  -1.676 -26.244  1.00 19.58           C  
ATOM   3331  HG2 LYS B   1      10.287  -1.358 -27.235  1.00 19.58           H  
ATOM   3332  HG3 LYS B   1       9.030  -2.234 -26.341  1.00 19.58           H  
ATOM   3333  CD  LYS B   1      11.038  -2.590 -25.629  1.00 19.58           C  
ATOM   3334  HD2 LYS B   1      10.748  -2.834 -24.606  1.00 19.58           H  
ATOM   3335  HD3 LYS B   1      11.987  -2.055 -25.598  1.00 19.58           H  
ATOM   3336  CE  LYS B   1      11.208  -3.896 -26.421  1.00 19.58           C  
ATOM   3337  HE2 LYS B   1      11.510  -3.659 -27.441  1.00 19.58           H  
ATOM   3338  HE3 LYS B   1      10.243  -4.401 -26.466  1.00 19.58           H  
ATOM   3339  NZ  LYS B   1      12.209  -4.797 -25.786  1.00 19.58           N  
ATOM   3340  HZ1 LYS B   1      12.296  -5.665 -26.294  1.00 19.58           H  
ATOM   3341  HZ2 LYS B   1      13.120  -4.364 -25.735  1.00 19.58           H  
ATOM   3342  HZ3 LYS B   1      11.931  -5.032 -24.844  1.00 19.58           H  
ATOM   3343  N   THR B   2       6.858   1.725 -24.803  1.00 18.62           N  
ATOM   3344  H   THR B   2       6.196   1.240 -25.391  1.00 18.62           H  
ATOM   3345  CA  THR B   2       6.266   2.615 -23.803  1.00 18.62           C  
ATOM   3346  HA  THR B   2       6.812   3.557 -23.759  1.00 18.62           H  
ATOM   3347  C   THR B   2       6.398   1.886 -22.482  1.00 18.62           C  
ATOM   3348  CB  THR B   2       4.793   2.904 -24.139  1.00 18.62           C  
ATOM   3349  HB  THR B   2       4.169   2.049 -23.878  1.00 18.62           H  
ATOM   3350  O   THR B   2       5.713   0.888 -22.276  1.00 18.62           O  
ATOM   3351  CG2 THR B   2       4.274   4.148 -23.424  1.00 18.62           C  
ATOM   3352 HG21 THR B   2       4.360   4.011 -22.346  1.00 18.62           H  
ATOM   3353 HG22 THR B   2       3.224   4.304 -23.668  1.00 18.62           H  
ATOM   3354 HG23 THR B   2       4.851   5.024 -23.719  1.00 18.62           H  
ATOM   3355  OG1 THR B   2       4.675   3.129 -25.529  1.00 18.62           O  
ATOM   3356  HG1 THR B   2       3.794   3.483 -25.673  1.00 18.62           H  
ATOM   3357  N   VAL B   3       7.377   2.277 -21.667  1.00 22.53           N  
ATOM   3358  H   VAL B   3       7.952   3.072 -21.909  1.00 22.53           H  
ATOM   3359  CA  VAL B   3       7.513   1.712 -20.325  1.00 22.53           C  
ATOM   3360  HA  VAL B   3       7.687   0.640 -20.411  1.00 22.53           H  
ATOM   3361  C   VAL B   3       6.170   1.950 -19.651  1.00 22.53           C  
ATOM   3362  CB  VAL B   3       8.671   2.343 -19.522  1.00 22.53           C  
ATOM   3363  HB  VAL B   3       8.341   3.284 -19.082  1.00 22.53           H  
ATOM   3364  O   VAL B   3       5.623   3.052 -19.773  1.00 22.53           O  
ATOM   3365  CG1 VAL B   3       9.099   1.386 -18.406  1.00 22.53           C  
ATOM   3366 HG11 VAL B   3       9.461   0.442 -18.814  1.00 22.53           H  
ATOM   3367 HG12 VAL B   3       8.263   1.192 -17.735  1.00 22.53           H  
ATOM   3368 HG13 VAL B   3       9.892   1.840 -17.811  1.00 22.53           H  
ATOM   3369  CG2 VAL B   3       9.900   2.634 -20.398  1.00 22.53           C  
ATOM   3370 HG21 VAL B   3      10.720   2.970 -19.762  1.00 22.53           H  
ATOM   3371 HG22 VAL B   3       9.686   3.431 -21.110  1.00 22.53           H  
ATOM   3372 HG23 VAL B   3      10.209   1.731 -20.924  1.00 22.53           H  
ATOM   3373  N   ALA B   4       5.585   0.903 -19.070  1.00 24.21           N  
ATOM   3374  H   ALA B   4       6.084   0.029 -18.983  1.00 24.21           H  
ATOM   3375  CA  ALA B   4       4.342   1.049 -18.338  1.00 24.21           C  
ATOM   3376  HA  ALA B   4       3.581   1.488 -18.983  1.00 24.21           H  
ATOM   3377  C   ALA B   4       4.659   2.011 -17.201  1.00 24.21           C  
ATOM   3378  CB  ALA B   4       3.851  -0.320 -17.855  1.00 24.21           C  
ATOM   3379  HB1 ALA B   4       2.936  -0.197 -17.275  1.00 24.21           H  
ATOM   3380  HB2 ALA B   4       3.649  -0.967 -18.708  1.00 24.21           H  
ATOM   3381  HB3 ALA B   4       4.603  -0.787 -17.219  1.00 24.21           H  
ATOM   3382  O   ALA B   4       5.340   1.643 -16.253  1.00 24.21           O  
ATOM   3383  N   SER B   5       4.283   3.276 -17.380  1.00 24.69           N  
ATOM   3384  H   SER B   5       3.903   3.534 -18.279  1.00 24.69           H  
ATOM   3385  CA  SER B   5       4.500   4.291 -16.372  1.00 24.69           C  
ATOM   3386  HA  SER B   5       5.569   4.409 -16.194  1.00 24.69           H  
ATOM   3387  C   SER B   5       3.839   3.754 -15.120  1.00 24.69           C  
ATOM   3388  CB  SER B   5       3.922   5.615 -16.871  1.00 24.69           C  
ATOM   3389  HB2 SER B   5       4.600   6.021 -17.621  1.00 24.69           H  
ATOM   3390  HB3 SER B   5       2.970   5.407 -17.360  1.00 24.69           H  
ATOM   3391  O   SER B   5       2.628   3.539 -15.095  1.00 24.69           O  
ATOM   3392  OG  SER B   5       3.712   6.590 -15.868  1.00 24.69           O  
ATOM   3393  HG  SER B   5       4.484   6.643 -15.301  1.00 24.69           H  
ATOM   3394  N   ILE B   6       4.651   3.498 -14.107  1.00 28.22           N  
ATOM   3395  H   ILE B   6       5.652   3.559 -14.233  1.00 28.22           H  
ATOM   3396  CA  ILE B   6       4.163   3.384 -12.754  1.00 28.22           C  
ATOM   3397  HA  ILE B   6       3.384   2.625 -12.681  1.00 28.22           H  
ATOM   3398  C   ILE B   6       3.584   4.770 -12.457  1.00 28.22           C  
ATOM   3399  CB  ILE B   6       5.331   3.062 -11.788  1.00 28.22           C  
ATOM   3400  HB  ILE B   6       5.995   3.926 -11.768  1.00 28.22           H  
ATOM   3401  O   ILE B   6       4.297   5.628 -11.957  1.00 28.22           O  
ATOM   3402  CG1 ILE B   6       6.256   1.929 -12.285  1.00 28.22           C  
ATOM   3403 HG12 ILE B   6       5.731   0.993 -12.475  1.00 28.22           H  
ATOM   3404 HG13 ILE B   6       6.701   2.220 -13.237  1.00 28.22           H  
ATOM   3405  CG2 ILE B   6       4.762   2.940 -10.349  1.00 28.22           C  
ATOM   3406 HG21 ILE B   6       5.523   2.661  -9.620  1.00 28.22           H  
ATOM   3407 HG22 ILE B   6       4.418   3.922 -10.024  1.00 28.22           H  
ATOM   3408 HG23 ILE B   6       3.906   2.270 -10.274  1.00 28.22           H  
ATOM   3409  CD1 ILE B   6       7.397   1.724 -11.292  1.00 28.22           C  
ATOM   3410 HD11 ILE B   6       7.956   2.651 -11.172  1.00 28.22           H  
ATOM   3411 HD12 ILE B   6       7.056   1.454 -10.293  1.00 28.22           H  
ATOM   3412 HD13 ILE B   6       8.026   0.892 -11.610  1.00 28.22           H  
ATOM   3413  N   THR B   7       2.334   5.102 -12.807  1.00 29.30           N  
ATOM   3414  H   THR B   7       1.763   4.403 -13.260  1.00 29.30           H  
ATOM   3415  CA  THR B   7       1.701   6.058 -11.881  1.00 29.30           C  
ATOM   3416  HA  THR B   7       2.398   6.860 -11.635  1.00 29.30           H  
ATOM   3417  C   THR B   7       1.458   5.296 -10.598  1.00 29.30           C  
ATOM   3418  CB  THR B   7       0.427   6.780 -12.322  1.00 29.30           C  
ATOM   3419  HB  THR B   7      -0.058   7.200 -11.441  1.00 29.30           H  
ATOM   3420  O   THR B   7       1.486   4.059 -10.594  1.00 29.30           O  
ATOM   3421  CG2 THR B   7       0.661   7.956 -13.259  1.00 29.30           C  
ATOM   3422 HG21 THR B   7       0.925   8.819 -12.647  1.00 29.30           H  
ATOM   3423 HG22 THR B   7      -0.251   8.219 -13.795  1.00 29.30           H  
ATOM   3424 HG23 THR B   7       1.507   7.772 -13.922  1.00 29.30           H  
ATOM   3425  OG1 THR B   7      -0.474   5.923 -12.882  1.00 29.30           O  
ATOM   3426  HG1 THR B   7      -1.004   5.610 -12.146  1.00 29.30           H  
ATOM   3427  N   THR B   8       1.182   6.032  -9.525  1.00 32.80           N  
ATOM   3428  H   THR B   8       1.244   7.038  -9.590  1.00 32.80           H  
ATOM   3429  CA  THR B   8       0.389   5.560  -8.384  1.00 32.80           C  
ATOM   3430  HA  THR B   8       1.030   5.197  -7.581  1.00 32.80           H  
ATOM   3431  C   THR B   8      -0.516   4.446  -8.877  1.00 32.80           C  
ATOM   3432  CB  THR B   8      -0.515   6.717  -7.905  1.00 32.80           C  
ATOM   3433  HB  THR B   8      -1.498   6.662  -8.373  1.00 32.80           H  
ATOM   3434  O   THR B   8      -1.281   4.776  -9.782  1.00 32.80           O  
ATOM   3435  CG2 THR B   8      -0.705   6.638  -6.405  1.00 32.80           C  
ATOM   3436 HG21 THR B   8      -1.178   5.694  -6.135  1.00 32.80           H  
ATOM   3437 HG22 THR B   8      -1.352   7.457  -6.090  1.00 32.80           H  
ATOM   3438 HG23 THR B   8       0.259   6.724  -5.905  1.00 32.80           H  
ATOM   3439  OG1 THR B   8       0.032   7.981  -8.229  1.00 32.80           O  
ATOM   3440  HG1 THR B   8      -0.667   8.581  -8.498  1.00 32.80           H  
ATOM   3441  N   PRO B   9      -0.337   3.172  -8.458  1.00 31.46           N  
ATOM   3442  CA  PRO B   9      -0.614   1.966  -9.246  1.00 31.46           C  
ATOM   3443  HA  PRO B   9       0.325   1.599  -9.662  1.00 31.46           H  
ATOM   3444  C   PRO B   9      -1.591   2.273 -10.360  1.00 31.46           C  
ATOM   3445  CB  PRO B   9      -1.181   0.916  -8.289  1.00 31.46           C  
ATOM   3446  HB2 PRO B   9      -0.846  -0.085  -8.560  1.00 31.46           H  
ATOM   3447  HB3 PRO B   9      -2.270   0.940  -8.254  1.00 31.46           H  
ATOM   3448  O   PRO B   9      -2.774   2.481 -10.094  1.00 31.46           O  
ATOM   3449  CG  PRO B   9      -0.618   1.350  -6.945  1.00 31.46           C  
ATOM   3450  HG2 PRO B   9       0.355   0.883  -6.798  1.00 31.46           H  
ATOM   3451  HG3 PRO B   9      -1.286   1.067  -6.132  1.00 31.46           H  
ATOM   3452  CD  PRO B   9      -0.407   2.864  -7.068  1.00 31.46           C  
ATOM   3453  HD2 PRO B   9      -1.291   3.409  -6.737  1.00 31.46           H  
ATOM   3454  HD3 PRO B   9       0.484   3.184  -6.527  1.00 31.46           H  
ATOM   3455  N   LYS B  10      -1.067   2.484 -11.571  1.00 33.16           N  
ATOM   3456  H   LYS B  10      -0.062   2.403 -11.634  1.00 33.16           H  
ATOM   3457  CA  LYS B  10      -1.741   3.291 -12.596  1.00 33.16           C  
ATOM   3458  HA  LYS B  10      -1.851   4.288 -12.171  1.00 33.16           H  
ATOM   3459  C   LYS B  10      -3.193   2.922 -12.851  1.00 33.16           C  
ATOM   3460  CB  LYS B  10      -0.841   3.308 -13.861  1.00 33.16           C  
ATOM   3461  HB2 LYS B  10       0.170   3.590 -13.567  1.00 33.16           H  
ATOM   3462  HB3 LYS B  10      -0.771   2.296 -14.258  1.00 33.16           H  
ATOM   3463  O   LYS B  10      -3.995   3.805 -13.109  1.00 33.16           O  
ATOM   3464  CG  LYS B  10      -1.308   4.236 -14.995  1.00 33.16           C  
ATOM   3465  HG2 LYS B  10      -2.001   3.635 -15.585  1.00 33.16           H  
ATOM   3466  HG3 LYS B  10      -1.906   5.051 -14.588  1.00 33.16           H  
ATOM   3467  CD  LYS B  10      -0.244   4.801 -15.975  1.00 33.16           C  
ATOM   3468  HD2 LYS B  10      -0.702   4.904 -16.959  1.00 33.16           H  
ATOM   3469  HD3 LYS B  10       0.564   4.080 -16.098  1.00 33.16           H  
ATOM   3470  CE  LYS B  10       0.280   6.171 -15.552  1.00 33.16           C  
ATOM   3471  HE2 LYS B  10      -0.578   6.737 -15.192  1.00 33.16           H  
ATOM   3472  HE3 LYS B  10       0.949   6.003 -14.708  1.00 33.16           H  
ATOM   3473  NZ  LYS B  10       0.981   6.954 -16.587  1.00 33.16           N  
ATOM   3474  HZ1 LYS B  10       1.934   6.623 -16.649  1.00 33.16           H  
ATOM   3475  HZ2 LYS B  10       1.043   7.914 -16.279  1.00 33.16           H  
ATOM   3476  HZ3 LYS B  10       0.491   6.901 -17.468  1.00 33.16           H  
ATOM   3477  N   ILE B  11      -3.563   1.660 -12.675  1.00 33.33           N  
ATOM   3478  H   ILE B  11      -2.855   1.006 -12.373  1.00 33.33           H  
ATOM   3479  CA  ILE B  11      -4.953   1.212 -12.759  1.00 33.33           C  
ATOM   3480  HA  ILE B  11      -5.335   1.472 -13.747  1.00 33.33           H  
ATOM   3481  C   ILE B  11      -5.877   1.898 -11.753  1.00 33.33           C  
ATOM   3482  CB  ILE B  11      -5.020  -0.319 -12.603  1.00 33.33           C  
ATOM   3483  HB  ILE B  11      -4.497  -0.603 -11.690  1.00 33.33           H  
ATOM   3484  O   ILE B  11      -7.005   2.206 -12.126  1.00 33.33           O  
ATOM   3485  CG1 ILE B  11      -4.305  -0.963 -13.813  1.00 33.33           C  
ATOM   3486 HG12 ILE B  11      -4.836  -0.706 -14.729  1.00 33.33           H  
ATOM   3487 HG13 ILE B  11      -3.291  -0.570 -13.893  1.00 33.33           H  
ATOM   3488  CG2 ILE B  11      -6.477  -0.817 -12.496  1.00 33.33           C  
ATOM   3489 HG21 ILE B  11      -6.949  -0.432 -11.591  1.00 33.33           H  
ATOM   3490 HG22 ILE B  11      -6.504  -1.904 -12.422  1.00 33.33           H  
ATOM   3491 HG23 ILE B  11      -7.044  -0.492 -13.369  1.00 33.33           H  
ATOM   3492  CD1 ILE B  11      -4.177  -2.485 -13.729  1.00 33.33           C  
ATOM   3493 HD11 ILE B  11      -3.535  -2.836 -14.538  1.00 33.33           H  
ATOM   3494 HD12 ILE B  11      -5.150  -2.965 -13.835  1.00 33.33           H  
ATOM   3495 HD13 ILE B  11      -3.728  -2.771 -12.777  1.00 33.33           H  
ATOM   3496  N   ILE B  12      -5.479   2.114 -10.500  1.00 33.61           N  
ATOM   3497  H   ILE B  12      -4.522   1.949 -10.222  1.00 33.61           H  
ATOM   3498  CA  ILE B  12      -6.452   2.635  -9.546  1.00 33.61           C  
ATOM   3499  HA  ILE B  12      -7.370   2.065  -9.682  1.00 33.61           H  
ATOM   3500  C   ILE B  12      -6.781   4.084  -9.884  1.00 33.61           C  
ATOM   3501  CB  ILE B  12      -6.041   2.504  -8.081  1.00 33.61           C  
ATOM   3502  HB  ILE B  12      -5.397   3.347  -7.833  1.00 33.61           H  
ATOM   3503  O   ILE B  12      -7.950   4.418 -10.006  1.00 33.61           O  
ATOM   3504  CG1 ILE B  12      -5.297   1.205  -7.722  1.00 33.61           C  
ATOM   3505 HG12 ILE B  12      -5.996   0.376  -7.611  1.00 33.61           H  
ATOM   3506 HG13 ILE B  12      -4.598   0.919  -8.508  1.00 33.61           H  
ATOM   3507  CG2 ILE B  12      -7.372   2.575  -7.307  1.00 33.61           C  
ATOM   3508 HG21 ILE B  12      -7.171   2.590  -6.236  1.00 33.61           H  
ATOM   3509 HG22 ILE B  12      -7.989   1.706  -7.535  1.00 33.61           H  
ATOM   3510 HG23 ILE B  12      -7.954   3.460  -7.565  1.00 33.61           H  
ATOM   3511  CD1 ILE B  12      -4.461   1.412  -6.458  1.00 33.61           C  
ATOM   3512 HD11 ILE B  12      -4.957   2.094  -5.767  1.00 33.61           H  
ATOM   3513 HD12 ILE B  12      -4.238   0.451  -5.994  1.00 33.61           H  
ATOM   3514 HD13 ILE B  12      -3.526   1.905  -6.727  1.00 33.61           H  
ATOM   3515  N   LEU B  13      -5.774   4.932 -10.103  1.00 33.37           N  
ATOM   3516  H   LEU B  13      -4.822   4.601 -10.030  1.00 33.37           H  
ATOM   3517  CA  LEU B  13      -6.036   6.329 -10.436  1.00 33.37           C  
ATOM   3518  HA  LEU B  13      -6.872   6.656  -9.817  1.00 33.37           H  
ATOM   3519  C   LEU B  13      -6.495   6.547 -11.885  1.00 33.37           C  
ATOM   3520  CB  LEU B  13      -4.798   7.178 -10.097  1.00 33.37           C  
ATOM   3521  HB2 LEU B  13      -4.451   7.710 -10.983  1.00 33.37           H  
ATOM   3522  HB3 LEU B  13      -3.982   6.540  -9.757  1.00 33.37           H  
ATOM   3523  O   LEU B  13      -7.387   7.352 -12.127  1.00 33.37           O  
ATOM   3524  CG  LEU B  13      -5.116   8.190  -9.001  1.00 33.37           C  
ATOM   3525  HG  LEU B  13      -5.477   7.624  -8.142  1.00 33.37           H  
ATOM   3526  CD1 LEU B  13      -3.866   8.944  -8.572  1.00 33.37           C  
ATOM   3527 HD11 LEU B  13      -4.113   9.681  -7.808  1.00 33.37           H  
ATOM   3528 HD12 LEU B  13      -3.132   8.248  -8.166  1.00 33.37           H  
ATOM   3529 HD13 LEU B  13      -3.442   9.462  -9.432  1.00 33.37           H  
ATOM   3530  CD2 LEU B  13      -6.205   9.151  -9.452  1.00 33.37           C  
ATOM   3531 HD21 LEU B  13      -7.187   8.818  -9.117  1.00 33.37           H  
ATOM   3532 HD22 LEU B  13      -5.994  10.159  -9.095  1.00 33.37           H  
ATOM   3533 HD23 LEU B  13      -6.218   9.228 -10.539  1.00 33.37           H  
ATOM   3534  N   GLN B  14      -5.914   5.856 -12.872  1.00 32.65           N  
ATOM   3535  H   GLN B  14      -5.207   5.167 -12.659  1.00 32.65           H  
ATOM   3536  CA  GLN B  14      -6.284   6.084 -14.276  1.00 32.65           C  
ATOM   3537  HA  GLN B  14      -6.477   7.150 -14.401  1.00 32.65           H  
ATOM   3538  C   GLN B  14      -7.579   5.407 -14.716  1.00 32.65           C  
ATOM   3539  CB  GLN B  14      -5.177   5.713 -15.272  1.00 32.65           C  
ATOM   3540  HB2 GLN B  14      -5.591   5.768 -16.279  1.00 32.65           H  
ATOM   3541  HB3 GLN B  14      -4.846   4.683 -15.138  1.00 32.65           H  
ATOM   3542  O   GLN B  14      -7.969   5.609 -15.864  1.00 32.65           O  
ATOM   3543  CG  GLN B  14      -4.002   6.685 -15.266  1.00 32.65           C  
ATOM   3544  HG2 GLN B  14      -3.427   6.586 -14.345  1.00 32.65           H  
ATOM   3545  HG3 GLN B  14      -4.393   7.702 -15.309  1.00 32.65           H  
ATOM   3546  CD  GLN B  14      -3.121   6.460 -16.491  1.00 32.65           C  
ATOM   3547  NE2 GLN B  14      -2.403   7.465 -16.940  1.00 32.65           N  
ATOM   3548 HE21 GLN B  14      -2.166   7.368 -17.917  1.00 32.65           H  
ATOM   3549 HE22 GLN B  14      -2.571   8.369 -16.521  1.00 32.65           H  
ATOM   3550  OE1 GLN B  14      -3.066   5.410 -17.110  1.00 32.65           O  
ATOM   3551  N   LYS B  15      -8.261   4.606 -13.890  1.00 30.61           N  
ATOM   3552  H   LYS B  15      -7.925   4.434 -12.953  1.00 30.61           H  
ATOM   3553  CA  LYS B  15      -9.577   4.114 -14.315  1.00 30.61           C  
ATOM   3554  HA  LYS B  15      -9.484   3.732 -15.332  1.00 30.61           H  
ATOM   3555  C   LYS B  15     -10.595   5.247 -14.448  1.00 30.61           C  
ATOM   3556  CB  LYS B  15     -10.098   2.983 -13.423  1.00 30.61           C  
ATOM   3557  HB2 LYS B  15      -9.678   3.068 -12.421  1.00 30.61           H  
ATOM   3558  HB3 LYS B  15     -11.181   3.071 -13.343  1.00 30.61           H  
ATOM   3559  O   LYS B  15     -11.123   5.437 -15.538  1.00 30.61           O  
ATOM   3560  CG  LYS B  15      -9.776   1.612 -14.029  1.00 30.61           C  
ATOM   3561  HG2 LYS B  15     -10.160   1.567 -15.048  1.00 30.61           H  
ATOM   3562  HG3 LYS B  15      -8.697   1.455 -14.047  1.00 30.61           H  
ATOM   3563  CD  LYS B  15     -10.453   0.521 -13.196  1.00 30.61           C  
ATOM   3564  HD2 LYS B  15     -11.523   0.724 -13.147  1.00 30.61           H  
ATOM   3565  HD3 LYS B  15     -10.043   0.548 -12.186  1.00 30.61           H  
ATOM   3566  CE  LYS B  15     -10.222  -0.861 -13.812  1.00 30.61           C  
ATOM   3567  HE2 LYS B  15      -9.150  -1.053 -13.842  1.00 30.61           H  
ATOM   3568  HE3 LYS B  15     -10.595  -0.850 -14.836  1.00 30.61           H  
ATOM   3569  NZ  LYS B  15     -10.915  -1.910 -13.021  1.00 30.61           N  
ATOM   3570  HZ1 LYS B  15     -10.761  -2.826 -13.416  1.00 30.61           H  
ATOM   3571  HZ2 LYS B  15     -11.907  -1.725 -12.986  1.00 30.61           H  
ATOM   3572  HZ3 LYS B  15     -10.569  -1.912 -12.072  1.00 30.61           H  
ATOM   3573  N   GLU B  16     -10.921   5.942 -13.358  1.00 32.70           N  
ATOM   3574  H   GLU B  16     -10.406   5.804 -12.501  1.00 32.70           H  
ATOM   3575  CA  GLU B  16     -12.149   6.758 -13.331  1.00 32.70           C  
ATOM   3576  HA  GLU B  16     -12.842   6.374 -14.080  1.00 32.70           H  
ATOM   3577  C   GLU B  16     -11.982   8.215 -13.721  1.00 32.70           C  
ATOM   3578  CB  GLU B  16     -12.875   6.661 -11.993  1.00 32.70           C  
ATOM   3579  HB2 GLU B  16     -13.574   7.492 -11.895  1.00 32.70           H  
ATOM   3580  HB3 GLU B  16     -12.147   6.708 -11.183  1.00 32.70           H  
ATOM   3581  O   GLU B  16     -12.963   8.806 -14.153  1.00 32.70           O  
ATOM   3582  CG  GLU B  16     -13.654   5.352 -11.922  1.00 32.70           C  
ATOM   3583  HG2 GLU B  16     -14.335   5.289 -12.770  1.00 32.70           H  
ATOM   3584  HG3 GLU B  16     -12.947   4.526 -12.000  1.00 32.70           H  
ATOM   3585  CD  GLU B  16     -14.459   5.224 -10.632  1.00 32.70           C  
ATOM   3586  OE1 GLU B  16     -14.396   4.094 -10.094  1.00 32.70           O  
ATOM   3587  OE2 GLU B  16     -15.102   6.200 -10.206  1.00 32.70           O  
ATOM   3588  N   TYR B  17     -10.777   8.789 -13.716  1.00 28.94           N  
ATOM   3589  H   TYR B  17      -9.990   8.308 -13.304  1.00 28.94           H  
ATOM   3590  CA  TYR B  17     -10.582  10.082 -14.382  1.00 28.94           C  
ATOM   3591  HA  TYR B  17     -11.461  10.695 -14.183  1.00 28.94           H  
ATOM   3592  C   TYR B  17     -10.540   9.933 -15.911  1.00 28.94           C  
ATOM   3593  CB  TYR B  17      -9.391  10.852 -13.806  1.00 28.94           C  
ATOM   3594  HB2 TYR B  17      -9.137  11.675 -14.473  1.00 28.94           H  
ATOM   3595  HB3 TYR B  17      -8.525  10.192 -13.761  1.00 28.94           H  
ATOM   3596  O   TYR B  17      -9.720  10.545 -16.594  1.00 28.94           O  
ATOM   3597  CG  TYR B  17      -9.647  11.474 -12.450  1.00 28.94           C  
ATOM   3598  CD1 TYR B  17     -10.477  12.608 -12.334  1.00 28.94           C  
ATOM   3599  HD1 TYR B  17     -10.982  12.995 -13.207  1.00 28.94           H  
ATOM   3600  CD2 TYR B  17      -9.002  10.956 -11.315  1.00 28.94           C  
ATOM   3601  HD2 TYR B  17      -8.378  10.079 -11.396  1.00 28.94           H  
ATOM   3602  CE1 TYR B  17     -10.667  13.221 -11.080  1.00 28.94           C  
ATOM   3603  HE1 TYR B  17     -11.325  14.072 -10.992  1.00 28.94           H  
ATOM   3604  CE2 TYR B  17      -9.151  11.596 -10.073  1.00 28.94           C  
ATOM   3605  HE2 TYR B  17      -8.616  11.229  -9.210  1.00 28.94           H  
ATOM   3606  OH  TYR B  17     -10.173  13.309  -8.732  1.00 28.94           O  
ATOM   3607  HH  TYR B  17     -10.826  14.010  -8.802  1.00 28.94           H  
ATOM   3608  CZ  TYR B  17     -10.000  12.712  -9.943  1.00 28.94           C  
ATOM   3609  N   LEU B  18     -11.438   9.135 -16.486  1.00 27.43           N  
ATOM   3610  H   LEU B  18     -12.101   8.706 -15.855  1.00 27.43           H  
ATOM   3611  CA  LEU B  18     -11.980   9.527 -17.771  1.00 27.43           C  
ATOM   3612  HA  LEU B  18     -11.169   9.784 -18.453  1.00 27.43           H  
ATOM   3613  C   LEU B  18     -12.830  10.769 -17.486  1.00 27.43           C  
ATOM   3614  CB  LEU B  18     -12.807   8.384 -18.378  1.00 27.43           C  
ATOM   3615  HB2 LEU B  18     -13.488   8.005 -17.616  1.00 27.43           H  
ATOM   3616  HB3 LEU B  18     -13.411   8.780 -19.194  1.00 27.43           H  
ATOM   3617  O   LEU B  18     -13.753  10.680 -16.678  1.00 27.43           O  
ATOM   3618  CG  LEU B  18     -11.942   7.230 -18.913  1.00 27.43           C  
ATOM   3619  HG  LEU B  18     -11.258   6.886 -18.137  1.00 27.43           H  
ATOM   3620  CD1 LEU B  18     -12.839   6.059 -19.316  1.00 27.43           C  
ATOM   3621 HD11 LEU B  18     -13.537   6.372 -20.093  1.00 27.43           H  
ATOM   3622 HD12 LEU B  18     -12.228   5.230 -19.673  1.00 27.43           H  
ATOM   3623 HD13 LEU B  18     -13.400   5.726 -18.442  1.00 27.43           H  
ATOM   3624  CD2 LEU B  18     -11.130   7.640 -20.149  1.00 27.43           C  
ATOM   3625 HD21 LEU B  18     -10.381   8.382 -19.872  1.00 27.43           H  
ATOM   3626 HD22 LEU B  18     -10.610   6.769 -20.549  1.00 27.43           H  
ATOM   3627 HD23 LEU B  18     -11.792   8.054 -20.909  1.00 27.43           H  
ATOM   3628  N   PRO B  19     -12.539  11.930 -18.098  1.00 27.61           N  
ATOM   3629  CA  PRO B  19     -13.502  13.015 -18.097  1.00 27.61           C  
ATOM   3630  HA  PRO B  19     -13.598  13.428 -17.093  1.00 27.61           H  
ATOM   3631  C   PRO B  19     -14.827  12.427 -18.573  1.00 27.61           C  
ATOM   3632  CB  PRO B  19     -12.959  14.073 -19.071  1.00 27.61           C  
ATOM   3633  HB2 PRO B  19     -13.101  15.081 -18.683  1.00 27.61           H  
ATOM   3634  HB3 PRO B  19     -13.438  13.977 -20.045  1.00 27.61           H  
ATOM   3635  O   PRO B  19     -14.859  11.779 -19.627  1.00 27.61           O  
ATOM   3636  CG  PRO B  19     -11.476  13.724 -19.205  1.00 27.61           C  
ATOM   3637  HG2 PRO B  19     -10.918  14.205 -18.402  1.00 27.61           H  
ATOM   3638  HG3 PRO B  19     -11.076  14.014 -20.176  1.00 27.61           H  
ATOM   3639  CD  PRO B  19     -11.443  12.214 -19.004  1.00 27.61           C  
ATOM   3640  HD2 PRO B  19     -10.483  11.912 -18.587  1.00 27.61           H  
ATOM   3641  HD3 PRO B  19     -11.623  11.710 -19.954  1.00 27.61           H  
ATOM   3642  N   GLU B  20     -15.913  12.635 -17.828  1.00 32.16           N  
ATOM   3643  H   GLU B  20     -15.841  13.095 -16.932  1.00 32.16           H  
ATOM   3644  CA  GLU B  20     -17.211  12.587 -18.481  1.00 32.16           C  
ATOM   3645  HA  GLU B  20     -17.371  11.593 -18.898  1.00 32.16           H  
ATOM   3646  C   GLU B  20     -17.096  13.590 -19.624  1.00 32.16           C  
ATOM   3647  CB  GLU B  20     -18.376  12.906 -17.533  1.00 32.16           C  
ATOM   3648  HB2 GLU B  20     -18.136  13.784 -16.934  1.00 32.16           H  
ATOM   3649  HB3 GLU B  20     -19.256  13.122 -18.140  1.00 32.16           H  
ATOM   3650  O   GLU B  20     -16.832  14.778 -19.423  1.00 32.16           O  
ATOM   3651  CG  GLU B  20     -18.698  11.709 -16.621  1.00 32.16           C  
ATOM   3652  HG2 GLU B  20     -18.814  10.823 -17.245  1.00 32.16           H  
ATOM   3653  HG3 GLU B  20     -17.853  11.540 -15.953  1.00 32.16           H  
ATOM   3654  CD  GLU B  20     -19.976  11.899 -15.785  1.00 32.16           C  
ATOM   3655  OE1 GLU B  20     -20.494  10.870 -15.292  1.00 32.16           O  
ATOM   3656  OE2 GLU B  20     -20.439  13.053 -15.649  1.00 32.16           O  
ATOM   3657  N   THR B  21     -17.159  13.080 -20.850  1.00 32.49           N  
ATOM   3658  H   THR B  21     -17.360  12.094 -20.939  1.00 32.49           H  
ATOM   3659  CA  THR B  21     -17.350  13.930 -22.012  1.00 32.49           C  
ATOM   3660  HA  THR B  21     -16.668  14.780 -21.982  1.00 32.49           H  
ATOM   3661  C   THR B  21     -18.759  14.454 -21.852  1.00 32.49           C  
ATOM   3662  CB  THR B  21     -17.160  13.167 -23.341  1.00 32.49           C  
ATOM   3663  HB  THR B  21     -17.715  13.669 -24.133  1.00 32.49           H  
ATOM   3664  O   THR B  21     -19.681  13.840 -22.367  1.00 32.49           O  
ATOM   3665  CG2 THR B  21     -15.687  13.122 -23.740  1.00 32.49           C  
ATOM   3666 HG21 THR B  21     -15.576  12.561 -24.668  1.00 32.49           H  
ATOM   3667 HG22 THR B  21     -15.326  14.139 -23.897  1.00 32.49           H  
ATOM   3668 HG23 THR B  21     -15.099  12.654 -22.951  1.00 32.49           H  
ATOM   3669  OG1 THR B  21     -17.558  11.812 -23.271  1.00 32.49           O  
ATOM   3670  HG1 THR B  21     -16.953  11.379 -22.665  1.00 32.49           H  
ATOM   3671  N   ASP B  22     -18.948  15.506 -21.053  1.00 33.60           N  
ATOM   3672  H   ASP B  22     -18.178  15.857 -20.503  1.00 33.60           H  
ATOM   3673  CA  ASP B  22     -20.224  16.200 -21.006  1.00 33.60           C  
ATOM   3674  HA  ASP B  22     -21.006  15.479 -20.772  1.00 33.60           H  
ATOM   3675  C   ASP B  22     -20.425  16.778 -22.412  1.00 33.60           C  
ATOM   3676  CB  ASP B  22     -20.263  17.278 -19.913  1.00 33.60           C  
ATOM   3677  HB2 ASP B  22     -19.488  18.021 -20.101  1.00 33.60           H  
ATOM   3678  HB3 ASP B  22     -20.060  16.808 -18.950  1.00 33.60           H  
ATOM   3679  O   ASP B  22     -19.728  17.724 -22.797  1.00 33.60           O  
ATOM   3680  CG  ASP B  22     -21.633  17.975 -19.846  1.00 33.60           C  
ATOM   3681  OD1 ASP B  22     -22.537  17.611 -20.643  1.00 33.60           O  
ATOM   3682  OD2 ASP B  22     -21.770  18.887 -19.003  1.00 33.60           O  
ATOM   3683  N   PRO B  23     -21.295  16.172 -23.241  1.00 35.98           N  
ATOM   3684  CA  PRO B  23     -21.447  16.597 -24.623  1.00 35.98           C  
ATOM   3685  HA  PRO B  23     -20.478  16.629 -25.122  1.00 35.98           H  
ATOM   3686  C   PRO B  23     -22.089  17.985 -24.701  1.00 35.98           C  
ATOM   3687  CB  PRO B  23     -22.334  15.527 -25.258  1.00 35.98           C  
ATOM   3688  HB2 PRO B  23     -21.714  14.694 -25.587  1.00 35.98           H  
ATOM   3689  HB3 PRO B  23     -22.918  15.919 -26.091  1.00 35.98           H  
ATOM   3690  O   PRO B  23     -21.995  18.638 -25.736  1.00 35.98           O  
ATOM   3691  CG  PRO B  23     -23.225  15.074 -24.103  1.00 35.98           C  
ATOM   3692  HG2 PRO B  23     -23.578  14.052 -24.242  1.00 35.98           H  
ATOM   3693  HG3 PRO B  23     -24.068  15.758 -24.001  1.00 35.98           H  
ATOM   3694  CD  PRO B  23     -22.322  15.196 -22.884  1.00 35.98           C  
ATOM   3695  HD2 PRO B  23     -21.899  14.214 -22.669  1.00 35.98           H  
ATOM   3696  HD3 PRO B  23     -22.905  15.533 -22.028  1.00 35.98           H  
ATOM   3697  N   ASN B  24     -22.745  18.419 -23.617  1.00 36.26           N  
ATOM   3698  H   ASN B  24     -22.688  17.871 -22.771  1.00 36.26           H  
ATOM   3699  CA  ASN B  24     -23.424  19.699 -23.506  1.00 36.26           C  
ATOM   3700  HA  ASN B  24     -23.695  20.052 -24.501  1.00 36.26           H  
ATOM   3701  C   ASN B  24     -22.530  20.772 -22.882  1.00 36.26           C  
ATOM   3702  CB  ASN B  24     -24.704  19.530 -22.678  1.00 36.26           C  
ATOM   3703  HB2 ASN B  24     -25.187  20.500 -22.556  1.00 36.26           H  
ATOM   3704  HB3 ASN B  24     -24.432  19.167 -21.687  1.00 36.26           H  
ATOM   3705  O   ASN B  24     -23.058  21.787 -22.428  1.00 36.26           O  
ATOM   3706  CG  ASN B  24     -25.734  18.613 -23.287  1.00 36.26           C  
ATOM   3707  ND2 ASN B  24     -26.518  17.984 -22.446  1.00 36.26           N  
ATOM   3708 HD21 ASN B  24     -27.195  17.352 -22.848  1.00 36.26           H  
ATOM   3709 HD22 ASN B  24     -26.310  18.056 -21.460  1.00 36.26           H  
ATOM   3710  OD1 ASN B  24     -25.886  18.451 -24.488  1.00 36.26           O  
ATOM   3711  N   HIS B  25     -21.207  20.582 -22.822  1.00 34.96           N  
ATOM   3712  H   HIS B  25     -20.801  19.713 -23.136  1.00 34.96           H  
ATOM   3713  CA  HIS B  25     -20.338  21.684 -22.437  1.00 34.96           C  
ATOM   3714  HA  HIS B  25     -20.760  22.123 -21.533  1.00 34.96           H  
ATOM   3715  C   HIS B  25     -20.391  22.753 -23.535  1.00 34.96           C  
ATOM   3716  CB  HIS B  25     -18.924  21.204 -22.082  1.00 34.96           C  
ATOM   3717  HB2 HIS B  25     -18.330  21.070 -22.986  1.00 34.96           H  
ATOM   3718  HB3 HIS B  25     -18.993  20.242 -21.576  1.00 34.96           H  
ATOM   3719  O   HIS B  25     -19.678  22.681 -24.538  1.00 34.96           O  
ATOM   3720  CG  HIS B  25     -18.247  22.169 -21.140  1.00 34.96           C  
ATOM   3721  CD2 HIS B  25     -17.109  22.899 -21.356  1.00 34.96           C  
ATOM   3722  HD2 HIS B  25     -16.516  22.890 -22.259  1.00 34.96           H  
ATOM   3723  ND1 HIS B  25     -18.703  22.496 -19.884  1.00 34.96           N  
ATOM   3724  HD1 HIS B  25     -19.518  22.100 -19.438  1.00 34.96           H  
ATOM   3725  CE1 HIS B  25     -17.865  23.403 -19.358  1.00 34.96           C  
ATOM   3726  HE1 HIS B  25     -17.969  23.845 -18.378  1.00 34.96           H  
ATOM   3727  NE2 HIS B  25     -16.863  23.670 -20.210  1.00 34.96           N  
ATOM   3728  N   GLU B  26     -21.321  23.697 -23.367  1.00 35.27           N  
ATOM   3729  H   GLU B  26     -21.979  23.570 -22.612  1.00 35.27           H  
ATOM   3730  CA  GLU B  26     -21.524  24.836 -24.248  1.00 35.27           C  
ATOM   3731  HA  GLU B  26     -21.783  24.475 -25.243  1.00 35.27           H  
ATOM   3732  C   GLU B  26     -20.201  25.595 -24.338  1.00 35.27           C  
ATOM   3733  CB  GLU B  26     -22.679  25.731 -23.751  1.00 35.27           C  
ATOM   3734  HB2 GLU B  26     -22.670  26.655 -24.330  1.00 35.27           H  
ATOM   3735  HB3 GLU B  26     -22.520  25.978 -22.701  1.00 35.27           H  
ATOM   3736  O   GLU B  26     -19.688  26.138 -23.357  1.00 35.27           O  
ATOM   3737  CG  GLU B  26     -24.057  25.062 -23.927  1.00 35.27           C  
ATOM   3738  HG2 GLU B  26     -24.160  24.764 -24.970  1.00 35.27           H  
ATOM   3739  HG3 GLU B  26     -24.088  24.158 -23.318  1.00 35.27           H  
ATOM   3740  CD  GLU B  26     -25.254  25.956 -23.539  1.00 35.27           C  
ATOM   3741  OE1 GLU B  26     -26.384  25.627 -23.974  1.00 35.27           O  
ATOM   3742  OE2 GLU B  26     -25.063  26.944 -22.793  1.00 35.27           O  
ATOM   3743  N   ILE B  27     -19.612  25.565 -25.531  1.00 34.68           N  
ATOM   3744  H   ILE B  27     -20.066  25.059 -26.278  1.00 34.68           H  
ATOM   3745  CA  ILE B  27     -18.458  26.385 -25.861  1.00 34.68           C  
ATOM   3746  HA  ILE B  27     -17.689  26.248 -25.101  1.00 34.68           H  
ATOM   3747  C   ILE B  27     -18.977  27.820 -25.811  1.00 34.68           C  
ATOM   3748  CB  ILE B  27     -17.882  25.999 -27.246  1.00 34.68           C  
ATOM   3749  HB  ILE B  27     -18.622  26.243 -28.008  1.00 34.68           H  
ATOM   3750  O   ILE B  27     -19.832  28.193 -26.610  1.00 34.68           O  
ATOM   3751  CG1 ILE B  27     -17.582  24.480 -27.332  1.00 34.68           C  
ATOM   3752 HG12 ILE B  27     -18.470  23.912 -27.057  1.00 34.68           H  
ATOM   3753 HG13 ILE B  27     -16.793  24.226 -26.624  1.00 34.68           H  
ATOM   3754  CG2 ILE B  27     -16.608  26.819 -27.520  1.00 34.68           C  
ATOM   3755 HG21 ILE B  27     -16.827  27.884 -27.440  1.00 34.68           H  
ATOM   3756 HG22 ILE B  27     -16.257  26.645 -28.537  1.00 34.68           H  
ATOM   3757 HG23 ILE B  27     -15.825  26.561 -26.807  1.00 34.68           H  
ATOM   3758  CD1 ILE B  27     -17.179  23.996 -28.731  1.00 34.68           C  
ATOM   3759 HD11 ILE B  27     -17.943  24.280 -29.455  1.00 34.68           H  
ATOM   3760 HD12 ILE B  27     -16.220  24.425 -29.023  1.00 34.68           H  
ATOM   3761 HD13 ILE B  27     -17.085  22.911 -28.721  1.00 34.68           H  
ATOM   3762  N   TRP B  28     -18.528  28.599 -24.828  1.00 27.78           N  
ATOM   3763  H   TRP B  28     -17.928  28.200 -24.120  1.00 27.78           H  
ATOM   3764  CA  TRP B  28     -18.819  30.027 -24.788  1.00 27.78           C  
ATOM   3765  HA  TRP B  28     -19.894  30.180 -24.875  1.00 27.78           H  
ATOM   3766  C   TRP B  28     -18.139  30.666 -26.004  1.00 27.78           C  
ATOM   3767  CB  TRP B  28     -18.348  30.627 -23.453  1.00 27.78           C  
ATOM   3768  HB2 TRP B  28     -18.464  31.709 -23.511  1.00 27.78           H  
ATOM   3769  HB3 TRP B  28     -17.285  30.422 -23.325  1.00 27.78           H  
ATOM   3770  O   TRP B  28     -16.913  30.768 -26.034  1.00 27.78           O  
ATOM   3771  CG  TRP B  28     -19.089  30.146 -22.237  1.00 27.78           C  
ATOM   3772  CD1 TRP B  28     -18.753  29.081 -21.474  1.00 27.78           C  
ATOM   3773  HD1 TRP B  28     -17.912  28.431 -21.663  1.00 27.78           H  
ATOM   3774  CD2 TRP B  28     -20.340  30.653 -21.678  1.00 27.78           C  
ATOM   3775  CE2 TRP B  28     -20.698  29.842 -20.559  1.00 27.78           C  
ATOM   3776  CE3 TRP B  28     -21.228  31.693 -22.026  1.00 27.78           C  
ATOM   3777  HE3 TRP B  28     -21.000  32.303 -22.888  1.00 27.78           H  
ATOM   3778  NE1 TRP B  28     -19.697  28.898 -20.483  1.00 27.78           N  
ATOM   3779  HE1 TRP B  28     -19.727  28.069 -19.906  1.00 27.78           H  
ATOM   3780  CH2 TRP B  28     -22.735  31.096 -20.196  1.00 27.78           C  
ATOM   3781  HH2 TRP B  28     -23.663  31.248 -19.664  1.00 27.78           H  
ATOM   3782  CZ2 TRP B  28     -21.872  30.053 -19.820  1.00 27.78           C  
ATOM   3783  HZ2 TRP B  28     -22.128  29.390 -19.006  1.00 27.78           H  
ATOM   3784  CZ3 TRP B  28     -22.412  31.913 -21.295  1.00 27.78           C  
ATOM   3785  HZ3 TRP B  28     -23.091  32.696 -21.602  1.00 27.78           H  
ATOM   3786  N   ASP B  29     -18.932  30.998 -27.023  1.00 29.59           N  
ATOM   3787  H   ASP B  29     -19.903  30.722 -26.989  1.00 29.59           H  
ATOM   3788  CA  ASP B  29     -18.476  31.706 -28.222  1.00 29.59           C  
ATOM   3789  HA  ASP B  29     -17.665  31.141 -28.682  1.00 29.59           H  
ATOM   3790  C   ASP B  29     -17.932  33.109 -27.868  1.00 29.59           C  
ATOM   3791  CB  ASP B  29     -19.634  31.823 -29.241  1.00 29.59           C  
ATOM   3792  HB2 ASP B  29     -20.523  32.188 -28.726  1.00 29.59           H  
ATOM   3793  HB3 ASP B  29     -19.361  32.573 -29.984  1.00 29.59           H  
ATOM   3794  O   ASP B  29     -18.367  33.720 -26.885  1.00 29.59           O  
ATOM   3795  CG  ASP B  29     -19.980  30.540 -30.017  1.00 29.59           C  
ATOM   3796  OD1 ASP B  29     -19.064  29.724 -30.279  1.00 29.59           O  
ATOM   3797  OD2 ASP B  29     -21.163  30.408 -30.419  1.00 29.59           O  
ATOM   3798  N   ASP B  30     -17.021  33.624 -28.706  1.00 25.38           N  
ATOM   3799  H   ASP B  30     -16.786  33.062 -29.511  1.00 25.38           H  
ATOM   3800  CA  ASP B  30     -16.769  35.072 -28.859  1.00 25.38           C  
ATOM   3801  HA  ASP B  30     -16.748  35.546 -27.878  1.00 25.38           H  
ATOM   3802  C   ASP B  30     -17.907  35.750 -29.653  1.00 25.38           C  
ATOM   3803  CB  ASP B  30     -15.412  35.329 -29.570  1.00 25.38           C  
ATOM   3804  HB2 ASP B  30     -15.269  34.567 -30.337  1.00 25.38           H  
ATOM   3805  HB3 ASP B  30     -15.487  36.282 -30.095  1.00 25.38           H  
ATOM   3806  O   ASP B  30     -18.378  35.151 -30.653  1.00 25.38           O  
ATOM   3807  CG  ASP B  30     -14.135  35.422 -28.704  1.00 25.38           C  
ATOM   3808  OD1 ASP B  30     -14.204  35.699 -27.482  1.00 25.38           O  
ATOM   3809  OD2 ASP B  30     -13.036  35.310 -29.308  1.00 25.38           O  
ATOM   3810  OXT ASP B  30     -18.247  36.906 -29.303  1.00 25.38           O  
TER    3811      ASP B  30                                                       
END   
