# Supplementary material for: An extended Tudor domain within Vreteno interconnects Gtsf1L and Ago3 for piRNA biogenesis in Bombyx mori
Source: EMBO J. 2023 Nov 20;42(24):e114072. doi: 10.15252/embj.2023114072 (PMC10711660; doi:10.15252/embj.2023114072)
Supplement: Supplementary file 4 — Dataset EV1 [file EMBJ-42-e114072-s007.zip › manuscript_pdb/BmVreteno_AF-eTD2_BmGtsf1L_97_101.pdb]

ATOM      1  N   THR A   1     -14.589 -20.255 -10.199  1.00 89.83           N  
ATOM      2  H   THR A   1     -14.821 -19.715 -11.021  1.00 89.83           H  
ATOM      3  H2  THR A   1     -15.181 -21.072 -10.156  1.00 89.83           H  
ATOM      4  H3  THR A   1     -14.726 -19.680  -9.380  1.00 89.83           H  
ATOM      5  CA  THR A   1     -13.184 -20.690 -10.296  1.00 89.83           C  
ATOM      6  HA  THR A   1     -12.876 -21.151  -9.357  1.00 89.83           H  
ATOM      7  C   THR A   1     -12.327 -19.481 -10.587  1.00 89.83           C  
ATOM      8  CB  THR A   1     -13.032 -21.729 -11.404  1.00 89.83           C  
ATOM      9  HB  THR A   1     -13.265 -21.289 -12.373  1.00 89.83           H  
ATOM     10  O   THR A   1     -12.674 -18.792 -11.544  1.00 89.83           O  
ATOM     11  CG2 THR A   1     -11.663 -22.386 -11.454  1.00 89.83           C  
ATOM     12 HG21 THR A   1     -11.673 -23.229 -12.145  1.00 89.83           H  
ATOM     13 HG22 THR A   1     -11.363 -22.734 -10.465  1.00 89.83           H  
ATOM     14 HG23 THR A   1     -10.940 -21.662 -11.828  1.00 89.83           H  
ATOM     15  OG1 THR A   1     -13.978 -22.727 -11.126  1.00 89.83           O  
ATOM     16  HG1 THR A   1     -13.753 -23.495 -11.656  1.00 89.83           H  
ATOM     17  N   PRO A   2     -11.300 -19.196  -9.765  1.00 93.77           N  
ATOM     18  CA  PRO A   2     -10.313 -18.145 -10.032  1.00 93.77           C  
ATOM     19  HA  PRO A   2     -10.782 -17.166  -9.931  1.00 93.77           H  
ATOM     20  C   PRO A   2      -9.702 -18.274 -11.429  1.00 93.77           C  
ATOM     21  CB  PRO A   2      -9.240 -18.305  -8.955  1.00 93.77           C  
ATOM     22  HB2 PRO A   2      -8.815 -17.345  -8.664  1.00 93.77           H  
ATOM     23  HB3 PRO A   2      -8.462 -18.977  -9.317  1.00 93.77           H  
ATOM     24  O   PRO A   2      -9.683 -19.378 -11.983  1.00 93.77           O  
ATOM     25  CG  PRO A   2      -9.976 -18.979  -7.801  1.00 93.77           C  
ATOM     26  HG2 PRO A   2      -9.297 -19.543  -7.161  1.00 93.77           H  
ATOM     27  HG3 PRO A   2     -10.517 -18.229  -7.223  1.00 93.77           H  
ATOM     28  CD  PRO A   2     -10.963 -19.887  -8.528  1.00 93.77           C  
ATOM     29  HD2 PRO A   2     -10.475 -20.831  -8.769  1.00 93.77           H  
ATOM     30  HD3 PRO A   2     -11.838 -20.055  -7.900  1.00 93.77           H  
ATOM     31  N   GLU A   3      -9.232 -17.170 -12.003  1.00 94.72           N  
ATOM     32  H   GLU A   3      -9.046 -16.351 -11.443  1.00 94.72           H  
ATOM     33  CA  GLU A   3      -8.714 -17.178 -13.375  1.00 94.72           C  
ATOM     34  HA  GLU A   3      -9.439 -17.697 -14.002  1.00 94.72           H  
ATOM     35  C   GLU A   3      -7.414 -17.979 -13.465  1.00 94.72           C  
ATOM     36  CB  GLU A   3      -8.558 -15.738 -13.894  1.00 94.72           C  
ATOM     37  HB2 GLU A   3      -7.742 -15.244 -13.367  1.00 94.72           H  
ATOM     38  HB3 GLU A   3      -9.474 -15.186 -13.686  1.00 94.72           H  
ATOM     39  O   GLU A   3      -7.249 -18.785 -14.379  1.00 94.72           O  
ATOM     40  CG  GLU A   3      -8.280 -15.674 -15.407  1.00 94.72           C  
ATOM     41  HG2 GLU A   3      -7.308 -16.126 -15.604  1.00 94.72           H  
ATOM     42  HG3 GLU A   3      -8.225 -14.627 -15.703  1.00 94.72           H  
ATOM     43  CD  GLU A   3      -9.359 -16.379 -16.257  1.00 94.72           C  
ATOM     44  OE1 GLU A   3      -9.031 -16.922 -17.335  1.00 94.72           O  
ATOM     45  OE2 GLU A   3     -10.539 -16.468 -15.818  1.00 94.72           O  
ATOM     46  N   TRP A   4      -6.565 -17.882 -12.444  1.00 96.08           N  
ATOM     47  H   TRP A   4      -6.720 -17.148 -11.768  1.00 96.08           H  
ATOM     48  CA  TRP A   4      -5.325 -18.642 -12.339  1.00 96.08           C  
ATOM     49  HA  TRP A   4      -4.681 -18.364 -13.173  1.00 96.08           H  
ATOM     50  C   TRP A   4      -5.539 -20.160 -12.430  1.00 96.08           C  
ATOM     51  CB  TRP A   4      -4.621 -18.218 -11.050  1.00 96.08           C  
ATOM     52  HB2 TRP A   4      -3.591 -18.570 -11.088  1.00 96.08           H  
ATOM     53  HB3 TRP A   4      -4.590 -17.129 -11.027  1.00 96.08           H  
ATOM     54  O   TRP A   4      -4.807 -20.836 -13.145  1.00 96.08           O  
ATOM     55  CG  TRP A   4      -5.216 -18.677  -9.757  1.00 96.08           C  
ATOM     56  CD1 TRP A   4      -5.905 -17.906  -8.887  1.00 96.08           C  
ATOM     57  HD1 TRP A   4      -6.116 -16.857  -9.033  1.00 96.08           H  
ATOM     58  CD2 TRP A   4      -5.080 -19.979  -9.117  1.00 96.08           C  
ATOM     59  CE2 TRP A   4      -5.728 -19.921  -7.848  1.00 96.08           C  
ATOM     60  CE3 TRP A   4      -4.447 -21.191  -9.466  1.00 96.08           C  
ATOM     61  HE3 TRP A   4      -3.917 -21.276 -10.403  1.00 96.08           H  
ATOM     62  NE1 TRP A   4      -6.218 -18.638  -7.759  1.00 96.08           N  
ATOM     63  HE1 TRP A   4      -6.601 -18.226  -6.921  1.00 96.08           H  
ATOM     64  CH2 TRP A   4      -5.083 -22.192  -7.335  1.00 96.08           C  
ATOM     65  HH2 TRP A   4      -5.017 -23.019  -6.643  1.00 96.08           H  
ATOM     66  CZ2 TRP A   4      -5.735 -21.004  -6.963  1.00 96.08           C  
ATOM     67  HZ2 TRP A   4      -6.177 -20.900  -5.983  1.00 96.08           H  
ATOM     68  CZ3 TRP A   4      -4.455 -22.288  -8.589  1.00 96.08           C  
ATOM     69  HZ3 TRP A   4      -3.940 -23.195  -8.870  1.00 96.08           H  
ATOM     70  N   LYS A   5      -6.610 -20.705 -11.828  1.00 96.31           N  
ATOM     71  H   LYS A   5      -7.174 -20.097 -11.253  1.00 96.31           H  
ATOM     72  CA  LYS A   5      -6.944 -22.141 -11.951  1.00 96.31           C  
ATOM     73  HA  LYS A   5      -6.062 -22.732 -11.706  1.00 96.31           H  
ATOM     74  C   LYS A   5      -7.317 -22.525 -13.381  1.00 96.31           C  
ATOM     75  CB  LYS A   5      -8.088 -22.541 -11.006  1.00 96.31           C  
ATOM     76  HB2 LYS A   5      -8.458 -23.523 -11.300  1.00 96.31           H  
ATOM     77  HB3 LYS A   5      -8.895 -21.812 -11.089  1.00 96.31           H  
ATOM     78  O   LYS A   5      -7.104 -23.657 -13.797  1.00 96.31           O  
ATOM     79  CG  LYS A   5      -7.635 -22.619  -9.551  1.00 96.31           C  
ATOM     80  HG2 LYS A   5      -7.421 -21.605  -9.214  1.00 96.31           H  
ATOM     81  HG3 LYS A   5      -6.728 -23.222  -9.507  1.00 96.31           H  
ATOM     82  CD  LYS A   5      -8.666 -23.258  -8.609  1.00 96.31           C  
ATOM     83  HD2 LYS A   5      -9.641 -22.787  -8.738  1.00 96.31           H  
ATOM     84  HD3 LYS A   5      -8.737 -24.325  -8.823  1.00 96.31           H  
ATOM     85  CE  LYS A   5      -8.152 -23.036  -7.184  1.00 96.31           C  
ATOM     86  HE2 LYS A   5      -8.005 -21.965  -7.039  1.00 96.31           H  
ATOM     87  HE3 LYS A   5      -7.169 -23.499  -7.095  1.00 96.31           H  
ATOM     88  NZ  LYS A   5      -9.040 -23.539  -6.116  1.00 96.31           N  
ATOM     89  HZ1 LYS A   5      -8.726 -23.110  -5.257  1.00 96.31           H  
ATOM     90  HZ2 LYS A   5      -8.971 -24.541  -6.008  1.00 96.31           H  
ATOM     91  HZ3 LYS A   5      -9.990 -23.212  -6.218  1.00 96.31           H  
ATOM     92  N   LYS A   6      -7.913 -21.610 -14.152  1.00 96.67           N  
ATOM     93  H   LYS A   6      -7.962 -20.662 -13.806  1.00 96.67           H  
ATOM     94  CA  LYS A   6      -8.233 -21.873 -15.563  1.00 96.67           C  
ATOM     95  HA  LYS A   6      -8.652 -22.875 -15.656  1.00 96.67           H  
ATOM     96  C   LYS A   6      -6.976 -21.856 -16.430  1.00 96.67           C  
ATOM     97  CB  LYS A   6      -9.234 -20.857 -16.115  1.00 96.67           C  
ATOM     98  HB2 LYS A   6      -8.765 -19.873 -16.123  1.00 96.67           H  
ATOM     99  HB3 LYS A   6      -9.450 -21.125 -17.150  1.00 96.67           H  
ATOM    100  O   LYS A   6      -6.927 -22.611 -17.395  1.00 96.67           O  
ATOM    101  CG  LYS A   6     -10.557 -20.777 -15.344  1.00 96.67           C  
ATOM    102  HG2 LYS A   6     -10.361 -20.434 -14.328  1.00 96.67           H  
ATOM    103  HG3 LYS A   6     -11.045 -21.751 -15.314  1.00 96.67           H  
ATOM    104  CD  LYS A   6     -11.445 -19.761 -16.068  1.00 96.67           C  
ATOM    105  HD2 LYS A   6     -10.811 -18.938 -16.397  1.00 96.67           H  
ATOM    106  HD3 LYS A   6     -11.885 -20.217 -16.955  1.00 96.67           H  
ATOM    107  CE  LYS A   6     -12.541 -19.194 -15.167  1.00 96.67           C  
ATOM    108  HE2 LYS A   6     -12.141 -19.122 -14.156  1.00 96.67           H  
ATOM    109  HE3 LYS A   6     -13.407 -19.857 -15.168  1.00 96.67           H  
ATOM    110  NZ  LYS A   6     -12.885 -17.831 -15.633  1.00 96.67           N  
ATOM    111  HZ1 LYS A   6     -13.488 -17.328 -14.997  1.00 96.67           H  
ATOM    112  HZ2 LYS A   6     -13.238 -17.812 -16.579  1.00 96.67           H  
ATOM    113  HZ3 LYS A   6     -12.034 -17.290 -15.675  1.00 96.67           H  
ATOM    114  N   LEU A   7      -6.002 -21.003 -16.108  1.00 96.34           N  
ATOM    115  H   LEU A   7      -6.148 -20.384 -15.324  1.00 96.34           H  
ATOM    116  CA  LEU A   7      -4.696 -20.968 -16.771  1.00 96.34           C  
ATOM    117  HA  LEU A   7      -4.835 -20.940 -17.852  1.00 96.34           H  
ATOM    118  C   LEU A   7      -3.902 -22.246 -16.476  1.00 96.34           C  
ATOM    119  CB  LEU A   7      -3.925 -19.708 -16.334  1.00 96.34           C  
ATOM    120  HB2 LEU A   7      -2.918 -19.753 -16.748  1.00 96.34           H  
ATOM    121  HB3 LEU A   7      -3.825 -19.716 -15.249  1.00 96.34           H  
ATOM    122  O   LEU A   7      -3.447 -22.899 -17.412  1.00 96.34           O  
ATOM    123  CG  LEU A   7      -4.566 -18.375 -16.761  1.00 96.34           C  
ATOM    124  HG  LEU A   7      -5.593 -18.327 -16.398  1.00 96.34           H  
ATOM    125  CD1 LEU A   7      -3.787 -17.211 -16.151  1.00 96.34           C  
ATOM    126 HD11 LEU A   7      -4.261 -16.267 -16.420  1.00 96.34           H  
ATOM    127 HD12 LEU A   7      -3.778 -17.300 -15.064  1.00 96.34           H  
ATOM    128 HD13 LEU A   7      -2.760 -17.216 -16.515  1.00 96.34           H  
ATOM    129  CD2 LEU A   7      -4.578 -18.201 -18.283  1.00 96.34           C  
ATOM    130 HD21 LEU A   7      -5.188 -18.975 -18.748  1.00 96.34           H  
ATOM    131 HD22 LEU A   7      -3.559 -18.252 -18.667  1.00 96.34           H  
ATOM    132 HD23 LEU A   7      -5.002 -17.228 -18.529  1.00 96.34           H  
ATOM    133  N   GLU A   8      -3.862 -22.662 -15.208  1.00 95.47           N  
ATOM    134  H   GLU A   8      -4.179 -22.030 -14.487  1.00 95.47           H  
ATOM    135  CA  GLU A   8      -3.252 -23.922 -14.767  1.00 95.47           C  
ATOM    136  HA  GLU A   8      -2.181 -23.893 -14.965  1.00 95.47           H  
ATOM    137  C   GLU A   8      -3.840 -25.129 -15.519  1.00 95.47           C  
ATOM    138  CB  GLU A   8      -3.470 -24.054 -13.251  1.00 95.47           C  
ATOM    139  HB2 GLU A   8      -4.543 -24.081 -13.057  1.00 95.47           H  
ATOM    140  HB3 GLU A   8      -3.064 -23.170 -12.759  1.00 95.47           H  
ATOM    141  O   GLU A   8      -3.109 -25.910 -16.123  1.00 95.47           O  
ATOM    142  CG  GLU A   8      -2.818 -25.304 -12.641  1.00 95.47           C  
ATOM    143  HG2 GLU A   8      -1.745 -25.265 -12.824  1.00 95.47           H  
ATOM    144  HG3 GLU A   8      -3.215 -26.194 -13.129  1.00 95.47           H  
ATOM    145  CD  GLU A   8      -3.098 -25.406 -11.132  1.00 95.47           C  
ATOM    146  OE1 GLU A   8      -2.135 -25.618 -10.361  1.00 95.47           O  
ATOM    147  OE2 GLU A   8      -4.287 -25.276 -10.746  1.00 95.47           O  
ATOM    148  N   LEU A   9      -5.173 -25.243 -15.588  1.00 95.78           N  
ATOM    149  H   LEU A   9      -5.725 -24.602 -15.035  1.00 95.78           H  
ATOM    150  CA  LEU A   9      -5.850 -26.328 -16.314  1.00 95.78           C  
ATOM    151  HA  LEU A   9      -5.459 -27.280 -15.954  1.00 95.78           H  
ATOM    152  C   LEU A   9      -5.598 -26.316 -17.832  1.00 95.78           C  
ATOM    153  CB  LEU A   9      -7.362 -26.250 -16.045  1.00 95.78           C  
ATOM    154  HB2 LEU A   9      -7.685 -25.224 -16.221  1.00 95.78           H  
ATOM    155  HB3 LEU A   9      -7.880 -26.886 -16.763  1.00 95.78           H  
ATOM    156  O   LEU A   9      -5.762 -27.347 -18.484  1.00 95.78           O  
ATOM    157  CG  LEU A   9      -7.785 -26.684 -14.631  1.00 95.78           C  
ATOM    158  HG  LEU A   9      -7.197 -26.159 -13.878  1.00 95.78           H  
ATOM    159  CD1 LEU A   9      -9.266 -26.341 -14.432  1.00 95.78           C  
ATOM    160 HD11 LEU A   9      -9.872 -26.866 -15.170  1.00 95.78           H  
ATOM    161 HD12 LEU A   9      -9.568 -26.635 -13.427  1.00 95.78           H  
ATOM    162 HD13 LEU A   9      -9.397 -25.264 -14.537  1.00 95.78           H  
ATOM    163  CD2 LEU A   9      -7.612 -28.187 -14.408  1.00 95.78           C  
ATOM    164 HD21 LEU A   9      -6.554 -28.445 -14.456  1.00 95.78           H  
ATOM    165 HD22 LEU A   9      -8.155 -28.751 -15.167  1.00 95.78           H  
ATOM    166 HD23 LEU A   9      -7.974 -28.456 -13.416  1.00 95.78           H  
ATOM    167  N   LYS A  10      -5.229 -25.165 -18.405  1.00 96.25           N  
ATOM    168  H   LYS A  10      -5.069 -24.375 -17.797  1.00 96.25           H  
ATOM    169  CA  LYS A  10      -4.838 -25.034 -19.818  1.00 96.25           C  
ATOM    170  HA  LYS A  10      -5.383 -25.766 -20.414  1.00 96.25           H  
ATOM    171  C   LYS A  10      -3.357 -25.351 -20.055  1.00 96.25           C  
ATOM    172  CB  LYS A  10      -5.181 -23.625 -20.323  1.00 96.25           C  
ATOM    173  HB2 LYS A  10      -4.674 -23.450 -21.272  1.00 96.25           H  
ATOM    174  HB3 LYS A  10      -4.806 -22.895 -19.606  1.00 96.25           H  
ATOM    175  O   LYS A  10      -2.946 -25.362 -21.211  1.00 96.25           O  
ATOM    176  CG  LYS A  10      -6.683 -23.413 -20.545  1.00 96.25           C  
ATOM    177  HG2 LYS A  10      -7.017 -24.023 -21.384  1.00 96.25           H  
ATOM    178  HG3 LYS A  10      -7.245 -23.701 -19.656  1.00 96.25           H  
ATOM    179  CD  LYS A  10      -6.917 -21.931 -20.853  1.00 96.25           C  
ATOM    180  HD2 LYS A  10      -6.364 -21.665 -21.755  1.00 96.25           H  
ATOM    181  HD3 LYS A  10      -6.531 -21.341 -20.022  1.00 96.25           H  
ATOM    182  CE  LYS A  10      -8.400 -21.615 -21.043  1.00 96.25           C  
ATOM    183  HE2 LYS A  10      -8.934 -21.938 -20.149  1.00 96.25           H  
ATOM    184  HE3 LYS A  10      -8.771 -22.185 -21.894  1.00 96.25           H  
ATOM    185  NZ  LYS A  10      -8.585 -20.158 -21.261  1.00 96.25           N  
ATOM    186  HZ1 LYS A  10      -8.252 -19.643 -20.458  1.00 96.25           H  
ATOM    187  HZ2 LYS A  10      -8.041 -19.848 -22.053  1.00 96.25           H  
ATOM    188  HZ3 LYS A  10      -9.555 -19.919 -21.409  1.00 96.25           H  
ATOM    189  N   GLY A  11      -2.580 -25.602 -18.999  1.00 94.60           N  
ATOM    190  H   GLY A  11      -2.985 -25.579 -18.074  1.00 94.60           H  
ATOM    191  CA  GLY A  11      -1.141 -25.843 -19.086  1.00 94.60           C  
ATOM    192  HA2 GLY A  11      -0.938 -26.603 -19.841  1.00 94.60           H  
ATOM    193  HA3 GLY A  11      -0.789 -26.206 -18.120  1.00 94.60           H  
ATOM    194  C   GLY A  11      -0.333 -24.593 -19.432  1.00 94.60           C  
ATOM    195  O   GLY A  11       0.752 -24.720 -19.987  1.00 94.60           O  
ATOM    196  N   VAL A  12      -0.874 -23.402 -19.156  1.00 94.94           N  
ATOM    197  H   VAL A  12      -1.730 -23.385 -18.620  1.00 94.94           H  
ATOM    198  CA  VAL A  12      -0.122 -22.145 -19.274  1.00 94.94           C  
ATOM    199  HA  VAL A  12       0.364 -22.100 -20.249  1.00 94.94           H  
ATOM    200  C   VAL A  12       0.967 -22.138 -18.203  1.00 94.94           C  
ATOM    201  CB  VAL A  12      -1.068 -20.935 -19.128  1.00 94.94           C  
ATOM    202  HB  VAL A  12      -1.604 -21.020 -18.182  1.00 94.94           H  
ATOM    203  O   VAL A  12       0.710 -22.586 -17.087  1.00 94.94           O  
ATOM    204  CG1 VAL A  12      -0.346 -19.584 -19.140  1.00 94.94           C  
ATOM    205 HG11 VAL A  12      -1.062 -18.763 -19.170  1.00 94.94           H  
ATOM    206 HG12 VAL A  12       0.243 -19.479 -18.229  1.00 94.94           H  
ATOM    207 HG13 VAL A  12       0.319 -19.517 -20.001  1.00 94.94           H  
ATOM    208  CG2 VAL A  12      -2.103 -20.916 -20.264  1.00 94.94           C  
ATOM    209 HG21 VAL A  12      -2.688 -21.836 -20.251  1.00 94.94           H  
ATOM    210 HG22 VAL A  12      -2.776 -20.067 -20.140  1.00 94.94           H  
ATOM    211 HG23 VAL A  12      -1.588 -20.834 -21.221  1.00 94.94           H  
ATOM    212  N   ASP A  13       2.155 -21.625 -18.513  1.00 92.78           N  
ATOM    213  H   ASP A  13       2.338 -21.307 -19.454  1.00 92.78           H  
ATOM    214  CA  ASP A  13       3.165 -21.327 -17.495  1.00 92.78           C  
ATOM    215  HA  ASP A  13       3.072 -22.049 -16.684  1.00 92.78           H  
ATOM    216  C   ASP A  13       2.914 -19.926 -16.917  1.00 92.78           C  
ATOM    217  CB  ASP A  13       4.577 -21.495 -18.074  1.00 92.78           C  
ATOM    218  HB2 ASP A  13       4.769 -20.690 -18.783  1.00 92.78           H  
ATOM    219  HB3 ASP A  13       4.619 -22.440 -18.617  1.00 92.78           H  
ATOM    220  O   ASP A  13       2.635 -18.965 -17.638  1.00 92.78           O  
ATOM    221  CG  ASP A  13       5.677 -21.498 -17.003  1.00 92.78           C  
ATOM    222  OD1 ASP A  13       5.538 -20.755 -16.000  1.00 92.78           O  
ATOM    223  OD2 ASP A  13       6.669 -22.230 -17.194  1.00 92.78           O  
ATOM    224  N   VAL A  14       3.015 -19.785 -15.598  1.00 94.13           N  
ATOM    225  H   VAL A  14       3.433 -20.551 -15.089  1.00 94.13           H  
ATOM    226  CA  VAL A  14       2.824 -18.511 -14.904  1.00 94.13           C  
ATOM    227  HA  VAL A  14       1.800 -18.187 -15.090  1.00 94.13           H  
ATOM    228  C   VAL A  14       3.757 -17.415 -15.432  1.00 94.13           C  
ATOM    229  CB  VAL A  14       2.979 -18.727 -13.391  1.00 94.13           C  
ATOM    230  HB  VAL A  14       2.385 -19.601 -13.124  1.00 94.13           H  
ATOM    231  O   VAL A  14       3.348 -16.255 -15.497  1.00 94.13           O  
ATOM    232  CG1 VAL A  14       4.427 -18.978 -12.948  1.00 94.13           C  
ATOM    233 HG11 VAL A  14       4.437 -19.257 -11.894  1.00 94.13           H  
ATOM    234 HG12 VAL A  14       5.037 -18.085 -13.083  1.00 94.13           H  
ATOM    235 HG13 VAL A  14       4.857 -19.800 -13.520  1.00 94.13           H  
ATOM    236  CG2 VAL A  14       2.417 -17.542 -12.612  1.00 94.13           C  
ATOM    237 HG21 VAL A  14       2.497 -17.753 -11.546  1.00 94.13           H  
ATOM    238 HG22 VAL A  14       1.365 -17.403 -12.862  1.00 94.13           H  
ATOM    239 HG23 VAL A  14       2.974 -16.635 -12.848  1.00 94.13           H  
ATOM    240  N   ILE A  15       4.975 -17.747 -15.878  1.00 92.39           N  
ATOM    241  H   ILE A  15       5.249 -18.719 -15.847  1.00 92.39           H  
ATOM    242  CA  ILE A  15       5.917 -16.751 -16.420  1.00 92.39           C  
ATOM    243  HA  ILE A  15       5.881 -15.877 -15.769  1.00 92.39           H  
ATOM    244  C   ILE A  15       5.548 -16.242 -17.815  1.00 92.39           C  
ATOM    245  CB  ILE A  15       7.368 -17.262 -16.415  1.00 92.39           C  
ATOM    246  HB  ILE A  15       8.000 -16.423 -16.706  1.00 92.39           H  
ATOM    247  O   ILE A  15       6.044 -15.191 -18.220  1.00 92.39           O  
ATOM    248  CG1 ILE A  15       7.600 -18.385 -17.452  1.00 92.39           C  
ATOM    249 HG12 ILE A  15       6.876 -19.185 -17.296  1.00 92.39           H  
ATOM    250 HG13 ILE A  15       7.431 -17.987 -18.453  1.00 92.39           H  
ATOM    251  CG2 ILE A  15       7.772 -17.637 -14.984  1.00 92.39           C  
ATOM    252 HG21 ILE A  15       8.859 -17.597 -14.912  1.00 92.39           H  
ATOM    253 HG22 ILE A  15       7.353 -16.933 -14.265  1.00 92.39           H  
ATOM    254 HG23 ILE A  15       7.418 -18.641 -14.749  1.00 92.39           H  
ATOM    255  CD1 ILE A  15       9.003 -18.997 -17.442  1.00 92.39           C  
ATOM    256 HD11 ILE A  15       9.752 -18.218 -17.583  1.00 92.39           H  
ATOM    257 HD12 ILE A  15       9.084 -19.722 -18.252  1.00 92.39           H  
ATOM    258 HD13 ILE A  15       9.182 -19.514 -16.499  1.00 92.39           H  
ATOM    259  N   GLU A  16       4.689 -16.965 -18.537  1.00 92.16           N  
ATOM    260  H   GLU A  16       4.319 -17.817 -18.141  1.00 92.16           H  
ATOM    261  CA  GLU A  16       4.163 -16.560 -19.846  1.00 92.16           C  
ATOM    262  HA  GLU A  16       4.938 -16.030 -20.401  1.00 92.16           H  
ATOM    263  C   GLU A  16       2.975 -15.598 -19.716  1.00 92.16           C  
ATOM    264  CB  GLU A  16       3.749 -17.796 -20.658  1.00 92.16           C  
ATOM    265  HB2 GLU A  16       3.007 -18.362 -20.094  1.00 92.16           H  
ATOM    266  HB3 GLU A  16       3.284 -17.463 -21.586  1.00 92.16           H  
ATOM    267  O   GLU A  16       2.533 -15.006 -20.702  1.00 92.16           O  
ATOM    268  CG  GLU A  16       4.934 -18.704 -21.017  1.00 92.16           C  
ATOM    269  HG2 GLU A  16       5.421 -19.052 -20.106  1.00 92.16           H  
ATOM    270  HG3 GLU A  16       5.661 -18.109 -21.570  1.00 92.16           H  
ATOM    271  CD  GLU A  16       4.512 -19.911 -21.873  1.00 92.16           C  
ATOM    272  OE1 GLU A  16       5.409 -20.480 -22.536  1.00 92.16           O  
ATOM    273  OE2 GLU A  16       3.300 -20.237 -21.906  1.00 92.16           O  
ATOM    274  N   THR A  17       2.453 -15.421 -18.499  1.00 94.54           N  
ATOM    275  H   THR A  17       2.869 -15.923 -17.727  1.00 94.54           H  
ATOM    276  CA  THR A  17       1.392 -14.450 -18.234  1.00 94.54           C  
ATOM    277  HA  THR A  17       0.637 -14.584 -19.009  1.00 94.54           H  
ATOM    278  C   THR A  17       1.901 -13.014 -18.360  1.00 94.54           C  
ATOM    279  CB  THR A  17       0.691 -14.674 -16.887  1.00 94.54           C  
ATOM    280  HB  THR A  17      -0.161 -13.996 -16.839  1.00 94.54           H  
ATOM    281  O   THR A  17       3.090 -12.714 -18.213  1.00 94.54           O  
ATOM    282  CG2 THR A  17       0.158 -16.101 -16.738  1.00 94.54           C  
ATOM    283 HG21 THR A  17      -0.321 -16.220 -15.767  1.00 94.54           H  
ATOM    284 HG22 THR A  17      -0.572 -16.301 -17.522  1.00 94.54           H  
ATOM    285 HG23 THR A  17       0.969 -16.826 -16.821  1.00 94.54           H  
ATOM    286  OG1 THR A  17       1.527 -14.379 -15.796  1.00 94.54           O  
ATOM    287  HG1 THR A  17       2.173 -15.085 -15.721  1.00 94.54           H  
ATOM    288  N   GLU A  18       0.976 -12.102 -18.647  1.00 94.47           N  
ATOM    289  H   GLU A  18       0.013 -12.394 -18.740  1.00 94.47           H  
ATOM    290  CA  GLU A  18       1.274 -10.694 -18.893  1.00 94.47           C  
ATOM    291  HA  GLU A  18       1.863 -10.633 -19.808  1.00 94.47           H  
ATOM    292  C   GLU A  18       2.087 -10.041 -17.758  1.00 94.47           C  
ATOM    293  CB  GLU A  18      -0.052  -9.965 -19.134  1.00 94.47           C  
ATOM    294  HB2 GLU A  18      -0.661 -10.035 -18.233  1.00 94.47           H  
ATOM    295  HB3 GLU A  18      -0.574 -10.466 -19.949  1.00 94.47           H  
ATOM    296  O   GLU A  18       1.875 -10.284 -16.567  1.00 94.47           O  
ATOM    297  CG  GLU A  18       0.137  -8.488 -19.503  1.00 94.47           C  
ATOM    298  HG2 GLU A  18       0.597  -7.971 -18.660  1.00 94.47           H  
ATOM    299  HG3 GLU A  18       0.811  -8.425 -20.357  1.00 94.47           H  
ATOM    300  CD  GLU A  18      -1.185  -7.783 -19.835  1.00 94.47           C  
ATOM    301  OE1 GLU A  18      -1.105  -6.625 -20.297  1.00 94.47           O  
ATOM    302  OE2 GLU A  18      -2.256  -8.405 -19.643  1.00 94.47           O  
ATOM    303  N   ARG A  19       3.042  -9.179 -18.124  1.00 95.74           N  
ATOM    304  H   ARG A  19       3.128  -8.972 -19.109  1.00 95.74           H  
ATOM    305  CA  ARG A  19       3.731  -8.285 -17.184  1.00 95.74           C  
ATOM    306  HA  ARG A  19       3.856  -8.760 -16.211  1.00 95.74           H  
ATOM    307  C   ARG A  19       2.880  -7.057 -16.922  1.00 95.74           C  
ATOM    308  CB  ARG A  19       5.129  -7.910 -17.674  1.00 95.74           C  
ATOM    309  HB2 ARG A  19       5.557  -7.194 -16.972  1.00 95.74           H  
ATOM    310  HB3 ARG A  19       5.060  -7.434 -18.653  1.00 95.74           H  
ATOM    311  O   ARG A  19       2.579  -6.301 -17.836  1.00 95.74           O  
ATOM    312  CG  ARG A  19       6.045  -9.136 -17.755  1.00 95.74           C  
ATOM    313  HG2 ARG A  19       5.720  -9.779 -18.573  1.00 95.74           H  
ATOM    314  HG3 ARG A  19       6.008  -9.698 -16.822  1.00 95.74           H  
ATOM    315  CD  ARG A  19       7.479  -8.678 -18.003  1.00 95.74           C  
ATOM    316  HD2 ARG A  19       7.831  -8.138 -17.124  1.00 95.74           H  
ATOM    317  HD3 ARG A  19       7.487  -8.004 -18.861  1.00 95.74           H  
ATOM    318  NE  ARG A  19       8.361  -9.826 -18.267  1.00 95.74           N  
ATOM    319  HE  ARG A  19       7.991 -10.738 -18.039  1.00 95.74           H  
ATOM    320  NH1 ARG A  19      10.191  -8.613 -18.920  1.00 95.74           N  
ATOM    321 HH11 ARG A  19      11.165  -8.571 -19.184  1.00 95.74           H  
ATOM    322 HH12 ARG A  19       9.688  -7.774 -18.666  1.00 95.74           H  
ATOM    323  NH2 ARG A  19      10.286 -10.846 -18.928  1.00 95.74           N  
ATOM    324 HH21 ARG A  19      11.246 -10.794 -19.237  1.00 95.74           H  
ATOM    325 HH22 ARG A  19       9.837 -11.744 -18.820  1.00 95.74           H  
ATOM    326  CZ  ARG A  19       9.605  -9.757 -18.701  1.00 95.74           C  
ATOM    327  N   LEU A  20       2.522  -6.870 -15.659  1.00 97.84           N  
ATOM    328  H   LEU A  20       2.868  -7.503 -14.953  1.00 97.84           H  
ATOM    329  CA  LEU A  20       1.673  -5.779 -15.214  1.00 97.84           C  
ATOM    330  HA  LEU A  20       1.102  -5.376 -16.050  1.00 97.84           H  
ATOM    331  C   LEU A  20       2.578  -4.683 -14.668  1.00 97.84           C  
ATOM    332  CB  LEU A  20       0.694  -6.318 -14.162  1.00 97.84           C  
ATOM    333  HB2 LEU A  20       1.267  -6.660 -13.300  1.00 97.84           H  
ATOM    334  HB3 LEU A  20       0.042  -5.505 -13.842  1.00 97.84           H  
ATOM    335  O   LEU A  20       3.188  -4.856 -13.617  1.00 97.84           O  
ATOM    336  CG  LEU A  20      -0.182  -7.480 -14.652  1.00 97.84           C  
ATOM    337  HG  LEU A  20       0.443  -8.278 -15.053  1.00 97.84           H  
ATOM    338  CD1 LEU A  20      -0.938  -8.053 -13.462  1.00 97.84           C  
ATOM    339 HD11 LEU A  20      -1.599  -7.299 -13.035  1.00 97.84           H  
ATOM    340 HD12 LEU A  20      -1.513  -8.911 -13.811  1.00 97.84           H  
ATOM    341 HD13 LEU A  20      -0.229  -8.389 -12.705  1.00 97.84           H  
ATOM    342  CD2 LEU A  20      -1.182  -7.051 -15.726  1.00 97.84           C  
ATOM    343 HD21 LEU A  20      -1.786  -7.905 -16.032  1.00 97.84           H  
ATOM    344 HD22 LEU A  20      -1.835  -6.265 -15.347  1.00 97.84           H  
ATOM    345 HD23 LEU A  20      -0.657  -6.687 -16.609  1.00 97.84           H  
ATOM    346  N   MET A  21       2.706  -3.581 -15.398  1.00 97.97           N  
ATOM    347  H   MET A  21       2.169  -3.488 -16.248  1.00 97.97           H  
ATOM    348  CA  MET A  21       3.548  -2.461 -14.980  1.00 97.97           C  
ATOM    349  HA  MET A  21       4.376  -2.838 -14.380  1.00 97.97           H  
ATOM    350  C   MET A  21       2.743  -1.507 -14.101  1.00 97.97           C  
ATOM    351  CB  MET A  21       4.152  -1.748 -16.197  1.00 97.97           C  
ATOM    352  HB2 MET A  21       3.355  -1.287 -16.779  1.00 97.97           H  
ATOM    353  HB3 MET A  21       4.812  -0.955 -15.847  1.00 97.97           H  
ATOM    354  O   MET A  21       1.588  -1.211 -14.400  1.00 97.97           O  
ATOM    355  CG  MET A  21       4.946  -2.693 -17.113  1.00 97.97           C  
ATOM    356  HG2 MET A  21       5.404  -2.095 -17.900  1.00 97.97           H  
ATOM    357  HG3 MET A  21       4.245  -3.377 -17.592  1.00 97.97           H  
ATOM    358  SD  MET A  21       6.247  -3.692 -16.328  1.00 97.97           S  
ATOM    359  CE  MET A  21       7.351  -2.384 -15.724  1.00 97.97           C  
ATOM    360  HE1 MET A  21       7.683  -1.757 -16.551  1.00 97.97           H  
ATOM    361  HE2 MET A  21       8.220  -2.839 -15.248  1.00 97.97           H  
ATOM    362  HE3 MET A  21       6.836  -1.767 -14.989  1.00 97.97           H  
ATOM    363  N   TYR A  22       3.353  -1.006 -13.030  1.00 96.91           N  
ATOM    364  H   TYR A  22       4.305  -1.285 -12.843  1.00 96.91           H  
ATOM    365  CA  TYR A  22       2.697  -0.147 -12.042  1.00 96.91           C  
ATOM    366  HA  TYR A  22       1.916  -0.716 -11.538  1.00 96.91           H  
ATOM    367  C   TYR A  22       2.019   1.069 -12.681  1.00 96.91           C  
ATOM    368  CB  TYR A  22       3.749   0.255 -11.004  1.00 96.91           C  
ATOM    369  HB2 TYR A  22       4.634   0.632 -11.516  1.00 96.91           H  
ATOM    370  HB3 TYR A  22       4.032  -0.654 -10.475  1.00 96.91           H  
ATOM    371  O   TYR A  22       0.838   1.296 -12.445  1.00 96.91           O  
ATOM    372  CG  TYR A  22       3.298   1.286  -9.987  1.00 96.91           C  
ATOM    373  CD1 TYR A  22       3.756   2.615 -10.078  1.00 96.91           C  
ATOM    374  HD1 TYR A  22       4.429   2.905 -10.871  1.00 96.91           H  
ATOM    375  CD2 TYR A  22       2.432   0.917  -8.941  1.00 96.91           C  
ATOM    376  HD2 TYR A  22       2.098  -0.106  -8.842  1.00 96.91           H  
ATOM    377  CE1 TYR A  22       3.323   3.577  -9.146  1.00 96.91           C  
ATOM    378  HE1 TYR A  22       3.660   4.600  -9.229  1.00 96.91           H  
ATOM    379  CE2 TYR A  22       2.011   1.872  -7.999  1.00 96.91           C  
ATOM    380  HE2 TYR A  22       1.362   1.607  -7.178  1.00 96.91           H  
ATOM    381  OH  TYR A  22       2.018   4.125  -7.207  1.00 96.91           O  
ATOM    382  HH  TYR A  22       2.289   5.018  -7.432  1.00 96.91           H  
ATOM    383  CZ  TYR A  22       2.441   3.207  -8.110  1.00 96.91           C  
ATOM    384  N   GLY A  23       2.719   1.774 -13.575  1.00 94.65           N  
ATOM    385  H   GLY A  23       3.685   1.522 -13.729  1.00 94.65           H  
ATOM    386  CA  GLY A  23       2.199   2.978 -14.228  1.00 94.65           C  
ATOM    387  HA2 GLY A  23       3.014   3.472 -14.757  1.00 94.65           H  
ATOM    388  HA3 GLY A  23       1.834   3.660 -13.460  1.00 94.65           H  
ATOM    389  C   GLY A  23       1.054   2.762 -15.228  1.00 94.65           C  
ATOM    390  O   GLY A  23       0.515   3.744 -15.728  1.00 94.65           O  
ATOM    391  N   THR A  24       0.688   1.518 -15.561  1.00 96.09           N  
ATOM    392  H   THR A  24       1.163   0.739 -15.126  1.00 96.09           H  
ATOM    393  CA  THR A  24      -0.385   1.231 -16.535  1.00 96.09           C  
ATOM    394  HA  THR A  24      -0.927   2.151 -16.756  1.00 96.09           H  
ATOM    395  C   THR A  24      -1.445   0.253 -16.045  1.00 96.09           C  
ATOM    396  CB  THR A  24       0.175   0.699 -17.863  1.00 96.09           C  
ATOM    397  HB  THR A  24      -0.662   0.452 -18.516  1.00 96.09           H  
ATOM    398  O   THR A  24      -2.550   0.259 -16.582  1.00 96.09           O  
ATOM    399  CG2 THR A  24       1.055   1.718 -18.586  1.00 96.09           C  
ATOM    400 HG21 THR A  24       1.342   1.327 -19.562  1.00 96.09           H  
ATOM    401 HG22 THR A  24       0.500   2.647 -18.720  1.00 96.09           H  
ATOM    402 HG23 THR A  24       1.951   1.921 -18.000  1.00 96.09           H  
ATOM    403  OG1 THR A  24       0.952  -0.464 -17.668  1.00 96.09           O  
ATOM    404  HG1 THR A  24       0.857  -1.007 -18.454  1.00 96.09           H  
ATOM    405  N   ALA A  25      -1.131  -0.599 -15.068  1.00 97.19           N  
ATOM    406  H   ALA A  25      -0.190  -0.587 -14.704  1.00 97.19           H  
ATOM    407  CA  ALA A  25      -2.000  -1.703 -14.663  1.00 97.19           C  
ATOM    408  HA  ALA A  25      -2.823  -1.791 -15.371  1.00 97.19           H  
ATOM    409  C   ALA A  25      -2.641  -1.521 -13.280  1.00 97.19           C  
ATOM    410  CB  ALA A  25      -1.187  -2.998 -14.747  1.00 97.19           C  
ATOM    411  HB1 ALA A  25      -0.458  -3.032 -13.937  1.00 97.19           H  
ATOM    412  HB2 ALA A  25      -1.861  -3.851 -14.665  1.00 97.19           H  
ATOM    413  HB3 ALA A  25      -0.665  -3.048 -15.702  1.00 97.19           H  
ATOM    414  O   ALA A  25      -3.555  -2.275 -12.945  1.00 97.19           O  
ATOM    415  N   LEU A  26      -2.171  -0.563 -12.476  1.00 96.85           N  
ATOM    416  H   LEU A  26      -1.460   0.068 -12.817  1.00 96.85           H  
ATOM    417  CA  LEU A  26      -2.701  -0.303 -11.142  1.00 96.85           C  
ATOM    418  HA  LEU A  26      -3.497  -1.018 -10.932  1.00 96.85           H  
ATOM    419  C   LEU A  26      -3.301   1.098 -11.068  1.00 96.85           C  
ATOM    420  CB  LEU A  26      -1.590  -0.499 -10.103  1.00 96.85           C  
ATOM    421  HB2 LEU A  26      -1.084  -1.446 -10.292  1.00 96.85           H  
ATOM    422  HB3 LEU A  26      -0.864   0.304 -10.225  1.00 96.85           H  
ATOM    423  O   LEU A  26      -2.631   2.085 -11.349  1.00 96.85           O  
ATOM    424  CG  LEU A  26      -2.103  -0.514  -8.655  1.00 96.85           C  
ATOM    425  HG  LEU A  26      -2.728   0.359  -8.467  1.00 96.85           H  
ATOM    426  CD1 LEU A  26      -2.889  -1.792  -8.333  1.00 96.85           C  
ATOM    427 HD11 LEU A  26      -3.803  -1.827  -8.925  1.00 96.85           H  
ATOM    428 HD12 LEU A  26      -2.278  -2.668  -8.551  1.00 96.85           H  
ATOM    429 HD13 LEU A  26      -3.169  -1.796  -7.280  1.00 96.85           H  
ATOM    430  CD2 LEU A  26      -0.899  -0.447  -7.726  1.00 96.85           C  
ATOM    431 HD21 LEU A  26      -1.234  -0.384  -6.691  1.00 96.85           H  
ATOM    432 HD22 LEU A  26      -0.258  -1.318  -7.865  1.00 96.85           H  
ATOM    433 HD23 LEU A  26      -0.348   0.466  -7.951  1.00 96.85           H  
ATOM    434  N   ASP A  27      -4.557   1.159 -10.645  1.00 97.28           N  
ATOM    435  H   ASP A  27      -5.035   0.298 -10.423  1.00 97.28           H  
ATOM    436  CA  ASP A  27      -5.222   2.406 -10.273  1.00 97.28           C  
ATOM    437  HA  ASP A  27      -4.652   3.248 -10.667  1.00 97.28           H  
ATOM    438  C   ASP A  27      -5.262   2.542  -8.744  1.00 97.28           C  
ATOM    439  CB  ASP A  27      -6.619   2.434 -10.916  1.00 97.28           C  
ATOM    440  HB2 ASP A  27      -6.556   1.990 -11.909  1.00 97.28           H  
ATOM    441  HB3 ASP A  27      -7.302   1.827 -10.322  1.00 97.28           H  
ATOM    442  O   ASP A  27      -4.970   1.584  -8.025  1.00 97.28           O  
ATOM    443  CG  ASP A  27      -7.193   3.847 -11.085  1.00 97.28           C  
ATOM    444  OD1 ASP A  27      -6.542   4.815 -10.630  1.00 97.28           O  
ATOM    445  OD2 ASP A  27      -8.284   3.937 -11.687  1.00 97.28           O  
ATOM    446  N   TYR A  28      -5.658   3.702  -8.236  1.00 98.31           N  
ATOM    447  H   TYR A  28      -5.965   4.406  -8.892  1.00 98.31           H  
ATOM    448  CA  TYR A  28      -5.844   3.966  -6.810  1.00 98.31           C  
ATOM    449  HA  TYR A  28      -5.631   3.060  -6.243  1.00 98.31           H  
ATOM    450  C   TYR A  28      -7.288   4.343  -6.500  1.00 98.31           C  
ATOM    451  CB  TYR A  28      -4.862   5.039  -6.333  1.00 98.31           C  
ATOM    452  HB2 TYR A  28      -5.257   5.511  -5.434  1.00 98.31           H  
ATOM    453  HB3 TYR A  28      -4.771   5.815  -7.093  1.00 98.31           H  
ATOM    454  O   TYR A  28      -8.034   4.816  -7.353  1.00 98.31           O  
ATOM    455  CG  TYR A  28      -3.494   4.476  -6.008  1.00 98.31           C  
ATOM    456  CD1 TYR A  28      -3.171   4.167  -4.673  1.00 98.31           C  
ATOM    457  HD1 TYR A  28      -3.886   4.350  -3.885  1.00 98.31           H  
ATOM    458  CD2 TYR A  28      -2.566   4.220  -7.036  1.00 98.31           C  
ATOM    459  HD2 TYR A  28      -2.819   4.444  -8.062  1.00 98.31           H  
ATOM    460  CE1 TYR A  28      -1.919   3.605  -4.367  1.00 98.31           C  
ATOM    461  HE1 TYR A  28      -1.675   3.345  -3.347  1.00 98.31           H  
ATOM    462  CE2 TYR A  28      -1.312   3.658  -6.731  1.00 98.31           C  
ATOM    463  HE2 TYR A  28      -0.595   3.458  -7.514  1.00 98.31           H  
ATOM    464  OH  TYR A  28       0.210   2.802  -5.065  1.00 98.31           O  
ATOM    465  HH  TYR A  28       0.294   2.756  -4.110  1.00 98.31           H  
ATOM    466  CZ  TYR A  28      -0.985   3.356  -5.392  1.00 98.31           C  
ATOM    467  N   ILE A  29      -7.708   4.115  -5.256  1.00 98.30           N  
ATOM    468  H   ILE A  29      -7.067   3.701  -4.594  1.00 98.30           H  
ATOM    469  CA  ILE A  29      -9.029   4.557  -4.814  1.00 98.30           C  
ATOM    470  HA  ILE A  29      -9.761   4.177  -5.527  1.00 98.30           H  
ATOM    471  C   ILE A  29      -9.116   6.081  -4.851  1.00 98.30           C  
ATOM    472  CB  ILE A  29      -9.401   4.023  -3.417  1.00 98.30           C  
ATOM    473  HB  ILE A  29     -10.386   4.422  -3.173  1.00 98.30           H  
ATOM    474  O   ILE A  29      -8.152   6.786  -4.555  1.00 98.30           O  
ATOM    475  CG1 ILE A  29      -8.426   4.498  -2.317  1.00 98.30           C  
ATOM    476 HG12 ILE A  29      -7.421   4.132  -2.524  1.00 98.30           H  
ATOM    477 HG13 ILE A  29      -8.388   5.587  -2.319  1.00 98.30           H  
ATOM    478  CG2 ILE A  29      -9.537   2.496  -3.470  1.00 98.30           C  
ATOM    479 HG21 ILE A  29     -10.218   2.219  -4.274  1.00 98.30           H  
ATOM    480 HG22 ILE A  29      -9.946   2.132  -2.528  1.00 98.30           H  
ATOM    481 HG23 ILE A  29      -8.565   2.035  -3.649  1.00 98.30           H  
ATOM    482  CD1 ILE A  29      -8.832   4.082  -0.900  1.00 98.30           C  
ATOM    483 HD11 ILE A  29      -8.139   4.533  -0.189  1.00 98.30           H  
ATOM    484 HD12 ILE A  29      -9.843   4.429  -0.690  1.00 98.30           H  
ATOM    485 HD13 ILE A  29      -8.783   2.999  -0.785  1.00 98.30           H  
ATOM    486  N   GLU A  30     -10.314   6.590  -5.120  1.00 97.35           N  
ATOM    487  H   GLU A  30     -11.064   5.979  -5.410  1.00 97.35           H  
ATOM    488  CA  GLU A  30     -10.604   7.999  -4.890  1.00 97.35           C  
ATOM    489  HA  GLU A  30      -9.725   8.580  -5.169  1.00 97.35           H  
ATOM    490  C   GLU A  30     -10.887   8.239  -3.408  1.00 97.35           C  
ATOM    491  CB  GLU A  30     -11.774   8.480  -5.754  1.00 97.35           C  
ATOM    492  HB2 GLU A  30     -12.021   9.506  -5.481  1.00 97.35           H  
ATOM    493  HB3 GLU A  30     -12.647   7.862  -5.542  1.00 97.35           H  
ATOM    494  O   GLU A  30     -11.747   7.579  -2.810  1.00 97.35           O  
ATOM    495  CG  GLU A  30     -11.487   8.419  -7.258  1.00 97.35           C  
ATOM    496  HG2 GLU A  30     -11.266   7.389  -7.538  1.00 97.35           H  
ATOM    497  HG3 GLU A  30     -12.399   8.706  -7.782  1.00 97.35           H  
ATOM    498  CD  GLU A  30     -10.352   9.340  -7.725  1.00 97.35           C  
ATOM    499  OE1 GLU A  30      -9.823   9.092  -8.825  1.00 97.35           O  
ATOM    500  OE2 GLU A  30     -10.023  10.361  -7.071  1.00 97.35           O  
ATOM    501  N   LEU A  31     -10.190   9.204  -2.808  1.00 97.93           N  
ATOM    502  H   LEU A  31      -9.492   9.703  -3.340  1.00 97.93           H  
ATOM    503  CA  LEU A  31     -10.551   9.676  -1.475  1.00 97.93           C  
ATOM    504  HA  LEU A  31     -10.711   8.795  -0.853  1.00 97.93           H  
ATOM    505  C   LEU A  31     -11.875  10.455  -1.525  1.00 97.93           C  
ATOM    506  CB  LEU A  31      -9.425  10.512  -0.852  1.00 97.93           C  
ATOM    507  HB2 LEU A  31      -9.759  10.885   0.116  1.00 97.93           H  
ATOM    508  HB3 LEU A  31      -9.237  11.375  -1.491  1.00 97.93           H  
ATOM    509  O   LEU A  31     -12.153  11.150  -2.507  1.00 97.93           O  
ATOM    510  CG  LEU A  31      -8.110   9.743  -0.655  1.00 97.93           C  
ATOM    511  HG  LEU A  31      -7.704   9.471  -1.629  1.00 97.93           H  
ATOM    512  CD1 LEU A  31      -7.106  10.639   0.056  1.00 97.93           C  
ATOM    513 HD11 LEU A  31      -6.122  10.187  -0.068  1.00 97.93           H  
ATOM    514 HD12 LEU A  31      -7.351  10.743   1.113  1.00 97.93           H  
ATOM    515 HD13 LEU A  31      -7.091  11.623  -0.411  1.00 97.93           H  
ATOM    516  CD2 LEU A  31      -8.260   8.472   0.186  1.00 97.93           C  
ATOM    517 HD21 LEU A  31      -8.850   7.740  -0.366  1.00 97.93           H  
ATOM    518 HD22 LEU A  31      -8.731   8.710   1.140  1.00 97.93           H  
ATOM    519 HD23 LEU A  31      -7.276   8.039   0.364  1.00 97.93           H  
ATOM    520  N   PRO A  32     -12.714  10.354  -0.480  1.00 96.85           N  
ATOM    521  CA  PRO A  32     -13.972  11.080  -0.433  1.00 96.85           C  
ATOM    522  HA  PRO A  32     -14.526  10.913  -1.357  1.00 96.85           H  
ATOM    523  C   PRO A  32     -13.734  12.586  -0.269  1.00 96.85           C  
ATOM    524  CB  PRO A  32     -14.744  10.469   0.739  1.00 96.85           C  
ATOM    525  HB2 PRO A  32     -15.295   9.594   0.396  1.00 96.85           H  
ATOM    526  HB3 PRO A  32     -15.417  11.185   1.212  1.00 96.85           H  
ATOM    527  O   PRO A  32     -12.688  13.034   0.198  1.00 96.85           O  
ATOM    528  CG  PRO A  32     -13.632  10.029   1.686  1.00 96.85           C  
ATOM    529  HG2 PRO A  32     -13.305  10.896   2.260  1.00 96.85           H  
ATOM    530  HG3 PRO A  32     -13.947   9.221   2.346  1.00 96.85           H  
ATOM    531  CD  PRO A  32     -12.511   9.599   0.746  1.00 96.85           C  
ATOM    532  HD2 PRO A  32     -11.543   9.819   1.196  1.00 96.85           H  
ATOM    533  HD3 PRO A  32     -12.607   8.536   0.524  1.00 96.85           H  
ATOM    534  N   ALA A  33     -14.752  13.380  -0.601  1.00 96.19           N  
ATOM    535  H   ALA A  33     -15.598  12.969  -0.970  1.00 96.19           H  
ATOM    536  CA  ALA A  33     -14.745  14.800  -0.278  1.00 96.19           C  
ATOM    537  HA  ALA A  33     -13.853  15.245  -0.718  1.00 96.19           H  
ATOM    538  C   ALA A  33     -14.685  15.004   1.246  1.00 96.19           C  
ATOM    539  CB  ALA A  33     -15.977  15.468  -0.899  1.00 96.19           C  
ATOM    540  HB1 ALA A  33     -15.960  16.536  -0.681  1.00 96.19           H  
ATOM    541  HB2 ALA A  33     -15.969  15.326  -1.980  1.00 96.19           H  
ATOM    542  HB3 ALA A  33     -16.885  15.035  -0.479  1.00 96.19           H  
ATOM    543  O   ALA A  33     -15.339  14.288   2.007  1.00 96.19           O  
ATOM    544  N   ALA A  34     -13.919  16.001   1.688  1.00 97.19           N  
ATOM    545  H   ALA A  34     -13.405  16.554   1.018  1.00 97.19           H  
ATOM    546  CA  ALA A  34     -13.855  16.372   3.096  1.00 97.19           C  
ATOM    547  HA  ALA A  34     -13.604  15.475   3.662  1.00 97.19           H  
ATOM    548  C   ALA A  34     -15.216  16.904   3.612  1.00 97.19           C  
ATOM    549  CB  ALA A  34     -12.714  17.378   3.281  1.00 97.19           C  
ATOM    550  HB1 ALA A  34     -12.603  17.614   4.339  1.00 97.19           H  
ATOM    551  HB2 ALA A  34     -11.781  16.948   2.916  1.00 97.19           H  
ATOM    552  HB3 ALA A  34     -12.934  18.294   2.733  1.00 97.19           H  
ATOM    553  O   ALA A  34     -15.944  17.552   2.853  1.00 97.19           O  
ATOM    554  N   PRO A  35     -15.558  16.696   4.899  1.00 97.94           N  
ATOM    555  CA  PRO A  35     -14.735  16.059   5.926  1.00 97.94           C  
ATOM    556  HA  PRO A  35     -13.687  16.307   5.762  1.00 97.94           H  
ATOM    557  C   PRO A  35     -14.872  14.528   5.972  1.00 97.94           C  
ATOM    558  CB  PRO A  35     -15.192  16.704   7.234  1.00 97.94           C  
ATOM    559  HB2 PRO A  35     -14.690  17.664   7.359  1.00 97.94           H  
ATOM    560  HB3 PRO A  35     -15.011  16.062   8.096  1.00 97.94           H  
ATOM    561  O   PRO A  35     -15.958  13.986   5.777  1.00 97.94           O  
ATOM    562  CG  PRO A  35     -16.685  16.933   6.991  1.00 97.94           C  
ATOM    563  HG2 PRO A  35     -17.072  17.749   7.600  1.00 97.94           H  
ATOM    564  HG3 PRO A  35     -17.236  16.013   7.192  1.00 97.94           H  
ATOM    565  CD  PRO A  35     -16.760  17.258   5.498  1.00 97.94           C  
ATOM    566  HD2 PRO A  35     -16.763  18.339   5.355  1.00 97.94           H  
ATOM    567  HD3 PRO A  35     -17.654  16.819   5.055  1.00 97.94           H  
ATOM    568  N   PHE A  36     -13.783  13.837   6.310  1.00 97.69           N  
ATOM    569  H   PHE A  36     -12.926  14.336   6.501  1.00 97.69           H  
ATOM    570  CA  PHE A  36     -13.764  12.393   6.580  1.00 97.69           C  
ATOM    571  HA  PHE A  36     -14.692  12.117   7.081  1.00 97.69           H  
ATOM    572  C   PHE A  36     -12.600  12.029   7.509  1.00 97.69           C  
ATOM    573  CB  PHE A  36     -13.667  11.600   5.265  1.00 97.69           C  
ATOM    574  HB2 PHE A  36     -13.819  10.543   5.486  1.00 97.69           H  
ATOM    575  HB3 PHE A  36     -14.481  11.902   4.606  1.00 97.69           H  
ATOM    576  O   PHE A  36     -11.653  12.799   7.648  1.00 97.69           O  
ATOM    577  CG  PHE A  36     -12.351  11.752   4.522  1.00 97.69           C  
ATOM    578  CD1 PHE A  36     -12.178  12.808   3.611  1.00 97.69           C  
ATOM    579  HD1 PHE A  36     -12.993  13.491   3.420  1.00 97.69           H  
ATOM    580  CD2 PHE A  36     -11.321  10.808   4.691  1.00 97.69           C  
ATOM    581  HD2 PHE A  36     -11.453   9.978   5.370  1.00 97.69           H  
ATOM    582  CE1 PHE A  36     -10.980  12.933   2.889  1.00 97.69           C  
ATOM    583  HE1 PHE A  36     -10.872  13.718   2.155  1.00 97.69           H  
ATOM    584  CE2 PHE A  36     -10.120  10.935   3.972  1.00 97.69           C  
ATOM    585  HE2 PHE A  36      -9.332  10.208   4.106  1.00 97.69           H  
ATOM    586  CZ  PHE A  36      -9.946  12.001   3.074  1.00 97.69           C  
ATOM    587  HZ  PHE A  36      -9.032  12.095   2.507  1.00 97.69           H  
ATOM    588  N   ASP A  37     -12.641  10.842   8.112  1.00 96.80           N  
ATOM    589  H   ASP A  37     -13.445  10.243   7.986  1.00 96.80           H  
ATOM    590  CA  ASP A  37     -11.510  10.321   8.882  1.00 96.80           C  
ATOM    591  HA  ASP A  37     -10.910  11.151   9.257  1.00 96.80           H  
ATOM    592  C   ASP A  37     -10.619   9.459   7.979  1.00 96.80           C  
ATOM    593  CB  ASP A  37     -11.998   9.541  10.109  1.00 96.80           C  
ATOM    594  HB2 ASP A  37     -12.682   8.760   9.777  1.00 96.80           H  
ATOM    595  HB3 ASP A  37     -11.141   9.071  10.591  1.00 96.80           H  
ATOM    596  O   ASP A  37     -11.079   8.468   7.393  1.00 96.80           O  
ATOM    597  CG  ASP A  37     -12.730  10.391  11.152  1.00 96.80           C  
ATOM    598  OD1 ASP A  37     -12.379  11.581  11.312  1.00 96.80           O  
ATOM    599  OD2 ASP A  37     -13.644   9.825  11.796  1.00 96.80           O  
ATOM    600  N   LEU A  38      -9.344   9.829   7.875  1.00 97.84           N  
ATOM    601  H   LEU A  38      -9.053  10.646   8.393  1.00 97.84           H  
ATOM    602  CA  LEU A  38      -8.303   9.075   7.183  1.00 97.84           C  
ATOM    603  HA  LEU A  38      -8.745   8.516   6.359  1.00 97.84           H  
ATOM    604  C   LEU A  38      -7.657   8.095   8.165  1.00 97.84           C  
ATOM    605  CB  LEU A  38      -7.267  10.065   6.621  1.00 97.84           C  
ATOM    606  HB2 LEU A  38      -6.804  10.574   7.466  1.00 97.84           H  
ATOM    607  HB3 LEU A  38      -7.781  10.818   6.023  1.00 97.84           H  
ATOM    608  O   LEU A  38      -7.257   8.488   9.257  1.00 97.84           O  
ATOM    609  CG  LEU A  38      -6.166   9.417   5.759  1.00 97.84           C  
ATOM    610  HG  LEU A  38      -5.868   8.462   6.190  1.00 97.84           H  
ATOM    611  CD1 LEU A  38      -6.648   9.192   4.324  1.00 97.84           C  
ATOM    612 HD11 LEU A  38      -7.534   8.558   4.321  1.00 97.84           H  
ATOM    613 HD12 LEU A  38      -5.861   8.708   3.745  1.00 97.84           H  
ATOM    614 HD13 LEU A  38      -6.883  10.147   3.853  1.00 97.84           H  
ATOM    615  CD2 LEU A  38      -4.933  10.314   5.715  1.00 97.84           C  
ATOM    616 HD21 LEU A  38      -5.170  11.259   5.226  1.00 97.84           H  
ATOM    617 HD22 LEU A  38      -4.578  10.506   6.727  1.00 97.84           H  
ATOM    618 HD23 LEU A  38      -4.137   9.809   5.168  1.00 97.84           H  
ATOM    619  N   GLN A  39      -7.518   6.835   7.772  1.00 97.35           N  
ATOM    620  H   GLN A  39      -7.818   6.595   6.838  1.00 97.35           H  
ATOM    621  CA  GLN A  39      -6.644   5.881   8.439  1.00 97.35           C  
ATOM    622  HA  GLN A  39      -6.608   6.103   9.506  1.00 97.35           H  
ATOM    623  C   GLN A  39      -5.233   6.025   7.873  1.00 97.35           C  
ATOM    624  CB  GLN A  39      -7.204   4.466   8.259  1.00 97.35           C  
ATOM    625  HB2 GLN A  39      -8.204   4.430   8.691  1.00 97.35           H  
ATOM    626  HB3 GLN A  39      -7.277   4.231   7.197  1.00 97.35           H  
ATOM    627  O   GLN A  39      -5.036   5.906   6.665  1.00 97.35           O  
ATOM    628  CG  GLN A  39      -6.323   3.415   8.947  1.00 97.35           C  
ATOM    629  HG2 GLN A  39      -5.354   3.378   8.449  1.00 97.35           H  
ATOM    630  HG3 GLN A  39      -6.160   3.701   9.986  1.00 97.35           H  
ATOM    631  CD  GLN A  39      -6.930   2.017   8.923  1.00 97.35           C  
ATOM    632  NE2 GLN A  39      -6.126   0.999   9.132  1.00 97.35           N  
ATOM    633 HE21 GLN A  39      -6.523   0.078   9.020  1.00 97.35           H  
ATOM    634 HE22 GLN A  39      -5.129   1.157   9.175  1.00 97.35           H  
ATOM    635  OE1 GLN A  39      -8.126   1.806   8.769  1.00 97.35           O  
ATOM    636  N   VAL A  40      -4.261   6.257   8.750  1.00 97.59           N  
ATOM    637  H   VAL A  40      -4.494   6.283   9.732  1.00 97.59           H  
ATOM    638  CA  VAL A  40      -2.839   6.285   8.404  1.00 97.59           C  
ATOM    639  HA  VAL A  40      -2.719   6.750   7.426  1.00 97.59           H  
ATOM    640  C   VAL A  40      -2.340   4.845   8.327  1.00 97.59           C  
ATOM    641  CB  VAL A  40      -2.033   7.111   9.421  1.00 97.59           C  
ATOM    642  HB  VAL A  40      -2.051   6.600  10.384  1.00 97.59           H  
ATOM    643  O   VAL A  40      -2.534   4.063   9.260  1.00 97.59           O  
ATOM    644  CG1 VAL A  40      -0.573   7.257   8.981  1.00 97.59           C  
ATOM    645 HG11 VAL A  40      -0.036   7.894   9.685  1.00 97.59           H  
ATOM    646 HG12 VAL A  40      -0.082   6.285   8.965  1.00 97.59           H  
ATOM    647 HG13 VAL A  40      -0.518   7.697   7.986  1.00 97.59           H  
ATOM    648  CG2 VAL A  40      -2.647   8.506   9.617  1.00 97.59           C  
ATOM    649 HG21 VAL A  40      -3.598   8.428  10.143  1.00 97.59           H  
ATOM    650 HG22 VAL A  40      -2.814   8.981   8.650  1.00 97.59           H  
ATOM    651 HG23 VAL A  40      -1.978   9.126  10.213  1.00 97.59           H  
ATOM    652  N   LEU A  41      -1.744   4.492   7.192  1.00 96.56           N  
ATOM    653  H   LEU A  41      -1.605   5.205   6.491  1.00 96.56           H  
ATOM    654  CA  LEU A  41      -1.222   3.155   6.908  1.00 96.56           C  
ATOM    655  HA  LEU A  41      -1.626   2.436   7.620  1.00 96.56           H  
ATOM    656  C   LEU A  41       0.299   3.102   7.066  1.00 96.56           C  
ATOM    657  CB  LEU A  41      -1.643   2.737   5.491  1.00 96.56           C  
ATOM    658  HB2 LEU A  41      -1.210   1.757   5.292  1.00 96.56           H  
ATOM    659  HB3 LEU A  41      -1.219   3.445   4.779  1.00 96.56           H  
ATOM    660  O   LEU A  41       0.816   2.153   7.647  1.00 96.56           O  
ATOM    661  CG  LEU A  41      -3.158   2.632   5.257  1.00 96.56           C  
ATOM    662  HG  LEU A  41      -3.648   3.567   5.526  1.00 96.56           H  
ATOM    663  CD1 LEU A  41      -3.406   2.371   3.775  1.00 96.56           C  
ATOM    664 HD11 LEU A  41      -4.473   2.267   3.582  1.00 96.56           H  
ATOM    665 HD12 LEU A  41      -2.899   1.456   3.470  1.00 96.56           H  
ATOM    666 HD13 LEU A  41      -3.019   3.211   3.197  1.00 96.56           H  
ATOM    667  CD2 LEU A  41      -3.786   1.497   6.069  1.00 96.56           C  
ATOM    668 HD21 LEU A  41      -4.847   1.425   5.831  1.00 96.56           H  
ATOM    669 HD22 LEU A  41      -3.673   1.703   7.134  1.00 96.56           H  
ATOM    670 HD23 LEU A  41      -3.295   0.556   5.822  1.00 96.56           H  
ATOM    671  N   ASP A  42       0.988   4.156   6.629  1.00 96.10           N  
ATOM    672  H   ASP A  42       0.489   4.915   6.188  1.00 96.10           H  
ATOM    673  CA  ASP A  42       2.423   4.335   6.828  1.00 96.10           C  
ATOM    674  HA  ASP A  42       2.738   3.741   7.686  1.00 96.10           H  
ATOM    675  C   ASP A  42       2.732   5.806   7.129  1.00 96.10           C  
ATOM    676  CB  ASP A  42       3.201   3.825   5.609  1.00 96.10           C  
ATOM    677  HB2 ASP A  42       2.955   2.778   5.431  1.00 96.10           H  
ATOM    678  HB3 ASP A  42       2.927   4.401   4.725  1.00 96.10           H  
ATOM    679  O   ASP A  42       2.198   6.712   6.488  1.00 96.10           O  
ATOM    680  CG  ASP A  42       4.699   3.956   5.865  1.00 96.10           C  
ATOM    681  OD1 ASP A  42       5.262   3.084   6.560  1.00 96.10           O  
ATOM    682  OD2 ASP A  42       5.262   4.993   5.459  1.00 96.10           O  
ATOM    683  N   GLU A  43       3.580   6.041   8.128  1.00 96.06           N  
ATOM    684  H   GLU A  43       4.010   5.243   8.573  1.00 96.06           H  
ATOM    685  CA  GLU A  43       3.972   7.379   8.585  1.00 96.06           C  
ATOM    686  HA  GLU A  43       3.523   8.115   7.918  1.00 96.06           H  
ATOM    687  C   GLU A  43       5.485   7.617   8.483  1.00 96.06           C  
ATOM    688  CB  GLU A  43       3.412   7.661   9.995  1.00 96.06           C  
ATOM    689  HB2 GLU A  43       3.626   8.699  10.254  1.00 96.06           H  
ATOM    690  HB3 GLU A  43       2.328   7.548   9.974  1.00 96.06           H  
ATOM    691  O   GLU A  43       6.018   8.503   9.157  1.00 96.06           O  
ATOM    692  CG  GLU A  43       3.987   6.748  11.094  1.00 96.06           C  
ATOM    693  HG2 GLU A  43       3.566   5.749  10.984  1.00 96.06           H  
ATOM    694  HG3 GLU A  43       5.066   6.666  10.968  1.00 96.06           H  
ATOM    695  CD  GLU A  43       3.695   7.275  12.508  1.00 96.06           C  
ATOM    696  OE1 GLU A  43       4.640   7.280  13.340  1.00 96.06           O  
ATOM    697  OE2 GLU A  43       2.553   7.710  12.778  1.00 96.06           O  
ATOM    698  N   VAL A  44       6.206   6.831   7.670  1.00 95.09           N  
ATOM    699  H   VAL A  44       5.740   6.154   7.083  1.00 95.09           H  
ATOM    700  CA  VAL A  44       7.675   6.906   7.609  1.00 95.09           C  
ATOM    701  HA  VAL A  44       8.048   6.738   8.619  1.00 95.09           H  
ATOM    702  C   VAL A  44       8.163   8.292   7.181  1.00 95.09           C  
ATOM    703  CB  VAL A  44       8.248   5.793   6.705  1.00 95.09           C  
ATOM    704  HB  VAL A  44       7.694   4.876   6.902  1.00 95.09           H  
ATOM    705  O   VAL A  44       9.191   8.751   7.669  1.00 95.09           O  
ATOM    706  CG1 VAL A  44       8.172   6.099   5.203  1.00 95.09           C  
ATOM    707 HG11 VAL A  44       7.171   6.437   4.936  1.00 95.09           H  
ATOM    708 HG12 VAL A  44       8.383   5.189   4.640  1.00 95.09           H  
ATOM    709 HG13 VAL A  44       8.892   6.869   4.925  1.00 95.09           H  
ATOM    710  CG2 VAL A  44       9.717   5.518   7.052  1.00 95.09           C  
ATOM    711 HG21 VAL A  44       9.798   5.239   8.103  1.00 95.09           H  
ATOM    712 HG22 VAL A  44      10.324   6.404   6.866  1.00 95.09           H  
ATOM    713 HG23 VAL A  44      10.084   4.694   6.442  1.00 95.09           H  
ATOM    714  N   GLY A  45       7.399   8.974   6.321  1.00 95.66           N  
ATOM    715  H   GLY A  45       6.559   8.520   5.990  1.00 95.66           H  
ATOM    716  CA  GLY A  45       7.684  10.323   5.830  1.00 95.66           C  
ATOM    717  HA2 GLY A  45       7.314  10.409   4.808  1.00 95.66           H  
ATOM    718  HA3 GLY A  45       8.762  10.484   5.821  1.00 95.66           H  
ATOM    719  C   GLY A  45       7.056  11.452   6.650  1.00 95.66           C  
ATOM    720  O   GLY A  45       7.055  12.597   6.187  1.00 95.66           O  
ATOM    721  N   LEU A  46       6.487  11.169   7.832  1.00 97.10           N  
ATOM    722  H   LEU A  46       6.490  10.209   8.147  1.00 97.10           H  
ATOM    723  CA  LEU A  46       5.763  12.167   8.630  1.00 97.10           C  
ATOM    724  HA  LEU A  46       4.926  12.534   8.035  1.00 97.10           H  
ATOM    725  C   LEU A  46       6.644  13.367   8.991  1.00 97.10           C  
ATOM    726  CB  LEU A  46       5.226  11.504   9.910  1.00 97.10           C  
ATOM    727  HB2 LEU A  46       6.068  11.073  10.451  1.00 97.10           H  
ATOM    728  HB3 LEU A  46       4.559  10.692   9.621  1.00 97.10           H  
ATOM    729  O   LEU A  46       6.145  14.479   9.095  1.00 97.10           O  
ATOM    730  CG  LEU A  46       4.460  12.450  10.861  1.00 97.10           C  
ATOM    731  HG  LEU A  46       5.063  13.328  11.094  1.00 97.10           H  
ATOM    732  CD1 LEU A  46       3.132  12.918  10.263  1.00 97.10           C  
ATOM    733 HD11 LEU A  46       2.611  13.562  10.972  1.00 97.10           H  
ATOM    734 HD12 LEU A  46       3.315  13.490   9.354  1.00 97.10           H  
ATOM    735 HD13 LEU A  46       2.504  12.058  10.029  1.00 97.10           H  
ATOM    736  CD2 LEU A  46       4.207  11.738  12.189  1.00 97.10           C  
ATOM    737 HD21 LEU A  46       3.744  10.769  12.003  1.00 97.10           H  
ATOM    738 HD22 LEU A  46       5.156  11.575  12.698  1.00 97.10           H  
ATOM    739 HD23 LEU A  46       3.559  12.345  12.822  1.00 97.10           H  
ATOM    740  N   ASP A  47       7.949  13.167   9.155  1.00 96.44           N  
ATOM    741  H   ASP A  47       8.324  12.282   8.846  1.00 96.44           H  
ATOM    742  CA  ASP A  47       8.924  14.236   9.398  1.00 96.44           C  
ATOM    743  HA  ASP A  47       8.658  14.745  10.324  1.00 96.44           H  
ATOM    744  C   ASP A  47       8.950  15.315   8.300  1.00 96.44           C  
ATOM    745  CB  ASP A  47      10.310  13.604   9.596  1.00 96.44           C  
ATOM    746  HB2 ASP A  47      11.001  14.389   9.902  1.00 96.44           H  
ATOM    747  HB3 ASP A  47      10.252  12.884  10.412  1.00 96.44           H  
ATOM    748  O   ASP A  47       9.281  16.469   8.574  1.00 96.44           O  
ATOM    749  CG  ASP A  47      10.877  12.896   8.356  1.00 96.44           C  
ATOM    750  OD1 ASP A  47      10.080  12.499   7.474  1.00 96.44           O  
ATOM    751  OD2 ASP A  47      12.117  12.748   8.327  1.00 96.44           O  
ATOM    752  N   SER A  48       8.536  14.952   7.088  1.00 96.39           N  
ATOM    753  H   SER A  48       8.345  13.967   6.968  1.00 96.39           H  
ATOM    754  CA  SER A  48       8.386  15.825   5.923  1.00 96.39           C  
ATOM    755  HA  SER A  48       8.857  16.781   6.150  1.00 96.39           H  
ATOM    756  C   SER A  48       6.926  16.142   5.571  1.00 96.39           C  
ATOM    757  CB  SER A  48       9.146  15.216   4.740  1.00 96.39           C  
ATOM    758  HB2 SER A  48      10.182  15.046   5.034  1.00 96.39           H  
ATOM    759  HB3 SER A  48       9.135  15.917   3.905  1.00 96.39           H  
ATOM    760  O   SER A  48       6.667  16.736   4.525  1.00 96.39           O  
ATOM    761  OG  SER A  48       8.578  13.989   4.321  1.00 96.39           O  
ATOM    762  HG  SER A  48       8.494  13.414   5.085  1.00 96.39           H  
ATOM    763  N   GLY A  49       5.972  15.760   6.428  1.00 97.62           N  
ATOM    764  H   GLY A  49       6.253  15.323   7.294  1.00 97.62           H  
ATOM    765  CA  GLY A  49       4.537  15.939   6.192  1.00 97.62           C  
ATOM    766  HA2 GLY A  49       4.352  16.956   5.846  1.00 97.62           H  
ATOM    767  HA3 GLY A  49       4.009  15.792   7.134  1.00 97.62           H  
ATOM    768  C   GLY A  49       3.942  14.974   5.164  1.00 97.62           C  
ATOM    769  O   GLY A  49       2.852  15.239   4.662  1.00 97.62           O  
ATOM    770  N   ASN A  50       4.636  13.876   4.847  1.00 97.69           N  
ATOM    771  H   ASN A  50       5.505  13.696   5.330  1.00 97.69           H  
ATOM    772  CA  ASN A  50       4.190  12.871   3.884  1.00 97.69           C  
ATOM    773  HA  ASN A  50       3.315  13.248   3.354  1.00 97.69           H  
ATOM    774  C   ASN A  50       3.797  11.575   4.595  1.00 97.69           C  
ATOM    775  CB  ASN A  50       5.284  12.621   2.838  1.00 97.69           C  
ATOM    776  HB2 ASN A  50       4.957  11.836   2.157  1.00 97.69           H  
ATOM    777  HB3 ASN A  50       6.198  12.292   3.332  1.00 97.69           H  
ATOM    778  O   ASN A  50       4.578  11.018   5.362  1.00 97.69           O  
ATOM    779  CG  ASN A  50       5.563  13.857   2.011  1.00 97.69           C  
ATOM    780  ND2 ASN A  50       6.700  14.482   2.182  1.00 97.69           N  
ATOM    781 HD21 ASN A  50       6.769  15.387   1.738  1.00 97.69           H  
ATOM    782 HD22 ASN A  50       7.331  14.199   2.918  1.00 97.69           H  
ATOM    783  OD1 ASN A  50       4.760  14.293   1.209  1.00 97.69           O  
ATOM    784  N   ILE A  51       2.606  11.060   4.320  1.00 98.22           N  
ATOM    785  H   ILE A  51       2.030  11.527   3.634  1.00 98.22           H  
ATOM    786  CA  ILE A  51       2.130   9.781   4.862  1.00 98.22           C  
ATOM    787  HA  ILE A  51       2.985   9.179   5.170  1.00 98.22           H  
ATOM    788  C   ILE A  51       1.418   8.985   3.768  1.00 98.22           C  
ATOM    789  CB  ILE A  51       1.237   9.992   6.113  1.00 98.22           C  
ATOM    790  HB  ILE A  51       0.964   9.007   6.491  1.00 98.22           H  
ATOM    791  O   ILE A  51       1.106   9.516   2.703  1.00 98.22           O  
ATOM    792  CG1 ILE A  51      -0.072  10.726   5.760  1.00 98.22           C  
ATOM    793 HG12 ILE A  51       0.153  11.704   5.334  1.00 98.22           H  
ATOM    794 HG13 ILE A  51      -0.607  10.128   5.022  1.00 98.22           H  
ATOM    795  CG2 ILE A  51       2.007  10.702   7.243  1.00 98.22           C  
ATOM    796 HG21 ILE A  51       2.989  10.246   7.366  1.00 98.22           H  
ATOM    797 HG22 ILE A  51       2.137  11.758   7.006  1.00 98.22           H  
ATOM    798 HG23 ILE A  51       1.465  10.606   8.183  1.00 98.22           H  
ATOM    799  CD1 ILE A  51      -1.031  10.913   6.932  1.00 98.22           C  
ATOM    800 HD11 ILE A  51      -1.962  11.343   6.562  1.00 98.22           H  
ATOM    801 HD12 ILE A  51      -0.601  11.583   7.676  1.00 98.22           H  
ATOM    802 HD13 ILE A  51      -1.237   9.944   7.388  1.00 98.22           H  
ATOM    803  N   SER A  52       1.115   7.722   4.045  1.00 98.35           N  
ATOM    804  H   SER A  52       1.421   7.338   4.927  1.00 98.35           H  
ATOM    805  CA  SER A  52       0.174   6.940   3.244  1.00 98.35           C  
ATOM    806  HA  SER A  52      -0.090   7.498   2.345  1.00 98.35           H  
ATOM    807  C   SER A  52      -1.100   6.681   4.033  1.00 98.35           C  
ATOM    808  CB  SER A  52       0.789   5.627   2.784  1.00 98.35           C  
ATOM    809  HB2 SER A  52       0.061   5.101   2.167  1.00 98.35           H  
ATOM    810  HB3 SER A  52       1.032   5.008   3.648  1.00 98.35           H  
ATOM    811  O   SER A  52      -1.048   6.422   5.239  1.00 98.35           O  
ATOM    812  OG  SER A  52       1.950   5.862   2.015  1.00 98.35           O  
ATOM    813  HG  SER A  52       2.685   6.029   2.610  1.00 98.35           H  
ATOM    814  N   GLY A  53      -2.256   6.720   3.375  1.00 98.27           N  
ATOM    815  H   GLY A  53      -2.259   6.947   2.391  1.00 98.27           H  
ATOM    816  CA  GLY A  53      -3.524   6.506   4.061  1.00 98.27           C  
ATOM    817  HA2 GLY A  53      -3.401   5.693   4.776  1.00 98.27           H  
ATOM    818  HA3 GLY A  53      -3.787   7.403   4.620  1.00 98.27           H  
ATOM    819  C   GLY A  53      -4.688   6.143   3.154  1.00 98.27           C  
ATOM    820  O   GLY A  53      -4.635   6.283   1.936  1.00 98.27           O  
ATOM    821  N   CYS A  54      -5.766   5.690   3.784  1.00 98.30           N  
ATOM    822  H   CYS A  54      -5.724   5.616   4.791  1.00 98.30           H  
ATOM    823  CA  CYS A  54      -7.019   5.333   3.130  1.00 98.30           C  
ATOM    824  HA  CYS A  54      -7.042   5.806   2.148  1.00 98.30           H  
ATOM    825  C   CYS A  54      -8.217   5.836   3.951  1.00 98.30           C  
ATOM    826  CB  CYS A  54      -7.052   3.811   2.931  1.00 98.30           C  
ATOM    827  HB2 CYS A  54      -6.126   3.501   2.448  1.00 98.30           H  
ATOM    828  HB3 CYS A  54      -7.884   3.537   2.282  1.00 98.30           H  
ATOM    829  O   CYS A  54      -8.077   6.107   5.146  1.00 98.30           O  
ATOM    830  SG  CYS A  54      -7.189   2.936   4.517  1.00 98.30           S  
ATOM    831  HG  CYS A  54      -8.311   3.523   4.943  1.00 98.30           H  
ATOM    832  N   PRO A  55      -9.427   5.936   3.380  1.00 96.98           N  
ATOM    833  CA  PRO A  55     -10.611   6.291   4.151  1.00 96.98           C  
ATOM    834  HA  PRO A  55     -10.452   7.265   4.614  1.00 96.98           H  
ATOM    835  C   PRO A  55     -10.898   5.244   5.232  1.00 96.98           C  
ATOM    836  CB  PRO A  55     -11.760   6.392   3.142  1.00 96.98           C  
ATOM    837  HB2 PRO A  55     -12.326   5.461   3.115  1.00 96.98           H  
ATOM    838  HB3 PRO A  55     -12.418   7.231   3.367  1.00 96.98           H  
ATOM    839  O   PRO A  55     -10.835   4.036   4.981  1.00 96.98           O  
ATOM    840  CG  PRO A  55     -11.042   6.583   1.806  1.00 96.98           C  
ATOM    841  HG2 PRO A  55     -11.636   6.229   0.964  1.00 96.98           H  
ATOM    842  HG3 PRO A  55     -10.779   7.634   1.683  1.00 96.98           H  
ATOM    843  CD  PRO A  55      -9.764   5.773   1.982  1.00 96.98           C  
ATOM    844  HD2 PRO A  55      -8.983   6.150   1.322  1.00 96.98           H  
ATOM    845  HD3 PRO A  55      -9.960   4.721   1.776  1.00 96.98           H  
ATOM    846  N   THR A  56     -11.270   5.697   6.426  1.00 93.67           N  
ATOM    847  H   THR A  56     -11.288   6.694   6.592  1.00 93.67           H  
ATOM    848  CA  THR A  56     -11.830   4.800   7.443  1.00 93.67           C  
ATOM    849  HA  THR A  56     -11.149   3.958   7.568  1.00 93.67           H  
ATOM    850  C   THR A  56     -13.188   4.253   6.989  1.00 93.67           C  
ATOM    851  CB  THR A  56     -11.986   5.485   8.804  1.00 93.67           C  
ATOM    852  HB  THR A  56     -12.451   4.780   9.493  1.00 93.67           H  
ATOM    853  O   THR A  56     -13.879   4.844   6.160  1.00 93.67           O  
ATOM    854  CG2 THR A  56     -10.667   5.937   9.425  1.00 93.67           C  
ATOM    855 HG21 THR A  56     -10.869   6.568  10.290  1.00 93.67           H  
ATOM    856 HG22 THR A  56     -10.101   5.063   9.749  1.00 93.67           H  
ATOM    857 HG23 THR A  56     -10.073   6.503   8.707  1.00 93.67           H  
ATOM    858  OG1 THR A  56     -12.836   6.589   8.683  1.00 93.67           O  
ATOM    859  HG1 THR A  56     -12.319   7.309   8.316  1.00 93.67           H  
ATOM    860  N   ASN A  57     -13.600   3.109   7.542  1.00 88.69           N  
ATOM    861  H   ASN A  57     -12.994   2.672   8.222  1.00 88.69           H  
ATOM    862  CA  ASN A  57     -14.932   2.521   7.331  1.00 88.69           C  
ATOM    863  HA  ASN A  57     -14.925   1.552   7.830  1.00 88.69           H  
ATOM    864  C   ASN A  57     -15.310   2.204   5.868  1.00 88.69           C  
ATOM    865  CB  ASN A  57     -15.994   3.377   8.047  1.00 88.69           C  
ATOM    866  HB2 ASN A  57     -16.053   4.356   7.572  1.00 88.69           H  
ATOM    867  HB3 ASN A  57     -16.973   2.906   7.957  1.00 88.69           H  
ATOM    868  O   ASN A  57     -16.488   2.025   5.569  1.00 88.69           O  
ATOM    869  CG  ASN A  57     -15.699   3.540   9.522  1.00 88.69           C  
ATOM    870  ND2 ASN A  57     -15.732   4.749  10.029  1.00 88.69           N  
ATOM    871 HD21 ASN A  57     -15.461   4.857  10.996  1.00 88.69           H  
ATOM    872 HD22 ASN A  57     -15.825   5.550   9.420  1.00 88.69           H  
ATOM    873  OD1 ASN A  57     -15.410   2.581  10.222  1.00 88.69           O  
ATOM    874  N   SER A  58     -14.339   2.073   4.963  1.00 94.30           N  
ATOM    875  H   SER A  58     -13.394   2.308   5.229  1.00 94.30           H  
ATOM    876  CA  SER A  58     -14.594   1.642   3.587  1.00 94.30           C  
ATOM    877  HA  SER A  58     -15.549   2.057   3.263  1.00 94.30           H  
ATOM    878  C   SER A  58     -14.684   0.116   3.486  1.00 94.30           C  
ATOM    879  CB  SER A  58     -13.530   2.227   2.658  1.00 94.30           C  
ATOM    880  HB2 SER A  58     -13.677   3.305   2.591  1.00 94.30           H  
ATOM    881  HB3 SER A  58     -12.540   2.044   3.078  1.00 94.30           H  
ATOM    882  O   SER A  58     -13.744  -0.607   3.829  1.00 94.30           O  
ATOM    883  OG  SER A  58     -13.619   1.655   1.364  1.00 94.30           O  
ATOM    884  HG  SER A  58     -13.237   2.282   0.746  1.00 94.30           H  
ATOM    885  N   ASP A  59     -15.810  -0.389   2.977  1.00 96.59           N  
ATOM    886  H   ASP A  59     -16.585   0.236   2.807  1.00 96.59           H  
ATOM    887  CA  ASP A  59     -15.992  -1.820   2.700  1.00 96.59           C  
ATOM    888  HA  ASP A  59     -15.811  -2.388   3.613  1.00 96.59           H  
ATOM    889  C   ASP A  59     -14.999  -2.325   1.649  1.00 96.59           C  
ATOM    890  CB  ASP A  59     -17.427  -2.088   2.219  1.00 96.59           C  
ATOM    891  HB2 ASP A  59     -17.677  -1.386   1.423  1.00 96.59           H  
ATOM    892  HB3 ASP A  59     -17.468  -3.094   1.803  1.00 96.59           H  
ATOM    893  O   ASP A  59     -14.506  -3.451   1.754  1.00 96.59           O  
ATOM    894  CG  ASP A  59     -18.483  -2.007   3.325  1.00 96.59           C  
ATOM    895  OD1 ASP A  59     -18.101  -2.021   4.521  1.00 96.59           O  
ATOM    896  OD2 ASP A  59     -19.677  -2.010   2.974  1.00 96.59           O  
ATOM    897  N   TYR A  60     -14.659  -1.475   0.676  1.00 97.84           N  
ATOM    898  H   TYR A  60     -15.061  -0.548   0.688  1.00 97.84           H  
ATOM    899  CA  TYR A  60     -13.658  -1.784  -0.336  1.00 97.84           C  
ATOM    900  HA  TYR A  60     -13.901  -2.746  -0.786  1.00 97.84           H  
ATOM    901  C   TYR A  60     -12.260  -1.911   0.282  1.00 97.84           C  
ATOM    902  CB  TYR A  60     -13.696  -0.723  -1.440  1.00 97.84           C  
ATOM    903  HB2 TYR A  60     -14.687  -0.711  -1.894  1.00 97.84           H  
ATOM    904  HB3 TYR A  60     -13.506   0.263  -1.015  1.00 97.84           H  
ATOM    905  O   TYR A  60     -11.585  -2.915   0.063  1.00 97.84           O  
ATOM    906  CG  TYR A  60     -12.672  -1.016  -2.507  1.00 97.84           C  
ATOM    907  CD1 TYR A  60     -11.430  -0.354  -2.489  1.00 97.84           C  
ATOM    908  HD1 TYR A  60     -11.231   0.419  -1.762  1.00 97.84           H  
ATOM    909  CD2 TYR A  60     -12.923  -2.039  -3.440  1.00 97.84           C  
ATOM    910  HD2 TYR A  60     -13.879  -2.541  -3.457  1.00 97.84           H  
ATOM    911  CE1 TYR A  60     -10.420  -0.744  -3.384  1.00 97.84           C  
ATOM    912  HE1 TYR A  60      -9.446  -0.280  -3.358  1.00 97.84           H  
ATOM    913  CE2 TYR A  60     -11.914  -2.430  -4.335  1.00 97.84           C  
ATOM    914  HE2 TYR A  60     -12.079  -3.221  -5.052  1.00 97.84           H  
ATOM    915  OH  TYR A  60      -9.656  -2.273  -5.048  1.00 97.84           O  
ATOM    916  HH  TYR A  60      -8.858  -1.749  -4.948  1.00 97.84           H  
ATOM    917  CZ  TYR A  60     -10.658  -1.800  -4.284  1.00 97.84           C  
ATOM    918  N   VAL A  61     -11.863  -0.966   1.144  1.00 97.33           N  
ATOM    919  H   VAL A  61     -12.470  -0.176   1.311  1.00 97.33           H  
ATOM    920  CA  VAL A  61     -10.597  -1.067   1.893  1.00 97.33           C  
ATOM    921  HA  VAL A  61      -9.771  -1.137   1.186  1.00 97.33           H  
ATOM    922  C   VAL A  61     -10.580  -2.345   2.726  1.00 97.33           C  
ATOM    923  CB  VAL A  61     -10.364   0.166   2.785  1.00 97.33           C  
ATOM    924  HB  VAL A  61     -11.240   0.311   3.417  1.00 97.33           H  
ATOM    925  O   VAL A  61      -9.611  -3.097   2.687  1.00 97.33           O  
ATOM    926  CG1 VAL A  61      -9.148   0.008   3.703  1.00 97.33           C  
ATOM    927 HG11 VAL A  61      -8.239  -0.119   3.114  1.00 97.33           H  
ATOM    928 HG12 VAL A  61      -9.050   0.901   4.321  1.00 97.33           H  
ATOM    929 HG13 VAL A  61      -9.264  -0.840   4.377  1.00 97.33           H  
ATOM    930  CG2 VAL A  61     -10.145   1.426   1.935  1.00 97.33           C  
ATOM    931 HG21 VAL A  61      -9.220   1.333   1.366  1.00 97.33           H  
ATOM    932 HG22 VAL A  61     -10.069   2.297   2.586  1.00 97.33           H  
ATOM    933 HG23 VAL A  61     -10.966   1.576   1.234  1.00 97.33           H  
ATOM    934  N   ARG A  62     -11.677  -2.668   3.422  1.00 97.10           N  
ATOM    935  H   ARG A  62     -12.448  -2.015   3.426  1.00 97.10           H  
ATOM    936  CA  ARG A  62     -11.769  -3.916   4.192  1.00 97.10           C  
ATOM    937  HA  ARG A  62     -10.936  -3.929   4.895  1.00 97.10           H  
ATOM    938  C   ARG A  62     -11.604  -5.152   3.306  1.00 97.10           C  
ATOM    939  CB  ARG A  62     -13.090  -3.947   4.972  1.00 97.10           C  
ATOM    940  HB2 ARG A  62     -13.238  -2.976   5.443  1.00 97.10           H  
ATOM    941  HB3 ARG A  62     -13.918  -4.131   4.288  1.00 97.10           H  
ATOM    942  O   ARG A  62     -10.944  -6.103   3.722  1.00 97.10           O  
ATOM    943  CG  ARG A  62     -13.057  -5.035   6.060  1.00 97.10           C  
ATOM    944  HG2 ARG A  62     -12.830  -6.001   5.610  1.00 97.10           H  
ATOM    945  HG3 ARG A  62     -12.266  -4.797   6.772  1.00 97.10           H  
ATOM    946  CD  ARG A  62     -14.384  -5.172   6.817  1.00 97.10           C  
ATOM    947  HD2 ARG A  62     -15.134  -5.560   6.128  1.00 97.10           H  
ATOM    948  HD3 ARG A  62     -14.252  -5.911   7.606  1.00 97.10           H  
ATOM    949  NE  ARG A  62     -14.820  -3.894   7.425  1.00 97.10           N  
ATOM    950  HE  ARG A  62     -14.220  -3.495   8.133  1.00 97.10           H  
ATOM    951  NH1 ARG A  62     -16.682  -3.567   6.138  1.00 97.10           N  
ATOM    952 HH11 ARG A  62     -17.341  -2.922   5.726  1.00 97.10           H  
ATOM    953 HH12 ARG A  62     -16.526  -4.435   5.646  1.00 97.10           H  
ATOM    954  NH2 ARG A  62     -16.089  -1.990   7.566  1.00 97.10           N  
ATOM    955 HH21 ARG A  62     -16.841  -1.453   7.158  1.00 97.10           H  
ATOM    956 HH22 ARG A  62     -15.474  -1.574   8.250  1.00 97.10           H  
ATOM    957  CZ  ARG A  62     -15.855  -3.160   7.049  1.00 97.10           C  
ATOM    958  N   TYR A  63     -12.179  -5.164   2.103  1.00 97.75           N  
ATOM    959  H   TYR A  63     -12.718  -4.357   1.823  1.00 97.75           H  
ATOM    960  CA  TYR A  63     -11.993  -6.249   1.138  1.00 97.75           C  
ATOM    961  HA  TYR A  63     -12.288  -7.189   1.605  1.00 97.75           H  
ATOM    962  C   TYR A  63     -10.522  -6.390   0.728  1.00 97.75           C  
ATOM    963  CB  TYR A  63     -12.890  -6.026  -0.089  1.00 97.75           C  
ATOM    964  HB2 TYR A  63     -13.933  -6.077   0.222  1.00 97.75           H  
ATOM    965  HB3 TYR A  63     -12.725  -5.027  -0.494  1.00 97.75           H  
ATOM    966  O   TYR A  63      -9.970  -7.489   0.833  1.00 97.75           O  
ATOM    967  CG  TYR A  63     -12.644  -7.027  -1.201  1.00 97.75           C  
ATOM    968  CD1 TYR A  63     -11.677  -6.765  -2.193  1.00 97.75           C  
ATOM    969  HD1 TYR A  63     -11.135  -5.831  -2.192  1.00 97.75           H  
ATOM    970  CD2 TYR A  63     -13.365  -8.235  -1.224  1.00 97.75           C  
ATOM    971  HD2 TYR A  63     -14.121  -8.419  -0.475  1.00 97.75           H  
ATOM    972  CE1 TYR A  63     -11.410  -7.722  -3.191  1.00 97.75           C  
ATOM    973  HE1 TYR A  63     -10.667  -7.524  -3.949  1.00 97.75           H  
ATOM    974  CE2 TYR A  63     -13.120  -9.182  -2.235  1.00 97.75           C  
ATOM    975  HE2 TYR A  63     -13.691 -10.099  -2.263  1.00 97.75           H  
ATOM    976  OH  TYR A  63     -11.928  -9.852  -4.192  1.00 97.75           O  
ATOM    977  HH  TYR A  63     -12.664 -10.468  -4.211  1.00 97.75           H  
ATOM    978  CZ  TYR A  63     -12.139  -8.927  -3.218  1.00 97.75           C  
ATOM    979  N   VAL A  64      -9.884  -5.288   0.326  1.00 98.03           N  
ATOM    980  H   VAL A  64     -10.400  -4.422   0.280  1.00 98.03           H  
ATOM    981  CA  VAL A  64      -8.479  -5.263  -0.107  1.00 98.03           C  
ATOM    982  HA  VAL A  64      -8.341  -5.982  -0.915  1.00 98.03           H  
ATOM    983  C   VAL A  64      -7.536  -5.677   1.018  1.00 98.03           C  
ATOM    984  CB  VAL A  64      -8.107  -3.872  -0.652  1.00 98.03           C  
ATOM    985  HB  VAL A  64      -8.396  -3.112   0.074  1.00 98.03           H  
ATOM    986  O   VAL A  64      -6.598  -6.420   0.773  1.00 98.03           O  
ATOM    987  CG1 VAL A  64      -6.610  -3.735  -0.931  1.00 98.03           C  
ATOM    988 HG11 VAL A  64      -6.415  -2.781  -1.421  1.00 98.03           H  
ATOM    989 HG12 VAL A  64      -6.260  -4.537  -1.580  1.00 98.03           H  
ATOM    990 HG13 VAL A  64      -6.040  -3.745  -0.002  1.00 98.03           H  
ATOM    991  CG2 VAL A  64      -8.847  -3.614  -1.969  1.00 98.03           C  
ATOM    992 HG21 VAL A  64      -8.581  -4.368  -2.710  1.00 98.03           H  
ATOM    993 HG22 VAL A  64      -9.926  -3.616  -1.816  1.00 98.03           H  
ATOM    994 HG23 VAL A  64      -8.564  -2.636  -2.357  1.00 98.03           H  
ATOM    995  N   MET A  65      -7.817  -5.298   2.263  1.00 95.49           N  
ATOM    996  H   MET A  65      -8.546  -4.611   2.395  1.00 95.49           H  
ATOM    997  CA  MET A  65      -6.946  -5.614   3.400  1.00 95.49           C  
ATOM    998  HA  MET A  65      -5.911  -5.597   3.058  1.00 95.49           H  
ATOM    999  C   MET A  65      -7.168  -7.015   3.986  1.00 95.49           C  
ATOM   1000  CB  MET A  65      -7.096  -4.528   4.477  1.00 95.49           C  
ATOM   1001  HB2 MET A  65      -8.139  -4.470   4.791  1.00 95.49           H  
ATOM   1002  HB3 MET A  65      -6.491  -4.793   5.344  1.00 95.49           H  
ATOM   1003  O   MET A  65      -6.362  -7.464   4.791  1.00 95.49           O  
ATOM   1004  CG  MET A  65      -6.643  -3.151   3.975  1.00 95.49           C  
ATOM   1005  HG2 MET A  65      -7.231  -2.872   3.100  1.00 95.49           H  
ATOM   1006  HG3 MET A  65      -6.837  -2.408   4.748  1.00 95.49           H  
ATOM   1007  SD  MET A  65      -4.902  -3.051   3.498  1.00 95.49           S  
ATOM   1008  CE  MET A  65      -4.132  -2.787   5.114  1.00 95.49           C  
ATOM   1009  HE1 MET A  65      -3.082  -2.533   4.966  1.00 95.49           H  
ATOM   1010  HE2 MET A  65      -4.206  -3.690   5.720  1.00 95.49           H  
ATOM   1011  HE3 MET A  65      -4.616  -1.953   5.622  1.00 95.49           H  
ATOM   1012  N   THR A  66      -8.247  -7.725   3.622  1.00 95.72           N  
ATOM   1013  H   THR A  66      -8.878  -7.303   2.955  1.00 95.72           H  
ATOM   1014  CA  THR A  66      -8.573  -9.030   4.242  1.00 95.72           C  
ATOM   1015  HA  THR A  66      -7.709  -9.381   4.806  1.00 95.72           H  
ATOM   1016  C   THR A  66      -8.877 -10.149   3.249  1.00 95.72           C  
ATOM   1017  CB  THR A  66      -9.730  -8.917   5.250  1.00 95.72           C  
ATOM   1018  HB  THR A  66      -9.857  -9.893   5.720  1.00 95.72           H  
ATOM   1019  O   THR A  66      -8.348 -11.253   3.366  1.00 95.72           O  
ATOM   1020  CG2 THR A  66      -9.486  -7.891   6.355  1.00 95.72           C  
ATOM   1021 HG21 THR A  66      -8.518  -8.081   6.820  1.00 95.72           H  
ATOM   1022 HG22 THR A  66      -9.486  -6.880   5.949  1.00 95.72           H  
ATOM   1023 HG23 THR A  66     -10.265  -7.977   7.113  1.00 95.72           H  
ATOM   1024  OG1 THR A  66     -10.949  -8.575   4.622  1.00 95.72           O  
ATOM   1025  HG1 THR A  66     -10.865  -7.659   4.350  1.00 95.72           H  
ATOM   1026  N   LYS A  67      -9.737  -9.907   2.257  1.00 97.45           N  
ATOM   1027  H   LYS A  67     -10.063  -8.959   2.137  1.00 97.45           H  
ATOM   1028  CA  LYS A  67     -10.185 -10.936   1.307  1.00 97.45           C  
ATOM   1029  HA  LYS A  67     -10.185 -11.907   1.801  1.00 97.45           H  
ATOM   1030  C   LYS A  67      -9.216 -11.097   0.148  1.00 97.45           C  
ATOM   1031  CB  LYS A  67     -11.597 -10.611   0.796  1.00 97.45           C  
ATOM   1032  HB2 LYS A  67     -11.573  -9.640   0.301  1.00 97.45           H  
ATOM   1033  HB3 LYS A  67     -11.878 -11.356   0.051  1.00 97.45           H  
ATOM   1034  O   LYS A  67      -8.999 -12.225  -0.292  1.00 97.45           O  
ATOM   1035  CG  LYS A  67     -12.680 -10.579   1.886  1.00 97.45           C  
ATOM   1036  HG2 LYS A  67     -12.479  -9.759   2.575  1.00 97.45           H  
ATOM   1037  HG3 LYS A  67     -13.641 -10.389   1.407  1.00 97.45           H  
ATOM   1038  CD  LYS A  67     -12.762 -11.896   2.670  1.00 97.45           C  
ATOM   1039  HD2 LYS A  67     -11.831 -12.044   3.218  1.00 97.45           H  
ATOM   1040  HD3 LYS A  67     -12.905 -12.723   1.974  1.00 97.45           H  
ATOM   1041  CE  LYS A  67     -13.914 -11.852   3.674  1.00 97.45           C  
ATOM   1042  HE2 LYS A  67     -13.785 -10.970   4.300  1.00 97.45           H  
ATOM   1043  HE3 LYS A  67     -14.852 -11.744   3.129  1.00 97.45           H  
ATOM   1044  NZ  LYS A  67     -13.931 -13.075   4.514  1.00 97.45           N  
ATOM   1045  HZ1 LYS A  67     -14.683 -13.036   5.186  1.00 97.45           H  
ATOM   1046  HZ2 LYS A  67     -13.059 -13.152   5.019  1.00 97.45           H  
ATOM   1047  HZ3 LYS A  67     -14.039 -13.900   3.941  1.00 97.45           H  
ATOM   1048  N   LEU A  68      -8.630 -10.001  -0.327  1.00 98.05           N  
ATOM   1049  H   LEU A  68      -8.865  -9.105   0.077  1.00 98.05           H  
ATOM   1050  CA  LEU A  68      -7.654 -10.050  -1.408  1.00 98.05           C  
ATOM   1051  HA  LEU A  68      -8.100 -10.652  -2.199  1.00 98.05           H  
ATOM   1052  C   LEU A  68      -6.364 -10.794  -0.991  1.00 98.05           C  
ATOM   1053  CB  LEU A  68      -7.461  -8.635  -1.981  1.00 98.05           C  
ATOM   1054  HB2 LEU A  68      -8.442  -8.227  -2.223  1.00 98.05           H  
ATOM   1055  HB3 LEU A  68      -7.023  -7.980  -1.228  1.00 98.05           H  
ATOM   1056  O   LEU A  68      -5.984 -11.700  -1.730  1.00 98.05           O  
ATOM   1057  CG  LEU A  68      -6.590  -8.566  -3.245  1.00 98.05           C  
ATOM   1058  HG  LEU A  68      -5.593  -8.953  -3.032  1.00 98.05           H  
ATOM   1059  CD1 LEU A  68      -7.195  -9.370  -4.398  1.00 98.05           C  
ATOM   1060 HD11 LEU A  68      -7.140 -10.437  -4.181  1.00 98.05           H  
ATOM   1061 HD12 LEU A  68      -8.227  -9.065  -4.567  1.00 98.05           H  
ATOM   1062 HD13 LEU A  68      -6.618  -9.177  -5.302  1.00 98.05           H  
ATOM   1063  CD2 LEU A  68      -6.462  -7.109  -3.679  1.00 98.05           C  
ATOM   1064 HD21 LEU A  68      -7.444  -6.664  -3.840  1.00 98.05           H  
ATOM   1065 HD22 LEU A  68      -5.929  -6.540  -2.917  1.00 98.05           H  
ATOM   1066 HD23 LEU A  68      -5.898  -7.048  -4.609  1.00 98.05           H  
ATOM   1067  N   PRO A  69      -5.768 -10.566   0.202  1.00 97.62           N  
ATOM   1068  CA  PRO A  69      -4.651 -11.363   0.712  1.00 97.62           C  
ATOM   1069  HA  PRO A  69      -3.786 -11.223   0.063  1.00 97.62           H  
ATOM   1070  C   PRO A  69      -4.961 -12.855   0.800  1.00 97.62           C  
ATOM   1071  CB  PRO A  69      -4.327 -10.792   2.096  1.00 97.62           C  
ATOM   1072  HB2 PRO A  69      -4.963 -11.243   2.858  1.00 97.62           H  
ATOM   1073  HB3 PRO A  69      -3.276 -10.919   2.356  1.00 97.62           H  
ATOM   1074  O   PRO A  69      -4.133 -13.678   0.428  1.00 97.62           O  
ATOM   1075  CG  PRO A  69      -4.696  -9.325   1.942  1.00 97.62           C  
ATOM   1076  HG2 PRO A  69      -3.885  -8.797   1.441  1.00 97.62           H  
ATOM   1077  HG3 PRO A  69      -4.927  -8.859   2.900  1.00 97.62           H  
ATOM   1078  CD  PRO A  69      -5.910  -9.377   1.022  1.00 97.62           C  
ATOM   1079  HD2 PRO A  69      -6.831  -9.405   1.604  1.00 97.62           H  
ATOM   1080  HD3 PRO A  69      -5.863  -8.504   0.371  1.00 97.62           H  
ATOM   1081  N   ALA A  70      -6.177 -13.227   1.215  1.00 96.90           N  
ATOM   1082  H   ALA A  70      -6.809 -12.518   1.557  1.00 96.90           H  
ATOM   1083  CA  ALA A  70      -6.589 -14.629   1.256  1.00 96.90           C  
ATOM   1084  HA  ALA A  70      -5.836 -15.191   1.810  1.00 96.90           H  
ATOM   1085  C   ALA A  70      -6.681 -15.259  -0.148  1.00 96.90           C  
ATOM   1086  CB  ALA A  70      -7.915 -14.727   2.019  1.00 96.90           C  
ATOM   1087  HB1 ALA A  70      -8.697 -14.189   1.484  1.00 96.90           H  
ATOM   1088  HB2 ALA A  70      -7.797 -14.299   3.014  1.00 96.90           H  
ATOM   1089  HB3 ALA A  70      -8.199 -15.775   2.112  1.00 96.90           H  
ATOM   1090  O   ALA A  70      -6.251 -16.395  -0.338  1.00 96.90           O  
ATOM   1091  N   ARG A  71      -7.195 -14.521  -1.145  1.00 97.81           N  
ATOM   1092  H   ARG A  71      -7.518 -13.590  -0.923  1.00 97.81           H  
ATOM   1093  CA  ARG A  71      -7.214 -14.966  -2.552  1.00 97.81           C  
ATOM   1094  HA  ARG A  71      -7.646 -15.965  -2.615  1.00 97.81           H  
ATOM   1095  C   ARG A  71      -5.803 -15.091  -3.128  1.00 97.81           C  
ATOM   1096  CB  ARG A  71      -8.020 -13.993  -3.425  1.00 97.81           C  
ATOM   1097  HB2 ARG A  71      -7.671 -12.975  -3.255  1.00 97.81           H  
ATOM   1098  HB3 ARG A  71      -7.819 -14.244  -4.466  1.00 97.81           H  
ATOM   1099  O   ARG A  71      -5.515 -16.061  -3.820  1.00 97.81           O  
ATOM   1100  CG  ARG A  71      -9.537 -14.054  -3.207  1.00 97.81           C  
ATOM   1101  HG2 ARG A  71      -9.897 -15.054  -3.449  1.00 97.81           H  
ATOM   1102  HG3 ARG A  71      -9.768 -13.847  -2.163  1.00 97.81           H  
ATOM   1103  CD  ARG A  71     -10.257 -13.021  -4.094  1.00 97.81           C  
ATOM   1104  HD2 ARG A  71      -9.895 -12.029  -3.823  1.00 97.81           H  
ATOM   1105  HD3 ARG A  71     -11.326 -13.066  -3.885  1.00 97.81           H  
ATOM   1106  NE  ARG A  71     -10.032 -13.264  -5.541  1.00 97.81           N  
ATOM   1107  HE  ARG A  71      -9.673 -14.169  -5.807  1.00 97.81           H  
ATOM   1108  NH1 ARG A  71     -10.467 -11.144  -6.346  1.00 97.81           N  
ATOM   1109 HH11 ARG A  71     -10.371 -10.490  -7.110  1.00 97.81           H  
ATOM   1110 HH12 ARG A  71     -10.715 -10.791  -5.433  1.00 97.81           H  
ATOM   1111  NH2 ARG A  71      -9.674 -12.675  -7.732  1.00 97.81           N  
ATOM   1112 HH21 ARG A  71      -9.215 -13.539  -7.979  1.00 97.81           H  
ATOM   1113 HH22 ARG A  71      -9.510 -11.930  -8.394  1.00 97.81           H  
ATOM   1114  CZ  ARG A  71     -10.067 -12.373  -6.523  1.00 97.81           C  
ATOM   1115  N   MET A  72      -4.938 -14.120  -2.839  1.00 98.25           N  
ATOM   1116  H   MET A  72      -5.259 -13.331  -2.296  1.00 98.25           H  
ATOM   1117  CA  MET A  72      -3.540 -14.144  -3.265  1.00 98.25           C  
ATOM   1118  HA  MET A  72      -3.497 -14.326  -4.339  1.00 98.25           H  
ATOM   1119  C   MET A  72      -2.782 -15.286  -2.598  1.00 98.25           C  
ATOM   1120  CB  MET A  72      -2.858 -12.804  -2.978  1.00 98.25           C  
ATOM   1121  HB2 MET A  72      -1.783 -12.917  -3.118  1.00 98.25           H  
ATOM   1122  HB3 MET A  72      -3.042 -12.506  -1.945  1.00 98.25           H  
ATOM   1123  O   MET A  72      -2.018 -15.950  -3.277  1.00 98.25           O  
ATOM   1124  CG  MET A  72      -3.360 -11.725  -3.942  1.00 98.25           C  
ATOM   1125  HG2 MET A  72      -4.422 -11.550  -3.770  1.00 98.25           H  
ATOM   1126  HG3 MET A  72      -3.246 -12.098  -4.960  1.00 98.25           H  
ATOM   1127  SD  MET A  72      -2.492 -10.139  -3.850  1.00 98.25           S  
ATOM   1128  CE  MET A  72      -2.864  -9.661  -2.149  1.00 98.25           C  
ATOM   1129  HE1 MET A  72      -3.929  -9.779  -1.949  1.00 98.25           H  
ATOM   1130  HE2 MET A  72      -2.580  -8.621  -1.987  1.00 98.25           H  
ATOM   1131  HE3 MET A  72      -2.300 -10.306  -1.477  1.00 98.25           H  
ATOM   1132  N   ARG A  73      -3.049 -15.589  -1.322  1.00 97.67           N  
ATOM   1133  H   ARG A  73      -3.637 -14.959  -0.794  1.00 97.67           H  
ATOM   1134  CA  ARG A  73      -2.487 -16.759  -0.636  1.00 97.67           C  
ATOM   1135  HA  ARG A  73      -1.400 -16.693  -0.674  1.00 97.67           H  
ATOM   1136  C   ARG A  73      -2.835 -18.058  -1.356  1.00 97.67           C  
ATOM   1137  CB  ARG A  73      -2.943 -16.779   0.832  1.00 97.67           C  
ATOM   1138  HB2 ARG A  73      -2.693 -15.822   1.291  1.00 97.67           H  
ATOM   1139  HB3 ARG A  73      -4.022 -16.920   0.884  1.00 97.67           H  
ATOM   1140  O   ARG A  73      -1.937 -18.840  -1.632  1.00 97.67           O  
ATOM   1141  CG  ARG A  73      -2.248 -17.908   1.609  1.00 97.67           C  
ATOM   1142  HG2 ARG A  73      -2.457 -18.865   1.132  1.00 97.67           H  
ATOM   1143  HG3 ARG A  73      -1.173 -17.733   1.580  1.00 97.67           H  
ATOM   1144  CD  ARG A  73      -2.693 -18.017   3.072  1.00 97.67           C  
ATOM   1145  HD2 ARG A  73      -2.174 -18.870   3.511  1.00 97.67           H  
ATOM   1146  HD3 ARG A  73      -3.766 -18.208   3.097  1.00 97.67           H  
ATOM   1147  NE  ARG A  73      -2.358 -16.797   3.834  1.00 97.67           N  
ATOM   1148  HE  ARG A  73      -1.576 -16.266   3.477  1.00 97.67           H  
ATOM   1149  NH1 ARG A  73      -3.779 -17.064   5.616  1.00 97.67           N  
ATOM   1150 HH11 ARG A  73      -4.094 -16.705   6.506  1.00 97.67           H  
ATOM   1151 HH12 ARG A  73      -3.963 -18.006   5.302  1.00 97.67           H  
ATOM   1152  NH2 ARG A  73      -2.571 -15.190   5.414  1.00 97.67           N  
ATOM   1153 HH21 ARG A  73      -3.042 -14.692   6.156  1.00 97.67           H  
ATOM   1154 HH22 ARG A  73      -1.872 -14.632   4.945  1.00 97.67           H  
ATOM   1155  CZ  ARG A  73      -2.907 -16.360   4.952  1.00 97.67           C  
ATOM   1156  N   GLU A  74      -4.107 -18.264  -1.711  1.00 97.83           N  
ATOM   1157  H   GLU A  74      -4.799 -17.579  -1.446  1.00 97.83           H  
ATOM   1158  CA  GLU A  74      -4.535 -19.472  -2.437  1.00 97.83           C  
ATOM   1159  HA  GLU A  74      -4.324 -20.343  -1.817  1.00 97.83           H  
ATOM   1160  C   GLU A  74      -3.765 -19.654  -3.755  1.00 97.83           C  
ATOM   1161  CB  GLU A  74      -6.051 -19.407  -2.718  1.00 97.83           C  
ATOM   1162  HB2 GLU A  74      -6.230 -18.705  -3.532  1.00 97.83           H  
ATOM   1163  HB3 GLU A  74      -6.567 -19.042  -1.830  1.00 97.83           H  
ATOM   1164  O   GLU A  74      -3.412 -20.772  -4.115  1.00 97.83           O  
ATOM   1165  CG  GLU A  74      -6.641 -20.782  -3.088  1.00 97.83           C  
ATOM   1166  HG2 GLU A  74      -6.635 -21.409  -2.197  1.00 97.83           H  
ATOM   1167  HG3 GLU A  74      -6.001 -21.267  -3.825  1.00 97.83           H  
ATOM   1168  CD  GLU A  74      -8.075 -20.731  -3.651  1.00 97.83           C  
ATOM   1169  OE1 GLU A  74      -8.519 -21.764  -4.220  1.00 97.83           O  
ATOM   1170  OE2 GLU A  74      -8.755 -19.685  -3.563  1.00 97.83           O  
ATOM   1171  N   TYR A  75      -3.479 -18.556  -4.456  1.00 98.14           N  
ATOM   1172  H   TYR A  75      -3.784 -17.665  -4.089  1.00 98.14           H  
ATOM   1173  CA  TYR A  75      -2.676 -18.561  -5.674  1.00 98.14           C  
ATOM   1174  HA  TYR A  75      -2.990 -19.394  -6.303  1.00 98.14           H  
ATOM   1175  C   TYR A  75      -1.176 -18.758  -5.397  1.00 98.14           C  
ATOM   1176  CB  TYR A  75      -2.960 -17.266  -6.434  1.00 98.14           C  
ATOM   1177  HB2 TYR A  75      -3.013 -16.439  -5.726  1.00 98.14           H  
ATOM   1178  HB3 TYR A  75      -3.935 -17.352  -6.913  1.00 98.14           H  
ATOM   1179  O   TYR A  75      -0.576 -19.681  -5.943  1.00 98.14           O  
ATOM   1180  CG  TYR A  75      -1.928 -16.933  -7.484  1.00 98.14           C  
ATOM   1181  CD1 TYR A  75      -1.061 -15.848  -7.269  1.00 98.14           C  
ATOM   1182  HD1 TYR A  75      -1.135 -15.259  -6.366  1.00 98.14           H  
ATOM   1183  CD2 TYR A  75      -1.785 -17.742  -8.628  1.00 98.14           C  
ATOM   1184  HD2 TYR A  75      -2.417 -18.607  -8.764  1.00 98.14           H  
ATOM   1185  CE1 TYR A  75      -0.076 -15.542  -8.218  1.00 98.14           C  
ATOM   1186  HE1 TYR A  75       0.601 -14.718  -8.043  1.00 98.14           H  
ATOM   1187  CE2 TYR A  75      -0.786 -17.440  -9.573  1.00 98.14           C  
ATOM   1188  HE2 TYR A  75      -0.633 -18.052 -10.449  1.00 98.14           H  
ATOM   1189  OH  TYR A  75       0.971 -15.988 -10.313  1.00 98.14           O  
ATOM   1190  HH  TYR A  75       1.408 -15.168 -10.074  1.00 98.14           H  
ATOM   1191  CZ  TYR A  75       0.052 -16.326  -9.379  1.00 98.14           C  
ATOM   1192  N   CYS A  76      -0.572 -17.945  -4.530  1.00 97.51           N  
ATOM   1193  H   CYS A  76      -1.119 -17.210  -4.105  1.00 97.51           H  
ATOM   1194  CA  CYS A  76       0.860 -17.963  -4.215  1.00 97.51           C  
ATOM   1195  HA  CYS A  76       1.431 -17.880  -5.139  1.00 97.51           H  
ATOM   1196  C   CYS A  76       1.319 -19.250  -3.517  1.00 97.51           C  
ATOM   1197  CB  CYS A  76       1.192 -16.765  -3.315  1.00 97.51           C  
ATOM   1198  HB2 CYS A  76       2.225 -16.856  -2.978  1.00 97.51           H  
ATOM   1199  HB3 CYS A  76       0.546 -16.773  -2.437  1.00 97.51           H  
ATOM   1200  O   CYS A  76       2.515 -19.513  -3.462  1.00 97.51           O  
ATOM   1201  SG  CYS A  76       1.008 -15.194  -4.206  1.00 97.51           S  
ATOM   1202  HG  CYS A  76       1.593 -14.442  -3.269  1.00 97.51           H  
ATOM   1203  N   GLU A  77       0.399 -20.041  -2.966  1.00 96.07           N  
ATOM   1204  H   GLU A  77      -0.546 -19.693  -2.894  1.00 96.07           H  
ATOM   1205  CA  GLU A  77       0.686 -21.347  -2.359  1.00 96.07           C  
ATOM   1206  HA  GLU A  77       1.764 -21.463  -2.243  1.00 96.07           H  
ATOM   1207  C   GLU A  77       0.242 -22.525  -3.249  1.00 96.07           C  
ATOM   1208  CB  GLU A  77       0.073 -21.407  -0.947  1.00 96.07           C  
ATOM   1209  HB2 GLU A  77       0.245 -22.398  -0.527  1.00 96.07           H  
ATOM   1210  HB3 GLU A  77      -1.003 -21.246  -1.017  1.00 96.07           H  
ATOM   1211  O   GLU A  77       0.462 -23.683  -2.895  1.00 96.07           O  
ATOM   1212  CG  GLU A  77       0.702 -20.365   0.001  1.00 96.07           C  
ATOM   1213  HG2 GLU A  77       1.766 -20.583   0.093  1.00 96.07           H  
ATOM   1214  HG3 GLU A  77       0.608 -19.371  -0.436  1.00 96.07           H  
ATOM   1215  CD  GLU A  77       0.077 -20.321   1.405  1.00 96.07           C  
ATOM   1216  OE1 GLU A  77       0.532 -19.458   2.194  1.00 96.07           O  
ATOM   1217  OE2 GLU A  77      -0.889 -21.066   1.692  1.00 96.07           O  
ATOM   1218  N   SER A  78      -0.356 -22.256  -4.417  1.00 96.76           N  
ATOM   1219  H   SER A  78      -0.454 -21.286  -4.680  1.00 96.76           H  
ATOM   1220  CA  SER A  78      -0.720 -23.280  -5.408  1.00 96.76           C  
ATOM   1221  HA  SER A  78      -1.109 -24.147  -4.873  1.00 96.76           H  
ATOM   1222  C   SER A  78       0.478 -23.743  -6.237  1.00 96.76           C  
ATOM   1223  CB  SER A  78      -1.820 -22.779  -6.351  1.00 96.76           C  
ATOM   1224  HB2 SER A  78      -2.208 -23.626  -6.917  1.00 96.76           H  
ATOM   1225  HB3 SER A  78      -2.641 -22.356  -5.772  1.00 96.76           H  
ATOM   1226  O   SER A  78       1.468 -23.026  -6.366  1.00 96.76           O  
ATOM   1227  OG  SER A  78      -1.330 -21.821  -7.269  1.00 96.76           O  
ATOM   1228  HG  SER A  78      -1.046 -21.051  -6.772  1.00 96.76           H  
ATOM   1229  N   GLU A  79       0.372 -24.905  -6.886  1.00 94.73           N  
ATOM   1230  H   GLU A  79      -0.468 -25.457  -6.787  1.00 94.73           H  
ATOM   1231  CA  GLU A  79       1.400 -25.380  -7.825  1.00 94.73           C  
ATOM   1232  HA  GLU A  79       2.339 -25.520  -7.290  1.00 94.73           H  
ATOM   1233  C   GLU A  79       1.675 -24.366  -8.948  1.00 94.73           C  
ATOM   1234  CB  GLU A  79       0.975 -26.724  -8.439  1.00 94.73           C  
ATOM   1235  HB2 GLU A  79       1.695 -27.004  -9.207  1.00 94.73           H  
ATOM   1236  HB3 GLU A  79       0.006 -26.600  -8.923  1.00 94.73           H  
ATOM   1237  O   GLU A  79       2.834 -24.152  -9.299  1.00 94.73           O  
ATOM   1238  CG  GLU A  79       0.866 -27.876  -7.429  1.00 94.73           C  
ATOM   1239  HG2 GLU A  79       0.131 -27.618  -6.666  1.00 94.73           H  
ATOM   1240  HG3 GLU A  79       0.492 -28.757  -7.952  1.00 94.73           H  
ATOM   1241  CD  GLU A  79       2.205 -28.227  -6.775  1.00 94.73           C  
ATOM   1242  OE1 GLU A  79       2.289 -28.222  -5.529  1.00 94.73           O  
ATOM   1243  OE2 GLU A  79       3.190 -28.517  -7.490  1.00 94.73           O  
ATOM   1244  N   PHE A  80       0.632 -23.697  -9.452  1.00 95.40           N  
ATOM   1245  H   PHE A  80      -0.295 -23.985  -9.171  1.00 95.40           H  
ATOM   1246  CA  PHE A  80       0.733 -22.684 -10.504  1.00 95.40           C  
ATOM   1247  HA  PHE A  80       1.288 -23.107 -11.341  1.00 95.40           H  
ATOM   1248  C   PHE A  80       1.471 -21.410 -10.066  1.00 95.40           C  
ATOM   1249  CB  PHE A  80      -0.694 -22.354 -10.967  1.00 95.40           C  
ATOM   1250  HB2 PHE A  80      -1.253 -21.938 -10.129  1.00 95.40           H  
ATOM   1251  HB3 PHE A  80      -1.182 -23.285 -11.254  1.00 95.40           H  
ATOM   1252  O   PHE A  80       2.233 -20.840 -10.841  1.00 95.40           O  
ATOM   1253  CG  PHE A  80      -0.776 -21.411 -12.149  1.00 95.40           C  
ATOM   1254  CD1 PHE A  80      -1.389 -20.153 -12.017  1.00 95.40           C  
ATOM   1255  HD1 PHE A  80      -1.805 -19.870 -11.061  1.00 95.40           H  
ATOM   1256  CD2 PHE A  80      -0.238 -21.789 -13.390  1.00 95.40           C  
ATOM   1257  HD2 PHE A  80       0.248 -22.746 -13.508  1.00 95.40           H  
ATOM   1258  CE1 PHE A  80      -1.460 -19.276 -13.116  1.00 95.40           C  
ATOM   1259  HE1 PHE A  80      -1.944 -18.315 -13.022  1.00 95.40           H  
ATOM   1260  CE2 PHE A  80      -0.287 -20.897 -14.473  1.00 95.40           C  
ATOM   1261  HE2 PHE A  80       0.189 -21.152 -15.408  1.00 95.40           H  
ATOM   1262  CZ  PHE A  80      -0.896 -19.644 -14.344  1.00 95.40           C  
ATOM   1263  HZ  PHE A  80      -0.911 -18.963 -15.183  1.00 95.40           H  
ATOM   1264  N   GLY A  81       1.242 -20.948  -8.833  1.00 95.96           N  
ATOM   1265  H   GLY A  81       0.618 -21.480  -8.244  1.00 95.96           H  
ATOM   1266  CA  GLY A  81       1.712 -19.642  -8.362  1.00 95.96           C  
ATOM   1267  HA2 GLY A  81       0.871 -19.115  -7.910  1.00 95.96           H  
ATOM   1268  HA3 GLY A  81       2.051 -19.040  -9.205  1.00 95.96           H  
ATOM   1269  C   GLY A  81       2.841 -19.673  -7.335  1.00 95.96           C  
ATOM   1270  O   GLY A  81       3.280 -18.605  -6.928  1.00 95.96           O  
ATOM   1271  N   ARG A  82       3.310 -20.842  -6.876  1.00 95.41           N  
ATOM   1272  H   ARG A  82       2.827 -21.681  -7.166  1.00 95.41           H  
ATOM   1273  CA  ARG A  82       4.268 -20.935  -5.753  1.00 95.41           C  
ATOM   1274  HA  ARG A  82       3.982 -20.184  -5.016  1.00 95.41           H  
ATOM   1275  C   ARG A  82       5.718 -20.612  -6.065  1.00 95.41           C  
ATOM   1276  CB  ARG A  82       4.201 -22.307  -5.072  1.00 95.41           C  
ATOM   1277  HB2 ARG A  82       3.184 -22.518  -4.741  1.00 95.41           H  
ATOM   1278  HB3 ARG A  82       4.823 -22.278  -4.178  1.00 95.41           H  
ATOM   1279  O   ARG A  82       6.481 -20.429  -5.117  1.00 95.41           O  
ATOM   1280  CG  ARG A  82       4.722 -23.411  -6.005  1.00 95.41           C  
ATOM   1281  HG2 ARG A  82       4.066 -23.518  -6.869  1.00 95.41           H  
ATOM   1282  HG3 ARG A  82       5.725 -23.167  -6.353  1.00 95.41           H  
ATOM   1283  CD  ARG A  82       4.805 -24.734  -5.262  1.00 95.41           C  
ATOM   1284  HD2 ARG A  82       5.349 -24.589  -4.329  1.00 95.41           H  
ATOM   1285  HD3 ARG A  82       3.790 -25.064  -5.040  1.00 95.41           H  
ATOM   1286  NE  ARG A  82       5.511 -25.729  -6.085  1.00 95.41           N  
ATOM   1287  HE  ARG A  82       6.019 -25.383  -6.887  1.00 95.41           H  
ATOM   1288  NH1 ARG A  82       4.773 -27.548  -4.940  1.00 95.41           N  
ATOM   1289 HH11 ARG A  82       4.471 -26.898  -4.228  1.00 95.41           H  
ATOM   1290 HH12 ARG A  82       4.064 -28.231  -5.166  1.00 95.41           H  
ATOM   1291  NH2 ARG A  82       5.691 -27.815  -6.949  1.00 95.41           N  
ATOM   1292 HH21 ARG A  82       4.986 -28.525  -7.088  1.00 95.41           H  
ATOM   1293 HH22 ARG A  82       6.041 -27.404  -7.803  1.00 95.41           H  
ATOM   1294  CZ  ARG A  82       5.349 -27.028  -5.979  1.00 95.41           C  
ATOM   1295  N   GLN A  83       6.112 -20.616  -7.333  1.00 93.57           N  
ATOM   1296  H   GLN A  83       5.420 -20.707  -8.063  1.00 93.57           H  
ATOM   1297  CA  GLN A  83       7.513 -20.430  -7.696  1.00 93.57           C  
ATOM   1298  HA  GLN A  83       8.113 -21.046  -7.027  1.00 93.57           H  
ATOM   1299  C   GLN A  83       7.924 -18.965  -7.501  1.00 93.57           C  
ATOM   1300  CB  GLN A  83       7.776 -20.899  -9.135  1.00 93.57           C  
ATOM   1301  HB2 GLN A  83       8.799 -20.639  -9.404  1.00 93.57           H  
ATOM   1302  HB3 GLN A  83       7.105 -20.372  -9.814  1.00 93.57           H  
ATOM   1303  O   GLN A  83       7.165 -18.076  -7.908  1.00 93.57           O  
ATOM   1304  CG  GLN A  83       7.598 -22.415  -9.327  1.00 93.57           C  
ATOM   1305  HG2 GLN A  83       6.571 -22.692  -9.090  1.00 93.57           H  
ATOM   1306  HG3 GLN A  83       7.770 -22.653 -10.376  1.00 93.57           H  
ATOM   1307  CD  GLN A  83       8.551 -23.264  -8.486  1.00 93.57           C  
ATOM   1308  NE2 GLN A  83       8.304 -24.548  -8.361  1.00 93.57           N  
ATOM   1309 HE21 GLN A  83       7.674 -24.972  -9.027  1.00 93.57           H  
ATOM   1310 HE22 GLN A  83       9.062 -25.041  -7.911  1.00 93.57           H  
ATOM   1311  OE1 GLN A  83       9.524 -22.818  -7.915  1.00 93.57           O  
ATOM   1312  N   PRO A  84       9.091 -18.688  -6.889  1.00 92.94           N  
ATOM   1313  CA  PRO A  84       9.625 -17.338  -6.833  1.00 92.94           C  
ATOM   1314  HA  PRO A  84       8.964 -16.735  -6.210  1.00 92.94           H  
ATOM   1315  C   PRO A  84       9.726 -16.725  -8.227  1.00 92.94           C  
ATOM   1316  CB  PRO A  84      10.991 -17.435  -6.157  1.00 92.94           C  
ATOM   1317  HB2 PRO A  84      11.194 -16.559  -5.541  1.00 92.94           H  
ATOM   1318  HB3 PRO A  84      11.770 -17.554  -6.909  1.00 92.94           H  
ATOM   1319  O   PRO A  84      10.118 -17.376  -9.195  1.00 92.94           O  
ATOM   1320  CG  PRO A  84      10.890 -18.716  -5.334  1.00 92.94           C  
ATOM   1321  HG2 PRO A  84      10.392 -18.509  -4.387  1.00 92.94           H  
ATOM   1322  HG3 PRO A  84      11.868 -19.166  -5.165  1.00 92.94           H  
ATOM   1323  CD  PRO A  84      10.000 -19.602  -6.205  1.00 92.94           C  
ATOM   1324  HD2 PRO A  84       9.468 -20.316  -5.576  1.00 92.94           H  
ATOM   1325  HD3 PRO A  84      10.611 -20.126  -6.941  1.00 92.94           H  
ATOM   1326  N   TYR A  85       9.361 -15.456  -8.336  1.00 92.11           N  
ATOM   1327  H   TYR A  85       9.099 -14.958  -7.497  1.00 92.11           H  
ATOM   1328  CA  TYR A  85       9.430 -14.718  -9.589  1.00 92.11           C  
ATOM   1329  HA  TYR A  85       9.936 -15.314 -10.348  1.00 92.11           H  
ATOM   1330  C   TYR A  85      10.233 -13.453  -9.368  1.00 92.11           C  
ATOM   1331  CB  TYR A  85       8.018 -14.407 -10.095  1.00 92.11           C  
ATOM   1332  HB2 TYR A  85       7.476 -13.903  -9.296  1.00 92.11           H  
ATOM   1333  HB3 TYR A  85       7.507 -15.346 -10.308  1.00 92.11           H  
ATOM   1334  O   TYR A  85       9.946 -12.710  -8.435  1.00 92.11           O  
ATOM   1335  CG  TYR A  85       7.985 -13.537 -11.341  1.00 92.11           C  
ATOM   1336  CD1 TYR A  85       7.641 -12.178 -11.235  1.00 92.11           C  
ATOM   1337  HD1 TYR A  85       7.386 -11.770 -10.268  1.00 92.11           H  
ATOM   1338  CD2 TYR A  85       8.294 -14.084 -12.601  1.00 92.11           C  
ATOM   1339  HD2 TYR A  85       8.527 -15.136 -12.677  1.00 92.11           H  
ATOM   1340  CE1 TYR A  85       7.625 -11.356 -12.378  1.00 92.11           C  
ATOM   1341  HE1 TYR A  85       7.351 -10.314 -12.296  1.00 92.11           H  
ATOM   1342  CE2 TYR A  85       8.272 -13.266 -13.751  1.00 92.11           C  
ATOM   1343  HE2 TYR A  85       8.442 -13.690 -14.730  1.00 92.11           H  
ATOM   1344  OH  TYR A  85       7.919 -11.114 -14.755  1.00 92.11           O  
ATOM   1345  HH  TYR A  85       7.656 -10.215 -14.542  1.00 92.11           H  
ATOM   1346  CZ  TYR A  85       7.958 -11.892 -13.639  1.00 92.11           C  
ATOM   1347  N   LEU A  86      11.191 -13.197 -10.256  1.00 87.50           N  
ATOM   1348  H   LEU A  86      11.393 -13.908 -10.945  1.00 87.50           H  
ATOM   1349  CA  LEU A  86      11.947 -11.955 -10.300  1.00 87.50           C  
ATOM   1350  HA  LEU A  86      11.994 -11.547  -9.291  1.00 87.50           H  
ATOM   1351  C   LEU A  86      11.258 -10.960 -11.243  1.00 87.50           C  
ATOM   1352  CB  LEU A  86      13.383 -12.267 -10.728  1.00 87.50           C  
ATOM   1353  HB2 LEU A  86      13.392 -12.629 -11.756  1.00 87.50           H  
ATOM   1354  HB3 LEU A  86      13.747 -13.065 -10.081  1.00 87.50           H  
ATOM   1355  O   LEU A  86      11.368 -11.129 -12.468  1.00 87.50           O  
ATOM   1356  CG  LEU A  86      14.317 -11.052 -10.599  1.00 87.50           C  
ATOM   1357  HG  LEU A  86      13.878 -10.203 -11.124  1.00 87.50           H  
ATOM   1358  CD1 LEU A  86      14.525 -10.689  -9.128  1.00 87.50           C  
ATOM   1359 HD11 LEU A  86      14.763 -11.589  -8.561  1.00 87.50           H  
ATOM   1360 HD12 LEU A  86      15.379 -10.023  -9.005  1.00 87.50           H  
ATOM   1361 HD13 LEU A  86      13.637 -10.209  -8.715  1.00 87.50           H  
ATOM   1362  CD2 LEU A  86      15.673 -11.343 -11.241  1.00 87.50           C  
ATOM   1363 HD21 LEU A  86      15.541 -11.627 -12.285  1.00 87.50           H  
ATOM   1364 HD22 LEU A  86      16.177 -12.154 -10.715  1.00 87.50           H  
ATOM   1365 HD23 LEU A  86      16.308 -10.458 -11.194  1.00 87.50           H  
ATOM   1366  N   PRO A  87      10.557  -9.943 -10.710  1.00 91.42           N  
ATOM   1367  CA  PRO A  87       9.911  -8.916 -11.512  1.00 91.42           C  
ATOM   1368  HA  PRO A  87       9.430  -9.376 -12.375  1.00 91.42           H  
ATOM   1369  C   PRO A  87      10.940  -7.900 -12.014  1.00 91.42           C  
ATOM   1370  CB  PRO A  87       8.841  -8.275 -10.610  1.00 91.42           C  
ATOM   1371  HB2 PRO A  87       9.117  -7.248 -10.368  1.00 91.42           H  
ATOM   1372  HB3 PRO A  87       7.859  -8.290 -11.083  1.00 91.42           H  
ATOM   1373  O   PRO A  87      11.988  -7.680 -11.393  1.00 91.42           O  
ATOM   1374  CG  PRO A  87       8.842  -9.127  -9.339  1.00 91.42           C  
ATOM   1375  HG2 PRO A  87       8.618  -8.546  -8.445  1.00 91.42           H  
ATOM   1376  HG3 PRO A  87       8.134  -9.951  -9.436  1.00 91.42           H  
ATOM   1377  CD  PRO A  87      10.263  -9.662  -9.316  1.00 91.42           C  
ATOM   1378  HD2 PRO A  87      10.946  -8.889  -8.962  1.00 91.42           H  
ATOM   1379  HD3 PRO A  87      10.334 -10.518  -8.645  1.00 91.42           H  
ATOM   1380  N   ALA A  88      10.629  -7.257 -13.138  1.00 90.32           N  
ATOM   1381  H   ALA A  88       9.745  -7.464 -13.580  1.00 90.32           H  
ATOM   1382  CA  ALA A  88      11.364  -6.077 -13.575  1.00 90.32           C  
ATOM   1383  HA  ALA A  88      12.429  -6.306 -13.564  1.00 90.32           H  
ATOM   1384  C   ALA A  88      11.130  -4.895 -12.613  1.00 90.32           C  
ATOM   1385  CB  ALA A  88      10.955  -5.749 -15.016  1.00 90.32           C  
ATOM   1386  HB1 ALA A  88      11.139  -6.611 -15.657  1.00 90.32           H  
ATOM   1387  HB2 ALA A  88      11.531  -4.898 -15.381  1.00 90.32           H  
ATOM   1388  HB3 ALA A  88       9.896  -5.495 -15.048  1.00 90.32           H  
ATOM   1389  O   ALA A  88      10.175  -4.889 -11.835  1.00 90.32           O  
ATOM   1390  N   ALA A  89      11.986  -3.872 -12.681  1.00 91.46           N  
ATOM   1391  H   ALA A  89      12.729  -3.891 -13.366  1.00 91.46           H  
ATOM   1392  CA  ALA A  89      11.705  -2.603 -12.011  1.00 91.46           C  
ATOM   1393  HA  ALA A  89      11.635  -2.780 -10.937  1.00 91.46           H  
ATOM   1394  C   ALA A  89      10.354  -2.047 -12.493  1.00 91.46           C  
ATOM   1395  CB  ALA A  89      12.852  -1.621 -12.269  1.00 91.46           C  
ATOM   1396  HB1 ALA A  89      12.932  -1.411 -13.335  1.00 91.46           H  
ATOM   1397  HB2 ALA A  89      13.790  -2.037 -11.901  1.00 91.46           H  
ATOM   1398  HB3 ALA A  89      12.651  -0.688 -11.741  1.00 91.46           H  
ATOM   1399  O   ALA A  89      10.038  -2.144 -13.679  1.00 91.46           O  
ATOM   1400  N   GLU A  90       9.566  -1.508 -11.564  1.00 96.08           N  
ATOM   1401  H   GLU A  90       9.901  -1.488 -10.612  1.00 96.08           H  
ATOM   1402  CA  GLU A  90       8.195  -1.020 -11.770  1.00 96.08           C  
ATOM   1403  HA  GLU A  90       7.857  -0.650 -10.802  1.00 96.08           H  
ATOM   1404  C   GLU A  90       7.167  -2.096 -12.170  1.00 96.08           C  
ATOM   1405  CB  GLU A  90       8.162   0.189 -12.719  1.00 96.08           C  
ATOM   1406  HB2 GLU A  90       7.154   0.605 -12.713  1.00 96.08           H  
ATOM   1407  HB3 GLU A  90       8.380  -0.145 -13.734  1.00 96.08           H  
ATOM   1408  O   GLU A  90       6.010  -1.773 -12.444  1.00 96.08           O  
ATOM   1409  CG  GLU A  90       9.142   1.303 -12.323  1.00 96.08           C  
ATOM   1410  HG2 GLU A  90      10.165   0.933 -12.379  1.00 96.08           H  
ATOM   1411  HG3 GLU A  90       8.939   1.591 -11.291  1.00 96.08           H  
ATOM   1412  CD  GLU A  90       9.018   2.529 -13.238  1.00 96.08           C  
ATOM   1413  OE1 GLU A  90       9.257   3.647 -12.731  1.00 96.08           O  
ATOM   1414  OE2 GLU A  90       8.702   2.349 -14.438  1.00 96.08           O  
ATOM   1415  N   GLU A  91       7.534  -3.380 -12.181  1.00 96.73           N  
ATOM   1416  H   GLU A  91       8.488  -3.621 -11.951  1.00 96.73           H  
ATOM   1417  CA  GLU A  91       6.573  -4.467 -12.365  1.00 96.73           C  
ATOM   1418  HA  GLU A  91       5.837  -4.144 -13.101  1.00 96.73           H  
ATOM   1419  C   GLU A  91       5.830  -4.743 -11.050  1.00 96.73           C  
ATOM   1420  CB  GLU A  91       7.258  -5.719 -12.945  1.00 96.73           C  
ATOM   1421  HB2 GLU A  91       7.923  -6.144 -12.193  1.00 96.73           H  
ATOM   1422  HB3 GLU A  91       7.849  -5.419 -13.810  1.00 96.73           H  
ATOM   1423  O   GLU A  91       6.423  -4.818  -9.966  1.00 96.73           O  
ATOM   1424  CG  GLU A  91       6.249  -6.793 -13.392  1.00 96.73           C  
ATOM   1425  HG2 GLU A  91       5.656  -7.098 -12.530  1.00 96.73           H  
ATOM   1426  HG3 GLU A  91       5.574  -6.353 -14.127  1.00 96.73           H  
ATOM   1427  CD  GLU A  91       6.879  -8.056 -14.007  1.00 96.73           C  
ATOM   1428  OE1 GLU A  91       6.137  -9.047 -14.236  1.00 96.73           O  
ATOM   1429  OE2 GLU A  91       8.097  -8.099 -14.290  1.00 96.73           O  
ATOM   1430  N   LEU A  92       4.513  -4.914 -11.153  1.00 98.35           N  
ATOM   1431  H   LEU A  92       4.093  -4.851 -12.070  1.00 98.35           H  
ATOM   1432  CA  LEU A  92       3.664  -5.352 -10.058  1.00 98.35           C  
ATOM   1433  HA  LEU A  92       3.902  -4.756  -9.177  1.00 98.35           H  
ATOM   1434  C   LEU A  92       3.934  -6.822  -9.732  1.00 98.35           C  
ATOM   1435  CB  LEU A  92       2.182  -5.156 -10.406  1.00 98.35           C  
ATOM   1436  HB2 LEU A  92       1.962  -5.747 -11.296  1.00 98.35           H  
ATOM   1437  HB3 LEU A  92       1.591  -5.551  -9.581  1.00 98.35           H  
ATOM   1438  O   LEU A  92       4.000  -7.694 -10.604  1.00 98.35           O  
ATOM   1439  CG  LEU A  92       1.749  -3.705 -10.644  1.00 98.35           C  
ATOM   1440  HG  LEU A  92       2.402  -3.238 -11.382  1.00 98.35           H  
ATOM   1441  CD1 LEU A  92       0.320  -3.654 -11.171  1.00 98.35           C  
ATOM   1442 HD11 LEU A  92      -0.385  -3.816 -10.355  1.00 98.35           H  
ATOM   1443 HD12 LEU A  92       0.144  -2.677 -11.621  1.00 98.35           H  
ATOM   1444 HD13 LEU A  92       0.171  -4.415 -11.936  1.00 98.35           H  
ATOM   1445  CD2 LEU A  92       1.780  -2.901  -9.349  1.00 98.35           C  
ATOM   1446 HD21 LEU A  92       1.314  -1.933  -9.531  1.00 98.35           H  
ATOM   1447 HD22 LEU A  92       2.816  -2.759  -9.044  1.00 98.35           H  
ATOM   1448 HD23 LEU A  92       1.236  -3.420  -8.560  1.00 98.35           H  
ATOM   1449  N   CYS A  93       4.029  -7.114  -8.445  1.00 98.17           N  
ATOM   1450  H   CYS A  93       3.931  -6.363  -7.777  1.00 98.17           H  
ATOM   1451  CA  CYS A  93       4.267  -8.445  -7.915  1.00 98.17           C  
ATOM   1452  HA  CYS A  93       3.936  -9.189  -8.639  1.00 98.17           H  
ATOM   1453  C   CYS A  93       3.464  -8.658  -6.635  1.00 98.17           C  
ATOM   1454  CB  CYS A  93       5.773  -8.637  -7.713  1.00 98.17           C  
ATOM   1455  HB2 CYS A  93       6.277  -8.382  -8.645  1.00 98.17           H  
ATOM   1456  HB3 CYS A  93       5.984  -9.678  -7.466  1.00 98.17           H  
ATOM   1457  O   CYS A  93       2.932  -7.723  -6.039  1.00 98.17           O  
ATOM   1458  SG  CYS A  93       6.394  -7.568  -6.382  1.00 98.17           S  
ATOM   1459  HG  CYS A  93       7.698  -7.791  -6.566  1.00 98.17           H  
ATOM   1460  N   ILE A  94       3.339  -9.909  -6.213  1.00 98.37           N  
ATOM   1461  H   ILE A  94       3.825 -10.640  -6.713  1.00 98.37           H  
ATOM   1462  CA  ILE A  94       2.791 -10.226  -4.896  1.00 98.37           C  
ATOM   1463  HA  ILE A  94       2.280  -9.353  -4.490  1.00 98.37           H  
ATOM   1464  C   ILE A  94       3.978 -10.536  -3.990  1.00 98.37           C  
ATOM   1465  CB  ILE A  94       1.752 -11.359  -4.975  1.00 98.37           C  
ATOM   1466  HB  ILE A  94       2.261 -12.276  -5.273  1.00 98.37           H  
ATOM   1467  O   ILE A  94       4.838 -11.330  -4.364  1.00 98.37           O  
ATOM   1468  CG1 ILE A  94       0.648 -11.049  -6.012  1.00 98.37           C  
ATOM   1469 HG12 ILE A  94       1.103 -10.811  -6.974  1.00 98.37           H  
ATOM   1470 HG13 ILE A  94       0.071 -10.185  -5.685  1.00 98.37           H  
ATOM   1471  CG2 ILE A  94       1.118 -11.568  -3.593  1.00 98.37           C  
ATOM   1472 HG21 ILE A  94       0.530 -10.693  -3.313  1.00 98.37           H  
ATOM   1473 HG22 ILE A  94       1.889 -11.723  -2.839  1.00 98.37           H  
ATOM   1474 HG23 ILE A  94       0.469 -12.444  -3.606  1.00 98.37           H  
ATOM   1475  CD1 ILE A  94      -0.302 -12.222  -6.264  1.00 98.37           C  
ATOM   1476 HD11 ILE A  94      -0.954 -11.979  -7.104  1.00 98.37           H  
ATOM   1477 HD12 ILE A  94      -0.918 -12.418  -5.387  1.00 98.37           H  
ATOM   1478 HD13 ILE A  94       0.277 -13.113  -6.507  1.00 98.37           H  
ATOM   1479  N   ALA A  95       4.034  -9.916  -2.817  1.00 97.55           N  
ATOM   1480  H   ALA A  95       3.287  -9.283  -2.567  1.00 97.55           H  
ATOM   1481  CA  ALA A  95       5.128 -10.076  -1.869  1.00 97.55           C  
ATOM   1482  HA  ALA A  95       5.756 -10.908  -2.187  1.00 97.55           H  
ATOM   1483  C   ALA A  95       4.598 -10.405  -0.472  1.00 97.55           C  
ATOM   1484  CB  ALA A  95       5.992  -8.810  -1.883  1.00 97.55           C  
ATOM   1485  HB1 ALA A  95       5.399  -7.950  -1.571  1.00 97.55           H  
ATOM   1486  HB2 ALA A  95       6.835  -8.929  -1.204  1.00 97.55           H  
ATOM   1487  HB3 ALA A  95       6.367  -8.630  -2.891  1.00 97.55           H  
ATOM   1488  O   ALA A  95       3.494  -9.993  -0.108  1.00 97.55           O  
ATOM   1489  N   GLN A  96       5.381 -11.132   0.323  1.00 96.32           N  
ATOM   1490  H   GLN A  96       6.266 -11.462  -0.035  1.00 96.32           H  
ATOM   1491  CA  GLN A  96       5.095 -11.275   1.752  1.00 96.32           C  
ATOM   1492  HA  GLN A  96       4.018 -11.397   1.873  1.00 96.32           H  
ATOM   1493  C   GLN A  96       5.521 -10.010   2.493  1.00 96.32           C  
ATOM   1494  CB  GLN A  96       5.767 -12.513   2.351  1.00 96.32           C  
ATOM   1495  HB2 GLN A  96       6.845 -12.455   2.204  1.00 96.32           H  
ATOM   1496  HB3 GLN A  96       5.561 -12.543   3.421  1.00 96.32           H  
ATOM   1497  O   GLN A  96       6.642  -9.550   2.294  1.00 96.32           O  
ATOM   1498  CG  GLN A  96       5.220 -13.787   1.708  1.00 96.32           C  
ATOM   1499  HG2 GLN A  96       5.475 -13.779   0.648  1.00 96.32           H  
ATOM   1500  HG3 GLN A  96       4.136 -13.818   1.815  1.00 96.32           H  
ATOM   1501  CD  GLN A  96       5.835 -15.037   2.308  1.00 96.32           C  
ATOM   1502  NE2 GLN A  96       5.048 -15.890   2.930  1.00 96.32           N  
ATOM   1503 HE21 GLN A  96       5.482 -16.746   3.245  1.00 96.32           H  
ATOM   1504 HE22 GLN A  96       4.059 -15.701   3.016  1.00 96.32           H  
ATOM   1505  OE1 GLN A  96       7.034 -15.262   2.234  1.00 96.32           O  
ATOM   1506  N   LEU A  97       4.645  -9.459   3.338  1.00 91.57           N  
ATOM   1507  H   LEU A  97       3.741  -9.898   3.438  1.00 91.57           H  
ATOM   1508  CA  LEU A  97       4.923  -8.250   4.124  1.00 91.57           C  
ATOM   1509  HA  LEU A  97       5.636  -7.630   3.582  1.00 91.57           H  
ATOM   1510  C   LEU A  97       5.515  -8.603   5.498  1.00 91.57           C  
ATOM   1511  CB  LEU A  97       3.624  -7.434   4.262  1.00 91.57           C  
ATOM   1512  HB2 LEU A  97       2.858  -8.083   4.687  1.00 91.57           H  
ATOM   1513  HB3 LEU A  97       3.297  -7.121   3.271  1.00 91.57           H  
ATOM   1514  O   LEU A  97       4.753  -9.016   6.378  1.00 91.57           O  
ATOM   1515  CG  LEU A  97       3.737  -6.192   5.168  1.00 91.57           C  
ATOM   1516  HG  LEU A  97       4.022  -6.494   6.176  1.00 91.57           H  
ATOM   1517  CD1 LEU A  97       4.746  -5.163   4.666  1.00 91.57           C  
ATOM   1518 HD11 LEU A  97       4.791  -4.352   5.392  1.00 91.57           H  
ATOM   1519 HD12 LEU A  97       4.413  -4.772   3.704  1.00 91.57           H  
ATOM   1520 HD13 LEU A  97       5.738  -5.605   4.573  1.00 91.57           H  
ATOM   1521  CD2 LEU A  97       2.379  -5.505   5.258  1.00 91.57           C  
ATOM   1522 HD21 LEU A  97       1.629  -6.204   5.628  1.00 91.57           H  
ATOM   1523 HD22 LEU A  97       2.434  -4.655   5.939  1.00 91.57           H  
ATOM   1524 HD23 LEU A  97       2.078  -5.142   4.275  1.00 91.57           H  
ATOM   1525  N   PRO A  98       6.821  -8.391   5.755  1.00 88.88           N  
ATOM   1526  CA  PRO A  98       7.405  -8.657   7.065  1.00 88.88           C  
ATOM   1527  HA  PRO A  98       7.226  -9.707   7.298  1.00 88.88           H  
ATOM   1528  C   PRO A  98       6.797  -7.745   8.149  1.00 88.88           C  
ATOM   1529  CB  PRO A  98       8.914  -8.421   6.915  1.00 88.88           C  
ATOM   1530  HB2 PRO A  98       9.178  -7.428   7.278  1.00 88.88           H  
ATOM   1531  HB3 PRO A  98       9.494  -9.181   7.439  1.00 88.88           H  
ATOM   1532  O   PRO A  98       6.484  -6.590   7.868  1.00 88.88           O  
ATOM   1533  CG  PRO A  98       9.152  -8.476   5.406  1.00 88.88           C  
ATOM   1534  HG2 PRO A  98       9.261  -9.511   5.082  1.00 88.88           H  
ATOM   1535  HG3 PRO A  98      10.017  -7.883   5.107  1.00 88.88           H  
ATOM   1536  CD  PRO A  98       7.854  -7.899   4.857  1.00 88.88           C  
ATOM   1537  HD2 PRO A  98       7.719  -8.215   3.823  1.00 88.88           H  
ATOM   1538  HD3 PRO A  98       7.885  -6.811   4.908  1.00 88.88           H  
ATOM   1539  N   PRO A  99       6.647  -8.212   9.403  1.00 83.12           N  
ATOM   1540  CA  PRO A  99       7.011  -9.538   9.907  1.00 83.12           C  
ATOM   1541  HA  PRO A  99       7.935  -9.888   9.447  1.00 83.12           H  
ATOM   1542  C   PRO A  99       5.924 -10.601   9.677  1.00 83.12           C  
ATOM   1543  CB  PRO A  99       7.254  -9.306  11.401  1.00 83.12           C  
ATOM   1544  HB2 PRO A  99       7.135 -10.212  11.995  1.00 83.12           H  
ATOM   1545  HB3 PRO A  99       8.249  -8.888  11.548  1.00 83.12           H  
ATOM   1546  O   PRO A  99       6.066 -11.729  10.147  1.00 83.12           O  
ATOM   1547  CG  PRO A  99       6.199  -8.255  11.747  1.00 83.12           C  
ATOM   1548  HG2 PRO A  99       6.475  -7.680  12.631  1.00 83.12           H  
ATOM   1549  HG3 PRO A  99       5.232  -8.737  11.888  1.00 83.12           H  
ATOM   1550  CD  PRO A  99       6.159  -7.380  10.494  1.00 83.12           C  
ATOM   1551  HD2 PRO A  99       6.822  -6.524  10.619  1.00 83.12           H  
ATOM   1552  HD3 PRO A  99       5.143  -7.036  10.298  1.00 83.12           H  
ATOM   1553  N   SER A 100       4.824 -10.253   9.004  1.00 81.42           N  
ATOM   1554  H   SER A 100       4.799  -9.356   8.541  1.00 81.42           H  
ATOM   1555  CA  SER A 100       3.812 -11.232   8.620  1.00 81.42           C  
ATOM   1556  HA  SER A 100       3.623 -11.876   9.479  1.00 81.42           H  
ATOM   1557  C   SER A 100       4.323 -12.121   7.477  1.00 81.42           C  
ATOM   1558  CB  SER A 100       2.487 -10.537   8.274  1.00 81.42           C  
ATOM   1559  HB2 SER A 100       1.667 -11.227   8.474  1.00 81.42           H  
ATOM   1560  HB3 SER A 100       2.351  -9.656   8.902  1.00 81.42           H  
ATOM   1561  O   SER A 100       5.251 -11.774   6.749  1.00 81.42           O  
ATOM   1562  OG  SER A 100       2.436 -10.169   6.915  1.00 81.42           O  
ATOM   1563  HG  SER A 100       3.232  -9.682   6.691  1.00 81.42           H  
ATOM   1564  N   SER A 101       3.699 -13.278   7.296  1.00 85.75           N  
ATOM   1565  H   SER A 101       2.975 -13.557   7.944  1.00 85.75           H  
ATOM   1566  CA  SER A 101       3.869 -14.111   6.099  1.00 85.75           C  
ATOM   1567  HA  SER A 101       4.760 -13.793   5.557  1.00 85.75           H  
ATOM   1568  C   SER A 101       2.698 -13.940   5.127  1.00 85.75           C  
ATOM   1569  CB  SER A 101       4.090 -15.568   6.505  1.00 85.75           C  
ATOM   1570  HB2 SER A 101       5.040 -15.649   7.032  1.00 85.75           H  
ATOM   1571  HB3 SER A 101       4.136 -16.192   5.613  1.00 85.75           H  
ATOM   1572  O   SER A 101       2.461 -14.796   4.271  1.00 85.75           O  
ATOM   1573  OG  SER A 101       3.048 -16.020   7.353  1.00 85.75           O  
ATOM   1574  HG  SER A 101       3.067 -16.980   7.348  1.00 85.75           H  
ATOM   1575  N   GLU A 102       1.931 -12.856   5.277  1.00 94.60           N  
ATOM   1576  H   GLU A 102       2.223 -12.123   5.908  1.00 94.60           H  
ATOM   1577  CA  GLU A 102       0.761 -12.594   4.453  1.00 94.60           C  
ATOM   1578  HA  GLU A 102       0.296 -13.555   4.232  1.00 94.60           H  
ATOM   1579  C   GLU A 102       1.156 -11.975   3.117  1.00 94.60           C  
ATOM   1580  CB  GLU A 102      -0.290 -11.749   5.188  1.00 94.60           C  
ATOM   1581  HB2 GLU A 102      -1.151 -11.638   4.529  1.00 94.60           H  
ATOM   1582  HB3 GLU A 102       0.113 -10.761   5.414  1.00 94.60           H  
ATOM   1583  O   GLU A 102       2.040 -11.124   3.029  1.00 94.60           O  
ATOM   1584  CG  GLU A 102      -0.744 -12.424   6.489  1.00 94.60           C  
ATOM   1585  HG2 GLU A 102      -0.751 -13.504   6.341  1.00 94.60           H  
ATOM   1586  HG3 GLU A 102      -0.022 -12.218   7.279  1.00 94.60           H  
ATOM   1587  CD  GLU A 102      -2.141 -11.971   6.924  1.00 94.60           C  
ATOM   1588  OE1 GLU A 102      -3.072 -12.806   6.757  1.00 94.60           O  
ATOM   1589  OE2 GLU A 102      -2.270 -10.845   7.443  1.00 94.60           O  
ATOM   1590  N   TRP A 103       0.485 -12.441   2.066  1.00 97.89           N  
ATOM   1591  H   TRP A 103      -0.240 -13.127   2.218  1.00 97.89           H  
ATOM   1592  CA  TRP A 103       0.714 -12.014   0.697  1.00 97.89           C  
ATOM   1593  HA  TRP A 103       1.778 -11.822   0.557  1.00 97.89           H  
ATOM   1594  C   TRP A 103      -0.054 -10.729   0.411  1.00 97.89           C  
ATOM   1595  CB  TRP A 103       0.297 -13.146  -0.246  1.00 97.89           C  
ATOM   1596  HB2 TRP A 103      -0.754 -13.385  -0.079  1.00 97.89           H  
ATOM   1597  HB3 TRP A 103       0.389 -12.794  -1.273  1.00 97.89           H  
ATOM   1598  O   TRP A 103      -1.270 -10.671   0.604  1.00 97.89           O  
ATOM   1599  CG  TRP A 103       1.112 -14.394  -0.108  1.00 97.89           C  
ATOM   1600  CD1 TRP A 103       0.740 -15.520   0.540  1.00 97.89           C  
ATOM   1601  HD1 TRP A 103      -0.207 -15.659   1.041  1.00 97.89           H  
ATOM   1602  CD2 TRP A 103       2.459 -14.651  -0.604  1.00 97.89           C  
ATOM   1603  CE2 TRP A 103       2.834 -15.976  -0.225  1.00 97.89           C  
ATOM   1604  CE3 TRP A 103       3.400 -13.896  -1.334  1.00 97.89           C  
ATOM   1605  HE3 TRP A 103       3.177 -12.874  -1.604  1.00 97.89           H  
ATOM   1606  NE1 TRP A 103       1.745 -16.463   0.468  1.00 97.89           N  
ATOM   1607  HE1 TRP A 103       1.678 -17.384   0.878  1.00 97.89           H  
ATOM   1608  CH2 TRP A 103       4.990 -15.748  -1.300  1.00 97.89           C  
ATOM   1609  HH2 TRP A 103       5.960 -16.148  -1.555  1.00 97.89           H  
ATOM   1610  CZ2 TRP A 103       4.081 -16.522  -0.560  1.00 97.89           C  
ATOM   1611  HZ2 TRP A 103       4.337 -17.526  -0.253  1.00 97.89           H  
ATOM   1612  CZ3 TRP A 103       4.640 -14.446  -1.698  1.00 97.89           C  
ATOM   1613  HZ3 TRP A 103       5.338 -13.853  -2.270  1.00 97.89           H  
ATOM   1614  N   HIS A 104       0.648  -9.723  -0.095  1.00 98.39           N  
ATOM   1615  H   HIS A 104       1.647  -9.838  -0.192  1.00 98.39           H  
ATOM   1616  CA  HIS A 104       0.103  -8.417  -0.440  1.00 98.39           C  
ATOM   1617  HA  HIS A 104      -0.985  -8.474  -0.475  1.00 98.39           H  
ATOM   1618  C   HIS A 104       0.590  -7.970  -1.812  1.00 98.39           C  
ATOM   1619  CB  HIS A 104       0.480  -7.404   0.642  1.00 98.39           C  
ATOM   1620  HB2 HIS A 104       0.187  -6.402   0.329  1.00 98.39           H  
ATOM   1621  HB3 HIS A 104       1.561  -7.421   0.782  1.00 98.39           H  
ATOM   1622  O   HIS A 104       1.617  -8.432  -2.311  1.00 98.39           O  
ATOM   1623  CG  HIS A 104      -0.186  -7.709   1.953  1.00 98.39           C  
ATOM   1624  CD2 HIS A 104       0.396  -8.325   3.025  1.00 98.39           C  
ATOM   1625  HD2 HIS A 104       1.417  -8.673   3.080  1.00 98.39           H  
ATOM   1626  ND1 HIS A 104      -1.509  -7.492   2.271  1.00 98.39           N  
ATOM   1627  HD1 HIS A 104      -2.207  -7.070   1.675  1.00 98.39           H  
ATOM   1628  CE1 HIS A 104      -1.717  -7.963   3.513  1.00 98.39           C  
ATOM   1629  HE1 HIS A 104      -2.655  -7.940   4.046  1.00 98.39           H  
ATOM   1630  NE2 HIS A 104      -0.579  -8.456   4.014  1.00 98.39           N  
ATOM   1631  N   ARG A 105      -0.158  -7.056  -2.430  1.00 98.81           N  
ATOM   1632  H   ARG A 105      -0.941  -6.645  -1.941  1.00 98.81           H  
ATOM   1633  CA  ARG A 105       0.246  -6.449  -3.694  1.00 98.81           C  
ATOM   1634  HA  ARG A 105       0.593  -7.231  -4.370  1.00 98.81           H  
ATOM   1635  C   ARG A 105       1.407  -5.502  -3.451  1.00 98.81           C  
ATOM   1636  CB  ARG A 105      -0.925  -5.708  -4.336  1.00 98.81           C  
ATOM   1637  HB2 ARG A 105      -0.609  -5.307  -5.299  1.00 98.81           H  
ATOM   1638  HB3 ARG A 105      -1.219  -4.877  -3.696  1.00 98.81           H  
ATOM   1639  O   ARG A 105       1.399  -4.733  -2.487  1.00 98.81           O  
ATOM   1640  CG  ARG A 105      -2.119  -6.643  -4.530  1.00 98.81           C  
ATOM   1641  HG2 ARG A 105      -2.552  -6.902  -3.564  1.00 98.81           H  
ATOM   1642  HG3 ARG A 105      -1.804  -7.562  -5.023  1.00 98.81           H  
ATOM   1643  CD  ARG A 105      -3.188  -5.978  -5.371  1.00 98.81           C  
ATOM   1644  HD2 ARG A 105      -3.936  -6.739  -5.593  1.00 98.81           H  
ATOM   1645  HD3 ARG A 105      -2.754  -5.623  -6.305  1.00 98.81           H  
ATOM   1646  NE  ARG A 105      -3.826  -4.873  -4.643  1.00 98.81           N  
ATOM   1647  HE  ARG A 105      -3.506  -4.646  -3.713  1.00 98.81           H  
ATOM   1648  NH1 ARG A 105      -5.251  -4.354  -6.308  1.00 98.81           N  
ATOM   1649 HH11 ARG A 105      -4.950  -5.172  -6.818  1.00 98.81           H  
ATOM   1650 HH12 ARG A 105      -5.884  -3.695  -6.739  1.00 98.81           H  
ATOM   1651  NH2 ARG A 105      -5.309  -3.168  -4.423  1.00 98.81           N  
ATOM   1652 HH21 ARG A 105      -6.007  -2.557  -4.822  1.00 98.81           H  
ATOM   1653 HH22 ARG A 105      -4.866  -2.913  -3.551  1.00 98.81           H  
ATOM   1654  CZ  ARG A 105      -4.788  -4.125  -5.121  1.00 98.81           C  
ATOM   1655  N   ALA A 106       2.379  -5.550  -4.342  1.00 98.56           N  
ATOM   1656  H   ALA A 106       2.345  -6.230  -5.089  1.00 98.56           H  
ATOM   1657  CA  ALA A 106       3.553  -4.715  -4.290  1.00 98.56           C  
ATOM   1658  HA  ALA A 106       3.291  -3.793  -3.770  1.00 98.56           H  
ATOM   1659  C   ALA A 106       4.018  -4.332  -5.699  1.00 98.56           C  
ATOM   1660  CB  ALA A 106       4.630  -5.455  -3.484  1.00 98.56           C  
ATOM   1661  HB1 ALA A 106       5.493  -4.802  -3.349  1.00 98.56           H  
ATOM   1662  HB2 ALA A 106       4.245  -5.719  -2.500  1.00 98.56           H  
ATOM   1663  HB3 ALA A 106       4.935  -6.361  -4.009  1.00 98.56           H  
ATOM   1664  O   ALA A 106       3.570  -4.888  -6.701  1.00 98.56           O  
ATOM   1665  N   VAL A 107       4.933  -3.375  -5.762  1.00 98.22           N  
ATOM   1666  H   VAL A 107       5.194  -2.919  -4.899  1.00 98.22           H  
ATOM   1667  CA  VAL A 107       5.702  -3.035  -6.960  1.00 98.22           C  
ATOM   1668  HA  VAL A 107       5.514  -3.781  -7.732  1.00 98.22           H  
ATOM   1669  C   VAL A 107       7.182  -3.099  -6.617  1.00 98.22           C  
ATOM   1670  CB  VAL A 107       5.283  -1.667  -7.533  1.00 98.22           C  
ATOM   1671  HB  VAL A 107       4.233  -1.727  -7.818  1.00 98.22           H  
ATOM   1672  O   VAL A 107       7.595  -2.629  -5.553  1.00 98.22           O  
ATOM   1673  CG1 VAL A 107       5.401  -0.507  -6.544  1.00 98.22           C  
ATOM   1674 HG11 VAL A 107       5.025   0.405  -7.009  1.00 98.22           H  
ATOM   1675 HG12 VAL A 107       6.444  -0.355  -6.266  1.00 98.22           H  
ATOM   1676 HG13 VAL A 107       4.797  -0.709  -5.660  1.00 98.22           H  
ATOM   1677  CG2 VAL A 107       6.094  -1.320  -8.783  1.00 98.22           C  
ATOM   1678 HG21 VAL A 107       7.157  -1.252  -8.551  1.00 98.22           H  
ATOM   1679 HG22 VAL A 107       5.933  -2.079  -9.549  1.00 98.22           H  
ATOM   1680 HG23 VAL A 107       5.785  -0.347  -9.165  1.00 98.22           H  
ATOM   1681  N   VAL A 108       7.988  -3.679  -7.505  1.00 95.98           N  
ATOM   1682  H   VAL A 108       7.593  -4.035  -8.364  1.00 95.98           H  
ATOM   1683  CA  VAL A 108       9.447  -3.659  -7.351  1.00 95.98           C  
ATOM   1684  HA  VAL A 108       9.696  -3.880  -6.313  1.00 95.98           H  
ATOM   1685  C   VAL A 108       9.969  -2.265  -7.658  1.00 95.98           C  
ATOM   1686  CB  VAL A 108      10.131  -4.718  -8.228  1.00 95.98           C  
ATOM   1687  HB  VAL A 108       9.825  -4.583  -9.266  1.00 95.98           H  
ATOM   1688  O   VAL A 108       9.811  -1.770  -8.770  1.00 95.98           O  
ATOM   1689  CG1 VAL A 108      11.663  -4.641  -8.147  1.00 95.98           C  
ATOM   1690 HG11 VAL A 108      12.102  -5.448  -8.734  1.00 95.98           H  
ATOM   1691 HG12 VAL A 108      11.994  -4.724  -7.112  1.00 95.98           H  
ATOM   1692 HG13 VAL A 108      12.016  -3.697  -8.564  1.00 95.98           H  
ATOM   1693  CG2 VAL A 108       9.714  -6.114  -7.764  1.00 95.98           C  
ATOM   1694 HG21 VAL A 108      10.271  -6.855  -8.338  1.00 95.98           H  
ATOM   1695 HG22 VAL A 108       8.647  -6.250  -7.938  1.00 95.98           H  
ATOM   1696 HG23 VAL A 108       9.938  -6.249  -6.705  1.00 95.98           H  
ATOM   1697  N   LEU A 109      10.624  -1.647  -6.678  1.00 94.82           N  
ATOM   1698  H   LEU A 109      10.748  -2.128  -5.799  1.00 94.82           H  
ATOM   1699  CA  LEU A 109      11.308  -0.370  -6.863  1.00 94.82           C  
ATOM   1700  HA  LEU A 109      10.775   0.232  -7.598  1.00 94.82           H  
ATOM   1701  C   LEU A 109      12.716  -0.602  -7.417  1.00 94.82           C  
ATOM   1702  CB  LEU A 109      11.352   0.397  -5.530  1.00 94.82           C  
ATOM   1703  HB2 LEU A 109      11.959  -0.166  -4.820  1.00 94.82           H  
ATOM   1704  HB3 LEU A 109      11.852   1.348  -5.708  1.00 94.82           H  
ATOM   1705  O   LEU A 109      13.109   0.005  -8.406  1.00 94.82           O  
ATOM   1706  CG  LEU A 109       9.981   0.672  -4.886  1.00 94.82           C  
ATOM   1707  HG  LEU A 109       9.498  -0.271  -4.632  1.00 94.82           H  
ATOM   1708  CD1 LEU A 109      10.203   1.458  -3.592  1.00 94.82           C  
ATOM   1709 HD11 LEU A 109      10.685   2.410  -3.815  1.00 94.82           H  
ATOM   1710 HD12 LEU A 109       9.245   1.647  -3.108  1.00 94.82           H  
ATOM   1711 HD13 LEU A 109      10.832   0.875  -2.919  1.00 94.82           H  
ATOM   1712  CD2 LEU A 109       9.052   1.477  -5.795  1.00 94.82           C  
ATOM   1713 HD21 LEU A 109       8.128   1.717  -5.268  1.00 94.82           H  
ATOM   1714 HD22 LEU A 109       8.794   0.889  -6.676  1.00 94.82           H  
ATOM   1715 HD23 LEU A 109       9.537   2.401  -6.111  1.00 94.82           H  
ATOM   1716  N   GLU A 110      13.464  -1.514  -6.795  1.00 89.20           N  
ATOM   1717  H   GLU A 110      13.076  -1.999  -5.999  1.00 89.20           H  
ATOM   1718  CA  GLU A 110      14.827  -1.862  -7.200  1.00 89.20           C  
ATOM   1719  HA  GLU A 110      14.862  -1.881  -8.289  1.00 89.20           H  
ATOM   1720  C   GLU A 110      15.222  -3.259  -6.700  1.00 89.20           C  
ATOM   1721  CB  GLU A 110      15.833  -0.790  -6.726  1.00 89.20           C  
ATOM   1722  HB2 GLU A 110      15.581   0.154  -7.210  1.00 89.20           H  
ATOM   1723  HB3 GLU A 110      16.828  -1.079  -7.062  1.00 89.20           H  
ATOM   1724  O   GLU A 110      14.712  -3.744  -5.688  1.00 89.20           O  
ATOM   1725  CG  GLU A 110      15.867  -0.566  -5.202  1.00 89.20           C  
ATOM   1726  HG2 GLU A 110      14.855  -0.332  -4.871  1.00 89.20           H  
ATOM   1727  HG3 GLU A 110      16.188  -1.485  -4.713  1.00 89.20           H  
ATOM   1728  CD  GLU A 110      16.779   0.590  -4.753  1.00 89.20           C  
ATOM   1729  OE1 GLU A 110      16.674   0.973  -3.558  1.00 89.20           O  
ATOM   1730  OE2 GLU A 110      17.544   1.124  -5.584  1.00 89.20           O  
ATOM   1731  N   GLN A 111      16.156  -3.908  -7.399  1.00 79.34           N  
ATOM   1732  H   GLN A 111      16.578  -3.434  -8.185  1.00 79.34           H  
ATOM   1733  CA  GLN A 111      16.833  -5.111  -6.907  1.00 79.34           C  
ATOM   1734  HA  GLN A 111      16.210  -5.611  -6.166  1.00 79.34           H  
ATOM   1735  C   GLN A 111      18.140  -4.708  -6.231  1.00 79.34           C  
ATOM   1736  CB  GLN A 111      17.092  -6.109  -8.037  1.00 79.34           C  
ATOM   1737  HB2 GLN A 111      17.630  -5.614  -8.846  1.00 79.34           H  
ATOM   1738  HB3 GLN A 111      17.716  -6.914  -7.650  1.00 79.34           H  
ATOM   1739  O   GLN A 111      18.990  -4.042  -6.831  1.00 79.34           O  
ATOM   1740  CG  GLN A 111      15.790  -6.714  -8.577  1.00 79.34           C  
ATOM   1741  HG2 GLN A 111      15.134  -5.916  -8.927  1.00 79.34           H  
ATOM   1742  HG3 GLN A 111      15.278  -7.258  -7.783  1.00 79.34           H  
ATOM   1743  CD  GLN A 111      16.053  -7.671  -9.731  1.00 79.34           C  
ATOM   1744  NE2 GLN A 111      15.111  -7.847 -10.632  1.00 79.34           N  
ATOM   1745 HE21 GLN A 111      14.190  -7.443 -10.533  1.00 79.34           H  
ATOM   1746 HE22 GLN A 111      15.303  -8.537 -11.344  1.00 79.34           H  
ATOM   1747  OE1 GLN A 111      17.101  -8.285  -9.856  1.00 79.34           O  
ATOM   1748  N   ILE A 112      18.306  -5.114  -4.978  1.00 69.76           N  
ATOM   1749  H   ILE A 112      17.666  -5.793  -4.594  1.00 69.76           H  
ATOM   1750  CA  ILE A 112      19.465  -4.742  -4.171  1.00 69.76           C  
ATOM   1751  HA  ILE A 112      19.701  -3.697  -4.375  1.00 69.76           H  
ATOM   1752  C   ILE A 112      20.648  -5.603  -4.603  1.00 69.76           C  
ATOM   1753  CB  ILE A 112      19.154  -4.871  -2.668  1.00 69.76           C  
ATOM   1754  HB  ILE A 112      18.992  -5.923  -2.433  1.00 69.76           H  
ATOM   1755  O   ILE A 112      20.511  -6.810  -4.762  1.00 69.76           O  
ATOM   1756  CG1 ILE A 112      17.867  -4.087  -2.331  1.00 69.76           C  
ATOM   1757 HG12 ILE A 112      17.967  -3.052  -2.660  1.00 69.76           H  
ATOM   1758 HG13 ILE A 112      17.022  -4.531  -2.856  1.00 69.76           H  
ATOM   1759  CG2 ILE A 112      20.344  -4.363  -1.832  1.00 69.76           C  
ATOM   1760 HG21 ILE A 112      20.505  -3.301  -2.013  1.00 69.76           H  
ATOM   1761 HG22 ILE A 112      20.150  -4.514  -0.770  1.00 69.76           H  
ATOM   1762 HG23 ILE A 112      21.249  -4.923  -2.069  1.00 69.76           H  
ATOM   1763  CD1 ILE A 112      17.520  -4.095  -0.849  1.00 69.76           C  
ATOM   1764 HD11 ILE A 112      16.500  -3.725  -0.736  1.00 69.76           H  
ATOM   1765 HD12 ILE A 112      18.198  -3.437  -0.305  1.00 69.76           H  
ATOM   1766 HD13 ILE A 112      17.584  -5.106  -0.447  1.00 69.76           H  
ATOM   1767  N   LEU A 113      21.818  -4.981  -4.787  1.00 66.80           N  
ATOM   1768  H   LEU A 113      21.834  -3.987  -4.606  1.00 66.80           H  
ATOM   1769  CA  LEU A 113      23.010  -5.582  -5.415  1.00 66.80           C  
ATOM   1770  HA  LEU A 113      23.778  -4.809  -5.416  1.00 66.80           H  
ATOM   1771  C   LEU A 113      22.837  -5.936  -6.906  1.00 66.80           C  
ATOM   1772  CB  LEU A 113      23.567  -6.762  -4.585  1.00 66.80           C  
ATOM   1773  HB2 LEU A 113      24.488  -7.110  -5.051  1.00 66.80           H  
ATOM   1774  HB3 LEU A 113      22.862  -7.592  -4.635  1.00 66.80           H  
ATOM   1775  O   LEU A 113      23.710  -6.576  -7.489  1.00 66.80           O  
ATOM   1776  CG  LEU A 113      23.864  -6.450  -3.110  1.00 66.80           C  
ATOM   1777  HG  LEU A 113      22.979  -6.032  -2.630  1.00 66.80           H  
ATOM   1778  CD1 LEU A 113      24.220  -7.733  -2.364  1.00 66.80           C  
ATOM   1779 HD11 LEU A 113      23.387  -8.433  -2.432  1.00 66.80           H  
ATOM   1780 HD12 LEU A 113      24.401  -7.511  -1.312  1.00 66.80           H  
ATOM   1781 HD13 LEU A 113      25.108  -8.189  -2.803  1.00 66.80           H  
ATOM   1782  CD2 LEU A 113      25.020  -5.458  -2.963  1.00 66.80           C  
ATOM   1783 HD21 LEU A 113      25.909  -5.846  -3.461  1.00 66.80           H  
ATOM   1784 HD22 LEU A 113      24.744  -4.498  -3.400  1.00 66.80           H  
ATOM   1785 HD23 LEU A 113      25.234  -5.303  -1.905  1.00 66.80           H  
ATOM   1786  N   GLY A 114      21.773  -5.443  -7.545  1.00 58.08           N  
ATOM   1787  H   GLY A 114      21.049  -4.995  -7.002  1.00 58.08           H  
ATOM   1788  CA  GLY A 114      21.528  -5.611  -8.973  1.00 58.08           C  
ATOM   1789  HA2 GLY A 114      22.466  -5.476  -9.511  1.00 58.08           H  
ATOM   1790  HA3 GLY A 114      20.828  -4.842  -9.300  1.00 58.08           H  
ATOM   1791  C   GLY A 114      20.943  -6.978  -9.349  1.00 58.08           C  
ATOM   1792  O   GLY A 114      20.541  -7.749  -8.475  1.00 58.08           O  
ATOM   1793  N   PRO A 115      20.870  -7.280 -10.660  1.00 56.09           N  
ATOM   1794  CA  PRO A 115      20.329  -8.540 -11.158  1.00 56.09           C  
ATOM   1795  HA  PRO A 115      19.274  -8.599 -10.888  1.00 56.09           H  
ATOM   1796  C   PRO A 115      21.079  -9.737 -10.567  1.00 56.09           C  
ATOM   1797  CB  PRO A 115      20.448  -8.479 -12.687  1.00 56.09           C  
ATOM   1798  HB2 PRO A 115      19.587  -8.938 -13.173  1.00 56.09           H  
ATOM   1799  HB3 PRO A 115      21.368  -8.959 -13.020  1.00 56.09           H  
ATOM   1800  O   PRO A 115      22.287  -9.870 -10.757  1.00 56.09           O  
ATOM   1801  CG  PRO A 115      20.532  -6.983 -12.984  1.00 56.09           C  
ATOM   1802  HG2 PRO A 115      21.076  -6.783 -13.908  1.00 56.09           H  
ATOM   1803  HG3 PRO A 115      19.527  -6.565 -13.032  1.00 56.09           H  
ATOM   1804  CD  PRO A 115      21.259  -6.422 -11.766  1.00 56.09           C  
ATOM   1805  HD2 PRO A 115      20.961  -5.386 -11.601  1.00 56.09           H  
ATOM   1806  HD3 PRO A 115      22.337  -6.491 -11.912  1.00 56.09           H  
ATOM   1807  N   GLY A 116      20.359 -10.598  -9.848  1.00 60.06           N  
ATOM   1808  H   GLY A 116      19.385 -10.381  -9.690  1.00 60.06           H  
ATOM   1809  CA  GLY A 116      20.931 -11.755  -9.148  1.00 60.06           C  
ATOM   1810  HA2 GLY A 116      20.230 -12.587  -9.214  1.00 60.06           H  
ATOM   1811  HA3 GLY A 116      21.859 -12.060  -9.633  1.00 60.06           H  
ATOM   1812  C   GLY A 116      21.233 -11.521  -7.665  1.00 60.06           C  
ATOM   1813  O   GLY A 116      21.641 -12.454  -6.978  1.00 60.06           O  
ATOM   1814  N   GLY A 117      20.997 -10.317  -7.139  1.00 63.95           N  
ATOM   1815  H   GLY A 117      20.695  -9.561  -7.737  1.00 63.95           H  
ATOM   1816  CA  GLY A 117      20.894 -10.118  -5.698  1.00 63.95           C  
ATOM   1817  HA2 GLY A 117      21.801 -10.480  -5.214  1.00 63.95           H  
ATOM   1818  HA3 GLY A 117      20.784  -9.054  -5.488  1.00 63.95           H  
ATOM   1819  C   GLY A 117      19.677 -10.854  -5.130  1.00 63.95           C  
ATOM   1820  O   GLY A 117      18.604 -10.845  -5.727  1.00 63.95           O  
ATOM   1821  N   GLY A 118      19.830 -11.482  -3.962  1.00 82.13           N  
ATOM   1822  H   GLY A 118      20.748 -11.496  -3.543  1.00 82.13           H  
ATOM   1823  CA  GLY A 118      18.758 -12.248  -3.310  1.00 82.13           C  
ATOM   1824  HA2 GLY A 118      19.188 -12.918  -2.566  1.00 82.13           H  
ATOM   1825  HA3 GLY A 118      18.247 -12.849  -4.063  1.00 82.13           H  
ATOM   1826  C   GLY A 118      17.674 -11.409  -2.634  1.00 82.13           C  
ATOM   1827  O   GLY A 118      16.810 -11.978  -1.971  1.00 82.13           O  
ATOM   1828  N   THR A 119      17.702 -10.082  -2.798  1.00 89.32           N  
ATOM   1829  H   THR A 119      18.369  -9.700  -3.453  1.00 89.32           H  
ATOM   1830  CA  THR A 119      16.820  -9.136  -2.104  1.00 89.32           C  
ATOM   1831  HA  THR A 119      15.959  -9.677  -1.712  1.00 89.32           H  
ATOM   1832  C   THR A 119      16.312  -8.059  -3.062  1.00 89.32           C  
ATOM   1833  CB  THR A 119      17.542  -8.472  -0.917  1.00 89.32           C  
ATOM   1834  HB  THR A 119      18.290  -7.774  -1.294  1.00 89.32           H  
ATOM   1835  O   THR A 119      17.080  -7.479  -3.829  1.00 89.32           O  
ATOM   1836  CG2 THR A 119      16.586  -7.729   0.014  1.00 89.32           C  
ATOM   1837 HG21 THR A 119      17.150  -7.245   0.811  1.00 89.32           H  
ATOM   1838 HG22 THR A 119      16.041  -6.960  -0.534  1.00 89.32           H  
ATOM   1839 HG23 THR A 119      15.873  -8.427   0.452  1.00 89.32           H  
ATOM   1840  OG1 THR A 119      18.190  -9.425  -0.105  1.00 89.32           O  
ATOM   1841  HG1 THR A 119      18.426  -8.976   0.711  1.00 89.32           H  
ATOM   1842  N   ALA A 120      15.023  -7.740  -2.984  1.00 92.46           N  
ATOM   1843  H   ALA A 120      14.449  -8.228  -2.311  1.00 92.46           H  
ATOM   1844  CA  ALA A 120      14.395  -6.643  -3.709  1.00 92.46           C  
ATOM   1845  HA  ALA A 120      15.143  -6.105  -4.291  1.00 92.46           H  
ATOM   1846  C   ALA A 120      13.760  -5.652  -2.734  1.00 92.46           C  
ATOM   1847  CB  ALA A 120      13.354  -7.208  -4.674  1.00 92.46           C  
ATOM   1848  HB1 ALA A 120      13.813  -7.950  -5.327  1.00 92.46           H  
ATOM   1849  HB2 ALA A 120      12.557  -7.667  -4.090  1.00 92.46           H  
ATOM   1850  HB3 ALA A 120      12.939  -6.403  -5.280  1.00 92.46           H  
ATOM   1851  O   ALA A 120      13.204  -6.038  -1.706  1.00 92.46           O  
ATOM   1852  N   ARG A 121      13.799  -4.370  -3.081  1.00 95.57           N  
ATOM   1853  H   ARG A 121      14.224  -4.130  -3.965  1.00 95.57           H  
ATOM   1854  CA  ARG A 121      13.063  -3.326  -2.379  1.00 95.57           C  
ATOM   1855  HA  ARG A 121      12.864  -3.647  -1.357  1.00 95.57           H  
ATOM   1856  C   ARG A 121      11.730  -3.110  -3.082  1.00 95.57           C  
ATOM   1857  CB  ARG A 121      13.935  -2.080  -2.322  1.00 95.57           C  
ATOM   1858  HB2 ARG A 121      14.102  -1.734  -3.343  1.00 95.57           H  
ATOM   1859  HB3 ARG A 121      14.898  -2.340  -1.883  1.00 95.57           H  
ATOM   1860  O   ARG A 121      11.691  -2.839  -4.284  1.00 95.57           O  
ATOM   1861  CG  ARG A 121      13.305  -0.957  -1.498  1.00 95.57           C  
ATOM   1862  HG2 ARG A 121      13.118  -1.290  -0.477  1.00 95.57           H  
ATOM   1863  HG3 ARG A 121      12.370  -0.649  -1.966  1.00 95.57           H  
ATOM   1864  CD  ARG A 121      14.292   0.206  -1.499  1.00 95.57           C  
ATOM   1865  HD2 ARG A 121      14.675   0.305  -2.515  1.00 95.57           H  
ATOM   1866  HD3 ARG A 121      15.126  -0.019  -0.834  1.00 95.57           H  
ATOM   1867  NE  ARG A 121      13.660   1.475  -1.125  1.00 95.57           N  
ATOM   1868  HE  ARG A 121      12.774   1.425  -0.642  1.00 95.57           H  
ATOM   1869  NH1 ARG A 121      15.350   2.815  -1.913  1.00 95.57           N  
ATOM   1870 HH11 ARG A 121      15.820   2.016  -2.313  1.00 95.57           H  
ATOM   1871 HH12 ARG A 121      15.724   3.720  -2.162  1.00 95.57           H  
ATOM   1872  NH2 ARG A 121      13.494   3.739  -1.074  1.00 95.57           N  
ATOM   1873 HH21 ARG A 121      13.888   4.645  -1.283  1.00 95.57           H  
ATOM   1874 HH22 ARG A 121      12.574   3.659  -0.665  1.00 95.57           H  
ATOM   1875  CZ  ARG A 121      14.174   2.665  -1.369  1.00 95.57           C  
ATOM   1876  N   VAL A 122      10.641  -3.229  -2.334  1.00 97.08           N  
ATOM   1877  H   VAL A 122      10.757  -3.441  -1.353  1.00 97.08           H  
ATOM   1878  CA  VAL A 122       9.275  -3.180  -2.860  1.00 97.08           C  
ATOM   1879  HA  VAL A 122       9.316  -2.846  -3.897  1.00 97.08           H  
ATOM   1880  C   VAL A 122       8.430  -2.161  -2.104  1.00 97.08           C  
ATOM   1881  CB  VAL A 122       8.610  -4.572  -2.860  1.00 97.08           C  
ATOM   1882  HB  VAL A 122       7.650  -4.473  -3.365  1.00 97.08           H  
ATOM   1883  O   VAL A 122       8.602  -1.984  -0.900  1.00 97.08           O  
ATOM   1884  CG1 VAL A 122       9.433  -5.600  -3.647  1.00 97.08           C  
ATOM   1885 HG11 VAL A 122       8.840  -6.503  -3.789  1.00 97.08           H  
ATOM   1886 HG12 VAL A 122      10.348  -5.851  -3.110  1.00 97.08           H  
ATOM   1887 HG13 VAL A 122       9.693  -5.192  -4.624  1.00 97.08           H  
ATOM   1888  CG2 VAL A 122       8.358  -5.143  -1.458  1.00 97.08           C  
ATOM   1889 HG21 VAL A 122       9.294  -5.231  -0.907  1.00 97.08           H  
ATOM   1890 HG22 VAL A 122       7.898  -6.128  -1.538  1.00 97.08           H  
ATOM   1891 HG23 VAL A 122       7.675  -4.497  -0.906  1.00 97.08           H  
ATOM   1892  N   LEU A 123       7.507  -1.504  -2.804  1.00 97.54           N  
ATOM   1893  H   LEU A 123       7.430  -1.714  -3.789  1.00 97.54           H  
ATOM   1894  CA  LEU A 123       6.431  -0.716  -2.198  1.00 97.54           C  
ATOM   1895  HA  LEU A 123       6.708  -0.411  -1.189  1.00 97.54           H  
ATOM   1896  C   LEU A 123       5.183  -1.590  -2.108  1.00 97.54           C  
ATOM   1897  CB  LEU A 123       6.190   0.552  -3.040  1.00 97.54           C  
ATOM   1898  HB2 LEU A 123       6.163   0.262  -4.090  1.00 97.54           H  
ATOM   1899  HB3 LEU A 123       7.036   1.228  -2.912  1.00 97.54           H  
ATOM   1900  O   LEU A 123       4.708  -2.079  -3.132  1.00 97.54           O  
ATOM   1901  CG  LEU A 123       4.890   1.320  -2.726  1.00 97.54           C  
ATOM   1902  HG  LEU A 123       4.032   0.654  -2.808  1.00 97.54           H  
ATOM   1903  CD1 LEU A 123       4.916   1.924  -1.324  1.00 97.54           C  
ATOM   1904 HD11 LEU A 123       4.004   2.496  -1.152  1.00 97.54           H  
ATOM   1905 HD12 LEU A 123       5.773   2.587  -1.206  1.00 97.54           H  
ATOM   1906 HD13 LEU A 123       4.961   1.136  -0.572  1.00 97.54           H  
ATOM   1907  CD2 LEU A 123       4.698   2.448  -3.737  1.00 97.54           C  
ATOM   1908 HD21 LEU A 123       5.528   3.152  -3.683  1.00 97.54           H  
ATOM   1909 HD22 LEU A 123       4.638   2.036  -4.745  1.00 97.54           H  
ATOM   1910 HD23 LEU A 123       3.766   2.974  -3.529  1.00 97.54           H  
ATOM   1911  N   PHE A 124       4.625  -1.753  -0.911  1.00 98.39           N  
ATOM   1912  H   PHE A 124       5.044  -1.305  -0.109  1.00 98.39           H  
ATOM   1913  CA  PHE A 124       3.340  -2.422  -0.720  1.00 98.39           C  
ATOM   1914  HA  PHE A 124       3.262  -3.265  -1.407  1.00 98.39           H  
ATOM   1915  C   PHE A 124       2.204  -1.449  -1.021  1.00 98.39           C  
ATOM   1916  CB  PHE A 124       3.251  -2.971   0.704  1.00 98.39           C  
ATOM   1917  HB2 PHE A 124       2.227  -3.292   0.892  1.00 98.39           H  
ATOM   1918  HB3 PHE A 124       3.490  -2.181   1.416  1.00 98.39           H  
ATOM   1919  O   PHE A 124       1.868  -0.601  -0.201  1.00 98.39           O  
ATOM   1920  CG  PHE A 124       4.167  -4.148   0.927  1.00 98.39           C  
ATOM   1921  CD1 PHE A 124       3.728  -5.445   0.604  1.00 98.39           C  
ATOM   1922  HD1 PHE A 124       2.738  -5.587   0.197  1.00 98.39           H  
ATOM   1923  CD2 PHE A 124       5.470  -3.947   1.411  1.00 98.39           C  
ATOM   1924  HD2 PHE A 124       5.815  -2.950   1.644  1.00 98.39           H  
ATOM   1925  CE1 PHE A 124       4.581  -6.546   0.789  1.00 98.39           C  
ATOM   1926  HE1 PHE A 124       4.242  -7.542   0.548  1.00 98.39           H  
ATOM   1927  CE2 PHE A 124       6.324  -5.047   1.581  1.00 98.39           C  
ATOM   1928  HE2 PHE A 124       7.333  -4.892   1.935  1.00 98.39           H  
ATOM   1929  CZ  PHE A 124       5.885  -6.344   1.270  1.00 98.39           C  
ATOM   1930  HZ  PHE A 124       6.556  -7.182   1.387  1.00 98.39           H  
ATOM   1931  N   VAL A 125       1.587  -1.573  -2.194  1.00 98.60           N  
ATOM   1932  H   VAL A 125       1.889  -2.316  -2.808  1.00 98.60           H  
ATOM   1933  CA  VAL A 125       0.654  -0.562  -2.733  1.00 98.60           C  
ATOM   1934  HA  VAL A 125       1.151   0.407  -2.690  1.00 98.60           H  
ATOM   1935  C   VAL A 125      -0.639  -0.402  -1.921  1.00 98.60           C  
ATOM   1936  CB  VAL A 125       0.337  -0.843  -4.214  1.00 98.60           C  
ATOM   1937  HB  VAL A 125      -0.315  -0.049  -4.579  1.00 98.60           H  
ATOM   1938  O   VAL A 125      -1.314   0.616  -2.027  1.00 98.60           O  
ATOM   1939  CG1 VAL A 125       1.621  -0.828  -5.057  1.00 98.60           C  
ATOM   1940 HG11 VAL A 125       2.294  -1.637  -4.769  1.00 98.60           H  
ATOM   1941 HG12 VAL A 125       1.375  -0.939  -6.113  1.00 98.60           H  
ATOM   1942 HG13 VAL A 125       2.132   0.126  -4.927  1.00 98.60           H  
ATOM   1943  CG2 VAL A 125      -0.375  -2.188  -4.417  1.00 98.60           C  
ATOM   1944 HG21 VAL A 125      -0.586  -2.337  -5.476  1.00 98.60           H  
ATOM   1945 HG22 VAL A 125      -1.320  -2.200  -3.875  1.00 98.60           H  
ATOM   1946 HG23 VAL A 125       0.260  -3.003  -4.070  1.00 98.60           H  
ATOM   1947  N   ASP A 126      -0.971  -1.385  -1.080  1.00 98.41           N  
ATOM   1948  H   ASP A 126      -0.384  -2.206  -1.075  1.00 98.41           H  
ATOM   1949  CA  ASP A 126      -2.139  -1.352  -0.188  1.00 98.41           C  
ATOM   1950  HA  ASP A 126      -2.854  -0.619  -0.561  1.00 98.41           H  
ATOM   1951  C   ASP A 126      -1.811  -0.931   1.253  1.00 98.41           C  
ATOM   1952  CB  ASP A 126      -2.824  -2.723  -0.209  1.00 98.41           C  
ATOM   1953  HB2 ASP A 126      -3.654  -2.725   0.498  1.00 98.41           H  
ATOM   1954  HB3 ASP A 126      -2.111  -3.485   0.107  1.00 98.41           H  
ATOM   1955  O   ASP A 126      -2.722  -0.682   2.036  1.00 98.41           O  
ATOM   1956  CG  ASP A 126      -3.372  -3.067  -1.590  1.00 98.41           C  
ATOM   1957  OD1 ASP A 126      -4.050  -2.213  -2.207  1.00 98.41           O  
ATOM   1958  OD2 ASP A 126      -3.154  -4.212  -2.051  1.00 98.41           O  
ATOM   1959  N   HIS A 127      -0.527  -0.825   1.604  1.00 97.02           N  
ATOM   1960  H   HIS A 127       0.171  -0.979   0.891  1.00 97.02           H  
ATOM   1961  CA  HIS A 127      -0.063  -0.433   2.945  1.00 97.02           C  
ATOM   1962  HA  HIS A 127      -0.914  -0.257   3.603  1.00 97.02           H  
ATOM   1963  C   HIS A 127       0.752   0.866   2.935  1.00 97.02           C  
ATOM   1964  CB  HIS A 127       0.758  -1.577   3.545  1.00 97.02           C  
ATOM   1965  HB2 HIS A 127       1.170  -1.247   4.499  1.00 97.02           H  
ATOM   1966  HB3 HIS A 127       1.589  -1.800   2.876  1.00 97.02           H  
ATOM   1967  O   HIS A 127       0.870   1.530   3.956  1.00 97.02           O  
ATOM   1968  CG  HIS A 127      -0.012  -2.847   3.794  1.00 97.02           C  
ATOM   1969  CD2 HIS A 127      -0.134  -3.888   2.920  1.00 97.02           C  
ATOM   1970  HD2 HIS A 127       0.275  -3.929   1.921  1.00 97.02           H  
ATOM   1971  ND1 HIS A 127      -0.587  -3.213   5.012  1.00 97.02           N  
ATOM   1972  CE1 HIS A 127      -1.027  -4.465   4.851  1.00 97.02           C  
ATOM   1973  HE1 HIS A 127      -1.460  -5.066   5.637  1.00 97.02           H  
ATOM   1974  NE2 HIS A 127      -0.768  -4.896   3.608  1.00 97.02           N  
ATOM   1975  HE2 HIS A 127      -0.851  -5.858   3.312  1.00 97.02           H  
ATOM   1976  N   GLY A 128       1.305   1.252   1.786  1.00 97.45           N  
ATOM   1977  H   GLY A 128       1.227   0.636   0.989  1.00 97.45           H  
ATOM   1978  CA  GLY A 128       2.085   2.476   1.599  1.00 97.45           C  
ATOM   1979  HA2 GLY A 128       2.083   2.750   0.544  1.00 97.45           H  
ATOM   1980  HA3 GLY A 128       1.605   3.275   2.164  1.00 97.45           H  
ATOM   1981  C   GLY A 128       3.535   2.392   2.075  1.00 97.45           C  
ATOM   1982  O   GLY A 128       4.338   3.256   1.733  1.00 97.45           O  
ATOM   1983  N   ASN A 129       3.901   1.345   2.816  1.00 96.33           N  
ATOM   1984  H   ASN A 129       3.201   0.667   3.084  1.00 96.33           H  
ATOM   1985  CA  ASN A 129       5.259   1.155   3.300  1.00 96.33           C  
ATOM   1986  HA  ASN A 129       5.664   2.140   3.532  1.00 96.33           H  
ATOM   1987  C   ASN A 129       6.164   0.515   2.236  1.00 96.33           C  
ATOM   1988  CB  ASN A 129       5.233   0.368   4.618  1.00 96.33           C  
ATOM   1989  HB2 ASN A 129       6.200   0.467   5.111  1.00 96.33           H  
ATOM   1990  HB3 ASN A 129       4.485   0.792   5.288  1.00 96.33           H  
ATOM   1991  O   ASN A 129       5.742  -0.299   1.407  1.00 96.33           O  
ATOM   1992  CG  ASN A 129       4.915  -1.098   4.410  1.00 96.33           C  
ATOM   1993  ND2 ASN A 129       5.878  -1.975   4.581  1.00 96.33           N  
ATOM   1994 HD21 ASN A 129       6.797  -1.672   4.868  1.00 96.33           H  
ATOM   1995 HD22 ASN A 129       5.629  -2.939   4.409  1.00 96.33           H  
ATOM   1996  OD1 ASN A 129       3.816  -1.477   4.053  1.00 96.33           O  
ATOM   1997  N   VAL A 130       7.449   0.845   2.315  1.00 96.48           N  
ATOM   1998  H   VAL A 130       7.724   1.487   3.044  1.00 96.48           H  
ATOM   1999  CA  VAL A 130       8.509   0.221   1.520  1.00 96.48           C  
ATOM   2000  HA  VAL A 130       8.056  -0.339   0.703  1.00 96.48           H  
ATOM   2001  C   VAL A 130       9.272  -0.762   2.401  1.00 96.48           C  
ATOM   2002  CB  VAL A 130       9.425   1.292   0.906  1.00 96.48           C  
ATOM   2003  HB  VAL A 130       9.826   1.923   1.700  1.00 96.48           H  
ATOM   2004  O   VAL A 130       9.573  -0.447   3.551  1.00 96.48           O  
ATOM   2005  CG1 VAL A 130      10.603   0.695   0.130  1.00 96.48           C  
ATOM   2006 HG11 VAL A 130      11.298   0.211   0.816  1.00 96.48           H  
ATOM   2007 HG12 VAL A 130      11.110   1.501  -0.401  1.00 96.48           H  
ATOM   2008 HG13 VAL A 130      10.240  -0.032  -0.597  1.00 96.48           H  
ATOM   2009  CG2 VAL A 130       8.641   2.180  -0.070  1.00 96.48           C  
ATOM   2010 HG21 VAL A 130       9.292   2.938  -0.507  1.00 96.48           H  
ATOM   2011 HG22 VAL A 130       7.833   2.692   0.453  1.00 96.48           H  
ATOM   2012 HG23 VAL A 130       8.212   1.568  -0.863  1.00 96.48           H  
ATOM   2013  N   ALA A 131       9.607  -1.939   1.876  1.00 94.99           N  
ATOM   2014  H   ALA A 131       9.333  -2.148   0.926  1.00 94.99           H  
ATOM   2015  CA  ALA A 131      10.453  -2.897   2.581  1.00 94.99           C  
ATOM   2016  HA  ALA A 131      11.055  -2.357   3.312  1.00 94.99           H  
ATOM   2017  C   ALA A 131      11.423  -3.604   1.637  1.00 94.99           C  
ATOM   2018  CB  ALA A 131       9.596  -3.915   3.343  1.00 94.99           C  
ATOM   2019  HB1 ALA A 131       9.269  -4.697   2.657  1.00 94.99           H  
ATOM   2020  HB2 ALA A 131       8.739  -3.428   3.806  1.00 94.99           H  
ATOM   2021  HB3 ALA A 131      10.199  -4.386   4.120  1.00 94.99           H  
ATOM   2022  O   ALA A 131      11.189  -3.712   0.433  1.00 94.99           O  
ATOM   2023  N   GLU A 132      12.501  -4.118   2.214  1.00 93.72           N  
ATOM   2024  H   GLU A 132      12.615  -4.016   3.213  1.00 93.72           H  
ATOM   2025  CA  GLU A 132      13.392  -5.062   1.554  1.00 93.72           C  
ATOM   2026  HA  GLU A 132      13.361  -4.905   0.476  1.00 93.72           H  
ATOM   2027  C   GLU A 132      12.910  -6.481   1.856  1.00 93.72           C  
ATOM   2028  CB  GLU A 132      14.839  -4.853   2.010  1.00 93.72           C  
ATOM   2029  HB2 GLU A 132      15.474  -5.511   1.417  1.00 93.72           H  
ATOM   2030  HB3 GLU A 132      14.931  -5.129   3.060  1.00 93.72           H  
ATOM   2031  O   GLU A 132      12.702  -6.843   3.017  1.00 93.72           O  
ATOM   2032  CG  GLU A 132      15.309  -3.400   1.832  1.00 93.72           C  
ATOM   2033  HG2 GLU A 132      15.067  -3.069   0.822  1.00 93.72           H  
ATOM   2034  HG3 GLU A 132      14.759  -2.763   2.525  1.00 93.72           H  
ATOM   2035  CD  GLU A 132      16.812  -3.217   2.099  1.00 93.72           C  
ATOM   2036  OE1 GLU A 132      17.296  -2.096   1.829  1.00 93.72           O  
ATOM   2037  OE2 GLU A 132      17.467  -4.180   2.562  1.00 93.72           O  
ATOM   2038  N   VAL A 133      12.708  -7.281   0.815  1.00 94.18           N  
ATOM   2039  H   VAL A 133      12.893  -6.924  -0.112  1.00 94.18           H  
ATOM   2040  CA  VAL A 133      12.229  -8.662   0.916  1.00 94.18           C  
ATOM   2041  HA  VAL A 133      12.303  -8.976   1.958  1.00 94.18           H  
ATOM   2042  C   VAL A 133      13.126  -9.577   0.092  1.00 94.18           C  
ATOM   2043  CB  VAL A 133      10.751  -8.800   0.498  1.00 94.18           C  
ATOM   2044  HB  VAL A 133      10.459  -9.844   0.613  1.00 94.18           H  
ATOM   2045  O   VAL A 133      13.641  -9.149  -0.946  1.00 94.18           O  
ATOM   2046  CG1 VAL A 133       9.841  -7.966   1.407  1.00 94.18           C  
ATOM   2047 HG11 VAL A 133       8.798  -8.191   1.184  1.00 94.18           H  
ATOM   2048 HG12 VAL A 133      10.038  -8.213   2.450  1.00 94.18           H  
ATOM   2049 HG13 VAL A 133      10.018  -6.902   1.251  1.00 94.18           H  
ATOM   2050  CG2 VAL A 133      10.484  -8.399  -0.956  1.00 94.18           C  
ATOM   2051 HG21 VAL A 133      10.789  -7.367  -1.128  1.00 94.18           H  
ATOM   2052 HG22 VAL A 133      11.034  -9.055  -1.631  1.00 94.18           H  
ATOM   2053 HG23 VAL A 133       9.419  -8.495  -1.168  1.00 94.18           H  
ATOM   2054  N   PRO A 134      13.342 -10.831   0.517  1.00 91.60           N  
ATOM   2055  CA  PRO A 134      14.077 -11.769  -0.309  1.00 91.60           C  
ATOM   2056  HA  PRO A 134      15.050 -11.343  -0.553  1.00 91.60           H  
ATOM   2057  C   PRO A 134      13.294 -12.046  -1.597  1.00 91.60           C  
ATOM   2058  CB  PRO A 134      14.274 -13.013   0.554  1.00 91.60           C  
ATOM   2059  HB2 PRO A 134      15.176 -12.896   1.155  1.00 91.60           H  
ATOM   2060  HB3 PRO A 134      14.334 -13.923  -0.043  1.00 91.60           H  
ATOM   2061  O   PRO A 134      12.060 -12.053  -1.594  1.00 91.60           O  
ATOM   2062  CG  PRO A 134      13.047 -12.992   1.463  1.00 91.60           C  
ATOM   2063  HG2 PRO A 134      12.203 -13.428   0.927  1.00 91.60           H  
ATOM   2064  HG3 PRO A 134      13.223 -13.524   2.398  1.00 91.60           H  
ATOM   2065  CD  PRO A 134      12.802 -11.499   1.693  1.00 91.60           C  
ATOM   2066  HD2 PRO A 134      13.345 -11.168   2.579  1.00 91.60           H  
ATOM   2067  HD3 PRO A 134      11.735 -11.314   1.811  1.00 91.60           H  
ATOM   2068  N   VAL A 135      13.994 -12.307  -2.701  1.00 90.10           N  
ATOM   2069  H   VAL A 135      15.002 -12.294  -2.648  1.00 90.10           H  
ATOM   2070  CA  VAL A 135      13.337 -12.638  -3.979  1.00 90.10           C  
ATOM   2071  HA  VAL A 135      12.660 -11.824  -4.239  1.00 90.10           H  
ATOM   2072  C   VAL A 135      12.478 -13.904  -3.852  1.00 90.10           C  
ATOM   2073  CB  VAL A 135      14.364 -12.770  -5.114  1.00 90.10           C  
ATOM   2074  HB  VAL A 135      15.104 -13.526  -4.850  1.00 90.10           H  
ATOM   2075  O   VAL A 135      11.410 -13.994  -4.458  1.00 90.10           O  
ATOM   2076  CG1 VAL A 135      13.664 -13.174  -6.412  1.00 90.10           C  
ATOM   2077 HG11 VAL A 135      12.846 -12.492  -6.642  1.00 90.10           H  
ATOM   2078 HG12 VAL A 135      13.283 -14.193  -6.337  1.00 90.10           H  
ATOM   2079 HG13 VAL A 135      14.391 -13.154  -7.223  1.00 90.10           H  
ATOM   2080  CG2 VAL A 135      15.078 -11.435  -5.371  1.00 90.10           C  
ATOM   2081 HG21 VAL A 135      14.362 -10.676  -5.686  1.00 90.10           H  
ATOM   2082 HG22 VAL A 135      15.586 -11.093  -4.469  1.00 90.10           H  
ATOM   2083 HG23 VAL A 135      15.831 -11.568  -6.148  1.00 90.10           H  
ATOM   2084  N   SER A 136      12.862 -14.824  -2.964  1.00 90.83           N  
ATOM   2085  H   SER A 136      13.757 -14.709  -2.511  1.00 90.83           H  
ATOM   2086  CA  SER A 136      12.083 -16.013  -2.600  1.00 90.83           C  
ATOM   2087  HA  SER A 136      11.948 -16.620  -3.495  1.00 90.83           H  
ATOM   2088  C   SER A 136      10.693 -15.703  -2.018  1.00 90.83           C  
ATOM   2089  CB  SER A 136      12.894 -16.860  -1.620  1.00 90.83           C  
ATOM   2090  HB2 SER A 136      13.886 -17.032  -2.038  1.00 90.83           H  
ATOM   2091  HB3 SER A 136      12.403 -17.822  -1.474  1.00 90.83           H  
ATOM   2092  O   SER A 136       9.811 -16.565  -2.042  1.00 90.83           O  
ATOM   2093  OG  SER A 136      13.050 -16.200  -0.377  1.00 90.83           O  
ATOM   2094  HG  SER A 136      13.620 -16.770   0.145  1.00 90.83           H  
ATOM   2095  N   SER A 137      10.444 -14.468  -1.564  1.00 93.51           N  
ATOM   2096  H   SER A 137      11.215 -13.816  -1.557  1.00 93.51           H  
ATOM   2097  CA  SER A 137       9.142 -13.965  -1.094  1.00 93.51           C  
ATOM   2098  HA  SER A 137       8.514 -14.817  -0.833  1.00 93.51           H  
ATOM   2099  C   SER A 137       8.365 -13.174  -2.155  1.00 93.51           C  
ATOM   2100  CB  SER A 137       9.310 -13.122   0.178  1.00 93.51           C  
ATOM   2101  HB2 SER A 137      10.077 -12.364   0.019  1.00 93.51           H  
ATOM   2102  HB3 SER A 137       8.375 -12.616   0.418  1.00 93.51           H  
ATOM   2103  O   SER A 137       7.346 -12.575  -1.817  1.00 93.51           O  
ATOM   2104  OG  SER A 137       9.661 -13.934   1.282  1.00 93.51           O  
ATOM   2105  HG  SER A 137       8.907 -14.478   1.522  1.00 93.51           H  
ATOM   2106  N   LEU A 138       8.802 -13.164  -3.420  1.00 95.47           N  
ATOM   2107  H   LEU A 138       9.673 -13.629  -3.632  1.00 95.47           H  
ATOM   2108  CA  LEU A 138       8.106 -12.515  -4.537  1.00 95.47           C  
ATOM   2109  HA  LEU A 138       7.347 -11.837  -4.147  1.00 95.47           H  
ATOM   2110  C   LEU A 138       7.403 -13.535  -5.431  1.00 95.47           C  
ATOM   2111  CB  LEU A 138       9.092 -11.697  -5.383  1.00 95.47           C  
ATOM   2112  HB2 LEU A 138       8.539 -11.237  -6.202  1.00 95.47           H  
ATOM   2113  HB3 LEU A 138       9.819 -12.380  -5.820  1.00 95.47           H  
ATOM   2114  O   LEU A 138       7.945 -14.601  -5.721  1.00 95.47           O  
ATOM   2115  CG  LEU A 138       9.858 -10.600  -4.633  1.00 95.47           C  
ATOM   2116  HG  LEU A 138      10.513 -11.046  -3.885  1.00 95.47           H  
ATOM   2117  CD1 LEU A 138      10.711  -9.839  -5.645  1.00 95.47           C  
ATOM   2118 HD11 LEU A 138      10.075  -9.319  -6.361  1.00 95.47           H  
ATOM   2119 HD12 LEU A 138      11.362 -10.536  -6.174  1.00 95.47           H  
ATOM   2120 HD13 LEU A 138      11.332  -9.114  -5.118  1.00 95.47           H  
ATOM   2121  CD2 LEU A 138       8.920  -9.610  -3.945  1.00 95.47           C  
ATOM   2122 HD21 LEU A 138       8.438 -10.097  -3.097  1.00 95.47           H  
ATOM   2123 HD22 LEU A 138       8.165  -9.254  -4.645  1.00 95.47           H  
ATOM   2124 HD23 LEU A 138       9.498  -8.763  -3.575  1.00 95.47           H  
ATOM   2125  N   ARG A 139       6.203 -13.202  -5.906  1.00 96.76           N  
ATOM   2126  H   ARG A 139       5.799 -12.341  -5.567  1.00 96.76           H  
ATOM   2127  CA  ARG A 139       5.418 -13.996  -6.860  1.00 96.76           C  
ATOM   2128  HA  ARG A 139       6.058 -14.763  -7.296  1.00 96.76           H  
ATOM   2129  C   ARG A 139       4.929 -13.141  -8.013  1.00 96.76           C  
ATOM   2130  CB  ARG A 139       4.227 -14.678  -6.160  1.00 96.76           C  
ATOM   2131  HB2 ARG A 139       3.587 -13.910  -5.724  1.00 96.76           H  
ATOM   2132  HB3 ARG A 139       3.640 -15.227  -6.896  1.00 96.76           H  
ATOM   2133  O   ARG A 139       4.683 -11.940  -7.870  1.00 96.76           O  
ATOM   2134  CG  ARG A 139       4.630 -15.646  -5.047  1.00 96.76           C  
ATOM   2135  HG2 ARG A 139       3.730 -16.074  -4.607  1.00 96.76           H  
ATOM   2136  HG3 ARG A 139       5.172 -15.104  -4.271  1.00 96.76           H  
ATOM   2137  CD  ARG A 139       5.506 -16.782  -5.568  1.00 96.76           C  
ATOM   2138  HD2 ARG A 139       5.005 -17.295  -6.389  1.00 96.76           H  
ATOM   2139  HD3 ARG A 139       6.428 -16.393  -5.998  1.00 96.76           H  
ATOM   2140  NE  ARG A 139       5.828 -17.728  -4.497  1.00 96.76           N  
ATOM   2141  HE  ARG A 139       5.237 -18.541  -4.399  1.00 96.76           H  
ATOM   2142  NH1 ARG A 139       7.737 -16.682  -3.799  1.00 96.76           N  
ATOM   2143 HH11 ARG A 139       8.564 -16.689  -3.220  1.00 96.76           H  
ATOM   2144 HH12 ARG A 139       7.647 -15.980  -4.520  1.00 96.76           H  
ATOM   2145  NH2 ARG A 139       7.196 -18.643  -2.929  1.00 96.76           N  
ATOM   2146 HH21 ARG A 139       8.076 -18.590  -2.437  1.00 96.76           H  
ATOM   2147 HH22 ARG A 139       6.781 -19.541  -3.132  1.00 96.76           H  
ATOM   2148  CZ  ARG A 139       6.908 -17.678  -3.747  1.00 96.76           C  
ATOM   2149  N   LYS A 140       4.746 -13.790  -9.161  1.00 97.03           N  
ATOM   2150  H   LYS A 140       4.948 -14.779  -9.180  1.00 97.03           H  
ATOM   2151  CA  LYS A 140       4.174 -13.175 -10.356  1.00 97.03           C  
ATOM   2152  HA  LYS A 140       4.782 -12.312 -10.628  1.00 97.03           H  
ATOM   2153  C   LYS A 140       2.752 -12.710 -10.057  1.00 97.03           C  
ATOM   2154  CB  LYS A 140       4.197 -14.213 -11.489  1.00 97.03           C  
ATOM   2155  HB2 LYS A 140       3.589 -15.068 -11.194  1.00 97.03           H  
ATOM   2156  HB3 LYS A 140       5.216 -14.571 -11.632  1.00 97.03           H  
ATOM   2157  O   LYS A 140       1.922 -13.520  -9.651  1.00 97.03           O  
ATOM   2158  CG  LYS A 140       3.669 -13.688 -12.830  1.00 97.03           C  
ATOM   2159  HG2 LYS A 140       2.660 -13.295 -12.715  1.00 97.03           H  
ATOM   2160  HG3 LYS A 140       3.633 -14.523 -13.530  1.00 97.03           H  
ATOM   2161  CD  LYS A 140       4.590 -12.618 -13.409  1.00 97.03           C  
ATOM   2162  HD2 LYS A 140       4.614 -11.752 -12.747  1.00 97.03           H  
ATOM   2163  HD3 LYS A 140       5.593 -13.036 -13.501  1.00 97.03           H  
ATOM   2164  CE  LYS A 140       4.104 -12.216 -14.795  1.00 97.03           C  
ATOM   2165  HE2 LYS A 140       3.093 -12.595 -14.946  1.00 97.03           H  
ATOM   2166  HE3 LYS A 140       4.737 -12.673 -15.556  1.00 97.03           H  
ATOM   2167  NZ  LYS A 140       4.091 -10.754 -14.928  1.00 97.03           N  
ATOM   2168  HZ1 LYS A 140       4.997 -10.326 -14.799  1.00 97.03           H  
ATOM   2169  HZ2 LYS A 140       3.686 -10.524 -15.825  1.00 97.03           H  
ATOM   2170  HZ3 LYS A 140       3.466 -10.359 -14.239  1.00 97.03           H  
ATOM   2171  N   MET A 141       2.455 -11.432 -10.267  1.00 97.97           N  
ATOM   2172  H   MET A 141       3.170 -10.800 -10.598  1.00 97.97           H  
ATOM   2173  CA  MET A 141       1.084 -10.942 -10.162  1.00 97.97           C  
ATOM   2174  HA  MET A 141       0.595 -11.456  -9.335  1.00 97.97           H  
ATOM   2175  C   MET A 141       0.305 -11.239 -11.443  1.00 97.97           C  
ATOM   2176  CB  MET A 141       1.082  -9.449  -9.842  1.00 97.97           C  
ATOM   2177  HB2 MET A 141       1.478  -8.883 -10.685  1.00 97.97           H  
ATOM   2178  HB3 MET A 141       1.728  -9.284  -8.980  1.00 97.97           H  
ATOM   2179  O   MET A 141       0.813 -11.033 -12.543  1.00 97.97           O  
ATOM   2180  CG  MET A 141      -0.330  -8.955  -9.517  1.00 97.97           C  
ATOM   2181  HG2 MET A 141      -0.794  -9.620  -8.788  1.00 97.97           H  
ATOM   2182  HG3 MET A 141      -0.930  -8.967 -10.427  1.00 97.97           H  
ATOM   2183  SD  MET A 141      -0.345  -7.281  -8.859  1.00 97.97           S  
ATOM   2184  CE  MET A 141       0.208  -7.616  -7.185  1.00 97.97           C  
ATOM   2185  HE1 MET A 141      -0.621  -8.046  -6.622  1.00 97.97           H  
ATOM   2186  HE2 MET A 141       1.007  -8.357  -7.214  1.00 97.97           H  
ATOM   2187  HE3 MET A 141       0.562  -6.695  -6.724  1.00 97.97           H  
ATOM   2188  N   LEU A 142      -0.940 -11.685 -11.280  1.00 97.98           N  
ATOM   2189  H   LEU A 142      -1.278 -11.808 -10.336  1.00 97.98           H  
ATOM   2190  CA  LEU A 142      -1.898 -11.882 -12.365  1.00 97.98           C  
ATOM   2191  HA  LEU A 142      -1.372 -11.867 -13.320  1.00 97.98           H  
ATOM   2192  C   LEU A 142      -2.932 -10.760 -12.390  1.00 97.98           C  
ATOM   2193  CB  LEU A 142      -2.601 -13.237 -12.208  1.00 97.98           C  
ATOM   2194  HB2 LEU A 142      -3.176 -13.221 -11.282  1.00 97.98           H  
ATOM   2195  HB3 LEU A 142      -3.300 -13.367 -13.034  1.00 97.98           H  
ATOM   2196  O   LEU A 142      -3.252 -10.179 -11.351  1.00 97.98           O  
ATOM   2197  CG  LEU A 142      -1.650 -14.440 -12.174  1.00 97.98           C  
ATOM   2198  HG  LEU A 142      -0.967 -14.341 -11.331  1.00 97.98           H  
ATOM   2199  CD1 LEU A 142      -2.489 -15.689 -11.970  1.00 97.98           C  
ATOM   2200 HD11 LEU A 142      -1.812 -16.540 -11.886  1.00 97.98           H  
ATOM   2201 HD12 LEU A 142      -3.180 -15.834 -12.800  1.00 97.98           H  
ATOM   2202 HD13 LEU A 142      -3.034 -15.593 -11.031  1.00 97.98           H  
ATOM   2203  CD2 LEU A 142      -0.843 -14.596 -13.459  1.00 97.98           C  
ATOM   2204 HD21 LEU A 142      -1.506 -14.668 -14.321  1.00 97.98           H  
ATOM   2205 HD22 LEU A 142      -0.229 -15.494 -13.395  1.00 97.98           H  
ATOM   2206 HD23 LEU A 142      -0.168 -13.750 -13.588  1.00 97.98           H  
ATOM   2207  N   ALA A 143      -3.511 -10.523 -13.569  1.00 97.46           N  
ATOM   2208  H   ALA A 143      -3.171 -11.017 -14.381  1.00 97.46           H  
ATOM   2209  CA  ALA A 143      -4.474  -9.446 -13.791  1.00 97.46           C  
ATOM   2210  HA  ALA A 143      -3.977  -8.490 -13.625  1.00 97.46           H  
ATOM   2211  C   ALA A 143      -5.674  -9.514 -12.826  1.00 97.46           C  
ATOM   2212  CB  ALA A 143      -4.915  -9.498 -15.257  1.00 97.46           C  
ATOM   2213  HB1 ALA A 143      -5.409 -10.445 -15.474  1.00 97.46           H  
ATOM   2214  HB2 ALA A 143      -4.052  -9.377 -15.912  1.00 97.46           H  
ATOM   2215  HB3 ALA A 143      -5.611  -8.683 -15.455  1.00 97.46           H  
ATOM   2216  O   ALA A 143      -6.146  -8.487 -12.356  1.00 97.46           O  
ATOM   2217  N   GLU A 144      -6.111 -10.713 -12.416  1.00 97.47           N  
ATOM   2218  H   GLU A 144      -5.655 -11.536 -12.783  1.00 97.47           H  
ATOM   2219  CA  GLU A 144      -7.249 -10.885 -11.493  1.00 97.47           C  
ATOM   2220  HA  GLU A 144      -8.101 -10.365 -11.931  1.00 97.47           H  
ATOM   2221  C   GLU A 144      -7.062 -10.280 -10.086  1.00 97.47           C  
ATOM   2222  CB  GLU A 144      -7.618 -12.374 -11.374  1.00 97.47           C  
ATOM   2223  HB2 GLU A 144      -8.594 -12.432 -10.893  1.00 97.47           H  
ATOM   2224  HB3 GLU A 144      -7.721 -12.801 -12.372  1.00 97.47           H  
ATOM   2225  O   GLU A 144      -8.022 -10.243  -9.306  1.00 97.47           O  
ATOM   2226  CG  GLU A 144      -6.621 -13.220 -10.562  1.00 97.47           C  
ATOM   2227  HG2 GLU A 144      -6.365 -12.716  -9.630  1.00 97.47           H  
ATOM   2228  HG3 GLU A 144      -5.706 -13.353 -11.140  1.00 97.47           H  
ATOM   2229  CD  GLU A 144      -7.243 -14.575 -10.211  1.00 97.47           C  
ATOM   2230  OE1 GLU A 144      -6.899 -15.580 -10.871  1.00 97.47           O  
ATOM   2231  OE2 GLU A 144      -8.132 -14.624  -9.318  1.00 97.47           O  
ATOM   2232  N   PHE A 145      -5.839  -9.857  -9.748  1.00 98.32           N  
ATOM   2233  H   PHE A 145      -5.099  -9.958 -10.427  1.00 98.32           H  
ATOM   2234  CA  PHE A 145      -5.503  -9.192  -8.489  1.00 98.32           C  
ATOM   2235  HA  PHE A 145      -6.316  -9.357  -7.781  1.00 98.32           H  
ATOM   2236  C   PHE A 145      -5.381  -7.664  -8.622  1.00 98.32           C  
ATOM   2237  CB  PHE A 145      -4.237  -9.835  -7.898  1.00 98.32           C  
ATOM   2238  HB2 PHE A 145      -4.027  -9.374  -6.933  1.00 98.32           H  
ATOM   2239  HB3 PHE A 145      -3.396  -9.613  -8.554  1.00 98.32           H  
ATOM   2240  O   PHE A 145      -5.164  -6.989  -7.615  1.00 98.32           O  
ATOM   2241  CG  PHE A 145      -4.335 -11.338  -7.688  1.00 98.32           C  
ATOM   2242  CD1 PHE A 145      -5.324 -11.873  -6.840  1.00 98.32           C  
ATOM   2243  HD1 PHE A 145      -6.011 -11.212  -6.333  1.00 98.32           H  
ATOM   2244  CD2 PHE A 145      -3.447 -12.206  -8.350  1.00 98.32           C  
ATOM   2245  HD2 PHE A 145      -2.695 -11.801  -9.010  1.00 98.32           H  
ATOM   2246  CE1 PHE A 145      -5.423 -13.263  -6.655  1.00 98.32           C  
ATOM   2247  HE1 PHE A 145      -6.184 -13.676  -6.010  1.00 98.32           H  
ATOM   2248  CE2 PHE A 145      -3.542 -13.596  -8.164  1.00 98.32           C  
ATOM   2249  HE2 PHE A 145      -2.864 -14.260  -8.680  1.00 98.32           H  
ATOM   2250  CZ  PHE A 145      -4.534 -14.123  -7.319  1.00 98.32           C  
ATOM   2251  HZ  PHE A 145      -4.622 -15.192  -7.193  1.00 98.32           H  
ATOM   2252  N   VAL A 146      -5.545  -7.102  -9.827  1.00 98.07           N  
ATOM   2253  H   VAL A 146      -5.722  -7.708 -10.616  1.00 98.07           H  
ATOM   2254  CA  VAL A 146      -5.455  -5.648 -10.085  1.00 98.07           C  
ATOM   2255  HA  VAL A 146      -5.530  -5.109  -9.141  1.00 98.07           H  
ATOM   2256  C   VAL A 146      -6.590  -5.096 -10.944  1.00 98.07           C  
ATOM   2257  CB  VAL A 146      -4.106  -5.254 -10.712  1.00 98.07           C  
ATOM   2258  HB  VAL A 146      -4.109  -4.179 -10.890  1.00 98.07           H  
ATOM   2259  O   VAL A 146      -7.003  -3.961 -10.730  1.00 98.07           O  
ATOM   2260  CG1 VAL A 146      -2.975  -5.561  -9.735  1.00 98.07           C  
ATOM   2261 HG11 VAL A 146      -3.130  -5.015  -8.804  1.00 98.07           H  
ATOM   2262 HG12 VAL A 146      -2.028  -5.247 -10.175  1.00 98.07           H  
ATOM   2263 HG13 VAL A 146      -2.934  -6.631  -9.532  1.00 98.07           H  
ATOM   2264  CG2 VAL A 146      -3.807  -5.965 -12.036  1.00 98.07           C  
ATOM   2265 HG21 VAL A 146      -4.597  -5.772 -12.762  1.00 98.07           H  
ATOM   2266 HG22 VAL A 146      -3.700  -7.037 -11.875  1.00 98.07           H  
ATOM   2267 HG23 VAL A 146      -2.883  -5.557 -12.446  1.00 98.07           H  
ATOM   2268  N   THR A 147      -7.143  -5.884 -11.871  1.00 97.06           N  
ATOM   2269  H   THR A 147      -6.756  -6.802 -12.036  1.00 97.06           H  
ATOM   2270  CA  THR A 147      -8.266  -5.466 -12.719  1.00 97.06           C  
ATOM   2271  HA  THR A 147      -7.977  -4.563 -13.257  1.00 97.06           H  
ATOM   2272  C   THR A 147      -9.483  -5.147 -11.858  1.00 97.06           C  
ATOM   2273  CB  THR A 147      -8.628  -6.553 -13.740  1.00 97.06           C  
ATOM   2274  HB  THR A 147      -8.973  -7.444 -13.217  1.00 97.06           H  
ATOM   2275  O   THR A 147      -9.921  -5.991 -11.076  1.00 97.06           O  
ATOM   2276  CG2 THR A 147      -9.707  -6.096 -14.719  1.00 97.06           C  
ATOM   2277 HG21 THR A 147      -9.861  -6.863 -15.478  1.00 97.06           H  
ATOM   2278 HG22 THR A 147     -10.650  -5.943 -14.195  1.00 97.06           H  
ATOM   2279 HG23 THR A 147      -9.415  -5.163 -15.201  1.00 97.06           H  
ATOM   2280  OG1 THR A 147      -7.503  -6.895 -14.519  1.00 97.06           O  
ATOM   2281  HG1 THR A 147      -7.179  -6.091 -14.932  1.00 97.06           H  
ATOM   2282  N   ASP A 148     -10.009  -3.928 -12.002  1.00 96.80           N  
ATOM   2283  H   ASP A 148      -9.632  -3.319 -12.713  1.00 96.80           H  
ATOM   2284  CA  ASP A 148     -11.114  -3.378 -11.201  1.00 96.80           C  
ATOM   2285  HA  ASP A 148     -11.170  -2.316 -11.440  1.00 96.80           H  
ATOM   2286  C   ASP A 148     -10.871  -3.441  -9.679  1.00 96.80           C  
ATOM   2287  CB  ASP A 148     -12.454  -3.991 -11.636  1.00 96.80           C  
ATOM   2288  HB2 ASP A 148     -13.263  -3.492 -11.102  1.00 96.80           H  
ATOM   2289  HB3 ASP A 148     -12.473  -5.046 -11.364  1.00 96.80           H  
ATOM   2290  O   ASP A 148     -11.805  -3.466  -8.874  1.00 96.80           O  
ATOM   2291  CG  ASP A 148     -12.715  -3.843 -13.137  1.00 96.80           C  
ATOM   2292  OD1 ASP A 148     -12.442  -2.746 -13.674  1.00 96.80           O  
ATOM   2293  OD2 ASP A 148     -13.203  -4.828 -13.737  1.00 96.80           O  
ATOM   2294  N   LEU A 149      -9.598  -3.477  -9.277  1.00 98.29           N  
ATOM   2295  H   LEU A 149      -8.882  -3.484  -9.990  1.00 98.29           H  
ATOM   2296  CA  LEU A 149      -9.158  -3.521  -7.890  1.00 98.29           C  
ATOM   2297  HA  LEU A 149     -10.011  -3.343  -7.236  1.00 98.29           H  
ATOM   2298  C   LEU A 149      -8.145  -2.393  -7.643  1.00 98.29           C  
ATOM   2299  CB  LEU A 149      -8.587  -4.918  -7.569  1.00 98.29           C  
ATOM   2300  HB2 LEU A 149      -8.105  -4.881  -6.592  1.00 98.29           H  
ATOM   2301  HB3 LEU A 149      -7.822  -5.155  -8.309  1.00 98.29           H  
ATOM   2302  O   LEU A 149      -6.956  -2.671  -7.507  1.00 98.29           O  
ATOM   2303  CG  LEU A 149      -9.622  -6.056  -7.549  1.00 98.29           C  
ATOM   2304  HG  LEU A 149     -10.198  -6.069  -8.473  1.00 98.29           H  
ATOM   2305  CD1 LEU A 149      -8.892  -7.396  -7.420  1.00 98.29           C  
ATOM   2306 HD11 LEU A 149      -8.273  -7.538  -8.306  1.00 98.29           H  
ATOM   2307 HD12 LEU A 149      -8.259  -7.396  -6.532  1.00 98.29           H  
ATOM   2308 HD13 LEU A 149      -9.617  -8.208  -7.377  1.00 98.29           H  
ATOM   2309  CD2 LEU A 149     -10.588  -5.927  -6.367  1.00 98.29           C  
ATOM   2310 HD21 LEU A 149     -11.215  -5.050  -6.523  1.00 98.29           H  
ATOM   2311 HD22 LEU A 149     -10.029  -5.807  -5.439  1.00 98.29           H  
ATOM   2312 HD23 LEU A 149     -11.236  -6.802  -6.320  1.00 98.29           H  
ATOM   2313  N   PRO A 150      -8.564  -1.120  -7.553  1.00 98.60           N  
ATOM   2314  CA  PRO A 150      -7.654  -0.036  -7.190  1.00 98.60           C  
ATOM   2315  HA  PRO A 150      -6.923   0.084  -7.989  1.00 98.60           H  
ATOM   2316  C   PRO A 150      -6.900  -0.295  -5.868  1.00 98.60           C  
ATOM   2317  CB  PRO A 150      -8.523   1.220  -7.123  1.00 98.60           C  
ATOM   2318  HB2 PRO A 150      -8.249   1.836  -6.267  1.00 98.60           H  
ATOM   2319  HB3 PRO A 150      -8.429   1.783  -8.052  1.00 98.60           H  
ATOM   2320  O   PRO A 150      -7.426  -0.909  -4.932  1.00 98.60           O  
ATOM   2321  CG  PRO A 150      -9.953   0.706  -6.970  1.00 98.60           C  
ATOM   2322  HG2 PRO A 150     -10.678   1.395  -7.401  1.00 98.60           H  
ATOM   2323  HG3 PRO A 150     -10.168   0.530  -5.916  1.00 98.60           H  
ATOM   2324  CD  PRO A 150      -9.925  -0.624  -7.711  1.00 98.60           C  
ATOM   2325  HD2 PRO A 150     -10.671  -1.301  -7.295  1.00 98.60           H  
ATOM   2326  HD3 PRO A 150     -10.123  -0.458  -8.770  1.00 98.60           H  
ATOM   2327  N   ALA A 151      -5.650   0.148  -5.781  1.00 98.78           N  
ATOM   2328  H   ALA A 151      -5.274   0.645  -6.576  1.00 98.78           H  
ATOM   2329  CA  ALA A 151      -4.854   0.172  -4.560  1.00 98.78           C  
ATOM   2330  HA  ALA A 151      -4.897  -0.804  -4.077  1.00 98.78           H  
ATOM   2331  C   ALA A 151      -5.399   1.178  -3.548  1.00 98.78           C  
ATOM   2332  CB  ALA A 151      -3.396   0.434  -4.922  1.00 98.78           C  
ATOM   2333  HB1 ALA A 151      -3.317   1.307  -5.571  1.00 98.78           H  
ATOM   2334  HB2 ALA A 151      -3.000  -0.444  -5.432  1.00 98.78           H  
ATOM   2335  HB3 ALA A 151      -2.813   0.609  -4.018  1.00 98.78           H  
ATOM   2336  O   ALA A 151      -6.026   2.174  -3.910  1.00 98.78           O  
ATOM   2337  N   VAL A 152      -5.204   0.885  -2.262  1.00 98.48           N  
ATOM   2338  H   VAL A 152      -4.697   0.041  -2.037  1.00 98.48           H  
ATOM   2339  CA  VAL A 152      -5.874   1.638  -1.189  1.00 98.48           C  
ATOM   2340  HA  VAL A 152      -6.646   2.262  -1.639  1.00 98.48           H  
ATOM   2341  C   VAL A 152      -4.978   2.624  -0.451  1.00 98.48           C  
ATOM   2342  CB  VAL A 152      -6.617   0.716  -0.212  1.00 98.48           C  
ATOM   2343  HB  VAL A 152      -7.099   1.336   0.544  1.00 98.48           H  
ATOM   2344  O   VAL A 152      -5.514   3.537   0.171  1.00 98.48           O  
ATOM   2345  CG1 VAL A 152      -7.717  -0.064  -0.943  1.00 98.48           C  
ATOM   2346 HG11 VAL A 152      -7.291  -0.649  -1.758  1.00 98.48           H  
ATOM   2347 HG12 VAL A 152      -8.444   0.637  -1.353  1.00 98.48           H  
ATOM   2348 HG13 VAL A 152      -8.218  -0.737  -0.247  1.00 98.48           H  
ATOM   2349  CG2 VAL A 152      -5.699  -0.265   0.516  1.00 98.48           C  
ATOM   2350 HG21 VAL A 152      -4.934   0.281   1.068  1.00 98.48           H  
ATOM   2351 HG22 VAL A 152      -6.272  -0.857   1.230  1.00 98.48           H  
ATOM   2352 HG23 VAL A 152      -5.220  -0.938  -0.195  1.00 98.48           H  
ATOM   2353  N   ALA A 153      -3.651   2.480  -0.510  1.00 98.54           N  
ATOM   2354  H   ALA A 153      -3.246   1.757  -1.087  1.00 98.54           H  
ATOM   2355  CA  ALA A 153      -2.738   3.376   0.196  1.00 98.54           C  
ATOM   2356  HA  ALA A 153      -3.240   3.755   1.086  1.00 98.54           H  
ATOM   2357  C   ALA A 153      -2.387   4.598  -0.658  1.00 98.54           C  
ATOM   2358  CB  ALA A 153      -1.510   2.598   0.672  1.00 98.54           C  
ATOM   2359  HB1 ALA A 153      -0.927   2.241  -0.177  1.00 98.54           H  
ATOM   2360  HB2 ALA A 153      -1.825   1.758   1.291  1.00 98.54           H  
ATOM   2361  HB3 ALA A 153      -0.879   3.254   1.271  1.00 98.54           H  
ATOM   2362  O   ALA A 153      -1.349   4.635  -1.318  1.00 98.54           O  
ATOM   2363  N   CYS A 154      -3.256   5.606  -0.638  1.00 98.71           N  
ATOM   2364  H   CYS A 154      -4.083   5.532  -0.062  1.00 98.71           H  
ATOM   2365  CA  CYS A 154      -2.984   6.878  -1.296  1.00 98.71           C  
ATOM   2366  HA  CYS A 154      -2.696   6.683  -2.329  1.00 98.71           H  
ATOM   2367  C   CYS A 154      -1.818   7.598  -0.606  1.00 98.71           C  
ATOM   2368  CB  CYS A 154      -4.249   7.746  -1.300  1.00 98.71           C  
ATOM   2369  HB2 CYS A 154      -4.017   8.699  -1.775  1.00 98.71           H  
ATOM   2370  HB3 CYS A 154      -4.574   7.926  -0.276  1.00 98.71           H  
ATOM   2371  O   CYS A 154      -1.722   7.597   0.624  1.00 98.71           O  
ATOM   2372  SG  CYS A 154      -5.563   6.909  -2.237  1.00 98.71           S  
ATOM   2373  HG  CYS A 154      -6.404   7.939  -2.366  1.00 98.71           H  
ATOM   2374  N   GLN A 155      -0.965   8.246  -1.396  1.00 98.36           N  
ATOM   2375  H   GLN A 155      -1.172   8.274  -2.384  1.00 98.36           H  
ATOM   2376  CA  GLN A 155       0.073   9.146  -0.911  1.00 98.36           C  
ATOM   2377  HA  GLN A 155       0.534   8.713  -0.023  1.00 98.36           H  
ATOM   2378  C   GLN A 155      -0.547  10.488  -0.530  1.00 98.36           C  
ATOM   2379  CB  GLN A 155       1.159   9.347  -1.972  1.00 98.36           C  
ATOM   2380  HB2 GLN A 155       0.701   9.720  -2.888  1.00 98.36           H  
ATOM   2381  HB3 GLN A 155       1.865  10.093  -1.609  1.00 98.36           H  
ATOM   2382  O   GLN A 155      -1.315  11.087  -1.287  1.00 98.36           O  
ATOM   2383  CG  GLN A 155       1.923   8.051  -2.270  1.00 98.36           C  
ATOM   2384  HG2 GLN A 155       2.307   7.643  -1.334  1.00 98.36           H  
ATOM   2385  HG3 GLN A 155       1.250   7.317  -2.712  1.00 98.36           H  
ATOM   2386  CD  GLN A 155       3.094   8.264  -3.223  1.00 98.36           C  
ATOM   2387  NE2 GLN A 155       3.996   7.312  -3.317  1.00 98.36           N  
ATOM   2388 HE21 GLN A 155       3.891   6.458  -2.787  1.00 98.36           H  
ATOM   2389 HE22 GLN A 155       4.738   7.479  -3.981  1.00 98.36           H  
ATOM   2390  OE1 GLN A 155       3.241   9.271  -3.895  1.00 98.36           O  
ATOM   2391  N   ILE A 156      -0.204  10.961   0.658  1.00 98.61           N  
ATOM   2392  H   ILE A 156       0.434  10.423   1.228  1.00 98.61           H  
ATOM   2393  CA  ILE A 156      -0.806  12.131   1.275  1.00 98.61           C  
ATOM   2394  HA  ILE A 156      -1.503  12.605   0.585  1.00 98.61           H  
ATOM   2395  C   ILE A 156       0.284  13.128   1.634  1.00 98.61           C  
ATOM   2396  CB  ILE A 156      -1.579  11.708   2.530  1.00 98.61           C  
ATOM   2397  HB  ILE A 156      -0.860  11.224   3.192  1.00 98.61           H  
ATOM   2398  O   ILE A 156       1.207  12.803   2.379  1.00 98.61           O  
ATOM   2399  CG1 ILE A 156      -2.699  10.683   2.275  1.00 98.61           C  
ATOM   2400 HG12 ILE A 156      -2.260   9.757   1.904  1.00 98.61           H  
ATOM   2401 HG13 ILE A 156      -3.165  10.444   3.231  1.00 98.61           H  
ATOM   2402  CG2 ILE A 156      -2.135  12.919   3.282  1.00 98.61           C  
ATOM   2403 HG21 ILE A 156      -1.322  13.528   3.677  1.00 98.61           H  
ATOM   2404 HG22 ILE A 156      -2.721  12.564   4.130  1.00 98.61           H  
ATOM   2405 HG23 ILE A 156      -2.746  13.526   2.614  1.00 98.61           H  
ATOM   2406  CD1 ILE A 156      -3.798  11.120   1.309  1.00 98.61           C  
ATOM   2407 HD11 ILE A 156      -3.416  11.150   0.289  1.00 98.61           H  
ATOM   2408 HD12 ILE A 156      -4.591  10.375   1.375  1.00 98.61           H  
ATOM   2409 HD13 ILE A 156      -4.206  12.092   1.587  1.00 98.61           H  
ATOM   2410  N   VAL A 157       0.105  14.361   1.178  1.00 98.45           N  
ATOM   2411  H   VAL A 157      -0.674  14.523   0.555  1.00 98.45           H  
ATOM   2412  CA  VAL A 157       0.839  15.529   1.660  1.00 98.45           C  
ATOM   2413  HA  VAL A 157       1.740  15.206   2.180  1.00 98.45           H  
ATOM   2414  C   VAL A 157      -0.058  16.278   2.638  1.00 98.45           C  
ATOM   2415  CB  VAL A 157       1.265  16.442   0.497  1.00 98.45           C  
ATOM   2416  HB  VAL A 157       0.377  16.868   0.029  1.00 98.45           H  
ATOM   2417  O   VAL A 157      -1.180  16.654   2.298  1.00 98.45           O  
ATOM   2418  CG1 VAL A 157       2.144  17.590   1.008  1.00 98.45           C  
ATOM   2419 HG11 VAL A 157       1.587  18.212   1.709  1.00 98.45           H  
ATOM   2420 HG12 VAL A 157       3.026  17.187   1.505  1.00 98.45           H  
ATOM   2421 HG13 VAL A 157       2.456  18.214   0.171  1.00 98.45           H  
ATOM   2422  CG2 VAL A 157       2.044  15.678  -0.582  1.00 98.45           C  
ATOM   2423 HG21 VAL A 157       2.373  16.366  -1.361  1.00 98.45           H  
ATOM   2424 HG22 VAL A 157       2.914  15.192  -0.141  1.00 98.45           H  
ATOM   2425 HG23 VAL A 157       1.410  14.919  -1.040  1.00 98.45           H  
ATOM   2426  N   ILE A 158       0.417  16.513   3.855  1.00 98.64           N  
ATOM   2427  H   ILE A 158       1.336  16.167   4.091  1.00 98.64           H  
ATOM   2428  CA  ILE A 158      -0.289  17.346   4.829  1.00 98.64           C  
ATOM   2429  HA  ILE A 158      -1.363  17.219   4.691  1.00 98.64           H  
ATOM   2430  C   ILE A 158       0.054  18.808   4.528  1.00 98.64           C  
ATOM   2431  CB  ILE A 158       0.040  16.916   6.274  1.00 98.64           C  
ATOM   2432  HB  ILE A 158       1.101  17.088   6.455  1.00 98.64           H  
ATOM   2433  O   ILE A 158       1.206  19.226   4.654  1.00 98.64           O  
ATOM   2434  CG1 ILE A 158      -0.251  15.409   6.484  1.00 98.64           C  
ATOM   2435 HG12 ILE A 158      -1.317  15.221   6.356  1.00 98.64           H  
ATOM   2436 HG13 ILE A 158       0.284  14.823   5.737  1.00 98.64           H  
ATOM   2437  CG2 ILE A 158      -0.782  17.772   7.259  1.00 98.64           C  
ATOM   2438 HG21 ILE A 158      -1.848  17.628   7.083  1.00 98.64           H  
ATOM   2439 HG22 ILE A 158      -0.545  17.507   8.289  1.00 98.64           H  
ATOM   2440 HG23 ILE A 158      -0.542  18.828   7.130  1.00 98.64           H  
ATOM   2441  CD1 ILE A 158       0.192  14.873   7.850  1.00 98.64           C  
ATOM   2442 HD11 ILE A 158       1.226  15.159   8.046  1.00 98.64           H  
ATOM   2443 HD12 ILE A 158       0.121  13.786   7.851  1.00 98.64           H  
ATOM   2444 HD13 ILE A 158      -0.456  15.262   8.635  1.00 98.64           H  
ATOM   2445  N   GLU A 159      -0.939  19.586   4.102  1.00 98.36           N  
ATOM   2446  H   GLU A 159      -1.872  19.204   4.043  1.00 98.36           H  
ATOM   2447  CA  GLU A 159      -0.770  21.019   3.863  1.00 98.36           C  
ATOM   2448  HA  GLU A 159       0.042  21.147   3.147  1.00 98.36           H  
ATOM   2449  C   GLU A 159      -0.356  21.738   5.153  1.00 98.36           C  
ATOM   2450  CB  GLU A 159      -2.033  21.663   3.263  1.00 98.36           C  
ATOM   2451  HB2 GLU A 159      -1.869  22.740   3.216  1.00 98.36           H  
ATOM   2452  HB3 GLU A 159      -2.885  21.473   3.916  1.00 98.36           H  
ATOM   2453  O   GLU A 159      -0.741  21.349   6.257  1.00 98.36           O  
ATOM   2454  CG  GLU A 159      -2.347  21.166   1.842  1.00 98.36           C  
ATOM   2455  HG2 GLU A 159      -2.705  20.139   1.901  1.00 98.36           H  
ATOM   2456  HG3 GLU A 159      -1.423  21.171   1.264  1.00 98.36           H  
ATOM   2457  CD  GLU A 159      -3.395  22.030   1.112  1.00 98.36           C  
ATOM   2458  OE1 GLU A 159      -3.398  22.048  -0.136  1.00 98.36           O  
ATOM   2459  OE2 GLU A 159      -4.241  22.684   1.764  1.00 98.36           O  
ATOM   2460  N   ASP A 160       0.457  22.784   4.998  1.00 97.46           N  
ATOM   2461  H   ASP A 160       0.620  23.117   4.059  1.00 97.46           H  
ATOM   2462  CA  ASP A 160       0.996  23.606   6.089  1.00 97.46           C  
ATOM   2463  HA  ASP A 160       1.704  24.294   5.627  1.00 97.46           H  
ATOM   2464  C   ASP A 160       1.830  22.847   7.142  1.00 97.46           C  
ATOM   2465  CB  ASP A 160      -0.117  24.486   6.684  1.00 97.46           C  
ATOM   2466  HB2 ASP A 160      -0.871  23.856   7.157  1.00 97.46           H  
ATOM   2467  HB3 ASP A 160       0.309  25.135   7.450  1.00 97.46           H  
ATOM   2468  O   ASP A 160       2.155  23.395   8.200  1.00 97.46           O  
ATOM   2469  CG  ASP A 160      -0.778  25.371   5.626  1.00 97.46           C  
ATOM   2470  OD1 ASP A 160      -0.021  25.971   4.823  1.00 97.46           O  
ATOM   2471  OD2 ASP A 160      -2.025  25.475   5.643  1.00 97.46           O  
ATOM   2472  N   PHE A 161       2.254  21.610   6.847  1.00 97.94           N  
ATOM   2473  H   PHE A 161       1.904  21.160   6.013  1.00 97.94           H  
ATOM   2474  CA  PHE A 161       3.126  20.859   7.744  1.00 97.94           C  
ATOM   2475  HA  PHE A 161       2.582  20.801   8.687  1.00 97.94           H  
ATOM   2476  C   PHE A 161       4.476  21.583   7.949  1.00 97.94           C  
ATOM   2477  CB  PHE A 161       3.320  19.420   7.262  1.00 97.94           C  
ATOM   2478  HB2 PHE A 161       2.372  19.058   6.864  1.00 97.94           H  
ATOM   2479  HB3 PHE A 161       4.051  19.394   6.454  1.00 97.94           H  
ATOM   2480  O   PHE A 161       5.078  22.082   6.988  1.00 97.94           O  
ATOM   2481  CG  PHE A 161       3.732  18.471   8.371  1.00 97.94           C  
ATOM   2482  CD1 PHE A 161       5.090  18.217   8.639  1.00 97.94           C  
ATOM   2483  HD1 PHE A 161       5.860  18.693   8.049  1.00 97.94           H  
ATOM   2484  CD2 PHE A 161       2.738  17.838   9.140  1.00 97.94           C  
ATOM   2485  HD2 PHE A 161       1.695  18.041   8.945  1.00 97.94           H  
ATOM   2486  CE1 PHE A 161       5.447  17.317   9.656  1.00 97.94           C  
ATOM   2487  HE1 PHE A 161       6.489  17.090   9.828  1.00 97.94           H  
ATOM   2488  CE2 PHE A 161       3.095  16.926  10.147  1.00 97.94           C  
ATOM   2489  HE2 PHE A 161       2.327  16.425  10.719  1.00 97.94           H  
ATOM   2490  CZ  PHE A 161       4.450  16.657  10.398  1.00 97.94           C  
ATOM   2491  HZ  PHE A 161       4.728  15.930  11.146  1.00 97.94           H  
ATOM   2492  N   PRO A 162       5.001  21.658   9.186  1.00 96.20           N  
ATOM   2493  CA  PRO A 162       6.244  22.369   9.467  1.00 96.20           C  
ATOM   2494  HA  PRO A 162       6.095  23.418   9.208  1.00 96.20           H  
ATOM   2495  C   PRO A 162       7.440  21.806   8.689  1.00 96.20           C  
ATOM   2496  CB  PRO A 162       6.453  22.254  10.982  1.00 96.20           C  
ATOM   2497  HB2 PRO A 162       7.063  21.383  11.222  1.00 96.20           H  
ATOM   2498  HB3 PRO A 162       6.900  23.156  11.399  1.00 96.20           H  
ATOM   2499  O   PRO A 162       7.804  20.645   8.847  1.00 96.20           O  
ATOM   2500  CG  PRO A 162       5.042  22.026  11.519  1.00 96.20           C  
ATOM   2501  HG2 PRO A 162       4.537  22.981  11.657  1.00 96.20           H  
ATOM   2502  HG3 PRO A 162       5.046  21.445  12.441  1.00 96.20           H  
ATOM   2503  CD  PRO A 162       4.357  21.238  10.419  1.00 96.20           C  
ATOM   2504  HD2 PRO A 162       4.513  20.170  10.570  1.00 96.20           H  
ATOM   2505  HD3 PRO A 162       3.293  21.475  10.435  1.00 96.20           H  
ATOM   2506  N   LYS A 163       8.138  22.660   7.925  1.00 91.96           N  
ATOM   2507  H   LYS A 163       7.718  23.565   7.768  1.00 91.96           H  
ATOM   2508  CA  LYS A 163       9.326  22.270   7.128  1.00 91.96           C  
ATOM   2509  HA  LYS A 163       9.028  21.490   6.427  1.00 91.96           H  
ATOM   2510  C   LYS A 163      10.476  21.667   7.946  1.00 91.96           C  
ATOM   2511  CB  LYS A 163       9.869  23.481   6.353  1.00 91.96           C  
ATOM   2512  HB2 LYS A 163      10.074  24.295   7.049  1.00 91.96           H  
ATOM   2513  HB3 LYS A 163      10.808  23.193   5.880  1.00 91.96           H  
ATOM   2514  O   LYS A 163      11.341  21.006   7.384  1.00 91.96           O  
ATOM   2515  CG  LYS A 163       8.914  23.965   5.258  1.00 91.96           C  
ATOM   2516  HG2 LYS A 163       7.994  24.335   5.709  1.00 91.96           H  
ATOM   2517  HG3 LYS A 163       8.674  23.129   4.601  1.00 91.96           H  
ATOM   2518  CD  LYS A 163       9.565  25.083   4.434  1.00 91.96           C  
ATOM   2519  HD2 LYS A 163       9.782  25.931   5.084  1.00 91.96           H  
ATOM   2520  HD3 LYS A 163      10.490  24.713   3.994  1.00 91.96           H  
ATOM   2521  CE  LYS A 163       8.595  25.503   3.327  1.00 91.96           C  
ATOM   2522  HE2 LYS A 163       7.669  25.846   3.787  1.00 91.96           H  
ATOM   2523  HE3 LYS A 163       8.350  24.622   2.734  1.00 91.96           H  
ATOM   2524  NZ  LYS A 163       9.165  26.560   2.459  1.00 91.96           N  
ATOM   2525  HZ1 LYS A 163      10.008  26.228   2.014  1.00 91.96           H  
ATOM   2526  HZ2 LYS A 163       8.496  26.799   1.741  1.00 91.96           H  
ATOM   2527  HZ3 LYS A 163       9.367  27.388   3.002  1.00 91.96           H  
ATOM   2528  N   GLN A 164      10.540  21.973   9.240  1.00 90.98           N  
ATOM   2529  H   GLN A 164       9.759  22.488   9.621  1.00 90.98           H  
ATOM   2530  CA  GLN A 164      11.537  21.461  10.182  1.00 90.98           C  
ATOM   2531  HA  GLN A 164      11.974  20.544   9.787  1.00 90.98           H  
ATOM   2532  C   GLN A 164      10.837  21.089  11.491  1.00 90.98           C  
ATOM   2533  CB  GLN A 164      12.668  22.485  10.403  1.00 90.98           C  
ATOM   2534  HB2 GLN A 164      12.242  23.436  10.722  1.00 90.98           H  
ATOM   2535  HB3 GLN A 164      13.317  22.114  11.197  1.00 90.98           H  
ATOM   2536  O   GLN A 164      11.038  21.731  12.523  1.00 90.98           O  
ATOM   2537  CG  GLN A 164      13.531  22.709   9.153  1.00 90.98           C  
ATOM   2538  HG2 GLN A 164      13.934  21.753   8.820  1.00 90.98           H  
ATOM   2539  HG3 GLN A 164      12.912  23.116   8.354  1.00 90.98           H  
ATOM   2540  CD  GLN A 164      14.691  23.671   9.387  1.00 90.98           C  
ATOM   2541  NE2 GLN A 164      15.427  24.009   8.351  1.00 90.98           N  
ATOM   2542 HE21 GLN A 164      16.209  24.615   8.555  1.00 90.98           H  
ATOM   2543 HE22 GLN A 164      15.263  23.577   7.453  1.00 90.98           H  
ATOM   2544  OE1 GLN A 164      14.971  24.151  10.472  1.00 90.98           O  
ATOM   2545  N   ALA A 165       9.953  20.092  11.436  1.00 95.27           N  
ATOM   2546  H   ALA A 165       9.787  19.614  10.561  1.00 95.27           H  
ATOM   2547  CA  ALA A 165       9.275  19.594  12.625  1.00 95.27           C  
ATOM   2548  HA  ALA A 165       8.734  20.420  13.085  1.00 95.27           H  
ATOM   2549  C   ALA A 165      10.300  19.058  13.640  1.00 95.27           C  
ATOM   2550  CB  ALA A 165       8.255  18.530  12.209  1.00 95.27           C  
ATOM   2551  HB1 ALA A 165       7.715  18.171  13.086  1.00 95.27           H  
ATOM   2552  HB2 ALA A 165       8.768  17.693  11.735  1.00 95.27           H  
ATOM   2553  HB3 ALA A 165       7.541  18.951  11.502  1.00 95.27           H  
ATOM   2554  O   ALA A 165      11.153  18.229  13.317  1.00 95.27           O  
ATOM   2555  N   THR A 166      10.234  19.536  14.883  1.00 96.43           N  
ATOM   2556  H   THR A 166       9.521  20.213  15.116  1.00 96.43           H  
ATOM   2557  CA  THR A 166      11.118  19.038  15.943  1.00 96.43           C  
ATOM   2558  HA  THR A 166      12.125  18.968  15.531  1.00 96.43           H  
ATOM   2559  C   THR A 166      10.697  17.633  16.377  1.00 96.43           C  
ATOM   2560  CB  THR A 166      11.183  19.982  17.154  1.00 96.43           C  
ATOM   2561  HB  THR A 166      11.991  19.647  17.804  1.00 96.43           H  
ATOM   2562  O   THR A 166       9.555  17.215  16.178  1.00 96.43           O  
ATOM   2563  CG2 THR A 166      11.455  21.437  16.776  1.00 96.43           C  
ATOM   2564 HG21 THR A 166      10.602  21.859  16.244  1.00 96.43           H  
ATOM   2565 HG22 THR A 166      11.639  22.023  17.677  1.00 96.43           H  
ATOM   2566 HG23 THR A 166      12.333  21.492  16.133  1.00 96.43           H  
ATOM   2567  OG1 THR A 166       9.986  19.929  17.887  1.00 96.43           O  
ATOM   2568  HG1 THR A 166       9.912  20.745  18.387  1.00 96.43           H  
ATOM   2569  N   ALA A 167      11.596  16.904  17.044  1.00 96.95           N  
ATOM   2570  H   ALA A 167      12.539  17.251  17.145  1.00 96.95           H  
ATOM   2571  CA  ALA A 167      11.262  15.600  17.621  1.00 96.95           C  
ATOM   2572  HA  ALA A 167      10.993  14.919  16.812  1.00 96.95           H  
ATOM   2573  C   ALA A 167      10.060  15.671  18.585  1.00 96.95           C  
ATOM   2574  CB  ALA A 167      12.506  15.055  18.332  1.00 96.95           C  
ATOM   2575  HB1 ALA A 167      12.798  15.722  19.143  1.00 96.95           H  
ATOM   2576  HB2 ALA A 167      12.285  14.071  18.744  1.00 96.95           H  
ATOM   2577  HB3 ALA A 167      13.327  14.962  17.622  1.00 96.95           H  
ATOM   2578  O   ALA A 167       9.266  14.734  18.651  1.00 96.95           O  
ATOM   2579  N   GLU A 168       9.900  16.792  19.295  1.00 97.21           N  
ATOM   2580  H   GLU A 168      10.548  17.554  19.155  1.00 97.21           H  
ATOM   2581  CA  GLU A 168       8.753  17.032  20.171  1.00 97.21           C  
ATOM   2582  HA  GLU A 168       8.622  16.168  20.823  1.00 97.21           H  
ATOM   2583  C   GLU A 168       7.453  17.203  19.374  1.00 97.21           C  
ATOM   2584  CB  GLU A 168       9.038  18.256  21.051  1.00 97.21           C  
ATOM   2585  HB2 GLU A 168       9.071  19.150  20.430  1.00 97.21           H  
ATOM   2586  HB3 GLU A 168      10.008  18.124  21.532  1.00 97.21           H  
ATOM   2587  O   GLU A 168       6.460  16.550  19.691  1.00 97.21           O  
ATOM   2588  CG  GLU A 168       7.963  18.420  22.134  1.00 97.21           C  
ATOM   2589  HG2 GLU A 168       7.974  17.540  22.777  1.00 97.21           H  
ATOM   2590  HG3 GLU A 168       6.987  18.473  21.652  1.00 97.21           H  
ATOM   2591  CD  GLU A 168       8.147  19.678  22.990  1.00 97.21           C  
ATOM   2592  OE1 GLU A 168       7.142  20.053  23.639  1.00 97.21           O  
ATOM   2593  OE2 GLU A 168       9.260  20.249  22.981  1.00 97.21           O  
ATOM   2594  N   MET A 169       7.465  18.004  18.302  1.00 97.54           N  
ATOM   2595  H   MET A 169       8.320  18.488  18.065  1.00 97.54           H  
ATOM   2596  CA  MET A 169       6.300  18.182  17.424  1.00 97.54           C  
ATOM   2597  HA  MET A 169       5.462  18.564  18.007  1.00 97.54           H  
ATOM   2598  C   MET A 169       5.870  16.852  16.798  1.00 97.54           C  
ATOM   2599  CB  MET A 169       6.618  19.182  16.307  1.00 97.54           C  
ATOM   2600  HB2 MET A 169       5.769  19.225  15.625  1.00 97.54           H  
ATOM   2601  HB3 MET A 169       7.485  18.836  15.745  1.00 97.54           H  
ATOM   2602  O   MET A 169       4.687  16.526  16.790  1.00 97.54           O  
ATOM   2603  CG  MET A 169       6.892  20.596  16.823  1.00 97.54           C  
ATOM   2604  HG2 MET A 169       5.986  21.002  17.273  1.00 97.54           H  
ATOM   2605  HG3 MET A 169       7.649  20.556  17.606  1.00 97.54           H  
ATOM   2606  SD  MET A 169       7.467  21.724  15.529  1.00 97.54           S  
ATOM   2607  CE  MET A 169       5.850  22.202  14.876  1.00 97.54           C  
ATOM   2608  HE1 MET A 169       5.282  22.716  15.652  1.00 97.54           H  
ATOM   2609  HE2 MET A 169       5.980  22.877  14.030  1.00 97.54           H  
ATOM   2610  HE3 MET A 169       5.297  21.314  14.572  1.00 97.54           H  
ATOM   2611  N   LEU A 170       6.826  16.039  16.337  1.00 97.55           N  
ATOM   2612  H   LEU A 170       7.780  16.371  16.348  1.00 97.55           H  
ATOM   2613  CA  LEU A 170       6.540  14.716  15.773  1.00 97.55           C  
ATOM   2614  HA  LEU A 170       5.743  14.817  15.036  1.00 97.55           H  
ATOM   2615  C   LEU A 170       6.016  13.731  16.827  1.00 97.55           C  
ATOM   2616  CB  LEU A 170       7.800  14.161  15.086  1.00 97.55           C  
ATOM   2617  HB2 LEU A 170       8.606  14.124  15.819  1.00 97.55           H  
ATOM   2618  HB3 LEU A 170       7.590  13.144  14.756  1.00 97.55           H  
ATOM   2619  O   LEU A 170       5.161  12.900  16.525  1.00 97.55           O  
ATOM   2620  CG  LEU A 170       8.273  14.969  13.864  1.00 97.55           C  
ATOM   2621  HG  LEU A 170       8.452  16.004  14.155  1.00 97.55           H  
ATOM   2622  CD1 LEU A 170       9.585  14.377  13.348  1.00 97.55           C  
ATOM   2623 HD11 LEU A 170      10.340  14.400  14.134  1.00 97.55           H  
ATOM   2624 HD12 LEU A 170       9.945  14.982  12.516  1.00 97.55           H  
ATOM   2625 HD13 LEU A 170       9.434  13.356  12.998  1.00 97.55           H  
ATOM   2626  CD2 LEU A 170       7.245  14.952  12.733  1.00 97.55           C  
ATOM   2627 HD21 LEU A 170       7.589  15.589  11.919  1.00 97.55           H  
ATOM   2628 HD22 LEU A 170       7.100  13.939  12.356  1.00 97.55           H  
ATOM   2629 HD23 LEU A 170       6.289  15.358  13.064  1.00 97.55           H  
ATOM   2630  N   ALA A 171       6.489  13.812  18.073  1.00 96.05           N  
ATOM   2631  H   ALA A 171       7.212  14.486  18.280  1.00 96.05           H  
ATOM   2632  CA  ALA A 171       5.943  13.012  19.168  1.00 96.05           C  
ATOM   2633  HA  ALA A 171       5.925  11.967  18.859  1.00 96.05           H  
ATOM   2634  C   ALA A 171       4.493  13.411  19.497  1.00 96.05           C  
ATOM   2635  CB  ALA A 171       6.864  13.135  20.386  1.00 96.05           C  
ATOM   2636  HB1 ALA A 171       6.912  14.171  20.721  1.00 96.05           H  
ATOM   2637  HB2 ALA A 171       6.481  12.517  21.198  1.00 96.05           H  
ATOM   2638  HB3 ALA A 171       7.867  12.798  20.126  1.00 96.05           H  
ATOM   2639  O   ALA A 171       3.655  12.533  19.722  1.00 96.05           O  
ATOM   2640  N   LYS A 172       4.182  14.715  19.481  1.00 96.33           N  
ATOM   2641  H   LYS A 172       4.926  15.380  19.323  1.00 96.33           H  
ATOM   2642  CA  LYS A 172       2.814  15.232  19.637  1.00 96.33           C  
ATOM   2643  HA  LYS A 172       2.368  14.808  20.536  1.00 96.33           H  
ATOM   2644  C   LYS A 172       1.913  14.796  18.478  1.00 96.33           C  
ATOM   2645  CB  LYS A 172       2.831  16.762  19.788  1.00 96.33           C  
ATOM   2646  HB2 LYS A 172       1.804  17.121  19.723  1.00 96.33           H  
ATOM   2647  HB3 LYS A 172       3.401  17.207  18.972  1.00 96.33           H  
ATOM   2648  O   LYS A 172       0.835  14.268  18.741  1.00 96.33           O  
ATOM   2649  CG  LYS A 172       3.413  17.222  21.134  1.00 96.33           C  
ATOM   2650  HG2 LYS A 172       2.768  16.872  21.940  1.00 96.33           H  
ATOM   2651  HG3 LYS A 172       4.402  16.786  21.271  1.00 96.33           H  
ATOM   2652  CD  LYS A 172       3.533  18.752  21.215  1.00 96.33           C  
ATOM   2653  HD2 LYS A 172       4.119  19.113  20.369  1.00 96.33           H  
ATOM   2654  HD3 LYS A 172       2.542  19.205  21.174  1.00 96.33           H  
ATOM   2655  CE  LYS A 172       4.232  19.139  22.526  1.00 96.33           C  
ATOM   2656  HE2 LYS A 172       5.149  18.556  22.619  1.00 96.33           H  
ATOM   2657  HE3 LYS A 172       3.574  18.896  23.360  1.00 96.33           H  
ATOM   2658  NZ  LYS A 172       4.577  20.576  22.594  1.00 96.33           N  
ATOM   2659  HZ1 LYS A 172       5.340  20.734  23.236  1.00 96.33           H  
ATOM   2660  HZ2 LYS A 172       4.822  20.944  21.686  1.00 96.33           H  
ATOM   2661  HZ3 LYS A 172       3.757  21.095  22.873  1.00 96.33           H  
ATOM   2662  N   ALA A 173       2.390  14.887  17.233  1.00 96.97           N  
ATOM   2663  H   ALA A 173       3.258  15.384  17.096  1.00 96.97           H  
ATOM   2664  CA  ALA A 173       1.684  14.403  16.043  1.00 96.97           C  
ATOM   2665  HA  ALA A 173       0.762  14.973  15.928  1.00 96.97           H  
ATOM   2666  C   ALA A 173       1.310  12.916  16.159  1.00 96.97           C  
ATOM   2667  CB  ALA A 173       2.563  14.641  14.807  1.00 96.97           C  
ATOM   2668  HB1 ALA A 173       2.811  15.698  14.713  1.00 96.97           H  
ATOM   2669  HB2 ALA A 173       3.488  14.068  14.876  1.00 96.97           H  
ATOM   2670  HB3 ALA A 173       2.032  14.328  13.908  1.00 96.97           H  
ATOM   2671  O   ALA A 173       0.141  12.555  16.044  1.00 96.97           O  
ATOM   2672  N   ARG A 174       2.277  12.047  16.480  1.00 95.18           N  
ATOM   2673  H   ARG A 174       3.225  12.393  16.531  1.00 95.18           H  
ATOM   2674  CA  ARG A 174       2.028  10.606  16.664  1.00 95.18           C  
ATOM   2675  HA  ARG A 174       1.577  10.195  15.761  1.00 95.18           H  
ATOM   2676  C   ARG A 174       1.037  10.324  17.790  1.00 95.18           C  
ATOM   2677  CB  ARG A 174       3.345   9.876  16.931  1.00 95.18           C  
ATOM   2678  HB2 ARG A 174       3.125   8.860  17.260  1.00 95.18           H  
ATOM   2679  HB3 ARG A 174       3.896  10.388  17.721  1.00 95.18           H  
ATOM   2680  O   ARG A 174       0.154   9.485  17.643  1.00 95.18           O  
ATOM   2681  CG  ARG A 174       4.200   9.792  15.666  1.00 95.18           C  
ATOM   2682  HG2 ARG A 174       4.430  10.789  15.289  1.00 95.18           H  
ATOM   2683  HG3 ARG A 174       3.653   9.248  14.896  1.00 95.18           H  
ATOM   2684  CD  ARG A 174       5.495   9.053  15.992  1.00 95.18           C  
ATOM   2685  HD2 ARG A 174       6.012   9.560  16.806  1.00 95.18           H  
ATOM   2686  HD3 ARG A 174       5.243   8.043  16.313  1.00 95.18           H  
ATOM   2687  NE  ARG A 174       6.335   8.957  14.796  1.00 95.18           N  
ATOM   2688  HE  ARG A 174       5.941   8.364  14.081  1.00 95.18           H  
ATOM   2689  NH1 ARG A 174       7.998  10.428  15.392  1.00 95.18           N  
ATOM   2690 HH11 ARG A 174       8.832  10.934  15.133  1.00 95.18           H  
ATOM   2691 HH12 ARG A 174       7.471  10.643  16.226  1.00 95.18           H  
ATOM   2692  NH2 ARG A 174       8.042   9.439  13.385  1.00 95.18           N  
ATOM   2693 HH21 ARG A 174       7.583   8.851  12.704  1.00 95.18           H  
ATOM   2694 HH22 ARG A 174       8.864   9.958  13.109  1.00 95.18           H  
ATOM   2695  CZ  ARG A 174       7.454   9.604  14.533  1.00 95.18           C  
ATOM   2696  N   ARG A 175       1.143  11.051  18.908  1.00 94.15           N  
ATOM   2697  H   ARG A 175       1.882  11.738  18.955  1.00 94.15           H  
ATOM   2698  CA  ARG A 175       0.196  10.928  20.025  1.00 94.15           C  
ATOM   2699  HA  ARG A 175       0.129   9.877  20.305  1.00 94.15           H  
ATOM   2700  C   ARG A 175      -1.219  11.342  19.617  1.00 94.15           C  
ATOM   2701  CB  ARG A 175       0.704  11.746  21.218  1.00 94.15           C  
ATOM   2702  HB2 ARG A 175       0.744  12.801  20.946  1.00 94.15           H  
ATOM   2703  HB3 ARG A 175       1.712  11.414  21.470  1.00 94.15           H  
ATOM   2704  O   ARG A 175      -2.168  10.682  20.029  1.00 94.15           O  
ATOM   2705  CG  ARG A 175      -0.204  11.569  22.440  1.00 94.15           C  
ATOM   2706  HG2 ARG A 175      -0.240  10.516  22.719  1.00 94.15           H  
ATOM   2707  HG3 ARG A 175      -1.212  11.912  22.206  1.00 94.15           H  
ATOM   2708  CD  ARG A 175       0.320  12.395  23.612  1.00 94.15           C  
ATOM   2709  HD2 ARG A 175       1.319  12.047  23.875  1.00 94.15           H  
ATOM   2710  HD3 ARG A 175       0.379  13.437  23.298  1.00 94.15           H  
ATOM   2711  NE  ARG A 175      -0.579  12.279  24.774  1.00 94.15           N  
ATOM   2712  HE  ARG A 175      -1.398  11.702  24.647  1.00 94.15           H  
ATOM   2713  NH1 ARG A 175       0.506  13.786  26.119  1.00 94.15           N  
ATOM   2714 HH11 ARG A 175       1.140  13.981  25.357  1.00 94.15           H  
ATOM   2715 HH12 ARG A 175       0.514  14.385  26.932  1.00 94.15           H  
ATOM   2716  NH2 ARG A 175      -1.365  12.804  26.843  1.00 94.15           N  
ATOM   2717 HH21 ARG A 175      -1.316  13.379  27.672  1.00 94.15           H  
ATOM   2718 HH22 ARG A 175      -2.183  12.237  26.670  1.00 94.15           H  
ATOM   2719  CZ  ARG A 175      -0.473  12.952  25.904  1.00 94.15           C  
ATOM   2720  N   PHE A 176      -1.353  12.408  18.830  1.00 95.65           N  
ATOM   2721  H   PHE A 176      -0.528  12.927  18.566  1.00 95.65           H  
ATOM   2722  CA  PHE A 176      -2.634  12.846  18.285  1.00 95.65           C  
ATOM   2723  HA  PHE A 176      -3.339  13.001  19.102  1.00 95.65           H  
ATOM   2724  C   PHE A 176      -3.234  11.767  17.374  1.00 95.65           C  
ATOM   2725  CB  PHE A 176      -2.445  14.188  17.562  1.00 95.65           C  
ATOM   2726  HB2 PHE A 176      -1.709  14.083  16.765  1.00 95.65           H  
ATOM   2727  HB3 PHE A 176      -2.055  14.919  18.269  1.00 95.65           H  
ATOM   2728  O   PHE A 176      -4.372  11.356  17.587  1.00 95.65           O  
ATOM   2729  CG  PHE A 176      -3.722  14.729  16.959  1.00 95.65           C  
ATOM   2730  CD1 PHE A 176      -4.074  14.396  15.638  1.00 95.65           C  
ATOM   2731  HD1 PHE A 176      -3.430  13.762  15.045  1.00 95.65           H  
ATOM   2732  CD2 PHE A 176      -4.569  15.552  17.723  1.00 95.65           C  
ATOM   2733  HD2 PHE A 176      -4.294  15.834  18.729  1.00 95.65           H  
ATOM   2734  CE1 PHE A 176      -5.268  14.883  15.084  1.00 95.65           C  
ATOM   2735  HE1 PHE A 176      -5.528  14.634  14.065  1.00 95.65           H  
ATOM   2736  CE2 PHE A 176      -5.763  16.040  17.168  1.00 95.65           C  
ATOM   2737  HE2 PHE A 176      -6.395  16.703  17.740  1.00 95.65           H  
ATOM   2738  CZ  PHE A 176      -6.116  15.699  15.851  1.00 95.65           C  
ATOM   2739  HZ  PHE A 176      -7.032  16.078  15.422  1.00 95.65           H  
ATOM   2740  N   MET A 177      -2.441  11.234  16.438  1.00 95.65           N  
ATOM   2741  H   MET A 177      -1.514  11.618  16.324  1.00 95.65           H  
ATOM   2742  CA  MET A 177      -2.902  10.246  15.458  1.00 95.65           C  
ATOM   2743  HA  MET A 177      -3.779  10.647  14.949  1.00 95.65           H  
ATOM   2744  C   MET A 177      -3.319   8.909  16.073  1.00 95.65           C  
ATOM   2745  CB  MET A 177      -1.806   9.995  14.421  1.00 95.65           C  
ATOM   2746  HB2 MET A 177      -0.870   9.738  14.918  1.00 95.65           H  
ATOM   2747  HB3 MET A 177      -2.118   9.159  13.794  1.00 95.65           H  
ATOM   2748  O   MET A 177      -4.341   8.347  15.687  1.00 95.65           O  
ATOM   2749  CG  MET A 177      -1.614  11.198  13.507  1.00 95.65           C  
ATOM   2750  HG2 MET A 177      -1.211  12.038  14.072  1.00 95.65           H  
ATOM   2751  HG3 MET A 177      -2.608  11.473  13.152  1.00 95.65           H  
ATOM   2752  SD  MET A 177      -0.573  10.905  12.054  1.00 95.65           S  
ATOM   2753  CE  MET A 177       0.989  10.418  12.825  1.00 95.65           C  
ATOM   2754  HE1 MET A 177       1.387  11.238  13.422  1.00 95.65           H  
ATOM   2755  HE2 MET A 177       1.692  10.154  12.035  1.00 95.65           H  
ATOM   2756  HE3 MET A 177       0.844   9.535  13.448  1.00 95.65           H  
ATOM   2757  N   SER A 178      -2.550   8.379  17.029  1.00 91.64           N  
ATOM   2758  H   SER A 178      -1.683   8.838  17.267  1.00 91.64           H  
ATOM   2759  CA  SER A 178      -2.906   7.141  17.739  1.00 91.64           C  
ATOM   2760  HA  SER A 178      -3.172   6.366  17.020  1.00 91.64           H  
ATOM   2761  C   SER A 178      -4.109   7.322  18.671  1.00 91.64           C  
ATOM   2762  CB  SER A 178      -1.712   6.656  18.563  1.00 91.64           C  
ATOM   2763  HB2 SER A 178      -1.447   7.419  19.295  1.00 91.64           H  
ATOM   2764  HB3 SER A 178      -1.990   5.743  19.091  1.00 91.64           H  
ATOM   2765  O   SER A 178      -4.760   6.350  19.048  1.00 91.64           O  
ATOM   2766  OG  SER A 178      -0.588   6.395  17.747  1.00 91.64           O  
ATOM   2767  HG  SER A 178      -0.890   6.142  16.871  1.00 91.64           H  
ATOM   2768  N   GLY A 179      -4.413   8.560  19.067  1.00 83.34           N  
ATOM   2769  H   GLY A 179      -3.873   9.335  18.711  1.00 83.34           H  
ATOM   2770  CA  GLY A 179      -5.442   8.841  20.052  1.00 83.34           C  
ATOM   2771  HA2 GLY A 179      -6.384   8.445  19.673  1.00 83.34           H  
ATOM   2772  HA3 GLY A 179      -5.544   9.920  20.172  1.00 83.34           H  
ATOM   2773  C   GLY A 179      -5.133   8.215  21.424  1.00 83.34           C  
ATOM   2774  O   GLY A 179      -3.988   7.873  21.738  1.00 83.34           O  
ATOM   2775  N   PRO A 180      -6.151   8.080  22.291  1.00 77.17           N  
ATOM   2776  CA  PRO A 180      -5.975   7.517  23.629  1.00 77.17           C  
ATOM   2777  HA  PRO A 180      -5.112   7.974  24.113  1.00 77.17           H  
ATOM   2778  C   PRO A 180      -5.758   5.996  23.621  1.00 77.17           C  
ATOM   2779  CB  PRO A 180      -7.248   7.914  24.383  1.00 77.17           C  
ATOM   2780  HB2 PRO A 180      -7.100   8.891  24.842  1.00 77.17           H  
ATOM   2781  HB3 PRO A 180      -7.527   7.180  25.140  1.00 77.17           H  
ATOM   2782  O   PRO A 180      -5.158   5.465  24.555  1.00 77.17           O  
ATOM   2783  CG  PRO A 180      -8.306   8.029  23.285  1.00 77.17           C  
ATOM   2784  HG2 PRO A 180      -8.714   7.042  23.066  1.00 77.17           H  
ATOM   2785  HG3 PRO A 180      -9.103   8.720  23.558  1.00 77.17           H  
ATOM   2786  CD  PRO A 180      -7.518   8.528  22.079  1.00 77.17           C  
ATOM   2787  HD2 PRO A 180      -7.938   8.113  21.163  1.00 77.17           H  
ATOM   2788  HD3 PRO A 180      -7.540   9.617  22.044  1.00 77.17           H  
ATOM   2789  N   ASP A 181      -6.233   5.303  22.584  1.00 73.48           N  
ATOM   2790  H   ASP A 181      -6.600   5.808  21.790  1.00 73.48           H  
ATOM   2791  CA  ASP A 181      -6.109   3.856  22.441  1.00 73.48           C  
ATOM   2792  HA  ASP A 181      -5.841   3.420  23.404  1.00 73.48           H  
ATOM   2793  C   ASP A 181      -5.003   3.502  21.445  1.00 73.48           C  
ATOM   2794  CB  ASP A 181      -7.456   3.236  22.046  1.00 73.48           C  
ATOM   2795  HB2 ASP A 181      -7.760   3.607  21.067  1.00 73.48           H  
ATOM   2796  HB3 ASP A 181      -8.208   3.540  22.774  1.00 73.48           H  
ATOM   2797  O   ASP A 181      -5.206   3.498  20.234  1.00 73.48           O  
ATOM   2798  CG  ASP A 181      -7.395   1.703  22.018  1.00 73.48           C  
ATOM   2799  OD1 ASP A 181      -6.307   1.142  22.300  1.00 73.48           O  
ATOM   2800  OD2 ASP A 181      -8.456   1.106  21.742  1.00 73.48           O  
ATOM   2801  N   LYS A 182      -3.833   3.142  21.976  1.00 71.70           N  
ATOM   2802  H   LYS A 182      -3.770   3.135  22.984  1.00 71.70           H  
ATOM   2803  CA  LYS A 182      -2.663   2.758  21.175  1.00 71.70           C  
ATOM   2804  HA  LYS A 182      -2.459   3.549  20.454  1.00 71.70           H  
ATOM   2805  C   LYS A 182      -2.866   1.493  20.336  1.00 71.70           C  
ATOM   2806  CB  LYS A 182      -1.447   2.559  22.084  1.00 71.70           C  
ATOM   2807  HB2 LYS A 182      -0.618   2.206  21.471  1.00 71.70           H  
ATOM   2808  HB3 LYS A 182      -1.671   1.794  22.827  1.00 71.70           H  
ATOM   2809  O   LYS A 182      -2.032   1.221  19.480  1.00 71.70           O  
ATOM   2810  CG  LYS A 182      -1.013   3.850  22.785  1.00 71.70           C  
ATOM   2811  HG2 LYS A 182      -1.773   4.160  23.502  1.00 71.70           H  
ATOM   2812  HG3 LYS A 182      -0.874   4.636  22.043  1.00 71.70           H  
ATOM   2813  CD  LYS A 182       0.310   3.595  23.511  1.00 71.70           C  
ATOM   2814  HD2 LYS A 182       0.168   2.815  24.258  1.00 71.70           H  
ATOM   2815  HD3 LYS A 182       1.051   3.265  22.782  1.00 71.70           H  
ATOM   2816  CE  LYS A 182       0.791   4.881  24.180  1.00 71.70           C  
ATOM   2817  HE2 LYS A 182       0.066   5.171  24.941  1.00 71.70           H  
ATOM   2818  HE3 LYS A 182       0.817   5.667  23.426  1.00 71.70           H  
ATOM   2819  NZ  LYS A 182       2.136   4.691  24.772  1.00 71.70           N  
ATOM   2820  HZ1 LYS A 182       2.457   5.546  25.202  1.00 71.70           H  
ATOM   2821  HZ2 LYS A 182       2.116   3.953  25.461  1.00 71.70           H  
ATOM   2822  HZ3 LYS A 182       2.790   4.433  24.046  1.00 71.70           H  
ATOM   2823  N   ALA A 183      -3.904   0.699  20.602  1.00 70.84           N  
ATOM   2824  H   ALA A 183      -4.583   0.977  21.296  1.00 70.84           H  
ATOM   2825  CA  ALA A 183      -4.219  -0.469  19.784  1.00 70.84           C  
ATOM   2826  HA  ALA A 183      -3.292  -0.955  19.483  1.00 70.84           H  
ATOM   2827  C   ALA A 183      -4.966  -0.090  18.495  1.00 70.84           C  
ATOM   2828  CB  ALA A 183      -5.021  -1.458  20.635  1.00 70.84           C  
ATOM   2829  HB1 ALA A 183      -5.188  -2.374  20.068  1.00 70.84           H  
ATOM   2830  HB2 ALA A 183      -4.473  -1.695  21.547  1.00 70.84           H  
ATOM   2831  HB3 ALA A 183      -5.987  -1.026  20.899  1.00 70.84           H  
ATOM   2832  O   ALA A 183      -5.072  -0.909  17.580  1.00 70.84           O  
ATOM   2833  N   ARG A 184      -5.490   1.138  18.407  1.00 75.34           N  
ATOM   2834  H   ARG A 184      -5.331   1.792  19.161  1.00 75.34           H  
ATOM   2835  CA  ARG A 184      -6.172   1.629  17.215  1.00 75.34           C  
ATOM   2836  HA  ARG A 184      -6.758   0.807  16.804  1.00 75.34           H  
ATOM   2837  C   ARG A 184      -5.146   2.053  16.167  1.00 75.34           C  
ATOM   2838  CB  ARG A 184      -7.119   2.769  17.610  1.00 75.34           C  
ATOM   2839  HB2 ARG A 184      -6.529   3.653  17.854  1.00 75.34           H  
ATOM   2840  HB3 ARG A 184      -7.676   2.474  18.499  1.00 75.34           H  
ATOM   2841  O   ARG A 184      -4.133   2.673  16.485  1.00 75.34           O  
ATOM   2842  CG  ARG A 184      -8.119   3.113  16.497  1.00 75.34           C  
ATOM   2843  HG2 ARG A 184      -8.743   2.245  16.279  1.00 75.34           H  
ATOM   2844  HG3 ARG A 184      -7.587   3.407  15.593  1.00 75.34           H  
ATOM   2845  CD  ARG A 184      -9.004   4.275  16.948  1.00 75.34           C  
ATOM   2846  HD2 ARG A 184      -8.358   5.092  17.270  1.00 75.34           H  
ATOM   2847  HD3 ARG A 184      -9.595   3.940  17.800  1.00 75.34           H  
ATOM   2848  NE  ARG A 184      -9.888   4.768  15.870  1.00 75.34           N  
ATOM   2849  HE  ARG A 184      -9.602   4.600  14.916  1.00 75.34           H  
ATOM   2850  NH1 ARG A 184     -11.305   5.944  17.230  1.00 75.34           N  
ATOM   2851 HH11 ARG A 184     -12.051   6.617  17.331  1.00 75.34           H  
ATOM   2852 HH12 ARG A 184     -10.751   5.644  18.020  1.00 75.34           H  
ATOM   2853  NH2 ARG A 184     -11.623   6.026  15.046  1.00 75.34           N  
ATOM   2854 HH21 ARG A 184     -11.180   6.070  14.140  1.00 75.34           H  
ATOM   2855 HH22 ARG A 184     -12.349   6.713  15.192  1.00 75.34           H  
ATOM   2856  CZ  ARG A 184     -10.929   5.566  16.043  1.00 75.34           C  
ATOM   2857  N   ALA A 185      -5.448   1.757  14.904  1.00 83.59           N  
ATOM   2858  H   ALA A 185      -6.272   1.204  14.713  1.00 83.59           H  
ATOM   2859  CA  ALA A 185      -4.716   2.337  13.785  1.00 83.59           C  
ATOM   2860  HA  ALA A 185      -3.681   1.996  13.830  1.00 83.59           H  
ATOM   2861  C   ALA A 185      -4.730   3.869  13.892  1.00 83.59           C  
ATOM   2862  CB  ALA A 185      -5.337   1.861  12.467  1.00 83.59           C  
ATOM   2863  HB1 ALA A 185      -5.297   0.773  12.408  1.00 83.59           H  
ATOM   2864  HB2 ALA A 185      -4.772   2.278  11.634  1.00 83.59           H  
ATOM   2865  HB3 ALA A 185      -6.372   2.195  12.396  1.00 83.59           H  
ATOM   2866  O   ALA A 185      -5.755   4.445  14.262  1.00 83.59           O  
ATOM   2867  N   ALA A 186      -3.609   4.505  13.562  1.00 93.45           N  
ATOM   2868  H   ALA A 186      -2.821   3.969  13.228  1.00 93.45           H  
ATOM   2869  CA  ALA A 186      -3.489   5.955  13.538  1.00 93.45           C  
ATOM   2870  HA  ALA A 186      -3.680   6.331  14.543  1.00 93.45           H  
ATOM   2871  C   ALA A 186      -4.528   6.577  12.587  1.00 93.45           C  
ATOM   2872  CB  ALA A 186      -2.043   6.292  13.152  1.00 93.45           C  
ATOM   2873  HB1 ALA A 186      -1.696   5.624  12.364  1.00 93.45           H  
ATOM   2874  HB2 ALA A 186      -1.975   7.312  12.775  1.00 93.45           H  
ATOM   2875  HB3 ALA A 186      -1.389   6.179  14.017  1.00 93.45           H  
ATOM   2876  O   ALA A 186      -4.808   6.022  11.521  1.00 93.45           O  
ATOM   2877  N   GLN A 187      -5.133   7.703  12.976  1.00 95.80           N  
ATOM   2878  H   GLN A 187      -4.889   8.109  13.868  1.00 95.80           H  
ATOM   2879  CA  GLN A 187      -6.151   8.388  12.173  1.00 95.80           C  
ATOM   2880  HA  GLN A 187      -6.004   8.079  11.138  1.00 95.80           H  
ATOM   2881  C   GLN A 187      -6.001   9.907  12.191  1.00 95.80           C  
ATOM   2882  CB  GLN A 187      -7.580   8.000  12.602  1.00 95.80           C  
ATOM   2883  HB2 GLN A 187      -8.292   8.512  11.955  1.00 95.80           H  
ATOM   2884  HB3 GLN A 187      -7.752   8.318  13.631  1.00 95.80           H  
ATOM   2885  O   GLN A 187      -5.462  10.479  13.136  1.00 95.80           O  
ATOM   2886  CG  GLN A 187      -7.810   6.491  12.486  1.00 95.80           C  
ATOM   2887  HG2 GLN A 187      -7.515   6.152  11.493  1.00 95.80           H  
ATOM   2888  HG3 GLN A 187      -7.184   5.997  13.229  1.00 95.80           H  
ATOM   2889  CD  GLN A 187      -9.230   6.030  12.732  1.00 95.80           C  
ATOM   2890  NE2 GLN A 187      -9.460   4.733  12.771  1.00 95.80           N  
ATOM   2891 HE21 GLN A 187     -10.414   4.449  12.602  1.00 95.80           H  
ATOM   2892 HE22 GLN A 187      -8.685   4.132  12.531  1.00 95.80           H  
ATOM   2893  OE1 GLN A 187     -10.169   6.778  12.924  1.00 95.80           O  
ATOM   2894  N   LEU A 188      -6.521  10.555  11.149  1.00 97.62           N  
ATOM   2895  H   LEU A 188      -6.941  10.003  10.414  1.00 97.62           H  
ATOM   2896  CA  LEU A 188      -6.538  12.007  10.996  1.00 97.62           C  
ATOM   2897  HA  LEU A 188      -6.278  12.459  11.953  1.00 97.62           H  
ATOM   2898  C   LEU A 188      -7.933  12.502  10.571  1.00 97.62           C  
ATOM   2899  CB  LEU A 188      -5.479  12.423   9.960  1.00 97.62           C  
ATOM   2900  HB2 LEU A 188      -5.637  13.469   9.698  1.00 97.62           H  
ATOM   2901  HB3 LEU A 188      -5.632  11.835   9.055  1.00 97.62           H  
ATOM   2902  O   LEU A 188      -8.482  11.973   9.601  1.00 97.62           O  
ATOM   2903  CG  LEU A 188      -4.023  12.249  10.426  1.00 97.62           C  
ATOM   2904  HG  LEU A 188      -3.855  11.225  10.758  1.00 97.62           H  
ATOM   2905  CD1 LEU A 188      -3.083  12.536   9.259  1.00 97.62           C  
ATOM   2906 HD11 LEU A 188      -2.052  12.367   9.570  1.00 97.62           H  
ATOM   2907 HD12 LEU A 188      -3.312  11.860   8.435  1.00 97.62           H  
ATOM   2908 HD13 LEU A 188      -3.191  13.567   8.922  1.00 97.62           H  
ATOM   2909  CD2 LEU A 188      -3.669  13.213  11.558  1.00 97.62           C  
ATOM   2910 HD21 LEU A 188      -4.230  12.968  12.460  1.00 97.62           H  
ATOM   2911 HD22 LEU A 188      -3.873  14.241  11.257  1.00 97.62           H  
ATOM   2912 HD23 LEU A 188      -2.603  13.135  11.772  1.00 97.62           H  
ATOM   2913  N   PRO A 189      -8.495  13.528  11.241  1.00 98.00           N  
ATOM   2914  CA  PRO A 189      -9.765  14.139  10.854  1.00 98.00           C  
ATOM   2915  HA  PRO A 189     -10.480  13.377  10.543  1.00 98.00           H  
ATOM   2916  C   PRO A 189      -9.558  15.133   9.701  1.00 98.00           C  
ATOM   2917  CB  PRO A 189     -10.274  14.807  12.136  1.00 98.00           C  
ATOM   2918  HB2 PRO A 189     -10.922  15.659  11.931  1.00 98.00           H  
ATOM   2919  HB3 PRO A 189     -10.803  14.068  12.738  1.00 98.00           H  
ATOM   2920  O   PRO A 189      -9.252  16.305   9.908  1.00 98.00           O  
ATOM   2921  CG  PRO A 189      -8.992  15.227  12.858  1.00 98.00           C  
ATOM   2922  HG2 PRO A 189      -8.645  16.187  12.475  1.00 98.00           H  
ATOM   2923  HG3 PRO A 189      -9.136  15.281  13.937  1.00 98.00           H  
ATOM   2924  CD  PRO A 189      -7.999  14.130  12.475  1.00 98.00           C  
ATOM   2925  HD2 PRO A 189      -7.968  13.376  13.262  1.00 98.00           H  
ATOM   2926  HD3 PRO A 189      -7.010  14.564  12.327  1.00 98.00           H  
ATOM   2927  N   VAL A 190      -9.721  14.687   8.459  1.00 98.57           N  
ATOM   2928  H   VAL A 190     -10.068  13.748   8.325  1.00 98.57           H  
ATOM   2929  CA  VAL A 190      -9.477  15.512   7.269  1.00 98.57           C  
ATOM   2930  HA  VAL A 190      -8.532  16.036   7.412  1.00 98.57           H  
ATOM   2931  C   VAL A 190     -10.571  16.568   7.107  1.00 98.57           C  
ATOM   2932  CB  VAL A 190      -9.336  14.640   6.007  1.00 98.57           C  
ATOM   2933  HB  VAL A 190     -10.257  14.086   5.829  1.00 98.57           H  
ATOM   2934  O   VAL A 190     -11.761  16.250   7.074  1.00 98.57           O  
ATOM   2935  CG1 VAL A 190      -9.047  15.500   4.776  1.00 98.57           C  
ATOM   2936 HG11 VAL A 190      -8.807  14.861   3.926  1.00 98.57           H  
ATOM   2937 HG12 VAL A 190      -8.203  16.159   4.979  1.00 98.57           H  
ATOM   2938 HG13 VAL A 190      -9.923  16.095   4.518  1.00 98.57           H  
ATOM   2939  CG2 VAL A 190      -8.181  13.645   6.172  1.00 98.57           C  
ATOM   2940 HG21 VAL A 190      -8.422  12.928   6.957  1.00 98.57           H  
ATOM   2941 HG22 VAL A 190      -8.024  13.098   5.243  1.00 98.57           H  
ATOM   2942 HG23 VAL A 190      -7.268  14.176   6.443  1.00 98.57           H  
ATOM   2943  N   ARG A 191     -10.171  17.839   6.974  1.00 98.72           N  
ATOM   2944  H   ARG A 191      -9.182  18.017   7.077  1.00 98.72           H  
ATOM   2945  CA  ARG A 191     -11.068  19.001   6.797  1.00 98.72           C  
ATOM   2946  HA  ARG A 191     -12.102  18.683   6.930  1.00 98.72           H  
ATOM   2947  C   ARG A 191     -11.031  19.604   5.396  1.00 98.72           C  
ATOM   2948  CB  ARG A 191     -10.739  20.072   7.851  1.00 98.72           C  
ATOM   2949  HB2 ARG A 191     -11.422  20.912   7.720  1.00 98.72           H  
ATOM   2950  HB3 ARG A 191      -9.727  20.439   7.682  1.00 98.72           H  
ATOM   2951  O   ARG A 191     -11.977  20.278   5.002  1.00 98.72           O  
ATOM   2952  CG  ARG A 191     -10.845  19.588   9.304  1.00 98.72           C  
ATOM   2953  HG2 ARG A 191     -10.066  18.853   9.508  1.00 98.72           H  
ATOM   2954  HG3 ARG A 191     -10.683  20.440   9.965  1.00 98.72           H  
ATOM   2955  CD  ARG A 191     -12.211  18.973   9.608  1.00 98.72           C  
ATOM   2956  HD2 ARG A 191     -12.994  19.676   9.323  1.00 98.72           H  
ATOM   2957  HD3 ARG A 191     -12.318  18.054   9.031  1.00 98.72           H  
ATOM   2958  NE  ARG A 191     -12.325  18.664  11.033  1.00 98.72           N  
ATOM   2959  HE  ARG A 191     -11.610  19.030  11.646  1.00 98.72           H  
ATOM   2960  NH1 ARG A 191     -14.105  17.222  10.951  1.00 98.72           N  
ATOM   2961 HH11 ARG A 191     -14.647  16.508  11.416  1.00 98.72           H  
ATOM   2962 HH12 ARG A 191     -14.045  17.264   9.944  1.00 98.72           H  
ATOM   2963  NH2 ARG A 191     -13.081  17.680  12.898  1.00 98.72           N  
ATOM   2964 HH21 ARG A 191     -12.307  18.173  13.320  1.00 98.72           H  
ATOM   2965 HH22 ARG A 191     -13.622  17.000  13.410  1.00 98.72           H  
ATOM   2966  CZ  ARG A 191     -13.179  17.858  11.617  1.00 98.72           C  
ATOM   2967  N   GLY A 192      -9.981  19.327   4.633  1.00 98.64           N  
ATOM   2968  H   GLY A 192      -9.244  18.770   5.040  1.00 98.64           H  
ATOM   2969  CA  GLY A 192      -9.862  19.648   3.211  1.00 98.64           C  
ATOM   2970  HA2 GLY A 192      -9.338  20.596   3.083  1.00 98.64           H  
ATOM   2971  HA3 GLY A 192     -10.849  19.725   2.757  1.00 98.64           H  
ATOM   2972  C   GLY A 192      -9.068  18.554   2.511  1.00 98.64           C  
ATOM   2973  O   GLY A 192      -8.171  17.982   3.123  1.00 98.64           O  
ATOM   2974  N   CYS A 193      -9.418  18.230   1.271  1.00 98.58           N  
ATOM   2975  H   CYS A 193     -10.125  18.764   0.787  1.00 98.58           H  
ATOM   2976  CA  CYS A 193      -8.750  17.190   0.497  1.00 98.58           C  
ATOM   2977  HA  CYS A 193      -7.707  17.113   0.804  1.00 98.58           H  
ATOM   2978  C   CYS A 193      -8.792  17.572  -0.981  1.00 98.58           C  
ATOM   2979  CB  CYS A 193      -9.446  15.849   0.763  1.00 98.58           C  
ATOM   2980  HB2 CYS A 193      -9.461  15.659   1.837  1.00 98.58           H  
ATOM   2981  HB3 CYS A 193     -10.469  15.881   0.389  1.00 98.58           H  
ATOM   2982  O   CYS A 193      -9.876  17.702  -1.549  1.00 98.58           O  
ATOM   2983  SG  CYS A 193      -8.559  14.497  -0.059  1.00 98.58           S  
ATOM   2984  HG  CYS A 193      -7.337  14.771   0.405  1.00 98.58           H  
ATOM   2985  N   ASP A 194      -7.618  17.757  -1.574  1.00 98.48           N  
ATOM   2986  H   ASP A 194      -6.777  17.659  -1.024  1.00 98.48           H  
ATOM   2987  CA  ASP A 194      -7.445  18.182  -2.956  1.00 98.48           C  
ATOM   2988  HA  ASP A 194      -8.414  18.244  -3.452  1.00 98.48           H  
ATOM   2989  C   ASP A 194      -6.590  17.149  -3.691  1.00 98.48           C  
ATOM   2990  CB  ASP A 194      -6.824  19.587  -2.988  1.00 98.48           C  
ATOM   2991  HB2 ASP A 194      -6.567  19.835  -4.018  1.00 98.48           H  
ATOM   2992  HB3 ASP A 194      -5.907  19.597  -2.398  1.00 98.48           H  
ATOM   2993  O   ASP A 194      -5.417  16.935  -3.364  1.00 98.48           O  
ATOM   2994  CG  ASP A 194      -7.800  20.647  -2.459  1.00 98.48           C  
ATOM   2995  OD1 ASP A 194      -8.839  20.869  -3.114  1.00 98.48           O  
ATOM   2996  OD2 ASP A 194      -7.540  21.254  -1.393  1.00 98.48           O  
ATOM   2997  N   LYS A 195      -7.181  16.493  -4.693  1.00 98.33           N  
ATOM   2998  H   LYS A 195      -8.135  16.733  -4.924  1.00 98.33           H  
ATOM   2999  CA  LYS A 195      -6.474  15.529  -5.540  1.00 98.33           C  
ATOM   3000  HA  LYS A 195      -5.970  14.804  -4.900  1.00 98.33           H  
ATOM   3001  C   LYS A 195      -5.408  16.245  -6.367  1.00 98.33           C  
ATOM   3002  CB  LYS A 195      -7.473  14.782  -6.433  1.00 98.33           C  
ATOM   3003  HB2 LYS A 195      -7.890  15.465  -7.173  1.00 98.33           H  
ATOM   3004  HB3 LYS A 195      -8.288  14.397  -5.820  1.00 98.33           H  
ATOM   3005  O   LYS A 195      -5.728  17.181  -7.095  1.00 98.33           O  
ATOM   3006  CG  LYS A 195      -6.779  13.613  -7.143  1.00 98.33           C  
ATOM   3007  HG2 LYS A 195      -5.991  13.992  -7.795  1.00 98.33           H  
ATOM   3008  HG3 LYS A 195      -6.328  12.959  -6.396  1.00 98.33           H  
ATOM   3009  CD  LYS A 195      -7.767  12.807  -7.987  1.00 98.33           C  
ATOM   3010  HD2 LYS A 195      -8.587  12.465  -7.356  1.00 98.33           H  
ATOM   3011  HD3 LYS A 195      -8.158  13.431  -8.790  1.00 98.33           H  
ATOM   3012  CE  LYS A 195      -7.025  11.603  -8.567  1.00 98.33           C  
ATOM   3013  HE2 LYS A 195      -6.616  11.025  -7.738  1.00 98.33           H  
ATOM   3014  HE3 LYS A 195      -6.185  11.951  -9.168  1.00 98.33           H  
ATOM   3015  NZ  LYS A 195      -7.922  10.751  -9.369  1.00 98.33           N  
ATOM   3016  HZ1 LYS A 195      -8.687  10.406  -8.807  1.00 98.33           H  
ATOM   3017  HZ2 LYS A 195      -7.481   9.896  -9.675  1.00 98.33           H  
ATOM   3018  HZ3 LYS A 195      -8.332  11.226 -10.160  1.00 98.33           H  
ATOM   3019  N   GLN A 196      -4.166  15.783  -6.264  1.00 97.96           N  
ATOM   3020  H   GLN A 196      -4.006  14.973  -5.683  1.00 97.96           H  
ATOM   3021  CA  GLN A 196      -3.030  16.304  -7.029  1.00 97.96           C  
ATOM   3022  HA  GLN A 196      -3.254  17.308  -7.389  1.00 97.96           H  
ATOM   3023  C   GLN A 196      -2.753  15.437  -8.260  1.00 97.96           C  
ATOM   3024  CB  GLN A 196      -1.783  16.378  -6.131  1.00 97.96           C  
ATOM   3025  HB2 GLN A 196      -1.505  15.370  -5.825  1.00 97.96           H  
ATOM   3026  HB3 GLN A 196      -0.959  16.790  -6.713  1.00 97.96           H  
ATOM   3027  O   GLN A 196      -2.510  15.965  -9.340  1.00 97.96           O  
ATOM   3028  CG  GLN A 196      -1.969  17.234  -4.869  1.00 97.96           C  
ATOM   3029  HG2 GLN A 196      -1.030  17.258  -4.316  1.00 97.96           H  
ATOM   3030  HG3 GLN A 196      -2.715  16.767  -4.225  1.00 97.96           H  
ATOM   3031  CD  GLN A 196      -2.380  18.670  -5.176  1.00 97.96           C  
ATOM   3032  NE2 GLN A 196      -3.486  19.130  -4.633  1.00 97.96           N  
ATOM   3033 HE21 GLN A 196      -3.723  20.093  -4.826  1.00 97.96           H  
ATOM   3034 HE22 GLN A 196      -4.064  18.530  -4.062  1.00 97.96           H  
ATOM   3035  OE1 GLN A 196      -1.721  19.396  -5.903  1.00 97.96           O  
ATOM   3036  N   ASP A 197      -2.834  14.114  -8.098  1.00 96.65           N  
ATOM   3037  H   ASP A 197      -3.060  13.750  -7.183  1.00 96.65           H  
ATOM   3038  CA  ASP A 197      -2.686  13.120  -9.165  1.00 96.65           C  
ATOM   3039  HA  ASP A 197      -3.152  13.506 -10.071  1.00 96.65           H  
ATOM   3040  C   ASP A 197      -3.406  11.812  -8.768  1.00 96.65           C  
ATOM   3041  CB  ASP A 197      -1.187  12.882  -9.452  1.00 96.65           C  
ATOM   3042  HB2 ASP A 197      -0.627  13.791  -9.234  1.00 96.65           H  
ATOM   3043  HB3 ASP A 197      -0.813  12.097  -8.795  1.00 96.65           H  
ATOM   3044  O   ASP A 197      -4.040  11.731  -7.710  1.00 96.65           O  
ATOM   3045  CG  ASP A 197      -0.913  12.500 -10.914  1.00 96.65           C  
ATOM   3046  OD1 ASP A 197      -1.836  11.947 -11.560  1.00 96.65           O  
ATOM   3047  OD2 ASP A 197       0.210  12.778 -11.385  1.00 96.65           O  
ATOM   3048  N   VAL A 198      -3.347  10.776  -9.603  1.00 95.93           N  
ATOM   3049  H   VAL A 198      -2.805  10.901 -10.446  1.00 95.93           H  
ATOM   3050  CA  VAL A 198      -3.847   9.431  -9.283  1.00 95.93           C  
ATOM   3051  HA  VAL A 198      -4.921   9.489  -9.102  1.00 95.93           H  
ATOM   3052  C   VAL A 198      -3.173   8.913  -8.012  1.00 95.93           C  
ATOM   3053  CB  VAL A 198      -3.617   8.456 -10.453  1.00 95.93           C  
ATOM   3054  HB  VAL A 198      -2.552   8.390 -10.673  1.00 95.93           H  
ATOM   3055  O   VAL A 198      -1.958   8.752  -7.958  1.00 95.93           O  
ATOM   3056  CG1 VAL A 198      -4.142   7.055 -10.114  1.00 95.93           C  
ATOM   3057 HG11 VAL A 198      -5.200   7.088  -9.854  1.00 95.93           H  
ATOM   3058 HG12 VAL A 198      -4.023   6.396 -10.974  1.00 95.93           H  
ATOM   3059 HG13 VAL A 198      -3.577   6.622  -9.289  1.00 95.93           H  
ATOM   3060  CG2 VAL A 198      -4.349   8.941 -11.714  1.00 95.93           C  
ATOM   3061 HG21 VAL A 198      -5.418   9.030 -11.519  1.00 95.93           H  
ATOM   3062 HG22 VAL A 198      -4.194   8.221 -12.518  1.00 95.93           H  
ATOM   3063 HG23 VAL A 198      -3.945   9.900 -12.037  1.00 95.93           H  
ATOM   3064  N   GLY A 199      -3.970   8.674  -6.968  1.00 97.60           N  
ATOM   3065  H   GLY A 199      -4.964   8.820  -7.072  1.00 97.60           H  
ATOM   3066  CA  GLY A 199      -3.474   8.204  -5.675  1.00 97.60           C  
ATOM   3067  HA2 GLY A 199      -2.817   7.350  -5.840  1.00 97.60           H  
ATOM   3068  HA3 GLY A 199      -4.319   7.869  -5.073  1.00 97.60           H  
ATOM   3069  C   GLY A 199      -2.691   9.238  -4.858  1.00 97.60           C  
ATOM   3070  O   GLY A 199      -2.213   8.877  -3.788  1.00 97.60           O  
ATOM   3071  N   ILE A 200      -2.573  10.498  -5.301  1.00 98.36           N  
ATOM   3072  H   ILE A 200      -3.011  10.741  -6.179  1.00 98.36           H  
ATOM   3073  CA  ILE A 200      -1.813  11.553  -4.606  1.00 98.36           C  
ATOM   3074  HA  ILE A 200      -1.404  11.135  -3.686  1.00 98.36           H  
ATOM   3075  C   ILE A 200      -2.739  12.710  -4.227  1.00 98.36           C  
ATOM   3076  CB  ILE A 200      -0.605  12.051  -5.434  1.00 98.36           C  
ATOM   3077  HB  ILE A 200      -0.980  12.582  -6.309  1.00 98.36           H  
ATOM   3078  O   ILE A 200      -3.378  13.319  -5.088  1.00 98.36           O  
ATOM   3079  CG1 ILE A 200       0.270  10.874  -5.925  1.00 98.36           C  
ATOM   3080 HG12 ILE A 200       0.598  10.277  -5.074  1.00 98.36           H  
ATOM   3081 HG13 ILE A 200      -0.328  10.233  -6.572  1.00 98.36           H  
ATOM   3082  CG2 ILE A 200       0.228  13.034  -4.586  1.00 98.36           C  
ATOM   3083 HG21 ILE A 200      -0.382  13.863  -4.228  1.00 98.36           H  
ATOM   3084 HG22 ILE A 200       0.661  12.514  -3.731  1.00 98.36           H  
ATOM   3085 HG23 ILE A 200       1.031  13.463  -5.186  1.00 98.36           H  
ATOM   3086  CD1 ILE A 200       1.506  11.284  -6.736  1.00 98.36           C  
ATOM   3087 HD11 ILE A 200       2.247  11.754  -6.089  1.00 98.36           H  
ATOM   3088 HD12 ILE A 200       1.223  11.972  -7.533  1.00 98.36           H  
ATOM   3089 HD13 ILE A 200       1.954  10.394  -7.178  1.00 98.36           H  
ATOM   3090  N   TYR A 201      -2.784  13.052  -2.939  1.00 98.79           N  
ATOM   3091  H   TYR A 201      -2.220  12.528  -2.286  1.00 98.79           H  
ATOM   3092  CA  TYR A 201      -3.672  14.087  -2.405  1.00 98.79           C  
ATOM   3093  HA  TYR A 201      -4.055  14.695  -3.225  1.00 98.79           H  
ATOM   3094  C   TYR A 201      -2.936  15.027  -1.452  1.00 98.79           C  
ATOM   3095  CB  TYR A 201      -4.879  13.450  -1.697  1.00 98.79           C  
ATOM   3096  HB2 TYR A 201      -4.519  12.827  -0.878  1.00 98.79           H  
ATOM   3097  HB3 TYR A 201      -5.479  14.246  -1.256  1.00 98.79           H  
ATOM   3098  O   TYR A 201      -2.075  14.607  -0.681  1.00 98.79           O  
ATOM   3099  CG  TYR A 201      -5.772  12.611  -2.594  1.00 98.79           C  
ATOM   3100  CD1 TYR A 201      -7.001  13.123  -3.059  1.00 98.79           C  
ATOM   3101  HD1 TYR A 201      -7.319  14.112  -2.765  1.00 98.79           H  
ATOM   3102  CD2 TYR A 201      -5.377  11.307  -2.952  1.00 98.79           C  
ATOM   3103  HD2 TYR A 201      -4.444  10.904  -2.585  1.00 98.79           H  
ATOM   3104  CE1 TYR A 201      -7.813  12.351  -3.917  1.00 98.79           C  
ATOM   3105  HE1 TYR A 201      -8.759  12.734  -4.270  1.00 98.79           H  
ATOM   3106  CE2 TYR A 201      -6.176  10.544  -3.820  1.00 98.79           C  
ATOM   3107  HE2 TYR A 201      -5.867   9.555  -4.126  1.00 98.79           H  
ATOM   3108  OH  TYR A 201      -8.093  10.309  -5.186  1.00 98.79           O  
ATOM   3109  HH  TYR A 201      -8.838  10.704  -5.647  1.00 98.79           H  
ATOM   3110  CZ  TYR A 201      -7.381  11.071  -4.321  1.00 98.79           C  
ATOM   3111  N   ALA A 202      -3.332  16.296  -1.460  1.00 98.83           N  
ATOM   3112  H   ALA A 202      -4.065  16.562  -2.102  1.00 98.83           H  
ATOM   3113  CA  ALA A 202      -3.007  17.250  -0.411  1.00 98.83           C  
ATOM   3114  HA  ALA A 202      -2.123  16.908   0.128  1.00 98.83           H  
ATOM   3115  C   ALA A 202      -4.189  17.328   0.565  1.00 98.83           C  
ATOM   3116  CB  ALA A 202      -2.664  18.597  -1.052  1.00 98.83           C  
ATOM   3117  HB1 ALA A 202      -2.333  19.296  -0.284  1.00 98.83           H  
ATOM   3118  HB2 ALA A 202      -1.861  18.472  -1.779  1.00 98.83           H  
ATOM   3119  HB3 ALA A 202      -3.541  19.013  -1.549  1.00 98.83           H  
ATOM   3120  O   ALA A 202      -5.343  17.405   0.133  1.00 98.83           O  
ATOM   3121  N   ILE A 203      -3.933  17.270   1.872  1.00 98.78           N  
ATOM   3122  H   ILE A 203      -2.970  17.201   2.169  1.00 98.78           H  
ATOM   3123  CA  ILE A 203      -4.984  17.316   2.896  1.00 98.78           C  
ATOM   3124  HA  ILE A 203      -5.923  17.557   2.398  1.00 98.78           H  
ATOM   3125  C   ILE A 203      -4.756  18.432   3.907  1.00 98.78           C  
ATOM   3126  CB  ILE A 203      -5.201  15.960   3.604  1.00 98.78           C  
ATOM   3127  HB  ILE A 203      -6.069  16.081   4.252  1.00 98.78           H  
ATOM   3128  O   ILE A 203      -3.625  18.746   4.264  1.00 98.78           O  
ATOM   3129  CG1 ILE A 203      -4.016  15.564   4.513  1.00 98.78           C  
ATOM   3130 HG12 ILE A 203      -3.137  15.360   3.901  1.00 98.78           H  
ATOM   3131 HG13 ILE A 203      -3.760  16.389   5.178  1.00 98.78           H  
ATOM   3132  CG2 ILE A 203      -5.559  14.874   2.571  1.00 98.78           C  
ATOM   3133 HG21 ILE A 203      -6.370  15.234   1.938  1.00 98.78           H  
ATOM   3134 HG22 ILE A 203      -4.697  14.649   1.944  1.00 98.78           H  
ATOM   3135 HG23 ILE A 203      -5.891  13.963   3.068  1.00 98.78           H  
ATOM   3136  CD1 ILE A 203      -4.320  14.366   5.419  1.00 98.78           C  
ATOM   3137 HD11 ILE A 203      -4.607  13.496   4.828  1.00 98.78           H  
ATOM   3138 HD12 ILE A 203      -3.439  14.121   6.012  1.00 98.78           H  
ATOM   3139 HD13 ILE A 203      -5.139  14.616   6.094  1.00 98.78           H  
ATOM   3140  N   ARG A 204      -5.851  18.969   4.444  1.00 98.81           N  
ATOM   3141  H   ARG A 204      -6.737  18.636   4.094  1.00 98.81           H  
ATOM   3142  CA  ARG A 204      -5.844  19.919   5.563  1.00 98.81           C  
ATOM   3143  HA  ARG A 204      -4.825  20.262   5.738  1.00 98.81           H  
ATOM   3144  C   ARG A 204      -6.337  19.223   6.819  1.00 98.81           C  
ATOM   3145  CB  ARG A 204      -6.703  21.150   5.248  1.00 98.81           C  
ATOM   3146  HB2 ARG A 204      -7.731  20.835   5.068  1.00 98.81           H  
ATOM   3147  HB3 ARG A 204      -6.693  21.821   6.107  1.00 98.81           H  
ATOM   3148  O   ARG A 204      -7.459  18.709   6.833  1.00 98.81           O  
ATOM   3149  CG  ARG A 204      -6.185  21.907   4.026  1.00 98.81           C  
ATOM   3150  HG2 ARG A 204      -5.188  22.295   4.235  1.00 98.81           H  
ATOM   3151  HG3 ARG A 204      -6.124  21.226   3.178  1.00 98.81           H  
ATOM   3152  CD  ARG A 204      -7.114  23.066   3.650  1.00 98.81           C  
ATOM   3153  HD2 ARG A 204      -6.997  23.869   4.378  1.00 98.81           H  
ATOM   3154  HD3 ARG A 204      -8.149  22.724   3.657  1.00 98.81           H  
ATOM   3155  NE  ARG A 204      -6.735  23.546   2.320  1.00 98.81           N  
ATOM   3156  HE  ARG A 204      -5.737  23.640   2.201  1.00 98.81           H  
ATOM   3157  NH1 ARG A 204      -8.567  22.913   1.052  1.00 98.81           N  
ATOM   3158 HH11 ARG A 204      -8.797  22.509   0.156  1.00 98.81           H  
ATOM   3159 HH12 ARG A 204      -9.173  22.890   1.859  1.00 98.81           H  
ATOM   3160  NH2 ARG A 204      -6.591  23.258   0.110  1.00 98.81           N  
ATOM   3161 HH21 ARG A 204      -5.595  23.204   0.267  1.00 98.81           H  
ATOM   3162 HH22 ARG A 204      -6.908  22.677  -0.653  1.00 98.81           H  
ATOM   3163  CZ  ARG A 204      -7.316  23.259   1.177  1.00 98.81           C  
ATOM   3164  N   VAL A 205      -5.518  19.248   7.867  1.00 98.47           N  
ATOM   3165  H   VAL A 205      -4.611  19.675   7.745  1.00 98.47           H  
ATOM   3166  CA  VAL A 205      -5.835  18.678   9.185  1.00 98.47           C  
ATOM   3167  HA  VAL A 205      -6.909  18.504   9.252  1.00 98.47           H  
ATOM   3168  C   VAL A 205      -5.456  19.693  10.272  1.00 98.47           C  
ATOM   3169  CB  VAL A 205      -5.150  17.311   9.406  1.00 98.47           C  
ATOM   3170  HB  VAL A 205      -4.083  17.442   9.585  1.00 98.47           H  
ATOM   3171  O   VAL A 205      -4.434  19.524  10.939  1.00 98.47           O  
ATOM   3172  CG1 VAL A 205      -5.794  16.626  10.616  1.00 98.47           C  
ATOM   3173 HG11 VAL A 205      -5.380  15.626  10.748  1.00 98.47           H  
ATOM   3174 HG12 VAL A 205      -6.870  16.538  10.469  1.00 98.47           H  
ATOM   3175 HG13 VAL A 205      -5.615  17.203  11.523  1.00 98.47           H  
ATOM   3176  CG2 VAL A 205      -5.294  16.370   8.205  1.00 98.47           C  
ATOM   3177 HG21 VAL A 205      -4.845  15.405   8.441  1.00 98.47           H  
ATOM   3178 HG22 VAL A 205      -4.768  16.781   7.344  1.00 98.47           H  
ATOM   3179 HG23 VAL A 205      -6.348  16.230   7.963  1.00 98.47           H  
ATOM   3180  N   PRO A 206      -6.220  20.791  10.427  1.00 98.43           N  
ATOM   3181  CA  PRO A 206      -5.861  21.870  11.346  1.00 98.43           C  
ATOM   3182  HA  PRO A 206      -4.913  22.310  11.037  1.00 98.43           H  
ATOM   3183  C   PRO A 206      -5.693  21.377  12.789  1.00 98.43           C  
ATOM   3184  CB  PRO A 206      -6.965  22.922  11.207  1.00 98.43           C  
ATOM   3185  HB2 PRO A 206      -7.210  23.390  12.160  1.00 98.43           H  
ATOM   3186  HB3 PRO A 206      -6.646  23.680  10.491  1.00 98.43           H  
ATOM   3187  O   PRO A 206      -4.756  21.795  13.457  1.00 98.43           O  
ATOM   3188  CG  PRO A 206      -8.154  22.155  10.632  1.00 98.43           C  
ATOM   3189  HG2 PRO A 206      -8.730  21.719  11.449  1.00 98.43           H  
ATOM   3190  HG3 PRO A 206      -8.792  22.796  10.024  1.00 98.43           H  
ATOM   3191  CD  PRO A 206      -7.503  21.054   9.797  1.00 98.43           C  
ATOM   3192  HD2 PRO A 206      -8.136  20.167   9.801  1.00 98.43           H  
ATOM   3193  HD3 PRO A 206      -7.344  21.407   8.778  1.00 98.43           H  
ATOM   3194  N   GLU A 207      -6.499  20.408  13.232  1.00 97.56           N  
ATOM   3195  H   GLU A 207      -7.270  20.107  12.654  1.00 97.56           H  
ATOM   3196  CA  GLU A 207      -6.399  19.838  14.580  1.00 97.56           C  
ATOM   3197  HA  GLU A 207      -6.479  20.644  15.310  1.00 97.56           H  
ATOM   3198  C   GLU A 207      -5.060  19.123  14.839  1.00 97.56           C  
ATOM   3199  CB  GLU A 207      -7.554  18.848  14.812  1.00 97.56           C  
ATOM   3200  HB2 GLU A 207      -7.439  18.450  15.820  1.00 97.56           H  
ATOM   3201  HB3 GLU A 207      -7.474  18.012  14.118  1.00 97.56           H  
ATOM   3202  O   GLU A 207      -4.567  19.122  15.967  1.00 97.56           O  
ATOM   3203  CG  GLU A 207      -8.962  19.463  14.726  1.00 97.56           C  
ATOM   3204  HG2 GLU A 207      -8.929  20.506  15.040  1.00 97.56           H  
ATOM   3205  HG3 GLU A 207      -9.591  18.933  15.442  1.00 97.56           H  
ATOM   3206  CD  GLU A 207      -9.627  19.356  13.343  1.00 97.56           C  
ATOM   3207  OE1 GLU A 207     -10.878  19.230  13.307  1.00 97.56           O  
ATOM   3208  OE2 GLU A 207      -8.931  19.358  12.304  1.00 97.56           O  
ATOM   3209  N   LEU A 208      -4.440  18.537  13.804  1.00 97.80           N  
ATOM   3210  H   LEU A 208      -4.834  18.667  12.883  1.00 97.80           H  
ATOM   3211  CA  LEU A 208      -3.098  17.958  13.918  1.00 97.80           C  
ATOM   3212  HA  LEU A 208      -3.066  17.325  14.806  1.00 97.80           H  
ATOM   3213  C   LEU A 208      -2.053  19.064  14.096  1.00 97.80           C  
ATOM   3214  CB  LEU A 208      -2.784  17.102  12.674  1.00 97.80           C  
ATOM   3215  HB2 LEU A 208      -2.918  17.721  11.788  1.00 97.80           H  
ATOM   3216  HB3 LEU A 208      -3.493  16.275  12.623  1.00 97.80           H  
ATOM   3217  O   LEU A 208      -1.183  18.952  14.957  1.00 97.80           O  
ATOM   3218  CG  LEU A 208      -1.347  16.545  12.638  1.00 97.80           C  
ATOM   3219  HG  LEU A 208      -0.627  17.346  12.805  1.00 97.80           H  
ATOM   3220  CD1 LEU A 208      -1.130  15.464  13.696  1.00 97.80           C  
ATOM   3221 HD11 LEU A 208      -1.253  15.893  14.690  1.00 97.80           H  
ATOM   3222 HD12 LEU A 208      -1.844  14.653  13.551  1.00 97.80           H  
ATOM   3223 HD13 LEU A 208      -0.119  15.070  13.602  1.00 97.80           H  
ATOM   3224  CD2 LEU A 208      -1.041  15.961  11.261  1.00 97.80           C  
ATOM   3225 HD21 LEU A 208      -1.128  16.748  10.513  1.00 97.80           H  
ATOM   3226 HD22 LEU A 208      -1.737  15.158  11.017  1.00 97.80           H  
ATOM   3227 HD23 LEU A 208      -0.023  15.573  11.242  1.00 97.80           H  
ATOM   3228  N   LEU A 209      -2.132  20.117  13.277  1.00 97.70           N  
ATOM   3229  H   LEU A 209      -2.916  20.169  12.641  1.00 97.70           H  
ATOM   3230  CA  LEU A 209      -1.179  21.227  13.310  1.00 97.70           C  
ATOM   3231  HA  LEU A 209      -0.168  20.826  13.236  1.00 97.70           H  
ATOM   3232  C   LEU A 209      -1.254  21.981  14.644  1.00 97.70           C  
ATOM   3233  CB  LEU A 209      -1.432  22.175  12.125  1.00 97.70           C  
ATOM   3234  HB2 LEU A 209      -0.724  23.001  12.195  1.00 97.70           H  
ATOM   3235  HB3 LEU A 209      -2.434  22.592  12.222  1.00 97.70           H  
ATOM   3236  O   LEU A 209      -0.215  22.293  15.221  1.00 97.70           O  
ATOM   3237  CG  LEU A 209      -1.300  21.537  10.729  1.00 97.70           C  
ATOM   3238  HG  LEU A 209      -2.039  20.744  10.621  1.00 97.70           H  
ATOM   3239  CD1 LEU A 209      -1.580  22.598   9.668  1.00 97.70           C  
ATOM   3240 HD11 LEU A 209      -1.554  22.138   8.680  1.00 97.70           H  
ATOM   3241 HD12 LEU A 209      -0.825  23.383   9.708  1.00 97.70           H  
ATOM   3242 HD13 LEU A 209      -2.567  23.034   9.822  1.00 97.70           H  
ATOM   3243  CD2 LEU A 209       0.089  20.950  10.466  1.00 97.70           C  
ATOM   3244 HD21 LEU A 209       0.281  20.116  11.141  1.00 97.70           H  
ATOM   3245 HD22 LEU A 209       0.136  20.585   9.441  1.00 97.70           H  
ATOM   3246 HD23 LEU A 209       0.847  21.722  10.601  1.00 97.70           H  
ATOM   3247  N   GLU A 210      -2.464  22.196  15.166  1.00 97.39           N  
ATOM   3248  H   GLU A 210      -3.275  21.949  14.618  1.00 97.39           H  
ATOM   3249  CA  GLU A 210      -2.693  22.750  16.504  1.00 97.39           C  
ATOM   3250  HA  GLU A 210      -2.242  23.741  16.566  1.00 97.39           H  
ATOM   3251  C   GLU A 210      -2.010  21.881  17.570  1.00 97.39           C  
ATOM   3252  CB  GLU A 210      -4.206  22.890  16.763  1.00 97.39           C  
ATOM   3253  HB2 GLU A 210      -4.365  23.075  17.825  1.00 97.39           H  
ATOM   3254  HB3 GLU A 210      -4.699  21.956  16.496  1.00 97.39           H  
ATOM   3255  O   GLU A 210      -1.128  22.369  18.282  1.00 97.39           O  
ATOM   3256  CG  GLU A 210      -4.826  24.056  15.968  1.00 97.39           C  
ATOM   3257  HG2 GLU A 210      -4.402  24.988  16.343  1.00 97.39           H  
ATOM   3258  HG3 GLU A 210      -4.539  23.972  14.920  1.00 97.39           H  
ATOM   3259  CD  GLU A 210      -6.364  24.136  16.053  1.00 97.39           C  
ATOM   3260  OE1 GLU A 210      -6.932  25.002  15.345  1.00 97.39           O  
ATOM   3261  OE2 GLU A 210      -6.980  23.353  16.812  1.00 97.39           O  
ATOM   3262  N   ALA A 211      -2.293  20.571  17.593  1.00 96.36           N  
ATOM   3263  H   ALA A 211      -3.006  20.226  16.967  1.00 96.36           H  
ATOM   3264  CA  ALA A 211      -1.716  19.631  18.558  1.00 96.36           C  
ATOM   3265  HA  ALA A 211      -1.977  19.969  19.561  1.00 96.36           H  
ATOM   3266  C   ALA A 211      -0.180  19.529  18.495  1.00 96.36           C  
ATOM   3267  CB  ALA A 211      -2.351  18.256  18.321  1.00 96.36           C  
ATOM   3268  HB1 ALA A 211      -1.973  17.546  19.057  1.00 96.36           H  
ATOM   3269  HB2 ALA A 211      -3.434  18.334  18.423  1.00 96.36           H  
ATOM   3270  HB3 ALA A 211      -2.115  17.900  17.318  1.00 96.36           H  
ATOM   3271  O   ALA A 211       0.462  19.195  19.490  1.00 96.36           O  
ATOM   3272  N   MET A 212       0.434  19.801  17.340  1.00 96.20           N  
ATOM   3273  H   MET A 212      -0.143  20.018  16.540  1.00 96.20           H  
ATOM   3274  CA  MET A 212       1.893  19.836  17.199  1.00 96.20           C  
ATOM   3275  HA  MET A 212       2.319  18.963  17.693  1.00 96.20           H  
ATOM   3276  C   MET A 212       2.534  21.070  17.848  1.00 96.20           C  
ATOM   3277  CB  MET A 212       2.268  19.785  15.713  1.00 96.20           C  
ATOM   3278  HB2 MET A 212       1.684  20.518  15.158  1.00 96.20           H  
ATOM   3279  HB3 MET A 212       3.323  20.038  15.609  1.00 96.20           H  
ATOM   3280  O   MET A 212       3.726  21.024  18.162  1.00 96.20           O  
ATOM   3281  CG  MET A 212       2.046  18.396  15.114  1.00 96.20           C  
ATOM   3282  HG2 MET A 212       1.025  18.074  15.316  1.00 96.20           H  
ATOM   3283  HG3 MET A 212       2.715  17.696  15.616  1.00 96.20           H  
ATOM   3284  SD  MET A 212       2.327  18.304  13.325  1.00 96.20           S  
ATOM   3285  CE  MET A 212       4.122  18.527  13.260  1.00 96.20           C  
ATOM   3286  HE1 MET A 212       4.450  18.522  12.220  1.00 96.20           H  
ATOM   3287  HE2 MET A 212       4.390  19.487  13.702  1.00 96.20           H  
ATOM   3288  HE3 MET A 212       4.613  17.718  13.800  1.00 96.20           H  
ATOM   3289  N   THR A 213       1.781  22.161  18.023  1.00 91.94           N  
ATOM   3290  H   THR A 213       0.803  22.099  17.777  1.00 91.94           H  
ATOM   3291  CA  THR A 213       2.289  23.461  18.502  1.00 91.94           C  
ATOM   3292  HA  THR A 213       3.378  23.445  18.448  1.00 91.94           H  
ATOM   3293  C   THR A 213       1.976  23.781  19.966  1.00 91.94           C  
ATOM   3294  CB  THR A 213       1.826  24.618  17.606  1.00 91.94           C  
ATOM   3295  HB  THR A 213       2.211  25.550  18.021  1.00 91.94           H  
ATOM   3296  O   THR A 213       2.637  24.656  20.523  1.00 91.94           O  
ATOM   3297  CG2 THR A 213       2.376  24.496  16.182  1.00 91.94           C  
ATOM   3298 HG21 THR A 213       3.465  24.481  16.209  1.00 91.94           H  
ATOM   3299 HG22 THR A 213       2.009  23.583  15.714  1.00 91.94           H  
ATOM   3300 HG23 THR A 213       2.041  25.351  15.595  1.00 91.94           H  
ATOM   3301  OG1 THR A 213       0.424  24.728  17.525  1.00 91.94           O  
ATOM   3302  HG1 THR A 213       0.012  23.888  17.744  1.00 91.94           H  
ATOM   3303  N   GLU A 214       1.033  23.069  20.591  1.00 84.82           N  
ATOM   3304  H   GLU A 214       0.506  22.397  20.052  1.00 84.82           H  
ATOM   3305  CA  GLU A 214       0.727  23.134  22.036  1.00 84.82           C  
ATOM   3306  HA  GLU A 214       0.661  24.173  22.358  1.00 84.82           H  
ATOM   3307  C   GLU A 214       1.806  22.475  22.897  1.00 84.82           C  
ATOM   3308  CB  GLU A 214      -0.612  22.425  22.311  1.00 84.82           C  
ATOM   3309  HB2 GLU A 214      -0.738  22.357  23.391  1.00 84.82           H  
ATOM   3310  HB3 GLU A 214      -0.565  21.414  21.907  1.00 84.82           H  
ATOM   3311  O   GLU A 214       2.374  23.117  23.807  1.00 84.82           O  
ATOM   3312  CG  GLU A 214      -1.850  23.130  21.738  1.00 84.82           C  
ATOM   3313  HG2 GLU A 214      -1.771  23.179  20.652  1.00 84.82           H  
ATOM   3314  HG3 GLU A 214      -1.861  24.151  22.121  1.00 84.82           H  
ATOM   3315  CD  GLU A 214      -3.173  22.427  22.119  1.00 84.82           C  
ATOM   3316  OE1 GLU A 214      -4.237  23.052  21.906  1.00 84.82           O  
ATOM   3317  OE2 GLU A 214      -3.143  21.297  22.671  1.00 84.82           O  
ATOM   3318  OXT GLU A 214       2.082  21.284  22.646  1.00 84.82           O  
TER    3319      GLU A 214                                                       
ATOM   3319  N   GLU B   1      11.543 -13.614 -14.420  1.00 58.81           N  
ATOM   3320  H   GLU B   1      11.936 -13.205 -13.585  1.00 58.81           H  
ATOM   3321  H2  GLU B   1      10.545 -13.647 -14.269  1.00 58.81           H  
ATOM   3322  H3  GLU B   1      11.778 -13.020 -15.203  1.00 58.81           H  
ATOM   3323  CA  GLU B   1      12.102 -14.979 -14.593  1.00 58.81           C  
ATOM   3324  HA  GLU B   1      11.655 -15.470 -15.458  1.00 58.81           H  
ATOM   3325  C   GLU B   1      11.739 -15.788 -13.358  1.00 58.81           C  
ATOM   3326  CB  GLU B   1      13.621 -14.904 -14.806  1.00 58.81           C  
ATOM   3327  HB2 GLU B   1      14.049 -14.287 -14.016  1.00 58.81           H  
ATOM   3328  HB3 GLU B   1      14.049 -15.905 -14.759  1.00 58.81           H  
ATOM   3329  O   GLU B   1      11.497 -15.158 -12.330  1.00 58.81           O  
ATOM   3330  CG  GLU B   1      13.908 -14.294 -16.190  1.00 58.81           C  
ATOM   3331  HG2 GLU B   1      13.590 -15.007 -16.950  1.00 58.81           H  
ATOM   3332  HG3 GLU B   1      13.307 -13.394 -16.317  1.00 58.81           H  
ATOM   3333  CD  GLU B   1      15.373 -13.906 -16.427  1.00 58.81           C  
ATOM   3334  OE1 GLU B   1      15.666 -13.582 -17.599  1.00 58.81           O  
ATOM   3335  OE2 GLU B   1      16.133 -13.836 -15.442  1.00 58.81           O  
ATOM   3336  N   ILE B   2      11.623 -17.118 -13.441  1.00 53.79           N  
ATOM   3337  H   ILE B   2      11.907 -17.610 -14.277  1.00 53.79           H  
ATOM   3338  CA  ILE B   2      11.574 -17.907 -12.200  1.00 53.79           C  
ATOM   3339  HA  ILE B   2      10.797 -17.499 -11.553  1.00 53.79           H  
ATOM   3340  C   ILE B   2      12.923 -17.696 -11.523  1.00 53.79           C  
ATOM   3341  CB  ILE B   2      11.262 -19.406 -12.417  1.00 53.79           C  
ATOM   3342  HB  ILE B   2      12.032 -19.843 -13.053  1.00 53.79           H  
ATOM   3343  O   ILE B   2      13.957 -17.801 -12.182  1.00 53.79           O  
ATOM   3344  CG1 ILE B   2       9.901 -19.543 -13.130  1.00 53.79           C  
ATOM   3345 HG12 ILE B   2      10.040 -19.166 -14.143  1.00 53.79           H  
ATOM   3346 HG13 ILE B   2       9.156 -18.937 -12.616  1.00 53.79           H  
ATOM   3347  CG2 ILE B   2      11.282 -20.148 -11.068  1.00 53.79           C  
ATOM   3348 HG21 ILE B   2      11.044 -21.203 -11.199  1.00 53.79           H  
ATOM   3349 HG22 ILE B   2      10.580 -19.692 -10.370  1.00 53.79           H  
ATOM   3350 HG23 ILE B   2      12.279 -20.117 -10.631  1.00 53.79           H  
ATOM   3351  CD1 ILE B   2       9.346 -20.963 -13.284  1.00 53.79           C  
ATOM   3352 HD11 ILE B   2      10.101 -21.610 -13.731  1.00 53.79           H  
ATOM   3353 HD12 ILE B   2       8.471 -20.939 -13.934  1.00 53.79           H  
ATOM   3354 HD13 ILE B   2       9.045 -21.361 -12.315  1.00 53.79           H  
ATOM   3355  N   TRP B   3      12.899 -17.289 -10.261  1.00 48.31           N  
ATOM   3356  H   TRP B   3      12.023 -17.319  -9.760  1.00 48.31           H  
ATOM   3357  CA  TRP B   3      14.122 -17.180  -9.487  1.00 48.31           C  
ATOM   3358  HA  TRP B   3      14.964 -16.987 -10.151  1.00 48.31           H  
ATOM   3359  C   TRP B   3      14.346 -18.536  -8.833  1.00 48.31           C  
ATOM   3360  CB  TRP B   3      14.032 -16.012  -8.504  1.00 48.31           C  
ATOM   3361  HB2 TRP B   3      13.713 -16.374  -7.527  1.00 48.31           H  
ATOM   3362  HB3 TRP B   3      13.276 -15.307  -8.849  1.00 48.31           H  
ATOM   3363  O   TRP B   3      13.537 -18.959  -8.009  1.00 48.31           O  
ATOM   3364  CG  TRP B   3      15.307 -15.247  -8.344  1.00 48.31           C  
ATOM   3365  CD1 TRP B   3      15.846 -14.420  -9.265  1.00 48.31           C  
ATOM   3366  HD1 TRP B   3      15.449 -14.271 -10.258  1.00 48.31           H  
ATOM   3367  CD2 TRP B   3      16.243 -15.253  -7.225  1.00 48.31           C  
ATOM   3368  CE2 TRP B   3      17.283 -14.316  -7.507  1.00 48.31           C  
ATOM   3369  CE3 TRP B   3      16.346 -15.987  -6.026  1.00 48.31           C  
ATOM   3370  HE3 TRP B   3      15.620 -16.755  -5.802  1.00 48.31           H  
ATOM   3371  NE1 TRP B   3      16.970 -13.810  -8.747  1.00 48.31           N  
ATOM   3372  HE1 TRP B   3      17.549 -13.165  -9.264  1.00 48.31           H  
ATOM   3373  CH2 TRP B   3      18.462 -14.891  -5.484  1.00 48.31           C  
ATOM   3374  HH2 TRP B   3      19.325 -14.807  -4.841  1.00 48.31           H  
ATOM   3375  CZ2 TRP B   3      18.368 -14.111  -6.647  1.00 48.31           C  
ATOM   3376  HZ2 TRP B   3      19.149 -13.410  -6.901  1.00 48.31           H  
ATOM   3377  CZ3 TRP B   3      17.449 -15.815  -5.171  1.00 48.31           C  
ATOM   3378  HZ3 TRP B   3      17.541 -16.449  -4.301  1.00 48.31           H  
ATOM   3379  N   ASP B   4      15.383 -19.240  -9.273  1.00 46.25           N  
ATOM   3380  H   ASP B   4      15.995 -18.853  -9.977  1.00 46.25           H  
ATOM   3381  CA  ASP B   4      15.831 -20.437  -8.575  1.00 46.25           C  
ATOM   3382  HA  ASP B   4      14.972 -21.061  -8.330  1.00 46.25           H  
ATOM   3383  C   ASP B   4      16.494 -19.985  -7.266  1.00 46.25           C  
ATOM   3384  CB  ASP B   4      16.786 -21.261  -9.460  1.00 46.25           C  
ATOM   3385  HB2 ASP B   4      17.246 -22.030  -8.840  1.00 46.25           H  
ATOM   3386  HB3 ASP B   4      17.581 -20.611  -9.827  1.00 46.25           H  
ATOM   3387  O   ASP B   4      17.393 -19.140  -7.294  1.00 46.25           O  
ATOM   3388  CG  ASP B   4      16.113 -21.965 -10.651  1.00 46.25           C  
ATOM   3389  OD1 ASP B   4      14.901 -22.277 -10.573  1.00 46.25           O  
ATOM   3390  OD2 ASP B   4      16.836 -22.241 -11.638  1.00 46.25           O  
ATOM   3391  N   ASP B   5      16.012 -20.510  -6.137  1.00 39.58           N  
ATOM   3392  H   ASP B   5      15.265 -21.186  -6.205  1.00 39.58           H  
ATOM   3393  CA  ASP B   5      16.603 -20.284  -4.807  1.00 39.58           C  
ATOM   3394  HA  ASP B   5      16.744 -19.213  -4.665  1.00 39.58           H  
ATOM   3395  C   ASP B   5      18.004 -20.918  -4.667  1.00 39.58           C  
ATOM   3396  CB  ASP B   5      15.647 -20.800  -3.700  1.00 39.58           C  
ATOM   3397  HB2 ASP B   5      16.223 -20.892  -2.779  1.00 39.58           H  
ATOM   3398  HB3 ASP B   5      15.315 -21.804  -3.966  1.00 39.58           H  
ATOM   3399  O   ASP B   5      18.217 -22.045  -5.183  1.00 39.58           O  
ATOM   3400  CG  ASP B   5      14.414 -19.931  -3.364  1.00 39.58           C  
ATOM   3401  OD1 ASP B   5      14.404 -18.704  -3.622  1.00 39.58           O  
ATOM   3402  OD2 ASP B   5      13.471 -20.485  -2.741  1.00 39.58           O  
ATOM   3403  OXT ASP B   5      18.838 -20.293  -3.970  1.00 39.58           O  
TER    3404      ASP B   5                                                       
END   
