# Supplementary material for: An extended Tudor domain within Vreteno interconnects Gtsf1L and Ago3 for piRNA biogenesis in Bombyx mori
Source: EMBO J. 2023 Nov 20;42(24):e114072. doi: 10.15252/embj.2023114072 (PMC10711660; doi:10.15252/embj.2023114072)
Supplement: Supplementary file 4 — Dataset EV1 [file EMBJ-42-e114072-s007.zip › manuscript_pdb/BmVreteno_AF-eTD2_BmGtsf1L_87_101.pdb]

ATOM      1  N   THR A   1      19.939 -10.676 -13.937  1.00 90.06           N  
ATOM      2  H   THR A   1      20.551 -10.789 -14.732  1.00 90.06           H  
ATOM      3  H2  THR A   1      20.429 -10.945 -13.095  1.00 90.06           H  
ATOM      4  H3  THR A   1      19.647  -9.713 -13.852  1.00 90.06           H  
ATOM      5  CA  THR A   1      18.769 -11.557 -14.109  1.00 90.06           C  
ATOM      6  HA  THR A   1      18.153 -11.192 -14.931  1.00 90.06           H  
ATOM      7  C   THR A   1      17.976 -11.558 -12.824  1.00 90.06           C  
ATOM      8  CB  THR A   1      19.221 -12.974 -14.450  1.00 90.06           C  
ATOM      9  HB  THR A   1      19.754 -13.418 -13.609  1.00 90.06           H  
ATOM     10  O   THR A   1      18.607 -11.819 -11.801  1.00 90.06           O  
ATOM     11  CG2 THR A   1      18.089 -13.891 -14.884  1.00 90.06           C  
ATOM     12 HG21 THR A   1      17.500 -13.432 -15.678  1.00 90.06           H  
ATOM     13 HG22 THR A   1      17.451 -14.095 -14.024  1.00 90.06           H  
ATOM     14 HG23 THR A   1      18.487 -14.844 -15.233  1.00 90.06           H  
ATOM     15  OG1 THR A   1      20.109 -12.851 -15.531  1.00 90.06           O  
ATOM     16  HG1 THR A   1      20.209 -13.722 -15.921  1.00 90.06           H  
ATOM     17  N   PRO A   2      16.674 -11.221 -12.862  1.00 94.63           N  
ATOM     18  CA  PRO A   2      15.763 -11.348 -11.719  1.00 94.63           C  
ATOM     19  HA  PRO A   2      16.014 -10.603 -10.965  1.00 94.63           H  
ATOM     20  C   PRO A   2      15.817 -12.745 -11.093  1.00 94.63           C  
ATOM     21  CB  PRO A   2      14.367 -11.058 -12.272  1.00 94.63           C  
ATOM     22  HB2 PRO A   2      13.735 -10.560 -11.536  1.00 94.63           H  
ATOM     23  HB3 PRO A   2      13.905 -11.988 -12.604  1.00 94.63           H  
ATOM     24  O   PRO A   2      16.198 -13.703 -11.775  1.00 94.63           O  
ATOM     25  CG  PRO A   2      14.631 -10.175 -13.488  1.00 94.63           C  
ATOM     26  HG2 PRO A   2      14.776  -9.143 -13.168  1.00 94.63           H  
ATOM     27  HG3 PRO A   2      13.826 -10.242 -14.220  1.00 94.63           H  
ATOM     28  CD  PRO A   2      15.941 -10.742 -14.027  1.00 94.63           C  
ATOM     29  HD2 PRO A   2      15.728 -11.584 -14.685  1.00 94.63           H  
ATOM     30  HD3 PRO A   2      16.485  -9.963 -14.561  1.00 94.63           H  
ATOM     31  N   GLU A   3      15.472 -12.867  -9.815  1.00 95.52           N  
ATOM     32  H   GLU A   3      14.944 -12.133  -9.364  1.00 95.52           H  
ATOM     33  CA  GLU A   3      15.593 -14.143  -9.102  1.00 95.52           C  
ATOM     34  HA  GLU A   3      16.575 -14.559  -9.327  1.00 95.52           H  
ATOM     35  C   GLU A   3      14.567 -15.158  -9.606  1.00 95.52           C  
ATOM     36  CB  GLU A   3      15.496 -13.915  -7.582  1.00 95.52           C  
ATOM     37  HB2 GLU A   3      16.159 -13.095  -7.304  1.00 95.52           H  
ATOM     38  HB3 GLU A   3      14.478 -13.629  -7.318  1.00 95.52           H  
ATOM     39  O   GLU A   3      14.914 -16.315  -9.843  1.00 95.52           O  
ATOM     40  CG  GLU A   3      15.884 -15.159  -6.762  1.00 95.52           C  
ATOM     41  HG2 GLU A   3      15.832 -14.902  -5.704  1.00 95.52           H  
ATOM     42  HG3 GLU A   3      15.151 -15.944  -6.948  1.00 95.52           H  
ATOM     43  CD  GLU A   3      17.298 -15.689  -7.079  1.00 95.52           C  
ATOM     44  OE1 GLU A   3      17.528 -16.916  -6.990  1.00 95.52           O  
ATOM     45  OE2 GLU A   3      18.183 -14.890  -7.495  1.00 95.52           O  
ATOM     46  N   TRP A   4      13.354 -14.706  -9.916  1.00 96.47           N  
ATOM     47  H   TRP A   4      13.111 -13.770  -9.623  1.00 96.47           H  
ATOM     48  CA  TRP A   4      12.292 -15.534 -10.478  1.00 96.47           C  
ATOM     49  HA  TRP A   4      12.039 -16.309  -9.755  1.00 96.47           H  
ATOM     50  C   TRP A   4      12.710 -16.247 -11.772  1.00 96.47           C  
ATOM     51  CB  TRP A   4      11.056 -14.653 -10.662  1.00 96.47           C  
ATOM     52  HB2 TRP A   4      10.194 -15.298 -10.831  1.00 96.47           H  
ATOM     53  HB3 TRP A   4      10.883 -14.115  -9.730  1.00 96.47           H  
ATOM     54  O   TRP A   4      12.450 -17.437 -11.922  1.00 96.47           O  
ATOM     55  CG  TRP A   4      11.094 -13.642 -11.761  1.00 96.47           C  
ATOM     56  CD1 TRP A   4      11.267 -12.310 -11.608  1.00 96.47           C  
ATOM     57  HD1 TRP A   4      11.406 -11.817 -10.657  1.00 96.47           H  
ATOM     58  CD2 TRP A   4      10.847 -13.856 -13.180  1.00 96.47           C  
ATOM     59  CE2 TRP A   4      10.881 -12.589 -13.833  1.00 96.47           C  
ATOM     60  CE3 TRP A   4      10.571 -14.988 -13.975  1.00 96.47           C  
ATOM     61  HE3 TRP A   4      10.507 -15.967 -13.524  1.00 96.47           H  
ATOM     62  NE1 TRP A   4      11.145 -11.681 -12.832  1.00 96.47           N  
ATOM     63  HE1 TRP A   4      11.076 -10.679 -12.934  1.00 96.47           H  
ATOM     64  CH2 TRP A   4      10.344 -13.593 -15.963  1.00 96.47           C  
ATOM     65  HH2 TRP A   4      10.082 -13.504 -17.007  1.00 96.47           H  
ATOM     66  CZ2 TRP A   4      10.629 -12.448 -15.200  1.00 96.47           C  
ATOM     67  HZ2 TRP A   4      10.589 -11.465 -15.646  1.00 96.47           H  
ATOM     68  CZ3 TRP A   4      10.333 -14.860 -15.355  1.00 96.47           C  
ATOM     69  HZ3 TRP A   4      10.097 -15.739 -15.936  1.00 96.47           H  
ATOM     70  N   LYS A   5      13.474 -15.590 -12.661  1.00 96.37           N  
ATOM     71  H   LYS A   5      13.637 -14.608 -12.487  1.00 96.37           H  
ATOM     72  CA  LYS A   5      14.009 -16.232 -13.881  1.00 96.37           C  
ATOM     73  HA  LYS A   5      13.190 -16.716 -14.414  1.00 96.37           H  
ATOM     74  C   LYS A   5      15.008 -17.340 -13.561  1.00 96.37           C  
ATOM     75  CB  LYS A   5      14.673 -15.207 -14.815  1.00 96.37           C  
ATOM     76  HB2 LYS A   5      15.334 -14.564 -14.232  1.00 96.37           H  
ATOM     77  HB3 LYS A   5      15.259 -15.743 -15.562  1.00 96.37           H  
ATOM     78  O   LYS A   5      15.133 -18.302 -14.309  1.00 96.37           O  
ATOM     79  CG  LYS A   5      13.649 -14.342 -15.544  1.00 96.37           C  
ATOM     80  HG2 LYS A   5      13.175 -13.694 -14.807  1.00 96.37           H  
ATOM     81  HG3 LYS A   5      12.903 -14.997 -15.993  1.00 96.37           H  
ATOM     82  CD  LYS A   5      14.251 -13.477 -16.660  1.00 96.37           C  
ATOM     83  HD2 LYS A   5      15.088 -12.894 -16.275  1.00 96.37           H  
ATOM     84  HD3 LYS A   5      14.585 -14.119 -17.476  1.00 96.37           H  
ATOM     85  CE  LYS A   5      13.134 -12.548 -17.139  1.00 96.37           C  
ATOM     86  HE2 LYS A   5      12.300 -13.156 -17.488  1.00 96.37           H  
ATOM     87  HE3 LYS A   5      12.769 -11.984 -16.280  1.00 96.37           H  
ATOM     88  NZ  LYS A   5      13.531 -11.591 -18.192  1.00 96.37           N  
ATOM     89  HZ1 LYS A   5      13.588 -12.023 -19.103  1.00 96.37           H  
ATOM     90  HZ2 LYS A   5      12.807 -10.887 -18.223  1.00 96.37           H  
ATOM     91  HZ3 LYS A   5      14.354 -11.062 -17.942  1.00 96.37           H  
ATOM     92  N   LYS A   6      15.768 -17.217 -12.468  1.00 96.49           N  
ATOM     93  H   LYS A   6      15.546 -16.473 -11.823  1.00 96.49           H  
ATOM     94  CA  LYS A   6      16.692 -18.281 -12.045  1.00 96.49           C  
ATOM     95  HA  LYS A   6      17.229 -18.659 -12.915  1.00 96.49           H  
ATOM     96  C   LYS A   6      15.937 -19.471 -11.459  1.00 96.49           C  
ATOM     97  CB  LYS A   6      17.701 -17.776 -11.013  1.00 96.49           C  
ATOM     98  HB2 LYS A   6      18.362 -18.603 -10.754  1.00 96.49           H  
ATOM     99  HB3 LYS A   6      17.162 -17.492 -10.109  1.00 96.49           H  
ATOM    100  O   LYS A   6      16.398 -20.594 -11.636  1.00 96.49           O  
ATOM    101  CG  LYS A   6      18.559 -16.593 -11.481  1.00 96.49           C  
ATOM    102  HG2 LYS A   6      19.117 -16.854 -12.380  1.00 96.49           H  
ATOM    103  HG3 LYS A   6      17.915 -15.737 -11.683  1.00 96.49           H  
ATOM    104  CD  LYS A   6      19.523 -16.254 -10.339  1.00 96.49           C  
ATOM    105  HD2 LYS A   6      20.349 -16.966 -10.323  1.00 96.49           H  
ATOM    106  HD3 LYS A   6      18.978 -16.360  -9.401  1.00 96.49           H  
ATOM    107  CE  LYS A   6      20.055 -14.825 -10.425  1.00 96.49           C  
ATOM    108  HE2 LYS A   6      20.936 -14.790 -11.065  1.00 96.49           H  
ATOM    109  HE3 LYS A   6      19.272 -14.198 -10.851  1.00 96.49           H  
ATOM    110  NZ  LYS A   6      20.348 -14.342  -9.054  1.00 96.49           N  
ATOM    111  HZ1 LYS A   6      19.523 -14.482  -8.488  1.00 96.49           H  
ATOM    112  HZ2 LYS A   6      20.538 -13.351  -9.006  1.00 96.49           H  
ATOM    113  HZ3 LYS A   6      21.058 -14.885  -8.583  1.00 96.49           H  
ATOM    114  N   LEU A   7      14.826 -19.231 -10.760  1.00 96.14           N  
ATOM    115  H   LEU A   7      14.543 -18.270 -10.627  1.00 96.14           H  
ATOM    116  CA  LEU A   7      13.940 -20.279 -10.247  1.00 96.14           C  
ATOM    117  HA  LEU A   7      14.529 -21.021  -9.708  1.00 96.14           H  
ATOM    118  C   LEU A   7      13.261 -21.030 -11.399  1.00 96.14           C  
ATOM    119  CB  LEU A   7      12.909 -19.663  -9.283  1.00 96.14           C  
ATOM    120  HB2 LEU A   7      12.359 -18.881  -9.806  1.00 96.14           H  
ATOM    121  HB3 LEU A   7      12.184 -20.431  -9.009  1.00 96.14           H  
ATOM    122  O   LEU A   7      13.347 -22.256 -11.446  1.00 96.14           O  
ATOM    123  CG  LEU A   7      13.504 -19.074  -7.991  1.00 96.14           C  
ATOM    124  HG  LEU A   7      14.277 -18.348  -8.240  1.00 96.14           H  
ATOM    125  CD1 LEU A   7      12.411 -18.360  -7.199  1.00 96.14           C  
ATOM    126 HD11 LEU A   7      11.973 -17.565  -7.803  1.00 96.14           H  
ATOM    127 HD12 LEU A   7      12.834 -17.919  -6.297  1.00 96.14           H  
ATOM    128 HD13 LEU A   7      11.629 -19.068  -6.925  1.00 96.14           H  
ATOM    129  CD2 LEU A   7      14.117 -20.154  -7.095  1.00 96.14           C  
ATOM    130 HD21 LEU A   7      13.359 -20.897  -6.845  1.00 96.14           H  
ATOM    131 HD22 LEU A   7      14.480 -19.695  -6.176  1.00 96.14           H  
ATOM    132 HD23 LEU A   7      14.954 -20.636  -7.600  1.00 96.14           H  
ATOM    133  N   GLU A   8      12.726 -20.298 -12.378  1.00 95.18           N  
ATOM    134  H   GLU A   8      12.613 -19.306 -12.226  1.00 95.18           H  
ATOM    135  CA  GLU A   8      12.152 -20.850 -13.612  1.00 95.18           C  
ATOM    136  HA  GLU A   8      11.279 -21.454 -13.362  1.00 95.18           H  
ATOM    137  C   GLU A   8      13.157 -21.751 -14.349  1.00 95.18           C  
ATOM    138  CB  GLU A   8      11.703 -19.677 -14.500  1.00 95.18           C  
ATOM    139  HB2 GLU A   8      12.577 -19.074 -14.746  1.00 95.18           H  
ATOM    140  HB3 GLU A   8      11.013 -19.051 -13.934  1.00 95.18           H  
ATOM    141  O   GLU A   8      12.870 -22.911 -14.636  1.00 95.18           O  
ATOM    142  CG  GLU A   8      11.016 -20.121 -15.801  1.00 95.18           C  
ATOM    143  HG2 GLU A   8      11.698 -20.748 -16.375  1.00 95.18           H  
ATOM    144  HG3 GLU A   8      10.138 -20.715 -15.550  1.00 95.18           H  
ATOM    145  CD  GLU A   8      10.616 -18.913 -16.665  1.00 95.18           C  
ATOM    146  OE1 GLU A   8       9.436 -18.841 -17.077  1.00 95.18           O  
ATOM    147  OE2 GLU A   8      11.501 -18.058 -16.918  1.00 95.18           O  
ATOM    148  N   LEU A   9      14.389 -21.272 -14.571  1.00 95.66           N  
ATOM    149  H   LEU A   9      14.555 -20.298 -14.360  1.00 95.66           H  
ATOM    150  CA  LEU A   9      15.447 -22.053 -15.231  1.00 95.66           C  
ATOM    151  HA  LEU A   9      15.062 -22.416 -16.184  1.00 95.66           H  
ATOM    152  C   LEU A   9      15.883 -23.303 -14.447  1.00 95.66           C  
ATOM    153  CB  LEU A   9      16.667 -21.148 -15.471  1.00 95.66           C  
ATOM    154  HB2 LEU A   9      17.522 -21.773 -15.725  1.00 95.66           H  
ATOM    155  HB3 LEU A   9      16.900 -20.637 -14.536  1.00 95.66           H  
ATOM    156  O   LEU A   9      16.445 -24.226 -15.037  1.00 95.66           O  
ATOM    157  CG  LEU A   9      16.487 -20.108 -16.590  1.00 95.66           C  
ATOM    158  HG  LEU A   9      15.573 -19.535 -16.435  1.00 95.66           H  
ATOM    159  CD1 LEU A   9      17.684 -19.150 -16.569  1.00 95.66           C  
ATOM    160 HD11 LEU A   9      17.718 -18.647 -15.603  1.00 95.66           H  
ATOM    161 HD12 LEU A   9      17.555 -18.402 -17.351  1.00 95.66           H  
ATOM    162 HD13 LEU A   9      18.607 -19.705 -16.735  1.00 95.66           H  
ATOM    163  CD2 LEU A   9      16.418 -20.751 -17.976  1.00 95.66           C  
ATOM    164 HD21 LEU A   9      17.293 -21.376 -18.152  1.00 95.66           H  
ATOM    165 HD22 LEU A   9      16.356 -19.974 -18.738  1.00 95.66           H  
ATOM    166 HD23 LEU A   9      15.518 -21.361 -18.051  1.00 95.66           H  
ATOM    167  N   LYS A  10      15.661 -23.338 -13.128  1.00 96.22           N  
ATOM    168  H   LYS A  10      15.154 -22.563 -12.725  1.00 96.22           H  
ATOM    169  CA  LYS A  10      15.915 -24.512 -12.278  1.00 96.22           C  
ATOM    170  HA  LYS A  10      16.752 -25.081 -12.683  1.00 96.22           H  
ATOM    171  C   LYS A  10      14.738 -25.492 -12.256  1.00 96.22           C  
ATOM    172  CB  LYS A  10      16.262 -24.053 -10.855  1.00 96.22           C  
ATOM    173  HB2 LYS A  10      16.198 -24.903 -10.176  1.00 96.22           H  
ATOM    174  HB3 LYS A  10      15.525 -23.316 -10.534  1.00 96.22           H  
ATOM    175  O   LYS A  10      14.881 -26.555 -11.660  1.00 96.22           O  
ATOM    176  CG  LYS A  10      17.674 -23.463 -10.740  1.00 96.22           C  
ATOM    177  HG2 LYS A  10      17.835 -22.703 -11.504  1.00 96.22           H  
ATOM    178  HG3 LYS A  10      18.410 -24.256 -10.868  1.00 96.22           H  
ATOM    179  CD  LYS A  10      17.816 -22.839  -9.347  1.00 96.22           C  
ATOM    180  HD2 LYS A  10      17.631 -23.604  -8.594  1.00 96.22           H  
ATOM    181  HD3 LYS A  10      17.061 -22.059  -9.243  1.00 96.22           H  
ATOM    182  CE  LYS A  10      19.200 -22.227  -9.133  1.00 96.22           C  
ATOM    183  HE2 LYS A  10      19.386 -21.511  -9.934  1.00 96.22           H  
ATOM    184  HE3 LYS A  10      19.944 -23.021  -9.197  1.00 96.22           H  
ATOM    185  NZ  LYS A  10      19.255 -21.555  -7.809  1.00 96.22           N  
ATOM    186  HZ1 LYS A  10      18.568 -20.817  -7.767  1.00 96.22           H  
ATOM    187  HZ2 LYS A  10      20.164 -21.154  -7.627  1.00 96.22           H  
ATOM    188  HZ3 LYS A  10      19.025 -22.208  -7.074  1.00 96.22           H  
ATOM    189  N   GLY A  11      13.610 -25.150 -12.882  1.00 94.48           N  
ATOM    190  H   GLY A  11      13.563 -24.261 -13.361  1.00 94.48           H  
ATOM    191  CA  GLY A  11      12.389 -25.952 -12.855  1.00 94.48           C  
ATOM    192  HA2 GLY A  11      12.616 -26.980 -13.136  1.00 94.48           H  
ATOM    193  HA3 GLY A  11      11.683 -25.538 -13.576  1.00 94.48           H  
ATOM    194  C   GLY A  11      11.702 -25.967 -11.490  1.00 94.48           C  
ATOM    195  O   GLY A  11      11.003 -26.928 -11.189  1.00 94.48           O  
ATOM    196  N   VAL A  12      11.938 -24.947 -10.657  1.00 94.02           N  
ATOM    197  H   VAL A  12      12.448 -24.152 -11.017  1.00 94.02           H  
ATOM    198  CA  VAL A  12      11.189 -24.762  -9.406  1.00 94.02           C  
ATOM    199  HA  VAL A  12      11.169 -25.698  -8.850  1.00 94.02           H  
ATOM    200  C   VAL A  12       9.755 -24.401  -9.767  1.00 94.02           C  
ATOM    201  CB  VAL A  12      11.833 -23.670  -8.529  1.00 94.02           C  
ATOM    202  HB  VAL A  12      11.924 -22.754  -9.113  1.00 94.02           H  
ATOM    203  O   VAL A  12       9.538 -23.634 -10.704  1.00 94.02           O  
ATOM    204  CG1 VAL A  12      11.030 -23.348  -7.263  1.00 94.02           C  
ATOM    205 HG11 VAL A  12      10.105 -22.842  -7.538  1.00 94.02           H  
ATOM    206 HG12 VAL A  12      10.785 -24.265  -6.727  1.00 94.02           H  
ATOM    207 HG13 VAL A  12      11.592 -22.683  -6.607  1.00 94.02           H  
ATOM    208  CG2 VAL A  12      13.241 -24.095  -8.088  1.00 94.02           C  
ATOM    209 HG21 VAL A  12      13.695 -23.308  -7.486  1.00 94.02           H  
ATOM    210 HG22 VAL A  12      13.866 -24.277  -8.963  1.00 94.02           H  
ATOM    211 HG23 VAL A  12      13.174 -25.010  -7.500  1.00 94.02           H  
ATOM    212  N   ASP A  13       8.786 -24.923  -9.028  1.00 91.02           N  
ATOM    213  H   ASP A  13       9.010 -25.565  -8.281  1.00 91.02           H  
ATOM    214  CA  ASP A  13       7.402 -24.479  -9.140  1.00 91.02           C  
ATOM    215  HA  ASP A  13       7.200 -24.187 -10.170  1.00 91.02           H  
ATOM    216  C   ASP A  13       7.190 -23.240  -8.245  1.00 91.02           C  
ATOM    217  CB  ASP A  13       6.483 -25.671  -8.825  1.00 91.02           C  
ATOM    218  HB2 ASP A  13       6.798 -26.525  -9.424  1.00 91.02           H  
ATOM    219  HB3 ASP A  13       6.584 -25.937  -7.772  1.00 91.02           H  
ATOM    220  O   ASP A  13       7.630 -23.203  -7.093  1.00 91.02           O  
ATOM    221  CG  ASP A  13       5.020 -25.381  -9.133  1.00 91.02           C  
ATOM    222  OD1 ASP A  13       4.651 -24.194  -9.049  1.00 91.02           O  
ATOM    223  OD2 ASP A  13       4.249 -26.314  -9.435  1.00 91.02           O  
ATOM    224  N   VAL A  14       6.521 -22.197  -8.749  1.00 91.10           N  
ATOM    225  H   VAL A  14       6.043 -22.328  -9.628  1.00 91.10           H  
ATOM    226  CA  VAL A  14       6.273 -20.972  -7.978  1.00 91.10           C  
ATOM    227  HA  VAL A  14       7.248 -20.568  -7.704  1.00 91.10           H  
ATOM    228  C   VAL A  14       5.542 -21.261  -6.663  1.00 91.10           C  
ATOM    229  CB  VAL A  14       5.577 -19.898  -8.837  1.00 91.10           C  
ATOM    230  HB  VAL A  14       6.190 -19.742  -9.725  1.00 91.10           H  
ATOM    231  O   VAL A  14       5.859 -20.622  -5.659  1.00 91.10           O  
ATOM    232  CG1 VAL A  14       4.173 -20.269  -9.302  1.00 91.10           C  
ATOM    233 HG11 VAL A  14       3.538 -20.588  -8.475  1.00 91.10           H  
ATOM    234 HG12 VAL A  14       4.272 -21.065 -10.041  1.00 91.10           H  
ATOM    235 HG13 VAL A  14       3.710 -19.423  -9.811  1.00 91.10           H  
ATOM    236  CG2 VAL A  14       5.495 -18.556  -8.117  1.00 91.10           C  
ATOM    237 HG21 VAL A  14       6.489 -18.252  -7.791  1.00 91.10           H  
ATOM    238 HG22 VAL A  14       5.115 -17.816  -8.821  1.00 91.10           H  
ATOM    239 HG23 VAL A  14       4.820 -18.618  -7.263  1.00 91.10           H  
ATOM    240  N   ILE A  15       4.655 -22.262  -6.592  1.00 89.04           N  
ATOM    241  H   ILE A  15       4.484 -22.816  -7.419  1.00 89.04           H  
ATOM    242  CA  ILE A  15       3.971 -22.609  -5.328  1.00 89.04           C  
ATOM    243  HA  ILE A  15       3.603 -21.679  -4.894  1.00 89.04           H  
ATOM    244  C   ILE A  15       4.888 -23.226  -4.267  1.00 89.04           C  
ATOM    245  CB  ILE A  15       2.757 -23.531  -5.537  1.00 89.04           C  
ATOM    246  HB  ILE A  15       2.374 -23.801  -4.552  1.00 89.04           H  
ATOM    247  O   ILE A  15       4.523 -23.209  -3.090  1.00 89.04           O  
ATOM    248  CG1 ILE A  15       3.124 -24.835  -6.270  1.00 89.04           C  
ATOM    249 HG12 ILE A  15       3.108 -24.632  -7.341  1.00 89.04           H  
ATOM    250 HG13 ILE A  15       4.124 -25.168  -5.991  1.00 89.04           H  
ATOM    251  CG2 ILE A  15       1.653 -22.730  -6.240  1.00 89.04           C  
ATOM    252 HG21 ILE A  15       0.790 -23.364  -6.446  1.00 89.04           H  
ATOM    253 HG22 ILE A  15       1.338 -21.896  -5.613  1.00 89.04           H  
ATOM    254 HG23 ILE A  15       2.033 -22.324  -7.177  1.00 89.04           H  
ATOM    255  CD1 ILE A  15       2.158 -25.990  -6.011  1.00 89.04           C  
ATOM    256 HD11 ILE A  15       2.176 -26.254  -4.954  1.00 89.04           H  
ATOM    257 HD12 ILE A  15       2.468 -26.853  -6.601  1.00 89.04           H  
ATOM    258 HD13 ILE A  15       1.145 -25.709  -6.299  1.00 89.04           H  
ATOM    259  N   GLU A  16       6.055 -23.743  -4.655  1.00 90.30           N  
ATOM    260  H   GLU A  16       6.299 -23.711  -5.635  1.00 90.30           H  
ATOM    261  CA  GLU A  16       7.066 -24.292  -3.740  1.00 90.30           C  
ATOM    262  HA  GLU A  16       6.569 -24.817  -2.923  1.00 90.30           H  
ATOM    263  C   GLU A  16       7.933 -23.195  -3.113  1.00 90.30           C  
ATOM    264  CB  GLU A  16       7.969 -25.289  -4.478  1.00 90.30           C  
ATOM    265  HB2 GLU A  16       8.748 -25.627  -3.795  1.00 90.30           H  
ATOM    266  HB3 GLU A  16       8.453 -24.780  -5.311  1.00 90.30           H  
ATOM    267  O   GLU A  16       8.670 -23.447  -2.158  1.00 90.30           O  
ATOM    268  CG  GLU A  16       7.215 -26.527  -4.983  1.00 90.30           C  
ATOM    269  HG2 GLU A  16       6.796 -27.041  -4.118  1.00 90.30           H  
ATOM    270  HG3 GLU A  16       6.381 -26.219  -5.615  1.00 90.30           H  
ATOM    271  CD  GLU A  16       8.125 -27.495  -5.761  1.00 90.30           C  
ATOM    272  OE1 GLU A  16       7.730 -28.678  -5.870  1.00 90.30           O  
ATOM    273  OE2 GLU A  16       9.222 -27.074  -6.205  1.00 90.30           O  
ATOM    274  N   THR A  17       7.848 -21.967  -3.631  1.00 92.96           N  
ATOM    275  H   THR A  17       7.220 -21.825  -4.409  1.00 92.96           H  
ATOM    276  CA  THR A  17       8.540 -20.819  -3.048  1.00 92.96           C  
ATOM    277  HA  THR A  17       9.560 -21.139  -2.833  1.00 92.96           H  
ATOM    278  C   THR A  17       7.918 -20.416  -1.710  1.00 92.96           C  
ATOM    279  CB  THR A  17       8.652 -19.626  -4.009  1.00 92.96           C  
ATOM    280  HB  THR A  17       9.302 -18.884  -3.547  1.00 92.96           H  
ATOM    281  O   THR A  17       6.755 -20.701  -1.408  1.00 92.96           O  
ATOM    282  CG2 THR A  17       9.263 -20.016  -5.354  1.00 92.96           C  
ATOM    283 HG21 THR A  17      10.243 -20.463  -5.190  1.00 92.96           H  
ATOM    284 HG22 THR A  17       8.631 -20.742  -5.866  1.00 92.96           H  
ATOM    285 HG23 THR A  17       9.368 -19.130  -5.979  1.00 92.96           H  
ATOM    286  OG1 THR A  17       7.419 -19.012  -4.268  1.00 92.96           O  
ATOM    287  HG1 THR A  17       6.910 -19.598  -4.833  1.00 92.96           H  
ATOM    288  N   GLU A  18       8.718 -19.749  -0.882  1.00 93.24           N  
ATOM    289  H   GLU A  18       9.654 -19.520  -1.185  1.00 93.24           H  
ATOM    290  CA  GLU A  18       8.341 -19.349   0.472  1.00 93.24           C  
ATOM    291  HA  GLU A  18       8.208 -20.254   1.064  1.00 93.24           H  
ATOM    292  C   GLU A  18       7.021 -18.554   0.518  1.00 93.24           C  
ATOM    293  CB  GLU A  18       9.514 -18.560   1.065  1.00 93.24           C  
ATOM    294  HB2 GLU A  18       9.650 -17.645   0.489  1.00 93.24           H  
ATOM    295  HB3 GLU A  18      10.413 -19.169   0.970  1.00 93.24           H  
ATOM    296  O   GLU A  18       6.685 -17.792  -0.392  1.00 93.24           O  
ATOM    297  CG  GLU A  18       9.323 -18.203   2.544  1.00 93.24           C  
ATOM    298  HG2 GLU A  18       9.118 -19.117   3.101  1.00 93.24           H  
ATOM    299  HG3 GLU A  18       8.462 -17.541   2.636  1.00 93.24           H  
ATOM    300  CD  GLU A  18      10.547 -17.495   3.145  1.00 93.24           C  
ATOM    301  OE1 GLU A  18      10.523 -17.274   4.374  1.00 93.24           O  
ATOM    302  OE2 GLU A  18      11.500 -17.205   2.384  1.00 93.24           O  
ATOM    303  N   ARG A  19       6.233 -18.746   1.582  1.00 94.27           N  
ATOM    304  H   ARG A  19       6.601 -19.308   2.336  1.00 94.27           H  
ATOM    305  CA  ARG A  19       5.085 -17.882   1.892  1.00 94.27           C  
ATOM    306  HA  ARG A  19       4.659 -17.459   0.982  1.00 94.27           H  
ATOM    307  C   ARG A  19       5.563 -16.719   2.743  1.00 94.27           C  
ATOM    308  CB  ARG A  19       3.974 -18.638   2.625  1.00 94.27           C  
ATOM    309  HB2 ARG A  19       4.365 -19.060   3.551  1.00 94.27           H  
ATOM    310  HB3 ARG A  19       3.188 -17.927   2.878  1.00 94.27           H  
ATOM    311  O   ARG A  19       6.163 -16.932   3.791  1.00 94.27           O  
ATOM    312  CG  ARG A  19       3.372 -19.751   1.766  1.00 94.27           C  
ATOM    313  HG2 ARG A  19       4.115 -20.533   1.615  1.00 94.27           H  
ATOM    314  HG3 ARG A  19       3.061 -19.352   0.801  1.00 94.27           H  
ATOM    315  CD  ARG A  19       2.149 -20.327   2.474  1.00 94.27           C  
ATOM    316  HD2 ARG A  19       1.354 -19.582   2.450  1.00 94.27           H  
ATOM    317  HD3 ARG A  19       2.406 -20.526   3.515  1.00 94.27           H  
ATOM    318  NE  ARG A  19       1.694 -21.571   1.828  1.00 94.27           N  
ATOM    319  HE  ARG A  19       2.174 -21.841   0.981  1.00 94.27           H  
ATOM    320  NH1 ARG A  19       0.055 -22.056   3.349  1.00 94.27           N  
ATOM    321 HH11 ARG A  19       0.247 -21.166   3.788  1.00 94.27           H  
ATOM    322 HH12 ARG A  19      -0.737 -22.603   3.652  1.00 94.27           H  
ATOM    323  NH2 ARG A  19       0.398 -23.430   1.620  1.00 94.27           N  
ATOM    324 HH21 ARG A  19      -0.342 -24.020   1.971  1.00 94.27           H  
ATOM    325 HH22 ARG A  19       0.964 -23.737   0.841  1.00 94.27           H  
ATOM    326  CZ  ARG A  19       0.720 -22.343   2.266  1.00 94.27           C  
ATOM    327  N   LEU A  20       5.278 -15.507   2.295  1.00 97.38           N  
ATOM    328  H   LEU A  20       4.708 -15.415   1.465  1.00 97.38           H  
ATOM    329  CA  LEU A  20       5.753 -14.289   2.933  1.00 97.38           C  
ATOM    330  HA  LEU A  20       6.569 -14.514   3.619  1.00 97.38           H  
ATOM    331  C   LEU A  20       4.602 -13.695   3.738  1.00 97.38           C  
ATOM    332  CB  LEU A  20       6.287 -13.341   1.848  1.00 97.38           C  
ATOM    333  HB2 LEU A  20       5.455 -13.055   1.204  1.00 97.38           H  
ATOM    334  HB3 LEU A  20       6.680 -12.442   2.323  1.00 97.38           H  
ATOM    335  O   LEU A  20       3.642 -13.193   3.164  1.00 97.38           O  
ATOM    336  CG  LEU A  20       7.390 -13.948   0.968  1.00 97.38           C  
ATOM    337  HG  LEU A  20       7.042 -14.881   0.527  1.00 97.38           H  
ATOM    338  CD1 LEU A  20       7.700 -12.997  -0.180  1.00 97.38           C  
ATOM    339 HD11 LEU A  20       8.290 -13.545  -0.915  1.00 97.38           H  
ATOM    340 HD12 LEU A  20       8.260 -12.137   0.188  1.00 97.38           H  
ATOM    341 HD13 LEU A  20       6.777 -12.664  -0.654  1.00 97.38           H  
ATOM    342  CD2 LEU A  20       8.679 -14.218   1.747  1.00 97.38           C  
ATOM    343 HD21 LEU A  20       8.504 -14.972   2.515  1.00 97.38           H  
ATOM    344 HD22 LEU A  20       9.041 -13.305   2.219  1.00 97.38           H  
ATOM    345 HD23 LEU A  20       9.445 -14.605   1.075  1.00 97.38           H  
ATOM    346  N   MET A  21       4.674 -13.781   5.063  1.00 97.18           N  
ATOM    347  H   MET A  21       5.481 -14.219   5.484  1.00 97.18           H  
ATOM    348  CA  MET A  21       3.618 -13.264   5.938  1.00 97.18           C  
ATOM    349  HA  MET A  21       2.658 -13.359   5.431  1.00 97.18           H  
ATOM    350  C   MET A  21       3.839 -11.779   6.224  1.00 97.18           C  
ATOM    351  CB  MET A  21       3.534 -14.082   7.234  1.00 97.18           C  
ATOM    352  HB2 MET A  21       2.714 -13.695   7.839  1.00 97.18           H  
ATOM    353  HB3 MET A  21       4.456 -13.957   7.802  1.00 97.18           H  
ATOM    354  O   MET A  21       4.958 -11.367   6.532  1.00 97.18           O  
ATOM    355  CG  MET A  21       3.309 -15.581   6.987  1.00 97.18           C  
ATOM    356  HG2 MET A  21       3.179 -16.067   7.955  1.00 97.18           H  
ATOM    357  HG3 MET A  21       4.211 -15.995   6.536  1.00 97.18           H  
ATOM    358  SD  MET A  21       1.901 -16.031   5.930  1.00 97.18           S  
ATOM    359  CE  MET A  21       0.520 -15.366   6.903  1.00 97.18           C  
ATOM    360  HE1 MET A  21       0.614 -14.284   7.000  1.00 97.18           H  
ATOM    361  HE2 MET A  21      -0.417 -15.587   6.392  1.00 97.18           H  
ATOM    362  HE3 MET A  21       0.504 -15.817   7.895  1.00 97.18           H  
ATOM    363  N   TYR A  22       2.775 -10.980   6.156  1.00 96.71           N  
ATOM    364  H   TYR A  22       1.884 -11.391   5.916  1.00 96.71           H  
ATOM    365  CA  TYR A  22       2.822  -9.521   6.298  1.00 96.71           C  
ATOM    366  HA  TYR A  22       3.381  -9.101   5.462  1.00 96.71           H  
ATOM    367  C   TYR A  22       3.535  -9.069   7.577  1.00 96.71           C  
ATOM    368  CB  TYR A  22       1.384  -8.998   6.222  1.00 96.71           C  
ATOM    369  HB2 TYR A  22       0.759  -9.573   6.905  1.00 96.71           H  
ATOM    370  HB3 TYR A  22       1.033  -9.191   5.209  1.00 96.71           H  
ATOM    371  O   TYR A  22       4.456  -8.264   7.501  1.00 96.71           O  
ATOM    372  CG  TYR A  22       1.197  -7.521   6.517  1.00 96.71           C  
ATOM    373  CD1 TYR A  22       0.501  -7.112   7.672  1.00 96.71           C  
ATOM    374  HD1 TYR A  22       0.101  -7.848   8.354  1.00 96.71           H  
ATOM    375  CD2 TYR A  22       1.697  -6.551   5.629  1.00 96.71           C  
ATOM    376  HD2 TYR A  22       2.225  -6.850   4.736  1.00 96.71           H  
ATOM    377  CE1 TYR A  22       0.328  -5.742   7.947  1.00 96.71           C  
ATOM    378  HE1 TYR A  22      -0.196  -5.432   8.839  1.00 96.71           H  
ATOM    379  CE2 TYR A  22       1.511  -5.181   5.891  1.00 96.71           C  
ATOM    380  HE2 TYR A  22       1.877  -4.420   5.218  1.00 96.71           H  
ATOM    381  OH  TYR A  22       0.677  -3.455   7.318  1.00 96.71           O  
ATOM    382  HH  TYR A  22       0.293  -3.293   8.183  1.00 96.71           H  
ATOM    383  CZ  TYR A  22       0.839  -4.775   7.058  1.00 96.71           C  
ATOM    384  N   GLY A  23       3.203  -9.666   8.726  1.00 94.42           N  
ATOM    385  H   GLY A  23       2.441 -10.328   8.715  1.00 94.42           H  
ATOM    386  CA  GLY A  23       3.791  -9.296  10.019  1.00 94.42           C  
ATOM    387  HA2 GLY A  23       3.226  -9.783  10.813  1.00 94.42           H  
ATOM    388  HA3 GLY A  23       3.695  -8.218  10.148  1.00 94.42           H  
ATOM    389  C   GLY A  23       5.273  -9.650  10.213  1.00 94.42           C  
ATOM    390  O   GLY A  23       5.837  -9.287  11.241  1.00 94.42           O  
ATOM    391  N   THR A  24       5.911 -10.374   9.284  1.00 96.02           N  
ATOM    392  H   THR A  24       5.397 -10.653   8.460  1.00 96.02           H  
ATOM    393  CA  THR A  24       7.324 -10.789   9.420  1.00 96.02           C  
ATOM    394  HA  THR A  24       7.785 -10.231  10.235  1.00 96.02           H  
ATOM    395  C   THR A  24       8.191 -10.509   8.198  1.00 96.02           C  
ATOM    396  CB  THR A  24       7.447 -12.285   9.759  1.00 96.02           C  
ATOM    397  HB  THR A  24       8.504 -12.541   9.827  1.00 96.02           H  
ATOM    398  O   THR A  24       9.409 -10.450   8.333  1.00 96.02           O  
ATOM    399  CG2 THR A  24       6.792 -12.645  11.092  1.00 96.02           C  
ATOM    400 HG21 THR A  24       5.713 -12.504  11.030  1.00 96.02           H  
ATOM    401 HG22 THR A  24       7.192 -12.007  11.880  1.00 96.02           H  
ATOM    402 HG23 THR A  24       7.003 -13.687  11.329  1.00 96.02           H  
ATOM    403  OG1 THR A  24       6.850 -13.095   8.767  1.00 96.02           O  
ATOM    404  HG1 THR A  24       7.369 -13.005   7.964  1.00 96.02           H  
ATOM    405  N   ALA A  25       7.601 -10.396   7.008  1.00 96.85           N  
ATOM    406  H   ALA A  25       6.596 -10.479   6.955  1.00 96.85           H  
ATOM    407  CA  ALA A  25       8.338 -10.304   5.747  1.00 96.85           C  
ATOM    408  HA  ALA A  25       9.384 -10.558   5.918  1.00 96.85           H  
ATOM    409  C   ALA A  25       8.336  -8.900   5.126  1.00 96.85           C  
ATOM    410  CB  ALA A  25       7.764 -11.347   4.783  1.00 96.85           C  
ATOM    411  HB1 ALA A  25       7.842 -12.342   5.221  1.00 96.85           H  
ATOM    412  HB2 ALA A  25       6.717 -11.124   4.576  1.00 96.85           H  
ATOM    413  HB3 ALA A  25       8.325 -11.325   3.849  1.00 96.85           H  
ATOM    414  O   ALA A  25       9.106  -8.660   4.195  1.00 96.85           O  
ATOM    415  N   LEU A  26       7.485  -7.989   5.606  1.00 96.89           N  
ATOM    416  H   LEU A  26       6.911  -8.215   6.406  1.00 96.89           H  
ATOM    417  CA  LEU A  26       7.383  -6.633   5.085  1.00 96.89           C  
ATOM    418  HA  LEU A  26       8.127  -6.495   4.301  1.00 96.89           H  
ATOM    419  C   LEU A  26       7.674  -5.618   6.187  1.00 96.89           C  
ATOM    420  CB  LEU A  26       5.993  -6.436   4.468  1.00 96.89           C  
ATOM    421  HB2 LEU A  26       5.799  -7.248   3.768  1.00 96.89           H  
ATOM    422  HB3 LEU A  26       5.256  -6.491   5.270  1.00 96.89           H  
ATOM    423  O   LEU A  26       7.056  -5.640   7.246  1.00 96.89           O  
ATOM    424  CG  LEU A  26       5.828  -5.110   3.711  1.00 96.89           C  
ATOM    425  HG  LEU A  26       6.147  -4.277   4.337  1.00 96.89           H  
ATOM    426  CD1 LEU A  26       6.610  -5.099   2.392  1.00 96.89           C  
ATOM    427 HD11 LEU A  26       7.680  -5.177   2.588  1.00 96.89           H  
ATOM    428 HD12 LEU A  26       6.291  -5.933   1.767  1.00 96.89           H  
ATOM    429 HD13 LEU A  26       6.429  -4.161   1.869  1.00 96.89           H  
ATOM    430  CD2 LEU A  26       4.351  -4.930   3.393  1.00 96.89           C  
ATOM    431 HD21 LEU A  26       4.002  -5.713   2.719  1.00 96.89           H  
ATOM    432 HD22 LEU A  26       4.183  -3.951   2.945  1.00 96.89           H  
ATOM    433 HD23 LEU A  26       3.794  -4.961   4.329  1.00 96.89           H  
ATOM    434  N   ASP A  27       8.604  -4.718   5.897  1.00 97.29           N  
ATOM    435  H   ASP A  27       9.051  -4.762   4.992  1.00 97.29           H  
ATOM    436  CA  ASP A  27       8.870  -3.534   6.709  1.00 97.29           C  
ATOM    437  HA  ASP A  27       8.411  -3.659   7.690  1.00 97.29           H  
ATOM    438  C   ASP A  27       8.237  -2.300   6.049  1.00 97.29           C  
ATOM    439  CB  ASP A  27      10.391  -3.400   6.904  1.00 97.29           C  
ATOM    440  HB2 ASP A  27      10.826  -2.903   6.036  1.00 97.29           H  
ATOM    441  HB3 ASP A  27      10.825  -4.398   6.967  1.00 97.29           H  
ATOM    442  O   ASP A  27       7.780  -2.371   4.906  1.00 97.29           O  
ATOM    443  CG  ASP A  27      10.784  -2.650   8.182  1.00 97.29           C  
ATOM    444  OD1 ASP A  27       9.897  -2.022   8.802  1.00 97.29           O  
ATOM    445  OD2 ASP A  27      11.983  -2.727   8.530  1.00 97.29           O  
ATOM    446  N   TYR A  28       8.240  -1.162   6.729  1.00 98.33           N  
ATOM    447  H   TYR A  28       8.708  -1.166   7.624  1.00 98.33           H  
ATOM    448  CA  TYR A  28       7.772   0.121   6.203  1.00 98.33           C  
ATOM    449  HA  TYR A  28       7.450  -0.007   5.170  1.00 98.33           H  
ATOM    450  C   TYR A  28       8.896   1.153   6.184  1.00 98.33           C  
ATOM    451  CB  TYR A  28       6.559   0.610   6.998  1.00 98.33           C  
ATOM    452  HB2 TYR A  28       6.473   1.691   6.887  1.00 98.33           H  
ATOM    453  HB3 TYR A  28       6.712   0.402   8.057  1.00 98.33           H  
ATOM    454  O   TYR A  28       9.879   1.055   6.916  1.00 98.33           O  
ATOM    455  CG  TYR A  28       5.260  -0.019   6.535  1.00 98.33           C  
ATOM    456  CD1 TYR A  28       4.432   0.683   5.637  1.00 98.33           C  
ATOM    457  HD1 TYR A  28       4.714   1.668   5.298  1.00 98.33           H  
ATOM    458  CD2 TYR A  28       4.899  -1.311   6.965  1.00 98.33           C  
ATOM    459  HD2 TYR A  28       5.538  -1.853   7.646  1.00 98.33           H  
ATOM    460  CE1 TYR A  28       3.246   0.091   5.168  1.00 98.33           C  
ATOM    461  HE1 TYR A  28       2.622   0.616   4.461  1.00 98.33           H  
ATOM    462  CE2 TYR A  28       3.711  -1.905   6.495  1.00 98.33           C  
ATOM    463  HE2 TYR A  28       3.428  -2.896   6.817  1.00 98.33           H  
ATOM    464  OH  TYR A  28       1.748  -1.756   5.103  1.00 98.33           O  
ATOM    465  HH  TYR A  28       1.267  -1.110   4.580  1.00 98.33           H  
ATOM    466  CZ  TYR A  28       2.884  -1.201   5.596  1.00 98.33           C  
ATOM    467  N   ILE A  29       8.774   2.155   5.313  1.00 98.32           N  
ATOM    468  H   ILE A  29       7.965   2.177   4.709  1.00 98.32           H  
ATOM    469  CA  ILE A  29       9.737   3.254   5.290  1.00 98.32           C  
ATOM    470  HA  ILE A  29      10.733   2.817   5.219  1.00 98.32           H  
ATOM    471  C   ILE A  29       9.680   4.030   6.602  1.00 98.32           C  
ATOM    472  CB  ILE A  29       9.545   4.199   4.089  1.00 98.32           C  
ATOM    473  HB  ILE A  29      10.293   4.988   4.179  1.00 98.32           H  
ATOM    474  O   ILE A  29       8.616   4.226   7.188  1.00 98.32           O  
ATOM    475  CG1 ILE A  29       8.159   4.880   4.080  1.00 98.32           C  
ATOM    476 HG12 ILE A  29       8.016   5.414   5.019  1.00 98.32           H  
ATOM    477 HG13 ILE A  29       7.374   4.127   4.007  1.00 98.32           H  
ATOM    478  CG2 ILE A  29       9.848   3.446   2.787  1.00 98.32           C  
ATOM    479 HG21 ILE A  29       9.865   4.145   1.951  1.00 98.32           H  
ATOM    480 HG22 ILE A  29      10.827   2.974   2.859  1.00 98.32           H  
ATOM    481 HG23 ILE A  29       9.093   2.680   2.607  1.00 98.32           H  
ATOM    482  CD1 ILE A  29       7.975   5.911   2.963  1.00 98.32           C  
ATOM    483 HD11 ILE A  29       7.992   5.429   1.986  1.00 98.32           H  
ATOM    484 HD12 ILE A  29       7.008   6.396   3.089  1.00 98.32           H  
ATOM    485 HD13 ILE A  29       8.767   6.658   3.019  1.00 98.32           H  
ATOM    486  N   GLU A  30      10.826   4.563   7.012  1.00 97.54           N  
ATOM    487  H   GLU A  30      11.685   4.336   6.532  1.00 97.54           H  
ATOM    488  CA  GLU A  30      10.850   5.557   8.075  1.00 97.54           C  
ATOM    489  HA  GLU A  30      10.119   5.268   8.830  1.00 97.54           H  
ATOM    490  C   GLU A  30      10.450   6.925   7.524  1.00 97.54           C  
ATOM    491  CB  GLU A  30      12.221   5.615   8.755  1.00 97.54           C  
ATOM    492  HB2 GLU A  30      12.231   6.440   9.468  1.00 97.54           H  
ATOM    493  HB3 GLU A  30      12.983   5.817   8.002  1.00 97.54           H  
ATOM    494  O   GLU A  30      11.046   7.422   6.560  1.00 97.54           O  
ATOM    495  CG  GLU A  30      12.587   4.320   9.488  1.00 97.54           C  
ATOM    496  HG2 GLU A  30      12.609   3.498   8.773  1.00 97.54           H  
ATOM    497  HG3 GLU A  30      13.599   4.433   9.877  1.00 97.54           H  
ATOM    498  CD  GLU A  30      11.656   3.970  10.657  1.00 97.54           C  
ATOM    499  OE1 GLU A  30      11.645   2.789  11.053  1.00 97.54           O  
ATOM    500  OE2 GLU A  30      11.003   4.855  11.262  1.00 97.54           O  
ATOM    501  N   LEU A  31       9.459   7.562   8.150  1.00 98.10           N  
ATOM    502  H   LEU A  31       8.991   7.099   8.916  1.00 98.10           H  
ATOM    503  CA  LEU A  31       9.166   8.964   7.866  1.00 98.10           C  
ATOM    504  HA  LEU A  31       9.145   9.075   6.782  1.00 98.10           H  
ATOM    505  C   LEU A  31      10.286   9.865   8.408  1.00 98.10           C  
ATOM    506  CB  LEU A  31       7.796   9.380   8.421  1.00 98.10           C  
ATOM    507  HB2 LEU A  31       7.654  10.444   8.230  1.00 98.10           H  
ATOM    508  HB3 LEU A  31       7.800   9.238   9.501  1.00 98.10           H  
ATOM    509  O   LEU A  31      10.860   9.581   9.464  1.00 98.10           O  
ATOM    510  CG  LEU A  31       6.605   8.616   7.825  1.00 98.10           C  
ATOM    511  HG  LEU A  31       6.655   7.573   8.137  1.00 98.10           H  
ATOM    512  CD1 LEU A  31       5.316   9.229   8.356  1.00 98.10           C  
ATOM    513 HD11 LEU A  31       4.504   8.535   8.142  1.00 98.10           H  
ATOM    514 HD12 LEU A  31       5.380   9.355   9.437  1.00 98.10           H  
ATOM    515 HD13 LEU A  31       5.121  10.196   7.892  1.00 98.10           H  
ATOM    516  CD2 LEU A  31       6.538   8.667   6.297  1.00 98.10           C  
ATOM    517 HD21 LEU A  31       7.379   8.115   5.877  1.00 98.10           H  
ATOM    518 HD22 LEU A  31       6.546   9.703   5.959  1.00 98.10           H  
ATOM    519 HD23 LEU A  31       5.622   8.182   5.961  1.00 98.10           H  
ATOM    520  N   PRO A  32      10.609  10.968   7.713  1.00 96.92           N  
ATOM    521  CA  PRO A  32      11.618  11.900   8.184  1.00 96.92           C  
ATOM    522  HA  PRO A  32      12.531  11.357   8.429  1.00 96.92           H  
ATOM    523  C   PRO A  32      11.142  12.648   9.436  1.00 96.92           C  
ATOM    524  CB  PRO A  32      11.889  12.834   7.000  1.00 96.92           C  
ATOM    525  HB2 PRO A  32      12.654  12.396   6.358  1.00 96.92           H  
ATOM    526  HB3 PRO A  32      12.182  13.835   7.316  1.00 96.92           H  
ATOM    527  O   PRO A  32       9.948  12.767   9.715  1.00 96.92           O  
ATOM    528  CG  PRO A  32      10.555  12.845   6.260  1.00 96.92           C  
ATOM    529  HG2 PRO A  32       9.898  13.563   6.751  1.00 96.92           H  
ATOM    530  HG3 PRO A  32      10.670  13.084   5.203  1.00 96.92           H  
ATOM    531  CD  PRO A  32      10.009  11.438   6.475  1.00 96.92           C  
ATOM    532  HD2 PRO A  32      10.328  10.790   5.659  1.00 96.92           H  
ATOM    533  HD3 PRO A  32       8.921  11.469   6.543  1.00 96.92           H  
ATOM    534  N   ALA A  33      12.094  13.213  10.179  1.00 96.20           N  
ATOM    535  H   ALA A  33      13.060  13.102   9.905  1.00 96.20           H  
ATOM    536  CA  ALA A  33      11.771  14.154  11.242  1.00 96.20           C  
ATOM    537  HA  ALA A  33      11.084  13.666  11.934  1.00 96.20           H  
ATOM    538  C   ALA A  33      11.072  15.394  10.658  1.00 96.20           C  
ATOM    539  CB  ALA A  33      13.048  14.521  12.006  1.00 96.20           C  
ATOM    540  HB1 ALA A  33      13.754  15.009  11.335  1.00 96.20           H  
ATOM    541  HB2 ALA A  33      13.500  13.622  12.424  1.00 96.20           H  
ATOM    542  HB3 ALA A  33      12.801  15.205  12.818  1.00 96.20           H  
ATOM    543  O   ALA A  33      11.447  15.890   9.594  1.00 96.20           O  
ATOM    544  N   ALA A  34      10.070  15.910  11.370  1.00 97.10           N  
ATOM    545  H   ALA A  34       9.802  15.460  12.234  1.00 97.10           H  
ATOM    546  CA  ALA A  34       9.389  17.137  10.981  1.00 97.10           C  
ATOM    547  HA  ALA A  34       9.036  17.008   9.958  1.00 97.10           H  
ATOM    548  C   ALA A  34      10.342  18.359  11.011  1.00 97.10           C  
ATOM    549  CB  ALA A  34       8.163  17.316  11.879  1.00 97.10           C  
ATOM    550  HB1 ALA A  34       8.475  17.444  12.915  1.00 97.10           H  
ATOM    551  HB2 ALA A  34       7.606  18.197  11.562  1.00 97.10           H  
ATOM    552  HB3 ALA A  34       7.515  16.443  11.795  1.00 97.10           H  
ATOM    553  O   ALA A  34      11.234  18.414  11.863  1.00 97.10           O  
ATOM    554  N   PRO A  35      10.143  19.366  10.138  1.00 97.95           N  
ATOM    555  CA  PRO A  35       9.050  19.483   9.172  1.00 97.95           C  
ATOM    556  HA  PRO A  35       8.139  19.057   9.593  1.00 97.95           H  
ATOM    557  C   PRO A  35       9.331  18.798   7.824  1.00 97.95           C  
ATOM    558  CB  PRO A  35       8.853  20.989   9.003  1.00 97.95           C  
ATOM    559  HB2 PRO A  35       8.239  21.368   9.820  1.00 97.95           H  
ATOM    560  HB3 PRO A  35       8.407  21.242   8.041  1.00 97.95           H  
ATOM    561  O   PRO A  35      10.460  18.803   7.338  1.00 97.95           O  
ATOM    562  CG  PRO A  35      10.278  21.529   9.134  1.00 97.95           C  
ATOM    563  HG2 PRO A  35      10.286  22.566   9.471  1.00 97.95           H  
ATOM    564  HG3 PRO A  35      10.797  21.434   8.180  1.00 97.95           H  
ATOM    565  CD  PRO A  35      10.921  20.596  10.162  1.00 97.95           C  
ATOM    566  HD2 PRO A  35      11.961  20.401   9.903  1.00 97.95           H  
ATOM    567  HD3 PRO A  35      10.859  21.042  11.155  1.00 97.95           H  
ATOM    568  N   PHE A  36       8.283  18.277   7.184  1.00 97.87           N  
ATOM    569  H   PHE A  36       7.370  18.333   7.614  1.00 97.87           H  
ATOM    570  CA  PHE A  36       8.318  17.752   5.812  1.00 97.87           C  
ATOM    571  HA  PHE A  36       8.976  18.380   5.212  1.00 97.87           H  
ATOM    572  C   PHE A  36       6.921  17.792   5.179  1.00 97.87           C  
ATOM    573  CB  PHE A  36       8.870  16.316   5.798  1.00 97.87           C  
ATOM    574  HB2 PHE A  36       9.016  16.010   4.762  1.00 97.87           H  
ATOM    575  HB3 PHE A  36       9.852  16.308   6.269  1.00 97.87           H  
ATOM    576  O   PHE A  36       5.924  17.905   5.887  1.00 97.87           O  
ATOM    577  CG  PHE A  36       7.989  15.288   6.486  1.00 97.87           C  
ATOM    578  CD1 PHE A  36       8.118  15.071   7.868  1.00 97.87           C  
ATOM    579  HD1 PHE A  36       8.865  15.614   8.428  1.00 97.87           H  
ATOM    580  CD2 PHE A  36       7.084  14.506   5.743  1.00 97.87           C  
ATOM    581  HD2 PHE A  36       6.989  14.651   4.677  1.00 97.87           H  
ATOM    582  CE1 PHE A  36       7.337  14.096   8.509  1.00 97.87           C  
ATOM    583  HE1 PHE A  36       7.474  13.904   9.563  1.00 97.87           H  
ATOM    584  CE2 PHE A  36       6.303  13.529   6.385  1.00 97.87           C  
ATOM    585  HE2 PHE A  36       5.611  12.931   5.811  1.00 97.87           H  
ATOM    586  CZ  PHE A  36       6.423  13.328   7.770  1.00 97.87           C  
ATOM    587  HZ  PHE A  36       5.832  12.573   8.266  1.00 97.87           H  
ATOM    588  N   ASP A  37       6.838  17.662   3.855  1.00 97.47           N  
ATOM    589  H   ASP A  37       7.683  17.580   3.308  1.00 97.47           H  
ATOM    590  CA  ASP A  37       5.556  17.515   3.161  1.00 97.47           C  
ATOM    591  HA  ASP A  37       4.761  17.957   3.761  1.00 97.47           H  
ATOM    592  C   ASP A  37       5.236  16.026   2.969  1.00 97.47           C  
ATOM    593  CB  ASP A  37       5.572  18.268   1.823  1.00 97.47           C  
ATOM    594  HB2 ASP A  37       4.662  18.025   1.273  1.00 97.47           H  
ATOM    595  HB3 ASP A  37       6.429  17.928   1.242  1.00 97.47           H  
ATOM    596  O   ASP A  37       6.021  15.281   2.364  1.00 97.47           O  
ATOM    597  CG  ASP A  37       5.662  19.792   1.949  1.00 97.47           C  
ATOM    598  OD1 ASP A  37       5.153  20.350   2.947  1.00 97.47           O  
ATOM    599  OD2 ASP A  37       6.243  20.400   1.019  1.00 97.47           O  
ATOM    600  N   LEU A  38       4.081  15.598   3.476  1.00 98.20           N  
ATOM    601  H   LEU A  38       3.497  16.277   3.943  1.00 98.20           H  
ATOM    602  CA  LEU A  38       3.529  14.255   3.309  1.00 98.20           C  
ATOM    603  HA  LEU A  38       4.340  13.540   3.170  1.00 98.20           H  
ATOM    604  C   LEU A  38       2.622  14.231   2.076  1.00 98.20           C  
ATOM    605  CB  LEU A  38       2.745  13.884   4.582  1.00 98.20           C  
ATOM    606  HB2 LEU A  38       3.386  14.027   5.451  1.00 98.20           H  
ATOM    607  HB3 LEU A  38       1.910  14.579   4.671  1.00 98.20           H  
ATOM    608  O   LEU A  38       1.749  15.083   1.938  1.00 98.20           O  
ATOM    609  CG  LEU A  38       2.203  12.441   4.599  1.00 98.20           C  
ATOM    610  HG  LEU A  38       1.851  12.162   3.606  1.00 98.20           H  
ATOM    611  CD1 LEU A  38       3.281  11.452   5.046  1.00 98.20           C  
ATOM    612 HD11 LEU A  38       3.583  11.666   6.072  1.00 98.20           H  
ATOM    613 HD12 LEU A  38       2.884  10.438   5.011  1.00 98.20           H  
ATOM    614 HD13 LEU A  38       4.148  11.518   4.389  1.00 98.20           H  
ATOM    615  CD2 LEU A  38       1.024  12.331   5.560  1.00 98.20           C  
ATOM    616 HD21 LEU A  38       0.245  13.039   5.275  1.00 98.20           H  
ATOM    617 HD22 LEU A  38       0.603  11.327   5.503  1.00 98.20           H  
ATOM    618 HD23 LEU A  38       1.347  12.535   6.581  1.00 98.20           H  
ATOM    619  N   GLN A  39       2.796  13.245   1.203  1.00 97.79           N  
ATOM    620  H   GLN A  39       3.493  12.546   1.414  1.00 97.79           H  
ATOM    621  CA  GLN A  39       1.827  12.902   0.172  1.00 97.79           C  
ATOM    622  HA  GLN A  39       1.301  13.801  -0.153  1.00 97.79           H  
ATOM    623  C   GLN A  39       0.791  11.949   0.759  1.00 97.79           C  
ATOM    624  CB  GLN A  39       2.551  12.300  -1.037  1.00 97.79           C  
ATOM    625  HB2 GLN A  39       3.096  11.407  -0.730  1.00 97.79           H  
ATOM    626  HB3 GLN A  39       3.267  13.030  -1.414  1.00 97.79           H  
ATOM    627  O   GLN A  39       1.146  10.896   1.286  1.00 97.79           O  
ATOM    628  CG  GLN A  39       1.572  11.930  -2.160  1.00 97.79           C  
ATOM    629  HG2 GLN A  39       0.906  11.143  -1.808  1.00 97.79           H  
ATOM    630  HG3 GLN A  39       0.965  12.799  -2.414  1.00 97.79           H  
ATOM    631  CD  GLN A  39       2.272  11.442  -3.422  1.00 97.79           C  
ATOM    632  NE2 GLN A  39       1.604  10.640  -4.222  1.00 97.79           N  
ATOM    633 HE21 GLN A  39       0.699  10.293  -3.938  1.00 97.79           H  
ATOM    634 HE22 GLN A  39       2.101  10.257  -5.013  1.00 97.79           H  
ATOM    635  OE1 GLN A  39       3.400  11.797  -3.737  1.00 97.79           O  
ATOM    636  N   VAL A  40      -0.479  12.316   0.638  1.00 98.03           N  
ATOM    637  H   VAL A  40      -0.690  13.166   0.135  1.00 98.03           H  
ATOM    638  CA  VAL A  40      -1.611  11.469   1.009  1.00 98.03           C  
ATOM    639  HA  VAL A  40      -1.361  10.913   1.912  1.00 98.03           H  
ATOM    640  C   VAL A  40      -1.852  10.477  -0.125  1.00 98.03           C  
ATOM    641  CB  VAL A  40      -2.861  12.315   1.303  1.00 98.03           C  
ATOM    642  HB  VAL A  40      -3.192  12.794   0.381  1.00 98.03           H  
ATOM    643  O   VAL A  40      -1.957  10.870  -1.290  1.00 98.03           O  
ATOM    644  CG1 VAL A  40      -4.005  11.444   1.829  1.00 98.03           C  
ATOM    645 HG11 VAL A  40      -4.860  12.071   2.083  1.00 98.03           H  
ATOM    646 HG12 VAL A  40      -4.323  10.733   1.067  1.00 98.03           H  
ATOM    647 HG13 VAL A  40      -3.689  10.893   2.715  1.00 98.03           H  
ATOM    648  CG2 VAL A  40      -2.551  13.420   2.325  1.00 98.03           C  
ATOM    649 HG21 VAL A  40      -2.042  12.998   3.192  1.00 98.03           H  
ATOM    650 HG22 VAL A  40      -3.476  13.897   2.646  1.00 98.03           H  
ATOM    651 HG23 VAL A  40      -1.914  14.181   1.875  1.00 98.03           H  
ATOM    652  N   LEU A  41      -1.882   9.194   0.218  1.00 96.80           N  
ATOM    653  H   LEU A  41      -1.806   8.968   1.200  1.00 96.80           H  
ATOM    654  CA  LEU A  41      -2.075   8.083  -0.713  1.00 96.80           C  
ATOM    655  HA  LEU A  41      -1.952   8.427  -1.740  1.00 96.80           H  
ATOM    656  C   LEU A  41      -3.494   7.520  -0.620  1.00 96.80           C  
ATOM    657  CB  LEU A  41      -1.029   6.996  -0.425  1.00 96.80           C  
ATOM    658  HB2 LEU A  41      -1.213   6.168  -1.109  1.00 96.80           H  
ATOM    659  HB3 LEU A  41      -1.176   6.631   0.592  1.00 96.80           H  
ATOM    660  O   LEU A  41      -4.112   7.259  -1.647  1.00 96.80           O  
ATOM    661  CG  LEU A  41       0.434   7.430  -0.599  1.00 96.80           C  
ATOM    662  HG  LEU A  41       0.647   8.301   0.021  1.00 96.80           H  
ATOM    663  CD1 LEU A  41       1.341   6.292  -0.147  1.00 96.80           C  
ATOM    664 HD11 LEU A  41       2.388   6.559  -0.286  1.00 96.80           H  
ATOM    665 HD12 LEU A  41       1.120   5.395  -0.725  1.00 96.80           H  
ATOM    666 HD13 LEU A  41       1.160   6.093   0.909  1.00 96.80           H  
ATOM    667  CD2 LEU A  41       0.757   7.779  -2.052  1.00 96.80           C  
ATOM    668 HD21 LEU A  41       0.175   8.650  -2.354  1.00 96.80           H  
ATOM    669 HD22 LEU A  41       0.506   6.935  -2.695  1.00 96.80           H  
ATOM    670 HD23 LEU A  41       1.818   8.010  -2.145  1.00 96.80           H  
ATOM    671  N   ASP A  42      -4.027   7.428   0.598  1.00 96.37           N  
ATOM    672  H   ASP A  42      -3.464   7.687   1.396  1.00 96.37           H  
ATOM    673  CA  ASP A  42      -5.413   7.058   0.860  1.00 96.37           C  
ATOM    674  HA  ASP A  42      -6.008   7.249  -0.034  1.00 96.37           H  
ATOM    675  C   ASP A  42      -5.977   7.916   1.997  1.00 96.37           C  
ATOM    676  CB  ASP A  42      -5.520   5.560   1.168  1.00 96.37           C  
ATOM    677  HB2 ASP A  42      -4.933   5.321   2.055  1.00 96.37           H  
ATOM    678  HB3 ASP A  42      -5.131   4.986   0.327  1.00 96.37           H  
ATOM    679  O   ASP A  42      -5.310   8.156   3.005  1.00 96.37           O  
ATOM    680  CG  ASP A  42      -6.979   5.189   1.406  1.00 96.37           C  
ATOM    681  OD1 ASP A  42      -7.720   5.025   0.413  1.00 96.37           O  
ATOM    682  OD2 ASP A  42      -7.389   5.190   2.584  1.00 96.37           O  
ATOM    683  N   GLU A  43      -7.205   8.398   1.822  1.00 96.00           N  
ATOM    684  H   GLU A  43      -7.701   8.116   0.989  1.00 96.00           H  
ATOM    685  CA  GLU A  43      -7.908   9.250   2.787  1.00 96.00           C  
ATOM    686  HA  GLU A  43      -7.318   9.289   3.703  1.00 96.00           H  
ATOM    687  C   GLU A  43      -9.262   8.663   3.209  1.00 96.00           C  
ATOM    688  CB  GLU A  43      -8.015  10.697   2.263  1.00 96.00           C  
ATOM    689  HB2 GLU A  43      -7.012  11.078   2.076  1.00 96.00           H  
ATOM    690  HB3 GLU A  43      -8.458  11.318   3.042  1.00 96.00           H  
ATOM    691  O   GLU A  43     -10.137   9.395   3.682  1.00 96.00           O  
ATOM    692  CG  GLU A  43      -8.849  10.841   0.977  1.00 96.00           C  
ATOM    693  HG2 GLU A  43      -8.274  10.460   0.134  1.00 96.00           H  
ATOM    694  HG3 GLU A  43      -9.751  10.235   1.062  1.00 96.00           H  
ATOM    695  CD  GLU A  43      -9.258  12.297   0.703  1.00 96.00           C  
ATOM    696  OE1 GLU A  43     -10.440  12.515   0.329  1.00 96.00           O  
ATOM    697  OE2 GLU A  43      -8.433  13.216   0.902  1.00 96.00           O  
ATOM    698  N   VAL A  44      -9.470   7.350   3.035  1.00 94.40           N  
ATOM    699  H   VAL A  44      -8.717   6.763   2.707  1.00 94.40           H  
ATOM    700  CA  VAL A  44     -10.769   6.719   3.316  1.00 94.40           C  
ATOM    701  HA  VAL A  44     -11.517   7.245   2.723  1.00 94.40           H  
ATOM    702  C   VAL A  44     -11.172   6.879   4.784  1.00 94.40           C  
ATOM    703  CB  VAL A  44     -10.772   5.240   2.876  1.00 94.40           C  
ATOM    704  HB  VAL A  44     -10.244   5.164   1.926  1.00 94.40           H  
ATOM    705  O   VAL A  44     -12.350   7.058   5.076  1.00 94.40           O  
ATOM    706  CG1 VAL A  44     -10.118   4.278   3.878  1.00 94.40           C  
ATOM    707 HG11 VAL A  44      -9.963   3.311   3.399  1.00 94.40           H  
ATOM    708 HG12 VAL A  44     -10.745   4.148   4.760  1.00 94.40           H  
ATOM    709 HG13 VAL A  44      -9.145   4.659   4.189  1.00 94.40           H  
ATOM    710  CG2 VAL A  44     -12.208   4.757   2.636  1.00 94.40           C  
ATOM    711 HG21 VAL A  44     -12.190   3.727   2.281  1.00 94.40           H  
ATOM    712 HG22 VAL A  44     -12.680   5.380   1.876  1.00 94.40           H  
ATOM    713 HG23 VAL A  44     -12.787   4.812   3.558  1.00 94.40           H  
ATOM    714  N   GLY A  45     -10.190   6.878   5.693  1.00 94.50           N  
ATOM    715  H   GLY A  45      -9.250   6.738   5.352  1.00 94.50           H  
ATOM    716  CA  GLY A  45     -10.375   7.060   7.134  1.00 94.50           C  
ATOM    717  HA2 GLY A  45     -11.351   6.670   7.425  1.00 94.50           H  
ATOM    718  HA3 GLY A  45      -9.606   6.495   7.660  1.00 94.50           H  
ATOM    719  C   GLY A  45     -10.299   8.512   7.613  1.00 94.50           C  
ATOM    720  O   GLY A  45     -10.220   8.740   8.824  1.00 94.50           O  
ATOM    721  N   LEU A  46     -10.281   9.501   6.708  1.00 96.93           N  
ATOM    722  H   LEU A  46     -10.315   9.255   5.729  1.00 96.93           H  
ATOM    723  CA  LEU A  46     -10.095  10.912   7.072  1.00 96.93           C  
ATOM    724  HA  LEU A  46      -9.133  11.006   7.577  1.00 96.93           H  
ATOM    725  C   LEU A  46     -11.180  11.408   8.031  1.00 96.93           C  
ATOM    726  CB  LEU A  46     -10.085  11.768   5.794  1.00 96.93           C  
ATOM    727  HB2 LEU A  46      -9.268  11.424   5.160  1.00 96.93           H  
ATOM    728  HB3 LEU A  46     -11.021  11.598   5.263  1.00 96.93           H  
ATOM    729  O   LEU A  46     -10.913  12.269   8.858  1.00 96.93           O  
ATOM    730  CG  LEU A  46      -9.916  13.285   6.025  1.00 96.93           C  
ATOM    731  HG  LEU A  46     -10.663  13.648   6.731  1.00 96.93           H  
ATOM    732  CD1 LEU A  46      -8.529  13.636   6.564  1.00 96.93           C  
ATOM    733 HD11 LEU A  46      -8.439  14.715   6.688  1.00 96.93           H  
ATOM    734 HD12 LEU A  46      -8.379  13.166   7.536  1.00 96.93           H  
ATOM    735 HD13 LEU A  46      -7.762  13.287   5.873  1.00 96.93           H  
ATOM    736  CD2 LEU A  46     -10.167  14.030   4.715  1.00 96.93           C  
ATOM    737 HD21 LEU A  46     -11.213  13.920   4.430  1.00 96.93           H  
ATOM    738 HD22 LEU A  46      -9.937  15.089   4.835  1.00 96.93           H  
ATOM    739 HD23 LEU A  46      -9.548  13.605   3.925  1.00 96.93           H  
ATOM    740  N   ASP A  47     -12.391  10.861   7.955  1.00 96.04           N  
ATOM    741  H   ASP A  47     -12.484  10.022   7.400  1.00 96.04           H  
ATOM    742  CA  ASP A  47     -13.489  11.155   8.883  1.00 96.04           C  
ATOM    743  HA  ASP A  47     -13.723  12.217   8.816  1.00 96.04           H  
ATOM    744  C   ASP A  47     -13.150  10.872  10.357  1.00 96.04           C  
ATOM    745  CB  ASP A  47     -14.734  10.377   8.433  1.00 96.04           C  
ATOM    746  HB2 ASP A  47     -14.957  10.639   7.399  1.00 96.04           H  
ATOM    747  HB3 ASP A  47     -15.576  10.704   9.043  1.00 96.04           H  
ATOM    748  O   ASP A  47     -13.703  11.510  11.254  1.00 96.04           O  
ATOM    749  CG  ASP A  47     -14.607   8.849   8.539  1.00 96.04           C  
ATOM    750  OD1 ASP A  47     -13.462   8.340   8.525  1.00 96.04           O  
ATOM    751  OD2 ASP A  47     -15.680   8.213   8.624  1.00 96.04           O  
ATOM    752  N   SER A  48     -12.197   9.973  10.595  1.00 95.94           N  
ATOM    753  H   SER A  48     -11.854   9.474   9.786  1.00 95.94           H  
ATOM    754  CA  SER A  48     -11.651   9.607  11.902  1.00 95.94           C  
ATOM    755  HA  SER A  48     -12.267  10.072  12.672  1.00 95.94           H  
ATOM    756  C   SER A  48     -10.223  10.120  12.140  1.00 95.94           C  
ATOM    757  CB  SER A  48     -11.765   8.091  12.088  1.00 95.94           C  
ATOM    758  HB2 SER A  48     -12.809   7.801  11.970  1.00 95.94           H  
ATOM    759  HB3 SER A  48     -11.447   7.825  13.096  1.00 95.94           H  
ATOM    760  O   SER A  48      -9.598   9.740  13.128  1.00 95.94           O  
ATOM    761  OG  SER A  48     -10.980   7.378  11.150  1.00 95.94           O  
ATOM    762  HG  SER A  48     -11.223   7.669  10.267  1.00 95.94           H  
ATOM    763  N   GLY A  49      -9.707  10.985  11.258  1.00 97.57           N  
ATOM    764  H   GLY A  49     -10.290  11.293  10.493  1.00 97.57           H  
ATOM    765  CA  GLY A  49      -8.342  11.512  11.331  1.00 97.57           C  
ATOM    766  HA2 GLY A  49      -8.266  12.372  10.666  1.00 97.57           H  
ATOM    767  HA3 GLY A  49      -8.134  11.841  12.349  1.00 97.57           H  
ATOM    768  C   GLY A  49      -7.259  10.509  10.929  1.00 97.57           C  
ATOM    769  O   GLY A  49      -6.093  10.734  11.244  1.00 97.57           O  
ATOM    770  N   ASN A  50      -7.629   9.418  10.252  1.00 97.58           N  
ATOM    771  H   ASN A  50      -8.598   9.317   9.986  1.00 97.58           H  
ATOM    772  CA  ASN A  50      -6.705   8.379   9.804  1.00 97.58           C  
ATOM    773  HA  ASN A  50      -5.736   8.533  10.278  1.00 97.58           H  
ATOM    774  C   ASN A  50      -6.512   8.445   8.287  1.00 97.58           C  
ATOM    775  CB  ASN A  50      -7.215   7.000  10.245  1.00 97.58           C  
ATOM    776  HB2 ASN A  50      -8.207   6.823   9.829  1.00 97.58           H  
ATOM    777  HB3 ASN A  50      -6.540   6.231   9.869  1.00 97.58           H  
ATOM    778  O   ASN A  50      -7.477   8.431   7.528  1.00 97.58           O  
ATOM    779  CG  ASN A  50      -7.258   6.876  11.752  1.00 97.58           C  
ATOM    780  ND2 ASN A  50      -8.423   6.795  12.344  1.00 97.58           N  
ATOM    781 HD21 ASN A  50      -8.403   6.890  13.349  1.00 97.58           H  
ATOM    782 HD22 ASN A  50      -9.273   6.918  11.812  1.00 97.58           H  
ATOM    783  OD1 ASN A  50      -6.250   6.871  12.430  1.00 97.58           O  
ATOM    784  N   ILE A  51      -5.267   8.479   7.832  1.00 98.25           N  
ATOM    785  H   ILE A  51      -4.512   8.439   8.502  1.00 98.25           H  
ATOM    786  CA  ILE A  51      -4.921   8.446   6.404  1.00 98.25           C  
ATOM    787  HA  ILE A  51      -5.752   8.023   5.840  1.00 98.25           H  
ATOM    788  C   ILE A  51      -3.732   7.510   6.184  1.00 98.25           C  
ATOM    789  CB  ILE A  51      -4.665   9.874   5.853  1.00 98.25           C  
ATOM    790  HB  ILE A  51      -4.468   9.784   4.785  1.00 98.25           H  
ATOM    791  O   ILE A  51      -3.087   7.074   7.138  1.00 98.25           O  
ATOM    792  CG1 ILE A  51      -3.419  10.518   6.493  1.00 98.25           C  
ATOM    793 HG12 ILE A  51      -3.555  10.595   7.572  1.00 98.25           H  
ATOM    794 HG13 ILE A  51      -2.563   9.878   6.281  1.00 98.25           H  
ATOM    795  CG2 ILE A  51      -5.910  10.769   6.002  1.00 98.25           C  
ATOM    796 HG21 ILE A  51      -5.807  11.661   5.386  1.00 98.25           H  
ATOM    797 HG22 ILE A  51      -6.798  10.228   5.674  1.00 98.25           H  
ATOM    798 HG23 ILE A  51      -6.043  11.060   7.044  1.00 98.25           H  
ATOM    799  CD1 ILE A  51      -3.064  11.898   5.945  1.00 98.25           C  
ATOM    800 HD11 ILE A  51      -3.840  12.621   6.195  1.00 98.25           H  
ATOM    801 HD12 ILE A  51      -2.121  12.220   6.386  1.00 98.25           H  
ATOM    802 HD13 ILE A  51      -2.955  11.838   4.862  1.00 98.25           H  
ATOM    803  N   SER A  52      -3.409   7.230   4.928  1.00 98.51           N  
ATOM    804  H   SER A  52      -3.997   7.590   4.190  1.00 98.51           H  
ATOM    805  CA  SER A  52      -2.125   6.637   4.554  1.00 98.51           C  
ATOM    806  HA  SER A  52      -1.562   6.398   5.457  1.00 98.51           H  
ATOM    807  C   SER A  52      -1.302   7.623   3.743  1.00 98.51           C  
ATOM    808  CB  SER A  52      -2.311   5.336   3.789  1.00 98.51           C  
ATOM    809  HB2 SER A  52      -2.893   5.516   2.885  1.00 98.51           H  
ATOM    810  HB3 SER A  52      -1.332   4.945   3.513  1.00 98.51           H  
ATOM    811  O   SER A  52      -1.843   8.370   2.923  1.00 98.51           O  
ATOM    812  OG  SER A  52      -2.966   4.390   4.607  1.00 98.51           O  
ATOM    813  HG  SER A  52      -3.862   4.697   4.762  1.00 98.51           H  
ATOM    814  N   GLY A  53       0.011   7.636   3.947  1.00 98.51           N  
ATOM    815  H   GLY A  53       0.413   7.011   4.630  1.00 98.51           H  
ATOM    816  CA  GLY A  53       0.871   8.581   3.251  1.00 98.51           C  
ATOM    817  HA2 GLY A  53       0.760   9.568   3.699  1.00 98.51           H  
ATOM    818  HA3 GLY A  53       0.547   8.647   2.212  1.00 98.51           H  
ATOM    819  C   GLY A  53       2.346   8.217   3.249  1.00 98.51           C  
ATOM    820  O   GLY A  53       2.807   7.352   3.989  1.00 98.51           O  
ATOM    821  N   CYS A  54       3.090   8.925   2.407  1.00 98.49           N  
ATOM    822  H   CYS A  54       2.624   9.623   1.845  1.00 98.49           H  
ATOM    823  CA  CYS A  54       4.534   8.791   2.265  1.00 98.49           C  
ATOM    824  HA  CYS A  54       4.923   8.295   3.154  1.00 98.49           H  
ATOM    825  C   CYS A  54       5.194  10.174   2.139  1.00 98.49           C  
ATOM    826  CB  CYS A  54       4.828   7.900   1.050  1.00 98.49           C  
ATOM    827  HB2 CYS A  54       5.886   7.640   1.024  1.00 98.49           H  
ATOM    828  HB3 CYS A  54       4.253   6.979   1.141  1.00 98.49           H  
ATOM    829  O   CYS A  54       4.525  11.148   1.788  1.00 98.49           O  
ATOM    830  SG  CYS A  54       4.352   8.714  -0.502  1.00 98.49           S  
ATOM    831  HG  CYS A  54       5.046   9.841  -0.326  1.00 98.49           H  
ATOM    832  N   PRO A  55       6.510  10.313   2.363  1.00 97.46           N  
ATOM    833  CA  PRO A  55       7.200  11.576   2.128  1.00 97.46           C  
ATOM    834  HA  PRO A  55       6.745  12.347   2.750  1.00 97.46           H  
ATOM    835  C   PRO A  55       7.120  11.981   0.654  1.00 97.46           C  
ATOM    836  CB  PRO A  55       8.649  11.356   2.577  1.00 97.46           C  
ATOM    837  HB2 PRO A  55       9.277  11.099   1.723  1.00 97.46           H  
ATOM    838  HB3 PRO A  55       9.047  12.231   3.092  1.00 97.46           H  
ATOM    839  O   PRO A  55       7.314  11.158  -0.247  1.00 97.46           O  
ATOM    840  CG  PRO A  55       8.551  10.150   3.510  1.00 97.46           C  
ATOM    841  HG2 PRO A  55       9.485   9.590   3.561  1.00 97.46           H  
ATOM    842  HG3 PRO A  55       8.245  10.483   4.502  1.00 97.46           H  
ATOM    843  CD  PRO A  55       7.429   9.327   2.891  1.00 97.46           C  
ATOM    844  HD2 PRO A  55       6.964   8.692   3.646  1.00 97.46           H  
ATOM    845  HD3 PRO A  55       7.818   8.722   2.073  1.00 97.46           H  
ATOM    846  N   THR A  56       6.889  13.265   0.396  1.00 94.76           N  
ATOM    847  H   THR A  56       6.718  13.898   1.164  1.00 94.76           H  
ATOM    848  CA  THR A  56       7.033  13.815  -0.957  1.00 94.76           C  
ATOM    849  HA  THR A  56       6.453  13.195  -1.641  1.00 94.76           H  
ATOM    850  C   THR A  56       8.498  13.779  -1.405  1.00 94.76           C  
ATOM    851  CB  THR A  56       6.505  15.250  -1.061  1.00 94.76           C  
ATOM    852  HB  THR A  56       6.681  15.612  -2.073  1.00 94.76           H  
ATOM    853  O   THR A  56       9.422  13.768  -0.593  1.00 94.76           O  
ATOM    854  CG2 THR A  56       5.012  15.374  -0.775  1.00 94.76           C  
ATOM    855 HG21 THR A  56       4.746  14.853   0.145  1.00 94.76           H  
ATOM    856 HG22 THR A  56       4.750  16.427  -0.670  1.00 94.76           H  
ATOM    857 HG23 THR A  56       4.448  14.947  -1.605  1.00 94.76           H  
ATOM    858  OG1 THR A  56       7.208  16.080  -0.180  1.00 94.76           O  
ATOM    859  HG1 THR A  56       6.850  15.934   0.699  1.00 94.76           H  
ATOM    860  N   ASN A  57       8.728  13.776  -2.721  1.00 89.81           N  
ATOM    861  H   ASN A  57       7.928  13.788  -3.338  1.00 89.81           H  
ATOM    862  CA  ASN A  57      10.064  13.888  -3.327  1.00 89.81           C  
ATOM    863  HA  ASN A  57       9.929  13.757  -4.400  1.00 89.81           H  
ATOM    864  C   ASN A  57      11.083  12.801  -2.926  1.00 89.81           C  
ATOM    865  CB  ASN A  57      10.607  15.314  -3.119  1.00 89.81           C  
ATOM    866  HB2 ASN A  57      10.777  15.487  -2.056  1.00 89.81           H  
ATOM    867  HB3 ASN A  57      11.564  15.424  -3.629  1.00 89.81           H  
ATOM    868  O   ASN A  57      12.280  12.981  -3.132  1.00 89.81           O  
ATOM    869  CG  ASN A  57       9.674  16.368  -3.670  1.00 89.81           C  
ATOM    870  ND2 ASN A  57       9.321  17.356  -2.883  1.00 89.81           N  
ATOM    871 HD21 ASN A  57       9.564  17.332  -1.903  1.00 89.81           H  
ATOM    872 HD22 ASN A  57       8.646  18.017  -3.238  1.00 89.81           H  
ATOM    873  OD1 ASN A  57       9.232  16.292  -4.805  1.00 89.81           O  
ATOM    874  N   SER A  58      10.635  11.659  -2.406  1.00 94.49           N  
ATOM    875  H   SER A  58       9.654  11.581  -2.180  1.00 94.49           H  
ATOM    876  CA  SER A  58      11.513  10.522  -2.127  1.00 94.49           C  
ATOM    877  HA  SER A  58      12.462  10.899  -1.744  1.00 94.49           H  
ATOM    878  C   SER A  58      11.797   9.721  -3.401  1.00 94.49           C  
ATOM    879  CB  SER A  58      10.901   9.664  -1.023  1.00 94.49           C  
ATOM    880  HB2 SER A  58       9.857   9.456  -1.260  1.00 94.49           H  
ATOM    881  HB3 SER A  58      10.933  10.219  -0.086  1.00 94.49           H  
ATOM    882  O   SER A  58      10.885   9.206  -4.054  1.00 94.49           O  
ATOM    883  OG  SER A  58      11.613   8.447  -0.880  1.00 94.49           O  
ATOM    884  HG  SER A  58      11.433   8.111   0.001  1.00 94.49           H  
ATOM    885  N   ASP A  59      13.077   9.572  -3.751  1.00 96.75           N  
ATOM    886  H   ASP A  59      13.778  10.095  -3.247  1.00 96.75           H  
ATOM    887  CA  ASP A  59      13.507   8.724  -4.871  1.00 96.75           C  
ATOM    888  HA  ASP A  59      13.009   9.053  -5.783  1.00 96.75           H  
ATOM    889  C   ASP A  59      13.124   7.256  -4.653  1.00 96.75           C  
ATOM    890  CB  ASP A  59      15.028   8.834  -5.059  1.00 96.75           C  
ATOM    891  HB2 ASP A  59      15.350   8.043  -5.736  1.00 96.75           H  
ATOM    892  HB3 ASP A  59      15.522   8.675  -4.101  1.00 96.75           H  
ATOM    893  O   ASP A  59      12.766   6.560  -5.606  1.00 96.75           O  
ATOM    894  CG  ASP A  59      15.488  10.166  -5.658  1.00 96.75           C  
ATOM    895  OD1 ASP A  59      14.635  10.900  -6.214  1.00 96.75           O  
ATOM    896  OD2 ASP A  59      16.708  10.413  -5.625  1.00 96.75           O  
ATOM    897  N   TYR A  60      13.143   6.806  -3.395  1.00 98.04           N  
ATOM    898  H   TYR A  60      13.390   7.452  -2.659  1.00 98.04           H  
ATOM    899  CA  TYR A  60      12.714   5.465  -3.025  1.00 98.04           C  
ATOM    900  HA  TYR A  60      13.239   4.744  -3.653  1.00 98.04           H  
ATOM    901  C   TYR A  60      11.213   5.269  -3.264  1.00 98.04           C  
ATOM    902  CB  TYR A  60      13.085   5.188  -1.566  1.00 98.04           C  
ATOM    903  HB2 TYR A  60      14.163   5.293  -1.441  1.00 98.04           H  
ATOM    904  HB3 TYR A  60      12.596   5.911  -0.914  1.00 98.04           H  
ATOM    905  O   TYR A  60      10.821   4.310  -3.926  1.00 98.04           O  
ATOM    906  CG  TYR A  60      12.677   3.793  -1.166  1.00 98.04           C  
ATOM    907  CD1 TYR A  60      11.496   3.582  -0.427  1.00 98.04           C  
ATOM    908  HD1 TYR A  60      10.908   4.417  -0.077  1.00 98.04           H  
ATOM    909  CD2 TYR A  60      13.427   2.703  -1.644  1.00 98.04           C  
ATOM    910  HD2 TYR A  60      14.333   2.870  -2.207  1.00 98.04           H  
ATOM    911  CE1 TYR A  60      11.051   2.270  -0.192  1.00 98.04           C  
ATOM    912  HE1 TYR A  60      10.130   2.069   0.335  1.00 98.04           H  
ATOM    913  CE2 TYR A  60      12.986   1.393  -1.405  1.00 98.04           C  
ATOM    914  HE2 TYR A  60      13.552   0.550  -1.774  1.00 98.04           H  
ATOM    915  OH  TYR A  60      11.321  -0.071  -0.583  1.00 98.04           O  
ATOM    916  HH  TYR A  60      11.932  -0.716  -0.947  1.00 98.04           H  
ATOM    917  CZ  TYR A  60      11.788   1.185  -0.700  1.00 98.04           C  
ATOM    918  N   VAL A  61      10.381   6.223  -2.829  1.00 97.74           N  
ATOM    919  H   VAL A  61      10.765   7.006  -2.320  1.00 97.74           H  
ATOM    920  CA  VAL A  61       8.935   6.198  -3.110  1.00 97.74           C  
ATOM    921  HA  VAL A  61       8.507   5.280  -2.707  1.00 97.74           H  
ATOM    922  C   VAL A  61       8.695   6.178  -4.616  1.00 97.74           C  
ATOM    923  CB  VAL A  61       8.212   7.394  -2.464  1.00 97.74           C  
ATOM    924  HB  VAL A  61       8.717   8.311  -2.766  1.00 97.74           H  
ATOM    925  O   VAL A  61       7.924   5.358  -5.105  1.00 97.74           O  
ATOM    926  CG1 VAL A  61       6.748   7.506  -2.899  1.00 97.74           C  
ATOM    927 HG11 VAL A  61       6.303   8.383  -2.430  1.00 97.74           H  
ATOM    928 HG12 VAL A  61       6.660   7.640  -3.978  1.00 97.74           H  
ATOM    929 HG13 VAL A  61       6.191   6.618  -2.598  1.00 97.74           H  
ATOM    930  CG2 VAL A  61       8.242   7.288  -0.934  1.00 97.74           C  
ATOM    931 HG21 VAL A  61       7.661   6.424  -0.611  1.00 97.74           H  
ATOM    932 HG22 VAL A  61       9.262   7.176  -0.567  1.00 97.74           H  
ATOM    933 HG23 VAL A  61       7.804   8.187  -0.498  1.00 97.74           H  
ATOM    934  N   ARG A  62       9.410   7.007  -5.387  1.00 97.12           N  
ATOM    935  H   ARG A  62      10.025   7.666  -4.933  1.00 97.12           H  
ATOM    936  CA  ARG A  62       9.293   6.999  -6.853  1.00 97.12           C  
ATOM    937  HA  ARG A  62       8.245   7.169  -7.099  1.00 97.12           H  
ATOM    938  C   ARG A  62       9.662   5.638  -7.448  1.00 97.12           C  
ATOM    939  CB  ARG A  62      10.144   8.129  -7.447  1.00 97.12           C  
ATOM    940  HB2 ARG A  62      11.201   7.877  -7.369  1.00 97.12           H  
ATOM    941  HB3 ARG A  62       9.961   9.037  -6.873  1.00 97.12           H  
ATOM    942  O   ARG A  62       8.991   5.186  -8.375  1.00 97.12           O  
ATOM    943  CG  ARG A  62       9.772   8.381  -8.919  1.00 97.12           C  
ATOM    944  HG2 ARG A  62       8.732   8.705  -8.968  1.00 97.12           H  
ATOM    945  HG3 ARG A  62       9.866   7.456  -9.488  1.00 97.12           H  
ATOM    946  CD  ARG A  62      10.654   9.440  -9.594  1.00 97.12           C  
ATOM    947  HD2 ARG A  62      11.662   9.038  -9.692  1.00 97.12           H  
ATOM    948  HD3 ARG A  62      10.270   9.610 -10.600  1.00 97.12           H  
ATOM    949  NE  ARG A  62      10.654  10.723  -8.858  1.00 97.12           N  
ATOM    950  HE  ARG A  62       9.776  11.220  -8.802  1.00 97.12           H  
ATOM    951  NH1 ARG A  62      12.823  10.657  -8.133  1.00 97.12           N  
ATOM    952 HH11 ARG A  62      12.986   9.785  -8.615  1.00 97.12           H  
ATOM    953 HH12 ARG A  62      13.521  10.957  -7.468  1.00 97.12           H  
ATOM    954  NH2 ARG A  62      11.528  12.308  -7.449  1.00 97.12           N  
ATOM    955 HH21 ARG A  62      10.651  12.805  -7.382  1.00 97.12           H  
ATOM    956 HH22 ARG A  62      12.315  12.570  -6.871  1.00 97.12           H  
ATOM    957  CZ  ARG A  62      11.659  11.226  -8.157  1.00 97.12           C  
ATOM    958  N   TYR A  63      10.705   4.980  -6.944  1.00 97.91           N  
ATOM    959  H   TYR A  63      11.221   5.410  -6.189  1.00 97.91           H  
ATOM    960  CA  TYR A  63      11.082   3.629  -7.366  1.00 97.91           C  
ATOM    961  HA  TYR A  63      11.226   3.628  -8.447  1.00 97.91           H  
ATOM    962  C   TYR A  63       9.969   2.615  -7.065  1.00 97.91           C  
ATOM    963  CB  TYR A  63      12.417   3.229  -6.716  1.00 97.91           C  
ATOM    964  HB2 TYR A  63      12.391   3.447  -5.649  1.00 97.91           H  
ATOM    965  HB3 TYR A  63      13.215   3.835  -7.146  1.00 97.91           H  
ATOM    966  O   TYR A  63       9.562   1.887  -7.976  1.00 97.91           O  
ATOM    967  CG  TYR A  63      12.754   1.761  -6.888  1.00 97.91           C  
ATOM    968  CD1 TYR A  63      12.320   0.836  -5.920  1.00 97.91           C  
ATOM    969  HD1 TYR A  63      11.793   1.176  -5.041  1.00 97.91           H  
ATOM    970  CD2 TYR A  63      13.453   1.315  -8.026  1.00 97.91           C  
ATOM    971  HD2 TYR A  63      13.799   2.031  -8.757  1.00 97.91           H  
ATOM    972  CE1 TYR A  63      12.555  -0.536  -6.100  1.00 97.91           C  
ATOM    973  HE1 TYR A  63      12.193  -1.238  -5.364  1.00 97.91           H  
ATOM    974  CE2 TYR A  63      13.698  -0.062  -8.208  1.00 97.91           C  
ATOM    975  HE2 TYR A  63      14.239  -0.419  -9.072  1.00 97.91           H  
ATOM    976  OH  TYR A  63      13.463  -2.318  -7.389  1.00 97.91           O  
ATOM    977  HH  TYR A  63      13.148  -2.747  -6.590  1.00 97.91           H  
ATOM    978  CZ  TYR A  63      13.245  -0.986  -7.242  1.00 97.91           C  
ATOM    979  N   VAL A  64       9.441   2.606  -5.838  1.00 98.12           N  
ATOM    980  H   VAL A  64       9.813   3.242  -5.148  1.00 98.12           H  
ATOM    981  CA  VAL A  64       8.361   1.699  -5.412  1.00 98.12           C  
ATOM    982  HA  VAL A  64       8.664   0.670  -5.607  1.00 98.12           H  
ATOM    983  C   VAL A  64       7.082   1.937  -6.209  1.00 98.12           C  
ATOM    984  CB  VAL A  64       8.100   1.831  -3.900  1.00 98.12           C  
ATOM    985  HB  VAL A  64       7.962   2.883  -3.648  1.00 98.12           H  
ATOM    986  O   VAL A  64       6.437   0.981  -6.609  1.00 98.12           O  
ATOM    987  CG1 VAL A  64       6.859   1.058  -3.449  1.00 98.12           C  
ATOM    988 HG11 VAL A  64       5.952   1.509  -3.852  1.00 98.12           H  
ATOM    989 HG12 VAL A  64       6.783   1.090  -2.362  1.00 98.12           H  
ATOM    990 HG13 VAL A  64       6.914   0.015  -3.761  1.00 98.12           H  
ATOM    991  CG2 VAL A  64       9.298   1.282  -3.117  1.00 98.12           C  
ATOM    992 HG21 VAL A  64       9.473   0.237  -3.373  1.00 98.12           H  
ATOM    993 HG22 VAL A  64       9.094   1.341  -2.048  1.00 98.12           H  
ATOM    994 HG23 VAL A  64      10.195   1.868  -3.320  1.00 98.12           H  
ATOM    995  N   MET A  65       6.756   3.184  -6.538  1.00 95.54           N  
ATOM    996  H   MET A  65       7.274   3.936  -6.107  1.00 95.54           H  
ATOM    997  CA  MET A  65       5.532   3.520  -7.270  1.00 95.54           C  
ATOM    998  HA  MET A  65       4.729   2.867  -6.928  1.00 95.54           H  
ATOM    999  C   MET A  65       5.625   3.318  -8.787  1.00 95.54           C  
ATOM   1000  CB  MET A  65       5.144   4.969  -6.946  1.00 95.54           C  
ATOM   1001  HB2 MET A  65       5.990   5.627  -7.145  1.00 95.54           H  
ATOM   1002  HB3 MET A  65       4.317   5.274  -7.588  1.00 95.54           H  
ATOM   1003  O   MET A  65       4.606   3.362  -9.465  1.00 95.54           O  
ATOM   1004  CG  MET A  65       4.698   5.140  -5.492  1.00 95.54           C  
ATOM   1005  HG2 MET A  65       5.484   4.815  -4.810  1.00 95.54           H  
ATOM   1006  HG3 MET A  65       4.514   6.200  -5.319  1.00 95.54           H  
ATOM   1007  SD  MET A  65       3.188   4.228  -5.106  1.00 95.54           S  
ATOM   1008  CE  MET A  65       2.715   5.083  -3.585  1.00 95.54           C  
ATOM   1009  HE1 MET A  65       2.757   6.162  -3.733  1.00 95.54           H  
ATOM   1010  HE2 MET A  65       3.379   4.799  -2.769  1.00 95.54           H  
ATOM   1011  HE3 MET A  65       1.690   4.811  -3.333  1.00 95.54           H  
ATOM   1012  N   THR A  66       6.823   3.126  -9.356  1.00 95.65           N  
ATOM   1013  H   THR A  66       7.627   3.089  -8.746  1.00 95.65           H  
ATOM   1014  CA  THR A  66       6.986   3.063 -10.825  1.00 95.65           C  
ATOM   1015  HA  THR A  66       6.007   2.937 -11.288  1.00 95.65           H  
ATOM   1016  C   THR A  66       7.805   1.870 -11.305  1.00 95.65           C  
ATOM   1017  CB  THR A  66       7.570   4.369 -11.396  1.00 95.65           C  
ATOM   1018  HB  THR A  66       7.595   4.275 -12.482  1.00 95.65           H  
ATOM   1019  O   THR A  66       7.380   1.122 -12.183  1.00 95.65           O  
ATOM   1020  CG2 THR A  66       6.750   5.611 -11.050  1.00 95.65           C  
ATOM   1021 HG21 THR A  66       5.718   5.462 -11.368  1.00 95.65           H  
ATOM   1022 HG22 THR A  66       7.157   6.479 -11.568  1.00 95.65           H  
ATOM   1023 HG23 THR A  66       6.762   5.793  -9.976  1.00 95.65           H  
ATOM   1024  OG1 THR A  66       8.890   4.604 -10.945  1.00 95.65           O  
ATOM   1025  HG1 THR A  66       8.816   4.840 -10.017  1.00 95.65           H  
ATOM   1026  N   LYS A  67       8.999   1.656 -10.748  1.00 97.34           N  
ATOM   1027  H   LYS A  67       9.254   2.223  -9.952  1.00 97.34           H  
ATOM   1028  CA  LYS A  67       9.926   0.610 -11.202  1.00 97.34           C  
ATOM   1029  HA  LYS A  67       9.825   0.484 -12.280  1.00 97.34           H  
ATOM   1030  C   LYS A  67       9.571  -0.750 -10.626  1.00 97.34           C  
ATOM   1031  CB  LYS A  67      11.371   0.993 -10.847  1.00 97.34           C  
ATOM   1032  HB2 LYS A  67      12.034   0.175 -11.129  1.00 97.34           H  
ATOM   1033  HB3 LYS A  67      11.436   1.117  -9.766  1.00 97.34           H  
ATOM   1034  O   LYS A  67       9.714  -1.747 -11.330  1.00 97.34           O  
ATOM   1035  CG  LYS A  67      11.868   2.284 -11.518  1.00 97.34           C  
ATOM   1036  HG2 LYS A  67      11.236   3.119 -11.213  1.00 97.34           H  
ATOM   1037  HG3 LYS A  67      12.882   2.485 -11.172  1.00 97.34           H  
ATOM   1038  CD  LYS A  67      11.876   2.178 -13.049  1.00 97.34           C  
ATOM   1039  HD2 LYS A  67      12.553   1.378 -13.350  1.00 97.34           H  
ATOM   1040  HD3 LYS A  67      10.871   1.952 -13.405  1.00 97.34           H  
ATOM   1041  CE  LYS A  67      12.318   3.503 -13.669  1.00 97.34           C  
ATOM   1042  HE2 LYS A  67      13.336   3.727 -13.348  1.00 97.34           H  
ATOM   1043  HE3 LYS A  67      11.664   4.287 -13.287  1.00 97.34           H  
ATOM   1044  NZ  LYS A  67      12.228   3.448 -15.149  1.00 97.34           N  
ATOM   1045  HZ1 LYS A  67      12.834   2.729 -15.518  1.00 97.34           H  
ATOM   1046  HZ2 LYS A  67      12.479   4.339 -15.554  1.00 97.34           H  
ATOM   1047  HZ3 LYS A  67      11.280   3.235 -15.424  1.00 97.34           H  
ATOM   1048  N   LEU A  68       9.105  -0.795  -9.381  1.00 98.00           N  
ATOM   1049  H   LEU A  68       9.022   0.065  -8.858  1.00 98.00           H  
ATOM   1050  CA  LEU A  68       8.695  -2.044  -8.753  1.00 98.00           C  
ATOM   1051  HA  LEU A  68       9.500  -2.757  -8.932  1.00 98.00           H  
ATOM   1052  C   LEU A  68       7.444  -2.648  -9.430  1.00 98.00           C  
ATOM   1053  CB  LEU A  68       8.613  -1.840  -7.231  1.00 98.00           C  
ATOM   1054  HB2 LEU A  68       7.831  -1.119  -6.991  1.00 98.00           H  
ATOM   1055  HB3 LEU A  68       9.555  -1.409  -6.891  1.00 98.00           H  
ATOM   1056  O   LEU A  68       7.531  -3.815  -9.806  1.00 98.00           O  
ATOM   1057  CG  LEU A  68       8.352  -3.122  -6.425  1.00 98.00           C  
ATOM   1058  HG  LEU A  68       7.407  -3.569  -6.732  1.00 98.00           H  
ATOM   1059  CD1 LEU A  68       9.471  -4.149  -6.613  1.00 98.00           C  
ATOM   1060 HD11 LEU A  68       9.307  -4.977  -5.924  1.00 98.00           H  
ATOM   1061 HD12 LEU A  68       9.448  -4.544  -7.629  1.00 98.00           H  
ATOM   1062 HD13 LEU A  68      10.439  -3.696  -6.399  1.00 98.00           H  
ATOM   1063  CD2 LEU A  68       8.265  -2.764  -4.945  1.00 98.00           C  
ATOM   1064 HD21 LEU A  68       9.164  -2.246  -4.613  1.00 98.00           H  
ATOM   1065 HD22 LEU A  68       7.397  -2.128  -4.770  1.00 98.00           H  
ATOM   1066 HD23 LEU A  68       8.145  -3.671  -4.351  1.00 98.00           H  
ATOM   1067  N   PRO A  69       6.365  -1.889  -9.733  1.00 97.61           N  
ATOM   1068  CA  PRO A  69       5.238  -2.368 -10.538  1.00 97.61           C  
ATOM   1069  HA  PRO A  69       4.719  -3.156  -9.992  1.00 97.61           H  
ATOM   1070  C   PRO A  69       5.654  -2.912 -11.902  1.00 97.61           C  
ATOM   1071  CB  PRO A  69       4.296  -1.171 -10.690  1.00 97.61           C  
ATOM   1072  HB2 PRO A  69       3.258  -1.481 -10.810  1.00 97.61           H  
ATOM   1073  HB3 PRO A  69       4.603  -0.542 -11.526  1.00 97.61           H  
ATOM   1074  O   PRO A  69       5.191  -3.972 -12.309  1.00 97.61           O  
ATOM   1075  CG  PRO A  69       4.510  -0.412  -9.390  1.00 97.61           C  
ATOM   1076  HG2 PRO A  69       4.269   0.646  -9.491  1.00 97.61           H  
ATOM   1077  HG3 PRO A  69       3.913  -0.870  -8.601  1.00 97.61           H  
ATOM   1078  CD  PRO A  69       5.990  -0.637  -9.100  1.00 97.61           C  
ATOM   1079  HD2 PRO A  69       6.091  -0.755  -8.021  1.00 97.61           H  
ATOM   1080  HD3 PRO A  69       6.586   0.192  -9.480  1.00 97.61           H  
ATOM   1081  N   ALA A  70       6.590  -2.251 -12.592  1.00 96.88           N  
ATOM   1082  H   ALA A  70       6.898  -1.351 -12.252  1.00 96.88           H  
ATOM   1083  CA  ALA A  70       7.100  -2.741 -13.872  1.00 96.88           C  
ATOM   1084  HA  ALA A  70       6.253  -2.912 -14.536  1.00 96.88           H  
ATOM   1085  C   ALA A  70       7.849  -4.083 -13.739  1.00 96.88           C  
ATOM   1086  CB  ALA A  70       7.983  -1.652 -14.492  1.00 96.88           C  
ATOM   1087  HB1 ALA A  70       7.407  -0.733 -14.602  1.00 96.88           H  
ATOM   1088  HB2 ALA A  70       8.321  -1.979 -15.476  1.00 96.88           H  
ATOM   1089  HB3 ALA A  70       8.849  -1.463 -13.857  1.00 96.88           H  
ATOM   1090  O   ALA A  70       7.680  -4.967 -14.577  1.00 96.88           O  
ATOM   1091  N   ARG A  71       8.646  -4.263 -12.675  1.00 97.80           N  
ATOM   1092  H   ARG A  71       8.728  -3.504 -12.014  1.00 97.80           H  
ATOM   1093  CA  ARG A  71       9.318  -5.544 -12.379  1.00 97.80           C  
ATOM   1094  HA  ARG A  71       9.828  -5.905 -13.272  1.00 97.80           H  
ATOM   1095  C   ARG A  71       8.324  -6.642 -12.004  1.00 97.80           C  
ATOM   1096  CB  ARG A  71      10.325  -5.379 -11.233  1.00 97.80           C  
ATOM   1097  HB2 ARG A  71      10.611  -6.378 -10.903  1.00 97.80           H  
ATOM   1098  HB3 ARG A  71       9.847  -4.873 -10.394  1.00 97.80           H  
ATOM   1099  O   ARG A  71       8.491  -7.779 -12.434  1.00 97.80           O  
ATOM   1100  CG  ARG A  71      11.602  -4.626 -11.627  1.00 97.80           C  
ATOM   1101  HG2 ARG A  71      12.106  -5.166 -12.429  1.00 97.80           H  
ATOM   1102  HG3 ARG A  71      11.348  -3.630 -11.989  1.00 97.80           H  
ATOM   1103  CD  ARG A  71      12.552  -4.495 -10.424  1.00 97.80           C  
ATOM   1104  HD2 ARG A  71      12.040  -3.935  -9.641  1.00 97.80           H  
ATOM   1105  HD3 ARG A  71      13.432  -3.931 -10.732  1.00 97.80           H  
ATOM   1106  NE  ARG A  71      12.975  -5.818  -9.902  1.00 97.80           N  
ATOM   1107  HE  ARG A  71      12.736  -6.630 -10.454  1.00 97.80           H  
ATOM   1108  NH1 ARG A  71      13.770  -5.143  -7.854  1.00 97.80           N  
ATOM   1109 HH11 ARG A  71      13.675  -4.173  -8.120  1.00 97.80           H  
ATOM   1110 HH12 ARG A  71      14.058  -5.401  -6.921  1.00 97.80           H  
ATOM   1111  NH2 ARG A  71      13.606  -7.311  -8.273  1.00 97.80           N  
ATOM   1112 HH21 ARG A  71      13.318  -8.132  -8.787  1.00 97.80           H  
ATOM   1113 HH22 ARG A  71      13.734  -7.485  -7.286  1.00 97.80           H  
ATOM   1114  CZ  ARG A  71      13.448  -6.086  -8.694  1.00 97.80           C  
ATOM   1115  N   MET A  72       7.312  -6.306 -11.205  1.00 98.10           N  
ATOM   1116  H   MET A  72       7.261  -5.358 -10.861  1.00 98.10           H  
ATOM   1117  CA  MET A  72       6.253  -7.240 -10.827  1.00 98.10           C  
ATOM   1118  HA  MET A  72       6.703  -8.154 -10.440  1.00 98.10           H  
ATOM   1119  C   MET A  72       5.426  -7.640 -12.041  1.00 98.10           C  
ATOM   1120  CB  MET A  72       5.363  -6.644  -9.734  1.00 98.10           C  
ATOM   1121  HB2 MET A  72       5.044  -5.641 -10.017  1.00 98.10           H  
ATOM   1122  HB3 MET A  72       4.478  -7.269  -9.618  1.00 98.10           H  
ATOM   1123  O   MET A  72       5.152  -8.818 -12.192  1.00 98.10           O  
ATOM   1124  CG  MET A  72       6.114  -6.610  -8.399  1.00 98.10           C  
ATOM   1125  HG2 MET A  72       6.501  -7.610  -8.200  1.00 98.10           H  
ATOM   1126  HG3 MET A  72       6.966  -5.935  -8.480  1.00 98.10           H  
ATOM   1127  SD  MET A  72       5.127  -6.120  -6.963  1.00 98.10           S  
ATOM   1128  CE  MET A  72       4.650  -4.447  -7.448  1.00 98.10           C  
ATOM   1129  HE1 MET A  72       3.934  -4.513  -8.267  1.00 98.10           H  
ATOM   1130  HE2 MET A  72       4.191  -3.934  -6.602  1.00 98.10           H  
ATOM   1131  HE3 MET A  72       5.524  -3.887  -7.779  1.00 98.10           H  
ATOM   1132  N   ARG A  73       5.132  -6.712 -12.959  1.00 97.47           N  
ATOM   1133  H   ARG A  73       5.331  -5.746 -12.740  1.00 97.47           H  
ATOM   1134  CA  ARG A  73       4.479  -7.016 -14.236  1.00 97.47           C  
ATOM   1135  HA  ARG A  73       3.514  -7.479 -14.032  1.00 97.47           H  
ATOM   1136  C   ARG A  73       5.263  -8.044 -15.050  1.00 97.47           C  
ATOM   1137  CB  ARG A  73       4.256  -5.715 -15.022  1.00 97.47           C  
ATOM   1138  HB2 ARG A  73       3.750  -4.997 -14.377  1.00 97.47           H  
ATOM   1139  HB3 ARG A  73       5.214  -5.297 -15.332  1.00 97.47           H  
ATOM   1140  O   ARG A  73       4.690  -9.042 -15.459  1.00 97.47           O  
ATOM   1141  CG  ARG A  73       3.391  -5.976 -16.259  1.00 97.47           C  
ATOM   1142  HG2 ARG A  73       3.853  -6.750 -16.872  1.00 97.47           H  
ATOM   1143  HG3 ARG A  73       2.417  -6.335 -15.927  1.00 97.47           H  
ATOM   1144  CD  ARG A  73       3.185  -4.749 -17.149  1.00 97.47           C  
ATOM   1145  HD2 ARG A  73       2.525  -5.052 -17.962  1.00 97.47           H  
ATOM   1146  HD3 ARG A  73       4.147  -4.461 -17.573  1.00 97.47           H  
ATOM   1147  NE  ARG A  73       2.591  -3.608 -16.419  1.00 97.47           N  
ATOM   1148  HE  ARG A  73       2.393  -3.749 -15.438  1.00 97.47           H  
ATOM   1149  NH1 ARG A  73       2.285  -2.237 -18.219  1.00 97.47           N  
ATOM   1150 HH11 ARG A  73       1.839  -1.412 -18.595  1.00 97.47           H  
ATOM   1151 HH12 ARG A  73       2.474  -3.039 -18.803  1.00 97.47           H  
ATOM   1152  NH2 ARG A  73       1.746  -1.500 -16.181  1.00 97.47           N  
ATOM   1153 HH21 ARG A  73       1.446  -0.603 -16.534  1.00 97.47           H  
ATOM   1154 HH22 ARG A  73       1.640  -1.602 -15.182  1.00 97.47           H  
ATOM   1155  CZ  ARG A  73       2.207  -2.457 -16.938  1.00 97.47           C  
ATOM   1156  N   GLU A  74       6.574  -7.846 -15.222  1.00 97.68           N  
ATOM   1157  H   GLU A  74       6.982  -6.993 -14.866  1.00 97.68           H  
ATOM   1158  CA  GLU A  74       7.426  -8.796 -15.960  1.00 97.68           C  
ATOM   1159  HA  GLU A  74       7.078  -8.845 -16.991  1.00 97.68           H  
ATOM   1160  C   GLU A  74       7.342 -10.217 -15.379  1.00 97.68           C  
ATOM   1161  CB  GLU A  74       8.890  -8.310 -15.940  1.00 97.68           C  
ATOM   1162  HB2 GLU A  74       8.918  -7.236 -16.125  1.00 97.68           H  
ATOM   1163  HB3 GLU A  74       9.311  -8.499 -14.952  1.00 97.68           H  
ATOM   1164  O   GLU A  74       7.345 -11.192 -16.123  1.00 97.68           O  
ATOM   1165  CG  GLU A  74       9.757  -9.006 -17.008  1.00 97.68           C  
ATOM   1166  HG2 GLU A  74       9.555 -10.077 -17.000  1.00 97.68           H  
ATOM   1167  HG3 GLU A  74       9.459  -8.632 -17.987  1.00 97.68           H  
ATOM   1168  CD  GLU A  74      11.275  -8.801 -16.838  1.00 97.68           C  
ATOM   1169  OE1 GLU A  74      12.042  -9.525 -17.524  1.00 97.68           O  
ATOM   1170  OE2 GLU A  74      11.722  -7.966 -16.020  1.00 97.68           O  
ATOM   1171  N   TYR A  75       7.244 -10.333 -14.055  1.00 97.71           N  
ATOM   1172  H   TYR A  75       7.217  -9.486 -13.505  1.00 97.71           H  
ATOM   1173  CA  TYR A  75       7.061 -11.606 -13.365  1.00 97.71           C  
ATOM   1174  HA  TYR A  75       7.712 -12.354 -13.816  1.00 97.71           H  
ATOM   1175  C   TYR A  75       5.623 -12.143 -13.485  1.00 97.71           C  
ATOM   1176  CB  TYR A  75       7.493 -11.419 -11.909  1.00 97.71           C  
ATOM   1177  HB2 TYR A  75       7.149 -10.447 -11.555  1.00 97.71           H  
ATOM   1178  HB3 TYR A  75       8.582 -11.413 -11.869  1.00 97.71           H  
ATOM   1179  O   TYR A  75       5.435 -13.277 -13.919  1.00 97.71           O  
ATOM   1180  CG  TYR A  75       6.977 -12.480 -10.967  1.00 97.71           C  
ATOM   1181  CD1 TYR A  75       6.016 -12.131 -10.001  1.00 97.71           C  
ATOM   1182  HD1 TYR A  75       5.660 -11.114  -9.932  1.00 97.71           H  
ATOM   1183  CD2 TYR A  75       7.406 -13.815 -11.093  1.00 97.71           C  
ATOM   1184  HD2 TYR A  75       8.107 -14.090 -11.868  1.00 97.71           H  
ATOM   1185  CE1 TYR A  75       5.510 -13.109  -9.132  1.00 97.71           C  
ATOM   1186  HE1 TYR A  75       4.770 -12.846  -8.391  1.00 97.71           H  
ATOM   1187  CE2 TYR A  75       6.885 -14.798 -10.229  1.00 97.71           C  
ATOM   1188  HE2 TYR A  75       7.177 -15.834 -10.312  1.00 97.71           H  
ATOM   1189  OH  TYR A  75       5.494 -15.363  -8.361  1.00 97.71           O  
ATOM   1190  HH  TYR A  75       4.919 -14.962  -7.705  1.00 97.71           H  
ATOM   1191  CZ  TYR A  75       5.953 -14.440  -9.237  1.00 97.71           C  
ATOM   1192  N   CYS A  76       4.611 -11.344 -13.150  1.00 96.21           N  
ATOM   1193  H   CYS A  76       4.828 -10.414 -12.821  1.00 96.21           H  
ATOM   1194  CA  CYS A  76       3.198 -11.731 -13.130  1.00 96.21           C  
ATOM   1195  HA  CYS A  76       3.089 -12.649 -12.552  1.00 96.21           H  
ATOM   1196  C   CYS A  76       2.617 -12.020 -14.520  1.00 96.21           C  
ATOM   1197  CB  CYS A  76       2.391 -10.617 -12.447  1.00 96.21           C  
ATOM   1198  HB2 CYS A  76       1.327 -10.831 -12.540  1.00 96.21           H  
ATOM   1199  HB3 CYS A  76       2.585  -9.662 -12.935  1.00 96.21           H  
ATOM   1200  O   CYS A  76       1.565 -12.640 -14.611  1.00 96.21           O  
ATOM   1201  SG  CYS A  76       2.823 -10.510 -10.687  1.00 96.21           S  
ATOM   1202  HG  CYS A  76       2.566 -11.788 -10.398  1.00 96.21           H  
ATOM   1203  N   GLU A  77       3.282 -11.592 -15.591  1.00 94.40           N  
ATOM   1204  H   GLU A  77       4.040 -10.940 -15.450  1.00 94.40           H  
ATOM   1205  CA  GLU A  77       2.908 -11.897 -16.978  1.00 94.40           C  
ATOM   1206  HA  GLU A  77       1.908 -12.331 -16.999  1.00 94.40           H  
ATOM   1207  C   GLU A  77       3.834 -12.949 -17.622  1.00 94.40           C  
ATOM   1208  CB  GLU A  77       2.849 -10.591 -17.791  1.00 94.40           C  
ATOM   1209  HB2 GLU A  77       3.821 -10.100 -17.743  1.00 94.40           H  
ATOM   1210  HB3 GLU A  77       2.636 -10.829 -18.833  1.00 94.40           H  
ATOM   1211  O   GLU A  77       3.631 -13.333 -18.772  1.00 94.40           O  
ATOM   1212  CG  GLU A  77       1.752  -9.639 -17.277  1.00 94.40           C  
ATOM   1213  HG2 GLU A  77       1.896  -9.460 -16.212  1.00 94.40           H  
ATOM   1214  HG3 GLU A  77       0.785 -10.126 -17.402  1.00 94.40           H  
ATOM   1215  CD  GLU A  77       1.725  -8.273 -17.982  1.00 94.40           C  
ATOM   1216  OE1 GLU A  77       0.896  -7.437 -17.554  1.00 94.40           O  
ATOM   1217  OE2 GLU A  77       2.576  -8.002 -18.864  1.00 94.40           O  
ATOM   1218  N   SER A  78       4.841 -13.449 -16.893  1.00 95.72           N  
ATOM   1219  H   SER A  78       4.925 -13.136 -15.936  1.00 95.72           H  
ATOM   1220  CA  SER A  78       5.718 -14.538 -17.351  1.00 95.72           C  
ATOM   1221  HA  SER A  78       5.933 -14.377 -18.407  1.00 95.72           H  
ATOM   1222  C   SER A  78       5.066 -15.913 -17.211  1.00 95.72           C  
ATOM   1223  CB  SER A  78       7.051 -14.541 -16.596  1.00 95.72           C  
ATOM   1224  HB2 SER A  78       7.741 -15.212 -17.109  1.00 95.72           H  
ATOM   1225  HB3 SER A  78       7.487 -13.543 -16.607  1.00 95.72           H  
ATOM   1226  O   SER A  78       4.175 -16.104 -16.387  1.00 95.72           O  
ATOM   1227  OG  SER A  78       6.902 -14.991 -15.262  1.00 95.72           O  
ATOM   1228  HG  SER A  78       6.345 -14.361 -14.799  1.00 95.72           H  
ATOM   1229  N   GLU A  79       5.569 -16.915 -17.936  1.00 93.43           N  
ATOM   1230  H   GLU A  79       6.311 -16.729 -18.596  1.00 93.43           H  
ATOM   1231  CA  GLU A  79       5.121 -18.307 -17.774  1.00 93.43           C  
ATOM   1232  HA  GLU A  79       4.066 -18.374 -18.037  1.00 93.43           H  
ATOM   1233  C   GLU A  79       5.247 -18.800 -16.324  1.00 93.43           C  
ATOM   1234  CB  GLU A  79       5.925 -19.237 -18.697  1.00 93.43           C  
ATOM   1235  HB2 GLU A  79       5.654 -20.269 -18.476  1.00 93.43           H  
ATOM   1236  HB3 GLU A  79       6.987 -19.118 -18.484  1.00 93.43           H  
ATOM   1237  O   GLU A  79       4.339 -19.468 -15.832  1.00 93.43           O  
ATOM   1238  CG  GLU A  79       5.698 -18.990 -20.195  1.00 93.43           C  
ATOM   1239  HG2 GLU A  79       6.323 -19.683 -20.758  1.00 93.43           H  
ATOM   1240  HG3 GLU A  79       6.024 -17.981 -20.445  1.00 93.43           H  
ATOM   1241  CD  GLU A  79       4.237 -19.189 -20.601  1.00 93.43           C  
ATOM   1242  OE1 GLU A  79       3.603 -18.199 -21.024  1.00 93.43           O  
ATOM   1243  OE2 GLU A  79       3.716 -20.324 -20.482  1.00 93.43           O  
ATOM   1244  N   PHE A  80       6.325 -18.420 -15.628  1.00 93.93           N  
ATOM   1245  H   PHE A  80       7.064 -17.944 -16.124  1.00 93.93           H  
ATOM   1246  CA  PHE A  80       6.577 -18.780 -14.231  1.00 93.93           C  
ATOM   1247  HA  PHE A  80       6.491 -19.862 -14.127  1.00 93.93           H  
ATOM   1248  C   PHE A  80       5.589 -18.149 -13.238  1.00 93.93           C  
ATOM   1249  CB  PHE A  80       8.016 -18.360 -13.902  1.00 93.93           C  
ATOM   1250  HB2 PHE A  80       8.683 -18.866 -14.600  1.00 93.93           H  
ATOM   1251  HB3 PHE A  80       8.123 -17.288 -14.062  1.00 93.93           H  
ATOM   1252  O   PHE A  80       5.175 -18.798 -12.281  1.00 93.93           O  
ATOM   1253  CG  PHE A  80       8.475 -18.709 -12.501  1.00 93.93           C  
ATOM   1254  CD1 PHE A  80       8.751 -17.695 -11.568  1.00 93.93           C  
ATOM   1255  HD1 PHE A  80       8.635 -16.662 -11.861  1.00 93.93           H  
ATOM   1256  CD2 PHE A  80       8.623 -20.055 -12.127  1.00 93.93           C  
ATOM   1257  HD2 PHE A  80       8.403 -20.845 -12.829  1.00 93.93           H  
ATOM   1258  CE1 PHE A  80       9.166 -18.025 -10.265  1.00 93.93           C  
ATOM   1259  HE1 PHE A  80       9.383 -17.248  -9.546  1.00 93.93           H  
ATOM   1260  CE2 PHE A  80       9.019 -20.376 -10.819  1.00 93.93           C  
ATOM   1261  HE2 PHE A  80       9.079 -21.409 -10.510  1.00 93.93           H  
ATOM   1262  CZ  PHE A  80       9.292 -19.368  -9.885  1.00 93.93           C  
ATOM   1263  HZ  PHE A  80       9.580 -19.630  -8.878  1.00 93.93           H  
ATOM   1264  N   GLY A  81       5.228 -16.879 -13.439  1.00 93.22           N  
ATOM   1265  H   GLY A  81       5.590 -16.414 -14.259  1.00 93.22           H  
ATOM   1266  CA  GLY A  81       4.475 -16.089 -12.459  1.00 93.22           C  
ATOM   1267  HA2 GLY A  81       4.980 -15.132 -12.325  1.00 93.22           H  
ATOM   1268  HA3 GLY A  81       4.477 -16.593 -11.492  1.00 93.22           H  
ATOM   1269  C   GLY A  81       3.021 -15.795 -12.821  1.00 93.22           C  
ATOM   1270  O   GLY A  81       2.332 -15.187 -12.010  1.00 93.22           O  
ATOM   1271  N   ARG A  82       2.534 -16.183 -14.008  1.00 92.82           N  
ATOM   1272  H   ARG A  82       3.190 -16.574 -14.670  1.00 92.82           H  
ATOM   1273  CA  ARG A  82       1.194 -15.802 -14.500  1.00 92.82           C  
ATOM   1274  HA  ARG A  82       1.020 -14.766 -14.207  1.00 92.82           H  
ATOM   1275  C   ARG A  82       0.019 -16.553 -13.904  1.00 92.82           C  
ATOM   1276  CB  ARG A  82       1.121 -15.877 -16.032  1.00 92.82           C  
ATOM   1277  HB2 ARG A  82       0.169 -15.460 -16.362  1.00 92.82           H  
ATOM   1278  HB3 ARG A  82       1.905 -15.263 -16.475  1.00 92.82           H  
ATOM   1279  O   ARG A  82      -1.112 -16.109 -14.092  1.00 92.82           O  
ATOM   1280  CG  ARG A  82       1.217 -17.333 -16.511  1.00 92.82           C  
ATOM   1281  HG2 ARG A  82       0.382 -17.905 -16.107  1.00 92.82           H  
ATOM   1282  HG3 ARG A  82       2.145 -17.783 -16.159  1.00 92.82           H  
ATOM   1283  CD  ARG A  82       1.161 -17.438 -18.027  1.00 92.82           C  
ATOM   1284  HD2 ARG A  82       2.039 -16.950 -18.451  1.00 92.82           H  
ATOM   1285  HD3 ARG A  82       0.263 -16.938 -18.391  1.00 92.82           H  
ATOM   1286  NE  ARG A  82       1.131 -18.855 -18.410  1.00 92.82           N  
ATOM   1287  HE  ARG A  82       1.311 -19.525 -17.676  1.00 92.82           H  
ATOM   1288  NH1 ARG A  82       0.979 -18.550 -20.678  1.00 92.82           N  
ATOM   1289 HH11 ARG A  82       1.547 -17.720 -20.589  1.00 92.82           H  
ATOM   1290 HH12 ARG A  82       1.092 -19.019 -21.566  1.00 92.82           H  
ATOM   1291  NH2 ARG A  82       1.138 -20.592 -19.863  1.00 92.82           N  
ATOM   1292 HH21 ARG A  82       1.930 -20.750 -20.470  1.00 92.82           H  
ATOM   1293 HH22 ARG A  82       1.142 -21.208 -19.063  1.00 92.82           H  
ATOM   1294  CZ  ARG A  82       1.049 -19.319 -19.638  1.00 92.82           C  
ATOM   1295  N   GLN A  83       0.246 -17.689 -13.255  1.00 89.67           N  
ATOM   1296  H   GLN A  83       1.199 -17.974 -13.079  1.00 89.67           H  
ATOM   1297  CA  GLN A  83      -0.854 -18.492 -12.736  1.00 89.67           C  
ATOM   1298  HA  GLN A  83      -1.615 -18.554 -13.515  1.00 89.67           H  
ATOM   1299  C   GLN A  83      -1.467 -17.828 -11.493  1.00 89.67           C  
ATOM   1300  CB  GLN A  83      -0.403 -19.926 -12.450  1.00 89.67           C  
ATOM   1301  HB2 GLN A  83      -1.198 -20.430 -11.901  1.00 89.67           H  
ATOM   1302  HB3 GLN A  83       0.496 -19.913 -11.833  1.00 89.67           H  
ATOM   1303  O   GLN A  83      -0.723 -17.430 -10.590  1.00 89.67           O  
ATOM   1304  CG  GLN A  83      -0.134 -20.700 -13.751  1.00 89.67           C  
ATOM   1305  HG2 GLN A  83      -0.984 -20.579 -14.423  1.00 89.67           H  
ATOM   1306  HG3 GLN A  83       0.752 -20.296 -14.240  1.00 89.67           H  
ATOM   1307  CD  GLN A  83       0.072 -22.194 -13.524  1.00 89.67           C  
ATOM   1308  NE2 GLN A  83       0.231 -22.979 -14.564  1.00 89.67           N  
ATOM   1309 HE21 GLN A  83       0.354 -23.954 -14.330  1.00 89.67           H  
ATOM   1310 HE22 GLN A  83       0.168 -22.629 -15.509  1.00 89.67           H  
ATOM   1311  OE1 GLN A  83       0.069 -22.703 -12.425  1.00 89.67           O  
ATOM   1312  N   PRO A  84      -2.807 -17.705 -11.420  1.00 88.51           N  
ATOM   1313  CA  PRO A  84      -3.477 -17.221 -10.224  1.00 88.51           C  
ATOM   1314  HA  PRO A  84      -3.183 -16.183 -10.074  1.00 88.51           H  
ATOM   1315  C   PRO A  84      -3.112 -18.037  -8.982  1.00 88.51           C  
ATOM   1316  CB  PRO A  84      -4.974 -17.267 -10.528  1.00 88.51           C  
ATOM   1317  HB2 PRO A  84      -5.507 -16.468 -10.014  1.00 88.51           H  
ATOM   1318  HB3 PRO A  84      -5.383 -18.242 -10.261  1.00 88.51           H  
ATOM   1319  O   PRO A  84      -3.087 -19.270  -8.992  1.00 88.51           O  
ATOM   1320  CG  PRO A  84      -5.023 -17.113 -12.044  1.00 88.51           C  
ATOM   1321  HG2 PRO A  84      -5.936 -17.534 -12.466  1.00 88.51           H  
ATOM   1322  HG3 PRO A  84      -4.922 -16.062 -12.314  1.00 88.51           H  
ATOM   1323  CD  PRO A  84      -3.783 -17.884 -12.490  1.00 88.51           C  
ATOM   1324  HD2 PRO A  84      -3.428 -17.478 -13.437  1.00 88.51           H  
ATOM   1325  HD3 PRO A  84      -4.020 -18.943 -12.591  1.00 88.51           H  
ATOM   1326  N   TYR A  85      -2.848 -17.328  -7.892  1.00 88.16           N  
ATOM   1327  H   TYR A  85      -2.965 -16.325  -7.936  1.00 88.16           H  
ATOM   1328  CA  TYR A  85      -2.482 -17.910  -6.609  1.00 88.16           C  
ATOM   1329  HA  TYR A  85      -2.517 -18.998  -6.658  1.00 88.16           H  
ATOM   1330  C   TYR A  85      -3.467 -17.438  -5.556  1.00 88.16           C  
ATOM   1331  CB  TYR A  85      -1.058 -17.478  -6.250  1.00 88.16           C  
ATOM   1332  HB2 TYR A  85      -0.374 -17.847  -7.014  1.00 88.16           H  
ATOM   1333  HB3 TYR A  85      -1.018 -16.388  -6.263  1.00 88.16           H  
ATOM   1334  O   TYR A  85      -3.728 -16.241  -5.486  1.00 88.16           O  
ATOM   1335  CG  TYR A  85      -0.591 -17.973  -4.896  1.00 88.16           C  
ATOM   1336  CD1 TYR A  85      -0.412 -17.074  -3.827  1.00 88.16           C  
ATOM   1337  HD1 TYR A  85      -0.626 -16.025  -3.967  1.00 88.16           H  
ATOM   1338  CD2 TYR A  85      -0.313 -19.340  -4.723  1.00 88.16           C  
ATOM   1339  HD2 TYR A  85      -0.440 -20.018  -5.554  1.00 88.16           H  
ATOM   1340  CE1 TYR A  85       0.061 -17.541  -2.584  1.00 88.16           C  
ATOM   1341  HE1 TYR A  85       0.220 -16.866  -1.757  1.00 88.16           H  
ATOM   1342  CE2 TYR A  85       0.148 -19.813  -3.483  1.00 88.16           C  
ATOM   1343  HE2 TYR A  85       0.402 -20.857  -3.372  1.00 88.16           H  
ATOM   1344  OH  TYR A  85       0.823 -19.400  -1.245  1.00 88.16           O  
ATOM   1345  HH  TYR A  85       0.873 -20.358  -1.244  1.00 88.16           H  
ATOM   1346  CZ  TYR A  85       0.333 -18.914  -2.412  1.00 88.16           C  
ATOM   1347  N   LEU A  86      -3.970 -18.354  -4.725  1.00 83.07           N  
ATOM   1348  H   LEU A  86      -3.711 -19.323  -4.848  1.00 83.07           H  
ATOM   1349  CA  LEU A  86      -4.764 -17.994  -3.554  1.00 83.07           C  
ATOM   1350  HA  LEU A  86      -5.210 -17.015  -3.729  1.00 83.07           H  
ATOM   1351  C   LEU A  86      -3.853 -17.939  -2.318  1.00 83.07           C  
ATOM   1352  CB  LEU A  86      -5.932 -18.974  -3.390  1.00 83.07           C  
ATOM   1353  HB2 LEU A  86      -6.501 -18.991  -4.320  1.00 83.07           H  
ATOM   1354  HB3 LEU A  86      -5.541 -19.974  -3.207  1.00 83.07           H  
ATOM   1355  O   LEU A  86      -3.457 -19.006  -1.822  1.00 83.07           O  
ATOM   1356  CG  LEU A  86      -6.909 -18.592  -2.264  1.00 83.07           C  
ATOM   1357  HG  LEU A  86      -6.378 -18.551  -1.314  1.00 83.07           H  
ATOM   1358  CD1 LEU A  86      -7.597 -17.247  -2.518  1.00 83.07           C  
ATOM   1359 HD11 LEU A  86      -6.874 -16.433  -2.466  1.00 83.07           H  
ATOM   1360 HD12 LEU A  86      -8.340 -17.070  -1.740  1.00 83.07           H  
ATOM   1361 HD13 LEU A  86      -8.086 -17.243  -3.492  1.00 83.07           H  
ATOM   1362  CD2 LEU A  86      -7.986 -19.674  -2.173  1.00 83.07           C  
ATOM   1363 HD21 LEU A  86      -8.564 -19.712  -3.095  1.00 83.07           H  
ATOM   1364 HD22 LEU A  86      -7.521 -20.644  -1.996  1.00 83.07           H  
ATOM   1365 HD23 LEU A  86      -8.646 -19.454  -1.334  1.00 83.07           H  
ATOM   1366  N   PRO A  87      -3.506 -16.734  -1.829  1.00 89.18           N  
ATOM   1367  CA  PRO A  87      -2.717 -16.561  -0.618  1.00 89.18           C  
ATOM   1368  HA  PRO A  87      -1.849 -17.219  -0.647  1.00 89.18           H  
ATOM   1369  C   PRO A  87      -3.553 -16.899   0.619  1.00 89.18           C  
ATOM   1370  CB  PRO A  87      -2.248 -15.096  -0.613  1.00 89.18           C  
ATOM   1371  HB2 PRO A  87      -1.170 -15.027  -0.466  1.00 89.18           H  
ATOM   1372  HB3 PRO A  87      -2.767 -14.533   0.163  1.00 89.18           H  
ATOM   1373  O   PRO A  87      -4.783 -16.798   0.604  1.00 89.18           O  
ATOM   1374  CG  PRO A  87      -2.639 -14.558  -1.988  1.00 89.18           C  
ATOM   1375  HG2 PRO A  87      -2.904 -13.501  -1.962  1.00 89.18           H  
ATOM   1376  HG3 PRO A  87      -1.832 -14.728  -2.700  1.00 89.18           H  
ATOM   1377  CD  PRO A  87      -3.836 -15.416  -2.347  1.00 89.18           C  
ATOM   1378  HD2 PRO A  87      -4.727 -15.049  -1.838  1.00 89.18           H  
ATOM   1379  HD3 PRO A  87      -3.995 -15.376  -3.425  1.00 89.18           H  
ATOM   1380  N   ALA A  88      -2.889 -17.286   1.705  1.00 87.85           N  
ATOM   1381  H   ALA A  88      -1.880 -17.320   1.666  1.00 87.85           H  
ATOM   1382  CA  ALA A  88      -3.540 -17.355   3.009  1.00 87.85           C  
ATOM   1383  HA  ALA A  88      -4.470 -17.914   2.903  1.00 87.85           H  
ATOM   1384  C   ALA A  88      -3.900 -15.946   3.526  1.00 87.85           C  
ATOM   1385  CB  ALA A  88      -2.625 -18.119   3.973  1.00 87.85           C  
ATOM   1386  HB1 ALA A  88      -3.108 -18.217   4.945  1.00 87.85           H  
ATOM   1387  HB2 ALA A  88      -2.409 -19.109   3.571  1.00 87.85           H  
ATOM   1388  HB3 ALA A  88      -1.692 -17.570   4.099  1.00 87.85           H  
ATOM   1389  O   ALA A  88      -3.373 -14.940   3.050  1.00 87.85           O  
ATOM   1390  N   ALA A  89      -4.773 -15.868   4.536  1.00 89.17           N  
ATOM   1391  H   ALA A  89      -5.163 -16.715   4.923  1.00 89.17           H  
ATOM   1392  CA  ALA A  89      -4.971 -14.618   5.269  1.00 89.17           C  
ATOM   1393  HA  ALA A  89      -5.339 -13.860   4.578  1.00 89.17           H  
ATOM   1394  C   ALA A  89      -3.629 -14.129   5.844  1.00 89.17           C  
ATOM   1395  CB  ALA A  89      -6.020 -14.827   6.366  1.00 89.17           C  
ATOM   1396  HB1 ALA A  89      -6.190 -13.883   6.885  1.00 89.17           H  
ATOM   1397  HB2 ALA A  89      -6.960 -15.158   5.925  1.00 89.17           H  
ATOM   1398  HB3 ALA A  89      -5.667 -15.566   7.086  1.00 89.17           H  
ATOM   1399  O   ALA A  89      -2.836 -14.938   6.328  1.00 89.17           O  
ATOM   1400  N   GLU A  90      -3.383 -12.823   5.757  1.00 94.95           N  
ATOM   1401  H   GLU A  90      -4.085 -12.241   5.322  1.00 94.95           H  
ATOM   1402  CA  GLU A  90      -2.130 -12.146   6.122  1.00 94.95           C  
ATOM   1403  HA  GLU A  90      -2.291 -11.087   5.921  1.00 94.95           H  
ATOM   1404  C   GLU A  90      -0.900 -12.530   5.275  1.00 94.95           C  
ATOM   1405  CB  GLU A  90      -1.850 -12.250   7.631  1.00 94.95           C  
ATOM   1406  HB2 GLU A  90      -1.001 -11.610   7.868  1.00 94.95           H  
ATOM   1407  HB3 GLU A  90      -1.576 -13.276   7.874  1.00 94.95           H  
ATOM   1408  O   GLU A  90       0.215 -12.091   5.567  1.00 94.95           O  
ATOM   1409  CG  GLU A  90      -3.035 -11.815   8.508  1.00 94.95           C  
ATOM   1410  HG2 GLU A  90      -3.883 -12.479   8.337  1.00 94.95           H  
ATOM   1411  HG3 GLU A  90      -3.328 -10.806   8.217  1.00 94.95           H  
ATOM   1412  CD  GLU A  90      -2.689 -11.842  10.004  1.00 94.95           C  
ATOM   1413  OE1 GLU A  90      -3.324 -11.067  10.753  1.00 94.95           O  
ATOM   1414  OE2 GLU A  90      -1.807 -12.640  10.402  1.00 94.95           O  
ATOM   1415  N   GLU A  91      -1.066 -13.310   4.202  1.00 95.37           N  
ATOM   1416  H   GLU A  91      -1.988 -13.658   3.985  1.00 95.37           H  
ATOM   1417  CA  GLU A  91       0.009 -13.572   3.244  1.00 95.37           C  
ATOM   1418  HA  GLU A  91       0.944 -13.637   3.800  1.00 95.37           H  
ATOM   1419  C   GLU A  91       0.142 -12.409   2.250  1.00 95.37           C  
ATOM   1420  CB  GLU A  91      -0.180 -14.936   2.556  1.00 95.37           C  
ATOM   1421  HB2 GLU A  91      -1.068 -14.901   1.925  1.00 95.37           H  
ATOM   1422  HB3 GLU A  91      -0.326 -15.691   3.329  1.00 95.37           H  
ATOM   1423  O   GLU A  91      -0.839 -11.879   1.713  1.00 95.37           O  
ATOM   1424  CG  GLU A  91       1.033 -15.336   1.696  1.00 95.37           C  
ATOM   1425  HG2 GLU A  91       1.139 -14.612   0.887  1.00 95.37           H  
ATOM   1426  HG3 GLU A  91       1.928 -15.286   2.315  1.00 95.37           H  
ATOM   1427  CD  GLU A  91       0.953 -16.741   1.073  1.00 95.37           C  
ATOM   1428  OE1 GLU A  91       1.876 -17.074   0.283  1.00 95.37           O  
ATOM   1429  OE2 GLU A  91       0.019 -17.515   1.405  1.00 95.37           O  
ATOM   1430  N   LEU A  92       1.388 -12.018   1.994  1.00 98.14           N  
ATOM   1431  H   LEU A  92       2.144 -12.505   2.453  1.00 98.14           H  
ATOM   1432  CA  LEU A  92       1.743 -11.048   0.974  1.00 98.14           C  
ATOM   1433  HA  LEU A  92       1.083 -10.186   1.071  1.00 98.14           H  
ATOM   1434  C   LEU A  92       1.553 -11.645  -0.420  1.00 98.14           C  
ATOM   1435  CB  LEU A  92       3.193 -10.591   1.161  1.00 98.14           C  
ATOM   1436  HB2 LEU A  92       3.458  -9.955   0.316  1.00 98.14           H  
ATOM   1437  HB3 LEU A  92       3.835 -11.471   1.132  1.00 98.14           H  
ATOM   1438  O   LEU A  92       1.967 -12.765  -0.727  1.00 98.14           O  
ATOM   1439  CG  LEU A  92       3.448  -9.803   2.450  1.00 98.14           C  
ATOM   1440  HG  LEU A  92       2.986 -10.308   3.298  1.00 98.14           H  
ATOM   1441  CD1 LEU A  92       4.944  -9.691   2.717  1.00 98.14           C  
ATOM   1442 HD11 LEU A  92       5.100  -9.322   3.730  1.00 98.14           H  
ATOM   1443 HD12 LEU A  92       5.399 -10.679   2.647  1.00 98.14           H  
ATOM   1444 HD13 LEU A  92       5.411  -9.021   1.996  1.00 98.14           H  
ATOM   1445  CD2 LEU A  92       2.895  -8.388   2.330  1.00 98.14           C  
ATOM   1446 HD21 LEU A  92       3.214  -7.816   3.202  1.00 98.14           H  
ATOM   1447 HD22 LEU A  92       3.280  -7.903   1.433  1.00 98.14           H  
ATOM   1448 HD23 LEU A  92       1.807  -8.417   2.283  1.00 98.14           H  
ATOM   1449  N   CYS A  93       0.970 -10.851  -1.301  1.00 97.70           N  
ATOM   1450  H   CYS A  93       0.714  -9.920  -1.006  1.00 97.70           H  
ATOM   1451  CA  CYS A  93       0.682 -11.216  -2.676  1.00 97.70           C  
ATOM   1452  HA  CYS A  93       1.371 -11.996  -3.000  1.00 97.70           H  
ATOM   1453  C   CYS A  93       0.873 -10.017  -3.598  1.00 97.70           C  
ATOM   1454  CB  CYS A  93      -0.735 -11.791  -2.748  1.00 97.70           C  
ATOM   1455  HB2 CYS A  93      -0.927 -12.186  -3.745  1.00 97.70           H  
ATOM   1456  HB3 CYS A  93      -0.808 -12.602  -2.023  1.00 97.70           H  
ATOM   1457  O   CYS A  93       1.010  -8.876  -3.159  1.00 97.70           O  
ATOM   1458  SG  CYS A  93      -1.976 -10.525  -2.361  1.00 97.70           S  
ATOM   1459  HG  CYS A  93      -1.534 -10.251  -1.131  1.00 97.70           H  
ATOM   1460  N   ILE A  94       0.902 -10.272  -4.896  1.00 97.86           N  
ATOM   1461  H   ILE A  94       0.734 -11.218  -5.207  1.00 97.86           H  
ATOM   1462  CA  ILE A  94       0.849  -9.209  -5.893  1.00 97.86           C  
ATOM   1463  HA  ILE A  94       1.026  -8.246  -5.415  1.00 97.86           H  
ATOM   1464  C   ILE A  94      -0.571  -9.203  -6.447  1.00 97.86           C  
ATOM   1465  CB  ILE A  94       1.938  -9.387  -6.965  1.00 97.86           C  
ATOM   1466  HB  ILE A  94       1.696 -10.267  -7.561  1.00 97.86           H  
ATOM   1467  O   ILE A  94      -1.079 -10.253  -6.839  1.00 97.86           O  
ATOM   1468  CG1 ILE A  94       3.335  -9.583  -6.328  1.00 97.86           C  
ATOM   1469 HG12 ILE A  94       3.306 -10.417  -5.627  1.00 97.86           H  
ATOM   1470 HG13 ILE A  94       3.616  -8.685  -5.776  1.00 97.86           H  
ATOM   1471  CG2 ILE A  94       1.955  -8.154  -7.879  1.00 97.86           C  
ATOM   1472 HG21 ILE A  94       0.948  -7.901  -8.210  1.00 97.86           H  
ATOM   1473 HG22 ILE A  94       2.564  -8.356  -8.760  1.00 97.86           H  
ATOM   1474 HG23 ILE A  94       2.359  -7.295  -7.343  1.00 97.86           H  
ATOM   1475  CD1 ILE A  94       4.429  -9.913  -7.344  1.00 97.86           C  
ATOM   1476 HD11 ILE A  94       5.352 -10.150  -6.815  1.00 97.86           H  
ATOM   1477 HD12 ILE A  94       4.610  -9.067  -8.007  1.00 97.86           H  
ATOM   1478 HD13 ILE A  94       4.122 -10.775  -7.936  1.00 97.86           H  
ATOM   1479  N   ALA A  95      -1.210  -8.041  -6.456  1.00 96.42           N  
ATOM   1480  H   ALA A  95      -0.720  -7.215  -6.142  1.00 96.42           H  
ATOM   1481  CA  ALA A  95      -2.583  -7.869  -6.906  1.00 96.42           C  
ATOM   1482  HA  ALA A  95      -2.936  -8.795  -7.359  1.00 96.42           H  
ATOM   1483  C   ALA A  95      -2.662  -6.771  -7.965  1.00 96.42           C  
ATOM   1484  CB  ALA A  95      -3.470  -7.573  -5.693  1.00 96.42           C  
ATOM   1485  HB1 ALA A  95      -4.508  -7.468  -6.010  1.00 96.42           H  
ATOM   1486  HB2 ALA A  95      -3.397  -8.389  -4.973  1.00 96.42           H  
ATOM   1487  HB3 ALA A  95      -3.149  -6.649  -5.212  1.00 96.42           H  
ATOM   1488  O   ALA A  95      -1.873  -5.822  -7.939  1.00 96.42           O  
ATOM   1489  N   GLN A  96      -3.616  -6.883  -8.886  1.00 94.46           N  
ATOM   1490  H   GLN A  96      -4.219  -7.692  -8.877  1.00 94.46           H  
ATOM   1491  CA  GLN A  96      -3.936  -5.771  -9.780  1.00 94.46           C  
ATOM   1492  HA  GLN A  96      -3.000  -5.308 -10.093  1.00 94.46           H  
ATOM   1493  C   GLN A  96      -4.767  -4.730  -9.036  1.00 94.46           C  
ATOM   1494  CB  GLN A  96      -4.650  -6.241 -11.047  1.00 94.46           C  
ATOM   1495  HB2 GLN A  96      -5.548  -6.798 -10.781  1.00 94.46           H  
ATOM   1496  HB3 GLN A  96      -4.942  -5.369 -11.632  1.00 94.46           H  
ATOM   1497  O   GLN A  96      -5.760  -5.085  -8.403  1.00 94.46           O  
ATOM   1498  CG  GLN A  96      -3.717  -7.110 -11.890  1.00 94.46           C  
ATOM   1499  HG2 GLN A  96      -3.436  -7.988 -11.308  1.00 94.46           H  
ATOM   1500  HG3 GLN A  96      -2.817  -6.550 -12.144  1.00 94.46           H  
ATOM   1501  CD  GLN A  96      -4.397  -7.602 -13.153  1.00 94.46           C  
ATOM   1502  NE2 GLN A  96      -3.946  -7.185 -14.315  1.00 94.46           N  
ATOM   1503 HE21 GLN A  96      -4.474  -7.473 -15.126  1.00 94.46           H  
ATOM   1504 HE22 GLN A  96      -3.249  -6.455 -14.350  1.00 94.46           H  
ATOM   1505  OE1 GLN A  96      -5.350  -8.365 -13.099  1.00 94.46           O  
ATOM   1506  N   LEU A  97      -4.367  -3.460  -9.114  1.00 86.58           N  
ATOM   1507  H   LEU A  97      -3.536  -3.251  -9.649  1.00 86.58           H  
ATOM   1508  CA  LEU A  97      -5.123  -2.349  -8.541  1.00 86.58           C  
ATOM   1509  HA  LEU A  97      -5.629  -2.715  -7.647  1.00 86.58           H  
ATOM   1510  C   LEU A  97      -6.157  -1.838  -9.559  1.00 86.58           C  
ATOM   1511  CB  LEU A  97      -4.170  -1.242  -8.070  1.00 86.58           C  
ATOM   1512  HB2 LEU A  97      -3.476  -1.663  -7.343  1.00 86.58           H  
ATOM   1513  HB3 LEU A  97      -3.607  -0.891  -8.935  1.00 86.58           H  
ATOM   1514  O   LEU A  97      -5.779  -1.324 -10.617  1.00 86.58           O  
ATOM   1515  CG  LEU A  97      -4.871  -0.027  -7.433  1.00 86.58           C  
ATOM   1516  HG  LEU A  97      -5.571   0.405  -8.148  1.00 86.58           H  
ATOM   1517  CD1 LEU A  97      -5.617  -0.356  -6.140  1.00 86.58           C  
ATOM   1518 HD11 LEU A  97      -6.113   0.550  -5.789  1.00 86.58           H  
ATOM   1519 HD12 LEU A  97      -4.908  -0.701  -5.389  1.00 86.58           H  
ATOM   1520 HD13 LEU A  97      -6.377  -1.117  -6.316  1.00 86.58           H  
ATOM   1521  CD2 LEU A  97      -3.824   1.030  -7.089  1.00 86.58           C  
ATOM   1522 HD21 LEU A  97      -3.277   1.315  -7.988  1.00 86.58           H  
ATOM   1523 HD22 LEU A  97      -3.125   0.641  -6.350  1.00 86.58           H  
ATOM   1524 HD23 LEU A  97      -4.311   1.917  -6.682  1.00 86.58           H  
ATOM   1525  N   PRO A  98      -7.459  -1.930  -9.260  1.00 82.08           N  
ATOM   1526  CA  PRO A  98      -8.489  -1.354 -10.116  1.00 82.08           C  
ATOM   1527  HA  PRO A  98      -8.349  -1.735 -11.128  1.00 82.08           H  
ATOM   1528  C   PRO A  98      -8.427   0.183 -10.081  1.00 82.08           C  
ATOM   1529  CB  PRO A  98      -9.814  -1.875  -9.553  1.00 82.08           C  
ATOM   1530  HB2 PRO A  98     -10.517  -2.115 -10.351  1.00 82.08           H  
ATOM   1531  HB3 PRO A  98     -10.256  -1.139  -8.881  1.00 82.08           H  
ATOM   1532  O   PRO A  98      -8.227   0.743  -9.001  1.00 82.08           O  
ATOM   1533  CG  PRO A  98      -9.395  -3.101  -8.736  1.00 82.08           C  
ATOM   1534  HG2 PRO A  98     -10.114  -3.352  -7.956  1.00 82.08           H  
ATOM   1535  HG3 PRO A  98      -9.187  -3.950  -9.387  1.00 82.08           H  
ATOM   1536  CD  PRO A  98      -8.071  -2.661  -8.165  1.00 82.08           C  
ATOM   1537  HD2 PRO A  98      -8.236  -1.994  -7.319  1.00 82.08           H  
ATOM   1538  HD3 PRO A  98      -7.505  -3.540  -7.856  1.00 82.08           H  
ATOM   1539  N   PRO A  99      -8.625   0.903 -11.204  1.00 78.41           N  
ATOM   1540  CA  PRO A  99      -8.939   0.413 -12.551  1.00 78.41           C  
ATOM   1541  HA  PRO A  99      -9.461  -0.543 -12.513  1.00 78.41           H  
ATOM   1542  C   PRO A  99      -7.711   0.254 -13.476  1.00 78.41           C  
ATOM   1543  CB  PRO A  99      -9.909   1.471 -13.090  1.00 78.41           C  
ATOM   1544  HB2 PRO A  99     -10.902   1.298 -12.675  1.00 78.41           H  
ATOM   1545  HB3 PRO A  99      -9.957   1.486 -14.179  1.00 78.41           H  
ATOM   1546  O   PRO A  99      -7.876  -0.021 -14.659  1.00 78.41           O  
ATOM   1547  CG  PRO A  99      -9.337   2.771 -12.524  1.00 78.41           C  
ATOM   1548  HG2 PRO A  99      -8.512   3.113 -13.150  1.00 78.41           H  
ATOM   1549  HG3 PRO A  99     -10.101   3.544 -12.439  1.00 78.41           H  
ATOM   1550  CD  PRO A  99      -8.803   2.351 -11.154  1.00 78.41           C  
ATOM   1551  HD2 PRO A  99      -9.537   2.598 -10.387  1.00 78.41           H  
ATOM   1552  HD3 PRO A  99      -7.859   2.852 -10.940  1.00 78.41           H  
ATOM   1553  N   SER A 100      -6.474   0.471 -13.005  1.00 74.51           N  
ATOM   1554  H   SER A 100      -6.326   0.566 -12.011  1.00 74.51           H  
ATOM   1555  CA  SER A 100      -5.294   0.545 -13.891  1.00 74.51           C  
ATOM   1556  HA  SER A 100      -5.585   1.099 -14.784  1.00 74.51           H  
ATOM   1557  C   SER A 100      -4.782  -0.813 -14.386  1.00 74.51           C  
ATOM   1558  CB  SER A 100      -4.155   1.329 -13.230  1.00 74.51           C  
ATOM   1559  HB2 SER A 100      -4.530   2.289 -12.876  1.00 74.51           H  
ATOM   1560  HB3 SER A 100      -3.375   1.514 -13.969  1.00 74.51           H  
ATOM   1561  O   SER A 100      -3.947  -0.854 -15.288  1.00 74.51           O  
ATOM   1562  OG  SER A 100      -3.605   0.610 -12.145  1.00 74.51           O  
ATOM   1563  HG  SER A 100      -2.762   1.004 -11.910  1.00 74.51           H  
ATOM   1564  N   SER A 101      -5.266  -1.926 -13.823  1.00 83.43           N  
ATOM   1565  H   SER A 101      -5.938  -1.808 -13.078  1.00 83.43           H  
ATOM   1566  CA  SER A 101      -4.761  -3.291 -14.080  1.00 83.43           C  
ATOM   1567  HA  SER A 101      -5.332  -3.967 -13.443  1.00 83.43           H  
ATOM   1568  C   SER A 101      -3.279  -3.483 -13.723  1.00 83.43           C  
ATOM   1569  CB  SER A 101      -5.004  -3.733 -15.531  1.00 83.43           C  
ATOM   1570  HB2 SER A 101      -4.202  -3.349 -16.161  1.00 83.43           H  
ATOM   1571  HB3 SER A 101      -4.990  -4.821 -15.584  1.00 83.43           H  
ATOM   1572  O   SER A 101      -2.677  -4.505 -14.064  1.00 83.43           O  
ATOM   1573  OG  SER A 101      -6.230  -3.263 -16.042  1.00 83.43           O  
ATOM   1574  HG  SER A 101      -6.312  -2.320 -15.883  1.00 83.43           H  
ATOM   1575  N   GLU A 102      -2.661  -2.502 -13.060  1.00 93.13           N  
ATOM   1576  H   GLU A 102      -3.199  -1.697 -12.775  1.00 93.13           H  
ATOM   1577  CA  GLU A 102      -1.247  -2.538 -12.715  1.00 93.13           C  
ATOM   1578  HA  GLU A 102      -0.715  -2.995 -13.549  1.00 93.13           H  
ATOM   1579  C   GLU A 102      -1.006  -3.409 -11.489  1.00 93.13           C  
ATOM   1580  CB  GLU A 102      -0.669  -1.133 -12.506  1.00 93.13           C  
ATOM   1581  HB2 GLU A 102      -1.231  -0.613 -11.730  1.00 93.13           H  
ATOM   1582  HB3 GLU A 102       0.367  -1.233 -12.184  1.00 93.13           H  
ATOM   1583  O   GLU A 102      -1.784  -3.414 -10.538  1.00 93.13           O  
ATOM   1584  CG  GLU A 102      -0.697  -0.319 -13.801  1.00 93.13           C  
ATOM   1585  HG2 GLU A 102      -0.320  -0.945 -14.610  1.00 93.13           H  
ATOM   1586  HG3 GLU A 102      -1.724  -0.050 -14.048  1.00 93.13           H  
ATOM   1587  CD  GLU A 102       0.152   0.947 -13.697  1.00 93.13           C  
ATOM   1588  OE1 GLU A 102       1.153   1.003 -14.459  1.00 93.13           O  
ATOM   1589  OE2 GLU A 102      -0.193   1.828 -12.880  1.00 93.13           O  
ATOM   1590  N   TRP A 103       0.100  -4.146 -11.519  1.00 96.99           N  
ATOM   1591  H   TRP A 103       0.684  -4.113 -12.343  1.00 96.99           H  
ATOM   1592  CA  TRP A 103       0.496  -5.046 -10.448  1.00 96.99           C  
ATOM   1593  HA  TRP A 103      -0.394  -5.543 -10.061  1.00 96.99           H  
ATOM   1594  C   TRP A 103       1.151  -4.272  -9.307  1.00 96.99           C  
ATOM   1595  CB  TRP A 103       1.426  -6.115 -11.023  1.00 96.99           C  
ATOM   1596  HB2 TRP A 103       1.783  -6.745 -10.209  1.00 96.99           H  
ATOM   1597  HB3 TRP A 103       2.297  -5.635 -11.469  1.00 96.99           H  
ATOM   1598  O   TRP A 103       2.157  -3.587  -9.507  1.00 96.99           O  
ATOM   1599  CG  TRP A 103       0.775  -6.997 -12.042  1.00 96.99           C  
ATOM   1600  CD1 TRP A 103       0.898  -6.884 -13.383  1.00 96.99           C  
ATOM   1601  HD1 TRP A 103       1.489  -6.136 -13.890  1.00 96.99           H  
ATOM   1602  CD2 TRP A 103      -0.158  -8.098 -11.823  1.00 96.99           C  
ATOM   1603  CE2 TRP A 103      -0.546  -8.620 -13.094  1.00 96.99           C  
ATOM   1604  CE3 TRP A 103      -0.731  -8.694 -10.680  1.00 96.99           C  
ATOM   1605  HE3 TRP A 103      -0.499  -8.303  -9.700  1.00 96.99           H  
ATOM   1606  NE1 TRP A 103       0.136  -7.847 -14.012  1.00 96.99           N  
ATOM   1607  HE1 TRP A 103       0.060  -7.929 -15.016  1.00 96.99           H  
ATOM   1608  CH2 TRP A 103      -1.998 -10.256 -12.061  1.00 96.99           C  
ATOM   1609  HH2 TRP A 103      -2.728 -11.047 -12.143  1.00 96.99           H  
ATOM   1610  CZ2 TRP A 103      -1.452  -9.681 -13.221  1.00 96.99           C  
ATOM   1611  HZ2 TRP A 103      -1.745 -10.030 -14.200  1.00 96.99           H  
ATOM   1612  CZ3 TRP A 103      -1.625  -9.771 -10.795  1.00 96.99           C  
ATOM   1613  HZ3 TRP A 103      -2.052 -10.203  -9.902  1.00 96.99           H  
ATOM   1614  N   HIS A 104       0.613  -4.430  -8.103  1.00 98.02           N  
ATOM   1615  H   HIS A 104      -0.234  -4.975  -8.030  1.00 98.02           H  
ATOM   1616  CA  HIS A 104       1.096  -3.799  -6.881  1.00 98.02           C  
ATOM   1617  HA  HIS A 104       2.086  -3.380  -7.058  1.00 98.02           H  
ATOM   1618  C   HIS A 104       1.218  -4.816  -5.751  1.00 98.02           C  
ATOM   1619  CB  HIS A 104       0.167  -2.647  -6.497  1.00 98.02           C  
ATOM   1620  HB2 HIS A 104      -0.855  -3.022  -6.433  1.00 98.02           H  
ATOM   1621  HB3 HIS A 104       0.452  -2.251  -5.522  1.00 98.02           H  
ATOM   1622  O   HIS A 104       0.573  -5.866  -5.755  1.00 98.02           O  
ATOM   1623  CG  HIS A 104       0.211  -1.527  -7.498  1.00 98.02           C  
ATOM   1624  CD2 HIS A 104      -0.713  -1.287  -8.473  1.00 98.02           C  
ATOM   1625  HD2 HIS A 104      -1.605  -1.868  -8.656  1.00 98.02           H  
ATOM   1626  ND1 HIS A 104       1.216  -0.596  -7.648  1.00 98.02           N  
ATOM   1627  HD1 HIS A 104       2.045  -0.512  -7.077  1.00 98.02           H  
ATOM   1628  CE1 HIS A 104       0.899   0.190  -8.692  1.00 98.02           C  
ATOM   1629  HE1 HIS A 104       1.486   1.018  -9.060  1.00 98.02           H  
ATOM   1630  NE2 HIS A 104      -0.281  -0.179  -9.202  1.00 98.02           N  
ATOM   1631  N   ARG A 105       2.059  -4.501  -4.764  1.00 98.75           N  
ATOM   1632  H   ARG A 105       2.495  -3.590  -4.762  1.00 98.75           H  
ATOM   1633  CA  ARG A 105       2.183  -5.320  -3.561  1.00 98.75           C  
ATOM   1634  HA  ARG A 105       2.260  -6.368  -3.849  1.00 98.75           H  
ATOM   1635  C   ARG A 105       0.930  -5.166  -2.715  1.00 98.75           C  
ATOM   1636  CB  ARG A 105       3.421  -4.922  -2.759  1.00 98.75           C  
ATOM   1637  HB2 ARG A 105       3.499  -5.571  -1.886  1.00 98.75           H  
ATOM   1638  HB3 ARG A 105       3.311  -3.895  -2.413  1.00 98.75           H  
ATOM   1639  O   ARG A 105       0.445  -4.052  -2.510  1.00 98.75           O  
ATOM   1640  CG  ARG A 105       4.691  -5.037  -3.605  1.00 98.75           C  
ATOM   1641  HG2 ARG A 105       4.709  -4.249  -4.358  1.00 98.75           H  
ATOM   1642  HG3 ARG A 105       4.721  -6.000  -4.116  1.00 98.75           H  
ATOM   1643  CD  ARG A 105       5.929  -4.905  -2.736  1.00 98.75           C  
ATOM   1644  HD2 ARG A 105       6.789  -5.144  -3.362  1.00 98.75           H  
ATOM   1645  HD3 ARG A 105       5.880  -5.620  -1.915  1.00 98.75           H  
ATOM   1646  NE  ARG A 105       6.072  -3.536  -2.217  1.00 98.75           N  
ATOM   1647  HE  ARG A 105       5.366  -2.851  -2.448  1.00 98.75           H  
ATOM   1648  NH1 ARG A 105       7.997  -3.925  -1.105  1.00 98.75           N  
ATOM   1649 HH11 ARG A 105       8.041  -4.849  -1.511  1.00 98.75           H  
ATOM   1650 HH12 ARG A 105       8.657  -3.647  -0.393  1.00 98.75           H  
ATOM   1651  NH2 ARG A 105       7.101  -1.887  -1.037  1.00 98.75           N  
ATOM   1652 HH21 ARG A 105       7.833  -1.564  -0.420  1.00 98.75           H  
ATOM   1653 HH22 ARG A 105       6.306  -1.286  -1.202  1.00 98.75           H  
ATOM   1654  CZ  ARG A 105       7.047  -3.114  -1.448  1.00 98.75           C  
ATOM   1655  N   ALA A 106       0.441  -6.282  -2.207  1.00 98.35           N  
ATOM   1656  H   ALA A 106       0.859  -7.169  -2.449  1.00 98.35           H  
ATOM   1657  CA  ALA A 106      -0.728  -6.327  -1.360  1.00 98.35           C  
ATOM   1658  HA  ALA A 106      -0.814  -5.368  -0.849  1.00 98.35           H  
ATOM   1659  C   ALA A 106      -0.591  -7.410  -0.284  1.00 98.35           C  
ATOM   1660  CB  ALA A 106      -1.958  -6.529  -2.254  1.00 98.35           C  
ATOM   1661  HB1 ALA A 106      -1.911  -7.500  -2.746  1.00 98.35           H  
ATOM   1662  HB2 ALA A 106      -2.004  -5.744  -3.009  1.00 98.35           H  
ATOM   1663  HB3 ALA A 106      -2.860  -6.470  -1.645  1.00 98.35           H  
ATOM   1664  O   ALA A 106       0.275  -8.282  -0.351  1.00 98.35           O  
ATOM   1665  N   VAL A 107      -1.469  -7.362   0.708  1.00 98.06           N  
ATOM   1666  H   VAL A 107      -2.108  -6.580   0.730  1.00 98.06           H  
ATOM   1667  CA  VAL A 107      -1.691  -8.441   1.675  1.00 98.06           C  
ATOM   1668  HA  VAL A 107      -1.108  -9.315   1.384  1.00 98.06           H  
ATOM   1669  C   VAL A 107      -3.158  -8.839   1.624  1.00 98.06           C  
ATOM   1670  CB  VAL A 107      -1.229  -8.042   3.091  1.00 98.06           C  
ATOM   1671  HB  VAL A 107      -0.155  -7.862   3.058  1.00 98.06           H  
ATOM   1672  O   VAL A 107      -4.033  -7.971   1.569  1.00 98.06           O  
ATOM   1673  CG1 VAL A 107      -1.879  -6.766   3.628  1.00 98.06           C  
ATOM   1674 HG11 VAL A 107      -1.679  -5.934   2.953  1.00 98.06           H  
ATOM   1675 HG12 VAL A 107      -1.451  -6.523   4.600  1.00 98.06           H  
ATOM   1676 HG13 VAL A 107      -2.953  -6.912   3.743  1.00 98.06           H  
ATOM   1677  CG2 VAL A 107      -1.483  -9.169   4.094  1.00 98.06           C  
ATOM   1678 HG21 VAL A 107      -0.931 -10.060   3.796  1.00 98.06           H  
ATOM   1679 HG22 VAL A 107      -2.546  -9.400   4.159  1.00 98.06           H  
ATOM   1680 HG23 VAL A 107      -1.161  -8.858   5.087  1.00 98.06           H  
ATOM   1681  N   VAL A 108      -3.436 -10.142   1.637  1.00 94.76           N  
ATOM   1682  H   VAL A 108      -2.678 -10.805   1.712  1.00 94.76           H  
ATOM   1683  CA  VAL A 108      -4.813 -10.636   1.752  1.00 94.76           C  
ATOM   1684  HA  VAL A 108      -5.457 -10.048   1.098  1.00 94.76           H  
ATOM   1685  C   VAL A 108      -5.300 -10.430   3.178  1.00 94.76           C  
ATOM   1686  CB  VAL A 108      -4.937 -12.108   1.329  1.00 94.76           C  
ATOM   1687  HB  VAL A 108      -4.227 -12.709   1.897  1.00 94.76           H  
ATOM   1688  O   VAL A 108      -4.722 -10.963   4.121  1.00 94.76           O  
ATOM   1689  CG1 VAL A 108      -6.351 -12.661   1.557  1.00 94.76           C  
ATOM   1690 HG11 VAL A 108      -6.580 -12.686   2.623  1.00 94.76           H  
ATOM   1691 HG12 VAL A 108      -6.410 -13.682   1.181  1.00 94.76           H  
ATOM   1692 HG13 VAL A 108      -7.088 -12.043   1.044  1.00 94.76           H  
ATOM   1693  CG2 VAL A 108      -4.624 -12.246  -0.162  1.00 94.76           C  
ATOM   1694 HG21 VAL A 108      -4.767 -13.285  -0.458  1.00 94.76           H  
ATOM   1695 HG22 VAL A 108      -3.588 -11.962  -0.345  1.00 94.76           H  
ATOM   1696 HG23 VAL A 108      -5.288 -11.617  -0.754  1.00 94.76           H  
ATOM   1697  N   LEU A 109      -6.385  -9.677   3.329  1.00 94.14           N  
ATOM   1698  H   LEU A 109      -6.828  -9.295   2.505  1.00 94.14           H  
ATOM   1699  CA  LEU A 109      -7.059  -9.501   4.612  1.00 94.14           C  
ATOM   1700  HA  LEU A 109      -6.333  -9.550   5.422  1.00 94.14           H  
ATOM   1701  C   LEU A 109      -8.055 -10.641   4.841  1.00 94.14           C  
ATOM   1702  CB  LEU A 109      -7.750  -8.126   4.646  1.00 94.14           C  
ATOM   1703  HB2 LEU A 109      -8.528  -8.105   3.883  1.00 94.14           H  
ATOM   1704  HB3 LEU A 109      -8.237  -8.019   5.616  1.00 94.14           H  
ATOM   1705  O   LEU A 109      -8.043 -11.283   5.885  1.00 94.14           O  
ATOM   1706  CG  LEU A 109      -6.818  -6.921   4.424  1.00 94.14           C  
ATOM   1707  HG  LEU A 109      -6.365  -6.982   3.434  1.00 94.14           H  
ATOM   1708  CD1 LEU A 109      -7.650  -5.640   4.485  1.00 94.14           C  
ATOM   1709 HD11 LEU A 109      -7.008  -4.775   4.319  1.00 94.14           H  
ATOM   1710 HD12 LEU A 109      -8.126  -5.550   5.462  1.00 94.14           H  
ATOM   1711 HD13 LEU A 109      -8.412  -5.665   3.706  1.00 94.14           H  
ATOM   1712  CD2 LEU A 109      -5.707  -6.833   5.471  1.00 94.14           C  
ATOM   1713 HD21 LEU A 109      -5.038  -7.688   5.378  1.00 94.14           H  
ATOM   1714 HD22 LEU A 109      -5.120  -5.927   5.316  1.00 94.14           H  
ATOM   1715 HD23 LEU A 109      -6.135  -6.819   6.474  1.00 94.14           H  
ATOM   1716  N   GLU A 110      -8.894 -10.919   3.842  1.00 87.88           N  
ATOM   1717  H   GLU A 110      -8.839 -10.371   2.996  1.00 87.88           H  
ATOM   1718  CA  GLU A 110      -9.910 -11.972   3.899  1.00 87.88           C  
ATOM   1719  HA  GLU A 110      -9.477 -12.835   4.405  1.00 87.88           H  
ATOM   1720  C   GLU A 110     -10.331 -12.421   2.493  1.00 87.88           C  
ATOM   1721  CB  GLU A 110     -11.129 -11.511   4.732  1.00 87.88           C  
ATOM   1722  HB2 GLU A 110     -10.798 -11.342   5.757  1.00 87.88           H  
ATOM   1723  HB3 GLU A 110     -11.859 -12.320   4.750  1.00 87.88           H  
ATOM   1724  O   GLU A 110     -10.303 -11.638   1.543  1.00 87.88           O  
ATOM   1725  CG  GLU A 110     -11.816 -10.228   4.222  1.00 87.88           C  
ATOM   1726  HG2 GLU A 110     -11.060  -9.447   4.144  1.00 87.88           H  
ATOM   1727  HG3 GLU A 110     -12.227 -10.414   3.230  1.00 87.88           H  
ATOM   1728  CD  GLU A 110     -12.933  -9.692   5.138  1.00 87.88           C  
ATOM   1729  OE1 GLU A 110     -13.342  -8.520   4.921  1.00 87.88           O  
ATOM   1730  OE2 GLU A 110     -13.354 -10.419   6.067  1.00 87.88           O  
ATOM   1731  N   GLN A 111     -10.754 -13.680   2.355  1.00 79.55           N  
ATOM   1732  H   GLN A 111     -10.790 -14.269   3.174  1.00 79.55           H  
ATOM   1733  CA  GLN A 111     -11.455 -14.151   1.159  1.00 79.55           C  
ATOM   1734  HA  GLN A 111     -11.172 -13.527   0.311  1.00 79.55           H  
ATOM   1735  C   GLN A 111     -12.960 -14.013   1.375  1.00 79.55           C  
ATOM   1736  CB  GLN A 111     -11.050 -15.588   0.813  1.00 79.55           C  
ATOM   1737  HB2 GLN A 111     -11.412 -16.267   1.584  1.00 79.55           H  
ATOM   1738  HB3 GLN A 111      -9.961 -15.642   0.781  1.00 79.55           H  
ATOM   1739  O   GLN A 111     -13.519 -14.547   2.339  1.00 79.55           O  
ATOM   1740  CG  GLN A 111     -11.600 -16.021  -0.559  1.00 79.55           C  
ATOM   1741  HG2 GLN A 111     -12.690 -16.039  -0.541  1.00 79.55           H  
ATOM   1742  HG3 GLN A 111     -11.286 -15.301  -1.314  1.00 79.55           H  
ATOM   1743  CD  GLN A 111     -11.093 -17.399  -0.972  1.00 79.55           C  
ATOM   1744  NE2 GLN A 111     -11.200 -17.772  -2.227  1.00 79.55           N  
ATOM   1745 HE21 GLN A 111     -11.714 -17.204  -2.885  1.00 79.55           H  
ATOM   1746 HE22 GLN A 111     -10.691 -18.595  -2.518  1.00 79.55           H  
ATOM   1747  OE1 GLN A 111     -10.560 -18.170  -0.189  1.00 79.55           O  
ATOM   1748  N   ILE A 112     -13.625 -13.307   0.469  1.00 74.87           N  
ATOM   1749  H   ILE A 112     -13.152 -13.023  -0.377  1.00 74.87           H  
ATOM   1750  CA  ILE A 112     -15.056 -13.034   0.571  1.00 74.87           C  
ATOM   1751  HA  ILE A 112     -15.275 -12.759   1.602  1.00 74.87           H  
ATOM   1752  C   ILE A 112     -15.813 -14.315   0.232  1.00 74.87           C  
ATOM   1753  CB  ILE A 112     -15.465 -11.855  -0.332  1.00 74.87           C  
ATOM   1754  HB  ILE A 112     -15.386 -12.168  -1.374  1.00 74.87           H  
ATOM   1755  O   ILE A 112     -15.467 -15.008  -0.718  1.00 74.87           O  
ATOM   1756  CG1 ILE A 112     -14.513 -10.661  -0.104  1.00 74.87           C  
ATOM   1757 HG12 ILE A 112     -14.478 -10.410   0.956  1.00 74.87           H  
ATOM   1758 HG13 ILE A 112     -13.507 -10.931  -0.425  1.00 74.87           H  
ATOM   1759  CG2 ILE A 112     -16.924 -11.452  -0.050  1.00 74.87           C  
ATOM   1760 HG21 ILE A 112     -17.011 -11.049   0.959  1.00 74.87           H  
ATOM   1761 HG22 ILE A 112     -17.245 -10.690  -0.760  1.00 74.87           H  
ATOM   1762 HG23 ILE A 112     -17.598 -12.301  -0.164  1.00 74.87           H  
ATOM   1763  CD1 ILE A 112     -14.901  -9.415  -0.888  1.00 74.87           C  
ATOM   1764 HD11 ILE A 112     -15.759  -8.934  -0.419  1.00 74.87           H  
ATOM   1765 HD12 ILE A 112     -15.143  -9.673  -1.919  1.00 74.87           H  
ATOM   1766 HD13 ILE A 112     -14.053  -8.730  -0.879  1.00 74.87           H  
ATOM   1767  N   LEU A 113     -16.843 -14.640   1.019  1.00 69.51           N  
ATOM   1768  H   LEU A 113     -17.064 -13.999   1.768  1.00 69.51           H  
ATOM   1769  CA  LEU A 113     -17.563 -15.926   0.976  1.00 69.51           C  
ATOM   1770  HA  LEU A 113     -18.326 -15.880   1.753  1.00 69.51           H  
ATOM   1771  C   LEU A 113     -16.708 -17.152   1.357  1.00 69.51           C  
ATOM   1772  CB  LEU A 113     -18.304 -16.117  -0.368  1.00 69.51           C  
ATOM   1773  HB2 LEU A 113     -17.568 -16.279  -1.155  1.00 69.51           H  
ATOM   1774  HB3 LEU A 113     -18.900 -17.028  -0.309  1.00 69.51           H  
ATOM   1775  O   LEU A 113     -17.177 -18.284   1.247  1.00 69.51           O  
ATOM   1776  CG  LEU A 113     -19.228 -14.963  -0.787  1.00 69.51           C  
ATOM   1777  HG  LEU A 113     -18.668 -14.028  -0.816  1.00 69.51           H  
ATOM   1778  CD1 LEU A 113     -19.769 -15.206  -2.193  1.00 69.51           C  
ATOM   1779 HD11 LEU A 113     -18.936 -15.293  -2.891  1.00 69.51           H  
ATOM   1780 HD12 LEU A 113     -20.388 -14.363  -2.501  1.00 69.51           H  
ATOM   1781 HD13 LEU A 113     -20.358 -16.124  -2.219  1.00 69.51           H  
ATOM   1782  CD2 LEU A 113     -20.409 -14.805   0.175  1.00 69.51           C  
ATOM   1783 HD21 LEU A 113     -21.066 -14.014  -0.185  1.00 69.51           H  
ATOM   1784 HD22 LEU A 113     -20.049 -14.527   1.165  1.00 69.51           H  
ATOM   1785 HD23 LEU A 113     -20.967 -15.740   0.235  1.00 69.51           H  
ATOM   1786  N   GLY A 114     -15.500 -16.937   1.885  1.00 61.28           N  
ATOM   1787  H   GLY A 114     -15.136 -15.995   1.891  1.00 61.28           H  
ATOM   1788  CA  GLY A 114     -14.617 -17.996   2.364  1.00 61.28           C  
ATOM   1789  HA2 GLY A 114     -15.203 -18.689   2.967  1.00 61.28           H  
ATOM   1790  HA3 GLY A 114     -13.847 -17.553   2.996  1.00 61.28           H  
ATOM   1791  C   GLY A 114     -13.921 -18.782   1.244  1.00 61.28           C  
ATOM   1792  O   GLY A 114     -13.893 -18.341   0.094  1.00 61.28           O  
ATOM   1793  N   PRO A 115     -13.332 -19.949   1.576  1.00 61.51           N  
ATOM   1794  CA  PRO A 115     -12.598 -20.776   0.623  1.00 61.51           C  
ATOM   1795  HA  PRO A 115     -11.719 -20.225   0.290  1.00 61.51           H  
ATOM   1796  C   PRO A 115     -13.454 -21.153  -0.590  1.00 61.51           C  
ATOM   1797  CB  PRO A 115     -12.125 -22.006   1.409  1.00 61.51           C  
ATOM   1798  HB2 PRO A 115     -11.148 -22.347   1.069  1.00 61.51           H  
ATOM   1799  HB3 PRO A 115     -12.855 -22.812   1.337  1.00 61.51           H  
ATOM   1800  O   PRO A 115     -14.470 -21.834  -0.454  1.00 61.51           O  
ATOM   1801  CG  PRO A 115     -12.079 -21.505   2.851  1.00 61.51           C  
ATOM   1802  HG2 PRO A 115     -11.143 -20.972   3.022  1.00 61.51           H  
ATOM   1803  HG3 PRO A 115     -12.197 -22.317   3.568  1.00 61.51           H  
ATOM   1804  CD  PRO A 115     -13.243 -20.520   2.910  1.00 61.51           C  
ATOM   1805  HD2 PRO A 115     -14.167 -21.051   3.136  1.00 61.51           H  
ATOM   1806  HD3 PRO A 115     -13.047 -19.759   3.665  1.00 61.51           H  
ATOM   1807  N   GLY A 116     -13.026 -20.713  -1.774  1.00 63.15           N  
ATOM   1808  H   GLY A 116     -12.233 -20.088  -1.776  1.00 63.15           H  
ATOM   1809  CA  GLY A 116     -13.736 -20.924  -3.042  1.00 63.15           C  
ATOM   1810  HA2 GLY A 116     -13.005 -21.138  -3.822  1.00 63.15           H  
ATOM   1811  HA3 GLY A 116     -14.401 -21.784  -2.957  1.00 63.15           H  
ATOM   1812  C   GLY A 116     -14.573 -19.731  -3.510  1.00 63.15           C  
ATOM   1813  O   GLY A 116     -15.124 -19.781  -4.606  1.00 63.15           O  
ATOM   1814  N   GLY A 117     -14.656 -18.653  -2.726  1.00 63.93           N  
ATOM   1815  H   GLY A 117     -14.231 -18.668  -1.810  1.00 63.93           H  
ATOM   1816  CA  GLY A 117     -15.183 -17.381  -3.206  1.00 63.93           C  
ATOM   1817  HA2 GLY A 117     -15.292 -16.696  -2.365  1.00 63.93           H  
ATOM   1818  HA3 GLY A 117     -16.163 -17.539  -3.655  1.00 63.93           H  
ATOM   1819  C   GLY A 117     -14.245 -16.745  -4.232  1.00 63.93           C  
ATOM   1820  O   GLY A 117     -13.031 -16.705  -4.031  1.00 63.93           O  
ATOM   1821  N   GLY A 118     -14.802 -16.223  -5.323  1.00 80.99           N  
ATOM   1822  H   GLY A 118     -15.794 -16.343  -5.468  1.00 80.99           H  
ATOM   1823  CA  GLY A 118     -14.011 -15.667  -6.423  1.00 80.99           C  
ATOM   1824  HA2 GLY A 118     -14.608 -15.663  -7.335  1.00 80.99           H  
ATOM   1825  HA3 GLY A 118     -13.162 -16.328  -6.595  1.00 80.99           H  
ATOM   1826  C   GLY A 118     -13.447 -14.264  -6.179  1.00 80.99           C  
ATOM   1827  O   GLY A 118     -12.888 -13.676  -7.101  1.00 80.99           O  
ATOM   1828  N   THR A 119     -13.569 -13.731  -4.957  1.00 88.24           N  
ATOM   1829  H   THR A 119     -13.973 -14.304  -4.230  1.00 88.24           H  
ATOM   1830  CA  THR A 119     -13.135 -12.376  -4.584  1.00 88.24           C  
ATOM   1831  HA  THR A 119     -12.461 -11.998  -5.353  1.00 88.24           H  
ATOM   1832  C   THR A 119     -12.380 -12.395  -3.255  1.00 88.24           C  
ATOM   1833  CB  THR A 119     -14.329 -11.408  -4.496  1.00 88.24           C  
ATOM   1834  HB  THR A 119     -14.914 -11.633  -3.604  1.00 88.24           H  
ATOM   1835  O   THR A 119     -12.783 -13.066  -2.304  1.00 88.24           O  
ATOM   1836  CG2 THR A 119     -13.902  -9.943  -4.459  1.00 88.24           C  
ATOM   1837 HG21 THR A 119     -14.782  -9.306  -4.376  1.00 88.24           H  
ATOM   1838 HG22 THR A 119     -13.262  -9.755  -3.597  1.00 88.24           H  
ATOM   1839 HG23 THR A 119     -13.361  -9.687  -5.370  1.00 88.24           H  
ATOM   1840  OG1 THR A 119     -15.164 -11.532  -5.623  1.00 88.24           O  
ATOM   1841  HG1 THR A 119     -15.638 -10.703  -5.718  1.00 88.24           H  
ATOM   1842  N   ALA A 120     -11.297 -11.629  -3.165  1.00 90.37           N  
ATOM   1843  H   ALA A 120     -11.024 -11.091  -3.974  1.00 90.37           H  
ATOM   1844  CA  ALA A 120     -10.536 -11.404  -1.944  1.00 90.37           C  
ATOM   1845  HA  ALA A 120     -11.034 -11.885  -1.102  1.00 90.37           H  
ATOM   1846  C   ALA A 120     -10.449  -9.911  -1.637  1.00 90.37           C  
ATOM   1847  CB  ALA A 120      -9.145 -12.020  -2.095  1.00 90.37           C  
ATOM   1848  HB1 ALA A 120      -9.231 -13.089  -2.291  1.00 90.37           H  
ATOM   1849  HB2 ALA A 120      -8.574 -11.869  -1.179  1.00 90.37           H  
ATOM   1850  HB3 ALA A 120      -8.635 -11.529  -2.923  1.00 90.37           H  
ATOM   1851  O   ALA A 120     -10.335  -9.079  -2.537  1.00 90.37           O  
ATOM   1852  N   ARG A 121     -10.463  -9.574  -0.353  1.00 94.12           N  
ATOM   1853  H   ARG A 121     -10.507 -10.314   0.332  1.00 94.12           H  
ATOM   1854  CA  ARG A 121     -10.211  -8.223   0.128  1.00 94.12           C  
ATOM   1855  HA  ARG A 121     -10.447  -7.510  -0.661  1.00 94.12           H  
ATOM   1856  C   ARG A 121      -8.737  -8.089   0.478  1.00 94.12           C  
ATOM   1857  CB  ARG A 121     -11.139  -7.958   1.305  1.00 94.12           C  
ATOM   1858  HB2 ARG A 121     -12.159  -8.211   1.018  1.00 94.12           H  
ATOM   1859  HB3 ARG A 121     -10.838  -8.597   2.135  1.00 94.12           H  
ATOM   1860  O   ARG A 121      -8.209  -8.864   1.278  1.00 94.12           O  
ATOM   1861  CG  ARG A 121     -11.098  -6.494   1.737  1.00 94.12           C  
ATOM   1862  HG2 ARG A 121     -10.091  -6.229   2.059  1.00 94.12           H  
ATOM   1863  HG3 ARG A 121     -11.407  -5.851   0.912  1.00 94.12           H  
ATOM   1864  CD  ARG A 121     -12.068  -6.351   2.902  1.00 94.12           C  
ATOM   1865  HD2 ARG A 121     -13.075  -6.595   2.564  1.00 94.12           H  
ATOM   1866  HD3 ARG A 121     -11.777  -7.066   3.671  1.00 94.12           H  
ATOM   1867  NE  ARG A 121     -12.048  -4.998   3.470  1.00 94.12           N  
ATOM   1868  HE  ARG A 121     -11.602  -4.273   2.926  1.00 94.12           H  
ATOM   1869  NH1 ARG A 121     -13.275  -5.556   5.319  1.00 94.12           N  
ATOM   1870 HH11 ARG A 121     -13.306  -6.518   5.014  1.00 94.12           H  
ATOM   1871 HH12 ARG A 121     -13.705  -5.335   6.206  1.00 94.12           H  
ATOM   1872  NH2 ARG A 121     -12.519  -3.451   5.059  1.00 94.12           N  
ATOM   1873 HH21 ARG A 121     -12.955  -3.204   5.936  1.00 94.12           H  
ATOM   1874 HH22 ARG A 121     -12.024  -2.756   4.517  1.00 94.12           H  
ATOM   1875  CZ  ARG A 121     -12.617  -4.675   4.611  1.00 94.12           C  
ATOM   1876  N   VAL A 122      -8.079  -7.105  -0.117  1.00 96.16           N  
ATOM   1877  H   VAL A 122      -8.587  -6.504  -0.750  1.00 96.16           H  
ATOM   1878  CA  VAL A 122      -6.634  -6.899  -0.002  1.00 96.16           C  
ATOM   1879  HA  VAL A 122      -6.255  -7.550   0.785  1.00 96.16           H  
ATOM   1880  C   VAL A 122      -6.314  -5.469   0.417  1.00 96.16           C  
ATOM   1881  CB  VAL A 122      -5.898  -7.286  -1.302  1.00 96.16           C  
ATOM   1882  HB  VAL A 122      -4.829  -7.216  -1.100  1.00 96.16           H  
ATOM   1883  O   VAL A 122      -7.012  -4.536   0.026  1.00 96.16           O  
ATOM   1884  CG1 VAL A 122      -6.188  -8.734  -1.716  1.00 96.16           C  
ATOM   1885 HG11 VAL A 122      -7.214  -8.834  -2.069  1.00 96.16           H  
ATOM   1886 HG12 VAL A 122      -5.505  -9.024  -2.515  1.00 96.16           H  
ATOM   1887 HG13 VAL A 122      -6.035  -9.399  -0.867  1.00 96.16           H  
ATOM   1888  CG2 VAL A 122      -6.221  -6.379  -2.497  1.00 96.16           C  
ATOM   1889 HG21 VAL A 122      -5.674  -6.717  -3.377  1.00 96.16           H  
ATOM   1890 HG22 VAL A 122      -5.919  -5.353  -2.285  1.00 96.16           H  
ATOM   1891 HG23 VAL A 122      -7.289  -6.400  -2.714  1.00 96.16           H  
ATOM   1892  N   LEU A 123      -5.251  -5.291   1.200  1.00 97.31           N  
ATOM   1893  H   LEU A 123      -4.735  -6.113   1.479  1.00 97.31           H  
ATOM   1894  CA  LEU A 123      -4.631  -3.987   1.449  1.00 97.31           C  
ATOM   1895  HA  LEU A 123      -5.346  -3.186   1.258  1.00 97.31           H  
ATOM   1896  C   LEU A 123      -3.458  -3.820   0.487  1.00 97.31           C  
ATOM   1897  CB  LEU A 123      -4.188  -3.899   2.923  1.00 97.31           C  
ATOM   1898  HB2 LEU A 123      -3.679  -4.828   3.179  1.00 97.31           H  
ATOM   1899  HB3 LEU A 123      -5.072  -3.829   3.555  1.00 97.31           H  
ATOM   1900  O   LEU A 123      -2.526  -4.624   0.519  1.00 97.31           O  
ATOM   1901  CG  LEU A 123      -3.239  -2.730   3.260  1.00 97.31           C  
ATOM   1902  HG  LEU A 123      -2.357  -2.767   2.621  1.00 97.31           H  
ATOM   1903  CD1 LEU A 123      -3.919  -1.375   3.084  1.00 97.31           C  
ATOM   1904 HD11 LEU A 123      -4.192  -1.218   2.040  1.00 97.31           H  
ATOM   1905 HD12 LEU A 123      -3.234  -0.578   3.371  1.00 97.31           H  
ATOM   1906 HD13 LEU A 123      -4.813  -1.309   3.705  1.00 97.31           H  
ATOM   1907  CD2 LEU A 123      -2.764  -2.851   4.707  1.00 97.31           C  
ATOM   1908 HD21 LEU A 123      -2.241  -3.797   4.847  1.00 97.31           H  
ATOM   1909 HD22 LEU A 123      -3.613  -2.803   5.388  1.00 97.31           H  
ATOM   1910 HD23 LEU A 123      -2.071  -2.041   4.935  1.00 97.31           H  
ATOM   1911  N   PHE A 124      -3.469  -2.768  -0.327  1.00 98.19           N  
ATOM   1912  H   PHE A 124      -4.250  -2.127  -0.292  1.00 98.19           H  
ATOM   1913  CA  PHE A 124      -2.327  -2.400  -1.158  1.00 98.19           C  
ATOM   1914  HA  PHE A 124      -1.866  -3.301  -1.562  1.00 98.19           H  
ATOM   1915  C   PHE A 124      -1.291  -1.667  -0.310  1.00 98.19           C  
ATOM   1916  CB  PHE A 124      -2.801  -1.551  -2.336  1.00 98.19           C  
ATOM   1917  HB2 PHE A 124      -1.926  -1.131  -2.832  1.00 98.19           H  
ATOM   1918  HB3 PHE A 124      -3.407  -0.722  -1.971  1.00 98.19           H  
ATOM   1919  O   PHE A 124      -1.434  -0.482  -0.023  1.00 98.19           O  
ATOM   1920  CG  PHE A 124      -3.587  -2.347  -3.350  1.00 98.19           C  
ATOM   1921  CD1 PHE A 124      -2.908  -3.073  -4.345  1.00 98.19           C  
ATOM   1922  HD1 PHE A 124      -1.828  -3.062  -4.372  1.00 98.19           H  
ATOM   1923  CD2 PHE A 124      -4.989  -2.391  -3.282  1.00 98.19           C  
ATOM   1924  HD2 PHE A 124      -5.513  -1.843  -2.513  1.00 98.19           H  
ATOM   1925  CE1 PHE A 124      -3.629  -3.820  -5.293  1.00 98.19           C  
ATOM   1926  HE1 PHE A 124      -3.110  -4.363  -6.068  1.00 98.19           H  
ATOM   1927  CE2 PHE A 124      -5.705  -3.153  -4.219  1.00 98.19           C  
ATOM   1928  HE2 PHE A 124      -6.783  -3.192  -4.168  1.00 98.19           H  
ATOM   1929  CZ  PHE A 124      -5.030  -3.865  -5.223  1.00 98.19           C  
ATOM   1930  HZ  PHE A 124      -5.590  -4.450  -5.938  1.00 98.19           H  
ATOM   1931  N   VAL A 125      -0.227  -2.361   0.090  1.00 98.44           N  
ATOM   1932  H   VAL A 125      -0.155  -3.323  -0.211  1.00 98.44           H  
ATOM   1933  CA  VAL A 125       0.724  -1.877   1.112  1.00 98.44           C  
ATOM   1934  HA  VAL A 125       0.149  -1.581   1.990  1.00 98.44           H  
ATOM   1935  C   VAL A 125       1.516  -0.635   0.690  1.00 98.44           C  
ATOM   1936  CB  VAL A 125       1.684  -2.998   1.552  1.00 98.44           C  
ATOM   1937  HB  VAL A 125       2.330  -2.607   2.338  1.00 98.44           H  
ATOM   1938  O   VAL A 125       2.039   0.082   1.537  1.00 98.44           O  
ATOM   1939  CG1 VAL A 125       0.906  -4.189   2.131  1.00 98.44           C  
ATOM   1940 HG11 VAL A 125       0.277  -4.656   1.373  1.00 98.44           H  
ATOM   1941 HG12 VAL A 125       1.601  -4.934   2.518  1.00 98.44           H  
ATOM   1942 HG13 VAL A 125       0.279  -3.848   2.955  1.00 98.44           H  
ATOM   1943  CG2 VAL A 125       2.571  -3.499   0.403  1.00 98.44           C  
ATOM   1944 HG21 VAL A 125       3.193  -2.687   0.025  1.00 98.44           H  
ATOM   1945 HG22 VAL A 125       1.951  -3.891  -0.404  1.00 98.44           H  
ATOM   1946 HG23 VAL A 125       3.226  -4.293   0.760  1.00 98.44           H  
ATOM   1947  N   ASP A 126       1.587  -0.357  -0.613  1.00 98.35           N  
ATOM   1948  H   ASP A 126       1.157  -1.008  -1.254  1.00 98.35           H  
ATOM   1949  CA  ASP A 126       2.248   0.833  -1.157  1.00 98.35           C  
ATOM   1950  HA  ASP A 126       2.970   1.205  -0.429  1.00 98.35           H  
ATOM   1951  C   ASP A 126       1.292   1.998  -1.432  1.00 98.35           C  
ATOM   1952  CB  ASP A 126       3.022   0.453  -2.422  1.00 98.35           C  
ATOM   1953  HB2 ASP A 126       2.340  -0.001  -3.141  1.00 98.35           H  
ATOM   1954  HB3 ASP A 126       3.442   1.351  -2.875  1.00 98.35           H  
ATOM   1955  O   ASP A 126       1.761   3.113  -1.617  1.00 98.35           O  
ATOM   1956  CG  ASP A 126       4.166  -0.505  -2.111  1.00 98.35           C  
ATOM   1957  OD1 ASP A 126       4.946  -0.234  -1.169  1.00 98.35           O  
ATOM   1958  OD2 ASP A 126       4.309  -1.520  -2.830  1.00 98.35           O  
ATOM   1959  N   HIS A 127      -0.024   1.771  -1.423  1.00 96.96           N  
ATOM   1960  H   HIS A 127      -0.343   0.844  -1.182  1.00 96.96           H  
ATOM   1961  CA  HIS A 127      -1.044   2.800  -1.683  1.00 96.96           C  
ATOM   1962  HA  HIS A 127      -0.570   3.740  -1.967  1.00 96.96           H  
ATOM   1963  C   HIS A 127      -1.913   3.105  -0.456  1.00 96.96           C  
ATOM   1964  CB  HIS A 127      -1.911   2.350  -2.860  1.00 96.96           C  
ATOM   1965  HB2 HIS A 127      -2.719   3.070  -2.995  1.00 96.96           H  
ATOM   1966  HB3 HIS A 127      -2.352   1.382  -2.622  1.00 96.96           H  
ATOM   1967  O   HIS A 127      -2.512   4.169  -0.369  1.00 96.96           O  
ATOM   1968  CG  HIS A 127      -1.178   2.238  -4.170  1.00 96.96           C  
ATOM   1969  CD2 HIS A 127      -0.789   1.076  -4.769  1.00 96.96           C  
ATOM   1970  HD2 HIS A 127      -0.939   0.079  -4.381  1.00 96.96           H  
ATOM   1971  ND1 HIS A 127      -0.916   3.301  -5.036  1.00 96.96           N  
ATOM   1972  CE1 HIS A 127      -0.399   2.755  -6.142  1.00 96.96           C  
ATOM   1973  HE1 HIS A 127      -0.148   3.308  -7.035  1.00 96.96           H  
ATOM   1974  NE2 HIS A 127      -0.315   1.422  -6.013  1.00 96.96           N  
ATOM   1975  HE2 HIS A 127      -0.126   0.785  -6.773  1.00 96.96           H  
ATOM   1976  N   GLY A 128      -1.969   2.193   0.515  1.00 97.02           N  
ATOM   1977  H   GLY A 128      -1.504   1.310   0.361  1.00 97.02           H  
ATOM   1978  CA  GLY A 128      -2.721   2.335   1.762  1.00 97.02           C  
ATOM   1979  HA2 GLY A 128      -2.629   3.365   2.107  1.00 97.02           H  
ATOM   1980  HA3 GLY A 128      -2.292   1.678   2.520  1.00 97.02           H  
ATOM   1981  C   GLY A 128      -4.214   2.027   1.647  1.00 97.02           C  
ATOM   1982  O   GLY A 128      -4.874   1.834   2.665  1.00 97.02           O  
ATOM   1983  N   ASN A 129      -4.751   1.927   0.431  1.00 95.66           N  
ATOM   1984  H   ASN A 129      -4.172   2.104  -0.377  1.00 95.66           H  
ATOM   1985  CA  ASN A 129      -6.155   1.618   0.211  1.00 95.66           C  
ATOM   1986  HA  ASN A 129      -6.725   2.108   1.001  1.00 95.66           H  
ATOM   1987  C   ASN A 129      -6.432   0.110   0.301  1.00 95.66           C  
ATOM   1988  CB  ASN A 129      -6.623   2.235  -1.115  1.00 95.66           C  
ATOM   1989  HB2 ASN A 129      -6.323   3.282  -1.159  1.00 95.66           H  
ATOM   1990  HB3 ASN A 129      -7.712   2.209  -1.156  1.00 95.66           H  
ATOM   1991  O   ASN A 129      -5.618  -0.741  -0.075  1.00 95.66           O  
ATOM   1992  CG  ASN A 129      -6.051   1.522  -2.323  1.00 95.66           C  
ATOM   1993  ND2 ASN A 129      -6.867   0.842  -3.094  1.00 95.66           N  
ATOM   1994 HD21 ASN A 129      -6.443   0.376  -3.883  1.00 95.66           H  
ATOM   1995 HD22 ASN A 129      -7.858   0.826  -2.901  1.00 95.66           H  
ATOM   1996  OD1 ASN A 129      -4.861   1.533  -2.573  1.00 95.66           O  
ATOM   1997  N   VAL A 130      -7.638  -0.216   0.757  1.00 95.46           N  
ATOM   1998  H   VAL A 130      -8.261   0.539   1.008  1.00 95.46           H  
ATOM   1999  CA  VAL A 130      -8.187  -1.574   0.740  1.00 95.46           C  
ATOM   2000  HA  VAL A 130      -7.373  -2.281   0.584  1.00 95.46           H  
ATOM   2001  C   VAL A 130      -9.154  -1.698  -0.431  1.00 95.46           C  
ATOM   2002  CB  VAL A 130      -8.857  -1.908   2.084  1.00 95.46           C  
ATOM   2003  HB  VAL A 130      -9.612  -1.154   2.308  1.00 95.46           H  
ATOM   2004  O   VAL A 130      -9.966  -0.800  -0.650  1.00 95.46           O  
ATOM   2005  CG1 VAL A 130      -9.538  -3.281   2.086  1.00 95.46           C  
ATOM   2006 HG11 VAL A 130     -10.395  -3.276   1.412  1.00 95.46           H  
ATOM   2007 HG12 VAL A 130      -8.830  -4.045   1.765  1.00 95.46           H  
ATOM   2008 HG13 VAL A 130      -9.866  -3.513   3.099  1.00 95.46           H  
ATOM   2009  CG2 VAL A 130      -7.823  -1.911   3.217  1.00 95.46           C  
ATOM   2010 HG21 VAL A 130      -7.049  -2.649   3.005  1.00 95.46           H  
ATOM   2011 HG22 VAL A 130      -7.358  -0.929   3.304  1.00 95.46           H  
ATOM   2012 HG23 VAL A 130      -8.299  -2.148   4.168  1.00 95.46           H  
ATOM   2013  N   ALA A 131      -9.101  -2.806  -1.165  1.00 93.66           N  
ATOM   2014  H   ALA A 131      -8.419  -3.515  -0.935  1.00 93.66           H  
ATOM   2015  CA  ALA A 131     -10.065  -3.096  -2.223  1.00 93.66           C  
ATOM   2016  HA  ALA A 131     -10.976  -2.529  -2.031  1.00 93.66           H  
ATOM   2017  C   ALA A 131     -10.452  -4.573  -2.250  1.00 93.66           C  
ATOM   2018  CB  ALA A 131      -9.518  -2.652  -3.584  1.00 93.66           C  
ATOM   2019  HB1 ALA A 131     -10.340  -2.557  -4.293  1.00 93.66           H  
ATOM   2020  HB2 ALA A 131      -9.008  -1.691  -3.501  1.00 93.66           H  
ATOM   2021  HB3 ALA A 131      -8.838  -3.415  -3.964  1.00 93.66           H  
ATOM   2022  O   ALA A 131      -9.731  -5.438  -1.751  1.00 93.66           O  
ATOM   2023  N   GLU A 132     -11.592  -4.847  -2.867  1.00 92.12           N  
ATOM   2024  H   GLU A 132     -12.109  -4.092  -3.294  1.00 92.12           H  
ATOM   2025  CA  GLU A 132     -11.999  -6.194  -3.243  1.00 92.12           C  
ATOM   2026  HA  GLU A 132     -11.521  -6.922  -2.588  1.00 92.12           H  
ATOM   2027  C   GLU A 132     -11.540  -6.454  -4.678  1.00 92.12           C  
ATOM   2028  CB  GLU A 132     -13.515  -6.359  -3.092  1.00 92.12           C  
ATOM   2029  HB2 GLU A 132     -14.025  -5.706  -3.801  1.00 92.12           H  
ATOM   2030  HB3 GLU A 132     -13.763  -7.394  -3.324  1.00 92.12           H  
ATOM   2031  O   GLU A 132     -11.794  -5.647  -5.572  1.00 92.12           O  
ATOM   2032  CG  GLU A 132     -13.997  -6.033  -1.669  1.00 92.12           C  
ATOM   2033  HG2 GLU A 132     -13.383  -6.579  -0.953  1.00 92.12           H  
ATOM   2034  HG3 GLU A 132     -13.850  -4.970  -1.479  1.00 92.12           H  
ATOM   2035  CD  GLU A 132     -15.480  -6.365  -1.437  1.00 92.12           C  
ATOM   2036  OE1 GLU A 132     -15.912  -6.207  -0.273  1.00 92.12           O  
ATOM   2037  OE2 GLU A 132     -16.166  -6.790  -2.395  1.00 92.12           O  
ATOM   2038  N   VAL A 133     -10.837  -7.562  -4.896  1.00 91.82           N  
ATOM   2039  H   VAL A 133     -10.647  -8.176  -4.117  1.00 91.82           H  
ATOM   2040  CA  VAL A 133     -10.315  -7.957  -6.206  1.00 91.82           C  
ATOM   2041  HA  VAL A 133     -10.803  -7.342  -6.963  1.00 91.82           H  
ATOM   2042  C   VAL A 133     -10.655  -9.420  -6.483  1.00 91.82           C  
ATOM   2043  CB  VAL A 133      -8.798  -7.708  -6.338  1.00 91.82           C  
ATOM   2044  HB  VAL A 133      -8.499  -7.989  -7.347  1.00 91.82           H  
ATOM   2045  O   VAL A 133     -10.681 -10.227  -5.548  1.00 91.82           O  
ATOM   2046  CG1 VAL A 133      -8.456  -6.224  -6.153  1.00 91.82           C  
ATOM   2047 HG11 VAL A 133      -7.406  -6.058  -6.395  1.00 91.82           H  
ATOM   2048 HG12 VAL A 133      -8.641  -5.915  -5.124  1.00 91.82           H  
ATOM   2049 HG13 VAL A 133      -9.068  -5.621  -6.823  1.00 91.82           H  
ATOM   2050  CG2 VAL A 133      -7.952  -8.525  -5.353  1.00 91.82           C  
ATOM   2051 HG21 VAL A 133      -6.899  -8.272  -5.481  1.00 91.82           H  
ATOM   2052 HG22 VAL A 133      -8.078  -9.590  -5.546  1.00 91.82           H  
ATOM   2053 HG23 VAL A 133      -8.249  -8.306  -4.327  1.00 91.82           H  
ATOM   2054  N   PRO A 134     -10.900  -9.807  -7.743  1.00 89.76           N  
ATOM   2055  CA  PRO A 134     -11.021 -11.204  -8.113  1.00 89.76           C  
ATOM   2056  HA  PRO A 134     -11.901 -11.605  -7.610  1.00 89.76           H  
ATOM   2057  C   PRO A 134      -9.774 -11.989  -7.718  1.00 89.76           C  
ATOM   2058  CB  PRO A 134     -11.251 -11.225  -9.625  1.00 89.76           C  
ATOM   2059  HB2 PRO A 134     -10.297 -11.230 -10.153  1.00 89.76           H  
ATOM   2060  HB3 PRO A 134     -11.875 -12.064  -9.932  1.00 89.76           H  
ATOM   2061  O   PRO A 134      -8.646 -11.516  -7.875  1.00 89.76           O  
ATOM   2062  CG  PRO A 134     -11.938  -9.886  -9.859  1.00 89.76           C  
ATOM   2063  HG2 PRO A 134     -12.982  -9.952  -9.554  1.00 89.76           H  
ATOM   2064  HG3 PRO A 134     -11.873  -9.567 -10.899  1.00 89.76           H  
ATOM   2065  CD  PRO A 134     -11.177  -8.977  -8.895  1.00 89.76           C  
ATOM   2066  HD2 PRO A 134     -10.226  -8.666  -9.327  1.00 89.76           H  
ATOM   2067  HD3 PRO A 134     -11.800  -8.119  -8.641  1.00 89.76           H  
ATOM   2068  N   VAL A 135      -9.958 -13.220  -7.248  1.00 88.47           N  
ATOM   2069  H   VAL A 135     -10.904 -13.562  -7.158  1.00 88.47           H  
ATOM   2070  CA  VAL A 135      -8.829 -14.105  -6.905  1.00 88.47           C  
ATOM   2071  HA  VAL A 135      -8.187 -13.575  -6.202  1.00 88.47           H  
ATOM   2072  C   VAL A 135      -7.962 -14.422  -8.134  1.00 88.47           C  
ATOM   2073  CB  VAL A 135      -9.316 -15.386  -6.209  1.00 88.47           C  
ATOM   2074  HB  VAL A 135      -8.444 -15.991  -5.962  1.00 88.47           H  
ATOM   2075  O   VAL A 135      -6.759 -14.646  -8.010  1.00 88.47           O  
ATOM   2076  CG1 VAL A 135     -10.004 -15.067  -4.879  1.00 88.47           C  
ATOM   2077 HG11 VAL A 135     -10.895 -14.461  -5.043  1.00 88.47           H  
ATOM   2078 HG12 VAL A 135     -10.295 -15.995  -4.385  1.00 88.47           H  
ATOM   2079 HG13 VAL A 135      -9.315 -14.524  -4.232  1.00 88.47           H  
ATOM   2080  CG2 VAL A 135     -10.252 -16.219  -7.089  1.00 88.47           C  
ATOM   2081 HG21 VAL A 135     -10.599 -17.096  -6.543  1.00 88.47           H  
ATOM   2082 HG22 VAL A 135      -9.742 -16.562  -7.989  1.00 88.47           H  
ATOM   2083 HG23 VAL A 135     -11.124 -15.641  -7.393  1.00 88.47           H  
ATOM   2084  N   SER A 136      -8.543 -14.338  -9.336  1.00 88.48           N  
ATOM   2085  H   SER A 136      -9.527 -14.112  -9.367  1.00 88.48           H  
ATOM   2086  CA  SER A 136      -7.853 -14.418 -10.630  1.00 88.48           C  
ATOM   2087  HA  SER A 136      -7.300 -15.357 -10.667  1.00 88.48           H  
ATOM   2088  C   SER A 136      -6.847 -13.279 -10.865  1.00 88.48           C  
ATOM   2089  CB  SER A 136      -8.892 -14.448 -11.759  1.00 88.48           C  
ATOM   2090  HB2 SER A 136      -8.390 -14.456 -12.727  1.00 88.48           H  
ATOM   2091  HB3 SER A 136      -9.496 -15.351 -11.668  1.00 88.48           H  
ATOM   2092  O   SER A 136      -5.931 -13.446 -11.672  1.00 88.48           O  
ATOM   2093  OG  SER A 136      -9.732 -13.315 -11.664  1.00 88.48           O  
ATOM   2094  HG  SER A 136     -10.464 -13.382 -12.281  1.00 88.48           H  
ATOM   2095  N   SER A 137      -6.941 -12.169 -10.124  1.00 90.92           N  
ATOM   2096  H   SER A 137      -7.738 -12.082  -9.510  1.00 90.92           H  
ATOM   2097  CA  SER A 137      -6.013 -11.025 -10.155  1.00 90.92           C  
ATOM   2098  HA  SER A 137      -5.478 -11.031 -11.105  1.00 90.92           H  
ATOM   2099  C   SER A 137      -4.950 -11.068  -9.055  1.00 90.92           C  
ATOM   2100  CB  SER A 137      -6.783  -9.704 -10.082  1.00 90.92           C  
ATOM   2101  HB2 SER A 137      -6.087  -8.866 -10.034  1.00 90.92           H  
ATOM   2102  HB3 SER A 137      -7.410  -9.690  -9.191  1.00 90.92           H  
ATOM   2103  O   SER A 137      -4.252 -10.076  -8.848  1.00 90.92           O  
ATOM   2104  OG  SER A 137      -7.582  -9.559 -11.231  1.00 90.92           O  
ATOM   2105  HG  SER A 137      -7.037  -9.221 -11.945  1.00 90.92           H  
ATOM   2106  N   LEU A 138      -4.803 -12.196  -8.352  1.00 93.26           N  
ATOM   2107  H   LEU A 138      -5.449 -12.955  -8.519  1.00 93.26           H  
ATOM   2108  CA  LEU A 138      -3.766 -12.403  -7.340  1.00 93.26           C  
ATOM   2109  HA  LEU A 138      -3.328 -11.442  -7.071  1.00 93.26           H  
ATOM   2110  C   LEU A 138      -2.640 -13.287  -7.874  1.00 93.26           C  
ATOM   2111  CB  LEU A 138      -4.374 -13.015  -6.070  1.00 93.26           C  
ATOM   2112  HB2 LEU A 138      -4.773 -13.998  -6.321  1.00 93.26           H  
ATOM   2113  HB3 LEU A 138      -3.576 -13.156  -5.341  1.00 93.26           H  
ATOM   2114  O   LEU A 138      -2.877 -14.279  -8.568  1.00 93.26           O  
ATOM   2115  CG  LEU A 138      -5.499 -12.196  -5.419  1.00 93.26           C  
ATOM   2116  HG  LEU A 138      -6.353 -12.139  -6.094  1.00 93.26           H  
ATOM   2117  CD1 LEU A 138      -5.935 -12.908  -4.140  1.00 93.26           C  
ATOM   2118 HD11 LEU A 138      -6.772 -12.369  -3.695  1.00 93.26           H  
ATOM   2119 HD12 LEU A 138      -5.112 -12.937  -3.426  1.00 93.26           H  
ATOM   2120 HD13 LEU A 138      -6.254 -13.924  -4.375  1.00 93.26           H  
ATOM   2121  CD2 LEU A 138      -5.059 -10.778  -5.060  1.00 93.26           C  
ATOM   2122 HD21 LEU A 138      -4.887 -10.205  -5.971  1.00 93.26           H  
ATOM   2123 HD22 LEU A 138      -4.149 -10.804  -4.461  1.00 93.26           H  
ATOM   2124 HD23 LEU A 138      -5.850 -10.287  -4.493  1.00 93.26           H  
ATOM   2125  N   ARG A 139      -1.398 -12.946  -7.534  1.00 95.29           N  
ATOM   2126  H   ARG A 139      -1.287 -12.078  -7.030  1.00 95.29           H  
ATOM   2127  CA  ARG A 139      -0.189 -13.730  -7.819  1.00 95.29           C  
ATOM   2128  HA  ARG A 139      -0.478 -14.725  -8.158  1.00 95.29           H  
ATOM   2129  C   ARG A 139       0.627 -13.922  -6.556  1.00 95.29           C  
ATOM   2130  CB  ARG A 139       0.665 -13.055  -8.906  1.00 95.29           C  
ATOM   2131  HB2 ARG A 139       0.961 -12.065  -8.558  1.00 95.29           H  
ATOM   2132  HB3 ARG A 139       1.570 -13.639  -9.069  1.00 95.29           H  
ATOM   2133  O   ARG A 139       0.628 -13.078  -5.656  1.00 95.29           O  
ATOM   2134  CG  ARG A 139      -0.056 -12.893 -10.246  1.00 95.29           C  
ATOM   2135  HG2 ARG A 139       0.612 -12.394 -10.948  1.00 95.29           H  
ATOM   2136  HG3 ARG A 139      -0.938 -12.268 -10.107  1.00 95.29           H  
ATOM   2137  CD  ARG A 139      -0.484 -14.230 -10.847  1.00 95.29           C  
ATOM   2138  HD2 ARG A 139      -1.178 -14.745 -10.183  1.00 95.29           H  
ATOM   2139  HD3 ARG A 139       0.375 -14.894 -10.940  1.00 95.29           H  
ATOM   2140  NE  ARG A 139      -1.113 -14.025 -12.155  1.00 95.29           N  
ATOM   2141  HE  ARG A 139      -0.522 -14.068 -12.973  1.00 95.29           H  
ATOM   2142  NH1 ARG A 139      -3.244 -13.765 -11.376  1.00 95.29           N  
ATOM   2143 HH11 ARG A 139      -4.228 -13.636 -11.562  1.00 95.29           H  
ATOM   2144 HH12 ARG A 139      -2.937 -13.906 -10.424  1.00 95.29           H  
ATOM   2145  NH2 ARG A 139      -2.880 -13.759 -13.565  1.00 95.29           N  
ATOM   2146 HH21 ARG A 139      -2.289 -14.022 -14.341  1.00 95.29           H  
ATOM   2147 HH22 ARG A 139      -3.873 -13.623 -13.694  1.00 95.29           H  
ATOM   2148  CZ  ARG A 139      -2.401 -13.849 -12.361  1.00 95.29           C  
ATOM   2149  N   LYS A 140       1.364 -15.029  -6.503  1.00 95.31           N  
ATOM   2150  H   LYS A 140       1.345 -15.662  -7.290  1.00 95.31           H  
ATOM   2151  CA  LYS A 140       2.268 -15.303  -5.390  1.00 95.31           C  
ATOM   2152  HA  LYS A 140       1.709 -15.193  -4.461  1.00 95.31           H  
ATOM   2153  C   LYS A 140       3.402 -14.287  -5.386  1.00 95.31           C  
ATOM   2154  CB  LYS A 140       2.790 -16.738  -5.479  1.00 95.31           C  
ATOM   2155  HB2 LYS A 140       3.451 -16.846  -6.339  1.00 95.31           H  
ATOM   2156  HB3 LYS A 140       1.952 -17.425  -5.596  1.00 95.31           H  
ATOM   2157  O   LYS A 140       4.063 -14.096  -6.407  1.00 95.31           O  
ATOM   2158  CG  LYS A 140       3.546 -17.082  -4.193  1.00 95.31           C  
ATOM   2159  HG2 LYS A 140       4.486 -16.531  -4.169  1.00 95.31           H  
ATOM   2160  HG3 LYS A 140       2.943 -16.798  -3.330  1.00 95.31           H  
ATOM   2161  CD  LYS A 140       3.837 -18.578  -4.123  1.00 95.31           C  
ATOM   2162  HD2 LYS A 140       4.334 -18.866  -5.049  1.00 95.31           H  
ATOM   2163  HD3 LYS A 140       2.911 -19.145  -4.031  1.00 95.31           H  
ATOM   2164  CE  LYS A 140       4.768 -18.876  -2.948  1.00 95.31           C  
ATOM   2165  HE2 LYS A 140       5.079 -19.920  -2.983  1.00 95.31           H  
ATOM   2166  HE3 LYS A 140       5.666 -18.271  -3.072  1.00 95.31           H  
ATOM   2167  NZ  LYS A 140       4.177 -18.554  -1.628  1.00 95.31           N  
ATOM   2168  HZ1 LYS A 140       4.919 -18.602  -0.944  1.00 95.31           H  
ATOM   2169  HZ2 LYS A 140       3.410 -19.160  -1.375  1.00 95.31           H  
ATOM   2170  HZ3 LYS A 140       3.826 -17.607  -1.596  1.00 95.31           H  
ATOM   2171  N   MET A 141       3.639 -13.650  -4.247  1.00 97.68           N  
ATOM   2172  H   MET A 141       3.086 -13.870  -3.430  1.00 97.68           H  
ATOM   2173  CA  MET A 141       4.773 -12.751  -4.087  1.00 97.68           C  
ATOM   2174  HA  MET A 141       4.903 -12.189  -5.012  1.00 97.68           H  
ATOM   2175  C   MET A 141       6.053 -13.540  -3.813  1.00 97.68           C  
ATOM   2176  CB  MET A 141       4.475 -11.754  -2.972  1.00 97.68           C  
ATOM   2177  HB2 MET A 141       3.503 -11.299  -3.161  1.00 97.68           H  
ATOM   2178  HB3 MET A 141       4.438 -12.269  -2.012  1.00 97.68           H  
ATOM   2179  O   MET A 141       6.051 -14.492  -3.038  1.00 97.68           O  
ATOM   2180  CG  MET A 141       5.532 -10.653  -2.919  1.00 97.68           C  
ATOM   2181  HG2 MET A 141       5.620 -10.174  -3.894  1.00 97.68           H  
ATOM   2182  HG3 MET A 141       6.494 -11.092  -2.653  1.00 97.68           H  
ATOM   2183  SD  MET A 141       5.137  -9.408  -1.688  1.00 97.68           S  
ATOM   2184  CE  MET A 141       3.807  -8.517  -2.500  1.00 97.68           C  
ATOM   2185  HE1 MET A 141       3.023  -8.299  -1.774  1.00 97.68           H  
ATOM   2186  HE2 MET A 141       3.411  -9.104  -3.328  1.00 97.68           H  
ATOM   2187  HE3 MET A 141       4.208  -7.584  -2.895  1.00 97.68           H  
ATOM   2188  N   LEU A 142       7.151 -13.112  -4.432  1.00 97.89           N  
ATOM   2189  H   LEU A 142       7.071 -12.307  -5.037  1.00 97.89           H  
ATOM   2190  CA  LEU A 142       8.490 -13.636  -4.180  1.00 97.89           C  
ATOM   2191  HA  LEU A 142       8.417 -14.576  -3.633  1.00 97.89           H  
ATOM   2192  C   LEU A 142       9.297 -12.668  -3.320  1.00 97.89           C  
ATOM   2193  CB  LEU A 142       9.214 -13.891  -5.507  1.00 97.89           C  
ATOM   2194  HB2 LEU A 142      10.208 -14.285  -5.295  1.00 97.89           H  
ATOM   2195  HB3 LEU A 142       9.334 -12.938  -6.021  1.00 97.89           H  
ATOM   2196  O   LEU A 142       9.092 -11.454  -3.383  1.00 97.89           O  
ATOM   2197  CG  LEU A 142       8.487 -14.866  -6.440  1.00 97.89           C  
ATOM   2198  HG  LEU A 142       7.504 -14.466  -6.693  1.00 97.89           H  
ATOM   2199  CD1 LEU A 142       9.301 -14.975  -7.717  1.00 97.89           C  
ATOM   2200 HD11 LEU A 142       9.410 -13.978  -8.144  1.00 97.89           H  
ATOM   2201 HD12 LEU A 142      10.278 -15.415  -7.520  1.00 97.89           H  
ATOM   2202 HD13 LEU A 142       8.741 -15.588  -8.424  1.00 97.89           H  
ATOM   2203  CD2 LEU A 142       8.325 -16.256  -5.834  1.00 97.89           C  
ATOM   2204 HD21 LEU A 142       9.288 -16.650  -5.510  1.00 97.89           H  
ATOM   2205 HD22 LEU A 142       7.642 -16.219  -4.986  1.00 97.89           H  
ATOM   2206 HD23 LEU A 142       7.892 -16.928  -6.575  1.00 97.89           H  
ATOM   2207  N   ALA A 143      10.276 -13.207  -2.591  1.00 97.32           N  
ATOM   2208  H   ALA A 143      10.355 -14.213  -2.561  1.00 97.32           H  
ATOM   2209  CA  ALA A 143      11.124 -12.438  -1.683  1.00 97.32           C  
ATOM   2210  HA  ALA A 143      10.507 -12.041  -0.876  1.00 97.32           H  
ATOM   2211  C   ALA A 143      11.803 -11.239  -2.374  1.00 97.32           C  
ATOM   2212  CB  ALA A 143      12.147 -13.399  -1.068  1.00 97.32           C  
ATOM   2213  HB1 ALA A 143      11.634 -14.194  -0.526  1.00 97.32           H  
ATOM   2214  HB2 ALA A 143      12.777 -12.856  -0.364  1.00 97.32           H  
ATOM   2215  HB3 ALA A 143      12.776 -13.834  -1.844  1.00 97.32           H  
ATOM   2216  O   ALA A 143      11.922 -10.172  -1.783  1.00 97.32           O  
ATOM   2217  N   GLU A 144      12.152 -11.344  -3.664  1.00 97.55           N  
ATOM   2218  H   GLU A 144      11.978 -12.221  -4.133  1.00 97.55           H  
ATOM   2219  CA  GLU A 144      12.799 -10.252  -4.414  1.00 97.55           C  
ATOM   2220  HA  GLU A 144      13.696  -9.971  -3.864  1.00 97.55           H  
ATOM   2221  C   GLU A 144      11.969  -8.960  -4.555  1.00 97.55           C  
ATOM   2222  CB  GLU A 144      13.237 -10.745  -5.805  1.00 97.55           C  
ATOM   2223  HB2 GLU A 144      13.916  -9.998  -6.218  1.00 97.55           H  
ATOM   2224  HB3 GLU A 144      13.798 -11.673  -5.700  1.00 97.55           H  
ATOM   2225  O   GLU A 144      12.505  -7.939  -5.003  1.00 97.55           O  
ATOM   2226  CG  GLU A 144      12.086 -10.961  -6.806  1.00 97.55           C  
ATOM   2227  HG2 GLU A 144      11.408 -10.107  -6.797  1.00 97.55           H  
ATOM   2228  HG3 GLU A 144      11.522 -11.849  -6.519  1.00 97.55           H  
ATOM   2229  CD  GLU A 144      12.641 -11.110  -8.226  1.00 97.55           C  
ATOM   2230  OE1 GLU A 144      12.732 -12.257  -8.715  1.00 97.55           O  
ATOM   2231  OE2 GLU A 144      13.059 -10.085  -8.829  1.00 97.55           O  
ATOM   2232  N   PHE A 145      10.674  -9.007  -4.221  1.00 98.30           N  
ATOM   2233  H   PHE A 145      10.300  -9.886  -3.894  1.00 98.30           H  
ATOM   2234  CA  PHE A 145       9.763  -7.861  -4.242  1.00 98.30           C  
ATOM   2235  HA  PHE A 145      10.215  -7.070  -4.841  1.00 98.30           H  
ATOM   2236  C   PHE A 145       9.534  -7.242  -2.851  1.00 98.30           C  
ATOM   2237  CB  PHE A 145       8.449  -8.267  -4.929  1.00 98.30           C  
ATOM   2238  HB2 PHE A 145       7.944  -9.005  -4.305  1.00 98.30           H  
ATOM   2239  HB3 PHE A 145       7.800  -7.394  -4.989  1.00 98.30           H  
ATOM   2240  O   PHE A 145       8.840  -6.229  -2.752  1.00 98.30           O  
ATOM   2241  CG  PHE A 145       8.618  -8.823  -6.335  1.00 98.30           C  
ATOM   2242  CD1 PHE A 145       9.194  -8.031  -7.347  1.00 98.30           C  
ATOM   2243  HD1 PHE A 145       9.510  -7.022  -7.125  1.00 98.30           H  
ATOM   2244  CD2 PHE A 145       8.207 -10.135  -6.633  1.00 98.30           C  
ATOM   2245  HD2 PHE A 145       7.769 -10.747  -5.859  1.00 98.30           H  
ATOM   2246  CE1 PHE A 145       9.359  -8.548  -8.644  1.00 98.30           C  
ATOM   2247  HE1 PHE A 145       9.798  -7.942  -9.423  1.00 98.30           H  
ATOM   2248  CE2 PHE A 145       8.371 -10.654  -7.930  1.00 98.30           C  
ATOM   2249  HE2 PHE A 145       8.059 -11.663  -8.154  1.00 98.30           H  
ATOM   2250  CZ  PHE A 145       8.950  -9.860  -8.934  1.00 98.30           C  
ATOM   2251  HZ  PHE A 145       9.087 -10.262  -9.927  1.00 98.30           H  
ATOM   2252  N   VAL A 146      10.122  -7.802  -1.786  1.00 97.93           N  
ATOM   2253  H   VAL A 146      10.679  -8.632  -1.930  1.00 97.93           H  
ATOM   2254  CA  VAL A 146       9.970  -7.307  -0.399  1.00 97.93           C  
ATOM   2255  HA  VAL A 146       9.593  -6.284  -0.421  1.00 97.93           H  
ATOM   2256  C   VAL A 146      11.273  -7.226   0.387  1.00 97.93           C  
ATOM   2257  CB  VAL A 146       8.955  -8.136   0.404  1.00 97.93           C  
ATOM   2258  HB  VAL A 146       8.933  -7.762   1.427  1.00 97.93           H  
ATOM   2259  O   VAL A 146      11.417  -6.331   1.214  1.00 97.93           O  
ATOM   2260  CG1 VAL A 146       7.567  -7.941  -0.192  1.00 97.93           C  
ATOM   2261 HG11 VAL A 146       7.550  -8.306  -1.219  1.00 97.93           H  
ATOM   2262 HG12 VAL A 146       7.302  -6.884  -0.178  1.00 97.93           H  
ATOM   2263 HG13 VAL A 146       6.841  -8.492   0.406  1.00 97.93           H  
ATOM   2264  CG2 VAL A 146       9.272  -9.635   0.442  1.00 97.93           C  
ATOM   2265 HG21 VAL A 146       8.550 -10.118   1.100  1.00 97.93           H  
ATOM   2266 HG22 VAL A 146      10.265  -9.807   0.857  1.00 97.93           H  
ATOM   2267 HG23 VAL A 146       9.204 -10.065  -0.557  1.00 97.93           H  
ATOM   2268  N   THR A 147      12.248  -8.097   0.118  1.00 97.03           N  
ATOM   2269  H   THR A 147      12.087  -8.836  -0.552  1.00 97.03           H  
ATOM   2270  CA  THR A 147      13.553  -8.068   0.787  1.00 97.03           C  
ATOM   2271  HA  THR A 147      13.392  -8.138   1.862  1.00 97.03           H  
ATOM   2272  C   THR A 147      14.263  -6.751   0.491  1.00 97.03           C  
ATOM   2273  CB  THR A 147      14.434  -9.243   0.345  1.00 97.03           C  
ATOM   2274  HB  THR A 147      14.651  -9.158  -0.720  1.00 97.03           H  
ATOM   2275  O   THR A 147      14.444  -6.395  -0.674  1.00 97.03           O  
ATOM   2276  CG2 THR A 147      15.747  -9.309   1.121  1.00 97.03           C  
ATOM   2277 HG21 THR A 147      15.556  -9.315   2.194  1.00 97.03           H  
ATOM   2278 HG22 THR A 147      16.370  -8.448   0.878  1.00 97.03           H  
ATOM   2279 HG23 THR A 147      16.290 -10.212   0.845  1.00 97.03           H  
ATOM   2280  OG1 THR A 147      13.773 -10.468   0.573  1.00 97.03           O  
ATOM   2281  HG1 THR A 147      13.518 -10.497   1.498  1.00 97.03           H  
ATOM   2282  N   ASP A 148      14.642  -6.031   1.550  1.00 96.46           N  
ATOM   2283  H   ASP A 148      14.516  -6.424   2.471  1.00 96.46           H  
ATOM   2284  CA  ASP A 148      15.233  -4.685   1.495  1.00 96.46           C  
ATOM   2285  HA  ASP A 148      15.258  -4.318   2.521  1.00 96.46           H  
ATOM   2286  C   ASP A 148      14.378  -3.665   0.715  1.00 96.46           C  
ATOM   2287  CB  ASP A 148      16.695  -4.756   1.025  1.00 96.46           C  
ATOM   2288  HB2 ASP A 148      16.723  -5.061  -0.021  1.00 96.46           H  
ATOM   2289  HB3 ASP A 148      17.138  -3.763   1.095  1.00 96.46           H  
ATOM   2290  O   ASP A 148      14.875  -2.667   0.185  1.00 96.46           O  
ATOM   2291  CG  ASP A 148      17.542  -5.717   1.863  1.00 96.46           C  
ATOM   2292  OD1 ASP A 148      17.399  -5.692   3.106  1.00 96.46           O  
ATOM   2293  OD2 ASP A 148      18.346  -6.459   1.253  1.00 96.46           O  
ATOM   2294  N   LEU A 149      13.068  -3.919   0.629  1.00 98.30           N  
ATOM   2295  H   LEU A 149      12.724  -4.765   1.060  1.00 98.30           H  
ATOM   2296  CA  LEU A 149      12.096  -3.076  -0.048  1.00 98.30           C  
ATOM   2297  HA  LEU A 149      12.577  -2.131  -0.299  1.00 98.30           H  
ATOM   2298  C   LEU A 149      10.929  -2.766   0.901  1.00 98.30           C  
ATOM   2299  CB  LEU A 149      11.637  -3.750  -1.358  1.00 98.30           C  
ATOM   2300  HB2 LEU A 149      11.286  -4.754  -1.122  1.00 98.30           H  
ATOM   2301  HB3 LEU A 149      10.792  -3.191  -1.760  1.00 98.30           H  
ATOM   2302  O   LEU A 149       9.859  -3.350   0.743  1.00 98.30           O  
ATOM   2303  CG  LEU A 149      12.713  -3.852  -2.451  1.00 98.30           C  
ATOM   2304  HG  LEU A 149      13.598  -4.364  -2.072  1.00 98.30           H  
ATOM   2305  CD1 LEU A 149      12.160  -4.659  -3.628  1.00 98.30           C  
ATOM   2306 HD11 LEU A 149      11.246  -4.200  -4.006  1.00 98.30           H  
ATOM   2307 HD12 LEU A 149      11.935  -5.667  -3.278  1.00 98.30           H  
ATOM   2308 HD13 LEU A 149      12.912  -4.737  -4.413  1.00 98.30           H  
ATOM   2309  CD2 LEU A 149      13.129  -2.472  -2.971  1.00 98.30           C  
ATOM   2310 HD21 LEU A 149      13.709  -1.967  -2.198  1.00 98.30           H  
ATOM   2311 HD22 LEU A 149      13.773  -2.582  -3.843  1.00 98.30           H  
ATOM   2312 HD23 LEU A 149      12.245  -1.882  -3.210  1.00 98.30           H  
ATOM   2313  N   PRO A 150      11.092  -1.859   1.877  1.00 98.58           N  
ATOM   2314  CA  PRO A 150       9.981  -1.440   2.725  1.00 98.58           C  
ATOM   2315  HA  PRO A 150       9.663  -2.295   3.322  1.00 98.58           H  
ATOM   2316  C   PRO A 150       8.764  -0.916   1.935  1.00 98.58           C  
ATOM   2317  CB  PRO A 150      10.560  -0.377   3.658  1.00 98.58           C  
ATOM   2318  HB2 PRO A 150      10.805  -0.823   4.622  1.00 98.58           H  
ATOM   2319  HB3 PRO A 150       9.863   0.452   3.778  1.00 98.58           H  
ATOM   2320  O   PRO A 150       8.880  -0.334   0.854  1.00 98.58           O  
ATOM   2321  CG  PRO A 150      11.835   0.102   2.968  1.00 98.58           C  
ATOM   2322  HG2 PRO A 150      12.576   0.456   3.685  1.00 98.58           H  
ATOM   2323  HG3 PRO A 150      11.591   0.879   2.245  1.00 98.58           H  
ATOM   2324  CD  PRO A 150      12.309  -1.141   2.228  1.00 98.58           C  
ATOM   2325  HD2 PRO A 150      12.906  -1.760   2.898  1.00 98.58           H  
ATOM   2326  HD3 PRO A 150      12.902  -0.854   1.360  1.00 98.58           H  
ATOM   2327  N   ALA A 151       7.565  -1.127   2.463  1.00 98.76           N  
ATOM   2328  H   ALA A 151       7.514  -1.610   3.348  1.00 98.76           H  
ATOM   2329  CA  ALA A 151       6.337  -0.514   1.976  1.00 98.76           C  
ATOM   2330  HA  ALA A 151       6.284  -0.619   0.892  1.00 98.76           H  
ATOM   2331  C   ALA A 151       6.304   0.987   2.264  1.00 98.76           C  
ATOM   2332  CB  ALA A 151       5.144  -1.259   2.560  1.00 98.76           C  
ATOM   2333  HB1 ALA A 151       4.228  -0.695   2.379  1.00 98.76           H  
ATOM   2334  HB2 ALA A 151       5.269  -1.400   3.634  1.00 98.76           H  
ATOM   2335  HB3 ALA A 151       5.066  -2.224   2.061  1.00 98.76           H  
ATOM   2336  O   ALA A 151       6.897   1.470   3.230  1.00 98.76           O  
ATOM   2337  N   VAL A 152       5.641   1.738   1.386  1.00 98.61           N  
ATOM   2338  H   VAL A 152       5.202   1.276   0.602  1.00 98.61           H  
ATOM   2339  CA  VAL A 152       5.707   3.208   1.418  1.00 98.61           C  
ATOM   2340  HA  VAL A 152       6.515   3.499   2.089  1.00 98.61           H  
ATOM   2341  C   VAL A 152       4.470   3.882   2.000  1.00 98.61           C  
ATOM   2342  CB  VAL A 152       6.083   3.797   0.050  1.00 98.61           C  
ATOM   2343  HB  VAL A 152       6.133   4.882   0.146  1.00 98.61           H  
ATOM   2344  O   VAL A 152       4.580   5.034   2.409  1.00 98.61           O  
ATOM   2345  CG1 VAL A 152       7.467   3.306  -0.392  1.00 98.61           C  
ATOM   2346 HG11 VAL A 152       8.214   3.625   0.334  1.00 98.61           H  
ATOM   2347 HG12 VAL A 152       7.716   3.722  -1.368  1.00 98.61           H  
ATOM   2348 HG13 VAL A 152       7.481   2.218  -0.454  1.00 98.61           H  
ATOM   2349  CG2 VAL A 152       5.066   3.474  -1.041  1.00 98.61           C  
ATOM   2350 HG21 VAL A 152       5.374   3.927  -1.983  1.00 98.61           H  
ATOM   2351 HG22 VAL A 152       4.985   2.396  -1.180  1.00 98.61           H  
ATOM   2352 HG23 VAL A 152       4.090   3.873  -0.763  1.00 98.61           H  
ATOM   2353  N   ALA A 153       3.320   3.205   2.064  1.00 98.68           N  
ATOM   2354  H   ALA A 153       3.286   2.240   1.769  1.00 98.68           H  
ATOM   2355  CA  ALA A 153       2.096   3.790   2.610  1.00 98.68           C  
ATOM   2356  HA  ALA A 153       2.119   4.867   2.444  1.00 98.68           H  
ATOM   2357  C   ALA A 153       2.013   3.590   4.126  1.00 98.68           C  
ATOM   2358  CB  ALA A 153       0.878   3.245   1.862  1.00 98.68           C  
ATOM   2359  HB1 ALA A 153      -0.024   3.724   2.242  1.00 98.68           H  
ATOM   2360  HB2 ALA A 153       0.968   3.472   0.800  1.00 98.68           H  
ATOM   2361  HB3 ALA A 153       0.784   2.169   2.010  1.00 98.68           H  
ATOM   2362  O   ALA A 153       1.329   2.691   4.613  1.00 98.68           O  
ATOM   2363  N   CYS A 154       2.715   4.439   4.874  1.00 98.73           N  
ATOM   2364  H   CYS A 154       3.245   5.170   4.421  1.00 98.73           H  
ATOM   2365  CA  CYS A 154       2.609   4.459   6.328  1.00 98.73           C  
ATOM   2366  HA  CYS A 154       2.804   3.456   6.709  1.00 98.73           H  
ATOM   2367  C   CYS A 154       1.190   4.861   6.751  1.00 98.73           C  
ATOM   2368  CB  CYS A 154       3.654   5.417   6.914  1.00 98.73           C  
ATOM   2369  HB2 CYS A 154       3.496   6.418   6.512  1.00 98.73           H  
ATOM   2370  HB3 CYS A 154       3.537   5.442   7.997  1.00 98.73           H  
ATOM   2371  O   CYS A 154       0.593   5.755   6.147  1.00 98.73           O  
ATOM   2372  SG  CYS A 154       5.322   4.832   6.496  1.00 98.73           S  
ATOM   2373  HG  CYS A 154       6.024   5.624   7.311  1.00 98.73           H  
ATOM   2374  N   GLN A 155       0.678   4.236   7.809  1.00 98.39           N  
ATOM   2375  H   GLN A 155       1.272   3.584   8.299  1.00 98.39           H  
ATOM   2376  CA  GLN A 155      -0.563   4.627   8.469  1.00 98.39           C  
ATOM   2377  HA  GLN A 155      -1.302   4.891   7.711  1.00 98.39           H  
ATOM   2378  C   GLN A 155      -0.315   5.848   9.351  1.00 98.39           C  
ATOM   2379  CB  GLN A 155      -1.120   3.478   9.313  1.00 98.39           C  
ATOM   2380  HB2 GLN A 155      -0.363   3.162  10.032  1.00 98.39           H  
ATOM   2381  HB3 GLN A 155      -1.988   3.842   9.862  1.00 98.39           H  
ATOM   2382  O   GLN A 155       0.637   5.898  10.136  1.00 98.39           O  
ATOM   2383  CG  GLN A 155      -1.550   2.280   8.458  1.00 98.39           C  
ATOM   2384  HG2 GLN A 155      -2.262   2.618   7.705  1.00 98.39           H  
ATOM   2385  HG3 GLN A 155      -0.683   1.864   7.944  1.00 98.39           H  
ATOM   2386  CD  GLN A 155      -2.201   1.171   9.279  1.00 98.39           C  
ATOM   2387  NE2 GLN A 155      -2.762   0.173   8.635  1.00 98.39           N  
ATOM   2388 HE21 GLN A 155      -3.171  -0.547   9.214  1.00 98.39           H  
ATOM   2389 HE22 GLN A 155      -2.739   0.140   7.626  1.00 98.39           H  
ATOM   2390  OE1 GLN A 155      -2.233   1.168  10.498  1.00 98.39           O  
ATOM   2391  N   ILE A 156      -1.185   6.839   9.221  1.00 98.69           N  
ATOM   2392  H   ILE A 156      -1.946   6.730   8.567  1.00 98.69           H  
ATOM   2393  CA  ILE A 156      -1.020   8.151   9.827  1.00 98.69           C  
ATOM   2394  HA  ILE A 156      -0.155   8.155  10.490  1.00 98.69           H  
ATOM   2395  C   ILE A 156      -2.261   8.489  10.635  1.00 98.69           C  
ATOM   2396  CB  ILE A 156      -0.796   9.200   8.728  1.00 98.69           C  
ATOM   2397  HB  ILE A 156      -1.704   9.213   8.124  1.00 98.69           H  
ATOM   2398  O   ILE A 156      -3.368   8.528  10.097  1.00 98.69           O  
ATOM   2399  CG1 ILE A 156       0.364   8.890   7.765  1.00 98.69           C  
ATOM   2400 HG12 ILE A 156       0.141   7.964   7.235  1.00 98.69           H  
ATOM   2401 HG13 ILE A 156       0.404   9.672   7.007  1.00 98.69           H  
ATOM   2402  CG2 ILE A 156      -0.624  10.597   9.321  1.00 98.69           C  
ATOM   2403 HG21 ILE A 156      -1.535  10.908   9.832  1.00 98.69           H  
ATOM   2404 HG22 ILE A 156       0.207  10.603  10.027  1.00 98.69           H  
ATOM   2405 HG23 ILE A 156      -0.438  11.298   8.507  1.00 98.69           H  
ATOM   2406  CD1 ILE A 156       1.750   8.768   8.397  1.00 98.69           C  
ATOM   2407 HD11 ILE A 156       2.443   8.506   7.598  1.00 98.69           H  
ATOM   2408 HD12 ILE A 156       2.056   9.714   8.844  1.00 98.69           H  
ATOM   2409 HD13 ILE A 156       1.766   7.978   9.148  1.00 98.69           H  
ATOM   2410  N   VAL A 157      -2.051   8.818  11.904  1.00 98.46           N  
ATOM   2411  H   VAL A 157      -1.110   8.738  12.261  1.00 98.46           H  
ATOM   2412  CA  VAL A 157      -3.051   9.448  12.764  1.00 98.46           C  
ATOM   2413  HA  VAL A 157      -4.044   9.298  12.340  1.00 98.46           H  
ATOM   2414  C   VAL A 157      -2.753  10.942  12.812  1.00 98.46           C  
ATOM   2415  CB  VAL A 157      -3.042   8.837  14.176  1.00 98.46           C  
ATOM   2416  HB  VAL A 157      -2.100   9.080  14.669  1.00 98.46           H  
ATOM   2417  O   VAL A 157      -1.654  11.353  13.188  1.00 98.46           O  
ATOM   2418  CG1 VAL A 157      -4.192   9.409  15.014  1.00 98.46           C  
ATOM   2419 HG11 VAL A 157      -4.081  10.487  15.125  1.00 98.46           H  
ATOM   2420 HG12 VAL A 157      -4.182   8.959  16.007  1.00 98.46           H  
ATOM   2421 HG13 VAL A 157      -5.144   9.192  14.530  1.00 98.46           H  
ATOM   2422  CG2 VAL A 157      -3.177   7.308  14.146  1.00 98.46           C  
ATOM   2423 HG21 VAL A 157      -3.239   6.919  15.162  1.00 98.46           H  
ATOM   2424 HG22 VAL A 157      -2.308   6.864  13.661  1.00 98.46           H  
ATOM   2425 HG23 VAL A 157      -4.073   7.022  13.595  1.00 98.46           H  
ATOM   2426  N   ILE A 158      -3.718  11.774  12.438  1.00 98.69           N  
ATOM   2427  H   ILE A 158      -4.594  11.387  12.117  1.00 98.69           H  
ATOM   2428  CA  ILE A 158      -3.605  13.226  12.582  1.00 98.69           C  
ATOM   2429  HA  ILE A 158      -2.570  13.521  12.411  1.00 98.69           H  
ATOM   2430  C   ILE A 158      -3.963  13.577  14.029  1.00 98.69           C  
ATOM   2431  CB  ILE A 158      -4.474  13.958  11.538  1.00 98.69           C  
ATOM   2432  HB  ILE A 158      -5.516  13.688  11.704  1.00 98.69           H  
ATOM   2433  O   ILE A 158      -5.100  13.391  14.466  1.00 98.69           O  
ATOM   2434  CG1 ILE A 158      -4.083  13.550  10.095  1.00 98.69           C  
ATOM   2435 HG12 ILE A 158      -3.999  12.466  10.019  1.00 98.69           H  
ATOM   2436 HG13 ILE A 158      -3.112  13.978   9.847  1.00 98.69           H  
ATOM   2437  CG2 ILE A 158      -4.312  15.481  11.720  1.00 98.69           C  
ATOM   2438 HG21 ILE A 158      -3.265  15.764  11.613  1.00 98.69           H  
ATOM   2439 HG22 ILE A 158      -4.909  16.024  10.987  1.00 98.69           H  
ATOM   2440 HG23 ILE A 158      -4.658  15.779  12.710  1.00 98.69           H  
ATOM   2441  CD1 ILE A 158      -5.109  13.983   9.040  1.00 98.69           C  
ATOM   2442 HD11 ILE A 158      -6.086  13.563   9.282  1.00 98.69           H  
ATOM   2443 HD12 ILE A 158      -4.800  13.611   8.063  1.00 98.69           H  
ATOM   2444 HD13 ILE A 158      -5.179  15.069   8.991  1.00 98.69           H  
ATOM   2445  N   GLU A 159      -2.988  14.071  14.788  1.00 98.41           N  
ATOM   2446  H   GLU A 159      -2.076  14.224  14.381  1.00 98.41           H  
ATOM   2447  CA  GLU A 159      -3.211  14.521  16.160  1.00 98.41           C  
ATOM   2448  HA  GLU A 159      -3.656  13.696  16.715  1.00 98.41           H  
ATOM   2449  C   GLU A 159      -4.206  15.686  16.197  1.00 98.41           C  
ATOM   2450  CB  GLU A 159      -1.898  14.904  16.862  1.00 98.41           C  
ATOM   2451  HB2 GLU A 159      -2.145  15.304  17.846  1.00 98.41           H  
ATOM   2452  HB3 GLU A 159      -1.389  15.680  16.291  1.00 98.41           H  
ATOM   2453  O   GLU A 159      -4.286  16.495  15.272  1.00 98.41           O  
ATOM   2454  CG  GLU A 159      -0.966  13.699  17.053  1.00 98.41           C  
ATOM   2455  HG2 GLU A 159      -1.560  12.859  17.412  1.00 98.41           H  
ATOM   2456  HG3 GLU A 159      -0.542  13.423  16.087  1.00 98.41           H  
ATOM   2457  CD  GLU A 159       0.175  13.966  18.052  1.00 98.41           C  
ATOM   2458  OE1 GLU A 159       0.554  13.008  18.758  1.00 98.41           O  
ATOM   2459  OE2 GLU A 159       0.686  15.111  18.108  1.00 98.41           O  
ATOM   2460  N   ASP A 160      -4.985  15.745  17.279  1.00 97.55           N  
ATOM   2461  H   ASP A 160      -4.767  15.128  18.048  1.00 97.55           H  
ATOM   2462  CA  ASP A 160      -6.033  16.745  17.510  1.00 97.55           C  
ATOM   2463  HA  ASP A 160      -6.552  16.437  18.417  1.00 97.55           H  
ATOM   2464  C   ASP A 160      -7.138  16.798  16.435  1.00 97.55           C  
ATOM   2465  CB  ASP A 160      -5.401  18.111  17.828  1.00 97.55           C  
ATOM   2466  HB2 ASP A 160      -4.841  18.468  16.963  1.00 97.55           H  
ATOM   2467  HB3 ASP A 160      -6.190  18.832  18.040  1.00 97.55           H  
ATOM   2468  O   ASP A 160      -7.946  17.733  16.410  1.00 97.55           O  
ATOM   2469  CG  ASP A 160      -4.476  18.049  19.046  1.00 97.55           C  
ATOM   2470  OD1 ASP A 160      -4.895  17.428  20.054  1.00 97.55           O  
ATOM   2471  OD2 ASP A 160      -3.385  18.659  18.986  1.00 97.55           O  
ATOM   2472  N   PHE A 161      -7.243  15.770  15.581  1.00 97.91           N  
ATOM   2473  H   PHE A 161      -6.520  15.065  15.571  1.00 97.91           H  
ATOM   2474  CA  PHE A 161      -8.317  15.697  14.598  1.00 97.91           C  
ATOM   2475  HA  PHE A 161      -8.221  16.610  14.011  1.00 97.91           H  
ATOM   2476  C   PHE A 161      -9.698  15.637  15.287  1.00 97.91           C  
ATOM   2477  CB  PHE A 161      -8.116  14.536  13.623  1.00 97.91           C  
ATOM   2478  HB2 PHE A 161      -8.405  13.598  14.096  1.00 97.91           H  
ATOM   2479  HB3 PHE A 161      -7.057  14.473  13.373  1.00 97.91           H  
ATOM   2480  O   PHE A 161      -9.887  14.905  16.269  1.00 97.91           O  
ATOM   2481  CG  PHE A 161      -8.871  14.724  12.322  1.00 97.91           C  
ATOM   2482  CD1 PHE A 161     -10.171  14.209  12.161  1.00 97.91           C  
ATOM   2483  HD1 PHE A 161     -10.645  13.663  12.963  1.00 97.91           H  
ATOM   2484  CD2 PHE A 161      -8.260  15.424  11.265  1.00 97.91           C  
ATOM   2485  HD2 PHE A 161      -7.267  15.828  11.390  1.00 97.91           H  
ATOM   2486  CE1 PHE A 161     -10.844  14.376  10.938  1.00 97.91           C  
ATOM   2487  HE1 PHE A 161     -11.822  13.939  10.803  1.00 97.91           H  
ATOM   2488  CE2 PHE A 161      -8.926  15.576  10.037  1.00 97.91           C  
ATOM   2489  HE2 PHE A 161      -8.441  16.089   9.220  1.00 97.91           H  
ATOM   2490  CZ  PHE A 161     -10.215  15.043   9.872  1.00 97.91           C  
ATOM   2491  HZ  PHE A 161     -10.714  15.123   8.918  1.00 97.91           H  
ATOM   2492  N   PRO A 162     -10.703  16.386  14.801  1.00 96.04           N  
ATOM   2493  CA  PRO A 162     -12.021  16.434  15.424  1.00 96.04           C  
ATOM   2494  HA  PRO A 162     -11.897  16.819  16.437  1.00 96.04           H  
ATOM   2495  C   PRO A 162     -12.704  15.061  15.473  1.00 96.04           C  
ATOM   2496  CB  PRO A 162     -12.825  17.449  14.602  1.00 96.04           C  
ATOM   2497  HB2 PRO A 162     -13.344  16.957  13.780  1.00 96.04           H  
ATOM   2498  HB3 PRO A 162     -13.529  18.006  15.220  1.00 96.04           H  
ATOM   2499  O   PRO A 162     -12.991  14.463  14.441  1.00 96.04           O  
ATOM   2500  CG  PRO A 162     -11.736  18.353  14.029  1.00 96.04           C  
ATOM   2501  HG2 PRO A 162     -11.435  19.091  14.773  1.00 96.04           H  
ATOM   2502  HG3 PRO A 162     -12.028  18.834  13.096  1.00 96.04           H  
ATOM   2503  CD  PRO A 162     -10.590  17.399  13.766  1.00 96.04           C  
ATOM   2504  HD2 PRO A 162     -10.701  16.937  12.785  1.00 96.04           H  
ATOM   2505  HD3 PRO A 162      -9.658  17.961  13.825  1.00 96.04           H  
ATOM   2506  N   LYS A 163     -13.076  14.599  16.676  1.00 91.76           N  
ATOM   2507  H   LYS A 163     -12.708  15.094  17.477  1.00 91.76           H  
ATOM   2508  CA  LYS A 163     -13.758  13.300  16.886  1.00 91.76           C  
ATOM   2509  HA  LYS A 163     -13.112  12.507  16.508  1.00 91.76           H  
ATOM   2510  C   LYS A 163     -15.085  13.143  16.133  1.00 91.76           C  
ATOM   2511  CB  LYS A 163     -14.033  13.076  18.381  1.00 91.76           C  
ATOM   2512  HB2 LYS A 163     -14.624  12.167  18.488  1.00 91.76           H  
ATOM   2513  HB3 LYS A 163     -14.616  13.910  18.772  1.00 91.76           H  
ATOM   2514  O   LYS A 163     -15.555  12.027  15.950  1.00 91.76           O  
ATOM   2515  CG  LYS A 163     -12.754  12.911  19.207  1.00 91.76           C  
ATOM   2516  HG2 LYS A 163     -12.188  13.842  19.198  1.00 91.76           H  
ATOM   2517  HG3 LYS A 163     -12.144  12.121  18.768  1.00 91.76           H  
ATOM   2518  CD  LYS A 163     -13.100  12.536  20.654  1.00 91.76           C  
ATOM   2519  HD2 LYS A 163     -13.663  11.603  20.657  1.00 91.76           H  
ATOM   2520  HD3 LYS A 163     -13.699  13.330  21.101  1.00 91.76           H  
ATOM   2521  CE  LYS A 163     -11.796  12.357  21.436  1.00 91.76           C  
ATOM   2522  HE2 LYS A 163     -11.186  11.616  20.920  1.00 91.76           H  
ATOM   2523  HE3 LYS A 163     -11.245  13.297  21.413  1.00 91.76           H  
ATOM   2524  NZ  LYS A 163     -12.043  11.934  22.835  1.00 91.76           N  
ATOM   2525  HZ1 LYS A 163     -12.593  12.628  23.320  1.00 91.76           H  
ATOM   2526  HZ2 LYS A 163     -11.158  11.827  23.310  1.00 91.76           H  
ATOM   2527  HZ3 LYS A 163     -12.521  11.045  22.846  1.00 91.76           H  
ATOM   2528  N   GLN A 164     -15.732  14.255  15.793  1.00 90.99           N  
ATOM   2529  H   GLN A 164     -15.243  15.126  15.947  1.00 90.99           H  
ATOM   2530  CA  GLN A 164     -16.984  14.307  15.035  1.00 90.99           C  
ATOM   2531  HA  GLN A 164     -17.130  13.365  14.508  1.00 90.99           H  
ATOM   2532  C   GLN A 164     -16.864  15.396  13.965  1.00 90.99           C  
ATOM   2533  CB  GLN A 164     -18.188  14.537  15.970  1.00 90.99           C  
ATOM   2534  HB2 GLN A 164     -18.019  15.434  16.566  1.00 90.99           H  
ATOM   2535  HB3 GLN A 164     -19.075  14.693  15.355  1.00 90.99           H  
ATOM   2536  O   GLN A 164     -17.546  16.420  14.024  1.00 90.99           O  
ATOM   2537  CG  GLN A 164     -18.460  13.350  16.902  1.00 90.99           C  
ATOM   2538  HG2 GLN A 164     -18.607  12.452  16.302  1.00 90.99           H  
ATOM   2539  HG3 GLN A 164     -17.597  13.189  17.549  1.00 90.99           H  
ATOM   2540  CD  GLN A 164     -19.687  13.545  17.789  1.00 90.99           C  
ATOM   2541  NE2 GLN A 164     -19.963  12.610  18.670  1.00 90.99           N  
ATOM   2542 HE21 GLN A 164     -20.811  12.753  19.200  1.00 90.99           H  
ATOM   2543 HE22 GLN A 164     -19.416  11.762  18.694  1.00 90.99           H  
ATOM   2544  OE1 GLN A 164     -20.419  14.518  17.734  1.00 90.99           O  
ATOM   2545  N   ALA A 165     -15.937  15.210  13.023  1.00 94.69           N  
ATOM   2546  H   ALA A 165     -15.369  14.376  13.035  1.00 94.69           H  
ATOM   2547  CA  ALA A 165     -15.773  16.130  11.906  1.00 94.69           C  
ATOM   2548  HA  ALA A 165     -15.564  17.123  12.305  1.00 94.69           H  
ATOM   2549  C   ALA A 165     -17.068  16.201  11.079  1.00 94.69           C  
ATOM   2550  CB  ALA A 165     -14.569  15.690  11.069  1.00 94.69           C  
ATOM   2551  HB1 ALA A 165     -14.411  16.391  10.250  1.00 94.69           H  
ATOM   2552  HB2 ALA A 165     -13.672  15.661  11.689  1.00 94.69           H  
ATOM   2553  HB3 ALA A 165     -14.746  14.695  10.662  1.00 94.69           H  
ATOM   2554  O   ALA A 165     -17.614  15.183  10.648  1.00 94.69           O  
ATOM   2555  N   THR A 166     -17.582  17.411  10.858  1.00 96.31           N  
ATOM   2556  H   THR A 166     -17.108  18.225  11.223  1.00 96.31           H  
ATOM   2557  CA  THR A 166     -18.772  17.597  10.021  1.00 96.31           C  
ATOM   2558  HA  THR A 166     -19.499  16.834  10.297  1.00 96.31           H  
ATOM   2559  C   THR A 166     -18.423  17.395   8.546  1.00 96.31           C  
ATOM   2560  CB  THR A 166     -19.437  18.966  10.235  1.00 96.31           C  
ATOM   2561  HB  THR A 166     -20.396  18.965   9.718  1.00 96.31           H  
ATOM   2562  O   THR A 166     -17.265  17.510   8.138  1.00 96.31           O  
ATOM   2563  CG2 THR A 166     -19.694  19.293  11.705  1.00 96.31           C  
ATOM   2564 HG21 THR A 166     -20.258  18.482  12.167  1.00 96.31           H  
ATOM   2565 HG22 THR A 166     -20.272  20.214  11.782  1.00 96.31           H  
ATOM   2566 HG23 THR A 166     -18.753  19.417  12.241  1.00 96.31           H  
ATOM   2567  OG1 THR A 166     -18.648  19.989   9.683  1.00 96.31           O  
ATOM   2568  HG1 THR A 166     -18.856  20.803  10.147  1.00 96.31           H  
ATOM   2569  N   ALA A 167     -19.435  17.161   7.705  1.00 96.72           N  
ATOM   2570  H   ALA A 167     -20.364  17.016   8.076  1.00 96.72           H  
ATOM   2571  CA  ALA A 167     -19.238  17.081   6.257  1.00 96.72           C  
ATOM   2572  HA  ALA A 167     -18.583  16.238   6.039  1.00 96.72           H  
ATOM   2573  C   ALA A 167     -18.569  18.347   5.682  1.00 96.72           C  
ATOM   2574  CB  ALA A 167     -20.600  16.831   5.600  1.00 96.72           C  
ATOM   2575  HB1 ALA A 167     -20.470  16.738   4.522  1.00 96.72           H  
ATOM   2576  HB2 ALA A 167     -21.031  15.906   5.982  1.00 96.72           H  
ATOM   2577  HB3 ALA A 167     -21.277  17.661   5.805  1.00 96.72           H  
ATOM   2578  O   ALA A 167     -17.765  18.255   4.757  1.00 96.72           O  
ATOM   2579  N   GLU A 168     -18.861  19.519   6.257  1.00 97.08           N  
ATOM   2580  H   GLU A 168     -19.482  19.528   7.054  1.00 97.08           H  
ATOM   2581  CA  GLU A 168     -18.227  20.781   5.875  1.00 97.08           C  
ATOM   2582  HA  GLU A 168     -18.288  20.892   4.793  1.00 97.08           H  
ATOM   2583  C   GLU A 168     -16.739  20.809   6.253  1.00 97.08           C  
ATOM   2584  CB  GLU A 168     -18.992  21.945   6.521  1.00 97.08           C  
ATOM   2585  HB2 GLU A 168     -20.051  21.844   6.281  1.00 97.08           H  
ATOM   2586  HB3 GLU A 168     -18.871  21.901   7.603  1.00 97.08           H  
ATOM   2587  O   GLU A 168     -15.906  21.144   5.411  1.00 97.08           O  
ATOM   2588  CG  GLU A 168     -18.488  23.298   6.000  1.00 97.08           C  
ATOM   2589  HG2 GLU A 168     -17.413  23.360   6.170  1.00 97.08           H  
ATOM   2590  HG3 GLU A 168     -18.663  23.349   4.925  1.00 97.08           H  
ATOM   2591  CD  GLU A 168     -19.151  24.501   6.681  1.00 97.08           C  
ATOM   2592  OE1 GLU A 168     -18.552  25.597   6.568  1.00 97.08           O  
ATOM   2593  OE2 GLU A 168     -20.219  24.320   7.307  1.00 97.08           O  
ATOM   2594  N   MET A 169     -16.386  20.394   7.474  1.00 97.23           N  
ATOM   2595  H   MET A 169     -17.108  20.093   8.113  1.00 97.23           H  
ATOM   2596  CA  MET A 169     -14.989  20.318   7.921  1.00 97.23           C  
ATOM   2597  HA  MET A 169     -14.529  21.303   7.842  1.00 97.23           H  
ATOM   2598  C   MET A 169     -14.178  19.351   7.053  1.00 97.23           C  
ATOM   2599  CB  MET A 169     -14.927  19.864   9.384  1.00 97.23           C  
ATOM   2600  HB2 MET A 169     -13.882  19.715   9.658  1.00 97.23           H  
ATOM   2601  HB3 MET A 169     -15.446  18.911   9.490  1.00 97.23           H  
ATOM   2602  O   MET A 169     -13.072  19.677   6.631  1.00 97.23           O  
ATOM   2603  CG  MET A 169     -15.542  20.881  10.347  1.00 97.23           C  
ATOM   2604  HG2 MET A 169     -16.524  21.182   9.980  1.00 97.23           H  
ATOM   2605  HG3 MET A 169     -14.922  21.777  10.370  1.00 97.23           H  
ATOM   2606  SD  MET A 169     -15.731  20.256  12.035  1.00 97.23           S  
ATOM   2607  CE  MET A 169     -14.017  20.457  12.561  1.00 97.23           C  
ATOM   2608  HE1 MET A 169     -13.378  19.868  11.903  1.00 97.23           H  
ATOM   2609  HE2 MET A 169     -13.729  21.505  12.490  1.00 97.23           H  
ATOM   2610  HE3 MET A 169     -13.913  20.123  13.593  1.00 97.23           H  
ATOM   2611  N   LEU A 170     -14.744  18.188   6.714  1.00 97.56           N  
ATOM   2612  H   LEU A 170     -15.645  17.963   7.111  1.00 97.56           H  
ATOM   2613  CA  LEU A 170     -14.094  17.218   5.828  1.00 97.56           C  
ATOM   2614  HA  LEU A 170     -13.078  17.045   6.185  1.00 97.56           H  
ATOM   2615  C   LEU A 170     -13.951  17.743   4.394  1.00 97.56           C  
ATOM   2616  CB  LEU A 170     -14.873  15.892   5.849  1.00 97.56           C  
ATOM   2617  HB2 LEU A 170     -14.424  15.221   5.116  1.00 97.56           H  
ATOM   2618  HB3 LEU A 170     -15.902  16.088   5.549  1.00 97.56           H  
ATOM   2619  O   LEU A 170     -12.949  17.471   3.735  1.00 97.56           O  
ATOM   2620  CG  LEU A 170     -14.877  15.169   7.207  1.00 97.56           C  
ATOM   2621  HG  LEU A 170     -15.281  15.829   7.973  1.00 97.56           H  
ATOM   2622  CD1 LEU A 170     -15.768  13.930   7.116  1.00 97.56           C  
ATOM   2623 HD11 LEU A 170     -15.814  13.451   8.095  1.00 97.56           H  
ATOM   2624 HD12 LEU A 170     -15.363  13.217   6.398  1.00 97.56           H  
ATOM   2625 HD13 LEU A 170     -16.781  14.218   6.833  1.00 97.56           H  
ATOM   2626  CD2 LEU A 170     -13.471  14.740   7.625  1.00 97.56           C  
ATOM   2627 HD21 LEU A 170     -13.506  14.289   8.616  1.00 97.56           H  
ATOM   2628 HD22 LEU A 170     -12.803  15.598   7.698  1.00 97.56           H  
ATOM   2629 HD23 LEU A 170     -13.060  14.017   6.919  1.00 97.56           H  
ATOM   2630  N   ALA A 171     -14.919  18.515   3.895  1.00 96.01           N  
ATOM   2631  H   ALA A 171     -15.744  18.690   4.451  1.00 96.01           H  
ATOM   2632  CA  ALA A 171     -14.797  19.173   2.595  1.00 96.01           C  
ATOM   2633  HA  ALA A 171     -14.530  18.423   1.851  1.00 96.01           H  
ATOM   2634  C   ALA A 171     -13.678  20.230   2.595  1.00 96.01           C  
ATOM   2635  CB  ALA A 171     -16.154  19.769   2.207  1.00 96.01           C  
ATOM   2636  HB1 ALA A 171     -16.451  20.533   2.926  1.00 96.01           H  
ATOM   2637  HB2 ALA A 171     -16.910  18.984   2.189  1.00 96.01           H  
ATOM   2638  HB3 ALA A 171     -16.084  20.220   1.217  1.00 96.01           H  
ATOM   2639  O   ALA A 171     -12.914  20.309   1.629  1.00 96.01           O  
ATOM   2640  N   LYS A 172     -13.542  21.005   3.682  1.00 96.47           N  
ATOM   2641  H   LYS A 172     -14.224  20.909   4.421  1.00 96.47           H  
ATOM   2642  CA  LYS A 172     -12.439  21.960   3.875  1.00 96.47           C  
ATOM   2643  HA  LYS A 172     -12.374  22.618   3.009  1.00 96.47           H  
ATOM   2644  C   LYS A 172     -11.087  21.249   3.962  1.00 96.47           C  
ATOM   2645  CB  LYS A 172     -12.690  22.829   5.119  1.00 96.47           C  
ATOM   2646  HB2 LYS A 172     -12.919  22.193   5.974  1.00 96.47           H  
ATOM   2647  HB3 LYS A 172     -11.778  23.383   5.341  1.00 96.47           H  
ATOM   2648  O   LYS A 172     -10.170  21.645   3.249  1.00 96.47           O  
ATOM   2649  CG  LYS A 172     -13.828  23.845   4.917  1.00 96.47           C  
ATOM   2650  HG2 LYS A 172     -13.538  24.554   4.142  1.00 96.47           H  
ATOM   2651  HG3 LYS A 172     -14.726  23.323   4.588  1.00 96.47           H  
ATOM   2652  CD  LYS A 172     -14.148  24.613   6.210  1.00 96.47           C  
ATOM   2653  HD2 LYS A 172     -14.367  23.903   7.007  1.00 96.47           H  
ATOM   2654  HD3 LYS A 172     -13.290  25.219   6.503  1.00 96.47           H  
ATOM   2655  CE  LYS A 172     -15.366  25.515   5.976  1.00 96.47           C  
ATOM   2656  HE2 LYS A 172     -16.174  24.913   5.561  1.00 96.47           H  
ATOM   2657  HE3 LYS A 172     -15.099  26.291   5.258  1.00 96.47           H  
ATOM   2658  NZ  LYS A 172     -15.846  26.162   7.217  1.00 96.47           N  
ATOM   2659  HZ1 LYS A 172     -16.821  26.413   7.137  1.00 96.47           H  
ATOM   2660  HZ2 LYS A 172     -15.280  26.979   7.397  1.00 96.47           H  
ATOM   2661  HZ3 LYS A 172     -15.715  25.568   8.023  1.00 96.47           H  
ATOM   2662  N   ALA A 173     -10.995  20.151   4.717  1.00 97.27           N  
ATOM   2663  H   ALA A 173     -11.777  19.920   5.312  1.00 97.27           H  
ATOM   2664  CA  ALA A 173      -9.793  19.317   4.810  1.00 97.27           C  
ATOM   2665  HA  ALA A 173      -8.985  19.917   5.227  1.00 97.27           H  
ATOM   2666  C   ALA A 173      -9.337  18.805   3.434  1.00 97.27           C  
ATOM   2667  CB  ALA A 173     -10.072  18.142   5.758  1.00 97.27           C  
ATOM   2668  HB1 ALA A 173     -10.880  17.520   5.372  1.00 97.27           H  
ATOM   2669  HB2 ALA A 173      -9.178  17.525   5.855  1.00 97.27           H  
ATOM   2670  HB3 ALA A 173     -10.351  18.510   6.745  1.00 97.27           H  
ATOM   2671  O   ALA A 173      -8.196  19.026   3.034  1.00 97.27           O  
ATOM   2672  N   ARG A 174     -10.244  18.200   2.656  1.00 95.52           N  
ATOM   2673  H   ARG A 174     -11.157  18.014   3.047  1.00 95.52           H  
ATOM   2674  CA  ARG A 174      -9.933  17.723   1.297  1.00 95.52           C  
ATOM   2675  HA  ARG A 174      -9.099  17.022   1.339  1.00 95.52           H  
ATOM   2676  C   ARG A 174      -9.483  18.852   0.378  1.00 95.52           C  
ATOM   2677  CB  ARG A 174     -11.143  17.005   0.695  1.00 95.52           C  
ATOM   2678  HB2 ARG A 174     -10.955  16.830  -0.364  1.00 95.52           H  
ATOM   2679  HB3 ARG A 174     -12.032  17.628   0.796  1.00 95.52           H  
ATOM   2680  O   ARG A 174      -8.500  18.709  -0.341  1.00 95.52           O  
ATOM   2681  CG  ARG A 174     -11.373  15.652   1.371  1.00 95.52           C  
ATOM   2682  HG2 ARG A 174     -11.576  15.784   2.434  1.00 95.52           H  
ATOM   2683  HG3 ARG A 174     -10.479  15.039   1.262  1.00 95.52           H  
ATOM   2684  CD  ARG A 174     -12.553  14.950   0.702  1.00 95.52           C  
ATOM   2685  HD2 ARG A 174     -12.292  14.759  -0.339  1.00 95.52           H  
ATOM   2686  HD3 ARG A 174     -13.432  15.594   0.729  1.00 95.52           H  
ATOM   2687  NE  ARG A 174     -12.808  13.663   1.354  1.00 95.52           N  
ATOM   2688  HE  ARG A 174     -12.099  12.974   1.148  1.00 95.52           H  
ATOM   2689  NH1 ARG A 174     -14.682  14.224   2.557  1.00 95.52           N  
ATOM   2690 HH11 ARG A 174     -14.566  15.175   2.237  1.00 95.52           H  
ATOM   2691 HH12 ARG A 174     -15.381  13.962   3.237  1.00 95.52           H  
ATOM   2692  NH2 ARG A 174     -13.814  12.170   2.734  1.00 95.52           N  
ATOM   2693 HH21 ARG A 174     -14.499  11.904   3.427  1.00 95.52           H  
ATOM   2694 HH22 ARG A 174     -13.071  11.524   2.507  1.00 95.52           H  
ATOM   2695  CZ  ARG A 174     -13.767  13.358   2.206  1.00 95.52           C  
ATOM   2696  N   ARG A 175     -10.159  20.005   0.432  1.00 94.56           N  
ATOM   2697  H   ARG A 175     -10.952  20.058   1.056  1.00 94.56           H  
ATOM   2698  CA  ARG A 175      -9.771  21.189  -0.350  1.00 94.56           C  
ATOM   2699  HA  ARG A 175      -9.704  20.899  -1.398  1.00 94.56           H  
ATOM   2700  C   ARG A 175      -8.381  21.698   0.033  1.00 94.56           C  
ATOM   2701  CB  ARG A 175     -10.839  22.277  -0.186  1.00 94.56           C  
ATOM   2702  HB2 ARG A 175     -11.808  21.869  -0.472  1.00 94.56           H  
ATOM   2703  HB3 ARG A 175     -10.887  22.585   0.859  1.00 94.56           H  
ATOM   2704  O   ARG A 175      -7.631  22.088  -0.857  1.00 94.56           O  
ATOM   2705  CG  ARG A 175     -10.528  23.496  -1.062  1.00 94.56           C  
ATOM   2706  HG2 ARG A 175     -10.483  23.190  -2.107  1.00 94.56           H  
ATOM   2707  HG3 ARG A 175      -9.569  23.926  -0.773  1.00 94.56           H  
ATOM   2708  CD  ARG A 175     -11.603  24.565  -0.884  1.00 94.56           C  
ATOM   2709  HD2 ARG A 175     -12.564  24.157  -1.195  1.00 94.56           H  
ATOM   2710  HD3 ARG A 175     -11.655  24.826   0.174  1.00 94.56           H  
ATOM   2711  NE  ARG A 175     -11.281  25.765  -1.674  1.00 94.56           N  
ATOM   2712  HE  ARG A 175     -10.422  25.731  -2.205  1.00 94.56           H  
ATOM   2713  NH1 ARG A 175     -13.027  27.058  -0.941  1.00 94.56           N  
ATOM   2714 HH11 ARG A 175     -13.473  27.959  -0.849  1.00 94.56           H  
ATOM   2715 HH12 ARG A 175     -13.301  26.305  -0.326  1.00 94.56           H  
ATOM   2716  NH2 ARG A 175     -11.536  27.918  -2.364  1.00 94.56           N  
ATOM   2717 HH21 ARG A 175     -12.010  28.807  -2.286  1.00 94.56           H  
ATOM   2718 HH22 ARG A 175     -10.664  27.853  -2.869  1.00 94.56           H  
ATOM   2719  CZ  ARG A 175     -11.949  26.903  -1.659  1.00 94.56           C  
ATOM   2720  N   PHE A 176      -8.051  21.701   1.323  1.00 95.99           N  
ATOM   2721  H   PHE A 176      -8.736  21.401   2.002  1.00 95.99           H  
ATOM   2722  CA  PHE A 176      -6.723  22.061   1.811  1.00 95.99           C  
ATOM   2723  HA  PHE A 176      -6.468  23.060   1.458  1.00 95.99           H  
ATOM   2724  C   PHE A 176      -5.664  21.103   1.251  1.00 95.99           C  
ATOM   2725  CB  PHE A 176      -6.738  22.088   3.347  1.00 95.99           C  
ATOM   2726  HB2 PHE A 176      -7.463  22.830   3.681  1.00 95.99           H  
ATOM   2727  HB3 PHE A 176      -7.063  21.122   3.734  1.00 95.99           H  
ATOM   2728  O   PHE A 176      -4.693  21.556   0.650  1.00 95.99           O  
ATOM   2729  CG  PHE A 176      -5.393  22.411   3.958  1.00 95.99           C  
ATOM   2730  CD1 PHE A 176      -4.484  21.376   4.247  1.00 95.99           C  
ATOM   2731  HD1 PHE A 176      -4.743  20.349   4.035  1.00 95.99           H  
ATOM   2732  CD2 PHE A 176      -5.046  23.746   4.233  1.00 95.99           C  
ATOM   2733  HD2 PHE A 176      -5.747  24.544   4.039  1.00 95.99           H  
ATOM   2734  CE1 PHE A 176      -3.234  21.675   4.811  1.00 95.99           C  
ATOM   2735  HE1 PHE A 176      -2.546  20.875   5.043  1.00 95.99           H  
ATOM   2736  CE2 PHE A 176      -3.793  24.044   4.797  1.00 95.99           C  
ATOM   2737  HE2 PHE A 176      -3.542  25.064   5.044  1.00 95.99           H  
ATOM   2738  CZ  PHE A 176      -2.886  23.008   5.083  1.00 95.99           C  
ATOM   2739  HZ  PHE A 176      -1.930  23.237   5.530  1.00 95.99           H  
ATOM   2740  N   MET A 177      -5.901  19.791   1.352  1.00 96.06           N  
ATOM   2741  H   MET A 177      -6.725  19.491   1.854  1.00 96.06           H  
ATOM   2742  CA  MET A 177      -4.953  18.767   0.910  1.00 96.06           C  
ATOM   2743  HA  MET A 177      -3.987  18.973   1.372  1.00 96.06           H  
ATOM   2744  C   MET A 177      -4.724  18.753  -0.603  1.00 96.06           C  
ATOM   2745  CB  MET A 177      -5.424  17.383   1.362  1.00 96.06           C  
ATOM   2746  HB2 MET A 177      -6.442  17.202   1.017  1.00 96.06           H  
ATOM   2747  HB3 MET A 177      -4.758  16.640   0.923  1.00 96.06           H  
ATOM   2748  O   MET A 177      -3.581  18.652  -1.043  1.00 96.06           O  
ATOM   2749  CG  MET A 177      -5.338  17.221   2.875  1.00 96.06           C  
ATOM   2750  HG2 MET A 177      -4.324  17.507   3.156  1.00 96.06           H  
ATOM   2751  HG3 MET A 177      -6.033  17.901   3.367  1.00 96.06           H  
ATOM   2752  SD  MET A 177      -5.625  15.542   3.487  1.00 96.06           S  
ATOM   2753  CE  MET A 177      -7.334  15.259   2.967  1.00 96.06           C  
ATOM   2754  HE1 MET A 177      -7.611  14.240   3.238  1.00 96.06           H  
ATOM   2755  HE2 MET A 177      -7.417  15.351   1.884  1.00 96.06           H  
ATOM   2756  HE3 MET A 177      -7.999  15.970   3.457  1.00 96.06           H  
ATOM   2757  N   SER A 178      -5.780  18.862  -1.417  1.00 92.63           N  
ATOM   2758  H   SER A 178      -6.707  18.871  -1.016  1.00 92.63           H  
ATOM   2759  CA  SER A 178      -5.644  18.919  -2.883  1.00 92.63           C  
ATOM   2760  HA  SER A 178      -5.015  18.094  -3.218  1.00 92.63           H  
ATOM   2761  C   SER A 178      -4.989  20.217  -3.368  1.00 92.63           C  
ATOM   2762  CB  SER A 178      -7.011  18.796  -3.563  1.00 92.63           C  
ATOM   2763  HB2 SER A 178      -6.861  18.749  -4.641  1.00 92.63           H  
ATOM   2764  HB3 SER A 178      -7.607  19.679  -3.334  1.00 92.63           H  
ATOM   2765  O   SER A 178      -4.462  20.273  -4.477  1.00 92.63           O  
ATOM   2766  OG  SER A 178      -7.722  17.646  -3.148  1.00 92.63           O  
ATOM   2767  HG  SER A 178      -7.103  16.931  -2.984  1.00 92.63           H  
ATOM   2768  N   GLY A 179      -5.027  21.280  -2.560  1.00 85.21           N  
ATOM   2769  H   GLY A 179      -5.447  21.178  -1.647  1.00 85.21           H  
ATOM   2770  CA  GLY A 179      -4.526  22.591  -2.945  1.00 85.21           C  
ATOM   2771  HA2 GLY A 179      -3.469  22.483  -3.187  1.00 85.21           H  
ATOM   2772  HA3 GLY A 179      -4.618  23.268  -2.096  1.00 85.21           H  
ATOM   2773  C   GLY A 179      -5.269  23.200  -4.150  1.00 85.21           C  
ATOM   2774  O   GLY A 179      -6.390  22.806  -4.485  1.00 85.21           O  
ATOM   2775  N   PRO A 180      -4.674  24.213  -4.807  1.00 81.57           N  
ATOM   2776  CA  PRO A 180      -5.294  24.891  -5.947  1.00 81.57           C  
ATOM   2777  HA  PRO A 180      -6.342  25.098  -5.734  1.00 81.57           H  
ATOM   2778  C   PRO A 180      -5.230  24.077  -7.248  1.00 81.57           C  
ATOM   2779  CB  PRO A 180      -4.532  26.213  -6.071  1.00 81.57           C  
ATOM   2780  HB2 PRO A 180      -4.492  26.574  -7.099  1.00 81.57           H  
ATOM   2781  HB3 PRO A 180      -4.999  26.959  -5.428  1.00 81.57           H  
ATOM   2782  O   PRO A 180      -6.047  24.298  -8.142  1.00 81.57           O  
ATOM   2783  CG  PRO A 180      -3.140  25.881  -5.530  1.00 81.57           C  
ATOM   2784  HG2 PRO A 180      -2.541  25.427  -6.320  1.00 81.57           H  
ATOM   2785  HG3 PRO A 180      -2.640  26.763  -5.131  1.00 81.57           H  
ATOM   2786  CD  PRO A 180      -3.417  24.846  -4.442  1.00 81.57           C  
ATOM   2787  HD2 PRO A 180      -3.528  25.345  -3.479  1.00 81.57           H  
ATOM   2788  HD3 PRO A 180      -2.603  24.123  -4.400  1.00 81.57           H  
ATOM   2789  N   ASP A 181      -4.273  23.153  -7.360  1.00 80.40           N  
ATOM   2790  H   ASP A 181      -3.717  22.931  -6.546  1.00 80.40           H  
ATOM   2791  CA  ASP A 181      -4.082  22.309  -8.535  1.00 80.40           C  
ATOM   2792  HA  ASP A 181      -4.641  22.722  -9.374  1.00 80.40           H  
ATOM   2793  C   ASP A 181      -4.611  20.899  -8.268  1.00 80.40           C  
ATOM   2794  CB  ASP A 181      -2.607  22.296  -8.956  1.00 80.40           C  
ATOM   2795  HB2 ASP A 181      -2.282  23.323  -9.122  1.00 80.40           H  
ATOM   2796  HB3 ASP A 181      -1.999  21.873  -8.157  1.00 80.40           H  
ATOM   2797  O   ASP A 181      -3.941  20.071  -7.657  1.00 80.40           O  
ATOM   2798  CG  ASP A 181      -2.384  21.496 -10.247  1.00 80.40           C  
ATOM   2799  OD1 ASP A 181      -3.380  20.974 -10.807  1.00 80.40           O  
ATOM   2800  OD2 ASP A 181      -1.212  21.443 -10.675  1.00 80.40           O  
ATOM   2801  N   LYS A 182      -5.810  20.618  -8.781  1.00 76.63           N  
ATOM   2802  H   LYS A 182      -6.266  21.346  -9.312  1.00 76.63           H  
ATOM   2803  CA  LYS A 182      -6.473  19.316  -8.622  1.00 76.63           C  
ATOM   2804  HA  LYS A 182      -6.500  19.068  -7.561  1.00 76.63           H  
ATOM   2805  C   LYS A 182      -5.733  18.153  -9.289  1.00 76.63           C  
ATOM   2806  CB  LYS A 182      -7.900  19.381  -9.174  1.00 76.63           C  
ATOM   2807  HB2 LYS A 182      -8.341  18.388  -9.090  1.00 76.63           H  
ATOM   2808  HB3 LYS A 182      -7.868  19.650 -10.230  1.00 76.63           H  
ATOM   2809  O   LYS A 182      -6.086  17.010  -9.023  1.00 76.63           O  
ATOM   2810  CG  LYS A 182      -8.791  20.371  -8.416  1.00 76.63           C  
ATOM   2811  HG2 LYS A 182      -8.449  21.391  -8.589  1.00 76.63           H  
ATOM   2812  HG3 LYS A 182      -8.752  20.152  -7.349  1.00 76.63           H  
ATOM   2813  CD  LYS A 182     -10.230  20.217  -8.915  1.00 76.63           C  
ATOM   2814  HD2 LYS A 182     -10.267  20.432  -9.983  1.00 76.63           H  
ATOM   2815  HD3 LYS A 182     -10.549  19.188  -8.747  1.00 76.63           H  
ATOM   2816  CE  LYS A 182     -11.155  21.168  -8.158  1.00 76.63           C  
ATOM   2817  HE2 LYS A 182     -10.861  22.193  -8.382  1.00 76.63           H  
ATOM   2818  HE3 LYS A 182     -11.014  21.002  -7.090  1.00 76.63           H  
ATOM   2819  NZ  LYS A 182     -12.568  20.925  -8.535  1.00 76.63           N  
ATOM   2820  HZ1 LYS A 182     -12.817  19.973  -8.307  1.00 76.63           H  
ATOM   2821  HZ2 LYS A 182     -12.695  21.056  -9.528  1.00 76.63           H  
ATOM   2822  HZ3 LYS A 182     -13.184  21.546  -8.029  1.00 76.63           H  
ATOM   2823  N   ALA A 183      -4.772  18.419 -10.175  1.00 77.44           N  
ATOM   2824  H   ALA A 183      -4.495  19.376 -10.340  1.00 77.44           H  
ATOM   2825  CA  ALA A 183      -3.949  17.371 -10.774  1.00 77.44           C  
ATOM   2826  HA  ALA A 183      -4.566  16.491 -10.957  1.00 77.44           H  
ATOM   2827  C   ALA A 183      -2.802  16.932  -9.850  1.00 77.44           C  
ATOM   2828  CB  ALA A 183      -3.427  17.875 -12.124  1.00 77.44           C  
ATOM   2829  HB1 ALA A 183      -2.881  17.074 -12.623  1.00 77.44           H  
ATOM   2830  HB2 ALA A 183      -2.753  18.718 -11.971  1.00 77.44           H  
ATOM   2831  HB3 ALA A 183      -4.259  18.187 -12.754  1.00 77.44           H  
ATOM   2832  O   ALA A 183      -2.189  15.888 -10.079  1.00 77.44           O  
ATOM   2833  N   ARG A 184      -2.497  17.715  -8.808  1.00 80.07           N  
ATOM   2834  H   ARG A 184      -3.067  18.530  -8.631  1.00 80.07           H  
ATOM   2835  CA  ARG A 184      -1.485  17.367  -7.815  1.00 80.07           C  
ATOM   2836  HA  ARG A 184      -0.656  16.886  -8.335  1.00 80.07           H  
ATOM   2837  C   ARG A 184      -2.068  16.372  -6.814  1.00 80.07           C  
ATOM   2838  CB  ARG A 184      -0.976  18.647  -7.140  1.00 80.07           C  
ATOM   2839  HB2 ARG A 184      -0.740  19.383  -7.909  1.00 80.07           H  
ATOM   2840  HB3 ARG A 184      -1.770  19.051  -6.512  1.00 80.07           H  
ATOM   2841  O   ARG A 184      -3.204  16.511  -6.370  1.00 80.07           O  
ATOM   2842  CG  ARG A 184       0.278  18.413  -6.283  1.00 80.07           C  
ATOM   2843  HG2 ARG A 184       0.076  17.660  -5.521  1.00 80.07           H  
ATOM   2844  HG3 ARG A 184       1.097  18.070  -6.915  1.00 80.07           H  
ATOM   2845  CD  ARG A 184       0.666  19.722  -5.596  1.00 80.07           C  
ATOM   2846  HD2 ARG A 184      -0.211  20.106  -5.075  1.00 80.07           H  
ATOM   2847  HD3 ARG A 184       0.955  20.435  -6.369  1.00 80.07           H  
ATOM   2848  NE  ARG A 184       1.762  19.563  -4.615  1.00 80.07           N  
ATOM   2849  HE  ARG A 184       1.920  18.641  -4.233  1.00 80.07           H  
ATOM   2850  NH1 ARG A 184       2.212  21.798  -4.389  1.00 80.07           N  
ATOM   2851 HH11 ARG A 184       1.470  21.986  -5.048  1.00 80.07           H  
ATOM   2852 HH12 ARG A 184       2.690  22.540  -3.899  1.00 80.07           H  
ATOM   2853  NH2 ARG A 184       3.359  20.365  -3.168  1.00 80.07           N  
ATOM   2854 HH21 ARG A 184       3.420  19.468  -2.709  1.00 80.07           H  
ATOM   2855 HH22 ARG A 184       3.797  21.132  -2.678  1.00 80.07           H  
ATOM   2856  CZ  ARG A 184       2.439  20.558  -4.063  1.00 80.07           C  
ATOM   2857  N   ALA A 185      -1.252  15.395  -6.423  1.00 88.03           N  
ATOM   2858  H   ALA A 185      -0.350  15.300  -6.868  1.00 88.03           H  
ATOM   2859  CA  ALA A 185      -1.581  14.522  -5.304  1.00 88.03           C  
ATOM   2860  HA  ALA A 185      -2.486  13.966  -5.552  1.00 88.03           H  
ATOM   2861  C   ALA A 185      -1.855  15.351  -4.040  1.00 88.03           C  
ATOM   2862  CB  ALA A 185      -0.439  13.523  -5.088  1.00 88.03           C  
ATOM   2863  HB1 ALA A 185      -0.279  12.937  -5.992  1.00 88.03           H  
ATOM   2864  HB2 ALA A 185       0.478  14.049  -4.823  1.00 88.03           H  
ATOM   2865  HB3 ALA A 185      -0.705  12.845  -4.277  1.00 88.03           H  
ATOM   2866  O   ALA A 185      -1.187  16.362  -3.808  1.00 88.03           O  
ATOM   2867  N   ALA A 186      -2.813  14.902  -3.232  1.00 95.32           N  
ATOM   2868  H   ALA A 186      -3.292  14.045  -3.470  1.00 95.32           H  
ATOM   2869  CA  ALA A 186      -3.125  15.502  -1.944  1.00 95.32           C  
ATOM   2870  HA  ALA A 186      -3.433  16.534  -2.114  1.00 95.32           H  
ATOM   2871  C   ALA A 186      -1.885  15.508  -1.031  1.00 95.32           C  
ATOM   2872  CB  ALA A 186      -4.305  14.725  -1.346  1.00 95.32           C  
ATOM   2873  HB1 ALA A 186      -4.148  13.653  -1.466  1.00 95.32           H  
ATOM   2874  HB2 ALA A 186      -5.229  15.002  -1.853  1.00 95.32           H  
ATOM   2875  HB3 ALA A 186      -4.403  14.931  -0.280  1.00 95.32           H  
ATOM   2876  O   ALA A 186      -1.124  14.538  -1.007  1.00 95.32           O  
ATOM   2877  N   GLN A 187      -1.644  16.610  -0.316  1.00 96.87           N  
ATOM   2878  H   GLN A 187      -2.282  17.390  -0.387  1.00 96.87           H  
ATOM   2879  CA  GLN A 187      -0.466  16.767   0.542  1.00 96.87           C  
ATOM   2880  HA  GLN A 187      -0.124  15.767   0.809  1.00 96.87           H  
ATOM   2881  C   GLN A 187      -0.777  17.476   1.860  1.00 96.87           C  
ATOM   2882  CB  GLN A 187       0.670  17.497  -0.200  1.00 96.87           C  
ATOM   2883  HB2 GLN A 187       0.303  18.449  -0.585  1.00 96.87           H  
ATOM   2884  HB3 GLN A 187       1.482  17.695   0.499  1.00 96.87           H  
ATOM   2885  O   GLN A 187      -1.716  18.263   1.950  1.00 96.87           O  
ATOM   2886  CG  GLN A 187       1.222  16.649  -1.351  1.00 96.87           C  
ATOM   2887  HG2 GLN A 187       1.588  15.702  -0.954  1.00 96.87           H  
ATOM   2888  HG3 GLN A 187       0.422  16.437  -2.061  1.00 96.87           H  
ATOM   2889  CD  GLN A 187       2.358  17.283  -2.118  1.00 96.87           C  
ATOM   2890  NE2 GLN A 187       2.623  16.841  -3.330  1.00 96.87           N  
ATOM   2891 HE21 GLN A 187       3.545  17.040  -3.691  1.00 96.87           H  
ATOM   2892 HE22 GLN A 187       2.081  16.055  -3.658  1.00 96.87           H  
ATOM   2893  OE1 GLN A 187       3.049  18.180  -1.678  1.00 96.87           O  
ATOM   2894  N   LEU A 188       0.052  17.218   2.872  1.00 97.90           N  
ATOM   2895  H   LEU A 188       0.794  16.551   2.712  1.00 97.90           H  
ATOM   2896  CA  LEU A 188      -0.022  17.842   4.191  1.00 97.90           C  
ATOM   2897  HA  LEU A 188      -0.716  18.680   4.137  1.00 97.90           H  
ATOM   2898  C   LEU A 188       1.357  18.364   4.633  1.00 97.90           C  
ATOM   2899  CB  LEU A 188      -0.566  16.826   5.209  1.00 97.90           C  
ATOM   2900  HB2 LEU A 188       0.025  15.914   5.137  1.00 97.90           H  
ATOM   2901  HB3 LEU A 188      -0.425  17.228   6.212  1.00 97.90           H  
ATOM   2902  O   LEU A 188       2.328  17.604   4.585  1.00 97.90           O  
ATOM   2903  CG  LEU A 188      -2.053  16.473   5.029  1.00 97.90           C  
ATOM   2904  HG  LEU A 188      -2.237  16.137   4.009  1.00 97.90           H  
ATOM   2905  CD1 LEU A 188      -2.421  15.340   5.982  1.00 97.90           C  
ATOM   2906 HD11 LEU A 188      -1.784  14.478   5.782  1.00 97.90           H  
ATOM   2907 HD12 LEU A 188      -3.459  15.049   5.820  1.00 97.90           H  
ATOM   2908 HD13 LEU A 188      -2.294  15.650   7.019  1.00 97.90           H  
ATOM   2909  CD2 LEU A 188      -2.960  17.663   5.345  1.00 97.90           C  
ATOM   2910 HD21 LEU A 188      -2.819  18.454   4.609  1.00 97.90           H  
ATOM   2911 HD22 LEU A 188      -2.755  18.039   6.347  1.00 97.90           H  
ATOM   2912 HD23 LEU A 188      -3.999  17.337   5.314  1.00 97.90           H  
ATOM   2913  N   PRO A 189       1.459  19.624   5.101  1.00 98.21           N  
ATOM   2914  CA  PRO A 189       2.699  20.182   5.636  1.00 98.21           C  
ATOM   2915  HA  PRO A 189       3.554  19.857   5.043  1.00 98.21           H  
ATOM   2916  C   PRO A 189       2.906  19.743   7.094  1.00 98.21           C  
ATOM   2917  CB  PRO A 189       2.532  21.697   5.482  1.00 98.21           C  
ATOM   2918  HB2 PRO A 189       3.115  22.255   6.214  1.00 98.21           H  
ATOM   2919  HB3 PRO A 189       2.821  21.986   4.471  1.00 98.21           H  
ATOM   2920  O   PRO A 189       2.448  20.392   8.032  1.00 98.21           O  
ATOM   2921  CG  PRO A 189       1.029  21.915   5.664  1.00 98.21           C  
ATOM   2922  HG2 PRO A 189       0.786  21.980   6.725  1.00 98.21           H  
ATOM   2923  HG3 PRO A 189       0.685  22.808   5.143  1.00 98.21           H  
ATOM   2924  CD  PRO A 189       0.417  20.646   5.071  1.00 98.21           C  
ATOM   2925  HD2 PRO A 189       0.119  20.833   4.040  1.00 98.21           H  
ATOM   2926  HD3 PRO A 189      -0.444  20.340   5.665  1.00 98.21           H  
ATOM   2927  N   VAL A 190       3.603  18.632   7.312  1.00 98.68           N  
ATOM   2928  H   VAL A 190       4.052  18.185   6.525  1.00 98.68           H  
ATOM   2929  CA  VAL A 190       3.799  18.046   8.645  1.00 98.68           C  
ATOM   2930  HA  VAL A 190       2.831  18.022   9.144  1.00 98.68           H  
ATOM   2931  C   VAL A 190       4.734  18.913   9.489  1.00 98.68           C  
ATOM   2932  CB  VAL A 190       4.304  16.594   8.543  1.00 98.68           C  
ATOM   2933  HB  VAL A 190       5.275  16.568   8.047  1.00 98.68           H  
ATOM   2934  O   VAL A 190       5.855  19.230   9.082  1.00 98.68           O  
ATOM   2935  CG1 VAL A 190       4.458  15.975   9.932  1.00 98.68           C  
ATOM   2936 HG11 VAL A 190       3.536  16.114  10.497  1.00 98.68           H  
ATOM   2937 HG12 VAL A 190       4.664  14.909   9.844  1.00 98.68           H  
ATOM   2938 HG13 VAL A 190       5.288  16.441  10.464  1.00 98.68           H  
ATOM   2939  CG2 VAL A 190       3.316  15.733   7.749  1.00 98.68           C  
ATOM   2940 HG21 VAL A 190       3.636  14.691   7.762  1.00 98.68           H  
ATOM   2941 HG22 VAL A 190       2.318  15.813   8.181  1.00 98.68           H  
ATOM   2942 HG23 VAL A 190       3.284  16.068   6.712  1.00 98.68           H  
ATOM   2943  N   ARG A 191       4.285  19.287  10.693  1.00 98.76           N  
ATOM   2944  H   ARG A 191       3.335  19.033  10.924  1.00 98.76           H  
ATOM   2945  CA  ARG A 191       5.030  20.116  11.665  1.00 98.76           C  
ATOM   2946  HA  ARG A 191       5.939  20.493  11.197  1.00 98.76           H  
ATOM   2947  C   ARG A 191       5.518  19.345  12.888  1.00 98.76           C  
ATOM   2948  CB  ARG A 191       4.161  21.312  12.098  1.00 98.76           C  
ATOM   2949  HB2 ARG A 191       3.284  20.942  12.629  1.00 98.76           H  
ATOM   2950  HB3 ARG A 191       4.735  21.925  12.792  1.00 98.76           H  
ATOM   2951  O   ARG A 191       6.457  19.786  13.543  1.00 98.76           O  
ATOM   2952  CG  ARG A 191       3.686  22.208  10.945  1.00 98.76           C  
ATOM   2953  HG2 ARG A 191       2.972  21.665  10.325  1.00 98.76           H  
ATOM   2954  HG3 ARG A 191       3.175  23.074  11.366  1.00 98.76           H  
ATOM   2955  CD  ARG A 191       4.850  22.684  10.075  1.00 98.76           C  
ATOM   2956  HD2 ARG A 191       5.604  23.155  10.706  1.00 98.76           H  
ATOM   2957  HD3 ARG A 191       5.285  21.822   9.569  1.00 98.76           H  
ATOM   2958  NE  ARG A 191       4.379  23.645   9.078  1.00 98.76           N  
ATOM   2959  HE  ARG A 191       3.460  24.042   9.217  1.00 98.76           H  
ATOM   2960  NH1 ARG A 191       6.054  23.413   7.525  1.00 98.76           N  
ATOM   2961 HH11 ARG A 191       6.394  22.632   8.068  1.00 98.76           H  
ATOM   2962 HH12 ARG A 191       6.346  23.538   6.567  1.00 98.76           H  
ATOM   2963  NH2 ARG A 191       4.316  24.798   7.165  1.00 98.76           N  
ATOM   2964 HH21 ARG A 191       4.603  24.994   6.217  1.00 98.76           H  
ATOM   2965 HH22 ARG A 191       3.426  25.107   7.529  1.00 98.76           H  
ATOM   2966  CZ  ARG A 191       4.932  23.949   7.928  1.00 98.76           C  
ATOM   2967  N   GLY A 192       4.930  18.187  13.164  1.00 98.66           N  
ATOM   2968  H   GLY A 192       4.154  17.908  12.581  1.00 98.66           H  
ATOM   2969  CA  GLY A 192       5.389  17.221  14.162  1.00 98.66           C  
ATOM   2970  HA2 GLY A 192       4.855  17.369  15.100  1.00 98.66           H  
ATOM   2971  HA3 GLY A 192       6.458  17.341  14.343  1.00 98.66           H  
ATOM   2972  C   GLY A 192       5.118  15.807  13.666  1.00 98.66           C  
ATOM   2973  O   GLY A 192       4.136  15.601  12.960  1.00 98.66           O  
ATOM   2974  N   CYS A 193       5.998  14.860  13.977  1.00 98.65           N  
ATOM   2975  H   CYS A 193       6.748  15.061  14.623  1.00 98.65           H  
ATOM   2976  CA  CYS A 193       5.886  13.476  13.526  1.00 98.65           C  
ATOM   2977  HA  CYS A 193       4.837  13.205  13.410  1.00 98.65           H  
ATOM   2978  C   CYS A 193       6.508  12.561  14.577  1.00 98.65           C  
ATOM   2979  CB  CYS A 193       6.585  13.346  12.165  1.00 98.65           C  
ATOM   2980  HB2 CYS A 193       7.647  13.570  12.267  1.00 98.65           H  
ATOM   2981  HB3 CYS A 193       6.130  14.052  11.472  1.00 98.65           H  
ATOM   2982  O   CYS A 193       7.710  12.647  14.830  1.00 98.65           O  
ATOM   2983  SG  CYS A 193       6.383  11.672  11.496  1.00 98.65           S  
ATOM   2984  HG  CYS A 193       7.644  11.266  11.669  1.00 98.65           H  
ATOM   2985  N   ASP A 194       5.684  11.708  15.174  1.00 98.56           N  
ATOM   2986  H   ASP A 194       4.707  11.725  14.919  1.00 98.56           H  
ATOM   2987  CA  ASP A 194       6.051  10.819  16.267  1.00 98.56           C  
ATOM   2988  HA  ASP A 194       7.122  10.890  16.458  1.00 98.56           H  
ATOM   2989  C   ASP A 194       5.723   9.378  15.865  1.00 98.56           C  
ATOM   2990  CB  ASP A 194       5.329  11.264  17.551  1.00 98.56           C  
ATOM   2991  HB2 ASP A 194       5.542  10.545  18.342  1.00 98.56           H  
ATOM   2992  HB3 ASP A 194       4.252  11.273  17.385  1.00 98.56           H  
ATOM   2993  O   ASP A 194       4.560   9.018  15.656  1.00 98.56           O  
ATOM   2994  CG  ASP A 194       5.802  12.655  18.008  1.00 98.56           C  
ATOM   2995  OD1 ASP A 194       6.974  12.768  18.432  1.00 98.56           O  
ATOM   2996  OD2 ASP A 194       5.037  13.643  17.898  1.00 98.56           O  
ATOM   2997  N   LYS A 195       6.759   8.542  15.739  1.00 98.34           N  
ATOM   2998  H   LYS A 195       7.683   8.891  15.949  1.00 98.34           H  
ATOM   2999  CA  LYS A 195       6.597   7.120  15.418  1.00 98.34           C  
ATOM   3000  HA  LYS A 195       5.957   7.030  14.541  1.00 98.34           H  
ATOM   3001  C   LYS A 195       5.908   6.400  16.576  1.00 98.34           C  
ATOM   3002  CB  LYS A 195       7.960   6.491  15.096  1.00 98.34           C  
ATOM   3003  HB2 LYS A 195       8.470   7.099  14.348  1.00 98.34           H  
ATOM   3004  HB3 LYS A 195       8.576   6.461  15.995  1.00 98.34           H  
ATOM   3005  O   LYS A 195       6.398   6.447  17.702  1.00 98.34           O  
ATOM   3006  CG  LYS A 195       7.777   5.068  14.549  1.00 98.34           C  
ATOM   3007  HG2 LYS A 195       7.307   4.440  15.306  1.00 98.34           H  
ATOM   3008  HG3 LYS A 195       7.128   5.104  13.674  1.00 98.34           H  
ATOM   3009  CD  LYS A 195       9.116   4.441  14.155  1.00 98.34           C  
ATOM   3010  HD2 LYS A 195       9.613   5.078  13.423  1.00 98.34           H  
ATOM   3011  HD3 LYS A 195       9.747   4.333  15.037  1.00 98.34           H  
ATOM   3012  CE  LYS A 195       8.833   3.071  13.536  1.00 98.34           C  
ATOM   3013  HE2 LYS A 195       8.315   2.447  14.265  1.00 98.34           H  
ATOM   3014  HE3 LYS A 195       8.156   3.213  12.693  1.00 98.34           H  
ATOM   3015  NZ  LYS A 195      10.070   2.414  13.071  1.00 98.34           N  
ATOM   3016  HZ1 LYS A 195       9.886   1.557  12.569  1.00 98.34           H  
ATOM   3017  HZ2 LYS A 195      10.531   2.974  12.369  1.00 98.34           H  
ATOM   3018  HZ3 LYS A 195      10.742   2.245  13.805  1.00 98.34           H  
ATOM   3019  N   GLN A 196       4.804   5.722  16.280  1.00 97.91           N  
ATOM   3020  H   GLN A 196       4.504   5.695  15.316  1.00 97.91           H  
ATOM   3021  CA  GLN A 196       4.047   4.925  17.248  1.00 97.91           C  
ATOM   3022  HA  GLN A 196       4.281   5.250  18.262  1.00 97.91           H  
ATOM   3023  C   GLN A 196       4.423   3.444  17.154  1.00 97.91           C  
ATOM   3024  CB  GLN A 196       2.539   5.118  17.018  1.00 97.91           C  
ATOM   3025  HB2 GLN A 196       2.275   4.726  16.036  1.00 97.91           H  
ATOM   3026  HB3 GLN A 196       1.995   4.537  17.763  1.00 97.91           H  
ATOM   3027  O   GLN A 196       4.611   2.792  18.177  1.00 97.91           O  
ATOM   3028  CG  GLN A 196       2.076   6.581  17.100  1.00 97.91           C  
ATOM   3029  HG2 GLN A 196       2.539   7.152  16.296  1.00 97.91           H  
ATOM   3030  HG3 GLN A 196       0.997   6.619  16.948  1.00 97.91           H  
ATOM   3031  CD  GLN A 196       2.391   7.232  18.443  1.00 97.91           C  
ATOM   3032  NE2 GLN A 196       3.062   8.363  18.445  1.00 97.91           N  
ATOM   3033 HE21 GLN A 196       3.205   8.808  19.340  1.00 97.91           H  
ATOM   3034 HE22 GLN A 196       3.375   8.775  17.577  1.00 97.91           H  
ATOM   3035  OE1 GLN A 196       2.041   6.739  19.504  1.00 97.91           O  
ATOM   3036  N   ASP A 197       4.575   2.936  15.928  1.00 96.33           N  
ATOM   3037  H   ASP A 197       4.428   3.539  15.132  1.00 96.33           H  
ATOM   3038  CA  ASP A 197       4.999   1.565  15.630  1.00 96.33           C  
ATOM   3039  HA  ASP A 197       5.756   1.268  16.356  1.00 96.33           H  
ATOM   3040  C   ASP A 197       5.627   1.498  14.221  1.00 96.33           C  
ATOM   3041  CB  ASP A 197       3.794   0.607  15.764  1.00 96.33           C  
ATOM   3042  HB2 ASP A 197       3.269   0.551  14.811  1.00 96.33           H  
ATOM   3043  HB3 ASP A 197       3.098   1.002  16.505  1.00 96.33           H  
ATOM   3044  O   ASP A 197       5.780   2.520  13.542  1.00 96.33           O  
ATOM   3045  CG  ASP A 197       4.204  -0.805  16.210  1.00 96.33           C  
ATOM   3046  OD1 ASP A 197       5.371  -1.188  15.955  1.00 96.33           O  
ATOM   3047  OD2 ASP A 197       3.355  -1.488  16.823  1.00 96.33           O  
ATOM   3048  N   VAL A 198       6.024   0.314  13.761  1.00 95.87           N  
ATOM   3049  H   VAL A 198       5.868  -0.483  14.361  1.00 95.87           H  
ATOM   3050  CA  VAL A 198       6.482   0.074  12.385  1.00 95.87           C  
ATOM   3051  HA  VAL A 198       7.370   0.678  12.198  1.00 95.87           H  
ATOM   3052  C   VAL A 198       5.395   0.497  11.396  1.00 95.87           C  
ATOM   3053  CB  VAL A 198       6.862  -1.403  12.175  1.00 95.87           C  
ATOM   3054  HB  VAL A 198       6.001  -2.038  12.384  1.00 95.87           H  
ATOM   3055  O   VAL A 198       4.297  -0.049  11.390  1.00 95.87           O  
ATOM   3056  CG1 VAL A 198       7.320  -1.649  10.732  1.00 95.87           C  
ATOM   3057 HG11 VAL A 198       7.666  -2.676  10.620  1.00 95.87           H  
ATOM   3058 HG12 VAL A 198       8.138  -0.979  10.469  1.00 95.87           H  
ATOM   3059 HG13 VAL A 198       6.493  -1.504  10.037  1.00 95.87           H  
ATOM   3060  CG2 VAL A 198       8.009  -1.805  13.113  1.00 95.87           C  
ATOM   3061 HG21 VAL A 198       7.694  -1.713  14.152  1.00 95.87           H  
ATOM   3062 HG22 VAL A 198       8.273  -2.847  12.931  1.00 95.87           H  
ATOM   3063 HG23 VAL A 198       8.883  -1.181  12.928  1.00 95.87           H  
ATOM   3064  N   GLY A 199       5.700   1.499  10.567  1.00 97.47           N  
ATOM   3065  H   GLY A 199       6.623   1.905  10.614  1.00 97.47           H  
ATOM   3066  CA  GLY A 199       4.758   2.033   9.584  1.00 97.47           C  
ATOM   3067  HA2 GLY A 199       4.332   1.205   9.019  1.00 97.47           H  
ATOM   3068  HA3 GLY A 199       5.300   2.675   8.889  1.00 97.47           H  
ATOM   3069  C   GLY A 199       3.594   2.843  10.164  1.00 97.47           C  
ATOM   3070  O   GLY A 199       2.739   3.252   9.385  1.00 97.47           O  
ATOM   3071  N   ILE A 200       3.547   3.108  11.478  1.00 98.23           N  
ATOM   3072  H   ILE A 200       4.292   2.760  12.064  1.00 98.23           H  
ATOM   3073  CA  ILE A 200       2.455   3.850  12.132  1.00 98.23           C  
ATOM   3074  HA  ILE A 200       1.744   4.164  11.368  1.00 98.23           H  
ATOM   3075  C   ILE A 200       3.003   5.109  12.808  1.00 98.23           C  
ATOM   3076  CB  ILE A 200       1.663   2.977  13.134  1.00 98.23           C  
ATOM   3077  HB  ILE A 200       2.312   2.742  13.977  1.00 98.23           H  
ATOM   3078  O   ILE A 200       3.882   5.037  13.671  1.00 98.23           O  
ATOM   3079  CG1 ILE A 200       1.208   1.646  12.490  1.00 98.23           C  
ATOM   3080 HG12 ILE A 200       0.624   1.850  11.593  1.00 98.23           H  
ATOM   3081 HG13 ILE A 200       2.090   1.079  12.194  1.00 98.23           H  
ATOM   3082  CG2 ILE A 200       0.448   3.772  13.662  1.00 98.23           C  
ATOM   3083 HG21 ILE A 200       0.757   4.718  14.107  1.00 98.23           H  
ATOM   3084 HG22 ILE A 200      -0.248   3.971  12.848  1.00 98.23           H  
ATOM   3085 HG23 ILE A 200      -0.064   3.204  14.439  1.00 98.23           H  
ATOM   3086  CD1 ILE A 200       0.388   0.734  13.410  1.00 98.23           C  
ATOM   3087 HD11 ILE A 200      -0.603   1.157  13.579  1.00 98.23           H  
ATOM   3088 HD12 ILE A 200       0.268  -0.239  12.933  1.00 98.23           H  
ATOM   3089 HD13 ILE A 200       0.900   0.601  14.363  1.00 98.23           H  
ATOM   3090  N   TYR A 201       2.452   6.270  12.452  1.00 98.80           N  
ATOM   3091  H   TYR A 201       1.722   6.256  11.754  1.00 98.80           H  
ATOM   3092  CA  TYR A 201       2.899   7.571  12.954  1.00 98.80           C  
ATOM   3093  HA  TYR A 201       3.535   7.424  13.827  1.00 98.80           H  
ATOM   3094  C   TYR A 201       1.722   8.438  13.395  1.00 98.80           C  
ATOM   3095  CB  TYR A 201       3.736   8.298  11.889  1.00 98.80           C  
ATOM   3096  HB2 TYR A 201       3.127   8.442  10.997  1.00 98.80           H  
ATOM   3097  HB3 TYR A 201       3.995   9.287  12.266  1.00 98.80           H  
ATOM   3098  O   TYR A 201       0.654   8.424  12.785  1.00 98.80           O  
ATOM   3099  CG  TYR A 201       5.015   7.578  11.498  1.00 98.80           C  
ATOM   3100  CD1 TYR A 201       6.256   7.990  12.026  1.00 98.80           C  
ATOM   3101  HD1 TYR A 201       6.297   8.834  12.700  1.00 98.80           H  
ATOM   3102  CD2 TYR A 201       4.961   6.494  10.601  1.00 98.80           C  
ATOM   3103  HD2 TYR A 201       4.014   6.183  10.185  1.00 98.80           H  
ATOM   3104  CE1 TYR A 201       7.436   7.294  11.691  1.00 98.80           C  
ATOM   3105  HE1 TYR A 201       8.391   7.605  12.087  1.00 98.80           H  
ATOM   3106  CE2 TYR A 201       6.132   5.790  10.277  1.00 98.80           C  
ATOM   3107  HE2 TYR A 201       6.098   4.938   9.614  1.00 98.80           H  
ATOM   3108  OH  TYR A 201       8.462   5.441  10.521  1.00 98.80           O  
ATOM   3109  HH  TYR A 201       9.279   5.597  11.001  1.00 98.80           H  
ATOM   3110  CZ  TYR A 201       7.366   6.174  10.837  1.00 98.80           C  
ATOM   3111  N   ALA A 202       1.948   9.241  14.430  1.00 98.83           N  
ATOM   3112  H   ALA A 202       2.860   9.215  14.864  1.00 98.83           H  
ATOM   3113  CA  ALA A 202       1.095  10.366  14.781  1.00 98.83           C  
ATOM   3114  HA  ALA A 202       0.113  10.234  14.328  1.00 98.83           H  
ATOM   3115  C   ALA A 202       1.731  11.649  14.229  1.00 98.83           C  
ATOM   3116  CB  ALA A 202       0.904  10.394  16.299  1.00 98.83           C  
ATOM   3117  HB1 ALA A 202       1.853  10.597  16.795  1.00 98.83           H  
ATOM   3118  HB2 ALA A 202       0.510   9.438  16.643  1.00 98.83           H  
ATOM   3119  HB3 ALA A 202       0.196  11.178  16.566  1.00 98.83           H  
ATOM   3120  O   ALA A 202       2.938  11.858  14.383  1.00 98.83           O  
ATOM   3121  N   ILE A 203       0.951  12.493  13.554  1.00 98.80           N  
ATOM   3122  H   ILE A 203      -0.030  12.271  13.466  1.00 98.80           H  
ATOM   3123  CA  ILE A 203       1.452  13.733  12.952  1.00 98.80           C  
ATOM   3124  HA  ILE A 203       2.476  13.881  13.295  1.00 98.80           H  
ATOM   3125  C   ILE A 203       0.677  14.953  13.427  1.00 98.80           C  
ATOM   3126  CB  ILE A 203       1.509  13.677  11.410  1.00 98.80           C  
ATOM   3127  HB  ILE A 203       1.981  14.603  11.080  1.00 98.80           H  
ATOM   3128  O   ILE A 203      -0.522  14.895  13.679  1.00 98.80           O  
ATOM   3129  CG1 ILE A 203       0.104  13.637  10.767  1.00 98.80           C  
ATOM   3130 HG12 ILE A 203      -0.370  12.682  10.992  1.00 98.80           H  
ATOM   3131 HG13 ILE A 203      -0.527  14.419  11.190  1.00 98.80           H  
ATOM   3132  CG2 ILE A 203       2.418  12.520  10.953  1.00 98.80           C  
ATOM   3133 HG21 ILE A 203       3.376  12.582  11.469  1.00 98.80           H  
ATOM   3134 HG22 ILE A 203       2.606  12.574   9.881  1.00 98.80           H  
ATOM   3135 HG23 ILE A 203       1.960  11.560  11.190  1.00 98.80           H  
ATOM   3136  CD1 ILE A 203       0.122  13.879   9.254  1.00 98.80           C  
ATOM   3137 HD11 ILE A 203      -0.888  13.784   8.857  1.00 98.80           H  
ATOM   3138 HD12 ILE A 203       0.486  14.886   9.050  1.00 98.80           H  
ATOM   3139 HD13 ILE A 203       0.773  13.162   8.754  1.00 98.80           H  
ATOM   3140  N   ARG A 204       1.359  16.097  13.454  1.00 98.83           N  
ATOM   3141  H   ARG A 204       2.340  16.043  13.221  1.00 98.83           H  
ATOM   3142  CA  ARG A 204       0.769  17.408  13.742  1.00 98.83           C  
ATOM   3143  HA  ARG A 204      -0.267  17.274  14.051  1.00 98.83           H  
ATOM   3144  C   ARG A 204       0.771  18.263  12.489  1.00 98.83           C  
ATOM   3145  CB  ARG A 204       1.518  18.073  14.905  1.00 98.83           C  
ATOM   3146  HB2 ARG A 204       1.223  19.119  14.981  1.00 98.83           H  
ATOM   3147  HB3 ARG A 204       2.593  18.020  14.728  1.00 98.83           H  
ATOM   3148  O   ARG A 204       1.835  18.520  11.920  1.00 98.83           O  
ATOM   3149  CG  ARG A 204       1.166  17.365  16.216  1.00 98.83           C  
ATOM   3150  HG2 ARG A 204       0.133  17.602  16.470  1.00 98.83           H  
ATOM   3151  HG3 ARG A 204       1.240  16.287  16.072  1.00 98.83           H  
ATOM   3152  CD  ARG A 204       2.062  17.778  17.387  1.00 98.83           C  
ATOM   3153  HD2 ARG A 204       1.485  17.638  18.300  1.00 98.83           H  
ATOM   3154  HD3 ARG A 204       2.314  18.835  17.296  1.00 98.83           H  
ATOM   3155  NE  ARG A 204       3.259  16.917  17.478  1.00 98.83           N  
ATOM   3156  HE  ARG A 204       3.059  15.928  17.441  1.00 98.83           H  
ATOM   3157  NH1 ARG A 204       4.772  18.483  18.184  1.00 98.83           N  
ATOM   3158 HH11 ARG A 204       5.708  18.711  18.489  1.00 98.83           H  
ATOM   3159 HH12 ARG A 204       4.013  19.149  18.189  1.00 98.83           H  
ATOM   3160  NH2 ARG A 204       5.412  16.352  17.937  1.00 98.83           N  
ATOM   3161 HH21 ARG A 204       6.322  16.528  18.341  1.00 98.83           H  
ATOM   3162 HH22 ARG A 204       5.162  15.378  17.847  1.00 98.83           H  
ATOM   3163  CZ  ARG A 204       4.473  17.251  17.866  1.00 98.83           C  
ATOM   3164  N   VAL A 205      -0.415  18.717  12.093  1.00 98.57           N  
ATOM   3165  H   VAL A 205      -1.227  18.425  12.617  1.00 98.57           H  
ATOM   3166  CA  VAL A 205      -0.633  19.578  10.921  1.00 98.57           C  
ATOM   3167  HA  VAL A 205       0.320  20.006  10.609  1.00 98.57           H  
ATOM   3168  C   VAL A 205      -1.562  20.736  11.315  1.00 98.57           C  
ATOM   3169  CB  VAL A 205      -1.180  18.784   9.713  1.00 98.57           C  
ATOM   3170  HB  VAL A 205      -2.231  18.534   9.864  1.00 98.57           H  
ATOM   3171  O   VAL A 205      -2.742  20.725  10.962  1.00 98.57           O  
ATOM   3172  CG1 VAL A 205      -1.033  19.644   8.452  1.00 98.57           C  
ATOM   3173 HG11 VAL A 205      -1.377  19.091   7.578  1.00 98.57           H  
ATOM   3174 HG12 VAL A 205      -1.621  20.557   8.540  1.00 98.57           H  
ATOM   3175 HG13 VAL A 205       0.012  19.915   8.304  1.00 98.57           H  
ATOM   3176  CG2 VAL A 205      -0.436  17.466   9.472  1.00 98.57           C  
ATOM   3177 HG21 VAL A 205       0.631  17.654   9.350  1.00 98.57           H  
ATOM   3178 HG22 VAL A 205      -0.824  16.985   8.574  1.00 98.57           H  
ATOM   3179 HG23 VAL A 205      -0.597  16.786  10.308  1.00 98.57           H  
ATOM   3180  N   PRO A 206      -1.080  21.717  12.100  1.00 98.44           N  
ATOM   3181  CA  PRO A 206      -1.929  22.788  12.622  1.00 98.44           C  
ATOM   3182  HA  PRO A 206      -2.700  22.360  13.263  1.00 98.44           H  
ATOM   3183  C   PRO A 206      -2.636  23.575  11.510  1.00 98.44           C  
ATOM   3184  CB  PRO A 206      -1.010  23.668  13.475  1.00 98.44           C  
ATOM   3185  HB2 PRO A 206      -1.083  23.355  14.516  1.00 98.44           H  
ATOM   3186  HB3 PRO A 206      -1.254  24.727  13.385  1.00 98.44           H  
ATOM   3187  O   PRO A 206      -3.812  23.887  11.655  1.00 98.44           O  
ATOM   3188  CG  PRO A 206       0.396  23.368  12.957  1.00 98.44           C  
ATOM   3189  HG2 PRO A 206       1.148  23.493  13.736  1.00 98.44           H  
ATOM   3190  HG3 PRO A 206       0.617  24.021  12.113  1.00 98.44           H  
ATOM   3191  CD  PRO A 206       0.306  21.916  12.493  1.00 98.44           C  
ATOM   3192  HD2 PRO A 206       0.552  21.246  13.317  1.00 98.44           H  
ATOM   3193  HD3 PRO A 206       0.983  21.756  11.654  1.00 98.44           H  
ATOM   3194  N   GLU A 207      -1.986  23.787  10.362  1.00 97.80           N  
ATOM   3195  H   GLU A 207      -1.012  23.530  10.294  1.00 97.80           H  
ATOM   3196  CA  GLU A 207      -2.581  24.488   9.216  1.00 97.80           C  
ATOM   3197  HA  GLU A 207      -2.914  25.474   9.539  1.00 97.80           H  
ATOM   3198  C   GLU A 207      -3.810  23.763   8.634  1.00 97.80           C  
ATOM   3199  CB  GLU A 207      -1.526  24.660   8.108  1.00 97.80           C  
ATOM   3200  HB2 GLU A 207      -2.010  25.169   7.275  1.00 97.80           H  
ATOM   3201  HB3 GLU A 207      -1.202  23.684   7.749  1.00 97.80           H  
ATOM   3202  O   GLU A 207      -4.733  24.410   8.139  1.00 97.80           O  
ATOM   3203  CG  GLU A 207      -0.297  25.500   8.506  1.00 97.80           C  
ATOM   3204  HG2 GLU A 207      -0.581  26.232   9.262  1.00 97.80           H  
ATOM   3205  HG3 GLU A 207       0.015  26.056   7.622  1.00 97.80           H  
ATOM   3206  CD  GLU A 207       0.909  24.680   8.999  1.00 97.80           C  
ATOM   3207  OE1 GLU A 207       2.061  25.102   8.719  1.00 97.80           O  
ATOM   3208  OE2 GLU A 207       0.727  23.611   9.624  1.00 97.80           O  
ATOM   3209  N   LEU A 208      -3.854  22.426   8.713  1.00 97.92           N  
ATOM   3210  H   LEU A 208      -3.121  21.960   9.229  1.00 97.92           H  
ATOM   3211  CA  LEU A 208      -5.034  21.651   8.320  1.00 97.92           C  
ATOM   3212  HA  LEU A 208      -5.365  21.991   7.339  1.00 97.92           H  
ATOM   3213  C   LEU A 208      -6.180  21.891   9.308  1.00 97.92           C  
ATOM   3214  CB  LEU A 208      -4.676  20.153   8.244  1.00 97.92           C  
ATOM   3215  HB2 LEU A 208      -3.928  20.004   7.464  1.00 97.92           H  
ATOM   3216  HB3 LEU A 208      -4.237  19.855   9.196  1.00 97.92           H  
ATOM   3217  O   LEU A 208      -7.313  22.120   8.888  1.00 97.92           O  
ATOM   3218  CG  LEU A 208      -5.879  19.226   7.983  1.00 97.92           C  
ATOM   3219  HG  LEU A 208      -6.680  19.443   8.690  1.00 97.92           H  
ATOM   3220  CD1 LEU A 208      -6.422  19.385   6.565  1.00 97.92           C  
ATOM   3221 HD11 LEU A 208      -7.251  18.693   6.422  1.00 97.92           H  
ATOM   3222 HD12 LEU A 208      -6.780  20.404   6.419  1.00 97.92           H  
ATOM   3223 HD13 LEU A 208      -5.640  19.159   5.841  1.00 97.92           H  
ATOM   3224  CD2 LEU A 208      -5.483  17.769   8.204  1.00 97.92           C  
ATOM   3225 HD21 LEU A 208      -4.678  17.477   7.529  1.00 97.92           H  
ATOM   3226 HD22 LEU A 208      -5.149  17.639   9.233  1.00 97.92           H  
ATOM   3227 HD23 LEU A 208      -6.346  17.124   8.035  1.00 97.92           H  
ATOM   3228  N   LEU A 209      -5.889  21.828  10.610  1.00 97.57           N  
ATOM   3229  H   LEU A 209      -4.924  21.703  10.878  1.00 97.57           H  
ATOM   3230  CA  LEU A 209      -6.895  21.995  11.661  1.00 97.57           C  
ATOM   3231  HA  LEU A 209      -7.719  21.307  11.471  1.00 97.57           H  
ATOM   3232  C   LEU A 209      -7.491  23.408  11.639  1.00 97.57           C  
ATOM   3233  CB  LEU A 209      -6.282  21.673  13.036  1.00 97.57           C  
ATOM   3234  HB2 LEU A 209      -7.051  21.824  13.793  1.00 97.57           H  
ATOM   3235  HB3 LEU A 209      -5.481  22.386  13.233  1.00 97.57           H  
ATOM   3236  O   LEU A 209      -8.708  23.554  11.745  1.00 97.57           O  
ATOM   3237  CG  LEU A 209      -5.718  20.248  13.189  1.00 97.57           C  
ATOM   3238  HG  LEU A 209      -4.909  20.099  12.475  1.00 97.57           H  
ATOM   3239  CD1 LEU A 209      -5.148  20.086  14.596  1.00 97.57           C  
ATOM   3240 HD11 LEU A 209      -5.941  20.168  15.338  1.00 97.57           H  
ATOM   3241 HD12 LEU A 209      -4.684  19.104  14.686  1.00 97.57           H  
ATOM   3242 HD13 LEU A 209      -4.390  20.847  14.785  1.00 97.57           H  
ATOM   3243  CD2 LEU A 209      -6.773  19.160  12.969  1.00 97.57           C  
ATOM   3244 HD21 LEU A 209      -7.607  19.311  13.654  1.00 97.57           H  
ATOM   3245 HD22 LEU A 209      -7.126  19.180  11.938  1.00 97.57           H  
ATOM   3246 HD23 LEU A 209      -6.327  18.185  13.165  1.00 97.57           H  
ATOM   3247  N   GLU A 210      -6.658  24.428  11.420  1.00 97.37           N  
ATOM   3248  H   GLU A 210      -5.667  24.238  11.379  1.00 97.37           H  
ATOM   3249  CA  GLU A 210      -7.094  25.812  11.204  1.00 97.37           C  
ATOM   3250  HA  GLU A 210      -7.646  26.156  12.079  1.00 97.37           H  
ATOM   3251  C   GLU A 210      -8.055  25.894  10.007  1.00 97.37           C  
ATOM   3252  CB  GLU A 210      -5.867  26.725  11.015  1.00 97.37           C  
ATOM   3253  HB2 GLU A 210      -5.199  26.273  10.280  1.00 97.37           H  
ATOM   3254  HB3 GLU A 210      -6.201  27.689  10.633  1.00 97.37           H  
ATOM   3255  O   GLU A 210      -9.207  26.305  10.176  1.00 97.37           O  
ATOM   3256  CG  GLU A 210      -5.107  26.961  12.335  1.00 97.37           C  
ATOM   3257  HG2 GLU A 210      -5.759  27.517  13.009  1.00 97.37           H  
ATOM   3258  HG3 GLU A 210      -4.899  26.001  12.807  1.00 97.37           H  
ATOM   3259  CD  GLU A 210      -3.779  27.729  12.177  1.00 97.37           C  
ATOM   3260  OE1 GLU A 210      -3.068  27.860  13.203  1.00 97.37           O  
ATOM   3261  OE2 GLU A 210      -3.461  28.188  11.055  1.00 97.37           O  
ATOM   3262  N   ALA A 211      -7.652  25.375   8.840  1.00 96.44           N  
ATOM   3263  H   ALA A 211      -6.706  25.027   8.773  1.00 96.44           H  
ATOM   3264  CA  ALA A 211      -8.465  25.386   7.620  1.00 96.44           C  
ATOM   3265  HA  ALA A 211      -8.706  26.421   7.379  1.00 96.44           H  
ATOM   3266  C   ALA A 211      -9.798  24.624   7.747  1.00 96.44           C  
ATOM   3267  CB  ALA A 211      -7.622  24.799   6.481  1.00 96.44           C  
ATOM   3268  HB1 ALA A 211      -8.187  24.837   5.550  1.00 96.44           H  
ATOM   3269  HB2 ALA A 211      -7.359  23.765   6.703  1.00 96.44           H  
ATOM   3270  HB3 ALA A 211      -6.708  25.382   6.368  1.00 96.44           H  
ATOM   3271  O   ALA A 211     -10.751  24.921   7.029  1.00 96.44           O  
ATOM   3272  N   MET A 212      -9.891  23.634   8.639  1.00 96.26           N  
ATOM   3273  H   MET A 212      -9.062  23.393   9.162  1.00 96.26           H  
ATOM   3274  CA  MET A 212     -11.143  22.921   8.915  1.00 96.26           C  
ATOM   3275  HA  MET A 212     -11.633  22.685   7.971  1.00 96.26           H  
ATOM   3276  C   MET A 212     -12.138  23.752   9.736  1.00 96.26           C  
ATOM   3277  CB  MET A 212     -10.841  21.608   9.648  1.00 96.26           C  
ATOM   3278  HB2 MET A 212     -10.175  21.797  10.490  1.00 96.26           H  
ATOM   3279  HB3 MET A 212     -11.775  21.200  10.036  1.00 96.26           H  
ATOM   3280  O   MET A 212     -13.337  23.469   9.683  1.00 96.26           O  
ATOM   3281  CG  MET A 212     -10.208  20.567   8.724  1.00 96.26           C  
ATOM   3282  HG2 MET A 212     -10.929  20.311   7.947  1.00 96.26           H  
ATOM   3283  HG3 MET A 212      -9.339  21.001   8.231  1.00 96.26           H  
ATOM   3284  SD  MET A 212      -9.681  19.050   9.566  1.00 96.26           S  
ATOM   3285  CE  MET A 212     -11.287  18.336   9.994  1.00 96.26           C  
ATOM   3286  HE1 MET A 212     -11.831  19.024  10.641  1.00 96.26           H  
ATOM   3287  HE2 MET A 212     -11.136  17.399  10.532  1.00 96.26           H  
ATOM   3288  HE3 MET A 212     -11.859  18.146   9.086  1.00 96.26           H  
ATOM   3289  N   THR A 213     -11.661  24.736  10.502  1.00 91.23           N  
ATOM   3290  H   THR A 213     -10.669  24.923  10.458  1.00 91.23           H  
ATOM   3291  CA  THR A 213     -12.475  25.535  11.437  1.00 91.23           C  
ATOM   3292  HA  THR A 213     -13.417  25.014  11.602  1.00 91.23           H  
ATOM   3293  C   THR A 213     -12.874  26.921  10.926  1.00 91.23           C  
ATOM   3294  CB  THR A 213     -11.801  25.663  12.810  1.00 91.23           C  
ATOM   3295  HB  THR A 213     -12.424  26.298  13.439  1.00 91.23           H  
ATOM   3296  O   THR A 213     -13.838  27.478  11.451  1.00 91.23           O  
ATOM   3297  CG2 THR A 213     -11.679  24.309  13.512  1.00 91.23           C  
ATOM   3298 HG21 THR A 213     -11.047  23.639  12.930  1.00 91.23           H  
ATOM   3299 HG22 THR A 213     -12.668  23.866  13.633  1.00 91.23           H  
ATOM   3300 HG23 THR A 213     -11.225  24.455  14.493  1.00 91.23           H  
ATOM   3301  OG1 THR A 213     -10.515  26.240  12.750  1.00 91.23           O  
ATOM   3302  HG1 THR A 213     -10.167  26.189  11.857  1.00 91.23           H  
ATOM   3303  N   GLU A 214     -12.189  27.451   9.909  1.00 84.77           N  
ATOM   3304  H   GLU A 214     -11.386  26.947   9.559  1.00 84.77           H  
ATOM   3305  CA  GLU A 214     -12.543  28.697   9.196  1.00 84.77           C  
ATOM   3306  HA  GLU A 214     -12.808  29.474   9.913  1.00 84.77           H  
ATOM   3307  C   GLU A 214     -13.753  28.524   8.276  1.00 84.77           C  
ATOM   3308  CB  GLU A 214     -11.345  29.169   8.352  1.00 84.77           C  
ATOM   3309  HB2 GLU A 214     -11.031  28.357   7.696  1.00 84.77           H  
ATOM   3310  HB3 GLU A 214     -11.678  30.000   7.731  1.00 84.77           H  
ATOM   3311  O   GLU A 214     -14.754  29.262   8.401  1.00 84.77           O  
ATOM   3312  CG  GLU A 214     -10.133  29.647   9.168  1.00 84.77           C  
ATOM   3313  HG2 GLU A 214      -9.750  28.821   9.768  1.00 84.77           H  
ATOM   3314  HG3 GLU A 214     -10.471  30.425   9.853  1.00 84.77           H  
ATOM   3315  CD  GLU A 214      -8.996  30.211   8.287  1.00 84.77           C  
ATOM   3316  OE1 GLU A 214      -8.091  30.857   8.864  1.00 84.77           O  
ATOM   3317  OE2 GLU A 214      -9.045  30.066   7.039  1.00 84.77           O  
ATOM   3318  OXT GLU A 214     -13.696  27.615   7.423  1.00 84.77           O  
TER    3319      GLU A 214                                                       
ATOM   3319  N   GLU B   1      -2.576 -22.406  -2.391  1.00 55.47           N  
ATOM   3320  H   GLU B   1      -2.577 -22.800  -1.460  1.00 55.47           H  
ATOM   3321  H2  GLU B   1      -3.385 -21.811  -2.492  1.00 55.47           H  
ATOM   3322  H3  GLU B   1      -1.780 -21.806  -2.554  1.00 55.47           H  
ATOM   3323  CA  GLU B   1      -2.660 -23.466  -3.424  1.00 55.47           C  
ATOM   3324  HA  GLU B   1      -1.755 -24.075  -3.431  1.00 55.47           H  
ATOM   3325  C   GLU B   1      -2.768 -22.771  -4.770  1.00 55.47           C  
ATOM   3326  CB  GLU B   1      -3.864 -24.378  -3.141  1.00 55.47           C  
ATOM   3327  HB2 GLU B   1      -4.735 -23.746  -2.966  1.00 55.47           H  
ATOM   3328  HB3 GLU B   1      -4.050 -25.024  -3.998  1.00 55.47           H  
ATOM   3329  O   GLU B   1      -3.068 -21.575  -4.779  1.00 55.47           O  
ATOM   3330  CG  GLU B   1      -3.565 -25.251  -1.908  1.00 55.47           C  
ATOM   3331  HG2 GLU B   1      -2.802 -25.978  -2.184  1.00 55.47           H  
ATOM   3332  HG3 GLU B   1      -3.148 -24.626  -1.119  1.00 55.47           H  
ATOM   3333  CD  GLU B   1      -4.786 -25.977  -1.328  1.00 55.47           C  
ATOM   3334  OE1 GLU B   1      -4.543 -26.865  -0.483  1.00 55.47           O  
ATOM   3335  OE2 GLU B   1      -5.921 -25.586  -1.667  1.00 55.47           O  
ATOM   3336  N   TYR B   2      -2.504 -23.453  -5.885  1.00 55.40           N  
ATOM   3337  H   TYR B   2      -2.280 -24.438  -5.857  1.00 55.40           H  
ATOM   3338  CA  TYR B   2      -3.023 -22.926  -7.144  1.00 55.40           C  
ATOM   3339  HA  TYR B   2      -2.646 -21.916  -7.303  1.00 55.40           H  
ATOM   3340  C   TYR B   2      -4.535 -22.847  -7.019  1.00 55.40           C  
ATOM   3341  CB  TYR B   2      -2.617 -23.803  -8.331  1.00 55.40           C  
ATOM   3342  HB2 TYR B   2      -3.233 -23.536  -9.190  1.00 55.40           H  
ATOM   3343  HB3 TYR B   2      -2.806 -24.851  -8.100  1.00 55.40           H  
ATOM   3344  O   TYR B   2      -5.154 -23.780  -6.498  1.00 55.40           O  
ATOM   3345  CG  TYR B   2      -1.177 -23.599  -8.726  1.00 55.40           C  
ATOM   3346  CD1 TYR B   2      -0.775 -22.320  -9.154  1.00 55.40           C  
ATOM   3347  HD1 TYR B   2      -1.488 -21.512  -9.227  1.00 55.40           H  
ATOM   3348  CD2 TYR B   2      -0.253 -24.664  -8.682  1.00 55.40           C  
ATOM   3349  HD2 TYR B   2      -0.566 -25.652  -8.379  1.00 55.40           H  
ATOM   3350  CE1 TYR B   2       0.553 -22.101  -9.538  1.00 55.40           C  
ATOM   3351  HE1 TYR B   2       0.876 -21.133  -9.891  1.00 55.40           H  
ATOM   3352  CE2 TYR B   2       1.076 -24.450  -9.095  1.00 55.40           C  
ATOM   3353  HE2 TYR B   2       1.794 -25.256  -9.119  1.00 55.40           H  
ATOM   3354  OH  TYR B   2       2.717 -22.909  -9.951  1.00 55.40           O  
ATOM   3355  HH  TYR B   2       3.355 -23.586  -9.713  1.00 55.40           H  
ATOM   3356  CZ  TYR B   2       1.464 -23.169  -9.540  1.00 55.40           C  
ATOM   3357  N   LEU B   3      -5.123 -21.739  -7.462  1.00 55.81           N  
ATOM   3358  H   LEU B   3      -4.566 -21.040  -7.933  1.00 55.81           H  
ATOM   3359  CA  LEU B   3      -6.552 -21.769  -7.728  1.00 55.81           C  
ATOM   3360  HA  LEU B   3      -7.079 -22.029  -6.811  1.00 55.81           H  
ATOM   3361  C   LEU B   3      -6.746 -22.865  -8.778  1.00 55.81           C  
ATOM   3362  CB  LEU B   3      -7.031 -20.397  -8.219  1.00 55.81           C  
ATOM   3363  HB2 LEU B   3      -6.319 -20.022  -8.954  1.00 55.81           H  
ATOM   3364  HB3 LEU B   3      -7.998 -20.496  -8.714  1.00 55.81           H  
ATOM   3365  O   LEU B   3      -6.038 -22.839  -9.791  1.00 55.81           O  
ATOM   3366  CG  LEU B   3      -7.154 -19.421  -7.042  1.00 55.81           C  
ATOM   3367  HG  LEU B   3      -6.354 -19.636  -6.335  1.00 55.81           H  
ATOM   3368  CD1 LEU B   3      -6.958 -17.985  -7.501  1.00 55.81           C  
ATOM   3369 HD11 LEU B   3      -7.747 -17.694  -8.195  1.00 55.81           H  
ATOM   3370 HD12 LEU B   3      -5.989 -17.888  -7.990  1.00 55.81           H  
ATOM   3371 HD13 LEU B   3      -6.943 -17.325  -6.634  1.00 55.81           H  
ATOM   3372  CD2 LEU B   3      -8.507 -19.560  -6.335  1.00 55.81           C  
ATOM   3373 HD21 LEU B   3      -8.580 -18.829  -5.529  1.00 55.81           H  
ATOM   3374 HD22 LEU B   3      -8.616 -20.562  -5.920  1.00 55.81           H  
ATOM   3375 HD23 LEU B   3      -9.315 -19.374  -7.042  1.00 55.81           H  
ATOM   3376  N   PRO B   4      -7.617 -23.862  -8.539  1.00 44.36           N  
ATOM   3377  CA  PRO B   4      -7.958 -24.778  -9.608  1.00 44.36           C  
ATOM   3378  HA  PRO B   4      -7.081 -25.368  -9.872  1.00 44.36           H  
ATOM   3379  C   PRO B   4      -8.390 -23.943 -10.818  1.00 44.36           C  
ATOM   3380  CB  PRO B   4      -9.059 -25.696  -9.066  1.00 44.36           C  
ATOM   3381  HB2 PRO B   4      -8.673 -26.711  -8.983  1.00 44.36           H  
ATOM   3382  HB3 PRO B   4      -9.932 -25.694  -9.720  1.00 44.36           H  
ATOM   3383  O   PRO B   4      -9.000 -22.884 -10.641  1.00 44.36           O  
ATOM   3384  CG  PRO B   4      -9.424 -25.172  -7.672  1.00 44.36           C  
ATOM   3385  HG2 PRO B   4      -9.309 -25.962  -6.930  1.00 44.36           H  
ATOM   3386  HG3 PRO B   4     -10.450 -24.805  -7.663  1.00 44.36           H  
ATOM   3387  CD  PRO B   4      -8.462 -24.027  -7.370  1.00 44.36           C  
ATOM   3388  HD2 PRO B   4      -9.031 -23.115  -7.188  1.00 44.36           H  
ATOM   3389  HD3 PRO B   4      -7.852 -24.269  -6.499  1.00 44.36           H  
ATOM   3390  N   GLU B   5      -8.116 -24.427 -12.036  1.00 43.22           N  
ATOM   3391  H   GLU B   5      -7.544 -25.256 -12.115  1.00 43.22           H  
ATOM   3392  CA  GLU B   5      -8.547 -23.783 -13.297  1.00 43.22           C  
ATOM   3393  HA  GLU B   5      -8.003 -22.851 -13.449  1.00 43.22           H  
ATOM   3394  C   GLU B   5     -10.042 -23.438 -13.325  1.00 43.22           C  
ATOM   3395  CB  GLU B   5      -8.297 -24.728 -14.486  1.00 43.22           C  
ATOM   3396  HB2 GLU B   5      -8.944 -24.434 -15.313  1.00 43.22           H  
ATOM   3397  HB3 GLU B   5      -8.570 -25.743 -14.197  1.00 43.22           H  
ATOM   3398  O   GLU B   5     -10.505 -22.746 -14.223  1.00 43.22           O  
ATOM   3399  CG  GLU B   5      -6.864 -24.713 -15.026  1.00 43.22           C  
ATOM   3400  HG2 GLU B   5      -6.577 -23.680 -15.224  1.00 43.22           H  
ATOM   3401  HG3 GLU B   5      -6.196 -25.113 -14.264  1.00 43.22           H  
ATOM   3402  CD  GLU B   5      -6.727 -25.537 -16.323  1.00 43.22           C  
ATOM   3403  OE1 GLU B   5      -5.682 -25.383 -16.994  1.00 43.22           O  
ATOM   3404  OE2 GLU B   5      -7.636 -26.348 -16.624  1.00 43.22           O  
ATOM   3405  N   THR B   6     -10.811 -23.948 -12.365  1.00 36.24           N  
ATOM   3406  H   THR B   6     -10.352 -24.415 -11.596  1.00 36.24           H  
ATOM   3407  CA  THR B   6     -12.236 -23.731 -12.255  1.00 36.24           C  
ATOM   3408  HA  THR B   6     -12.724 -24.212 -13.103  1.00 36.24           H  
ATOM   3409  C   THR B   6     -12.658 -22.283 -12.284  1.00 36.24           C  
ATOM   3410  CB  THR B   6     -12.805 -24.314 -10.956  1.00 36.24           C  
ATOM   3411  HB  THR B   6     -13.808 -23.920 -10.791  1.00 36.24           H  
ATOM   3412  O   THR B   6     -13.703 -22.064 -12.877  1.00 36.24           O  
ATOM   3413  CG2 THR B   6     -12.903 -25.833 -11.034  1.00 36.24           C  
ATOM   3414 HG21 THR B   6     -13.309 -26.216 -10.097  1.00 36.24           H  
ATOM   3415 HG22 THR B   6     -11.917 -26.265 -11.204  1.00 36.24           H  
ATOM   3416 HG23 THR B   6     -13.567 -26.113 -11.852  1.00 36.24           H  
ATOM   3417  OG1 THR B   6     -12.001 -24.005  -9.836  1.00 36.24           O  
ATOM   3418  HG1 THR B   6     -11.832 -23.060  -9.849  1.00 36.24           H  
ATOM   3419  N   ASP B   7     -11.997 -21.352 -11.578  1.00 37.03           N  
ATOM   3420  H   ASP B   7     -11.053 -21.512 -11.258  1.00 37.03           H  
ATOM   3421  CA  ASP B   7     -12.694 -20.098 -11.255  1.00 37.03           C  
ATOM   3422  HA  ASP B   7     -13.634 -20.401 -10.794  1.00 37.03           H  
ATOM   3423  C   ASP B   7     -13.002 -19.286 -12.532  1.00 37.03           C  
ATOM   3424  CB  ASP B   7     -12.006 -19.255 -10.174  1.00 37.03           C  
ATOM   3425  HB2 ASP B   7     -11.731 -19.910  -9.347  1.00 37.03           H  
ATOM   3426  HB3 ASP B   7     -11.095 -18.811 -10.575  1.00 37.03           H  
ATOM   3427  O   ASP B   7     -12.082 -18.740 -13.152  1.00 37.03           O  
ATOM   3428  CG  ASP B   7     -12.933 -18.144  -9.637  1.00 37.03           C  
ATOM   3429  OD1 ASP B   7     -13.947 -17.808 -10.290  1.00 37.03           O  
ATOM   3430  OD2 ASP B   7     -12.632 -17.630  -8.543  1.00 37.03           O  
ATOM   3431  N   PRO B   8     -14.290 -19.201 -12.930  1.00 33.89           N  
ATOM   3432  CA  PRO B   8     -14.714 -18.521 -14.145  1.00 33.89           C  
ATOM   3433  HA  PRO B   8     -14.106 -18.849 -14.989  1.00 33.89           H  
ATOM   3434  C   PRO B   8     -14.612 -16.997 -14.041  1.00 33.89           C  
ATOM   3435  CB  PRO B   8     -16.165 -18.958 -14.353  1.00 33.89           C  
ATOM   3436  HB2 PRO B   8     -16.183 -19.914 -14.875  1.00 33.89           H  
ATOM   3437  HB3 PRO B   8     -16.748 -18.217 -14.900  1.00 33.89           H  
ATOM   3438  O   PRO B   8     -14.703 -16.322 -15.064  1.00 33.89           O  
ATOM   3439  CG  PRO B   8     -16.676 -19.144 -12.929  1.00 33.89           C  
ATOM   3440  HG2 PRO B   8     -16.934 -18.176 -12.499  1.00 33.89           H  
ATOM   3441  HG3 PRO B   8     -17.527 -19.824 -12.888  1.00 33.89           H  
ATOM   3442  CD  PRO B   8     -15.463 -19.713 -12.218  1.00 33.89           C  
ATOM   3443  HD2 PRO B   8     -15.518 -20.800 -12.273  1.00 33.89           H  
ATOM   3444  HD3 PRO B   8     -15.485 -19.401 -11.174  1.00 33.89           H  
ATOM   3445  N   ASN B   9     -14.384 -16.421 -12.855  1.00 34.01           N  
ATOM   3446  H   ASN B   9     -14.302 -17.002 -12.034  1.00 34.01           H  
ATOM   3447  CA  ASN B   9     -14.279 -14.967 -12.687  1.00 34.01           C  
ATOM   3448  HA  ASN B   9     -15.118 -14.510 -13.212  1.00 34.01           H  
ATOM   3449  C   ASN B   9     -13.014 -14.361 -13.328  1.00 34.01           C  
ATOM   3450  CB  ASN B   9     -14.404 -14.604 -11.202  1.00 34.01           C  
ATOM   3451  HB2 ASN B   9     -13.690 -15.190 -10.623  1.00 34.01           H  
ATOM   3452  HB3 ASN B   9     -14.164 -13.550 -11.061  1.00 34.01           H  
ATOM   3453  O   ASN B   9     -12.658 -13.215 -13.055  1.00 34.01           O  
ATOM   3454  CG  ASN B   9     -15.793 -14.808 -10.633  1.00 34.01           C  
ATOM   3455  ND2 ASN B   9     -15.910 -14.699  -9.334  1.00 34.01           N  
ATOM   3456 HD21 ASN B   9     -15.074 -14.561  -8.785  1.00 34.01           H  
ATOM   3457 HD22 ASN B   9     -16.837 -14.836  -8.956  1.00 34.01           H  
ATOM   3458  OD1 ASN B   9     -16.790 -15.000 -11.309  1.00 34.01           O  
ATOM   3459  N   HIS B  10     -12.321 -15.094 -14.200  1.00 33.02           N  
ATOM   3460  H   HIS B  10     -12.654 -16.027 -14.397  1.00 33.02           H  
ATOM   3461  CA  HIS B  10     -11.394 -14.488 -15.145  1.00 33.02           C  
ATOM   3462  HA  HIS B  10     -10.685 -13.888 -14.573  1.00 33.02           H  
ATOM   3463  C   HIS B  10     -12.100 -13.537 -16.135  1.00 33.02           C  
ATOM   3464  CB  HIS B  10     -10.610 -15.590 -15.875  1.00 33.02           C  
ATOM   3465  HB2 HIS B  10     -10.413 -16.407 -15.181  1.00 33.02           H  
ATOM   3466  HB3 HIS B  10     -11.209 -15.982 -16.697  1.00 33.02           H  
ATOM   3467  O   HIS B  10     -11.428 -12.675 -16.691  1.00 33.02           O  
ATOM   3468  CG  HIS B  10      -9.278 -15.113 -16.405  1.00 33.02           C  
ATOM   3469  CD2 HIS B  10      -8.206 -15.889 -16.750  1.00 33.02           C  
ATOM   3470  HD2 HIS B  10      -8.170 -16.967 -16.711  1.00 33.02           H  
ATOM   3471  ND1 HIS B  10      -8.894 -13.804 -16.581  1.00 33.02           N  
ATOM   3472  HD1 HIS B  10      -9.528 -13.018 -16.589  1.00 33.02           H  
ATOM   3473  CE1 HIS B  10      -7.625 -13.788 -17.010  1.00 33.02           C  
ATOM   3474  HE1 HIS B  10      -7.083 -12.898 -17.294  1.00 33.02           H  
ATOM   3475  NE2 HIS B  10      -7.153 -15.042 -17.120  1.00 33.02           N  
ATOM   3476  N   GLU B  11     -13.420 -13.651 -16.340  1.00 31.87           N  
ATOM   3477  H   GLU B  11     -13.922 -14.418 -15.916  1.00 31.87           H  
ATOM   3478  CA  GLU B  11     -14.151 -12.799 -17.296  1.00 31.87           C  
ATOM   3479  HA  GLU B  11     -13.697 -12.891 -18.283  1.00 31.87           H  
ATOM   3480  C   GLU B  11     -14.134 -11.296 -16.963  1.00 31.87           C  
ATOM   3481  CB  GLU B  11     -15.627 -13.237 -17.396  1.00 31.87           C  
ATOM   3482  HB2 GLU B  11     -16.180 -12.446 -17.902  1.00 31.87           H  
ATOM   3483  HB3 GLU B  11     -16.038 -13.347 -16.392  1.00 31.87           H  
ATOM   3484  O   GLU B  11     -14.116 -10.478 -17.874  1.00 31.87           O  
ATOM   3485  CG  GLU B  11     -15.850 -14.534 -18.191  1.00 31.87           C  
ATOM   3486  HG2 GLU B  11     -15.415 -15.367 -17.638  1.00 31.87           H  
ATOM   3487  HG3 GLU B  11     -15.318 -14.451 -19.139  1.00 31.87           H  
ATOM   3488  CD  GLU B  11     -17.339 -14.831 -18.480  1.00 31.87           C  
ATOM   3489  OE1 GLU B  11     -17.596 -15.706 -19.344  1.00 31.87           O  
ATOM   3490  OE2 GLU B  11     -18.226 -14.220 -17.839  1.00 31.87           O  
ATOM   3491  N   ILE B  12     -14.217 -10.903 -15.686  1.00 30.13           N  
ATOM   3492  H   ILE B  12     -14.171 -11.614 -14.971  1.00 30.13           H  
ATOM   3493  CA  ILE B  12     -14.862  -9.612 -15.365  1.00 30.13           C  
ATOM   3494  HA  ILE B  12     -15.767  -9.559 -15.970  1.00 30.13           H  
ATOM   3495  C   ILE B  12     -14.035  -8.376 -15.747  1.00 30.13           C  
ATOM   3496  CB  ILE B  12     -15.295  -9.506 -13.882  1.00 30.13           C  
ATOM   3497  HB  ILE B  12     -14.429  -9.195 -13.298  1.00 30.13           H  
ATOM   3498  O   ILE B  12     -14.617  -7.359 -16.101  1.00 30.13           O  
ATOM   3499  CG1 ILE B  12     -15.798 -10.844 -13.291  1.00 30.13           C  
ATOM   3500 HG12 ILE B  12     -15.016 -11.598 -13.381  1.00 30.13           H  
ATOM   3501 HG13 ILE B  12     -16.668 -11.187 -13.852  1.00 30.13           H  
ATOM   3502  CG2 ILE B  12     -16.392  -8.426 -13.745  1.00 30.13           C  
ATOM   3503 HG21 ILE B  12     -17.276  -8.714 -14.316  1.00 30.13           H  
ATOM   3504 HG22 ILE B  12     -16.663  -8.273 -12.700  1.00 30.13           H  
ATOM   3505 HG23 ILE B  12     -16.040  -7.464 -14.117  1.00 30.13           H  
ATOM   3506  CD1 ILE B  12     -16.156 -10.775 -11.801  1.00 30.13           C  
ATOM   3507 HD11 ILE B  12     -17.060 -10.186 -11.647  1.00 30.13           H  
ATOM   3508 HD12 ILE B  12     -15.328 -10.342 -11.239  1.00 30.13           H  
ATOM   3509 HD13 ILE B  12     -16.341 -11.785 -11.433  1.00 30.13           H  
ATOM   3510  N   TRP B  13     -12.702  -8.411 -15.666  1.00 25.93           N  
ATOM   3511  H   TRP B  13     -12.239  -9.286 -15.467  1.00 25.93           H  
ATOM   3512  CA  TRP B  13     -11.903  -7.195 -15.911  1.00 25.93           C  
ATOM   3513  HA  TRP B  13     -12.385  -6.363 -15.398  1.00 25.93           H  
ATOM   3514  C   TRP B  13     -11.851  -6.752 -17.380  1.00 25.93           C  
ATOM   3515  CB  TRP B  13     -10.491  -7.333 -15.333  1.00 25.93           C  
ATOM   3516  HB2 TRP B  13     -10.025  -8.225 -15.753  1.00 25.93           H  
ATOM   3517  HB3 TRP B  13      -9.891  -6.479 -15.647  1.00 25.93           H  
ATOM   3518  O   TRP B  13     -11.108  -5.827 -17.694  1.00 25.93           O  
ATOM   3519  CG  TRP B  13     -10.404  -7.374 -13.846  1.00 25.93           C  
ATOM   3520  CD1 TRP B  13     -10.031  -8.445 -13.121  1.00 25.93           C  
ATOM   3521  HD1 TRP B  13      -9.744  -9.401 -13.534  1.00 25.93           H  
ATOM   3522  CD2 TRP B  13     -10.651  -6.301 -12.888  1.00 25.93           C  
ATOM   3523  CE2 TRP B  13     -10.424  -6.812 -11.577  1.00 25.93           C  
ATOM   3524  CE3 TRP B  13     -11.063  -4.957 -12.996  1.00 25.93           C  
ATOM   3525  HE3 TRP B  13     -11.239  -4.541 -13.977  1.00 25.93           H  
ATOM   3526  NE1 TRP B  13      -9.969  -8.093 -11.793  1.00 25.93           N  
ATOM   3527  HE1 TRP B  13      -9.543  -8.699 -11.107  1.00 25.93           H  
ATOM   3528  CH2 TRP B  13     -11.219  -4.774 -10.572  1.00 25.93           C  
ATOM   3529  HH2 TRP B  13     -11.548  -4.224  -9.702  1.00 25.93           H  
ATOM   3530  CZ2 TRP B  13     -10.668  -6.053 -10.424  1.00 25.93           C  
ATOM   3531  HZ2 TRP B  13     -10.493  -6.455  -9.437  1.00 25.93           H  
ATOM   3532  CZ3 TRP B  13     -11.357  -4.204 -11.848  1.00 25.93           C  
ATOM   3533  HZ3 TRP B  13     -11.771  -3.213 -11.965  1.00 25.93           H  
ATOM   3534  N   ASP B  14     -12.601  -7.396 -18.277  1.00 23.88           N  
ATOM   3535  H   ASP B  14     -13.197  -8.155 -17.980  1.00 23.88           H  
ATOM   3536  CA  ASP B  14     -12.810  -6.852 -19.619  1.00 23.88           C  
ATOM   3537  HA  ASP B  14     -11.857  -6.478 -19.993  1.00 23.88           H  
ATOM   3538  C   ASP B  14     -13.748  -5.622 -19.641  1.00 23.88           C  
ATOM   3539  CB  ASP B  14     -13.292  -7.959 -20.579  1.00 23.88           C  
ATOM   3540  HB2 ASP B  14     -13.930  -8.659 -20.038  1.00 23.88           H  
ATOM   3541  HB3 ASP B  14     -13.909  -7.507 -21.356  1.00 23.88           H  
ATOM   3542  O   ASP B  14     -13.792  -4.952 -20.676  1.00 23.88           O  
ATOM   3543  CG  ASP B  14     -12.174  -8.734 -21.302  1.00 23.88           C  
ATOM   3544  OD1 ASP B  14     -10.983  -8.345 -21.233  1.00 23.88           O  
ATOM   3545  OD2 ASP B  14     -12.522  -9.711 -22.011  1.00 23.88           O  
ATOM   3546  N   ASP B  15     -14.464  -5.294 -18.552  1.00 24.35           N  
ATOM   3547  H   ASP B  15     -14.375  -5.861 -17.721  1.00 24.35           H  
ATOM   3548  CA  ASP B  15     -15.150  -3.988 -18.419  1.00 24.35           C  
ATOM   3549  HA  ASP B  15     -15.515  -3.692 -19.402  1.00 24.35           H  
ATOM   3550  C   ASP B  15     -14.195  -2.849 -17.996  1.00 24.35           C  
ATOM   3551  CB  ASP B  15     -16.385  -4.082 -17.486  1.00 24.35           C  
ATOM   3552  HB2 ASP B  15     -16.165  -4.776 -16.675  1.00 24.35           H  
ATOM   3553  HB3 ASP B  15     -16.530  -3.103 -17.028  1.00 24.35           H  
ATOM   3554  O   ASP B  15     -13.502  -2.982 -16.957  1.00 24.35           O  
ATOM   3555  CG  ASP B  15     -17.741  -4.464 -18.131  1.00 24.35           C  
ATOM   3556  OD1 ASP B  15     -17.881  -4.519 -19.378  1.00 24.35           O  
ATOM   3557  OD2 ASP B  15     -18.716  -4.619 -17.350  1.00 24.35           O  
ATOM   3558  OXT ASP B  15     -14.222  -1.800 -18.689  1.00 24.35           O  
TER    3559      ASP B  15                                                       
END   
