# Supplementary material for: An extended Tudor domain within Vreteno interconnects Gtsf1L and Ago3 for piRNA biogenesis in Bombyx mori
Source: EMBO J. 2023 Nov 20;42(24):e114072. doi: 10.15252/embj.2023114072 (PMC10711660; doi:10.15252/embj.2023114072)
Supplement: Supplementary file 4 — Dataset EV1 [file EMBJ-42-e114072-s007.zip › manuscript_pdb/BmVreteno_AF-eTD2_BmGtsf1L_63_101.pdb]

ATOM      1  N   THR A   1      21.162  -8.318 -15.888  1.00 89.28           N  
ATOM      2  H   THR A   1      20.787  -7.390 -15.752  1.00 89.28           H  
ATOM      3  H2  THR A   1      21.743  -8.343 -16.714  1.00 89.28           H  
ATOM      4  H3  THR A   1      21.716  -8.572 -15.083  1.00 89.28           H  
ATOM      5  CA  THR A   1      20.073  -9.300 -16.048  1.00 89.28           C  
ATOM      6  HA  THR A   1      19.395  -8.971 -16.835  1.00 89.28           H  
ATOM      7  C   THR A   1      19.327  -9.415 -14.738  1.00 89.28           C  
ATOM      8  CB  THR A   1      20.647 -10.653 -16.459  1.00 89.28           C  
ATOM      9  HB  THR A   1      21.268 -11.062 -15.662  1.00 89.28           H  
ATOM     10  O   THR A   1      20.011  -9.650 -13.744  1.00 89.28           O  
ATOM     11  CG2 THR A   1      19.595 -11.672 -16.867  1.00 89.28           C  
ATOM     12 HG21 THR A   1      18.906 -11.246 -17.596  1.00 89.28           H  
ATOM     13 HG22 THR A   1      20.071 -12.554 -17.293  1.00 89.28           H  
ATOM     14 HG23 THR A   1      19.048 -11.988 -15.979  1.00 89.28           H  
ATOM     15  OG1 THR A   1      21.458 -10.401 -17.576  1.00 89.28           O  
ATOM     16  HG1 THR A   1      21.646 -11.244 -17.995  1.00 89.28           H  
ATOM     17  N   PRO A   2      17.999  -9.194 -14.720  1.00 94.73           N  
ATOM     18  CA  PRO A   2      17.146  -9.429 -13.549  1.00 94.73           C  
ATOM     19  HA  PRO A   2      17.364  -8.687 -12.782  1.00 94.73           H  
ATOM     20  C   PRO A   2      17.338 -10.833 -12.971  1.00 94.73           C  
ATOM     21  CB  PRO A   2      15.710  -9.241 -14.041  1.00 94.73           C  
ATOM     22  HB2 PRO A   2      15.069  -8.819 -13.266  1.00 94.73           H  
ATOM     23  HB3 PRO A   2      15.314 -10.196 -14.386  1.00 94.73           H  
ATOM     24  O   PRO A   2      17.742 -11.740 -13.705  1.00 94.73           O  
ATOM     25  CG  PRO A   2      15.855  -8.303 -15.236  1.00 94.73           C  
ATOM     26  HG2 PRO A   2      15.931  -7.274 -14.886  1.00 94.73           H  
ATOM     27  HG3 PRO A   2      15.029  -8.412 -15.939  1.00 94.73           H  
ATOM     28  CD  PRO A   2      17.184  -8.746 -15.841  1.00 94.73           C  
ATOM     29  HD2 PRO A   2      17.013  -9.585 -16.515  1.00 94.73           H  
ATOM     30  HD3 PRO A   2      17.641  -7.911 -16.373  1.00 94.73           H  
ATOM     31  N   GLU A   3      17.075 -11.016 -11.679  1.00 95.58           N  
ATOM     32  H   GLU A   3      16.538 -10.327 -11.172  1.00 95.58           H  
ATOM     33  CA  GLU A   3      17.328 -12.298 -11.013  1.00 95.58           C  
ATOM     34  HA  GLU A   3      18.334 -12.621 -11.279  1.00 95.58           H  
ATOM     35  C   GLU A   3      16.378 -13.384 -11.523  1.00 95.58           C  
ATOM     36  CB  GLU A   3      17.258 -12.127  -9.486  1.00 95.58           C  
ATOM     37  HB2 GLU A   3      17.850 -11.258  -9.200  1.00 95.58           H  
ATOM     38  HB3 GLU A   3      16.227 -11.941  -9.185  1.00 95.58           H  
ATOM     39  O   GLU A   3      16.815 -14.495 -11.816  1.00 95.58           O  
ATOM     40  CG  GLU A   3      17.786 -13.354  -8.719  1.00 95.58           C  
ATOM     41  HG2 GLU A   3      17.732 -13.141  -7.651  1.00 95.58           H  
ATOM     42  HG3 GLU A   3      17.133 -14.202  -8.922  1.00 95.58           H  
ATOM     43  CD  GLU A   3      19.239 -13.718  -9.084  1.00 95.58           C  
ATOM     44  OE1 GLU A   3      19.598 -14.916  -9.057  1.00 95.58           O  
ATOM     45  OE2 GLU A   3      20.022 -12.812  -9.483  1.00 95.58           O  
ATOM     46  N   TRP A   4      15.118 -13.030 -11.775  1.00 96.20           N  
ATOM     47  H   TRP A   4      14.801 -12.132 -11.440  1.00 96.20           H  
ATOM     48  CA  TRP A   4      14.117 -13.930 -12.338  1.00 96.20           C  
ATOM     49  HA  TRP A   4      13.968 -14.757 -11.645  1.00 96.20           H  
ATOM     50  C   TRP A   4      14.545 -14.542 -13.679  1.00 96.20           C  
ATOM     51  CB  TRP A   4      12.795 -13.166 -12.441  1.00 96.20           C  
ATOM     52  HB2 TRP A   4      12.613 -12.675 -11.485  1.00 96.20           H  
ATOM     53  HB3 TRP A   4      11.994 -13.889 -12.595  1.00 96.20           H  
ATOM     54  O   TRP A   4      14.363 -15.736 -13.889  1.00 96.20           O  
ATOM     55  CG  TRP A   4      12.686 -12.128 -13.512  1.00 96.20           C  
ATOM     56  CD1 TRP A   4      12.748 -10.790 -13.333  1.00 96.20           C  
ATOM     57  HD1 TRP A   4      12.888 -10.306 -12.377  1.00 96.20           H  
ATOM     58  CD2 TRP A   4      12.396 -12.330 -14.924  1.00 96.20           C  
ATOM     59  CE2 TRP A   4      12.300 -11.051 -15.547  1.00 96.20           C  
ATOM     60  CE3 TRP A   4      12.185 -13.465 -15.737  1.00 96.20           C  
ATOM     61  HE3 TRP A   4      12.240 -14.455 -15.307  1.00 96.20           H  
ATOM     62  NE1 TRP A   4      12.526 -10.147 -14.534  1.00 96.20           N  
ATOM     63  HE1 TRP A   4      12.389  -9.149 -14.612  1.00 96.20           H  
ATOM     64  CH2 TRP A   4      11.801 -12.054 -17.688  1.00 96.20           C  
ATOM     65  HH2 TRP A   4      11.536 -11.965 -18.732  1.00 96.20           H  
ATOM     66  CZ2 TRP A   4      11.997 -10.904 -16.904  1.00 96.20           C  
ATOM     67  HZ2 TRP A   4      11.873  -9.919 -17.330  1.00 96.20           H  
ATOM     68  CZ3 TRP A   4      11.906 -13.330 -17.107  1.00 96.20           C  
ATOM     69  HZ3 TRP A   4      11.764 -14.213 -17.712  1.00 96.20           H  
ATOM     70  N   LYS A   5      15.224 -13.782 -14.555  1.00 96.78           N  
ATOM     71  H   LYS A   5      15.346 -12.807 -14.322  1.00 96.78           H  
ATOM     72  CA  LYS A   5      15.767 -14.321 -15.820  1.00 96.78           C  
ATOM     73  HA  LYS A   5      14.978 -14.860 -16.344  1.00 96.78           H  
ATOM     74  C   LYS A   5      16.879 -15.339 -15.579  1.00 96.78           C  
ATOM     75  CB  LYS A   5      16.296 -13.206 -16.736  1.00 96.78           C  
ATOM     76  HB2 LYS A   5      16.879 -13.661 -17.537  1.00 96.78           H  
ATOM     77  HB3 LYS A   5      16.937 -12.539 -16.160  1.00 96.78           H  
ATOM     78  O   LYS A   5      17.065 -16.253 -16.372  1.00 96.78           O  
ATOM     79  CG  LYS A   5      15.171 -12.393 -17.370  1.00 96.78           C  
ATOM     80  HG2 LYS A   5      14.703 -11.800 -16.583  1.00 96.78           H  
ATOM     81  HG3 LYS A   5      14.443 -13.085 -17.794  1.00 96.78           H  
ATOM     82  CD  LYS A   5      15.645 -11.461 -18.494  1.00 96.78           C  
ATOM     83  HD2 LYS A   5      15.938 -12.060 -19.355  1.00 96.78           H  
ATOM     84  HD3 LYS A   5      16.489 -10.860 -18.155  1.00 96.78           H  
ATOM     85  CE  LYS A   5      14.462 -10.559 -18.855  1.00 96.78           C  
ATOM     86  HE2 LYS A   5      14.142 -10.033 -17.956  1.00 96.78           H  
ATOM     87  HE3 LYS A   5      13.626 -11.188 -19.162  1.00 96.78           H  
ATOM     88  NZ  LYS A   5      14.749  -9.565 -19.911  1.00 96.78           N  
ATOM     89  HZ1 LYS A   5      15.580  -9.025 -19.716  1.00 96.78           H  
ATOM     90  HZ2 LYS A   5      14.753  -9.981 -20.831  1.00 96.78           H  
ATOM     91  HZ3 LYS A   5      14.001  -8.887 -19.875  1.00 96.78           H  
ATOM     92  N   LYS A   6      17.660 -15.187 -14.505  1.00 96.97           N  
ATOM     93  H   LYS A   6      17.398 -14.487 -13.825  1.00 96.97           H  
ATOM     94  CA  LYS A   6      18.696 -16.171 -14.153  1.00 96.97           C  
ATOM     95  HA  LYS A   6      19.241 -16.454 -15.053  1.00 96.97           H  
ATOM     96  C   LYS A   6      18.076 -17.457 -13.610  1.00 96.97           C  
ATOM     97  CB  LYS A   6      19.680 -15.615 -13.122  1.00 96.97           C  
ATOM     98  HB2 LYS A   6      20.438 -16.376 -12.936  1.00 96.97           H  
ATOM     99  HB3 LYS A   6      19.148 -15.447 -12.185  1.00 96.97           H  
ATOM    100  O   LYS A   6      18.640 -18.518 -13.851  1.00 96.97           O  
ATOM    101  CG  LYS A   6      20.381 -14.317 -13.541  1.00 96.97           C  
ATOM    102  HG2 LYS A   6      20.920 -14.455 -14.478  1.00 96.97           H  
ATOM    103  HG3 LYS A   6      19.635 -13.531 -13.660  1.00 96.97           H  
ATOM    104  CD  LYS A   6      21.353 -13.933 -12.421  1.00 96.97           C  
ATOM    105  HD2 LYS A   6      20.872 -14.157 -11.469  1.00 96.97           H  
ATOM    106  HD3 LYS A   6      22.255 -14.542 -12.488  1.00 96.97           H  
ATOM    107  CE  LYS A   6      21.714 -12.449 -12.442  1.00 96.97           C  
ATOM    108  HE2 LYS A   6      20.830 -11.893 -12.756  1.00 96.97           H  
ATOM    109  HE3 LYS A   6      22.523 -12.271 -13.151  1.00 96.97           H  
ATOM    110  NZ  LYS A   6      22.073 -12.020 -11.070  1.00 96.97           N  
ATOM    111  HZ1 LYS A   6      22.174 -11.020 -10.975  1.00 96.97           H  
ATOM    112  HZ2 LYS A   6      22.871 -12.514 -10.697  1.00 96.97           H  
ATOM    113  HZ3 LYS A   6      21.313 -12.272 -10.455  1.00 96.97           H  
ATOM    114  N   LEU A   7      16.962 -17.363 -12.882  1.00 95.31           N  
ATOM    115  H   LEU A   7      16.595 -16.442 -12.688  1.00 95.31           H  
ATOM    116  CA  LEU A   7      16.193 -18.520 -12.413  1.00 95.31           C  
ATOM    117  HA  LEU A   7      16.865 -19.233 -11.935  1.00 95.31           H  
ATOM    118  C   LEU A   7      15.550 -19.264 -13.590  1.00 95.31           C  
ATOM    119  CB  LEU A   7      15.140 -18.060 -11.388  1.00 95.31           C  
ATOM    120  HB2 LEU A   7      14.505 -17.304 -11.851  1.00 95.31           H  
ATOM    121  HB3 LEU A   7      14.499 -18.906 -11.141  1.00 95.31           H  
ATOM    122  O   LEU A   7      15.738 -20.472 -13.709  1.00 95.31           O  
ATOM    123  CG  LEU A   7      15.718 -17.489 -10.080  1.00 95.31           C  
ATOM    124  HG  LEU A   7      16.410 -16.678 -10.305  1.00 95.31           H  
ATOM    125  CD1 LEU A   7      14.587 -16.930  -9.219  1.00 95.31           C  
ATOM    126 HD11 LEU A   7      14.054 -16.151  -9.765  1.00 95.31           H  
ATOM    127 HD12 LEU A   7      14.996 -16.498  -8.305  1.00 95.31           H  
ATOM    128 HD13 LEU A   7      13.888 -17.725  -8.963  1.00 95.31           H  
ATOM    129  CD2 LEU A   7      16.459 -18.554  -9.266  1.00 95.31           C  
ATOM    130 HD21 LEU A   7      15.787 -19.383  -9.046  1.00 95.31           H  
ATOM    131 HD22 LEU A   7      17.324 -18.919  -9.819  1.00 95.31           H  
ATOM    132 HD23 LEU A   7      16.804 -18.116  -8.329  1.00 95.31           H  
ATOM    133  N   GLU A   8      14.920 -18.529 -14.510  1.00 93.68           N  
ATOM    134  H   GLU A   8      14.730 -17.560 -14.297  1.00 93.68           H  
ATOM    135  CA  GLU A   8      14.348 -19.062 -15.754  1.00 93.68           C  
ATOM    136  HA  GLU A   8      13.540 -19.753 -15.512  1.00 93.68           H  
ATOM    137  C   GLU A   8      15.395 -19.829 -16.578  1.00 93.68           C  
ATOM    138  CB  GLU A   8      13.768 -17.882 -16.554  1.00 93.68           C  
ATOM    139  HB2 GLU A   8      14.580 -17.197 -16.799  1.00 93.68           H  
ATOM    140  HB3 GLU A   8      13.062 -17.345 -15.921  1.00 93.68           H  
ATOM    141  O   GLU A   8      15.191 -20.988 -16.929  1.00 93.68           O  
ATOM    142  CG  GLU A   8      13.055 -18.292 -17.853  1.00 93.68           C  
ATOM    143  HG2 GLU A   8      13.759 -18.810 -18.504  1.00 93.68           H  
ATOM    144  HG3 GLU A   8      12.245 -18.980 -17.608  1.00 93.68           H  
ATOM    145  CD  GLU A   8      12.504 -17.061 -18.595  1.00 93.68           C  
ATOM    146  OE1 GLU A   8      11.282 -17.018 -18.872  1.00 93.68           O  
ATOM    147  OE2 GLU A   8      13.307 -16.133 -18.864  1.00 93.68           O  
ATOM    148  N   LEU A   9      16.574 -19.236 -16.809  1.00 95.53           N  
ATOM    149  H   LEU A   9      16.671 -18.268 -16.536  1.00 95.53           H  
ATOM    150  CA  LEU A   9      17.670 -19.884 -17.545  1.00 95.53           C  
ATOM    151  HA  LEU A   9      17.287 -20.226 -18.507  1.00 95.53           H  
ATOM    152  C   LEU A   9      18.237 -21.132 -16.847  1.00 95.53           C  
ATOM    153  CB  LEU A   9      18.801 -18.865 -17.763  1.00 95.53           C  
ATOM    154  HB2 LEU A   9      19.698 -19.397 -18.080  1.00 95.53           H  
ATOM    155  HB3 LEU A   9      19.020 -18.391 -16.806  1.00 95.53           H  
ATOM    156  O   LEU A   9      18.839 -21.977 -17.508  1.00 95.53           O  
ATOM    157  CG  LEU A   9      18.495 -17.781 -18.810  1.00 95.53           C  
ATOM    158  HG  LEU A   9      17.535 -17.309 -18.602  1.00 95.53           H  
ATOM    159  CD1 LEU A   9      19.594 -16.714 -18.752  1.00 95.53           C  
ATOM    160 HD11 LEU A   9      19.601 -16.265 -17.759  1.00 95.53           H  
ATOM    161 HD12 LEU A   9      20.563 -17.166 -18.964  1.00 95.53           H  
ATOM    162 HD13 LEU A   9      19.379 -15.938 -19.488  1.00 95.53           H  
ATOM    163  CD2 LEU A   9      18.454 -18.343 -20.232  1.00 95.53           C  
ATOM    164 HD21 LEU A   9      18.287 -17.534 -20.944  1.00 95.53           H  
ATOM    165 HD22 LEU A   9      17.625 -19.044 -20.326  1.00 95.53           H  
ATOM    166 HD23 LEU A   9      19.386 -18.856 -20.467  1.00 95.53           H  
ATOM    167  N   LYS A  10      18.081 -21.246 -15.523  1.00 96.01           N  
ATOM    168  H   LYS A  10      17.530 -20.537 -15.059  1.00 96.01           H  
ATOM    169  CA  LYS A  10      18.469 -22.433 -14.746  1.00 96.01           C  
ATOM    170  HA  LYS A  10      19.336 -22.903 -15.210  1.00 96.01           H  
ATOM    171  C   LYS A  10      17.386 -23.518 -14.739  1.00 96.01           C  
ATOM    172  CB  LYS A  10      18.832 -22.022 -13.312  1.00 96.01           C  
ATOM    173  HB2 LYS A  10      18.040 -21.384 -12.920  1.00 96.01           H  
ATOM    174  HB3 LYS A  10      18.883 -22.911 -12.684  1.00 96.01           H  
ATOM    175  O   LYS A  10      17.643 -24.589 -14.198  1.00 96.01           O  
ATOM    176  CG  LYS A  10      20.181 -21.298 -13.213  1.00 96.01           C  
ATOM    177  HG2 LYS A  10      20.224 -20.473 -13.924  1.00 96.01           H  
ATOM    178  HG3 LYS A  10      20.986 -21.997 -13.439  1.00 96.01           H  
ATOM    179  CD  LYS A  10      20.338 -20.765 -11.785  1.00 96.01           C  
ATOM    180  HD2 LYS A  10      20.330 -21.606 -11.091  1.00 96.01           H  
ATOM    181  HD3 LYS A  10      19.488 -20.120 -11.562  1.00 96.01           H  
ATOM    182  CE  LYS A  10      21.629 -19.966 -11.619  1.00 96.01           C  
ATOM    183  HE2 LYS A  10      21.630 -19.166 -12.359  1.00 96.01           H  
ATOM    184  HE3 LYS A  10      22.475 -20.624 -11.818  1.00 96.01           H  
ATOM    185  NZ  LYS A  10      21.707 -19.404 -10.247  1.00 96.01           N  
ATOM    186  HZ1 LYS A  10      20.924 -18.788 -10.081  1.00 96.01           H  
ATOM    187  HZ2 LYS A  10      21.651 -20.143  -9.561  1.00 96.01           H  
ATOM    188  HZ3 LYS A  10      22.559 -18.880 -10.104  1.00 96.01           H  
ATOM    189  N   GLY A  11      16.210 -23.253 -15.313  1.00 92.77           N  
ATOM    190  H   GLY A  11      16.067 -22.353 -15.748  1.00 92.77           H  
ATOM    191  CA  GLY A  11      15.074 -24.174 -15.304  1.00 92.77           C  
ATOM    192  HA2 GLY A  11      15.399 -25.163 -15.627  1.00 92.77           H  
ATOM    193  HA3 GLY A  11      14.323 -23.807 -16.003  1.00 92.77           H  
ATOM    194  C   GLY A  11      14.404 -24.313 -13.936  1.00 92.77           C  
ATOM    195  O   GLY A  11      13.775 -25.334 -13.684  1.00 92.77           O  
ATOM    196  N   VAL A  12      14.569 -23.323 -13.051  1.00 91.11           N  
ATOM    197  H   VAL A  12      15.020 -22.477 -13.369  1.00 91.11           H  
ATOM    198  CA  VAL A  12      13.832 -23.264 -11.779  1.00 91.11           C  
ATOM    199  HA  VAL A  12      13.888 -24.230 -11.277  1.00 91.11           H  
ATOM    200  C   VAL A  12      12.364 -22.982 -12.091  1.00 91.11           C  
ATOM    201  CB  VAL A  12      14.428 -22.182 -10.855  1.00 91.11           C  
ATOM    202  HB  VAL A  12      14.431 -21.229 -11.383  1.00 91.11           H  
ATOM    203  O   VAL A  12      12.084 -22.179 -12.980  1.00 91.11           O  
ATOM    204  CG1 VAL A  12      13.648 -21.996  -9.550  1.00 91.11           C  
ATOM    205 HG11 VAL A  12      14.185 -21.337  -8.867  1.00 91.11           H  
ATOM    206 HG12 VAL A  12      12.682 -21.539  -9.765  1.00 91.11           H  
ATOM    207 HG13 VAL A  12      13.482 -22.960  -9.069  1.00 91.11           H  
ATOM    208  CG2 VAL A  12      15.879 -22.523 -10.483  1.00 91.11           C  
ATOM    209 HG21 VAL A  12      15.900 -23.477  -9.955  1.00 91.11           H  
ATOM    210 HG22 VAL A  12      16.293 -21.744  -9.843  1.00 91.11           H  
ATOM    211 HG23 VAL A  12      16.486 -22.602 -11.385  1.00 91.11           H  
ATOM    212  N   ASP A  13      11.435 -23.598 -11.365  1.00 85.32           N  
ATOM    213  H   ASP A  13      11.706 -24.265 -10.656  1.00 85.32           H  
ATOM    214  CA  ASP A  13      10.027 -23.204 -11.426  1.00 85.32           C  
ATOM    215  HA  ASP A  13       9.804 -22.850 -12.432  1.00 85.32           H  
ATOM    216  C   ASP A  13       9.784 -22.038 -10.452  1.00 85.32           C  
ATOM    217  CB  ASP A  13       9.123 -24.423 -11.185  1.00 85.32           C  
ATOM    218  HB2 ASP A  13       9.477 -25.244 -11.808  1.00 85.32           H  
ATOM    219  HB3 ASP A  13       9.204 -24.733 -10.143  1.00 85.32           H  
ATOM    220  O   ASP A  13      10.248 -22.047  -9.309  1.00 85.32           O  
ATOM    221  CG  ASP A  13       7.652 -24.155 -11.525  1.00 85.32           C  
ATOM    222  OD1 ASP A  13       7.192 -23.017 -11.274  1.00 85.32           O  
ATOM    223  OD2 ASP A  13       6.977 -25.083 -12.015  1.00 85.32           O  
ATOM    224  N   VAL A  14       9.047 -21.013 -10.888  1.00 88.81           N  
ATOM    225  H   VAL A  14       8.569 -21.141 -11.769  1.00 88.81           H  
ATOM    226  CA  VAL A  14       8.686 -19.858 -10.056  1.00 88.81           C  
ATOM    227  HA  VAL A  14       9.600 -19.312  -9.827  1.00 88.81           H  
ATOM    228  C   VAL A  14       8.064 -20.298  -8.730  1.00 88.81           C  
ATOM    229  CB  VAL A  14       7.751 -18.922 -10.846  1.00 88.81           C  
ATOM    230  HB  VAL A  14       8.204 -18.761 -11.824  1.00 88.81           H  
ATOM    231  O   VAL A  14       8.297 -19.689  -7.692  1.00 88.81           O  
ATOM    232  CG1 VAL A  14       6.334 -19.473 -11.066  1.00 88.81           C  
ATOM    233 HG11 VAL A  14       5.795 -18.814 -11.746  1.00 88.81           H  
ATOM    234 HG12 VAL A  14       6.388 -20.460 -11.525  1.00 88.81           H  
ATOM    235 HG13 VAL A  14       5.789 -19.538 -10.124  1.00 88.81           H  
ATOM    236  CG2 VAL A  14       7.637 -17.554 -10.177  1.00 88.81           C  
ATOM    237 HG21 VAL A  14       7.148 -17.639  -9.207  1.00 88.81           H  
ATOM    238 HG22 VAL A  14       8.630 -17.122 -10.052  1.00 88.81           H  
ATOM    239 HG23 VAL A  14       7.051 -16.898 -10.822  1.00 88.81           H  
ATOM    240  N   ILE A  15       7.323 -21.402  -8.728  1.00 87.84           N  
ATOM    241  H   ILE A  15       7.230 -21.908  -9.597  1.00 87.84           H  
ATOM    242  CA  ILE A  15       6.625 -21.911  -7.550  1.00 87.84           C  
ATOM    243  HA  ILE A  15       6.058 -21.089  -7.114  1.00 87.84           H  
ATOM    244  C   ILE A  15       7.568 -22.432  -6.459  1.00 87.84           C  
ATOM    245  CB  ILE A  15       5.630 -22.992  -7.986  1.00 87.84           C  
ATOM    246  HB  ILE A  15       5.023 -23.160  -7.097  1.00 87.84           H  
ATOM    247  O   ILE A  15       7.202 -22.428  -5.282  1.00 87.84           O  
ATOM    248  CG1 ILE A  15       6.291 -24.352  -8.295  1.00 87.84           C  
ATOM    249 HG12 ILE A  15       6.692 -24.760  -7.367  1.00 87.84           H  
ATOM    250 HG13 ILE A  15       7.135 -24.206  -8.970  1.00 87.84           H  
ATOM    251  CG2 ILE A  15       4.740 -22.442  -9.134  1.00 87.84           C  
ATOM    252 HG21 ILE A  15       3.971 -23.160  -9.420  1.00 87.84           H  
ATOM    253 HG22 ILE A  15       5.321 -22.282 -10.042  1.00 87.84           H  
ATOM    254 HG23 ILE A  15       4.294 -21.487  -8.857  1.00 87.84           H  
ATOM    255  CD1 ILE A  15       5.368 -25.425  -8.882  1.00 87.84           C  
ATOM    256 HD11 ILE A  15       4.486 -25.563  -8.257  1.00 87.84           H  
ATOM    257 HD12 ILE A  15       5.912 -26.368  -8.940  1.00 87.84           H  
ATOM    258 HD13 ILE A  15       5.065 -25.146  -9.891  1.00 87.84           H  
ATOM    259  N   GLU A  16       8.774 -22.846  -6.853  1.00 87.72           N  
ATOM    260  H   GLU A  16       9.005 -22.772  -7.834  1.00 87.72           H  
ATOM    261  CA  GLU A  16       9.827 -23.361  -5.976  1.00 87.72           C  
ATOM    262  HA  GLU A  16       9.381 -23.967  -5.188  1.00 87.72           H  
ATOM    263  C   GLU A  16      10.617 -22.237  -5.301  1.00 87.72           C  
ATOM    264  CB  GLU A  16      10.796 -24.241  -6.780  1.00 87.72           C  
ATOM    265  HB2 GLU A  16      11.598 -24.571  -6.121  1.00 87.72           H  
ATOM    266  HB3 GLU A  16      11.239 -23.639  -7.573  1.00 87.72           H  
ATOM    267  O   GLU A  16      11.362 -22.487  -4.351  1.00 87.72           O  
ATOM    268  CG  GLU A  16      10.130 -25.488  -7.377  1.00 87.72           C  
ATOM    269  HG2 GLU A  16       9.282 -25.194  -7.996  1.00 87.72           H  
ATOM    270  HG3 GLU A  16       9.743 -26.092  -6.556  1.00 87.72           H  
ATOM    271  CD  GLU A  16      11.107 -26.329  -8.218  1.00 87.72           C  
ATOM    272  OE1 GLU A  16      10.845 -27.548  -8.335  1.00 87.72           O  
ATOM    273  OE2 GLU A  16      12.120 -25.771  -8.706  1.00 87.72           O  
ATOM    274  N   THR A  17      10.462 -20.989  -5.757  1.00 91.03           N  
ATOM    275  H   THR A  17       9.836 -20.820  -6.532  1.00 91.03           H  
ATOM    276  CA  THR A  17      11.119 -19.859  -5.104  1.00 91.03           C  
ATOM    277  HA  THR A  17      12.155 -20.154  -4.942  1.00 91.03           H  
ATOM    278  C   THR A  17      10.512 -19.601  -3.726  1.00 91.03           C  
ATOM    279  CB  THR A  17      11.166 -18.577  -5.954  1.00 91.03           C  
ATOM    280  HB  THR A  17      11.921 -17.925  -5.514  1.00 91.03           H  
ATOM    281  O   THR A  17       9.356 -19.932  -3.432  1.00 91.03           O  
ATOM    282  CG2 THR A  17      11.573 -18.817  -7.408  1.00 91.03           C  
ATOM    283 HG21 THR A  17      12.560 -19.278  -7.443  1.00 91.03           H  
ATOM    284 HG22 THR A  17      11.596 -17.867  -7.943  1.00 91.03           H  
ATOM    285 HG23 THR A  17      10.861 -19.479  -7.901  1.00 91.03           H  
ATOM    286  OG1 THR A  17       9.958 -17.865  -5.929  1.00 91.03           O  
ATOM    287  HG1 THR A  17       9.872 -17.462  -5.062  1.00 91.03           H  
ATOM    288  N   GLU A  18      11.300 -18.957  -2.869  1.00 93.95           N  
ATOM    289  H   GLU A  18      12.237 -18.715  -3.156  1.00 93.95           H  
ATOM    290  CA  GLU A  18      10.923 -18.637  -1.495  1.00 93.95           C  
ATOM    291  HA  GLU A  18      10.872 -19.572  -0.936  1.00 93.95           H  
ATOM    292  C   GLU A  18       9.549 -17.947  -1.400  1.00 93.95           C  
ATOM    293  CB  GLU A  18      12.040 -17.782  -0.889  1.00 93.95           C  
ATOM    294  HB2 GLU A  18      12.097 -16.839  -1.433  1.00 93.95           H  
ATOM    295  HB3 GLU A  18      12.982 -18.315  -1.016  1.00 93.95           H  
ATOM    296  O   GLU A  18       9.164 -17.149  -2.260  1.00 93.95           O  
ATOM    297  CG  GLU A  18      11.833 -17.498   0.603  1.00 93.95           C  
ATOM    298  HG2 GLU A  18      11.687 -18.445   1.122  1.00 93.95           H  
ATOM    299  HG3 GLU A  18      10.932 -16.896   0.723  1.00 93.95           H  
ATOM    300  CD  GLU A  18      13.009 -16.739   1.232  1.00 93.95           C  
ATOM    301  OE1 GLU A  18      13.000 -16.618   2.476  1.00 93.95           O  
ATOM    302  OE2 GLU A  18      13.906 -16.300   0.475  1.00 93.95           O  
ATOM    303  N   ARG A  19       8.788 -18.284  -0.351  1.00 93.31           N  
ATOM    304  H   ARG A  19       9.207 -18.879   0.350  1.00 93.31           H  
ATOM    305  CA  ARG A  19       7.580 -17.546   0.034  1.00 93.31           C  
ATOM    306  HA  ARG A  19       7.094 -17.133  -0.849  1.00 93.31           H  
ATOM    307  C   ARG A  19       7.981 -16.384   0.926  1.00 93.31           C  
ATOM    308  CB  ARG A  19       6.576 -18.429   0.777  1.00 93.31           C  
ATOM    309  HB2 ARG A  19       7.053 -18.882   1.646  1.00 93.31           H  
ATOM    310  HB3 ARG A  19       5.763 -17.793   1.126  1.00 93.31           H  
ATOM    311  O   ARG A  19       8.605 -16.589   1.962  1.00 93.31           O  
ATOM    312  CG  ARG A  19       5.992 -19.524  -0.114  1.00 93.31           C  
ATOM    313  HG2 ARG A  19       5.635 -19.091  -1.048  1.00 93.31           H  
ATOM    314  HG3 ARG A  19       6.758 -20.268  -0.333  1.00 93.31           H  
ATOM    315  CD  ARG A  19       4.823 -20.182   0.616  1.00 93.31           C  
ATOM    316  HD2 ARG A  19       4.058 -19.427   0.801  1.00 93.31           H  
ATOM    317  HD3 ARG A  19       5.183 -20.560   1.573  1.00 93.31           H  
ATOM    318  NE  ARG A  19       4.245 -21.261  -0.200  1.00 93.31           N  
ATOM    319  HE  ARG A  19       4.120 -21.041  -1.178  1.00 93.31           H  
ATOM    320  NH1 ARG A  19       3.702 -22.701   1.501  1.00 93.31           N  
ATOM    321 HH11 ARG A  19       3.997 -21.986   2.151  1.00 93.31           H  
ATOM    322 HH12 ARG A  19       3.308 -23.575   1.819  1.00 93.31           H  
ATOM    323  NH2 ARG A  19       3.337 -23.299  -0.618  1.00 93.31           N  
ATOM    324 HH21 ARG A  19       3.016 -24.203  -0.302  1.00 93.31           H  
ATOM    325 HH22 ARG A  19       3.392 -23.088  -1.604  1.00 93.31           H  
ATOM    326  CZ  ARG A  19       3.767 -22.411   0.231  1.00 93.31           C  
ATOM    327  N   LEU A  20       7.589 -15.183   0.536  1.00 95.85           N  
ATOM    328  H   LEU A  20       7.027 -15.104  -0.300  1.00 95.85           H  
ATOM    329  CA  LEU A  20       7.975 -13.957   1.219  1.00 95.85           C  
ATOM    330  HA  LEU A  20       8.822 -14.143   1.880  1.00 95.85           H  
ATOM    331  C   LEU A  20       6.805 -13.490   2.075  1.00 95.85           C  
ATOM    332  CB  LEU A  20       8.404 -12.928   0.164  1.00 95.85           C  
ATOM    333  HB2 LEU A  20       8.674 -11.996   0.662  1.00 95.85           H  
ATOM    334  HB3 LEU A  20       7.557 -12.733  -0.493  1.00 95.85           H  
ATOM    335  O   LEU A  20       5.808 -13.006   1.551  1.00 95.85           O  
ATOM    336  CG  LEU A  20       9.596 -13.399  -0.687  1.00 95.85           C  
ATOM    337  HG  LEU A  20       9.401 -14.392  -1.092  1.00 95.85           H  
ATOM    338  CD1 LEU A  20       9.768 -12.464  -1.873  1.00 95.85           C  
ATOM    339 HD11 LEU A  20      10.577 -12.857  -2.488  1.00 95.85           H  
ATOM    340 HD12 LEU A  20       8.853 -12.451  -2.465  1.00 95.85           H  
ATOM    341 HD13 LEU A  20      10.008 -11.456  -1.532  1.00 95.85           H  
ATOM    342  CD2 LEU A  20      10.902 -13.445   0.106  1.00 95.85           C  
ATOM    343 HD21 LEU A  20      11.135 -12.463   0.519  1.00 95.85           H  
ATOM    344 HD22 LEU A  20      11.719 -13.764  -0.540  1.00 95.85           H  
ATOM    345 HD23 LEU A  20      10.829 -14.169   0.918  1.00 95.85           H  
ATOM    346  N   MET A  21       6.907 -13.665   3.388  1.00 92.03           N  
ATOM    347  H   MET A  21       7.751 -14.077   3.759  1.00 92.03           H  
ATOM    348  CA  MET A  21       5.843 -13.294   4.322  1.00 92.03           C  
ATOM    349  HA  MET A  21       4.876 -13.431   3.839  1.00 92.03           H  
ATOM    350  C   MET A  21       5.976 -11.822   4.713  1.00 92.03           C  
ATOM    351  CB  MET A  21       5.877 -14.202   5.558  1.00 92.03           C  
ATOM    352  HB2 MET A  21       5.024 -13.966   6.195  1.00 92.03           H  
ATOM    353  HB3 MET A  21       6.784 -13.998   6.127  1.00 92.03           H  
ATOM    354  O   MET A  21       7.071 -11.359   5.022  1.00 92.03           O  
ATOM    355  CG  MET A  21       5.857 -15.698   5.210  1.00 92.03           C  
ATOM    356  HG2 MET A  21       5.914 -16.260   6.143  1.00 92.03           H  
ATOM    357  HG3 MET A  21       6.752 -15.940   4.638  1.00 92.03           H  
ATOM    358  SD  MET A  21       4.417 -16.292   4.282  1.00 92.03           S  
ATOM    359  CE  MET A  21       3.141 -15.972   5.525  1.00 92.03           C  
ATOM    360  HE1 MET A  21       2.834 -14.927   5.481  1.00 92.03           H  
ATOM    361  HE2 MET A  21       3.520 -16.195   6.522  1.00 92.03           H  
ATOM    362  HE3 MET A  21       2.286 -16.618   5.327  1.00 92.03           H  
ATOM    363  N   TYR A  22       4.866 -11.090   4.745  1.00 89.71           N  
ATOM    364  H   TYR A  22       4.000 -11.537   4.482  1.00 89.71           H  
ATOM    365  CA  TYR A  22       4.805  -9.658   5.038  1.00 89.71           C  
ATOM    366  HA  TYR A  22       5.290  -9.104   4.234  1.00 89.71           H  
ATOM    367  C   TYR A  22       5.528  -9.295   6.335  1.00 89.71           C  
ATOM    368  CB  TYR A  22       3.329  -9.257   5.094  1.00 89.71           C  
ATOM    369  HB2 TYR A  22       2.813  -9.932   5.777  1.00 89.71           H  
ATOM    370  HB3 TYR A  22       2.919  -9.400   4.095  1.00 89.71           H  
ATOM    371  O   TYR A  22       6.376  -8.411   6.326  1.00 89.71           O  
ATOM    372  CG  TYR A  22       3.048  -7.840   5.544  1.00 89.71           C  
ATOM    373  CD1 TYR A  22       2.751  -7.577   6.897  1.00 89.71           C  
ATOM    374  HD1 TYR A  22       2.716  -8.386   7.612  1.00 89.71           H  
ATOM    375  CD2 TYR A  22       3.079  -6.786   4.614  1.00 89.71           C  
ATOM    376  HD2 TYR A  22       3.290  -6.982   3.573  1.00 89.71           H  
ATOM    377  CE1 TYR A  22       2.523  -6.257   7.326  1.00 89.71           C  
ATOM    378  HE1 TYR A  22       2.317  -6.053   8.367  1.00 89.71           H  
ATOM    379  CE2 TYR A  22       2.822  -5.469   5.036  1.00 89.71           C  
ATOM    380  HE2 TYR A  22       2.833  -4.648   4.335  1.00 89.71           H  
ATOM    381  OH  TYR A  22       2.313  -3.927   6.794  1.00 89.71           O  
ATOM    382  HH  TYR A  22       2.251  -3.843   7.748  1.00 89.71           H  
ATOM    383  CZ  TYR A  22       2.555  -5.200   6.393  1.00 89.71           C  
ATOM    384  N   GLY A  23       5.274 -10.036   7.418  1.00 86.04           N  
ATOM    385  H   GLY A  23       4.570 -10.757   7.350  1.00 86.04           H  
ATOM    386  CA  GLY A  23       5.870  -9.761   8.728  1.00 86.04           C  
ATOM    387  HA2 GLY A  23       5.382 -10.387   9.475  1.00 86.04           H  
ATOM    388  HA3 GLY A  23       5.683  -8.718   8.984  1.00 86.04           H  
ATOM    389  C   GLY A  23       7.383  -9.995   8.835  1.00 86.04           C  
ATOM    390  O   GLY A  23       7.962  -9.643   9.858  1.00 86.04           O  
ATOM    391  N   THR A  24       8.031 -10.600   7.832  1.00 90.02           N  
ATOM    392  H   THR A  24       7.503 -10.872   7.014  1.00 90.02           H  
ATOM    393  CA  THR A  24       9.475 -10.908   7.872  1.00 90.02           C  
ATOM    394  HA  THR A  24       9.929 -10.399   8.723  1.00 90.02           H  
ATOM    395  C   THR A  24      10.259 -10.431   6.654  1.00 90.02           C  
ATOM    396  CB  THR A  24       9.727 -12.415   8.049  1.00 90.02           C  
ATOM    397  HB  THR A  24      10.801 -12.596   8.034  1.00 90.02           H  
ATOM    398  O   THR A  24      11.476 -10.308   6.743  1.00 90.02           O  
ATOM    399  CG2 THR A  24       9.178 -12.950   9.371  1.00 90.02           C  
ATOM    400 HG21 THR A  24       9.472 -13.993   9.487  1.00 90.02           H  
ATOM    401 HG22 THR A  24       9.585 -12.367  10.198  1.00 90.02           H  
ATOM    402 HG23 THR A  24       8.091 -12.880   9.383  1.00 90.02           H  
ATOM    403  OG1 THR A  24       9.125 -13.162   7.013  1.00 90.02           O  
ATOM    404  HG1 THR A  24       9.615 -12.985   6.207  1.00 90.02           H  
ATOM    405  N   ALA A  25       9.604 -10.213   5.512  1.00 92.91           N  
ATOM    406  H   ALA A  25       8.605 -10.361   5.495  1.00 92.91           H  
ATOM    407  CA  ALA A  25      10.263  -9.933   4.236  1.00 92.91           C  
ATOM    408  HA  ALA A  25      11.341 -10.053   4.349  1.00 92.91           H  
ATOM    409  C   ALA A  25      10.046  -8.505   3.718  1.00 92.91           C  
ATOM    410  CB  ALA A  25       9.789 -10.974   3.214  1.00 92.91           C  
ATOM    411  HB1 ALA A  25       8.719 -10.868   3.039  1.00 92.91           H  
ATOM    412  HB2 ALA A  25      10.001 -11.979   3.580  1.00 92.91           H  
ATOM    413  HB3 ALA A  25      10.320 -10.823   2.274  1.00 92.91           H  
ATOM    414  O   ALA A  25      10.739  -8.102   2.784  1.00 92.91           O  
ATOM    415  N   LEU A  26       9.092  -7.753   4.277  1.00 91.95           N  
ATOM    416  H   LEU A  26       8.595  -8.098   5.086  1.00 91.95           H  
ATOM    417  CA  LEU A  26       8.816  -6.379   3.870  1.00 91.95           C  
ATOM    418  HA  LEU A  26       9.431  -6.138   3.003  1.00 91.95           H  
ATOM    419  C   LEU A  26       9.186  -5.409   4.988  1.00 91.95           C  
ATOM    420  CB  LEU A  26       7.340  -6.241   3.471  1.00 91.95           C  
ATOM    421  HB2 LEU A  26       7.065  -7.062   2.809  1.00 91.95           H  
ATOM    422  HB3 LEU A  26       6.733  -6.320   4.373  1.00 91.95           H  
ATOM    423  O   LEU A  26       8.744  -5.563   6.122  1.00 91.95           O  
ATOM    424  CG  LEU A  26       7.016  -4.920   2.754  1.00 91.95           C  
ATOM    425  HG  LEU A  26       7.372  -4.076   3.345  1.00 91.95           H  
ATOM    426  CD1 LEU A  26       7.629  -4.864   1.348  1.00 91.95           C  
ATOM    427 HD11 LEU A  26       7.303  -3.957   0.838  1.00 91.95           H  
ATOM    428 HD12 LEU A  26       7.323  -5.735   0.769  1.00 91.95           H  
ATOM    429 HD13 LEU A  26       8.717  -4.833   1.417  1.00 91.95           H  
ATOM    430  CD2 LEU A  26       5.503  -4.796   2.622  1.00 91.95           C  
ATOM    431 HD21 LEU A  26       5.064  -4.828   3.619  1.00 91.95           H  
ATOM    432 HD22 LEU A  26       5.251  -3.833   2.179  1.00 91.95           H  
ATOM    433 HD23 LEU A  26       5.107  -5.607   2.010  1.00 91.95           H  
ATOM    434  N   ASP A  27       9.955  -4.389   4.632  1.00 94.74           N  
ATOM    435  H   ASP A  27      10.261  -4.327   3.671  1.00 94.74           H  
ATOM    436  CA  ASP A  27      10.185  -3.218   5.474  1.00 94.74           C  
ATOM    437  HA  ASP A  27       9.799  -3.415   6.474  1.00 94.74           H  
ATOM    438  C   ASP A  27       9.419  -2.016   4.906  1.00 94.74           C  
ATOM    439  CB  ASP A  27      11.698  -2.963   5.589  1.00 94.74           C  
ATOM    440  HB2 ASP A  27      12.037  -2.388   4.727  1.00 94.74           H  
ATOM    441  HB3 ASP A  27      12.219  -3.921   5.575  1.00 94.74           H  
ATOM    442  O   ASP A  27       8.922  -2.069   3.779  1.00 94.74           O  
ATOM    443  CG  ASP A  27      12.096  -2.243   6.883  1.00 94.74           C  
ATOM    444  OD1 ASP A  27      11.189  -1.752   7.594  1.00 94.74           O  
ATOM    445  OD2 ASP A  27      13.316  -2.206   7.153  1.00 94.74           O  
ATOM    446  N   TYR A  28       9.342  -0.923   5.653  1.00 95.53           N  
ATOM    447  H   TYR A  28       9.856  -0.927   6.523  1.00 95.53           H  
ATOM    448  CA  TYR A  28       8.730   0.333   5.220  1.00 95.53           C  
ATOM    449  HA  TYR A  28       8.381   0.232   4.192  1.00 95.53           H  
ATOM    450  C   TYR A  28       9.745   1.470   5.220  1.00 95.53           C  
ATOM    451  CB  TYR A  28       7.509   0.657   6.085  1.00 95.53           C  
ATOM    452  HB2 TYR A  28       7.316   1.729   6.039  1.00 95.53           H  
ATOM    453  HB3 TYR A  28       7.723   0.410   7.124  1.00 95.53           H  
ATOM    454  O   TYR A  28      10.764   1.427   5.904  1.00 95.53           O  
ATOM    455  CG  TYR A  28       6.256  -0.065   5.637  1.00 95.53           C  
ATOM    456  CD1 TYR A  28       5.324   0.605   4.822  1.00 95.53           C  
ATOM    457  HD1 TYR A  28       5.499   1.630   4.530  1.00 95.53           H  
ATOM    458  CD2 TYR A  28       6.037  -1.408   6.001  1.00 95.53           C  
ATOM    459  HD2 TYR A  28       6.760  -1.928   6.613  1.00 95.53           H  
ATOM    460  CE1 TYR A  28       4.172  -0.065   4.376  1.00 95.53           C  
ATOM    461  HE1 TYR A  28       3.470   0.439   3.728  1.00 95.53           H  
ATOM    462  CE2 TYR A  28       4.884  -2.082   5.553  1.00 95.53           C  
ATOM    463  HE2 TYR A  28       4.713  -3.114   5.821  1.00 95.53           H  
ATOM    464  OH  TYR A  28       2.825  -2.025   4.294  1.00 95.53           O  
ATOM    465  HH  TYR A  28       2.270  -1.391   3.835  1.00 95.53           H  
ATOM    466  CZ  TYR A  28       3.945  -1.405   4.746  1.00 95.53           C  
ATOM    467  N   ILE A  29       9.485   2.505   4.421  1.00 97.67           N  
ATOM    468  H   ILE A  29       8.648   2.487   3.855  1.00 97.67           H  
ATOM    469  CA  ILE A  29      10.328   3.698   4.439  1.00 97.67           C  
ATOM    470  HA  ILE A  29      11.361   3.376   4.307  1.00 97.67           H  
ATOM    471  C   ILE A  29      10.239   4.381   5.801  1.00 97.67           C  
ATOM    472  CB  ILE A  29       9.989   4.690   3.310  1.00 97.67           C  
ATOM    473  HB  ILE A  29      10.656   5.545   3.425  1.00 97.67           H  
ATOM    474  O   ILE A  29       9.180   4.428   6.426  1.00 97.67           O  
ATOM    475  CG1 ILE A  29       8.540   5.220   3.391  1.00 97.67           C  
ATOM    476 HG12 ILE A  29       8.381   5.679   4.367  1.00 97.67           H  
ATOM    477 HG13 ILE A  29       7.833   4.397   3.293  1.00 97.67           H  
ATOM    478  CG2 ILE A  29      10.309   4.052   1.953  1.00 97.67           C  
ATOM    479 HG21 ILE A  29      10.224   4.804   1.168  1.00 97.67           H  
ATOM    480 HG22 ILE A  29      11.332   3.677   1.960  1.00 97.67           H  
ATOM    481 HG23 ILE A  29       9.625   3.229   1.749  1.00 97.67           H  
ATOM    482  CD1 ILE A  29       8.213   6.295   2.352  1.00 97.67           C  
ATOM    483 HD11 ILE A  29       8.235   5.880   1.344  1.00 97.67           H  
ATOM    484 HD12 ILE A  29       8.933   7.110   2.428  1.00 97.67           H  
ATOM    485 HD13 ILE A  29       7.211   6.677   2.544  1.00 97.67           H  
ATOM    486  N   GLU A  30      11.340   4.996   6.219  1.00 96.93           N  
ATOM    487  H   GLU A  30      12.202   4.890   5.703  1.00 96.93           H  
ATOM    488  CA  GLU A  30      11.304   5.913   7.350  1.00 96.93           C  
ATOM    489  HA  GLU A  30      10.620   5.509   8.097  1.00 96.93           H  
ATOM    490  C   GLU A  30      10.768   7.272   6.902  1.00 96.93           C  
ATOM    491  CB  GLU A  30      12.680   6.049   8.007  1.00 96.93           C  
ATOM    492  HB2 GLU A  30      13.400   6.378   7.259  1.00 96.93           H  
ATOM    493  HB3 GLU A  30      12.630   6.813   8.783  1.00 96.93           H  
ATOM    494  O   GLU A  30      11.277   7.875   5.949  1.00 96.93           O  
ATOM    495  CG  GLU A  30      13.184   4.741   8.631  1.00 96.93           C  
ATOM    496  HG2 GLU A  30      13.279   3.988   7.848  1.00 96.93           H  
ATOM    497  HG3 GLU A  30      14.184   4.924   9.024  1.00 96.93           H  
ATOM    498  CD  GLU A  30      12.306   4.204   9.770  1.00 96.93           C  
ATOM    499  OE1 GLU A  30      12.362   2.986  10.025  1.00 96.93           O  
ATOM    500  OE2 GLU A  30      11.625   4.971  10.494  1.00 96.93           O  
ATOM    501  N   LEU A  31       9.755   7.780   7.603  1.00 97.62           N  
ATOM    502  H   LEU A  31       9.365   7.235   8.360  1.00 97.62           H  
ATOM    503  CA  LEU A  31       9.333   9.166   7.425  1.00 97.62           C  
ATOM    504  HA  LEU A  31       9.270   9.351   6.353  1.00 97.62           H  
ATOM    505  C   LEU A  31      10.385  10.125   8.005  1.00 97.62           C  
ATOM    506  CB  LEU A  31       7.950   9.414   8.042  1.00 97.62           C  
ATOM    507  HB2 LEU A  31       8.003   9.212   9.111  1.00 97.62           H  
ATOM    508  HB3 LEU A  31       7.702  10.469   7.919  1.00 97.62           H  
ATOM    509  O   LEU A  31      11.017   9.814   9.018  1.00 97.62           O  
ATOM    510  CG  LEU A  31       6.818   8.572   7.435  1.00 97.62           C  
ATOM    511  HG  LEU A  31       6.968   7.525   7.696  1.00 97.62           H  
ATOM    512  CD1 LEU A  31       5.493   9.042   8.022  1.00 97.62           C  
ATOM    513 HD11 LEU A  31       4.731   8.307   7.762  1.00 97.62           H  
ATOM    514 HD12 LEU A  31       5.220  10.022   7.633  1.00 97.62           H  
ATOM    515 HD13 LEU A  31       5.564   9.093   9.109  1.00 97.62           H  
ATOM    516  CD2 LEU A  31       6.708   8.686   5.913  1.00 97.62           C  
ATOM    517 HD21 LEU A  31       7.584   8.234   5.450  1.00 97.62           H  
ATOM    518 HD22 LEU A  31       6.616   9.733   5.626  1.00 97.62           H  
ATOM    519 HD23 LEU A  31       5.829   8.138   5.571  1.00 97.62           H  
ATOM    520  N   PRO A  32      10.585  11.302   7.388  1.00 96.79           N  
ATOM    521  CA  PRO A  32      11.530  12.286   7.890  1.00 96.79           C  
ATOM    522  HA  PRO A  32      12.490  11.807   8.082  1.00 96.79           H  
ATOM    523  C   PRO A  32      11.034  12.924   9.194  1.00 96.79           C  
ATOM    524  CB  PRO A  32      11.691  13.303   6.755  1.00 96.79           C  
ATOM    525  HB2 PRO A  32      12.462  12.958   6.065  1.00 96.79           H  
ATOM    526  HB3 PRO A  32      11.925  14.303   7.120  1.00 96.79           H  
ATOM    527  O   PRO A  32       9.850  12.893   9.529  1.00 96.79           O  
ATOM    528  CG  PRO A  32      10.333  13.258   6.061  1.00 96.79           C  
ATOM    529  HG2 PRO A  32       9.641  13.889   6.618  1.00 96.79           H  
ATOM    530  HG3 PRO A  32      10.391  13.570   5.019  1.00 96.79           H  
ATOM    531  CD  PRO A  32       9.906  11.801   6.201  1.00 96.79           C  
ATOM    532  HD2 PRO A  32      10.248  11.235   5.334  1.00 96.79           H  
ATOM    533  HD3 PRO A  32       8.823  11.740   6.304  1.00 96.79           H  
ATOM    534  N   ALA A  33      11.951  13.564   9.921  1.00 96.50           N  
ATOM    535  H   ALA A  33      12.908  13.584   9.598  1.00 96.50           H  
ATOM    536  CA  ALA A  33      11.574  14.416  11.041  1.00 96.50           C  
ATOM    537  HA  ALA A  33      10.970  13.827  11.731  1.00 96.50           H  
ATOM    538  C   ALA A  33      10.727  15.603  10.550  1.00 96.50           C  
ATOM    539  CB  ALA A  33      12.837  14.879  11.776  1.00 96.50           C  
ATOM    540  HB1 ALA A  33      13.396  14.014  12.131  1.00 96.50           H  
ATOM    541  HB2 ALA A  33      12.556  15.496  12.629  1.00 96.50           H  
ATOM    542  HB3 ALA A  33      13.461  15.469  11.104  1.00 96.50           H  
ATOM    543  O   ALA A  33      10.998  16.180   9.496  1.00 96.50           O  
ATOM    544  N   ALA A  34       9.715  15.982  11.329  1.00 97.30           N  
ATOM    545  H   ALA A  34       9.542  15.474  12.185  1.00 97.30           H  
ATOM    546  CA  ALA A  34       8.904  17.158  11.041  1.00 97.30           C  
ATOM    547  HA  ALA A  34       8.528  17.060  10.022  1.00 97.30           H  
ATOM    548  C   ALA A  34       9.733  18.463  11.124  1.00 97.30           C  
ATOM    549  CB  ALA A  34       7.699  17.157  11.985  1.00 97.30           C  
ATOM    550  HB1 ALA A  34       7.142  16.226  11.872  1.00 97.30           H  
ATOM    551  HB2 ALA A  34       8.035  17.262  13.016  1.00 97.30           H  
ATOM    552  HB3 ALA A  34       7.044  17.991  11.736  1.00 97.30           H  
ATOM    553  O   ALA A  34      10.644  18.550  11.953  1.00 97.30           O  
ATOM    554  N   PRO A  35       9.407  19.499  10.327  1.00 97.98           N  
ATOM    555  CA  PRO A  35       8.273  19.570   9.404  1.00 97.98           C  
ATOM    556  HA  PRO A  35       7.421  19.037   9.825  1.00 97.98           H  
ATOM    557  C   PRO A  35       8.566  18.997   8.006  1.00 97.98           C  
ATOM    558  CB  PRO A  35       7.931  21.059   9.337  1.00 97.98           C  
ATOM    559  HB2 PRO A  35       7.312  21.329  10.192  1.00 97.98           H  
ATOM    560  HB3 PRO A  35       7.433  21.328   8.405  1.00 97.98           H  
ATOM    561  O   PRO A  35       9.667  19.147   7.483  1.00 97.98           O  
ATOM    562  CG  PRO A  35       9.303  21.725   9.464  1.00 97.98           C  
ATOM    563  HG2 PRO A  35       9.225  22.734   9.867  1.00 97.98           H  
ATOM    564  HG3 PRO A  35       9.797  21.739   8.492  1.00 97.98           H  
ATOM    565  CD  PRO A  35      10.064  20.796  10.411  1.00 97.98           C  
ATOM    566  HD2 PRO A  35      11.110  20.718  10.112  1.00 97.98           H  
ATOM    567  HD3 PRO A  35       9.994  21.171  11.432  1.00 97.98           H  
ATOM    568  N   PHE A  36       7.552  18.405   7.371  1.00 97.81           N  
ATOM    569  H   PHE A  36       6.657  18.336   7.835  1.00 97.81           H  
ATOM    570  CA  PHE A  36       7.586  17.971   5.967  1.00 97.81           C  
ATOM    571  HA  PHE A  36       8.145  18.704   5.386  1.00 97.81           H  
ATOM    572  C   PHE A  36       6.168  17.891   5.387  1.00 97.81           C  
ATOM    573  CB  PHE A  36       8.288  16.607   5.836  1.00 97.81           C  
ATOM    574  HB2 PHE A  36       8.422  16.387   4.777  1.00 97.81           H  
ATOM    575  HB3 PHE A  36       9.285  16.677   6.271  1.00 97.81           H  
ATOM    576  O   PHE A  36       5.196  17.843   6.136  1.00 97.81           O  
ATOM    577  CG  PHE A  36       7.553  15.446   6.480  1.00 97.81           C  
ATOM    578  CD1 PHE A  36       7.748  15.164   7.843  1.00 97.81           C  
ATOM    579  HD1 PHE A  36       8.445  15.757   8.416  1.00 97.81           H  
ATOM    580  CD2 PHE A  36       6.720  14.609   5.714  1.00 97.81           C  
ATOM    581  HD2 PHE A  36       6.579  14.804   4.661  1.00 97.81           H  
ATOM    582  CE1 PHE A  36       7.105  14.068   8.441  1.00 97.81           C  
ATOM    583  HE1 PHE A  36       7.296  13.831   9.477  1.00 97.81           H  
ATOM    584  CE2 PHE A  36       6.072  13.514   6.312  1.00 97.81           C  
ATOM    585  HE2 PHE A  36       5.430  12.878   5.720  1.00 97.81           H  
ATOM    586  CZ  PHE A  36       6.260  13.246   7.679  1.00 97.81           C  
ATOM    587  HZ  PHE A  36       5.776  12.399   8.141  1.00 97.81           H  
ATOM    588  N   ASP A  37       6.045  17.830   4.062  1.00 97.27           N  
ATOM    589  H   ASP A  37       6.868  17.887   3.479  1.00 97.27           H  
ATOM    590  CA  ASP A  37       4.758  17.576   3.410  1.00 97.27           C  
ATOM    591  HA  ASP A  37       3.949  17.892   4.069  1.00 97.27           H  
ATOM    592  C   ASP A  37       4.592  16.074   3.147  1.00 97.27           C  
ATOM    593  CB  ASP A  37       4.619  18.399   2.122  1.00 97.27           C  
ATOM    594  HB2 ASP A  37       5.478  18.199   1.481  1.00 97.27           H  
ATOM    595  HB3 ASP A  37       3.718  18.076   1.600  1.00 97.27           H  
ATOM    596  O   ASP A  37       5.423  15.449   2.473  1.00 97.27           O  
ATOM    597  CG  ASP A  37       4.524  19.913   2.340  1.00 97.27           C  
ATOM    598  OD1 ASP A  37       4.096  20.346   3.434  1.00 97.27           O  
ATOM    599  OD2 ASP A  37       4.876  20.641   1.381  1.00 97.27           O  
ATOM    600  N   LEU A  38       3.509  15.503   3.670  1.00 98.07           N  
ATOM    601  H   LEU A  38       2.878  16.094   4.193  1.00 98.07           H  
ATOM    602  CA  LEU A  38       3.087  14.126   3.435  1.00 98.07           C  
ATOM    603  HA  LEU A  38       3.960  13.507   3.223  1.00 98.07           H  
ATOM    604  C   LEU A  38       2.143  14.091   2.232  1.00 98.07           C  
ATOM    605  CB  LEU A  38       2.396  13.599   4.705  1.00 98.07           C  
ATOM    606  HB2 LEU A  38       3.059  13.736   5.559  1.00 98.07           H  
ATOM    607  HB3 LEU A  38       1.507  14.206   4.877  1.00 98.07           H  
ATOM    608  O   LEU A  38       1.159  14.823   2.198  1.00 98.07           O  
ATOM    609  CG  LEU A  38       1.988  12.115   4.628  1.00 98.07           C  
ATOM    610  HG  LEU A  38       1.623  11.879   3.628  1.00 98.07           H  
ATOM    611  CD1 LEU A  38       3.169  11.201   4.962  1.00 98.07           C  
ATOM    612 HD11 LEU A  38       3.495  11.371   5.988  1.00 98.07           H  
ATOM    613 HD12 LEU A  38       2.864  10.159   4.864  1.00 98.07           H  
ATOM    614 HD13 LEU A  38       3.997  11.398   4.281  1.00 98.07           H  
ATOM    615  CD2 LEU A  38       0.862  11.816   5.613  1.00 98.07           C  
ATOM    616 HD21 LEU A  38       1.216  11.922   6.639  1.00 98.07           H  
ATOM    617 HD22 LEU A  38       0.506  10.799   5.450  1.00 98.07           H  
ATOM    618 HD23 LEU A  38       0.027  12.495   5.442  1.00 98.07           H  
ATOM    619  N   GLN A  39       2.411  13.219   1.267  1.00 97.69           N  
ATOM    620  H   GLN A  39       3.202  12.603   1.391  1.00 97.69           H  
ATOM    621  CA  GLN A  39       1.454  12.850   0.235  1.00 97.69           C  
ATOM    622  HA  GLN A  39       0.841  13.714  -0.024  1.00 97.69           H  
ATOM    623  C   GLN A  39       0.513  11.778   0.774  1.00 97.69           C  
ATOM    624  CB  GLN A  39       2.204  12.395  -1.020  1.00 97.69           C  
ATOM    625  HB2 GLN A  39       2.835  13.214  -1.364  1.00 97.69           H  
ATOM    626  HB3 GLN A  39       2.839  11.543  -0.778  1.00 97.69           H  
ATOM    627  O   GLN A  39       0.964  10.732   1.237  1.00 97.69           O  
ATOM    628  CG  GLN A  39       1.238  12.000  -2.144  1.00 97.69           C  
ATOM    629  HG2 GLN A  39       0.544  12.818  -2.335  1.00 97.69           H  
ATOM    630  HG3 GLN A  39       0.660  11.130  -1.832  1.00 97.69           H  
ATOM    631  CD  GLN A  39       1.949  11.655  -3.447  1.00 97.69           C  
ATOM    632  NE2 GLN A  39       1.303  10.907  -4.313  1.00 97.69           N  
ATOM    633 HE21 GLN A  39       0.412  10.508  -4.056  1.00 97.69           H  
ATOM    634 HE22 GLN A  39       1.815  10.617  -5.134  1.00 97.69           H  
ATOM    635  OE1 GLN A  39       3.063  12.073  -3.734  1.00 97.69           O  
ATOM    636  N   VAL A  40      -0.786  12.038   0.678  1.00 96.85           N  
ATOM    637  H   VAL A  40      -1.077  12.895   0.230  1.00 96.85           H  
ATOM    638  CA  VAL A  40      -1.835  11.073   1.004  1.00 96.85           C  
ATOM    639  HA  VAL A  40      -1.526  10.494   1.874  1.00 96.85           H  
ATOM    640  C   VAL A  40      -1.995  10.128  -0.184  1.00 96.85           C  
ATOM    641  CB  VAL A  40      -3.156  11.782   1.351  1.00 96.85           C  
ATOM    642  HB  VAL A  40      -3.549  12.267   0.458  1.00 96.85           H  
ATOM    643  O   VAL A  40      -2.167  10.572  -1.321  1.00 96.85           O  
ATOM    644  CG1 VAL A  40      -4.199  10.780   1.854  1.00 96.85           C  
ATOM    645 HG11 VAL A  40      -3.817  10.233   2.716  1.00 96.85           H  
ATOM    646 HG12 VAL A  40      -4.455  10.068   1.069  1.00 96.85           H  
ATOM    647 HG13 VAL A  40      -5.109  11.307   2.141  1.00 96.85           H  
ATOM    648  CG2 VAL A  40      -2.941  12.864   2.421  1.00 96.85           C  
ATOM    649 HG21 VAL A  40      -2.380  12.457   3.263  1.00 96.85           H  
ATOM    650 HG22 VAL A  40      -3.904  13.233   2.773  1.00 96.85           H  
ATOM    651 HG23 VAL A  40      -2.388  13.704   2.001  1.00 96.85           H  
ATOM    652  N   LEU A  41      -1.884   8.830   0.080  1.00 93.24           N  
ATOM    653  H   LEU A  41      -1.758   8.555   1.043  1.00 93.24           H  
ATOM    654  CA  LEU A  41      -1.993   7.765  -0.919  1.00 93.24           C  
ATOM    655  HA  LEU A  41      -1.916   8.183  -1.923  1.00 93.24           H  
ATOM    656  C   LEU A  41      -3.356   7.072  -0.853  1.00 93.24           C  
ATOM    657  CB  LEU A  41      -0.851   6.758  -0.713  1.00 93.24           C  
ATOM    658  HB2 LEU A  41      -0.984   5.950  -1.432  1.00 93.24           H  
ATOM    659  HB3 LEU A  41      -0.938   6.334   0.288  1.00 93.24           H  
ATOM    660  O   LEU A  41      -3.941   6.779  -1.891  1.00 93.24           O  
ATOM    661  CG  LEU A  41       0.565   7.322  -0.901  1.00 93.24           C  
ATOM    662  HG  LEU A  41       0.719   8.182  -0.249  1.00 93.24           H  
ATOM    663  CD1 LEU A  41       1.574   6.245  -0.520  1.00 93.24           C  
ATOM    664 HD11 LEU A  41       1.434   5.985   0.529  1.00 93.24           H  
ATOM    665 HD12 LEU A  41       2.591   6.611  -0.666  1.00 93.24           H  
ATOM    666 HD13 LEU A  41       1.424   5.360  -1.139  1.00 93.24           H  
ATOM    667  CD2 LEU A  41       0.830   7.750  -2.346  1.00 93.24           C  
ATOM    668 HD21 LEU A  41       0.152   8.559  -2.619  1.00 93.24           H  
ATOM    669 HD22 LEU A  41       0.675   6.902  -3.013  1.00 93.24           H  
ATOM    670 HD23 LEU A  41       1.858   8.101  -2.438  1.00 93.24           H  
ATOM    671  N   ASP A  42      -3.882   6.891   0.358  1.00 90.39           N  
ATOM    672  H   ASP A  42      -3.356   7.189   1.167  1.00 90.39           H  
ATOM    673  CA  ASP A  42      -5.227   6.379   0.601  1.00 90.39           C  
ATOM    674  HA  ASP A  42      -5.853   6.598  -0.264  1.00 90.39           H  
ATOM    675  C   ASP A  42      -5.836   7.077   1.823  1.00 90.39           C  
ATOM    676  CB  ASP A  42      -5.192   4.856   0.774  1.00 90.39           C  
ATOM    677  HB2 ASP A  42      -4.756   4.397  -0.113  1.00 90.39           H  
ATOM    678  HB3 ASP A  42      -4.578   4.594   1.636  1.00 90.39           H  
ATOM    679  O   ASP A  42      -5.160   7.293   2.830  1.00 90.39           O  
ATOM    680  CG  ASP A  42      -6.607   4.324   0.973  1.00 90.39           C  
ATOM    681  OD1 ASP A  42      -7.329   4.162  -0.033  1.00 90.39           O  
ATOM    682  OD2 ASP A  42      -7.002   4.175   2.147  1.00 90.39           O  
ATOM    683  N   GLU A  43      -7.109   7.451   1.724  1.00 90.93           N  
ATOM    684  H   GLU A  43      -7.608   7.197   0.883  1.00 90.93           H  
ATOM    685  CA  GLU A  43      -7.850   8.159   2.774  1.00 90.93           C  
ATOM    686  HA  GLU A  43      -7.221   8.204   3.664  1.00 90.93           H  
ATOM    687  C   GLU A  43      -9.111   7.404   3.218  1.00 90.93           C  
ATOM    688  CB  GLU A  43      -8.130   9.619   2.357  1.00 90.93           C  
ATOM    689  HB2 GLU A  43      -7.182  10.112   2.145  1.00 90.93           H  
ATOM    690  HB3 GLU A  43      -8.587  10.141   3.198  1.00 90.93           H  
ATOM    691  O   GLU A  43     -10.037   8.010   3.763  1.00 90.93           O  
ATOM    692  CG  GLU A  43      -9.048   9.758   1.129  1.00 90.93           C  
ATOM    693  HG2 GLU A  43      -8.490   9.483   0.234  1.00 90.93           H  
ATOM    694  HG3 GLU A  43      -9.884   9.064   1.222  1.00 90.93           H  
ATOM    695  CD  GLU A  43      -9.607  11.181   0.967  1.00 90.93           C  
ATOM    696  OE1 GLU A  43     -10.822  11.303   0.666  1.00 90.93           O  
ATOM    697  OE2 GLU A  43      -8.860  12.162   1.178  1.00 90.93           O  
ATOM    698  N   VAL A  44      -9.185   6.085   2.982  1.00 85.37           N  
ATOM    699  H   VAL A  44      -8.394   5.602   2.580  1.00 85.37           H  
ATOM    700  CA  VAL A  44     -10.401   5.305   3.267  1.00 85.37           C  
ATOM    701  HA  VAL A  44     -11.219   5.775   2.721  1.00 85.37           H  
ATOM    702  C   VAL A  44     -10.780   5.345   4.750  1.00 85.37           C  
ATOM    703  CB  VAL A  44     -10.262   3.857   2.751  1.00 85.37           C  
ATOM    704  HB  VAL A  44      -9.779   3.889   1.775  1.00 85.37           H  
ATOM    705  O   VAL A  44     -11.962   5.351   5.075  1.00 85.37           O  
ATOM    706  CG1 VAL A  44      -9.445   2.938   3.671  1.00 85.37           C  
ATOM    707 HG11 VAL A  44      -9.214   2.014   3.142  1.00 85.37           H  
ATOM    708 HG12 VAL A  44      -8.505   3.417   3.944  1.00 85.37           H  
ATOM    709 HG13 VAL A  44     -10.001   2.705   4.580  1.00 85.37           H  
ATOM    710  CG2 VAL A  44     -11.642   3.218   2.550  1.00 85.37           C  
ATOM    711 HG21 VAL A  44     -12.226   3.821   1.855  1.00 85.37           H  
ATOM    712 HG22 VAL A  44     -11.521   2.219   2.131  1.00 85.37           H  
ATOM    713 HG23 VAL A  44     -12.171   3.149   3.500  1.00 85.37           H  
ATOM    714  N   GLY A  45      -9.784   5.428   5.638  1.00 86.92           N  
ATOM    715  H   GLY A  45      -8.842   5.441   5.275  1.00 86.92           H  
ATOM    716  CA  GLY A  45      -9.957   5.522   7.090  1.00 86.92           C  
ATOM    717  HA2 GLY A  45     -10.886   5.031   7.376  1.00 86.92           H  
ATOM    718  HA3 GLY A  45      -9.129   5.006   7.576  1.00 86.92           H  
ATOM    719  C   GLY A  45     -10.006   6.950   7.639  1.00 86.92           C  
ATOM    720  O   GLY A  45      -9.887   7.133   8.854  1.00 86.92           O  
ATOM    721  N   LEU A  46     -10.126   7.975   6.781  1.00 90.84           N  
ATOM    722  H   LEU A  46     -10.178   7.773   5.793  1.00 90.84           H  
ATOM    723  CA  LEU A  46     -10.069   9.377   7.212  1.00 90.84           C  
ATOM    724  HA  LEU A  46      -9.112   9.541   7.707  1.00 90.84           H  
ATOM    725  C   LEU A  46     -11.177   9.714   8.213  1.00 90.84           C  
ATOM    726  CB  LEU A  46     -10.167  10.293   5.981  1.00 90.84           C  
ATOM    727  HB2 LEU A  46     -11.090  10.058   5.451  1.00 90.84           H  
ATOM    728  HB3 LEU A  46      -9.330  10.065   5.322  1.00 90.84           H  
ATOM    729  O   LEU A  46     -10.977  10.557   9.077  1.00 90.84           O  
ATOM    730  CG  LEU A  46     -10.146  11.804   6.294  1.00 90.84           C  
ATOM    731  HG  LEU A  46     -10.918  12.054   7.022  1.00 90.84           H  
ATOM    732  CD1 LEU A  46      -8.793  12.257   6.846  1.00 90.84           C  
ATOM    733 HD11 LEU A  46      -8.803  13.333   7.020  1.00 90.84           H  
ATOM    734 HD12 LEU A  46      -8.596  11.761   7.797  1.00 90.84           H  
ATOM    735 HD13 LEU A  46      -8.000  12.014   6.140  1.00 90.84           H  
ATOM    736  CD2 LEU A  46     -10.481  12.591   5.028  1.00 90.84           C  
ATOM    737 HD21 LEU A  46      -9.833  12.271   4.212  1.00 90.84           H  
ATOM    738 HD22 LEU A  46     -10.356  13.659   5.206  1.00 90.84           H  
ATOM    739 HD23 LEU A  46     -11.514  12.394   4.743  1.00 90.84           H  
ATOM    740  N   ASP A  47     -12.326   9.046   8.124  1.00 89.18           N  
ATOM    741  H   ASP A  47     -12.339   8.232   7.527  1.00 89.18           H  
ATOM    742  CA  ASP A  47     -13.439   9.177   9.070  1.00 89.18           C  
ATOM    743  HA  ASP A  47     -13.812  10.201   9.031  1.00 89.18           H  
ATOM    744  C   ASP A  47     -13.047   8.913  10.532  1.00 89.18           C  
ATOM    745  CB  ASP A  47     -14.582   8.253   8.626  1.00 89.18           C  
ATOM    746  HB2 ASP A  47     -14.873   8.524   7.611  1.00 89.18           H  
ATOM    747  HB3 ASP A  47     -15.441   8.440   9.271  1.00 89.18           H  
ATOM    748  O   ASP A  47     -13.671   9.451  11.441  1.00 89.18           O  
ATOM    749  CG  ASP A  47     -14.259   6.749   8.658  1.00 89.18           C  
ATOM    750  OD1 ASP A  47     -13.059   6.385   8.718  1.00 89.18           O  
ATOM    751  OD2 ASP A  47     -15.239   5.977   8.590  1.00 89.18           O  
ATOM    752  N   SER A  48     -11.978   8.148  10.740  1.00 88.23           N  
ATOM    753  H   SER A  48     -11.581   7.718   9.917  1.00 88.23           H  
ATOM    754  CA  SER A  48     -11.414   7.788  12.039  1.00 88.23           C  
ATOM    755  HA  SER A  48     -12.049   8.200  12.823  1.00 88.23           H  
ATOM    756  C   SER A  48     -10.008   8.360  12.272  1.00 88.23           C  
ATOM    757  CB  SER A  48     -11.454   6.267  12.163  1.00 88.23           C  
ATOM    758  HB2 SER A  48     -11.135   5.984  13.166  1.00 88.23           H  
ATOM    759  HB3 SER A  48     -12.479   5.926  12.023  1.00 88.23           H  
ATOM    760  O   SER A  48      -9.315   7.950  13.206  1.00 88.23           O  
ATOM    761  OG  SER A  48     -10.622   5.658  11.190  1.00 88.23           O  
ATOM    762  HG  SER A  48     -10.986   5.873  10.328  1.00 88.23           H  
ATOM    763  N   GLY A  49      -9.569   9.291  11.417  1.00 90.70           N  
ATOM    764  H   GLY A  49     -10.204   9.606  10.697  1.00 90.70           H  
ATOM    765  CA  GLY A  49      -8.252   9.925  11.490  1.00 90.70           C  
ATOM    766  HA2 GLY A  49      -8.270  10.827  10.877  1.00 90.70           H  
ATOM    767  HA3 GLY A  49      -8.045  10.211  12.521  1.00 90.70           H  
ATOM    768  C   GLY A  49      -7.099   9.050  10.999  1.00 90.70           C  
ATOM    769  O   GLY A  49      -5.959   9.296  11.391  1.00 90.70           O  
ATOM    770  N   ASN A  50      -7.373   8.037  10.168  1.00 91.22           N  
ATOM    771  H   ASN A  50      -8.326   7.907   9.858  1.00 91.22           H  
ATOM    772  CA  ASN A  50      -6.356   7.133   9.624  1.00 91.22           C  
ATOM    773  HA  ASN A  50      -5.394   7.400  10.062  1.00 91.22           H  
ATOM    774  C   ASN A  50      -6.227   7.283   8.116  1.00 91.22           C  
ATOM    775  CB  ASN A  50      -6.624   5.672  10.001  1.00 91.22           C  
ATOM    776  HB2 ASN A  50      -5.844   5.033   9.585  1.00 91.22           H  
ATOM    777  HB3 ASN A  50      -7.588   5.352   9.605  1.00 91.22           H  
ATOM    778  O   ASN A  50      -7.214   7.259   7.387  1.00 91.22           O  
ATOM    779  CG  ASN A  50      -6.608   5.530  11.495  1.00 91.22           C  
ATOM    780  ND2 ASN A  50      -7.747   5.692  12.096  1.00 91.22           N  
ATOM    781 HD21 ASN A  50      -8.595   5.846  11.568  1.00 91.22           H  
ATOM    782 HD22 ASN A  50      -7.719   5.858  13.092  1.00 91.22           H  
ATOM    783  OD1 ASN A  50      -5.588   5.381  12.141  1.00 91.22           O  
ATOM    784  N   ILE A  51      -4.997   7.389   7.638  1.00 92.49           N  
ATOM    785  H   ILE A  51      -4.225   7.343   8.287  1.00 92.49           H  
ATOM    786  CA  ILE A  51      -4.687   7.464   6.210  1.00 92.49           C  
ATOM    787  HA  ILE A  51      -5.497   7.011   5.637  1.00 92.49           H  
ATOM    788  C   ILE A  51      -3.434   6.639   5.919  1.00 92.49           C  
ATOM    789  CB  ILE A  51      -4.550   8.937   5.746  1.00 92.49           C  
ATOM    790  HB  ILE A  51      -4.367   8.929   4.672  1.00 92.49           H  
ATOM    791  O   ILE A  51      -2.711   6.241   6.833  1.00 92.49           O  
ATOM    792  CG1 ILE A  51      -3.342   9.624   6.413  1.00 92.49           C  
ATOM    793 HG12 ILE A  51      -3.457   9.608   7.497  1.00 92.49           H  
ATOM    794 HG13 ILE A  51      -2.444   9.072   6.135  1.00 92.49           H  
ATOM    795  CG2 ILE A  51      -5.851   9.730   5.972  1.00 92.49           C  
ATOM    796 HG21 ILE A  51      -5.822  10.668   5.417  1.00 92.49           H  
ATOM    797 HG22 ILE A  51      -5.990   9.942   7.032  1.00 92.49           H  
ATOM    798 HG23 ILE A  51      -6.705   9.153   5.615  1.00 92.49           H  
ATOM    799  CD1 ILE A  51      -3.107  11.065   5.976  1.00 92.49           C  
ATOM    800 HD11 ILE A  51      -3.920  11.704   6.320  1.00 92.49           H  
ATOM    801 HD12 ILE A  51      -2.170  11.416   6.409  1.00 92.49           H  
ATOM    802 HD13 ILE A  51      -3.041  11.105   4.888  1.00 92.49           H  
ATOM    803  N   SER A  52      -3.144   6.425   4.643  1.00 93.33           N  
ATOM    804  H   SER A  52      -3.788   6.768   3.944  1.00 93.33           H  
ATOM    805  CA  SER A  52      -1.831   5.967   4.198  1.00 93.33           C  
ATOM    806  HA  SER A  52      -1.237   5.670   5.062  1.00 93.33           H  
ATOM    807  C   SER A  52      -1.108   7.097   3.482  1.00 93.33           C  
ATOM    808  CB  SER A  52      -1.942   4.748   3.294  1.00 93.33           C  
ATOM    809  HB2 SER A  52      -0.937   4.428   3.021  1.00 93.33           H  
ATOM    810  HB3 SER A  52      -2.488   5.008   2.388  1.00 93.33           H  
ATOM    811  O   SER A  52      -1.728   7.864   2.740  1.00 93.33           O  
ATOM    812  OG  SER A  52      -2.588   3.684   3.966  1.00 93.33           O  
ATOM    813  HG  SER A  52      -3.537   3.803   3.889  1.00 93.33           H  
ATOM    814  N   GLY A  53       0.204   7.209   3.666  1.00 95.54           N  
ATOM    815  H   GLY A  53       0.676   6.570   4.289  1.00 95.54           H  
ATOM    816  CA  GLY A  53       0.965   8.275   3.029  1.00 95.54           C  
ATOM    817  HA2 GLY A  53       0.605   8.394   2.007  1.00 95.54           H  
ATOM    818  HA3 GLY A  53       0.783   9.213   3.555  1.00 95.54           H  
ATOM    819  C   GLY A  53       2.464   8.040   2.960  1.00 95.54           C  
ATOM    820  O   GLY A  53       3.015   7.159   3.615  1.00 95.54           O  
ATOM    821  N   CYS A  54       3.123   8.870   2.159  1.00 98.00           N  
ATOM    822  H   CYS A  54       2.586   9.569   1.667  1.00 98.00           H  
ATOM    823  CA  CYS A  54       4.570   8.877   1.977  1.00 98.00           C  
ATOM    824  HA  CYS A  54       5.026   8.361   2.822  1.00 98.00           H  
ATOM    825  C   CYS A  54       5.101  10.320   1.930  1.00 98.00           C  
ATOM    826  CB  CYS A  54       4.908   8.094   0.699  1.00 98.00           C  
ATOM    827  HB2 CYS A  54       5.981   7.911   0.646  1.00 98.00           H  
ATOM    828  HB3 CYS A  54       4.400   7.130   0.734  1.00 98.00           H  
ATOM    829  O   CYS A  54       4.335  11.250   1.672  1.00 98.00           O  
ATOM    830  SG  CYS A  54       4.360   8.975  -0.793  1.00 98.00           S  
ATOM    831  HG  CYS A  54       5.053  10.101  -0.598  1.00 98.00           H  
ATOM    832  N   PRO A  55       6.407  10.563   2.128  1.00 97.35           N  
ATOM    833  CA  PRO A  55       6.979  11.892   1.952  1.00 97.35           C  
ATOM    834  HA  PRO A  55       6.488  12.584   2.637  1.00 97.35           H  
ATOM    835  C   PRO A  55       6.809  12.379   0.511  1.00 97.35           C  
ATOM    836  CB  PRO A  55       8.460  11.772   2.330  1.00 97.35           C  
ATOM    837  HB2 PRO A  55       8.804  12.643   2.889  1.00 97.35           H  
ATOM    838  HB3 PRO A  55       9.070  11.629   1.438  1.00 97.35           H  
ATOM    839  O   PRO A  55       7.017  11.626  -0.446  1.00 97.35           O  
ATOM    840  CG  PRO A  55       8.506  10.504   3.181  1.00 97.35           C  
ATOM    841  HG2 PRO A  55       8.215  10.743   4.204  1.00 97.35           H  
ATOM    842  HG3 PRO A  55       9.485  10.026   3.156  1.00 97.35           H  
ATOM    843  CD  PRO A  55       7.431   9.630   2.547  1.00 97.35           C  
ATOM    844  HD2 PRO A  55       7.834   9.123   1.670  1.00 97.35           H  
ATOM    845  HD3 PRO A  55       7.056   8.905   3.268  1.00 97.35           H  
ATOM    846  N   THR A  56       6.483  13.657   0.348  1.00 94.52           N  
ATOM    847  H   THR A  56       6.295  14.225   1.162  1.00 94.52           H  
ATOM    848  CA  THR A  56       6.543  14.307  -0.966  1.00 94.52           C  
ATOM    849  HA  THR A  56       5.986  13.696  -1.676  1.00 94.52           H  
ATOM    850  C   THR A  56       7.990  14.410  -1.460  1.00 94.52           C  
ATOM    851  CB  THR A  56       5.906  15.700  -0.942  1.00 94.52           C  
ATOM    852  HB  THR A  56       6.036  16.162  -1.921  1.00 94.52           H  
ATOM    853  O   THR A  56       8.943  14.381  -0.683  1.00 94.52           O  
ATOM    854  CG2 THR A  56       4.414  15.668  -0.629  1.00 94.52           C  
ATOM    855 HG21 THR A  56       3.872  15.272  -1.487  1.00 94.52           H  
ATOM    856 HG22 THR A  56       4.210  15.046   0.242  1.00 94.52           H  
ATOM    857 HG23 THR A  56       4.068  16.682  -0.425  1.00 94.52           H  
ATOM    858  OG1 THR A  56       6.547  16.506   0.007  1.00 94.52           O  
ATOM    859  HG1 THR A  56       6.161  16.298   0.861  1.00 94.52           H  
ATOM    860  N   ASN A  57       8.171  14.542  -2.778  1.00 89.56           N  
ATOM    861  H   ASN A  57       7.348  14.565  -3.363  1.00 89.56           H  
ATOM    862  CA  ASN A  57       9.471  14.806  -3.416  1.00 89.56           C  
ATOM    863  HA  ASN A  57       9.306  14.740  -4.492  1.00 89.56           H  
ATOM    864  C   ASN A  57      10.586  13.778  -3.131  1.00 89.56           C  
ATOM    865  CB  ASN A  57       9.902  16.255  -3.123  1.00 89.56           C  
ATOM    866  HB2 ASN A  57      10.079  16.371  -2.054  1.00 89.56           H  
ATOM    867  HB3 ASN A  57      10.836  16.475  -3.641  1.00 89.56           H  
ATOM    868  O   ASN A  57      11.762  14.085  -3.302  1.00 89.56           O  
ATOM    869  CG  ASN A  57       8.877  17.264  -3.590  1.00 89.56           C  
ATOM    870  ND2 ASN A  57       8.531  18.222  -2.764  1.00 89.56           N  
ATOM    871 HD21 ASN A  57       7.804  18.854  -3.066  1.00 89.56           H  
ATOM    872 HD22 ASN A  57       8.847  18.202  -1.805  1.00 89.56           H  
ATOM    873  OD1 ASN A  57       8.364  17.184  -4.695  1.00 89.56           O  
ATOM    874  N   SER A  58      10.239  12.548  -2.752  1.00 94.41           N  
ATOM    875  H   SER A  58       9.268  12.361  -2.549  1.00 94.41           H  
ATOM    876  CA  SER A  58      11.215  11.473  -2.567  1.00 94.41           C  
ATOM    877  HA  SER A  58      12.136  11.903  -2.174  1.00 94.41           H  
ATOM    878  C   SER A  58      11.546  10.780  -3.892  1.00 94.41           C  
ATOM    879  CB  SER A  58      10.705  10.498  -1.507  1.00 94.41           C  
ATOM    880  HB2 SER A  58       9.672  10.228  -1.729  1.00 94.41           H  
ATOM    881  HB3 SER A  58      10.725  10.995  -0.537  1.00 94.41           H  
ATOM    882  O   SER A  58      10.670  10.240  -4.573  1.00 94.41           O  
ATOM    883  OG  SER A  58      11.510   9.333  -1.460  1.00 94.41           O  
ATOM    884  HG  SER A  58      11.429   8.964  -0.578  1.00 94.41           H  
ATOM    885  N   ASP A  59      12.832  10.753  -4.250  1.00 96.86           N  
ATOM    886  H   ASP A  59      13.492  11.299  -3.717  1.00 96.86           H  
ATOM    887  CA  ASP A  59      13.325  10.005  -5.413  1.00 96.86           C  
ATOM    888  HA  ASP A  59      12.792  10.335  -6.305  1.00 96.86           H  
ATOM    889  C   ASP A  59      13.075   8.501  -5.269  1.00 96.86           C  
ATOM    890  CB  ASP A  59      14.829  10.257  -5.604  1.00 96.86           C  
ATOM    891  HB2 ASP A  59      15.343  10.098  -4.656  1.00 96.86           H  
ATOM    892  HB3 ASP A  59      15.212   9.529  -6.319  1.00 96.86           H  
ATOM    893  O   ASP A  59      12.752   7.830  -6.251  1.00 96.86           O  
ATOM    894  CG  ASP A  59      15.165  11.651  -6.143  1.00 96.86           C  
ATOM    895  OD1 ASP A  59      14.236  12.345  -6.625  1.00 96.86           O  
ATOM    896  OD2 ASP A  59      16.363  11.988  -6.138  1.00 96.86           O  
ATOM    897  N   TYR A  60      13.160   7.987  -4.038  1.00 98.13           N  
ATOM    898  H   TYR A  60      13.376   8.610  -3.273  1.00 98.13           H  
ATOM    899  CA  TYR A  60      12.851   6.595  -3.736  1.00 98.13           C  
ATOM    900  HA  TYR A  60      13.418   5.957  -4.414  1.00 98.13           H  
ATOM    901  C   TYR A  60      11.366   6.292  -3.960  1.00 98.13           C  
ATOM    902  CB  TYR A  60      13.281   6.266  -2.303  1.00 98.13           C  
ATOM    903  HB2 TYR A  60      12.766   6.921  -1.601  1.00 98.13           H  
ATOM    904  HB3 TYR A  60      14.353   6.435  -2.199  1.00 98.13           H  
ATOM    905  O   TYR A  60      11.038   5.335  -4.660  1.00 98.13           O  
ATOM    906  CG  TYR A  60      12.975   4.827  -1.966  1.00 98.13           C  
ATOM    907  CD1 TYR A  60      11.819   4.506  -1.230  1.00 98.13           C  
ATOM    908  HD1 TYR A  60      11.183   5.288  -0.842  1.00 98.13           H  
ATOM    909  CD2 TYR A  60      13.791   3.809  -2.494  1.00 98.13           C  
ATOM    910  HD2 TYR A  60      14.681   4.056  -3.054  1.00 98.13           H  
ATOM    911  CE1 TYR A  60      11.462   3.159  -1.047  1.00 98.13           C  
ATOM    912  HE1 TYR A  60      10.558   2.890  -0.520  1.00 98.13           H  
ATOM    913  CE2 TYR A  60      13.432   2.463  -2.314  1.00 98.13           C  
ATOM    914  HE2 TYR A  60      14.036   1.665  -2.722  1.00 98.13           H  
ATOM    915  OH  TYR A  60      11.858   0.859  -1.561  1.00 98.13           O  
ATOM    916  HH  TYR A  60      11.059   0.760  -1.037  1.00 98.13           H  
ATOM    917  CZ  TYR A  60      12.257   2.145  -1.613  1.00 98.13           C  
ATOM    918  N   VAL A  61      10.466   7.155  -3.470  1.00 97.80           N  
ATOM    919  H   VAL A  61      10.794   7.943  -2.931  1.00 97.80           H  
ATOM    920  CA  VAL A  61       9.024   7.026  -3.744  1.00 97.80           C  
ATOM    921  HA  VAL A  61       8.681   6.053  -3.391  1.00 97.80           H  
ATOM    922  C   VAL A  61       8.771   7.063  -5.248  1.00 97.80           C  
ATOM    923  CB  VAL A  61       8.205   8.114  -3.025  1.00 97.80           C  
ATOM    924  HB  VAL A  61       8.619   9.090  -3.279  1.00 97.80           H  
ATOM    925  O   VAL A  61       8.075   6.201  -5.776  1.00 97.80           O  
ATOM    926  CG1 VAL A  61       6.729   8.110  -3.439  1.00 97.80           C  
ATOM    927 HG11 VAL A  61       6.269   7.152  -3.200  1.00 97.80           H  
ATOM    928 HG12 VAL A  61       6.616   8.311  -4.504  1.00 97.80           H  
ATOM    929 HG13 VAL A  61       6.204   8.901  -2.903  1.00 97.80           H  
ATOM    930  CG2 VAL A  61       8.260   7.926  -1.503  1.00 97.80           C  
ATOM    931 HG21 VAL A  61       7.763   6.997  -1.225  1.00 97.80           H  
ATOM    932 HG22 VAL A  61       9.290   7.886  -1.148  1.00 97.80           H  
ATOM    933 HG23 VAL A  61       7.749   8.756  -1.014  1.00 97.80           H  
ATOM    934  N   ARG A  62       9.397   7.992  -5.982  1.00 97.36           N  
ATOM    935  H   ARG A  62       9.957   8.682  -5.502  1.00 97.36           H  
ATOM    936  CA  ARG A  62       9.259   8.047  -7.444  1.00 97.36           C  
ATOM    937  HA  ARG A  62       8.197   8.137  -7.671  1.00 97.36           H  
ATOM    938  C   ARG A  62       9.736   6.757  -8.115  1.00 97.36           C  
ATOM    939  CB  ARG A  62       9.996   9.277  -7.989  1.00 97.36           C  
ATOM    940  HB2 ARG A  62      11.073   9.113  -7.942  1.00 97.36           H  
ATOM    941  HB3 ARG A  62       9.749  10.134  -7.362  1.00 97.36           H  
ATOM    942  O   ARG A  62       9.088   6.293  -9.052  1.00 97.36           O  
ATOM    943  CG  ARG A  62       9.573   9.575  -9.438  1.00 97.36           C  
ATOM    944  HG2 ARG A  62       8.505   9.792  -9.456  1.00 97.36           H  
ATOM    945  HG3 ARG A  62       9.752   8.700 -10.062  1.00 97.36           H  
ATOM    946  CD  ARG A  62      10.331  10.756 -10.058  1.00 97.36           C  
ATOM    947  HD2 ARG A  62      11.376  10.473 -10.185  1.00 97.36           H  
ATOM    948  HD3 ARG A  62       9.921  10.939 -11.052  1.00 97.36           H  
ATOM    949  NE  ARG A  62      10.205  11.995  -9.257  1.00 97.36           N  
ATOM    950  HE  ARG A  62       9.296  12.435  -9.228  1.00 97.36           H  
ATOM    951  NH1 ARG A  62      12.345  12.048  -8.455  1.00 97.36           N  
ATOM    952 HH11 ARG A  62      12.586  11.214  -8.970  1.00 97.36           H  
ATOM    953 HH12 ARG A  62      13.021  12.387  -7.786  1.00 97.36           H  
ATOM    954  NH2 ARG A  62      10.914  13.580  -7.757  1.00 97.36           N  
ATOM    955 HH21 ARG A  62      10.001  14.009  -7.704  1.00 97.36           H  
ATOM    956 HH22 ARG A  62      11.665  13.893  -7.159  1.00 97.36           H  
ATOM    957  CZ  ARG A  62      11.145  12.537  -8.499  1.00 97.36           C  
ATOM    958  N   TYR A  63      10.841   6.167  -7.659  1.00 98.13           N  
ATOM    959  H   TYR A  63      11.338   6.608  -6.899  1.00 98.13           H  
ATOM    960  CA  TYR A  63      11.327   4.879  -8.155  1.00 98.13           C  
ATOM    961  HA  TYR A  63      11.452   4.946  -9.236  1.00 98.13           H  
ATOM    962  C   TYR A  63      10.315   3.752  -7.893  1.00 98.13           C  
ATOM    963  CB  TYR A  63      12.704   4.570  -7.544  1.00 98.13           C  
ATOM    964  HB2 TYR A  63      12.668   4.717  -6.464  1.00 98.13           H  
ATOM    965  HB3 TYR A  63      13.434   5.276  -7.938  1.00 98.13           H  
ATOM    966  O   TYR A  63       9.952   3.041  -8.834  1.00 98.13           O  
ATOM    967  CG  TYR A  63      13.177   3.154  -7.810  1.00 98.13           C  
ATOM    968  CD1 TYR A  63      12.837   2.132  -6.904  1.00 98.13           C  
ATOM    969  HD1 TYR A  63      12.288   2.364  -6.003  1.00 98.13           H  
ATOM    970  CD2 TYR A  63      13.916   2.849  -8.970  1.00 98.13           C  
ATOM    971  HD2 TYR A  63      14.197   3.641  -9.648  1.00 98.13           H  
ATOM    972  CE1 TYR A  63      13.205   0.804  -7.170  1.00 98.13           C  
ATOM    973  HE1 TYR A  63      12.918   0.026  -6.478  1.00 98.13           H  
ATOM    974  CE2 TYR A  63      14.294   1.517  -9.237  1.00 98.13           C  
ATOM    975  HE2 TYR A  63      14.874   1.270 -10.113  1.00 98.13           H  
ATOM    976  OH  TYR A  63      14.291  -0.798  -8.551  1.00 98.13           O  
ATOM    977  HH  TYR A  63      14.073  -1.292  -7.757  1.00 98.13           H  
ATOM    978  CZ  TYR A  63      13.936   0.494  -8.332  1.00 98.13           C  
ATOM    979  N   VAL A  64       9.816   3.628  -6.659  1.00 98.15           N  
ATOM    980  H   VAL A  64      10.148   4.256  -5.941  1.00 98.15           H  
ATOM    981  CA  VAL A  64       8.833   2.604  -6.264  1.00 98.15           C  
ATOM    982  HA  VAL A  64       9.224   1.619  -6.519  1.00 98.15           H  
ATOM    983  C   VAL A  64       7.515   2.763  -7.015  1.00 98.15           C  
ATOM    984  CB  VAL A  64       8.594   2.633  -4.743  1.00 98.15           C  
ATOM    985  HB  VAL A  64       8.373   3.654  -4.433  1.00 98.15           H  
ATOM    986  O   VAL A  64       6.931   1.770  -7.420  1.00 98.15           O  
ATOM    987  CG1 VAL A  64       7.437   1.730  -4.310  1.00 98.15           C  
ATOM    988 HG11 VAL A  64       7.390   1.687  -3.222  1.00 98.15           H  
ATOM    989 HG12 VAL A  64       7.571   0.717  -4.691  1.00 98.15           H  
ATOM    990 HG13 VAL A  64       6.484   2.125  -4.660  1.00 98.15           H  
ATOM    991  CG2 VAL A  64       9.848   2.147  -4.011  1.00 98.15           C  
ATOM    992 HG21 VAL A  64      10.103   1.133  -4.322  1.00 98.15           H  
ATOM    993 HG22 VAL A  64       9.659   2.140  -2.937  1.00 98.15           H  
ATOM    994 HG23 VAL A  64      10.691   2.811  -4.200  1.00 98.15           H  
ATOM    995  N   MET A  65       7.079   3.989  -7.289  1.00 96.24           N  
ATOM    996  H   MET A  65       7.546   4.768  -6.847  1.00 96.24           H  
ATOM    997  CA  MET A  65       5.806   4.241  -7.971  1.00 96.24           C  
ATOM    998  HA  MET A  65       5.092   3.476  -7.665  1.00 96.24           H  
ATOM    999  C   MET A  65       5.892   4.142  -9.500  1.00 96.24           C  
ATOM   1000  CB  MET A  65       5.248   5.602  -7.526  1.00 96.24           C  
ATOM   1001  HB2 MET A  65       5.977   6.382  -7.746  1.00 96.24           H  
ATOM   1002  HB3 MET A  65       4.336   5.818  -8.083  1.00 96.24           H  
ATOM   1003  O   MET A  65       4.860   4.124 -10.162  1.00 96.24           O  
ATOM   1004  CG  MET A  65       4.916   5.626  -6.028  1.00 96.24           C  
ATOM   1005  HG2 MET A  65       5.814   5.400  -5.453  1.00 96.24           H  
ATOM   1006  HG3 MET A  65       4.595   6.630  -5.749  1.00 96.24           H  
ATOM   1007  SD  MET A  65       3.648   4.445  -5.511  1.00 96.24           S  
ATOM   1008  CE  MET A  65       2.147   5.384  -5.896  1.00 96.24           C  
ATOM   1009  HE1 MET A  65       2.046   5.507  -6.974  1.00 96.24           H  
ATOM   1010  HE2 MET A  65       2.190   6.358  -5.409  1.00 96.24           H  
ATOM   1011  HE3 MET A  65       1.283   4.844  -5.508  1.00 96.24           H  
ATOM   1012  N   THR A  66       7.094   4.086 -10.094  1.00 96.32           N  
ATOM   1013  H   THR A  66       7.908   4.097  -9.496  1.00 96.32           H  
ATOM   1014  CA  THR A  66       7.247   4.107 -11.566  1.00 96.32           C  
ATOM   1015  HA  THR A  66       6.276   3.921 -12.026  1.00 96.32           H  
ATOM   1016  C   THR A  66       8.160   3.013 -12.116  1.00 96.32           C  
ATOM   1017  CB  THR A  66       7.710   5.484 -12.078  1.00 96.32           C  
ATOM   1018  HB  THR A  66       7.723   5.446 -13.167  1.00 96.32           H  
ATOM   1019  O   THR A  66       7.774   2.263 -13.012  1.00 96.32           O  
ATOM   1020  CG2 THR A  66       6.795   6.633 -11.657  1.00 96.32           C  
ATOM   1021 HG21 THR A  66       6.815   6.765 -10.575  1.00 96.32           H  
ATOM   1022 HG22 THR A  66       7.121   7.556 -12.138  1.00 96.32           H  
ATOM   1023 HG23 THR A  66       5.773   6.415 -11.965  1.00 96.32           H  
ATOM   1024  OG1 THR A  66       9.011   5.805 -11.634  1.00 96.32           O  
ATOM   1025  HG1 THR A  66       8.935   6.012 -10.700  1.00 96.32           H  
ATOM   1026  N   LYS A  67       9.385   2.883 -11.598  1.00 97.75           N  
ATOM   1027  H   LYS A  67       9.613   3.444 -10.790  1.00 97.75           H  
ATOM   1028  CA  LYS A  67      10.388   1.941 -12.113  1.00 97.75           C  
ATOM   1029  HA  LYS A  67      10.292   1.868 -13.196  1.00 97.75           H  
ATOM   1030  C   LYS A  67      10.154   0.527 -11.608  1.00 97.75           C  
ATOM   1031  CB  LYS A  67      11.802   2.416 -11.741  1.00 97.75           C  
ATOM   1032  HB2 LYS A  67      11.864   2.496 -10.656  1.00 97.75           H  
ATOM   1033  HB3 LYS A  67      12.521   1.661 -12.059  1.00 97.75           H  
ATOM   1034  O   LYS A  67      10.329  -0.416 -12.378  1.00 97.75           O  
ATOM   1035  CG  LYS A  67      12.205   3.765 -12.355  1.00 97.75           C  
ATOM   1036  HG2 LYS A  67      11.547   4.548 -11.979  1.00 97.75           H  
ATOM   1037  HG3 LYS A  67      13.222   3.996 -12.037  1.00 97.75           H  
ATOM   1038  CD  LYS A  67      12.154   3.748 -13.889  1.00 97.75           C  
ATOM   1039  HD2 LYS A  67      12.777   2.935 -14.262  1.00 97.75           H  
ATOM   1040  HD3 LYS A  67      11.125   3.592 -14.212  1.00 97.75           H  
ATOM   1041  CE  LYS A  67      12.645   5.082 -14.452  1.00 97.75           C  
ATOM   1042  HE2 LYS A  67      12.047   5.879 -14.010  1.00 97.75           H  
ATOM   1043  HE3 LYS A  67      13.682   5.233 -14.149  1.00 97.75           H  
ATOM   1044  NZ  LYS A  67      12.522   5.113 -15.930  1.00 97.75           N  
ATOM   1045  HZ1 LYS A  67      11.557   4.981 -16.197  1.00 97.75           H  
ATOM   1046  HZ2 LYS A  67      12.833   6.002 -16.294  1.00 97.75           H  
ATOM   1047  HZ3 LYS A  67      13.072   4.376 -16.348  1.00 97.75           H  
ATOM   1048  N   LEU A  68       9.746   0.376 -10.351  1.00 98.26           N  
ATOM   1049  H   LEU A  68       9.632   1.196  -9.771  1.00 98.26           H  
ATOM   1050  CA  LEU A  68       9.461  -0.937  -9.785  1.00 98.26           C  
ATOM   1051  HA  LEU A  68      10.318  -1.567 -10.019  1.00 98.26           H  
ATOM   1052  C   LEU A  68       8.247  -1.612 -10.467  1.00 98.26           C  
ATOM   1053  CB  LEU A  68       9.400  -0.824  -8.251  1.00 98.26           C  
ATOM   1054  HB2 LEU A  68       8.583  -0.167  -7.952  1.00 98.26           H  
ATOM   1055  HB3 LEU A  68      10.322  -0.355  -7.908  1.00 98.26           H  
ATOM   1056  O   LEU A  68       8.412  -2.754 -10.892  1.00 98.26           O  
ATOM   1057  CG  LEU A  68       9.240  -2.162  -7.514  1.00 98.26           C  
ATOM   1058  HG  LEU A  68       8.313  -2.647  -7.820  1.00 98.26           H  
ATOM   1059  CD1 LEU A  68      10.409  -3.109  -7.791  1.00 98.26           C  
ATOM   1060 HD11 LEU A  68      11.355  -2.616  -7.567  1.00 98.26           H  
ATOM   1061 HD12 LEU A  68      10.386  -3.441  -8.829  1.00 98.26           H  
ATOM   1062 HD13 LEU A  68      10.308  -3.988  -7.154  1.00 98.26           H  
ATOM   1063  CD2 LEU A  68       9.176  -1.891  -6.015  1.00 98.26           C  
ATOM   1064 HD21 LEU A  68       8.275  -1.324  -5.779  1.00 98.26           H  
ATOM   1065 HD22 LEU A  68      10.051  -1.333  -5.682  1.00 98.26           H  
ATOM   1066 HD23 LEU A  68       9.140  -2.835  -5.471  1.00 98.26           H  
ATOM   1067  N   PRO A  69       7.107  -0.931 -10.721  1.00 97.88           N  
ATOM   1068  CA  PRO A  69       5.999  -1.473 -11.510  1.00 97.88           C  
ATOM   1069  HA  PRO A  69       5.584  -2.340 -10.995  1.00 97.88           H  
ATOM   1070  C   PRO A  69       6.411  -1.892 -12.918  1.00 97.88           C  
ATOM   1071  CB  PRO A  69       4.935  -0.372 -11.552  1.00 97.88           C  
ATOM   1072  HB2 PRO A  69       5.125   0.316 -12.376  1.00 97.88           H  
ATOM   1073  HB3 PRO A  69       3.928  -0.782 -11.624  1.00 97.88           H  
ATOM   1074  O   PRO A  69       6.007  -2.950 -13.387  1.00 97.88           O  
ATOM   1075  CG  PRO A  69       5.154   0.354 -10.234  1.00 97.88           C  
ATOM   1076  HG2 PRO A  69       4.670  -0.197  -9.428  1.00 97.88           H  
ATOM   1077  HG3 PRO A  69       4.796   1.383 -10.270  1.00 97.88           H  
ATOM   1078  CD  PRO A  69       6.665   0.281 -10.059  1.00 97.88           C  
ATOM   1079  HD2 PRO A  69       6.869   0.182  -8.993  1.00 97.88           H  
ATOM   1080  HD3 PRO A  69       7.144   1.161 -10.489  1.00 97.88           H  
ATOM   1081  N   ALA A  70       7.275  -1.118 -13.585  1.00 97.58           N  
ATOM   1082  H   ALA A  70       7.543  -0.230 -13.184  1.00 97.58           H  
ATOM   1083  CA  ALA A  70       7.789  -1.486 -14.904  1.00 97.58           C  
ATOM   1084  HA  ALA A  70       6.941  -1.694 -15.556  1.00 97.58           H  
ATOM   1085  C   ALA A  70       8.652  -2.764 -14.864  1.00 97.58           C  
ATOM   1086  CB  ALA A  70       8.557  -0.293 -15.483  1.00 97.58           C  
ATOM   1087  HB1 ALA A  70       8.886  -0.533 -16.494  1.00 97.58           H  
ATOM   1088  HB2 ALA A  70       9.427  -0.070 -14.865  1.00 97.58           H  
ATOM   1089  HB3 ALA A  70       7.906   0.580 -15.517  1.00 97.58           H  
ATOM   1090  O   ALA A  70       8.518  -3.618 -15.738  1.00 97.58           O  
ATOM   1091  N   ARG A  71       9.499  -2.929 -13.836  1.00 98.07           N  
ATOM   1092  H   ARG A  71       9.554  -2.192 -13.147  1.00 98.07           H  
ATOM   1093  CA  ARG A  71      10.277  -4.164 -13.620  1.00 98.07           C  
ATOM   1094  HA  ARG A  71      10.799  -4.433 -14.539  1.00 98.07           H  
ATOM   1095  C   ARG A  71       9.379  -5.358 -13.294  1.00 98.07           C  
ATOM   1096  CB  ARG A  71      11.294  -3.977 -12.485  1.00 98.07           C  
ATOM   1097  HB2 ARG A  71      11.669  -4.964 -12.216  1.00 98.07           H  
ATOM   1098  HB3 ARG A  71      10.796  -3.559 -11.610  1.00 98.07           H  
ATOM   1099  O   ARG A  71       9.604  -6.444 -13.818  1.00 98.07           O  
ATOM   1100  CG  ARG A  71      12.497  -3.099 -12.857  1.00 98.07           C  
ATOM   1101  HG2 ARG A  71      13.026  -3.550 -13.696  1.00 98.07           H  
ATOM   1102  HG3 ARG A  71      12.152  -2.110 -13.158  1.00 98.07           H  
ATOM   1103  CD  ARG A  71      13.461  -2.952 -11.665  1.00 98.07           C  
ATOM   1104  HD2 ARG A  71      12.922  -2.470 -10.849  1.00 98.07           H  
ATOM   1105  HD3 ARG A  71      14.287  -2.306 -11.960  1.00 98.07           H  
ATOM   1106  NE  ARG A  71      13.998  -4.258 -11.209  1.00 98.07           N  
ATOM   1107  HE  ARG A  71      13.845  -5.058 -11.807  1.00 98.07           H  
ATOM   1108  NH1 ARG A  71      14.715  -3.623  -9.119  1.00 98.07           N  
ATOM   1109 HH11 ARG A  71      15.032  -3.910  -8.204  1.00 98.07           H  
ATOM   1110 HH12 ARG A  71      14.567  -2.649  -9.340  1.00 98.07           H  
ATOM   1111  NH2 ARG A  71      14.728  -5.774  -9.645  1.00 98.07           N  
ATOM   1112 HH21 ARG A  71      14.842  -5.985  -8.663  1.00 98.07           H  
ATOM   1113 HH22 ARG A  71      14.529  -6.586 -10.211  1.00 98.07           H  
ATOM   1114  CZ  ARG A  71      14.479  -4.545 -10.009  1.00 98.07           C  
ATOM   1115  N   MET A  72       8.370  -5.156 -12.447  1.00 98.38           N  
ATOM   1116  H   MET A  72       8.272  -4.245 -12.022  1.00 98.38           H  
ATOM   1117  CA  MET A  72       7.396  -6.192 -12.105  1.00 98.38           C  
ATOM   1118  HA  MET A  72       7.926  -7.088 -11.782  1.00 98.38           H  
ATOM   1119  C   MET A  72       6.560  -6.586 -13.318  1.00 98.38           C  
ATOM   1120  CB  MET A  72       6.487  -5.733 -10.960  1.00 98.38           C  
ATOM   1121  HB2 MET A  72       5.652  -6.428 -10.873  1.00 98.38           H  
ATOM   1122  HB3 MET A  72       6.089  -4.742 -11.178  1.00 98.38           H  
ATOM   1123  O   MET A  72       6.329  -7.768 -13.505  1.00 98.38           O  
ATOM   1124  CG  MET A  72       7.243  -5.720  -9.628  1.00 98.38           C  
ATOM   1125  HG2 MET A  72       7.709  -6.695  -9.487  1.00 98.38           H  
ATOM   1126  HG3 MET A  72       8.039  -4.976  -9.669  1.00 98.38           H  
ATOM   1127  SD  MET A  72       6.219  -5.391  -8.171  1.00 98.38           S  
ATOM   1128  CE  MET A  72       5.632  -3.725  -8.551  1.00 98.38           C  
ATOM   1129  HE1 MET A  72       6.466  -3.098  -8.866  1.00 98.38           H  
ATOM   1130  HE2 MET A  72       4.904  -3.784  -9.361  1.00 98.38           H  
ATOM   1131  HE3 MET A  72       5.164  -3.286  -7.670  1.00 98.38           H  
ATOM   1132  N   ARG A  73       6.183  -5.642 -14.189  1.00 97.95           N  
ATOM   1133  H   ARG A  73       6.345  -4.676 -13.942  1.00 97.95           H  
ATOM   1134  CA  ARG A  73       5.507  -5.935 -15.459  1.00 97.95           C  
ATOM   1135  HA  ARG A  73       4.590  -6.486 -15.249  1.00 97.95           H  
ATOM   1136  C   ARG A  73       6.342  -6.857 -16.344  1.00 97.95           C  
ATOM   1137  CB  ARG A  73       5.155  -4.621 -16.175  1.00 97.95           C  
ATOM   1138  HB2 ARG A  73       4.564  -4.001 -15.500  1.00 97.95           H  
ATOM   1139  HB3 ARG A  73       6.070  -4.084 -16.426  1.00 97.95           H  
ATOM   1140  O   ARG A  73       5.822  -7.862 -16.806  1.00 97.95           O  
ATOM   1141  CG  ARG A  73       4.353  -4.870 -17.461  1.00 97.95           C  
ATOM   1142  HG2 ARG A  73       3.415  -5.359 -17.201  1.00 97.95           H  
ATOM   1143  HG3 ARG A  73       4.915  -5.529 -18.124  1.00 97.95           H  
ATOM   1144  CD  ARG A  73       4.054  -3.582 -18.238  1.00 97.95           C  
ATOM   1145  HD2 ARG A  73       4.999  -3.094 -18.478  1.00 97.95           H  
ATOM   1146  HD3 ARG A  73       3.566  -3.868 -19.170  1.00 97.95           H  
ATOM   1147  NE  ARG A  73       3.158  -2.680 -17.483  1.00 97.95           N  
ATOM   1148  HE  ARG A  73       2.363  -3.137 -17.059  1.00 97.95           H  
ATOM   1149  NH1 ARG A  73       4.122  -0.648 -17.970  1.00 97.95           N  
ATOM   1150 HH11 ARG A  73       4.078   0.355 -17.861  1.00 97.95           H  
ATOM   1151 HH12 ARG A  73       4.746  -1.112 -18.614  1.00 97.95           H  
ATOM   1152  NH2 ARG A  73       2.376  -0.749 -16.583  1.00 97.95           N  
ATOM   1153 HH21 ARG A  73       2.384   0.238 -16.370  1.00 97.95           H  
ATOM   1154 HH22 ARG A  73       1.636  -1.261 -16.125  1.00 97.95           H  
ATOM   1155  CZ  ARG A  73       3.229  -1.366 -17.350  1.00 97.95           C  
ATOM   1156  N   GLU A  74       7.630  -6.558 -16.530  1.00 98.12           N  
ATOM   1157  H   GLU A  74       7.993  -5.708 -16.121  1.00 98.12           H  
ATOM   1158  CA  GLU A  74       8.528  -7.402 -17.337  1.00 98.12           C  
ATOM   1159  HA  GLU A  74       8.148  -7.435 -18.358  1.00 98.12           H  
ATOM   1160  C   GLU A  74       8.578  -8.849 -16.821  1.00 98.12           C  
ATOM   1161  CB  GLU A  74       9.946  -6.798 -17.342  1.00 98.12           C  
ATOM   1162  HB2 GLU A  74       9.878  -5.718 -17.477  1.00 98.12           H  
ATOM   1163  HB3 GLU A  74      10.417  -6.995 -16.379  1.00 98.12           H  
ATOM   1164  O   GLU A  74       8.635  -9.782 -17.614  1.00 98.12           O  
ATOM   1165  CG  GLU A  74      10.826  -7.370 -18.470  1.00 98.12           C  
ATOM   1166  HG2 GLU A  74      10.454  -6.990 -19.421  1.00 98.12           H  
ATOM   1167  HG3 GLU A  74      10.727  -8.455 -18.496  1.00 98.12           H  
ATOM   1168  CD  GLU A  74      12.322  -7.025 -18.345  1.00 98.12           C  
ATOM   1169  OE1 GLU A  74      13.128  -7.656 -19.077  1.00 98.12           O  
ATOM   1170  OE2 GLU A  74      12.710  -6.171 -17.517  1.00 98.12           O  
ATOM   1171  N   TYR A  75       8.533  -9.034 -15.501  1.00 98.21           N  
ATOM   1172  H   TYR A  75       8.478  -8.218 -14.908  1.00 98.21           H  
ATOM   1173  CA  TYR A  75       8.458 -10.349 -14.869  1.00 98.21           C  
ATOM   1174  HA  TYR A  75       9.151 -11.026 -15.368  1.00 98.21           H  
ATOM   1175  C   TYR A  75       7.064 -10.987 -14.987  1.00 98.21           C  
ATOM   1176  CB  TYR A  75       8.903 -10.200 -13.413  1.00 98.21           C  
ATOM   1177  HB2 TYR A  75       9.990 -10.126 -13.392  1.00 98.21           H  
ATOM   1178  HB3 TYR A  75       8.503  -9.270 -13.008  1.00 98.21           H  
ATOM   1179  O   TYR A  75       6.944 -12.111 -15.458  1.00 98.21           O  
ATOM   1180  CG  TYR A  75       8.475 -11.334 -12.512  1.00 98.21           C  
ATOM   1181  CD1 TYR A  75       7.479 -11.107 -11.545  1.00 98.21           C  
ATOM   1182  HD1 TYR A  75       7.027 -10.131 -11.448  1.00 98.21           H  
ATOM   1183  CD2 TYR A  75       9.020 -12.622 -12.681  1.00 98.21           C  
ATOM   1184  HD2 TYR A  75       9.750 -12.804 -13.455  1.00 98.21           H  
ATOM   1185  CE1 TYR A  75       7.061 -12.156 -10.711  1.00 98.21           C  
ATOM   1186  HE1 TYR A  75       6.296 -11.991  -9.967  1.00 98.21           H  
ATOM   1187  CE2 TYR A  75       8.579 -13.678 -11.859  1.00 98.21           C  
ATOM   1188  HE2 TYR A  75       8.959 -14.682 -11.973  1.00 98.21           H  
ATOM   1189  OH  TYR A  75       7.253 -14.420 -10.002  1.00 98.21           O  
ATOM   1190  HH  TYR A  75       6.708 -14.066  -9.295  1.00 98.21           H  
ATOM   1191  CZ  TYR A  75       7.622 -13.437 -10.856  1.00 98.21           C  
ATOM   1192  N   CYS A  76       6.000 -10.282 -14.606  1.00 96.99           N  
ATOM   1193  H   CYS A  76       6.148  -9.358 -14.225  1.00 96.99           H  
ATOM   1194  CA  CYS A  76       4.627 -10.795 -14.600  1.00 96.99           C  
ATOM   1195  HA  CYS A  76       4.599 -11.729 -14.040  1.00 96.99           H  
ATOM   1196  C   CYS A  76       4.080 -11.095 -16.003  1.00 96.99           C  
ATOM   1197  CB  CYS A  76       3.714  -9.771 -13.913  1.00 96.99           C  
ATOM   1198  HB2 CYS A  76       3.822  -8.802 -14.401  1.00 96.99           H  
ATOM   1199  HB3 CYS A  76       2.680 -10.096 -14.022  1.00 96.99           H  
ATOM   1200  O   CYS A  76       3.059 -11.769 -16.122  1.00 96.99           O  
ATOM   1201  SG  CYS A  76       4.092  -9.619 -12.144  1.00 96.99           S  
ATOM   1202  HG  CYS A  76       3.061  -8.819 -11.857  1.00 96.99           H  
ATOM   1203  N   GLU A  77       4.716 -10.580 -17.055  1.00 95.88           N  
ATOM   1204  H   GLU A  77       5.458  -9.918 -16.879  1.00 95.88           H  
ATOM   1205  CA  GLU A  77       4.369 -10.839 -18.456  1.00 95.88           C  
ATOM   1206  HA  GLU A  77       3.409 -11.354 -18.499  1.00 95.88           H  
ATOM   1207  C   GLU A  77       5.369 -11.781 -19.154  1.00 95.88           C  
ATOM   1208  CB  GLU A  77       4.201  -9.502 -19.205  1.00 95.88           C  
ATOM   1209  HB2 GLU A  77       5.128  -8.933 -19.132  1.00 95.88           H  
ATOM   1210  HB3 GLU A  77       4.006  -9.706 -20.257  1.00 95.88           H  
ATOM   1211  O   GLU A  77       5.169 -12.123 -20.320  1.00 95.88           O  
ATOM   1212  CG  GLU A  77       3.027  -8.671 -18.650  1.00 95.88           C  
ATOM   1213  HG2 GLU A  77       3.162  -8.517 -17.580  1.00 95.88           H  
ATOM   1214  HG3 GLU A  77       2.108  -9.244 -18.783  1.00 95.88           H  
ATOM   1215  CD  GLU A  77       2.853  -7.291 -19.306  1.00 95.88           C  
ATOM   1216  OE1 GLU A  77       1.927  -6.572 -18.857  1.00 95.88           O  
ATOM   1217  OE2 GLU A  77       3.657  -6.904 -20.185  1.00 95.88           O  
ATOM   1218  N   SER A  78       6.425 -12.237 -18.466  1.00 96.41           N  
ATOM   1219  H   SER A  78       6.512 -12.003 -17.487  1.00 96.41           H  
ATOM   1220  CA  SER A  78       7.376 -13.216 -19.009  1.00 96.41           C  
ATOM   1221  HA  SER A  78       7.520 -12.993 -20.066  1.00 96.41           H  
ATOM   1222  C   SER A  78       6.862 -14.650 -18.910  1.00 96.41           C  
ATOM   1223  CB  SER A  78       8.745 -13.105 -18.332  1.00 96.41           C  
ATOM   1224  HB2 SER A  78       9.025 -12.054 -18.254  1.00 96.41           H  
ATOM   1225  HB3 SER A  78       9.481 -13.604 -18.962  1.00 96.41           H  
ATOM   1226  O   SER A  78       5.956 -14.952 -18.138  1.00 96.41           O  
ATOM   1227  OG  SER A  78       8.783 -13.708 -17.054  1.00 96.41           O  
ATOM   1228  HG  SER A  78       9.626 -13.483 -16.654  1.00 96.41           H  
ATOM   1229  N   GLU A  79       7.474 -15.574 -19.652  1.00 91.09           N  
ATOM   1230  H   GLU A  79       8.246 -15.305 -20.245  1.00 91.09           H  
ATOM   1231  CA  GLU A  79       7.158 -17.005 -19.549  1.00 91.09           C  
ATOM   1232  HA  GLU A  79       6.109 -17.161 -19.803  1.00 91.09           H  
ATOM   1233  C   GLU A  79       7.335 -17.535 -18.117  1.00 91.09           C  
ATOM   1234  CB  GLU A  79       8.029 -17.793 -20.540  1.00 91.09           C  
ATOM   1235  HB2 GLU A  79       7.950 -18.857 -20.320  1.00 91.09           H  
ATOM   1236  HB3 GLU A  79       9.072 -17.504 -20.408  1.00 91.09           H  
ATOM   1237  O   GLU A  79       6.463 -18.254 -17.629  1.00 91.09           O  
ATOM   1238  CG  GLU A  79       7.630 -17.553 -22.006  1.00 91.09           C  
ATOM   1239  HG2 GLU A  79       8.336 -18.081 -22.648  1.00 91.09           H  
ATOM   1240  HG3 GLU A  79       7.710 -16.491 -22.235  1.00 91.09           H  
ATOM   1241  CD  GLU A  79       6.213 -18.054 -22.312  1.00 91.09           C  
ATOM   1242  OE1 GLU A  79       5.422 -17.324 -22.956  1.00 91.09           O  
ATOM   1243  OE2 GLU A  79       5.861 -19.173 -21.876  1.00 91.09           O  
ATOM   1244  N   PHE A  80       8.397 -17.110 -17.423  1.00 92.78           N  
ATOM   1245  H   PHE A  80       9.124 -16.624 -17.928  1.00 92.78           H  
ATOM   1246  CA  PHE A  80       8.667 -17.468 -16.029  1.00 92.78           C  
ATOM   1247  HA  PHE A  80       8.683 -18.555 -15.947  1.00 92.78           H  
ATOM   1248  C   PHE A  80       7.615 -16.953 -15.033  1.00 92.78           C  
ATOM   1249  CB  PHE A  80      10.058 -16.927 -15.675  1.00 92.78           C  
ATOM   1250  HB2 PHE A  80      10.767 -17.331 -16.398  1.00 92.78           H  
ATOM   1251  HB3 PHE A  80      10.062 -15.842 -15.783  1.00 92.78           H  
ATOM   1252  O   PHE A  80       7.232 -17.676 -14.116  1.00 92.78           O  
ATOM   1253  CG  PHE A  80      10.562 -17.298 -14.298  1.00 92.78           C  
ATOM   1254  CD1 PHE A  80      10.685 -16.321 -13.296  1.00 92.78           C  
ATOM   1255  HD1 PHE A  80      10.415 -15.299 -13.519  1.00 92.78           H  
ATOM   1256  CD2 PHE A  80      10.923 -18.627 -14.017  1.00 92.78           C  
ATOM   1257  HD2 PHE A  80      10.828 -19.392 -14.773  1.00 92.78           H  
ATOM   1258  CE1 PHE A  80      11.151 -16.672 -12.016  1.00 92.78           C  
ATOM   1259  HE1 PHE A  80      11.246 -15.928 -11.239  1.00 92.78           H  
ATOM   1260  CE2 PHE A  80      11.382 -18.970 -12.735  1.00 92.78           C  
ATOM   1261  HE2 PHE A  80      11.626 -19.995 -12.499  1.00 92.78           H  
ATOM   1262  CZ  PHE A  80      11.493 -18.001 -11.731  1.00 92.78           C  
ATOM   1263  HZ  PHE A  80      11.827 -18.283 -10.744  1.00 92.78           H  
ATOM   1264  N   GLY A  81       7.154 -15.706 -15.184  1.00 92.69           N  
ATOM   1265  H   GLY A  81       7.487 -15.161 -15.966  1.00 92.69           H  
ATOM   1266  CA  GLY A  81       6.313 -15.039 -14.184  1.00 92.69           C  
ATOM   1267  HA2 GLY A  81       6.363 -15.576 -13.237  1.00 92.69           H  
ATOM   1268  HA3 GLY A  81       6.714 -14.042 -14.004  1.00 92.69           H  
ATOM   1269  C   GLY A  81       4.837 -14.887 -14.549  1.00 92.69           C  
ATOM   1270  O   GLY A  81       4.076 -14.378 -13.734  1.00 92.69           O  
ATOM   1271  N   ARG A  82       4.391 -15.294 -15.745  1.00 91.44           N  
ATOM   1272  H   ARG A  82       5.085 -15.587 -16.418  1.00 91.44           H  
ATOM   1273  CA  ARG A  82       3.017 -15.029 -16.221  1.00 91.44           C  
ATOM   1274  HA  ARG A  82       2.773 -14.000 -15.954  1.00 91.44           H  
ATOM   1275  C   ARG A  82       1.914 -15.863 -15.595  1.00 91.44           C  
ATOM   1276  CB  ARG A  82       2.924 -15.141 -17.746  1.00 91.44           C  
ATOM   1277  HB2 ARG A  82       1.924 -14.841 -18.060  1.00 91.44           H  
ATOM   1278  HB3 ARG A  82       3.619 -14.443 -18.214  1.00 91.44           H  
ATOM   1279  O   ARG A  82       0.751 -15.479 -15.723  1.00 91.44           O  
ATOM   1280  CG  ARG A  82       3.178 -16.581 -18.216  1.00 91.44           C  
ATOM   1281  HG2 ARG A  82       2.408 -17.241 -17.816  1.00 91.44           H  
ATOM   1282  HG3 ARG A  82       4.154 -16.927 -17.875  1.00 91.44           H  
ATOM   1283  CD  ARG A  82       3.130 -16.648 -19.733  1.00 91.44           C  
ATOM   1284  HD2 ARG A  82       2.196 -16.200 -20.074  1.00 91.44           H  
ATOM   1285  HD3 ARG A  82       3.967 -16.081 -20.138  1.00 91.44           H  
ATOM   1286  NE  ARG A  82       3.203 -18.043 -20.190  1.00 91.44           N  
ATOM   1287  HE  ARG A  82       3.578 -18.729 -19.551  1.00 91.44           H  
ATOM   1288  NH1 ARG A  82       2.807 -17.616 -22.399  1.00 91.44           N  
ATOM   1289 HH11 ARG A  82       3.594 -17.636 -23.033  1.00 91.44           H  
ATOM   1290 HH12 ARG A  82       2.627 -16.667 -22.106  1.00 91.44           H  
ATOM   1291  NH2 ARG A  82       3.270 -19.673 -21.765  1.00 91.44           N  
ATOM   1292 HH21 ARG A  82       4.218 -19.916 -21.514  1.00 91.44           H  
ATOM   1293 HH22 ARG A  82       3.083 -19.878 -22.736  1.00 91.44           H  
ATOM   1294  CZ  ARG A  82       3.055 -18.443 -21.433  1.00 91.44           C  
ATOM   1295  N   GLN A  83       2.237 -17.002 -14.990  1.00 86.11           N  
ATOM   1296  H   GLN A  83       3.213 -17.225 -14.859  1.00 86.11           H  
ATOM   1297  CA  GLN A  83       1.215 -17.894 -14.451  1.00 86.11           C  
ATOM   1298  HA  GLN A  83       0.420 -17.965 -15.194  1.00 86.11           H  
ATOM   1299  C   GLN A  83       0.620 -17.313 -13.162  1.00 86.11           C  
ATOM   1300  CB  GLN A  83       1.770 -19.310 -14.231  1.00 86.11           C  
ATOM   1301  HB2 GLN A  83       2.664 -19.254 -13.610  1.00 86.11           H  
ATOM   1302  HB3 GLN A  83       1.027 -19.903 -13.697  1.00 86.11           H  
ATOM   1303  O   GLN A  83       1.374 -16.833 -12.309  1.00 86.11           O  
ATOM   1304  CG  GLN A  83       2.113 -20.025 -15.549  1.00 86.11           C  
ATOM   1305  HG2 GLN A  83       2.526 -21.007 -15.316  1.00 86.11           H  
ATOM   1306  HG3 GLN A  83       2.884 -19.461 -16.074  1.00 86.11           H  
ATOM   1307  CD  GLN A  83       0.914 -20.222 -16.476  1.00 86.11           C  
ATOM   1308  NE2 GLN A  83       1.139 -20.391 -17.760  1.00 86.11           N  
ATOM   1309 HE21 GLN A  83       2.084 -20.526 -18.090  1.00 86.11           H  
ATOM   1310 HE22 GLN A  83       0.321 -20.585 -18.321  1.00 86.11           H  
ATOM   1311  OE1 GLN A  83      -0.242 -20.212 -16.088  1.00 86.11           O  
ATOM   1312  N   PRO A  84      -0.716 -17.342 -12.990  1.00 87.40           N  
ATOM   1313  CA  PRO A  84      -1.333 -16.996 -11.722  1.00 87.40           C  
ATOM   1314  HA  PRO A  84      -1.169 -15.933 -11.546  1.00 87.40           H  
ATOM   1315  C   PRO A  84      -0.743 -17.807 -10.570  1.00 87.40           C  
ATOM   1316  CB  PRO A  84      -2.832 -17.251 -11.887  1.00 87.40           C  
ATOM   1317  HB2 PRO A  84      -3.421 -16.536 -11.312  1.00 87.40           H  
ATOM   1318  HB3 PRO A  84      -3.076 -18.272 -11.591  1.00 87.40           H  
ATOM   1319  O   PRO A  84      -0.506 -19.008 -10.687  1.00 87.40           O  
ATOM   1320  CG  PRO A  84      -3.039 -17.099 -13.392  1.00 87.40           C  
ATOM   1321  HG2 PRO A  84      -3.912 -17.652 -13.739  1.00 87.40           H  
ATOM   1322  HG3 PRO A  84      -3.124 -16.043 -13.647  1.00 87.40           H  
ATOM   1323  CD  PRO A  84      -1.743 -17.664 -13.971  1.00 87.40           C  
ATOM   1324  HD2 PRO A  84      -1.818 -18.747 -14.076  1.00 87.40           H  
ATOM   1325  HD3 PRO A  84      -1.539 -17.201 -14.936  1.00 87.40           H  
ATOM   1326  N   TYR A  85      -0.533 -17.143  -9.442  1.00 87.00           N  
ATOM   1327  H   TYR A  85      -0.800 -16.170  -9.400  1.00 87.00           H  
ATOM   1328  CA  TYR A  85      -0.077 -17.774  -8.211  1.00 87.00           C  
ATOM   1329  HA  TYR A  85      -0.010 -18.855  -8.340  1.00 87.00           H  
ATOM   1330  C   TYR A  85      -1.091 -17.480  -7.123  1.00 87.00           C  
ATOM   1331  CB  TYR A  85       1.308 -17.244  -7.842  1.00 87.00           C  
ATOM   1332  HB2 TYR A  85       2.012 -17.523  -8.627  1.00 87.00           H  
ATOM   1333  HB3 TYR A  85       1.253 -16.156  -7.812  1.00 87.00           H  
ATOM   1334  O   TYR A  85      -1.531 -16.340  -7.007  1.00 87.00           O  
ATOM   1335  CG  TYR A  85       1.835 -17.746  -6.510  1.00 87.00           C  
ATOM   1336  CD1 TYR A  85       1.940 -16.863  -5.420  1.00 87.00           C  
ATOM   1337  HD1 TYR A  85       1.634 -15.833  -5.532  1.00 87.00           H  
ATOM   1338  CD2 TYR A  85       2.248 -19.084  -6.368  1.00 87.00           C  
ATOM   1339  HD2 TYR A  85       2.186 -19.756  -7.211  1.00 87.00           H  
ATOM   1340  CE1 TYR A  85       2.471 -17.309  -4.196  1.00 87.00           C  
ATOM   1341  HE1 TYR A  85       2.579 -16.623  -3.369  1.00 87.00           H  
ATOM   1342  CE2 TYR A  85       2.761 -19.540  -5.136  1.00 87.00           C  
ATOM   1343  HE2 TYR A  85       3.084 -20.564  -5.028  1.00 87.00           H  
ATOM   1344  OH  TYR A  85       3.447 -19.078  -2.883  1.00 87.00           O  
ATOM   1345  HH  TYR A  85       3.521 -18.345  -2.267  1.00 87.00           H  
ATOM   1346  CZ  TYR A  85       2.878 -18.652  -4.045  1.00 87.00           C  
ATOM   1347  N   LEU A  86      -1.444 -18.495  -6.335  1.00 82.60           N  
ATOM   1348  H   LEU A  86      -1.019 -19.399  -6.483  1.00 82.60           H  
ATOM   1349  CA  LEU A  86      -2.322 -18.343  -5.185  1.00 82.60           C  
ATOM   1350  HA  LEU A  86      -2.925 -17.446  -5.328  1.00 82.60           H  
ATOM   1351  C   LEU A  86      -1.467 -18.184  -3.928  1.00 82.60           C  
ATOM   1352  CB  LEU A  86      -3.275 -19.545  -5.120  1.00 82.60           C  
ATOM   1353  HB2 LEU A  86      -2.711 -20.450  -4.894  1.00 82.60           H  
ATOM   1354  HB3 LEU A  86      -3.732 -19.672  -6.101  1.00 82.60           H  
ATOM   1355  O   LEU A  86      -0.986 -19.191  -3.399  1.00 82.60           O  
ATOM   1356  CG  LEU A  86      -4.391 -19.371  -4.077  1.00 82.60           C  
ATOM   1357  HG  LEU A  86      -3.972 -19.345  -3.071  1.00 82.60           H  
ATOM   1358  CD1 LEU A  86      -5.182 -18.084  -4.331  1.00 82.60           C  
ATOM   1359 HD11 LEU A  86      -5.210 -17.884  -5.402  1.00 82.60           H  
ATOM   1360 HD12 LEU A  86      -6.216 -18.179  -4.000  1.00 82.60           H  
ATOM   1361 HD13 LEU A  86      -4.708 -17.247  -3.819  1.00 82.60           H  
ATOM   1362  CD2 LEU A  86      -5.329 -20.570  -4.186  1.00 82.60           C  
ATOM   1363 HD21 LEU A  86      -4.799 -21.483  -3.914  1.00 82.60           H  
ATOM   1364 HD22 LEU A  86      -6.196 -20.436  -3.539  1.00 82.60           H  
ATOM   1365 HD23 LEU A  86      -5.690 -20.662  -5.210  1.00 82.60           H  
ATOM   1366  N   PRO A  87      -1.234 -16.950  -3.455  1.00 87.03           N  
ATOM   1367  CA  PRO A  87      -0.396 -16.735  -2.303  1.00 87.03           C  
ATOM   1368  HA  PRO A  87       0.512 -17.330  -2.396  1.00 87.03           H  
ATOM   1369  C   PRO A  87      -1.138 -17.162  -1.052  1.00 87.03           C  
ATOM   1370  CB  PRO A  87      -0.025 -15.245  -2.277  1.00 87.03           C  
ATOM   1371  HB2 PRO A  87      -0.487 -14.754  -1.421  1.00 87.03           H  
ATOM   1372  HB3 PRO A  87       1.055 -15.105  -2.240  1.00 87.03           H  
ATOM   1373  O   PRO A  87      -2.372 -17.158  -0.952  1.00 87.03           O  
ATOM   1374  CG  PRO A  87      -0.603 -14.695  -3.582  1.00 87.03           C  
ATOM   1375  HG2 PRO A  87       0.143 -14.742  -4.375  1.00 87.03           H  
ATOM   1376  HG3 PRO A  87      -0.971 -13.675  -3.475  1.00 87.03           H  
ATOM   1377  CD  PRO A  87      -1.735 -15.661  -3.887  1.00 87.03           C  
ATOM   1378  HD2 PRO A  87      -2.006 -15.606  -4.942  1.00 87.03           H  
ATOM   1379  HD3 PRO A  87      -2.608 -15.405  -3.287  1.00 87.03           H  
ATOM   1380  N   ALA A  88      -0.337 -17.474  -0.060  1.00 83.62           N  
ATOM   1381  H   ALA A  88       0.660 -17.452  -0.217  1.00 83.62           H  
ATOM   1382  CA  ALA A  88      -0.785 -17.463   1.293  1.00 83.62           C  
ATOM   1383  HA  ALA A  88      -1.622 -18.152   1.409  1.00 83.62           H  
ATOM   1384  C   ALA A  88      -1.250 -16.099   1.764  1.00 83.62           C  
ATOM   1385  CB  ALA A  88       0.417 -17.871   2.105  1.00 83.62           C  
ATOM   1386  HB1 ALA A  88       0.234 -17.781   3.176  1.00 83.62           H  
ATOM   1387  HB2 ALA A  88       0.763 -18.849   1.772  1.00 83.62           H  
ATOM   1388  HB3 ALA A  88       1.243 -17.191   1.897  1.00 83.62           H  
ATOM   1389  O   ALA A  88      -0.805 -15.038   1.363  1.00 83.62           O  
ATOM   1390  N   ALA A  89      -2.087 -16.157   2.760  1.00 82.52           N  
ATOM   1391  H   ALA A  89      -2.705 -16.956   2.736  1.00 82.52           H  
ATOM   1392  CA  ALA A  89      -1.707 -15.824   4.101  1.00 82.52           C  
ATOM   1393  HA  ALA A  89      -2.529 -15.251   4.530  1.00 82.52           H  
ATOM   1394  C   ALA A  89      -0.582 -14.839   4.281  1.00 82.52           C  
ATOM   1395  CB  ALA A  89      -1.557 -17.132   4.900  1.00 82.52           C  
ATOM   1396  HB1 ALA A  89      -2.229 -17.214   5.754  1.00 82.52           H  
ATOM   1397  HB2 ALA A  89      -0.538 -17.269   5.261  1.00 82.52           H  
ATOM   1398  HB3 ALA A  89      -1.722 -17.997   4.258  1.00 82.52           H  
ATOM   1399  O   ALA A  89       0.530 -15.311   4.416  1.00 82.52           O  
ATOM   1400  N   GLU A  90      -0.860 -13.527   4.378  1.00 87.80           N  
ATOM   1401  H   GLU A  90      -1.794 -13.205   4.170  1.00 87.80           H  
ATOM   1402  CA  GLU A  90       0.150 -12.473   4.602  1.00 87.80           C  
ATOM   1403  HA  GLU A  90      -0.321 -11.545   4.278  1.00 87.80           H  
ATOM   1404  C   GLU A  90       1.375 -12.654   3.692  1.00 87.80           C  
ATOM   1405  CB  GLU A  90       0.615 -12.234   6.072  1.00 87.80           C  
ATOM   1406  HB2 GLU A  90       1.319 -13.015   6.357  1.00 87.80           H  
ATOM   1407  HB3 GLU A  90       1.230 -11.334   6.052  1.00 87.80           H  
ATOM   1408  O   GLU A  90       2.445 -12.135   3.986  1.00 87.80           O  
ATOM   1409  CG  GLU A  90      -0.420 -11.951   7.186  1.00 87.80           C  
ATOM   1410  HG2 GLU A  90      -1.406 -12.289   6.864  1.00 87.80           H  
ATOM   1411  HG3 GLU A  90      -0.464 -10.870   7.315  1.00 87.80           H  
ATOM   1412  CD  GLU A  90      -0.077 -12.486   8.588  1.00 87.80           C  
ATOM   1413  OE1 GLU A  90      -1.013 -12.698   9.392  1.00 87.80           O  
ATOM   1414  OE2 GLU A  90       1.107 -12.775   8.855  1.00 87.80           O  
ATOM   1415  N   GLU A  91       1.268 -13.397   2.592  1.00 89.70           N  
ATOM   1416  H   GLU A  91       0.385 -13.830   2.362  1.00 89.70           H  
ATOM   1417  CA  GLU A  91       2.362 -13.579   1.663  1.00 89.70           C  
ATOM   1418  HA  GLU A  91       3.300 -13.519   2.215  1.00 89.70           H  
ATOM   1419  C   GLU A  91       2.314 -12.413   0.701  1.00 89.70           C  
ATOM   1420  CB  GLU A  91       2.351 -14.966   1.011  1.00 89.70           C  
ATOM   1421  HB2 GLU A  91       2.502 -15.662   1.836  1.00 89.70           H  
ATOM   1422  HB3 GLU A  91       1.400 -15.133   0.505  1.00 89.70           H  
ATOM   1423  O   GLU A  91       1.262 -11.999   0.191  1.00 89.70           O  
ATOM   1424  CG  GLU A  91       3.462 -15.253  -0.005  1.00 89.70           C  
ATOM   1425  HG2 GLU A  91       3.393 -14.518  -0.807  1.00 89.70           H  
ATOM   1426  HG3 GLU A  91       4.427 -15.138   0.489  1.00 89.70           H  
ATOM   1427  CD  GLU A  91       3.386 -16.658  -0.636  1.00 89.70           C  
ATOM   1428  OE1 GLU A  91       4.237 -16.971  -1.503  1.00 89.70           O  
ATOM   1429  OE2 GLU A  91       2.498 -17.477  -0.310  1.00 89.70           O  
ATOM   1430  N   LEU A  92       3.496 -11.855   0.497  1.00 95.66           N  
ATOM   1431  H   LEU A  92       4.303 -12.269   0.940  1.00 95.66           H  
ATOM   1432  CA  LEU A  92       3.725 -10.827  -0.480  1.00 95.66           C  
ATOM   1433  HA  LEU A  92       2.999 -10.030  -0.318  1.00 95.66           H  
ATOM   1434  C   LEU A  92       3.491 -11.429  -1.860  1.00 95.66           C  
ATOM   1435  CB  LEU A  92       5.141 -10.258  -0.326  1.00 95.66           C  
ATOM   1436  HB2 LEU A  92       5.853 -11.063  -0.510  1.00 95.66           H  
ATOM   1437  HB3 LEU A  92       5.298  -9.491  -1.084  1.00 95.66           H  
ATOM   1438  O   LEU A  92       3.987 -12.498  -2.216  1.00 95.66           O  
ATOM   1439  CG  LEU A  92       5.419  -9.654   1.062  1.00 95.66           C  
ATOM   1440  HG  LEU A  92       5.212 -10.390   1.838  1.00 95.66           H  
ATOM   1441  CD1 LEU A  92       6.889  -9.266   1.178  1.00 95.66           C  
ATOM   1442 HD11 LEU A  92       7.523 -10.051   0.765  1.00 95.66           H  
ATOM   1443 HD12 LEU A  92       7.143  -9.153   2.232  1.00 95.66           H  
ATOM   1444 HD13 LEU A  92       7.080  -8.329   0.654  1.00 95.66           H  
ATOM   1445  CD2 LEU A  92       4.567  -8.413   1.320  1.00 95.66           C  
ATOM   1446 HD21 LEU A  92       4.881  -7.952   2.256  1.00 95.66           H  
ATOM   1447 HD22 LEU A  92       4.676  -7.696   0.505  1.00 95.66           H  
ATOM   1448 HD23 LEU A  92       3.522  -8.709   1.412  1.00 95.66           H  
ATOM   1449  N   CYS A  93       2.743 -10.698  -2.661  1.00 97.27           N  
ATOM   1450  H   CYS A  93       2.405  -9.811  -2.317  1.00 97.27           H  
ATOM   1451  CA  CYS A  93       2.427 -11.040  -4.030  1.00 97.27           C  
ATOM   1452  HA  CYS A  93       3.159 -11.749  -4.416  1.00 97.27           H  
ATOM   1453  C   CYS A  93       2.508  -9.787  -4.892  1.00 97.27           C  
ATOM   1454  CB  CYS A  93       1.054 -11.719  -4.070  1.00 97.27           C  
ATOM   1455  HB2 CYS A  93       0.836 -12.054  -5.084  1.00 97.27           H  
ATOM   1456  HB3 CYS A  93       1.086 -12.585  -3.409  1.00 97.27           H  
ATOM   1457  O   CYS A  93       2.604  -8.662  -4.400  1.00 97.27           O  
ATOM   1458  SG  CYS A  93      -0.260 -10.596  -3.516  1.00 97.27           S  
ATOM   1459  HG  CYS A  93       0.214 -10.425  -2.279  1.00 97.27           H  
ATOM   1460  N   ILE A  94       2.477  -9.983  -6.199  1.00 98.10           N  
ATOM   1461  H   ILE A  94       2.378 -10.926  -6.546  1.00 98.10           H  
ATOM   1462  CA  ILE A  94       2.287  -8.885  -7.136  1.00 98.10           C  
ATOM   1463  HA  ILE A  94       2.394  -7.933  -6.616  1.00 98.10           H  
ATOM   1464  C   ILE A  94       0.852  -8.989  -7.636  1.00 98.10           C  
ATOM   1465  CB  ILE A  94       3.348  -8.909  -8.249  1.00 98.10           C  
ATOM   1466  HB  ILE A  94       3.181  -9.789  -8.870  1.00 98.10           H  
ATOM   1467  O   ILE A  94       0.423 -10.062  -8.059  1.00 98.10           O  
ATOM   1468  CG1 ILE A  94       4.779  -8.978  -7.671  1.00 98.10           C  
ATOM   1469 HG12 ILE A  94       4.861  -9.819  -6.983  1.00 98.10           H  
ATOM   1470 HG13 ILE A  94       4.992  -8.062  -7.120  1.00 98.10           H  
ATOM   1471  CG2 ILE A  94       3.200  -7.653  -9.117  1.00 98.10           C  
ATOM   1472 HG21 ILE A  94       2.170  -7.536  -9.455  1.00 98.10           H  
ATOM   1473 HG22 ILE A  94       3.478  -6.768  -8.545  1.00 98.10           H  
ATOM   1474 HG23 ILE A  94       3.847  -7.728  -9.991  1.00 98.10           H  
ATOM   1475  CD1 ILE A  94       5.856  -9.185  -8.735  1.00 98.10           C  
ATOM   1476 HD11 ILE A  94       5.591 -10.046  -9.349  1.00 98.10           H  
ATOM   1477 HD12 ILE A  94       5.947  -8.305  -9.372  1.00 98.10           H  
ATOM   1478 HD13 ILE A  94       6.814  -9.366  -8.248  1.00 98.10           H  
ATOM   1479  N   ALA A  95       0.109  -7.892  -7.570  1.00 97.02           N  
ATOM   1480  H   ALA A  95       0.533  -7.041  -7.230  1.00 97.02           H  
ATOM   1481  CA  ALA A  95      -1.289  -7.833  -7.971  1.00 97.02           C  
ATOM   1482  HA  ALA A  95      -1.555  -8.761  -8.476  1.00 97.02           H  
ATOM   1483  C   ALA A  95      -1.517  -6.688  -8.959  1.00 97.02           C  
ATOM   1484  CB  ALA A  95      -2.167  -7.717  -6.720  1.00 97.02           C  
ATOM   1485  HB1 ALA A  95      -1.989  -8.569  -6.064  1.00 97.02           H  
ATOM   1486  HB2 ALA A  95      -3.219  -7.699  -7.005  1.00 97.02           H  
ATOM   1487  HB3 ALA A  95      -1.928  -6.801  -6.180  1.00 97.02           H  
ATOM   1488  O   ALA A  95      -0.805  -5.681  -8.925  1.00 97.02           O  
ATOM   1489  N   GLN A  96      -2.510  -6.827  -9.834  1.00 95.85           N  
ATOM   1490  H   GLN A  96      -3.051  -7.680  -9.827  1.00 95.85           H  
ATOM   1491  CA  GLN A  96      -2.971  -5.699 -10.646  1.00 95.85           C  
ATOM   1492  HA  GLN A  96      -2.097  -5.131 -10.968  1.00 95.85           H  
ATOM   1493  C   GLN A  96      -3.857  -4.785  -9.804  1.00 95.85           C  
ATOM   1494  CB  GLN A  96      -3.702  -6.164 -11.907  1.00 95.85           C  
ATOM   1495  HB2 GLN A  96      -4.071  -5.289 -12.444  1.00 95.85           H  
ATOM   1496  HB3 GLN A  96      -4.554  -6.786 -11.630  1.00 95.85           H  
ATOM   1497  O   GLN A  96      -4.790  -5.278  -9.175  1.00 95.85           O  
ATOM   1498  CG  GLN A  96      -2.759  -6.943 -12.825  1.00 95.85           C  
ATOM   1499  HG2 GLN A  96      -1.895  -6.326 -13.073  1.00 95.85           H  
ATOM   1500  HG3 GLN A  96      -2.418  -7.837 -12.302  1.00 95.85           H  
ATOM   1501  CD  GLN A  96      -3.452  -7.398 -14.095  1.00 95.85           C  
ATOM   1502  NE2 GLN A  96      -3.008  -6.948 -15.249  1.00 95.85           N  
ATOM   1503 HE21 GLN A  96      -2.251  -6.280 -15.277  1.00 95.85           H  
ATOM   1504 HE22 GLN A  96      -3.482  -7.274 -16.079  1.00 95.85           H  
ATOM   1505  OE1 GLN A  96      -4.409  -8.161 -14.064  1.00 95.85           O  
ATOM   1506  N   LEU A  97      -3.570  -3.481  -9.792  1.00 91.97           N  
ATOM   1507  H   LEU A  97      -2.792  -3.160 -10.351  1.00 91.97           H  
ATOM   1508  CA  LEU A  97      -4.327  -2.481  -9.029  1.00 91.97           C  
ATOM   1509  HA  LEU A  97      -4.694  -2.937  -8.110  1.00 91.97           H  
ATOM   1510  C   LEU A  97      -5.527  -1.954  -9.830  1.00 91.97           C  
ATOM   1511  CB  LEU A  97      -3.378  -1.339  -8.626  1.00 91.97           C  
ATOM   1512  HB2 LEU A  97      -2.912  -0.953  -9.532  1.00 91.97           H  
ATOM   1513  HB3 LEU A  97      -2.599  -1.740  -7.977  1.00 91.97           H  
ATOM   1514  O   LEU A  97      -5.324  -1.158 -10.744  1.00 91.97           O  
ATOM   1515  CG  LEU A  97      -4.060  -0.154  -7.912  1.00 91.97           C  
ATOM   1516  HG  LEU A  97      -4.838   0.268  -8.548  1.00 91.97           H  
ATOM   1517  CD1 LEU A  97      -4.674  -0.535  -6.570  1.00 91.97           C  
ATOM   1518 HD11 LEU A  97      -3.890  -0.879  -5.896  1.00 91.97           H  
ATOM   1519 HD12 LEU A  97      -5.143   0.353  -6.146  1.00 91.97           H  
ATOM   1520 HD13 LEU A  97      -5.434  -1.306  -6.700  1.00 91.97           H  
ATOM   1521  CD2 LEU A  97      -3.028   0.938  -7.654  1.00 91.97           C  
ATOM   1522 HD21 LEU A  97      -3.504   1.796  -7.179  1.00 91.97           H  
ATOM   1523 HD22 LEU A  97      -2.578   1.259  -8.593  1.00 91.97           H  
ATOM   1524 HD23 LEU A  97      -2.251   0.560  -6.989  1.00 91.97           H  
ATOM   1525  N   PRO A  98      -6.781  -2.293  -9.481  1.00 88.68           N  
ATOM   1526  CA  PRO A  98      -7.940  -1.747 -10.179  1.00 88.68           C  
ATOM   1527  HA  PRO A  98      -7.827  -1.984 -11.237  1.00 88.68           H  
ATOM   1528  C   PRO A  98      -8.057  -0.222  -9.971  1.00 88.68           C  
ATOM   1529  CB  PRO A  98      -9.159  -2.490  -9.617  1.00 88.68           C  
ATOM   1530  HB2 PRO A  98      -9.862  -2.761 -10.405  1.00 88.68           H  
ATOM   1531  HB3 PRO A  98      -9.655  -1.883  -8.861  1.00 88.68           H  
ATOM   1532  O   PRO A  98      -7.735   0.270  -8.891  1.00 88.68           O  
ATOM   1533  CG  PRO A  98      -8.565  -3.730  -8.948  1.00 88.68           C  
ATOM   1534  HG2 PRO A  98      -8.403  -4.513  -9.689  1.00 88.68           H  
ATOM   1535  HG3 PRO A  98      -9.189  -4.092  -8.131  1.00 88.68           H  
ATOM   1536  CD  PRO A  98      -7.223  -3.213  -8.447  1.00 88.68           C  
ATOM   1537  HD2 PRO A  98      -6.540  -4.048  -8.286  1.00 88.68           H  
ATOM   1538  HD3 PRO A  98      -7.362  -2.667  -7.515  1.00 88.68           H  
ATOM   1539  N   PRO A  99      -8.555   0.547 -10.958  1.00 85.39           N  
ATOM   1540  CA  PRO A  99      -9.005   0.113 -12.282  1.00 85.39           C  
ATOM   1541  HA  PRO A  99      -9.502  -0.856 -12.227  1.00 85.39           H  
ATOM   1542  C   PRO A  99      -7.868   0.016 -13.312  1.00 85.39           C  
ATOM   1543  CB  PRO A  99     -10.029   1.176 -12.686  1.00 85.39           C  
ATOM   1544  HB2 PRO A  99     -10.982   0.966 -12.202  1.00 85.39           H  
ATOM   1545  HB3 PRO A  99     -10.163   1.246 -13.766  1.00 85.39           H  
ATOM   1546  O   PRO A  99      -8.133  -0.261 -14.482  1.00 85.39           O  
ATOM   1547  CG  PRO A  99      -9.428   2.454 -12.101  1.00 85.39           C  
ATOM   1548  HG2 PRO A  99     -10.186   3.218 -11.931  1.00 85.39           H  
ATOM   1549  HG3 PRO A  99      -8.645   2.829 -12.760  1.00 85.39           H  
ATOM   1550  CD  PRO A  99      -8.808   1.972 -10.789  1.00 85.39           C  
ATOM   1551  HD2 PRO A  99      -9.514   2.118  -9.972  1.00 85.39           H  
ATOM   1552  HD3 PRO A  99      -7.883   2.511 -10.581  1.00 85.39           H  
ATOM   1553  N   SER A 100      -6.618   0.277 -12.917  1.00 82.22           N  
ATOM   1554  H   SER A 100      -6.420   0.330 -11.928  1.00 82.22           H  
ATOM   1555  CA  SER A 100      -5.477   0.066 -13.800  1.00 82.22           C  
ATOM   1556  HA  SER A 100      -5.739   0.470 -14.778  1.00 82.22           H  
ATOM   1557  C   SER A 100      -5.231  -1.441 -13.988  1.00 82.22           C  
ATOM   1558  CB  SER A 100      -4.248   0.859 -13.313  1.00 82.22           C  
ATOM   1559  HB2 SER A 100      -3.697   1.218 -14.183  1.00 82.22           H  
ATOM   1560  HB3 SER A 100      -4.575   1.727 -12.739  1.00 82.22           H  
ATOM   1561  O   SER A 100      -5.774  -2.297 -13.290  1.00 82.22           O  
ATOM   1562  OG  SER A 100      -3.369   0.080 -12.533  1.00 82.22           O  
ATOM   1563  HG  SER A 100      -2.825   0.654 -11.990  1.00 82.22           H  
ATOM   1564  N   SER A 101      -4.438  -1.795 -14.992  1.00 86.46           N  
ATOM   1565  H   SER A 101      -4.053  -1.068 -15.579  1.00 86.46           H  
ATOM   1566  CA  SER A 101      -3.922  -3.163 -15.154  1.00 86.46           C  
ATOM   1567  HA  SER A 101      -4.407  -3.826 -14.437  1.00 86.46           H  
ATOM   1568  C   SER A 101      -2.435  -3.222 -14.813  1.00 86.46           C  
ATOM   1569  CB  SER A 101      -4.247  -3.708 -16.546  1.00 86.46           C  
ATOM   1570  HB2 SER A 101      -3.943  -4.753 -16.607  1.00 86.46           H  
ATOM   1571  HB3 SER A 101      -3.708  -3.138 -17.302  1.00 86.46           H  
ATOM   1572  O   SER A 101      -1.714  -4.101 -15.286  1.00 86.46           O  
ATOM   1573  OG  SER A 101      -5.638  -3.612 -16.784  1.00 86.46           O  
ATOM   1574  HG  SER A 101      -6.084  -3.546 -15.937  1.00 86.46           H  
ATOM   1575  N   GLU A 102      -1.961  -2.252 -14.025  1.00 95.30           N  
ATOM   1576  H   GLU A 102      -2.611  -1.620 -13.580  1.00 95.30           H  
ATOM   1577  CA  GLU A 102      -0.564  -2.148 -13.629  1.00 95.30           C  
ATOM   1578  HA  GLU A 102       0.043  -2.511 -14.457  1.00 95.30           H  
ATOM   1579  C   GLU A 102      -0.265  -3.041 -12.430  1.00 95.30           C  
ATOM   1580  CB  GLU A 102      -0.145  -0.697 -13.361  1.00 95.30           C  
ATOM   1581  HB2 GLU A 102      -0.709  -0.292 -12.520  1.00 95.30           H  
ATOM   1582  HB3 GLU A 102       0.914  -0.696 -13.104  1.00 95.30           H  
ATOM   1583  O   GLU A 102      -1.050  -3.149 -11.489  1.00 95.30           O  
ATOM   1584  CG  GLU A 102      -0.354   0.190 -14.594  1.00 95.30           C  
ATOM   1585  HG2 GLU A 102      -1.410   0.441 -14.691  1.00 95.30           H  
ATOM   1586  HG3 GLU A 102      -0.070  -0.373 -15.483  1.00 95.30           H  
ATOM   1587  CD  GLU A 102       0.486   1.468 -14.512  1.00 95.30           C  
ATOM   1588  OE1 GLU A 102       1.481   1.530 -15.284  1.00 95.30           O  
ATOM   1589  OE2 GLU A 102       0.130   2.351 -13.707  1.00 95.30           O  
ATOM   1590  N   TRP A 103       0.895  -3.687 -12.491  1.00 97.88           N  
ATOM   1591  H   TRP A 103       1.497  -3.530 -13.287  1.00 97.88           H  
ATOM   1592  CA  TRP A 103       1.379  -4.604 -11.474  1.00 97.88           C  
ATOM   1593  HA  TRP A 103       0.539  -5.178 -11.081  1.00 97.88           H  
ATOM   1594  C   TRP A 103       2.024  -3.834 -10.325  1.00 97.88           C  
ATOM   1595  CB  TRP A 103       2.365  -5.572 -12.133  1.00 97.88           C  
ATOM   1596  HB2 TRP A 103       2.799  -6.209 -11.363  1.00 97.88           H  
ATOM   1597  HB3 TRP A 103       3.183  -5.006 -12.579  1.00 97.88           H  
ATOM   1598  O   TRP A 103       2.956  -3.057 -10.539  1.00 97.88           O  
ATOM   1599  CG  TRP A 103       1.755  -6.456 -13.176  1.00 97.88           C  
ATOM   1600  CD1 TRP A 103       1.878  -6.310 -14.514  1.00 97.88           C  
ATOM   1601  HD1 TRP A 103       2.446  -5.533 -15.004  1.00 97.88           H  
ATOM   1602  CD2 TRP A 103       0.903  -7.623 -12.982  1.00 97.88           C  
ATOM   1603  CE2 TRP A 103       0.546  -8.141 -14.264  1.00 97.88           C  
ATOM   1604  CE3 TRP A 103       0.401  -8.299 -11.850  1.00 97.88           C  
ATOM   1605  HE3 TRP A 103       0.621  -7.926 -10.861  1.00 97.88           H  
ATOM   1606  NE1 TRP A 103       1.174  -7.304 -15.164  1.00 97.88           N  
ATOM   1607  HE1 TRP A 103       1.146  -7.396 -16.169  1.00 97.88           H  
ATOM   1608  CH2 TRP A 103      -0.750  -9.921 -13.264  1.00 97.88           C  
ATOM   1609  HH2 TRP A 103      -1.395 -10.783 -13.359  1.00 97.88           H  
ATOM   1610  CZ2 TRP A 103      -0.273  -9.268 -14.412  1.00 97.88           C  
ATOM   1611  HZ2 TRP A 103      -0.529  -9.627 -15.398  1.00 97.88           H  
ATOM   1612  CZ3 TRP A 103      -0.396  -9.447 -11.989  1.00 97.88           C  
ATOM   1613  HZ3 TRP A 103      -0.748  -9.956 -11.104  1.00 97.88           H  
ATOM   1614  N   HIS A 104       1.561  -4.091  -9.107  1.00 98.42           N  
ATOM   1615  H   HIS A 104       0.771  -4.714  -9.016  1.00 98.42           H  
ATOM   1616  CA  HIS A 104       2.053  -3.473  -7.882  1.00 98.42           C  
ATOM   1617  HA  HIS A 104       3.007  -2.985  -8.078  1.00 98.42           H  
ATOM   1618  C   HIS A 104       2.283  -4.515  -6.794  1.00 98.42           C  
ATOM   1619  CB  HIS A 104       1.070  -2.399  -7.415  1.00 98.42           C  
ATOM   1620  HB2 HIS A 104       1.364  -2.032  -6.431  1.00 98.42           H  
ATOM   1621  HB3 HIS A 104       0.075  -2.834  -7.335  1.00 98.42           H  
ATOM   1622  O   HIS A 104       1.699  -5.600  -6.814  1.00 98.42           O  
ATOM   1623  CG  HIS A 104       1.023  -1.234  -8.361  1.00 98.42           C  
ATOM   1624  CD2 HIS A 104       0.063  -1.005  -9.305  1.00 98.42           C  
ATOM   1625  HD2 HIS A 104      -0.793  -1.633  -9.502  1.00 98.42           H  
ATOM   1626  ND1 HIS A 104       1.970  -0.240  -8.488  1.00 98.42           N  
ATOM   1627  HD1 HIS A 104       2.819  -0.147  -7.949  1.00 98.42           H  
ATOM   1628  CE1 HIS A 104       1.577   0.577  -9.481  1.00 98.42           C  
ATOM   1629  HE1 HIS A 104       2.108   1.453  -9.822  1.00 98.42           H  
ATOM   1630  NE2 HIS A 104       0.412   0.159  -9.991  1.00 98.42           N  
ATOM   1631  N   ARG A 105       3.134  -4.174  -5.825  1.00 98.53           N  
ATOM   1632  H   ARG A 105       3.521  -3.241  -5.809  1.00 98.53           H  
ATOM   1633  CA  ARG A 105       3.353  -5.026  -4.661  1.00 98.53           C  
ATOM   1634  HA  ARG A 105       3.499  -6.050  -5.004  1.00 98.53           H  
ATOM   1635  C   ARG A 105       2.117  -5.015  -3.783  1.00 98.53           C  
ATOM   1636  CB  ARG A 105       4.580  -4.578  -3.867  1.00 98.53           C  
ATOM   1637  HB2 ARG A 105       4.720  -5.255  -3.023  1.00 98.53           H  
ATOM   1638  HB3 ARG A 105       4.412  -3.573  -3.480  1.00 98.53           H  
ATOM   1639  O   ARG A 105       1.535  -3.961  -3.517  1.00 98.53           O  
ATOM   1640  CG  ARG A 105       5.835  -4.589  -4.739  1.00 98.53           C  
ATOM   1641  HG2 ARG A 105       5.943  -5.564  -5.215  1.00 98.53           H  
ATOM   1642  HG3 ARG A 105       5.760  -3.825  -5.513  1.00 98.53           H  
ATOM   1643  CD  ARG A 105       7.075  -4.317  -3.910  1.00 98.53           C  
ATOM   1644  HD2 ARG A 105       7.932  -4.453  -4.569  1.00 98.53           H  
ATOM   1645  HD3 ARG A 105       7.136  -5.045  -3.101  1.00 98.53           H  
ATOM   1646  NE  ARG A 105       7.094  -2.950  -3.365  1.00 98.53           N  
ATOM   1647  HE  ARG A 105       6.309  -2.338  -3.536  1.00 98.53           H  
ATOM   1648  NH1 ARG A 105       9.113  -3.158  -2.376  1.00 98.53           N  
ATOM   1649 HH11 ARG A 105       9.248  -4.047  -2.836  1.00 98.53           H  
ATOM   1650 HH12 ARG A 105       9.776  -2.845  -1.681  1.00 98.53           H  
ATOM   1651  NH2 ARG A 105       7.997  -1.251  -2.144  1.00 98.53           N  
ATOM   1652 HH21 ARG A 105       7.128  -0.742  -2.229  1.00 98.53           H  
ATOM   1653 HH22 ARG A 105       8.717  -0.901  -1.529  1.00 98.53           H  
ATOM   1654  CZ  ARG A 105       8.057  -2.451  -2.626  1.00 98.53           C  
ATOM   1655  N   ALA A 106       1.748  -6.193  -3.320  1.00 96.64           N  
ATOM   1656  H   ALA A 106       2.258  -7.019  -3.597  1.00 96.64           H  
ATOM   1657  CA  ALA A 106       0.600  -6.394  -2.473  1.00 96.64           C  
ATOM   1658  HA  ALA A 106       0.421  -5.477  -1.911  1.00 96.64           H  
ATOM   1659  C   ALA A 106       0.862  -7.507  -1.459  1.00 96.64           C  
ATOM   1660  CB  ALA A 106      -0.611  -6.678  -3.370  1.00 96.64           C  
ATOM   1661  HB1 ALA A 106      -1.489  -6.872  -2.753  1.00 96.64           H  
ATOM   1662  HB2 ALA A 106      -0.817  -5.809  -3.996  1.00 96.64           H  
ATOM   1663  HB3 ALA A 106      -0.416  -7.542  -4.005  1.00 96.64           H  
ATOM   1664  O   ALA A 106       1.829  -8.262  -1.557  1.00 96.64           O  
ATOM   1665  N   VAL A 107      -0.023  -7.612  -0.482  1.00 93.17           N  
ATOM   1666  H   VAL A 107      -0.747  -6.910  -0.426  1.00 93.17           H  
ATOM   1667  CA  VAL A 107      -0.077  -8.716   0.471  1.00 93.17           C  
ATOM   1668  HA  VAL A 107       0.567  -9.525   0.125  1.00 93.17           H  
ATOM   1669  C   VAL A 107      -1.501  -9.249   0.516  1.00 93.17           C  
ATOM   1670  CB  VAL A 107       0.447  -8.271   1.845  1.00 93.17           C  
ATOM   1671  HB  VAL A 107       1.476  -7.935   1.721  1.00 93.17           H  
ATOM   1672  O   VAL A 107      -2.458  -8.470   0.520  1.00 93.17           O  
ATOM   1673  CG1 VAL A 107      -0.329  -7.108   2.463  1.00 93.17           C  
ATOM   1674 HG11 VAL A 107       0.175  -6.784   3.374  1.00 93.17           H  
ATOM   1675 HG12 VAL A 107      -0.337  -6.261   1.778  1.00 93.17           H  
ATOM   1676 HG13 VAL A 107      -1.348  -7.413   2.702  1.00 93.17           H  
ATOM   1677  CG2 VAL A 107       0.450  -9.445   2.816  1.00 93.17           C  
ATOM   1678 HG21 VAL A 107       0.781  -9.105   3.798  1.00 93.17           H  
ATOM   1679 HG22 VAL A 107       1.129 -10.214   2.449  1.00 93.17           H  
ATOM   1680 HG23 VAL A 107      -0.554  -9.856   2.920  1.00 93.17           H  
ATOM   1681  N   VAL A 108      -1.657 -10.572   0.532  1.00 89.35           N  
ATOM   1682  H   VAL A 108      -0.841 -11.168   0.539  1.00 89.35           H  
ATOM   1683  CA  VAL A 108      -2.987 -11.184   0.609  1.00 89.35           C  
ATOM   1684  HA  VAL A 108      -3.661 -10.613  -0.030  1.00 89.35           H  
ATOM   1685  C   VAL A 108      -3.529 -11.099   2.035  1.00 89.35           C  
ATOM   1686  CB  VAL A 108      -2.993 -12.627   0.087  1.00 89.35           C  
ATOM   1687  HB  VAL A 108      -2.401 -13.250   0.757  1.00 89.35           H  
ATOM   1688  O   VAL A 108      -2.908 -11.595   2.975  1.00 89.35           O  
ATOM   1689  CG1 VAL A 108      -4.415 -13.190   0.015  1.00 89.35           C  
ATOM   1690 HG11 VAL A 108      -4.974 -12.697  -0.780  1.00 89.35           H  
ATOM   1691 HG12 VAL A 108      -4.943 -13.008   0.951  1.00 89.35           H  
ATOM   1692 HG13 VAL A 108      -4.376 -14.262  -0.177  1.00 89.35           H  
ATOM   1693  CG2 VAL A 108      -2.429 -12.711  -1.333  1.00 89.35           C  
ATOM   1694 HG21 VAL A 108      -2.928 -11.999  -1.990  1.00 89.35           H  
ATOM   1695 HG22 VAL A 108      -1.359 -12.500  -1.314  1.00 89.35           H  
ATOM   1696 HG23 VAL A 108      -2.581 -13.721  -1.715  1.00 89.35           H  
ATOM   1697  N   LEU A 109      -4.711 -10.487   2.170  1.00 84.11           N  
ATOM   1698  H   LEU A 109      -5.156 -10.137   1.334  1.00 84.11           H  
ATOM   1699  CA  LEU A 109      -5.453 -10.342   3.428  1.00 84.11           C  
ATOM   1700  HA  LEU A 109      -4.755 -10.337   4.265  1.00 84.11           H  
ATOM   1701  C   LEU A 109      -6.447 -11.473   3.662  1.00 84.11           C  
ATOM   1702  CB  LEU A 109      -6.291  -9.048   3.441  1.00 84.11           C  
ATOM   1703  HB2 LEU A 109      -6.714  -8.954   4.441  1.00 84.11           H  
ATOM   1704  HB3 LEU A 109      -7.125  -9.161   2.748  1.00 84.11           H  
ATOM   1705  O   LEU A 109      -6.661 -11.871   4.796  1.00 84.11           O  
ATOM   1706  CG  LEU A 109      -5.592  -7.735   3.091  1.00 84.11           C  
ATOM   1707  HG  LEU A 109      -5.345  -7.717   2.030  1.00 84.11           H  
ATOM   1708  CD1 LEU A 109      -6.511  -6.562   3.413  1.00 84.11           C  
ATOM   1709 HD11 LEU A 109      -7.444  -6.657   2.858  1.00 84.11           H  
ATOM   1710 HD12 LEU A 109      -6.026  -5.632   3.116  1.00 84.11           H  
ATOM   1711 HD13 LEU A 109      -6.724  -6.528   4.482  1.00 84.11           H  
ATOM   1712  CD2 LEU A 109      -4.338  -7.553   3.903  1.00 84.11           C  
ATOM   1713 HD21 LEU A 109      -3.600  -8.259   3.523  1.00 84.11           H  
ATOM   1714 HD22 LEU A 109      -3.945  -6.545   3.773  1.00 84.11           H  
ATOM   1715 HD23 LEU A 109      -4.570  -7.731   4.953  1.00 84.11           H  
ATOM   1716  N   GLU A 110      -7.135 -11.918   2.608  1.00 81.19           N  
ATOM   1717  H   GLU A 110      -6.973 -11.478   1.713  1.00 81.19           H  
ATOM   1718  CA  GLU A 110      -8.025 -13.082   2.631  1.00 81.19           C  
ATOM   1719  HA  GLU A 110      -7.490 -13.885   3.138  1.00 81.19           H  
ATOM   1720  C   GLU A 110      -8.369 -13.562   1.218  1.00 81.19           C  
ATOM   1721  CB  GLU A 110      -9.282 -12.894   3.490  1.00 81.19           C  
ATOM   1722  HB2 GLU A 110      -9.865 -13.814   3.454  1.00 81.19           H  
ATOM   1723  HB3 GLU A 110      -8.976 -12.753   4.527  1.00 81.19           H  
ATOM   1724  O   GLU A 110      -8.314 -12.788   0.265  1.00 81.19           O  
ATOM   1725  CG  GLU A 110     -10.178 -11.735   3.069  1.00 81.19           C  
ATOM   1726  HG2 GLU A 110     -10.535 -11.905   2.053  1.00 81.19           H  
ATOM   1727  HG3 GLU A 110      -9.592 -10.816   3.086  1.00 81.19           H  
ATOM   1728  CD  GLU A 110     -11.369 -11.561   4.020  1.00 81.19           C  
ATOM   1729  OE1 GLU A 110     -12.338 -10.885   3.616  1.00 81.19           O  
ATOM   1730  OE2 GLU A 110     -11.271 -11.908   5.214  1.00 81.19           O  
ATOM   1731  N   GLN A 111      -8.757 -14.831   1.080  1.00 76.79           N  
ATOM   1732  H   GLN A 111      -8.825 -15.403   1.910  1.00 76.79           H  
ATOM   1733  CA  GLN A 111      -9.517 -15.288  -0.086  1.00 76.79           C  
ATOM   1734  HA  GLN A 111      -9.329 -14.633  -0.937  1.00 76.79           H  
ATOM   1735  C   GLN A 111     -11.004 -15.210   0.230  1.00 76.79           C  
ATOM   1736  CB  GLN A 111      -9.121 -16.702  -0.506  1.00 76.79           C  
ATOM   1737  HB2 GLN A 111      -9.071 -17.353   0.367  1.00 76.79           H  
ATOM   1738  HB3 GLN A 111      -9.876 -17.091  -1.190  1.00 76.79           H  
ATOM   1739  O   GLN A 111     -11.472 -15.755   1.233  1.00 76.79           O  
ATOM   1740  CG  GLN A 111      -7.775 -16.679  -1.230  1.00 76.79           C  
ATOM   1741  HG2 GLN A 111      -7.021 -16.233  -0.581  1.00 76.79           H  
ATOM   1742  HG3 GLN A 111      -7.852 -16.077  -2.136  1.00 76.79           H  
ATOM   1743  CD  GLN A 111      -7.343 -18.078  -1.619  1.00 76.79           C  
ATOM   1744  NE2 GLN A 111      -6.094 -18.418  -1.378  1.00 76.79           N  
ATOM   1745 HE21 GLN A 111      -5.430 -17.751  -1.012  1.00 76.79           H  
ATOM   1746 HE22 GLN A 111      -5.812 -19.335  -1.695  1.00 76.79           H  
ATOM   1747  OE1 GLN A 111      -8.104 -18.885  -2.132  1.00 76.79           O  
ATOM   1748  N   ILE A 112     -11.742 -14.517  -0.627  1.00 74.54           N  
ATOM   1749  H   ILE A 112     -11.323 -14.226  -1.498  1.00 74.54           H  
ATOM   1750  CA  ILE A 112     -13.171 -14.286  -0.455  1.00 74.54           C  
ATOM   1751  HA  ILE A 112     -13.353 -14.017   0.586  1.00 74.54           H  
ATOM   1752  C   ILE A 112     -13.908 -15.583  -0.764  1.00 74.54           C  
ATOM   1753  CB  ILE A 112     -13.650 -13.122  -1.341  1.00 74.54           C  
ATOM   1754  HB  ILE A 112     -13.567 -13.423  -2.386  1.00 74.54           H  
ATOM   1755  O   ILE A 112     -13.576 -16.269  -1.725  1.00 74.54           O  
ATOM   1756  CG1 ILE A 112     -12.742 -11.896  -1.108  1.00 74.54           C  
ATOM   1757 HG12 ILE A 112     -11.739 -12.110  -1.475  1.00 74.54           H  
ATOM   1758 HG13 ILE A 112     -12.678 -11.679  -0.041  1.00 74.54           H  
ATOM   1759  CG2 ILE A 112     -15.125 -12.791  -1.047  1.00 74.54           C  
ATOM   1760 HG21 ILE A 112     -15.228 -12.420  -0.027  1.00 74.54           H  
ATOM   1761 HG22 ILE A 112     -15.483 -12.025  -1.734  1.00 74.54           H  
ATOM   1762 HG23 ILE A 112     -15.763 -13.664  -1.186  1.00 74.54           H  
ATOM   1763  CD1 ILE A 112     -13.219 -10.646  -1.826  1.00 74.54           C  
ATOM   1764 HD11 ILE A 112     -12.398  -9.928  -1.844  1.00 74.54           H  
ATOM   1765 HD12 ILE A 112     -14.064 -10.221  -1.285  1.00 74.54           H  
ATOM   1766 HD13 ILE A 112     -13.522 -10.880  -2.847  1.00 74.54           H  
ATOM   1767  N   LEU A 113     -14.907 -15.920   0.055  1.00 67.49           N  
ATOM   1768  H   LEU A 113     -15.130 -15.270   0.795  1.00 67.49           H  
ATOM   1769  CA  LEU A 113     -15.568 -17.236   0.077  1.00 67.49           C  
ATOM   1770  HA  LEU A 113     -16.326 -17.189   0.859  1.00 67.49           H  
ATOM   1771  C   LEU A 113     -14.649 -18.395   0.508  1.00 67.49           C  
ATOM   1772  CB  LEU A 113     -16.311 -17.528  -1.247  1.00 67.49           C  
ATOM   1773  HB2 LEU A 113     -15.578 -17.726  -2.028  1.00 67.49           H  
ATOM   1774  HB3 LEU A 113     -16.888 -18.445  -1.122  1.00 67.49           H  
ATOM   1775  O   LEU A 113     -15.052 -19.553   0.449  1.00 67.49           O  
ATOM   1776  CG  LEU A 113     -17.263 -16.422  -1.731  1.00 67.49           C  
ATOM   1777  HG  LEU A 113     -16.718 -15.485  -1.849  1.00 67.49           H  
ATOM   1778  CD1 LEU A 113     -17.834 -16.785  -3.099  1.00 67.49           C  
ATOM   1779 HD11 LEU A 113     -17.018 -16.899  -3.812  1.00 67.49           H  
ATOM   1780 HD12 LEU A 113     -18.493 -15.989  -3.447  1.00 67.49           H  
ATOM   1781 HD13 LEU A 113     -18.390 -17.720  -3.037  1.00 67.49           H  
ATOM   1782  CD2 LEU A 113     -18.422 -16.207  -0.754  1.00 67.49           C  
ATOM   1783 HD21 LEU A 113     -18.961 -17.142  -0.605  1.00 67.49           H  
ATOM   1784 HD22 LEU A 113     -18.042 -15.845   0.201  1.00 67.49           H  
ATOM   1785 HD23 LEU A 113     -19.103 -15.457  -1.157  1.00 67.49           H  
ATOM   1786  N   GLY A 114     -13.455 -18.086   1.022  1.00 59.00           N  
ATOM   1787  H   GLY A 114     -13.139 -17.128   0.971  1.00 59.00           H  
ATOM   1788  CA  GLY A 114     -12.516 -19.068   1.543  1.00 59.00           C  
ATOM   1789  HA2 GLY A 114     -11.796 -18.563   2.187  1.00 59.00           H  
ATOM   1790  HA3 GLY A 114     -13.069 -19.793   2.140  1.00 59.00           H  
ATOM   1791  C   GLY A 114     -11.741 -19.815   0.452  1.00 59.00           C  
ATOM   1792  O   GLY A 114     -11.650 -19.354  -0.688  1.00 59.00           O  
ATOM   1793  N   PRO A 115     -11.135 -20.962   0.807  1.00 60.90           N  
ATOM   1794  CA  PRO A 115     -10.372 -21.775  -0.126  1.00 60.90           C  
ATOM   1795  HA  PRO A 115      -9.531 -21.163  -0.453  1.00 60.90           H  
ATOM   1796  C   PRO A 115     -11.163 -22.176  -1.366  1.00 60.90           C  
ATOM   1797  CB  PRO A 115      -9.910 -22.997   0.686  1.00 60.90           C  
ATOM   1798  HB2 PRO A 115     -10.679 -23.770   0.661  1.00 60.90           H  
ATOM   1799  HB3 PRO A 115      -8.965 -23.419   0.345  1.00 60.90           H  
ATOM   1800  O   PRO A 115     -12.237 -22.756  -1.248  1.00 60.90           O  
ATOM   1801  CG  PRO A 115      -9.815 -22.445   2.104  1.00 60.90           C  
ATOM   1802  HG2 PRO A 115      -8.889 -21.882   2.221  1.00 60.90           H  
ATOM   1803  HG3 PRO A 115      -9.890 -23.234   2.852  1.00 60.90           H  
ATOM   1804  CD  PRO A 115     -11.012 -21.498   2.154  1.00 60.90           C  
ATOM   1805  HD2 PRO A 115     -11.915 -22.054   2.403  1.00 60.90           H  
ATOM   1806  HD3 PRO A 115     -10.834 -20.712   2.889  1.00 60.90           H  
ATOM   1807  N   GLY A 116     -10.624 -21.871  -2.549  1.00 64.34           N  
ATOM   1808  H   GLY A 116      -9.766 -21.340  -2.563  1.00 64.34           H  
ATOM   1809  CA  GLY A 116     -11.319 -22.117  -3.818  1.00 64.34           C  
ATOM   1810  HA2 GLY A 116     -12.062 -22.904  -3.682  1.00 64.34           H  
ATOM   1811  HA3 GLY A 116     -10.609 -22.484  -4.560  1.00 64.34           H  
ATOM   1812  C   GLY A 116     -12.056 -20.896  -4.382  1.00 64.34           C  
ATOM   1813  O   GLY A 116     -12.530 -20.936  -5.513  1.00 64.34           O  
ATOM   1814  N   GLY A 117     -12.133 -19.793  -3.633  1.00 66.84           N  
ATOM   1815  H   GLY A 117     -11.771 -19.804  -2.691  1.00 66.84           H  
ATOM   1816  CA  GLY A 117     -12.697 -18.542  -4.126  1.00 66.84           C  
ATOM   1817  HA2 GLY A 117     -13.726 -18.713  -4.442  1.00 66.84           H  
ATOM   1818  HA3 GLY A 117     -12.699 -17.816  -3.312  1.00 66.84           H  
ATOM   1819  C   GLY A 117     -11.893 -17.946  -5.284  1.00 66.84           C  
ATOM   1820  O   GLY A 117     -10.664 -17.919  -5.260  1.00 66.84           O  
ATOM   1821  N   GLY A 118     -12.592 -17.419  -6.294  1.00 78.99           N  
ATOM   1822  H   GLY A 118     -13.597 -17.519  -6.278  1.00 78.99           H  
ATOM   1823  CA  GLY A 118     -11.972 -16.760  -7.451  1.00 78.99           C  
ATOM   1824  HA2 GLY A 118     -11.136 -17.367  -7.800  1.00 78.99           H  
ATOM   1825  HA3 GLY A 118     -12.706 -16.696  -8.255  1.00 78.99           H  
ATOM   1826  C   GLY A 118     -11.448 -15.345  -7.178  1.00 78.99           C  
ATOM   1827  O   GLY A 118     -10.851 -14.743  -8.070  1.00 78.99           O  
ATOM   1828  N   THR A 119     -11.647 -14.822  -5.964  1.00 86.32           N  
ATOM   1829  H   THR A 119     -12.066 -15.411  -5.258  1.00 86.32           H  
ATOM   1830  CA  THR A 119     -11.335 -13.440  -5.581  1.00 86.32           C  
ATOM   1831  HA  THR A 119     -10.730 -12.980  -6.362  1.00 86.32           H  
ATOM   1832  C   THR A 119     -10.538 -13.414  -4.281  1.00 86.32           C  
ATOM   1833  CB  THR A 119     -12.616 -12.600  -5.428  1.00 86.32           C  
ATOM   1834  HB  THR A 119     -13.161 -12.926  -4.543  1.00 86.32           H  
ATOM   1835  O   THR A 119     -10.869 -14.110  -3.322  1.00 86.32           O  
ATOM   1836  CG2 THR A 119     -12.329 -11.105  -5.324  1.00 86.32           C  
ATOM   1837 HG21 THR A 119     -11.823 -10.757  -6.224  1.00 86.32           H  
ATOM   1838 HG22 THR A 119     -13.264 -10.557  -5.210  1.00 86.32           H  
ATOM   1839 HG23 THR A 119     -11.700 -10.897  -4.458  1.00 86.32           H  
ATOM   1840  OG1 THR A 119     -13.453 -12.746  -6.552  1.00 86.32           O  
ATOM   1841  HG1 THR A 119     -14.150 -12.092  -6.462  1.00 86.32           H  
ATOM   1842  N   ALA A 120      -9.504 -12.581  -4.226  1.00 87.00           N  
ATOM   1843  H   ALA A 120      -9.307 -12.008  -5.034  1.00 87.00           H  
ATOM   1844  CA  ALA A 120      -8.709 -12.322  -3.036  1.00 87.00           C  
ATOM   1845  HA  ALA A 120      -9.084 -12.916  -2.202  1.00 87.00           H  
ATOM   1846  C   ALA A 120      -8.806 -10.848  -2.644  1.00 87.00           C  
ATOM   1847  CB  ALA A 120      -7.262 -12.737  -3.305  1.00 87.00           C  
ATOM   1848  HB1 ALA A 120      -6.667 -12.587  -2.404  1.00 87.00           H  
ATOM   1849  HB2 ALA A 120      -7.222 -13.788  -3.591  1.00 87.00           H  
ATOM   1850  HB3 ALA A 120      -6.859 -12.120  -4.108  1.00 87.00           H  
ATOM   1851  O   ALA A 120      -8.781  -9.967  -3.503  1.00 87.00           O  
ATOM   1852  N   ARG A 121      -8.869 -10.573  -1.343  1.00 89.18           N  
ATOM   1853  H   ARG A 121      -8.830 -11.348  -0.697  1.00 89.18           H  
ATOM   1854  CA  ARG A 121      -8.689  -9.228  -0.804  1.00 89.18           C  
ATOM   1855  HA  ARG A 121      -9.001  -8.507  -1.559  1.00 89.18           H  
ATOM   1856  C   ARG A 121      -7.207  -9.011  -0.526  1.00 89.18           C  
ATOM   1857  CB  ARG A 121      -9.576  -9.035   0.431  1.00 89.18           C  
ATOM   1858  HB2 ARG A 121      -9.171  -9.612   1.263  1.00 89.18           H  
ATOM   1859  HB3 ARG A 121     -10.582  -9.391   0.210  1.00 89.18           H  
ATOM   1860  O   ARG A 121      -6.587  -9.808   0.180  1.00 89.18           O  
ATOM   1861  CG  ARG A 121      -9.652  -7.549   0.808  1.00 89.18           C  
ATOM   1862  HG2 ARG A 121      -9.984  -6.988  -0.065  1.00 89.18           H  
ATOM   1863  HG3 ARG A 121      -8.659  -7.193   1.083  1.00 89.18           H  
ATOM   1864  CD  ARG A 121     -10.641  -7.271   1.946  1.00 89.18           C  
ATOM   1865  HD2 ARG A 121     -10.769  -6.192   2.036  1.00 89.18           H  
ATOM   1866  HD3 ARG A 121     -11.602  -7.698   1.660  1.00 89.18           H  
ATOM   1867  NE  ARG A 121     -10.194  -7.811   3.250  1.00 89.18           N  
ATOM   1868  HE  ARG A 121      -9.199  -7.909   3.399  1.00 89.18           H  
ATOM   1869  NH1 ARG A 121     -12.275  -8.257   4.094  1.00 89.18           N  
ATOM   1870 HH11 ARG A 121     -12.653  -7.782   3.287  1.00 89.18           H  
ATOM   1871 HH12 ARG A 121     -12.692  -9.159   4.273  1.00 89.18           H  
ATOM   1872  NH2 ARG A 121     -10.488  -8.972   5.197  1.00 89.18           N  
ATOM   1873 HH21 ARG A 121     -11.102  -9.637   5.645  1.00 89.18           H  
ATOM   1874 HH22 ARG A 121      -9.497  -9.152   5.276  1.00 89.18           H  
ATOM   1875  CZ  ARG A 121     -10.981  -8.319   4.183  1.00 89.18           C  
ATOM   1876  N   VAL A 122      -6.643  -7.937  -1.064  1.00 91.54           N  
ATOM   1877  H   VAL A 122      -7.219  -7.328  -1.629  1.00 91.54           H  
ATOM   1878  CA  VAL A 122      -5.217  -7.610  -0.959  1.00 91.54           C  
ATOM   1879  HA  VAL A 122      -4.765  -8.256  -0.207  1.00 91.54           H  
ATOM   1880  C   VAL A 122      -5.017  -6.174  -0.487  1.00 91.54           C  
ATOM   1881  CB  VAL A 122      -4.468  -7.869  -2.283  1.00 91.54           C  
ATOM   1882  HB  VAL A 122      -3.408  -7.697  -2.094  1.00 91.54           H  
ATOM   1883  O   VAL A 122      -5.821  -5.302  -0.808  1.00 91.54           O  
ATOM   1884  CG1 VAL A 122      -4.618  -9.321  -2.755  1.00 91.54           C  
ATOM   1885 HG11 VAL A 122      -3.938  -9.500  -3.587  1.00 91.54           H  
ATOM   1886 HG12 VAL A 122      -4.364 -10.005  -1.945  1.00 91.54           H  
ATOM   1887 HG13 VAL A 122      -5.640  -9.515  -3.078  1.00 91.54           H  
ATOM   1888  CG2 VAL A 122      -4.903  -6.953  -3.434  1.00 91.54           C  
ATOM   1889 HG21 VAL A 122      -4.336  -7.192  -4.333  1.00 91.54           H  
ATOM   1890 HG22 VAL A 122      -4.709  -5.910  -3.181  1.00 91.54           H  
ATOM   1891 HG23 VAL A 122      -5.966  -7.078  -3.639  1.00 91.54           H  
ATOM   1892  N   LEU A 123      -3.944  -5.922   0.260  1.00 91.10           N  
ATOM   1893  H   LEU A 123      -3.335  -6.697   0.481  1.00 91.10           H  
ATOM   1894  CA  LEU A 123      -3.447  -4.573   0.549  1.00 91.10           C  
ATOM   1895  HA  LEU A 123      -4.237  -3.838   0.398  1.00 91.10           H  
ATOM   1896  C   LEU A 123      -2.311  -4.259  -0.421  1.00 91.10           C  
ATOM   1897  CB  LEU A 123      -2.989  -4.497   2.018  1.00 91.10           C  
ATOM   1898  HB2 LEU A 123      -2.391  -5.383   2.233  1.00 91.10           H  
ATOM   1899  HB3 LEU A 123      -3.870  -4.530   2.660  1.00 91.10           H  
ATOM   1900  O   LEU A 123      -1.332  -5.004  -0.471  1.00 91.10           O  
ATOM   1901  CG  LEU A 123      -2.151  -3.258   2.393  1.00 91.10           C  
ATOM   1902  HG  LEU A 123      -1.304  -3.154   1.714  1.00 91.10           H  
ATOM   1903  CD1 LEU A 123      -2.984  -1.982   2.342  1.00 91.10           C  
ATOM   1904 HD11 LEU A 123      -2.376  -1.129   2.643  1.00 91.10           H  
ATOM   1905 HD12 LEU A 123      -3.333  -1.797   1.326  1.00 91.10           H  
ATOM   1906 HD13 LEU A 123      -3.843  -2.052   3.010  1.00 91.10           H  
ATOM   1907  CD2 LEU A 123      -1.591  -3.419   3.805  1.00 91.10           C  
ATOM   1908 HD21 LEU A 123      -1.013  -2.534   4.072  1.00 91.10           H  
ATOM   1909 HD22 LEU A 123      -0.928  -4.283   3.840  1.00 91.10           H  
ATOM   1910 HD23 LEU A 123      -2.402  -3.551   4.521  1.00 91.10           H  
ATOM   1911  N   PHE A 124      -2.408  -3.151  -1.149  1.00 93.89           N  
ATOM   1912  H   PHE A 124      -3.224  -2.566  -1.048  1.00 93.89           H  
ATOM   1913  CA  PHE A 124      -1.315  -2.654  -1.979  1.00 93.89           C  
ATOM   1914  HA  PHE A 124      -0.792  -3.493  -2.436  1.00 93.89           H  
ATOM   1915  C   PHE A 124      -0.324  -1.882  -1.114  1.00 93.89           C  
ATOM   1916  CB  PHE A 124      -1.880  -1.789  -3.104  1.00 93.89           C  
ATOM   1917  HB2 PHE A 124      -2.542  -1.032  -2.685  1.00 93.89           H  
ATOM   1918  HB3 PHE A 124      -1.056  -1.277  -3.600  1.00 93.89           H  
ATOM   1919  O   PHE A 124      -0.582  -0.750  -0.718  1.00 93.89           O  
ATOM   1920  CG  PHE A 124      -2.624  -2.604  -4.131  1.00 93.89           C  
ATOM   1921  CD1 PHE A 124      -1.915  -3.230  -5.172  1.00 93.89           C  
ATOM   1922  HD1 PHE A 124      -0.842  -3.118  -5.233  1.00 93.89           H  
ATOM   1923  CD2 PHE A 124      -4.014  -2.773  -4.024  1.00 93.89           C  
ATOM   1924  HD2 PHE A 124      -4.559  -2.298  -3.222  1.00 93.89           H  
ATOM   1925  CE1 PHE A 124      -2.596  -4.015  -6.116  1.00 93.89           C  
ATOM   1926  HE1 PHE A 124      -2.053  -4.489  -6.921  1.00 93.89           H  
ATOM   1927  CE2 PHE A 124      -4.689  -3.567  -4.963  1.00 93.89           C  
ATOM   1928  HE2 PHE A 124      -5.757  -3.705  -4.877  1.00 93.89           H  
ATOM   1929  CZ  PHE A 124      -3.984  -4.196  -6.000  1.00 93.89           C  
ATOM   1930  HZ  PHE A 124      -4.510  -4.820  -6.707  1.00 93.89           H  
ATOM   1931  N   VAL A 125       0.831  -2.477  -0.823  1.00 94.96           N  
ATOM   1932  H   VAL A 125       1.012  -3.387  -1.224  1.00 94.96           H  
ATOM   1933  CA  VAL A 125       1.762  -1.964   0.203  1.00 94.96           C  
ATOM   1934  HA  VAL A 125       1.182  -1.757   1.103  1.00 94.96           H  
ATOM   1935  C   VAL A 125       2.429  -0.634  -0.170  1.00 94.96           C  
ATOM   1936  CB  VAL A 125       2.814  -3.023   0.580  1.00 94.96           C  
ATOM   1937  HB  VAL A 125       3.430  -2.618   1.383  1.00 94.96           H  
ATOM   1938  O   VAL A 125       2.933   0.069   0.700  1.00 94.96           O  
ATOM   1939  CG1 VAL A 125       2.139  -4.302   1.102  1.00 94.96           C  
ATOM   1940 HG11 VAL A 125       1.492  -4.054   1.944  1.00 94.96           H  
ATOM   1941 HG12 VAL A 125       1.546  -4.781   0.323  1.00 94.96           H  
ATOM   1942 HG13 VAL A 125       2.895  -5.006   1.449  1.00 94.96           H  
ATOM   1943  CG2 VAL A 125       3.732  -3.393  -0.593  1.00 94.96           C  
ATOM   1944 HG21 VAL A 125       4.260  -2.510  -0.950  1.00 94.96           H  
ATOM   1945 HG22 VAL A 125       4.472  -4.121  -0.261  1.00 94.96           H  
ATOM   1946 HG23 VAL A 125       3.147  -3.825  -1.405  1.00 94.96           H  
ATOM   1947  N   ASP A 126       2.403  -0.264  -1.452  1.00 97.11           N  
ATOM   1948  H   ASP A 126       2.002  -0.913  -2.114  1.00 97.11           H  
ATOM   1949  CA  ASP A 126       2.933   1.010  -1.959  1.00 97.11           C  
ATOM   1950  HA  ASP A 126       3.629   1.426  -1.230  1.00 97.11           H  
ATOM   1951  C   ASP A 126       1.863   2.086  -2.187  1.00 97.11           C  
ATOM   1952  CB  ASP A 126       3.708   0.750  -3.253  1.00 97.11           C  
ATOM   1953  HB2 ASP A 126       3.048   0.276  -3.979  1.00 97.11           H  
ATOM   1954  HB3 ASP A 126       4.049   1.696  -3.672  1.00 97.11           H  
ATOM   1955  O   ASP A 126       2.203   3.241  -2.417  1.00 97.11           O  
ATOM   1956  CG  ASP A 126       4.925  -0.130  -3.007  1.00 97.11           C  
ATOM   1957  OD1 ASP A 126       5.685   0.142  -2.048  1.00 97.11           O  
ATOM   1958  OD2 ASP A 126       5.137  -1.085  -3.788  1.00 97.11           O  
ATOM   1959  N   HIS A 127       0.581   1.725  -2.103  1.00 94.10           N  
ATOM   1960  H   HIS A 127       0.373   0.773  -1.837  1.00 94.10           H  
ATOM   1961  CA  HIS A 127      -0.549   2.644  -2.307  1.00 94.10           C  
ATOM   1962  HA  HIS A 127      -0.187   3.641  -2.559  1.00 94.10           H  
ATOM   1963  C   HIS A 127      -1.412   2.802  -1.052  1.00 94.10           C  
ATOM   1964  CB  HIS A 127      -1.393   2.148  -3.484  1.00 94.10           C  
ATOM   1965  HB2 HIS A 127      -2.270   2.788  -3.578  1.00 94.10           H  
ATOM   1966  HB3 HIS A 127      -1.735   1.135  -3.272  1.00 94.10           H  
ATOM   1967  O   HIS A 127      -2.123   3.787  -0.907  1.00 94.10           O  
ATOM   1968  CG  HIS A 127      -0.679   2.149  -4.809  1.00 94.10           C  
ATOM   1969  CD2 HIS A 127       0.016   1.104  -5.345  1.00 94.10           C  
ATOM   1970  HD2 HIS A 127       0.173   0.142  -4.881  1.00 94.10           H  
ATOM   1971  ND1 HIS A 127      -0.730   3.182  -5.746  1.00 94.10           N  
ATOM   1972  CE1 HIS A 127      -0.081   2.735  -6.825  1.00 94.10           C  
ATOM   1973  HE1 HIS A 127      -0.001   3.276  -7.757  1.00 94.10           H  
ATOM   1974  NE2 HIS A 127       0.375   1.492  -6.615  1.00 94.10           N  
ATOM   1975  HE2 HIS A 127       0.745   0.893  -7.339  1.00 94.10           H  
ATOM   1976  N   GLY A 128      -1.344   1.849  -0.123  1.00 92.60           N  
ATOM   1977  H   GLY A 128      -0.790   1.028  -0.322  1.00 92.60           H  
ATOM   1978  CA  GLY A 128      -2.071   1.860   1.144  1.00 92.60           C  
ATOM   1979  HA2 GLY A 128      -2.070   2.880   1.529  1.00 92.60           H  
ATOM   1980  HA3 GLY A 128      -1.560   1.218   1.862  1.00 92.60           H  
ATOM   1981  C   GLY A 128      -3.530   1.414   1.050  1.00 92.60           C  
ATOM   1982  O   GLY A 128      -4.134   1.101   2.072  1.00 92.60           O  
ATOM   1983  N   ASN A 129      -4.092   1.328  -0.155  1.00 90.40           N  
ATOM   1984  H   ASN A 129      -3.562   1.614  -0.965  1.00 90.40           H  
ATOM   1985  CA  ASN A 129      -5.471   0.910  -0.353  1.00 90.40           C  
ATOM   1986  HA  ASN A 129      -6.057   1.316   0.472  1.00 90.40           H  
ATOM   1987  C   ASN A 129      -5.622  -0.620  -0.327  1.00 90.40           C  
ATOM   1988  CB  ASN A 129      -6.020   1.544  -1.638  1.00 90.40           C  
ATOM   1989  HB2 ASN A 129      -5.782   2.607  -1.656  1.00 90.40           H  
ATOM   1990  HB3 ASN A 129      -7.107   1.457  -1.641  1.00 90.40           H  
ATOM   1991  O   ASN A 129      -4.747  -1.383  -0.751  1.00 90.40           O  
ATOM   1992  CG  ASN A 129      -5.456   0.904  -2.889  1.00 90.40           C  
ATOM   1993  ND2 ASN A 129      -6.258   0.177  -3.632  1.00 90.40           N  
ATOM   1994 HD21 ASN A 129      -7.231   0.079  -3.382  1.00 90.40           H  
ATOM   1995 HD22 ASN A 129      -5.843  -0.230  -4.459  1.00 90.40           H  
ATOM   1996  OD1 ASN A 129      -4.283   1.009  -3.199  1.00 90.40           O  
ATOM   1997  N   VAL A 130      -6.792  -1.066   0.123  1.00 89.21           N  
ATOM   1998  H   VAL A 130      -7.468  -0.379   0.425  1.00 89.21           H  
ATOM   1999  CA  VAL A 130      -7.232  -2.461   0.041  1.00 89.21           C  
ATOM   2000  HA  VAL A 130      -6.362  -3.096  -0.128  1.00 89.21           H  
ATOM   2001  C   VAL A 130      -8.169  -2.616  -1.152  1.00 89.21           C  
ATOM   2002  CB  VAL A 130      -7.890  -2.904   1.361  1.00 89.21           C  
ATOM   2003  HB  VAL A 130      -8.709  -2.226   1.601  1.00 89.21           H  
ATOM   2004  O   VAL A 130      -9.024  -1.761  -1.379  1.00 89.21           O  
ATOM   2005  CG1 VAL A 130      -8.453  -4.328   1.292  1.00 89.21           C  
ATOM   2006 HG11 VAL A 130      -9.268  -4.374   0.570  1.00 89.21           H  
ATOM   2007 HG12 VAL A 130      -8.846  -4.611   2.268  1.00 89.21           H  
ATOM   2008 HG13 VAL A 130      -7.664  -5.021   0.999  1.00 89.21           H  
ATOM   2009  CG2 VAL A 130      -6.866  -2.858   2.503  1.00 89.21           C  
ATOM   2010 HG21 VAL A 130      -6.535  -1.833   2.666  1.00 89.21           H  
ATOM   2011 HG22 VAL A 130      -5.999  -3.469   2.249  1.00 89.21           H  
ATOM   2012 HG23 VAL A 130      -7.315  -3.220   3.428  1.00 89.21           H  
ATOM   2013  N   ALA A 131      -8.042  -3.707  -1.907  1.00 89.51           N  
ATOM   2014  H   ALA A 131      -7.318  -4.375  -1.683  1.00 89.51           H  
ATOM   2015  CA  ALA A 131      -8.990  -4.035  -2.967  1.00 89.51           C  
ATOM   2016  HA  ALA A 131      -9.940  -3.548  -2.746  1.00 89.51           H  
ATOM   2017  C   ALA A 131      -9.265  -5.535  -3.049  1.00 89.51           C  
ATOM   2018  CB  ALA A 131      -8.496  -3.501  -4.317  1.00 89.51           C  
ATOM   2019  HB1 ALA A 131      -7.769  -4.198  -4.734  1.00 89.51           H  
ATOM   2020  HB2 ALA A 131      -8.057  -2.510  -4.201  1.00 89.51           H  
ATOM   2021  HB3 ALA A 131      -9.334  -3.438  -5.010  1.00 89.51           H  
ATOM   2022  O   ALA A 131      -8.463  -6.365  -2.619  1.00 89.51           O  
ATOM   2023  N   GLU A 132     -10.399  -5.870  -3.650  1.00 88.96           N  
ATOM   2024  H   GLU A 132     -10.998  -5.136  -3.999  1.00 88.96           H  
ATOM   2025  CA  GLU A 132     -10.710  -7.223  -4.088  1.00 88.96           C  
ATOM   2026  HA  GLU A 132     -10.177  -7.942  -3.465  1.00 88.96           H  
ATOM   2027  C   GLU A 132     -10.245  -7.390  -5.536  1.00 88.96           C  
ATOM   2028  CB  GLU A 132     -12.207  -7.507  -3.941  1.00 88.96           C  
ATOM   2029  HB2 GLU A 132     -12.373  -8.555  -4.189  1.00 88.96           H  
ATOM   2030  HB3 GLU A 132     -12.765  -6.887  -4.644  1.00 88.96           H  
ATOM   2031  O   GLU A 132     -10.574  -6.579  -6.403  1.00 88.96           O  
ATOM   2032  CG  GLU A 132     -12.721  -7.235  -2.518  1.00 88.96           C  
ATOM   2033  HG2 GLU A 132     -12.681  -6.162  -2.327  1.00 88.96           H  
ATOM   2034  HG3 GLU A 132     -12.057  -7.718  -1.802  1.00 88.96           H  
ATOM   2035  CD  GLU A 132     -14.163  -7.714  -2.297  1.00 88.96           C  
ATOM   2036  OE1 GLU A 132     -14.594  -7.657  -1.123  1.00 88.96           O  
ATOM   2037  OE2 GLU A 132     -14.811  -8.156  -3.274  1.00 88.96           O  
ATOM   2038  N   VAL A 133      -9.459  -8.429  -5.800  1.00 91.62           N  
ATOM   2039  H   VAL A 133      -9.213  -9.050  -5.043  1.00 91.62           H  
ATOM   2040  CA  VAL A 133      -8.898  -8.724  -7.121  1.00 91.62           C  
ATOM   2041  HA  VAL A 133      -9.425  -8.122  -7.861  1.00 91.62           H  
ATOM   2042  C   VAL A 133      -9.132 -10.191  -7.464  1.00 91.62           C  
ATOM   2043  CB  VAL A 133      -7.401  -8.361  -7.213  1.00 91.62           C  
ATOM   2044  HB  VAL A 133      -7.057  -8.584  -8.223  1.00 91.62           H  
ATOM   2045  O   VAL A 133      -9.136 -11.037  -6.564  1.00 91.62           O  
ATOM   2046  CG1 VAL A 133      -7.177  -6.864  -6.973  1.00 91.62           C  
ATOM   2047 HG11 VAL A 133      -7.816  -6.287  -7.641  1.00 91.62           H  
ATOM   2048 HG12 VAL A 133      -6.137  -6.611  -7.176  1.00 91.62           H  
ATOM   2049 HG13 VAL A 133      -7.411  -6.603  -5.940  1.00 91.62           H  
ATOM   2050  CG2 VAL A 133      -6.516  -9.147  -6.239  1.00 91.62           C  
ATOM   2051 HG21 VAL A 133      -5.480  -8.825  -6.348  1.00 91.62           H  
ATOM   2052 HG22 VAL A 133      -6.836  -8.970  -5.212  1.00 91.62           H  
ATOM   2053 HG23 VAL A 133      -6.572 -10.214  -6.456  1.00 91.62           H  
ATOM   2054  N   PRO A 134      -9.327 -10.544  -8.743  1.00 88.22           N  
ATOM   2055  CA  PRO A 134      -9.424 -11.943  -9.116  1.00 88.22           C  
ATOM   2056  HA  PRO A 134     -10.205 -12.425  -8.527  1.00 88.22           H  
ATOM   2057  C   PRO A 134      -8.083 -12.641  -8.858  1.00 88.22           C  
ATOM   2058  CB  PRO A 134      -9.834 -11.944 -10.587  1.00 88.22           C  
ATOM   2059  HB2 PRO A 134     -10.921 -11.896 -10.658  1.00 88.22           H  
ATOM   2060  HB3 PRO A 134      -9.462 -12.822 -11.116  1.00 88.22           H  
ATOM   2061  O   PRO A 134      -7.016 -12.067  -9.086  1.00 88.22           O  
ATOM   2062  CG  PRO A 134      -9.232 -10.643 -11.115  1.00 88.22           C  
ATOM   2063  HG2 PRO A 134      -8.182 -10.813 -11.353  1.00 88.22           H  
ATOM   2064  HG3 PRO A 134      -9.769 -10.269 -11.987  1.00 88.22           H  
ATOM   2065  CD  PRO A 134      -9.346  -9.691  -9.923  1.00 88.22           C  
ATOM   2066  HD2 PRO A 134     -10.294  -9.155  -9.966  1.00 88.22           H  
ATOM   2067  HD3 PRO A 134      -8.513  -8.987  -9.931  1.00 88.22           H  
ATOM   2068  N   VAL A 135      -8.122 -13.905  -8.436  1.00 86.67           N  
ATOM   2069  H   VAL A 135      -9.028 -14.312  -8.253  1.00 86.67           H  
ATOM   2070  CA  VAL A 135      -6.914 -14.721  -8.204  1.00 86.67           C  
ATOM   2071  HA  VAL A 135      -6.309 -14.245  -7.433  1.00 86.67           H  
ATOM   2072  C   VAL A 135      -6.041 -14.801  -9.465  1.00 86.67           C  
ATOM   2073  CB  VAL A 135      -7.322 -16.121  -7.706  1.00 86.67           C  
ATOM   2074  HB  VAL A 135      -8.117 -16.507  -8.344  1.00 86.67           H  
ATOM   2075  O   VAL A 135      -4.815 -14.835  -9.383  1.00 86.67           O  
ATOM   2076  CG1 VAL A 135      -6.161 -17.120  -7.745  1.00 86.67           C  
ATOM   2077 HG11 VAL A 135      -5.287 -16.699  -7.250  1.00 86.67           H  
ATOM   2078 HG12 VAL A 135      -5.901 -17.356  -8.777  1.00 86.67           H  
ATOM   2079 HG13 VAL A 135      -6.463 -18.052  -7.266  1.00 86.67           H  
ATOM   2080  CG2 VAL A 135      -7.849 -16.036  -6.267  1.00 86.67           C  
ATOM   2081 HG21 VAL A 135      -7.061 -15.692  -5.597  1.00 86.67           H  
ATOM   2082 HG22 VAL A 135      -8.692 -15.348  -6.207  1.00 86.67           H  
ATOM   2083 HG23 VAL A 135      -8.188 -17.019  -5.940  1.00 86.67           H  
ATOM   2084  N   SER A 136      -6.650 -14.731 -10.653  1.00 86.83           N  
ATOM   2085  H   SER A 136      -7.657 -14.648 -10.667  1.00 86.83           H  
ATOM   2086  CA  SER A 136      -5.945 -14.670 -11.939  1.00 86.83           C  
ATOM   2087  HA  SER A 136      -5.304 -15.548 -12.019  1.00 86.83           H  
ATOM   2088  C   SER A 136      -5.053 -13.432 -12.115  1.00 86.83           C  
ATOM   2089  CB  SER A 136      -6.962 -14.728 -13.080  1.00 86.83           C  
ATOM   2090  HB2 SER A 136      -7.512 -15.667 -13.018  1.00 86.83           H  
ATOM   2091  HB3 SER A 136      -6.444 -14.692 -14.039  1.00 86.83           H  
ATOM   2092  O   SER A 136      -4.171 -13.446 -12.975  1.00 86.83           O  
ATOM   2093  OG  SER A 136      -7.877 -13.651 -12.990  1.00 86.83           O  
ATOM   2094  HG  SER A 136      -7.450 -12.837 -13.264  1.00 86.83           H  
ATOM   2095  N   SER A 137      -5.254 -12.378 -11.321  1.00 91.24           N  
ATOM   2096  H   SER A 137      -5.993 -12.435 -10.634  1.00 91.24           H  
ATOM   2097  CA  SER A 137      -4.455 -11.144 -11.308  1.00 91.24           C  
ATOM   2098  HA  SER A 137      -3.903 -11.071 -12.245  1.00 91.24           H  
ATOM   2099  C   SER A 137      -3.404 -11.124 -10.195  1.00 91.24           C  
ATOM   2100  CB  SER A 137      -5.362  -9.910 -11.228  1.00 91.24           C  
ATOM   2101  HB2 SER A 137      -6.048 -10.010 -10.386  1.00 91.24           H  
ATOM   2102  HB3 SER A 137      -4.762  -9.011 -11.083  1.00 91.24           H  
ATOM   2103  O   SER A 137      -2.844 -10.066  -9.920  1.00 91.24           O  
ATOM   2104  OG  SER A 137      -6.088  -9.772 -12.434  1.00 91.24           O  
ATOM   2105  HG  SER A 137      -5.572  -9.229 -13.035  1.00 91.24           H  
ATOM   2106  N   LEU A 138      -3.117 -12.270  -9.566  1.00 91.84           N  
ATOM   2107  H   LEU A 138      -3.662 -13.092  -9.782  1.00 91.84           H  
ATOM   2108  CA  LEU A 138      -2.034 -12.434  -8.595  1.00 91.84           C  
ATOM   2109  HA  LEU A 138      -1.691 -11.454  -8.264  1.00 91.84           H  
ATOM   2110  C   LEU A 138      -0.841 -13.155  -9.226  1.00 91.84           C  
ATOM   2111  CB  LEU A 138      -2.537 -13.205  -7.366  1.00 91.84           C  
ATOM   2112  HB2 LEU A 138      -2.828 -14.206  -7.687  1.00 91.84           H  
ATOM   2113  HB3 LEU A 138      -1.712 -13.308  -6.660  1.00 91.84           H  
ATOM   2114  O   LEU A 138      -1.006 -14.090 -10.013  1.00 91.84           O  
ATOM   2115  CG  LEU A 138      -3.733 -12.573  -6.638  1.00 91.84           C  
ATOM   2116  HG  LEU A 138      -4.595 -12.543  -7.304  1.00 91.84           H  
ATOM   2117  CD1 LEU A 138      -4.091 -13.430  -5.427  1.00 91.84           C  
ATOM   2118 HD11 LEU A 138      -5.005 -13.049  -4.973  1.00 91.84           H  
ATOM   2119 HD12 LEU A 138      -3.286 -13.391  -4.693  1.00 91.84           H  
ATOM   2120 HD13 LEU A 138      -4.255 -14.461  -5.739  1.00 91.84           H  
ATOM   2121  CD2 LEU A 138      -3.433 -11.156  -6.152  1.00 91.84           C  
ATOM   2122 HD21 LEU A 138      -2.517 -11.144  -5.562  1.00 91.84           H  
ATOM   2123 HD22 LEU A 138      -3.330 -10.487  -7.007  1.00 91.84           H  
ATOM   2124 HD23 LEU A 138      -4.261 -10.803  -5.537  1.00 91.84           H  
ATOM   2125  N   ARG A 139       0.371 -12.731  -8.872  1.00 93.88           N  
ATOM   2126  H   ARG A 139       0.413 -11.908  -8.288  1.00 93.88           H  
ATOM   2127  CA  ARG A 139       1.647 -13.360  -9.237  1.00 93.88           C  
ATOM   2128  HA  ARG A 139       1.460 -14.359  -9.632  1.00 93.88           H  
ATOM   2129  C   ARG A 139       2.516 -13.534  -8.007  1.00 93.88           C  
ATOM   2130  CB  ARG A 139       2.396 -12.526 -10.291  1.00 93.88           C  
ATOM   2131  HB2 ARG A 139       3.359 -12.990 -10.504  1.00 93.88           H  
ATOM   2132  HB3 ARG A 139       2.587 -11.533  -9.884  1.00 93.88           H  
ATOM   2133  O   ARG A 139       2.408 -12.780  -7.037  1.00 93.88           O  
ATOM   2134  CG  ARG A 139       1.638 -12.355 -11.606  1.00 93.88           C  
ATOM   2135  HG2 ARG A 139       2.235 -11.745 -12.284  1.00 93.88           H  
ATOM   2136  HG3 ARG A 139       0.692 -11.847 -11.421  1.00 93.88           H  
ATOM   2137  CD  ARG A 139       1.369 -13.697 -12.273  1.00 93.88           C  
ATOM   2138  HD2 ARG A 139       2.303 -14.252 -12.371  1.00 93.88           H  
ATOM   2139  HD3 ARG A 139       0.729 -14.317 -11.646  1.00 93.88           H  
ATOM   2140  NE  ARG A 139       0.742 -13.500 -13.582  1.00 93.88           N  
ATOM   2141  HE  ARG A 139       1.358 -13.444 -14.380  1.00 93.88           H  
ATOM   2142  NH1 ARG A 139      -1.415 -13.494 -12.819  1.00 93.88           N  
ATOM   2143 HH11 ARG A 139      -2.409 -13.469 -12.997  1.00 93.88           H  
ATOM   2144 HH12 ARG A 139      -1.087 -13.660 -11.879  1.00 93.88           H  
ATOM   2145  NH2 ARG A 139      -1.021 -13.331 -15.002  1.00 93.88           N  
ATOM   2146 HH21 ARG A 139      -2.021 -13.330 -15.146  1.00 93.88           H  
ATOM   2147 HH22 ARG A 139      -0.385 -13.557 -15.752  1.00 93.88           H  
ATOM   2148  CZ  ARG A 139      -0.555 -13.439 -13.795  1.00 93.88           C  
ATOM   2149  N   LYS A 140       3.403 -14.525  -8.054  1.00 94.07           N  
ATOM   2150  H   LYS A 140       3.473 -15.073  -8.899  1.00 94.07           H  
ATOM   2151  CA  LYS A 140       4.339 -14.784  -6.965  1.00 94.07           C  
ATOM   2152  HA  LYS A 140       3.781 -14.821  -6.029  1.00 94.07           H  
ATOM   2153  C   LYS A 140       5.350 -13.648  -6.868  1.00 94.07           C  
ATOM   2154  CB  LYS A 140       5.009 -16.138  -7.185  1.00 94.07           C  
ATOM   2155  HB2 LYS A 140       5.692 -16.078  -8.033  1.00 94.07           H  
ATOM   2156  HB3 LYS A 140       4.247 -16.885  -7.412  1.00 94.07           H  
ATOM   2157  O   LYS A 140       5.941 -13.267  -7.878  1.00 94.07           O  
ATOM   2158  CG  LYS A 140       5.773 -16.574  -5.931  1.00 94.07           C  
ATOM   2159  HG2 LYS A 140       6.644 -15.932  -5.797  1.00 94.07           H  
ATOM   2160  HG3 LYS A 140       5.132 -16.506  -5.051  1.00 94.07           H  
ATOM   2161  CD  LYS A 140       6.225 -18.016  -6.118  1.00 94.07           C  
ATOM   2162  HD2 LYS A 140       5.374 -18.697  -6.131  1.00 94.07           H  
ATOM   2163  HD3 LYS A 140       6.715 -18.061  -7.091  1.00 94.07           H  
ATOM   2164  CE  LYS A 140       7.240 -18.434  -5.060  1.00 94.07           C  
ATOM   2165  HE2 LYS A 140       7.826 -19.263  -5.458  1.00 94.07           H  
ATOM   2166  HE3 LYS A 140       7.928 -17.604  -4.898  1.00 94.07           H  
ATOM   2167  NZ  LYS A 140       6.640 -18.835  -3.774  1.00 94.07           N  
ATOM   2168  HZ1 LYS A 140       6.004 -19.607  -3.914  1.00 94.07           H  
ATOM   2169  HZ2 LYS A 140       6.161 -18.063  -3.333  1.00 94.07           H  
ATOM   2170  HZ3 LYS A 140       7.403 -19.143  -3.188  1.00 94.07           H  
ATOM   2171  N   MET A 141       5.546 -13.115  -5.667  1.00 97.85           N  
ATOM   2172  H   MET A 141       5.054 -13.497  -4.872  1.00 97.85           H  
ATOM   2173  CA  MET A 141       6.597 -12.135  -5.411  1.00 97.85           C  
ATOM   2174  HA  MET A 141       6.594 -11.398  -6.214  1.00 97.85           H  
ATOM   2175  C   MET A 141       7.959 -12.828  -5.375  1.00 97.85           C  
ATOM   2176  CB  MET A 141       6.323 -11.419  -4.083  1.00 97.85           C  
ATOM   2177  HB2 MET A 141       5.296 -11.054  -4.086  1.00 97.85           H  
ATOM   2178  HB3 MET A 141       6.436 -12.129  -3.264  1.00 97.85           H  
ATOM   2179  O   MET A 141       8.101 -13.891  -4.776  1.00 97.85           O  
ATOM   2180  CG  MET A 141       7.258 -10.230  -3.839  1.00 97.85           C  
ATOM   2181  HG2 MET A 141       7.127  -9.891  -2.811  1.00 97.85           H  
ATOM   2182  HG3 MET A 141       8.295 -10.548  -3.944  1.00 97.85           H  
ATOM   2183  SD  MET A 141       6.954  -8.834  -4.946  1.00 97.85           S  
ATOM   2184  CE  MET A 141       5.524  -8.129  -4.100  1.00 97.85           C  
ATOM   2185  HE1 MET A 141       5.863  -7.474  -3.297  1.00 97.85           H  
ATOM   2186  HE2 MET A 141       4.915  -8.921  -3.664  1.00 97.85           H  
ATOM   2187  HE3 MET A 141       4.927  -7.564  -4.816  1.00 97.85           H  
ATOM   2188  N   LEU A 142       8.966 -12.193  -5.967  1.00 97.96           N  
ATOM   2189  H   LEU A 142       8.777 -11.296  -6.391  1.00 97.96           H  
ATOM   2190  CA  LEU A 142      10.364 -12.601  -5.846  1.00 97.96           C  
ATOM   2191  HA  LEU A 142      10.420 -13.579  -5.367  1.00 97.96           H  
ATOM   2192  C   LEU A 142      11.132 -11.622  -4.966  1.00 97.96           C  
ATOM   2193  CB  LEU A 142      11.018 -12.697  -7.227  1.00 97.96           C  
ATOM   2194  HB2 LEU A 142      12.057 -13.000  -7.101  1.00 97.96           H  
ATOM   2195  HB3 LEU A 142      11.012 -11.706  -7.680  1.00 97.96           H  
ATOM   2196  O   LEU A 142      10.807 -10.434  -4.913  1.00 97.96           O  
ATOM   2197  CG  LEU A 142      10.335 -13.679  -8.187  1.00 97.96           C  
ATOM   2198  HG  LEU A 142       9.311 -13.356  -8.374  1.00 97.96           H  
ATOM   2199  CD1 LEU A 142      11.103 -13.636  -9.496  1.00 97.96           C  
ATOM   2200 HD11 LEU A 142      10.565 -14.241 -10.225  1.00 97.96           H  
ATOM   2201 HD12 LEU A 142      12.117 -14.013  -9.364  1.00 97.96           H  
ATOM   2202 HD13 LEU A 142      11.126 -12.609  -9.859  1.00 97.96           H  
ATOM   2203  CD2 LEU A 142      10.324 -15.115  -7.668  1.00 97.96           C  
ATOM   2204 HD21 LEU A 142       9.687 -15.189  -6.786  1.00 97.96           H  
ATOM   2205 HD22 LEU A 142       9.908 -15.776  -8.427  1.00 97.96           H  
ATOM   2206 HD23 LEU A 142      11.334 -15.442  -7.420  1.00 97.96           H  
ATOM   2207  N   ALA A 143      12.204 -12.114  -4.341  1.00 97.54           N  
ATOM   2208  H   ALA A 143      12.391 -13.104  -4.408  1.00 97.54           H  
ATOM   2209  CA  ALA A 143      13.027 -11.331  -3.423  1.00 97.54           C  
ATOM   2210  HA  ALA A 143      12.422 -11.043  -2.563  1.00 97.54           H  
ATOM   2211  C   ALA A 143      13.555 -10.038  -4.074  1.00 97.54           C  
ATOM   2212  CB  ALA A 143      14.161 -12.229  -2.919  1.00 97.54           C  
ATOM   2213  HB1 ALA A 143      13.749 -13.103  -2.413  1.00 97.54           H  
ATOM   2214  HB2 ALA A 143      14.792 -12.550  -3.748  1.00 97.54           H  
ATOM   2215  HB3 ALA A 143      14.770 -11.677  -2.204  1.00 97.54           H  
ATOM   2216  O   ALA A 143      13.580  -8.992  -3.438  1.00 97.54           O  
ATOM   2217  N   GLU A 144      13.860 -10.050  -5.378  1.00 97.74           N  
ATOM   2218  H   GLU A 144      13.766 -10.922  -5.879  1.00 97.74           H  
ATOM   2219  CA  GLU A 144      14.370  -8.872  -6.103  1.00 97.74           C  
ATOM   2220  HA  GLU A 144      15.260  -8.527  -5.576  1.00 97.74           H  
ATOM   2221  C   GLU A 144      13.417  -7.660  -6.165  1.00 97.74           C  
ATOM   2222  CB  GLU A 144      14.789  -9.270  -7.528  1.00 97.74           C  
ATOM   2223  HB2 GLU A 144      15.371  -8.446  -7.940  1.00 97.74           H  
ATOM   2224  HB3 GLU A 144      15.443 -10.141  -7.483  1.00 97.74           H  
ATOM   2225  O   GLU A 144      13.827  -6.582  -6.612  1.00 97.74           O  
ATOM   2226  CG  GLU A 144      13.615  -9.566  -8.479  1.00 97.74           C  
ATOM   2227  HG2 GLU A 144      12.856  -8.788  -8.402  1.00 97.74           H  
ATOM   2228  HG3 GLU A 144      13.159 -10.517  -8.203  1.00 97.74           H  
ATOM   2229  CD  GLU A 144      14.108  -9.601  -9.928  1.00 97.74           C  
ATOM   2230  OE1 GLU A 144      14.234 -10.710 -10.487  1.00 97.74           O  
ATOM   2231  OE2 GLU A 144      14.440  -8.519 -10.482  1.00 97.74           O  
ATOM   2232  N   PHE A 145      12.153  -7.846  -5.772  1.00 98.46           N  
ATOM   2233  H   PHE A 145      11.885  -8.768  -5.460  1.00 98.46           H  
ATOM   2234  CA  PHE A 145      11.131  -6.802  -5.713  1.00 98.46           C  
ATOM   2235  HA  PHE A 145      11.481  -5.932  -6.269  1.00 98.46           H  
ATOM   2236  C   PHE A 145      10.856  -6.306  -4.281  1.00 98.46           C  
ATOM   2237  CB  PHE A 145       9.854  -7.317  -6.393  1.00 98.46           C  
ATOM   2238  HB2 PHE A 145       9.101  -6.529  -6.383  1.00 98.46           H  
ATOM   2239  HB3 PHE A 145       9.478  -8.145  -5.791  1.00 98.46           H  
ATOM   2240  O   PHE A 145      10.072  -5.372  -4.107  1.00 98.46           O  
ATOM   2241  CG  PHE A 145      10.025  -7.792  -7.826  1.00 98.46           C  
ATOM   2242  CD1 PHE A 145      10.556  -6.930  -8.804  1.00 98.46           C  
ATOM   2243  HD1 PHE A 145      10.841  -5.923  -8.537  1.00 98.46           H  
ATOM   2244  CD2 PHE A 145       9.657  -9.102  -8.183  1.00 98.46           C  
ATOM   2245  HD2 PHE A 145       9.243  -9.765  -7.438  1.00 98.46           H  
ATOM   2246  CE1 PHE A 145      10.729  -7.381 -10.124  1.00 98.46           C  
ATOM   2247  HE1 PHE A 145      11.148  -6.728 -10.875  1.00 98.46           H  
ATOM   2248  CE2 PHE A 145       9.830  -9.555  -9.503  1.00 98.46           C  
ATOM   2249  HE2 PHE A 145       9.555 -10.564  -9.770  1.00 98.46           H  
ATOM   2250  CZ  PHE A 145      10.373  -8.694 -10.470  1.00 98.46           C  
ATOM   2251  HZ  PHE A 145      10.529  -9.047 -11.479  1.00 98.46           H  
ATOM   2252  N   VAL A 146      11.495  -6.888  -3.259  1.00 97.68           N  
ATOM   2253  H   VAL A 146      12.141  -7.636  -3.463  1.00 97.68           H  
ATOM   2254  CA  VAL A 146      11.290  -6.520  -1.842  1.00 97.68           C  
ATOM   2255  HA  VAL A 146      10.786  -5.555  -1.791  1.00 97.68           H  
ATOM   2256  C   VAL A 146      12.592  -6.323  -1.061  1.00 97.68           C  
ATOM   2257  CB  VAL A 146      10.379  -7.530  -1.117  1.00 97.68           C  
ATOM   2258  HB  VAL A 146      10.252  -7.195  -0.087  1.00 97.68           H  
ATOM   2259  O   VAL A 146      12.652  -5.441  -0.211  1.00 97.68           O  
ATOM   2260  CG1 VAL A 146       8.986  -7.590  -1.763  1.00 97.68           C  
ATOM   2261 HG11 VAL A 146       8.532  -6.599  -1.740  1.00 97.68           H  
ATOM   2262 HG12 VAL A 146       8.355  -8.281  -1.206  1.00 97.68           H  
ATOM   2263 HG13 VAL A 146       9.054  -7.938  -2.794  1.00 97.68           H  
ATOM   2264  CG2 VAL A 146      10.943  -8.953  -1.090  1.00 97.68           C  
ATOM   2265 HG21 VAL A 146      10.988  -9.360  -2.100  1.00 97.68           H  
ATOM   2266 HG22 VAL A 146      11.933  -8.969  -0.635  1.00 97.68           H  
ATOM   2267 HG23 VAL A 146      10.293  -9.566  -0.465  1.00 97.68           H  
ATOM   2268  N   THR A 147      13.652  -7.075  -1.370  1.00 96.85           N  
ATOM   2269  H   THR A 147      13.563  -7.794  -2.072  1.00 96.85           H  
ATOM   2270  CA  THR A 147      14.961  -6.949  -0.714  1.00 96.85           C  
ATOM   2271  HA  THR A 147      14.825  -7.073   0.360  1.00 96.85           H  
ATOM   2272  C   THR A 147      15.550  -5.567  -0.973  1.00 96.85           C  
ATOM   2273  CB  THR A 147      15.933  -8.028  -1.214  1.00 96.85           C  
ATOM   2274  HB  THR A 147      16.108  -7.893  -2.281  1.00 96.85           H  
ATOM   2275  O   THR A 147      15.656  -5.151  -2.126  1.00 96.85           O  
ATOM   2276  CG2 THR A 147      17.271  -8.001  -0.478  1.00 96.85           C  
ATOM   2277 HG21 THR A 147      17.878  -8.851  -0.789  1.00 96.85           H  
ATOM   2278 HG22 THR A 147      17.814  -7.088  -0.721  1.00 96.85           H  
ATOM   2279 HG23 THR A 147      17.115  -8.042   0.600  1.00 96.85           H  
ATOM   2280  OG1 THR A 147      15.388  -9.312  -1.004  1.00 96.85           O  
ATOM   2281  HG1 THR A 147      15.288  -9.434  -0.057  1.00 96.85           H  
ATOM   2282  N   ASP A 148      15.912  -4.863   0.103  1.00 96.68           N  
ATOM   2283  H   ASP A 148      15.865  -5.306   1.009  1.00 96.68           H  
ATOM   2284  CA  ASP A 148      16.401  -3.474   0.090  1.00 96.68           C  
ATOM   2285  HA  ASP A 148      16.427  -3.148   1.130  1.00 96.68           H  
ATOM   2286  C   ASP A 148      15.455  -2.486  -0.622  1.00 96.68           C  
ATOM   2287  CB  ASP A 148      17.852  -3.415  -0.415  1.00 96.68           C  
ATOM   2288  HB2 ASP A 148      17.877  -3.681  -1.472  1.00 96.68           H  
ATOM   2289  HB3 ASP A 148      18.221  -2.394  -0.317  1.00 96.68           H  
ATOM   2290  O   ASP A 148      15.864  -1.427  -1.103  1.00 96.68           O  
ATOM   2291  CG  ASP A 148      18.789  -4.336   0.370  1.00 96.68           C  
ATOM   2292  OD1 ASP A 148      18.664  -4.375   1.614  1.00 96.68           O  
ATOM   2293  OD2 ASP A 148      19.633  -4.992  -0.284  1.00 96.68           O  
ATOM   2294  N   LEU A 149      14.168  -2.838  -0.696  1.00 98.26           N  
ATOM   2295  H   LEU A 149      13.907  -3.732  -0.307  1.00 98.26           H  
ATOM   2296  CA  LEU A 149      13.113  -2.049  -1.315  1.00 98.26           C  
ATOM   2297  HA  LEU A 149      13.492  -1.055  -1.554  1.00 98.26           H  
ATOM   2298  C   LEU A 149      11.959  -1.869  -0.318  1.00 98.26           C  
ATOM   2299  CB  LEU A 149      12.669  -2.722  -2.629  1.00 98.26           C  
ATOM   2300  HB2 LEU A 149      12.406  -3.758  -2.415  1.00 98.26           H  
ATOM   2301  HB3 LEU A 149      11.772  -2.219  -2.992  1.00 98.26           H  
ATOM   2302  O   LEU A 149      10.910  -2.489  -0.489  1.00 98.26           O  
ATOM   2303  CG  LEU A 149      13.717  -2.701  -3.753  1.00 98.26           C  
ATOM   2304  HG  LEU A 149      14.658  -3.136  -3.415  1.00 98.26           H  
ATOM   2305  CD1 LEU A 149      13.202  -3.529  -4.933  1.00 98.26           C  
ATOM   2306 HD11 LEU A 149      13.925  -3.505  -5.748  1.00 98.26           H  
ATOM   2307 HD12 LEU A 149      13.100  -4.564  -4.606  1.00 98.26           H  
ATOM   2308 HD13 LEU A 149      12.232  -3.156  -5.261  1.00 98.26           H  
ATOM   2309  CD2 LEU A 149      13.984  -1.276  -4.246  1.00 98.26           C  
ATOM   2310 HD21 LEU A 149      14.535  -0.740  -3.474  1.00 98.26           H  
ATOM   2311 HD22 LEU A 149      13.038  -0.764  -4.422  1.00 98.26           H  
ATOM   2312 HD23 LEU A 149      14.603  -1.297  -5.143  1.00 98.26           H  
ATOM   2313  N   PRO A 150      12.095  -1.019   0.713  1.00 98.33           N  
ATOM   2314  CA  PRO A 150      10.994  -0.729   1.628  1.00 98.33           C  
ATOM   2315  HA  PRO A 150      10.773  -1.632   2.197  1.00 98.33           H  
ATOM   2316  C   PRO A 150       9.703  -0.275   0.912  1.00 98.33           C  
ATOM   2317  CB  PRO A 150      11.532   0.335   2.585  1.00 98.33           C  
ATOM   2318  HB2 PRO A 150      10.787   1.110   2.760  1.00 98.33           H  
ATOM   2319  HB3 PRO A 150      11.835  -0.132   3.522  1.00 98.33           H  
ATOM   2320  O   PRO A 150       9.738   0.413  -0.115  1.00 98.33           O  
ATOM   2321  CG  PRO A 150      12.751   0.931   1.884  1.00 98.33           C  
ATOM   2322  HG2 PRO A 150      13.496   1.283   2.598  1.00 98.33           H  
ATOM   2323  HG3 PRO A 150      12.437   1.740   1.225  1.00 98.33           H  
ATOM   2324  CD  PRO A 150      13.273  -0.229   1.048  1.00 98.33           C  
ATOM   2325  HD2 PRO A 150      13.952  -0.836   1.647  1.00 98.33           H  
ATOM   2326  HD3 PRO A 150      13.792   0.151   0.168  1.00 98.33           H  
ATOM   2327  N   ALA A 151       8.546  -0.669   1.432  1.00 97.32           N  
ATOM   2328  H   ALA A 151       8.576  -1.232   2.271  1.00 97.32           H  
ATOM   2329  CA  ALA A 151       7.234  -0.180   1.021  1.00 97.32           C  
ATOM   2330  HA  ALA A 151       7.136  -0.260  -0.061  1.00 97.32           H  
ATOM   2331  C   ALA A 151       7.051   1.298   1.377  1.00 97.32           C  
ATOM   2332  CB  ALA A 151       6.160  -1.065   1.647  1.00 97.32           C  
ATOM   2333  HB1 ALA A 151       6.338  -1.176   2.716  1.00 97.32           H  
ATOM   2334  HB2 ALA A 151       6.180  -2.044   1.168  1.00 97.32           H  
ATOM   2335  HB3 ALA A 151       5.176  -0.620   1.496  1.00 97.32           H  
ATOM   2336  O   ALA A 151       7.598   1.785   2.367  1.00 97.32           O  
ATOM   2337  N   VAL A 152       6.310   2.030   0.542  1.00 98.00           N  
ATOM   2338  H   VAL A 152       5.904   1.575  -0.262  1.00 98.00           H  
ATOM   2339  CA  VAL A 152       6.228   3.497   0.667  1.00 98.00           C  
ATOM   2340  HA  VAL A 152       7.038   3.830   1.316  1.00 98.00           H  
ATOM   2341  C   VAL A 152       4.963   4.006   1.348  1.00 98.00           C  
ATOM   2342  CB  VAL A 152       6.462   4.212  -0.673  1.00 98.00           C  
ATOM   2343  HB  VAL A 152       6.399   5.287  -0.503  1.00 98.00           H  
ATOM   2344  O   VAL A 152       4.981   5.130   1.842  1.00 98.00           O  
ATOM   2345  CG1 VAL A 152       7.869   3.910  -1.202  1.00 98.00           C  
ATOM   2346 HG11 VAL A 152       8.608   4.297  -0.500  1.00 98.00           H  
ATOM   2347 HG12 VAL A 152       8.012   2.835  -1.312  1.00 98.00           H  
ATOM   2348 HG13 VAL A 152       8.010   4.391  -2.170  1.00 98.00           H  
ATOM   2349  CG2 VAL A 152       5.431   3.854  -1.741  1.00 98.00           C  
ATOM   2350 HG21 VAL A 152       4.430   4.102  -1.389  1.00 98.00           H  
ATOM   2351 HG22 VAL A 152       5.479   2.791  -1.976  1.00 98.00           H  
ATOM   2352 HG23 VAL A 152       5.619   4.424  -2.651  1.00 98.00           H  
ATOM   2353  N   ALA A 153       3.885   3.219   1.401  1.00 96.36           N  
ATOM   2354  H   ALA A 153       3.931   2.278   1.039  1.00 96.36           H  
ATOM   2355  CA  ALA A 153       2.628   3.655   2.004  1.00 96.36           C  
ATOM   2356  HA  ALA A 153       2.549   4.737   1.898  1.00 96.36           H  
ATOM   2357  C   ALA A 153       2.601   3.371   3.508  1.00 96.36           C  
ATOM   2358  CB  ALA A 153       1.447   3.044   1.245  1.00 96.36           C  
ATOM   2359  HB1 ALA A 153       1.433   1.960   1.361  1.00 96.36           H  
ATOM   2360  HB2 ALA A 153       0.516   3.448   1.642  1.00 96.36           H  
ATOM   2361  HB3 ALA A 153       1.516   3.307   0.189  1.00 96.36           H  
ATOM   2362  O   ALA A 153       2.034   2.377   3.960  1.00 96.36           O  
ATOM   2363  N   CYS A 154       3.219   4.255   4.287  1.00 93.35           N  
ATOM   2364  H   CYS A 154       3.650   5.065   3.864  1.00 93.35           H  
ATOM   2365  CA  CYS A 154       3.155   4.188   5.741  1.00 93.35           C  
ATOM   2366  HA  CYS A 154       3.466   3.193   6.060  1.00 93.35           H  
ATOM   2367  C   CYS A 154       1.716   4.412   6.222  1.00 93.35           C  
ATOM   2368  CB  CYS A 154       4.111   5.218   6.353  1.00 93.35           C  
ATOM   2369  HB2 CYS A 154       4.017   5.185   7.438  1.00 93.35           H  
ATOM   2370  HB3 CYS A 154       3.851   6.215   5.998  1.00 93.35           H  
ATOM   2371  O   CYS A 154       1.005   5.265   5.688  1.00 93.35           O  
ATOM   2372  SG  CYS A 154       5.818   4.814   5.882  1.00 93.35           S  
ATOM   2373  HG  CYS A 154       6.454   5.673   6.683  1.00 93.35           H  
ATOM   2374  N   GLN A 155       1.309   3.679   7.256  1.00 90.50           N  
ATOM   2375  H   GLN A 155       1.985   3.069   7.691  1.00 90.50           H  
ATOM   2376  CA  GLN A 155       0.049   3.892   7.957  1.00 90.50           C  
ATOM   2377  HA  GLN A 155      -0.731   4.125   7.232  1.00 90.50           H  
ATOM   2378  C   GLN A 155       0.187   5.062   8.925  1.00 90.50           C  
ATOM   2379  CB  GLN A 155      -0.367   2.640   8.729  1.00 90.50           C  
ATOM   2380  HB2 GLN A 155      -1.272   2.873   9.290  1.00 90.50           H  
ATOM   2381  HB3 GLN A 155       0.421   2.383   9.437  1.00 90.50           H  
ATOM   2382  O   GLN A 155       1.119   5.126   9.732  1.00 90.50           O  
ATOM   2383  CG  GLN A 155      -0.653   1.436   7.823  1.00 90.50           C  
ATOM   2384  HG2 GLN A 155       0.257   1.138   7.301  1.00 90.50           H  
ATOM   2385  HG3 GLN A 155      -1.402   1.715   7.083  1.00 90.50           H  
ATOM   2386  CD  GLN A 155      -1.171   0.247   8.623  1.00 90.50           C  
ATOM   2387  NE2 GLN A 155      -1.687  -0.772   7.976  1.00 90.50           N  
ATOM   2388 HE21 GLN A 155      -1.701  -0.787   6.966  1.00 90.50           H  
ATOM   2389 HE22 GLN A 155      -2.046  -1.507   8.567  1.00 90.50           H  
ATOM   2390  OE1 GLN A 155      -1.173   0.216   9.846  1.00 90.50           O  
ATOM   2391  N   ILE A 156      -0.762   5.982   8.853  1.00 92.86           N  
ATOM   2392  H   ILE A 156      -1.508   5.862   8.183  1.00 92.86           H  
ATOM   2393  CA  ILE A 156      -0.704   7.256   9.547  1.00 92.86           C  
ATOM   2394  HA  ILE A 156       0.177   7.293  10.189  1.00 92.86           H  
ATOM   2395  C   ILE A 156      -1.938   7.421  10.409  1.00 92.86           C  
ATOM   2396  CB  ILE A 156      -0.603   8.404   8.537  1.00 92.86           C  
ATOM   2397  HB  ILE A 156      -1.519   8.381   7.947  1.00 92.86           H  
ATOM   2398  O   ILE A 156      -3.068   7.318   9.940  1.00 92.86           O  
ATOM   2399  CG1 ILE A 156       0.568   8.264   7.549  1.00 92.86           C  
ATOM   2400 HG12 ILE A 156       0.418   7.364   6.952  1.00 92.86           H  
ATOM   2401 HG13 ILE A 156       0.537   9.100   6.851  1.00 92.86           H  
ATOM   2402  CG2 ILE A 156      -0.545   9.765   9.235  1.00 92.86           C  
ATOM   2403 HG21 ILE A 156       0.291   9.794   9.934  1.00 92.86           H  
ATOM   2404 HG22 ILE A 156      -0.431  10.540   8.477  1.00 92.86           H  
ATOM   2405 HG23 ILE A 156      -1.473   9.957   9.773  1.00 92.86           H  
ATOM   2406  CD1 ILE A 156       1.963   8.211   8.170  1.00 92.86           C  
ATOM   2407 HD11 ILE A 156       2.195   9.145   8.681  1.00 92.86           H  
ATOM   2408 HD12 ILE A 156       2.668   8.059   7.352  1.00 92.86           H  
ATOM   2409 HD13 ILE A 156       2.049   7.373   8.863  1.00 92.86           H  
ATOM   2410  N   VAL A 157      -1.680   7.762  11.659  1.00 93.14           N  
ATOM   2411  H   VAL A 157      -0.710   7.787  11.939  1.00 93.14           H  
ATOM   2412  CA  VAL A 157      -2.651   8.250  12.622  1.00 93.14           C  
ATOM   2413  HA  VAL A 157      -3.665   7.987  12.321  1.00 93.14           H  
ATOM   2414  C   VAL A 157      -2.522   9.765  12.697  1.00 93.14           C  
ATOM   2415  CB  VAL A 157      -2.333   7.610  13.976  1.00 93.14           C  
ATOM   2416  HB  VAL A 157      -1.269   7.722  14.179  1.00 93.14           H  
ATOM   2417  O   VAL A 157      -1.444  10.273  13.002  1.00 93.14           O  
ATOM   2418  CG1 VAL A 157      -3.061   8.314  15.115  1.00 93.14           C  
ATOM   2419 HG11 VAL A 157      -4.133   8.341  14.924  1.00 93.14           H  
ATOM   2420 HG12 VAL A 157      -2.795   7.812  16.046  1.00 93.14           H  
ATOM   2421 HG13 VAL A 157      -2.707   9.340  15.218  1.00 93.14           H  
ATOM   2422  CG2 VAL A 157      -2.622   6.104  13.951  1.00 93.14           C  
ATOM   2423 HG21 VAL A 157      -3.616   5.920  13.545  1.00 93.14           H  
ATOM   2424 HG22 VAL A 157      -2.543   5.685  14.954  1.00 93.14           H  
ATOM   2425 HG23 VAL A 157      -1.898   5.607  13.305  1.00 93.14           H  
ATOM   2426  N   ILE A 158      -3.607  10.497  12.475  1.00 95.06           N  
ATOM   2427  H   ILE A 158      -4.465  10.033  12.212  1.00 95.06           H  
ATOM   2428  CA  ILE A 158      -3.645  11.939  12.723  1.00 95.06           C  
ATOM   2429  HA  ILE A 158      -2.655  12.357  12.542  1.00 95.06           H  
ATOM   2430  C   ILE A 158      -3.982  12.152  14.202  1.00 95.06           C  
ATOM   2431  CB  ILE A 158      -4.621  12.646  11.758  1.00 95.06           C  
ATOM   2432  HB  ILE A 158      -5.627  12.270  11.942  1.00 95.06           H  
ATOM   2433  O   ILE A 158      -5.061  11.784  14.668  1.00 95.06           O  
ATOM   2434  CG1 ILE A 158      -4.251  12.362  10.279  1.00 95.06           C  
ATOM   2435 HG12 ILE A 158      -4.076  11.296  10.131  1.00 95.06           H  
ATOM   2436 HG13 ILE A 158      -3.332  12.889  10.026  1.00 95.06           H  
ATOM   2437  CG2 ILE A 158      -4.589  14.162  12.033  1.00 95.06           C  
ATOM   2438 HG21 ILE A 158      -3.574  14.544  11.933  1.00 95.06           H  
ATOM   2439 HG22 ILE A 158      -5.242  14.694  11.341  1.00 95.06           H  
ATOM   2440 HG23 ILE A 158      -4.945  14.367  13.043  1.00 95.06           H  
ATOM   2441  CD1 ILE A 158      -5.350  12.759   9.287  1.00 95.06           C  
ATOM   2442 HD11 ILE A 158      -5.057  12.456   8.282  1.00 95.06           H  
ATOM   2443 HD12 ILE A 158      -5.504  13.838   9.292  1.00 95.06           H  
ATOM   2444 HD13 ILE A 158      -6.282  12.257   9.546  1.00 95.06           H  
ATOM   2445  N   GLU A 159      -3.045  12.717  14.960  1.00 96.51           N  
ATOM   2446  H   GLU A 159      -2.181  13.017  14.532  1.00 96.51           H  
ATOM   2447  CA  GLU A 159      -3.267  13.057  16.365  1.00 96.51           C  
ATOM   2448  HA  GLU A 159      -3.626  12.163  16.874  1.00 96.51           H  
ATOM   2449  C   GLU A 159      -4.357  14.124  16.507  1.00 96.51           C  
ATOM   2450  CB  GLU A 159      -1.973  13.506  17.060  1.00 96.51           C  
ATOM   2451  HB2 GLU A 159      -1.546  14.357  16.529  1.00 96.51           H  
ATOM   2452  HB3 GLU A 159      -2.226  13.821  18.073  1.00 96.51           H  
ATOM   2453  O   GLU A 159      -4.546  14.966  15.630  1.00 96.51           O  
ATOM   2454  CG  GLU A 159      -0.939  12.375  17.151  1.00 96.51           C  
ATOM   2455  HG2 GLU A 159      -0.512  12.204  16.163  1.00 96.51           H  
ATOM   2456  HG3 GLU A 159      -1.454  11.463  17.454  1.00 96.51           H  
ATOM   2457  CD  GLU A 159       0.193  12.662  18.152  1.00 96.51           C  
ATOM   2458  OE1 GLU A 159       0.704  11.676  18.728  1.00 96.51           O  
ATOM   2459  OE2 GLU A 159       0.562  13.845  18.340  1.00 96.51           O  
ATOM   2460  N   ASP A 160      -5.089  14.059  17.622  1.00 96.28           N  
ATOM   2461  H   ASP A 160      -4.779  13.435  18.352  1.00 96.28           H  
ATOM   2462  CA  ASP A 160      -6.207  14.952  17.955  1.00 96.28           C  
ATOM   2463  HA  ASP A 160      -6.670  14.538  18.851  1.00 96.28           H  
ATOM   2464  C   ASP A 160      -7.349  14.991  16.920  1.00 96.28           C  
ATOM   2465  CB  ASP A 160      -5.675  16.338  18.355  1.00 96.28           C  
ATOM   2466  HB2 ASP A 160      -6.510  16.977  18.640  1.00 96.28           H  
ATOM   2467  HB3 ASP A 160      -5.171  16.797  17.503  1.00 96.28           H  
ATOM   2468  O   ASP A 160      -8.223  15.861  16.983  1.00 96.28           O  
ATOM   2469  CG  ASP A 160      -4.709  16.265  19.539  1.00 96.28           C  
ATOM   2470  OD1 ASP A 160      -5.027  15.519  20.500  1.00 96.28           O  
ATOM   2471  OD2 ASP A 160      -3.679  16.974  19.501  1.00 96.28           O  
ATOM   2472  N   PHE A 161      -7.402  14.016  16.003  1.00 94.19           N  
ATOM   2473  H   PHE A 161      -6.628  13.370  15.933  1.00 94.19           H  
ATOM   2474  CA  PHE A 161      -8.497  13.912  15.049  1.00 94.19           C  
ATOM   2475  HA  PHE A 161      -8.494  14.854  14.502  1.00 94.19           H  
ATOM   2476  C   PHE A 161      -9.842  13.727  15.780  1.00 94.19           C  
ATOM   2477  CB  PHE A 161      -8.242  12.802  14.026  1.00 94.19           C  
ATOM   2478  HB2 PHE A 161      -7.179  12.791  13.784  1.00 94.19           H  
ATOM   2479  HB3 PHE A 161      -8.494  11.833  14.458  1.00 94.19           H  
ATOM   2480  O   PHE A 161      -9.929  12.966  16.756  1.00 94.19           O  
ATOM   2481  CG  PHE A 161      -8.992  13.007  12.726  1.00 94.19           C  
ATOM   2482  CD1 PHE A 161     -10.236  12.389  12.502  1.00 94.19           C  
ATOM   2483  HD1 PHE A 161     -10.677  11.756  13.259  1.00 94.19           H  
ATOM   2484  CD2 PHE A 161      -8.433  13.829  11.730  1.00 94.19           C  
ATOM   2485  HD2 PHE A 161      -7.488  14.321  11.907  1.00 94.19           H  
ATOM   2486  CE1 PHE A 161     -10.900  12.572  11.278  1.00 94.19           C  
ATOM   2487  HE1 PHE A 161     -11.837  12.067  11.100  1.00 94.19           H  
ATOM   2488  CE2 PHE A 161      -9.089  14.001  10.500  1.00 94.19           C  
ATOM   2489  HE2 PHE A 161      -8.647  14.618   9.732  1.00 94.19           H  
ATOM   2490  CZ  PHE A 161     -10.318  13.361  10.269  1.00 94.19           C  
ATOM   2491  HZ  PHE A 161     -10.814  13.464   9.315  1.00 94.19           H  
ATOM   2492  N   PRO A 162     -10.915  14.412  15.345  1.00 94.59           N  
ATOM   2493  CA  PRO A 162     -12.224  14.284  15.963  1.00 94.59           C  
ATOM   2494  HA  PRO A 162     -12.153  14.627  16.996  1.00 94.59           H  
ATOM   2495  C   PRO A 162     -12.709  12.840  15.913  1.00 94.59           C  
ATOM   2496  CB  PRO A 162     -13.161  15.209  15.180  1.00 94.59           C  
ATOM   2497  HB2 PRO A 162     -13.887  15.696  15.832  1.00 94.59           H  
ATOM   2498  HB3 PRO A 162     -13.670  14.661  14.388  1.00 94.59           H  
ATOM   2499  O   PRO A 162     -12.771  12.248  14.843  1.00 94.59           O  
ATOM   2500  CG  PRO A 162     -12.205  16.217  14.550  1.00 94.59           C  
ATOM   2501  HG2 PRO A 162     -12.588  16.600  13.604  1.00 94.59           H  
ATOM   2502  HG3 PRO A 162     -11.999  17.026  15.251  1.00 94.59           H  
ATOM   2503  CD  PRO A 162     -10.939  15.420  14.301  1.00 94.59           C  
ATOM   2504  HD2 PRO A 162     -10.083  16.093  14.353  1.00 94.59           H  
ATOM   2505  HD3 PRO A 162     -10.990  14.937  13.325  1.00 94.59           H  
ATOM   2506  N   LYS A 163     -13.110  12.311  17.070  1.00 88.13           N  
ATOM   2507  H   LYS A 163     -12.922  12.850  17.903  1.00 88.13           H  
ATOM   2508  CA  LYS A 163     -13.680  10.964  17.205  1.00 88.13           C  
ATOM   2509  HA  LYS A 163     -12.967  10.226  16.835  1.00 88.13           H  
ATOM   2510  C   LYS A 163     -14.894  10.831  16.268  1.00 88.13           C  
ATOM   2511  CB  LYS A 163     -13.967  10.698  18.698  1.00 88.13           C  
ATOM   2512  HB2 LYS A 163     -14.459   9.732  18.814  1.00 88.13           H  
ATOM   2513  HB3 LYS A 163     -14.637  11.469  19.078  1.00 88.13           H  
ATOM   2514  O   LYS A 163     -14.857  10.182  15.237  1.00 88.13           O  
ATOM   2515  CG  LYS A 163     -12.657  10.704  19.510  1.00 88.13           C  
ATOM   2516  HG2 LYS A 163     -12.101  11.620  19.307  1.00 88.13           H  
ATOM   2517  HG3 LYS A 163     -12.035   9.867  19.193  1.00 88.13           H  
ATOM   2518  CD  LYS A 163     -12.881  10.639  21.021  1.00 88.13           C  
ATOM   2519  HD2 LYS A 163     -13.445  11.516  21.339  1.00 88.13           H  
ATOM   2520  HD3 LYS A 163     -13.448   9.742  21.272  1.00 88.13           H  
ATOM   2521  CE  LYS A 163     -11.508  10.625  21.697  1.00 88.13           C  
ATOM   2522  HE2 LYS A 163     -10.880   9.878  21.212  1.00 88.13           H  
ATOM   2523  HE3 LYS A 163     -11.040  11.594  21.519  1.00 88.13           H  
ATOM   2524  NZ  LYS A 163     -11.589  10.349  23.148  1.00 88.13           N  
ATOM   2525  HZ1 LYS A 163     -11.706   9.353  23.269  1.00 88.13           H  
ATOM   2526  HZ2 LYS A 163     -10.705  10.595  23.571  1.00 88.13           H  
ATOM   2527  HZ3 LYS A 163     -12.337  10.876  23.575  1.00 88.13           H  
ATOM   2528  N   GLN A 164     -15.921  11.641  16.505  1.00 88.70           N  
ATOM   2529  H   GLN A 164     -15.879  12.248  17.311  1.00 88.70           H  
ATOM   2530  CA  GLN A 164     -17.121  11.658  15.663  1.00 88.70           C  
ATOM   2531  HA  GLN A 164     -17.176  10.730  15.095  1.00 88.70           H  
ATOM   2532  C   GLN A 164     -17.054  12.782  14.625  1.00 88.70           C  
ATOM   2533  CB  GLN A 164     -18.364  11.705  16.558  1.00 88.70           C  
ATOM   2534  HB2 GLN A 164     -19.256  11.782  15.937  1.00 88.70           H  
ATOM   2535  HB3 GLN A 164     -18.312  12.570  17.220  1.00 88.70           H  
ATOM   2536  O   GLN A 164     -17.790  13.766  14.717  1.00 88.70           O  
ATOM   2537  CG  GLN A 164     -18.441  10.416  17.382  1.00 88.70           C  
ATOM   2538  HG2 GLN A 164     -17.517  10.278  17.943  1.00 88.70           H  
ATOM   2539  HG3 GLN A 164     -18.550   9.564  16.710  1.00 88.70           H  
ATOM   2540  CD  GLN A 164     -19.578  10.387  18.383  1.00 88.70           C  
ATOM   2541  NE2 GLN A 164     -19.528   9.431  19.282  1.00 88.70           N  
ATOM   2542 HE21 GLN A 164     -20.315   9.349  19.910  1.00 88.70           H  
ATOM   2543 HE22 GLN A 164     -18.785   8.754  19.186  1.00 88.70           H  
ATOM   2544  OE1 GLN A 164     -20.502  11.187  18.401  1.00 88.70           O  
ATOM   2545  N   ALA A 165     -16.144  12.660  13.655  1.00 92.66           N  
ATOM   2546  H   ALA A 165     -15.545  11.847  13.645  1.00 92.66           H  
ATOM   2547  CA  ALA A 165     -16.041  13.621  12.561  1.00 92.66           C  
ATOM   2548  HA  ALA A 165     -15.884  14.609  12.993  1.00 92.66           H  
ATOM   2549  C   ALA A 165     -17.343  13.654  11.738  1.00 92.66           C  
ATOM   2550  CB  ALA A 165     -14.817  13.285  11.704  1.00 92.66           C  
ATOM   2551  HB1 ALA A 165     -14.703  14.026  10.912  1.00 92.66           H  
ATOM   2552  HB2 ALA A 165     -14.936  12.297  11.259  1.00 92.66           H  
ATOM   2553  HB3 ALA A 165     -13.918  13.281  12.320  1.00 92.66           H  
ATOM   2554  O   ALA A 165     -17.810  12.638  11.222  1.00 92.66           O  
ATOM   2555  N   THR A 166     -17.952  14.834  11.603  1.00 95.92           N  
ATOM   2556  H   THR A 166     -17.549  15.650  12.041  1.00 95.92           H  
ATOM   2557  CA  THR A 166     -19.176  14.981  10.804  1.00 95.92           C  
ATOM   2558  HA  THR A 166     -19.824  14.135  11.033  1.00 95.92           H  
ATOM   2559  C   THR A 166     -18.861  14.926   9.308  1.00 95.92           C  
ATOM   2560  CB  THR A 166     -19.961  16.259  11.139  1.00 95.92           C  
ATOM   2561  HB  THR A 166     -20.936  16.195  10.656  1.00 95.92           H  
ATOM   2562  O   THR A 166     -17.737  15.189   8.876  1.00 95.92           O  
ATOM   2563  CG2 THR A 166     -20.192  16.458  12.636  1.00 95.92           C  
ATOM   2564 HG21 THR A 166     -20.852  17.310  12.798  1.00 95.92           H  
ATOM   2565 HG22 THR A 166     -19.247  16.636  13.149  1.00 95.92           H  
ATOM   2566 HG23 THR A 166     -20.657  15.566  13.056  1.00 95.92           H  
ATOM   2567  OG1 THR A 166     -19.305  17.395  10.636  1.00 95.92           O  
ATOM   2568  HG1 THR A 166     -19.558  18.142  11.183  1.00 95.92           H  
ATOM   2569  N   ALA A 167     -19.876  14.658   8.480  1.00 96.42           N  
ATOM   2570  H   ALA A 167     -20.771  14.394   8.866  1.00 96.42           H  
ATOM   2571  CA  ALA A 167     -19.726  14.708   7.023  1.00 96.42           C  
ATOM   2572  HA  ALA A 167     -19.003  13.950   6.722  1.00 96.42           H  
ATOM   2573  C   ALA A 167     -19.200  16.072   6.530  1.00 96.42           C  
ATOM   2574  CB  ALA A 167     -21.082  14.378   6.389  1.00 96.42           C  
ATOM   2575  HB1 ALA A 167     -21.411  13.390   6.711  1.00 96.42           H  
ATOM   2576  HB2 ALA A 167     -21.825  15.122   6.676  1.00 96.42           H  
ATOM   2577  HB3 ALA A 167     -20.982  14.377   5.303  1.00 96.42           H  
ATOM   2578  O   ALA A 167     -18.432  16.125   5.571  1.00 96.42           O  
ATOM   2579  N   GLU A 168     -19.574  17.164   7.205  1.00 97.08           N  
ATOM   2580  H   GLU A 168     -20.154  17.054   8.024  1.00 97.08           H  
ATOM   2581  CA  GLU A 168     -19.076  18.506   6.902  1.00 97.08           C  
ATOM   2582  HA  GLU A 168     -19.180  18.687   5.832  1.00 97.08           H  
ATOM   2583  C   GLU A 168     -17.587  18.651   7.246  1.00 97.08           C  
ATOM   2584  CB  GLU A 168     -19.928  19.541   7.648  1.00 97.08           C  
ATOM   2585  HB2 GLU A 168     -19.758  19.445   8.721  1.00 97.08           H  
ATOM   2586  HB3 GLU A 168     -20.980  19.346   7.439  1.00 97.08           H  
ATOM   2587  O   GLU A 168     -16.814  19.117   6.409  1.00 97.08           O  
ATOM   2588  CG  GLU A 168     -19.585  20.968   7.197  1.00 97.08           C  
ATOM   2589  HG2 GLU A 168     -19.815  21.066   6.136  1.00 97.08           H  
ATOM   2590  HG3 GLU A 168     -18.515  21.127   7.326  1.00 97.08           H  
ATOM   2591  CD  GLU A 168     -20.332  22.052   7.983  1.00 97.08           C  
ATOM   2592  OE1 GLU A 168     -19.840  23.205   7.931  1.00 97.08           O  
ATOM   2593  OE2 GLU A 168     -21.356  21.727   8.623  1.00 97.08           O  
ATOM   2594  N   MET A 169     -17.159  18.188   8.426  1.00 97.09           N  
ATOM   2595  H   MET A 169     -17.831  17.777   9.059  1.00 97.09           H  
ATOM   2596  CA  MET A 169     -15.747  18.208   8.830  1.00 97.09           C  
ATOM   2597  HA  MET A 169     -15.379  19.233   8.815  1.00 97.09           H  
ATOM   2598  C   MET A 169     -14.883  17.385   7.869  1.00 97.09           C  
ATOM   2599  CB  MET A 169     -15.591  17.652  10.250  1.00 97.09           C  
ATOM   2600  HB2 MET A 169     -16.011  16.647  10.294  1.00 97.09           H  
ATOM   2601  HB3 MET A 169     -14.529  17.586  10.486  1.00 97.09           H  
ATOM   2602  O   MET A 169     -13.826  17.842   7.442  1.00 97.09           O  
ATOM   2603  CG  MET A 169     -16.266  18.524  11.310  1.00 97.09           C  
ATOM   2604  HG2 MET A 169     -17.293  18.730  11.011  1.00 97.09           H  
ATOM   2605  HG3 MET A 169     -15.750  19.482  11.373  1.00 97.09           H  
ATOM   2606  SD  MET A 169     -16.289  17.748  12.945  1.00 97.09           S  
ATOM   2607  CE  MET A 169     -14.659  18.295  13.501  1.00 97.09           C  
ATOM   2608  HE1 MET A 169     -14.430  17.841  14.465  1.00 97.09           H  
ATOM   2609  HE2 MET A 169     -13.907  18.025  12.759  1.00 97.09           H  
ATOM   2610  HE3 MET A 169     -14.659  19.379  13.611  1.00 97.09           H  
ATOM   2611  N   LEU A 170     -15.351  16.200   7.462  1.00 97.08           N  
ATOM   2612  H   LEU A 170     -16.211  15.863   7.871  1.00 97.08           H  
ATOM   2613  CA  LEU A 170     -14.645  15.357   6.493  1.00 97.08           C  
ATOM   2614  HA  LEU A 170     -13.608  15.251   6.812  1.00 97.08           H  
ATOM   2615  C   LEU A 170     -14.596  15.989   5.097  1.00 97.08           C  
ATOM   2616  CB  LEU A 170     -15.304  13.967   6.440  1.00 97.08           C  
ATOM   2617  HB2 LEU A 170     -14.826  13.392   5.646  1.00 97.08           H  
ATOM   2618  HB3 LEU A 170     -16.356  14.093   6.186  1.00 97.08           H  
ATOM   2619  O   LEU A 170     -13.599  15.850   4.390  1.00 97.08           O  
ATOM   2620  CG  LEU A 170     -15.197  13.156   7.743  1.00 97.08           C  
ATOM   2621  HG  LEU A 170     -15.621  13.727   8.569  1.00 97.08           H  
ATOM   2622  CD1 LEU A 170     -15.990  11.857   7.593  1.00 97.08           C  
ATOM   2623 HD11 LEU A 170     -15.963  11.315   8.538  1.00 97.08           H  
ATOM   2624 HD12 LEU A 170     -15.557  11.228   6.816  1.00 97.08           H  
ATOM   2625 HD13 LEU A 170     -17.032  12.081   7.365  1.00 97.08           H  
ATOM   2626  CD2 LEU A 170     -13.746  12.813   8.084  1.00 97.08           C  
ATOM   2627 HD21 LEU A 170     -13.143  13.715   8.194  1.00 97.08           H  
ATOM   2628 HD22 LEU A 170     -13.712  12.300   9.045  1.00 97.08           H  
ATOM   2629 HD23 LEU A 170     -13.310  12.170   7.320  1.00 97.08           H  
ATOM   2630  N   ALA A 171     -15.642  16.709   4.683  1.00 96.09           N  
ATOM   2631  H   ALA A 171     -16.456  16.778   5.277  1.00 96.09           H  
ATOM   2632  CA  ALA A 171     -15.618  17.465   3.433  1.00 96.09           C  
ATOM   2633  HA  ALA A 171     -15.308  16.797   2.630  1.00 96.09           H  
ATOM   2634  C   ALA A 171     -14.598  18.617   3.485  1.00 96.09           C  
ATOM   2635  CB  ALA A 171     -17.035  17.960   3.121  1.00 96.09           C  
ATOM   2636  HB1 ALA A 171     -17.378  18.641   3.899  1.00 96.09           H  
ATOM   2637  HB2 ALA A 171     -17.036  18.484   2.165  1.00 96.09           H  
ATOM   2638  HB3 ALA A 171     -17.718  17.113   3.063  1.00 96.09           H  
ATOM   2639  O   ALA A 171     -13.861  18.824   2.516  1.00 96.09           O  
ATOM   2640  N   LYS A 172     -14.508  19.331   4.617  1.00 96.67           N  
ATOM   2641  H   LYS A 172     -15.161  19.127   5.360  1.00 96.67           H  
ATOM   2642  CA  LYS A 172     -13.489  20.366   4.857  1.00 96.67           C  
ATOM   2643  HA  LYS A 172     -13.507  21.086   4.040  1.00 96.67           H  
ATOM   2644  C   LYS A 172     -12.076  19.775   4.864  1.00 96.67           C  
ATOM   2645  CB  LYS A 172     -13.785  21.122   6.166  1.00 96.67           C  
ATOM   2646  HB2 LYS A 172     -12.925  21.748   6.404  1.00 96.67           H  
ATOM   2647  HB3 LYS A 172     -13.920  20.409   6.980  1.00 96.67           H  
ATOM   2648  O   LYS A 172     -11.216  20.299   4.161  1.00 96.67           O  
ATOM   2649  CG  LYS A 172     -15.023  22.027   6.063  1.00 96.67           C  
ATOM   2650  HG2 LYS A 172     -15.876  21.440   5.722  1.00 96.67           H  
ATOM   2651  HG3 LYS A 172     -14.832  22.811   5.331  1.00 96.67           H  
ATOM   2652  CD  LYS A 172     -15.377  22.673   7.413  1.00 96.67           C  
ATOM   2653  HD2 LYS A 172     -15.509  21.893   8.163  1.00 96.67           H  
ATOM   2654  HD3 LYS A 172     -14.570  23.332   7.730  1.00 96.67           H  
ATOM   2655  CE  LYS A 172     -16.680  23.473   7.273  1.00 96.67           C  
ATOM   2656  HE2 LYS A 172     -16.506  24.313   6.600  1.00 96.67           H  
ATOM   2657  HE3 LYS A 172     -17.444  22.828   6.839  1.00 96.67           H  
ATOM   2658  NZ  LYS A 172     -17.180  23.998   8.564  1.00 96.67           N  
ATOM   2659  HZ1 LYS A 172     -18.173  24.172   8.518  1.00 96.67           H  
ATOM   2660  HZ2 LYS A 172     -16.985  23.366   9.327  1.00 96.67           H  
ATOM   2661  HZ3 LYS A 172     -16.679  24.847   8.784  1.00 96.67           H  
ATOM   2662  N   ALA A 173     -11.867  18.636   5.530  1.00 97.08           N  
ATOM   2663  H   ALA A 173     -12.607  18.296   6.126  1.00 97.08           H  
ATOM   2664  CA  ALA A 173     -10.596  17.908   5.532  1.00 97.08           C  
ATOM   2665  HA  ALA A 173      -9.830  18.546   5.974  1.00 97.08           H  
ATOM   2666  C   ALA A 173     -10.137  17.539   4.111  1.00 97.08           C  
ATOM   2667  CB  ALA A 173     -10.742  16.649   6.399  1.00 97.08           C  
ATOM   2668  HB1 ALA A 173      -9.795  16.110   6.432  1.00 97.08           H  
ATOM   2669  HB2 ALA A 173     -11.024  16.922   7.415  1.00 97.08           H  
ATOM   2670  HB3 ALA A 173     -11.503  15.986   5.987  1.00 97.08           H  
ATOM   2671  O   ALA A 173      -9.032  17.886   3.699  1.00 97.08           O  
ATOM   2672  N   ARG A 174     -11.010  16.914   3.310  1.00 95.38           N  
ATOM   2673  H   ARG A 174     -11.892  16.623   3.707  1.00 95.38           H  
ATOM   2674  CA  ARG A 174     -10.697  16.555   1.913  1.00 95.38           C  
ATOM   2675  HA  ARG A 174      -9.805  15.929   1.890  1.00 95.38           H  
ATOM   2676  C   ARG A 174     -10.383  17.772   1.047  1.00 95.38           C  
ATOM   2677  CB  ARG A 174     -11.862  15.772   1.304  1.00 95.38           C  
ATOM   2678  HB2 ARG A 174     -12.797  16.304   1.484  1.00 95.38           H  
ATOM   2679  HB3 ARG A 174     -11.707  15.693   0.228  1.00 95.38           H  
ATOM   2680  O   ARG A 174      -9.474  17.726   0.216  1.00 95.38           O  
ATOM   2681  CG  ARG A 174     -11.945  14.358   1.879  1.00 95.38           C  
ATOM   2682  HG2 ARG A 174     -11.015  13.828   1.668  1.00 95.38           H  
ATOM   2683  HG3 ARG A 174     -12.088  14.389   2.959  1.00 95.38           H  
ATOM   2684  CD  ARG A 174     -13.110  13.619   1.225  1.00 95.38           C  
ATOM   2685  HD2 ARG A 174     -14.031  14.181   1.375  1.00 95.38           H  
ATOM   2686  HD3 ARG A 174     -12.915  13.548   0.155  1.00 95.38           H  
ATOM   2687  NE  ARG A 174     -13.212  12.261   1.762  1.00 95.38           N  
ATOM   2688  HE  ARG A 174     -12.439  11.669   1.495  1.00 95.38           H  
ATOM   2689  NH1 ARG A 174     -15.129  12.499   3.008  1.00 95.38           N  
ATOM   2690 HH11 ARG A 174     -15.132  13.480   2.766  1.00 95.38           H  
ATOM   2691 HH12 ARG A 174     -15.775  12.108   3.678  1.00 95.38           H  
ATOM   2692  NH2 ARG A 174     -14.026  10.553   3.012  1.00 95.38           N  
ATOM   2693 HH21 ARG A 174     -13.211  10.024   2.736  1.00 95.38           H  
ATOM   2694 HH22 ARG A 174     -14.667  10.155   3.683  1.00 95.38           H  
ATOM   2695  CZ  ARG A 174     -14.122  11.779   2.586  1.00 95.38           C  
ATOM   2696  N   ARG A 175     -11.112  18.877   1.245  1.00 94.94           N  
ATOM   2697  H   ARG A 175     -11.849  18.834   1.935  1.00 94.94           H  
ATOM   2698  CA  ARG A 175     -10.852  20.146   0.550  1.00 94.94           C  
ATOM   2699  HA  ARG A 175     -10.791  19.947  -0.520  1.00 94.94           H  
ATOM   2700  C   ARG A 175      -9.500  20.739   0.947  1.00 94.94           C  
ATOM   2701  CB  ARG A 175     -12.001  21.126   0.818  1.00 94.94           C  
ATOM   2702  HB2 ARG A 175     -12.940  20.661   0.518  1.00 94.94           H  
ATOM   2703  HB3 ARG A 175     -12.050  21.350   1.884  1.00 94.94           H  
ATOM   2704  O   ARG A 175      -8.790  21.216   0.067  1.00 94.94           O  
ATOM   2705  CG  ARG A 175     -11.817  22.432   0.034  1.00 94.94           C  
ATOM   2706  HG2 ARG A 175     -10.891  22.920   0.339  1.00 94.94           H  
ATOM   2707  HG3 ARG A 175     -11.771  22.214  -1.032  1.00 94.94           H  
ATOM   2708  CD  ARG A 175     -12.976  23.388   0.315  1.00 94.94           C  
ATOM   2709  HD2 ARG A 175     -13.906  22.924  -0.014  1.00 94.94           H  
ATOM   2710  HD3 ARG A 175     -13.027  23.562   1.389  1.00 94.94           H  
ATOM   2711  NE  ARG A 175     -12.775  24.670  -0.383  1.00 94.94           N  
ATOM   2712  HE  ARG A 175     -11.918  24.764  -0.908  1.00 94.94           H  
ATOM   2713  NH1 ARG A 175     -14.646  25.721   0.427  1.00 94.94           N  
ATOM   2714 HH11 ARG A 175     -15.193  26.560   0.561  1.00 94.94           H  
ATOM   2715 HH12 ARG A 175     -14.832  24.911   1.000  1.00 94.94           H  
ATOM   2716  NH2 ARG A 175     -13.245  26.832  -0.913  1.00 94.94           N  
ATOM   2717 HH21 ARG A 175     -13.799  27.662  -0.761  1.00 94.94           H  
ATOM   2718 HH22 ARG A 175     -12.364  26.896  -1.403  1.00 94.94           H  
ATOM   2719  CZ  ARG A 175     -13.556  25.731  -0.289  1.00 94.94           C  
ATOM   2720  N   PHE A 176      -9.153  20.698   2.232  1.00 96.00           N  
ATOM   2721  H   PHE A 176      -9.808  20.323   2.903  1.00 96.00           H  
ATOM   2722  CA  PHE A 176      -7.851  21.135   2.729  1.00 96.00           C  
ATOM   2723  HA  PHE A 176      -7.689  22.176   2.449  1.00 96.00           H  
ATOM   2724  C   PHE A 176      -6.724  20.316   2.088  1.00 96.00           C  
ATOM   2725  CB  PHE A 176      -7.836  21.047   4.262  1.00 96.00           C  
ATOM   2726  HB2 PHE A 176      -8.086  20.035   4.580  1.00 96.00           H  
ATOM   2727  HB3 PHE A 176      -8.604  21.710   4.663  1.00 96.00           H  
ATOM   2728  O   PHE A 176      -5.819  20.894   1.491  1.00 96.00           O  
ATOM   2729  CG  PHE A 176      -6.502  21.419   4.872  1.00 96.00           C  
ATOM   2730  CD1 PHE A 176      -5.515  20.433   5.062  1.00 96.00           C  
ATOM   2731  HD1 PHE A 176      -5.707  19.408   4.780  1.00 96.00           H  
ATOM   2732  CD2 PHE A 176      -6.238  22.751   5.235  1.00 96.00           C  
ATOM   2733  HD2 PHE A 176      -6.998  23.510   5.114  1.00 96.00           H  
ATOM   2734  CE1 PHE A 176      -4.271  20.779   5.612  1.00 96.00           C  
ATOM   2735  HE1 PHE A 176      -3.523  20.016   5.767  1.00 96.00           H  
ATOM   2736  CE2 PHE A 176      -4.993  23.096   5.785  1.00 96.00           C  
ATOM   2737  HE2 PHE A 176      -4.806  24.113   6.099  1.00 96.00           H  
ATOM   2738  CZ  PHE A 176      -4.008  22.111   5.969  1.00 96.00           C  
ATOM   2739  HZ  PHE A 176      -3.055  22.376   6.402  1.00 96.00           H  
ATOM   2740  N   MET A 177      -6.833  18.983   2.114  1.00 96.09           N  
ATOM   2741  H   MET A 177      -7.597  18.577   2.635  1.00 96.09           H  
ATOM   2742  CA  MET A 177      -5.807  18.085   1.574  1.00 96.09           C  
ATOM   2743  HA  MET A 177      -4.853  18.332   2.039  1.00 96.09           H  
ATOM   2744  C   MET A 177      -5.614  18.215   0.061  1.00 96.09           C  
ATOM   2745  CB  MET A 177      -6.155  16.630   1.901  1.00 96.09           C  
ATOM   2746  HB2 MET A 177      -5.430  15.990   1.398  1.00 96.09           H  
ATOM   2747  HB3 MET A 177      -7.155  16.393   1.539  1.00 96.09           H  
ATOM   2748  O   MET A 177      -4.484  18.188  -0.420  1.00 96.09           O  
ATOM   2749  CG  MET A 177      -6.047  16.342   3.393  1.00 96.09           C  
ATOM   2750  HG2 MET A 177      -5.064  16.698   3.701  1.00 96.09           H  
ATOM   2751  HG3 MET A 177      -6.801  16.907   3.942  1.00 96.09           H  
ATOM   2752  SD  MET A 177      -6.170  14.595   3.852  1.00 96.09           S  
ATOM   2753  CE  MET A 177      -7.847  14.201   3.300  1.00 96.09           C  
ATOM   2754  HE1 MET A 177      -8.030  13.143   3.491  1.00 96.09           H  
ATOM   2755  HE2 MET A 177      -8.573  14.809   3.838  1.00 96.09           H  
ATOM   2756  HE3 MET A 177      -7.939  14.365   2.226  1.00 96.09           H  
ATOM   2757  N   SER A 178      -6.704  18.361  -0.698  1.00 92.87           N  
ATOM   2758  H   SER A 178      -7.606  18.339  -0.245  1.00 92.87           H  
ATOM   2759  CA  SER A 178      -6.639  18.523  -2.161  1.00 92.87           C  
ATOM   2760  HA  SER A 178      -5.997  17.750  -2.583  1.00 92.87           H  
ATOM   2761  C   SER A 178      -6.066  19.884  -2.574  1.00 92.87           C  
ATOM   2762  CB  SER A 178      -8.033  18.383  -2.776  1.00 92.87           C  
ATOM   2763  HB2 SER A 178      -7.946  18.444  -3.861  1.00 92.87           H  
ATOM   2764  HB3 SER A 178      -8.662  19.203  -2.430  1.00 92.87           H  
ATOM   2765  O   SER A 178      -5.545  20.041  -3.675  1.00 92.87           O  
ATOM   2766  OG  SER A 178      -8.644  17.154  -2.431  1.00 92.87           O  
ATOM   2767  HG  SER A 178      -8.798  17.142  -1.483  1.00 92.87           H  
ATOM   2768  N   GLY A 179      -6.174  20.892  -1.703  1.00 86.35           N  
ATOM   2769  H   GLY A 179      -6.578  20.708  -0.796  1.00 86.35           H  
ATOM   2770  CA  GLY A 179      -5.784  22.258  -2.015  1.00 86.35           C  
ATOM   2771  HA2 GLY A 179      -5.919  22.878  -1.129  1.00 86.35           H  
ATOM   2772  HA3 GLY A 179      -4.725  22.251  -2.273  1.00 86.35           H  
ATOM   2773  C   GLY A 179      -6.588  22.871  -3.179  1.00 86.35           C  
ATOM   2774  O   GLY A 179      -7.675  22.403  -3.529  1.00 86.35           O  
ATOM   2775  N   PRO A 180      -6.087  23.967  -3.778  1.00 82.75           N  
ATOM   2776  CA  PRO A 180      -6.772  24.657  -4.873  1.00 82.75           C  
ATOM   2777  HA  PRO A 180      -7.835  24.745  -4.653  1.00 82.75           H  
ATOM   2778  C   PRO A 180      -6.628  23.949  -6.230  1.00 82.75           C  
ATOM   2779  CB  PRO A 180      -6.144  26.054  -4.897  1.00 82.75           C  
ATOM   2780  HB2 PRO A 180      -6.679  26.700  -4.201  1.00 82.75           H  
ATOM   2781  HB3 PRO A 180      -6.145  26.491  -5.895  1.00 82.75           H  
ATOM   2782  O   PRO A 180      -7.479  24.125  -7.102  1.00 82.75           O  
ATOM   2783  CG  PRO A 180      -4.723  25.821  -4.380  1.00 82.75           C  
ATOM   2784  HG2 PRO A 180      -4.088  25.483  -5.199  1.00 82.75           H  
ATOM   2785  HG3 PRO A 180      -4.307  26.717  -3.919  1.00 82.75           H  
ATOM   2786  CD  PRO A 180      -4.894  24.691  -3.366  1.00 82.75           C  
ATOM   2787  HD2 PRO A 180      -4.014  24.048  -3.373  1.00 82.75           H  
ATOM   2788  HD3 PRO A 180      -5.048  25.109  -2.371  1.00 82.75           H  
ATOM   2789  N   ASP A 181      -5.563  23.166  -6.417  1.00 80.37           N  
ATOM   2790  H   ASP A 181      -4.969  22.961  -5.626  1.00 80.37           H  
ATOM   2791  CA  ASP A 181      -5.287  22.442  -7.655  1.00 80.37           C  
ATOM   2792  HA  ASP A 181      -5.842  22.899  -8.474  1.00 80.37           H  
ATOM   2793  C   ASP A 181      -5.736  20.985  -7.536  1.00 80.37           C  
ATOM   2794  CB  ASP A 181      -3.800  22.549  -8.020  1.00 80.37           C  
ATOM   2795  HB2 ASP A 181      -3.196  22.112  -7.225  1.00 80.37           H  
ATOM   2796  HB3 ASP A 181      -3.536  23.603  -8.107  1.00 80.37           H  
ATOM   2797  O   ASP A 181      -5.052  20.152  -6.950  1.00 80.37           O  
ATOM   2798  CG  ASP A 181      -3.476  21.850  -9.348  1.00 80.37           C  
ATOM   2799  OD1 ASP A 181      -4.417  21.331  -9.999  1.00 80.37           O  
ATOM   2800  OD2 ASP A 181      -2.281  21.860  -9.710  1.00 80.37           O  
ATOM   2801  N   LYS A 182      -6.876  20.669  -8.154  1.00 76.99           N  
ATOM   2802  H   LYS A 182      -7.345  21.409  -8.656  1.00 76.99           H  
ATOM   2803  CA  LYS A 182      -7.459  19.320  -8.139  1.00 76.99           C  
ATOM   2804  HA  LYS A 182      -7.518  18.980  -7.106  1.00 76.99           H  
ATOM   2805  C   LYS A 182      -6.617  18.264  -8.861  1.00 76.99           C  
ATOM   2806  CB  LYS A 182      -8.860  19.351  -8.755  1.00 76.99           C  
ATOM   2807  HB2 LYS A 182      -9.239  18.329  -8.790  1.00 76.99           H  
ATOM   2808  HB3 LYS A 182      -8.799  19.726  -9.777  1.00 76.99           H  
ATOM   2809  O   LYS A 182      -6.911  17.083  -8.717  1.00 76.99           O  
ATOM   2810  CG  LYS A 182      -9.843  20.205  -7.949  1.00 76.99           C  
ATOM   2811  HG2 LYS A 182      -9.833  19.880  -6.908  1.00 76.99           H  
ATOM   2812  HG3 LYS A 182      -9.556  21.255  -8.001  1.00 76.99           H  
ATOM   2813  CD  LYS A 182     -11.249  20.023  -8.525  1.00 76.99           C  
ATOM   2814  HD2 LYS A 182     -11.259  20.359  -9.562  1.00 76.99           H  
ATOM   2815  HD3 LYS A 182     -11.510  18.966  -8.487  1.00 76.99           H  
ATOM   2816  CE  LYS A 182     -12.253  20.829  -7.704  1.00 76.99           C  
ATOM   2817  HE2 LYS A 182     -12.141  20.547  -6.657  1.00 76.99           H  
ATOM   2818  HE3 LYS A 182     -12.009  21.887  -7.793  1.00 76.99           H  
ATOM   2819  NZ  LYS A 182     -13.638  20.563  -8.162  1.00 76.99           N  
ATOM   2820  HZ1 LYS A 182     -14.300  21.089  -7.609  1.00 76.99           H  
ATOM   2821  HZ2 LYS A 182     -13.845  19.580  -8.061  1.00 76.99           H  
ATOM   2822  HZ3 LYS A 182     -13.739  20.815  -9.135  1.00 76.99           H  
ATOM   2823  N   ALA A 183      -5.636  18.662  -9.673  1.00 77.11           N  
ATOM   2824  H   ALA A 183      -5.410  19.644  -9.738  1.00 77.11           H  
ATOM   2825  CA  ALA A 183      -4.727  17.721 -10.323  1.00 77.11           C  
ATOM   2826  HA  ALA A 183      -5.275  16.815 -10.585  1.00 77.11           H  
ATOM   2827  C   ALA A 183      -3.574  17.295  -9.401  1.00 77.11           C  
ATOM   2828  CB  ALA A 183      -4.214  18.357 -11.619  1.00 77.11           C  
ATOM   2829  HB1 ALA A 183      -3.590  17.641 -12.154  1.00 77.11           H  
ATOM   2830  HB2 ALA A 183      -3.618  19.240 -11.389  1.00 77.11           H  
ATOM   2831  HB3 ALA A 183      -5.054  18.644 -12.252  1.00 77.11           H  
ATOM   2832  O   ALA A 183      -2.884  16.314  -9.687  1.00 77.11           O  
ATOM   2833  N   ARG A 184      -3.352  18.019  -8.296  1.00 81.10           N  
ATOM   2834  H   ARG A 184      -3.983  18.777  -8.079  1.00 81.10           H  
ATOM   2835  CA  ARG A 184      -2.337  17.676  -7.305  1.00 81.10           C  
ATOM   2836  HA  ARG A 184      -1.451  17.329  -7.836  1.00 81.10           H  
ATOM   2837  C   ARG A 184      -2.850  16.541  -6.423  1.00 81.10           C  
ATOM   2838  CB  ARG A 184      -1.978  18.932  -6.498  1.00 81.10           C  
ATOM   2839  HB2 ARG A 184      -2.820  19.186  -5.854  1.00 81.10           H  
ATOM   2840  HB3 ARG A 184      -1.813  19.760  -7.187  1.00 81.10           H  
ATOM   2841  O   ARG A 184      -3.997  16.547  -5.985  1.00 81.10           O  
ATOM   2842  CG  ARG A 184      -0.718  18.757  -5.636  1.00 81.10           C  
ATOM   2843  HG2 ARG A 184      -0.839  17.908  -4.963  1.00 81.10           H  
ATOM   2844  HG3 ARG A 184       0.147  18.583  -6.276  1.00 81.10           H  
ATOM   2845  CD  ARG A 184      -0.497  20.022  -4.803  1.00 81.10           C  
ATOM   2846  HD2 ARG A 184      -0.289  20.844  -5.488  1.00 81.10           H  
ATOM   2847  HD3 ARG A 184      -1.421  20.242  -4.267  1.00 81.10           H  
ATOM   2848  NE  ARG A 184       0.597  19.888  -3.814  1.00 81.10           N  
ATOM   2849  HE  ARG A 184       0.859  18.955  -3.530  1.00 81.10           H  
ATOM   2850  NH1 ARG A 184       0.812  22.126  -3.374  1.00 81.10           N  
ATOM   2851 HH11 ARG A 184       1.222  22.865  -2.821  1.00 81.10           H  
ATOM   2852 HH12 ARG A 184       0.071  22.302  -4.037  1.00 81.10           H  
ATOM   2853  NH2 ARG A 184       2.059  20.711  -2.236  1.00 81.10           N  
ATOM   2854 HH21 ARG A 184       2.259  19.780  -1.901  1.00 81.10           H  
ATOM   2855 HH22 ARG A 184       2.423  21.468  -1.674  1.00 81.10           H  
ATOM   2856  CZ  ARG A 184       1.152  20.890  -3.148  1.00 81.10           C  
ATOM   2857  N   ALA A 185      -1.973  15.584  -6.131  1.00 87.74           N  
ATOM   2858  H   ALA A 185      -1.059  15.608  -6.559  1.00 87.74           H  
ATOM   2859  CA  ALA A 185      -2.244  14.589  -5.100  1.00 87.74           C  
ATOM   2860  HA  ALA A 185      -3.121  14.012  -5.395  1.00 87.74           H  
ATOM   2861  C   ALA A 185      -2.549  15.283  -3.763  1.00 87.74           C  
ATOM   2862  CB  ALA A 185      -1.045  13.641  -4.985  1.00 87.74           C  
ATOM   2863  HB1 ALA A 185      -0.154  14.193  -4.686  1.00 87.74           H  
ATOM   2864  HB2 ALA A 185      -1.257  12.881  -4.233  1.00 87.74           H  
ATOM   2865  HB3 ALA A 185      -0.868  13.147  -5.940  1.00 87.74           H  
ATOM   2866  O   ALA A 185      -1.936  16.307  -3.451  1.00 87.74           O  
ATOM   2867  N   ALA A 186      -3.463  14.711  -2.983  1.00 94.89           N  
ATOM   2868  H   ALA A 186      -3.909  13.858  -3.290  1.00 94.89           H  
ATOM   2869  CA  ALA A 186      -3.791  15.189  -1.647  1.00 94.89           C  
ATOM   2870  HA  ALA A 186      -4.167  16.208  -1.734  1.00 94.89           H  
ATOM   2871  C   ALA A 186      -2.542  15.204  -0.748  1.00 94.89           C  
ATOM   2872  CB  ALA A 186      -4.910  14.297  -1.097  1.00 94.89           C  
ATOM   2873  HB1 ALA A 186      -4.666  13.246  -1.257  1.00 94.89           H  
ATOM   2874  HB2 ALA A 186      -5.847  14.521  -1.606  1.00 94.89           H  
ATOM   2875  HB3 ALA A 186      -5.036  14.454  -0.026  1.00 94.89           H  
ATOM   2876  O   ALA A 186      -1.718  14.285  -0.805  1.00 94.89           O  
ATOM   2877  N   GLN A 187      -2.363  16.260   0.050  1.00 96.84           N  
ATOM   2878  H   GLN A 187      -3.056  16.994   0.051  1.00 96.84           H  
ATOM   2879  CA  GLN A 187      -1.184  16.434   0.905  1.00 96.84           C  
ATOM   2880  HA  GLN A 187      -0.774  15.443   1.102  1.00 96.84           H  
ATOM   2881  C   GLN A 187      -1.523  17.039   2.268  1.00 96.84           C  
ATOM   2882  CB  GLN A 187      -0.106  17.282   0.199  1.00 96.84           C  
ATOM   2883  HB2 GLN A 187       0.710  17.473   0.896  1.00 96.84           H  
ATOM   2884  HB3 GLN A 187      -0.535  18.238  -0.103  1.00 96.84           H  
ATOM   2885  O   GLN A 187      -2.515  17.749   2.418  1.00 96.84           O  
ATOM   2886  CG  GLN A 187       0.469  16.560  -1.025  1.00 96.84           C  
ATOM   2887  HG2 GLN A 187       0.926  15.623  -0.707  1.00 96.84           H  
ATOM   2888  HG3 GLN A 187      -0.338  16.328  -1.721  1.00 96.84           H  
ATOM   2889  CD  GLN A 187       1.521  17.329  -1.789  1.00 96.84           C  
ATOM   2890  NE2 GLN A 187       1.728  17.031  -3.054  1.00 96.84           N  
ATOM   2891 HE21 GLN A 187       2.592  17.358  -3.461  1.00 96.84           H  
ATOM   2892 HE22 GLN A 187       1.197  16.265  -3.444  1.00 96.84           H  
ATOM   2893  OE1 GLN A 187       2.191  18.215  -1.300  1.00 96.84           O  
ATOM   2894  N   LEU A 188      -0.663  16.782   3.254  1.00 97.82           N  
ATOM   2895  H   LEU A 188       0.123  16.183   3.047  1.00 97.82           H  
ATOM   2896  CA  LEU A 188      -0.759  17.323   4.609  1.00 97.82           C  
ATOM   2897  HA  LEU A 188      -1.532  18.091   4.619  1.00 97.82           H  
ATOM   2898  C   LEU A 188       0.574  17.954   5.049  1.00 97.82           C  
ATOM   2899  CB  LEU A 188      -1.170  16.207   5.583  1.00 97.82           C  
ATOM   2900  HB2 LEU A 188      -1.034  16.566   6.603  1.00 97.82           H  
ATOM   2901  HB3 LEU A 188      -0.498  15.361   5.443  1.00 97.82           H  
ATOM   2902  O   LEU A 188       1.614  17.301   4.920  1.00 97.82           O  
ATOM   2903  CG  LEU A 188      -2.622  15.725   5.426  1.00 97.82           C  
ATOM   2904  HG  LEU A 188      -2.806  15.422   4.395  1.00 97.82           H  
ATOM   2905  CD1 LEU A 188      -2.853  14.521   6.333  1.00 97.82           C  
ATOM   2906 HD11 LEU A 188      -2.729  14.799   7.380  1.00 97.82           H  
ATOM   2907 HD12 LEU A 188      -3.863  14.139   6.181  1.00 97.82           H  
ATOM   2908 HD13 LEU A 188      -2.139  13.737   6.081  1.00 97.82           H  
ATOM   2909  CD2 LEU A 188      -3.627  16.804   5.826  1.00 97.82           C  
ATOM   2910 HD21 LEU A 188      -3.426  17.153   6.839  1.00 97.82           H  
ATOM   2911 HD22 LEU A 188      -3.587  17.640   5.128  1.00 97.82           H  
ATOM   2912 HD23 LEU A 188      -4.631  16.380   5.810  1.00 97.82           H  
ATOM   2913  N   PRO A 189       0.563  19.180   5.609  1.00 98.13           N  
ATOM   2914  CA  PRO A 189       1.755  19.823   6.155  1.00 98.13           C  
ATOM   2915  HA  PRO A 189       2.619  19.635   5.518  1.00 98.13           H  
ATOM   2916  C   PRO A 189       2.052  19.301   7.570  1.00 98.13           C  
ATOM   2917  CB  PRO A 189       1.425  21.318   6.123  1.00 98.13           C  
ATOM   2918  HB2 PRO A 189       1.971  21.876   6.884  1.00 98.13           H  
ATOM   2919  HB3 PRO A 189       1.649  21.713   5.132  1.00 98.13           H  
ATOM   2920  O   PRO A 189       1.555  19.820   8.566  1.00 98.13           O  
ATOM   2921  CG  PRO A 189      -0.084  21.364   6.361  1.00 98.13           C  
ATOM   2922  HG2 PRO A 189      -0.534  22.253   5.920  1.00 98.13           H  
ATOM   2923  HG3 PRO A 189      -0.296  21.324   7.430  1.00 98.13           H  
ATOM   2924  CD  PRO A 189      -0.579  20.086   5.686  1.00 98.13           C  
ATOM   2925  HD2 PRO A 189      -0.929  20.318   4.680  1.00 98.13           H  
ATOM   2926  HD3 PRO A 189      -1.383  19.646   6.276  1.00 98.13           H  
ATOM   2927  N   VAL A 190       2.875  18.264   7.687  1.00 98.65           N  
ATOM   2928  H   VAL A 190       3.344  17.925   6.859  1.00 98.65           H  
ATOM   2929  CA  VAL A 190       3.186  17.622   8.971  1.00 98.65           C  
ATOM   2930  HA  VAL A 190       2.247  17.461   9.500  1.00 98.65           H  
ATOM   2931  C   VAL A 190       4.055  18.535   9.840  1.00 98.65           C  
ATOM   2932  CB  VAL A 190       3.838  16.243   8.754  1.00 98.65           C  
ATOM   2933  HB  VAL A 190       4.784  16.354   8.225  1.00 98.65           H  
ATOM   2934  O   VAL A 190       5.105  19.016   9.408  1.00 98.65           O  
ATOM   2935  CG1 VAL A 190       4.116  15.556  10.091  1.00 98.65           C  
ATOM   2936 HG11 VAL A 190       4.433  14.527   9.920  1.00 98.65           H  
ATOM   2937 HG12 VAL A 190       4.914  16.075  10.622  1.00 98.65           H  
ATOM   2938 HG13 VAL A 190       3.211  15.556  10.697  1.00 98.65           H  
ATOM   2939  CG2 VAL A 190       2.914  15.331   7.936  1.00 98.65           C  
ATOM   2940 HG21 VAL A 190       2.807  15.723   6.925  1.00 98.65           H  
ATOM   2941 HG22 VAL A 190       1.932  15.278   8.405  1.00 98.65           H  
ATOM   2942 HG23 VAL A 190       3.343  14.331   7.873  1.00 98.65           H  
ATOM   2943  N   ARG A 191       3.631  18.761  11.091  1.00 98.75           N  
ATOM   2944  H   ARG A 191       2.724  18.389  11.336  1.00 98.75           H  
ATOM   2945  CA  ARG A 191       4.323  19.594  12.098  1.00 98.75           C  
ATOM   2946  HA  ARG A 191       5.178  20.089  11.637  1.00 98.75           H  
ATOM   2947  C   ARG A 191       4.926  18.799  13.253  1.00 98.75           C  
ATOM   2948  CB  ARG A 191       3.357  20.665  12.637  1.00 98.75           C  
ATOM   2949  HB2 ARG A 191       3.885  21.276  13.369  1.00 98.75           H  
ATOM   2950  HB3 ARG A 191       2.529  20.174  13.149  1.00 98.75           H  
ATOM   2951  O   ARG A 191       5.850  19.277  13.903  1.00 98.75           O  
ATOM   2952  CG  ARG A 191       2.778  21.596  11.561  1.00 98.75           C  
ATOM   2953  HG2 ARG A 191       2.171  22.358  12.050  1.00 98.75           H  
ATOM   2954  HG3 ARG A 191       2.130  21.030  10.892  1.00 98.75           H  
ATOM   2955  CD  ARG A 191       3.875  22.280  10.745  1.00 98.75           C  
ATOM   2956  HD2 ARG A 191       4.533  22.832  11.416  1.00 98.75           H  
ATOM   2957  HD3 ARG A 191       4.452  21.517  10.222  1.00 98.75           H  
ATOM   2958  NE  ARG A 191       3.284  23.204   9.776  1.00 98.75           N  
ATOM   2959  HE  ARG A 191       2.382  23.596  10.006  1.00 98.75           H  
ATOM   2960  NH1 ARG A 191       4.691  22.847   7.992  1.00 98.75           N  
ATOM   2961 HH11 ARG A 191       4.841  22.940   6.997  1.00 98.75           H  
ATOM   2962 HH12 ARG A 191       5.087  22.063   8.490  1.00 98.75           H  
ATOM   2963  NH2 ARG A 191       2.971  24.282   7.843  1.00 98.75           N  
ATOM   2964 HH21 ARG A 191       2.116  24.577   8.295  1.00 98.75           H  
ATOM   2965 HH22 ARG A 191       3.120  24.422   6.854  1.00 98.75           H  
ATOM   2966  CZ  ARG A 191       3.667  23.442   8.543  1.00 98.75           C  
ATOM   2967  N   GLY A 192       4.453  17.579  13.471  1.00 98.61           N  
ATOM   2968  H   GLY A 192       3.681  17.269  12.898  1.00 98.61           H  
ATOM   2969  CA  GLY A 192       5.043  16.597  14.379  1.00 98.61           C  
ATOM   2970  HA2 GLY A 192       6.103  16.805  14.525  1.00 98.61           H  
ATOM   2971  HA3 GLY A 192       4.541  16.634  15.346  1.00 98.61           H  
ATOM   2972  C   GLY A 192       4.879  15.202  13.794  1.00 98.61           C  
ATOM   2973  O   GLY A 192       3.885  14.951  13.117  1.00 98.61           O  
ATOM   2974  N   CYS A 193       5.855  14.324  13.999  1.00 98.38           N  
ATOM   2975  H   CYS A 193       6.621  14.555  14.615  1.00 98.38           H  
ATOM   2976  CA  CYS A 193       5.840  12.970  13.456  1.00 98.38           C  
ATOM   2977  HA  CYS A 193       4.812  12.624  13.348  1.00 98.38           H  
ATOM   2978  C   CYS A 193       6.565  12.035  14.420  1.00 98.38           C  
ATOM   2979  CB  CYS A 193       6.501  12.985  12.071  1.00 98.38           C  
ATOM   2980  HB2 CYS A 193       7.541  13.300  12.156  1.00 98.38           H  
ATOM   2981  HB3 CYS A 193       5.963  13.685  11.432  1.00 98.38           H  
ATOM   2982  O   CYS A 193       7.767  12.184  14.637  1.00 98.38           O  
ATOM   2983  SG  CYS A 193       6.431  11.337  11.319  1.00 98.38           S  
ATOM   2984  HG  CYS A 193       7.339  10.765  12.115  1.00 98.38           H  
ATOM   2985  N   ASP A 194       5.830  11.079  14.973  1.00 97.42           N  
ATOM   2986  H   ASP A 194       4.844  11.045  14.757  1.00 97.42           H  
ATOM   2987  CA  ASP A 194       6.300  10.170  16.007  1.00 97.42           C  
ATOM   2988  HA  ASP A 194       7.363  10.328  16.187  1.00 97.42           H  
ATOM   2989  C   ASP A 194       6.100   8.727  15.531  1.00 97.42           C  
ATOM   2990  CB  ASP A 194       5.567  10.487  17.321  1.00 97.42           C  
ATOM   2991  HB2 ASP A 194       5.846   9.744  18.069  1.00 97.42           H  
ATOM   2992  HB3 ASP A 194       4.490  10.424  17.167  1.00 97.42           H  
ATOM   2993  O   ASP A 194       4.970   8.263  15.339  1.00 97.42           O  
ATOM   2994  CG  ASP A 194       5.940  11.884  17.846  1.00 97.42           C  
ATOM   2995  OD1 ASP A 194       7.093  12.043  18.304  1.00 97.42           O  
ATOM   2996  OD2 ASP A 194       5.120  12.831  17.759  1.00 97.42           O  
ATOM   2997  N   LYS A 195       7.207   8.008  15.318  1.00 94.43           N  
ATOM   2998  H   LYS A 195       8.099   8.438  15.515  1.00 94.43           H  
ATOM   2999  CA  LYS A 195       7.176   6.598  14.911  1.00 94.43           C  
ATOM   3000  HA  LYS A 195       6.524   6.502  14.043  1.00 94.43           H  
ATOM   3001  C   LYS A 195       6.589   5.743  16.033  1.00 94.43           C  
ATOM   3002  CB  LYS A 195       8.582   6.124  14.518  1.00 94.43           C  
ATOM   3003  HB2 LYS A 195       9.005   6.819  13.793  1.00 94.43           H  
ATOM   3004  HB3 LYS A 195       9.225   6.109  15.398  1.00 94.43           H  
ATOM   3005  O   LYS A 195       7.091   5.771  17.154  1.00 94.43           O  
ATOM   3006  CG  LYS A 195       8.525   4.721  13.898  1.00 94.43           C  
ATOM   3007  HG2 LYS A 195       7.843   4.734  13.048  1.00 94.43           H  
ATOM   3008  HG3 LYS A 195       8.152   4.006  14.632  1.00 94.43           H  
ATOM   3009  CD  LYS A 195       9.905   4.264  13.425  1.00 94.43           C  
ATOM   3010  HD2 LYS A 195      10.583   4.192  14.276  1.00 94.43           H  
ATOM   3011  HD3 LYS A 195      10.296   4.988  12.709  1.00 94.43           H  
ATOM   3012  CE  LYS A 195       9.764   2.900  12.748  1.00 94.43           C  
ATOM   3013  HE2 LYS A 195       9.383   2.175  13.466  1.00 94.43           H  
ATOM   3014  HE3 LYS A 195       9.027   2.991  11.950  1.00 94.43           H  
ATOM   3015  NZ  LYS A 195      11.050   2.451  12.179  1.00 94.43           N  
ATOM   3016  HZ1 LYS A 195      10.967   1.608  11.628  1.00 94.43           H  
ATOM   3017  HZ2 LYS A 195      11.789   2.349  12.859  1.00 94.43           H  
ATOM   3018  HZ3 LYS A 195      11.380   3.105  11.483  1.00 94.43           H  
ATOM   3019  N   GLN A 196       5.555   4.973  15.711  1.00 89.44           N  
ATOM   3020  H   GLN A 196       5.237   4.981  14.753  1.00 89.44           H  
ATOM   3021  CA  GLN A 196       4.890   4.059  16.644  1.00 89.44           C  
ATOM   3022  HA  GLN A 196       5.135   4.333  17.670  1.00 89.44           H  
ATOM   3023  C   GLN A 196       5.355   2.615  16.440  1.00 89.44           C  
ATOM   3024  CB  GLN A 196       3.366   4.156  16.466  1.00 89.44           C  
ATOM   3025  HB2 GLN A 196       3.102   3.812  15.466  1.00 89.44           H  
ATOM   3026  HB3 GLN A 196       2.889   3.491  17.186  1.00 89.44           H  
ATOM   3027  O   GLN A 196       5.529   1.883  17.410  1.00 89.44           O  
ATOM   3028  CG  GLN A 196       2.801   5.572  16.654  1.00 89.44           C  
ATOM   3029  HG2 GLN A 196       3.192   6.224  15.874  1.00 89.44           H  
ATOM   3030  HG3 GLN A 196       1.718   5.541  16.538  1.00 89.44           H  
ATOM   3031  CD  GLN A 196       3.119   6.160  18.025  1.00 89.44           C  
ATOM   3032  NE2 GLN A 196       3.707   7.334  18.075  1.00 89.44           N  
ATOM   3033 HE21 GLN A 196       3.967   7.814  17.225  1.00 89.44           H  
ATOM   3034 HE22 GLN A 196       3.878   7.734  18.987  1.00 89.44           H  
ATOM   3035  OE1 GLN A 196       2.840   5.571  19.060  1.00 89.44           O  
ATOM   3036  N   ASP A 197       5.559   2.218  15.181  1.00 86.88           N  
ATOM   3037  H   ASP A 197       5.406   2.880  14.434  1.00 86.88           H  
ATOM   3038  CA  ASP A 197       6.054   0.900  14.775  1.00 86.88           C  
ATOM   3039  HA  ASP A 197       6.833   0.587  15.470  1.00 86.88           H  
ATOM   3040  C   ASP A 197       6.665   0.982  13.360  1.00 86.88           C  
ATOM   3041  CB  ASP A 197       4.900  -0.125  14.832  1.00 86.88           C  
ATOM   3042  HB2 ASP A 197       4.164   0.192  15.570  1.00 86.88           H  
ATOM   3043  HB3 ASP A 197       4.401  -0.163  13.864  1.00 86.88           H  
ATOM   3044  O   ASP A 197       6.702   2.055  12.750  1.00 86.88           O  
ATOM   3045  CG  ASP A 197       5.374  -1.534  15.214  1.00 86.88           C  
ATOM   3046  OD1 ASP A 197       6.543  -1.861  14.902  1.00 86.88           O  
ATOM   3047  OD2 ASP A 197       4.564  -2.263  15.832  1.00 86.88           O  
ATOM   3048  N   VAL A 198       7.157  -0.132  12.818  1.00 86.28           N  
ATOM   3049  H   VAL A 198       7.079  -0.981  13.359  1.00 86.28           H  
ATOM   3050  CA  VAL A 198       7.606  -0.227  11.419  1.00 86.28           C  
ATOM   3051  HA  VAL A 198       8.422   0.479  11.262  1.00 86.28           H  
ATOM   3052  C   VAL A 198       6.458   0.153  10.480  1.00 86.28           C  
ATOM   3053  CB  VAL A 198       8.131  -1.636  11.087  1.00 86.28           C  
ATOM   3054  HB  VAL A 198       7.342  -2.369  11.254  1.00 86.28           H  
ATOM   3055  O   VAL A 198       5.414  -0.494  10.465  1.00 86.28           O  
ATOM   3056  CG1 VAL A 198       8.587  -1.725   9.625  1.00 86.28           C  
ATOM   3057 HG11 VAL A 198       7.741  -1.598   8.949  1.00 86.28           H  
ATOM   3058 HG12 VAL A 198       9.020  -2.705   9.428  1.00 86.28           H  
ATOM   3059 HG13 VAL A 198       9.341  -0.969   9.408  1.00 86.28           H  
ATOM   3060  CG2 VAL A 198       9.326  -1.991  11.981  1.00 86.28           C  
ATOM   3061 HG21 VAL A 198      10.130  -1.268  11.840  1.00 86.28           H  
ATOM   3062 HG22 VAL A 198       9.021  -2.011  13.028  1.00 86.28           H  
ATOM   3063 HG23 VAL A 198       9.693  -2.982  11.715  1.00 86.28           H  
ATOM   3064  N   GLY A 199       6.641   1.231   9.714  1.00 89.75           N  
ATOM   3065  H   GLY A 199       7.528   1.713   9.757  1.00 89.75           H  
ATOM   3066  CA  GLY A 199       5.625   1.742   8.793  1.00 89.75           C  
ATOM   3067  HA2 GLY A 199       5.263   0.918   8.178  1.00 89.75           H  
ATOM   3068  HA3 GLY A 199       6.086   2.478   8.134  1.00 89.75           H  
ATOM   3069  C   GLY A 199       4.406   2.396   9.454  1.00 89.75           C  
ATOM   3070  O   GLY A 199       3.482   2.752   8.730  1.00 89.75           O  
ATOM   3071  N   ILE A 200       4.381   2.581  10.782  1.00 90.82           N  
ATOM   3072  H   ILE A 200       5.186   2.295  11.321  1.00 90.82           H  
ATOM   3073  CA  ILE A 200       3.245   3.173  11.509  1.00 90.82           C  
ATOM   3074  HA  ILE A 200       2.487   3.469  10.784  1.00 90.82           H  
ATOM   3075  C   ILE A 200       3.690   4.431  12.257  1.00 90.82           C  
ATOM   3076  CB  ILE A 200       2.565   2.167  12.468  1.00 90.82           C  
ATOM   3077  HB  ILE A 200       3.261   1.932  13.273  1.00 90.82           H  
ATOM   3078  O   ILE A 200       4.590   4.382  13.099  1.00 90.82           O  
ATOM   3079  CG1 ILE A 200       2.206   0.850  11.740  1.00 90.82           C  
ATOM   3080 HG12 ILE A 200       1.584   1.068  10.872  1.00 90.82           H  
ATOM   3081 HG13 ILE A 200       3.124   0.383  11.383  1.00 90.82           H  
ATOM   3082  CG2 ILE A 200       1.306   2.811  13.089  1.00 90.82           C  
ATOM   3083 HG21 ILE A 200       0.868   2.144  13.833  1.00 90.82           H  
ATOM   3084 HG22 ILE A 200       1.551   3.744  13.596  1.00 90.82           H  
ATOM   3085 HG23 ILE A 200       0.573   3.014  12.309  1.00 90.82           H  
ATOM   3086  CD1 ILE A 200       1.488  -0.194  12.604  1.00 90.82           C  
ATOM   3087 HD11 ILE A 200       2.040  -0.359  13.530  1.00 90.82           H  
ATOM   3088 HD12 ILE A 200       0.473   0.133  12.830  1.00 90.82           H  
ATOM   3089 HD13 ILE A 200       1.430  -1.132  12.053  1.00 90.82           H  
ATOM   3090  N   TYR A 201       3.019   5.554  11.996  1.00 94.16           N  
ATOM   3091  H   TYR A 201       2.276   5.519  11.314  1.00 94.16           H  
ATOM   3092  CA  TYR A 201       3.358   6.856  12.573  1.00 94.16           C  
ATOM   3093  HA  TYR A 201       4.034   6.716  13.416  1.00 94.16           H  
ATOM   3094  C   TYR A 201       2.120   7.577  13.100  1.00 94.16           C  
ATOM   3095  CB  TYR A 201       4.090   7.724  11.537  1.00 94.16           C  
ATOM   3096  HB2 TYR A 201       3.440   7.871  10.674  1.00 94.16           H  
ATOM   3097  HB3 TYR A 201       4.272   8.706  11.972  1.00 94.16           H  
ATOM   3098  O   TYR A 201       1.035   7.474  12.532  1.00 94.16           O  
ATOM   3099  CG  TYR A 201       5.414   7.151  11.062  1.00 94.16           C  
ATOM   3100  CD1 TYR A 201       6.629   7.635  11.587  1.00 94.16           C  
ATOM   3101  HD1 TYR A 201       6.617   8.431  12.317  1.00 94.16           H  
ATOM   3102  CD2 TYR A 201       5.428   6.130  10.091  1.00 94.16           C  
ATOM   3103  HD2 TYR A 201       4.500   5.768   9.674  1.00 94.16           H  
ATOM   3104  CE1 TYR A 201       7.856   7.076  11.172  1.00 94.16           C  
ATOM   3105  HE1 TYR A 201       8.792   7.449  11.560  1.00 94.16           H  
ATOM   3106  CE2 TYR A 201       6.648   5.560   9.688  1.00 94.16           C  
ATOM   3107  HE2 TYR A 201       6.670   4.762   8.961  1.00 94.16           H  
ATOM   3108  OH  TYR A 201       9.008   5.410   9.846  1.00 94.16           O  
ATOM   3109  HH  TYR A 201       9.822   5.610  10.314  1.00 94.16           H  
ATOM   3110  CZ  TYR A 201       7.860   6.017  10.240  1.00 94.16           C  
ATOM   3111  N   ALA A 202       2.306   8.348  14.167  1.00 95.35           N  
ATOM   3112  H   ALA A 202       3.235   8.403  14.559  1.00 95.35           H  
ATOM   3113  CA  ALA A 202       1.366   9.370  14.601  1.00 95.35           C  
ATOM   3114  HA  ALA A 202       0.392   9.193  14.144  1.00 95.35           H  
ATOM   3115  C   ALA A 202       1.879  10.735  14.128  1.00 95.35           C  
ATOM   3116  CB  ALA A 202       1.193   9.282  16.119  1.00 95.35           C  
ATOM   3117  HB1 ALA A 202       0.868   8.280  16.401  1.00 95.35           H  
ATOM   3118  HB2 ALA A 202       2.132   9.517  16.619  1.00 95.35           H  
ATOM   3119  HB3 ALA A 202       0.438   9.998  16.444  1.00 95.35           H  
ATOM   3120  O   ALA A 202       3.069  11.029  14.266  1.00 95.35           O  
ATOM   3121  N   ILE A 203       1.013  11.553  13.533  1.00 98.12           N  
ATOM   3122  H   ILE A 203       0.052  11.254  13.443  1.00 98.12           H  
ATOM   3123  CA  ILE A 203       1.379  12.869  13.006  1.00 98.12           C  
ATOM   3124  HA  ILE A 203       2.400  13.082  13.324  1.00 98.12           H  
ATOM   3125  C   ILE A 203       0.516  13.974  13.598  1.00 98.12           C  
ATOM   3126  CB  ILE A 203       1.377  12.923  11.462  1.00 98.12           C  
ATOM   3127  HB  ILE A 203       1.751  13.908  11.183  1.00 98.12           H  
ATOM   3128  O   ILE A 203      -0.665  13.785  13.875  1.00 98.12           O  
ATOM   3129  CG1 ILE A 203      -0.041  12.793  10.862  1.00 98.12           C  
ATOM   3130 HG12 ILE A 203      -0.727  13.477  11.362  1.00 98.12           H  
ATOM   3131 HG13 ILE A 203      -0.413  11.782  11.027  1.00 98.12           H  
ATOM   3132  CG2 ILE A 203       2.366  11.886  10.895  1.00 98.12           C  
ATOM   3133 HG21 ILE A 203       2.506  12.031   9.824  1.00 98.12           H  
ATOM   3134 HG22 ILE A 203       3.335  12.001  11.381  1.00 98.12           H  
ATOM   3135 HG23 ILE A 203       2.004  10.875  11.077  1.00 98.12           H  
ATOM   3136  CD1 ILE A 203      -0.108  13.136   9.370  1.00 98.12           C  
ATOM   3137 HD11 ILE A 203       0.152  14.185   9.223  1.00 98.12           H  
ATOM   3138 HD12 ILE A 203      -1.119  12.969   9.001  1.00 98.12           H  
ATOM   3139 HD13 ILE A 203       0.587  12.521   8.798  1.00 98.12           H  
ATOM   3140  N   ARG A 204       1.094  15.168  13.705  1.00 98.71           N  
ATOM   3141  H   ARG A 204       2.067  15.225  13.440  1.00 98.71           H  
ATOM   3142  CA  ARG A 204       0.400  16.396  14.104  1.00 98.71           C  
ATOM   3143  HA  ARG A 204      -0.608  16.149  14.437  1.00 98.71           H  
ATOM   3144  C   ARG A 204       0.279  17.323  12.909  1.00 98.71           C  
ATOM   3145  CB  ARG A 204       1.134  17.050  15.282  1.00 98.71           C  
ATOM   3146  HB2 ARG A 204       0.745  18.055  15.444  1.00 98.71           H  
ATOM   3147  HB3 ARG A 204       2.199  17.118  15.058  1.00 98.71           H  
ATOM   3148  O   ARG A 204       1.296  17.692  12.314  1.00 98.71           O  
ATOM   3149  CG  ARG A 204       0.918  16.228  16.556  1.00 98.71           C  
ATOM   3150  HG2 ARG A 204       1.088  15.173  16.342  1.00 98.71           H  
ATOM   3151  HG3 ARG A 204      -0.119  16.345  16.872  1.00 98.71           H  
ATOM   3152  CD  ARG A 204       1.830  16.654  17.709  1.00 98.71           C  
ATOM   3153  HD2 ARG A 204       1.948  17.738  17.693  1.00 98.71           H  
ATOM   3154  HD3 ARG A 204       1.335  16.369  18.638  1.00 98.71           H  
ATOM   3155  NE  ARG A 204       3.129  15.955  17.654  1.00 98.71           N  
ATOM   3156  HE  ARG A 204       3.069  14.975  17.416  1.00 98.71           H  
ATOM   3157  NH1 ARG A 204       4.394  17.499  18.770  1.00 98.71           N  
ATOM   3158 HH11 ARG A 204       3.551  18.044  18.881  1.00 98.71           H  
ATOM   3159 HH12 ARG A 204       5.276  17.767  19.182  1.00 98.71           H  
ATOM   3160  NH2 ARG A 204       5.319  15.570  18.102  1.00 98.71           N  
ATOM   3161 HH21 ARG A 204       5.175  14.597  17.871  1.00 98.71           H  
ATOM   3162 HH22 ARG A 204       6.182  15.772  18.587  1.00 98.71           H  
ATOM   3163  CZ  ARG A 204       4.274  16.344  18.172  1.00 98.71           C  
ATOM   3164  N   VAL A 205      -0.954  17.703  12.583  1.00 98.50           N  
ATOM   3165  H   VAL A 205      -1.719  17.324  13.121  1.00 98.50           H  
ATOM   3166  CA  VAL A 205      -1.290  18.599  11.464  1.00 98.50           C  
ATOM   3167  HA  VAL A 205      -0.390  19.124  11.143  1.00 98.50           H  
ATOM   3168  C   VAL A 205      -2.302  19.648  11.947  1.00 98.50           C  
ATOM   3169  CB  VAL A 205      -1.814  17.818  10.238  1.00 98.50           C  
ATOM   3170  HB  VAL A 205      -2.829  17.463  10.417  1.00 98.50           H  
ATOM   3171  O   VAL A 205      -3.487  19.547  11.629  1.00 98.50           O  
ATOM   3172  CG1 VAL A 205      -1.804  18.744   9.016  1.00 98.50           C  
ATOM   3173 HG11 VAL A 205      -2.110  18.194   8.126  1.00 98.50           H  
ATOM   3174 HG12 VAL A 205      -0.802  19.141   8.853  1.00 98.50           H  
ATOM   3175 HG13 VAL A 205      -2.489  19.579   9.162  1.00 98.50           H  
ATOM   3176  CG2 VAL A 205      -0.964  16.590   9.899  1.00 98.50           C  
ATOM   3177 HG21 VAL A 205       0.074  16.884   9.745  1.00 98.50           H  
ATOM   3178 HG22 VAL A 205      -1.026  15.858  10.705  1.00 98.50           H  
ATOM   3179 HG23 VAL A 205      -1.346  16.120   8.993  1.00 98.50           H  
ATOM   3180  N   PRO A 206      -1.879  20.625  12.770  1.00 98.40           N  
ATOM   3181  CA  PRO A 206      -2.798  21.588  13.377  1.00 98.40           C  
ATOM   3182  HA  PRO A 206      -3.505  21.060  14.017  1.00 98.40           H  
ATOM   3183  C   PRO A 206      -3.609  22.365  12.333  1.00 98.40           C  
ATOM   3184  CB  PRO A 206      -1.928  22.501  14.247  1.00 98.40           C  
ATOM   3185  HB2 PRO A 206      -2.270  23.536  14.225  1.00 98.40           H  
ATOM   3186  HB3 PRO A 206      -1.933  22.128  15.271  1.00 98.40           H  
ATOM   3187  O   PRO A 206      -4.803  22.559  12.528  1.00 98.40           O  
ATOM   3188  CG  PRO A 206      -0.523  22.358  13.663  1.00 98.40           C  
ATOM   3189  HG2 PRO A 206      -0.396  23.071  12.849  1.00 98.40           H  
ATOM   3190  HG3 PRO A 206       0.246  22.511  14.421  1.00 98.40           H  
ATOM   3191  CD  PRO A 206      -0.501  20.930  13.122  1.00 98.40           C  
ATOM   3192  HD2 PRO A 206       0.151  20.879  12.250  1.00 98.40           H  
ATOM   3193  HD3 PRO A 206      -0.162  20.243  13.897  1.00 98.40           H  
ATOM   3194  N   GLU A 207      -3.019  22.696  11.181  1.00 97.73           N  
ATOM   3195  H   GLU A 207      -2.028  22.533  11.072  1.00 97.73           H  
ATOM   3196  CA  GLU A 207      -3.709  23.411  10.102  1.00 97.73           C  
ATOM   3197  HA  GLU A 207      -4.115  24.343  10.496  1.00 97.73           H  
ATOM   3198  C   GLU A 207      -4.889  22.619   9.506  1.00 97.73           C  
ATOM   3199  CB  GLU A 207      -2.708  23.743   8.981  1.00 97.73           C  
ATOM   3200  HB2 GLU A 207      -3.259  24.265   8.198  1.00 97.73           H  
ATOM   3201  HB3 GLU A 207      -2.318  22.822   8.548  1.00 97.73           H  
ATOM   3202  O   GLU A 207      -5.883  23.211   9.086  1.00 97.73           O  
ATOM   3203  CG  GLU A 207      -1.540  24.652   9.402  1.00 97.73           C  
ATOM   3204  HG2 GLU A 207      -1.298  25.284   8.548  1.00 97.73           H  
ATOM   3205  HG3 GLU A 207      -1.858  25.311  10.210  1.00 97.73           H  
ATOM   3206  CD  GLU A 207      -0.260  23.904   9.813  1.00 97.73           C  
ATOM   3207  OE1 GLU A 207       0.844  24.450   9.558  1.00 97.73           O  
ATOM   3208  OE2 GLU A 207      -0.335  22.772  10.341  1.00 97.73           O  
ATOM   3209  N   LEU A 208      -4.811  21.281   9.486  1.00 97.88           N  
ATOM   3210  H   LEU A 208      -4.024  20.848   9.948  1.00 97.88           H  
ATOM   3211  CA  LEU A 208      -5.934  20.434   9.070  1.00 97.88           C  
ATOM   3212  HA  LEU A 208      -6.324  20.809   8.124  1.00 97.88           H  
ATOM   3213  C   LEU A 208      -7.062  20.509  10.103  1.00 97.88           C  
ATOM   3214  CB  LEU A 208      -5.458  18.978   8.884  1.00 97.88           C  
ATOM   3215  HB2 LEU A 208      -4.732  18.941   8.072  1.00 97.88           H  
ATOM   3216  HB3 LEU A 208      -4.960  18.660   9.800  1.00 97.88           H  
ATOM   3217  O   LEU A 208      -8.225  20.654   9.731  1.00 97.88           O  
ATOM   3218  CG  LEU A 208      -6.592  17.972   8.602  1.00 97.88           C  
ATOM   3219  HG  LEU A 208      -7.386  18.081   9.341  1.00 97.88           H  
ATOM   3220  CD1 LEU A 208      -7.191  18.163   7.210  1.00 97.88           C  
ATOM   3221 HD11 LEU A 208      -7.985  17.431   7.062  1.00 97.88           H  
ATOM   3222 HD12 LEU A 208      -6.421  18.012   6.453  1.00 97.88           H  
ATOM   3223 HD13 LEU A 208      -7.611  19.165   7.124  1.00 97.88           H  
ATOM   3224  CD2 LEU A 208      -6.076  16.540   8.723  1.00 97.88           C  
ATOM   3225 HD21 LEU A 208      -5.733  16.370   9.743  1.00 97.88           H  
ATOM   3226 HD22 LEU A 208      -6.882  15.839   8.505  1.00 97.88           H  
ATOM   3227 HD23 LEU A 208      -5.249  16.364   8.035  1.00 97.88           H  
ATOM   3228  N   LEU A 209      -6.720  20.393  11.389  1.00 97.60           N  
ATOM   3229  H   LEU A 209      -5.738  20.350  11.621  1.00 97.60           H  
ATOM   3230  CA  LEU A 209      -7.700  20.397  12.475  1.00 97.60           C  
ATOM   3231  HA  LEU A 209      -8.467  19.654  12.259  1.00 97.60           H  
ATOM   3232  C   LEU A 209      -8.415  21.749  12.570  1.00 97.60           C  
ATOM   3233  CB  LEU A 209      -7.017  20.039  13.807  1.00 97.60           C  
ATOM   3234  HB2 LEU A 209      -6.267  20.798  14.027  1.00 97.60           H  
ATOM   3235  HB3 LEU A 209      -7.769  20.081  14.595  1.00 97.60           H  
ATOM   3236  O   LEU A 209      -9.635  21.776  12.712  1.00 97.60           O  
ATOM   3237  CG  LEU A 209      -6.341  18.656  13.849  1.00 97.60           C  
ATOM   3238  HG  LEU A 209      -5.550  18.616  13.100  1.00 97.60           H  
ATOM   3239  CD1 LEU A 209      -5.707  18.455  15.223  1.00 97.60           C  
ATOM   3240 HD11 LEU A 209      -5.165  17.510  15.236  1.00 97.60           H  
ATOM   3241 HD12 LEU A 209      -6.476  18.430  15.994  1.00 97.60           H  
ATOM   3242 HD13 LEU A 209      -5.006  19.263  15.434  1.00 97.60           H  
ATOM   3243  CD2 LEU A 209      -7.310  17.499  13.594  1.00 97.60           C  
ATOM   3244 HD21 LEU A 209      -8.129  17.536  14.312  1.00 97.60           H  
ATOM   3245 HD22 LEU A 209      -6.779  16.554  13.714  1.00 97.60           H  
ATOM   3246 HD23 LEU A 209      -7.703  17.550  12.578  1.00 97.60           H  
ATOM   3247  N   GLU A 210      -7.683  22.854  12.409  1.00 97.39           N  
ATOM   3248  H   GLU A 210      -6.682  22.761  12.321  1.00 97.39           H  
ATOM   3249  CA  GLU A 210      -8.250  24.204  12.319  1.00 97.39           C  
ATOM   3250  HA  GLU A 210      -8.797  24.431  13.234  1.00 97.39           H  
ATOM   3251  C   GLU A 210      -9.258  24.287  11.161  1.00 97.39           C  
ATOM   3252  CB  GLU A 210      -7.116  25.235  12.159  1.00 97.39           C  
ATOM   3253  HB2 GLU A 210      -7.546  26.190  11.858  1.00 97.39           H  
ATOM   3254  HB3 GLU A 210      -6.440  24.896  11.374  1.00 97.39           H  
ATOM   3255  O   GLU A 210     -10.429  24.606  11.388  1.00 97.39           O  
ATOM   3256  CG  GLU A 210      -6.333  25.445  13.471  1.00 97.39           C  
ATOM   3257  HG2 GLU A 210      -6.999  25.918  14.193  1.00 97.39           H  
ATOM   3258  HG3 GLU A 210      -6.052  24.475  13.880  1.00 97.39           H  
ATOM   3259  CD  GLU A 210      -5.061  26.304  13.321  1.00 97.39           C  
ATOM   3260  OE1 GLU A 210      -4.329  26.421  14.334  1.00 97.39           O  
ATOM   3261  OE2 GLU A 210      -4.805  26.840  12.219  1.00 97.39           O  
ATOM   3262  N   ALA A 211      -8.859  23.866   9.954  1.00 96.35           N  
ATOM   3263  H   ALA A 211      -7.895  23.588   9.840  1.00 96.35           H  
ATOM   3264  CA  ALA A 211      -9.709  23.894   8.761  1.00 96.35           C  
ATOM   3265  HA  ALA A 211     -10.048  24.919   8.612  1.00 96.35           H  
ATOM   3266  C   ALA A 211     -10.965  23.008   8.865  1.00 96.35           C  
ATOM   3267  CB  ALA A 211      -8.852  23.482   7.558  1.00 96.35           C  
ATOM   3268  HB1 ALA A 211      -8.005  24.161   7.468  1.00 96.35           H  
ATOM   3269  HB2 ALA A 211      -9.448  23.535   6.647  1.00 96.35           H  
ATOM   3270  HB3 ALA A 211      -8.479  22.466   7.689  1.00 96.35           H  
ATOM   3271  O   ALA A 211     -11.963  23.265   8.194  1.00 96.35           O  
ATOM   3272  N   MET A 212     -10.941  21.955   9.686  1.00 96.41           N  
ATOM   3273  H   MET A 212     -10.078  21.757  10.173  1.00 96.41           H  
ATOM   3274  CA  MET A 212     -12.116  21.118   9.951  1.00 96.41           C  
ATOM   3275  HA  MET A 212     -12.624  20.911   9.009  1.00 96.41           H  
ATOM   3276  C   MET A 212     -13.146  21.803  10.860  1.00 96.41           C  
ATOM   3277  CB  MET A 212     -11.677  19.783  10.567  1.00 96.41           C  
ATOM   3278  HB2 MET A 212     -11.004  19.964  11.405  1.00 96.41           H  
ATOM   3279  HB3 MET A 212     -12.559  19.268  10.946  1.00 96.41           H  
ATOM   3280  O   MET A 212     -14.316  21.414  10.826  1.00 96.41           O  
ATOM   3281  CG  MET A 212     -10.986  18.876   9.545  1.00 96.41           C  
ATOM   3282  HG2 MET A 212     -11.707  18.613   8.770  1.00 96.41           H  
ATOM   3283  HG3 MET A 212     -10.178  19.425   9.063  1.00 96.41           H  
ATOM   3284  SD  MET A 212     -10.290  17.355  10.249  1.00 96.41           S  
ATOM   3285  CE  MET A 212     -11.805  16.455  10.663  1.00 96.41           C  
ATOM   3286  HE1 MET A 212     -12.409  17.051  11.349  1.00 96.41           H  
ATOM   3287  HE2 MET A 212     -12.370  16.248   9.755  1.00 96.41           H  
ATOM   3288  HE3 MET A 212     -11.548  15.516  11.152  1.00 96.41           H  
ATOM   3289  N   THR A 213     -12.733  22.783  11.671  1.00 91.82           N  
ATOM   3290  H   THR A 213     -11.762  23.056  11.625  1.00 91.82           H  
ATOM   3291  CA  THR A 213     -13.596  23.456  12.661  1.00 91.82           C  
ATOM   3292  HA  THR A 213     -14.467  22.826  12.838  1.00 91.82           H  
ATOM   3293  C   THR A 213     -14.169  24.805  12.218  1.00 91.82           C  
ATOM   3294  CB  THR A 213     -12.895  23.617  14.017  1.00 91.82           C  
ATOM   3295  HB  THR A 213     -13.589  24.105  14.701  1.00 91.82           H  
ATOM   3296  O   THR A 213     -15.182  25.216  12.783  1.00 91.82           O  
ATOM   3297  CG2 THR A 213     -12.522  22.272  14.644  1.00 91.82           C  
ATOM   3298 HG21 THR A 213     -13.410  21.647  14.740  1.00 91.82           H  
ATOM   3299 HG22 THR A 213     -12.091  22.446  15.630  1.00 91.82           H  
ATOM   3300 HG23 THR A 213     -11.786  21.757  14.027  1.00 91.82           H  
ATOM   3301  OG1 THR A 213     -11.725  24.400  13.945  1.00 91.82           O  
ATOM   3302  HG1 THR A 213     -11.404  24.438  13.042  1.00 91.82           H  
ATOM   3303  N   GLU A 214     -13.575  25.464  11.217  1.00 83.38           N  
ATOM   3304  H   GLU A 214     -12.733  25.075  10.818  1.00 83.38           H  
ATOM   3305  CA  GLU A 214     -14.088  26.707  10.600  1.00 83.38           C  
ATOM   3306  HA  GLU A 214     -14.431  27.391  11.375  1.00 83.38           H  
ATOM   3307  C   GLU A 214     -15.288  26.456   9.685  1.00 83.38           C  
ATOM   3308  CB  GLU A 214     -12.978  27.391   9.780  1.00 83.38           C  
ATOM   3309  HB2 GLU A 214     -12.598  26.688   9.039  1.00 83.38           H  
ATOM   3310  HB3 GLU A 214     -13.423  28.233   9.251  1.00 83.38           H  
ATOM   3311  O   GLU A 214     -16.366  27.058   9.876  1.00 83.38           O  
ATOM   3312  CG  GLU A 214     -11.801  27.927  10.611  1.00 83.38           C  
ATOM   3313  HG2 GLU A 214     -11.314  27.098  11.124  1.00 83.38           H  
ATOM   3314  HG3 GLU A 214     -12.201  28.602  11.368  1.00 83.38           H  
ATOM   3315  CD  GLU A 214     -10.757  28.682   9.758  1.00 83.38           C  
ATOM   3316  OE1 GLU A 214      -9.935  29.407  10.366  1.00 83.38           O  
ATOM   3317  OE2 GLU A 214     -10.797  28.595   8.504  1.00 83.38           O  
ATOM   3318  OXT GLU A 214     -15.145  25.619   8.770  1.00 83.38           O  
TER    3319      GLU A 214                                                       
ATOM   3319  N   SER B   1     -14.228   0.138  29.824  1.00 19.87           N  
ATOM   3320  H   SER B   1     -13.409   0.720  29.724  1.00 19.87           H  
ATOM   3321  H2  SER B   1     -14.385  -0.070  30.800  1.00 19.87           H  
ATOM   3322  H3  SER B   1     -14.070  -0.721  29.317  1.00 19.87           H  
ATOM   3323  CA  SER B   1     -15.388   0.849  29.258  1.00 19.87           C  
ATOM   3324  HA  SER B   1     -16.273   0.213  29.273  1.00 19.87           H  
ATOM   3325  C   SER B   1     -15.054   1.198  27.822  1.00 19.87           C  
ATOM   3326  CB  SER B   1     -15.678   2.130  30.049  1.00 19.87           C  
ATOM   3327  HB2 SER B   1     -14.832   2.814  29.990  1.00 19.87           H  
ATOM   3328  HB3 SER B   1     -15.873   1.885  31.093  1.00 19.87           H  
ATOM   3329  O   SER B   1     -14.134   1.970  27.621  1.00 19.87           O  
ATOM   3330  OG  SER B   1     -16.819   2.734  29.496  1.00 19.87           O  
ATOM   3331  HG  SER B   1     -16.948   3.612  29.861  1.00 19.87           H  
ATOM   3332  N   ILE B   2     -15.536   0.444  26.837  1.00 17.63           N  
ATOM   3333  H   ILE B   2     -15.802   0.989  26.030  1.00 17.63           H  
ATOM   3334  CA  ILE B   2     -14.729  -0.743  26.482  1.00 17.63           C  
ATOM   3335  HA  ILE B   2     -14.292  -1.160  27.389  1.00 17.63           H  
ATOM   3336  C   ILE B   2     -13.555  -0.298  25.595  1.00 17.63           C  
ATOM   3337  CB  ILE B   2     -15.547  -1.876  25.818  1.00 17.63           C  
ATOM   3338  HB  ILE B   2     -15.641  -1.669  24.752  1.00 17.63           H  
ATOM   3339  O   ILE B   2     -12.403  -0.517  25.960  1.00 17.63           O  
ATOM   3340  CG1 ILE B   2     -16.974  -2.018  26.393  1.00 17.63           C  
ATOM   3341 HG12 ILE B   2     -16.922  -2.232  27.461  1.00 17.63           H  
ATOM   3342 HG13 ILE B   2     -17.514  -1.081  26.255  1.00 17.63           H  
ATOM   3343  CG2 ILE B   2     -14.749  -3.182  25.999  1.00 17.63           C  
ATOM   3344 HG21 ILE B   2     -14.739  -3.490  27.045  1.00 17.63           H  
ATOM   3345 HG22 ILE B   2     -15.193  -3.978  25.402  1.00 17.63           H  
ATOM   3346 HG23 ILE B   2     -13.725  -3.057  25.649  1.00 17.63           H  
ATOM   3347  CD1 ILE B   2     -17.806  -3.107  25.705  1.00 17.63           C  
ATOM   3348 HD11 ILE B   2     -17.805  -2.952  24.626  1.00 17.63           H  
ATOM   3349 HD12 ILE B   2     -18.834  -3.057  26.066  1.00 17.63           H  
ATOM   3350 HD13 ILE B   2     -17.410  -4.096  25.935  1.00 17.63           H  
ATOM   3351  N   PHE B   3     -13.900   0.422  24.521  1.00 18.79           N  
ATOM   3352  H   PHE B   3     -14.879   0.422  24.274  1.00 18.79           H  
ATOM   3353  CA  PHE B   3     -13.090   1.329  23.708  1.00 18.79           C  
ATOM   3354  HA  PHE B   3     -12.194   0.822  23.350  1.00 18.79           H  
ATOM   3355  C   PHE B   3     -12.740   2.550  24.555  1.00 18.79           C  
ATOM   3356  CB  PHE B   3     -13.943   1.836  22.509  1.00 18.79           C  
ATOM   3357  HB2 PHE B   3     -14.399   2.802  22.727  1.00 18.79           H  
ATOM   3358  HB3 PHE B   3     -13.266   2.020  21.675  1.00 18.79           H  
ATOM   3359  O   PHE B   3     -13.676   3.231  24.972  1.00 18.79           O  
ATOM   3360  CG  PHE B   3     -15.078   0.943  22.039  1.00 18.79           C  
ATOM   3361  CD1 PHE B   3     -14.892   0.146  20.898  1.00 18.79           C  
ATOM   3362  HD1 PHE B   3     -13.960   0.178  20.353  1.00 18.79           H  
ATOM   3363  CD2 PHE B   3     -16.321   0.925  22.711  1.00 18.79           C  
ATOM   3364  HD2 PHE B   3     -16.494   1.587  23.546  1.00 18.79           H  
ATOM   3365  CE1 PHE B   3     -15.926  -0.686  20.444  1.00 18.79           C  
ATOM   3366  HE1 PHE B   3     -15.787  -1.281  19.553  1.00 18.79           H  
ATOM   3367  CE2 PHE B   3     -17.348   0.072  22.268  1.00 18.79           C  
ATOM   3368  HE2 PHE B   3     -18.306   0.065  22.767  1.00 18.79           H  
ATOM   3369  CZ  PHE B   3     -17.149  -0.734  21.133  1.00 18.79           C  
ATOM   3370  HZ  PHE B   3     -17.946  -1.365  20.769  1.00 18.79           H  
ATOM   3371  N   PRO B   4     -11.490   2.938  24.835  1.00 25.34           N  
ATOM   3372  CA  PRO B   4     -11.330   4.323  25.256  1.00 25.34           C  
ATOM   3373  HA  PRO B   4     -12.004   4.583  26.072  1.00 25.34           H  
ATOM   3374  C   PRO B   4     -11.685   5.136  24.000  1.00 25.34           C  
ATOM   3375  CB  PRO B   4      -9.892   4.430  25.736  1.00 25.34           C  
ATOM   3376  HB2 PRO B   4      -9.486   5.432  25.592  1.00 25.34           H  
ATOM   3377  HB3 PRO B   4      -9.837   4.137  26.784  1.00 25.34           H  
ATOM   3378  O   PRO B   4     -11.080   4.901  22.959  1.00 25.34           O  
ATOM   3379  CG  PRO B   4      -9.179   3.395  24.874  1.00 25.34           C  
ATOM   3380  HG2 PRO B   4      -8.858   3.902  23.964  1.00 25.34           H  
ATOM   3381  HG3 PRO B   4      -8.339   2.955  25.413  1.00 25.34           H  
ATOM   3382  CD  PRO B   4     -10.219   2.338  24.490  1.00 25.34           C  
ATOM   3383  HD2 PRO B   4     -10.167   2.123  23.423  1.00 25.34           H  
ATOM   3384  HD3 PRO B   4     -10.074   1.430  25.075  1.00 25.34           H  
ATOM   3385  N   ILE B   5     -12.740   5.955  24.026  1.00 26.15           N  
ATOM   3386  H   ILE B   5     -13.286   5.994  24.875  1.00 26.15           H  
ATOM   3387  CA  ILE B   5     -13.298   6.589  22.806  1.00 26.15           C  
ATOM   3388  HA  ILE B   5     -13.772   5.822  22.194  1.00 26.15           H  
ATOM   3389  C   ILE B   5     -12.170   7.252  21.985  1.00 26.15           C  
ATOM   3390  CB  ILE B   5     -14.349   7.678  23.172  1.00 26.15           C  
ATOM   3391  HB  ILE B   5     -13.808   8.596  23.400  1.00 26.15           H  
ATOM   3392  O   ILE B   5     -11.218   7.743  22.586  1.00 26.15           O  
ATOM   3393  CG1 ILE B   5     -15.220   7.361  24.412  1.00 26.15           C  
ATOM   3394 HG12 ILE B   5     -14.577   7.171  25.272  1.00 26.15           H  
ATOM   3395 HG13 ILE B   5     -15.813   6.466  24.225  1.00 26.15           H  
ATOM   3396  CG2 ILE B   5     -15.282   7.958  21.982  1.00 26.15           C  
ATOM   3397 HG21 ILE B   5     -15.962   7.119  21.827  1.00 26.15           H  
ATOM   3398 HG22 ILE B   5     -14.739   8.105  21.048  1.00 26.15           H  
ATOM   3399 HG23 ILE B   5     -15.871   8.861  22.142  1.00 26.15           H  
ATOM   3400  CD1 ILE B   5     -16.151   8.511  24.825  1.00 26.15           C  
ATOM   3401 HD11 ILE B   5     -16.600   8.279  25.790  1.00 26.15           H  
ATOM   3402 HD12 ILE B   5     -16.955   8.636  24.099  1.00 26.15           H  
ATOM   3403 HD13 ILE B   5     -15.586   9.439  24.913  1.00 26.15           H  
ATOM   3404  N   GLU B   6     -12.285   7.485  20.682  1.00 26.83           N  
ATOM   3405  H   GLU B   6     -11.743   8.276  20.366  1.00 26.83           H  
ATOM   3406  CA  GLU B   6     -12.188   6.469  19.640  1.00 26.83           C  
ATOM   3407  HA  GLU B   6     -12.516   5.486  19.977  1.00 26.83           H  
ATOM   3408  C   GLU B   6     -10.695   6.446  19.329  1.00 26.83           C  
ATOM   3409  CB  GLU B   6     -12.989   6.903  18.401  1.00 26.83           C  
ATOM   3410  HB2 GLU B   6     -12.598   6.389  17.523  1.00 26.83           H  
ATOM   3411  HB3 GLU B   6     -12.853   7.975  18.255  1.00 26.83           H  
ATOM   3412  O   GLU B   6     -10.150   7.441  18.856  1.00 26.83           O  
ATOM   3413  CG  GLU B   6     -14.484   6.563  18.525  1.00 26.83           C  
ATOM   3414  HG2 GLU B   6     -14.780   6.575  19.574  1.00 26.83           H  
ATOM   3415  HG3 GLU B   6     -14.637   5.541  18.179  1.00 26.83           H  
ATOM   3416  CD  GLU B   6     -15.373   7.517  17.724  1.00 26.83           C  
ATOM   3417  OE1 GLU B   6     -16.493   7.829  18.198  1.00 26.83           O  
ATOM   3418  OE2 GLU B   6     -14.882   7.975  16.690  1.00 26.83           O  
ATOM   3419  N   LYS B   7      -9.980   5.400  19.748  1.00 26.05           N  
ATOM   3420  H   LYS B   7     -10.456   4.605  20.149  1.00 26.05           H  
ATOM   3421  CA  LYS B   7      -8.558   5.305  19.402  1.00 26.05           C  
ATOM   3422  HA  LYS B   7      -8.043   6.190  19.776  1.00 26.05           H  
ATOM   3423  C   LYS B   7      -8.459   5.321  17.886  1.00 26.05           C  
ATOM   3424  CB  LYS B   7      -7.939   4.027  19.965  1.00 26.05           C  
ATOM   3425  HB2 LYS B   7      -8.657   3.210  19.903  1.00 26.05           H  
ATOM   3426  HB3 LYS B   7      -7.059   3.760  19.380  1.00 26.05           H  
ATOM   3427  O   LYS B   7      -9.322   4.681  17.284  1.00 26.05           O  
ATOM   3428  CG  LYS B   7      -7.511   4.272  21.409  1.00 26.05           C  
ATOM   3429  HG2 LYS B   7      -6.684   4.982  21.412  1.00 26.05           H  
ATOM   3430  HG3 LYS B   7      -8.341   4.697  21.973  1.00 26.05           H  
ATOM   3431  CD  LYS B   7      -7.063   2.959  22.049  1.00 26.05           C  
ATOM   3432  HD2 LYS B   7      -6.376   2.444  21.377  1.00 26.05           H  
ATOM   3433  HD3 LYS B   7      -7.939   2.332  22.212  1.00 26.05           H  
ATOM   3434  CE  LYS B   7      -6.346   3.253  23.368  1.00 26.05           C  
ATOM   3435  HE2 LYS B   7      -5.391   3.723  23.132  1.00 26.05           H  
ATOM   3436  HE3 LYS B   7      -6.918   3.983  23.941  1.00 26.05           H  
ATOM   3437  NZ  LYS B   7      -6.130   2.011  24.149  1.00 26.05           N  
ATOM   3438  HZ1 LYS B   7      -5.560   1.373  23.612  1.00 26.05           H  
ATOM   3439  HZ2 LYS B   7      -5.639   2.223  25.006  1.00 26.05           H  
ATOM   3440  HZ3 LYS B   7      -7.010   1.563  24.361  1.00 26.05           H  
ATOM   3441  N   PRO B   8      -7.437   5.962  17.299  1.00 26.69           N  
ATOM   3442  CA  PRO B   8      -7.237   5.836  15.867  1.00 26.69           C  
ATOM   3443  HA  PRO B   8      -8.038   6.325  15.313  1.00 26.69           H  
ATOM   3444  C   PRO B   8      -7.204   4.333  15.619  1.00 26.69           C  
ATOM   3445  CB  PRO B   8      -5.907   6.521  15.587  1.00 26.69           C  
ATOM   3446  HB2 PRO B   8      -6.113   7.567  15.360  1.00 26.69           H  
ATOM   3447  HB3 PRO B   8      -5.380   6.042  14.762  1.00 26.69           H  
ATOM   3448  O   PRO B   8      -6.411   3.662  16.304  1.00 26.69           O  
ATOM   3449  CG  PRO B   8      -5.141   6.418  16.912  1.00 26.69           C  
ATOM   3450  HG2 PRO B   8      -4.605   5.471  16.971  1.00 26.69           H  
ATOM   3451  HG3 PRO B   8      -4.474   7.262  17.088  1.00 26.69           H  
ATOM   3452  CD  PRO B   8      -6.244   6.473  17.954  1.00 26.69           C  
ATOM   3453  HD2 PRO B   8      -6.418   7.508  18.247  1.00 26.69           H  
ATOM   3454  HD3 PRO B   8      -5.960   5.875  18.820  1.00 26.69           H  
ATOM   3455  N   PRO B   9      -8.161   3.742  14.867  1.00 26.26           N  
ATOM   3456  CA  PRO B   9      -8.121   2.321  14.644  1.00 26.26           C  
ATOM   3457  HA  PRO B   9      -8.347   1.793  15.571  1.00 26.26           H  
ATOM   3458  C   PRO B   9      -6.702   2.044  14.212  1.00 26.26           C  
ATOM   3459  CB  PRO B   9      -9.177   1.980  13.583  1.00 26.26           C  
ATOM   3460  HB2 PRO B   9     -10.016   1.472  14.058  1.00 26.26           H  
ATOM   3461  HB3 PRO B   9      -8.769   1.366  12.781  1.00 26.26           H  
ATOM   3462  O   PRO B   9      -6.200   2.647  13.266  1.00 26.26           O  
ATOM   3463  CG  PRO B   9      -9.639   3.334  13.058  1.00 26.26           C  
ATOM   3464  HG2 PRO B   9      -9.043   3.579  12.179  1.00 26.26           H  
ATOM   3465  HG3 PRO B   9     -10.699   3.327  12.803  1.00 26.26           H  
ATOM   3466  CD  PRO B   9      -9.345   4.281  14.227  1.00 26.26           C  
ATOM   3467  HD2 PRO B   9     -10.177   4.229  14.930  1.00 26.26           H  
ATOM   3468  HD3 PRO B   9      -9.238   5.319  13.912  1.00 26.26           H  
ATOM   3469  N   LYS B  10      -6.022   1.155  14.949  1.00 23.98           N  
ATOM   3470  H   LYS B  10      -6.478   0.759  15.759  1.00 23.98           H  
ATOM   3471  CA  LYS B  10      -4.899   0.475  14.333  1.00 23.98           C  
ATOM   3472  HA  LYS B  10      -4.066   1.163  14.189  1.00 23.98           H  
ATOM   3473  C   LYS B  10      -5.464   0.086  12.986  1.00 23.98           C  
ATOM   3474  CB  LYS B  10      -4.479  -0.771  15.120  1.00 23.98           C  
ATOM   3475  HB2 LYS B  10      -3.863  -1.393  14.471  1.00 23.98           H  
ATOM   3476  HB3 LYS B  10      -5.368  -1.332  15.408  1.00 23.98           H  
ATOM   3477  O   LYS B  10      -6.516  -0.564  12.955  1.00 23.98           O  
ATOM   3478  CG  LYS B  10      -3.679  -0.424  16.376  1.00 23.98           C  
ATOM   3479  HG2 LYS B  10      -2.833   0.205  16.099  1.00 23.98           H  
ATOM   3480  HG3 LYS B  10      -4.312   0.117  17.079  1.00 23.98           H  
ATOM   3481  CD  LYS B  10      -3.161  -1.712  17.025  1.00 23.98           C  
ATOM   3482  HD2 LYS B  10      -4.001  -2.338  17.327  1.00 23.98           H  
ATOM   3483  HD3 LYS B  10      -2.562  -2.250  16.289  1.00 23.98           H  
ATOM   3484  CE  LYS B  10      -2.290  -1.374  18.237  1.00 23.98           C  
ATOM   3485  HE2 LYS B  10      -2.921  -0.977  19.033  1.00 23.98           H  
ATOM   3486  HE3 LYS B  10      -1.592  -0.591  17.941  1.00 23.98           H  
ATOM   3487  NZ  LYS B  10      -1.528  -2.561  18.695  1.00 23.98           N  
ATOM   3488  HZ1 LYS B  10      -2.137  -3.324  18.953  1.00 23.98           H  
ATOM   3489  HZ2 LYS B  10      -0.915  -2.324  19.462  1.00 23.98           H  
ATOM   3490  HZ3 LYS B  10      -0.930  -2.879  17.945  1.00 23.98           H  
ATOM   3491  N   THR B  11      -4.814   0.490  11.908  1.00 25.05           N  
ATOM   3492  H   THR B  11      -4.036   1.128  11.993  1.00 25.05           H  
ATOM   3493  CA  THR B  11      -5.038  -0.195  10.652  1.00 25.05           C  
ATOM   3494  HA  THR B  11      -6.109  -0.338  10.508  1.00 25.05           H  
ATOM   3495  C   THR B  11      -4.401  -1.569  10.858  1.00 25.05           C  
ATOM   3496  CB  THR B  11      -4.552   0.621   9.448  1.00 25.05           C  
ATOM   3497  HB  THR B  11      -3.477   0.785   9.510  1.00 25.05           H  
ATOM   3498  O   THR B  11      -3.397  -1.938  10.266  1.00 25.05           O  
ATOM   3499  CG2 THR B  11      -4.928  -0.038   8.120  1.00 25.05           C  
ATOM   3500 HG21 THR B  11      -4.457  -1.016   8.028  1.00 25.05           H  
ATOM   3501 HG22 THR B  11      -6.010  -0.146   8.049  1.00 25.05           H  
ATOM   3502 HG23 THR B  11      -4.582   0.593   7.301  1.00 25.05           H  
ATOM   3503  OG1 THR B  11      -5.194   1.874   9.446  1.00 25.05           O  
ATOM   3504  HG1 THR B  11      -4.882   2.403  10.184  1.00 25.05           H  
ATOM   3505  N   VAL B  12      -5.031  -2.374  11.727  1.00 25.42           N  
ATOM   3506  H   VAL B  12      -5.792  -1.941  12.231  1.00 25.42           H  
ATOM   3507  CA  VAL B  12      -5.263  -3.768  11.465  1.00 25.42           C  
ATOM   3508  HA  VAL B  12      -4.303  -4.252  11.280  1.00 25.42           H  
ATOM   3509  C   VAL B  12      -6.043  -3.740  10.157  1.00 25.42           C  
ATOM   3510  CB  VAL B  12      -6.006  -4.538  12.598  1.00 25.42           C  
ATOM   3511  HB  VAL B  12      -6.774  -5.180  12.168  1.00 25.42           H  
ATOM   3512  O   VAL B  12      -7.235  -4.014  10.085  1.00 25.42           O  
ATOM   3513  CG1 VAL B  12      -5.041  -5.490  13.310  1.00 25.42           C  
ATOM   3514 HG11 VAL B  12      -5.571  -6.064  14.070  1.00 25.42           H  
ATOM   3515 HG12 VAL B  12      -4.617  -6.183  12.584  1.00 25.42           H  
ATOM   3516 HG13 VAL B  12      -4.230  -4.925  13.771  1.00 25.42           H  
ATOM   3517  CG2 VAL B  12      -6.682  -3.669  13.666  1.00 25.42           C  
ATOM   3518 HG21 VAL B  12      -7.217  -4.304  14.373  1.00 25.42           H  
ATOM   3519 HG22 VAL B  12      -5.932  -3.085  14.201  1.00 25.42           H  
ATOM   3520 HG23 VAL B  12      -7.404  -3.007  13.189  1.00 25.42           H  
ATOM   3521  N   ALA B  13      -5.294  -3.581   9.069  1.00 27.91           N  
ATOM   3522  H   ALA B  13      -4.395  -3.144   9.212  1.00 27.91           H  
ATOM   3523  CA  ALA B  13      -5.226  -4.732   8.225  1.00 27.91           C  
ATOM   3524  HA  ALA B  13      -6.183  -4.876   7.723  1.00 27.91           H  
ATOM   3525  C   ALA B  13      -4.970  -5.895   9.194  1.00 27.91           C  
ATOM   3526  CB  ALA B  13      -4.143  -4.514   7.165  1.00 27.91           C  
ATOM   3527  HB1 ALA B  13      -4.351  -3.600   6.610  1.00 27.91           H  
ATOM   3528  HB2 ALA B  13      -3.161  -4.430   7.630  1.00 27.91           H  
ATOM   3529  HB3 ALA B  13      -4.154  -5.347   6.463  1.00 27.91           H  
ATOM   3530  O   ALA B  13      -3.852  -6.180   9.617  1.00 27.91           O  
ATOM   3531  N   SER B  14      -6.062  -6.549   9.591  1.00 28.20           N  
ATOM   3532  H   SER B  14      -6.950  -6.120   9.374  1.00 28.20           H  
ATOM   3533  CA  SER B  14      -6.021  -7.986   9.625  1.00 28.20           C  
ATOM   3534  HA  SER B  14      -5.198  -8.308  10.263  1.00 28.20           H  
ATOM   3535  C   SER B  14      -5.692  -8.351   8.179  1.00 28.20           C  
ATOM   3536  CB  SER B  14      -7.335  -8.575  10.161  1.00 28.20           C  
ATOM   3537  HB2 SER B  14      -7.818  -7.848  10.814  1.00 28.20           H  
ATOM   3538  HB3 SER B  14      -8.022  -8.812   9.349  1.00 28.20           H  
ATOM   3539  O   SER B  14      -6.531  -8.778   7.397  1.00 28.20           O  
ATOM   3540  OG  SER B  14      -7.067  -9.740  10.924  1.00 28.20           O  
ATOM   3541  HG  SER B  14      -6.457  -9.512  11.629  1.00 28.20           H  
ATOM   3542  N   ILE B  15      -4.415  -8.183   7.831  1.00 29.30           N  
ATOM   3543  H   ILE B  15      -3.842  -7.666   8.482  1.00 29.30           H  
ATOM   3544  CA  ILE B  15      -3.688  -9.208   7.142  1.00 29.30           C  
ATOM   3545  HA  ILE B  15      -4.229  -9.514   6.246  1.00 29.30           H  
ATOM   3546  C   ILE B  15      -3.743 -10.338   8.165  1.00 29.30           C  
ATOM   3547  CB  ILE B  15      -2.250  -8.752   6.770  1.00 29.30           C  
ATOM   3548  HB  ILE B  15      -1.583  -8.967   7.605  1.00 29.30           H  
ATOM   3549  O   ILE B  15      -2.822 -10.577   8.923  1.00 29.30           O  
ATOM   3550  CG1 ILE B  15      -2.076  -7.240   6.490  1.00 29.30           C  
ATOM   3551 HG12 ILE B  15      -2.677  -6.929   5.635  1.00 29.30           H  
ATOM   3552 HG13 ILE B  15      -2.399  -6.677   7.366  1.00 29.30           H  
ATOM   3553  CG2 ILE B  15      -1.798  -9.575   5.554  1.00 29.30           C  
ATOM   3554 HG21 ILE B  15      -0.710  -9.625   5.542  1.00 29.30           H  
ATOM   3555 HG22 ILE B  15      -2.108  -9.108   4.619  1.00 29.30           H  
ATOM   3556 HG23 ILE B  15      -2.209 -10.584   5.588  1.00 29.30           H  
ATOM   3557  CD1 ILE B  15      -0.647  -6.786   6.206  1.00 29.30           C  
ATOM   3558 HD11 ILE B  15      -0.656  -5.752   5.859  1.00 29.30           H  
ATOM   3559 HD12 ILE B  15      -0.075  -6.843   7.132  1.00 29.30           H  
ATOM   3560 HD13 ILE B  15      -0.173  -7.413   5.450  1.00 29.30           H  
ATOM   3561  N   THR B  16      -4.932 -10.924   8.334  1.00 27.94           N  
ATOM   3562  H   THR B  16      -5.686 -10.613   7.738  1.00 27.94           H  
ATOM   3563  CA  THR B  16      -4.991 -12.298   8.726  1.00 27.94           C  
ATOM   3564  HA  THR B  16      -4.490 -12.445   9.683  1.00 27.94           H  
ATOM   3565  C   THR B  16      -4.207 -12.933   7.616  1.00 27.94           C  
ATOM   3566  CB  THR B  16      -6.421 -12.859   8.737  1.00 27.94           C  
ATOM   3567  HB  THR B  16      -6.649 -13.314   7.773  1.00 27.94           H  
ATOM   3568  O   THR B  16      -4.410 -12.628   6.450  1.00 27.94           O  
ATOM   3569  CG2 THR B  16      -6.556 -13.914   9.829  1.00 27.94           C  
ATOM   3570 HG21 THR B  16      -5.857 -14.727   9.636  1.00 27.94           H  
ATOM   3571 HG22 THR B  16      -6.345 -13.473  10.803  1.00 27.94           H  
ATOM   3572 HG23 THR B  16      -7.572 -14.308   9.821  1.00 27.94           H  
ATOM   3573  OG1 THR B  16      -7.396 -11.873   8.993  1.00 27.94           O  
ATOM   3574  HG1 THR B  16      -7.082 -11.279   9.679  1.00 27.94           H  
ATOM   3575  N   THR B  17      -3.249 -13.747   7.961  1.00 27.52           N  
ATOM   3576  H   THR B  17      -2.898 -13.746   8.908  1.00 27.52           H  
ATOM   3577  CA  THR B  17      -2.663 -14.666   7.024  1.00 27.52           C  
ATOM   3578  HA  THR B  17      -2.268 -14.089   6.187  1.00 27.52           H  
ATOM   3579  C   THR B  17      -3.838 -15.566   6.556  1.00 27.52           C  
ATOM   3580  CB  THR B  17      -1.527 -15.460   7.766  1.00 27.52           C  
ATOM   3581  HB  THR B  17      -1.751 -16.524   7.696  1.00 27.52           H  
ATOM   3582  O   THR B  17      -4.120 -16.513   7.291  1.00 27.52           O  
ATOM   3583  CG2 THR B  17      -0.077 -15.323   7.331  1.00 27.52           C  
ATOM   3584 HG21 THR B  17       0.278 -16.242   6.864  1.00 27.52           H  
ATOM   3585 HG22 THR B  17      -0.013 -14.487   6.634  1.00 27.52           H  
ATOM   3586 HG23 THR B  17       0.592 -15.143   8.173  1.00 27.52           H  
ATOM   3587  OG1 THR B  17      -1.478 -15.197   9.148  1.00 27.52           O  
ATOM   3588  HG1 THR B  17      -1.179 -14.294   9.276  1.00 27.52           H  
ATOM   3589  N   PRO B  18      -4.566 -15.411   5.405  1.00 28.36           N  
ATOM   3590  CA  PRO B  18      -5.415 -16.497   4.929  1.00 28.36           C  
ATOM   3591  HA  PRO B  18      -6.176 -16.740   5.671  1.00 28.36           H  
ATOM   3592  C   PRO B  18      -4.586 -17.723   4.620  1.00 28.36           C  
ATOM   3593  CB  PRO B  18      -6.088 -16.026   3.641  1.00 28.36           C  
ATOM   3594  HB2 PRO B  18      -6.263 -16.828   2.924  1.00 28.36           H  
ATOM   3595  HB3 PRO B  18      -7.048 -15.600   3.932  1.00 28.36           H  
ATOM   3596  O   PRO B  18      -3.992 -17.787   3.563  1.00 28.36           O  
ATOM   3597  CG  PRO B  18      -5.126 -14.980   3.089  1.00 28.36           C  
ATOM   3598  HG2 PRO B  18      -4.342 -15.455   2.498  1.00 28.36           H  
ATOM   3599  HG3 PRO B  18      -5.633 -14.251   2.456  1.00 28.36           H  
ATOM   3600  CD  PRO B  18      -4.623 -14.355   4.381  1.00 28.36           C  
ATOM   3601  HD2 PRO B  18      -5.427 -13.693   4.702  1.00 28.36           H  
ATOM   3602  HD3 PRO B  18      -3.714 -13.770   4.242  1.00 28.36           H  
ATOM   3603  N   LYS B  19      -4.532 -18.689   5.529  1.00 26.61           N  
ATOM   3604  H   LYS B  19      -4.903 -18.440   6.434  1.00 26.61           H  
ATOM   3605  CA  LYS B  19      -3.968 -20.036   5.353  1.00 26.61           C  
ATOM   3606  HA  LYS B  19      -3.150 -20.150   6.064  1.00 26.61           H  
ATOM   3607  C   LYS B  19      -3.434 -20.339   3.936  1.00 26.61           C  
ATOM   3608  CB  LYS B  19      -5.104 -21.000   5.707  1.00 26.61           C  
ATOM   3609  HB2 LYS B  19      -5.700 -20.574   6.514  1.00 26.61           H  
ATOM   3610  HB3 LYS B  19      -5.763 -21.141   4.851  1.00 26.61           H  
ATOM   3611  O   LYS B  19      -4.225 -20.417   3.001  1.00 26.61           O  
ATOM   3612  CG  LYS B  19      -4.571 -22.341   6.197  1.00 26.61           C  
ATOM   3613  HG2 LYS B  19      -4.029 -22.191   7.131  1.00 26.61           H  
ATOM   3614  HG3 LYS B  19      -3.903 -22.779   5.456  1.00 26.61           H  
ATOM   3615  CD  LYS B  19      -5.760 -23.274   6.429  1.00 26.61           C  
ATOM   3616  HD2 LYS B  19      -6.527 -22.758   7.006  1.00 26.61           H  
ATOM   3617  HD3 LYS B  19      -6.173 -23.555   5.460  1.00 26.61           H  
ATOM   3618  CE  LYS B  19      -5.307 -24.516   7.190  1.00 26.61           C  
ATOM   3619  HE2 LYS B  19      -4.446 -24.943   6.676  1.00 26.61           H  
ATOM   3620  HE3 LYS B  19      -4.992 -24.218   8.191  1.00 26.61           H  
ATOM   3621  NZ  LYS B  19      -6.401 -25.514   7.258  1.00 26.61           N  
ATOM   3622  HZ1 LYS B  19      -6.652 -25.808   6.326  1.00 26.61           H  
ATOM   3623  HZ2 LYS B  19      -7.222 -25.114   7.690  1.00 26.61           H  
ATOM   3624  HZ3 LYS B  19      -6.114 -26.330   7.778  1.00 26.61           H  
ATOM   3625  N   ILE B  20      -2.115 -20.532   3.796  1.00 28.13           N  
ATOM   3626  H   ILE B  20      -1.524 -20.404   4.605  1.00 28.13           H  
ATOM   3627  CA  ILE B  20      -1.471 -20.856   2.510  1.00 28.13           C  
ATOM   3628  HA  ILE B  20      -1.568 -19.996   1.846  1.00 28.13           H  
ATOM   3629  C   ILE B  20      -2.218 -22.011   1.855  1.00 28.13           C  
ATOM   3630  CB  ILE B  20       0.035 -21.230   2.637  1.00 28.13           C  
ATOM   3631  HB  ILE B  20       0.094 -22.266   2.972  1.00 28.13           H  
ATOM   3632  O   ILE B  20      -2.101 -23.143   2.327  1.00 28.13           O  
ATOM   3633  CG1 ILE B  20       0.803 -20.476   3.766  1.00 28.13           C  
ATOM   3634 HG12 ILE B  20       0.720 -21.105   4.653  1.00 28.13           H  
ATOM   3635 HG13 ILE B  20       0.280 -19.569   4.069  1.00 28.13           H  
ATOM   3636  CG2 ILE B  20       0.630 -21.258   1.207  1.00 28.13           C  
ATOM   3637 HG21 ILE B  20       1.695 -21.025   1.211  1.00 28.13           H  
ATOM   3638 HG22 ILE B  20       0.473 -22.241   0.764  1.00 28.13           H  
ATOM   3639 HG23 ILE B  20       0.145 -20.532   0.554  1.00 28.13           H  
ATOM   3640  CD1 ILE B  20       2.306 -20.179   3.615  1.00 28.13           C  
ATOM   3641 HD11 ILE B  20       2.854 -21.118   3.531  1.00 28.13           H  
ATOM   3642 HD12 ILE B  20       2.525 -19.551   2.751  1.00 28.13           H  
ATOM   3643 HD13 ILE B  20       2.654 -19.658   4.507  1.00 28.13           H  
ATOM   3644  N   ILE B  21      -2.994 -21.754   0.804  1.00 28.92           N  
ATOM   3645  H   ILE B  21      -3.107 -20.807   0.473  1.00 28.92           H  
ATOM   3646  CA  ILE B  21      -3.587 -22.854   0.052  1.00 28.92           C  
ATOM   3647  HA  ILE B  21      -3.938 -23.613   0.752  1.00 28.92           H  
ATOM   3648  C   ILE B  21      -2.453 -23.444  -0.764  1.00 28.92           C  
ATOM   3649  CB  ILE B  21      -4.795 -22.435  -0.787  1.00 28.92           C  
ATOM   3650  HB  ILE B  21      -4.477 -21.690  -1.516  1.00 28.92           H  
ATOM   3651  O   ILE B  21      -1.799 -22.761  -1.551  1.00 28.92           O  
ATOM   3652  CG1 ILE B  21      -5.837 -21.809   0.157  1.00 28.92           C  
ATOM   3653 HG12 ILE B  21      -5.420 -20.916   0.622  1.00 28.92           H  
ATOM   3654 HG13 ILE B  21      -6.118 -22.515   0.939  1.00 28.92           H  
ATOM   3655  CG2 ILE B  21      -5.365 -23.660  -1.531  1.00 28.92           C  
ATOM   3656 HG21 ILE B  21      -6.193 -23.370  -2.178  1.00 28.92           H  
ATOM   3657 HG22 ILE B  21      -4.608 -24.110  -2.173  1.00 28.92           H  
ATOM   3658 HG23 ILE B  21      -5.717 -24.412  -0.824  1.00 28.92           H  
ATOM   3659  CD1 ILE B  21      -7.076 -21.378  -0.597  1.00 28.92           C  
ATOM   3660 HD11 ILE B  21      -7.626 -20.675   0.028  1.00 28.92           H  
ATOM   3661 HD12 ILE B  21      -7.677 -22.249  -0.861  1.00 28.92           H  
ATOM   3662 HD13 ILE B  21      -6.781 -20.900  -1.531  1.00 28.92           H  
ATOM   3663  N   LEU B  22      -2.151 -24.708  -0.495  1.00 25.99           N  
ATOM   3664  H   LEU B  22      -2.769 -25.219   0.118  1.00 25.99           H  
ATOM   3665  CA  LEU B  22      -1.093 -25.417  -1.191  1.00 25.99           C  
ATOM   3666  HA  LEU B  22      -0.171 -24.842  -1.115  1.00 25.99           H  
ATOM   3667  C   LEU B  22      -1.467 -25.530  -2.671  1.00 25.99           C  
ATOM   3668  CB  LEU B  22      -0.911 -26.804  -0.551  1.00 25.99           C  
ATOM   3669  HB2 LEU B  22      -0.231 -27.389  -1.171  1.00 25.99           H  
ATOM   3670  HB3 LEU B  22      -1.881 -27.301  -0.549  1.00 25.99           H  
ATOM   3671  O   LEU B  22      -2.589 -25.903  -2.998  1.00 25.99           O  
ATOM   3672  CG  LEU B  22      -0.360 -26.774   0.885  1.00 25.99           C  
ATOM   3673  HG  LEU B  22      -0.909 -26.048   1.485  1.00 25.99           H  
ATOM   3674  CD1 LEU B  22      -0.516 -28.146   1.541  1.00 25.99           C  
ATOM   3675 HD11 LEU B  22       0.039 -28.893   0.974  1.00 25.99           H  
ATOM   3676 HD12 LEU B  22      -0.134 -28.103   2.561  1.00 25.99           H  
ATOM   3677 HD13 LEU B  22      -1.577 -28.395   1.586  1.00 25.99           H  
ATOM   3678  CD2 LEU B  22       1.129 -26.412   0.897  1.00 25.99           C  
ATOM   3679 HD21 LEU B  22       1.695 -27.111   0.282  1.00 25.99           H  
ATOM   3680 HD22 LEU B  22       1.501 -26.444   1.921  1.00 25.99           H  
ATOM   3681 HD23 LEU B  22       1.252 -25.398   0.518  1.00 25.99           H  
ATOM   3682  N   GLN B  23      -0.500 -25.312  -3.562  1.00 28.28           N  
ATOM   3683  H   GLN B  23       0.374 -24.917  -3.244  1.00 28.28           H  
ATOM   3684  CA  GLN B  23      -0.680 -25.502  -5.007  1.00 28.28           C  
ATOM   3685  HA  GLN B  23      -1.320 -24.715  -5.407  1.00 28.28           H  
ATOM   3686  C   GLN B  23      -1.316 -26.831  -5.391  1.00 28.28           C  
ATOM   3687  CB  GLN B  23       0.691 -25.469  -5.667  1.00 28.28           C  
ATOM   3688  HB2 GLN B  23       1.434 -25.936  -5.021  1.00 28.28           H  
ATOM   3689  HB3 GLN B  23       0.668 -26.000  -6.619  1.00 28.28           H  
ATOM   3690  O   GLN B  23      -2.117 -26.881  -6.318  1.00 28.28           O  
ATOM   3691  CG  GLN B  23       1.031 -24.021  -5.945  1.00 28.28           C  
ATOM   3692  HG2 GLN B  23       0.308 -23.621  -6.656  1.00 28.28           H  
ATOM   3693  HG3 GLN B  23       0.986 -23.430  -5.031  1.00 28.28           H  
ATOM   3694  CD  GLN B  23       2.410 -23.905  -6.518  1.00 28.28           C  
ATOM   3695  NE2 GLN B  23       2.585 -22.878  -7.300  1.00 28.28           N  
ATOM   3696 HE21 GLN B  23       3.481 -22.839  -7.762  1.00 28.28           H  
ATOM   3697 HE22 GLN B  23       1.802 -22.317  -7.604  1.00 28.28           H  
ATOM   3698  OE1 GLN B  23       3.311 -24.675  -6.227  1.00 28.28           O  
ATOM   3699  N   LYS B  24      -0.976 -27.896  -4.654  1.00 32.61           N  
ATOM   3700  H   LYS B  24      -0.298 -27.751  -3.919  1.00 32.61           H  
ATOM   3701  CA  LYS B  24      -1.474 -29.251  -4.901  1.00 32.61           C  
ATOM   3702  HA  LYS B  24      -1.171 -29.546  -5.905  1.00 32.61           H  
ATOM   3703  C   LYS B  24      -3.003 -29.353  -4.884  1.00 32.61           C  
ATOM   3704  CB  LYS B  24      -0.847 -30.231  -3.889  1.00 32.61           C  
ATOM   3705  HB2 LYS B  24      -1.008 -31.246  -4.251  1.00 32.61           H  
ATOM   3706  HB3 LYS B  24       0.227 -30.057  -3.829  1.00 32.61           H  
ATOM   3707  O   LYS B  24      -3.530 -30.262  -5.503  1.00 32.61           O  
ATOM   3708  CG  LYS B  24      -1.481 -30.103  -2.494  1.00 32.61           C  
ATOM   3709  HG2 LYS B  24      -2.538 -30.360  -2.570  1.00 32.61           H  
ATOM   3710  HG3 LYS B  24      -1.399 -29.072  -2.151  1.00 32.61           H  
ATOM   3711  CD  LYS B  24      -0.879 -31.037  -1.448  1.00 32.61           C  
ATOM   3712  HD2 LYS B  24      -0.914 -32.061  -1.821  1.00 32.61           H  
ATOM   3713  HD3 LYS B  24       0.152 -30.751  -1.239  1.00 32.61           H  
ATOM   3714  CE  LYS B  24      -1.754 -30.900  -0.198  1.00 32.61           C  
ATOM   3715  HE2 LYS B  24      -2.794 -31.047  -0.489  1.00 32.61           H  
ATOM   3716  HE3 LYS B  24      -1.687 -29.878   0.176  1.00 32.61           H  
ATOM   3717  NZ  LYS B  24      -1.394 -31.877   0.853  1.00 32.61           N  
ATOM   3718  HZ1 LYS B  24      -2.012 -31.748   1.642  1.00 32.61           H  
ATOM   3719  HZ2 LYS B  24      -1.528 -32.815   0.502  1.00 32.61           H  
ATOM   3720  HZ3 LYS B  24      -0.436 -31.755   1.147  1.00 32.61           H  
ATOM   3721  N   GLU B  25      -3.694 -28.487  -4.137  1.00 33.54           N  
ATOM   3722  H   GLU B  25      -3.213 -27.711  -3.704  1.00 33.54           H  
ATOM   3723  CA  GLU B  25      -5.154 -28.559  -3.968  1.00 33.54           C  
ATOM   3724  HA  GLU B  25      -5.476 -29.600  -3.976  1.00 33.54           H  
ATOM   3725  C   GLU B  25      -5.907 -27.882  -5.115  1.00 33.54           C  
ATOM   3726  CB  GLU B  25      -5.572 -27.936  -2.623  1.00 33.54           C  
ATOM   3727  HB2 GLU B  25      -5.195 -26.914  -2.569  1.00 33.54           H  
ATOM   3728  HB3 GLU B  25      -6.660 -27.907  -2.567  1.00 33.54           H  
ATOM   3729  O   GLU B  25      -7.084 -28.154  -5.306  1.00 33.54           O  
ATOM   3730  CG  GLU B  25      -5.048 -28.746  -1.428  1.00 33.54           C  
ATOM   3731  HG2 GLU B  25      -3.961 -28.793  -1.485  1.00 33.54           H  
ATOM   3732  HG3 GLU B  25      -5.425 -29.766  -1.504  1.00 33.54           H  
ATOM   3733  CD  GLU B  25      -5.415 -28.174  -0.049  1.00 33.54           C  
ATOM   3734  OE1 GLU B  25      -5.035 -28.853   0.939  1.00 33.54           O  
ATOM   3735  OE2 GLU B  25      -5.946 -27.046   0.046  1.00 33.54           O  
ATOM   3736  N   TYR B  26      -5.233 -27.018  -5.878  1.00 29.95           N  
ATOM   3737  H   TYR B  26      -4.253 -26.865  -5.685  1.00 29.95           H  
ATOM   3738  CA  TYR B  26      -5.801 -26.357  -7.054  1.00 29.95           C  
ATOM   3739  HA  TYR B  26      -6.887 -26.436  -7.010  1.00 29.95           H  
ATOM   3740  C   TYR B  26      -5.398 -27.022  -8.370  1.00 29.95           C  
ATOM   3741  CB  TYR B  26      -5.437 -24.869  -7.036  1.00 29.95           C  
ATOM   3742  HB2 TYR B  26      -4.709 -24.669  -6.250  1.00 29.95           H  
ATOM   3743  HB3 TYR B  26      -4.953 -24.589  -7.972  1.00 29.95           H  
ATOM   3744  O   TYR B  26      -5.766 -26.535  -9.441  1.00 29.95           O  
ATOM   3745  CG  TYR B  26      -6.637 -23.971  -6.840  1.00 29.95           C  
ATOM   3746  CD1 TYR B  26      -7.475 -23.677  -7.932  1.00 29.95           C  
ATOM   3747  HD1 TYR B  26      -7.291 -24.138  -8.891  1.00 29.95           H  
ATOM   3748  CD2 TYR B  26      -6.900 -23.417  -5.574  1.00 29.95           C  
ATOM   3749  HD2 TYR B  26      -6.274 -23.677  -4.733  1.00 29.95           H  
ATOM   3750  CE1 TYR B  26      -8.534 -22.766  -7.774  1.00 29.95           C  
ATOM   3751  HE1 TYR B  26      -9.167 -22.506  -8.609  1.00 29.95           H  
ATOM   3752  CE2 TYR B  26      -7.948 -22.490  -5.416  1.00 29.95           C  
ATOM   3753  HE2 TYR B  26      -8.119 -22.019  -4.459  1.00 29.95           H  
ATOM   3754  OH  TYR B  26      -9.678 -21.162  -6.445  1.00 29.95           O  
ATOM   3755  HH  TYR B  26      -9.665 -20.671  -5.621  1.00 29.95           H  
ATOM   3756  CZ  TYR B  26      -8.745 -22.142  -6.529  1.00 29.95           C  
ATOM   3757  N   LEU B  27      -4.645 -28.126  -8.316  1.00 30.38           N  
ATOM   3758  H   LEU B  27      -4.447 -28.522  -7.408  1.00 30.38           H  
ATOM   3759  CA  LEU B  27      -4.581 -29.006  -9.473  1.00 30.38           C  
ATOM   3760  HA  LEU B  27      -4.196 -28.429 -10.314  1.00 30.38           H  
ATOM   3761  C   LEU B  27      -6.017 -29.453  -9.771  1.00 30.38           C  
ATOM   3762  CB  LEU B  27      -3.661 -30.207  -9.208  1.00 30.38           C  
ATOM   3763  HB2 LEU B  27      -3.905 -30.620  -8.230  1.00 30.38           H  
ATOM   3764  HB3 LEU B  27      -3.865 -30.979  -9.950  1.00 30.38           H  
ATOM   3765  O   LEU B  27      -6.718 -29.832  -8.829  1.00 30.38           O  
ATOM   3766  CG  LEU B  27      -2.168 -29.848  -9.267  1.00 30.38           C  
ATOM   3767  HG  LEU B  27      -1.972 -28.980  -8.637  1.00 30.38           H  
ATOM   3768  CD1 LEU B  27      -1.337 -31.016  -8.735  1.00 30.38           C  
ATOM   3769 HD11 LEU B  27      -1.642 -31.242  -7.713  1.00 30.38           H  
ATOM   3770 HD12 LEU B  27      -1.499 -31.897  -9.357  1.00 30.38           H  
ATOM   3771 HD13 LEU B  27      -0.280 -30.752  -8.745  1.00 30.38           H  
ATOM   3772  CD2 LEU B  27      -1.703 -29.550 -10.697  1.00 30.38           C  
ATOM   3773 HD21 LEU B  27      -1.940 -30.388 -11.352  1.00 30.38           H  
ATOM   3774 HD22 LEU B  27      -2.190 -28.650 -11.073  1.00 30.38           H  
ATOM   3775 HD23 LEU B  27      -0.627 -29.379 -10.707  1.00 30.38           H  
ATOM   3776  N   PRO B  28      -6.470 -29.395 -11.035  1.00 30.22           N  
ATOM   3777  CA  PRO B  28      -7.777 -29.922 -11.392  1.00 30.22           C  
ATOM   3778  HA  PRO B  28      -8.555 -29.276 -10.984  1.00 30.22           H  
ATOM   3779  C   PRO B  28      -7.909 -31.338 -10.828  1.00 30.22           C  
ATOM   3780  CB  PRO B  28      -7.824 -29.914 -12.926  1.00 30.22           C  
ATOM   3781  HB2 PRO B  28      -7.521 -30.886 -13.316  1.00 30.22           H  
ATOM   3782  HB3 PRO B  28      -8.815 -29.653 -13.296  1.00 30.22           H  
ATOM   3783  O   PRO B  28      -6.948 -32.112 -10.913  1.00 30.22           O  
ATOM   3784  CG  PRO B  28      -6.778 -28.872 -13.320  1.00 30.22           C  
ATOM   3785  HG2 PRO B  28      -6.350 -29.074 -14.302  1.00 30.22           H  
ATOM   3786  HG3 PRO B  28      -7.230 -27.880 -13.295  1.00 30.22           H  
ATOM   3787  CD  PRO B  28      -5.735 -28.975 -12.214  1.00 30.22           C  
ATOM   3788  HD2 PRO B  28      -5.258 -28.006 -12.070  1.00 30.22           H  
ATOM   3789  HD3 PRO B  28      -4.997 -29.736 -12.469  1.00 30.22           H  
ATOM   3790  N   GLU B  29      -9.067 -31.688 -10.258  1.00 32.50           N  
ATOM   3791  H   GLU B  29      -9.819 -31.018 -10.181  1.00 32.50           H  
ATOM   3792  CA  GLU B  29      -9.372 -33.102 -10.045  1.00 32.50           C  
ATOM   3793  HA  GLU B  29      -8.675 -33.514  -9.315  1.00 32.50           H  
ATOM   3794  C   GLU B  29      -9.145 -33.802 -11.387  1.00 32.50           C  
ATOM   3795  CB  GLU B  29     -10.808 -33.328  -9.539  1.00 32.50           C  
ATOM   3796  HB2 GLU B  29     -11.496 -32.715 -10.120  1.00 32.50           H  
ATOM   3797  HB3 GLU B  29     -11.062 -34.377  -9.691  1.00 32.50           H  
ATOM   3798  O   GLU B  29      -9.692 -33.402 -12.416  1.00 32.50           O  
ATOM   3799  CG  GLU B  29     -10.958 -33.016  -8.040  1.00 32.50           C  
ATOM   3800  HG2 GLU B  29     -10.223 -33.604  -7.492  1.00 32.50           H  
ATOM   3801  HG3 GLU B  29     -10.731 -31.962  -7.878  1.00 32.50           H  
ATOM   3802  CD  GLU B  29     -12.363 -33.318  -7.482  1.00 32.50           C  
ATOM   3803  OE1 GLU B  29     -12.476 -33.416  -6.237  1.00 32.50           O  
ATOM   3804  OE2 GLU B  29     -13.319 -33.436  -8.280  1.00 32.50           O  
ATOM   3805  N   THR B  30      -8.256 -34.793 -11.400  1.00 34.36           N  
ATOM   3806  H   THR B  30      -7.887 -35.117 -10.517  1.00 34.36           H  
ATOM   3807  CA  THR B  30      -8.126 -35.658 -12.570  1.00 34.36           C  
ATOM   3808  HA  THR B  30      -7.963 -35.045 -13.457  1.00 34.36           H  
ATOM   3809  C   THR B  30      -9.469 -36.355 -12.716  1.00 34.36           C  
ATOM   3810  CB  THR B  30      -6.964 -36.659 -12.435  1.00 34.36           C  
ATOM   3811  HB  THR B  30      -7.140 -37.510 -13.093  1.00 34.36           H  
ATOM   3812  O   THR B  30      -9.898 -37.019 -11.776  1.00 34.36           O  
ATOM   3813  CG2 THR B  30      -5.641 -36.000 -12.824  1.00 34.36           C  
ATOM   3814 HG21 THR B  30      -5.462 -35.118 -12.208  1.00 34.36           H  
ATOM   3815 HG22 THR B  30      -5.681 -35.699 -13.871  1.00 34.36           H  
ATOM   3816 HG23 THR B  30      -4.826 -36.712 -12.695  1.00 34.36           H  
ATOM   3817  OG1 THR B  30      -6.769 -37.116 -11.113  1.00 34.36           O  
ATOM   3818  HG1 THR B  30      -6.422 -36.374 -10.612  1.00 34.36           H  
ATOM   3819  N   ASP B  31     -10.165 -36.125 -13.833  1.00 33.53           N  
ATOM   3820  H   ASP B  31      -9.800 -35.480 -14.519  1.00 33.53           H  
ATOM   3821  CA  ASP B  31     -11.514 -36.651 -14.046  1.00 33.53           C  
ATOM   3822  HA  ASP B  31     -12.178 -36.214 -13.300  1.00 33.53           H  
ATOM   3823  C   ASP B  31     -11.484 -38.181 -13.899  1.00 33.53           C  
ATOM   3824  CB  ASP B  31     -12.032 -36.224 -15.431  1.00 33.53           C  
ATOM   3825  HB2 ASP B  31     -11.344 -36.582 -16.197  1.00 33.53           H  
ATOM   3826  HB3 ASP B  31     -12.045 -35.135 -15.476  1.00 33.53           H  
ATOM   3827  O   ASP B  31     -10.890 -38.859 -14.744  1.00 33.53           O  
ATOM   3828  CG  ASP B  31     -13.444 -36.741 -15.750  1.00 33.53           C  
ATOM   3829  OD1 ASP B  31     -14.103 -37.304 -14.841  1.00 33.53           O  
ATOM   3830  OD2 ASP B  31     -13.850 -36.562 -16.920  1.00 33.53           O  
ATOM   3831  N   PRO B  32     -12.069 -38.758 -12.833  1.00 33.83           N  
ATOM   3832  CA  PRO B  32     -12.014 -40.199 -12.630  1.00 33.83           C  
ATOM   3833  HA  PRO B  32     -10.979 -40.542 -12.649  1.00 33.83           H  
ATOM   3834  C   PRO B  32     -12.797 -40.948 -13.712  1.00 33.83           C  
ATOM   3835  CB  PRO B  32     -12.613 -40.424 -11.239  1.00 33.83           C  
ATOM   3836  HB2 PRO B  32     -13.130 -41.380 -11.161  1.00 33.83           H  
ATOM   3837  HB3 PRO B  32     -11.820 -40.360 -10.495  1.00 33.83           H  
ATOM   3838  O   PRO B  32     -12.535 -42.125 -13.945  1.00 33.83           O  
ATOM   3839  CG  PRO B  32     -13.571 -39.245 -11.059  1.00 33.83           C  
ATOM   3840  HG2 PRO B  32     -14.522 -39.468 -11.542  1.00 33.83           H  
ATOM   3841  HG3 PRO B  32     -13.722 -39.002 -10.007  1.00 33.83           H  
ATOM   3842  CD  PRO B  32     -12.873 -38.112 -11.804  1.00 33.83           C  
ATOM   3843  HD2 PRO B  32     -12.228 -37.565 -11.116  1.00 33.83           H  
ATOM   3844  HD3 PRO B  32     -13.616 -37.443 -12.237  1.00 33.83           H  
ATOM   3845  N   ASN B  33     -13.761 -40.276 -14.351  1.00 34.89           N  
ATOM   3846  H   ASN B  33     -13.833 -39.280 -14.201  1.00 34.89           H  
ATOM   3847  CA  ASN B  33     -14.696 -40.856 -15.304  1.00 34.89           C  
ATOM   3848  HA  ASN B  33     -14.752 -41.933 -15.145  1.00 34.89           H  
ATOM   3849  C   ASN B  33     -14.265 -40.662 -16.757  1.00 34.89           C  
ATOM   3850  CB  ASN B  33     -16.091 -40.250 -15.072  1.00 34.89           C  
ATOM   3851  HB2 ASN B  33     -16.761 -40.527 -15.885  1.00 34.89           H  
ATOM   3852  HB3 ASN B  33     -16.007 -39.163 -15.072  1.00 34.89           H  
ATOM   3853  O   ASN B  33     -15.115 -40.797 -17.636  1.00 34.89           O  
ATOM   3854  CG  ASN B  33     -16.771 -40.714 -13.809  1.00 34.89           C  
ATOM   3855  ND2 ASN B  33     -17.687 -39.917 -13.313  1.00 34.89           N  
ATOM   3856 HD21 ASN B  33     -18.121 -40.215 -12.451  1.00 34.89           H  
ATOM   3857 HD22 ASN B  33     -17.823 -39.015 -13.745  1.00 34.89           H  
ATOM   3858  OD1 ASN B  33     -16.544 -41.781 -13.262  1.00 34.89           O  
ATOM   3859  N   HIS B  34     -13.003 -40.328 -17.047  1.00 32.55           N  
ATOM   3860  H   HIS B  34     -12.330 -40.179 -16.309  1.00 32.55           H  
ATOM   3861  CA  HIS B  34     -12.612 -40.168 -18.443  1.00 32.55           C  
ATOM   3862  HA  HIS B  34     -13.330 -39.475 -18.883  1.00 32.55           H  
ATOM   3863  C   HIS B  34     -12.758 -41.509 -19.180  1.00 32.55           C  
ATOM   3864  CB  HIS B  34     -11.226 -39.524 -18.576  1.00 32.55           C  
ATOM   3865  HB2 HIS B  34     -11.035 -38.895 -17.707  1.00 32.55           H  
ATOM   3866  HB3 HIS B  34     -10.451 -40.290 -18.619  1.00 32.55           H  
ATOM   3867  O   HIS B  34     -11.958 -42.428 -18.987  1.00 32.55           O  
ATOM   3868  CG  HIS B  34     -11.164 -38.642 -19.797  1.00 32.55           C  
ATOM   3869  CD2 HIS B  34     -10.395 -38.808 -20.918  1.00 32.55           C  
ATOM   3870  HD2 HIS B  34      -9.697 -39.613 -21.094  1.00 32.55           H  
ATOM   3871  ND1 HIS B  34     -11.941 -37.524 -19.994  1.00 32.55           N  
ATOM   3872  HD1 HIS B  34     -12.611 -37.157 -19.334  1.00 32.55           H  
ATOM   3873  CE1 HIS B  34     -11.649 -37.028 -21.207  1.00 32.55           C  
ATOM   3874  HE1 HIS B  34     -12.107 -36.153 -21.642  1.00 32.55           H  
ATOM   3875  NE2 HIS B  34     -10.694 -37.762 -21.802  1.00 32.55           N  
ATOM   3876  N   GLU B  35     -13.837 -41.637 -19.961  1.00 34.82           N  
ATOM   3877  H   GLU B  35     -14.521 -40.894 -19.940  1.00 34.82           H  
ATOM   3878  CA  GLU B  35     -14.180 -42.846 -20.700  1.00 34.82           C  
ATOM   3879  HA  GLU B  35     -14.290 -43.670 -19.996  1.00 34.82           H  
ATOM   3880  C   GLU B  35     -13.031 -43.173 -21.649  1.00 34.82           C  
ATOM   3881  CB  GLU B  35     -15.505 -42.688 -21.476  1.00 34.82           C  
ATOM   3882  HB2 GLU B  35     -15.564 -43.481 -22.221  1.00 34.82           H  
ATOM   3883  HB3 GLU B  35     -15.500 -41.730 -21.994  1.00 34.82           H  
ATOM   3884  O   GLU B  35     -12.669 -42.387 -22.527  1.00 34.82           O  
ATOM   3885  CG  GLU B  35     -16.751 -42.789 -20.577  1.00 34.82           C  
ATOM   3886  HG2 GLU B  35     -16.722 -43.746 -20.057  1.00 34.82           H  
ATOM   3887  HG3 GLU B  35     -16.707 -41.998 -19.829  1.00 34.82           H  
ATOM   3888  CD  GLU B  35     -18.079 -42.664 -21.352  1.00 34.82           C  
ATOM   3889  OE1 GLU B  35     -19.105 -43.169 -20.834  1.00 34.82           O  
ATOM   3890  OE2 GLU B  35     -18.087 -42.023 -22.429  1.00 34.82           O  
ATOM   3891  N   ILE B  36     -12.443 -44.350 -21.455  1.00 33.75           N  
ATOM   3892  H   ILE B  36     -12.764 -44.925 -20.689  1.00 33.75           H  
ATOM   3893  CA  ILE B  36     -11.502 -44.933 -22.399  1.00 33.75           C  
ATOM   3894  HA  ILE B  36     -10.780 -44.176 -22.704  1.00 33.75           H  
ATOM   3895  C   ILE B  36     -12.354 -45.337 -23.606  1.00 33.75           C  
ATOM   3896  CB  ILE B  36     -10.750 -46.133 -21.764  1.00 33.75           C  
ATOM   3897  HB  ILE B  36     -11.440 -46.972 -21.677  1.00 33.75           H  
ATOM   3898  O   ILE B  36     -12.982 -46.391 -23.590  1.00 33.75           O  
ATOM   3899  CG1 ILE B  36     -10.217 -45.829 -20.340  1.00 33.75           C  
ATOM   3900 HG12 ILE B  36      -9.460 -45.047 -20.393  1.00 33.75           H  
ATOM   3901 HG13 ILE B  36     -11.029 -45.467 -19.710  1.00 33.75           H  
ATOM   3902  CG2 ILE B  36      -9.598 -46.545 -22.700  1.00 33.75           C  
ATOM   3903 HG21 ILE B  36      -9.126 -47.462 -22.347  1.00 33.75           H  
ATOM   3904 HG22 ILE B  36      -8.858 -45.747 -22.766  1.00 33.75           H  
ATOM   3905 HG23 ILE B  36      -9.989 -46.749 -23.697  1.00 33.75           H  
ATOM   3906  CD1 ILE B  36      -9.635 -47.054 -19.624  1.00 33.75           C  
ATOM   3907 HD11 ILE B  36      -9.397 -46.787 -18.594  1.00 33.75           H  
ATOM   3908 HD12 ILE B  36      -8.720 -47.385 -20.116  1.00 33.75           H  
ATOM   3909 HD13 ILE B  36     -10.363 -47.865 -19.622  1.00 33.75           H  
ATOM   3910  N   TRP B  37     -12.481 -44.464 -24.605  1.00 27.14           N  
ATOM   3911  H   TRP B  37     -12.055 -43.552 -24.520  1.00 27.14           H  
ATOM   3912  CA  TRP B  37     -13.113 -44.847 -25.864  1.00 27.14           C  
ATOM   3913  HA  TRP B  37     -14.042 -45.376 -25.651  1.00 27.14           H  
ATOM   3914  C   TRP B  37     -12.170 -45.823 -26.573  1.00 27.14           C  
ATOM   3915  CB  TRP B  37     -13.465 -43.611 -26.705  1.00 27.14           C  
ATOM   3916  HB2 TRP B  37     -12.595 -42.958 -26.770  1.00 27.14           H  
ATOM   3917  HB3 TRP B  37     -13.699 -43.943 -27.717  1.00 27.14           H  
ATOM   3918  O   TRP B  37     -11.033 -45.464 -26.876  1.00 27.14           O  
ATOM   3919  CG  TRP B  37     -14.643 -42.831 -26.192  1.00 27.14           C  
ATOM   3920  CD1 TRP B  37     -14.603 -41.864 -25.245  1.00 27.14           C  
ATOM   3921  HD1 TRP B  37     -13.707 -41.543 -24.735  1.00 27.14           H  
ATOM   3922  CD2 TRP B  37     -16.061 -43.024 -26.496  1.00 27.14           C  
ATOM   3923  CE2 TRP B  37     -16.822 -42.125 -25.692  1.00 27.14           C  
ATOM   3924  CE3 TRP B  37     -16.786 -43.905 -27.329  1.00 27.14           C  
ATOM   3925  HE3 TRP B  37     -16.239 -44.617 -27.930  1.00 27.14           H  
ATOM   3926  NE1 TRP B  37     -15.887 -41.455 -24.938  1.00 27.14           N  
ATOM   3927  HE1 TRP B  37     -16.124 -40.938 -24.104  1.00 27.14           H  
ATOM   3928  CH2 TRP B  37     -18.914 -42.982 -26.552  1.00 27.14           C  
ATOM   3929  HH2 TRP B  37     -19.994 -42.998 -26.545  1.00 27.14           H  
ATOM   3930  CZ2 TRP B  37     -18.223 -42.097 -25.709  1.00 27.14           C  
ATOM   3931  HZ2 TRP B  37     -18.750 -41.454 -25.021  1.00 27.14           H  
ATOM   3932  CZ3 TRP B  37     -18.196 -43.884 -27.360  1.00 27.14           C  
ATOM   3933  HZ3 TRP B  37     -18.725 -44.584 -27.989  1.00 27.14           H  
ATOM   3934  N   ASP B  38     -12.625 -47.061 -26.763  1.00 27.98           N  
ATOM   3935  H   ASP B  38     -13.525 -47.316 -26.382  1.00 27.98           H  
ATOM   3936  CA  ASP B  38     -11.891 -48.090 -27.500  1.00 27.98           C  
ATOM   3937  HA  ASP B  38     -10.905 -48.225 -27.055  1.00 27.98           H  
ATOM   3938  C   ASP B  38     -11.716 -47.647 -28.966  1.00 27.98           C  
ATOM   3939  CB  ASP B  38     -12.648 -49.437 -27.439  1.00 27.98           C  
ATOM   3940  HB2 ASP B  38     -13.678 -49.276 -27.755  1.00 27.98           H  
ATOM   3941  HB3 ASP B  38     -12.189 -50.115 -28.158  1.00 27.98           H  
ATOM   3942  O   ASP B  38     -12.712 -47.427 -29.663  1.00 27.98           O  
ATOM   3943  CG  ASP B  38     -12.647 -50.152 -26.077  1.00 27.98           C  
ATOM   3944  OD1 ASP B  38     -11.663 -50.014 -25.314  1.00 27.98           O  
ATOM   3945  OD2 ASP B  38     -13.624 -50.900 -25.821  1.00 27.98           O  
ATOM   3946  N   ASP B  39     -10.466 -47.536 -29.424  1.00 25.39           N  
ATOM   3947  H   ASP B  39      -9.712 -47.723 -28.778  1.00 25.39           H  
ATOM   3948  CA  ASP B  39     -10.126 -47.602 -30.856  1.00 25.39           C  
ATOM   3949  HA  ASP B  39     -10.882 -47.069 -31.433  1.00 25.39           H  
ATOM   3950  C   ASP B  39     -10.160 -49.065 -31.345  1.00 25.39           C  
ATOM   3951  CB  ASP B  39      -8.746 -46.949 -31.136  1.00 25.39           C  
ATOM   3952  HB2 ASP B  39      -8.080 -47.161 -30.300  1.00 25.39           H  
ATOM   3953  HB3 ASP B  39      -8.317 -47.447 -32.006  1.00 25.39           H  
ATOM   3954  O   ASP B  39      -9.585 -49.943 -30.651  1.00 25.39           O  
ATOM   3955  CG  ASP B  39      -8.709 -45.433 -31.446  1.00 25.39           C  
ATOM   3956  OD1 ASP B  39      -9.751 -44.813 -31.766  1.00 25.39           O  
ATOM   3957  OD2 ASP B  39      -7.572 -44.894 -31.462  1.00 25.39           O  
ATOM   3958  OXT ASP B  39     -10.727 -49.296 -32.440  1.00 25.39           O  
TER    3959      ASP B  39                                                       
END   
