# Supplementary material for: An extended Tudor domain within Vreteno interconnects Gtsf1L and Ago3 for piRNA biogenesis in Bombyx mori
Source: EMBO J. 2023 Nov 20;42(24):e114072. doi: 10.15252/embj.2023114072 (PMC10711660; doi:10.15252/embj.2023114072)
Supplement: Supplementary file 4 — Dataset EV1 [file EMBJ-42-e114072-s007.zip › manuscript_pdb/BmVreteno_AF-eTD1_BmGtsf1L_71_95.pdb]

ATOM      1  N   VAL A   1      -6.550 -14.805  17.577  1.00 66.78           N  
ATOM      2  H   VAL A   1      -7.401 -14.449  17.164  1.00 66.78           H  
ATOM      3  H2  VAL A   1      -6.231 -14.140  18.267  1.00 66.78           H  
ATOM      4  H3  VAL A   1      -6.736 -15.683  18.041  1.00 66.78           H  
ATOM      5  CA  VAL A   1      -5.512 -14.983  16.532  1.00 66.78           C  
ATOM      6  HA  VAL A   1      -4.581 -15.297  17.004  1.00 66.78           H  
ATOM      7  C   VAL A   1      -5.269 -13.647  15.855  1.00 66.78           C  
ATOM      8  CB  VAL A   1      -5.884 -16.043  15.475  1.00 66.78           C  
ATOM      9  HB  VAL A   1      -6.741 -15.697  14.898  1.00 66.78           H  
ATOM     10  O   VAL A   1      -6.159 -13.162  15.160  1.00 66.78           O  
ATOM     11  CG1 VAL A   1      -4.712 -16.297  14.515  1.00 66.78           C  
ATOM     12 HG11 VAL A   1      -5.011 -17.000  13.738  1.00 66.78           H  
ATOM     13 HG12 VAL A   1      -4.370 -15.374  14.047  1.00 66.78           H  
ATOM     14 HG13 VAL A   1      -3.871 -16.727  15.059  1.00 66.78           H  
ATOM     15  CG2 VAL A   1      -6.256 -17.384  16.117  1.00 66.78           C  
ATOM     16 HG21 VAL A   1      -6.445 -18.125  15.340  1.00 66.78           H  
ATOM     17 HG22 VAL A   1      -5.439 -17.748  16.740  1.00 66.78           H  
ATOM     18 HG23 VAL A   1      -7.162 -17.299  16.717  1.00 66.78           H  
ATOM     19  N   GLU A   2      -4.097 -13.064  16.075  1.00 87.22           N  
ATOM     20  H   GLU A   2      -3.385 -13.521  16.627  1.00 87.22           H  
ATOM     21  CA  GLU A   2      -3.682 -11.773  15.514  1.00 87.22           C  
ATOM     22  HA  GLU A   2      -4.378 -10.997  15.833  1.00 87.22           H  
ATOM     23  C   GLU A   2      -3.648 -11.801  13.980  1.00 87.22           C  
ATOM     24  CB  GLU A   2      -2.315 -11.447  16.111  1.00 87.22           C  
ATOM     25  HB2 GLU A   2      -1.583 -12.161  15.734  1.00 87.22           H  
ATOM     26  HB3 GLU A   2      -2.397 -11.565  17.191  1.00 87.22           H  
ATOM     27  O   GLU A   2      -3.410 -12.854  13.383  1.00 87.22           O  
ATOM     28  CG  GLU A   2      -1.850 -10.019  15.812  1.00 87.22           C  
ATOM     29  HG2 GLU A   2      -2.651  -9.330  16.081  1.00 87.22           H  
ATOM     30  HG3 GLU A   2      -1.660  -9.928  14.742  1.00 87.22           H  
ATOM     31  CD  GLU A   2      -0.578  -9.665  16.593  1.00 87.22           C  
ATOM     32  OE1 GLU A   2      -0.195  -8.483  16.529  1.00 87.22           O  
ATOM     33  OE2 GLU A   2      -0.043 -10.578  17.264  1.00 87.22           O  
ATOM     34  N   ILE A   3      -4.001 -10.689  13.332  1.00 90.85           N  
ATOM     35  H   ILE A   3      -3.995  -9.828  13.860  1.00 90.85           H  
ATOM     36  CA  ILE A   3      -3.923 -10.541  11.873  1.00 90.85           C  
ATOM     37  HA  ILE A   3      -4.170 -11.489  11.395  1.00 90.85           H  
ATOM     38  C   ILE A   3      -2.477 -10.166  11.538  1.00 90.85           C  
ATOM     39  CB  ILE A   3      -4.906  -9.468  11.357  1.00 90.85           C  
ATOM     40  HB  ILE A   3      -4.585  -8.501  11.745  1.00 90.85           H  
ATOM     41  O   ILE A   3      -1.981  -9.233  12.150  1.00 90.85           O  
ATOM     42  CG1 ILE A   3      -6.353  -9.730  11.832  1.00 90.85           C  
ATOM     43 HG12 ILE A   3      -6.723 -10.672  11.428  1.00 90.85           H  
ATOM     44 HG13 ILE A   3      -6.366  -9.791  12.921  1.00 90.85           H  
ATOM     45  CG2 ILE A   3      -4.873  -9.408   9.820  1.00 90.85           C  
ATOM     46 HG21 ILE A   3      -5.224 -10.346   9.388  1.00 90.85           H  
ATOM     47 HG22 ILE A   3      -3.854  -9.215   9.485  1.00 90.85           H  
ATOM     48 HG23 ILE A   3      -5.479  -8.576   9.462  1.00 90.85           H  
ATOM     49  CD1 ILE A   3      -7.298  -8.587  11.440  1.00 90.85           C  
ATOM     50 HD11 ILE A   3      -7.668  -8.728  10.424  1.00 90.85           H  
ATOM     51 HD12 ILE A   3      -6.773  -7.634  11.500  1.00 90.85           H  
ATOM     52 HD13 ILE A   3      -8.125  -8.537  12.148  1.00 90.85           H  
ATOM     53  N   PRO A   4      -1.797 -10.866  10.614  1.00 94.95           N  
ATOM     54  CA  PRO A   4      -0.445 -10.503  10.238  1.00 94.95           C  
ATOM     55  HA  PRO A   4       0.202 -10.485  11.115  1.00 94.95           H  
ATOM     56  C   PRO A   4      -0.466  -9.123   9.589  1.00 94.95           C  
ATOM     57  CB  PRO A   4       0.023 -11.590   9.268  1.00 94.95           C  
ATOM     58  HB2 PRO A   4       0.781 -11.233   8.572  1.00 94.95           H  
ATOM     59  HB3 PRO A   4       0.401 -12.446   9.828  1.00 94.95           H  
ATOM     60  O   PRO A   4      -1.341  -8.814   8.771  1.00 94.95           O  
ATOM     61  CG  PRO A   4      -1.284 -11.960   8.575  1.00 94.95           C  
ATOM     62  HG2 PRO A   4      -1.254 -12.953   8.126  1.00 94.95           H  
ATOM     63  HG3 PRO A   4      -1.544 -11.206   7.831  1.00 94.95           H  
ATOM     64  CD  PRO A   4      -2.248 -11.932   9.747  1.00 94.95           C  
ATOM     65  HD2 PRO A   4      -2.102 -12.869  10.284  1.00 94.95           H  
ATOM     66  HD3 PRO A   4      -3.271 -11.790   9.397  1.00 94.95           H  
ATOM     67  N   GLU A   5       0.519  -8.323   9.951  1.00 94.91           N  
ATOM     68  H   GLU A   5       1.205  -8.648  10.618  1.00 94.91           H  
ATOM     69  CA  GLU A   5       0.734  -6.999   9.399  1.00 94.91           C  
ATOM     70  HA  GLU A   5      -0.094  -6.737   8.741  1.00 94.91           H  
ATOM     71  C   GLU A   5       1.980  -7.007   8.520  1.00 94.91           C  
ATOM     72  CB  GLU A   5       0.787  -5.959  10.530  1.00 94.91           C  
ATOM     73  HB2 GLU A   5       1.547  -6.251  11.254  1.00 94.91           H  
ATOM     74  HB3 GLU A   5       1.077  -4.995  10.111  1.00 94.91           H  
ATOM     75  O   GLU A   5       2.898  -7.806   8.713  1.00 94.91           O  
ATOM     76  CG  GLU A   5      -0.569  -5.800  11.255  1.00 94.91           C  
ATOM     77  HG2 GLU A   5      -0.469  -5.021  12.011  1.00 94.91           H  
ATOM     78  HG3 GLU A   5      -0.813  -6.731  11.768  1.00 94.91           H  
ATOM     79  CD  GLU A   5      -1.713  -5.422  10.295  1.00 94.91           C  
ATOM     80  OE1 GLU A   5      -2.868  -5.899  10.429  1.00 94.91           O  
ATOM     81  OE2 GLU A   5      -1.454  -4.726   9.289  1.00 94.91           O  
ATOM     82  N   VAL A   6       1.983  -6.138   7.515  1.00 97.05           N  
ATOM     83  H   VAL A   6       1.237  -5.458   7.463  1.00 97.05           H  
ATOM     84  CA  VAL A   6       3.137  -5.960   6.637  1.00 97.05           C  
ATOM     85  HA  VAL A   6       3.484  -6.936   6.297  1.00 97.05           H  
ATOM     86  C   VAL A   6       4.238  -5.267   7.448  1.00 97.05           C  
ATOM     87  CB  VAL A   6       2.741  -5.136   5.397  1.00 97.05           C  
ATOM     88  HB  VAL A   6       2.329  -4.179   5.718  1.00 97.05           H  
ATOM     89  O   VAL A   6       3.979  -4.188   7.984  1.00 97.05           O  
ATOM     90  CG1 VAL A   6       3.929  -4.868   4.473  1.00 97.05           C  
ATOM     91 HG11 VAL A   6       4.706  -4.308   4.995  1.00 97.05           H  
ATOM     92 HG12 VAL A   6       4.337  -5.813   4.114  1.00 97.05           H  
ATOM     93 HG13 VAL A   6       3.599  -4.268   3.625  1.00 97.05           H  
ATOM     94  CG2 VAL A   6       1.679  -5.868   4.562  1.00 97.05           C  
ATOM     95 HG21 VAL A   6       0.774  -6.020   5.151  1.00 97.05           H  
ATOM     96 HG22 VAL A   6       2.063  -6.832   4.227  1.00 97.05           H  
ATOM     97 HG23 VAL A   6       1.414  -5.266   3.694  1.00 97.05           H  
ATOM     98  N   PRO A   7       5.459  -5.824   7.538  1.00 96.12           N  
ATOM     99  CA  PRO A   7       6.593  -5.096   8.094  1.00 96.12           C  
ATOM    100  HA  PRO A   7       6.352  -4.788   9.111  1.00 96.12           H  
ATOM    101  C   PRO A   7       6.894  -3.871   7.226  1.00 96.12           C  
ATOM    102  CB  PRO A   7       7.763  -6.086   8.126  1.00 96.12           C  
ATOM    103  HB2 PRO A   7       8.395  -5.960   7.246  1.00 96.12           H  
ATOM    104  HB3 PRO A   7       8.356  -5.978   9.034  1.00 96.12           H  
ATOM    105  O   PRO A   7       7.068  -3.989   6.010  1.00 96.12           O  
ATOM    106  CG  PRO A   7       7.084  -7.454   8.056  1.00 96.12           C  
ATOM    107  HG2 PRO A   7       6.774  -7.761   9.055  1.00 96.12           H  
ATOM    108  HG3 PRO A   7       7.731  -8.206   7.604  1.00 96.12           H  
ATOM    109  CD  PRO A   7       5.851  -7.182   7.200  1.00 96.12           C  
ATOM    110  HD2 PRO A   7       6.113  -7.231   6.143  1.00 96.12           H  
ATOM    111  HD3 PRO A   7       5.072  -7.907   7.434  1.00 96.12           H  
ATOM    112  N   ARG A   8       6.935  -2.689   7.844  1.00 97.46           N  
ATOM    113  H   ARG A   8       6.818  -2.666   8.847  1.00 97.46           H  
ATOM    114  CA  ARG A   8       7.097  -1.401   7.158  1.00 97.46           C  
ATOM    115  HA  ARG A   8       7.445  -1.581   6.141  1.00 97.46           H  
ATOM    116  C   ARG A   8       8.144  -0.541   7.866  1.00 97.46           C  
ATOM    117  CB  ARG A   8       5.747  -0.676   7.094  1.00 97.46           C  
ATOM    118  HB2 ARG A   8       5.907   0.349   6.761  1.00 97.46           H  
ATOM    119  HB3 ARG A   8       5.313  -0.655   8.094  1.00 97.46           H  
ATOM    120  O   ARG A   8       8.275  -0.651   9.085  1.00 97.46           O  
ATOM    121  CG  ARG A   8       4.766  -1.360   6.137  1.00 97.46           C  
ATOM    122  HG2 ARG A   8       5.221  -1.441   5.150  1.00 97.46           H  
ATOM    123  HG3 ARG A   8       4.555  -2.369   6.492  1.00 97.46           H  
ATOM    124  CD  ARG A   8       3.444  -0.590   6.050  1.00 97.46           C  
ATOM    125  HD2 ARG A   8       3.621   0.400   5.628  1.00 97.46           H  
ATOM    126  HD3 ARG A   8       3.051  -0.462   7.059  1.00 97.46           H  
ATOM    127  NE  ARG A   8       2.443  -1.314   5.243  1.00 97.46           N  
ATOM    128  HE  ARG A   8       1.687  -1.765   5.737  1.00 97.46           H  
ATOM    129  NH1 ARG A   8       3.367  -0.972   3.165  1.00 97.46           N  
ATOM    130 HH11 ARG A   8       4.129  -0.443   3.565  1.00 97.46           H  
ATOM    131 HH12 ARG A   8       3.365  -1.212   2.183  1.00 97.46           H  
ATOM    132  NH2 ARG A   8       1.481  -2.129   3.353  1.00 97.46           N  
ATOM    133 HH21 ARG A   8       0.697  -2.481   3.883  1.00 97.46           H  
ATOM    134 HH22 ARG A   8       1.489  -2.225   2.348  1.00 97.46           H  
ATOM    135  CZ  ARG A   8       2.436  -1.461   3.932  1.00 97.46           C  
ATOM    136  N   PRO A   9       8.889   0.299   7.130  1.00 97.22           N  
ATOM    137  CA  PRO A   9       9.954   1.099   7.713  1.00 97.22           C  
ATOM    138  HA  PRO A   9      10.590   0.465   8.330  1.00 97.22           H  
ATOM    139  C   PRO A   9       9.401   2.228   8.589  1.00 97.22           C  
ATOM    140  CB  PRO A   9      10.771   1.617   6.525  1.00 97.22           C  
ATOM    141  HB2 PRO A   9      11.200   2.600   6.716  1.00 97.22           H  
ATOM    142  HB3 PRO A   9      11.559   0.900   6.292  1.00 97.22           H  
ATOM    143  O   PRO A   9       8.294   2.729   8.368  1.00 97.22           O  
ATOM    144  CG  PRO A   9       9.771   1.654   5.369  1.00 97.22           C  
ATOM    145  HG2 PRO A   9      10.261   1.490   4.409  1.00 97.22           H  
ATOM    146  HG3 PRO A   9       9.252   2.612   5.361  1.00 97.22           H  
ATOM    147  CD  PRO A   9       8.791   0.529   5.695  1.00 97.22           C  
ATOM    148  HD2 PRO A   9       7.782   0.819   5.403  1.00 97.22           H  
ATOM    149  HD3 PRO A   9       9.090  -0.379   5.171  1.00 97.22           H  
ATOM    150  N   GLU A  10      10.208   2.648   9.564  1.00 96.79           N  
ATOM    151  H   GLU A  10      11.085   2.169   9.713  1.00 96.79           H  
ATOM    152  CA  GLU A  10       9.961   3.863  10.341  1.00 96.79           C  
ATOM    153  HA  GLU A  10       9.008   3.768  10.862  1.00 96.79           H  
ATOM    154  C   GLU A  10       9.892   5.105   9.453  1.00 96.79           C  
ATOM    155  CB  GLU A  10      11.066   4.102  11.376  1.00 96.79           C  
ATOM    156  HB2 GLU A  10      12.039   4.047  10.888  1.00 96.79           H  
ATOM    157  HB3 GLU A  10      10.941   5.108  11.777  1.00 96.79           H  
ATOM    158  O   GLU A  10      10.529   5.201   8.401  1.00 96.79           O  
ATOM    159  CG  GLU A  10      11.025   3.119  12.546  1.00 96.79           C  
ATOM    160  HG2 GLU A  10      10.038   3.170  13.006  1.00 96.79           H  
ATOM    161  HG3 GLU A  10      11.180   2.110  12.166  1.00 96.79           H  
ATOM    162  CD  GLU A  10      12.091   3.444  13.606  1.00 96.79           C  
ATOM    163  OE1 GLU A  10      12.411   2.524  14.388  1.00 96.79           O  
ATOM    164  OE2 GLU A  10      12.570   4.603  13.664  1.00 96.79           O  
ATOM    165  N   ILE A  11       9.157   6.094   9.944  1.00 96.54           N  
ATOM    166  H   ILE A  11       8.723   5.959  10.846  1.00 96.54           H  
ATOM    167  CA  ILE A  11       8.995   7.387   9.305  1.00 96.54           C  
ATOM    168  HA  ILE A  11       9.299   7.310   8.261  1.00 96.54           H  
ATOM    169  C   ILE A  11       9.900   8.391  10.001  1.00 96.54           C  
ATOM    170  CB  ILE A  11       7.521   7.819   9.336  1.00 96.54           C  
ATOM    171  HB  ILE A  11       7.201   7.956  10.369  1.00 96.54           H  
ATOM    172  O   ILE A  11       9.930   8.461  11.228  1.00 96.54           O  
ATOM    173  CG1 ILE A  11       6.610   6.778   8.651  1.00 96.54           C  
ATOM    174 HG12 ILE A  11       5.754   7.285   8.206  1.00 96.54           H  
ATOM    175 HG13 ILE A  11       7.155   6.299   7.837  1.00 96.54           H  
ATOM    176  CG2 ILE A  11       7.364   9.161   8.612  1.00 96.54           C  
ATOM    177 HG21 ILE A  11       7.896   9.950   9.142  1.00 96.54           H  
ATOM    178 HG22 ILE A  11       6.307   9.427   8.595  1.00 96.54           H  
ATOM    179 HG23 ILE A  11       7.726   9.091   7.586  1.00 96.54           H  
ATOM    180  CD1 ILE A  11       6.058   5.712   9.609  1.00 96.54           C  
ATOM    181 HD11 ILE A  11       5.240   5.180   9.123  1.00 96.54           H  
ATOM    182 HD12 ILE A  11       5.667   6.183  10.511  1.00 96.54           H  
ATOM    183 HD13 ILE A  11       6.827   4.988   9.880  1.00 96.54           H  
ATOM    184  N   LYS A  12      10.614   9.197   9.216  1.00 97.32           N  
ATOM    185  H   LYS A  12      10.485   9.109   8.218  1.00 97.32           H  
ATOM    186  CA  LYS A  12      11.443  10.296   9.721  1.00 97.32           C  
ATOM    187  HA  LYS A  12      11.705  10.105  10.762  1.00 97.32           H  
ATOM    188  C   LYS A  12      10.657  11.599   9.693  1.00 97.32           C  
ATOM    189  CB  LYS A  12      12.742  10.401   8.914  1.00 97.32           C  
ATOM    190  HB2 LYS A  12      12.501  10.536   7.860  1.00 97.32           H  
ATOM    191  HB3 LYS A  12      13.301  11.270   9.260  1.00 97.32           H  
ATOM    192  O   LYS A  12       9.979  11.894   8.708  1.00 97.32           O  
ATOM    193  CG  LYS A  12      13.608   9.146   9.085  1.00 97.32           C  
ATOM    194  HG2 LYS A  12      13.864   9.026  10.138  1.00 97.32           H  
ATOM    195  HG3 LYS A  12      13.056   8.267   8.754  1.00 97.32           H  
ATOM    196  CD  LYS A  12      14.896   9.256   8.269  1.00 97.32           C  
ATOM    197  HD2 LYS A  12      15.466  10.121   8.607  1.00 97.32           H  
ATOM    198  HD3 LYS A  12      14.642   9.374   7.215  1.00 97.32           H  
ATOM    199  CE  LYS A  12      15.708   7.975   8.472  1.00 97.32           C  
ATOM    200  HE2 LYS A  12      15.089   7.125   8.188  1.00 97.32           H  
ATOM    201  HE3 LYS A  12      15.936   7.875   9.533  1.00 97.32           H  
ATOM    202  NZ  LYS A  12      16.955   7.995   7.673  1.00 97.32           N  
ATOM    203  HZ1 LYS A  12      16.734   8.067   6.690  1.00 97.32           H  
ATOM    204  HZ2 LYS A  12      17.527   8.782   7.943  1.00 97.32           H  
ATOM    205  HZ3 LYS A  12      17.475   7.143   7.829  1.00 97.32           H  
ATOM    206  N   ASN A  13      10.776  12.397  10.745  1.00 98.34           N  
ATOM    207  H   ASN A  13      11.360  12.104  11.515  1.00 98.34           H  
ATOM    208  CA  ASN A  13      10.183  13.725  10.790  1.00 98.34           C  
ATOM    209  HA  ASN A  13       9.120  13.629  10.568  1.00 98.34           H  
ATOM    210  C   ASN A  13      10.808  14.647   9.740  1.00 98.34           C  
ATOM    211  CB  ASN A  13      10.358  14.289  12.202  1.00 98.34           C  
ATOM    212  HB2 ASN A  13      11.391  14.600  12.354  1.00 98.34           H  
ATOM    213  HB3 ASN A  13      10.148  13.490  12.914  1.00 98.34           H  
ATOM    214  O   ASN A  13      11.990  14.521   9.415  1.00 98.34           O  
ATOM    215  CG  ASN A  13       9.433  15.448  12.519  1.00 98.34           C  
ATOM    216  ND2 ASN A  13       9.577  16.047  13.671  1.00 98.34           N  
ATOM    217 HD21 ASN A  13      10.129  15.566  14.368  1.00 98.34           H  
ATOM    218 HD22 ASN A  13       8.835  16.670  13.958  1.00 98.34           H  
ATOM    219  OD1 ASN A  13       8.565  15.825  11.745  1.00 98.34           O  
ATOM    220  N   LYS A  14      10.016  15.595   9.232  1.00 98.43           N  
ATOM    221  H   LYS A  14       9.052  15.603   9.534  1.00 98.43           H  
ATOM    222  CA  LYS A  14      10.417  16.572   8.208  1.00 98.43           C  
ATOM    223  HA  LYS A  14       9.514  17.064   7.848  1.00 98.43           H  
ATOM    224  C   LYS A  14      11.030  15.905   6.968  1.00 98.43           C  
ATOM    225  CB  LYS A  14      11.336  17.641   8.829  1.00 98.43           C  
ATOM    226  HB2 LYS A  14      12.259  17.167   9.160  1.00 98.43           H  
ATOM    227  HB3 LYS A  14      11.590  18.374   8.064  1.00 98.43           H  
ATOM    228  O   LYS A  14      11.970  16.434   6.375  1.00 98.43           O  
ATOM    229  CG  LYS A  14      10.694  18.380  10.010  1.00 98.43           C  
ATOM    230  HG2 LYS A  14       9.823  18.932   9.657  1.00 98.43           H  
ATOM    231  HG3 LYS A  14      10.382  17.669  10.776  1.00 98.43           H  
ATOM    232  CD  LYS A  14      11.696  19.353  10.634  1.00 98.43           C  
ATOM    233  HD2 LYS A  14      12.011  20.080   9.885  1.00 98.43           H  
ATOM    234  HD3 LYS A  14      12.563  18.792  10.982  1.00 98.43           H  
ATOM    235  CE  LYS A  14      11.033  20.067  11.814  1.00 98.43           C  
ATOM    236  HE2 LYS A  14      10.649  19.311  12.499  1.00 98.43           H  
ATOM    237  HE3 LYS A  14      10.183  20.641  11.443  1.00 98.43           H  
ATOM    238  NZ  LYS A  14      11.991  20.951  12.520  1.00 98.43           N  
ATOM    239  HZ1 LYS A  14      11.536  21.407  13.298  1.00 98.43           H  
ATOM    240  HZ2 LYS A  14      12.361  21.651  11.894  1.00 98.43           H  
ATOM    241  HZ3 LYS A  14      12.755  20.401  12.887  1.00 98.43           H  
ATOM    242  N   SER A  15      10.528  14.730   6.593  1.00 98.20           N  
ATOM    243  H   SER A  15       9.691  14.405   7.055  1.00 98.20           H  
ATOM    244  CA  SER A  15      11.022  13.976   5.438  1.00 98.20           C  
ATOM    245  HA  SER A  15      12.051  14.282   5.246  1.00 98.20           H  
ATOM    246  C   SER A  15      10.224  14.290   4.174  1.00 98.20           C  
ATOM    247  CB  SER A  15      11.072  12.474   5.727  1.00 98.20           C  
ATOM    248  HB2 SER A  15      11.758  12.296   6.555  1.00 98.20           H  
ATOM    249  HB3 SER A  15      11.451  11.954   4.847  1.00 98.20           H  
ATOM    250  O   SER A  15       9.055  14.664   4.239  1.00 98.20           O  
ATOM    251  OG  SER A  15       9.806  11.949   6.054  1.00 98.20           O  
ATOM    252  HG  SER A  15       9.703  11.989   7.008  1.00 98.20           H  
ATOM    253  N   ARG A  16      10.874  14.147   3.013  1.00 98.74           N  
ATOM    254  H   ARG A  16      11.825  13.808   3.040  1.00 98.74           H  
ATOM    255  CA  ARG A  16      10.218  14.200   1.701  1.00 98.74           C  
ATOM    256  HA  ARG A  16       9.356  14.866   1.751  1.00 98.74           H  
ATOM    257  C   ARG A  16       9.700  12.811   1.350  1.00 98.74           C  
ATOM    258  CB  ARG A  16      11.173  14.729   0.620  1.00 98.74           C  
ATOM    259  HB2 ARG A  16      10.705  14.590  -0.355  1.00 98.74           H  
ATOM    260  HB3 ARG A  16      12.101  14.158   0.642  1.00 98.74           H  
ATOM    261  O   ARG A  16      10.474  11.849   1.322  1.00 98.74           O  
ATOM    262  CG  ARG A  16      11.471  16.224   0.801  1.00 98.74           C  
ATOM    263  HG2 ARG A  16      10.556  16.781   0.601  1.00 98.74           H  
ATOM    264  HG3 ARG A  16      11.790  16.410   1.826  1.00 98.74           H  
ATOM    265  CD  ARG A  16      12.557  16.748  -0.144  1.00 98.74           C  
ATOM    266  HD2 ARG A  16      13.413  16.074  -0.113  1.00 98.74           H  
ATOM    267  HD3 ARG A  16      12.884  17.723   0.217  1.00 98.74           H  
ATOM    268  NE  ARG A  16      12.069  16.852  -1.527  1.00 98.74           N  
ATOM    269  HE  ARG A  16      11.707  16.010  -1.950  1.00 98.74           H  
ATOM    270  NH1 ARG A  16      12.166  19.116  -1.884  1.00 98.74           N  
ATOM    271 HH11 ARG A  16      11.981  19.896  -2.498  1.00 98.74           H  
ATOM    272 HH12 ARG A  16      12.464  19.243  -0.927  1.00 98.74           H  
ATOM    273  NH2 ARG A  16      11.441  17.798  -3.501  1.00 98.74           N  
ATOM    274 HH21 ARG A  16      11.202  18.582  -4.090  1.00 98.74           H  
ATOM    275 HH22 ARG A  16      11.072  16.903  -3.790  1.00 98.74           H  
ATOM    276  CZ  ARG A  16      11.895  17.911  -2.292  1.00 98.74           C  
ATOM    277  N   VAL A  17       8.405  12.713   1.090  1.00 98.75           N  
ATOM    278  H   VAL A  17       7.852  13.558   1.088  1.00 98.75           H  
ATOM    279  CA  VAL A  17       7.709  11.461   0.792  1.00 98.75           C  
ATOM    280  HA  VAL A  17       8.444  10.694   0.549  1.00 98.75           H  
ATOM    281  C   VAL A  17       6.817  11.617  -0.433  1.00 98.75           C  
ATOM    282  CB  VAL A  17       6.896  10.955   1.999  1.00 98.75           C  
ATOM    283  HB  VAL A  17       6.467   9.995   1.712  1.00 98.75           H  
ATOM    284  O   VAL A  17       6.437  12.725  -0.790  1.00 98.75           O  
ATOM    285  CG1 VAL A  17       7.780  10.700   3.226  1.00 98.75           C  
ATOM    286 HG11 VAL A  17       7.195  10.208   4.002  1.00 98.75           H  
ATOM    287 HG12 VAL A  17       8.615  10.056   2.951  1.00 98.75           H  
ATOM    288 HG13 VAL A  17       8.164  11.641   3.621  1.00 98.75           H  
ATOM    289  CG2 VAL A  17       5.748  11.891   2.400  1.00 98.75           C  
ATOM    290 HG21 VAL A  17       5.052  12.011   1.570  1.00 98.75           H  
ATOM    291 HG22 VAL A  17       6.137  12.870   2.682  1.00 98.75           H  
ATOM    292 HG23 VAL A  17       5.201  11.462   3.239  1.00 98.75           H  
ATOM    293  N   ILE A  18       6.477  10.502  -1.063  1.00 97.84           N  
ATOM    294  H   ILE A  18       6.855   9.633  -0.715  1.00 97.84           H  
ATOM    295  CA  ILE A  18       5.445  10.402  -2.091  1.00 97.84           C  
ATOM    296  HA  ILE A  18       5.181  11.397  -2.451  1.00 97.84           H  
ATOM    297  C   ILE A  18       4.205   9.773  -1.460  1.00 97.84           C  
ATOM    298  CB  ILE A  18       5.952   9.565  -3.283  1.00 97.84           C  
ATOM    299  HB  ILE A  18       6.154   8.554  -2.930  1.00 97.84           H  
ATOM    300  O   ILE A  18       4.332   8.762  -0.758  1.00 97.84           O  
ATOM    301  CG1 ILE A  18       7.261  10.092  -3.905  1.00 97.84           C  
ATOM    302 HG12 ILE A  18       8.052  10.004  -3.160  1.00 97.84           H  
ATOM    303 HG13 ILE A  18       7.534   9.449  -4.742  1.00 97.84           H  
ATOM    304  CG2 ILE A  18       4.869   9.467  -4.359  1.00 97.84           C  
ATOM    305 HG21 ILE A  18       5.268   9.031  -5.275  1.00 97.84           H  
ATOM    306 HG22 ILE A  18       4.485  10.462  -4.582  1.00 97.84           H  
ATOM    307 HG23 ILE A  18       4.047   8.837  -4.017  1.00 97.84           H  
ATOM    308  CD1 ILE A  18       7.222  11.541  -4.405  1.00 97.84           C  
ATOM    309 HD11 ILE A  18       8.164  11.775  -4.901  1.00 97.84           H  
ATOM    310 HD12 ILE A  18       6.406  11.689  -5.112  1.00 97.84           H  
ATOM    311 HD13 ILE A  18       7.106  12.211  -3.553  1.00 97.84           H  
ATOM    312  N   LEU A  19       3.021  10.335  -1.716  1.00 97.40           N  
ATOM    313  H   LEU A  19       2.988  11.154  -2.305  1.00 97.40           H  
ATOM    314  CA  LEU A  19       1.764   9.683  -1.348  1.00 97.40           C  
ATOM    315  HA  LEU A  19       1.858   9.310  -0.328  1.00 97.40           H  
ATOM    316  C   LEU A  19       1.507   8.490  -2.274  1.00 97.40           C  
ATOM    317  CB  LEU A  19       0.602  10.690  -1.391  1.00 97.40           C  
ATOM    318  HB2 LEU A  19       0.538  11.101  -2.399  1.00 97.40           H  
ATOM    319  HB3 LEU A  19       0.817  11.506  -0.701  1.00 97.40           H  
ATOM    320  O   LEU A  19       1.397   8.659  -3.486  1.00 97.40           O  
ATOM    321  CG  LEU A  19      -0.755  10.058  -1.021  1.00 97.40           C  
ATOM    322  HG  LEU A  19      -0.936   9.178  -1.639  1.00 97.40           H  
ATOM    323  CD1 LEU A  19      -0.814   9.646   0.450  1.00 97.40           C  
ATOM    324 HD11 LEU A  19      -0.636  10.509   1.092  1.00 97.40           H  
ATOM    325 HD12 LEU A  19      -1.799   9.231   0.662  1.00 97.40           H  
ATOM    326 HD13 LEU A  19      -0.076   8.873   0.661  1.00 97.40           H  
ATOM    327  CD2 LEU A  19      -1.900  11.030  -1.271  1.00 97.40           C  
ATOM    328 HD21 LEU A  19      -2.851  10.526  -1.100  1.00 97.40           H  
ATOM    329 HD22 LEU A  19      -1.827  11.890  -0.606  1.00 97.40           H  
ATOM    330 HD23 LEU A  19      -1.863  11.352  -2.312  1.00 97.40           H  
ATOM    331  N   VAL A  20       1.378   7.297  -1.698  1.00 95.69           N  
ATOM    332  H   VAL A  20       1.434   7.235  -0.692  1.00 95.69           H  
ATOM    333  CA  VAL A  20       1.071   6.071  -2.446  1.00 95.69           C  
ATOM    334  HA  VAL A  20       1.430   6.174  -3.470  1.00 95.69           H  
ATOM    335  C   VAL A  20      -0.438   5.862  -2.527  1.00 95.69           C  
ATOM    336  CB  VAL A  20       1.775   4.851  -1.823  1.00 95.69           C  
ATOM    337  HB  VAL A  20       1.432   4.705  -0.799  1.00 95.69           H  
ATOM    338  O   VAL A  20      -0.989   5.753  -3.620  1.00 95.69           O  
ATOM    339  CG1 VAL A  20       1.470   3.580  -2.616  1.00 95.69           C  
ATOM    340 HG11 VAL A  20       1.701   3.731  -3.670  1.00 95.69           H  
ATOM    341 HG12 VAL A  20       2.078   2.760  -2.235  1.00 95.69           H  
ATOM    342 HG13 VAL A  20       0.417   3.318  -2.511  1.00 95.69           H  
ATOM    343  CG2 VAL A  20       3.297   5.038  -1.799  1.00 95.69           C  
ATOM    344 HG21 VAL A  20       3.653   5.222  -2.813  1.00 95.69           H  
ATOM    345 HG22 VAL A  20       3.777   4.144  -1.400  1.00 95.69           H  
ATOM    346 HG23 VAL A  20       3.558   5.887  -1.167  1.00 95.69           H  
ATOM    347  N   ASP A  21      -1.104   5.827  -1.371  1.00 92.62           N  
ATOM    348  H   ASP A  21      -0.595   5.967  -0.510  1.00 92.62           H  
ATOM    349  CA  ASP A  21      -2.555   5.668  -1.263  1.00 92.62           C  
ATOM    350  HA  ASP A  21      -3.020   6.241  -2.066  1.00 92.62           H  
ATOM    351  C   ASP A  21      -3.073   6.214   0.078  1.00 92.62           C  
ATOM    352  CB  ASP A  21      -2.946   4.185  -1.429  1.00 92.62           C  
ATOM    353  HB2 ASP A  21      -2.473   3.779  -2.323  1.00 92.62           H  
ATOM    354  HB3 ASP A  21      -2.588   3.621  -0.568  1.00 92.62           H  
ATOM    355  O   ASP A  21      -2.346   6.240   1.074  1.00 92.62           O  
ATOM    356  CG  ASP A  21      -4.462   4.014  -1.570  1.00 92.62           C  
ATOM    357  OD1 ASP A  21      -5.063   4.822  -2.316  1.00 92.62           O  
ATOM    358  OD2 ASP A  21      -5.044   3.147  -0.879  1.00 92.62           O  
ATOM    359  N   ALA A  22      -4.335   6.639   0.113  1.00 94.44           N  
ATOM    360  H   ALA A  22      -4.888   6.530  -0.725  1.00 94.44           H  
ATOM    361  CA  ALA A  22      -5.020   7.078   1.329  1.00 94.44           C  
ATOM    362  HA  ALA A  22      -4.679   6.480   2.173  1.00 94.44           H  
ATOM    363  C   ALA A  22      -6.532   6.872   1.188  1.00 94.44           C  
ATOM    364  CB  ALA A  22      -4.674   8.548   1.609  1.00 94.44           C  
ATOM    365  HB1 ALA A  22      -4.843   9.158   0.722  1.00 94.44           H  
ATOM    366  HB2 ALA A  22      -3.626   8.629   1.896  1.00 94.44           H  
ATOM    367  HB3 ALA A  22      -5.296   8.927   2.420  1.00 94.44           H  
ATOM    368  O   ALA A  22      -7.258   7.745   0.730  1.00 94.44           O  
ATOM    369  N   THR A  23      -7.035   5.710   1.588  1.00 89.72           N  
ATOM    370  H   THR A  23      -6.409   5.001   1.944  1.00 89.72           H  
ATOM    371  CA  THR A  23      -8.485   5.428   1.540  1.00 89.72           C  
ATOM    372  HA  THR A  23      -8.965   6.136   0.863  1.00 89.72           H  
ATOM    373  C   THR A  23      -9.207   5.649   2.861  1.00 89.72           C  
ATOM    374  CB  THR A  23      -8.759   4.031   0.986  1.00 89.72           C  
ATOM    375  HB  THR A  23      -9.792   3.753   1.194  1.00 89.72           H  
ATOM    376  O   THR A  23     -10.433   5.614   2.909  1.00 89.72           O  
ATOM    377  CG2 THR A  23      -8.552   4.046  -0.529  1.00 89.72           C  
ATOM    378 HG21 THR A  23      -7.493   3.991  -0.781  1.00 89.72           H  
ATOM    379 HG22 THR A  23      -8.953   4.964  -0.958  1.00 89.72           H  
ATOM    380 HG23 THR A  23      -9.100   3.223  -0.988  1.00 89.72           H  
ATOM    381  OG1 THR A  23      -7.879   3.075   1.544  1.00 89.72           O  
ATOM    382  HG1 THR A  23      -7.085   3.118   1.006  1.00 89.72           H  
ATOM    383  N   ASP A  24      -8.449   5.907   3.921  1.00 93.14           N  
ATOM    384  H   ASP A  24      -7.449   5.954   3.787  1.00 93.14           H  
ATOM    385  CA  ASP A  24      -8.916   6.240   5.260  1.00 93.14           C  
ATOM    386  HA  ASP A  24      -9.856   6.789   5.204  1.00 93.14           H  
ATOM    387  C   ASP A  24      -7.845   7.123   5.916  1.00 93.14           C  
ATOM    388  CB  ASP A  24      -9.139   4.931   6.029  1.00 93.14           C  
ATOM    389  HB2 ASP A  24      -9.775   4.273   5.437  1.00 93.14           H  
ATOM    390  HB3 ASP A  24      -8.182   4.429   6.170  1.00 93.14           H  
ATOM    391  O   ASP A  24      -6.650   6.922   5.672  1.00 93.14           O  
ATOM    392  CG  ASP A  24      -9.780   5.137   7.396  1.00 93.14           C  
ATOM    393  OD1 ASP A  24      -9.086   5.701   8.267  1.00 93.14           O  
ATOM    394  OD2 ASP A  24     -10.921   4.668   7.575  1.00 93.14           O  
ATOM    395  N   VAL A  25      -8.237   8.083   6.756  1.00 96.72           N  
ATOM    396  H   VAL A  25      -9.210   8.136   7.020  1.00 96.72           H  
ATOM    397  CA  VAL A  25      -7.275   8.963   7.443  1.00 96.72           C  
ATOM    398  HA  VAL A  25      -6.634   9.419   6.689  1.00 96.72           H  
ATOM    399  C   VAL A  25      -6.345   8.190   8.384  1.00 96.72           C  
ATOM    400  CB  VAL A  25      -7.975  10.102   8.203  1.00 96.72           C  
ATOM    401  HB  VAL A  25      -7.206  10.721   8.665  1.00 96.72           H  
ATOM    402  O   VAL A  25      -5.227   8.626   8.629  1.00 96.72           O  
ATOM    403  CG1 VAL A  25      -8.778  10.993   7.250  1.00 96.72           C  
ATOM    404 HG11 VAL A  25      -9.621  10.442   6.832  1.00 96.72           H  
ATOM    405 HG12 VAL A  25      -9.164  11.853   7.797  1.00 96.72           H  
ATOM    406 HG13 VAL A  25      -8.135  11.348   6.444  1.00 96.72           H  
ATOM    407  CG2 VAL A  25      -8.899   9.600   9.313  1.00 96.72           C  
ATOM    408 HG21 VAL A  25      -9.296  10.465   9.847  1.00 96.72           H  
ATOM    409 HG22 VAL A  25      -9.727   9.015   8.912  1.00 96.72           H  
ATOM    410 HG23 VAL A  25      -8.341   9.006  10.037  1.00 96.72           H  
ATOM    411  N   GLN A  26      -6.753   7.010   8.854  1.00 95.76           N  
ATOM    412  H   GLN A  26      -7.692   6.714   8.627  1.00 95.76           H  
ATOM    413  CA  GLN A  26      -5.953   6.090   9.662  1.00 95.76           C  
ATOM    414  HA  GLN A  26      -5.242   6.673  10.248  1.00 95.76           H  
ATOM    415  C   GLN A  26      -5.156   5.089   8.814  1.00 95.76           C  
ATOM    416  CB  GLN A  26      -6.851   5.313  10.638  1.00 95.76           C  
ATOM    417  HB2 GLN A  26      -7.501   4.646  10.073  1.00 95.76           H  
ATOM    418  HB3 GLN A  26      -6.217   4.703  11.280  1.00 95.76           H  
ATOM    419  O   GLN A  26      -4.408   4.286   9.370  1.00 95.76           O  
ATOM    420  CG  GLN A  26      -7.716   6.209  11.531  1.00 95.76           C  
ATOM    421  HG2 GLN A  26      -8.355   6.831  10.905  1.00 95.76           H  
ATOM    422  HG3 GLN A  26      -7.079   6.859  12.131  1.00 95.76           H  
ATOM    423  CD  GLN A  26      -8.619   5.407  12.461  1.00 95.76           C  
ATOM    424  NE2 GLN A  26      -9.741   5.970  12.853  1.00 95.76           N  
ATOM    425 HE21 GLN A  26     -10.359   5.411  13.424  1.00 95.76           H  
ATOM    426 HE22 GLN A  26     -10.003   6.866  12.467  1.00 95.76           H  
ATOM    427  OE1 GLN A  26      -8.354   4.278  12.857  1.00 95.76           O  
ATOM    428  N   ARG A  27      -5.314   5.072   7.483  1.00 94.91           N  
ATOM    429  H   ARG A  27      -5.931   5.765   7.083  1.00 94.91           H  
ATOM    430  CA  ARG A  27      -4.594   4.182   6.552  1.00 94.91           C  
ATOM    431  HA  ARG A  27      -3.715   3.774   7.049  1.00 94.91           H  
ATOM    432  C   ARG A  27      -4.041   4.961   5.368  1.00 94.91           C  
ATOM    433  CB  ARG A  27      -5.460   3.005   6.087  1.00 94.91           C  
ATOM    434  HB2 ARG A  27      -6.363   3.378   5.604  1.00 94.91           H  
ATOM    435  HB3 ARG A  27      -4.888   2.459   5.338  1.00 94.91           H  
ATOM    436  O   ARG A  27      -4.461   4.772   4.227  1.00 94.91           O  
ATOM    437  CG  ARG A  27      -5.830   2.035   7.213  1.00 94.91           C  
ATOM    438  HG2 ARG A  27      -4.926   1.716   7.733  1.00 94.91           H  
ATOM    439  HG3 ARG A  27      -6.483   2.541   7.924  1.00 94.91           H  
ATOM    440  CD  ARG A  27      -6.565   0.809   6.647  1.00 94.91           C  
ATOM    441  HD2 ARG A  27      -7.457   1.161   6.129  1.00 94.91           H  
ATOM    442  HD3 ARG A  27      -6.893   0.183   7.477  1.00 94.91           H  
ATOM    443  NE  ARG A  27      -5.737   0.014   5.703  1.00 94.91           N  
ATOM    444  HE  ARG A  27      -5.857   0.221   4.722  1.00 94.91           H  
ATOM    445  NH1 ARG A  27      -4.470  -1.132   7.237  1.00 94.91           N  
ATOM    446 HH11 ARG A  27      -3.641  -1.682   7.410  1.00 94.91           H  
ATOM    447 HH12 ARG A  27      -4.830  -0.525   7.959  1.00 94.91           H  
ATOM    448  NH2 ARG A  27      -4.160  -1.542   5.083  1.00 94.91           N  
ATOM    449 HH21 ARG A  27      -4.201  -1.283   4.108  1.00 94.91           H  
ATOM    450 HH22 ARG A  27      -3.468  -2.236   5.327  1.00 94.91           H  
ATOM    451  CZ  ARG A  27      -4.802  -0.875   6.003  1.00 94.91           C  
ATOM    452  N   VAL A  28      -3.057   5.800   5.664  1.00 97.01           N  
ATOM    453  H   VAL A  28      -2.783   5.913   6.629  1.00 97.01           H  
ATOM    454  CA  VAL A  28      -2.293   6.534   4.657  1.00 97.01           C  
ATOM    455  HA  VAL A  28      -2.828   6.507   3.708  1.00 97.01           H  
ATOM    456  C   VAL A  28      -0.950   5.855   4.440  1.00 97.01           C  
ATOM    457  CB  VAL A  28      -2.164   8.009   5.058  1.00 97.01           C  
ATOM    458  HB  VAL A  28      -1.677   8.084   6.030  1.00 97.01           H  
ATOM    459  O   VAL A  28      -0.252   5.511   5.394  1.00 97.01           O  
ATOM    460  CG1 VAL A  28      -1.332   8.801   4.043  1.00 97.01           C  
ATOM    461 HG11 VAL A  28      -0.297   8.460   4.060  1.00 97.01           H  
ATOM    462 HG12 VAL A  28      -1.734   8.666   3.039  1.00 97.01           H  
ATOM    463 HG13 VAL A  28      -1.345   9.860   4.298  1.00 97.01           H  
ATOM    464  CG2 VAL A  28      -3.562   8.626   5.171  1.00 97.01           C  
ATOM    465 HG21 VAL A  28      -3.503   9.710   5.072  1.00 97.01           H  
ATOM    466 HG22 VAL A  28      -4.214   8.246   4.385  1.00 97.01           H  
ATOM    467 HG23 VAL A  28      -4.002   8.373   6.136  1.00 97.01           H  
ATOM    468  N   PHE A  29      -0.585   5.654   3.181  1.00 97.38           N  
ATOM    469  H   PHE A  29      -1.207   5.957   2.445  1.00 97.38           H  
ATOM    470  CA  PHE A  29       0.641   4.986   2.778  1.00 97.38           C  
ATOM    471  HA  PHE A  29       1.178   4.663   3.670  1.00 97.38           H  
ATOM    472  C   PHE A  29       1.540   5.949   2.019  1.00 97.38           C  
ATOM    473  CB  PHE A  29       0.310   3.730   1.972  1.00 97.38           C  
ATOM    474  HB2 PHE A  29       1.226   3.325   1.544  1.00 97.38           H  
ATOM    475  HB3 PHE A  29      -0.345   3.993   1.141  1.00 97.38           H  
ATOM    476  O   PHE A  29       1.122   6.590   1.055  1.00 97.38           O  
ATOM    477  CG  PHE A  29      -0.348   2.663   2.819  1.00 97.38           C  
ATOM    478  CD1 PHE A  29       0.428   1.782   3.596  1.00 97.38           C  
ATOM    479  HD1 PHE A  29       1.506   1.848   3.575  1.00 97.38           H  
ATOM    480  CD2 PHE A  29      -1.751   2.595   2.872  1.00 97.38           C  
ATOM    481  HD2 PHE A  29      -2.346   3.272   2.277  1.00 97.38           H  
ATOM    482  CE1 PHE A  29      -0.208   0.836   4.419  1.00 97.38           C  
ATOM    483  HE1 PHE A  29       0.370   0.157   5.028  1.00 97.38           H  
ATOM    484  CE2 PHE A  29      -2.381   1.657   3.705  1.00 97.38           C  
ATOM    485  HE2 PHE A  29      -3.460   1.619   3.732  1.00 97.38           H  
ATOM    486  CZ  PHE A  29      -1.608   0.781   4.486  1.00 97.38           C  
ATOM    487  HZ  PHE A  29      -2.079   0.066   5.143  1.00 97.38           H  
ATOM    488  N   VAL A  30       2.791   6.040   2.456  1.00 98.00           N  
ATOM    489  H   VAL A  30       3.075   5.444   3.221  1.00 98.00           H  
ATOM    490  CA  VAL A  30       3.800   6.923   1.869  1.00 98.00           C  
ATOM    491  HA  VAL A  30       3.451   7.249   0.889  1.00 98.00           H  
ATOM    492  C   VAL A  30       5.100   6.166   1.653  1.00 98.00           C  
ATOM    493  CB  VAL A  30       4.038   8.186   2.720  1.00 98.00           C  
ATOM    494  HB  VAL A  30       4.771   8.799   2.195  1.00 98.00           H  
ATOM    495  O   VAL A  30       5.387   5.200   2.357  1.00 98.00           O  
ATOM    496  CG1 VAL A  30       2.772   9.035   2.871  1.00 98.00           C  
ATOM    497 HG11 VAL A  30       2.027   8.504   3.463  1.00 98.00           H  
ATOM    498 HG12 VAL A  30       3.012   9.978   3.362  1.00 98.00           H  
ATOM    499 HG13 VAL A  30       2.355   9.254   1.887  1.00 98.00           H  
ATOM    500  CG2 VAL A  30       4.593   7.879   4.118  1.00 98.00           C  
ATOM    501 HG21 VAL A  30       5.551   7.364   4.042  1.00 98.00           H  
ATOM    502 HG22 VAL A  30       3.891   7.258   4.674  1.00 98.00           H  
ATOM    503 HG23 VAL A  30       4.749   8.811   4.661  1.00 98.00           H  
ATOM    504  N   ARG A  31       5.920   6.617   0.711  1.00 97.43           N  
ATOM    505  H   ARG A  31       5.613   7.408   0.163  1.00 97.43           H  
ATOM    506  CA  ARG A  31       7.271   6.082   0.474  1.00 97.43           C  
ATOM    507  HA  ARG A  31       7.563   5.484   1.337  1.00 97.43           H  
ATOM    508  C   ARG A  31       8.277   7.229   0.352  1.00 97.43           C  
ATOM    509  CB  ARG A  31       7.254   5.141  -0.745  1.00 97.43           C  
ATOM    510  HB2 ARG A  31       8.246   4.710  -0.880  1.00 97.43           H  
ATOM    511  HB3 ARG A  31       6.562   4.325  -0.536  1.00 97.43           H  
ATOM    512  O   ARG A  31       7.865   8.323  -0.030  1.00 97.43           O  
ATOM    513  CG  ARG A  31       6.825   5.835  -2.048  1.00 97.43           C  
ATOM    514  HG2 ARG A  31       5.873   6.345  -1.902  1.00 97.43           H  
ATOM    515  HG3 ARG A  31       7.576   6.576  -2.321  1.00 97.43           H  
ATOM    516  CD  ARG A  31       6.660   4.824  -3.192  1.00 97.43           C  
ATOM    517  HD2 ARG A  31       5.928   4.072  -2.898  1.00 97.43           H  
ATOM    518  HD3 ARG A  31       7.605   4.312  -3.373  1.00 97.43           H  
ATOM    519  NE  ARG A  31       6.192   5.475  -4.433  1.00 97.43           N  
ATOM    520  HE  ARG A  31       5.231   5.336  -4.710  1.00 97.43           H  
ATOM    521  NH1 ARG A  31       8.186   6.425  -5.074  1.00 97.43           N  
ATOM    522 HH11 ARG A  31       8.623   6.063  -4.239  1.00 97.43           H  
ATOM    523 HH12 ARG A  31       8.694   6.989  -5.740  1.00 97.43           H  
ATOM    524  NH2 ARG A  31       6.396   6.704  -6.339  1.00 97.43           N  
ATOM    525 HH21 ARG A  31       5.413   6.647  -6.562  1.00 97.43           H  
ATOM    526 HH22 ARG A  31       6.910   7.313  -6.961  1.00 97.43           H  
ATOM    527  CZ  ARG A  31       6.918   6.186  -5.274  1.00 97.43           C  
ATOM    528  N   PRO A  32       9.570   7.043   0.665  1.00 98.27           N  
ATOM    529  CA  PRO A  32      10.549   8.119   0.527  1.00 98.27           C  
ATOM    530  HA  PRO A  32      10.267   8.935   1.193  1.00 98.27           H  
ATOM    531  C   PRO A  32      10.624   8.639  -0.916  1.00 98.27           C  
ATOM    532  CB  PRO A  32      11.883   7.534   0.991  1.00 98.27           C  
ATOM    533  HB2 PRO A  32      12.466   8.260   1.559  1.00 98.27           H  
ATOM    534  HB3 PRO A  32      12.453   7.195   0.126  1.00 98.27           H  
ATOM    535  O   PRO A  32      10.539   7.859  -1.866  1.00 98.27           O  
ATOM    536  CG  PRO A  32      11.491   6.328   1.845  1.00 98.27           C  
ATOM    537  HG2 PRO A  32      11.299   6.653   2.867  1.00 98.27           H  
ATOM    538  HG3 PRO A  32      12.258   5.553   1.827  1.00 98.27           H  
ATOM    539  CD  PRO A  32      10.188   5.846   1.213  1.00 98.27           C  
ATOM    540  HD2 PRO A  32      10.402   5.143   0.408  1.00 98.27           H  
ATOM    541  HD3 PRO A  32       9.567   5.374   1.975  1.00 98.27           H  
ATOM    542  N   ALA A  33      10.790   9.953  -1.075  1.00 97.70           N  
ATOM    543  H   ALA A  33      10.809  10.545  -0.257  1.00 97.70           H  
ATOM    544  CA  ALA A  33      10.808  10.607  -2.387  1.00 97.70           C  
ATOM    545  HA  ALA A  33      10.176  10.041  -3.072  1.00 97.70           H  
ATOM    546  C   ALA A  33      12.193  10.661  -3.053  1.00 97.70           C  
ATOM    547  CB  ALA A  33      10.207  12.004  -2.232  1.00 97.70           C  
ATOM    548  HB1 ALA A  33      10.138  12.480  -3.210  1.00 97.70           H  
ATOM    549  HB2 ALA A  33       9.205  11.941  -1.807  1.00 97.70           H  
ATOM    550  HB3 ALA A  33      10.843  12.615  -1.590  1.00 97.70           H  
ATOM    551  O   ALA A  33      12.322  11.115  -4.187  1.00 97.70           O  
ATOM    552  N   ASP A  34      13.251  10.226  -2.365  1.00 96.86           N  
ATOM    553  H   ASP A  34      13.108   9.770  -1.476  1.00 96.86           H  
ATOM    554  CA  ASP A  34      14.595  10.267  -2.928  1.00 96.86           C  
ATOM    555  HA  ASP A  34      14.750  11.272  -3.320  1.00 96.86           H  
ATOM    556  C   ASP A  34      14.760   9.283  -4.102  1.00 96.86           C  
ATOM    557  CB  ASP A  34      15.636  10.041  -1.828  1.00 96.86           C  
ATOM    558  HB2 ASP A  34      15.417  10.686  -0.977  1.00 96.86           H  
ATOM    559  HB3 ASP A  34      16.617  10.318  -2.213  1.00 96.86           H  
ATOM    560  O   ASP A  34      14.153   8.211  -4.154  1.00 96.86           O  
ATOM    561  CG  ASP A  34      15.670   8.582  -1.383  1.00 96.86           C  
ATOM    562  OD1 ASP A  34      14.916   8.219  -0.454  1.00 96.86           O  
ATOM    563  OD2 ASP A  34      16.445   7.816  -1.997  1.00 96.86           O  
ATOM    564  N   THR A  35      15.643   9.627  -5.043  1.00 94.87           N  
ATOM    565  H   THR A  35      16.067  10.542  -4.990  1.00 94.87           H  
ATOM    566  CA  THR A  35      15.856   8.855  -6.277  1.00 94.87           C  
ATOM    567  HA  THR A  35      14.931   8.853  -6.853  1.00 94.87           H  
ATOM    568  C   THR A  35      16.250   7.399  -6.023  1.00 94.87           C  
ATOM    569  CB  THR A  35      16.967   9.511  -7.109  1.00 94.87           C  
ATOM    570  HB  THR A  35      17.910   9.419  -6.570  1.00 94.87           H  
ATOM    571  O   THR A  35      15.918   6.527  -6.826  1.00 94.87           O  
ATOM    572  CG2 THR A  35      17.152   8.901  -8.499  1.00 94.87           C  
ATOM    573 HG21 THR A  35      17.892   9.479  -9.053  1.00 94.87           H  
ATOM    574 HG22 THR A  35      16.205   8.915  -9.039  1.00 94.87           H  
ATOM    575 HG23 THR A  35      17.505   7.873  -8.414  1.00 94.87           H  
ATOM    576  OG1 THR A  35      16.704  10.882  -7.287  1.00 94.87           O  
ATOM    577  HG1 THR A  35      15.814  10.981  -7.634  1.00 94.87           H  
ATOM    578  N   ARG A  36      16.977   7.107  -4.936  1.00 96.34           N  
ATOM    579  H   ARG A  36      17.041   7.800  -4.204  1.00 96.34           H  
ATOM    580  CA  ARG A  36      17.400   5.734  -4.630  1.00 96.34           C  
ATOM    581  HA  ARG A  36      17.779   5.265  -5.538  1.00 96.34           H  
ATOM    582  C   ARG A  36      16.198   4.901  -4.200  1.00 96.34           C  
ATOM    583  CB  ARG A  36      18.511   5.751  -3.571  1.00 96.34           C  
ATOM    584  HB2 ARG A  36      18.159   6.259  -2.674  1.00 96.34           H  
ATOM    585  HB3 ARG A  36      19.367   6.301  -3.963  1.00 96.34           H  
ATOM    586  O   ARG A  36      16.041   3.789  -4.699  1.00 96.34           O  
ATOM    587  CG  ARG A  36      18.956   4.338  -3.177  1.00 96.34           C  
ATOM    588  HG2 ARG A  36      19.382   3.834  -4.044  1.00 96.34           H  
ATOM    589  HG3 ARG A  36      18.102   3.765  -2.814  1.00 96.34           H  
ATOM    590  CD  ARG A  36      19.991   4.412  -2.056  1.00 96.34           C  
ATOM    591  HD2 ARG A  36      20.861   4.962  -2.417  1.00 96.34           H  
ATOM    592  HD3 ARG A  36      19.555   4.948  -1.214  1.00 96.34           H  
ATOM    593  NE  ARG A  36      20.393   3.062  -1.626  1.00 96.34           N  
ATOM    594  HE  ARG A  36      19.891   2.290  -2.040  1.00 96.34           H  
ATOM    595  NH1 ARG A  36      21.984   3.701  -0.104  1.00 96.34           N  
ATOM    596 HH11 ARG A  36      22.678   3.463   0.590  1.00 96.34           H  
ATOM    597 HH12 ARG A  36      21.756   4.666  -0.299  1.00 96.34           H  
ATOM    598  NH2 ARG A  36      21.579   1.528  -0.437  1.00 96.34           N  
ATOM    599 HH21 ARG A  36      22.283   1.300   0.250  1.00 96.34           H  
ATOM    600 HH22 ARG A  36      21.060   0.785  -0.884  1.00 96.34           H  
ATOM    601  CZ  ARG A  36      21.314   2.771  -0.727  1.00 96.34           C  
ATOM    602  N   SER A  37      15.362   5.438  -3.318  1.00 95.59           N  
ATOM    603  H   SER A  37      15.592   6.335  -2.914  1.00 95.59           H  
ATOM    604  CA  SER A  37      14.135   4.779  -2.869  1.00 95.59           C  
ATOM    605  HA  SER A  37      14.379   3.785  -2.494  1.00 95.59           H  
ATOM    606  C   SER A  37      13.128   4.610  -4.004  1.00 95.59           C  
ATOM    607  CB  SER A  37      13.502   5.566  -1.726  1.00 95.59           C  
ATOM    608  HB2 SER A  37      13.257   6.574  -2.062  1.00 95.59           H  
ATOM    609  HB3 SER A  37      12.588   5.068  -1.404  1.00 95.59           H  
ATOM    610  O   SER A  37      12.527   3.545  -4.111  1.00 95.59           O  
ATOM    611  OG  SER A  37      14.407   5.631  -0.639  1.00 95.59           O  
ATOM    612  HG  SER A  37      14.645   6.555  -0.532  1.00 95.59           H  
ATOM    613  N   GLN A  38      12.998   5.598  -4.898  1.00 92.61           N  
ATOM    614  H   GLN A  38      13.457   6.480  -4.720  1.00 92.61           H  
ATOM    615  CA  GLN A  38      12.145   5.471  -6.083  1.00 92.61           C  
ATOM    616  HA  GLN A  38      11.138   5.221  -5.747  1.00 92.61           H  
ATOM    617  C   GLN A  38      12.599   4.322  -6.991  1.00 92.61           C  
ATOM    618  CB  GLN A  38      12.075   6.809  -6.828  1.00 92.61           C  
ATOM    619  HB2 GLN A  38      11.691   7.560  -6.137  1.00 92.61           H  
ATOM    620  HB3 GLN A  38      13.068   7.114  -7.157  1.00 92.61           H  
ATOM    621  O   GLN A  38      11.809   3.428  -7.269  1.00 92.61           O  
ATOM    622  CG  GLN A  38      11.136   6.714  -8.042  1.00 92.61           C  
ATOM    623  HG2 GLN A  38      11.660   6.273  -8.890  1.00 92.61           H  
ATOM    624  HG3 GLN A  38      10.296   6.063  -7.798  1.00 92.61           H  
ATOM    625  CD  GLN A  38      10.589   8.075  -8.446  1.00 92.61           C  
ATOM    626  NE2 GLN A  38       9.307   8.163  -8.726  1.00 92.61           N  
ATOM    627 HE21 GLN A  38       8.977   9.074  -9.013  1.00 92.61           H  
ATOM    628 HE22 GLN A  38       8.787   7.317  -8.912  1.00 92.61           H  
ATOM    629  OE1 GLN A  38      11.288   9.075  -8.482  1.00 92.61           O  
ATOM    630  N   LYS A  39      13.887   4.264  -7.353  1.00 92.10           N  
ATOM    631  H   LYS A  39      14.496   5.024  -7.086  1.00 92.10           H  
ATOM    632  CA  LYS A  39      14.424   3.151  -8.156  1.00 92.10           C  
ATOM    633  HA  LYS A  39      13.868   3.088  -9.091  1.00 92.10           H  
ATOM    634  C   LYS A  39      14.241   1.795  -7.477  1.00 92.10           C  
ATOM    635  CB  LYS A  39      15.911   3.373  -8.447  1.00 92.10           C  
ATOM    636  HB2 LYS A  39      16.429   3.620  -7.520  1.00 92.10           H  
ATOM    637  HB3 LYS A  39      16.330   2.448  -8.842  1.00 92.10           H  
ATOM    638  O   LYS A  39      13.926   0.817  -8.139  1.00 92.10           O  
ATOM    639  CG  LYS A  39      16.130   4.480  -9.482  1.00 92.10           C  
ATOM    640  HG2 LYS A  39      15.688   5.414  -9.136  1.00 92.10           H  
ATOM    641  HG3 LYS A  39      15.649   4.193 -10.417  1.00 92.10           H  
ATOM    642  CD  LYS A  39      17.629   4.675  -9.720  1.00 92.10           C  
ATOM    643  HD2 LYS A  39      18.108   4.966  -8.784  1.00 92.10           H  
ATOM    644  HD3 LYS A  39      18.056   3.736 -10.073  1.00 92.10           H  
ATOM    645  CE  LYS A  39      17.828   5.767 -10.771  1.00 92.10           C  
ATOM    646  HE2 LYS A  39      17.433   6.705 -10.380  1.00 92.10           H  
ATOM    647  HE3 LYS A  39      17.236   5.505 -11.648  1.00 92.10           H  
ATOM    648  NZ  LYS A  39      19.256   5.910 -11.144  1.00 92.10           N  
ATOM    649  HZ1 LYS A  39      19.597   5.039 -11.527  1.00 92.10           H  
ATOM    650  HZ2 LYS A  39      19.357   6.625 -11.849  1.00 92.10           H  
ATOM    651  HZ3 LYS A  39      19.810   6.158 -10.338  1.00 92.10           H  
ATOM    652  N   ALA A  40      14.449   1.719  -6.163  1.00 94.17           N  
ATOM    653  H   ALA A  40      14.717   2.553  -5.661  1.00 94.17           H  
ATOM    654  CA  ALA A  40      14.269   0.472  -5.427  1.00 94.17           C  
ATOM    655  HA  ALA A  40      14.831  -0.314  -5.931  1.00 94.17           H  
ATOM    656  C   ALA A  40      12.797   0.021  -5.407  1.00 94.17           C  
ATOM    657  CB  ALA A  40      14.856   0.654  -4.024  1.00 94.17           C  
ATOM    658  HB1 ALA A  40      14.335   1.457  -3.503  1.00 94.17           H  
ATOM    659  HB2 ALA A  40      15.914   0.907  -4.099  1.00 94.17           H  
ATOM    660  HB3 ALA A  40      14.753  -0.276  -3.465  1.00 94.17           H  
ATOM    661  O   ALA A  40      12.529  -1.169  -5.544  1.00 94.17           O  
ATOM    662  N   PHE A  41      11.854   0.958  -5.288  1.00 93.77           N  
ATOM    663  H   PHE A  41      12.135   1.922  -5.178  1.00 93.77           H  
ATOM    664  CA  PHE A  41      10.421   0.683  -5.386  1.00 93.77           C  
ATOM    665  HA  PHE A  41      10.159  -0.110  -4.686  1.00 93.77           H  
ATOM    666  C   PHE A  41      10.040   0.189  -6.788  1.00 93.77           C  
ATOM    667  CB  PHE A  41       9.658   1.954  -4.997  1.00 93.77           C  
ATOM    668  HB2 PHE A  41       9.992   2.283  -4.013  1.00 93.77           H  
ATOM    669  HB3 PHE A  41       9.899   2.752  -5.700  1.00 93.77           H  
ATOM    670  O   PHE A  41       9.406  -0.858  -6.914  1.00 93.77           O  
ATOM    671  CG  PHE A  41       8.156   1.789  -4.955  1.00 93.77           C  
ATOM    672  CD1 PHE A  41       7.373   2.174  -6.058  1.00 93.77           C  
ATOM    673  HD1 PHE A  41       7.839   2.554  -6.956  1.00 93.77           H  
ATOM    674  CD2 PHE A  41       7.539   1.278  -3.799  1.00 93.77           C  
ATOM    675  HD2 PHE A  41       8.138   0.976  -2.952  1.00 93.77           H  
ATOM    676  CE1 PHE A  41       5.973   2.073  -5.989  1.00 93.77           C  
ATOM    677  HE1 PHE A  41       5.372   2.384  -6.831  1.00 93.77           H  
ATOM    678  CE2 PHE A  41       6.141   1.159  -3.741  1.00 93.77           C  
ATOM    679  HE2 PHE A  41       5.666   0.774  -2.851  1.00 93.77           H  
ATOM    680  CZ  PHE A  41       5.356   1.552  -4.838  1.00 93.77           C  
ATOM    681  HZ  PHE A  41       4.281   1.464  -4.795  1.00 93.77           H  
ATOM    682  N   ASP A  42      10.504   0.882  -7.830  1.00 91.89           N  
ATOM    683  H   ASP A  42      10.959   1.767  -7.661  1.00 91.89           H  
ATOM    684  CA  ASP A  42      10.263   0.505  -9.226  1.00 91.89           C  
ATOM    685  HA  ASP A  42       9.188   0.471  -9.402  1.00 91.89           H  
ATOM    686  C   ASP A  42      10.831  -0.889  -9.538  1.00 91.89           C  
ATOM    687  CB  ASP A  42      10.874   1.557 -10.170  1.00 91.89           C  
ATOM    688  HB2 ASP A  42      11.947   1.616  -9.985  1.00 91.89           H  
ATOM    689  HB3 ASP A  42      10.733   1.220 -11.196  1.00 91.89           H  
ATOM    690  O   ASP A  42      10.162  -1.695 -10.184  1.00 91.89           O  
ATOM    691  CG  ASP A  42      10.267   2.963 -10.044  1.00 91.89           C  
ATOM    692  OD1 ASP A  42       9.125   3.088  -9.545  1.00 91.89           O  
ATOM    693  OD2 ASP A  42      10.963   3.922 -10.456  1.00 91.89           O  
ATOM    694  N   ASN A  43      12.022  -1.211  -9.017  1.00 92.17           N  
ATOM    695  H   ASN A  43      12.550  -0.478  -8.565  1.00 92.17           H  
ATOM    696  CA  ASN A  43      12.644  -2.527  -9.175  1.00 92.17           C  
ATOM    697  HA  ASN A  43      12.700  -2.767 -10.237  1.00 92.17           H  
ATOM    698  C   ASN A  43      11.827  -3.641  -8.507  1.00 92.17           C  
ATOM    699  CB  ASN A  43      14.067  -2.510  -8.601  1.00 92.17           C  
ATOM    700  HB2 ASN A  43      14.424  -3.539  -8.556  1.00 92.17           H  
ATOM    701  HB3 ASN A  43      14.046  -2.113  -7.586  1.00 92.17           H  
ATOM    702  O   ASN A  43      11.593  -4.665  -9.137  1.00 92.17           O  
ATOM    703  CG  ASN A  43      15.075  -1.727  -9.421  1.00 92.17           C  
ATOM    704  ND2 ASN A  43      16.287  -1.627  -8.925  1.00 92.17           N  
ATOM    705 HD21 ASN A  43      16.515  -2.168  -8.103  1.00 92.17           H  
ATOM    706 HD22 ASN A  43      16.961  -1.224  -9.560  1.00 92.17           H  
ATOM    707  OD1 ASN A  43      14.848  -1.219 -10.503  1.00 92.17           O  
ATOM    708  N   ILE A  44      11.345  -3.444  -7.268  1.00 94.71           N  
ATOM    709  H   ILE A  44      11.548  -2.569  -6.806  1.00 94.71           H  
ATOM    710  CA  ILE A  44      10.482  -4.433  -6.590  1.00 94.71           C  
ATOM    711  HA  ILE A  44      11.038  -5.360  -6.457  1.00 94.71           H  
ATOM    712  C   ILE A  44       9.272  -4.750  -7.465  1.00 94.71           C  
ATOM    713  CB  ILE A  44      10.006  -3.914  -5.209  1.00 94.71           C  
ATOM    714  HB  ILE A  44       9.626  -2.900  -5.333  1.00 94.71           H  
ATOM    715  O   ILE A  44       8.931  -5.913  -7.684  1.00 94.71           O  
ATOM    716  CG1 ILE A  44      11.171  -3.882  -4.200  1.00 94.71           C  
ATOM    717 HG12 ILE A  44      12.077  -3.521  -4.687  1.00 94.71           H  
ATOM    718 HG13 ILE A  44      11.364  -4.897  -3.853  1.00 94.71           H  
ATOM    719  CG2 ILE A  44       8.865  -4.784  -4.636  1.00 94.71           C  
ATOM    720 HG21 ILE A  44       9.177  -5.827  -4.586  1.00 94.71           H  
ATOM    721 HG22 ILE A  44       7.970  -4.704  -5.254  1.00 94.71           H  
ATOM    722 HG23 ILE A  44       8.586  -4.435  -3.641  1.00 94.71           H  
ATOM    723  CD1 ILE A  44      10.912  -3.005  -2.967  1.00 94.71           C  
ATOM    724 HD11 ILE A  44      10.704  -1.982  -3.280  1.00 94.71           H  
ATOM    725 HD12 ILE A  44      11.799  -3.007  -2.334  1.00 94.71           H  
ATOM    726 HD13 ILE A  44      10.072  -3.385  -2.386  1.00 94.71           H  
ATOM    727  N   LEU A  45       8.614  -3.706  -7.963  1.00 93.71           N  
ATOM    728  H   LEU A  45       8.956  -2.774  -7.775  1.00 93.71           H  
ATOM    729  CA  LEU A  45       7.431  -3.878  -8.780  1.00 93.71           C  
ATOM    730  HA  LEU A  45       6.727  -4.529  -8.261  1.00 93.71           H  
ATOM    731  C   LEU A  45       7.759  -4.552 -10.121  1.00 93.71           C  
ATOM    732  CB  LEU A  45       6.789  -2.516  -8.997  1.00 93.71           C  
ATOM    733  HB2 LEU A  45       5.938  -2.756  -9.636  1.00 93.71           H  
ATOM    734  HB3 LEU A  45       7.487  -1.862  -9.519  1.00 93.71           H  
ATOM    735  O   LEU A  45       7.038  -5.454 -10.546  1.00 93.71           O  
ATOM    736  CG  LEU A  45       6.210  -1.786  -7.779  1.00 93.71           C  
ATOM    737  HG  LEU A  45       6.962  -1.683  -6.997  1.00 93.71           H  
ATOM    738  CD1 LEU A  45       5.730  -0.398  -8.199  1.00 93.71           C  
ATOM    739 HD11 LEU A  45       5.032  -0.462  -9.034  1.00 93.71           H  
ATOM    740 HD12 LEU A  45       6.586   0.218  -8.477  1.00 93.71           H  
ATOM    741 HD13 LEU A  45       5.205   0.062  -7.362  1.00 93.71           H  
ATOM    742  CD2 LEU A  45       5.007  -2.542  -7.212  1.00 93.71           C  
ATOM    743 HD21 LEU A  45       4.570  -1.967  -6.395  1.00 93.71           H  
ATOM    744 HD22 LEU A  45       4.252  -2.679  -7.987  1.00 93.71           H  
ATOM    745 HD23 LEU A  45       5.322  -3.511  -6.827  1.00 93.71           H  
ATOM    746  N   GLN A  46       8.857  -4.161 -10.770  1.00 92.81           N  
ATOM    747  H   GLN A  46       9.409  -3.415 -10.373  1.00 92.81           H  
ATOM    748  CA  GLN A  46       9.308  -4.759 -12.023  1.00 92.81           C  
ATOM    749  HA  GLN A  46       8.492  -4.688 -12.742  1.00 92.81           H  
ATOM    750  C   GLN A  46       9.658  -6.245 -11.870  1.00 92.81           C  
ATOM    751  CB  GLN A  46      10.498  -3.956 -12.566  1.00 92.81           C  
ATOM    752  HB2 GLN A  46      10.184  -2.926 -12.736  1.00 92.81           H  
ATOM    753  HB3 GLN A  46      11.310  -3.957 -11.839  1.00 92.81           H  
ATOM    754  O   GLN A  46       9.234  -7.049 -12.703  1.00 92.81           O  
ATOM    755  CG  GLN A  46      11.001  -4.549 -13.887  1.00 92.81           C  
ATOM    756  HG2 GLN A  46      10.159  -4.654 -14.572  1.00 92.81           H  
ATOM    757  HG3 GLN A  46      11.432  -5.535 -13.714  1.00 92.81           H  
ATOM    758  CD  GLN A  46      12.067  -3.682 -14.532  1.00 92.81           C  
ATOM    759  NE2 GLN A  46      11.910  -3.339 -15.787  1.00 92.81           N  
ATOM    760 HE21 GLN A  46      12.702  -2.831 -16.152  1.00 92.81           H  
ATOM    761 HE22 GLN A  46      11.156  -3.730 -16.334  1.00 92.81           H  
ATOM    762  OE1 GLN A  46      13.066  -3.301 -13.958  1.00 92.81           O  
ATOM    763  N   ASP A  47      10.378  -6.621 -10.814  1.00 93.18           N  
ATOM    764  H   ASP A  47      10.755  -5.909 -10.206  1.00 93.18           H  
ATOM    765  CA  ASP A  47      10.771  -8.008 -10.546  1.00 93.18           C  
ATOM    766  HA  ASP A  47      11.333  -8.397 -11.395  1.00 93.18           H  
ATOM    767  C   ASP A  47       9.539  -8.899 -10.351  1.00 93.18           C  
ATOM    768  CB  ASP A  47      11.666  -8.064  -9.293  1.00 93.18           C  
ATOM    769  HB2 ASP A  47      11.183  -7.522  -8.479  1.00 93.18           H  
ATOM    770  HB3 ASP A  47      11.757  -9.106  -8.988  1.00 93.18           H  
ATOM    771  O   ASP A  47       9.450 -10.003 -10.895  1.00 93.18           O  
ATOM    772  CG  ASP A  47      13.086  -7.520  -9.501  1.00 93.18           C  
ATOM    773  OD1 ASP A  47      13.513  -7.413 -10.674  1.00 93.18           O  
ATOM    774  OD2 ASP A  47      13.763  -7.284  -8.473  1.00 93.18           O  
ATOM    775  N   VAL A  48       8.538  -8.395  -9.627  1.00 95.18           N  
ATOM    776  H   VAL A  48       8.679  -7.485  -9.211  1.00 95.18           H  
ATOM    777  CA  VAL A  48       7.289  -9.116  -9.354  1.00 95.18           C  
ATOM    778  HA  VAL A  48       7.534 -10.131  -9.042  1.00 95.18           H  
ATOM    779  C   VAL A  48       6.421  -9.222 -10.605  1.00 95.18           C  
ATOM    780  CB  VAL A  48       6.535  -8.429  -8.210  1.00 95.18           C  
ATOM    781  HB  VAL A  48       6.363  -7.385  -8.471  1.00 95.18           H  
ATOM    782  O   VAL A  48       5.849 -10.284 -10.863  1.00 95.18           O  
ATOM    783  CG1 VAL A  48       5.183  -9.096  -7.930  1.00 95.18           C  
ATOM    784 HG11 VAL A  48       4.752  -8.663  -7.027  1.00 95.18           H  
ATOM    785 HG12 VAL A  48       5.317 -10.170  -7.798  1.00 95.18           H  
ATOM    786 HG13 VAL A  48       4.501  -8.917  -8.761  1.00 95.18           H  
ATOM    787  CG2 VAL A  48       7.366  -8.484  -6.919  1.00 95.18           C  
ATOM    788 HG21 VAL A  48       7.198  -9.420  -6.386  1.00 95.18           H  
ATOM    789 HG22 VAL A  48       8.434  -8.403  -7.123  1.00 95.18           H  
ATOM    790 HG23 VAL A  48       7.113  -7.619  -6.306  1.00 95.18           H  
ATOM    791  N   LEU A  49       6.358  -8.161 -11.414  1.00 92.59           N  
ATOM    792  H   LEU A  49       6.821  -7.310 -11.128  1.00 92.59           H  
ATOM    793  CA  LEU A  49       5.696  -8.193 -12.716  1.00 92.59           C  
ATOM    794  HA  LEU A  49       4.657  -8.492 -12.582  1.00 92.59           H  
ATOM    795  C   LEU A  49       6.330  -9.224 -13.648  1.00 92.59           C  
ATOM    796  CB  LEU A  49       5.777  -6.814 -13.388  1.00 92.59           C  
ATOM    797  HB2 LEU A  49       5.609  -6.955 -14.455  1.00 92.59           H  
ATOM    798  HB3 LEU A  49       6.783  -6.412 -13.267  1.00 92.59           H  
ATOM    799  O   LEU A  49       5.613 -10.013 -14.266  1.00 92.59           O  
ATOM    800  CG  LEU A  49       4.767  -5.773 -12.898  1.00 92.59           C  
ATOM    801  HG  LEU A  49       4.918  -5.531 -11.847  1.00 92.59           H  
ATOM    802  CD1 LEU A  49       4.928  -4.517 -13.748  1.00 92.59           C  
ATOM    803 HD11 LEU A  49       5.946  -4.142 -13.643  1.00 92.59           H  
ATOM    804 HD12 LEU A  49       4.214  -3.760 -13.424  1.00 92.59           H  
ATOM    805 HD13 LEU A  49       4.720  -4.739 -14.795  1.00 92.59           H  
ATOM    806  CD2 LEU A  49       3.340  -6.251 -13.099  1.00 92.59           C  
ATOM    807 HD21 LEU A  49       2.696  -5.386 -12.938  1.00 92.59           H  
ATOM    808 HD22 LEU A  49       3.202  -6.649 -14.104  1.00 92.59           H  
ATOM    809 HD23 LEU A  49       3.115  -7.005 -12.345  1.00 92.59           H  
ATOM    810  N   LEU A  50       7.661  -9.220 -13.753  1.00 91.88           N  
ATOM    811  H   LEU A  50       8.184  -8.544 -13.216  1.00 91.88           H  
ATOM    812  CA  LEU A  50       8.394 -10.136 -14.617  1.00 91.88           C  
ATOM    813  HA  LEU A  50       7.981 -10.047 -15.622  1.00 91.88           H  
ATOM    814  C   LEU A  50       8.196 -11.583 -14.162  1.00 91.88           C  
ATOM    815  CB  LEU A  50       9.877  -9.731 -14.642  1.00 91.88           C  
ATOM    816  HB2 LEU A  50      10.278  -9.806 -13.632  1.00 91.88           H  
ATOM    817  HB3 LEU A  50       9.952  -8.688 -14.951  1.00 91.88           H  
ATOM    818  O   LEU A  50       7.848 -12.429 -14.986  1.00 91.88           O  
ATOM    819  CG  LEU A  50      10.738 -10.594 -15.583  1.00 91.88           C  
ATOM    820  HG  LEU A  50      10.675 -11.640 -15.284  1.00 91.88           H  
ATOM    821  CD1 LEU A  50      10.298 -10.469 -17.047  1.00 91.88           C  
ATOM    822 HD11 LEU A  50      10.298  -9.420 -17.342  1.00 91.88           H  
ATOM    823 HD12 LEU A  50       9.305 -10.902 -17.172  1.00 91.88           H  
ATOM    824 HD13 LEU A  50      10.996 -11.024 -17.674  1.00 91.88           H  
ATOM    825  CD2 LEU A  50      12.198 -10.160 -15.487  1.00 91.88           C  
ATOM    826 HD21 LEU A  50      12.821 -10.793 -16.119  1.00 91.88           H  
ATOM    827 HD22 LEU A  50      12.306  -9.119 -15.793  1.00 91.88           H  
ATOM    828 HD23 LEU A  50      12.540 -10.255 -14.456  1.00 91.88           H  
ATOM    829  N   TYR A  51       8.323 -11.850 -12.861  1.00 95.37           N  
ATOM    830  H   TYR A  51       8.629 -11.111 -12.244  1.00 95.37           H  
ATOM    831  CA  TYR A  51       8.025 -13.155 -12.277  1.00 95.37           C  
ATOM    832  HA  TYR A  51       8.702 -13.899 -12.698  1.00 95.37           H  
ATOM    833  C   TYR A  51       6.592 -13.613 -12.590  1.00 95.37           C  
ATOM    834  CB  TYR A  51       8.249 -13.083 -10.760  1.00 95.37           C  
ATOM    835  HB2 TYR A  51       9.313 -12.962 -10.560  1.00 95.37           H  
ATOM    836  HB3 TYR A  51       7.735 -12.209 -10.359  1.00 95.37           H  
ATOM    837  O   TYR A  51       6.376 -14.730 -13.057  1.00 95.37           O  
ATOM    838  CG  TYR A  51       7.743 -14.317 -10.049  1.00 95.37           C  
ATOM    839  CD1 TYR A  51       6.512 -14.285  -9.366  1.00 95.37           C  
ATOM    840  HD1 TYR A  51       5.955 -13.362  -9.309  1.00 95.37           H  
ATOM    841  CD2 TYR A  51       8.450 -15.525 -10.182  1.00 95.37           C  
ATOM    842  HD2 TYR A  51       9.375 -15.545 -10.739  1.00 95.37           H  
ATOM    843  CE1 TYR A  51       5.991 -15.466  -8.806  1.00 95.37           C  
ATOM    844  HE1 TYR A  51       5.037 -15.464  -8.299  1.00 95.37           H  
ATOM    845  CE2 TYR A  51       7.929 -16.708  -9.635  1.00 95.37           C  
ATOM    846  HE2 TYR A  51       8.461 -17.639  -9.765  1.00 95.37           H  
ATOM    847  OH  TYR A  51       6.211 -17.833  -8.434  1.00 95.37           O  
ATOM    848  HH  TYR A  51       6.764 -18.579  -8.677  1.00 95.37           H  
ATOM    849  CZ  TYR A  51       6.701 -16.677  -8.944  1.00 95.37           C  
ATOM    850  N   GLY A  52       5.607 -12.732 -12.402  1.00 94.01           N  
ATOM    851  H   GLY A  52       5.837 -11.827 -12.015  1.00 94.01           H  
ATOM    852  CA  GLY A  52       4.201 -13.036 -12.663  1.00 94.01           C  
ATOM    853  HA2 GLY A  52       3.893 -13.877 -12.042  1.00 94.01           H  
ATOM    854  HA3 GLY A  52       3.608 -12.164 -12.387  1.00 94.01           H  
ATOM    855  C   GLY A  52       3.890 -13.381 -14.124  1.00 94.01           C  
ATOM    856  O   GLY A  52       2.858 -13.986 -14.395  1.00 94.01           O  
ATOM    857  N   THR A  53       4.765 -13.040 -15.078  1.00 90.96           N  
ATOM    858  H   THR A  53       5.596 -12.534 -14.808  1.00 90.96           H  
ATOM    859  CA  THR A  53       4.561 -13.396 -16.496  1.00 90.96           C  
ATOM    860  HA  THR A  53       3.506 -13.250 -16.726  1.00 90.96           H  
ATOM    861  C   THR A  53       4.843 -14.864 -16.815  1.00 90.96           C  
ATOM    862  CB  THR A  53       5.349 -12.497 -17.464  1.00 90.96           C  
ATOM    863  HB  THR A  53       5.045 -12.770 -18.474  1.00 90.96           H  
ATOM    864  O   THR A  53       4.395 -15.344 -17.854  1.00 90.96           O  
ATOM    865  CG2 THR A  53       5.039 -11.004 -17.296  1.00 90.96           C  
ATOM    866 HG21 THR A  53       4.560 -10.633 -18.201  1.00 90.96           H  
ATOM    867 HG22 THR A  53       4.355 -10.838 -16.464  1.00 90.96           H  
ATOM    868 HG23 THR A  53       5.950 -10.434 -17.111  1.00 90.96           H  
ATOM    869  OG1 THR A  53       6.750 -12.661 -17.404  1.00 90.96           O  
ATOM    870  HG1 THR A  53       7.037 -12.643 -16.488  1.00 90.96           H  
ATOM    871  N   THR A  54       5.563 -15.575 -15.944  1.00 94.37           N  
ATOM    872  H   THR A  54       5.934 -15.111 -15.127  1.00 94.37           H  
ATOM    873  CA  THR A  54       5.954 -16.982 -16.143  1.00 94.37           C  
ATOM    874  HA  THR A  54       5.475 -17.373 -17.041  1.00 94.37           H  
ATOM    875  C   THR A  54       5.521 -17.900 -15.002  1.00 94.37           C  
ATOM    876  CB  THR A  54       7.473 -17.099 -16.331  1.00 94.37           C  
ATOM    877  HB  THR A  54       7.738 -18.148 -16.464  1.00 94.37           H  
ATOM    878  O   THR A  54       5.672 -19.117 -15.100  1.00 94.37           O  
ATOM    879  CG2 THR A  54       7.978 -16.317 -17.545  1.00 94.37           C  
ATOM    880 HG21 THR A  54       7.858 -15.245 -17.384  1.00 94.37           H  
ATOM    881 HG22 THR A  54       7.410 -16.611 -18.427  1.00 94.37           H  
ATOM    882 HG23 THR A  54       9.031 -16.540 -17.713  1.00 94.37           H  
ATOM    883  OG1 THR A  54       8.151 -16.588 -15.206  1.00 94.37           O  
ATOM    884  HG1 THR A  54       9.085 -16.546 -15.425  1.00 94.37           H  
ATOM    885  N   ALA A  55       5.000 -17.339 -13.911  1.00 97.08           N  
ATOM    886  H   ALA A  55       4.948 -16.331 -13.865  1.00 97.08           H  
ATOM    887  CA  ALA A  55       4.529 -18.098 -12.767  1.00 97.08           C  
ATOM    888  HA  ALA A  55       5.257 -18.882 -12.559  1.00 97.08           H  
ATOM    889  C   ALA A  55       3.174 -18.766 -13.036  1.00 97.08           C  
ATOM    890  CB  ALA A  55       4.470 -17.169 -11.552  1.00 97.08           C  
ATOM    891  HB1 ALA A  55       3.727 -16.389 -11.719  1.00 97.08           H  
ATOM    892  HB2 ALA A  55       4.201 -17.737 -10.661  1.00 97.08           H  
ATOM    893  HB3 ALA A  55       5.444 -16.703 -11.404  1.00 97.08           H  
ATOM    894  O   ALA A  55       2.287 -18.190 -13.661  1.00 97.08           O  
ATOM    895  N   GLU A  56       2.987 -19.952 -12.461  1.00 97.69           N  
ATOM    896  H   GLU A  56       3.751 -20.365 -11.946  1.00 97.69           H  
ATOM    897  CA  GLU A  56       1.693 -20.632 -12.425  1.00 97.69           C  
ATOM    898  HA  GLU A  56       1.095 -20.272 -13.263  1.00 97.69           H  
ATOM    899  C   GLU A  56       0.950 -20.325 -11.114  1.00 97.69           C  
ATOM    900  CB  GLU A  56       1.882 -22.144 -12.604  1.00 97.69           C  
ATOM    901  HB2 GLU A  56       0.948 -22.655 -12.370  1.00 97.69           H  
ATOM    902  HB3 GLU A  56       2.633 -22.498 -11.898  1.00 97.69           H  
ATOM    903  O   GLU A  56       1.599 -20.163 -10.072  1.00 97.69           O  
ATOM    904  CG  GLU A  56       2.314 -22.519 -14.031  1.00 97.69           C  
ATOM    905  HG2 GLU A  56       3.280 -22.062 -14.242  1.00 97.69           H  
ATOM    906  HG3 GLU A  56       2.447 -23.600 -14.071  1.00 97.69           H  
ATOM    907  CD  GLU A  56       1.282 -22.102 -15.092  1.00 97.69           C  
ATOM    908  OE1 GLU A  56       1.708 -21.707 -16.196  1.00 97.69           O  
ATOM    909  OE2 GLU A  56       0.069 -22.203 -14.788  1.00 97.69           O  
ATOM    910  N   PRO A  57      -0.396 -20.265 -11.120  1.00 98.12           N  
ATOM    911  CA  PRO A  57      -1.173 -20.024  -9.911  1.00 98.12           C  
ATOM    912  HA  PRO A  57      -0.910 -19.033  -9.542  1.00 98.12           H  
ATOM    913  C   PRO A  57      -0.924 -21.059  -8.804  1.00 98.12           C  
ATOM    914  CB  PRO A  57      -2.642 -20.015 -10.346  1.00 98.12           C  
ATOM    915  HB2 PRO A  57      -3.064 -21.016 -10.256  1.00 98.12           H  
ATOM    916  HB3 PRO A  57      -3.229 -19.300  -9.770  1.00 98.12           H  
ATOM    917  O   PRO A  57      -0.543 -22.209  -9.042  1.00 98.12           O  
ATOM    918  CG  PRO A  57      -2.572 -19.628 -11.821  1.00 98.12           C  
ATOM    919  HG2 PRO A  57      -2.492 -18.545 -11.910  1.00 98.12           H  
ATOM    920  HG3 PRO A  57      -3.433 -19.997 -12.378  1.00 98.12           H  
ATOM    921  CD  PRO A  57      -1.272 -20.282 -12.285  1.00 98.12           C  
ATOM    922  HD2 PRO A  57      -1.455 -21.313 -12.587  1.00 98.12           H  
ATOM    923  HD3 PRO A  57      -0.863 -19.713 -13.120  1.00 98.12           H  
ATOM    924  N   LEU A  58      -1.206 -20.662  -7.564  1.00 98.54           N  
ATOM    925  H   LEU A  58      -1.576 -19.729  -7.452  1.00 98.54           H  
ATOM    926  CA  LEU A  58      -1.205 -21.554  -6.413  1.00 98.54           C  
ATOM    927  HA  LEU A  58      -0.207 -21.980  -6.312  1.00 98.54           H  
ATOM    928  C   LEU A  58      -2.191 -22.706  -6.624  1.00 98.54           C  
ATOM    929  CB  LEU A  58      -1.579 -20.785  -5.135  1.00 98.54           C  
ATOM    930  HB2 LEU A  58      -2.446 -20.162  -5.353  1.00 98.54           H  
ATOM    931  HB3 LEU A  58      -1.877 -21.507  -4.374  1.00 98.54           H  
ATOM    932  O   LEU A  58      -3.359 -22.506  -6.954  1.00 98.54           O  
ATOM    933  CG  LEU A  58      -0.468 -19.911  -4.539  1.00 98.54           C  
ATOM    934  HG  LEU A  58      -0.131 -19.198  -5.291  1.00 98.54           H  
ATOM    935  CD1 LEU A  58      -1.008 -19.137  -3.336  1.00 98.54           C  
ATOM    936 HD11 LEU A  58      -1.923 -18.613  -3.614  1.00 98.54           H  
ATOM    937 HD12 LEU A  58      -1.234 -19.826  -2.523  1.00 98.54           H  
ATOM    938 HD13 LEU A  58      -0.265 -18.409  -3.011  1.00 98.54           H  
ATOM    939  CD2 LEU A  58       0.721 -20.738  -4.040  1.00 98.54           C  
ATOM    940 HD21 LEU A  58       1.235 -21.203  -4.881  1.00 98.54           H  
ATOM    941 HD22 LEU A  58       0.377 -21.507  -3.348  1.00 98.54           H  
ATOM    942 HD23 LEU A  58       1.428 -20.086  -3.527  1.00 98.54           H  
ATOM    943  N   LYS A  59      -1.713 -23.921  -6.354  1.00 97.08           N  
ATOM    944  H   LYS A  59      -0.726 -24.002  -6.156  1.00 97.08           H  
ATOM    945  CA  LYS A  59      -2.543 -25.133  -6.344  1.00 97.08           C  
ATOM    946  HA  LYS A  59      -3.307 -25.051  -7.117  1.00 97.08           H  
ATOM    947  C   LYS A  59      -3.303 -25.299  -5.030  1.00 97.08           C  
ATOM    948  CB  LYS A  59      -1.674 -26.362  -6.638  1.00 97.08           C  
ATOM    949  HB2 LYS A  59      -0.893 -26.447  -5.882  1.00 97.08           H  
ATOM    950  HB3 LYS A  59      -2.300 -27.253  -6.587  1.00 97.08           H  
ATOM    951  O   LYS A  59      -4.406 -25.827  -5.030  1.00 97.08           O  
ATOM    952  CG  LYS A  59      -1.041 -26.273  -8.034  1.00 97.08           C  
ATOM    953  HG2 LYS A  59      -1.831 -26.169  -8.778  1.00 97.08           H  
ATOM    954  HG3 LYS A  59      -0.390 -25.401  -8.091  1.00 97.08           H  
ATOM    955  CD  LYS A  59      -0.215 -27.522  -8.350  1.00 97.08           C  
ATOM    956  HD2 LYS A  59       0.573 -27.632  -7.605  1.00 97.08           H  
ATOM    957  HD3 LYS A  59      -0.862 -28.398  -8.327  1.00 97.08           H  
ATOM    958  CE  LYS A  59       0.400 -27.355  -9.743  1.00 97.08           C  
ATOM    959  HE2 LYS A  59       0.995 -26.442  -9.753  1.00 97.08           H  
ATOM    960  HE3 LYS A  59      -0.407 -27.221 -10.464  1.00 97.08           H  
ATOM    961  NZ  LYS A  59       1.238 -28.518 -10.121  1.00 97.08           N  
ATOM    962  HZ1 LYS A  59       0.684 -29.363 -10.132  1.00 97.08           H  
ATOM    963  HZ2 LYS A  59       2.000 -28.629  -9.468  1.00 97.08           H  
ATOM    964  HZ3 LYS A  59       1.626 -28.374 -11.042  1.00 97.08           H  
ATOM    965  N   GLU A  60      -2.721 -24.809  -3.938  1.00 98.13           N  
ATOM    966  H   GLU A  60      -1.856 -24.298  -4.045  1.00 98.13           H  
ATOM    967  CA  GLU A  60      -3.273 -24.909  -2.591  1.00 98.13           C  
ATOM    968  HA  GLU A  60      -4.222 -25.443  -2.647  1.00 98.13           H  
ATOM    969  C   GLU A  60      -3.522 -23.520  -1.991  1.00 98.13           C  
ATOM    970  CB  GLU A  60      -2.331 -25.714  -1.682  1.00 98.13           C  
ATOM    971  HB2 GLU A  60      -1.338 -25.268  -1.713  1.00 98.13           H  
ATOM    972  HB3 GLU A  60      -2.685 -25.653  -0.653  1.00 98.13           H  
ATOM    973  O   GLU A  60      -2.776 -22.579  -2.287  1.00 98.13           O  
ATOM    974  CG  GLU A  60      -2.224 -27.193  -2.082  1.00 98.13           C  
ATOM    975  HG2 GLU A  60      -1.778 -27.259  -3.074  1.00 98.13           H  
ATOM    976  HG3 GLU A  60      -1.544 -27.686  -1.387  1.00 98.13           H  
ATOM    977  CD  GLU A  60      -3.575 -27.927  -2.064  1.00 98.13           C  
ATOM    978  OE1 GLU A  60      -3.721 -28.866  -2.876  1.00 98.13           O  
ATOM    979  OE2 GLU A  60      -4.443 -27.545  -1.242  1.00 98.13           O  
ATOM    980  N   PRO A  61      -4.541 -23.373  -1.126  1.00 98.40           N  
ATOM    981  CA  PRO A  61      -4.795 -22.141  -0.394  1.00 98.40           C  
ATOM    982  HA  PRO A  61      -5.203 -21.409  -1.090  1.00 98.40           H  
ATOM    983  C   PRO A  61      -3.543 -21.598   0.310  1.00 98.40           C  
ATOM    984  CB  PRO A  61      -5.863 -22.512   0.635  1.00 98.40           C  
ATOM    985  HB2 PRO A  61      -5.399 -22.898   1.543  1.00 98.40           H  
ATOM    986  HB3 PRO A  61      -6.500 -21.661   0.878  1.00 98.40           H  
ATOM    987  O   PRO A  61      -2.876 -22.354   1.022  1.00 98.40           O  
ATOM    988  CG  PRO A  61      -6.630 -23.642  -0.042  1.00 98.40           C  
ATOM    989  HG2 PRO A  61      -7.344 -23.240  -0.760  1.00 98.40           H  
ATOM    990  HG3 PRO A  61      -7.120 -24.289   0.685  1.00 98.40           H  
ATOM    991  CD  PRO A  61      -5.528 -24.387  -0.780  1.00 98.40           C  
ATOM    992  HD2 PRO A  61      -5.946 -24.870  -1.663  1.00 98.40           H  
ATOM    993  HD3 PRO A  61      -5.074 -25.130  -0.124  1.00 98.40           H  
ATOM    994  N   PRO A  62      -3.238 -20.292   0.202  1.00 98.53           N  
ATOM    995  CA  PRO A  62      -2.168 -19.712   0.995  1.00 98.53           C  
ATOM    996  HA  PRO A  62      -1.247 -20.271   0.830  1.00 98.53           H  
ATOM    997  C   PRO A  62      -2.514 -19.733   2.483  1.00 98.53           C  
ATOM    998  CB  PRO A  62      -2.000 -18.283   0.490  1.00 98.53           C  
ATOM    999  HB2 PRO A  62      -1.342 -18.287  -0.379  1.00 98.53           H  
ATOM   1000  HB3 PRO A  62      -1.623 -17.606   1.257  1.00 98.53           H  
ATOM   1001  O   PRO A  62      -3.681 -19.667   2.886  1.00 98.53           O  
ATOM   1002  CG  PRO A  62      -3.424 -17.938   0.066  1.00 98.53           C  
ATOM   1003  HG2 PRO A  62      -4.027 -17.700   0.942  1.00 98.53           H  
ATOM   1004  HG3 PRO A  62      -3.431 -17.105  -0.638  1.00 98.53           H  
ATOM   1005  CD  PRO A  62      -3.909 -19.247  -0.559  1.00 98.53           C  
ATOM   1006  HD2 PRO A  62      -3.595 -19.304  -1.601  1.00 98.53           H  
ATOM   1007  HD3 PRO A  62      -4.994 -19.323  -0.487  1.00 98.53           H  
ATOM   1008  N   SER A  63      -1.475 -19.746   3.309  1.00 97.32           N  
ATOM   1009  H   SER A  63      -0.553 -19.762   2.897  1.00 97.32           H  
ATOM   1010  CA  SER A  63      -1.606 -19.578   4.751  1.00 97.32           C  
ATOM   1011  HA  SER A  63      -2.497 -20.113   5.083  1.00 97.32           H  
ATOM   1012  C   SER A  63      -1.771 -18.109   5.131  1.00 97.32           C  
ATOM   1013  CB  SER A  63      -0.410 -20.197   5.469  1.00 97.32           C  
ATOM   1014  HB2 SER A  63       0.522 -19.826   5.043  1.00 97.32           H  
ATOM   1015  HB3 SER A  63      -0.442 -19.943   6.529  1.00 97.32           H  
ATOM   1016  O   SER A  63      -1.273 -17.199   4.469  1.00 97.32           O  
ATOM   1017  OG  SER A  63      -0.486 -21.600   5.333  1.00 97.32           O  
ATOM   1018  HG  SER A  63      -0.323 -21.831   4.415  1.00 97.32           H  
ATOM   1019  N   LYS A  64      -2.433 -17.861   6.262  1.00 97.18           N  
ATOM   1020  H   LYS A  64      -2.754 -18.654   6.798  1.00 97.18           H  
ATOM   1021  CA  LYS A  64      -2.429 -16.534   6.883  1.00 97.18           C  
ATOM   1022  HA  LYS A  64      -2.823 -15.812   6.168  1.00 97.18           H  
ATOM   1023  C   LYS A  64      -0.984 -16.138   7.216  1.00 97.18           C  
ATOM   1024  CB  LYS A  64      -3.325 -16.578   8.124  1.00 97.18           C  
ATOM   1025  HB2 LYS A  64      -2.947 -17.334   8.812  1.00 97.18           H  
ATOM   1026  HB3 LYS A  64      -4.331 -16.861   7.814  1.00 97.18           H  
ATOM   1027  O   LYS A  64      -0.288 -16.895   7.881  1.00 97.18           O  
ATOM   1028  CG  LYS A  64      -3.383 -15.230   8.846  1.00 97.18           C  
ATOM   1029  HG2 LYS A  64      -3.714 -14.464   8.145  1.00 97.18           H  
ATOM   1030  HG3 LYS A  64      -2.392 -14.971   9.218  1.00 97.18           H  
ATOM   1031  CD  LYS A  64      -4.351 -15.321  10.031  1.00 97.18           C  
ATOM   1032  HD2 LYS A  64      -5.333 -15.628   9.673  1.00 97.18           H  
ATOM   1033  HD3 LYS A  64      -3.974 -16.053  10.745  1.00 97.18           H  
ATOM   1034  CE  LYS A  64      -4.451 -13.953  10.693  1.00 97.18           C  
ATOM   1035  HE2 LYS A  64      -3.451 -13.668  11.020  1.00 97.18           H  
ATOM   1036  HE3 LYS A  64      -4.805 -13.230   9.958  1.00 97.18           H  
ATOM   1037  NZ  LYS A  64      -5.298 -13.949  11.897  1.00 97.18           N  
ATOM   1038  HZ1 LYS A  64      -4.682 -14.110  12.680  1.00 97.18           H  
ATOM   1039  HZ2 LYS A  64      -5.650 -13.019  12.073  1.00 97.18           H  
ATOM   1040  HZ3 LYS A  64      -6.033 -14.641  11.857  1.00 97.18           H  
ATOM   1041  N   GLY A  65      -0.563 -14.958   6.777  1.00 97.51           N  
ATOM   1042  H   GLY A  65      -1.200 -14.414   6.213  1.00 97.51           H  
ATOM   1043  CA  GLY A  65       0.794 -14.428   6.945  1.00 97.51           C  
ATOM   1044  HA2 GLY A  65       0.753 -13.340   6.993  1.00 97.51           H  
ATOM   1045  HA3 GLY A  65       1.225 -14.798   7.875  1.00 97.51           H  
ATOM   1046  C   GLY A  65       1.746 -14.792   5.810  1.00 97.51           C  
ATOM   1047  O   GLY A  65       2.865 -14.298   5.788  1.00 97.51           O  
ATOM   1048  N   GLN A  66       1.312 -15.610   4.850  1.00 98.36           N  
ATOM   1049  H   GLN A  66       0.378 -15.991   4.894  1.00 98.36           H  
ATOM   1050  CA  GLN A  66       2.116 -15.929   3.678  1.00 98.36           C  
ATOM   1051  HA  GLN A  66       3.132 -16.153   4.003  1.00 98.36           H  
ATOM   1052  C   GLN A  66       2.163 -14.734   2.720  1.00 98.36           C  
ATOM   1053  CB  GLN A  66       1.536 -17.185   3.018  1.00 98.36           C  
ATOM   1054  HB2 GLN A  66       0.527 -16.972   2.665  1.00 98.36           H  
ATOM   1055  HB3 GLN A  66       1.490 -17.977   3.765  1.00 98.36           H  
ATOM   1056  O   GLN A  66       1.117 -14.176   2.365  1.00 98.36           O  
ATOM   1057  CG  GLN A  66       2.365 -17.676   1.828  1.00 98.36           C  
ATOM   1058  HG2 GLN A  66       2.332 -16.918   1.046  1.00 98.36           H  
ATOM   1059  HG3 GLN A  66       3.401 -17.829   2.131  1.00 98.36           H  
ATOM   1060  CD  GLN A  66       1.829 -18.969   1.231  1.00 98.36           C  
ATOM   1061  NE2 GLN A  66       2.300 -19.350   0.066  1.00 98.36           N  
ATOM   1062 HE21 GLN A  66       1.956 -20.225  -0.303  1.00 98.36           H  
ATOM   1063 HE22 GLN A  66       3.024 -18.808  -0.385  1.00 98.36           H  
ATOM   1064  OE1 GLN A  66       0.977 -19.648   1.788  1.00 98.36           O  
ATOM   1065  N   THR A  67       3.367 -14.382   2.265  1.00 98.81           N  
ATOM   1066  H   THR A  67       4.194 -14.809   2.658  1.00 98.81           H  
ATOM   1067  CA  THR A  67       3.538 -13.528   1.087  1.00 98.81           C  
ATOM   1068  HA  THR A  67       2.868 -12.673   1.183  1.00 98.81           H  
ATOM   1069  C   THR A  67       3.160 -14.324  -0.159  1.00 98.81           C  
ATOM   1070  CB  THR A  67       4.970 -12.990   0.922  1.00 98.81           C  
ATOM   1071  HB  THR A  67       5.626 -13.785   0.567  1.00 98.81           H  
ATOM   1072  O   THR A  67       3.654 -15.430  -0.380  1.00 98.81           O  
ATOM   1073  CG2 THR A  67       4.975 -11.835  -0.080  1.00 98.81           C  
ATOM   1074 HG21 THR A  67       5.952 -11.353  -0.110  1.00 98.81           H  
ATOM   1075 HG22 THR A  67       4.737 -12.201  -1.079  1.00 98.81           H  
ATOM   1076 HG23 THR A  67       4.227 -11.096   0.208  1.00 98.81           H  
ATOM   1077  OG1 THR A  67       5.490 -12.494   2.134  1.00 98.81           O  
ATOM   1078  HG1 THR A  67       6.341 -12.919   2.264  1.00 98.81           H  
ATOM   1079  N   VAL A  68       2.286 -13.765  -0.983  1.00 98.85           N  
ATOM   1080  H   VAL A  68       1.942 -12.844  -0.749  1.00 98.85           H  
ATOM   1081  CA  VAL A  68       1.898 -14.293  -2.292  1.00 98.85           C  
ATOM   1082  HA  VAL A  68       2.524 -15.148  -2.548  1.00 98.85           H  
ATOM   1083  C   VAL A  68       2.142 -13.228  -3.352  1.00 98.85           C  
ATOM   1084  CB  VAL A  68       0.435 -14.782  -2.310  1.00 98.85           C  
ATOM   1085  HB  VAL A  68       0.210 -15.159  -3.308  1.00 98.85           H  
ATOM   1086  O   VAL A  68       2.261 -12.043  -3.040  1.00 98.85           O  
ATOM   1087  CG1 VAL A  68       0.233 -15.940  -1.327  1.00 98.85           C  
ATOM   1088 HG11 VAL A  68       0.955 -16.729  -1.539  1.00 98.85           H  
ATOM   1089 HG12 VAL A  68      -0.775 -16.338  -1.452  1.00 98.85           H  
ATOM   1090 HG13 VAL A  68       0.364 -15.598  -0.301  1.00 98.85           H  
ATOM   1091  CG2 VAL A  68      -0.588 -13.685  -1.986  1.00 98.85           C  
ATOM   1092 HG21 VAL A  68      -0.510 -12.882  -2.719  1.00 98.85           H  
ATOM   1093 HG22 VAL A  68      -1.596 -14.098  -2.032  1.00 98.85           H  
ATOM   1094 HG23 VAL A  68      -0.411 -13.282  -0.989  1.00 98.85           H  
ATOM   1095  N   VAL A  69       2.186 -13.641  -4.611  1.00 98.57           N  
ATOM   1096  H   VAL A  69       2.079 -14.627  -4.806  1.00 98.57           H  
ATOM   1097  CA  VAL A  69       2.005 -12.720  -5.733  1.00 98.57           C  
ATOM   1098  HA  VAL A  69       2.210 -11.701  -5.405  1.00 98.57           H  
ATOM   1099  C   VAL A  69       0.533 -12.784  -6.140  1.00 98.57           C  
ATOM   1100  CB  VAL A  69       3.008 -13.029  -6.856  1.00 98.57           C  
ATOM   1101  HB  VAL A  69       2.970 -14.089  -7.105  1.00 98.57           H  
ATOM   1102  O   VAL A  69      -0.035 -13.866  -6.239  1.00 98.57           O  
ATOM   1103  CG1 VAL A  69       2.723 -12.205  -8.112  1.00 98.57           C  
ATOM   1104 HG11 VAL A  69       1.760 -12.490  -8.536  1.00 98.57           H  
ATOM   1105 HG12 VAL A  69       2.719 -11.143  -7.867  1.00 98.57           H  
ATOM   1106 HG13 VAL A  69       3.492 -12.396  -8.860  1.00 98.57           H  
ATOM   1107  CG2 VAL A  69       4.432 -12.721  -6.375  1.00 98.57           C  
ATOM   1108 HG21 VAL A  69       5.145 -12.907  -7.178  1.00 98.57           H  
ATOM   1109 HG22 VAL A  69       4.688 -13.367  -5.536  1.00 98.57           H  
ATOM   1110 HG23 VAL A  69       4.506 -11.679  -6.064  1.00 98.57           H  
ATOM   1111  N   SER A  70      -0.125 -11.643  -6.312  1.00 96.91           N  
ATOM   1112  H   SER A  70       0.387 -10.778  -6.213  1.00 96.91           H  
ATOM   1113  CA  SER A  70      -1.547 -11.559  -6.659  1.00 96.91           C  
ATOM   1114  HA  SER A  70      -1.944 -12.558  -6.835  1.00 96.91           H  
ATOM   1115  C   SER A  70      -1.728 -10.750  -7.931  1.00 96.91           C  
ATOM   1116  CB  SER A  70      -2.352 -10.949  -5.509  1.00 96.91           C  
ATOM   1117  HB2 SER A  70      -1.945  -9.970  -5.258  1.00 96.91           H  
ATOM   1118  HB3 SER A  70      -2.258 -11.596  -4.637  1.00 96.91           H  
ATOM   1119  O   SER A  70      -1.148  -9.672  -8.070  1.00 96.91           O  
ATOM   1120  OG  SER A  70      -3.724 -10.829  -5.853  1.00 96.91           O  
ATOM   1121  HG  SER A  70      -3.968  -9.900  -5.833  1.00 96.91           H  
ATOM   1122  N   LYS A  71      -2.552 -11.261  -8.847  1.00 94.82           N  
ATOM   1123  H   LYS A  71      -2.974 -12.157  -8.650  1.00 94.82           H  
ATOM   1124  CA  LYS A  71      -2.955 -10.535 -10.049  1.00 94.82           C  
ATOM   1125  HA  LYS A  71      -2.106  -9.940 -10.385  1.00 94.82           H  
ATOM   1126  C   LYS A  71      -4.104  -9.582  -9.719  1.00 94.82           C  
ATOM   1127  CB  LYS A  71      -3.286 -11.536 -11.160  1.00 94.82           C  
ATOM   1128  HB2 LYS A  71      -2.456 -12.239 -11.240  1.00 94.82           H  
ATOM   1129  HB3 LYS A  71      -4.190 -12.091 -10.911  1.00 94.82           H  
ATOM   1130  O   LYS A  71      -5.228 -10.038  -9.481  1.00 94.82           O  
ATOM   1131  CG  LYS A  71      -3.449 -10.836 -12.514  1.00 94.82           C  
ATOM   1132  HG2 LYS A  71      -4.313 -10.173 -12.488  1.00 94.82           H  
ATOM   1133  HG3 LYS A  71      -2.555 -10.248 -12.720  1.00 94.82           H  
ATOM   1134  CD  LYS A  71      -3.631 -11.877 -13.623  1.00 94.82           C  
ATOM   1135  HD2 LYS A  71      -2.797 -12.577 -13.588  1.00 94.82           H  
ATOM   1136  HD3 LYS A  71      -4.562 -12.421 -13.467  1.00 94.82           H  
ATOM   1137  CE  LYS A  71      -3.647 -11.175 -14.981  1.00 94.82           C  
ATOM   1138  HE2 LYS A  71      -4.509 -10.510 -15.034  1.00 94.82           H  
ATOM   1139  HE3 LYS A  71      -2.747 -10.565 -15.050  1.00 94.82           H  
ATOM   1140  NZ  LYS A  71      -3.664 -12.146 -16.099  1.00 94.82           N  
ATOM   1141  HZ1 LYS A  71      -2.864 -12.757 -16.026  1.00 94.82           H  
ATOM   1142  HZ2 LYS A  71      -3.608 -11.656 -16.981  1.00 94.82           H  
ATOM   1143  HZ3 LYS A  71      -4.506 -12.703 -16.077  1.00 94.82           H  
ATOM   1144  N   TYR A  72      -3.852  -8.279  -9.741  1.00 91.47           N  
ATOM   1145  H   TYR A  72      -2.937  -7.974 -10.041  1.00 91.47           H  
ATOM   1146  CA  TYR A  72      -4.848  -7.248  -9.438  1.00 91.47           C  
ATOM   1147  HA  TYR A  72      -5.463  -7.604  -8.612  1.00 91.47           H  
ATOM   1148  C   TYR A  72      -5.792  -6.988 -10.624  1.00 91.47           C  
ATOM   1149  CB  TYR A  72      -4.133  -5.981  -8.957  1.00 91.47           C  
ATOM   1150  HB2 TYR A  72      -3.582  -5.561  -9.798  1.00 91.47           H  
ATOM   1151  HB3 TYR A  72      -3.421  -6.257  -8.180  1.00 91.47           H  
ATOM   1152  O   TYR A  72      -5.666  -7.606 -11.686  1.00 91.47           O  
ATOM   1153  CG  TYR A  72      -5.039  -4.917  -8.376  1.00 91.47           C  
ATOM   1154  CD1 TYR A  72      -5.132  -3.640  -8.957  1.00 91.47           C  
ATOM   1155  HD1 TYR A  72      -4.528  -3.387  -9.816  1.00 91.47           H  
ATOM   1156  CD2 TYR A  72      -5.804  -5.219  -7.240  1.00 91.47           C  
ATOM   1157  HD2 TYR A  72      -5.752  -6.210  -6.815  1.00 91.47           H  
ATOM   1158  CE1 TYR A  72      -5.990  -2.678  -8.390  1.00 91.47           C  
ATOM   1159  HE1 TYR A  72      -6.062  -1.695  -8.833  1.00 91.47           H  
ATOM   1160  CE2 TYR A  72      -6.634  -4.258  -6.646  1.00 91.47           C  
ATOM   1161  HE2 TYR A  72      -7.207  -4.512  -5.766  1.00 91.47           H  
ATOM   1162  OH  TYR A  72      -7.507  -2.029  -6.658  1.00 91.47           O  
ATOM   1163  HH  TYR A  72      -7.824  -2.268  -5.784  1.00 91.47           H  
ATOM   1164  CZ  TYR A  72      -6.727  -2.980  -7.226  1.00 91.47           C  
ATOM   1165  N   THR A  73      -6.810  -6.150 -10.431  1.00 85.18           N  
ATOM   1166  H   THR A  73      -6.825  -5.601  -9.584  1.00 85.18           H  
ATOM   1167  CA  THR A  73      -7.877  -5.882 -11.413  1.00 85.18           C  
ATOM   1168  HA  THR A  73      -8.341  -6.827 -11.694  1.00 85.18           H  
ATOM   1169  C   THR A  73      -7.376  -5.240 -12.710  1.00 85.18           C  
ATOM   1170  CB  THR A  73      -8.962  -4.986 -10.800  1.00 85.18           C  
ATOM   1171  HB  THR A  73      -9.663  -4.680 -11.576  1.00 85.18           H  
ATOM   1172  O   THR A  73      -7.993  -5.440 -13.753  1.00 85.18           O  
ATOM   1173  CG2 THR A  73      -9.734  -5.704  -9.693  1.00 85.18           C  
ATOM   1174 HG21 THR A  73     -10.178  -6.619 -10.085  1.00 85.18           H  
ATOM   1175 HG22 THR A  73      -9.070  -5.956  -8.865  1.00 85.18           H  
ATOM   1176 HG23 THR A  73     -10.528  -5.057  -9.321  1.00 85.18           H  
ATOM   1177  OG1 THR A  73      -8.365  -3.850 -10.228  1.00 85.18           O  
ATOM   1178  HG1 THR A  73      -9.038  -3.310  -9.808  1.00 85.18           H  
ATOM   1179  N   ASP A  74      -6.228  -4.567 -12.671  1.00 83.69           N  
ATOM   1180  H   ASP A  74      -5.759  -4.484 -11.780  1.00 83.69           H  
ATOM   1181  CA  ASP A  74      -5.482  -4.055 -13.832  1.00 83.69           C  
ATOM   1182  HA  ASP A  74      -6.186  -3.578 -14.513  1.00 83.69           H  
ATOM   1183  C   ASP A  74      -4.748  -5.152 -14.637  1.00 83.69           C  
ATOM   1184  CB  ASP A  74      -4.497  -2.980 -13.345  1.00 83.69           C  
ATOM   1185  HB2 ASP A  74      -5.055  -2.201 -12.825  1.00 83.69           H  
ATOM   1186  HB3 ASP A  74      -4.014  -2.523 -14.209  1.00 83.69           H  
ATOM   1187  O   ASP A  74      -4.126  -4.868 -15.657  1.00 83.69           O  
ATOM   1188  CG  ASP A  74      -3.420  -3.531 -12.409  1.00 83.69           C  
ATOM   1189  OD1 ASP A  74      -3.434  -4.750 -12.120  1.00 83.69           O  
ATOM   1190  OD2 ASP A  74      -2.593  -2.732 -11.935  1.00 83.69           O  
ATOM   1191  N   ASN A  75      -4.853  -6.416 -14.209  1.00 86.41           N  
ATOM   1192  H   ASN A  75      -5.304  -6.525 -13.312  1.00 86.41           H  
ATOM   1193  CA  ASN A  75      -4.166  -7.593 -14.745  1.00 86.41           C  
ATOM   1194  HA  ASN A  75      -4.538  -8.429 -14.152  1.00 86.41           H  
ATOM   1195  C   ASN A  75      -2.649  -7.635 -14.528  1.00 86.41           C  
ATOM   1196  CB  ASN A  75      -4.571  -7.862 -16.206  1.00 86.41           C  
ATOM   1197  HB2 ASN A  75      -4.282  -7.024 -16.839  1.00 86.41           H  
ATOM   1198  HB3 ASN A  75      -4.046  -8.739 -16.584  1.00 86.41           H  
ATOM   1199  O   ASN A  75      -1.985  -8.511 -15.091  1.00 86.41           O  
ATOM   1200  CG  ASN A  75      -6.048  -8.131 -16.329  1.00 86.41           C  
ATOM   1201  ND2 ASN A  75      -6.764  -7.298 -17.044  1.00 86.41           N  
ATOM   1202 HD21 ASN A  75      -7.767  -7.415 -17.032  1.00 86.41           H  
ATOM   1203 HD22 ASN A  75      -6.331  -6.441 -17.358  1.00 86.41           H  
ATOM   1204  OD1 ASN A  75      -6.553  -9.110 -15.792  1.00 86.41           O  
ATOM   1205  N   LEU A  76      -2.116  -6.767 -13.678  1.00 90.33           N  
ATOM   1206  H   LEU A  76      -2.717  -6.095 -13.221  1.00 90.33           H  
ATOM   1207  CA  LEU A  76      -0.724  -6.770 -13.265  1.00 90.33           C  
ATOM   1208  HA  LEU A  76      -0.118  -7.259 -14.028  1.00 90.33           H  
ATOM   1209  C   LEU A  76      -0.531  -7.580 -11.977  1.00 90.33           C  
ATOM   1210  CB  LEU A  76      -0.266  -5.311 -13.147  1.00 90.33           C  
ATOM   1211  HB2 LEU A  76       0.708  -5.275 -12.660  1.00 90.33           H  
ATOM   1212  HB3 LEU A  76      -0.944  -4.791 -12.470  1.00 90.33           H  
ATOM   1213  O   LEU A  76      -1.473  -7.835 -11.225  1.00 90.33           O  
ATOM   1214  CG  LEU A  76      -0.240  -4.519 -14.470  1.00 90.33           C  
ATOM   1215  HG  LEU A  76      -1.262  -4.381 -14.821  1.00 90.33           H  
ATOM   1216  CD1 LEU A  76       0.371  -3.139 -14.228  1.00 90.33           C  
ATOM   1217 HD11 LEU A  76      -0.228  -2.606 -13.491  1.00 90.33           H  
ATOM   1218 HD12 LEU A  76       0.367  -2.560 -15.151  1.00 90.33           H  
ATOM   1219 HD13 LEU A  76       1.392  -3.231 -13.858  1.00 90.33           H  
ATOM   1220  CD2 LEU A  76       0.559  -5.199 -15.588  1.00 90.33           C  
ATOM   1221 HD21 LEU A  76       0.075  -6.130 -15.880  1.00 90.33           H  
ATOM   1222 HD22 LEU A  76       1.581  -5.387 -15.259  1.00 90.33           H  
ATOM   1223 HD23 LEU A  76       0.580  -4.545 -16.461  1.00 90.33           H  
ATOM   1224  N   HIS A  77       0.697  -8.043 -11.758  1.00 94.67           N  
ATOM   1225  H   HIS A  77       1.441  -7.706 -12.352  1.00 94.67           H  
ATOM   1226  CA  HIS A  77       1.073  -8.863 -10.608  1.00 94.67           C  
ATOM   1227  HA  HIS A  77       0.174  -9.287 -10.161  1.00 94.67           H  
ATOM   1228  C   HIS A  77       1.773  -8.024  -9.543  1.00 94.67           C  
ATOM   1229  CB  HIS A  77       1.960 -10.029 -11.052  1.00 94.67           C  
ATOM   1230  HB2 HIS A  77       2.335 -10.546 -10.169  1.00 94.67           H  
ATOM   1231  HB3 HIS A  77       2.823  -9.645 -11.595  1.00 94.67           H  
ATOM   1232  O   HIS A  77       2.670  -7.245  -9.848  1.00 94.67           O  
ATOM   1233  CG  HIS A  77       1.232 -11.024 -11.914  1.00 94.67           C  
ATOM   1234  CD2 HIS A  77       0.499 -12.102 -11.495  1.00 94.67           C  
ATOM   1235  HD2 HIS A  77       0.327 -12.400 -10.472  1.00 94.67           H  
ATOM   1236  ND1 HIS A  77       1.200 -11.017 -13.287  1.00 94.67           N  
ATOM   1237  HD1 HIS A  77       1.719 -10.394 -13.888  1.00 94.67           H  
ATOM   1238  CE1 HIS A  77       0.479 -12.075 -13.688  1.00 94.67           C  
ATOM   1239  HE1 HIS A  77       0.349 -12.381 -14.715  1.00 94.67           H  
ATOM   1240  NE2 HIS A  77      -0.003 -12.743 -12.631  1.00 94.67           N  
ATOM   1241  N   TYR A  78       1.400  -8.244  -8.286  1.00 95.51           N  
ATOM   1242  H   TYR A  78       0.621  -8.866  -8.124  1.00 95.51           H  
ATOM   1243  CA  TYR A  78       1.893  -7.481  -7.143  1.00 95.51           C  
ATOM   1244  HA  TYR A  78       2.809  -6.951  -7.405  1.00 95.51           H  
ATOM   1245  C   TYR A  78       2.168  -8.387  -5.957  1.00 95.51           C  
ATOM   1246  CB  TYR A  78       0.828  -6.468  -6.742  1.00 95.51           C  
ATOM   1247  HB2 TYR A  78       1.157  -5.926  -5.856  1.00 95.51           H  
ATOM   1248  HB3 TYR A  78      -0.082  -7.016  -6.498  1.00 95.51           H  
ATOM   1249  O   TYR A  78       1.520  -9.426  -5.806  1.00 95.51           O  
ATOM   1250  CG  TYR A  78       0.511  -5.477  -7.824  1.00 95.51           C  
ATOM   1251  CD1 TYR A  78       1.356  -4.373  -8.001  1.00 95.51           C  
ATOM   1252  HD1 TYR A  78       2.223  -4.243  -7.370  1.00 95.51           H  
ATOM   1253  CD2 TYR A  78      -0.590  -5.681  -8.673  1.00 95.51           C  
ATOM   1254  HD2 TYR A  78      -1.209  -6.559  -8.564  1.00 95.51           H  
ATOM   1255  CE1 TYR A  78       1.070  -3.438  -9.004  1.00 95.51           C  
ATOM   1256  HE1 TYR A  78       1.692  -2.561  -9.106  1.00 95.51           H  
ATOM   1257  CE2 TYR A  78      -0.866  -4.748  -9.687  1.00 95.51           C  
ATOM   1258  HE2 TYR A  78      -1.695  -4.884 -10.365  1.00 95.51           H  
ATOM   1259  OH  TYR A  78      -0.302  -2.712 -10.812  1.00 95.51           O  
ATOM   1260  HH  TYR A  78      -1.167  -2.809 -11.217  1.00 95.51           H  
ATOM   1261  CZ  TYR A  78      -0.042  -3.621  -9.848  1.00 95.51           C  
ATOM   1262  N   ARG A  79       3.077  -7.984  -5.065  1.00 97.59           N  
ATOM   1263  H   ARG A  79       3.518  -7.081  -5.173  1.00 97.59           H  
ATOM   1264  CA  ARG A  79       3.245  -8.700  -3.800  1.00 97.59           C  
ATOM   1265  HA  ARG A  79       3.232  -9.771  -4.001  1.00 97.59           H  
ATOM   1266  C   ARG A  79       2.083  -8.381  -2.886  1.00 97.59           C  
ATOM   1267  CB  ARG A  79       4.555  -8.370  -3.091  1.00 97.59           C  
ATOM   1268  HB2 ARG A  79       4.665  -9.052  -2.248  1.00 97.59           H  
ATOM   1269  HB3 ARG A  79       4.525  -7.347  -2.715  1.00 97.59           H  
ATOM   1270  O   ARG A  79       1.652  -7.234  -2.762  1.00 97.59           O  
ATOM   1271  CG  ARG A  79       5.754  -8.536  -4.009  1.00 97.59           C  
ATOM   1272  HG2 ARG A  79       5.683  -9.487  -4.537  1.00 97.59           H  
ATOM   1273  HG3 ARG A  79       5.751  -7.708  -4.717  1.00 97.59           H  
ATOM   1274  CD  ARG A  79       7.041  -8.515  -3.199  1.00 97.59           C  
ATOM   1275  HD2 ARG A  79       7.877  -8.755  -3.857  1.00 97.59           H  
ATOM   1276  HD3 ARG A  79       6.952  -9.288  -2.436  1.00 97.59           H  
ATOM   1277  NE  ARG A  79       7.289  -7.216  -2.551  1.00 97.59           N  
ATOM   1278  HE  ARG A  79       6.709  -6.420  -2.777  1.00 97.59           H  
ATOM   1279  NH1 ARG A  79       8.995  -7.951  -1.235  1.00 97.59           N  
ATOM   1280 HH11 ARG A  79       9.665  -7.762  -0.504  1.00 97.59           H  
ATOM   1281 HH12 ARG A  79       8.880  -8.887  -1.595  1.00 97.59           H  
ATOM   1282  NH2 ARG A  79       8.435  -5.817  -1.171  1.00 97.59           N  
ATOM   1283 HH21 ARG A  79       7.791  -5.098  -1.469  1.00 97.59           H  
ATOM   1284 HH22 ARG A  79       9.202  -5.644  -0.537  1.00 97.59           H  
ATOM   1285  CZ  ARG A  79       8.237  -6.996  -1.666  1.00 97.59           C  
ATOM   1286  N   ALA A  80       1.602  -9.401  -2.202  1.00 98.13           N  
ATOM   1287  H   ALA A  80       1.968 -10.326  -2.376  1.00 98.13           H  
ATOM   1288  CA  ALA A  80       0.537  -9.252  -1.240  1.00 98.13           C  
ATOM   1289  HA  ALA A  80       0.531  -8.225  -0.875  1.00 98.13           H  
ATOM   1290  C   ALA A  80       0.744 -10.161  -0.033  1.00 98.13           C  
ATOM   1291  CB  ALA A  80      -0.788  -9.515  -1.950  1.00 98.13           C  
ATOM   1292  HB1 ALA A  80      -0.902  -8.832  -2.792  1.00 98.13           H  
ATOM   1293  HB2 ALA A  80      -0.820 -10.543  -2.309  1.00 98.13           H  
ATOM   1294  HB3 ALA A  80      -1.595  -9.335  -1.240  1.00 98.13           H  
ATOM   1295  O   ALA A  80       1.238 -11.281  -0.147  1.00 98.13           O  
ATOM   1296  N   LEU A  81       0.321  -9.689   1.133  1.00 98.54           N  
ATOM   1297  H   LEU A  81      -0.071  -8.759   1.149  1.00 98.54           H  
ATOM   1298  CA  LEU A  81       0.290 -10.475   2.357  1.00 98.54           C  
ATOM   1299  HA  LEU A  81       1.006 -11.292   2.275  1.00 98.54           H  
ATOM   1300  C   LEU A  81      -1.109 -11.061   2.548  1.00 98.54           C  
ATOM   1301  CB  LEU A  81       0.708  -9.571   3.524  1.00 98.54           C  
ATOM   1302  HB2 LEU A  81      -0.047  -8.794   3.647  1.00 98.54           H  
ATOM   1303  HB3 LEU A  81       1.650  -9.083   3.275  1.00 98.54           H  
ATOM   1304  O   LEU A  81      -2.100 -10.327   2.577  1.00 98.54           O  
ATOM   1305  CG  LEU A  81       0.879 -10.325   4.852  1.00 98.54           C  
ATOM   1306  HG  LEU A  81      -0.001 -10.937   5.053  1.00 98.54           H  
ATOM   1307  CD1 LEU A  81       2.119 -11.219   4.835  1.00 98.54           C  
ATOM   1308 HD11 LEU A  81       2.004 -12.029   4.116  1.00 98.54           H  
ATOM   1309 HD12 LEU A  81       3.001 -10.636   4.570  1.00 98.54           H  
ATOM   1310 HD13 LEU A  81       2.280 -11.654   5.822  1.00 98.54           H  
ATOM   1311  CD2 LEU A  81       1.019  -9.314   5.985  1.00 98.54           C  
ATOM   1312 HD21 LEU A  81       1.887  -8.678   5.807  1.00 98.54           H  
ATOM   1313 HD22 LEU A  81       0.125  -8.694   6.054  1.00 98.54           H  
ATOM   1314 HD23 LEU A  81       1.169  -9.826   6.936  1.00 98.54           H  
ATOM   1315  N   CYS A  82      -1.212 -12.378   2.730  1.00 98.49           N  
ATOM   1316  H   CYS A  82      -0.384 -12.951   2.652  1.00 98.49           H  
ATOM   1317  CA  CYS A  82      -2.492 -13.007   3.036  1.00 98.49           C  
ATOM   1318  HA  CYS A  82      -3.251 -12.553   2.398  1.00 98.49           H  
ATOM   1319  C   CYS A  82      -2.900 -12.745   4.496  1.00 98.49           C  
ATOM   1320  CB  CYS A  82      -2.432 -14.498   2.695  1.00 98.49           C  
ATOM   1321  HB2 CYS A  82      -2.031 -14.637   1.691  1.00 98.49           H  
ATOM   1322  HB3 CYS A  82      -1.779 -15.013   3.400  1.00 98.49           H  
ATOM   1323  O   CYS A  82      -2.418 -13.388   5.427  1.00 98.49           O  
ATOM   1324  SG  CYS A  82      -4.119 -15.168   2.784  1.00 98.49           S  
ATOM   1325  HG  CYS A  82      -4.536 -14.634   1.633  1.00 98.49           H  
ATOM   1326  N   LYS A  83      -3.827 -11.811   4.724  1.00 97.68           N  
ATOM   1327  H   LYS A  83      -4.181 -11.306   3.924  1.00 97.68           H  
ATOM   1328  CA  LYS A  83      -4.270 -11.409   6.070  1.00 97.68           C  
ATOM   1329  HA  LYS A  83      -3.415 -11.477   6.743  1.00 97.68           H  
ATOM   1330  C   LYS A  83      -5.330 -12.337   6.654  1.00 97.68           C  
ATOM   1331  CB  LYS A  83      -4.729  -9.939   6.055  1.00 97.68           C  
ATOM   1332  HB2 LYS A  83      -5.536  -9.799   5.336  1.00 97.68           H  
ATOM   1333  HB3 LYS A  83      -5.092  -9.670   7.047  1.00 97.68           H  
ATOM   1334  O   LYS A  83      -5.372 -12.551   7.870  1.00 97.68           O  
ATOM   1335  CG  LYS A  83      -3.552  -9.021   5.689  1.00 97.68           C  
ATOM   1336  HG2 LYS A  83      -3.324  -9.156   4.632  1.00 97.68           H  
ATOM   1337  HG3 LYS A  83      -2.672  -9.324   6.257  1.00 97.68           H  
ATOM   1338  CD  LYS A  83      -3.766  -7.521   5.926  1.00 97.68           C  
ATOM   1339  HD2 LYS A  83      -2.887  -7.036   5.502  1.00 97.68           H  
ATOM   1340  HD3 LYS A  83      -4.646  -7.167   5.388  1.00 97.68           H  
ATOM   1341  CE  LYS A  83      -3.833  -7.103   7.400  1.00 97.68           C  
ATOM   1342  HE2 LYS A  83      -4.869  -7.108   7.738  1.00 97.68           H  
ATOM   1343  HE3 LYS A  83      -3.264  -7.812   8.001  1.00 97.68           H  
ATOM   1344  NZ  LYS A  83      -3.233  -5.763   7.610  1.00 97.68           N  
ATOM   1345  HZ1 LYS A  83      -3.342  -5.414   8.552  1.00 97.68           H  
ATOM   1346  HZ2 LYS A  83      -2.224  -5.802   7.609  1.00 97.68           H  
ATOM   1347  HZ3 LYS A  83      -3.417  -5.074   6.894  1.00 97.68           H  
ATOM   1348  N   ARG A  84      -6.220 -12.882   5.819  1.00 97.37           N  
ATOM   1349  H   ARG A  84      -6.099 -12.682   4.837  1.00 97.37           H  
ATOM   1350  CA  ARG A  84      -7.256 -13.850   6.227  1.00 97.37           C  
ATOM   1351  HA  ARG A  84      -6.871 -14.434   7.062  1.00 97.37           H  
ATOM   1352  C   ARG A  84      -7.561 -14.827   5.101  1.00 97.37           C  
ATOM   1353  CB  ARG A  84      -8.564 -13.151   6.653  1.00 97.37           C  
ATOM   1354  HB2 ARG A  84      -8.985 -12.616   5.802  1.00 97.37           H  
ATOM   1355  HB3 ARG A  84      -9.281 -13.921   6.938  1.00 97.37           H  
ATOM   1356  O   ARG A  84      -7.580 -14.445   3.937  1.00 97.37           O  
ATOM   1357  CG  ARG A  84      -8.408 -12.183   7.834  1.00 97.37           C  
ATOM   1358  HG2 ARG A  84      -7.732 -11.371   7.565  1.00 97.37           H  
ATOM   1359  HG3 ARG A  84      -8.000 -12.722   8.689  1.00 97.37           H  
ATOM   1360  CD  ARG A  84      -9.757 -11.571   8.212  1.00 97.37           C  
ATOM   1361  HD2 ARG A  84     -10.104 -10.957   7.381  1.00 97.37           H  
ATOM   1362  HD3 ARG A  84     -10.486 -12.369   8.356  1.00 97.37           H  
ATOM   1363  NE  ARG A  84      -9.649 -10.730   9.422  1.00 97.37           N  
ATOM   1364  HE  ARG A  84      -9.182  -9.841   9.316  1.00 97.37           H  
ATOM   1365  NH1 ARG A  84     -10.607 -12.182  10.933  1.00 97.37           N  
ATOM   1366 HH11 ARG A  84     -10.972 -12.352  11.859  1.00 97.37           H  
ATOM   1367 HH12 ARG A  84     -10.675 -12.891  10.217  1.00 97.37           H  
ATOM   1368  NH2 ARG A  84     -10.021 -10.150  11.598  1.00 97.37           N  
ATOM   1369 HH21 ARG A  84     -10.366 -10.362  12.523  1.00 97.37           H  
ATOM   1370 HH22 ARG A  84      -9.603  -9.243  11.445  1.00 97.37           H  
ATOM   1371  CZ  ARG A  84     -10.086 -11.024  10.637  1.00 97.37           C  
ATOM   1372  N   THR A  85      -7.913 -16.050   5.475  1.00 97.42           N  
ATOM   1373  H   THR A  85      -7.869 -16.309   6.450  1.00 97.42           H  
ATOM   1374  CA  THR A  85      -8.274 -17.125   4.551  1.00 97.42           C  
ATOM   1375  HA  THR A  85      -8.246 -16.760   3.525  1.00 97.42           H  
ATOM   1376  C   THR A  85      -9.696 -17.605   4.846  1.00 97.42           C  
ATOM   1377  CB  THR A  85      -7.261 -18.282   4.650  1.00 97.42           C  
ATOM   1378  HB  THR A  85      -7.529 -19.060   3.934  1.00 97.42           H  
ATOM   1379  O   THR A  85     -10.130 -17.686   5.997  1.00 97.42           O  
ATOM   1380  CG2 THR A  85      -5.812 -17.860   4.413  1.00 97.42           C  
ATOM   1381 HG21 THR A  85      -5.530 -17.006   5.029  1.00 97.42           H  
ATOM   1382 HG22 THR A  85      -5.149 -18.688   4.663  1.00 97.42           H  
ATOM   1383 HG23 THR A  85      -5.653 -17.618   3.362  1.00 97.42           H  
ATOM   1384  OG1 THR A  85      -7.272 -18.829   5.945  1.00 97.42           O  
ATOM   1385  HG1 THR A  85      -6.642 -19.553   5.939  1.00 97.42           H  
ATOM   1386  N   SER A  86     -10.458 -17.905   3.800  1.00 97.56           N  
ATOM   1387  H   SER A  86     -10.124 -17.657   2.879  1.00 97.56           H  
ATOM   1388  CA  SER A  86     -11.744 -18.594   3.875  1.00 97.56           C  
ATOM   1389  HA  SER A  86     -11.805 -19.125   4.825  1.00 97.56           H  
ATOM   1390  C   SER A  86     -11.788 -19.626   2.756  1.00 97.56           C  
ATOM   1391  CB  SER A  86     -12.908 -17.600   3.805  1.00 97.56           C  
ATOM   1392  HB2 SER A  86     -12.966 -17.162   2.809  1.00 97.56           H  
ATOM   1393  HB3 SER A  86     -12.735 -16.802   4.527  1.00 97.56           H  
ATOM   1394  O   SER A  86     -12.395 -19.405   1.709  1.00 97.56           O  
ATOM   1395  OG  SER A  86     -14.130 -18.250   4.126  1.00 97.56           O  
ATOM   1396  HG  SER A  86     -14.007 -18.688   4.971  1.00 97.56           H  
ATOM   1397  N   VAL A  87     -11.102 -20.748   2.990  1.00 97.64           N  
ATOM   1398  H   VAL A  87     -10.583 -20.818   3.854  1.00 97.64           H  
ATOM   1399  CA  VAL A  87     -10.903 -21.827   2.008  1.00 97.64           C  
ATOM   1400  HA  VAL A  87     -10.336 -21.434   1.164  1.00 97.64           H  
ATOM   1401  C   VAL A  87     -12.238 -22.328   1.459  1.00 97.64           C  
ATOM   1402  CB  VAL A  87     -10.088 -22.980   2.630  1.00 97.64           C  
ATOM   1403  HB  VAL A  87     -10.631 -23.381   3.486  1.00 97.64           H  
ATOM   1404  O   VAL A  87     -12.451 -22.297   0.253  1.00 97.64           O  
ATOM   1405  CG1 VAL A  87      -9.869 -24.109   1.622  1.00 97.64           C  
ATOM   1406 HG11 VAL A  87     -10.813 -24.599   1.382  1.00 97.64           H  
ATOM   1407 HG12 VAL A  87      -9.203 -24.863   2.041  1.00 97.64           H  
ATOM   1408 HG13 VAL A  87      -9.433 -23.717   0.703  1.00 97.64           H  
ATOM   1409  CG2 VAL A  87      -8.726 -22.470   3.121  1.00 97.64           C  
ATOM   1410 HG21 VAL A  87      -8.212 -21.954   2.311  1.00 97.64           H  
ATOM   1411 HG22 VAL A  87      -8.842 -21.794   3.968  1.00 97.64           H  
ATOM   1412 HG23 VAL A  87      -8.112 -23.311   3.444  1.00 97.64           H  
ATOM   1413  N   ASN A  88     -13.198 -22.636   2.339  1.00 97.90           N  
ATOM   1414  H   ASN A  88     -12.920 -22.754   3.303  1.00 97.90           H  
ATOM   1415  CA  ASN A  88     -14.535 -23.112   1.953  1.00 97.90           C  
ATOM   1416  HA  ASN A  88     -14.427 -24.036   1.384  1.00 97.90           H  
ATOM   1417  C   ASN A  88     -15.318 -22.127   1.067  1.00 97.90           C  
ATOM   1418  CB  ASN A  88     -15.354 -23.401   3.228  1.00 97.90           C  
ATOM   1419  HB2 ASN A  88     -16.355 -23.720   2.936  1.00 97.90           H  
ATOM   1420  HB3 ASN A  88     -15.442 -22.490   3.820  1.00 97.90           H  
ATOM   1421  O   ASN A  88     -16.252 -22.527   0.383  1.00 97.90           O  
ATOM   1422  CG  ASN A  88     -14.771 -24.499   4.097  1.00 97.90           C  
ATOM   1423  ND2 ASN A  88     -15.251 -24.654   5.307  1.00 97.90           N  
ATOM   1424 HD21 ASN A  88     -16.081 -24.167   5.613  1.00 97.90           H  
ATOM   1425 HD22 ASN A  88     -14.858 -25.431   5.818  1.00 97.90           H  
ATOM   1426  OD1 ASN A  88     -13.852 -25.200   3.731  1.00 97.90           O  
ATOM   1427  N   LYS A  89     -14.980 -20.831   1.106  1.00 98.03           N  
ATOM   1428  H   LYS A  89     -14.148 -20.582   1.621  1.00 98.03           H  
ATOM   1429  CA  LYS A  89     -15.614 -19.792   0.279  1.00 98.03           C  
ATOM   1430  HA  LYS A  89     -16.507 -20.206  -0.190  1.00 98.03           H  
ATOM   1431  C   LYS A  89     -14.733 -19.350  -0.889  1.00 98.03           C  
ATOM   1432  CB  LYS A  89     -16.037 -18.596   1.149  1.00 98.03           C  
ATOM   1433  HB2 LYS A  89     -15.155 -18.166   1.623  1.00 98.03           H  
ATOM   1434  HB3 LYS A  89     -16.483 -17.837   0.506  1.00 98.03           H  
ATOM   1435  O   LYS A  89     -15.141 -18.439  -1.604  1.00 98.03           O  
ATOM   1436  CG  LYS A  89     -17.068 -18.985   2.218  1.00 98.03           C  
ATOM   1437  HG2 LYS A  89     -17.908 -19.486   1.736  1.00 98.03           H  
ATOM   1438  HG3 LYS A  89     -16.611 -19.673   2.929  1.00 98.03           H  
ATOM   1439  CD  LYS A  89     -17.586 -17.755   2.976  1.00 98.03           C  
ATOM   1440  HD2 LYS A  89     -18.062 -17.074   2.270  1.00 98.03           H  
ATOM   1441  HD3 LYS A  89     -16.748 -17.253   3.461  1.00 98.03           H  
ATOM   1442  CE  LYS A  89     -18.604 -18.215   4.027  1.00 98.03           C  
ATOM   1443  HE2 LYS A  89     -19.394 -18.771   3.522  1.00 98.03           H  
ATOM   1444  HE3 LYS A  89     -18.105 -18.907   4.705  1.00 98.03           H  
ATOM   1445  NZ  LYS A  89     -19.188 -17.085   4.795  1.00 98.03           N  
ATOM   1446  HZ1 LYS A  89     -19.708 -16.470   4.186  1.00 98.03           H  
ATOM   1447  HZ2 LYS A  89     -19.830 -17.440   5.488  1.00 98.03           H  
ATOM   1448  HZ3 LYS A  89     -18.466 -16.564   5.272  1.00 98.03           H  
ATOM   1449  N   ASN A  90     -13.541 -19.932  -1.044  1.00 97.88           N  
ATOM   1450  H   ASN A  90     -13.320 -20.728  -0.462  1.00 97.88           H  
ATOM   1451  CA  ASN A  90     -12.497 -19.489  -1.965  1.00 97.88           C  
ATOM   1452  HA  ASN A  90     -11.567 -19.959  -1.647  1.00 97.88           H  
ATOM   1453  C   ASN A  90     -12.259 -17.966  -1.888  1.00 97.88           C  
ATOM   1454  CB  ASN A  90     -12.821 -20.014  -3.375  1.00 97.88           C  
ATOM   1455  HB2 ASN A  90     -13.018 -21.085  -3.333  1.00 97.88           H  
ATOM   1456  HB3 ASN A  90     -13.711 -19.510  -3.751  1.00 97.88           H  
ATOM   1457  O   ASN A  90     -12.277 -17.268  -2.899  1.00 97.88           O  
ATOM   1458  CG  ASN A  90     -11.682 -19.795  -4.354  1.00 97.88           C  
ATOM   1459  ND2 ASN A  90     -11.971 -19.742  -5.631  1.00 97.88           N  
ATOM   1460 HD21 ASN A  90     -12.922 -19.852  -5.952  1.00 97.88           H  
ATOM   1461 HD22 ASN A  90     -11.205 -19.634  -6.280  1.00 97.88           H  
ATOM   1462  OD1 ASN A  90     -10.524 -19.674  -3.989  1.00 97.88           O  
ATOM   1463  N   LYS A  91     -12.128 -17.429  -0.668  1.00 97.64           N  
ATOM   1464  H   LYS A  91     -12.116 -18.060   0.121  1.00 97.64           H  
ATOM   1465  CA  LYS A  91     -11.937 -15.990  -0.429  1.00 97.64           C  
ATOM   1466  HA  LYS A  91     -11.742 -15.497  -1.382  1.00 97.64           H  
ATOM   1467  C   LYS A  91     -10.716 -15.737   0.437  1.00 97.64           C  
ATOM   1468  CB  LYS A  91     -13.197 -15.359   0.184  1.00 97.64           C  
ATOM   1469  HB2 LYS A  91     -13.589 -16.009   0.966  1.00 97.64           H  
ATOM   1470  HB3 LYS A  91     -12.934 -14.399   0.628  1.00 97.64           H  
ATOM   1471  O   LYS A  91     -10.626 -16.263   1.547  1.00 97.64           O  
ATOM   1472  CG  LYS A  91     -14.270 -15.122  -0.884  1.00 97.64           C  
ATOM   1473  HG2 LYS A  91     -13.866 -14.454  -1.645  1.00 97.64           H  
ATOM   1474  HG3 LYS A  91     -14.522 -16.068  -1.363  1.00 97.64           H  
ATOM   1475  CD  LYS A  91     -15.544 -14.500  -0.302  1.00 97.64           C  
ATOM   1476  HD2 LYS A  91     -15.949 -15.153   0.471  1.00 97.64           H  
ATOM   1477  HD3 LYS A  91     -15.306 -13.524   0.121  1.00 97.64           H  
ATOM   1478  CE  LYS A  91     -16.550 -14.354  -1.449  1.00 97.64           C  
ATOM   1479  HE2 LYS A  91     -16.805 -15.350  -1.811  1.00 97.64           H  
ATOM   1480  HE3 LYS A  91     -16.053 -13.836  -2.270  1.00 97.64           H  
ATOM   1481  NZ  LYS A  91     -17.772 -13.610  -1.056  1.00 97.64           N  
ATOM   1482  HZ1 LYS A  91     -18.269 -14.093  -0.321  1.00 97.64           H  
ATOM   1483  HZ2 LYS A  91     -17.534 -12.673  -0.764  1.00 97.64           H  
ATOM   1484  HZ3 LYS A  91     -18.385 -13.535  -1.854  1.00 97.64           H  
ATOM   1485  N   TYR A  92      -9.837 -14.866  -0.035  1.00 97.52           N  
ATOM   1486  H   TYR A  92      -9.966 -14.521  -0.976  1.00 97.52           H  
ATOM   1487  CA  TYR A  92      -8.595 -14.501   0.638  1.00 97.52           C  
ATOM   1488  HA  TYR A  92      -8.571 -14.935   1.638  1.00 97.52           H  
ATOM   1489  C   TYR A  92      -8.526 -12.988   0.764  1.00 97.52           C  
ATOM   1490  CB  TYR A  92      -7.406 -15.066  -0.143  1.00 97.52           C  
ATOM   1491  HB2 TYR A  92      -6.484 -14.849   0.397  1.00 97.52           H  
ATOM   1492  HB3 TYR A  92      -7.345 -14.576  -1.115  1.00 97.52           H  
ATOM   1493  O   TYR A  92      -8.643 -12.286  -0.235  1.00 97.52           O  
ATOM   1494  CG  TYR A  92      -7.529 -16.560  -0.347  1.00 97.52           C  
ATOM   1495  CD1 TYR A  92      -7.123 -17.445   0.667  1.00 97.52           C  
ATOM   1496  HD1 TYR A  92      -6.634 -17.053   1.546  1.00 97.52           H  
ATOM   1497  CD2 TYR A  92      -8.138 -17.055  -1.513  1.00 97.52           C  
ATOM   1498  HD2 TYR A  92      -8.453 -16.374  -2.291  1.00 97.52           H  
ATOM   1499  CE1 TYR A  92      -7.332 -18.830   0.522  1.00 97.52           C  
ATOM   1500  HE1 TYR A  92      -6.997 -19.517   1.284  1.00 97.52           H  
ATOM   1501  CE2 TYR A  92      -8.343 -18.435  -1.663  1.00 97.52           C  
ATOM   1502  HE2 TYR A  92      -8.817 -18.811  -2.557  1.00 97.52           H  
ATOM   1503  OH  TYR A  92      -8.155 -20.657  -0.805  1.00 97.52           O  
ATOM   1504  HH  TYR A  92      -8.470 -20.877  -1.685  1.00 97.52           H  
ATOM   1505  CZ  TYR A  92      -7.937 -19.327  -0.653  1.00 97.52           C  
ATOM   1506  N   LEU A  93      -8.387 -12.495   1.994  1.00 96.89           N  
ATOM   1507  H   LEU A  93      -8.181 -13.149   2.736  1.00 96.89           H  
ATOM   1508  CA  LEU A  93      -8.180 -11.076   2.258  1.00 96.89           C  
ATOM   1509  HA  LEU A  93      -8.706 -10.490   1.504  1.00 96.89           H  
ATOM   1510  C   LEU A  93      -6.687 -10.794   2.157  1.00 96.89           C  
ATOM   1511  CB  LEU A  93      -8.716 -10.709   3.649  1.00 96.89           C  
ATOM   1512  HB2 LEU A  93      -9.733 -11.086   3.758  1.00 96.89           H  
ATOM   1513  HB3 LEU A  93      -8.083 -11.203   4.387  1.00 96.89           H  
ATOM   1514  O   LEU A  93      -5.916 -11.317   2.964  1.00 96.89           O  
ATOM   1515  CG  LEU A  93      -8.694  -9.194   3.927  1.00 96.89           C  
ATOM   1516  HG  LEU A  93      -7.729  -8.767   3.652  1.00 96.89           H  
ATOM   1517  CD1 LEU A  93      -9.815  -8.486   3.167  1.00 96.89           C  
ATOM   1518 HD11 LEU A  93      -9.579  -8.479   2.103  1.00 96.89           H  
ATOM   1519 HD12 LEU A  93     -10.768  -8.991   3.325  1.00 96.89           H  
ATOM   1520 HD13 LEU A  93      -9.898  -7.450   3.496  1.00 96.89           H  
ATOM   1521  CD2 LEU A  93      -8.922  -8.946   5.421  1.00 96.89           C  
ATOM   1522 HD21 LEU A  93      -9.895  -9.335   5.720  1.00 96.89           H  
ATOM   1523 HD22 LEU A  93      -8.127  -9.432   5.986  1.00 96.89           H  
ATOM   1524 HD23 LEU A  93      -8.864  -7.875   5.612  1.00 96.89           H  
ATOM   1525  N   LEU A  94      -6.310  -9.969   1.197  1.00 97.13           N  
ATOM   1526  H   LEU A  94      -7.013  -9.561   0.599  1.00 97.13           H  
ATOM   1527  CA  LEU A  94      -4.939  -9.573   0.942  1.00 97.13           C  
ATOM   1528  HA  LEU A  94      -4.252 -10.177   1.535  1.00 97.13           H  
ATOM   1529  C   LEU A  94      -4.723  -8.108   1.298  1.00 97.13           C  
ATOM   1530  CB  LEU A  94      -4.629  -9.780  -0.537  1.00 97.13           C  
ATOM   1531  HB2 LEU A  94      -3.601  -9.453  -0.694  1.00 97.13           H  
ATOM   1532  HB3 LEU A  94      -5.267  -9.119  -1.124  1.00 97.13           H  
ATOM   1533  O   LEU A  94      -5.639  -7.305   1.146  1.00 97.13           O  
ATOM   1534  CG  LEU A  94      -4.791 -11.206  -1.076  1.00 97.13           C  
ATOM   1535  HG  LEU A  94      -5.851 -11.455  -1.136  1.00 97.13           H  
ATOM   1536  CD1 LEU A  94      -4.203 -11.189  -2.477  1.00 97.13           C  
ATOM   1537 HD11 LEU A  94      -4.274 -12.179  -2.927  1.00 97.13           H  
ATOM   1538 HD12 LEU A  94      -3.149 -10.913  -2.445  1.00 97.13           H  
ATOM   1539 HD13 LEU A  94      -4.736 -10.473  -3.103  1.00 97.13           H  
ATOM   1540  CD2 LEU A  94      -4.087 -12.284  -0.248  1.00 97.13           C  
ATOM   1541 HD21 LEU A  94      -4.123 -13.234  -0.781  1.00 97.13           H  
ATOM   1542 HD22 LEU A  94      -4.604 -12.395   0.705  1.00 97.13           H  
ATOM   1543 HD23 LEU A  94      -3.046 -12.003  -0.086  1.00 97.13           H  
ATOM   1544  N   GLU A  95      -3.510  -7.767   1.714  1.00 95.95           N  
ATOM   1545  H   GLU A  95      -2.823  -8.497   1.830  1.00 95.95           H  
ATOM   1546  CA  GLU A  95      -2.993  -6.399   1.634  1.00 95.95           C  
ATOM   1547  HA  GLU A  95      -3.769  -5.722   1.277  1.00 95.95           H  
ATOM   1548  C   GLU A  95      -1.850  -6.378   0.624  1.00 95.95           C  
ATOM   1549  CB  GLU A  95      -2.558  -5.922   3.024  1.00 95.95           C  
ATOM   1550  HB2 GLU A  95      -1.811  -6.604   3.432  1.00 95.95           H  
ATOM   1551  HB3 GLU A  95      -3.449  -5.947   3.652  1.00 95.95           H  
ATOM   1552  O   GLU A  95      -0.900  -7.150   0.767  1.00 95.95           O  
ATOM   1553  CG  GLU A  95      -1.999  -4.493   3.035  1.00 95.95           C  
ATOM   1554  HG2 GLU A  95      -1.064  -4.474   2.475  1.00 95.95           H  
ATOM   1555  HG3 GLU A  95      -2.713  -3.842   2.531  1.00 95.95           H  
ATOM   1556  CD  GLU A  95      -1.759  -3.954   4.456  1.00 95.95           C  
ATOM   1557  OE1 GLU A  95      -0.783  -3.188   4.630  1.00 95.95           O  
ATOM   1558  OE2 GLU A  95      -2.580  -4.249   5.368  1.00 95.95           O  
ATOM   1559  N   TYR A  96      -1.944  -5.528  -0.395  1.00 96.27           N  
ATOM   1560  H   TYR A  96      -2.720  -4.883  -0.437  1.00 96.27           H  
ATOM   1561  CA  TYR A  96      -0.866  -5.353  -1.365  1.00 96.27           C  
ATOM   1562  HA  TYR A  96      -0.495  -6.331  -1.672  1.00 96.27           H  
ATOM   1563  C   TYR A  96       0.277  -4.587  -0.704  1.00 96.27           C  
ATOM   1564  CB  TYR A  96      -1.393  -4.648  -2.606  1.00 96.27           C  
ATOM   1565  HB2 TYR A  96      -0.552  -4.352  -3.234  1.00 96.27           H  
ATOM   1566  HB3 TYR A  96      -1.901  -3.739  -2.282  1.00 96.27           H  
ATOM   1567  O   TYR A  96       0.083  -3.506  -0.152  1.00 96.27           O  
ATOM   1568  CG  TYR A  96      -2.328  -5.513  -3.423  1.00 96.27           C  
ATOM   1569  CD1 TYR A  96      -1.775  -6.396  -4.364  1.00 96.27           C  
ATOM   1570  HD1 TYR A  96      -0.701  -6.434  -4.473  1.00 96.27           H  
ATOM   1571  CD2 TYR A  96      -3.724  -5.456  -3.250  1.00 96.27           C  
ATOM   1572  HD2 TYR A  96      -4.147  -4.768  -2.533  1.00 96.27           H  
ATOM   1573  CE1 TYR A  96      -2.604  -7.222  -5.143  1.00 96.27           C  
ATOM   1574  HE1 TYR A  96      -2.177  -7.878  -5.887  1.00 96.27           H  
ATOM   1575  CE2 TYR A  96      -4.558  -6.288  -4.024  1.00 96.27           C  
ATOM   1576  HE2 TYR A  96      -5.631  -6.236  -3.913  1.00 96.27           H  
ATOM   1577  OH  TYR A  96      -4.777  -8.063  -5.652  1.00 96.27           O  
ATOM   1578  HH  TYR A  96      -5.706  -7.844  -5.550  1.00 96.27           H  
ATOM   1579  CZ  TYR A  96      -3.998  -7.189  -4.958  1.00 96.27           C  
ATOM   1580  N   ILE A  97       1.471  -5.169  -0.696  1.00 97.17           N  
ATOM   1581  H   ILE A  97       1.612  -5.979  -1.283  1.00 97.17           H  
ATOM   1582  CA  ILE A  97       2.551  -4.759   0.212  1.00 97.17           C  
ATOM   1583  HA  ILE A  97       2.154  -4.707   1.226  1.00 97.17           H  
ATOM   1584  C   ILE A  97       3.064  -3.355  -0.122  1.00 97.17           C  
ATOM   1585  CB  ILE A  97       3.654  -5.837   0.183  1.00 97.17           C  
ATOM   1586  HB  ILE A  97       3.847  -6.110  -0.855  1.00 97.17           H  
ATOM   1587  O   ILE A  97       3.279  -2.540   0.782  1.00 97.17           O  
ATOM   1588  CG1 ILE A  97       3.154  -7.077   0.959  1.00 97.17           C  
ATOM   1589 HG12 ILE A  97       3.233  -6.881   2.028  1.00 97.17           H  
ATOM   1590 HG13 ILE A  97       2.103  -7.266   0.740  1.00 97.17           H  
ATOM   1591  CG2 ILE A  97       4.972  -5.344   0.803  1.00 97.17           C  
ATOM   1592 HG21 ILE A  97       4.813  -5.038   1.837  1.00 97.17           H  
ATOM   1593 HG22 ILE A  97       5.730  -6.127   0.768  1.00 97.17           H  
ATOM   1594 HG23 ILE A  97       5.368  -4.506   0.229  1.00 97.17           H  
ATOM   1595  CD1 ILE A  97       3.922  -8.359   0.636  1.00 97.17           C  
ATOM   1596 HD11 ILE A  97       3.589  -8.740  -0.329  1.00 97.17           H  
ATOM   1597 HD12 ILE A  97       4.997  -8.182   0.593  1.00 97.17           H  
ATOM   1598 HD13 ILE A  97       3.708  -9.106   1.400  1.00 97.17           H  
ATOM   1599  N   GLU A  98       3.217  -3.055  -1.407  1.00 95.35           N  
ATOM   1600  H   GLU A  98       3.151  -3.805  -2.081  1.00 95.35           H  
ATOM   1601  CA  GLU A  98       3.727  -1.771  -1.891  1.00 95.35           C  
ATOM   1602  HA  GLU A  98       4.591  -1.475  -1.296  1.00 95.35           H  
ATOM   1603  C   GLU A  98       2.708  -0.632  -1.760  1.00 95.35           C  
ATOM   1604  CB  GLU A  98       4.193  -1.938  -3.347  1.00 95.35           C  
ATOM   1605  HB2 GLU A  98       4.317  -0.952  -3.794  1.00 95.35           H  
ATOM   1606  HB3 GLU A  98       3.430  -2.463  -3.922  1.00 95.35           H  
ATOM   1607  O   GLU A  98       3.114   0.517  -1.606  1.00 95.35           O  
ATOM   1608  CG  GLU A  98       5.536  -2.680  -3.453  1.00 95.35           C  
ATOM   1609  HG2 GLU A  98       5.864  -2.677  -4.492  1.00 95.35           H  
ATOM   1610  HG3 GLU A  98       6.281  -2.132  -2.875  1.00 95.35           H  
ATOM   1611  CD  GLU A  98       5.465  -4.131  -2.963  1.00 95.35           C  
ATOM   1612  OE1 GLU A  98       6.320  -4.514  -2.135  1.00 95.35           O  
ATOM   1613  OE2 GLU A  98       4.533  -4.872  -3.345  1.00 95.35           O  
ATOM   1614  N   TYR A  99       1.409  -0.941  -1.742  1.00 93.91           N  
ATOM   1615  H   TYR A  99       1.160  -1.915  -1.842  1.00 93.91           H  
ATOM   1616  CA  TYR A  99       0.331   0.053  -1.837  1.00 93.91           C  
ATOM   1617  HA  TYR A  99       0.755   1.039  -2.030  1.00 93.91           H  
ATOM   1618  C   TYR A  99      -0.516   0.188  -0.570  1.00 93.91           C  
ATOM   1619  CB  TYR A  99      -0.540  -0.312  -3.037  1.00 93.91           C  
ATOM   1620  HB2 TYR A  99      -1.408   0.345  -3.074  1.00 93.91           H  
ATOM   1621  HB3 TYR A  99      -0.886  -1.338  -2.906  1.00 93.91           H  
ATOM   1622  O   TYR A  99      -1.115   1.229  -0.333  1.00 93.91           O  
ATOM   1623  CG  TYR A  99       0.195  -0.227  -4.352  1.00 93.91           C  
ATOM   1624  CD1 TYR A  99       0.307   1.010  -5.016  1.00 93.91           C  
ATOM   1625  HD1 TYR A  99      -0.138   1.897  -4.590  1.00 93.91           H  
ATOM   1626  CD2 TYR A  99       0.784  -1.385  -4.897  1.00 93.91           C  
ATOM   1627  HD2 TYR A  99       0.696  -2.335  -4.390  1.00 93.91           H  
ATOM   1628  CE1 TYR A  99       0.981   1.085  -6.249  1.00 93.91           C  
ATOM   1629  HE1 TYR A  99       1.042   2.023  -6.779  1.00 93.91           H  
ATOM   1630  CE2 TYR A  99       1.479  -1.306  -6.114  1.00 93.91           C  
ATOM   1631  HE2 TYR A  99       1.937  -2.181  -6.550  1.00 93.91           H  
ATOM   1632  OH  TYR A  99       2.146  -0.030  -8.014  1.00 93.91           O  
ATOM   1633  HH  TYR A  99       1.970   0.820  -8.425  1.00 93.91           H  
ATOM   1634  CZ  TYR A  99       1.554  -0.080  -6.801  1.00 93.91           C  
ATOM   1635  N   GLY A 100      -0.574  -0.855   0.260  1.00 94.01           N  
ATOM   1636  H   GLY A 100      -0.116  -1.708  -0.025  1.00 94.01           H  
ATOM   1637  CA  GLY A 100      -1.332  -0.878   1.513  1.00 94.01           C  
ATOM   1638  HA2 GLY A 100      -1.151   0.069   2.020  1.00 94.01           H  
ATOM   1639  HA3 GLY A 100      -0.964  -1.689   2.141  1.00 94.01           H  
ATOM   1640  C   GLY A 100      -2.848  -1.048   1.359  1.00 94.01           C  
ATOM   1641  O   GLY A 100      -3.555  -1.269   2.353  1.00 94.01           O  
ATOM   1642  N   ASN A 101      -3.361  -1.011   0.130  1.00 92.29           N  
ATOM   1643  H   ASN A 101      -2.746  -0.813  -0.647  1.00 92.29           H  
ATOM   1644  CA  ASN A 101      -4.751  -1.305  -0.170  1.00 92.29           C  
ATOM   1645  HA  ASN A 101      -5.358  -0.688   0.492  1.00 92.29           H  
ATOM   1646  C   ASN A 101      -5.087  -2.779   0.110  1.00 92.29           C  
ATOM   1647  CB  ASN A 101      -5.087  -0.895  -1.610  1.00 92.29           C  
ATOM   1648  HB2 ASN A 101      -6.156  -1.037  -1.772  1.00 92.29           H  
ATOM   1649  HB3 ASN A 101      -4.826   0.148  -1.790  1.00 92.29           H  
ATOM   1650  O   ASN A 101      -4.252  -3.682   0.007  1.00 92.29           O  
ATOM   1651  CG  ASN A 101      -4.423  -1.754  -2.642  1.00 92.29           C  
ATOM   1652  ND2 ASN A 101      -5.188  -2.426  -3.467  1.00 92.29           N  
ATOM   1653 HD21 ASN A 101      -4.694  -2.934  -4.187  1.00 92.29           H  
ATOM   1654 HD22 ASN A 101      -6.129  -2.088  -3.607  1.00 92.29           H  
ATOM   1655  OD1 ASN A 101      -3.222  -1.874  -2.670  1.00 92.29           O  
ATOM   1656  N   ILE A 102      -6.348  -3.018   0.473  1.00 92.62           N  
ATOM   1657  H   ILE A 102      -6.998  -2.245   0.458  1.00 92.62           H  
ATOM   1658  CA  ILE A 102      -6.852  -4.335   0.860  1.00 92.62           C  
ATOM   1659  HA  ILE A 102      -6.022  -5.040   0.831  1.00 92.62           H  
ATOM   1660  C   ILE A 102      -7.889  -4.816  -0.154  1.00 92.62           C  
ATOM   1661  CB  ILE A 102      -7.389  -4.302   2.311  1.00 92.62           C  
ATOM   1662  HB  ILE A 102      -8.098  -3.478   2.390  1.00 92.62           H  
ATOM   1663  O   ILE A 102      -8.805  -4.078  -0.513  1.00 92.62           O  
ATOM   1664  CG1 ILE A 102      -6.230  -4.052   3.305  1.00 92.62           C  
ATOM   1665 HG12 ILE A 102      -5.729  -3.120   3.044  1.00 92.62           H  
ATOM   1666 HG13 ILE A 102      -5.501  -4.857   3.212  1.00 92.62           H  
ATOM   1667  CG2 ILE A 102      -8.133  -5.597   2.683  1.00 92.62           C  
ATOM   1668 HG21 ILE A 102      -8.945  -5.782   1.980  1.00 92.62           H  
ATOM   1669 HG22 ILE A 102      -8.577  -5.497   3.674  1.00 92.62           H  
ATOM   1670 HG23 ILE A 102      -7.441  -6.439   2.670  1.00 92.62           H  
ATOM   1671  CD1 ILE A 102      -6.658  -3.945   4.777  1.00 92.62           C  
ATOM   1672 HD11 ILE A 102      -5.790  -3.684   5.383  1.00 92.62           H  
ATOM   1673 HD12 ILE A 102      -7.419  -3.173   4.889  1.00 92.62           H  
ATOM   1674 HD13 ILE A 102      -7.036  -4.901   5.140  1.00 92.62           H  
ATOM   1675  N   GLU A 103      -7.806  -6.087  -0.542  1.00 92.79           N  
ATOM   1676  H   GLU A 103      -7.034  -6.637  -0.191  1.00 92.79           H  
ATOM   1677  CA  GLU A 103      -8.745  -6.728  -1.466  1.00 92.79           C  
ATOM   1678  HA  GLU A 103      -9.643  -6.115  -1.544  1.00 92.79           H  
ATOM   1679  C   GLU A 103      -9.167  -8.115  -0.970  1.00 92.79           C  
ATOM   1680  CB  GLU A 103      -8.118  -6.805  -2.865  1.00 92.79           C  
ATOM   1681  HB2 GLU A 103      -7.800  -5.807  -3.167  1.00 92.79           H  
ATOM   1682  HB3 GLU A 103      -7.244  -7.455  -2.809  1.00 92.79           H  
ATOM   1683  O   GLU A 103      -8.422  -8.804  -0.273  1.00 92.79           O  
ATOM   1684  CG  GLU A 103      -9.093  -7.358  -3.920  1.00 92.79           C  
ATOM   1685  HG2 GLU A 103      -9.360  -8.379  -3.647  1.00 92.79           H  
ATOM   1686  HG3 GLU A 103     -10.002  -6.757  -3.926  1.00 92.79           H  
ATOM   1687  CD  GLU A 103      -8.501  -7.446  -5.326  1.00 92.79           C  
ATOM   1688  OE1 GLU A 103      -9.290  -7.642  -6.272  1.00 92.79           O  
ATOM   1689  OE2 GLU A 103      -7.257  -7.426  -5.431  1.00 92.79           O  
ATOM   1690  N   ILE A 104     -10.377  -8.546  -1.342  1.00 95.18           N  
ATOM   1691  H   ILE A 104     -10.885  -7.968  -1.995  1.00 95.18           H  
ATOM   1692  CA  ILE A 104     -10.765  -9.958  -1.278  1.00 95.18           C  
ATOM   1693  HA  ILE A 104     -10.068 -10.488  -0.629  1.00 95.18           H  
ATOM   1694  C   ILE A 104     -10.666 -10.554  -2.677  1.00 95.18           C  
ATOM   1695  CB  ILE A 104     -12.175 -10.153  -0.690  1.00 95.18           C  
ATOM   1696  HB  ILE A 104     -12.890  -9.609  -1.307  1.00 95.18           H  
ATOM   1697  O   ILE A 104     -11.409 -10.147  -3.565  1.00 95.18           O  
ATOM   1698  CG1 ILE A 104     -12.235  -9.598   0.749  1.00 95.18           C  
ATOM   1699 HG12 ILE A 104     -11.889  -8.564   0.751  1.00 95.18           H  
ATOM   1700 HG13 ILE A 104     -11.568 -10.180   1.385  1.00 95.18           H  
ATOM   1701  CG2 ILE A 104     -12.546 -11.653  -0.704  1.00 95.18           C  
ATOM   1702 HG21 ILE A 104     -11.811 -12.220  -0.133  1.00 95.18           H  
ATOM   1703 HG22 ILE A 104     -13.542 -11.807  -0.287  1.00 95.18           H  
ATOM   1704 HG23 ILE A 104     -12.561 -12.031  -1.726  1.00 95.18           H  
ATOM   1705  CD1 ILE A 104     -13.641  -9.598   1.361  1.00 95.18           C  
ATOM   1706 HD11 ILE A 104     -13.617  -9.062   2.309  1.00 95.18           H  
ATOM   1707 HD12 ILE A 104     -14.337  -9.096   0.689  1.00 95.18           H  
ATOM   1708 HD13 ILE A 104     -13.979 -10.617   1.550  1.00 95.18           H  
ATOM   1709  N   THR A 105      -9.830 -11.573  -2.837  1.00 95.45           N  
ATOM   1710  H   THR A 105      -9.259 -11.848  -2.051  1.00 95.45           H  
ATOM   1711  CA  THR A 105      -9.634 -12.272  -4.111  1.00 95.45           C  
ATOM   1712  HA  THR A 105     -10.386 -11.936  -4.825  1.00 95.45           H  
ATOM   1713  C   THR A 105      -9.822 -13.787  -3.961  1.00 95.45           C  
ATOM   1714  CB  THR A 105      -8.281 -11.857  -4.704  1.00 95.45           C  
ATOM   1715  HB  THR A 105      -8.198 -10.771  -4.667  1.00 95.45           H  
ATOM   1716  O   THR A 105     -10.191 -14.280  -2.888  1.00 95.45           O  
ATOM   1717  CG2 THR A 105      -7.104 -12.472  -3.967  1.00 95.45           C  
ATOM   1718 HG21 THR A 105      -6.185 -12.080  -4.404  1.00 95.45           H  
ATOM   1719 HG22 THR A 105      -7.140 -12.201  -2.912  1.00 95.45           H  
ATOM   1720 HG23 THR A 105      -7.121 -13.556  -4.072  1.00 95.45           H  
ATOM   1721  OG1 THR A 105      -8.183 -12.261  -6.042  1.00 95.45           O  
ATOM   1722  HG1 THR A 105      -7.443 -11.769  -6.405  1.00 95.45           H  
ATOM   1723  N   GLN A 106      -9.614 -14.525  -5.049  1.00 97.27           N  
ATOM   1724  H   GLN A 106      -9.195 -14.051  -5.836  1.00 97.27           H  
ATOM   1725  CA  GLN A 106      -9.801 -15.973  -5.169  1.00 97.27           C  
ATOM   1726  HA  GLN A 106     -10.188 -16.379  -4.234  1.00 97.27           H  
ATOM   1727  C   GLN A 106      -8.474 -16.675  -5.475  1.00 97.27           C  
ATOM   1728  CB  GLN A 106     -10.814 -16.261  -6.281  1.00 97.27           C  
ATOM   1729  HB2 GLN A 106     -10.899 -17.340  -6.409  1.00 97.27           H  
ATOM   1730  HB3 GLN A 106     -10.446 -15.835  -7.215  1.00 97.27           H  
ATOM   1731  O   GLN A 106      -7.555 -16.056  -6.004  1.00 97.27           O  
ATOM   1732  CG  GLN A 106     -12.206 -15.686  -5.990  1.00 97.27           C  
ATOM   1733  HG2 GLN A 106     -12.546 -16.035  -5.015  1.00 97.27           H  
ATOM   1734  HG3 GLN A 106     -12.160 -14.597  -5.966  1.00 97.27           H  
ATOM   1735  CD  GLN A 106     -13.236 -16.095  -7.035  1.00 97.27           C  
ATOM   1736  NE2 GLN A 106     -14.510 -15.956  -6.744  1.00 97.27           N  
ATOM   1737 HE21 GLN A 106     -14.794 -15.578  -5.851  1.00 97.27           H  
ATOM   1738 HE22 GLN A 106     -15.145 -16.217  -7.485  1.00 97.27           H  
ATOM   1739  OE1 GLN A 106     -12.943 -16.546  -8.126  1.00 97.27           O  
ATOM   1740  N   LEU A 107      -8.387 -17.977  -5.176  1.00 98.45           N  
ATOM   1741  H   LEU A 107      -9.188 -18.438  -4.769  1.00 98.45           H  
ATOM   1742  CA  LEU A 107      -7.149 -18.760  -5.297  1.00 98.45           C  
ATOM   1743  HA  LEU A 107      -6.422 -18.356  -4.593  1.00 98.45           H  
ATOM   1744  C   LEU A 107      -6.511 -18.689  -6.694  1.00 98.45           C  
ATOM   1745  CB  LEU A 107      -7.458 -20.223  -4.923  1.00 98.45           C  
ATOM   1746  HB2 LEU A 107      -8.210 -20.610  -5.610  1.00 98.45           H  
ATOM   1747  HB3 LEU A 107      -7.876 -20.254  -3.916  1.00 98.45           H  
ATOM   1748  O   LEU A 107      -5.299 -18.575  -6.805  1.00 98.45           O  
ATOM   1749  CG  LEU A 107      -6.243 -21.170  -4.957  1.00 98.45           C  
ATOM   1750  HG  LEU A 107      -5.856 -21.238  -5.974  1.00 98.45           H  
ATOM   1751  CD1 LEU A 107      -5.137 -20.686  -4.022  1.00 98.45           C  
ATOM   1752 HD11 LEU A 107      -4.684 -19.777  -4.416  1.00 98.45           H  
ATOM   1753 HD12 LEU A 107      -4.356 -21.444  -3.976  1.00 98.45           H  
ATOM   1754 HD13 LEU A 107      -5.534 -20.502  -3.023  1.00 98.45           H  
ATOM   1755  CD2 LEU A 107      -6.682 -22.564  -4.510  1.00 98.45           C  
ATOM   1756 HD21 LEU A 107      -7.480 -22.930  -5.156  1.00 98.45           H  
ATOM   1757 HD22 LEU A 107      -5.839 -23.249  -4.600  1.00 98.45           H  
ATOM   1758 HD23 LEU A 107      -7.017 -22.551  -3.473  1.00 98.45           H  
ATOM   1759  N   ASN A 108      -7.322 -18.688  -7.753  1.00 97.28           N  
ATOM   1760  H   ASN A 108      -8.318 -18.649  -7.591  1.00 97.28           H  
ATOM   1761  CA  ASN A 108      -6.858 -18.664  -9.145  1.00 97.28           C  
ATOM   1762  HA  ASN A 108      -6.111 -19.448  -9.264  1.00 97.28           H  
ATOM   1763  C   ASN A 108      -6.171 -17.352  -9.572  1.00 97.28           C  
ATOM   1764  CB  ASN A 108      -8.045 -18.979 -10.074  1.00 97.28           C  
ATOM   1765  HB2 ASN A 108      -7.662 -19.092 -11.088  1.00 97.28           H  
ATOM   1766  HB3 ASN A 108      -8.501 -19.926  -9.784  1.00 97.28           H  
ATOM   1767  O   ASN A 108      -5.657 -17.281 -10.684  1.00 97.28           O  
ATOM   1768  CG  ASN A 108      -9.119 -17.899 -10.087  1.00 97.28           C  
ATOM   1769  ND2 ASN A 108      -9.971 -17.891 -11.082  1.00 97.28           N  
ATOM   1770 HD21 ASN A 108     -10.702 -17.196 -11.040  1.00 97.28           H  
ATOM   1771 HD22 ASN A 108      -9.869 -18.542 -11.848  1.00 97.28           H  
ATOM   1772  OD1 ASN A 108      -9.246 -17.084  -9.188  1.00 97.28           O  
ATOM   1773  N   ARG A 109      -6.184 -16.314  -8.727  1.00 97.49           N  
ATOM   1774  H   ARG A 109      -6.669 -16.430  -7.849  1.00 97.49           H  
ATOM   1775  CA  ARG A 109      -5.451 -15.054  -8.945  1.00 97.49           C  
ATOM   1776  HA  ARG A 109      -5.120 -15.003  -9.982  1.00 97.49           H  
ATOM   1777  C   ARG A 109      -4.176 -14.965  -8.113  1.00 97.49           C  
ATOM   1778  CB  ARG A 109      -6.364 -13.854  -8.660  1.00 97.49           C  
ATOM   1779  HB2 ARG A 109      -5.800 -12.939  -8.842  1.00 97.49           H  
ATOM   1780  HB3 ARG A 109      -6.663 -13.869  -7.611  1.00 97.49           H  
ATOM   1781  O   ARG A 109      -3.484 -13.952  -8.181  1.00 97.49           O  
ATOM   1782  CG  ARG A 109      -7.617 -13.857  -9.547  1.00 97.49           C  
ATOM   1783  HG2 ARG A 109      -8.269 -14.673  -9.234  1.00 97.49           H  
ATOM   1784  HG3 ARG A 109      -7.330 -14.020 -10.586  1.00 97.49           H  
ATOM   1785  CD  ARG A 109      -8.409 -12.551  -9.443  1.00 97.49           C  
ATOM   1786  HD2 ARG A 109      -9.365 -12.690  -9.948  1.00 97.49           H  
ATOM   1787  HD3 ARG A 109      -8.632 -12.337  -8.398  1.00 97.49           H  
ATOM   1788  NE  ARG A 109      -7.674 -11.416 -10.031  1.00 97.49           N  
ATOM   1789  HE  ARG A 109      -6.885 -11.047  -9.520  1.00 97.49           H  
ATOM   1790  NH1 ARG A 109      -8.895 -11.157 -11.969  1.00 97.49           N  
ATOM   1791 HH11 ARG A 109      -9.518 -11.898 -11.681  1.00 97.49           H  
ATOM   1792 HH12 ARG A 109      -9.032 -10.646 -12.830  1.00 97.49           H  
ATOM   1793  NH2 ARG A 109      -7.118  -9.894 -11.600  1.00 97.49           N  
ATOM   1794 HH21 ARG A 109      -7.263  -9.371 -12.451  1.00 97.49           H  
ATOM   1795 HH22 ARG A 109      -6.358  -9.599 -11.003  1.00 97.49           H  
ATOM   1796  CZ  ARG A 109      -7.905 -10.830 -11.188  1.00 97.49           C  
ATOM   1797  N   LEU A 110      -3.904 -15.983  -7.302  1.00 98.69           N  
ATOM   1798  H   LEU A 110      -4.467 -16.819  -7.372  1.00 98.69           H  
ATOM   1799  CA  LEU A 110      -2.767 -16.036  -6.398  1.00 98.69           C  
ATOM   1800  HA  LEU A 110      -2.346 -15.038  -6.282  1.00 98.69           H  
ATOM   1801  C   LEU A 110      -1.697 -16.938  -6.979  1.00 98.69           C  
ATOM   1802  CB  LEU A 110      -3.189 -16.555  -5.018  1.00 98.69           C  
ATOM   1803  HB2 LEU A 110      -2.340 -16.446  -4.344  1.00 98.69           H  
ATOM   1804  HB3 LEU A 110      -3.432 -17.614  -5.103  1.00 98.69           H  
ATOM   1805  O   LEU A 110      -1.991 -18.008  -7.496  1.00 98.69           O  
ATOM   1806  CG  LEU A 110      -4.396 -15.838  -4.418  1.00 98.69           C  
ATOM   1807  HG  LEU A 110      -5.283 -16.040  -5.019  1.00 98.69           H  
ATOM   1808  CD1 LEU A 110      -4.659 -16.332  -3.000  1.00 98.69           C  
ATOM   1809 HD11 LEU A 110      -4.718 -17.420  -2.994  1.00 98.69           H  
ATOM   1810 HD12 LEU A 110      -3.840 -15.992  -2.367  1.00 98.69           H  
ATOM   1811 HD13 LEU A 110      -5.601 -15.920  -2.637  1.00 98.69           H  
ATOM   1812  CD2 LEU A 110      -4.165 -14.340  -4.339  1.00 98.69           C  
ATOM   1813 HD21 LEU A 110      -4.965 -13.929  -3.723  1.00 98.69           H  
ATOM   1814 HD22 LEU A 110      -3.197 -14.123  -3.888  1.00 98.69           H  
ATOM   1815 HD23 LEU A 110      -4.213 -13.889  -5.330  1.00 98.69           H  
ATOM   1816  N   TYR A 111      -0.458 -16.519  -6.819  1.00 98.80           N  
ATOM   1817  H   TYR A 111      -0.319 -15.621  -6.379  1.00 98.80           H  
ATOM   1818  CA  TYR A 111       0.741 -17.173  -7.301  1.00 98.80           C  
ATOM   1819  HA  TYR A 111       0.491 -18.154  -7.705  1.00 98.80           H  
ATOM   1820  C   TYR A 111       1.694 -17.334  -6.112  1.00 98.80           C  
ATOM   1821  CB  TYR A 111       1.356 -16.328  -8.425  1.00 98.80           C  
ATOM   1822  HB2 TYR A 111       1.560 -15.329  -8.037  1.00 98.80           H  
ATOM   1823  HB3 TYR A 111       2.308 -16.764  -8.728  1.00 98.80           H  
ATOM   1824  O   TYR A 111       1.660 -16.520  -5.174  1.00 98.80           O  
ATOM   1825  CG  TYR A 111       0.472 -16.163  -9.644  1.00 98.80           C  
ATOM   1826  CD1 TYR A 111       0.732 -16.911 -10.805  1.00 98.80           C  
ATOM   1827  HD1 TYR A 111       1.568 -17.593 -10.836  1.00 98.80           H  
ATOM   1828  CD2 TYR A 111      -0.605 -15.253  -9.623  1.00 98.80           C  
ATOM   1829  HD2 TYR A 111      -0.796 -14.656  -8.743  1.00 98.80           H  
ATOM   1830  CE1 TYR A 111      -0.083 -16.757 -11.941  1.00 98.80           C  
ATOM   1831  HE1 TYR A 111       0.138 -17.316 -12.838  1.00 98.80           H  
ATOM   1832  CE2 TYR A 111      -1.441 -15.121 -10.746  1.00 98.80           C  
ATOM   1833  HE2 TYR A 111      -2.276 -14.436 -10.735  1.00 98.80           H  
ATOM   1834  OH  TYR A 111      -1.953 -15.724 -13.017  1.00 98.80           O  
ATOM   1835  HH  TYR A 111      -1.577 -16.257 -13.722  1.00 98.80           H  
ATOM   1836  CZ  TYR A 111      -1.170 -15.862 -11.914  1.00 98.80           C  
ATOM   1837  N   PRO A 112       2.531 -18.384  -6.099  1.00 98.63           N  
ATOM   1838  CA  PRO A 112       3.559 -18.506  -5.079  1.00 98.63           C  
ATOM   1839  HA  PRO A 112       3.096 -18.574  -4.095  1.00 98.63           H  
ATOM   1840  C   PRO A 112       4.462 -17.268  -5.108  1.00 98.63           C  
ATOM   1841  CB  PRO A 112       4.296 -19.813  -5.384  1.00 98.63           C  
ATOM   1842  HB2 PRO A 112       3.868 -20.613  -4.780  1.00 98.63           H  
ATOM   1843  HB3 PRO A 112       5.367 -19.734  -5.194  1.00 98.63           H  
ATOM   1844  O   PRO A 112       4.721 -16.700  -6.161  1.00 98.63           O  
ATOM   1845  CG  PRO A 112       4.007 -20.093  -6.860  1.00 98.63           C  
ATOM   1846  HG2 PRO A 112       4.786 -19.647  -7.478  1.00 98.63           H  
ATOM   1847  HG3 PRO A 112       3.941 -21.162  -7.061  1.00 98.63           H  
ATOM   1848  CD  PRO A 112       2.679 -19.394  -7.136  1.00 98.63           C  
ATOM   1849  HD2 PRO A 112       2.708 -18.942  -8.128  1.00 98.63           H  
ATOM   1850  HD3 PRO A 112       1.859 -20.110  -7.076  1.00 98.63           H  
ATOM   1851  N   CYS A 113       4.924 -16.818  -3.944  1.00 98.70           N  
ATOM   1852  H   CYS A 113       4.708 -17.318  -3.093  1.00 98.70           H  
ATOM   1853  CA  CYS A 113       5.960 -15.796  -3.876  1.00 98.70           C  
ATOM   1854  HA  CYS A 113       5.970 -15.217  -4.799  1.00 98.70           H  
ATOM   1855  C   CYS A 113       7.307 -16.503  -3.688  1.00 98.70           C  
ATOM   1856  CB  CYS A 113       5.646 -14.820  -2.742  1.00 98.70           C  
ATOM   1857  HB2 CYS A 113       4.616 -14.474  -2.830  1.00 98.70           H  
ATOM   1858  HB3 CYS A 113       5.784 -15.317  -1.782  1.00 98.70           H  
ATOM   1859  O   CYS A 113       7.457 -17.229  -2.703  1.00 98.70           O  
ATOM   1860  SG  CYS A 113       6.749 -13.388  -2.843  1.00 98.70           S  
ATOM   1861  HG  CYS A 113       6.420 -12.982  -4.072  1.00 98.70           H  
ATOM   1862  N   PRO A 114       8.273 -16.344  -4.608  1.00 98.27           N  
ATOM   1863  CA  PRO A 114       9.635 -16.807  -4.386  1.00 98.27           C  
ATOM   1864  HA  PRO A 114       9.641 -17.894  -4.310  1.00 98.27           H  
ATOM   1865  C   PRO A 114      10.209 -16.178  -3.116  1.00 98.27           C  
ATOM   1866  CB  PRO A 114      10.425 -16.355  -5.617  1.00 98.27           C  
ATOM   1867  HB2 PRO A 114      10.869 -15.378  -5.428  1.00 98.27           H  
ATOM   1868  HB3 PRO A 114      11.187 -17.081  -5.900  1.00 98.27           H  
ATOM   1869  O   PRO A 114       9.973 -14.999  -2.867  1.00 98.27           O  
ATOM   1870  CG  PRO A 114       9.362 -16.196  -6.697  1.00 98.27           C  
ATOM   1871  HG2 PRO A 114       9.144 -17.170  -7.136  1.00 98.27           H  
ATOM   1872  HG3 PRO A 114       9.664 -15.480  -7.461  1.00 98.27           H  
ATOM   1873  CD  PRO A 114       8.155 -15.707  -5.907  1.00 98.27           C  
ATOM   1874  HD2 PRO A 114       8.197 -14.624  -5.785  1.00 98.27           H  
ATOM   1875  HD3 PRO A 114       7.233 -15.998  -6.411  1.00 98.27           H  
ATOM   1876  N   GLU A 115      11.010 -16.925  -2.353  1.00 97.84           N  
ATOM   1877  H   GLU A 115      11.100 -17.911  -2.553  1.00 97.84           H  
ATOM   1878  CA  GLU A 115      11.532 -16.440  -1.063  1.00 97.84           C  
ATOM   1879  HA  GLU A 115      10.690 -16.291  -0.387  1.00 97.84           H  
ATOM   1880  C   GLU A 115      12.249 -15.089  -1.197  1.00 97.84           C  
ATOM   1881  CB  GLU A 115      12.469 -17.499  -0.455  1.00 97.84           C  
ATOM   1882  HB2 GLU A 115      13.338 -17.616  -1.103  1.00 97.84           H  
ATOM   1883  HB3 GLU A 115      11.951 -18.458  -0.426  1.00 97.84           H  
ATOM   1884  O   GLU A 115      11.987 -14.176  -0.426  1.00 97.84           O  
ATOM   1885  CG  GLU A 115      12.958 -17.150   0.966  1.00 97.84           C  
ATOM   1886  HG2 GLU A 115      13.566 -16.247   0.918  1.00 97.84           H  
ATOM   1887  HG3 GLU A 115      13.606 -17.958   1.306  1.00 97.84           H  
ATOM   1888  CD  GLU A 115      11.817 -16.964   1.987  1.00 97.84           C  
ATOM   1889  OE1 GLU A 115      12.018 -16.238   2.989  1.00 97.84           O  
ATOM   1890  OE2 GLU A 115      10.739 -17.562   1.765  1.00 97.84           O  
ATOM   1891  N   HIS A 116      13.052 -14.903  -2.251  1.00 97.78           N  
ATOM   1892  H   HIS A 116      13.190 -15.673  -2.889  1.00 97.78           H  
ATOM   1893  CA  HIS A 116      13.765 -13.644  -2.499  1.00 97.78           C  
ATOM   1894  HA  HIS A 116      14.349 -13.416  -1.608  1.00 97.78           H  
ATOM   1895  C   HIS A 116      12.848 -12.429  -2.741  1.00 97.78           C  
ATOM   1896  CB  HIS A 116      14.743 -13.829  -3.670  1.00 97.78           C  
ATOM   1897  HB2 HIS A 116      15.416 -12.972  -3.687  1.00 97.78           H  
ATOM   1898  HB3 HIS A 116      15.352 -14.716  -3.495  1.00 97.78           H  
ATOM   1899  O   HIS A 116      13.297 -11.298  -2.573  1.00 97.78           O  
ATOM   1900  CG  HIS A 116      14.085 -13.935  -5.026  1.00 97.78           C  
ATOM   1901  CD2 HIS A 116      13.891 -12.911  -5.917  1.00 97.78           C  
ATOM   1902  HD2 HIS A 116      14.158 -11.875  -5.769  1.00 97.78           H  
ATOM   1903  ND1 HIS A 116      13.615 -15.084  -5.622  1.00 97.78           N  
ATOM   1904  HD1 HIS A 116      13.704 -16.024  -5.263  1.00 97.78           H  
ATOM   1905  CE1 HIS A 116      13.145 -14.759  -6.839  1.00 97.78           C  
ATOM   1906  HE1 HIS A 116      12.741 -15.451  -7.562  1.00 97.78           H  
ATOM   1907  NE2 HIS A 116      13.295 -13.450  -7.061  1.00 97.78           N  
ATOM   1908  N   LEU A 117      11.580 -12.647  -3.111  1.00 98.18           N  
ATOM   1909  H   LEU A 117      11.263 -13.604  -3.169  1.00 98.18           H  
ATOM   1910  CA  LEU A 117      10.562 -11.603  -3.247  1.00 98.18           C  
ATOM   1911  HA  LEU A 117      11.052 -10.631  -3.311  1.00 98.18           H  
ATOM   1912  C   LEU A 117       9.638 -11.522  -2.029  1.00 98.18           C  
ATOM   1913  CB  LEU A 117       9.729 -11.813  -4.529  1.00 98.18           C  
ATOM   1914  HB2 LEU A 117       8.961 -11.041  -4.572  1.00 98.18           H  
ATOM   1915  HB3 LEU A 117       9.230 -12.780  -4.461  1.00 98.18           H  
ATOM   1916  O   LEU A 117       8.823 -10.604  -1.964  1.00 98.18           O  
ATOM   1917  CG  LEU A 117      10.516 -11.767  -5.845  1.00 98.18           C  
ATOM   1918  HG  LEU A 117      11.205 -12.612  -5.846  1.00 98.18           H  
ATOM   1919  CD1 LEU A 117       9.568 -11.930  -7.034  1.00 98.18           C  
ATOM   1920 HD11 LEU A 117       9.006 -12.860  -6.948  1.00 98.18           H  
ATOM   1921 HD12 LEU A 117      10.150 -11.960  -7.955  1.00 98.18           H  
ATOM   1922 HD13 LEU A 117       8.880 -11.086  -7.085  1.00 98.18           H  
ATOM   1923  CD2 LEU A 117      11.292 -10.461  -6.029  1.00 98.18           C  
ATOM   1924 HD21 LEU A 117      12.050 -10.352  -5.252  1.00 98.18           H  
ATOM   1925 HD22 LEU A 117      10.618  -9.605  -6.009  1.00 98.18           H  
ATOM   1926 HD23 LEU A 117      11.810 -10.480  -6.987  1.00 98.18           H  
ATOM   1927  N   SER A 118       9.726 -12.432  -1.058  1.00 98.29           N  
ATOM   1928  H   SER A 118      10.442 -13.142  -1.114  1.00 98.29           H  
ATOM   1929  CA  SER A 118       8.896 -12.368   0.147  1.00 98.29           C  
ATOM   1930  HA  SER A 118       7.851 -12.368  -0.164  1.00 98.29           H  
ATOM   1931  C   SER A 118       9.184 -11.088   0.934  1.00 98.29           C  
ATOM   1932  CB  SER A 118       9.121 -13.591   1.036  1.00 98.29           C  
ATOM   1933  HB2 SER A 118      10.166 -13.625   1.343  1.00 98.29           H  
ATOM   1934  HB3 SER A 118       8.885 -14.500   0.483  1.00 98.29           H  
ATOM   1935  O   SER A 118      10.317 -10.610   0.964  1.00 98.29           O  
ATOM   1936  OG  SER A 118       8.299 -13.499   2.193  1.00 98.29           O  
ATOM   1937  HG  SER A 118       8.825 -13.880   2.900  1.00 98.29           H  
ATOM   1938  N   VAL A 119       8.184 -10.543   1.635  1.00 97.82           N  
ATOM   1939  H   VAL A 119       7.279 -10.992   1.613  1.00 97.82           H  
ATOM   1940  CA  VAL A 119       8.365  -9.345   2.477  1.00 97.82           C  
ATOM   1941  HA  VAL A 119       8.755  -8.555   1.836  1.00 97.82           H  
ATOM   1942  C   VAL A 119       9.392  -9.548   3.601  1.00 97.82           C  
ATOM   1943  CB  VAL A 119       7.010  -8.873   3.030  1.00 97.82           C  
ATOM   1944  HB  VAL A 119       6.285  -8.944   2.219  1.00 97.82           H  
ATOM   1945  O   VAL A 119       9.952  -8.583   4.112  1.00 97.82           O  
ATOM   1946  CG1 VAL A 119       6.480  -9.727   4.190  1.00 97.82           C  
ATOM   1947 HG11 VAL A 119       7.103  -9.599   5.075  1.00 97.82           H  
ATOM   1948 HG12 VAL A 119       5.461  -9.421   4.430  1.00 97.82           H  
ATOM   1949 HG13 VAL A 119       6.469 -10.780   3.908  1.00 97.82           H  
ATOM   1950  CG2 VAL A 119       7.064  -7.404   3.455  1.00 97.82           C  
ATOM   1951 HG21 VAL A 119       6.062  -7.072   3.727  1.00 97.82           H  
ATOM   1952 HG22 VAL A 119       7.424  -6.792   2.627  1.00 97.82           H  
ATOM   1953 HG23 VAL A 119       7.727  -7.272   4.310  1.00 97.82           H  
ATOM   1954  N   THR A 120       9.661 -10.804   3.968  1.00 95.81           N  
ATOM   1955  H   THR A 120       9.187 -11.555   3.486  1.00 95.81           H  
ATOM   1956  CA  THR A 120      10.690 -11.198   4.941  1.00 95.81           C  
ATOM   1957  HA  THR A 120      10.618 -10.555   5.818  1.00 95.81           H  
ATOM   1958  C   THR A 120      12.112 -11.050   4.405  1.00 95.81           C  
ATOM   1959  CB  THR A 120      10.477 -12.658   5.382  1.00 95.81           C  
ATOM   1960  HB  THR A 120      11.345 -13.008   5.940  1.00 95.81           H  
ATOM   1961  O   THR A 120      13.017 -10.763   5.184  1.00 95.81           O  
ATOM   1962  CG2 THR A 120       9.237 -12.766   6.273  1.00 95.81           C  
ATOM   1963 HG21 THR A 120       8.346 -12.460   5.724  1.00 95.81           H  
ATOM   1964 HG22 THR A 120       9.117 -13.799   6.597  1.00 95.81           H  
ATOM   1965 HG23 THR A 120       9.358 -12.132   7.151  1.00 95.81           H  
ATOM   1966  OG1 THR A 120      10.251 -13.500   4.264  1.00 95.81           O  
ATOM   1967  HG1 THR A 120      10.964 -14.137   4.178  1.00 95.81           H  
ATOM   1968  N   SER A 121      12.323 -11.228   3.098  1.00 97.19           N  
ATOM   1969  H   SER A 121      11.539 -11.484   2.515  1.00 97.19           H  
ATOM   1970  CA  SER A 121      13.638 -11.106   2.451  1.00 97.19           C  
ATOM   1971  HA  SER A 121      14.427 -11.193   3.198  1.00 97.19           H  
ATOM   1972  C   SER A 121      13.831  -9.762   1.752  1.00 97.19           C  
ATOM   1973  CB  SER A 121      13.832 -12.226   1.429  1.00 97.19           C  
ATOM   1974  HB2 SER A 121      14.829 -12.150   0.994  1.00 97.19           H  
ATOM   1975  HB3 SER A 121      13.095 -12.124   0.632  1.00 97.19           H  
ATOM   1976  O   SER A 121      14.943  -9.241   1.709  1.00 97.19           O  
ATOM   1977  OG  SER A 121      13.687 -13.489   2.042  1.00 97.19           O  
ATOM   1978  HG  SER A 121      14.182 -13.529   2.864  1.00 97.19           H  
ATOM   1979  N   LEU A 122      12.750  -9.184   1.231  1.00 97.76           N  
ATOM   1980  H   LEU A 122      11.882  -9.698   1.274  1.00 97.76           H  
ATOM   1981  CA  LEU A 122      12.730  -7.914   0.520  1.00 97.76           C  
ATOM   1982  HA  LEU A 122      13.703  -7.432   0.616  1.00 97.76           H  
ATOM   1983  C   LEU A 122      11.680  -7.006   1.162  1.00 97.76           C  
ATOM   1984  CB  LEU A 122      12.488  -8.221  -0.968  1.00 97.76           C  
ATOM   1985  HB2 LEU A 122      13.290  -8.881  -1.301  1.00 97.76           H  
ATOM   1986  HB3 LEU A 122      11.557  -8.777  -1.072  1.00 97.76           H  
ATOM   1987  O   LEU A 122      10.496  -7.068   0.833  1.00 97.76           O  
ATOM   1988  CG  LEU A 122      12.453  -7.002  -1.908  1.00 97.76           C  
ATOM   1989  HG  LEU A 122      11.620  -6.351  -1.643  1.00 97.76           H  
ATOM   1990  CD1 LEU A 122      13.750  -6.193  -1.847  1.00 97.76           C  
ATOM   1991 HD11 LEU A 122      13.862  -5.730  -0.866  1.00 97.76           H  
ATOM   1992 HD12 LEU A 122      14.601  -6.843  -2.052  1.00 97.76           H  
ATOM   1993 HD13 LEU A 122      13.718  -5.402  -2.596  1.00 97.76           H  
ATOM   1994  CD2 LEU A 122      12.246  -7.518  -3.333  1.00 97.76           C  
ATOM   1995 HD21 LEU A 122      12.958  -8.314  -3.552  1.00 97.76           H  
ATOM   1996 HD22 LEU A 122      11.235  -7.911  -3.444  1.00 97.76           H  
ATOM   1997 HD23 LEU A 122      12.406  -6.732  -4.070  1.00 97.76           H  
ATOM   1998  N   ALA A 123      12.103  -6.176   2.111  1.00 96.76           N  
ATOM   1999  H   ALA A 123      13.082  -6.184   2.361  1.00 96.76           H  
ATOM   2000  CA  ALA A 123      11.194  -5.316   2.864  1.00 96.76           C  
ATOM   2001  HA  ALA A 123      10.478  -5.955   3.379  1.00 96.76           H  
ATOM   2002  C   ALA A 123      10.402  -4.359   1.951  1.00 96.76           C  
ATOM   2003  CB  ALA A 123      11.999  -4.553   3.921  1.00 96.76           C  
ATOM   2004  HB1 ALA A 123      11.328  -3.937   4.521  1.00 96.76           H  
ATOM   2005  HB2 ALA A 123      12.731  -3.907   3.436  1.00 96.76           H  
ATOM   2006  HB3 ALA A 123      12.512  -5.257   4.576  1.00 96.76           H  
ATOM   2007  O   ALA A 123      10.872  -3.950   0.887  1.00 96.76           O  
ATOM   2008  N   SER A 124       9.195  -3.982   2.380  1.00 97.12           N  
ATOM   2009  H   SER A 124       8.878  -4.310   3.282  1.00 97.12           H  
ATOM   2010  CA  SER A 124       8.476  -2.873   1.749  1.00 97.12           C  
ATOM   2011  HA  SER A 124       8.423  -3.053   0.675  1.00 97.12           H  
ATOM   2012  C   SER A 124       9.221  -1.562   1.995  1.00 97.12           C  
ATOM   2013  CB  SER A 124       7.049  -2.762   2.291  1.00 97.12           C  
ATOM   2014  HB2 SER A 124       6.573  -3.741   2.241  1.00 97.12           H  
ATOM   2015  HB3 SER A 124       7.075  -2.442   3.332  1.00 97.12           H  
ATOM   2016  O   SER A 124       9.797  -1.358   3.064  1.00 97.12           O  
ATOM   2017  OG  SER A 124       6.307  -1.829   1.522  1.00 97.12           O  
ATOM   2018  HG  SER A 124       5.498  -2.249   1.223  1.00 97.12           H  
ATOM   2019  N   LEU A 125       9.168  -0.651   1.027  1.00 96.88           N  
ATOM   2020  H   LEU A 125       8.688  -0.894   0.172  1.00 96.88           H  
ATOM   2021  CA  LEU A 125       9.636   0.729   1.193  1.00 96.88           C  
ATOM   2022  HA  LEU A 125      10.379   0.770   1.990  1.00 96.88           H  
ATOM   2023  C   LEU A 125       8.510   1.677   1.621  1.00 96.88           C  
ATOM   2024  CB  LEU A 125      10.295   1.195  -0.112  1.00 96.88           C  
ATOM   2025  HB2 LEU A 125      10.609   2.233   0.001  1.00 96.88           H  
ATOM   2026  HB3 LEU A 125       9.552   1.157  -0.908  1.00 96.88           H  
ATOM   2027  O   LEU A 125       8.765   2.841   1.921  1.00 96.88           O  
ATOM   2028  CG  LEU A 125      11.515   0.352  -0.519  1.00 96.88           C  
ATOM   2029  HG  LEU A 125      11.227  -0.694  -0.620  1.00 96.88           H  
ATOM   2030  CD1 LEU A 125      12.011   0.830  -1.875  1.00 96.88           C  
ATOM   2031 HD11 LEU A 125      12.808   0.165  -2.209  1.00 96.88           H  
ATOM   2032 HD12 LEU A 125      11.196   0.773  -2.596  1.00 96.88           H  
ATOM   2033 HD13 LEU A 125      12.372   1.856  -1.815  1.00 96.88           H  
ATOM   2034  CD2 LEU A 125      12.669   0.457   0.480  1.00 96.88           C  
ATOM   2035 HD21 LEU A 125      12.938   1.502   0.634  1.00 96.88           H  
ATOM   2036 HD22 LEU A 125      12.378   0.008   1.430  1.00 96.88           H  
ATOM   2037 HD23 LEU A 125      13.531  -0.090   0.098  1.00 96.88           H  
ATOM   2038  N   THR A 126       7.273   1.183   1.641  1.00 97.37           N  
ATOM   2039  H   THR A 126       7.134   0.214   1.393  1.00 97.37           H  
ATOM   2040  CA  THR A 126       6.085   1.974   1.944  1.00 97.37           C  
ATOM   2041  HA  THR A 126       6.273   3.011   1.667  1.00 97.37           H  
ATOM   2042  C   THR A 126       5.780   1.907   3.436  1.00 97.37           C  
ATOM   2043  CB  THR A 126       4.891   1.491   1.111  1.00 97.37           C  
ATOM   2044  HB  THR A 126       4.635   0.470   1.396  1.00 97.37           H  
ATOM   2045  O   THR A 126       5.529   0.828   3.980  1.00 97.37           O  
ATOM   2046  CG2 THR A 126       3.672   2.384   1.281  1.00 97.37           C  
ATOM   2047 HG21 THR A 126       3.361   2.406   2.326  1.00 97.37           H  
ATOM   2048 HG22 THR A 126       3.905   3.398   0.956  1.00 97.37           H  
ATOM   2049 HG23 THR A 126       2.855   1.993   0.675  1.00 97.37           H  
ATOM   2050  OG1 THR A 126       5.223   1.499  -0.256  1.00 97.37           O  
ATOM   2051  HG1 THR A 126       4.431   1.278  -0.752  1.00 97.37           H  
ATOM   2052  N   SER A 127       5.747   3.062   4.088  1.00 98.28           N  
ATOM   2053  H   SER A 127       5.922   3.901   3.554  1.00 98.28           H  
ATOM   2054  CA  SER A 127       5.326   3.243   5.476  1.00 98.28           C  
ATOM   2055  HA  SER A 127       5.571   2.351   6.051  1.00 98.28           H  
ATOM   2056  C   SER A 127       3.821   3.488   5.577  1.00 98.28           C  
ATOM   2057  CB  SER A 127       6.070   4.418   6.103  1.00 98.28           C  
ATOM   2058  HB2 SER A 127       5.882   5.318   5.518  1.00 98.28           H  
ATOM   2059  HB3 SER A 127       5.696   4.571   7.115  1.00 98.28           H  
ATOM   2060  O   SER A 127       3.210   4.051   4.673  1.00 98.28           O  
ATOM   2061  OG  SER A 127       7.460   4.174   6.154  1.00 98.28           O  
ATOM   2062  HG  SER A 127       7.681   3.702   6.960  1.00 98.28           H  
ATOM   2063  N   HIS A 128       3.230   3.089   6.701  1.00 97.90           N  
ATOM   2064  H   HIS A 128       3.804   2.668   7.418  1.00 97.90           H  
ATOM   2065  CA  HIS A 128       1.839   3.362   7.064  1.00 97.90           C  
ATOM   2066  HA  HIS A 128       1.289   3.718   6.193  1.00 97.90           H  
ATOM   2067  C   HIS A 128       1.803   4.458   8.133  1.00 97.90           C  
ATOM   2068  CB  HIS A 128       1.189   2.048   7.530  1.00 97.90           C  
ATOM   2069  HB2 HIS A 128       1.169   1.352   6.691  1.00 97.90           H  
ATOM   2070  HB3 HIS A 128       1.812   1.601   8.305  1.00 97.90           H  
ATOM   2071  O   HIS A 128       2.458   4.342   9.168  1.00 97.90           O  
ATOM   2072  CG  HIS A 128      -0.196   2.138   8.112  1.00 97.90           C  
ATOM   2073  CD2 HIS A 128      -1.101   3.142   7.942  1.00 97.90           C  
ATOM   2074  HD2 HIS A 128      -0.999   4.016   7.316  1.00 97.90           H  
ATOM   2075  ND1 HIS A 128      -0.707   1.221   9.033  1.00 97.90           N  
ATOM   2076  CE1 HIS A 128      -1.879   1.725   9.441  1.00 97.90           C  
ATOM   2077  HE1 HIS A 128      -2.498   1.299  10.217  1.00 97.90           H  
ATOM   2078  NE2 HIS A 128      -2.132   2.874   8.806  1.00 97.90           N  
ATOM   2079  HE2 HIS A 128      -2.901   3.494   9.021  1.00 97.90           H  
ATOM   2080  N   VAL A 129       1.044   5.518   7.885  1.00 98.50           N  
ATOM   2081  H   VAL A 129       0.531   5.543   7.015  1.00 98.50           H  
ATOM   2082  CA  VAL A 129       0.829   6.652   8.790  1.00 98.50           C  
ATOM   2083  HA  VAL A 129       1.185   6.392   9.787  1.00 98.50           H  
ATOM   2084  C   VAL A 129      -0.662   6.958   8.929  1.00 98.50           C  
ATOM   2085  CB  VAL A 129       1.619   7.895   8.330  1.00 98.50           C  
ATOM   2086  HB  VAL A 129       1.491   8.679   9.077  1.00 98.50           H  
ATOM   2087  O   VAL A 129      -1.501   6.396   8.219  1.00 98.50           O  
ATOM   2088  CG1 VAL A 129       3.114   7.584   8.251  1.00 98.50           C  
ATOM   2089 HG11 VAL A 129       3.325   6.933   7.402  1.00 98.50           H  
ATOM   2090 HG12 VAL A 129       3.671   8.515   8.137  1.00 98.50           H  
ATOM   2091 HG13 VAL A 129       3.435   7.094   9.170  1.00 98.50           H  
ATOM   2092  CG2 VAL A 129       1.170   8.455   6.975  1.00 98.50           C  
ATOM   2093 HG21 VAL A 129       1.186   7.677   6.211  1.00 98.50           H  
ATOM   2094 HG22 VAL A 129       0.163   8.862   7.064  1.00 98.50           H  
ATOM   2095 HG23 VAL A 129       1.835   9.261   6.667  1.00 98.50           H  
ATOM   2096  N   GLN A 130      -0.983   7.849   9.858  1.00 98.13           N  
ATOM   2097  H   GLN A 130      -0.251   8.261  10.418  1.00 98.13           H  
ATOM   2098  CA  GLN A 130      -2.324   8.372  10.083  1.00 98.13           C  
ATOM   2099  HA  GLN A 130      -3.002   7.979   9.325  1.00 98.13           H  
ATOM   2100  C   GLN A 130      -2.280   9.894   9.961  1.00 98.13           C  
ATOM   2101  CB  GLN A 130      -2.836   7.949  11.467  1.00 98.13           C  
ATOM   2102  HB2 GLN A 130      -2.265   8.471  12.234  1.00 98.13           H  
ATOM   2103  HB3 GLN A 130      -3.881   8.250  11.549  1.00 98.13           H  
ATOM   2104  O   GLN A 130      -1.351  10.523  10.467  1.00 98.13           O  
ATOM   2105  CG  GLN A 130      -2.709   6.438  11.728  1.00 98.13           C  
ATOM   2106  HG2 GLN A 130      -1.654   6.167  11.768  1.00 98.13           H  
ATOM   2107  HG3 GLN A 130      -3.171   5.882  10.912  1.00 98.13           H  
ATOM   2108  CD  GLN A 130      -3.355   6.005  13.038  1.00 98.13           C  
ATOM   2109  NE2 GLN A 130      -2.913   4.923  13.637  1.00 98.13           N  
ATOM   2110 HE21 GLN A 130      -2.139   4.386  13.275  1.00 98.13           H  
ATOM   2111 HE22 GLN A 130      -3.391   4.686  14.495  1.00 98.13           H  
ATOM   2112  OE1 GLN A 130      -4.273   6.610  13.561  1.00 98.13           O  
ATOM   2113  N   LEU A 131      -3.260  10.502   9.301  1.00 98.67           N  
ATOM   2114  H   LEU A 131      -4.041   9.952   8.975  1.00 98.67           H  
ATOM   2115  CA  LEU A 131      -3.374  11.955   9.291  1.00 98.67           C  
ATOM   2116  HA  LEU A 131      -2.394  12.385   9.081  1.00 98.67           H  
ATOM   2117  C   LEU A 131      -3.796  12.435  10.675  1.00 98.67           C  
ATOM   2118  CB  LEU A 131      -4.355  12.443   8.217  1.00 98.67           C  
ATOM   2119  HB2 LEU A 131      -4.398  13.531   8.259  1.00 98.67           H  
ATOM   2120  HB3 LEU A 131      -5.349  12.060   8.452  1.00 98.67           H  
ATOM   2121  O   LEU A 131      -4.746  11.922  11.260  1.00 98.67           O  
ATOM   2122  CG  LEU A 131      -3.990  12.014   6.793  1.00 98.67           C  
ATOM   2123  HG  LEU A 131      -4.067  10.929   6.738  1.00 98.67           H  
ATOM   2124  CD1 LEU A 131      -4.985  12.619   5.808  1.00 98.67           C  
ATOM   2125 HD11 LEU A 131      -4.920  13.706   5.846  1.00 98.67           H  
ATOM   2126 HD12 LEU A 131      -5.997  12.312   6.074  1.00 98.67           H  
ATOM   2127 HD13 LEU A 131      -4.765  12.272   4.799  1.00 98.67           H  
ATOM   2128  CD2 LEU A 131      -2.583  12.444   6.369  1.00 98.67           C  
ATOM   2129 HD21 LEU A 131      -1.835  11.923   6.967  1.00 98.67           H  
ATOM   2130 HD22 LEU A 131      -2.426  12.183   5.322  1.00 98.67           H  
ATOM   2131 HD23 LEU A 131      -2.467  13.521   6.496  1.00 98.67           H  
ATOM   2132  N   ASP A 132      -3.093  13.439  11.178  1.00 98.52           N  
ATOM   2133  H   ASP A 132      -2.293  13.780  10.664  1.00 98.52           H  
ATOM   2134  CA  ASP A 132      -3.510  14.184  12.354  1.00 98.52           C  
ATOM   2135  HA  ASP A 132      -3.850  13.490  13.122  1.00 98.52           H  
ATOM   2136  C   ASP A 132      -4.680  15.094  11.979  1.00 98.52           C  
ATOM   2137  CB  ASP A 132      -2.309  14.948  12.898  1.00 98.52           C  
ATOM   2138  HB2 ASP A 132      -2.006  15.713  12.183  1.00 98.52           H  
ATOM   2139  HB3 ASP A 132      -1.480  14.248  13.005  1.00 98.52           H  
ATOM   2140  O   ASP A 132      -4.499  16.158  11.382  1.00 98.52           O  
ATOM   2141  CG  ASP A 132      -2.570  15.590  14.259  1.00 98.52           C  
ATOM   2142  OD1 ASP A 132      -3.598  15.281  14.896  1.00 98.52           O  
ATOM   2143  OD2 ASP A 132      -1.657  16.336  14.682  1.00 98.52           O  
ATOM   2144  N   THR A 133      -5.886  14.589  12.216  1.00 98.01           N  
ATOM   2145  H   THR A 133      -5.936  13.673  12.638  1.00 98.01           H  
ATOM   2146  CA  THR A 133      -7.160  15.241  11.929  1.00 98.01           C  
ATOM   2147  HA  THR A 133      -7.082  16.296  12.192  1.00 98.01           H  
ATOM   2148  C   THR A 133      -8.262  14.605  12.778  1.00 98.01           C  
ATOM   2149  CB  THR A 133      -7.499  15.151  10.433  1.00 98.01           C  
ATOM   2150  HB  THR A 133      -6.694  15.612   9.860  1.00 98.01           H  
ATOM   2151  O   THR A 133      -8.117  13.491  13.285  1.00 98.01           O  
ATOM   2152  CG2 THR A 133      -7.710  13.728   9.906  1.00 98.01           C  
ATOM   2153 HG21 THR A 133      -8.555  13.254  10.405  1.00 98.01           H  
ATOM   2154 HG22 THR A 133      -6.815  13.132  10.082  1.00 98.01           H  
ATOM   2155 HG23 THR A 133      -7.901  13.770   8.833  1.00 98.01           H  
ATOM   2156  OG1 THR A 133      -8.678  15.872  10.190  1.00 98.01           O  
ATOM   2157  HG1 THR A 133      -8.443  16.796  10.301  1.00 98.01           H  
ATOM   2158  N   THR A 134      -9.386  15.300  12.932  1.00 96.39           N  
ATOM   2159  H   THR A 134      -9.454  16.196  12.470  1.00 96.39           H  
ATOM   2160  CA  THR A 134     -10.588  14.782  13.604  1.00 96.39           C  
ATOM   2161  HA  THR A 134     -10.298  13.979  14.281  1.00 96.39           H  
ATOM   2162  C   THR A 134     -11.605  14.172  12.636  1.00 96.39           C  
ATOM   2163  CB  THR A 134     -11.250  15.877  14.445  1.00 96.39           C  
ATOM   2164  HB  THR A 134     -12.153  15.484  14.912  1.00 96.39           H  
ATOM   2165  O   THR A 134     -12.648  13.686  13.079  1.00 96.39           O  
ATOM   2166  CG2 THR A 134     -10.323  16.399  15.544  1.00 96.39           C  
ATOM   2167 HG21 THR A 134     -10.864  17.102  16.178  1.00 96.39           H  
ATOM   2168 HG22 THR A 134      -9.458  16.898  15.107  1.00 96.39           H  
ATOM   2169 HG23 THR A 134      -9.978  15.565  16.154  1.00 96.39           H  
ATOM   2170  OG1 THR A 134     -11.589  16.969  13.622  1.00 96.39           O  
ATOM   2171  HG1 THR A 134     -11.628  17.757  14.169  1.00 96.39           H  
ATOM   2172  N   VAL A 135     -11.321  14.181  11.327  1.00 97.09           N  
ATOM   2173  H   VAL A 135     -10.453  14.603  11.031  1.00 97.09           H  
ATOM   2174  CA  VAL A 135     -12.170  13.552  10.305  1.00 97.09           C  
ATOM   2175  HA  VAL A 135     -13.156  14.015  10.347  1.00 97.09           H  
ATOM   2176  C   VAL A 135     -12.333  12.060  10.605  1.00 97.09           C  
ATOM   2177  CB  VAL A 135     -11.595  13.779   8.892  1.00 97.09           C  
ATOM   2178  HB  VAL A 135     -10.543  13.495   8.882  1.00 97.09           H  
ATOM   2179  O   VAL A 135     -11.354  11.344  10.779  1.00 97.09           O  
ATOM   2180  CG1 VAL A 135     -12.321  12.969   7.808  1.00 97.09           C  
ATOM   2181 HG11 VAL A 135     -12.177  11.901   7.969  1.00 97.09           H  
ATOM   2182 HG12 VAL A 135     -11.904  13.214   6.832  1.00 97.09           H  
ATOM   2183 HG13 VAL A 135     -13.387  13.198   7.806  1.00 97.09           H  
ATOM   2184  CG2 VAL A 135     -11.709  15.260   8.511  1.00 97.09           C  
ATOM   2185 HG21 VAL A 135     -12.755  15.568   8.500  1.00 97.09           H  
ATOM   2186 HG22 VAL A 135     -11.168  15.872   9.233  1.00 97.09           H  
ATOM   2187 HG23 VAL A 135     -11.272  15.425   7.526  1.00 97.09           H  
ATOM   2188  N   GLY A 136     -13.580  11.587  10.659  1.00 93.05           N  
ATOM   2189  H   GLY A 136     -14.340  12.244  10.550  1.00 93.05           H  
ATOM   2190  CA  GLY A 136     -13.891  10.168  10.851  1.00 93.05           C  
ATOM   2191  HA2 GLY A 136     -13.157   9.716  11.518  1.00 93.05           H  
ATOM   2192  HA3 GLY A 136     -14.876  10.073  11.308  1.00 93.05           H  
ATOM   2193  C   GLY A 136     -13.889   9.392   9.535  1.00 93.05           C  
ATOM   2194  O   GLY A 136     -13.055   8.521   9.324  1.00 93.05           O  
ATOM   2195  N   GLU A 137     -14.824   9.725   8.644  1.00 94.99           N  
ATOM   2196  H   GLU A 137     -15.439  10.500   8.843  1.00 94.99           H  
ATOM   2197  CA  GLU A 137     -14.952   9.108   7.321  1.00 94.99           C  
ATOM   2198  HA  GLU A 137     -14.218   8.309   7.218  1.00 94.99           H  
ATOM   2199  C   GLU A 137     -14.670  10.142   6.228  1.00 94.99           C  
ATOM   2200  CB  GLU A 137     -16.345   8.481   7.131  1.00 94.99           C  
ATOM   2201  HB2 GLU A 137     -16.429   8.152   6.095  1.00 94.99           H  
ATOM   2202  HB3 GLU A 137     -17.108   9.238   7.317  1.00 94.99           H  
ATOM   2203  O   GLU A 137     -15.164  11.270   6.277  1.00 94.99           O  
ATOM   2204  CG  GLU A 137     -16.588   7.269   8.048  1.00 94.99           C  
ATOM   2205  HG2 GLU A 137     -15.779   6.555   7.895  1.00 94.99           H  
ATOM   2206  HG3 GLU A 137     -16.554   7.598   9.087  1.00 94.99           H  
ATOM   2207  CD  GLU A 137     -17.933   6.555   7.798  1.00 94.99           C  
ATOM   2208  OE1 GLU A 137     -18.145   5.488   8.423  1.00 94.99           O  
ATOM   2209  OE2 GLU A 137     -18.750   7.051   6.988  1.00 94.99           O  
ATOM   2210  N   LEU A 138     -13.885   9.749   5.222  1.00 96.97           N  
ATOM   2211  H   LEU A 138     -13.531   8.804   5.224  1.00 96.97           H  
ATOM   2212  CA  LEU A 138     -13.605  10.594   4.064  1.00 96.97           C  
ATOM   2213  HA  LEU A 138     -13.346  11.592   4.415  1.00 96.97           H  
ATOM   2214  C   LEU A 138     -14.852  10.717   3.184  1.00 96.97           C  
ATOM   2215  CB  LEU A 138     -12.425  10.016   3.264  1.00 96.97           C  
ATOM   2216  HB2 LEU A 138     -12.647   8.975   3.028  1.00 96.97           H  
ATOM   2217  HB3 LEU A 138     -12.343  10.557   2.321  1.00 96.97           H  
ATOM   2218  O   LEU A 138     -15.449   9.717   2.777  1.00 96.97           O  
ATOM   2219  CG  LEU A 138     -11.069  10.093   3.985  1.00 96.97           C  
ATOM   2220  HG  LEU A 138     -11.158   9.689   4.994  1.00 96.97           H  
ATOM   2221  CD1 LEU A 138     -10.037   9.262   3.228  1.00 96.97           C  
ATOM   2222 HD11 LEU A 138      -9.921   9.640   2.213  1.00 96.97           H  
ATOM   2223 HD12 LEU A 138      -9.075   9.299   3.740  1.00 96.97           H  
ATOM   2224 HD13 LEU A 138     -10.372   8.225   3.182  1.00 96.97           H  
ATOM   2225  CD2 LEU A 138     -10.553  11.530   4.058  1.00 96.97           C  
ATOM   2226 HD21 LEU A 138     -10.493  11.957   3.057  1.00 96.97           H  
ATOM   2227 HD22 LEU A 138      -9.558  11.539   4.502  1.00 96.97           H  
ATOM   2228 HD23 LEU A 138     -11.213  12.135   4.679  1.00 96.97           H  
ATOM   2229  N   THR A 139     -15.221  11.947   2.832  1.00 97.53           N  
ATOM   2230  H   THR A 139     -14.715  12.737   3.206  1.00 97.53           H  
ATOM   2231  CA  THR A 139     -16.292  12.186   1.858  1.00 97.53           C  
ATOM   2232  HA  THR A 139     -17.138  11.562   2.145  1.00 97.53           H  
ATOM   2233  C   THR A 139     -15.845  11.788   0.446  1.00 97.53           C  
ATOM   2234  CB  THR A 139     -16.760  13.649   1.858  1.00 97.53           C  
ATOM   2235  HB  THR A 139     -17.601  13.746   1.171  1.00 97.53           H  
ATOM   2236  O   THR A 139     -14.644  11.765   0.156  1.00 97.53           O  
ATOM   2237  CG2 THR A 139     -17.249  14.092   3.233  1.00 97.53           C  
ATOM   2238 HG21 THR A 139     -17.589  15.127   3.189  1.00 97.53           H  
ATOM   2239 HG22 THR A 139     -18.087  13.466   3.541  1.00 97.53           H  
ATOM   2240 HG23 THR A 139     -16.458  13.992   3.975  1.00 97.53           H  
ATOM   2241  OG1 THR A 139     -15.732  14.491   1.385  1.00 97.53           O  
ATOM   2242  HG1 THR A 139     -15.796  15.342   1.825  1.00 97.53           H  
ATOM   2243  N   PRO A 140     -16.782  11.562  -0.497  1.00 96.62           N  
ATOM   2244  CA  PRO A 140     -16.429  11.347  -1.901  1.00 96.62           C  
ATOM   2245  HA  PRO A 140     -15.899  10.399  -1.990  1.00 96.62           H  
ATOM   2246  C   PRO A 140     -15.548  12.462  -2.483  1.00 96.62           C  
ATOM   2247  CB  PRO A 140     -17.769  11.252  -2.639  1.00 96.62           C  
ATOM   2248  HB2 PRO A 140     -18.097  12.242  -2.957  1.00 96.62           H  
ATOM   2249  HB3 PRO A 140     -17.708  10.580  -3.494  1.00 96.62           H  
ATOM   2250  O   PRO A 140     -14.654  12.188  -3.275  1.00 96.62           O  
ATOM   2251  CG  PRO A 140     -18.722  10.724  -1.568  1.00 96.62           C  
ATOM   2252  HG2 PRO A 140     -18.608   9.644  -1.477  1.00 96.62           H  
ATOM   2253  HG3 PRO A 140     -19.758  10.986  -1.781  1.00 96.62           H  
ATOM   2254  CD  PRO A 140     -18.216  11.402  -0.297  1.00 96.62           C  
ATOM   2255  HD2 PRO A 140     -18.687  12.379  -0.191  1.00 96.62           H  
ATOM   2256  HD3 PRO A 140     -18.434  10.777   0.569  1.00 96.62           H  
ATOM   2257  N   ARG A 141     -15.755  13.711  -2.044  1.00 97.70           N  
ATOM   2258  H   ARG A 141     -16.454  13.845  -1.327  1.00 97.70           H  
ATOM   2259  CA  ARG A 141     -14.973  14.876  -2.482  1.00 97.70           C  
ATOM   2260  HA  ARG A 141     -14.876  14.830  -3.567  1.00 97.70           H  
ATOM   2261  C   ARG A 141     -13.542  14.852  -1.941  1.00 97.70           C  
ATOM   2262  CB  ARG A 141     -15.717  16.162  -2.073  1.00 97.70           C  
ATOM   2263  HB2 ARG A 141     -15.193  16.651  -1.251  1.00 97.70           H  
ATOM   2264  HB3 ARG A 141     -16.720  15.916  -1.725  1.00 97.70           H  
ATOM   2265  O   ARG A 141     -12.616  15.233  -2.650  1.00 97.70           O  
ATOM   2266  CG  ARG A 141     -15.846  17.125  -3.259  1.00 97.70           C  
ATOM   2267  HG2 ARG A 141     -16.304  16.592  -4.093  1.00 97.70           H  
ATOM   2268  HG3 ARG A 141     -14.857  17.461  -3.571  1.00 97.70           H  
ATOM   2269  CD  ARG A 141     -16.729  18.337  -2.930  1.00 97.70           C  
ATOM   2270  HD2 ARG A 141     -17.695  17.982  -2.572  1.00 97.70           H  
ATOM   2271  HD3 ARG A 141     -16.886  18.888  -3.857  1.00 97.70           H  
ATOM   2272  NE  ARG A 141     -16.122  19.231  -1.922  1.00 97.70           N  
ATOM   2273  HE  ARG A 141     -15.352  18.860  -1.385  1.00 97.70           H  
ATOM   2274  NH1 ARG A 141     -17.540  21.011  -2.212  1.00 97.70           N  
ATOM   2275 HH11 ARG A 141     -17.883  21.907  -1.897  1.00 97.70           H  
ATOM   2276 HH12 ARG A 141     -18.015  20.490  -2.936  1.00 97.70           H  
ATOM   2277  NH2 ARG A 141     -15.970  21.118  -0.638  1.00 97.70           N  
ATOM   2278 HH21 ARG A 141     -15.327  20.657  -0.011  1.00 97.70           H  
ATOM   2279 HH22 ARG A 141     -16.374  21.981  -0.303  1.00 97.70           H  
ATOM   2280  CZ  ARG A 141     -16.537  20.445  -1.600  1.00 97.70           C  
ATOM   2281  N   ALA A 142     -13.353  14.398  -0.701  1.00 98.01           N  
ATOM   2282  H   ALA A 142     -14.151  14.102  -0.156  1.00 98.01           H  
ATOM   2283  CA  ALA A 142     -12.025  14.197  -0.131  1.00 98.01           C  
ATOM   2284  HA  ALA A 142     -11.432  15.099  -0.284  1.00 98.01           H  
ATOM   2285  C   ALA A 142     -11.281  13.044  -0.824  1.00 98.01           C  
ATOM   2286  CB  ALA A 142     -12.163  13.979   1.377  1.00 98.01           C  
ATOM   2287  HB1 ALA A 142     -12.692  14.821   1.823  1.00 98.01           H  
ATOM   2288  HB2 ALA A 142     -11.172  13.911   1.827  1.00 98.01           H  
ATOM   2289  HB3 ALA A 142     -12.713  13.060   1.581  1.00 98.01           H  
ATOM   2290  O   ALA A 142     -10.102  13.189  -1.135  1.00 98.01           O  
ATOM   2291  N   LEU A 143     -11.972  11.941  -1.136  1.00 95.82           N  
ATOM   2292  H   LEU A 143     -12.930  11.873  -0.825  1.00 95.82           H  
ATOM   2293  CA  LEU A 143     -11.401  10.824  -1.900  1.00 95.82           C  
ATOM   2294  HA  LEU A 143     -10.484  10.496  -1.412  1.00 95.82           H  
ATOM   2295  C   LEU A 143     -11.000  11.242  -3.322  1.00 95.82           C  
ATOM   2296  CB  LEU A 143     -12.399   9.653  -1.933  1.00 95.82           C  
ATOM   2297  HB2 LEU A 143     -12.042   8.913  -2.650  1.00 95.82           H  
ATOM   2298  HB3 LEU A 143     -13.358  10.026  -2.294  1.00 95.82           H  
ATOM   2299  O   LEU A 143      -9.916  10.886  -3.773  1.00 95.82           O  
ATOM   2300  CG  LEU A 143     -12.607   8.954  -0.577  1.00 95.82           C  
ATOM   2301  HG  LEU A 143     -12.850   9.695   0.185  1.00 95.82           H  
ATOM   2302  CD1 LEU A 143     -13.775   7.973  -0.681  1.00 95.82           C  
ATOM   2303 HD11 LEU A 143     -13.562   7.216  -1.437  1.00 95.82           H  
ATOM   2304 HD12 LEU A 143     -13.930   7.495   0.286  1.00 95.82           H  
ATOM   2305 HD13 LEU A 143     -14.682   8.517  -0.946  1.00 95.82           H  
ATOM   2306  CD2 LEU A 143     -11.369   8.170  -0.132  1.00 95.82           C  
ATOM   2307 HD21 LEU A 143     -10.525   8.845   0.016  1.00 95.82           H  
ATOM   2308 HD22 LEU A 143     -11.569   7.667   0.814  1.00 95.82           H  
ATOM   2309 HD23 LEU A 143     -11.098   7.431  -0.886  1.00 95.82           H  
ATOM   2310  N   GLU A 144     -11.821  12.043  -4.007  1.00 96.17           N  
ATOM   2311  H   GLU A 144     -12.733  12.249  -3.625  1.00 96.17           H  
ATOM   2312  CA  GLU A 144     -11.473  12.606  -5.317  1.00 96.17           C  
ATOM   2313  HA  GLU A 144     -11.248  11.792  -6.006  1.00 96.17           H  
ATOM   2314  C   GLU A 144     -10.220  13.486  -5.233  1.00 96.17           C  
ATOM   2315  CB  GLU A 144     -12.669  13.398  -5.866  1.00 96.17           C  
ATOM   2316  HB2 GLU A 144     -12.879  14.229  -5.194  1.00 96.17           H  
ATOM   2317  HB3 GLU A 144     -13.539  12.741  -5.889  1.00 96.17           H  
ATOM   2318  O   GLU A 144      -9.299  13.319  -6.029  1.00 96.17           O  
ATOM   2319  CG  GLU A 144     -12.427  13.939  -7.286  1.00 96.17           C  
ATOM   2320  HG2 GLU A 144     -12.192  13.100  -7.941  1.00 96.17           H  
ATOM   2321  HG3 GLU A 144     -11.568  14.610  -7.272  1.00 96.17           H  
ATOM   2322  CD  GLU A 144     -13.633  14.708  -7.852  1.00 96.17           C  
ATOM   2323  OE1 GLU A 144     -13.635  14.948  -9.080  1.00 96.17           O  
ATOM   2324  OE2 GLU A 144     -14.540  15.078  -7.065  1.00 96.17           O  
ATOM   2325  N   TYR A 145     -10.134  14.373  -4.233  1.00 97.80           N  
ATOM   2326  H   TYR A 145     -10.921  14.477  -3.609  1.00 97.80           H  
ATOM   2327  CA  TYR A 145      -8.923  15.160  -3.997  1.00 97.80           C  
ATOM   2328  HA  TYR A 145      -8.723  15.760  -4.885  1.00 97.80           H  
ATOM   2329  C   TYR A 145      -7.697  14.268  -3.775  1.00 97.80           C  
ATOM   2330  CB  TYR A 145      -9.130  16.105  -2.809  1.00 97.80           C  
ATOM   2331  HB2 TYR A 145      -9.809  16.899  -3.118  1.00 97.80           H  
ATOM   2332  HB3 TYR A 145      -9.611  15.556  -1.999  1.00 97.80           H  
ATOM   2333  O   TYR A 145      -6.663  14.513  -4.395  1.00 97.80           O  
ATOM   2334  CG  TYR A 145      -7.852  16.732  -2.276  1.00 97.80           C  
ATOM   2335  CD1 TYR A 145      -7.397  16.411  -0.982  1.00 97.80           C  
ATOM   2336  HD1 TYR A 145      -7.957  15.723  -0.365  1.00 97.80           H  
ATOM   2337  CD2 TYR A 145      -7.103  17.608  -3.086  1.00 97.80           C  
ATOM   2338  HD2 TYR A 145      -7.424  17.814  -4.096  1.00 97.80           H  
ATOM   2339  CE1 TYR A 145      -6.208  16.981  -0.492  1.00 97.80           C  
ATOM   2340  HE1 TYR A 145      -5.866  16.757   0.508  1.00 97.80           H  
ATOM   2341  CE2 TYR A 145      -5.905  18.171  -2.603  1.00 97.80           C  
ATOM   2342  HE2 TYR A 145      -5.320  18.823  -3.234  1.00 97.80           H  
ATOM   2343  OH  TYR A 145      -4.313  18.411  -0.819  1.00 97.80           O  
ATOM   2344  HH  TYR A 145      -3.893  19.000  -1.450  1.00 97.80           H  
ATOM   2345  CZ  TYR A 145      -5.455  17.856  -1.302  1.00 97.80           C  
ATOM   2346  N   ILE A 146      -7.818  13.220  -2.956  1.00 96.93           N  
ATOM   2347  H   ILE A 146      -8.705  13.072  -2.496  1.00 96.93           H  
ATOM   2348  CA  ILE A 146      -6.732  12.272  -2.688  1.00 96.93           C  
ATOM   2349  HA  ILE A 146      -5.894  12.823  -2.261  1.00 96.93           H  
ATOM   2350  C   ILE A 146      -6.226  11.626  -3.981  1.00 96.93           C  
ATOM   2351  CB  ILE A 146      -7.167  11.236  -1.635  1.00 96.93           C  
ATOM   2352  HB  ILE A 146      -8.164  10.873  -1.884  1.00 96.93           H  
ATOM   2353  O   ILE A 146      -5.016  11.587  -4.189  1.00 96.93           O  
ATOM   2354  CG1 ILE A 146      -7.202  11.912  -0.244  1.00 96.93           C  
ATOM   2355 HG12 ILE A 146      -6.185  12.019   0.133  1.00 96.93           H  
ATOM   2356 HG13 ILE A 146      -7.623  12.913  -0.330  1.00 96.93           H  
ATOM   2357  CG2 ILE A 146      -6.209  10.033  -1.628  1.00 96.93           C  
ATOM   2358 HG21 ILE A 146      -6.295   9.466  -2.555  1.00 96.93           H  
ATOM   2359 HG22 ILE A 146      -5.180  10.364  -1.492  1.00 96.93           H  
ATOM   2360 HG23 ILE A 146      -6.485   9.357  -0.818  1.00 96.93           H  
ATOM   2361  CD1 ILE A 146      -8.040  11.158   0.793  1.00 96.93           C  
ATOM   2362 HD11 ILE A 146      -7.583  10.196   1.028  1.00 96.93           H  
ATOM   2363 HD12 ILE A 146      -8.092  11.745   1.709  1.00 96.93           H  
ATOM   2364 HD13 ILE A 146      -9.051  11.006   0.414  1.00 96.93           H  
ATOM   2365  N   GLU A 147      -7.114  11.189  -4.878  1.00 93.92           N  
ATOM   2366  H   GLU A 147      -8.097  11.232  -4.652  1.00 93.92           H  
ATOM   2367  CA  GLU A 147      -6.710  10.644  -6.184  1.00 93.92           C  
ATOM   2368  HA  GLU A 147      -6.071   9.776  -6.027  1.00 93.92           H  
ATOM   2369  C   GLU A 147      -5.873  11.647  -7.001  1.00 93.92           C  
ATOM   2370  CB  GLU A 147      -7.940  10.186  -6.990  1.00 93.92           C  
ATOM   2371  HB2 GLU A 147      -7.627   9.963  -8.010  1.00 93.92           H  
ATOM   2372  HB3 GLU A 147      -8.659  11.003  -7.046  1.00 93.92           H  
ATOM   2373  O   GLU A 147      -4.913  11.249  -7.659  1.00 93.92           O  
ATOM   2374  CG  GLU A 147      -8.652   8.942  -6.423  1.00 93.92           C  
ATOM   2375  HG2 GLU A 147      -9.000   9.159  -5.413  1.00 93.92           H  
ATOM   2376  HG3 GLU A 147      -9.532   8.747  -7.036  1.00 93.92           H  
ATOM   2377  CD  GLU A 147      -7.788   7.670  -6.391  1.00 93.92           C  
ATOM   2378  OE1 GLU A 147      -8.056   6.772  -5.558  1.00 93.92           O  
ATOM   2379  OE2 GLU A 147      -6.828   7.544  -7.179  1.00 93.92           O  
ATOM   2380  N   THR A 148      -6.152  12.956  -6.913  1.00 96.10           N  
ATOM   2381  H   THR A 148      -6.946  13.233  -6.354  1.00 96.10           H  
ATOM   2382  CA  THR A 148      -5.364  13.988  -7.626  1.00 96.10           C  
ATOM   2383  HA  THR A 148      -5.200  13.629  -8.642  1.00 96.10           H  
ATOM   2384  C   THR A 148      -3.971  14.249  -7.046  1.00 96.10           C  
ATOM   2385  CB  THR A 148      -6.088  15.340  -7.732  1.00 96.10           C  
ATOM   2386  HB  THR A 148      -5.525  15.957  -8.432  1.00 96.10           H  
ATOM   2387  O   THR A 148      -3.155  14.903  -7.698  1.00 96.10           O  
ATOM   2388  CG2 THR A 148      -7.510  15.242  -8.275  1.00 96.10           C  
ATOM   2389 HG21 THR A 148      -7.877  16.241  -8.511  1.00 96.10           H  
ATOM   2390 HG22 THR A 148      -7.523  14.636  -9.181  1.00 96.10           H  
ATOM   2391 HG23 THR A 148      -8.170  14.794  -7.533  1.00 96.10           H  
ATOM   2392  OG1 THR A 148      -6.135  16.030  -6.502  1.00 96.10           O  
ATOM   2393  HG1 THR A 148      -6.322  15.396  -5.805  1.00 96.10           H  
ATOM   2394  N   ILE A 149      -3.703  13.785  -5.822  1.00 96.81           N  
ATOM   2395  H   ILE A 149      -4.424  13.264  -5.343  1.00 96.81           H  
ATOM   2396  CA  ILE A 149      -2.426  13.987  -5.123  1.00 96.81           C  
ATOM   2397  HA  ILE A 149      -1.777  14.579  -5.769  1.00 96.81           H  
ATOM   2398  C   ILE A 149      -1.648  12.685  -4.902  1.00 96.81           C  
ATOM   2399  CB  ILE A 149      -2.606  14.797  -3.820  1.00 96.81           C  
ATOM   2400  HB  ILE A 149      -1.625  14.927  -3.364  1.00 96.81           H  
ATOM   2401  O   ILE A 149      -0.580  12.712  -4.289  1.00 96.81           O  
ATOM   2402  CG1 ILE A 149      -3.513  14.063  -2.817  1.00 96.81           C  
ATOM   2403 HG12 ILE A 149      -4.538  14.131  -3.181  1.00 96.81           H  
ATOM   2404 HG13 ILE A 149      -3.240  13.009  -2.776  1.00 96.81           H  
ATOM   2405  CG2 ILE A 149      -3.169  16.194  -4.136  1.00 96.81           C  
ATOM   2406 HG21 ILE A 149      -3.246  16.780  -3.220  1.00 96.81           H  
ATOM   2407 HG22 ILE A 149      -2.513  16.703  -4.842  1.00 96.81           H  
ATOM   2408 HG23 ILE A 149      -4.165  16.109  -4.568  1.00 96.81           H  
ATOM   2409  CD1 ILE A 149      -3.482  14.607  -1.386  1.00 96.81           C  
ATOM   2410 HD11 ILE A 149      -3.823  15.642  -1.365  1.00 96.81           H  
ATOM   2411 HD12 ILE A 149      -2.472  14.557  -0.979  1.00 96.81           H  
ATOM   2412 HD13 ILE A 149      -4.144  14.008  -0.761  1.00 96.81           H  
ATOM   2413  N   LYS A 150      -2.138  11.542  -5.397  1.00 93.50           N  
ATOM   2414  H   LYS A 150      -3.022  11.565  -5.884  1.00 93.50           H  
ATOM   2415  CA  LYS A 150      -1.326  10.320  -5.462  1.00 93.50           C  
ATOM   2416  HA  LYS A 150      -0.947  10.094  -4.466  1.00 93.50           H  
ATOM   2417  C   LYS A 150      -0.117  10.551  -6.362  1.00 93.50           C  
ATOM   2418  CB  LYS A 150      -2.141   9.120  -5.956  1.00 93.50           C  
ATOM   2419  HB2 LYS A 150      -1.466   8.272  -6.074  1.00 93.50           H  
ATOM   2420  HB3 LYS A 150      -2.584   9.346  -6.927  1.00 93.50           H  
ATOM   2421  O   LYS A 150      -0.198  11.268  -7.356  1.00 93.50           O  
ATOM   2422  CG  LYS A 150      -3.245   8.732  -4.967  1.00 93.50           C  
ATOM   2423  HG2 LYS A 150      -4.044   9.471  -5.022  1.00 93.50           H  
ATOM   2424  HG3 LYS A 150      -2.846   8.707  -3.953  1.00 93.50           H  
ATOM   2425  CD  LYS A 150      -3.812   7.356  -5.312  1.00 93.50           C  
ATOM   2426  HD2 LYS A 150      -4.060   7.313  -6.373  1.00 93.50           H  
ATOM   2427  HD3 LYS A 150      -3.060   6.606  -5.065  1.00 93.50           H  
ATOM   2428  CE  LYS A 150      -5.056   7.065  -4.486  1.00 93.50           C  
ATOM   2429  HE2 LYS A 150      -4.813   7.107  -3.424  1.00 93.50           H  
ATOM   2430  HE3 LYS A 150      -5.798   7.833  -4.704  1.00 93.50           H  
ATOM   2431  NZ  LYS A 150      -5.625   5.744  -4.812  1.00 93.50           N  
ATOM   2432  HZ1 LYS A 150      -6.609   5.864  -5.008  1.00 93.50           H  
ATOM   2433  HZ2 LYS A 150      -5.202   5.345  -5.637  1.00 93.50           H  
ATOM   2434  HZ3 LYS A 150      -5.519   5.123  -4.022  1.00 93.50           H  
ATOM   2435  N   GLU A 151       1.006   9.938  -6.001  1.00 93.65           N  
ATOM   2436  H   GLU A 151       0.982   9.366  -5.169  1.00 93.65           H  
ATOM   2437  CA  GLU A 151       2.312  10.116  -6.647  1.00 93.65           C  
ATOM   2438  HA  GLU A 151       3.012   9.490  -6.093  1.00 93.65           H  
ATOM   2439  C   GLU A 151       2.902  11.538  -6.552  1.00 93.65           C  
ATOM   2440  CB  GLU A 151       2.304   9.555  -8.083  1.00 93.65           C  
ATOM   2441  HB2 GLU A 151       3.278   9.717  -8.545  1.00 93.65           H  
ATOM   2442  HB3 GLU A 151       1.574  10.088  -8.692  1.00 93.65           H  
ATOM   2443  O   GLU A 151       3.998  11.780  -7.057  1.00 93.65           O  
ATOM   2444  CG  GLU A 151       1.980   8.052  -8.128  1.00 93.65           C  
ATOM   2445  HG2 GLU A 151       1.020   7.879  -7.641  1.00 93.65           H  
ATOM   2446  HG3 GLU A 151       1.884   7.750  -9.171  1.00 93.65           H  
ATOM   2447  CD  GLU A 151       3.068   7.195  -7.465  1.00 93.65           C  
ATOM   2448  OE1 GLU A 151       2.752   6.233  -6.734  1.00 93.65           O  
ATOM   2449  OE2 GLU A 151       4.264   7.486  -7.685  1.00 93.65           O  
ATOM   2450  N   GLU A 152       2.239  12.468  -5.856  1.00 95.88           N  
ATOM   2451  H   GLU A 152       1.341  12.239  -5.455  1.00 95.88           H  
ATOM   2452  CA  GLU A 152       2.796  13.789  -5.576  1.00 95.88           C  
ATOM   2453  HA  GLU A 152       3.365  14.115  -6.446  1.00 95.88           H  
ATOM   2454  C   GLU A 152       3.756  13.758  -4.392  1.00 95.88           C  
ATOM   2455  CB  GLU A 152       1.704  14.833  -5.318  1.00 95.88           C  
ATOM   2456  HB2 GLU A 152       2.163  15.757  -4.964  1.00 95.88           H  
ATOM   2457  HB3 GLU A 152       1.056  14.492  -4.510  1.00 95.88           H  
ATOM   2458  O   GLU A 152       3.592  13.011  -3.419  1.00 95.88           O  
ATOM   2459  CG  GLU A 152       0.864  15.145  -6.563  1.00 95.88           C  
ATOM   2460  HG2 GLU A 152       0.488  14.223  -7.005  1.00 95.88           H  
ATOM   2461  HG3 GLU A 152       0.008  15.734  -6.233  1.00 95.88           H  
ATOM   2462  CD  GLU A 152       1.606  15.978  -7.616  1.00 95.88           C  
ATOM   2463  OE1 GLU A 152       0.949  16.330  -8.624  1.00 95.88           O  
ATOM   2464  OE2 GLU A 152       2.706  16.499  -7.333  1.00 95.88           O  
ATOM   2465  N   GLU A 153       4.749  14.637  -4.465  1.00 98.23           N  
ATOM   2466  H   GLU A 153       4.792  15.245  -5.270  1.00 98.23           H  
ATOM   2467  CA  GLU A 153       5.730  14.809  -3.409  1.00 98.23           C  
ATOM   2468  HA  GLU A 153       5.891  13.831  -2.955  1.00 98.23           H  
ATOM   2469  C   GLU A 153       5.226  15.739  -2.303  1.00 98.23           C  
ATOM   2470  CB  GLU A 153       7.055  15.270  -4.012  1.00 98.23           C  
ATOM   2471  HB2 GLU A 153       7.294  14.638  -4.868  1.00 98.23           H  
ATOM   2472  HB3 GLU A 153       6.967  16.304  -4.347  1.00 98.23           H  
ATOM   2473  O   GLU A 153       4.669  16.815  -2.548  1.00 98.23           O  
ATOM   2474  CG  GLU A 153       8.177  15.143  -2.984  1.00 98.23           C  
ATOM   2475  HG2 GLU A 153       7.991  15.820  -2.150  1.00 98.23           H  
ATOM   2476  HG3 GLU A 153       8.188  14.126  -2.591  1.00 98.23           H  
ATOM   2477  CD  GLU A 153       9.543  15.456  -3.577  1.00 98.23           C  
ATOM   2478  OE1 GLU A 153      10.546  15.195  -2.883  1.00 98.23           O  
ATOM   2479  OE2 GLU A 153       9.661  16.113  -4.632  1.00 98.23           O  
ATOM   2480  N   MET A 154       5.463  15.329  -1.061  1.00 98.80           N  
ATOM   2481  H   MET A 154       5.915  14.433  -0.944  1.00 98.80           H  
ATOM   2482  CA  MET A 154       5.012  15.997   0.151  1.00 98.80           C  
ATOM   2483  HA  MET A 154       4.716  17.014  -0.104  1.00 98.80           H  
ATOM   2484  C   MET A 154       6.130  16.069   1.189  1.00 98.80           C  
ATOM   2485  CB  MET A 154       3.794  15.263   0.734  1.00 98.80           C  
ATOM   2486  HB2 MET A 154       4.075  14.237   0.972  1.00 98.80           H  
ATOM   2487  HB3 MET A 154       3.477  15.756   1.653  1.00 98.80           H  
ATOM   2488  O   MET A 154       7.022  15.222   1.239  1.00 98.80           O  
ATOM   2489  CG  MET A 154       2.614  15.240  -0.239  1.00 98.80           C  
ATOM   2490  HG2 MET A 154       2.940  14.808  -1.186  1.00 98.80           H  
ATOM   2491  HG3 MET A 154       2.286  16.264  -0.416  1.00 98.80           H  
ATOM   2492  SD  MET A 154       1.201  14.277   0.332  1.00 98.80           S  
ATOM   2493  CE  MET A 154       0.272  14.261  -1.221  1.00 98.80           C  
ATOM   2494  HE1 MET A 154       0.924  13.968  -2.044  1.00 98.80           H  
ATOM   2495  HE2 MET A 154      -0.543  13.540  -1.154  1.00 98.80           H  
ATOM   2496  HE3 MET A 154      -0.139  15.253  -1.409  1.00 98.80           H  
ATOM   2497  N   ILE A 155       6.056  17.068   2.063  1.00 98.92           N  
ATOM   2498  H   ILE A 155       5.294  17.721   1.951  1.00 98.92           H  
ATOM   2499  CA  ILE A 155       6.772  17.076   3.335  1.00 98.92           C  
ATOM   2500  HA  ILE A 155       7.676  16.474   3.243  1.00 98.92           H  
ATOM   2501  C   ILE A 155       5.879  16.422   4.379  1.00 98.92           C  
ATOM   2502  CB  ILE A 155       7.181  18.502   3.757  1.00 98.92           C  
ATOM   2503  HB  ILE A 155       6.274  19.085   3.916  1.00 98.92           H  
ATOM   2504  O   ILE A 155       4.748  16.858   4.587  1.00 98.92           O  
ATOM   2505  CG1 ILE A 155       8.006  19.232   2.675  1.00 98.92           C  
ATOM   2506 HG12 ILE A 155       7.404  19.320   1.771  1.00 98.92           H  
ATOM   2507 HG13 ILE A 155       8.217  20.245   3.016  1.00 98.92           H  
ATOM   2508  CG2 ILE A 155       7.957  18.464   5.088  1.00 98.92           C  
ATOM   2509 HG21 ILE A 155       8.798  17.774   5.022  1.00 98.92           H  
ATOM   2510 HG22 ILE A 155       7.297  18.135   5.891  1.00 98.92           H  
ATOM   2511 HG23 ILE A 155       8.320  19.462   5.334  1.00 98.92           H  
ATOM   2512  CD1 ILE A 155       9.332  18.552   2.320  1.00 98.92           C  
ATOM   2513 HD11 ILE A 155       9.144  17.517   2.036  1.00 98.92           H  
ATOM   2514 HD12 ILE A 155      10.015  18.579   3.169  1.00 98.92           H  
ATOM   2515 HD13 ILE A 155       9.792  19.075   1.481  1.00 98.92           H  
ATOM   2516  N   LEU A 156       6.411  15.404   5.047  1.00 98.89           N  
ATOM   2517  H   LEU A 156       7.336  15.095   4.787  1.00 98.89           H  
ATOM   2518  CA  LEU A 156       5.780  14.755   6.184  1.00 98.89           C  
ATOM   2519  HA  LEU A 156       4.715  14.986   6.180  1.00 98.89           H  
ATOM   2520  C   LEU A 156       6.371  15.298   7.481  1.00 98.89           C  
ATOM   2521  CB  LEU A 156       5.934  13.238   6.015  1.00 98.89           C  
ATOM   2522  HB2 LEU A 156       6.990  12.973   5.974  1.00 98.89           H  
ATOM   2523  HB3 LEU A 156       5.493  12.990   5.050  1.00 98.89           H  
ATOM   2524  O   LEU A 156       7.583  15.226   7.704  1.00 98.89           O  
ATOM   2525  CG  LEU A 156       5.229  12.400   7.095  1.00 98.89           C  
ATOM   2526  HG  LEU A 156       4.257  12.839   7.323  1.00 98.89           H  
ATOM   2527  CD1 LEU A 156       4.999  10.996   6.541  1.00 98.89           C  
ATOM   2528 HD11 LEU A 156       4.386  11.050   5.641  1.00 98.89           H  
ATOM   2529 HD12 LEU A 156       5.953  10.528   6.298  1.00 98.89           H  
ATOM   2530 HD13 LEU A 156       4.466  10.391   7.275  1.00 98.89           H  
ATOM   2531  CD2 LEU A 156       6.050  12.277   8.385  1.00 98.89           C  
ATOM   2532 HD21 LEU A 156       7.080  12.006   8.149  1.00 98.89           H  
ATOM   2533 HD22 LEU A 156       6.041  13.213   8.943  1.00 98.89           H  
ATOM   2534 HD23 LEU A 156       5.610  11.521   9.035  1.00 98.89           H  
ATOM   2535  N   THR A 157       5.511  15.793   8.366  1.00 98.82           N  
ATOM   2536  H   THR A 157       4.539  15.876   8.107  1.00 98.82           H  
ATOM   2537  CA  THR A 157       5.871  16.176   9.735  1.00 98.82           C  
ATOM   2538  HA  THR A 157       6.941  16.024   9.879  1.00 98.82           H  
ATOM   2539  C   THR A 157       5.155  15.288  10.745  1.00 98.82           C  
ATOM   2540  CB  THR A 157       5.592  17.658  10.009  1.00 98.82           C  
ATOM   2541  HB  THR A 157       5.727  17.858  11.072  1.00 98.82           H  
ATOM   2542  O   THR A 157       3.957  15.049  10.640  1.00 98.82           O  
ATOM   2543  CG2 THR A 157       6.531  18.562   9.211  1.00 98.82           C  
ATOM   2544 HG21 THR A 157       6.308  19.606   9.429  1.00 98.82           H  
ATOM   2545 HG22 THR A 157       6.403  18.383   8.143  1.00 98.82           H  
ATOM   2546 HG23 THR A 157       7.561  18.346   9.494  1.00 98.82           H  
ATOM   2547  OG1 THR A 157       4.288  18.009   9.634  1.00 98.82           O  
ATOM   2548  HG1 THR A 157       4.080  18.877   9.988  1.00 98.82           H  
ATOM   2549  N   LEU A 158       5.895  14.782  11.733  1.00 98.61           N  
ATOM   2550  H   LEU A 158       6.863  15.064  11.797  1.00 98.61           H  
ATOM   2551  CA  LEU A 158       5.334  14.014  12.843  1.00 98.61           C  
ATOM   2552  HA  LEU A 158       4.564  13.338  12.470  1.00 98.61           H  
ATOM   2553  C   LEU A 158       4.685  14.972  13.843  1.00 98.61           C  
ATOM   2554  CB  LEU A 158       6.435  13.192  13.544  1.00 98.61           C  
ATOM   2555  HB2 LEU A 158       7.200  13.876  13.911  1.00 98.61           H  
ATOM   2556  HB3 LEU A 158       5.992  12.705  14.412  1.00 98.61           H  
ATOM   2557  O   LEU A 158       5.362  15.860  14.369  1.00 98.61           O  
ATOM   2558  CG  LEU A 158       7.123  12.114  12.689  1.00 98.61           C  
ATOM   2559  HG  LEU A 158       7.615  12.583  11.836  1.00 98.61           H  
ATOM   2560  CD1 LEU A 158       8.178  11.387  13.516  1.00 98.61           C  
ATOM   2561 HD11 LEU A 158       8.725  10.688  12.884  1.00 98.61           H  
ATOM   2562 HD12 LEU A 158       8.881  12.098  13.951  1.00 98.61           H  
ATOM   2563 HD13 LEU A 158       7.706  10.849  14.338  1.00 98.61           H  
ATOM   2564  CD2 LEU A 158       6.149  11.061  12.176  1.00 98.61           C  
ATOM   2565 HD21 LEU A 158       6.694  10.236  11.716  1.00 98.61           H  
ATOM   2566 HD22 LEU A 158       5.534  10.686  12.994  1.00 98.61           H  
ATOM   2567 HD23 LEU A 158       5.517  11.515  11.413  1.00 98.61           H  
ATOM   2568  N   SER A 159       3.414  14.752  14.172  1.00 98.04           N  
ATOM   2569  H   SER A 159       2.886  14.045  13.681  1.00 98.04           H  
ATOM   2570  CA  SER A 159       2.697  15.572  15.158  1.00 98.04           C  
ATOM   2571  HA  SER A 159       2.798  16.623  14.888  1.00 98.04           H  
ATOM   2572  C   SER A 159       3.242  15.415  16.579  1.00 98.04           C  
ATOM   2573  CB  SER A 159       1.212  15.227  15.139  1.00 98.04           C  
ATOM   2574  HB2 SER A 159       1.065  14.161  15.314  1.00 98.04           H  
ATOM   2575  HB3 SER A 159       0.702  15.791  15.920  1.00 98.04           H  
ATOM   2576  O   SER A 159       3.137  16.329  17.391  1.00 98.04           O  
ATOM   2577  OG  SER A 159       0.675  15.591  13.889  1.00 98.04           O  
ATOM   2578  HG  SER A 159      -0.210  15.900  14.097  1.00 98.04           H  
ATOM   2579  N   SER A 160       3.896  14.287  16.879  1.00 95.53           N  
ATOM   2580  H   SER A 160       3.980  13.579  16.164  1.00 95.53           H  
ATOM   2581  CA  SER A 160       4.589  14.072  18.156  1.00 95.53           C  
ATOM   2582  HA  SER A 160       3.896  14.286  18.971  1.00 95.53           H  
ATOM   2583  C   SER A 160       5.814  14.972  18.350  1.00 95.53           C  
ATOM   2584  CB  SER A 160       5.030  12.609  18.262  1.00 95.53           C  
ATOM   2585  HB2 SER A 160       5.488  12.442  19.238  1.00 95.53           H  
ATOM   2586  HB3 SER A 160       4.158  11.962  18.169  1.00 95.53           H  
ATOM   2587  O   SER A 160       6.312  15.090  19.467  1.00 95.53           O  
ATOM   2588  OG  SER A 160       5.967  12.296  17.242  1.00 95.53           O  
ATOM   2589  HG  SER A 160       6.229  11.378  17.335  1.00 95.53           H  
ATOM   2590  N   GLY A 161       6.348  15.560  17.273  1.00 94.27           N  
ATOM   2591  H   GLY A 161       5.862  15.470  16.392  1.00 94.27           H  
ATOM   2592  CA  GLY A 161       7.580  16.349  17.292  1.00 94.27           C  
ATOM   2593  HA2 GLY A 161       7.541  17.041  18.133  1.00 94.27           H  
ATOM   2594  HA3 GLY A 161       7.634  16.931  16.372  1.00 94.27           H  
ATOM   2595  C   GLY A 161       8.876  15.537  17.416  1.00 94.27           C  
ATOM   2596  O   GLY A 161       9.948  16.129  17.320  1.00 94.27           O  
ATOM   2597  N   GLY A 162       8.803  14.211  17.588  1.00 95.25           N  
ATOM   2598  H   GLY A 162       7.886  13.791  17.632  1.00 95.25           H  
ATOM   2599  CA  GLY A 162       9.979  13.335  17.645  1.00 95.25           C  
ATOM   2600  HA2 GLY A 162      10.662  13.703  18.411  1.00 95.25           H  
ATOM   2601  HA3 GLY A 162       9.669  12.326  17.919  1.00 95.25           H  
ATOM   2602  C   GLY A 162      10.741  13.260  16.318  1.00 95.25           C  
ATOM   2603  O   GLY A 162      10.269  13.754  15.294  1.00 95.25           O  
ATOM   2604  N   ASP A 163      11.915  12.626  16.323  1.00 97.43           N  
ATOM   2605  H   ASP A 163      12.307  12.324  17.204  1.00 97.43           H  
ATOM   2606  CA  ASP A 163      12.750  12.484  15.118  1.00 97.43           C  
ATOM   2607  HA  ASP A 163      12.717  13.411  14.546  1.00 97.43           H  
ATOM   2608  C   ASP A 163      12.267  11.362  14.192  1.00 97.43           C  
ATOM   2609  CB  ASP A 163      14.209  12.223  15.518  1.00 97.43           C  
ATOM   2610  HB2 ASP A 163      14.777  11.973  14.622  1.00 97.43           H  
ATOM   2611  HB3 ASP A 163      14.247  11.364  16.189  1.00 97.43           H  
ATOM   2612  O   ASP A 163      12.313  11.499  12.966  1.00 97.43           O  
ATOM   2613  CG  ASP A 163      14.881  13.428  16.179  1.00 97.43           C  
ATOM   2614  OD1 ASP A 163      14.536  14.572  15.805  1.00 97.43           O  
ATOM   2615  OD2 ASP A 163      15.755  13.185  17.038  1.00 97.43           O  
ATOM   2616  N   THR A 164      11.777  10.262  14.768  1.00 97.36           N  
ATOM   2617  H   THR A 164      11.753  10.209  15.777  1.00 97.36           H  
ATOM   2618  CA  THR A 164      11.173   9.146  14.034  1.00 97.36           C  
ATOM   2619  HA  THR A 164      10.873   9.532  13.060  1.00 97.36           H  
ATOM   2620  C   THR A 164       9.901   8.648  14.712  1.00 97.36           C  
ATOM   2621  CB  THR A 164      12.140   7.968  13.778  1.00 97.36           C  
ATOM   2622  HB  THR A 164      11.662   7.299  13.062  1.00 97.36           H  
ATOM   2623  O   THR A 164       9.626   8.951  15.876  1.00 97.36           O  
ATOM   2624  CG2 THR A 164      13.480   8.407  13.191  1.00 97.36           C  
ATOM   2625 HG21 THR A 164      14.052   8.955  13.939  1.00 97.36           H  
ATOM   2626 HG22 THR A 164      14.041   7.523  12.888  1.00 97.36           H  
ATOM   2627 HG23 THR A 164      13.305   9.046  12.326  1.00 97.36           H  
ATOM   2628  OG1 THR A 164      12.420   7.220  14.935  1.00 97.36           O  
ATOM   2629  HG1 THR A 164      12.590   6.322  14.640  1.00 97.36           H  
ATOM   2630  N   ALA A 165       9.099   7.894  13.966  1.00 97.16           N  
ATOM   2631  H   ALA A 165       9.353   7.736  13.001  1.00 97.16           H  
ATOM   2632  CA  ALA A 165       7.959   7.161  14.492  1.00 97.16           C  
ATOM   2633  HA  ALA A 165       8.122   6.977  15.554  1.00 97.16           H  
ATOM   2634  C   ALA A 165       7.821   5.802  13.802  1.00 97.16           C  
ATOM   2635  CB  ALA A 165       6.689   8.003  14.342  1.00 97.16           C  
ATOM   2636  HB1 ALA A 165       6.548   8.271  13.295  1.00 97.16           H  
ATOM   2637  HB2 ALA A 165       6.775   8.907  14.944  1.00 97.16           H  
ATOM   2638  HB3 ALA A 165       5.827   7.435  14.693  1.00 97.16           H  
ATOM   2639  O   ALA A 165       8.121   5.648  12.615  1.00 97.16           O  
ATOM   2640  N   GLN A 166       7.320   4.825  14.556  1.00 94.85           N  
ATOM   2641  H   GLN A 166       7.057   5.032  15.509  1.00 94.85           H  
ATOM   2642  CA  GLN A 166       6.987   3.511  14.019  1.00 94.85           C  
ATOM   2643  HA  GLN A 166       7.850   3.128  13.475  1.00 94.85           H  
ATOM   2644  C   GLN A 166       5.826   3.608  13.030  1.00 94.85           C  
ATOM   2645  CB  GLN A 166       6.638   2.522  15.144  1.00 94.85           C  
ATOM   2646  HB2 GLN A 166       6.331   1.576  14.698  1.00 94.85           H  
ATOM   2647  HB3 GLN A 166       5.793   2.910  15.713  1.00 94.85           H  
ATOM   2648  O   GLN A 166       4.860   4.352  13.238  1.00 94.85           O  
ATOM   2649  CG  GLN A 166       7.804   2.252  16.106  1.00 94.85           C  
ATOM   2650  HG2 GLN A 166       8.055   3.174  16.631  1.00 94.85           H  
ATOM   2651  HG3 GLN A 166       7.487   1.523  16.851  1.00 94.85           H  
ATOM   2652  CD  GLN A 166       9.042   1.709  15.404  1.00 94.85           C  
ATOM   2653  NE2 GLN A 166      10.201   2.151  15.822  1.00 94.85           N  
ATOM   2654 HE21 GLN A 166      11.019   1.939  15.270  1.00 94.85           H  
ATOM   2655 HE22 GLN A 166      10.284   2.857  16.540  1.00 94.85           H  
ATOM   2656  OE1 GLN A 166       8.967   0.914  14.481  1.00 94.85           O  
ATOM   2657  N   SER A 167       5.905   2.800  11.976  1.00 93.21           N  
ATOM   2658  H   SER A 167       6.710   2.196  11.893  1.00 93.21           H  
ATOM   2659  CA  SER A 167       4.800   2.622  11.041  1.00 93.21           C  
ATOM   2660  HA  SER A 167       4.571   3.588  10.589  1.00 93.21           H  
ATOM   2661  C   SER A 167       3.542   2.125  11.768  1.00 93.21           C  
ATOM   2662  CB  SER A 167       5.233   1.664   9.932  1.00 93.21           C  
ATOM   2663  HB2 SER A 167       6.137   2.050   9.461  1.00 93.21           H  
ATOM   2664  HB3 SER A 167       5.449   0.684  10.355  1.00 93.21           H  
ATOM   2665  O   SER A 167       3.616   1.319  12.692  1.00 93.21           O  
ATOM   2666  OG  SER A 167       4.224   1.549   8.953  1.00 93.21           O  
ATOM   2667  HG  SER A 167       3.482   1.093   9.356  1.00 93.21           H  
ATOM   2668  N   GLY A 168       2.378   2.604  11.338  1.00 89.20           N  
ATOM   2669  H   GLY A 168       2.406   3.274  10.582  1.00 89.20           H  
ATOM   2670  CA  GLY A 168       1.057   2.265  11.871  1.00 89.20           C  
ATOM   2671  HA2 GLY A 168       0.328   2.356  11.065  1.00 89.20           H  
ATOM   2672  HA3 GLY A 168       1.059   1.231  12.215  1.00 89.20           H  
ATOM   2673  C   GLY A 168       0.568   3.149  13.021  1.00 89.20           C  
ATOM   2674  O   GLY A 168      -0.641   3.273  13.197  1.00 89.20           O  
ATOM   2675  N   ALA A 169       1.465   3.806  13.765  1.00 84.08           N  
ATOM   2676  H   ALA A 169       2.444   3.636  13.584  1.00 84.08           H  
ATOM   2677  CA  ALA A 169       1.113   4.650  14.918  1.00 84.08           C  
ATOM   2678  HA  ALA A 169       0.045   4.571  15.119  1.00 84.08           H  
ATOM   2679  C   ALA A 169       1.400   6.151  14.716  1.00 84.08           C  
ATOM   2680  CB  ALA A 169       1.856   4.100  16.141  1.00 84.08           C  
ATOM   2681  HB1 ALA A 169       1.577   4.673  17.026  1.00 84.08           H  
ATOM   2682  HB2 ALA A 169       2.933   4.178  15.989  1.00 84.08           H  
ATOM   2683  HB3 ALA A 169       1.587   3.055  16.298  1.00 84.08           H  
ATOM   2684  O   ALA A 169       0.983   6.975  15.528  1.00 84.08           O  
ATOM   2685  N   ALA A 170       2.138   6.518  13.667  1.00 93.01           N  
ATOM   2686  H   ALA A 170       2.472   5.804  13.035  1.00 93.01           H  
ATOM   2687  CA  ALA A 170       2.566   7.891  13.431  1.00 93.01           C  
ATOM   2688  HA  ALA A 170       2.972   8.296  14.359  1.00 93.01           H  
ATOM   2689  C   ALA A 170       1.400   8.790  12.979  1.00 93.01           C  
ATOM   2690  CB  ALA A 170       3.693   7.858  12.392  1.00 93.01           C  
ATOM   2691  HB1 ALA A 170       4.093   8.862  12.251  1.00 93.01           H  
ATOM   2692  HB2 ALA A 170       4.486   7.186  12.719  1.00 93.01           H  
ATOM   2693  HB3 ALA A 170       3.304   7.498  11.440  1.00 93.01           H  
ATOM   2694  O   ALA A 170       0.907   8.631  11.863  1.00 93.01           O  
ATOM   2695  N   LEU A 171       1.015   9.754  13.822  1.00 98.11           N  
ATOM   2696  H   LEU A 171       1.417   9.767  14.749  1.00 98.11           H  
ATOM   2697  CA  LEU A 171       0.167  10.887  13.440  1.00 98.11           C  
ATOM   2698  HA  LEU A 171      -0.604  10.537  12.753  1.00 98.11           H  
ATOM   2699  C   LEU A 171       1.007  11.938  12.715  1.00 98.11           C  
ATOM   2700  CB  LEU A 171      -0.512  11.501  14.675  1.00 98.11           C  
ATOM   2701  HB2 LEU A 171       0.240  11.639  15.451  1.00 98.11           H  
ATOM   2702  HB3 LEU A 171      -0.902  12.486  14.418  1.00 98.11           H  
ATOM   2703  O   LEU A 171       2.063  12.344  13.217  1.00 98.11           O  
ATOM   2704  CG  LEU A 171      -1.674  10.658  15.225  1.00 98.11           C  
ATOM   2705  HG  LEU A 171      -1.361   9.617  15.309  1.00 98.11           H  
ATOM   2706  CD1 LEU A 171      -2.047  11.167  16.617  1.00 98.11           C  
ATOM   2707 HD11 LEU A 171      -1.196  11.072  17.291  1.00 98.11           H  
ATOM   2708 HD12 LEU A 171      -2.878  10.579  17.008  1.00 98.11           H  
ATOM   2709 HD13 LEU A 171      -2.351  12.213  16.559  1.00 98.11           H  
ATOM   2710  CD2 LEU A 171      -2.921  10.742  14.344  1.00 98.11           C  
ATOM   2711 HD21 LEU A 171      -3.329  11.753  14.370  1.00 98.11           H  
ATOM   2712 HD22 LEU A 171      -3.680  10.051  14.711  1.00 98.11           H  
ATOM   2713 HD23 LEU A 171      -2.695  10.485  13.309  1.00 98.11           H  
ATOM   2714  N   VAL A 172       0.554  12.350  11.533  1.00 98.79           N  
ATOM   2715  H   VAL A 172      -0.297  11.941  11.176  1.00 98.79           H  
ATOM   2716  CA  VAL A 172       1.330  13.213  10.642  1.00 98.79           C  
ATOM   2717  HA  VAL A 172       2.111  13.682  11.240  1.00 98.79           H  
ATOM   2718  C   VAL A 172       0.518  14.351  10.049  1.00 98.79           C  
ATOM   2719  CB  VAL A 172       2.034  12.421   9.518  1.00 98.79           C  
ATOM   2720  HB  VAL A 172       2.725  13.104   9.025  1.00 98.79           H  
ATOM   2721  O   VAL A 172      -0.685  14.238   9.818  1.00 98.79           O  
ATOM   2722  CG1 VAL A 172       2.853  11.261  10.090  1.00 98.79           C  
ATOM   2723 HG11 VAL A 172       2.192  10.494  10.492  1.00 98.79           H  
ATOM   2724 HG12 VAL A 172       3.480  11.644  10.896  1.00 98.79           H  
ATOM   2725 HG13 VAL A 172       3.468  10.817   9.308  1.00 98.79           H  
ATOM   2726  CG2 VAL A 172       1.105  11.851   8.439  1.00 98.79           C  
ATOM   2727 HG21 VAL A 172       0.465  11.077   8.860  1.00 98.79           H  
ATOM   2728 HG22 VAL A 172       1.704  11.422   7.635  1.00 98.79           H  
ATOM   2729 HG23 VAL A 172       0.480  12.636   8.013  1.00 98.79           H  
ATOM   2730  N   ASN A 173       1.222  15.426   9.713  1.00 98.84           N  
ATOM   2731  H   ASN A 173       2.207  15.427   9.937  1.00 98.84           H  
ATOM   2732  CA  ASN A 173       0.769  16.417   8.750  1.00 98.84           C  
ATOM   2733  HA  ASN A 173      -0.291  16.270   8.542  1.00 98.84           H  
ATOM   2734  C   ASN A 173       1.514  16.221   7.426  1.00 98.84           C  
ATOM   2735  CB  ASN A 173       0.935  17.823   9.337  1.00 98.84           C  
ATOM   2736  HB2 ASN A 173       1.839  17.873   9.944  1.00 98.84           H  
ATOM   2737  HB3 ASN A 173       1.018  18.544   8.523  1.00 98.84           H  
ATOM   2738  O   ASN A 173       2.725  15.984   7.414  1.00 98.84           O  
ATOM   2739  CG  ASN A 173      -0.243  18.229  10.193  1.00 98.84           C  
ATOM   2740  ND2 ASN A 173      -0.299  17.800  11.434  1.00 98.84           N  
ATOM   2741 HD21 ASN A 173      -1.145  18.005  11.947  1.00 98.84           H  
ATOM   2742 HD22 ASN A 173       0.352  17.114  11.786  1.00 98.84           H  
ATOM   2743  OD1 ASN A 173      -1.104  18.965   9.740  1.00 98.84           O  
ATOM   2744  N   LEU A 174       0.785  16.323   6.316  1.00 98.92           N  
ATOM   2745  H   LEU A 174      -0.208  16.484   6.408  1.00 98.92           H  
ATOM   2746  CA  LEU A 174       1.338  16.276   4.965  1.00 98.92           C  
ATOM   2747  HA  LEU A 174       2.408  16.076   5.014  1.00 98.92           H  
ATOM   2748  C   LEU A 174       1.160  17.633   4.280  1.00 98.92           C  
ATOM   2749  CB  LEU A 174       0.677  15.142   4.160  1.00 98.92           C  
ATOM   2750  HB2 LEU A 174       1.035  15.196   3.132  1.00 98.92           H  
ATOM   2751  HB3 LEU A 174      -0.399  15.315   4.154  1.00 98.92           H  
ATOM   2752  O   LEU A 174       0.067  18.198   4.272  1.00 98.92           O  
ATOM   2753  CG  LEU A 174       0.902  13.716   4.690  1.00 98.92           C  
ATOM   2754  HG  LEU A 174       0.502  13.636   5.701  1.00 98.92           H  
ATOM   2755  CD1 LEU A 174       0.162  12.718   3.799  1.00 98.92           C  
ATOM   2756 HD11 LEU A 174      -0.894  12.983   3.748  1.00 98.92           H  
ATOM   2757 HD12 LEU A 174       0.577  12.731   2.791  1.00 98.92           H  
ATOM   2758 HD13 LEU A 174       0.256  11.714   4.214  1.00 98.92           H  
ATOM   2759  CD2 LEU A 174       2.378  13.320   4.710  1.00 98.92           C  
ATOM   2760 HD21 LEU A 174       2.819  13.466   3.724  1.00 98.92           H  
ATOM   2761 HD22 LEU A 174       2.467  12.273   5.000  1.00 98.92           H  
ATOM   2762 HD23 LEU A 174       2.903  13.931   5.445  1.00 98.92           H  
ATOM   2763  N   THR A 175       2.228  18.134   3.666  1.00 98.93           N  
ATOM   2764  H   THR A 175       3.109  17.653   3.784  1.00 98.93           H  
ATOM   2765  CA  THR A 175       2.211  19.380   2.888  1.00 98.93           C  
ATOM   2766  HA  THR A 175       1.188  19.745   2.801  1.00 98.93           H  
ATOM   2767  C   THR A 175       2.749  19.120   1.491  1.00 98.93           C  
ATOM   2768  CB  THR A 175       3.038  20.476   3.574  1.00 98.93           C  
ATOM   2769  HB  THR A 175       4.074  20.151   3.658  1.00 98.93           H  
ATOM   2770  O   THR A 175       3.880  18.662   1.353  1.00 98.93           O  
ATOM   2771  CG2 THR A 175       2.992  21.803   2.822  1.00 98.93           C  
ATOM   2772 HG21 THR A 175       3.540  22.566   3.374  1.00 98.93           H  
ATOM   2773 HG22 THR A 175       3.455  21.695   1.841  1.00 98.93           H  
ATOM   2774 HG23 THR A 175       1.957  22.123   2.699  1.00 98.93           H  
ATOM   2775  OG1 THR A 175       2.541  20.749   4.865  1.00 98.93           O  
ATOM   2776  HG1 THR A 175       3.025  21.513   5.187  1.00 98.93           H  
ATOM   2777  N   LEU A 176       1.977  19.431   0.452  1.00 98.90           N  
ATOM   2778  H   LEU A 176       1.092  19.881   0.636  1.00 98.90           H  
ATOM   2779  CA  LEU A 176       2.406  19.295  -0.941  1.00 98.90           C  
ATOM   2780  HA  LEU A 176       2.701  18.263  -1.130  1.00 98.90           H  
ATOM   2781  C   LEU A 176       3.619  20.182  -1.235  1.00 98.90           C  
ATOM   2782  CB  LEU A 176       1.238  19.680  -1.861  1.00 98.90           C  
ATOM   2783  HB2 LEU A 176       0.753  20.563  -1.446  1.00 98.90           H  
ATOM   2784  HB3 LEU A 176       1.631  19.958  -2.839  1.00 98.90           H  
ATOM   2785  O   LEU A 176       3.590  21.388  -1.000  1.00 98.90           O  
ATOM   2786  CG  LEU A 176       0.189  18.576  -2.059  1.00 98.90           C  
ATOM   2787  HG  LEU A 176      -0.123  18.175  -1.095  1.00 98.90           H  
ATOM   2788  CD1 LEU A 176      -1.028  19.168  -2.770  1.00 98.90           C  
ATOM   2789 HD11 LEU A 176      -0.725  19.677  -3.684  1.00 98.90           H  
ATOM   2790 HD12 LEU A 176      -1.742  18.378  -3.001  1.00 98.90           H  
ATOM   2791 HD13 LEU A 176      -1.514  19.885  -2.108  1.00 98.90           H  
ATOM   2792  CD2 LEU A 176       0.729  17.442  -2.934  1.00 98.90           C  
ATOM   2793 HD21 LEU A 176      -0.061  16.719  -3.137  1.00 98.90           H  
ATOM   2794 HD22 LEU A 176       1.100  17.833  -3.881  1.00 98.90           H  
ATOM   2795 HD23 LEU A 176       1.545  16.922  -2.433  1.00 98.90           H  
ATOM   2796  N   VAL A 177       4.673  19.617  -1.827  1.00 98.69           N  
ATOM   2797  H   VAL A 177       4.653  18.624  -2.012  1.00 98.69           H  
ATOM   2798  CA  VAL A 177       5.870  20.391  -2.199  1.00 98.69           C  
ATOM   2799  HA  VAL A 177       6.178  20.990  -1.342  1.00 98.69           H  
ATOM   2800  C   VAL A 177       5.566  21.374  -3.332  1.00 98.69           C  
ATOM   2801  CB  VAL A 177       7.035  19.449  -2.569  1.00 98.69           C  
ATOM   2802  HB  VAL A 177       6.699  18.741  -3.326  1.00 98.69           H  
ATOM   2803  O   VAL A 177       6.088  22.486  -3.332  1.00 98.69           O  
ATOM   2804  CG1 VAL A 177       8.260  20.195  -3.116  1.00 98.69           C  
ATOM   2805 HG11 VAL A 177       8.582  20.958  -2.406  1.00 98.69           H  
ATOM   2806 HG12 VAL A 177       9.068  19.484  -3.291  1.00 98.69           H  
ATOM   2807 HG13 VAL A 177       8.019  20.666  -4.069  1.00 98.69           H  
ATOM   2808  CG2 VAL A 177       7.507  18.675  -1.332  1.00 98.69           C  
ATOM   2809 HG21 VAL A 177       7.835  19.370  -0.559  1.00 98.69           H  
ATOM   2810 HG22 VAL A 177       6.692  18.064  -0.943  1.00 98.69           H  
ATOM   2811 HG23 VAL A 177       8.332  18.015  -1.599  1.00 98.69           H  
ATOM   2812  N   LYS A 178       4.704  20.991  -4.286  1.00 98.03           N  
ATOM   2813  H   LYS A 178       4.316  20.061  -4.213  1.00 98.03           H  
ATOM   2814  CA  LYS A 178       4.441  21.773  -5.507  1.00 98.03           C  
ATOM   2815  HA  LYS A 178       5.400  21.980  -5.982  1.00 98.03           H  
ATOM   2816  C   LYS A 178       3.817  23.150  -5.262  1.00 98.03           C  
ATOM   2817  CB  LYS A 178       3.603  20.944  -6.500  1.00 98.03           C  
ATOM   2818  HB2 LYS A 178       3.528  21.506  -7.431  1.00 98.03           H  
ATOM   2819  HB3 LYS A 178       4.139  20.020  -6.717  1.00 98.03           H  
ATOM   2820  O   LYS A 178       4.021  24.055  -6.065  1.00 98.03           O  
ATOM   2821  CG  LYS A 178       2.180  20.590  -6.024  1.00 98.03           C  
ATOM   2822  HG2 LYS A 178       1.623  21.498  -5.792  1.00 98.03           H  
ATOM   2823  HG3 LYS A 178       2.243  19.969  -5.130  1.00 98.03           H  
ATOM   2824  CD  LYS A 178       1.430  19.818  -7.120  1.00 98.03           C  
ATOM   2825  HD2 LYS A 178       1.276  20.470  -7.979  1.00 98.03           H  
ATOM   2826  HD3 LYS A 178       2.048  18.976  -7.434  1.00 98.03           H  
ATOM   2827  CE  LYS A 178       0.080  19.279  -6.630  1.00 98.03           C  
ATOM   2828  HE2 LYS A 178       0.261  18.697  -5.726  1.00 98.03           H  
ATOM   2829  HE3 LYS A 178      -0.578  20.109  -6.373  1.00 98.03           H  
ATOM   2830  NZ  LYS A 178      -0.546  18.396  -7.651  1.00 98.03           N  
ATOM   2831  HZ1 LYS A 178      -0.822  18.895  -8.484  1.00 98.03           H  
ATOM   2832  HZ2 LYS A 178      -1.330  17.873  -7.287  1.00 98.03           H  
ATOM   2833  HZ3 LYS A 178       0.109  17.694  -7.965  1.00 98.03           H  
ATOM   2834  N   ASN A 179       3.042  23.307  -4.192  1.00 98.23           N  
ATOM   2835  H   ASN A 179       2.876  22.503  -3.603  1.00 98.23           H  
ATOM   2836  CA  ASN A 179       2.278  24.527  -3.920  1.00 98.23           C  
ATOM   2837  HA  ASN A 179       2.801  25.372  -4.368  1.00 98.23           H  
ATOM   2838  C   ASN A 179       2.151  24.875  -2.427  1.00 98.23           C  
ATOM   2839  CB  ASN A 179       0.904  24.409  -4.605  1.00 98.23           C  
ATOM   2840  HB2 ASN A 179       1.044  24.254  -5.675  1.00 98.23           H  
ATOM   2841  HB3 ASN A 179       0.363  25.345  -4.467  1.00 98.23           H  
ATOM   2842  O   ASN A 179       1.528  25.879  -2.100  1.00 98.23           O  
ATOM   2843  CG  ASN A 179       0.039  23.288  -4.058  1.00 98.23           C  
ATOM   2844  ND2 ASN A 179      -1.136  23.133  -4.611  1.00 98.23           N  
ATOM   2845 HD21 ASN A 179      -1.826  22.795  -3.955  1.00 98.23           H  
ATOM   2846 HD22 ASN A 179      -1.465  23.863  -5.227  1.00 98.23           H  
ATOM   2847  OD1 ASN A 179       0.418  22.539  -3.170  1.00 98.23           O  
ATOM   2848  N   ASN A 180       2.773  24.094  -1.536  1.00 98.32           N  
ATOM   2849  H   ASN A 180       3.251  23.266  -1.861  1.00 98.32           H  
ATOM   2850  CA  ASN A 180       2.738  24.274  -0.084  1.00 98.32           C  
ATOM   2851  HA  ASN A 180       3.330  23.460   0.336  1.00 98.32           H  
ATOM   2852  C   ASN A 180       1.341  24.110   0.554  1.00 98.32           C  
ATOM   2853  CB  ASN A 180       3.475  25.577   0.270  1.00 98.32           C  
ATOM   2854  HB2 ASN A 180       2.838  26.428   0.027  1.00 98.32           H  
ATOM   2855  HB3 ASN A 180       4.388  25.652  -0.322  1.00 98.32           H  
ATOM   2856  O   ASN A 180       1.129  24.536   1.692  1.00 98.32           O  
ATOM   2857  CG  ASN A 180       3.881  25.647   1.726  1.00 98.32           C  
ATOM   2858  ND2 ASN A 180       3.477  26.680   2.426  1.00 98.32           N  
ATOM   2859 HD21 ASN A 180       3.685  26.643   3.413  1.00 98.32           H  
ATOM   2860 HD22 ASN A 180       2.768  27.280   2.028  1.00 98.32           H  
ATOM   2861  OD1 ASN A 180       4.596  24.808   2.247  1.00 98.32           O  
ATOM   2862  N   ASP A 181       0.395  23.476  -0.144  1.00 98.45           N  
ATOM   2863  H   ASP A 181       0.592  23.171  -1.087  1.00 98.45           H  
ATOM   2864  CA  ASP A 181      -0.925  23.179   0.413  1.00 98.45           C  
ATOM   2865  HA  ASP A 181      -1.336  24.092   0.843  1.00 98.45           H  
ATOM   2866  C   ASP A 181      -0.815  22.124   1.520  1.00 98.45           C  
ATOM   2867  CB  ASP A 181      -1.895  22.679  -0.666  1.00 98.45           C  
ATOM   2868  HB2 ASP A 181      -1.403  21.894  -1.241  1.00 98.45           H  
ATOM   2869  HB3 ASP A 181      -2.760  22.237  -0.173  1.00 98.45           H  
ATOM   2870  O   ASP A 181      -0.214  21.062   1.335  1.00 98.45           O  
ATOM   2871  CG  ASP A 181      -2.415  23.751  -1.625  1.00 98.45           C  
ATOM   2872  OD1 ASP A 181      -2.244  24.957  -1.346  1.00 98.45           O  
ATOM   2873  OD2 ASP A 181      -3.010  23.336  -2.648  1.00 98.45           O  
ATOM   2874  N   ASN A 182      -1.437  22.397   2.668  1.00 98.86           N  
ATOM   2875  H   ASN A 182      -1.938  23.271   2.742  1.00 98.86           H  
ATOM   2876  CA  ASN A 182      -1.575  21.419   3.742  1.00 98.86           C  
ATOM   2877  HA  ASN A 182      -0.656  20.837   3.807  1.00 98.86           H  
ATOM   2878  C   ASN A 182      -2.723  20.449   3.408  1.00 98.86           C  
ATOM   2879  CB  ASN A 182      -1.751  22.152   5.080  1.00 98.86           C  
ATOM   2880  HB2 ASN A 182      -2.659  22.755   5.051  1.00 98.86           H  
ATOM   2881  HB3 ASN A 182      -0.897  22.808   5.244  1.00 98.86           H  
ATOM   2882  O   ASN A 182      -3.888  20.844   3.323  1.00 98.86           O  
ATOM   2883  CG  ASN A 182      -1.872  21.179   6.241  1.00 98.86           C  
ATOM   2884  ND2 ASN A 182      -0.953  21.163   7.175  1.00 98.86           N  
ATOM   2885 HD21 ASN A 182      -1.095  20.492   7.917  1.00 98.86           H  
ATOM   2886 HD22 ASN A 182      -0.104  21.703   7.084  1.00 98.86           H  
ATOM   2887  OD1 ASN A 182      -2.812  20.417   6.324  1.00 98.86           O  
ATOM   2888  N   VAL A 183      -2.375  19.178   3.232  1.00 98.87           N  
ATOM   2889  H   VAL A 183      -1.410  18.925   3.391  1.00 98.87           H  
ATOM   2890  CA  VAL A 183      -3.289  18.107   2.822  1.00 98.87           C  
ATOM   2891  HA  VAL A 183      -3.841  18.425   1.938  1.00 98.87           H  
ATOM   2892  C   VAL A 183      -4.308  17.802   3.922  1.00 98.87           C  
ATOM   2893  CB  VAL A 183      -2.476  16.851   2.459  1.00 98.87           C  
ATOM   2894  HB  VAL A 183      -1.874  16.586   3.328  1.00 98.87           H  
ATOM   2895  O   VAL A 183      -5.481  17.621   3.606  1.00 98.87           O  
ATOM   2896  CG1 VAL A 183      -3.342  15.637   2.111  1.00 98.87           C  
ATOM   2897 HG11 VAL A 183      -2.705  14.791   1.851  1.00 98.87           H  
ATOM   2898 HG12 VAL A 183      -3.988  15.868   1.263  1.00 98.87           H  
ATOM   2899 HG13 VAL A 183      -3.951  15.347   2.968  1.00 98.87           H  
ATOM   2900  CG2 VAL A 183      -1.536  17.109   1.271  1.00 98.87           C  
ATOM   2901 HG21 VAL A 183      -0.841  17.917   1.500  1.00 98.87           H  
ATOM   2902 HG22 VAL A 183      -0.956  16.210   1.061  1.00 98.87           H  
ATOM   2903 HG23 VAL A 183      -2.117  17.373   0.388  1.00 98.87           H  
ATOM   2904  N   ASN A 184      -3.901  17.798   5.199  1.00 98.84           N  
ATOM   2905  H   ASN A 184      -2.926  17.970   5.397  1.00 98.84           H  
ATOM   2906  CA  ASN A 184      -4.794  17.543   6.338  1.00 98.84           C  
ATOM   2907  HA  ASN A 184      -5.247  16.558   6.224  1.00 98.84           H  
ATOM   2908  C   ASN A 184      -5.932  18.568   6.370  1.00 98.84           C  
ATOM   2909  CB  ASN A 184      -4.026  17.582   7.676  1.00 98.84           C  
ATOM   2910  HB2 ASN A 184      -4.747  17.438   8.480  1.00 98.84           H  
ATOM   2911  HB3 ASN A 184      -3.570  18.559   7.835  1.00 98.84           H  
ATOM   2912  O   ASN A 184      -7.102  18.199   6.321  1.00 98.84           O  
ATOM   2913  CG  ASN A 184      -2.936  16.541   7.824  1.00 98.84           C  
ATOM   2914  ND2 ASN A 184      -2.863  15.907   8.970  1.00 98.84           N  
ATOM   2915 HD21 ASN A 184      -2.103  15.259   9.120  1.00 98.84           H  
ATOM   2916 HD22 ASN A 184      -3.495  16.137   9.724  1.00 98.84           H  
ATOM   2917  OD1 ASN A 184      -2.119  16.312   6.940  1.00 98.84           O  
ATOM   2918  N   LYS A 185      -5.580  19.857   6.340  1.00 98.69           N  
ATOM   2919  H   LYS A 185      -4.592  20.065   6.370  1.00 98.69           H  
ATOM   2920  CA  LYS A 185      -6.537  20.964   6.304  1.00 98.69           C  
ATOM   2921  HA  LYS A 185      -7.177  20.899   7.184  1.00 98.69           H  
ATOM   2922  C   LYS A 185      -7.441  20.872   5.078  1.00 98.69           C  
ATOM   2923  CB  LYS A 185      -5.770  22.292   6.329  1.00 98.69           C  
ATOM   2924  HB2 LYS A 185      -5.172  22.382   5.422  1.00 98.69           H  
ATOM   2925  HB3 LYS A 185      -5.108  22.309   7.194  1.00 98.69           H  
ATOM   2926  O   LYS A 185      -8.643  21.096   5.177  1.00 98.69           O  
ATOM   2927  CG  LYS A 185      -6.748  23.468   6.424  1.00 98.69           C  
ATOM   2928  HG2 LYS A 185      -7.453  23.427   5.594  1.00 98.69           H  
ATOM   2929  HG3 LYS A 185      -7.304  23.400   7.359  1.00 98.69           H  
ATOM   2930  CD  LYS A 185      -6.023  24.808   6.352  1.00 98.69           C  
ATOM   2931  HD2 LYS A 185      -5.348  24.917   7.201  1.00 98.69           H  
ATOM   2932  HD3 LYS A 185      -5.465  24.856   5.417  1.00 98.69           H  
ATOM   2933  CE  LYS A 185      -7.106  25.884   6.379  1.00 98.69           C  
ATOM   2934  HE2 LYS A 185      -7.897  25.579   5.693  1.00 98.69           H  
ATOM   2935  HE3 LYS A 185      -7.543  25.926   7.376  1.00 98.69           H  
ATOM   2936  NZ  LYS A 185      -6.579  27.196   5.957  1.00 98.69           N  
ATOM   2937  HZ1 LYS A 185      -5.844  27.503   6.577  1.00 98.69           H  
ATOM   2938  HZ2 LYS A 185      -6.232  27.103   5.013  1.00 98.69           H  
ATOM   2939  HZ3 LYS A 185      -7.339  27.860   5.939  1.00 98.69           H  
ATOM   2940  N   ARG A 186      -6.884  20.522   3.913  1.00 98.73           N  
ATOM   2941  H   ARG A 186      -5.886  20.369   3.879  1.00 98.73           H  
ATOM   2942  CA  ARG A 186      -7.688  20.375   2.698  1.00 98.73           C  
ATOM   2943  HA  ARG A 186      -8.277  21.287   2.611  1.00 98.73           H  
ATOM   2944  C   ARG A 186      -8.693  19.228   2.812  1.00 98.73           C  
ATOM   2945  CB  ARG A 186      -6.768  20.224   1.475  1.00 98.73           C  
ATOM   2946  HB2 ARG A 186      -6.066  21.057   1.459  1.00 98.73           H  
ATOM   2947  HB3 ARG A 186      -6.194  19.302   1.560  1.00 98.73           H  
ATOM   2948  O   ARG A 186      -9.826  19.378   2.368  1.00 98.73           O  
ATOM   2949  CG  ARG A 186      -7.535  20.210   0.145  1.00 98.73           C  
ATOM   2950  HG2 ARG A 186      -6.812  20.222  -0.670  1.00 98.73           H  
ATOM   2951  HG3 ARG A 186      -8.134  19.303   0.070  1.00 98.73           H  
ATOM   2952  CD  ARG A 186      -8.439  21.438   0.024  1.00 98.73           C  
ATOM   2953  HD2 ARG A 186      -9.222  21.386   0.781  1.00 98.73           H  
ATOM   2954  HD3 ARG A 186      -7.846  22.336   0.197  1.00 98.73           H  
ATOM   2955  NE  ARG A 186      -9.084  21.519  -1.289  1.00 98.73           N  
ATOM   2956  HE  ARG A 186      -8.815  20.833  -1.980  1.00 98.73           H  
ATOM   2957  NH1 ARG A 186     -10.377  23.338  -0.736  1.00 98.73           N  
ATOM   2958 HH11 ARG A 186      -9.999  23.352   0.200  1.00 98.73           H  
ATOM   2959 HH12 ARG A 186     -11.066  24.042  -0.959  1.00 98.73           H  
ATOM   2960  NH2 ARG A 186     -10.515  22.425  -2.789  1.00 98.73           N  
ATOM   2961 HH21 ARG A 186     -11.179  23.144  -3.039  1.00 98.73           H  
ATOM   2962 HH22 ARG A 186     -10.207  21.739  -3.463  1.00 98.73           H  
ATOM   2963  CZ  ARG A 186      -9.987  22.427  -1.594  1.00 98.73           C  
ATOM   2964  N   ILE A 187      -8.307  18.106   3.414  1.00 98.72           N  
ATOM   2965  H   ILE A 187      -7.355  18.044   3.744  1.00 98.72           H  
ATOM   2966  CA  ILE A 187      -9.213  16.984   3.685  1.00 98.72           C  
ATOM   2967  HA  ILE A 187      -9.733  16.726   2.763  1.00 98.72           H  
ATOM   2968  C   ILE A 187     -10.302  17.390   4.683  1.00 98.72           C  
ATOM   2969  CB  ILE A 187      -8.404  15.746   4.135  1.00 98.72           C  
ATOM   2970  HB  ILE A 187      -7.640  16.060   4.846  1.00 98.72           H  
ATOM   2971  O   ILE A 187     -11.467  17.085   4.435  1.00 98.72           O  
ATOM   2972  CG1 ILE A 187      -7.716  15.140   2.891  1.00 98.72           C  
ATOM   2973 HG12 ILE A 187      -7.201  15.930   2.344  1.00 98.72           H  
ATOM   2974 HG13 ILE A 187      -8.469  14.713   2.229  1.00 98.72           H  
ATOM   2975  CG2 ILE A 187      -9.291  14.698   4.830  1.00 98.72           C  
ATOM   2976 HG21 ILE A 187      -8.707  13.818   5.100  1.00 98.72           H  
ATOM   2977 HG22 ILE A 187     -10.114  14.406   4.177  1.00 98.72           H  
ATOM   2978 HG23 ILE A 187      -9.695  15.100   5.759  1.00 98.72           H  
ATOM   2979  CD1 ILE A 187      -6.677  14.064   3.215  1.00 98.72           C  
ATOM   2980 HD11 ILE A 187      -6.170  13.766   2.297  1.00 98.72           H  
ATOM   2981 HD12 ILE A 187      -7.150  13.184   3.651  1.00 98.72           H  
ATOM   2982 HD13 ILE A 187      -5.942  14.475   3.907  1.00 98.72           H  
ATOM   2983  N   GLU A 188      -9.960  18.118   5.747  1.00 98.56           N  
ATOM   2984  H   GLU A 188      -8.980  18.289   5.923  1.00 98.56           H  
ATOM   2985  CA  GLU A 188     -10.929  18.663   6.708  1.00 98.56           C  
ATOM   2986  HA  GLU A 188     -11.476  17.844   7.175  1.00 98.56           H  
ATOM   2987  C   GLU A 188     -11.968  19.547   6.014  1.00 98.56           C  
ATOM   2988  CB  GLU A 188     -10.203  19.452   7.809  1.00 98.56           C  
ATOM   2989  HB2 GLU A 188      -9.493  20.142   7.353  1.00 98.56           H  
ATOM   2990  HB3 GLU A 188     -10.930  20.028   8.382  1.00 98.56           H  
ATOM   2991  O   GLU A 188     -13.160  19.276   6.121  1.00 98.56           O  
ATOM   2992  CG  GLU A 188      -9.474  18.503   8.762  1.00 98.56           C  
ATOM   2993  HG2 GLU A 188      -8.904  17.775   8.185  1.00 98.56           H  
ATOM   2994  HG3 GLU A 188     -10.234  17.961   9.325  1.00 98.56           H  
ATOM   2995  CD  GLU A 188      -8.525  19.188   9.751  1.00 98.56           C  
ATOM   2996  OE1 GLU A 188      -8.022  18.428  10.614  1.00 98.56           O  
ATOM   2997  OE2 GLU A 188      -8.304  20.418   9.653  1.00 98.56           O  
ATOM   2998  N   GLU A 189     -11.531  20.520   5.207  1.00 98.47           N  
ATOM   2999  H   GLU A 189     -10.536  20.686   5.171  1.00 98.47           H  
ATOM   3000  CA  GLU A 189     -12.413  21.398   4.417  1.00 98.47           C  
ATOM   3001  HA  GLU A 189     -13.049  21.979   5.084  1.00 98.47           H  
ATOM   3002  C   GLU A 189     -13.330  20.633   3.448  1.00 98.47           C  
ATOM   3003  CB  GLU A 189     -11.552  22.339   3.555  1.00 98.47           C  
ATOM   3004  HB2 GLU A 189     -12.194  22.817   2.815  1.00 98.47           H  
ATOM   3005  HB3 GLU A 189     -10.825  21.732   3.015  1.00 98.47           H  
ATOM   3006  O   GLU A 189     -14.415  21.099   3.098  1.00 98.47           O  
ATOM   3007  CG  GLU A 189     -10.812  23.455   4.306  1.00 98.47           C  
ATOM   3008  HG2 GLU A 189     -10.283  23.039   5.163  1.00 98.47           H  
ATOM   3009  HG3 GLU A 189     -11.550  24.162   4.687  1.00 98.47           H  
ATOM   3010  CD  GLU A 189      -9.810  24.207   3.402  1.00 98.47           C  
ATOM   3011  OE1 GLU A 189      -9.093  25.087   3.947  1.00 98.47           O  
ATOM   3012  OE2 GLU A 189      -9.767  23.942   2.166  1.00 98.47           O  
ATOM   3013  N   LEU A 190     -12.883  19.481   2.943  1.00 98.53           N  
ATOM   3014  H   LEU A 190     -11.980  19.155   3.255  1.00 98.53           H  
ATOM   3015  CA  LEU A 190     -13.664  18.636   2.038  1.00 98.53           C  
ATOM   3016  HA  LEU A 190     -14.320  19.272   1.444  1.00 98.53           H  
ATOM   3017  C   LEU A 190     -14.601  17.674   2.786  1.00 98.53           C  
ATOM   3018  CB  LEU A 190     -12.705  17.890   1.092  1.00 98.53           C  
ATOM   3019  HB2 LEU A 190     -13.268  17.147   0.528  1.00 98.53           H  
ATOM   3020  HB3 LEU A 190     -11.979  17.354   1.704  1.00 98.53           H  
ATOM   3021  O   LEU A 190     -15.477  17.087   2.143  1.00 98.53           O  
ATOM   3022  CG  LEU A 190     -11.950  18.793   0.097  1.00 98.53           C  
ATOM   3023  HG  LEU A 190     -11.476  19.629   0.613  1.00 98.53           H  
ATOM   3024  CD1 LEU A 190     -10.878  17.981  -0.621  1.00 98.53           C  
ATOM   3025 HD11 LEU A 190     -11.342  17.188  -1.208  1.00 98.53           H  
ATOM   3026 HD12 LEU A 190     -10.202  17.542   0.112  1.00 98.53           H  
ATOM   3027 HD13 LEU A 190     -10.296  18.628  -1.278  1.00 98.53           H  
ATOM   3028  CD2 LEU A 190     -12.862  19.387  -0.977  1.00 98.53           C  
ATOM   3029 HD21 LEU A 190     -13.551  20.084  -0.500  1.00 98.53           H  
ATOM   3030 HD22 LEU A 190     -12.257  19.941  -1.695  1.00 98.53           H  
ATOM   3031 HD23 LEU A 190     -13.386  18.585  -1.495  1.00 98.53           H  
ATOM   3032  N   CYS A 191     -14.430  17.510   4.101  1.00 97.76           N  
ATOM   3033  H   CYS A 191     -13.686  18.024   4.551  1.00 97.76           H  
ATOM   3034  CA  CYS A 191     -15.257  16.656   4.955  1.00 97.76           C  
ATOM   3035  HA  CYS A 191     -15.892  16.042   4.315  1.00 97.76           H  
ATOM   3036  C   CYS A 191     -16.239  17.421   5.858  1.00 97.76           C  
ATOM   3037  CB  CYS A 191     -14.364  15.708   5.766  1.00 97.76           C  
ATOM   3038  HB2 CYS A 191     -14.990  15.110   6.428  1.00 97.76           H  
ATOM   3039  HB3 CYS A 191     -13.669  16.292   6.370  1.00 97.76           H  
ATOM   3040  O   CYS A 191     -17.115  16.785   6.443  1.00 97.76           O  
ATOM   3041  SG  CYS A 191     -13.442  14.600   4.661  1.00 97.76           S  
ATOM   3042  HG  CYS A 191     -12.562  15.540   4.302  1.00 97.76           H  
ATOM   3043  N   THR A 192     -16.109  18.746   5.958  1.00 90.50           N  
ATOM   3044  H   THR A 192     -15.302  19.176   5.528  1.00 90.50           H  
ATOM   3045  CA  THR A 192     -17.047  19.656   6.646  1.00 90.50           C  
ATOM   3046  HA  THR A 192     -17.555  19.114   7.444  1.00 90.50           H  
ATOM   3047  C   THR A 192     -18.150  20.194   5.745  1.00 90.50           C  
ATOM   3048  CB  THR A 192     -16.314  20.843   7.266  1.00 90.50           C  
ATOM   3049  HB  THR A 192     -17.049  21.558   7.635  1.00 90.50           H  
ATOM   3050  O   THR A 192     -17.860  20.448   4.553  1.00 90.50           O  
ATOM   3051  CG2 THR A 192     -15.421  20.430   8.438  1.00 90.50           C  
ATOM   3052 HG21 THR A 192     -14.885  21.304   8.807  1.00 90.50           H  
ATOM   3053 HG22 THR A 192     -16.039  20.020   9.237  1.00 90.50           H  
ATOM   3054 HG23 THR A 192     -14.701  19.676   8.121  1.00 90.50           H  
ATOM   3055  OG1 THR A 192     -15.542  21.465   6.265  1.00 90.50           O  
ATOM   3056  HG1 THR A 192     -16.030  21.310   5.452  1.00 90.50           H  
ATOM   3057  OXT THR A 192     -19.250  20.419   6.293  1.00 90.50           O  
TER    3058      THR A 192                                                       
ATOM   3058  N   PRO B   1     -19.747  -3.867   0.876  1.00 32.40           N  
ATOM   3059  H2  PRO B   1     -19.539  -3.371   1.731  1.00 32.40           H  
ATOM   3060  H3  PRO B   1     -20.369  -4.644   1.047  1.00 32.40           H  
ATOM   3061  CA  PRO B   1     -18.497  -4.305   0.200  1.00 32.40           C  
ATOM   3062  HA  PRO B   1     -18.331  -5.370   0.364  1.00 32.40           H  
ATOM   3063  C   PRO B   1     -17.323  -3.533   0.801  1.00 32.40           C  
ATOM   3064  CB  PRO B   1     -18.659  -4.031  -1.310  1.00 32.40           C  
ATOM   3065  HB2 PRO B   1     -18.528  -4.936  -1.903  1.00 32.40           H  
ATOM   3066  HB3 PRO B   1     -17.938  -3.284  -1.642  1.00 32.40           H  
ATOM   3067  O   PRO B   1     -17.416  -2.315   0.857  1.00 32.40           O  
ATOM   3068  CG  PRO B   1     -20.078  -3.471  -1.465  1.00 32.40           C  
ATOM   3069  HG2 PRO B   1     -20.117  -2.677  -2.211  1.00 32.40           H  
ATOM   3070  HG3 PRO B   1     -20.780  -4.262  -1.727  1.00 32.40           H  
ATOM   3071  CD  PRO B   1     -20.375  -2.935  -0.073  1.00 32.40           C  
ATOM   3072  HD2 PRO B   1     -21.447  -2.828   0.092  1.00 32.40           H  
ATOM   3073  HD3 PRO B   1     -19.906  -1.956   0.022  1.00 32.40           H  
ATOM   3074  N   LYS B   2     -16.288  -4.202   1.331  1.00 41.73           N  
ATOM   3075  H   LYS B   2     -16.194  -5.196   1.176  1.00 41.73           H  
ATOM   3076  CA  LYS B   2     -15.105  -3.467   1.806  1.00 41.73           C  
ATOM   3077  HA  LYS B   2     -15.394  -2.726   2.552  1.00 41.73           H  
ATOM   3078  C   LYS B   2     -14.542  -2.709   0.611  1.00 41.73           C  
ATOM   3079  CB  LYS B   2     -14.041  -4.404   2.395  1.00 41.73           C  
ATOM   3080  HB2 LYS B   2     -13.126  -3.828   2.536  1.00 41.73           H  
ATOM   3081  HB3 LYS B   2     -13.828  -5.214   1.697  1.00 41.73           H  
ATOM   3082  O   LYS B   2     -14.313  -3.354  -0.410  1.00 41.73           O  
ATOM   3083  CG  LYS B   2     -14.480  -4.973   3.748  1.00 41.73           C  
ATOM   3084  HG2 LYS B   2     -14.782  -4.149   4.395  1.00 41.73           H  
ATOM   3085  HG3 LYS B   2     -15.328  -5.645   3.611  1.00 41.73           H  
ATOM   3086  CD  LYS B   2     -13.326  -5.728   4.412  1.00 41.73           C  
ATOM   3087  HD2 LYS B   2     -13.060  -6.600   3.814  1.00 41.73           H  
ATOM   3088  HD3 LYS B   2     -12.465  -5.061   4.467  1.00 41.73           H  
ATOM   3089  CE  LYS B   2     -13.737  -6.148   5.824  1.00 41.73           C  
ATOM   3090  HE2 LYS B   2     -14.495  -6.929   5.761  1.00 41.73           H  
ATOM   3091  HE3 LYS B   2     -14.184  -5.285   6.316  1.00 41.73           H  
ATOM   3092  NZ  LYS B   2     -12.559  -6.600   6.599  1.00 41.73           N  
ATOM   3093  HZ1 LYS B   2     -12.105  -7.379   6.144  1.00 41.73           H  
ATOM   3094  HZ2 LYS B   2     -12.828  -6.835   7.544  1.00 41.73           H  
ATOM   3095  HZ3 LYS B   2     -11.897  -5.839   6.653  1.00 41.73           H  
ATOM   3096  N   THR B   3     -14.425  -1.389   0.725  1.00 48.52           N  
ATOM   3097  H   THR B   3     -14.739  -0.915   1.560  1.00 48.52           H  
ATOM   3098  CA  THR B   3     -13.889  -0.533  -0.332  1.00 48.52           C  
ATOM   3099  HA  THR B   3     -14.547  -0.571  -1.200  1.00 48.52           H  
ATOM   3100  C   THR B   3     -12.526  -1.086  -0.701  1.00 48.52           C  
ATOM   3101  CB  THR B   3     -13.802   0.927   0.136  1.00 48.52           C  
ATOM   3102  HB  THR B   3     -13.054   1.024   0.923  1.00 48.52           H  
ATOM   3103  O   THR B   3     -11.606  -1.088   0.117  1.00 48.52           O  
ATOM   3104  CG2 THR B   3     -13.475   1.883  -1.007  1.00 48.52           C  
ATOM   3105 HG21 THR B   3     -13.434   2.905  -0.630  1.00 48.52           H  
ATOM   3106 HG22 THR B   3     -12.501   1.640  -1.431  1.00 48.52           H  
ATOM   3107 HG23 THR B   3     -14.234   1.819  -1.787  1.00 48.52           H  
ATOM   3108  OG1 THR B   3     -15.065   1.291   0.650  1.00 48.52           O  
ATOM   3109  HG1 THR B   3     -15.010   2.218   0.893  1.00 48.52           H  
ATOM   3110  N   VAL B   4     -12.454  -1.692  -1.884  1.00 56.95           N  
ATOM   3111  H   VAL B   4     -13.254  -1.668  -2.500  1.00 56.95           H  
ATOM   3112  CA  VAL B   4     -11.206  -2.219  -2.413  1.00 56.95           C  
ATOM   3113  HA  VAL B   4     -10.667  -2.747  -1.627  1.00 56.95           H  
ATOM   3114  C   VAL B   4     -10.433  -0.983  -2.812  1.00 56.95           C  
ATOM   3115  CB  VAL B   4     -11.419  -3.179  -3.599  1.00 56.95           C  
ATOM   3116  HB  VAL B   4     -11.820  -2.638  -4.456  1.00 56.95           H  
ATOM   3117  O   VAL B   4     -10.772  -0.338  -3.800  1.00 56.95           O  
ATOM   3118  CG1 VAL B   4     -10.084  -3.820  -3.988  1.00 56.95           C  
ATOM   3119 HG11 VAL B   4      -9.654  -4.339  -3.132  1.00 56.95           H  
ATOM   3120 HG12 VAL B   4      -9.387  -3.047  -4.315  1.00 56.95           H  
ATOM   3121 HG13 VAL B   4     -10.227  -4.516  -4.815  1.00 56.95           H  
ATOM   3122  CG2 VAL B   4     -12.408  -4.299  -3.244  1.00 56.95           C  
ATOM   3123 HG21 VAL B   4     -13.399  -3.881  -3.069  1.00 56.95           H  
ATOM   3124 HG22 VAL B   4     -12.068  -4.818  -2.348  1.00 56.95           H  
ATOM   3125 HG23 VAL B   4     -12.470  -5.004  -4.073  1.00 56.95           H  
ATOM   3126  N   ALA B   5      -9.487  -0.593  -1.969  1.00 61.54           N  
ATOM   3127  H   ALA B   5      -9.339  -1.112  -1.115  1.00 61.54           H  
ATOM   3128  CA  ALA B   5      -8.649   0.553  -2.252  1.00 61.54           C  
ATOM   3129  HA  ALA B   5      -9.291   1.422  -2.400  1.00 61.54           H  
ATOM   3130  C   ALA B   5      -7.916   0.311  -3.588  1.00 61.54           C  
ATOM   3131  CB  ALA B   5      -7.795   0.819  -1.008  1.00 61.54           C  
ATOM   3132  HB1 ALA B   5      -6.959   1.474  -1.252  1.00 61.54           H  
ATOM   3133  HB2 ALA B   5      -7.456  -0.104  -0.538  1.00 61.54           H  
ATOM   3134  HB3 ALA B   5      -8.422   1.292  -0.252  1.00 61.54           H  
ATOM   3135  O   ALA B   5      -7.520  -0.827  -3.889  1.00 61.54           O  
ATOM   3136  N   SER B   6      -7.857   1.345  -4.430  1.00 70.91           N  
ATOM   3137  H   SER B   6      -8.108   2.270  -4.109  1.00 70.91           H  
ATOM   3138  CA  SER B   6      -7.270   1.260  -5.765  1.00 70.91           C  
ATOM   3139  HA  SER B   6      -7.619   0.343  -6.241  1.00 70.91           H  
ATOM   3140  C   SER B   6      -5.752   1.194  -5.638  1.00 70.91           C  
ATOM   3141  CB  SER B   6      -7.726   2.422  -6.666  1.00 70.91           C  
ATOM   3142  HB2 SER B   6      -7.222   2.351  -7.631  1.00 70.91           H  
ATOM   3143  HB3 SER B   6      -8.801   2.347  -6.824  1.00 70.91           H  
ATOM   3144  O   SER B   6      -5.140   1.985  -4.925  1.00 70.91           O  
ATOM   3145  OG  SER B   6      -7.432   3.670  -6.070  1.00 70.91           O  
ATOM   3146  HG  SER B   6      -7.816   4.402  -6.559  1.00 70.91           H  
ATOM   3147  N   ILE B   7      -5.129   0.241  -6.327  1.00 73.95           N  
ATOM   3148  H   ILE B   7      -5.673  -0.401  -6.886  1.00 73.95           H  
ATOM   3149  CA  ILE B   7      -3.693   0.338  -6.586  1.00 73.95           C  
ATOM   3150  HA  ILE B   7      -3.171   0.610  -5.668  1.00 73.95           H  
ATOM   3151  C   ILE B   7      -3.527   1.469  -7.591  1.00 73.95           C  
ATOM   3152  CB  ILE B   7      -3.118  -1.001  -7.097  1.00 73.95           C  
ATOM   3153  HB  ILE B   7      -3.691  -1.333  -7.963  1.00 73.95           H  
ATOM   3154  O   ILE B   7      -4.133   1.417  -8.664  1.00 73.95           O  
ATOM   3155  CG1 ILE B   7      -3.249  -2.045  -5.976  1.00 73.95           C  
ATOM   3156 HG12 ILE B   7      -4.314  -2.216  -5.823  1.00 73.95           H  
ATOM   3157 HG13 ILE B   7      -2.799  -1.640  -5.070  1.00 73.95           H  
ATOM   3158  CG2 ILE B   7      -1.665  -0.851  -7.541  1.00 73.95           C  
ATOM   3159 HG21 ILE B   7      -1.093  -0.422  -6.718  1.00 73.95           H  
ATOM   3160 HG22 ILE B   7      -1.235  -1.810  -7.830  1.00 73.95           H  
ATOM   3161 HG23 ILE B   7      -1.603  -0.202  -8.414  1.00 73.95           H  
ATOM   3162  CD1 ILE B   7      -2.616  -3.408  -6.252  1.00 73.95           C  
ATOM   3163 HD11 ILE B   7      -1.544  -3.372  -6.056  1.00 73.95           H  
ATOM   3164 HD12 ILE B   7      -3.078  -4.155  -5.606  1.00 73.95           H  
ATOM   3165 HD13 ILE B   7      -2.781  -3.697  -7.290  1.00 73.95           H  
ATOM   3166  N   THR B   8      -2.734   2.489  -7.256  1.00 71.71           N  
ATOM   3167  H   THR B   8      -2.345   2.545  -6.325  1.00 71.71           H  
ATOM   3168  CA  THR B   8      -2.276   3.441  -8.269  1.00 71.71           C  
ATOM   3169  HA  THR B   8      -3.131   3.960  -8.702  1.00 71.71           H  
ATOM   3170  C   THR B   8      -1.570   2.627  -9.322  1.00 71.71           C  
ATOM   3171  CB  THR B   8      -1.294   4.479  -7.718  1.00 71.71           C  
ATOM   3172  HB  THR B   8      -0.419   3.988  -7.292  1.00 71.71           H  
ATOM   3173  O   THR B   8      -0.529   2.044  -9.009  1.00 71.71           O  
ATOM   3174  CG2 THR B   8      -0.863   5.474  -8.796  1.00 71.71           C  
ATOM   3175 HG21 THR B   8      -1.738   5.941  -9.247  1.00 71.71           H  
ATOM   3176 HG22 THR B   8      -0.245   6.245  -8.337  1.00 71.71           H  
ATOM   3177 HG23 THR B   8      -0.272   4.973  -9.564  1.00 71.71           H  
ATOM   3178  OG1 THR B   8      -1.950   5.198  -6.713  1.00 71.71           O  
ATOM   3179  HG1 THR B   8      -1.294   5.520  -6.091  1.00 71.71           H  
ATOM   3180  N   THR B   9      -2.154   2.568 -10.528  1.00 62.72           N  
ATOM   3181  H   THR B   9      -3.091   2.929 -10.633  1.00 62.72           H  
ATOM   3182  CA  THR B   9      -1.556   1.852 -11.650  1.00 62.72           C  
ATOM   3183  HA  THR B   9      -1.640   0.783 -11.456  1.00 62.72           H  
ATOM   3184  C   THR B   9      -0.128   2.332 -11.718  1.00 62.72           C  
ATOM   3185  CB  THR B   9      -2.199   2.138 -13.007  1.00 62.72           C  
ATOM   3186  HB  THR B   9      -2.039   3.179 -13.287  1.00 62.72           H  
ATOM   3187  O   THR B   9       0.101   3.519 -11.993  1.00 62.72           O  
ATOM   3188  CG2 THR B   9      -1.632   1.220 -14.096  1.00 62.72           C  
ATOM   3189 HG21 THR B   9      -0.547   1.313 -14.157  1.00 62.72           H  
ATOM   3190 HG22 THR B   9      -2.059   1.496 -15.060  1.00 62.72           H  
ATOM   3191 HG23 THR B   9      -1.890   0.185 -13.873  1.00 62.72           H  
ATOM   3192  OG1 THR B   9      -3.581   1.901 -12.933  1.00 62.72           O  
ATOM   3193  HG1 THR B   9      -4.033   2.700 -13.215  1.00 62.72           H  
ATOM   3194  N   PRO B  10       0.830   1.468 -11.384  1.00 58.14           N  
ATOM   3195  CA  PRO B  10       2.189   1.890 -11.405  1.00 58.14           C  
ATOM   3196  HA  PRO B  10       2.367   2.674 -10.669  1.00 58.14           H  
ATOM   3197  C   PRO B  10       2.454   2.390 -12.813  1.00 58.14           C  
ATOM   3198  CB  PRO B  10       2.997   0.655 -11.078  1.00 58.14           C  
ATOM   3199  HB2 PRO B  10       3.367   0.700 -10.054  1.00 58.14           H  
ATOM   3200  HB3 PRO B  10       3.810   0.597 -11.801  1.00 58.14           H  
ATOM   3201  O   PRO B  10       2.306   1.652 -13.790  1.00 58.14           O  
ATOM   3202  CG  PRO B  10       2.059  -0.523 -11.307  1.00 58.14           C  
ATOM   3203  HG2 PRO B  10       2.119  -0.839 -12.348  1.00 58.14           H  
ATOM   3204  HG3 PRO B  10       2.283  -1.357 -10.642  1.00 58.14           H  
ATOM   3205  CD  PRO B  10       0.689   0.061 -11.074  1.00 58.14           C  
ATOM   3206  HD2 PRO B  10      -0.015  -0.422 -11.752  1.00 58.14           H  
ATOM   3207  HD3 PRO B  10       0.386  -0.079 -10.037  1.00 58.14           H  
ATOM   3208  N   LYS B  11       2.963   3.615 -12.910  1.00 54.36           N  
ATOM   3209  H   LYS B  11       2.975   4.188 -12.079  1.00 54.36           H  
ATOM   3210  CA  LYS B  11       3.849   3.957 -14.017  1.00 54.36           C  
ATOM   3211  HA  LYS B  11       3.409   3.611 -14.952  1.00 54.36           H  
ATOM   3212  C   LYS B  11       5.156   3.184 -13.836  1.00 54.36           C  
ATOM   3213  CB  LYS B  11       4.087   5.468 -14.104  1.00 54.36           C  
ATOM   3214  HB2 LYS B  11       4.458   5.821 -13.142  1.00 54.36           H  
ATOM   3215  HB3 LYS B  11       4.858   5.650 -14.852  1.00 54.36           H  
ATOM   3216  O   LYS B  11       6.233   3.758 -13.945  1.00 54.36           O  
ATOM   3217  CG  LYS B  11       2.854   6.278 -14.510  1.00 54.36           C  
ATOM   3218  HG2 LYS B  11       2.065   6.152 -13.769  1.00 54.36           H  
ATOM   3219  HG3 LYS B  11       2.497   5.947 -15.485  1.00 54.36           H  
ATOM   3220  CD  LYS B  11       3.272   7.752 -14.578  1.00 54.36           C  
ATOM   3221  HD2 LYS B  11       3.652   8.049 -13.600  1.00 54.36           H  
ATOM   3222  HD3 LYS B  11       4.066   7.869 -15.316  1.00 54.36           H  
ATOM   3223  CE  LYS B  11       2.091   8.645 -14.952  1.00 54.36           C  
ATOM   3224  HE2 LYS B  11       1.269   8.429 -14.269  1.00 54.36           H  
ATOM   3225  HE3 LYS B  11       1.764   8.394 -15.961  1.00 54.36           H  
ATOM   3226  NZ  LYS B  11       2.463  10.078 -14.858  1.00 54.36           N  
ATOM   3227  HZ1 LYS B  11       3.231  10.292 -15.477  1.00 54.36           H  
ATOM   3228  HZ2 LYS B  11       1.673  10.665 -15.086  1.00 54.36           H  
ATOM   3229  HZ3 LYS B  11       2.742  10.296 -13.912  1.00 54.36           H  
ATOM   3230  N   ILE B  12       5.083   1.876 -13.568  1.00 50.03           N  
ATOM   3231  H   ILE B  12       4.156   1.475 -13.551  1.00 50.03           H  
ATOM   3232  CA  ILE B  12       6.138   0.980 -13.975  1.00 50.03           C  
ATOM   3233  HA  ILE B  12       7.100   1.342 -13.613  1.00 50.03           H  
ATOM   3234  C   ILE B  12       6.054   1.121 -15.479  1.00 50.03           C  
ATOM   3235  CB  ILE B  12       5.947  -0.479 -13.518  1.00 50.03           C  
ATOM   3236  HB  ILE B  12       5.005  -0.823 -13.944  1.00 50.03           H  
ATOM   3237  O   ILE B  12       5.258   0.482 -16.169  1.00 50.03           O  
ATOM   3238  CG1 ILE B  12       5.957  -0.689 -11.993  1.00 50.03           C  
ATOM   3239 HG12 ILE B  12       6.951  -0.969 -11.645  1.00 50.03           H  
ATOM   3240 HG13 ILE B  12       5.733   0.229 -11.450  1.00 50.03           H  
ATOM   3241  CG2 ILE B  12       7.075  -1.371 -14.056  1.00 50.03           C  
ATOM   3242 HG21 ILE B  12       8.037  -0.867 -13.964  1.00 50.03           H  
ATOM   3243 HG22 ILE B  12       7.133  -2.312 -13.508  1.00 50.03           H  
ATOM   3244 HG23 ILE B  12       6.870  -1.608 -15.100  1.00 50.03           H  
ATOM   3245  CD1 ILE B  12       4.969  -1.821 -11.668  1.00 50.03           C  
ATOM   3246 HD11 ILE B  12       5.485  -2.780 -11.731  1.00 50.03           H  
ATOM   3247 HD12 ILE B  12       4.128  -1.838 -12.361  1.00 50.03           H  
ATOM   3248 HD13 ILE B  12       4.540  -1.689 -10.675  1.00 50.03           H  
ATOM   3249  N   ILE B  13       6.885   2.027 -15.979  1.00 45.15           N  
ATOM   3250  H   ILE B  13       7.341   2.634 -15.313  1.00 45.15           H  
ATOM   3251  CA  ILE B  13       7.575   1.771 -17.214  1.00 45.15           C  
ATOM   3252  HA  ILE B  13       6.870   1.732 -18.045  1.00 45.15           H  
ATOM   3253  C   ILE B  13       8.162   0.398 -16.952  1.00 45.15           C  
ATOM   3254  CB  ILE B  13       8.654   2.838 -17.482  1.00 45.15           C  
ATOM   3255  HB  ILE B  13       9.378   2.822 -16.668  1.00 45.15           H  
ATOM   3256  O   ILE B  13       9.175   0.254 -16.266  1.00 45.15           O  
ATOM   3257  CG1 ILE B  13       8.024   4.249 -17.538  1.00 45.15           C  
ATOM   3258 HG12 ILE B  13       7.425   4.423 -16.644  1.00 45.15           H  
ATOM   3259 HG13 ILE B  13       7.366   4.320 -18.403  1.00 45.15           H  
ATOM   3260  CG2 ILE B  13       9.381   2.496 -18.796  1.00 45.15           C  
ATOM   3261 HG21 ILE B  13       8.686   2.525 -19.635  1.00 45.15           H  
ATOM   3262 HG22 ILE B  13       9.826   1.502 -18.743  1.00 45.15           H  
ATOM   3263 HG23 ILE B  13      10.189   3.203 -18.982  1.00 45.15           H  
ATOM   3264  CD1 ILE B  13       9.059   5.376 -17.598  1.00 45.15           C  
ATOM   3265 HD11 ILE B  13       8.550   6.336 -17.517  1.00 45.15           H  
ATOM   3266 HD12 ILE B  13       9.763   5.279 -16.772  1.00 45.15           H  
ATOM   3267 HD13 ILE B  13       9.600   5.351 -18.545  1.00 45.15           H  
ATOM   3268  N   LEU B  14       7.438  -0.632 -17.390  1.00 42.96           N  
ATOM   3269  H   LEU B  14       6.519  -0.441 -17.762  1.00 42.96           H  
ATOM   3270  CA  LEU B  14       8.026  -1.923 -17.602  1.00 42.96           C  
ATOM   3271  HA  LEU B  14       8.400  -2.347 -16.670  1.00 42.96           H  
ATOM   3272  C   LEU B  14       9.186  -1.559 -18.509  1.00 42.96           C  
ATOM   3273  CB  LEU B  14       7.002  -2.856 -18.287  1.00 42.96           C  
ATOM   3274  HB2 LEU B  14       7.535  -3.532 -18.956  1.00 42.96           H  
ATOM   3275  HB3 LEU B  14       6.348  -2.254 -18.917  1.00 42.96           H  
ATOM   3276  O   LEU B  14       8.985  -1.360 -19.702  1.00 42.96           O  
ATOM   3277  CG  LEU B  14       6.145  -3.708 -17.335  1.00 42.96           C  
ATOM   3278  HG  LEU B  14       5.754  -3.089 -16.527  1.00 42.96           H  
ATOM   3279  CD1 LEU B  14       4.965  -4.309 -18.102  1.00 42.96           C  
ATOM   3280 HD11 LEU B  14       5.323  -4.922 -18.929  1.00 42.96           H  
ATOM   3281 HD12 LEU B  14       4.358  -4.916 -17.430  1.00 42.96           H  
ATOM   3282 HD13 LEU B  14       4.342  -3.506 -18.495  1.00 42.96           H  
ATOM   3283  CD2 LEU B  14       6.972  -4.861 -16.753  1.00 42.96           C  
ATOM   3284 HD21 LEU B  14       7.745  -4.469 -16.093  1.00 42.96           H  
ATOM   3285 HD22 LEU B  14       7.430  -5.442 -17.554  1.00 42.96           H  
ATOM   3286 HD23 LEU B  14       6.331  -5.523 -16.171  1.00 42.96           H  
ATOM   3287  N   GLN B  15      10.404  -1.476 -17.965  1.00 36.83           N  
ATOM   3288  H   GLN B  15      10.496  -1.393 -16.962  1.00 36.83           H  
ATOM   3289  CA  GLN B  15      11.573  -1.367 -18.824  1.00 36.83           C  
ATOM   3290  HA  GLN B  15      11.431  -0.520 -19.496  1.00 36.83           H  
ATOM   3291  C   GLN B  15      11.678  -2.621 -19.698  1.00 36.83           C  
ATOM   3292  CB  GLN B  15      12.898  -1.156 -18.076  1.00 36.83           C  
ATOM   3293  HB2 GLN B  15      13.663  -0.987 -18.833  1.00 36.83           H  
ATOM   3294  HB3 GLN B  15      13.173  -2.077 -17.562  1.00 36.83           H  
ATOM   3295  O   GLN B  15      12.617  -2.719 -20.456  1.00 36.83           O  
ATOM   3296  CG  GLN B  15      12.992   0.028 -17.113  1.00 36.83           C  
ATOM   3297  HG2 GLN B  15      12.245  -0.071 -16.326  1.00 36.83           H  
ATOM   3298  HG3 GLN B  15      12.802   0.952 -17.660  1.00 36.83           H  
ATOM   3299  CD  GLN B  15      14.377   0.098 -16.466  1.00 36.83           C  
ATOM   3300  NE2 GLN B  15      14.764   1.225 -15.914  1.00 36.83           N  
ATOM   3301 HE21 GLN B  15      15.635   1.166 -15.405  1.00 36.83           H  
ATOM   3302 HE22 GLN B  15      14.119   1.999 -15.843  1.00 36.83           H  
ATOM   3303  OE1 GLN B  15      15.149  -0.845 -16.444  1.00 36.83           O  
ATOM   3304  N   LYS B  16      10.737  -3.579 -19.633  1.00 37.17           N  
ATOM   3305  H   LYS B  16       9.965  -3.393 -19.008  1.00 37.17           H  
ATOM   3306  CA  LYS B  16      10.556  -4.699 -20.555  1.00 37.17           C  
ATOM   3307  HA  LYS B  16      11.486  -5.267 -20.544  1.00 37.17           H  
ATOM   3308  C   LYS B  16      10.359  -4.297 -22.035  1.00 37.17           C  
ATOM   3309  CB  LYS B  16       9.437  -5.619 -20.021  1.00 37.17           C  
ATOM   3310  HB2 LYS B  16       9.572  -5.753 -18.948  1.00 37.17           H  
ATOM   3311  HB3 LYS B  16       8.471  -5.147 -20.200  1.00 37.17           H  
ATOM   3312  O   LYS B  16      10.192  -5.190 -22.849  1.00 37.17           O  
ATOM   3313  CG  LYS B  16       9.439  -7.006 -20.681  1.00 37.17           C  
ATOM   3314  HG2 LYS B  16       9.164  -6.911 -21.731  1.00 37.17           H  
ATOM   3315  HG3 LYS B  16      10.442  -7.426 -20.605  1.00 37.17           H  
ATOM   3316  CD  LYS B  16       8.429  -7.990 -20.086  1.00 37.17           C  
ATOM   3317  HD2 LYS B  16       7.493  -7.476 -19.870  1.00 37.17           H  
ATOM   3318  HD3 LYS B  16       8.833  -8.399 -19.160  1.00 37.17           H  
ATOM   3319  CE  LYS B  16       8.159  -9.098 -21.120  1.00 37.17           C  
ATOM   3320  HE2 LYS B  16       7.386  -8.745 -21.803  1.00 37.17           H  
ATOM   3321  HE3 LYS B  16       9.054  -9.242 -21.725  1.00 37.17           H  
ATOM   3322  NZ  LYS B  16       7.752 -10.384 -20.494  1.00 37.17           N  
ATOM   3323  HZ1 LYS B  16       7.571 -11.077 -21.206  1.00 37.17           H  
ATOM   3324  HZ2 LYS B  16       8.487 -10.741 -19.900  1.00 37.17           H  
ATOM   3325  HZ3 LYS B  16       6.917 -10.272 -19.937  1.00 37.17           H  
ATOM   3326  N   GLU B  17      10.561  -3.048 -22.454  1.00 38.45           N  
ATOM   3327  H   GLU B  17      10.655  -2.298 -21.784  1.00 38.45           H  
ATOM   3328  CA  GLU B  17      11.207  -2.863 -23.774  1.00 38.45           C  
ATOM   3329  HA  GLU B  17      10.561  -3.262 -24.555  1.00 38.45           H  
ATOM   3330  C   GLU B  17      12.541  -3.652 -23.881  1.00 38.45           C  
ATOM   3331  CB  GLU B  17      11.442  -1.374 -24.065  1.00 38.45           C  
ATOM   3332  HB2 GLU B  17      12.166  -1.286 -24.875  1.00 38.45           H  
ATOM   3333  HB3 GLU B  17      11.858  -0.899 -23.176  1.00 38.45           H  
ATOM   3334  O   GLU B  17      13.005  -3.946 -24.973  1.00 38.45           O  
ATOM   3335  CG  GLU B  17      10.155  -0.656 -24.501  1.00 38.45           C  
ATOM   3336  HG2 GLU B  17       9.735  -1.184 -25.357  1.00 38.45           H  
ATOM   3337  HG3 GLU B  17       9.432  -0.705 -23.687  1.00 38.45           H  
ATOM   3338  CD  GLU B  17      10.387   0.819 -24.878  1.00 38.45           C  
ATOM   3339  OE1 GLU B  17       9.502   1.386 -25.559  1.00 38.45           O  
ATOM   3340  OE2 GLU B  17      11.416   1.390 -24.447  1.00 38.45           O  
ATOM   3341  N   TYR B  18      13.135  -4.069 -22.755  1.00 34.30           N  
ATOM   3342  H   TYR B  18      12.808  -3.658 -21.892  1.00 34.30           H  
ATOM   3343  CA  TYR B  18      14.291  -4.955 -22.669  1.00 34.30           C  
ATOM   3344  HA  TYR B  18      15.076  -4.560 -23.314  1.00 34.30           H  
ATOM   3345  C   TYR B  18      14.055  -6.393 -23.097  1.00 34.30           C  
ATOM   3346  CB  TYR B  18      14.809  -5.038 -21.221  1.00 34.30           C  
ATOM   3347  HB2 TYR B  18      13.968  -5.031 -20.528  1.00 34.30           H  
ATOM   3348  HB3 TYR B  18      15.322  -5.988 -21.068  1.00 34.30           H  
ATOM   3349  O   TYR B  18      15.051  -7.032 -23.425  1.00 34.30           O  
ATOM   3350  CG  TYR B  18      15.807  -3.973 -20.852  1.00 34.30           C  
ATOM   3351  CD1 TYR B  18      17.052  -3.920 -21.506  1.00 34.30           C  
ATOM   3352  HD1 TYR B  18      17.286  -4.636 -22.280  1.00 34.30           H  
ATOM   3353  CD2 TYR B  18      15.516  -3.065 -19.823  1.00 34.30           C  
ATOM   3354  HD2 TYR B  18      14.602  -3.162 -19.256  1.00 34.30           H  
ATOM   3355  CE1 TYR B  18      17.980  -2.918 -21.164  1.00 34.30           C  
ATOM   3356  HE1 TYR B  18      18.932  -2.853 -21.670  1.00 34.30           H  
ATOM   3357  CE2 TYR B  18      16.420  -2.043 -19.500  1.00 34.30           C  
ATOM   3358  HE2 TYR B  18      16.184  -1.344 -18.712  1.00 34.30           H  
ATOM   3359  OH  TYR B  18      18.528  -0.985 -19.846  1.00 34.30           O  
ATOM   3360  HH  TYR B  18      18.152  -0.424 -19.164  1.00 34.30           H  
ATOM   3361  CZ  TYR B  18      17.652  -1.966 -20.176  1.00 34.30           C  
ATOM   3362  N   LEU B  19      12.846  -6.971 -23.003  1.00 34.22           N  
ATOM   3363  H   LEU B  19      12.024  -6.386 -22.950  1.00 34.22           H  
ATOM   3364  CA  LEU B  19      12.728  -8.347 -23.491  1.00 34.22           C  
ATOM   3365  HA  LEU B  19      13.633  -8.877 -23.193  1.00 34.22           H  
ATOM   3366  C   LEU B  19      12.713  -8.266 -25.014  1.00 34.22           C  
ATOM   3367  CB  LEU B  19      11.556  -9.133 -22.878  1.00 34.22           C  
ATOM   3368  HB2 LEU B  19      10.767  -8.432 -22.604  1.00 34.22           H  
ATOM   3369  HB3 LEU B  19      11.151  -9.816 -23.625  1.00 34.22           H  
ATOM   3370  O   LEU B  19      11.759  -7.698 -25.547  1.00 34.22           O  
ATOM   3371  CG  LEU B  19      12.039  -9.955 -21.660  1.00 34.22           C  
ATOM   3372  HG  LEU B  19      12.675  -9.334 -21.029  1.00 34.22           H  
ATOM   3373  CD1 LEU B  19      10.905 -10.499 -20.799  1.00 34.22           C  
ATOM   3374 HD11 LEU B  19      11.301 -11.228 -20.093  1.00 34.22           H  
ATOM   3375 HD12 LEU B  19      10.503  -9.679 -20.204  1.00 34.22           H  
ATOM   3376 HD13 LEU B  19      10.176 -10.992 -21.443  1.00 34.22           H  
ATOM   3377  CD2 LEU B  19      12.817 -11.202 -22.082  1.00 34.22           C  
ATOM   3378 HD21 LEU B  19      12.188 -11.857 -22.685  1.00 34.22           H  
ATOM   3379 HD22 LEU B  19      13.177 -11.744 -21.208  1.00 34.22           H  
ATOM   3380 HD23 LEU B  19      13.690 -10.929 -22.675  1.00 34.22           H  
ATOM   3381  N   PRO B  20      13.747  -8.787 -25.705  1.00 34.39           N  
ATOM   3382  CA  PRO B  20      13.745  -8.774 -27.153  1.00 34.39           C  
ATOM   3383  HA  PRO B  20      13.729  -7.745 -27.513  1.00 34.39           H  
ATOM   3384  C   PRO B  20      12.495  -9.522 -27.610  1.00 34.39           C  
ATOM   3385  CB  PRO B  20      15.037  -9.479 -27.600  1.00 34.39           C  
ATOM   3386  HB2 PRO B  20      14.818 -10.493 -27.935  1.00 34.39           H  
ATOM   3387  HB3 PRO B  20      15.535  -8.926 -28.396  1.00 34.39           H  
ATOM   3388  O   PRO B  20      12.226 -10.621 -27.111  1.00 34.39           O  
ATOM   3389  CG  PRO B  20      15.899  -9.541 -26.340  1.00 34.39           C  
ATOM   3390  HG2 PRO B  20      16.487  -8.627 -26.254  1.00 34.39           H  
ATOM   3391  HG3 PRO B  20      16.544 -10.420 -26.331  1.00 34.39           H  
ATOM   3392  CD  PRO B  20      14.868  -9.583 -25.222  1.00 34.39           C  
ATOM   3393  HD2 PRO B  20      15.319  -9.202 -24.306  1.00 34.39           H  
ATOM   3394  HD3 PRO B  20      14.535 -10.610 -25.073  1.00 34.39           H  
ATOM   3395  N   GLU B  21      11.740  -8.963 -28.554  1.00 34.12           N  
ATOM   3396  H   GLU B  21      11.968  -8.039 -28.894  1.00 34.12           H  
ATOM   3397  CA  GLU B  21      10.955  -9.831 -29.425  1.00 34.12           C  
ATOM   3398  HA  GLU B  21      10.213 -10.372 -28.837  1.00 34.12           H  
ATOM   3399  C   GLU B  21      11.940 -10.843 -30.011  1.00 34.12           C  
ATOM   3400  CB  GLU B  21      10.243  -9.041 -30.537  1.00 34.12           C  
ATOM   3401  HB2 GLU B  21      10.839  -8.169 -30.806  1.00 34.12           H  
ATOM   3402  HB3 GLU B  21      10.148  -9.681 -31.415  1.00 34.12           H  
ATOM   3403  O   GLU B  21      12.962 -10.468 -30.589  1.00 34.12           O  
ATOM   3404  CG  GLU B  21       8.829  -8.618 -30.111  1.00 34.12           C  
ATOM   3405  HG2 GLU B  21       8.269  -9.516 -29.849  1.00 34.12           H  
ATOM   3406  HG3 GLU B  21       8.901  -7.999 -29.216  1.00 34.12           H  
ATOM   3407  CD  GLU B  21       8.062  -7.846 -31.199  1.00 34.12           C  
ATOM   3408  OE1 GLU B  21       6.812  -7.832 -31.111  1.00 34.12           O  
ATOM   3409  OE2 GLU B  21       8.712  -7.257 -32.092  1.00 34.12           O  
ATOM   3410  N   THR B  22      11.701 -12.130 -29.777  1.00 35.14           N  
ATOM   3411  H   THR B  22      10.873 -12.406 -29.267  1.00 35.14           H  
ATOM   3412  CA  THR B  22      12.493 -13.180 -30.411  1.00 35.14           C  
ATOM   3413  HA  THR B  22      13.542 -13.057 -30.145  1.00 35.14           H  
ATOM   3414  C   THR B  22      12.351 -13.017 -31.921  1.00 35.14           C  
ATOM   3415  CB  THR B  22      12.025 -14.573 -29.966  1.00 35.14           C  
ATOM   3416  HB  THR B  22      12.451 -15.327 -30.628  1.00 35.14           H  
ATOM   3417  O   THR B  22      11.237 -13.116 -32.436  1.00 35.14           O  
ATOM   3418  CG2 THR B  22      12.459 -14.872 -28.529  1.00 35.14           C  
ATOM   3419 HG21 THR B  22      12.038 -14.133 -27.847  1.00 35.14           H  
ATOM   3420 HG22 THR B  22      12.110 -15.866 -28.249  1.00 35.14           H  
ATOM   3421 HG23 THR B  22      13.547 -14.846 -28.466  1.00 35.14           H  
ATOM   3422  OG1 THR B  22      10.617 -14.650 -30.008  1.00 35.14           O  
ATOM   3423  HG1 THR B  22      10.380 -14.380 -30.898  1.00 35.14           H  
ATOM   3424  N   ASP B  23      13.466 -12.733 -32.598  1.00 29.65           N  
ATOM   3425  H   ASP B  23      14.316 -12.566 -32.079  1.00 29.65           H  
ATOM   3426  CA  ASP B  23      13.571 -12.728 -34.059  1.00 29.65           C  
ATOM   3427  HA  ASP B  23      13.021 -11.871 -34.449  1.00 29.65           H  
ATOM   3428  C   ASP B  23      12.988 -14.048 -34.601  1.00 29.65           C  
ATOM   3429  CB  ASP B  23      15.061 -12.570 -34.430  1.00 29.65           C  
ATOM   3430  HB2 ASP B  23      15.621 -13.398 -33.997  1.00 29.65           H  
ATOM   3431  HB3 ASP B  23      15.431 -11.650 -33.977  1.00 29.65           H  
ATOM   3432  O   ASP B  23      13.377 -15.096 -34.087  1.00 29.65           O  
ATOM   3433  CG  ASP B  23      15.365 -12.508 -35.934  1.00 29.65           C  
ATOM   3434  OD1 ASP B  23      14.438 -12.262 -36.732  1.00 29.65           O  
ATOM   3435  OD2 ASP B  23      16.554 -12.689 -36.287  1.00 29.65           O  
ATOM   3436  N   PRO B  24      12.056 -14.041 -35.574  1.00 31.39           N  
ATOM   3437  CA  PRO B  24      11.416 -15.247 -36.116  1.00 31.39           C  
ATOM   3438  HA  PRO B  24      11.019 -15.821 -35.279  1.00 31.39           H  
ATOM   3439  C   PRO B  24      12.338 -16.214 -36.894  1.00 31.39           C  
ATOM   3440  CB  PRO B  24      10.235 -14.729 -36.957  1.00 31.39           C  
ATOM   3441  HB2 PRO B  24       9.353 -14.653 -36.321  1.00 31.39           H  
ATOM   3442  HB3 PRO B  24      10.008 -15.344 -37.827  1.00 31.39           H  
ATOM   3443  O   PRO B  24      11.838 -16.974 -37.727  1.00 31.39           O  
ATOM   3444  CG  PRO B  24      10.678 -13.328 -37.366  1.00 31.39           C  
ATOM   3445  HG2 PRO B  24       9.831 -12.686 -37.608  1.00 31.39           H  
ATOM   3446  HG3 PRO B  24      11.375 -13.389 -38.202  1.00 31.39           H  
ATOM   3447  CD  PRO B  24      11.410 -12.855 -36.120  1.00 31.39           C  
ATOM   3448  HD2 PRO B  24      12.116 -12.069 -36.388  1.00 31.39           H  
ATOM   3449  HD3 PRO B  24      10.694 -12.473 -35.392  1.00 31.39           H  
ATOM   3450  N   ASN B  25      13.649 -16.224 -36.642  1.00 29.54           N  
ATOM   3451  H   ASN B  25      13.940 -15.706 -35.825  1.00 29.54           H  
ATOM   3452  CA  ASN B  25      14.490 -17.366 -37.018  1.00 29.54           C  
ATOM   3453  HA  ASN B  25      14.173 -17.749 -37.987  1.00 29.54           H  
ATOM   3454  C   ASN B  25      14.291 -18.539 -36.042  1.00 29.54           C  
ATOM   3455  CB  ASN B  25      15.959 -16.916 -37.133  1.00 29.54           C  
ATOM   3456  HB2 ASN B  25      16.239 -16.383 -36.225  1.00 29.54           H  
ATOM   3457  HB3 ASN B  25      16.586 -17.803 -37.214  1.00 29.54           H  
ATOM   3458  O   ASN B  25      14.515 -19.687 -36.486  1.00 29.54           O  
ATOM   3459  CG  ASN B  25      16.243 -16.053 -38.352  1.00 29.54           C  
ATOM   3460  ND2 ASN B  25      16.899 -14.929 -38.186  1.00 29.54           N  
ATOM   3461 HD21 ASN B  25      16.897 -14.328 -38.998  1.00 29.54           H  
ATOM   3462 HD22 ASN B  25      16.890 -14.475 -37.284  1.00 29.54           H  
ATOM   3463  OD1 ASN B  25      15.929 -16.381 -39.487  1.00 29.54           O  
ATOM   3464  OXT ASN B  25      13.953 -18.279 -34.867  1.00 29.54           O  
TER    3465      ASN B  25                                                       
END   
