# Supplementary material for: An extended Tudor domain within Vreteno interconnects Gtsf1L and Ago3 for piRNA biogenesis in Bombyx mori
Source: EMBO J. 2023 Nov 20;42(24):e114072. doi: 10.15252/embj.2023114072 (PMC10711660; doi:10.15252/embj.2023114072)
Supplement: Supplementary file 4 — Dataset EV1 [file EMBJ-42-e114072-s007.zip › manuscript_pdb/BmVreteno_AF-eTD2_BmGtsf1L_63_87.pdb]

ATOM      1  N   THR A   1       9.819 -13.401 -21.778  1.00 89.64           N  
ATOM      2  H   THR A   1      10.675 -13.629 -21.293  1.00 89.64           H  
ATOM      3  H2  THR A   1       9.628 -12.416 -21.664  1.00 89.64           H  
ATOM      4  H3  THR A   1       9.921 -13.627 -22.757  1.00 89.64           H  
ATOM      5  CA  THR A   1       8.720 -14.212 -21.217  1.00 89.64           C  
ATOM      6  HA  THR A   1       7.769 -13.876 -21.629  1.00 89.64           H  
ATOM      7  C   THR A   1       8.721 -14.054 -19.712  1.00 89.64           C  
ATOM      8  CB  THR A   1       8.910 -15.681 -21.592  1.00 89.64           C  
ATOM      9  HB  THR A   1       9.783 -16.093 -21.087  1.00 89.64           H  
ATOM     10  O   THR A   1       9.802 -14.234 -19.154  1.00 89.64           O  
ATOM     11  CG2 THR A   1       7.696 -16.556 -21.321  1.00 89.64           C  
ATOM     12 HG21 THR A   1       7.556 -16.651 -20.244  1.00 89.64           H  
ATOM     13 HG22 THR A   1       6.801 -16.124 -21.769  1.00 89.64           H  
ATOM     14 HG23 THR A   1       7.855 -17.556 -21.725  1.00 89.64           H  
ATOM     15  OG1 THR A   1       9.143 -15.701 -22.977  1.00 89.64           O  
ATOM     16  HG1 THR A   1       9.057 -16.610 -23.273  1.00 89.64           H  
ATOM     17  N   PRO A   2       7.585 -13.694 -19.084  1.00 94.63           N  
ATOM     18  CA  PRO A   2       7.409 -13.725 -17.625  1.00 94.63           C  
ATOM     19  HA  PRO A   2       8.021 -12.948 -17.165  1.00 94.63           H  
ATOM     20  C   PRO A   2       7.786 -15.088 -17.029  1.00 94.63           C  
ATOM     21  CB  PRO A   2       5.929 -13.409 -17.384  1.00 94.63           C  
ATOM     22  HB2 PRO A   2       5.783 -12.836 -16.468  1.00 94.63           H  
ATOM     23  HB3 PRO A   2       5.354 -14.335 -17.348  1.00 94.63           H  
ATOM     24  O   PRO A   2       7.814 -16.082 -17.759  1.00 94.63           O  
ATOM     25  CG  PRO A   2       5.517 -12.612 -18.618  1.00 94.63           C  
ATOM     26  HG2 PRO A   2       4.446 -12.682 -18.809  1.00 94.63           H  
ATOM     27  HG3 PRO A   2       5.821 -11.571 -18.504  1.00 94.63           H  
ATOM     28  CD  PRO A   2       6.339 -13.279 -19.719  1.00 94.63           C  
ATOM     29  HD2 PRO A   2       5.809 -14.159 -20.083  1.00 94.63           H  
ATOM     30  HD3 PRO A   2       6.509 -12.570 -20.529  1.00 94.63           H  
ATOM     31  N   GLU A   3       8.083 -15.159 -15.733  1.00 95.78           N  
ATOM     32  H   GLU A   3       7.815 -14.396 -15.129  1.00 95.78           H  
ATOM     33  CA  GLU A   3       8.408 -16.432 -15.076  1.00 95.78           C  
ATOM     34  HA  GLU A   3       9.082 -16.987 -15.728  1.00 95.78           H  
ATOM     35  C   GLU A   3       7.157 -17.294 -14.900  1.00 95.78           C  
ATOM     36  CB  GLU A   3       9.129 -16.199 -13.735  1.00 95.78           C  
ATOM     37  HB2 GLU A   3       8.418 -15.816 -13.004  1.00 95.78           H  
ATOM     38  HB3 GLU A   3       9.904 -15.445 -13.873  1.00 95.78           H  
ATOM     39  O   GLU A   3       7.221 -18.497 -15.134  1.00 95.78           O  
ATOM     40  CG  GLU A   3       9.781 -17.485 -13.178  1.00 95.78           C  
ATOM     41  HG2 GLU A   3      10.272 -17.241 -12.236  1.00 95.78           H  
ATOM     42  HG3 GLU A   3       9.001 -18.215 -12.963  1.00 95.78           H  
ATOM     43  CD  GLU A   3      10.819 -18.096 -14.139  1.00 95.78           C  
ATOM     44  OE1 GLU A   3      10.866 -19.338 -14.319  1.00 95.78           O  
ATOM     45  OE2 GLU A   3      11.545 -17.312 -14.795  1.00 95.78           O  
ATOM     46  N   TRP A   4       5.997 -16.692 -14.624  1.00 96.33           N  
ATOM     47  H   TRP A   4       6.015 -15.707 -14.400  1.00 96.33           H  
ATOM     48  CA  TRP A   4       4.728 -17.416 -14.502  1.00 96.33           C  
ATOM     49  HA  TRP A   4       4.826 -18.121 -13.676  1.00 96.33           H  
ATOM     50  C   TRP A   4       4.402 -18.254 -15.750  1.00 96.33           C  
ATOM     51  CB  TRP A   4       3.618 -16.428 -14.125  1.00 96.33           C  
ATOM     52  HB2 TRP A   4       2.752 -17.002 -13.794  1.00 96.33           H  
ATOM     53  HB3 TRP A   4       3.958 -15.843 -13.270  1.00 96.33           H  
ATOM     54  O   TRP A   4       4.054 -19.425 -15.625  1.00 96.33           O  
ATOM     55  CG  TRP A   4       3.135 -15.477 -15.174  1.00 96.33           C  
ATOM     56  CD1 TRP A   4       3.441 -14.161 -15.250  1.00 96.33           C  
ATOM     57  HD1 TRP A   4       4.103 -13.645 -14.572  1.00 96.33           H  
ATOM     58  CD2 TRP A   4       2.161 -15.722 -16.232  1.00 96.33           C  
ATOM     59  CE2 TRP A   4       1.900 -14.486 -16.895  1.00 96.33           C  
ATOM     60  CE3 TRP A   4       1.453 -16.857 -16.683  1.00 96.33           C  
ATOM     61  HE3 TRP A   4       1.610 -17.817 -16.215  1.00 96.33           H  
ATOM     62  NE1 TRP A   4       2.724 -13.574 -16.275  1.00 96.33           N  
ATOM     63  HE1 TRP A   4       2.711 -12.578 -16.446  1.00 96.33           H  
ATOM     64  CH2 TRP A   4       0.254 -15.516 -18.331  1.00 96.33           C  
ATOM     65  HH2 TRP A   4      -0.509 -15.442 -19.092  1.00 96.33           H  
ATOM     66  CZ2 TRP A   4       0.955 -14.371 -17.920  1.00 96.33           C  
ATOM     67  HZ2 TRP A   4       0.737 -13.407 -18.354  1.00 96.33           H  
ATOM     68  CZ3 TRP A   4       0.520 -16.759 -17.730  1.00 96.33           C  
ATOM     69  HZ3 TRP A   4      -0.015 -17.642 -18.047  1.00 96.33           H  
ATOM     70  N   LYS A   5       4.661 -17.736 -16.962  1.00 96.42           N  
ATOM     71  H   LYS A   5       4.931 -16.763 -16.995  1.00 96.42           H  
ATOM     72  CA  LYS A   5       4.526 -18.508 -18.217  1.00 96.42           C  
ATOM     73  HA  LYS A   5       3.543 -18.980 -18.227  1.00 96.42           H  
ATOM     74  C   LYS A   5       5.534 -19.655 -18.336  1.00 96.42           C  
ATOM     75  CB  LYS A   5       4.627 -17.595 -19.450  1.00 96.42           C  
ATOM     76  HB2 LYS A   5       5.531 -16.991 -19.384  1.00 96.42           H  
ATOM     77  HB3 LYS A   5       4.676 -18.220 -20.342  1.00 96.42           H  
ATOM     78  O   LYS A   5       5.269 -20.635 -19.021  1.00 96.42           O  
ATOM     79  CG  LYS A   5       3.409 -16.678 -19.570  1.00 96.42           C  
ATOM     80  HG2 LYS A   5       3.462 -15.932 -18.778  1.00 96.42           H  
ATOM     81  HG3 LYS A   5       2.511 -17.282 -19.438  1.00 96.42           H  
ATOM     82  CD  LYS A   5       3.303 -15.971 -20.926  1.00 96.42           C  
ATOM     83  HD2 LYS A   5       4.224 -15.429 -21.142  1.00 96.42           H  
ATOM     84  HD3 LYS A   5       3.105 -16.708 -21.704  1.00 96.42           H  
ATOM     85  CE  LYS A   5       2.130 -14.996 -20.809  1.00 96.42           C  
ATOM     86  HE2 LYS A   5       2.352 -14.285 -20.013  1.00 96.42           H  
ATOM     87  HE3 LYS A   5       1.247 -15.555 -20.503  1.00 96.42           H  
ATOM     88  NZ  LYS A   5       1.835 -14.249 -22.050  1.00 96.42           N  
ATOM     89  HZ1 LYS A   5       2.670 -13.861 -22.466  1.00 96.42           H  
ATOM     90  HZ2 LYS A   5       1.286 -14.792 -22.701  1.00 96.42           H  
ATOM     91  HZ3 LYS A   5       1.314 -13.425 -21.788  1.00 96.42           H  
ATOM     92  N   LYS A   6       6.704 -19.561 -17.695  1.00 96.50           N  
ATOM     93  H   LYS A   6       6.833 -18.779 -17.069  1.00 96.50           H  
ATOM     94  CA  LYS A   6       7.679 -20.666 -17.640  1.00 96.50           C  
ATOM     95  HA  LYS A   6       7.698 -21.172 -18.606  1.00 96.50           H  
ATOM     96  C   LYS A   6       7.281 -21.728 -16.614  1.00 96.50           C  
ATOM     97  CB  LYS A   6       9.096 -20.165 -17.321  1.00 96.50           C  
ATOM     98  HB2 LYS A   6       9.102 -19.766 -16.307  1.00 96.50           H  
ATOM     99  HB3 LYS A   6       9.774 -21.018 -17.343  1.00 96.50           H  
ATOM    100  O   LYS A   6       7.711 -22.863 -16.770  1.00 96.50           O  
ATOM    101  CG  LYS A   6       9.634 -19.092 -18.278  1.00 96.50           C  
ATOM    102  HG2 LYS A   6       9.643 -19.471 -19.300  1.00 96.50           H  
ATOM    103  HG3 LYS A   6       8.975 -18.225 -18.235  1.00 96.50           H  
ATOM    104  CD  LYS A   6      11.057 -18.685 -17.862  1.00 96.50           C  
ATOM    105  HD2 LYS A   6      11.201 -18.928 -16.809  1.00 96.50           H  
ATOM    106  HD3 LYS A   6      11.787 -19.256 -18.435  1.00 96.50           H  
ATOM    107  CE  LYS A   6      11.293 -17.181 -18.046  1.00 96.50           C  
ATOM    108  HE2 LYS A   6      10.394 -16.658 -17.721  1.00 96.50           H  
ATOM    109  HE3 LYS A   6      11.459 -16.959 -19.101  1.00 96.50           H  
ATOM    110  NZ  LYS A   6      12.429 -16.720 -17.211  1.00 96.50           N  
ATOM    111  HZ1 LYS A   6      12.218 -16.957 -16.252  1.00 96.50           H  
ATOM    112  HZ2 LYS A   6      13.299 -17.186 -17.429  1.00 96.50           H  
ATOM    113  HZ3 LYS A   6      12.525 -15.715 -17.213  1.00 96.50           H  
ATOM    114  N   LEU A   7       6.510 -21.378 -15.583  1.00 95.61           N  
ATOM    115  H   LEU A   7       6.260 -20.404 -15.489  1.00 95.61           H  
ATOM    116  CA  LEU A   7       5.928 -22.324 -14.623  1.00 95.61           C  
ATOM    117  HA  LEU A   7       6.662 -23.092 -14.377  1.00 95.61           H  
ATOM    118  C   LEU A   7       4.736 -23.063 -15.251  1.00 95.61           C  
ATOM    119  CB  LEU A   7       5.545 -21.579 -13.328  1.00 95.61           C  
ATOM    120  HB2 LEU A   7       5.051 -22.280 -12.655  1.00 95.61           H  
ATOM    121  HB3 LEU A   7       4.819 -20.804 -13.573  1.00 95.61           H  
ATOM    122  O   LEU A   7       4.722 -24.292 -15.254  1.00 95.61           O  
ATOM    123  CG  LEU A   7       6.727 -20.929 -12.580  1.00 95.61           C  
ATOM    124  HG  LEU A   7       7.266 -20.261 -13.252  1.00 95.61           H  
ATOM    125  CD1 LEU A   7       6.211 -20.102 -11.405  1.00 95.61           C  
ATOM    126 HD11 LEU A   7       7.044 -19.609 -10.904  1.00 95.61           H  
ATOM    127 HD12 LEU A   7       5.517 -19.342 -11.762  1.00 95.61           H  
ATOM    128 HD13 LEU A   7       5.696 -20.751 -10.696  1.00 95.61           H  
ATOM    129  CD2 LEU A   7       7.715 -21.967 -12.039  1.00 95.61           C  
ATOM    130 HD21 LEU A   7       8.505 -21.459 -11.486  1.00 95.61           H  
ATOM    131 HD22 LEU A   7       8.162 -22.525 -12.861  1.00 95.61           H  
ATOM    132 HD23 LEU A   7       7.197 -22.654 -11.370  1.00 95.61           H  
ATOM    133  N   GLU A   8       3.833 -22.325 -15.903  1.00 94.55           N  
ATOM    134  H   GLU A   8       3.876 -21.322 -15.789  1.00 94.55           H  
ATOM    135  CA  GLU A   8       2.725 -22.848 -16.718  1.00 94.55           C  
ATOM    136  HA  GLU A   8       2.013 -23.360 -16.069  1.00 94.55           H  
ATOM    137  C   GLU A   8       3.223 -23.863 -17.767  1.00 94.55           C  
ATOM    138  CB  GLU A   8       2.024 -21.638 -17.367  1.00 94.55           C  
ATOM    139  HB2 GLU A   8       1.734 -20.946 -16.576  1.00 94.55           H  
ATOM    140  HB3 GLU A   8       2.745 -21.126 -18.003  1.00 94.55           H  
ATOM    141  O   GLU A   8       2.784 -25.011 -17.787  1.00 94.55           O  
ATOM    142  CG  GLU A   8       0.777 -21.958 -18.206  1.00 94.55           C  
ATOM    143  HG2 GLU A   8       0.069 -22.516 -17.594  1.00 94.55           H  
ATOM    144  HG3 GLU A   8       1.065 -22.587 -19.048  1.00 94.55           H  
ATOM    145  CD  GLU A   8       0.128 -20.662 -18.736  1.00 94.55           C  
ATOM    146  OE1 GLU A   8      -1.047 -20.390 -18.389  1.00 94.55           O  
ATOM    147  OE2 GLU A   8       0.826 -19.928 -19.478  1.00 94.55           O  
ATOM    148  N   LEU A   9       4.234 -23.499 -18.569  1.00 95.46           N  
ATOM    149  H   LEU A   9       4.532 -22.534 -18.541  1.00 95.46           H  
ATOM    150  CA  LEU A   9       4.841 -24.391 -19.574  1.00 95.46           C  
ATOM    151  HA  LEU A   9       4.037 -24.825 -20.168  1.00 95.46           H  
ATOM    152  C   LEU A   9       5.615 -25.593 -18.992  1.00 95.46           C  
ATOM    153  CB  LEU A   9       5.764 -23.567 -20.493  1.00 95.46           C  
ATOM    154  HB2 LEU A   9       6.386 -24.249 -21.072  1.00 95.46           H  
ATOM    155  HB3 LEU A   9       6.429 -22.974 -19.864  1.00 95.46           H  
ATOM    156  O   LEU A   9       5.952 -26.507 -19.744  1.00 95.46           O  
ATOM    157  CG  LEU A   9       5.032 -22.641 -21.483  1.00 95.46           C  
ATOM    158  HG  LEU A   9       4.304 -22.024 -20.958  1.00 95.46           H  
ATOM    159  CD1 LEU A   9       6.057 -21.727 -22.163  1.00 95.46           C  
ATOM    160 HD11 LEU A   9       6.562 -21.130 -21.404  1.00 95.46           H  
ATOM    161 HD12 LEU A   9       6.786 -22.326 -22.710  1.00 95.46           H  
ATOM    162 HD13 LEU A   9       5.540 -21.057 -22.851  1.00 95.46           H  
ATOM    163  CD2 LEU A   9       4.307 -23.424 -22.581  1.00 95.46           C  
ATOM    164 HD21 LEU A   9       3.862 -22.731 -23.294  1.00 95.46           H  
ATOM    165 HD22 LEU A   9       3.502 -24.013 -22.141  1.00 95.46           H  
ATOM    166 HD23 LEU A   9       5.000 -24.089 -23.095  1.00 95.46           H  
ATOM    167  N   LYS A  10       5.914 -25.608 -17.686  1.00 95.87           N  
ATOM    168  H   LYS A  10       5.571 -24.843 -17.123  1.00 95.87           H  
ATOM    169  CA  LYS A  10       6.494 -26.768 -16.978  1.00 95.87           C  
ATOM    170  HA  LYS A  10       7.035 -27.397 -17.686  1.00 95.87           H  
ATOM    171  C   LYS A  10       5.425 -27.679 -16.360  1.00 95.87           C  
ATOM    172  CB  LYS A  10       7.473 -26.292 -15.891  1.00 95.87           C  
ATOM    173  HB2 LYS A  10       7.694 -27.119 -15.216  1.00 95.87           H  
ATOM    174  HB3 LYS A  10       6.975 -25.519 -15.306  1.00 95.87           H  
ATOM    175  O   LYS A  10       5.786 -28.742 -15.865  1.00 95.87           O  
ATOM    176  CG  LYS A  10       8.814 -25.761 -16.423  1.00 95.87           C  
ATOM    177  HG2 LYS A  10       9.435 -26.593 -16.754  1.00 95.87           H  
ATOM    178  HG3 LYS A  10       8.640 -25.103 -17.275  1.00 95.87           H  
ATOM    179  CD  LYS A  10       9.523 -24.991 -15.295  1.00 95.87           C  
ATOM    180  HD2 LYS A  10       8.806 -24.310 -14.838  1.00 95.87           H  
ATOM    181  HD3 LYS A  10       9.857 -25.695 -14.532  1.00 95.87           H  
ATOM    182  CE  LYS A  10      10.709 -24.166 -15.805  1.00 95.87           C  
ATOM    183  HE2 LYS A  10      10.387 -23.645 -16.706  1.00 95.87           H  
ATOM    184  HE3 LYS A  10      11.524 -24.842 -16.067  1.00 95.87           H  
ATOM    185  NZ  LYS A  10      11.142 -23.172 -14.782  1.00 95.87           N  
ATOM    186  HZ1 LYS A  10      10.398 -22.517 -14.590  1.00 95.87           H  
ATOM    187  HZ2 LYS A  10      11.377 -23.623 -13.909  1.00 95.87           H  
ATOM    188  HZ3 LYS A  10      11.930 -22.622 -15.093  1.00 95.87           H  
ATOM    189  N   GLY A  11       4.150 -27.280 -16.365  1.00 93.61           N  
ATOM    190  H   GLY A  11       3.911 -26.405 -16.809  1.00 93.61           H  
ATOM    191  CA  GLY A  11       3.073 -28.008 -15.686  1.00 93.61           C  
ATOM    192  HA2 GLY A  11       2.118 -27.599 -16.015  1.00 93.61           H  
ATOM    193  HA3 GLY A  11       3.114 -29.062 -15.960  1.00 93.61           H  
ATOM    194  C   GLY A  11       3.117 -27.909 -14.157  1.00 93.61           C  
ATOM    195  O   GLY A  11       2.626 -28.809 -13.486  1.00 93.61           O  
ATOM    196  N   VAL A  12       3.724 -26.849 -13.610  1.00 93.61           N  
ATOM    197  H   VAL A  12       4.036 -26.117 -14.233  1.00 93.61           H  
ATOM    198  CA  VAL A  12       3.683 -26.535 -12.170  1.00 93.61           C  
ATOM    199  HA  VAL A  12       3.883 -27.436 -11.589  1.00 93.61           H  
ATOM    200  C   VAL A  12       2.280 -26.039 -11.811  1.00 93.61           C  
ATOM    201  CB  VAL A  12       4.749 -25.467 -11.834  1.00 93.61           C  
ATOM    202  HB  VAL A  12       4.589 -24.601 -12.476  1.00 93.61           H  
ATOM    203  O   VAL A  12       1.726 -25.234 -12.560  1.00 93.61           O  
ATOM    204  CG1 VAL A  12       4.709 -24.985 -10.380  1.00 93.61           C  
ATOM    205 HG11 VAL A  12       3.799 -24.409 -10.213  1.00 93.61           H  
ATOM    206 HG12 VAL A  12       5.559 -24.338 -10.164  1.00 93.61           H  
ATOM    207 HG13 VAL A  12       4.717 -25.837  -9.700  1.00 93.61           H  
ATOM    208  CG2 VAL A  12       6.168 -25.992 -12.101  1.00 93.61           C  
ATOM    209 HG21 VAL A  12       6.897 -25.204 -11.912  1.00 93.61           H  
ATOM    210 HG22 VAL A  12       6.370 -26.839 -11.445  1.00 93.61           H  
ATOM    211 HG23 VAL A  12       6.259 -26.318 -13.137  1.00 93.61           H  
ATOM    212  N   ASP A  13       1.713 -26.456 -10.675  1.00 90.73           N  
ATOM    213  H   ASP A  13       2.190 -27.118 -10.081  1.00 90.73           H  
ATOM    214  CA  ASP A  13       0.492 -25.827 -10.152  1.00 90.73           C  
ATOM    215  HA  ASP A  13      -0.155 -25.583 -10.995  1.00 90.73           H  
ATOM    216  C   ASP A  13       0.851 -24.512  -9.439  1.00 90.73           C  
ATOM    217  CB  ASP A  13      -0.302 -26.798  -9.260  1.00 90.73           C  
ATOM    218  HB2 ASP A  13      -0.367 -27.760  -9.768  1.00 90.73           H  
ATOM    219  HB3 ASP A  13       0.239 -26.947  -8.325  1.00 90.73           H  
ATOM    220  O   ASP A  13       1.808 -24.432  -8.664  1.00 90.73           O  
ATOM    221  CG  ASP A  13      -1.730 -26.315  -8.943  1.00 90.73           C  
ATOM    222  OD1 ASP A  13      -1.908 -25.099  -8.686  1.00 90.73           O  
ATOM    223  OD2 ASP A  13      -2.652 -27.157  -8.941  1.00 90.73           O  
ATOM    224  N   VAL A  14       0.071 -23.458  -9.679  1.00 92.52           N  
ATOM    225  H   VAL A  14      -0.788 -23.628 -10.183  1.00 92.52           H  
ATOM    226  CA  VAL A  14       0.247 -22.165  -9.014  1.00 92.52           C  
ATOM    227  HA  VAL A  14       1.232 -21.791  -9.290  1.00 92.52           H  
ATOM    228  C   VAL A  14       0.233 -22.309  -7.486  1.00 92.52           C  
ATOM    229  CB  VAL A  14      -0.797 -21.155  -9.532  1.00 92.52           C  
ATOM    230  HB  VAL A  14      -0.780 -21.195 -10.621  1.00 92.52           H  
ATOM    231  O   VAL A  14       1.012 -21.632  -6.816  1.00 92.52           O  
ATOM    232  CG1 VAL A  14      -2.232 -21.451  -9.076  1.00 92.52           C  
ATOM    233 HG11 VAL A  14      -2.918 -20.776  -9.587  1.00 92.52           H  
ATOM    234 HG12 VAL A  14      -2.501 -22.474  -9.336  1.00 92.52           H  
ATOM    235 HG13 VAL A  14      -2.332 -21.315  -7.999  1.00 92.52           H  
ATOM    236  CG2 VAL A  14      -0.435 -19.724  -9.130  1.00 92.52           C  
ATOM    237 HG21 VAL A  14      -1.147 -19.036  -9.585  1.00 92.52           H  
ATOM    238 HG22 VAL A  14      -0.465 -19.609  -8.046  1.00 92.52           H  
ATOM    239 HG23 VAL A  14       0.562 -19.480  -9.494  1.00 92.52           H  
ATOM    240  N   ILE A  15      -0.560 -23.226  -6.914  1.00 90.11           N  
ATOM    241  H   ILE A  15      -1.118 -23.816  -7.514  1.00 90.11           H  
ATOM    242  CA  ILE A  15      -0.647 -23.416  -5.453  1.00 90.11           C  
ATOM    243  HA  ILE A  15      -0.743 -22.425  -5.010  1.00 90.11           H  
ATOM    244  C   ILE A  15       0.619 -24.034  -4.837  1.00 90.11           C  
ATOM    245  CB  ILE A  15      -1.909 -24.213  -5.047  1.00 90.11           C  
ATOM    246  HB  ILE A  15      -2.021 -24.097  -3.969  1.00 90.11           H  
ATOM    247  O   ILE A  15       0.847 -23.851  -3.641  1.00 90.11           O  
ATOM    248  CG1 ILE A  15      -1.754 -25.729  -5.317  1.00 90.11           C  
ATOM    249 HG12 ILE A  15      -1.010 -26.133  -4.629  1.00 90.11           H  
ATOM    250 HG13 ILE A  15      -1.376 -25.885  -6.327  1.00 90.11           H  
ATOM    251  CG2 ILE A  15      -3.167 -23.593  -5.685  1.00 90.11           C  
ATOM    252 HG21 ILE A  15      -4.065 -23.995  -5.215  1.00 90.11           H  
ATOM    253 HG22 ILE A  15      -3.160 -22.510  -5.560  1.00 90.11           H  
ATOM    254 HG23 ILE A  15      -3.200 -23.831  -6.749  1.00 90.11           H  
ATOM    255  CD1 ILE A  15      -3.031 -26.559  -5.147  1.00 90.11           C  
ATOM    256 HD11 ILE A  15      -3.460 -26.388  -4.159  1.00 90.11           H  
ATOM    257 HD12 ILE A  15      -3.756 -26.295  -5.917  1.00 90.11           H  
ATOM    258 HD13 ILE A  15      -2.787 -27.616  -5.254  1.00 90.11           H  
ATOM    259  N   GLU A  16       1.440 -24.727  -5.634  1.00 90.37           N  
ATOM    260  H   GLU A  16       1.198 -24.817  -6.610  1.00 90.37           H  
ATOM    261  CA  GLU A  16       2.722 -25.321  -5.215  1.00 90.37           C  
ATOM    262  HA  GLU A  16       2.627 -25.706  -4.200  1.00 90.37           H  
ATOM    263  C   GLU A  16       3.869 -24.299  -5.199  1.00 90.37           C  
ATOM    264  CB  GLU A  16       3.095 -26.489  -6.144  1.00 90.37           C  
ATOM    265  HB2 GLU A  16       3.140 -26.123  -7.169  1.00 90.37           H  
ATOM    266  HB3 GLU A  16       4.087 -26.849  -5.871  1.00 90.37           H  
ATOM    267  O   GLU A  16       4.934 -24.564  -4.639  1.00 90.37           O  
ATOM    268  CG  GLU A  16       2.122 -27.674  -6.055  1.00 90.37           C  
ATOM    269  HG2 GLU A  16       1.116 -27.345  -6.313  1.00 90.37           H  
ATOM    270  HG3 GLU A  16       2.100 -28.018  -5.021  1.00 90.37           H  
ATOM    271  CD  GLU A  16       2.538 -28.834  -6.977  1.00 90.37           C  
ATOM    272  OE1 GLU A  16       2.333 -29.996  -6.553  1.00 90.37           O  
ATOM    273  OE2 GLU A  16       3.074 -28.562  -8.078  1.00 90.37           O  
ATOM    274  N   THR A  17       3.665 -23.118  -5.791  1.00 92.74           N  
ATOM    275  H   THR A  17       2.770 -22.959  -6.231  1.00 92.74           H  
ATOM    276  CA  THR A  17       4.651 -22.032  -5.741  1.00 92.74           C  
ATOM    277  HA  THR A  17       5.619 -22.473  -5.979  1.00 92.74           H  
ATOM    278  C   THR A  17       4.782 -21.445  -4.327  1.00 92.74           C  
ATOM    279  CB  THR A  17       4.398 -20.943  -6.797  1.00 92.74           C  
ATOM    280  HB  THR A  17       5.238 -20.250  -6.772  1.00 92.74           H  
ATOM    281  O   THR A  17       3.898 -21.575  -3.475  1.00 92.74           O  
ATOM    282  CG2 THR A  17       4.285 -21.492  -8.219  1.00 92.74           C  
ATOM    283 HG21 THR A  17       4.122 -20.666  -8.911  1.00 92.74           H  
ATOM    284 HG22 THR A  17       3.450 -22.189  -8.297  1.00 92.74           H  
ATOM    285 HG23 THR A  17       5.205 -22.013  -8.484  1.00 92.74           H  
ATOM    286  OG1 THR A  17       3.233 -20.207  -6.541  1.00 92.74           O  
ATOM    287  HG1 THR A  17       2.478 -20.780  -6.698  1.00 92.74           H  
ATOM    288  N   GLU A  18       5.917 -20.801  -4.058  1.00 94.27           N  
ATOM    289  H   GLU A  18       6.598 -20.698  -4.797  1.00 94.27           H  
ATOM    290  CA  GLU A  18       6.307 -20.311  -2.731  1.00 94.27           C  
ATOM    291  HA  GLU A  18       6.495 -21.179  -2.100  1.00 94.27           H  
ATOM    292  C   GLU A  18       5.231 -19.449  -2.037  1.00 94.27           C  
ATOM    293  CB  GLU A  18       7.629 -19.550  -2.891  1.00 94.27           C  
ATOM    294  HB2 GLU A  18       8.339 -20.215  -3.383  1.00 94.27           H  
ATOM    295  HB3 GLU A  18       7.465 -18.683  -3.531  1.00 94.27           H  
ATOM    296  O   GLU A  18       4.500 -18.685  -2.671  1.00 94.27           O  
ATOM    297  CG  GLU A  18       8.235 -19.088  -1.559  1.00 94.27           C  
ATOM    298  HG2 GLU A  18       7.604 -18.308  -1.133  1.00 94.27           H  
ATOM    299  HG3 GLU A  18       8.242 -19.934  -0.872  1.00 94.27           H  
ATOM    300  CD  GLU A  18       9.663 -18.547  -1.720  1.00 94.27           C  
ATOM    301  OE1 GLU A  18      10.347 -18.459  -0.678  1.00 94.27           O  
ATOM    302  OE2 GLU A  18      10.055 -18.240  -2.869  1.00 94.27           O  
ATOM    303  N   ARG A  19       5.113 -19.562  -0.706  1.00 94.29           N  
ATOM    304  H   ARG A  19       5.777 -20.153  -0.226  1.00 94.29           H  
ATOM    305  CA  ARG A  19       4.314 -18.633   0.109  1.00 94.29           C  
ATOM    306  HA  ARG A  19       3.496 -18.220  -0.480  1.00 94.29           H  
ATOM    307  C   ARG A  19       5.184 -17.460   0.533  1.00 94.29           C  
ATOM    308  CB  ARG A  19       3.698 -19.316   1.332  1.00 94.29           C  
ATOM    309  HB2 ARG A  19       4.475 -19.794   1.930  1.00 94.29           H  
ATOM    310  HB3 ARG A  19       3.231 -18.541   1.940  1.00 94.29           H  
ATOM    311  O   ARG A  19       6.035 -17.591   1.407  1.00 94.29           O  
ATOM    312  CG  ARG A  19       2.638 -20.347   0.940  1.00 94.29           C  
ATOM    313  HG2 ARG A  19       3.122 -21.280   0.650  1.00 94.29           H  
ATOM    314  HG3 ARG A  19       2.050 -19.981   0.099  1.00 94.29           H  
ATOM    315  CD  ARG A  19       1.702 -20.584   2.125  1.00 94.29           C  
ATOM    316  HD2 ARG A  19       2.296 -20.957   2.960  1.00 94.29           H  
ATOM    317  HD3 ARG A  19       1.250 -19.637   2.417  1.00 94.29           H  
ATOM    318  NE  ARG A  19       0.631 -21.526   1.757  1.00 94.29           N  
ATOM    319  HE  ARG A  19       0.138 -21.306   0.903  1.00 94.29           H  
ATOM    320  NH1 ARG A  19       0.655 -22.811   3.656  1.00 94.29           N  
ATOM    321 HH11 ARG A  19       0.338 -23.622   4.168  1.00 94.29           H  
ATOM    322 HH12 ARG A  19       1.307 -22.152   4.058  1.00 94.29           H  
ATOM    323  NH2 ARG A  19      -0.656 -23.381   1.940  1.00 94.29           N  
ATOM    324 HH21 ARG A  19      -0.971 -24.197   2.446  1.00 94.29           H  
ATOM    325 HH22 ARG A  19      -0.984 -23.210   1.000  1.00 94.29           H  
ATOM    326  CZ  ARG A  19       0.217 -22.564   2.453  1.00 94.29           C  
ATOM    327  N   LEU A  20       4.957 -16.319  -0.102  1.00 94.95           N  
ATOM    328  H   LEU A  20       4.238 -16.305  -0.811  1.00 94.95           H  
ATOM    329  CA  LEU A  20       5.756 -15.117   0.086  1.00 94.95           C  
ATOM    330  HA  LEU A  20       6.787 -15.392   0.309  1.00 94.95           H  
ATOM    331  C   LEU A  20       5.209 -14.342   1.286  1.00 94.95           C  
ATOM    332  CB  LEU A  20       5.738 -14.323  -1.232  1.00 94.95           C  
ATOM    333  HB2 LEU A  20       6.302 -13.400  -1.100  1.00 94.95           H  
ATOM    334  HB3 LEU A  20       4.705 -14.062  -1.465  1.00 94.95           H  
ATOM    335  O   LEU A  20       4.247 -13.591   1.157  1.00 94.95           O  
ATOM    336  CG  LEU A  20       6.342 -15.097  -2.420  1.00 94.95           C  
ATOM    337  HG  LEU A  20       5.930 -16.105  -2.463  1.00 94.95           H  
ATOM    338  CD1 LEU A  20       5.975 -14.404  -3.725  1.00 94.95           C  
ATOM    339 HD11 LEU A  20       4.891 -14.367  -3.825  1.00 94.95           H  
ATOM    340 HD12 LEU A  20       6.381 -14.998  -4.545  1.00 94.95           H  
ATOM    341 HD13 LEU A  20       6.389 -13.396  -3.750  1.00 94.95           H  
ATOM    342  CD2 LEU A  20       7.864 -15.193  -2.331  1.00 94.95           C  
ATOM    343 HD21 LEU A  20       8.164 -15.718  -1.424  1.00 94.95           H  
ATOM    344 HD22 LEU A  20       8.314 -14.200  -2.336  1.00 94.95           H  
ATOM    345 HD23 LEU A  20       8.251 -15.764  -3.176  1.00 94.95           H  
ATOM    346  N   MET A  21       5.777 -14.564   2.470  1.00 91.53           N  
ATOM    347  H   MET A  21       6.525 -15.240   2.526  1.00 91.53           H  
ATOM    348  CA  MET A  21       5.338 -13.893   3.699  1.00 91.53           C  
ATOM    349  HA  MET A  21       4.249 -13.850   3.706  1.00 91.53           H  
ATOM    350  C   MET A  21       5.858 -12.454   3.727  1.00 91.53           C  
ATOM    351  CB  MET A  21       5.773 -14.679   4.945  1.00 91.53           C  
ATOM    352  HB2 MET A  21       6.854 -14.601   5.064  1.00 91.53           H  
ATOM    353  HB3 MET A  21       5.306 -14.228   5.821  1.00 91.53           H  
ATOM    354  O   MET A  21       7.043 -12.223   3.484  1.00 91.53           O  
ATOM    355  CG  MET A  21       5.401 -16.170   4.889  1.00 91.53           C  
ATOM    356  HG2 MET A  21       6.065 -16.657   4.175  1.00 91.53           H  
ATOM    357  HG3 MET A  21       5.603 -16.608   5.866  1.00 91.53           H  
ATOM    358  SD  MET A  21       3.694 -16.588   4.413  1.00 91.53           S  
ATOM    359  CE  MET A  21       2.774 -15.825   5.771  1.00 91.53           C  
ATOM    360  HE1 MET A  21       1.706 -15.997   5.636  1.00 91.53           H  
ATOM    361  HE2 MET A  21       3.093 -16.267   6.715  1.00 91.53           H  
ATOM    362  HE3 MET A  21       2.960 -14.752   5.789  1.00 91.53           H  
ATOM    363  N   TYR A  22       4.994 -11.484   4.032  1.00 89.56           N  
ATOM    364  H   TYR A  22       4.042 -11.734   4.261  1.00 89.56           H  
ATOM    365  CA  TYR A  22       5.325 -10.059   3.921  1.00 89.56           C  
ATOM    366  HA  TYR A  22       5.477  -9.809   2.871  1.00 89.56           H  
ATOM    367  C   TYR A  22       6.617  -9.690   4.654  1.00 89.56           C  
ATOM    368  CB  TYR A  22       4.143  -9.240   4.441  1.00 89.56           C  
ATOM    369  HB2 TYR A  22       3.319  -9.386   3.743  1.00 89.56           H  
ATOM    370  HB3 TYR A  22       3.830  -9.634   5.408  1.00 89.56           H  
ATOM    371  O   TYR A  22       7.499  -9.087   4.052  1.00 89.56           O  
ATOM    372  CG  TYR A  22       4.415  -7.756   4.604  1.00 89.56           C  
ATOM    373  CD1 TYR A  22       5.158  -7.301   5.714  1.00 89.56           C  
ATOM    374  HD1 TYR A  22       5.564  -7.993   6.436  1.00 89.56           H  
ATOM    375  CD2 TYR A  22       3.851  -6.820   3.711  1.00 89.56           C  
ATOM    376  HD2 TYR A  22       3.254  -7.153   2.875  1.00 89.56           H  
ATOM    377  CE1 TYR A  22       5.384  -5.934   5.906  1.00 89.56           C  
ATOM    378  HE1 TYR A  22       6.011  -5.599   6.719  1.00 89.56           H  
ATOM    379  CE2 TYR A  22       4.002  -5.441   3.954  1.00 89.56           C  
ATOM    380  HE2 TYR A  22       3.538  -4.707   3.313  1.00 89.56           H  
ATOM    381  OH  TYR A  22       4.844  -3.687   5.347  1.00 89.56           O  
ATOM    382  HH  TYR A  22       5.301  -3.545   6.179  1.00 89.56           H  
ATOM    383  CZ  TYR A  22       4.762  -5.003   5.056  1.00 89.56           C  
ATOM    384  N   GLY A  23       6.757 -10.115   5.918  1.00 84.51           N  
ATOM    385  H   GLY A  23       6.003 -10.652   6.321  1.00 84.51           H  
ATOM    386  CA  GLY A  23       7.871  -9.724   6.795  1.00 84.51           C  
ATOM    387  HA2 GLY A  23       7.670 -10.080   7.805  1.00 84.51           H  
ATOM    388  HA3 GLY A  23       7.934  -8.636   6.821  1.00 84.51           H  
ATOM    389  C   GLY A  23       9.246 -10.253   6.373  1.00 84.51           C  
ATOM    390  O   GLY A  23      10.228 -10.008   7.066  1.00 84.51           O  
ATOM    391  N   THR A  24       9.314 -11.001   5.269  1.00 88.91           N  
ATOM    392  H   THR A  24       8.446 -11.202   4.794  1.00 88.91           H  
ATOM    393  CA  THR A  24      10.545 -11.565   4.698  1.00 88.91           C  
ATOM    394  HA  THR A  24      11.407 -11.047   5.117  1.00 88.91           H  
ATOM    395  C   THR A  24      10.653 -11.420   3.177  1.00 88.91           C  
ATOM    396  CB  THR A  24      10.659 -13.059   5.051  1.00 88.91           C  
ATOM    397  HB  THR A  24      11.537 -13.472   4.555  1.00 88.91           H  
ATOM    398  O   THR A  24      11.741 -11.609   2.645  1.00 88.91           O  
ATOM    399  CG2 THR A  24      10.798 -13.303   6.553  1.00 88.91           C  
ATOM    400 HG21 THR A  24      11.603 -12.689   6.955  1.00 88.91           H  
ATOM    401 HG22 THR A  24       9.867 -13.053   7.062  1.00 88.91           H  
ATOM    402 HG23 THR A  24      11.026 -14.355   6.725  1.00 88.91           H  
ATOM    403  OG1 THR A  24       9.510 -13.774   4.640  1.00 88.91           O  
ATOM    404  HG1 THR A  24       9.389 -13.633   3.698  1.00 88.91           H  
ATOM    405  N   ALA A  25       9.553 -11.141   2.465  1.00 90.81           N  
ATOM    406  H   ALA A  25       8.686 -11.000   2.962  1.00 90.81           H  
ATOM    407  CA  ALA A  25       9.483 -11.188   0.998  1.00 90.81           C  
ATOM    408  HA  ALA A  25      10.473 -11.416   0.603  1.00 90.81           H  
ATOM    409  C   ALA A  25       9.071  -9.861   0.332  1.00 90.81           C  
ATOM    410  CB  ALA A  25       8.555 -12.343   0.591  1.00 90.81           C  
ATOM    411  HB1 ALA A  25       8.574 -12.457  -0.492  1.00 90.81           H  
ATOM    412  HB2 ALA A  25       8.894 -13.272   1.048  1.00 90.81           H  
ATOM    413  HB3 ALA A  25       7.534 -12.130   0.908  1.00 90.81           H  
ATOM    414  O   ALA A  25       8.977  -9.809  -0.896  1.00 90.81           O  
ATOM    415  N   LEU A  26       8.819  -8.802   1.109  1.00 90.28           N  
ATOM    416  H   LEU A  26       8.890  -8.895   2.112  1.00 90.28           H  
ATOM    417  CA  LEU A  26       8.532  -7.464   0.595  1.00 90.28           C  
ATOM    418  HA  LEU A  26       8.845  -7.415  -0.448  1.00 90.28           H  
ATOM    419  C   LEU A  26       9.315  -6.402   1.371  1.00 90.28           C  
ATOM    420  CB  LEU A  26       7.018  -7.217   0.664  1.00 90.28           C  
ATOM    421  HB2 LEU A  26       6.514  -8.011   0.112  1.00 90.28           H  
ATOM    422  HB3 LEU A  26       6.709  -7.272   1.708  1.00 90.28           H  
ATOM    423  O   LEU A  26       9.184  -6.289   2.586  1.00 90.28           O  
ATOM    424  CG  LEU A  26       6.567  -5.869   0.078  1.00 90.28           C  
ATOM    425  HG  LEU A  26       7.068  -5.049   0.593  1.00 90.28           H  
ATOM    426  CD1 LEU A  26       6.831  -5.777  -1.430  1.00 90.28           C  
ATOM    427 HD11 LEU A  26       6.401  -6.637  -1.943  1.00 90.28           H  
ATOM    428 HD12 LEU A  26       6.399  -4.859  -1.828  1.00 90.28           H  
ATOM    429 HD13 LEU A  26       7.904  -5.743  -1.615  1.00 90.28           H  
ATOM    430  CD2 LEU A  26       5.066  -5.732   0.307  1.00 90.28           C  
ATOM    431 HD21 LEU A  26       4.744  -4.731   0.020  1.00 90.28           H  
ATOM    432 HD22 LEU A  26       4.524  -6.481  -0.270  1.00 90.28           H  
ATOM    433 HD23 LEU A  26       4.856  -5.855   1.370  1.00 90.28           H  
ATOM    434  N   ASP A  27      10.090  -5.608   0.639  1.00 92.03           N  
ATOM    435  H   ASP A  27      10.134  -5.768  -0.357  1.00 92.03           H  
ATOM    436  CA  ASP A  27      10.748  -4.398   1.139  1.00 92.03           C  
ATOM    437  HA  ASP A  27      10.802  -4.445   2.227  1.00 92.03           H  
ATOM    438  C   ASP A  27       9.927  -3.148   0.759  1.00 92.03           C  
ATOM    439  CB  ASP A  27      12.188  -4.365   0.592  1.00 92.03           C  
ATOM    440  HB2 ASP A  27      12.569  -5.385   0.552  1.00 92.03           H  
ATOM    441  HB3 ASP A  27      12.178  -3.975  -0.426  1.00 92.03           H  
ATOM    442  O   ASP A  27       8.964  -3.243  -0.007  1.00 92.03           O  
ATOM    443  CG  ASP A  27      13.163  -3.546   1.448  1.00 92.03           C  
ATOM    444  OD1 ASP A  27      12.694  -2.816   2.352  1.00 92.03           O  
ATOM    445  OD2 ASP A  27      14.378  -3.678   1.193  1.00 92.03           O  
ATOM    446  N   TYR A  28      10.299  -1.972   1.256  1.00 93.86           N  
ATOM    447  H   TYR A  28      11.152  -1.961   1.797  1.00 93.86           H  
ATOM    448  CA  TYR A  28       9.665  -0.683   0.953  1.00 93.86           C  
ATOM    449  HA  TYR A  28       8.885  -0.831   0.206  1.00 93.86           H  
ATOM    450  C   TYR A  28      10.657   0.307   0.344  1.00 93.86           C  
ATOM    451  CB  TYR A  28       8.991  -0.115   2.210  1.00 93.86           C  
ATOM    452  HB2 TYR A  28       8.968   0.972   2.143  1.00 93.86           H  
ATOM    453  HB3 TYR A  28       9.578  -0.371   3.092  1.00 93.86           H  
ATOM    454  O   TYR A  28      11.867   0.182   0.508  1.00 93.86           O  
ATOM    455  CG  TYR A  28       7.571  -0.612   2.379  1.00 93.86           C  
ATOM    456  CD1 TYR A  28       6.487   0.223   2.042  1.00 93.86           C  
ATOM    457  HD1 TYR A  28       6.667   1.229   1.691  1.00 93.86           H  
ATOM    458  CD2 TYR A  28       7.334  -1.939   2.779  1.00 93.86           C  
ATOM    459  HD2 TYR A  28       8.162  -2.596   3.004  1.00 93.86           H  
ATOM    460  CE1 TYR A  28       5.170  -0.262   2.126  1.00 93.86           C  
ATOM    461  HE1 TYR A  28       4.339   0.369   1.846  1.00 93.86           H  
ATOM    462  CE2 TYR A  28       6.019  -2.434   2.828  1.00 93.86           C  
ATOM    463  HE2 TYR A  28       5.846  -3.472   3.073  1.00 93.86           H  
ATOM    464  OH  TYR A  28       3.650  -2.046   2.568  1.00 93.86           O  
ATOM    465  HH  TYR A  28       3.055  -1.347   2.287  1.00 93.86           H  
ATOM    466  CZ  TYR A  28       4.930  -1.591   2.527  1.00 93.86           C  
ATOM    467  N   ILE A  29      10.156   1.307  -0.384  1.00 95.66           N  
ATOM    468  H   ILE A  29       9.157   1.360  -0.522  1.00 95.66           H  
ATOM    469  CA  ILE A  29      11.028   2.341  -0.950  1.00 95.66           C  
ATOM    470  HA  ILE A  29      11.843   1.823  -1.457  1.00 95.66           H  
ATOM    471  C   ILE A  29      11.682   3.187   0.150  1.00 95.66           C  
ATOM    472  CB  ILE A  29      10.323   3.213  -2.012  1.00 95.66           C  
ATOM    473  HB  ILE A  29      11.045   3.960  -2.344  1.00 95.66           H  
ATOM    474  O   ILE A  29      11.054   3.571   1.143  1.00 95.66           O  
ATOM    475  CG1 ILE A  29       9.097   3.970  -1.457  1.00 95.66           C  
ATOM    476 HG12 ILE A  29       9.417   4.587  -0.618  1.00 95.66           H  
ATOM    477 HG13 ILE A  29       8.357   3.258  -1.091  1.00 95.66           H  
ATOM    478  CG2 ILE A  29       9.973   2.351  -3.237  1.00 95.66           C  
ATOM    479 HG21 ILE A  29       9.641   2.986  -4.058  1.00 95.66           H  
ATOM    480 HG22 ILE A  29      10.859   1.806  -3.566  1.00 95.66           H  
ATOM    481 HG23 ILE A  29       9.189   1.637  -2.985  1.00 95.66           H  
ATOM    482  CD1 ILE A  29       8.423   4.905  -2.467  1.00 95.66           C  
ATOM    483 HD11 ILE A  29       7.975   4.337  -3.282  1.00 95.66           H  
ATOM    484 HD12 ILE A  29       9.160   5.601  -2.869  1.00 95.66           H  
ATOM    485 HD13 ILE A  29       7.633   5.461  -1.962  1.00 95.66           H  
ATOM    486  N   GLU A  30      12.945   3.547  -0.064  1.00 95.93           N  
ATOM    487  H   GLU A  30      13.450   3.156  -0.846  1.00 95.93           H  
ATOM    488  CA  GLU A  30      13.574   4.617   0.704  1.00 95.93           C  
ATOM    489  HA  GLU A  30      13.392   4.444   1.765  1.00 95.93           H  
ATOM    490  C   GLU A  30      12.932   5.957   0.318  1.00 95.93           C  
ATOM    491  CB  GLU A  30      15.097   4.640   0.513  1.00 95.93           C  
ATOM    492  HB2 GLU A  30      15.318   4.807  -0.541  1.00 95.93           H  
ATOM    493  HB3 GLU A  30      15.510   5.478   1.075  1.00 95.93           H  
ATOM    494  O   GLU A  30      12.872   6.310  -0.866  1.00 95.93           O  
ATOM    495  CG  GLU A  30      15.809   3.349   0.957  1.00 95.93           C  
ATOM    496  HG2 GLU A  30      15.454   2.524   0.339  1.00 95.93           H  
ATOM    497  HG3 GLU A  30      16.873   3.468   0.753  1.00 95.93           H  
ATOM    498  CD  GLU A  30      15.636   2.985   2.442  1.00 95.93           C  
ATOM    499  OE1 GLU A  30      15.920   1.831   2.820  1.00 95.93           O  
ATOM    500  OE2 GLU A  30      15.233   3.826   3.277  1.00 95.93           O  
ATOM    501  N   LEU A  31      12.445   6.713   1.306  1.00 96.26           N  
ATOM    502  H   LEU A  31      12.540   6.382   2.255  1.00 96.26           H  
ATOM    503  CA  LEU A  31      12.079   8.111   1.079  1.00 96.26           C  
ATOM    504  HA  LEU A  31      11.551   8.168   0.128  1.00 96.26           H  
ATOM    505  C   LEU A  31      13.363   8.953   0.957  1.00 96.26           C  
ATOM    506  CB  LEU A  31      11.143   8.642   2.181  1.00 96.26           C  
ATOM    507  HB2 LEU A  31      11.661   8.577   3.138  1.00 96.26           H  
ATOM    508  HB3 LEU A  31      10.951   9.697   1.985  1.00 96.26           H  
ATOM    509  O   LEU A  31      14.343   8.680   1.655  1.00 96.26           O  
ATOM    510  CG  LEU A  31       9.790   7.914   2.300  1.00 96.26           C  
ATOM    511  HG  LEU A  31       9.964   6.888   2.624  1.00 96.26           H  
ATOM    512  CD1 LEU A  31       8.920   8.619   3.337  1.00 96.26           C  
ATOM    513 HD11 LEU A  31       9.493   8.784   4.250  1.00 96.26           H  
ATOM    514 HD12 LEU A  31       8.066   7.985   3.575  1.00 96.26           H  
ATOM    515 HD13 LEU A  31       8.574   9.581   2.961  1.00 96.26           H  
ATOM    516  CD2 LEU A  31       8.991   7.876   0.995  1.00 96.26           C  
ATOM    517 HD21 LEU A  31       8.015   7.429   1.178  1.00 96.26           H  
ATOM    518 HD22 LEU A  31       8.858   8.889   0.615  1.00 96.26           H  
ATOM    519 HD23 LEU A  31       9.516   7.261   0.265  1.00 96.26           H  
ATOM    520  N   PRO A  32      13.397   9.970   0.078  1.00 96.67           N  
ATOM    521  CA  PRO A  32      14.564  10.830  -0.055  1.00 96.67           C  
ATOM    522  HA  PRO A  32      15.455  10.220  -0.199  1.00 96.67           H  
ATOM    523  C   PRO A  32      14.759  11.695   1.198  1.00 96.67           C  
ATOM    524  CB  PRO A  32      14.311  11.662  -1.316  1.00 96.67           C  
ATOM    525  HB2 PRO A  32      14.776  12.647  -1.265  1.00 96.67           H  
ATOM    526  HB3 PRO A  32      14.667  11.116  -2.189  1.00 96.67           H  
ATOM    527  O   PRO A  32      13.826  11.954   1.957  1.00 96.67           O  
ATOM    528  CG  PRO A  32      12.788  11.759  -1.364  1.00 96.67           C  
ATOM    529  HG2 PRO A  32      12.419  11.921  -2.377  1.00 96.67           H  
ATOM    530  HG3 PRO A  32      12.466  12.564  -0.703  1.00 96.67           H  
ATOM    531  CD  PRO A  32      12.325  10.421  -0.794  1.00 96.67           C  
ATOM    532  HD2 PRO A  32      11.395  10.555  -0.242  1.00 96.67           H  
ATOM    533  HD3 PRO A  32      12.196   9.701  -1.602  1.00 96.67           H  
ATOM    534  N   ALA A  33      15.981  12.193   1.393  1.00 96.09           N  
ATOM    535  H   ALA A  33      16.715  11.967   0.738  1.00 96.09           H  
ATOM    536  CA  ALA A  33      16.240  13.203   2.413  1.00 96.09           C  
ATOM    537  HA  ALA A  33      15.942  12.796   3.379  1.00 96.09           H  
ATOM    538  C   ALA A  33      15.406  14.471   2.147  1.00 96.09           C  
ATOM    539  CB  ALA A  33      17.743  13.503   2.455  1.00 96.09           C  
ATOM    540  HB1 ALA A  33      17.946  14.236   3.236  1.00 96.09           H  
ATOM    541  HB2 ALA A  33      18.297  12.590   2.672  1.00 96.09           H  
ATOM    542  HB3 ALA A  33      18.067  13.909   1.497  1.00 96.09           H  
ATOM    543  O   ALA A  33      15.220  14.875   0.998  1.00 96.09           O  
ATOM    544  N   ALA A  34      14.916  15.105   3.212  1.00 96.89           N  
ATOM    545  H   ALA A  34      15.111  14.736   4.132  1.00 96.89           H  
ATOM    546  CA  ALA A  34      14.155  16.345   3.110  1.00 96.89           C  
ATOM    547  HA  ALA A  34      13.361  16.184   2.379  1.00 96.89           H  
ATOM    548  C   ALA A  34      15.031  17.525   2.616  1.00 96.89           C  
ATOM    549  CB  ALA A  34      13.498  16.617   4.468  1.00 96.89           C  
ATOM    550  HB1 ALA A  34      12.866  17.503   4.400  1.00 96.89           H  
ATOM    551  HB2 ALA A  34      12.880  15.767   4.757  1.00 96.89           H  
ATOM    552  HB3 ALA A  34      14.265  16.787   5.223  1.00 96.89           H  
ATOM    553  O   ALA A  34      16.220  17.575   2.946  1.00 96.89           O  
ATOM    554  N   PRO A  35      14.463  18.504   1.880  1.00 97.97           N  
ATOM    555  CA  PRO A  35      13.044  18.643   1.547  1.00 97.97           C  
ATOM    556  HA  PRO A  35      12.437  18.277   2.375  1.00 97.97           H  
ATOM    557  C   PRO A  35      12.614  17.905   0.267  1.00 97.97           C  
ATOM    558  CB  PRO A  35      12.830  20.152   1.415  1.00 97.97           C  
ATOM    559  HB2 PRO A  35      12.693  20.588   2.404  1.00 97.97           H  
ATOM    560  HB3 PRO A  35      11.987  20.396   0.769  1.00 97.97           H  
ATOM    561  O   PRO A  35      13.353  17.858  -0.714  1.00 97.97           O  
ATOM    562  CG  PRO A  35      14.159  20.627   0.824  1.00 97.97           C  
ATOM    563  HG2 PRO A  35      14.159  20.474  -0.255  1.00 97.97           H  
ATOM    564  HG3 PRO A  35      14.354  21.673   1.060  1.00 97.97           H  
ATOM    565  CD  PRO A  35      15.187  19.700   1.475  1.00 97.97           C  
ATOM    566  HD2 PRO A  35      15.980  19.453   0.769  1.00 97.97           H  
ATOM    567  HD3 PRO A  35      15.609  20.182   2.358  1.00 97.97           H  
ATOM    568  N   PHE A  36      11.377  17.400   0.251  1.00 97.80           N  
ATOM    569  H   PHE A  36      10.796  17.511   1.070  1.00 97.80           H  
ATOM    570  CA  PHE A  36      10.730  16.813  -0.932  1.00 97.80           C  
ATOM    571  HA  PHE A  36      11.057  17.362  -1.816  1.00 97.80           H  
ATOM    572  C   PHE A  36       9.201  16.927  -0.846  1.00 97.80           C  
ATOM    573  CB  PHE A  36      11.146  15.340  -1.095  1.00 97.80           C  
ATOM    574  HB2 PHE A  36      12.234  15.284  -1.137  1.00 97.80           H  
ATOM    575  HB3 PHE A  36      10.779  14.985  -2.058  1.00 97.80           H  
ATOM    576  O   PHE A  36       8.654  17.032   0.247  1.00 97.80           O  
ATOM    577  CG  PHE A  36      10.648  14.392  -0.015  1.00 97.80           C  
ATOM    578  CD1 PHE A  36      11.425  14.164   1.135  1.00 97.80           C  
ATOM    579  HD1 PHE A  36      12.382  14.652   1.243  1.00 97.80           H  
ATOM    580  CD2 PHE A  36       9.443  13.683  -0.186  1.00 97.80           C  
ATOM    581  HD2 PHE A  36       8.847  13.835  -1.074  1.00 97.80           H  
ATOM    582  CE1 PHE A  36      10.994  13.252   2.113  1.00 97.80           C  
ATOM    583  HE1 PHE A  36      11.614  13.055   2.975  1.00 97.80           H  
ATOM    584  CE2 PHE A  36       9.013  12.769   0.793  1.00 97.80           C  
ATOM    585  HE2 PHE A  36       8.089  12.225   0.656  1.00 97.80           H  
ATOM    586  CZ  PHE A  36       9.785  12.558   1.948  1.00 97.80           C  
ATOM    587  HZ  PHE A  36       9.464  11.854   2.702  1.00 97.80           H  
ATOM    588  N   ASP A  37       8.497  16.849  -1.976  1.00 97.39           N  
ATOM    589  H   ASP A  37       8.976  16.784  -2.862  1.00 97.39           H  
ATOM    590  CA  ASP A  37       7.032  16.749  -1.972  1.00 97.39           C  
ATOM    591  HA  ASP A  37       6.637  17.254  -1.091  1.00 97.39           H  
ATOM    592  C   ASP A  37       6.609  15.270  -1.897  1.00 97.39           C  
ATOM    593  CB  ASP A  37       6.427  17.459  -3.195  1.00 97.39           C  
ATOM    594  HB2 ASP A  37       6.886  17.057  -4.098  1.00 97.39           H  
ATOM    595  HB3 ASP A  37       5.361  17.235  -3.228  1.00 97.39           H  
ATOM    596  O   ASP A  37       6.923  14.471  -2.791  1.00 97.39           O  
ATOM    597  CG  ASP A  37       6.587  18.986  -3.204  1.00 97.39           C  
ATOM    598  OD1 ASP A  37       6.744  19.591  -2.118  1.00 97.39           O  
ATOM    599  OD2 ASP A  37       6.523  19.548  -4.322  1.00 97.39           O  
ATOM    600  N   LEU A  38       5.895  14.903  -0.832  1.00 97.85           N  
ATOM    601  H   LEU A  38       5.674  15.621  -0.157  1.00 97.85           H  
ATOM    602  CA  LEU A  38       5.259  13.598  -0.637  1.00 97.85           C  
ATOM    603  HA  LEU A  38       5.869  12.818  -1.093  1.00 97.85           H  
ATOM    604  C   LEU A  38       3.873  13.607  -1.292  1.00 97.85           C  
ATOM    605  CB  LEU A  38       5.145  13.335   0.878  1.00 97.85           C  
ATOM    606  HB2 LEU A  38       4.529  14.127   1.302  1.00 97.85           H  
ATOM    607  HB3 LEU A  38       6.133  13.415   1.333  1.00 97.85           H  
ATOM    608  O   LEU A  38       3.085  14.517  -1.046  1.00 97.85           O  
ATOM    609  CG  LEU A  38       4.535  11.970   1.257  1.00 97.85           C  
ATOM    610  HG  LEU A  38       3.762  11.693   0.539  1.00 97.85           H  
ATOM    611  CD1 LEU A  38       5.599  10.870   1.288  1.00 97.85           C  
ATOM    612 HD11 LEU A  38       6.081  10.792   0.314  1.00 97.85           H  
ATOM    613 HD12 LEU A  38       6.348  11.095   2.047  1.00 97.85           H  
ATOM    614 HD13 LEU A  38       5.133   9.916   1.533  1.00 97.85           H  
ATOM    615  CD2 LEU A  38       3.877  12.040   2.631  1.00 97.85           C  
ATOM    616 HD21 LEU A  38       3.139  12.843   2.647  1.00 97.85           H  
ATOM    617 HD22 LEU A  38       4.625  12.218   3.403  1.00 97.85           H  
ATOM    618 HD23 LEU A  38       3.355  11.104   2.827  1.00 97.85           H  
ATOM    619  N   GLN A  39       3.544  12.580  -2.071  1.00 97.42           N  
ATOM    620  H   GLN A  39       4.219  11.837  -2.180  1.00 97.42           H  
ATOM    621  CA  GLN A  39       2.175  12.279  -2.480  1.00 97.42           C  
ATOM    622  HA  GLN A  39       1.601  13.202  -2.552  1.00 97.42           H  
ATOM    623  C   GLN A  39       1.518  11.401  -1.415  1.00 97.42           C  
ATOM    624  CB  GLN A  39       2.178  11.611  -3.863  1.00 97.42           C  
ATOM    625  HB2 GLN A  39       2.818  10.729  -3.841  1.00 97.42           H  
ATOM    626  HB3 GLN A  39       2.585  12.316  -4.589  1.00 97.42           H  
ATOM    627  O   GLN A  39       2.033  10.332  -1.090  1.00 97.42           O  
ATOM    628  CG  GLN A  39       0.766  11.195  -4.304  1.00 97.42           C  
ATOM    629  HG2 GLN A  39       0.394  10.429  -3.623  1.00 97.42           H  
ATOM    630  HG3 GLN A  39       0.097  12.053  -4.248  1.00 97.42           H  
ATOM    631  CD  GLN A  39       0.711  10.633  -5.721  1.00 97.42           C  
ATOM    632  NE2 GLN A  39      -0.250   9.783  -6.007  1.00 97.42           N  
ATOM    633 HE21 GLN A  39      -0.879   9.478  -5.278  1.00 97.42           H  
ATOM    634 HE22 GLN A  39      -0.254   9.386  -6.936  1.00 97.42           H  
ATOM    635  OE1 GLN A  39       1.493  10.961  -6.602  1.00 97.42           O  
ATOM    636  N   VAL A  40       0.369  11.839  -0.911  1.00 96.50           N  
ATOM    637  H   VAL A  40      -0.021  12.691  -1.287  1.00 96.50           H  
ATOM    638  CA  VAL A  40      -0.502  11.057  -0.033  1.00 96.50           C  
ATOM    639  HA  VAL A  40       0.120  10.506   0.673  1.00 96.50           H  
ATOM    640  C   VAL A  40      -1.279  10.054  -0.887  1.00 96.50           C  
ATOM    641  CB  VAL A  40      -1.441  11.973   0.777  1.00 96.50           C  
ATOM    642  HB  VAL A  40      -2.165  12.430   0.103  1.00 96.50           H  
ATOM    643  O   VAL A  40      -1.791  10.395  -1.956  1.00 96.50           O  
ATOM    644  CG1 VAL A  40      -2.208  11.179   1.840  1.00 96.50           C  
ATOM    645 HG11 VAL A  40      -2.848  11.853   2.410  1.00 96.50           H  
ATOM    646 HG12 VAL A  40      -2.843  10.427   1.371  1.00 96.50           H  
ATOM    647 HG13 VAL A  40      -1.515  10.681   2.519  1.00 96.50           H  
ATOM    648  CG2 VAL A  40      -0.659  13.100   1.472  1.00 96.50           C  
ATOM    649 HG21 VAL A  40       0.228  12.698   1.960  1.00 96.50           H  
ATOM    650 HG22 VAL A  40      -0.358  13.851   0.742  1.00 96.50           H  
ATOM    651 HG23 VAL A  40      -1.288  13.585   2.218  1.00 96.50           H  
ATOM    652  N   LEU A  41      -1.324   8.806  -0.428  1.00 92.51           N  
ATOM    653  H   LEU A  41      -0.876   8.625   0.459  1.00 92.51           H  
ATOM    654  CA  LEU A  41      -1.985   7.682  -1.097  1.00 92.51           C  
ATOM    655  HA  LEU A  41      -2.362   7.995  -2.071  1.00 92.51           H  
ATOM    656  C   LEU A  41      -3.208   7.199  -0.307  1.00 92.51           C  
ATOM    657  CB  LEU A  41      -0.961   6.551  -1.301  1.00 92.51           C  
ATOM    658  HB2 LEU A  41      -1.480   5.713  -1.766  1.00 92.51           H  
ATOM    659  HB3 LEU A  41      -0.604   6.226  -0.324  1.00 92.51           H  
ATOM    660  O   LEU A  41      -4.246   6.921  -0.900  1.00 92.51           O  
ATOM    661  CG  LEU A  41       0.248   6.906  -2.184  1.00 92.51           C  
ATOM    662  HG  LEU A  41       0.773   7.770  -1.776  1.00 92.51           H  
ATOM    663  CD1 LEU A  41       1.215   5.724  -2.198  1.00 92.51           C  
ATOM    664 HD11 LEU A  41       1.579   5.549  -1.186  1.00 92.51           H  
ATOM    665 HD12 LEU A  41       0.705   4.831  -2.558  1.00 92.51           H  
ATOM    666 HD13 LEU A  41       2.063   5.939  -2.849  1.00 92.51           H  
ATOM    667  CD2 LEU A  41      -0.165   7.225  -3.620  1.00 92.51           C  
ATOM    668 HD21 LEU A  41      -0.773   8.129  -3.625  1.00 92.51           H  
ATOM    669 HD22 LEU A  41       0.724   7.391  -4.229  1.00 92.51           H  
ATOM    670 HD23 LEU A  41      -0.747   6.397  -4.027  1.00 92.51           H  
ATOM    671  N   ASP A  42      -3.108   7.202   1.023  1.00 90.75           N  
ATOM    672  H   ASP A  42      -2.234   7.491   1.439  1.00 90.75           H  
ATOM    673  CA  ASP A  42      -4.219   6.977   1.945  1.00 90.75           C  
ATOM    674  HA  ASP A  42      -5.155   7.207   1.437  1.00 90.75           H  
ATOM    675  C   ASP A  42      -4.088   7.918   3.153  1.00 90.75           C  
ATOM    676  CB  ASP A  42      -4.272   5.501   2.367  1.00 90.75           C  
ATOM    677  HB2 ASP A  42      -4.387   4.880   1.479  1.00 90.75           H  
ATOM    678  HB3 ASP A  42      -3.341   5.225   2.862  1.00 90.75           H  
ATOM    679  O   ASP A  42      -2.987   8.147   3.659  1.00 90.75           O  
ATOM    680  CG  ASP A  42      -5.441   5.251   3.318  1.00 90.75           C  
ATOM    681  OD1 ASP A  42      -6.522   4.844   2.841  1.00 90.75           O  
ATOM    682  OD2 ASP A  42      -5.265   5.532   4.523  1.00 90.75           O  
ATOM    683  N   GLU A  43      -5.215   8.473   3.600  1.00 90.01           N  
ATOM    684  H   GLU A  43      -6.079   8.185   3.162  1.00 90.01           H  
ATOM    685  CA  GLU A  43      -5.313   9.412   4.724  1.00 90.01           C  
ATOM    686  HA  GLU A  43      -4.347   9.442   5.229  1.00 90.01           H  
ATOM    687  C   GLU A  43      -6.317   8.955   5.802  1.00 90.01           C  
ATOM    688  CB  GLU A  43      -5.592  10.839   4.205  1.00 90.01           C  
ATOM    689  HB2 GLU A  43      -4.758  11.162   3.583  1.00 90.01           H  
ATOM    690  HB3 GLU A  43      -5.634  11.519   5.057  1.00 90.01           H  
ATOM    691  O   GLU A  43      -6.859   9.782   6.541  1.00 90.01           O  
ATOM    692  CG  GLU A  43      -6.890  10.964   3.390  1.00 90.01           C  
ATOM    693  HG2 GLU A  43      -7.596  10.197   3.709  1.00 90.01           H  
ATOM    694  HG3 GLU A  43      -6.672  10.789   2.337  1.00 90.01           H  
ATOM    695  CD  GLU A  43      -7.543  12.340   3.570  1.00 90.01           C  
ATOM    696  OE1 GLU A  43      -8.674  12.374   4.115  1.00 90.01           O  
ATOM    697  OE2 GLU A  43      -6.934  13.369   3.201  1.00 90.01           O  
ATOM    698  N   VAL A  44      -6.601   7.648   5.908  1.00 85.91           N  
ATOM    699  H   VAL A  44      -6.114   6.987   5.321  1.00 85.91           H  
ATOM    700  CA  VAL A  44      -7.646   7.131   6.812  1.00 85.91           C  
ATOM    701  HA  VAL A  44      -8.560   7.677   6.579  1.00 85.91           H  
ATOM    702  C   VAL A  44      -7.339   7.413   8.287  1.00 85.91           C  
ATOM    703  CB  VAL A  44      -7.922   5.634   6.540  1.00 85.91           C  
ATOM    704  HB  VAL A  44      -7.915   5.480   5.461  1.00 85.91           H  
ATOM    705  O   VAL A  44      -8.253   7.715   9.048  1.00 85.91           O  
ATOM    706  CG1 VAL A  44      -6.905   4.672   7.171  1.00 85.91           C  
ATOM    707 HG11 VAL A  44      -6.998   4.664   8.257  1.00 85.91           H  
ATOM    708 HG12 VAL A  44      -5.893   4.974   6.899  1.00 85.91           H  
ATOM    709 HG13 VAL A  44      -7.073   3.666   6.787  1.00 85.91           H  
ATOM    710  CG2 VAL A  44      -9.320   5.240   7.034  1.00 85.91           C  
ATOM    711 HG21 VAL A  44     -10.068   5.870   6.553  1.00 85.91           H  
ATOM    712 HG22 VAL A  44      -9.387   5.364   8.115  1.00 85.91           H  
ATOM    713 HG23 VAL A  44      -9.518   4.200   6.776  1.00 85.91           H  
ATOM    714  N   GLY A  45      -6.056   7.394   8.668  1.00 85.14           N  
ATOM    715  H   GLY A  45      -5.370   7.161   7.964  1.00 85.14           H  
ATOM    716  CA  GLY A  45      -5.555   7.736  10.006  1.00 85.14           C  
ATOM    717  HA2 GLY A  45      -6.327   7.525  10.746  1.00 85.14           H  
ATOM    718  HA3 GLY A  45      -4.689   7.114  10.229  1.00 85.14           H  
ATOM    719  C   GLY A  45      -5.141   9.205  10.177  1.00 85.14           C  
ATOM    720  O   GLY A  45      -4.433   9.538  11.128  1.00 85.14           O  
ATOM    721  N   LEU A  46      -5.533  10.110   9.269  1.00 90.19           N  
ATOM    722  H   LEU A  46      -6.077   9.799   8.477  1.00 90.19           H  
ATOM    723  CA  LEU A  46      -5.191  11.537   9.381  1.00 90.19           C  
ATOM    724  HA  LEU A  46      -4.105  11.625   9.392  1.00 90.19           H  
ATOM    725  C   LEU A  46      -5.717  12.157  10.687  1.00 90.19           C  
ATOM    726  CB  LEU A  46      -5.742  12.284   8.154  1.00 90.19           C  
ATOM    727  HB2 LEU A  46      -6.823  12.146   8.130  1.00 90.19           H  
ATOM    728  HB3 LEU A  46      -5.324  11.822   7.260  1.00 90.19           H  
ATOM    729  O   LEU A  46      -5.129  13.106  11.186  1.00 90.19           O  
ATOM    730  CG  LEU A  46      -5.435  13.796   8.103  1.00 90.19           C  
ATOM    731  HG  LEU A  46      -5.740  14.278   9.032  1.00 90.19           H  
ATOM    732  CD1 LEU A  46      -3.951  14.082   7.869  1.00 90.19           C  
ATOM    733 HD11 LEU A  46      -3.363  13.683   8.696  1.00 90.19           H  
ATOM    734 HD12 LEU A  46      -3.783  15.158   7.820  1.00 90.19           H  
ATOM    735 HD13 LEU A  46      -3.623  13.624   6.937  1.00 90.19           H  
ATOM    736  CD2 LEU A  46      -6.255  14.443   6.987  1.00 90.19           C  
ATOM    737 HD21 LEU A  46      -6.075  13.927   6.044  1.00 90.19           H  
ATOM    738 HD22 LEU A  46      -7.316  14.366   7.226  1.00 90.19           H  
ATOM    739 HD23 LEU A  46      -5.987  15.494   6.888  1.00 90.19           H  
ATOM    740  N   ASP A  47      -6.784  11.609  11.271  1.00 88.83           N  
ATOM    741  H   ASP A  47      -7.113  10.730  10.898  1.00 88.83           H  
ATOM    742  CA  ASP A  47      -7.313  12.002  12.585  1.00 88.83           C  
ATOM    743  HA  ASP A  47      -7.624  13.045  12.536  1.00 88.83           H  
ATOM    744  C   ASP A  47      -6.296  11.897  13.739  1.00 88.83           C  
ATOM    745  CB  ASP A  47      -8.562  11.153  12.875  1.00 88.83           C  
ATOM    746  HB2 ASP A  47      -9.046  11.561  13.762  1.00 88.83           H  
ATOM    747  HB3 ASP A  47      -9.261  11.267  12.046  1.00 88.83           H  
ATOM    748  O   ASP A  47      -6.395  12.615  14.734  1.00 88.83           O  
ATOM    749  CG  ASP A  47      -8.311   9.650  13.105  1.00 88.83           C  
ATOM    750  OD1 ASP A  47      -7.206   9.147  12.776  1.00 88.83           O  
ATOM    751  OD2 ASP A  47      -9.257   9.015  13.613  1.00 88.83           O  
ATOM    752  N   SER A  48      -5.297  11.035  13.567  1.00 87.02           N  
ATOM    753  H   SER A  48      -5.353  10.461  12.737  1.00 87.02           H  
ATOM    754  CA  SER A  48      -4.262  10.665  14.527  1.00 87.02           C  
ATOM    755  HA  SER A  48      -4.402  11.256  15.433  1.00 87.02           H  
ATOM    756  C   SER A  48      -2.847  10.997  14.023  1.00 87.02           C  
ATOM    757  CB  SER A  48      -4.456   9.188  14.911  1.00 87.02           C  
ATOM    758  HB2 SER A  48      -5.319   9.115  15.572  1.00 87.02           H  
ATOM    759  HB3 SER A  48      -3.584   8.829  15.457  1.00 87.02           H  
ATOM    760  O   SER A  48      -1.865  10.625  14.663  1.00 87.02           O  
ATOM    761  OG  SER A  48      -4.700   8.357  13.784  1.00 87.02           O  
ATOM    762  HG  SER A  48      -5.558   8.600  13.427  1.00 87.02           H  
ATOM    763  N   GLY A  49      -2.736  11.736  12.909  1.00 88.72           N  
ATOM    764  H   GLY A  49      -3.591  12.053  12.475  1.00 88.72           H  
ATOM    765  CA  GLY A  49      -1.465  12.140  12.291  1.00 88.72           C  
ATOM    766  HA2 GLY A  49      -0.765  12.446  13.068  1.00 88.72           H  
ATOM    767  HA3 GLY A  49      -1.653  12.993  11.639  1.00 88.72           H  
ATOM    768  C   GLY A  49      -0.792  11.051  11.452  1.00 88.72           C  
ATOM    769  O   GLY A  49       0.399  11.153  11.167  1.00 88.72           O  
ATOM    770  N   ASN A  50      -1.541  10.013  11.072  1.00 89.92           N  
ATOM    771  H   ASN A  50      -2.522  10.024  11.310  1.00 89.92           H  
ATOM    772  CA  ASN A  50      -1.034   8.772  10.495  1.00 89.92           C  
ATOM    773  HA  ASN A  50       0.056   8.779  10.494  1.00 89.92           H  
ATOM    774  C   ASN A  50      -1.522   8.590   9.047  1.00 89.92           C  
ATOM    775  CB  ASN A  50      -1.524   7.631  11.404  1.00 89.92           C  
ATOM    776  HB2 ASN A  50      -1.306   6.674  10.930  1.00 89.92           H  
ATOM    777  HB3 ASN A  50      -2.608   7.688  11.503  1.00 89.92           H  
ATOM    778  O   ASN A  50      -2.705   8.343   8.814  1.00 89.92           O  
ATOM    779  CG  ASN A  50      -0.897   7.642  12.788  1.00 89.92           C  
ATOM    780  ND2 ASN A  50      -1.697   7.662  13.821  1.00 89.92           N  
ATOM    781 HD21 ASN A  50      -2.698   7.702  13.693  1.00 89.92           H  
ATOM    782 HD22 ASN A  50      -1.269   7.787  14.727  1.00 89.92           H  
ATOM    783  OD1 ASN A  50       0.308   7.651  12.973  1.00 89.92           O  
ATOM    784  N   ILE A  51      -0.626   8.681   8.060  1.00 91.15           N  
ATOM    785  H   ILE A  51       0.337   8.865   8.300  1.00 91.15           H  
ATOM    786  CA  ILE A  51      -0.985   8.552   6.632  1.00 91.15           C  
ATOM    787  HA  ILE A  51      -1.981   8.116   6.558  1.00 91.15           H  
ATOM    788  C   ILE A  51      -0.063   7.581   5.879  1.00 91.15           C  
ATOM    789  CB  ILE A  51      -1.066   9.939   5.939  1.00 91.15           C  
ATOM    790  HB  ILE A  51      -1.470   9.782   4.939  1.00 91.15           H  
ATOM    791  O   ILE A  51       0.987   7.171   6.381  1.00 91.15           O  
ATOM    792  CG1 ILE A  51       0.325  10.578   5.769  1.00 91.15           C  
ATOM    793 HG12 ILE A  51       0.782  10.725   6.748  1.00 91.15           H  
ATOM    794 HG13 ILE A  51       0.944   9.902   5.178  1.00 91.15           H  
ATOM    795  CG2 ILE A  51      -2.046  10.879   6.665  1.00 91.15           C  
ATOM    796 HG21 ILE A  51      -2.294  11.725   6.024  1.00 91.15           H  
ATOM    797 HG22 ILE A  51      -1.605  11.246   7.592  1.00 91.15           H  
ATOM    798 HG23 ILE A  51      -2.968  10.347   6.901  1.00 91.15           H  
ATOM    799  CD1 ILE A  51       0.328  11.913   5.029  1.00 91.15           C  
ATOM    800 HD11 ILE A  51      -0.170  11.801   4.066  1.00 91.15           H  
ATOM    801 HD12 ILE A  51      -0.182  12.677   5.616  1.00 91.15           H  
ATOM    802 HD13 ILE A  51       1.363  12.216   4.866  1.00 91.15           H  
ATOM    803  N   SER A  52      -0.438   7.250   4.642  1.00 92.70           N  
ATOM    804  H   SER A  52      -1.311   7.625   4.300  1.00 92.70           H  
ATOM    805  CA  SER A  52       0.416   6.552   3.672  1.00 92.70           C  
ATOM    806  HA  SER A  52       1.323   6.198   4.161  1.00 92.70           H  
ATOM    807  C   SER A  52       0.808   7.474   2.528  1.00 92.70           C  
ATOM    808  CB  SER A  52      -0.289   5.343   3.070  1.00 92.70           C  
ATOM    809  HB2 SER A  52      -1.120   5.669   2.445  1.00 92.70           H  
ATOM    810  HB3 SER A  52       0.421   4.790   2.456  1.00 92.70           H  
ATOM    811  O   SER A  52      -0.020   8.242   2.037  1.00 92.70           O  
ATOM    812  OG  SER A  52      -0.768   4.507   4.089  1.00 92.70           O  
ATOM    813  HG  SER A  52      -1.562   4.907   4.451  1.00 92.70           H  
ATOM    814  N   GLY A  53       2.042   7.366   2.043  1.00 94.46           N  
ATOM    815  H   GLY A  53       2.689   6.713   2.461  1.00 94.46           H  
ATOM    816  CA  GLY A  53       2.514   8.176   0.930  1.00 94.46           C  
ATOM    817  HA2 GLY A  53       2.670   9.199   1.271  1.00 94.46           H  
ATOM    818  HA3 GLY A  53       1.737   8.196   0.166  1.00 94.46           H  
ATOM    819  C   GLY A  53       3.799   7.685   0.274  1.00 94.46           C  
ATOM    820  O   GLY A  53       4.507   6.816   0.777  1.00 94.46           O  
ATOM    821  N   CYS A  54       4.107   8.288  -0.869  1.00 97.01           N  
ATOM    822  H   CYS A  54       3.478   9.007  -1.197  1.00 97.01           H  
ATOM    823  CA  CYS A  54       5.302   8.027  -1.664  1.00 97.01           C  
ATOM    824  HA  CYS A  54       6.028   7.504  -1.041  1.00 97.01           H  
ATOM    825  C   CYS A  54       5.927   9.348  -2.152  1.00 97.01           C  
ATOM    826  CB  CYS A  54       4.913   7.112  -2.834  1.00 97.01           C  
ATOM    827  HB2 CYS A  54       4.393   6.238  -2.442  1.00 97.01           H  
ATOM    828  HB3 CYS A  54       5.811   6.774  -3.352  1.00 97.01           H  
ATOM    829  O   CYS A  54       5.240  10.370  -2.195  1.00 97.01           O  
ATOM    830  SG  CYS A  54       3.816   7.974  -3.999  1.00 97.01           S  
ATOM    831  HG  CYS A  54       4.596   9.035  -4.224  1.00 97.01           H  
ATOM    832  N   PRO A  55       7.198   9.378  -2.587  1.00 97.15           N  
ATOM    833  CA  PRO A  55       7.771  10.566  -3.212  1.00 97.15           C  
ATOM    834  HA  PRO A  55       7.716  11.399  -2.511  1.00 97.15           H  
ATOM    835  C   PRO A  55       7.015  10.919  -4.500  1.00 97.15           C  
ATOM    836  CB  PRO A  55       9.244  10.230  -3.486  1.00 97.15           C  
ATOM    837  HB2 PRO A  55       9.374   9.907  -4.519  1.00 97.15           H  
ATOM    838  HB3 PRO A  55       9.895  11.076  -3.268  1.00 97.15           H  
ATOM    839  O   PRO A  55       6.765  10.046  -5.339  1.00 97.15           O  
ATOM    840  CG  PRO A  55       9.525   9.052  -2.553  1.00 97.15           C  
ATOM    841  HG2 PRO A  55       9.759   9.424  -1.556  1.00 97.15           H  
ATOM    842  HG3 PRO A  55      10.325   8.413  -2.927  1.00 97.15           H  
ATOM    843  CD  PRO A  55       8.187   8.323  -2.516  1.00 97.15           C  
ATOM    844  HD2 PRO A  55       8.101   7.742  -1.598  1.00 97.15           H  
ATOM    845  HD3 PRO A  55       8.090   7.679  -3.390  1.00 97.15           H  
ATOM    846  N   THR A  56       6.676  12.196  -4.686  1.00 94.89           N  
ATOM    847  H   THR A  56       6.893  12.874  -3.969  1.00 94.89           H  
ATOM    848  CA  THR A  56       6.138  12.681  -5.968  1.00 94.89           C  
ATOM    849  HA  THR A  56       5.234  12.116  -6.195  1.00 94.89           H  
ATOM    850  C   THR A  56       7.136  12.463  -7.108  1.00 94.89           C  
ATOM    851  CB  THR A  56       5.772  14.172  -5.935  1.00 94.89           C  
ATOM    852  HB  THR A  56       5.489  14.480  -6.942  1.00 94.89           H  
ATOM    853  O   THR A  56       8.342  12.332  -6.900  1.00 94.89           O  
ATOM    854  CG2 THR A  56       4.598  14.497  -5.022  1.00 94.89           C  
ATOM    855 HG21 THR A  56       3.676  14.132  -5.475  1.00 94.89           H  
ATOM    856 HG22 THR A  56       4.526  15.577  -4.897  1.00 94.89           H  
ATOM    857 HG23 THR A  56       4.728  14.032  -4.045  1.00 94.89           H  
ATOM    858  OG1 THR A  56       6.882  14.939  -5.551  1.00 94.89           O  
ATOM    859  HG1 THR A  56       6.936  14.895  -4.593  1.00 94.89           H  
ATOM    860  N   ASN A  57       6.632  12.440  -8.345  1.00 90.59           N  
ATOM    861  H   ASN A  57       5.632  12.546  -8.436  1.00 90.59           H  
ATOM    862  CA  ASN A  57       7.419  12.415  -9.587  1.00 90.59           C  
ATOM    863  HA  ASN A  57       6.698  12.334 -10.401  1.00 90.59           H  
ATOM    864  C   ASN A  57       8.363  11.208  -9.796  1.00 90.59           C  
ATOM    865  CB  ASN A  57       8.119  13.776  -9.771  1.00 90.59           C  
ATOM    866  HB2 ASN A  57       8.841  13.936  -8.971  1.00 90.59           H  
ATOM    867  HB3 ASN A  57       8.660  13.784 -10.718  1.00 90.59           H  
ATOM    868  O   ASN A  57       8.966  11.106 -10.862  1.00 90.59           O  
ATOM    869  CG  ASN A  57       7.116  14.913  -9.802  1.00 90.59           C  
ATOM    870  ND2 ASN A  57       7.123  15.790  -8.826  1.00 90.59           N  
ATOM    871 HD21 ASN A  57       7.728  15.674  -8.026  1.00 90.59           H  
ATOM    872 HD22 ASN A  57       6.427  16.521  -8.851  1.00 90.59           H  
ATOM    873  OD1 ASN A  57       6.273  14.980 -10.680  1.00 90.59           O  
ATOM    874  N   SER A  58       8.440  10.258  -8.858  1.00 94.45           N  
ATOM    875  H   SER A  58       7.986  10.440  -7.975  1.00 94.45           H  
ATOM    876  CA  SER A  58       9.276   9.060  -8.974  1.00 94.45           C  
ATOM    877  HA  SER A  58      10.302   9.384  -9.153  1.00 94.45           H  
ATOM    878  C   SER A  58       8.852   8.158 -10.141  1.00 94.45           C  
ATOM    879  CB  SER A  58       9.266   8.298  -7.646  1.00 94.45           C  
ATOM    880  HB2 SER A  58       9.760   8.905  -6.888  1.00 94.45           H  
ATOM    881  HB3 SER A  58       8.235   8.132  -7.332  1.00 94.45           H  
ATOM    882  O   SER A  58       7.721   7.665 -10.206  1.00 94.45           O  
ATOM    883  OG  SER A  58       9.935   7.051  -7.763  1.00 94.45           O  
ATOM    884  HG  SER A  58      10.248   6.809  -6.888  1.00 94.45           H  
ATOM    885  N   ASP A  59       9.790   7.889 -11.051  1.00 96.79           N  
ATOM    886  H   ASP A  59      10.658   8.403 -11.006  1.00 96.79           H  
ATOM    887  CA  ASP A  59       9.600   6.958 -12.169  1.00 96.79           C  
ATOM    888  HA  ASP A  59       8.725   7.261 -12.744  1.00 96.79           H  
ATOM    889  C   ASP A  59       9.343   5.521 -11.687  1.00 96.79           C  
ATOM    890  CB  ASP A  59      10.837   6.994 -13.086  1.00 96.79           C  
ATOM    891  HB2 ASP A  59      10.802   6.121 -13.739  1.00 96.79           H  
ATOM    892  HB3 ASP A  59      11.739   6.918 -12.480  1.00 96.79           H  
ATOM    893  O   ASP A  59       8.555   4.800 -12.303  1.00 96.79           O  
ATOM    894  CG  ASP A  59      10.925   8.233 -13.985  1.00 96.79           C  
ATOM    895  OD1 ASP A  59       9.968   9.043 -13.993  1.00 96.79           O  
ATOM    896  OD2 ASP A  59      11.906   8.321 -14.745  1.00 96.79           O  
ATOM    897  N   TYR A  60       9.940   5.126 -10.556  1.00 97.99           N  
ATOM    898  H   TYR A  60      10.530   5.787 -10.070  1.00 97.99           H  
ATOM    899  CA  TYR A  60       9.687   3.826  -9.933  1.00 97.99           C  
ATOM    900  HA  TYR A  60       9.797   3.052 -10.693  1.00 97.99           H  
ATOM    901  C   TYR A  60       8.253   3.730  -9.396  1.00 97.99           C  
ATOM    902  CB  TYR A  60      10.717   3.549  -8.830  1.00 97.99           C  
ATOM    903  HB2 TYR A  60      11.717   3.548  -9.261  1.00 97.99           H  
ATOM    904  HB3 TYR A  60      10.672   4.337  -8.079  1.00 97.99           H  
ATOM    905  O   TYR A  60       7.554   2.763  -9.693  1.00 97.99           O  
ATOM    906  CG  TYR A  60      10.463   2.209  -8.169  1.00 97.99           C  
ATOM    907  CD1 TYR A  60       9.769   2.144  -6.945  1.00 97.99           C  
ATOM    908  HD1 TYR A  60       9.490   3.050  -6.427  1.00 97.99           H  
ATOM    909  CD2 TYR A  60      10.813   1.025  -8.847  1.00 97.99           C  
ATOM    910  HD2 TYR A  60      11.352   1.071  -9.782  1.00 97.99           H  
ATOM    911  CE1 TYR A  60       9.393   0.896  -6.415  1.00 97.99           C  
ATOM    912  HE1 TYR A  60       8.840   0.832  -5.490  1.00 97.99           H  
ATOM    913  CE2 TYR A  60      10.429  -0.223  -8.324  1.00 97.99           C  
ATOM    914  HE2 TYR A  60      10.676  -1.140  -8.838  1.00 97.99           H  
ATOM    915  OH  TYR A  60       9.239  -1.480  -6.680  1.00 97.99           O  
ATOM    916  HH  TYR A  60       8.789  -1.401  -5.836  1.00 97.99           H  
ATOM    917  CZ  TYR A  60       9.699  -0.286  -7.121  1.00 97.99           C  
ATOM    918  N   VAL A  61       7.766   4.768  -8.702  1.00 97.40           N  
ATOM    919  H   VAL A  61       8.372   5.556  -8.523  1.00 97.40           H  
ATOM    920  CA  VAL A  61       6.356   4.843  -8.274  1.00 97.40           C  
ATOM    921  HA  VAL A  61       6.130   3.977  -7.652  1.00 97.40           H  
ATOM    922  C   VAL A  61       5.433   4.767  -9.489  1.00 97.40           C  
ATOM    923  CB  VAL A  61       6.077   6.113  -7.448  1.00 97.40           C  
ATOM    924  HB  VAL A  61       6.398   6.984  -8.020  1.00 97.40           H  
ATOM    925  O   VAL A  61       4.477   3.997  -9.485  1.00 97.40           O  
ATOM    926  CG1 VAL A  61       4.590   6.288  -7.122  1.00 97.40           C  
ATOM    927 HG11 VAL A  61       3.991   6.362  -8.030  1.00 97.40           H  
ATOM    928 HG12 VAL A  61       4.452   7.218  -6.571  1.00 97.40           H  
ATOM    929 HG13 VAL A  61       4.230   5.455  -6.518  1.00 97.40           H  
ATOM    930  CG2 VAL A  61       6.845   6.085  -6.119  1.00 97.40           C  
ATOM    931 HG21 VAL A  61       6.695   7.029  -5.594  1.00 97.40           H  
ATOM    932 HG22 VAL A  61       7.912   5.945  -6.288  1.00 97.40           H  
ATOM    933 HG23 VAL A  61       6.480   5.271  -5.494  1.00 97.40           H  
ATOM    934  N   ARG A  62       5.741   5.481 -10.581  1.00 97.21           N  
ATOM    935  H   ARG A  62       6.531   6.109 -10.526  1.00 97.21           H  
ATOM    936  CA  ARG A  62       4.940   5.425 -11.816  1.00 97.21           C  
ATOM    937  HA  ARG A  62       3.906   5.631 -11.539  1.00 97.21           H  
ATOM    938  C   ARG A  62       4.944   4.034 -12.461  1.00 97.21           C  
ATOM    939  CB  ARG A  62       5.423   6.511 -12.788  1.00 97.21           C  
ATOM    940  HB2 ARG A  62       6.287   6.150 -13.346  1.00 97.21           H  
ATOM    941  HB3 ARG A  62       5.729   7.383 -12.209  1.00 97.21           H  
ATOM    942  O   ARG A  62       3.921   3.618 -13.005  1.00 97.21           O  
ATOM    943  CG  ARG A  62       4.304   6.938 -13.756  1.00 97.21           C  
ATOM    944  HG2 ARG A  62       3.906   6.061 -14.266  1.00 97.21           H  
ATOM    945  HG3 ARG A  62       3.497   7.387 -13.176  1.00 97.21           H  
ATOM    946  CD  ARG A  62       4.766   7.948 -14.820  1.00 97.21           C  
ATOM    947  HD2 ARG A  62       5.367   7.417 -15.558  1.00 97.21           H  
ATOM    948  HD3 ARG A  62       3.885   8.335 -15.333  1.00 97.21           H  
ATOM    949  NE  ARG A  62       5.524   9.076 -14.236  1.00 97.21           N  
ATOM    950  HE  ARG A  62       5.028   9.697 -13.611  1.00 97.21           H  
ATOM    951  NH1 ARG A  62       7.592   8.564 -15.100  1.00 97.21           N  
ATOM    952 HH11 ARG A  62       7.223   7.860 -15.724  1.00 97.21           H  
ATOM    953 HH12 ARG A  62       8.584   8.715 -14.990  1.00 97.21           H  
ATOM    954  NH2 ARG A  62       7.463  10.109 -13.557  1.00 97.21           N  
ATOM    955 HH21 ARG A  62       8.471  10.050 -13.570  1.00 97.21           H  
ATOM    956 HH22 ARG A  62       7.026  10.644 -12.820  1.00 97.21           H  
ATOM    957  CZ  ARG A  62       6.834   9.254 -14.305  1.00 97.21           C  
ATOM    958  N   TYR A  63       6.056   3.299 -12.396  1.00 98.02           N  
ATOM    959  H   TYR A  63       6.877   3.716 -11.979  1.00 98.02           H  
ATOM    960  CA  TYR A  63       6.127   1.899 -12.826  1.00 98.02           C  
ATOM    961  HA  TYR A  63       5.727   1.827 -13.837  1.00 98.02           H  
ATOM    962  C   TYR A  63       5.255   0.993 -11.941  1.00 98.02           C  
ATOM    963  CB  TYR A  63       7.595   1.435 -12.876  1.00 98.02           C  
ATOM    964  HB2 TYR A  63       8.104   1.739 -11.961  1.00 98.02           H  
ATOM    965  HB3 TYR A  63       8.096   1.936 -13.704  1.00 98.02           H  
ATOM    966  O   TYR A  63       4.426   0.251 -12.477  1.00 98.02           O  
ATOM    967  CG  TYR A  63       7.755  -0.068 -13.024  1.00 98.02           C  
ATOM    968  CD1 TYR A  63       7.785  -0.871 -11.868  1.00 98.02           C  
ATOM    969  HD1 TYR A  63       7.760  -0.415 -10.890  1.00 98.02           H  
ATOM    970  CD2 TYR A  63       7.824  -0.670 -14.297  1.00 98.02           C  
ATOM    971  HD2 TYR A  63       7.828  -0.051 -15.182  1.00 98.02           H  
ATOM    972  CE1 TYR A  63       7.835  -2.270 -11.979  1.00 98.02           C  
ATOM    973  HE1 TYR A  63       7.833  -2.872 -11.082  1.00 98.02           H  
ATOM    974  CE2 TYR A  63       7.884  -2.076 -14.412  1.00 98.02           C  
ATOM    975  HE2 TYR A  63       7.947  -2.550 -15.381  1.00 98.02           H  
ATOM    976  OH  TYR A  63       7.944  -4.232 -13.319  1.00 98.02           O  
ATOM    977  HH  TYR A  63       8.081  -4.559 -12.427  1.00 98.02           H  
ATOM    978  CZ  TYR A  63       7.885  -2.876 -13.248  1.00 98.02           C  
ATOM    979  N   VAL A  64       5.376   1.088 -10.612  1.00 97.92           N  
ATOM    980  H   VAL A  64       6.066   1.723 -10.236  1.00 97.92           H  
ATOM    981  CA  VAL A  64       4.587   0.290  -9.655  1.00 97.92           C  
ATOM    982  HA  VAL A  64       4.711  -0.767  -9.894  1.00 97.92           H  
ATOM    983  C   VAL A  64       3.093   0.591  -9.766  1.00 97.92           C  
ATOM    984  CB  VAL A  64       5.090   0.502  -8.215  1.00 97.92           C  
ATOM    985  HB  VAL A  64       5.152   1.571  -8.007  1.00 97.92           H  
ATOM    986  O   VAL A  64       2.292  -0.332  -9.756  1.00 97.92           O  
ATOM    987  CG1 VAL A  64       4.182  -0.144  -7.167  1.00 97.92           C  
ATOM    988 HG11 VAL A  64       4.642  -0.069  -6.182  1.00 97.92           H  
ATOM    989 HG12 VAL A  64       4.016  -1.197  -7.394  1.00 97.92           H  
ATOM    990 HG13 VAL A  64       3.221   0.369  -7.120  1.00 97.92           H  
ATOM    991  CG2 VAL A  64       6.478  -0.123  -8.052  1.00 97.92           C  
ATOM    992 HG21 VAL A  64       6.810  -0.001  -7.020  1.00 97.92           H  
ATOM    993 HG22 VAL A  64       7.202   0.372  -8.699  1.00 97.92           H  
ATOM    994 HG23 VAL A  64       6.448  -1.188  -8.281  1.00 97.92           H  
ATOM    995  N   MET A  65       2.705   1.847  -9.975  1.00 95.79           N  
ATOM    996  H   MET A  65       3.400   2.576  -9.896  1.00 95.79           H  
ATOM    997  CA  MET A  65       1.299   2.248 -10.088  1.00 95.79           C  
ATOM    998  HA  MET A  65       0.722   1.692  -9.350  1.00 95.79           H  
ATOM    999  C   MET A  65       0.651   1.934 -11.446  1.00 95.79           C  
ATOM   1000  CB  MET A  65       1.173   3.746  -9.765  1.00 95.79           C  
ATOM   1001  HB2 MET A  65       1.882   4.312 -10.369  1.00 95.79           H  
ATOM   1002  HB3 MET A  65       0.169   4.087 -10.017  1.00 95.79           H  
ATOM   1003  O   MET A  65      -0.567   2.019 -11.556  1.00 95.79           O  
ATOM   1004  CG  MET A  65       1.407   4.051  -8.281  1.00 95.79           C  
ATOM   1005  HG2 MET A  65       1.373   5.133  -8.151  1.00 95.79           H  
ATOM   1006  HG3 MET A  65       2.393   3.702  -7.976  1.00 95.79           H  
ATOM   1007  SD  MET A  65       0.161   3.309  -7.199  1.00 95.79           S  
ATOM   1008  CE  MET A  65       0.433   4.287  -5.700  1.00 95.79           C  
ATOM   1009  HE1 MET A  65       0.356   5.350  -5.931  1.00 95.79           H  
ATOM   1010  HE2 MET A  65       1.419   4.071  -5.288  1.00 95.79           H  
ATOM   1011  HE3 MET A  65      -0.327   4.030  -4.963  1.00 95.79           H  
ATOM   1012  N   THR A  66       1.414   1.587 -12.495  1.00 96.35           N  
ATOM   1013  H   THR A  66       2.411   1.522 -12.349  1.00 96.35           H  
ATOM   1014  CA  THR A  66       0.841   1.407 -13.853  1.00 96.35           C  
ATOM   1015  HA  THR A  66      -0.240   1.298 -13.768  1.00 96.35           H  
ATOM   1016  C   THR A  66       1.308   0.156 -14.598  1.00 96.35           C  
ATOM   1017  CB  THR A  66       1.081   2.638 -14.750  1.00 96.35           C  
ATOM   1018  HB  THR A  66       0.535   2.478 -15.680  1.00 96.35           H  
ATOM   1019  O   THR A  66       0.501  -0.549 -15.203  1.00 96.35           O  
ATOM   1020  CG2 THR A  66       0.599   3.956 -14.145  1.00 96.35           C  
ATOM   1021 HG21 THR A  66       0.699   4.755 -14.880  1.00 96.35           H  
ATOM   1022 HG22 THR A  66      -0.450   3.864 -13.865  1.00 96.35           H  
ATOM   1023 HG23 THR A  66       1.180   4.209 -13.258  1.00 96.35           H  
ATOM   1024  OG1 THR A  66       2.447   2.799 -15.074  1.00 96.35           O  
ATOM   1025  HG1 THR A  66       2.878   3.138 -14.286  1.00 96.35           H  
ATOM   1026  N   LYS A  67       2.609  -0.151 -14.589  1.00 97.67           N  
ATOM   1027  H   LYS A  67       3.222   0.406 -14.010  1.00 97.67           H  
ATOM   1028  CA  LYS A  67       3.185  -1.274 -15.346  1.00 97.67           C  
ATOM   1029  HA  LYS A  67       2.582  -1.456 -16.235  1.00 97.67           H  
ATOM   1030  C   LYS A  67       3.126  -2.578 -14.565  1.00 97.67           C  
ATOM   1031  CB  LYS A  67       4.627  -0.951 -15.768  1.00 97.67           C  
ATOM   1032  HB2 LYS A  67       5.033  -1.810 -16.303  1.00 97.67           H  
ATOM   1033  HB3 LYS A  67       5.224  -0.808 -14.867  1.00 97.67           H  
ATOM   1034  O   LYS A  67       2.904  -3.626 -15.170  1.00 97.67           O  
ATOM   1035  CG  LYS A  67       4.779   0.295 -16.656  1.00 97.67           C  
ATOM   1036  HG2 LYS A  67       5.824   0.375 -16.955  1.00 97.67           H  
ATOM   1037  HG3 LYS A  67       4.527   1.183 -16.077  1.00 97.67           H  
ATOM   1038  CD  LYS A  67       3.900   0.244 -17.914  1.00 97.67           C  
ATOM   1039  HD2 LYS A  67       4.112  -0.670 -18.468  1.00 97.67           H  
ATOM   1040  HD3 LYS A  67       2.851   0.252 -17.616  1.00 97.67           H  
ATOM   1041  CE  LYS A  67       4.169   1.466 -18.795  1.00 97.67           C  
ATOM   1042  HE2 LYS A  67       4.033   2.359 -18.186  1.00 97.67           H  
ATOM   1043  HE3 LYS A  67       5.207   1.440 -19.128  1.00 97.67           H  
ATOM   1044  NZ  LYS A  67       3.246   1.500 -19.957  1.00 97.67           N  
ATOM   1045  HZ1 LYS A  67       3.421   2.316 -20.526  1.00 97.67           H  
ATOM   1046  HZ2 LYS A  67       3.354   0.671 -20.524  1.00 97.67           H  
ATOM   1047  HZ3 LYS A  67       2.291   1.542 -19.632  1.00 97.67           H  
ATOM   1048  N   LEU A  68       3.275  -2.518 -13.243  1.00 98.22           N  
ATOM   1049  H   LEU A  68       3.477  -1.625 -12.817  1.00 98.22           H  
ATOM   1050  CA  LEU A  68       3.157  -3.695 -12.389  1.00 98.22           C  
ATOM   1051  HA  LEU A  68       3.741  -4.479 -12.872  1.00 98.22           H  
ATOM   1052  C   LEU A  68       1.703  -4.229 -12.348  1.00 98.22           C  
ATOM   1053  CB  LEU A  68       3.845  -3.405 -11.042  1.00 98.22           C  
ATOM   1054  HB2 LEU A  68       4.843  -3.021 -11.255  1.00 98.22           H  
ATOM   1055  HB3 LEU A  68       3.310  -2.617 -10.512  1.00 98.22           H  
ATOM   1056  O   LEU A  68       1.539  -5.409 -12.645  1.00 98.22           O  
ATOM   1057  CG  LEU A  68       3.995  -4.609 -10.097  1.00 98.22           C  
ATOM   1058  HG  LEU A  68       3.011  -4.954  -9.781  1.00 98.22           H  
ATOM   1059  CD1 LEU A  68       4.744  -5.776 -10.746  1.00 98.22           C  
ATOM   1060 HD11 LEU A  68       5.703  -5.437 -11.139  1.00 98.22           H  
ATOM   1061 HD12 LEU A  68       4.139  -6.211 -11.541  1.00 98.22           H  
ATOM   1062 HD13 LEU A  68       4.915  -6.546  -9.994  1.00 98.22           H  
ATOM   1063  CD2 LEU A  68       4.783  -4.164  -8.867  1.00 98.22           C  
ATOM   1064 HD21 LEU A  68       4.967  -5.017  -8.215  1.00 98.22           H  
ATOM   1065 HD22 LEU A  68       4.207  -3.424  -8.310  1.00 98.22           H  
ATOM   1066 HD23 LEU A  68       5.742  -3.733  -9.152  1.00 98.22           H  
ATOM   1067  N   PRO A  69       0.644  -3.407 -12.162  1.00 97.94           N  
ATOM   1068  CA  PRO A  69      -0.754  -3.815 -12.344  1.00 97.94           C  
ATOM   1069  HA  PRO A  69      -1.008  -4.545 -11.576  1.00 97.94           H  
ATOM   1070  C   PRO A  69      -1.065  -4.425 -13.711  1.00 97.94           C  
ATOM   1071  CB  PRO A  69      -1.584  -2.547 -12.115  1.00 97.94           C  
ATOM   1072  HB2 PRO A  69      -1.631  -1.948 -13.024  1.00 97.94           H  
ATOM   1073  HB3 PRO A  69      -2.587  -2.773 -11.754  1.00 97.94           H  
ATOM   1074  O   PRO A  69      -1.801  -5.405 -13.794  1.00 97.94           O  
ATOM   1075  CG  PRO A  69      -0.761  -1.811 -11.069  1.00 97.94           C  
ATOM   1076  HG2 PRO A  69      -0.959  -2.238 -10.086  1.00 97.94           H  
ATOM   1077  HG3 PRO A  69      -0.958  -0.738 -11.074  1.00 97.94           H  
ATOM   1078  CD  PRO A  69       0.674  -2.130 -11.476  1.00 97.94           C  
ATOM   1079  HD2 PRO A  69       1.260  -2.233 -10.563  1.00 97.94           H  
ATOM   1080  HD3 PRO A  69       1.069  -1.348 -12.125  1.00 97.94           H  
ATOM   1081  N   ALA A  70      -0.475  -3.907 -14.794  1.00 97.39           N  
ATOM   1082  H   ALA A  70       0.071  -3.063 -14.695  1.00 97.39           H  
ATOM   1083  CA  ALA A  70      -0.642  -4.488 -16.127  1.00 97.39           C  
ATOM   1084  HA  ALA A  70      -1.709  -4.617 -16.313  1.00 97.39           H  
ATOM   1085  C   ALA A  70       0.006  -5.885 -16.250  1.00 97.39           C  
ATOM   1086  CB  ALA A  70      -0.102  -3.498 -17.165  1.00 97.39           C  
ATOM   1087  HB1 ALA A  70      -0.614  -2.541 -17.062  1.00 97.39           H  
ATOM   1088  HB2 ALA A  70       0.969  -3.352 -17.024  1.00 97.39           H  
ATOM   1089  HB3 ALA A  70      -0.282  -3.890 -18.166  1.00 97.39           H  
ATOM   1090  O   ALA A  70      -0.617  -6.798 -16.789  1.00 97.39           O  
ATOM   1091  N   ARG A  71       1.218  -6.081 -15.704  1.00 97.96           N  
ATOM   1092  H   ARG A  71       1.673  -5.289 -15.272  1.00 97.96           H  
ATOM   1093  CA  ARG A  71       1.875  -7.404 -15.628  1.00 97.96           C  
ATOM   1094  HA  ARG A  71       1.897  -7.860 -16.618  1.00 97.96           H  
ATOM   1095  C   ARG A  71       1.104  -8.384 -14.742  1.00 97.96           C  
ATOM   1096  CB  ARG A  71       3.306  -7.273 -15.082  1.00 97.96           C  
ATOM   1097  HB2 ARG A  71       3.625  -8.266 -14.766  1.00 97.96           H  
ATOM   1098  HB3 ARG A  71       3.309  -6.627 -14.205  1.00 97.96           H  
ATOM   1099  O   ARG A  71       0.953  -9.546 -15.105  1.00 97.96           O  
ATOM   1100  CG  ARG A  71       4.331  -6.761 -16.103  1.00 97.96           C  
ATOM   1101  HG2 ARG A  71       4.364  -7.442 -16.953  1.00 97.96           H  
ATOM   1102  HG3 ARG A  71       4.029  -5.776 -16.458  1.00 97.96           H  
ATOM   1103  CD  ARG A  71       5.735  -6.659 -15.478  1.00 97.96           C  
ATOM   1104  HD2 ARG A  71       5.694  -5.926 -14.672  1.00 97.96           H  
ATOM   1105  HD3 ARG A  71       6.430  -6.295 -16.235  1.00 97.96           H  
ATOM   1106  NE  ARG A  71       6.220  -7.958 -14.954  1.00 97.96           N  
ATOM   1107  HE  ARG A  71       5.799  -8.800 -15.320  1.00 97.96           H  
ATOM   1108  NH1 ARG A  71       7.650  -7.186 -13.312  1.00 97.96           N  
ATOM   1109 HH11 ARG A  71       7.615  -6.245 -13.678  1.00 97.96           H  
ATOM   1110 HH12 ARG A  71       8.196  -7.424 -12.496  1.00 97.96           H  
ATOM   1111  NH2 ARG A  71       7.201  -9.331 -13.426  1.00 97.96           N  
ATOM   1112 HH21 ARG A  71       6.765 -10.158 -13.807  1.00 97.96           H  
ATOM   1113 HH22 ARG A  71       7.639  -9.439 -12.523  1.00 97.96           H  
ATOM   1114  CZ  ARG A  71       7.016  -8.148 -13.915  1.00 97.96           C  
ATOM   1115  N   MET A  72       0.622  -7.917 -13.591  1.00 98.33           N  
ATOM   1116  H   MET A  72       0.827  -6.962 -13.336  1.00 98.33           H  
ATOM   1117  CA  MET A  72      -0.167  -8.730 -12.668  1.00 98.33           C  
ATOM   1118  HA  MET A  72       0.365  -9.661 -12.474  1.00 98.33           H  
ATOM   1119  C   MET A  72      -1.510  -9.116 -13.282  1.00 98.33           C  
ATOM   1120  CB  MET A  72      -0.348  -8.002 -11.333  1.00 98.33           C  
ATOM   1121  HB2 MET A  72      -1.087  -8.538 -10.737  1.00 98.33           H  
ATOM   1122  HB3 MET A  72      -0.714  -6.991 -11.512  1.00 98.33           H  
ATOM   1123  O   MET A  72      -1.896 -10.266 -13.151  1.00 98.33           O  
ATOM   1124  CG  MET A  72       0.976  -7.968 -10.559  1.00 98.33           C  
ATOM   1125  HG2 MET A  72       1.707  -7.384 -11.117  1.00 98.33           H  
ATOM   1126  HG3 MET A  72       1.357  -8.987 -10.488  1.00 98.33           H  
ATOM   1127  SD  MET A  72       0.882  -7.307  -8.877  1.00 98.33           S  
ATOM   1128  CE  MET A  72       0.183  -5.672  -9.197  1.00 98.33           C  
ATOM   1129  HE1 MET A  72       0.771  -5.159  -9.958  1.00 98.33           H  
ATOM   1130  HE2 MET A  72       0.188  -5.077  -8.283  1.00 98.33           H  
ATOM   1131  HE3 MET A  72      -0.843  -5.787  -9.545  1.00 98.33           H  
ATOM   1132  N   ARG A  73      -2.166  -8.229 -14.043  1.00 98.00           N  
ATOM   1133  H   ARG A  73      -1.824  -7.279 -14.072  1.00 98.00           H  
ATOM   1134  CA  ARG A  73      -3.374  -8.562 -14.816  1.00 98.00           C  
ATOM   1135  HA  ARG A  73      -4.132  -8.935 -14.129  1.00 98.00           H  
ATOM   1136  C   ARG A  73      -3.134  -9.686 -15.820  1.00 98.00           C  
ATOM   1137  CB  ARG A  73      -3.903  -7.302 -15.512  1.00 98.00           C  
ATOM   1138  HB2 ARG A  73      -3.986  -6.522 -14.755  1.00 98.00           H  
ATOM   1139  HB3 ARG A  73      -3.206  -6.975 -16.284  1.00 98.00           H  
ATOM   1140  O   ARG A  73      -3.901 -10.640 -15.837  1.00 98.00           O  
ATOM   1141  CG  ARG A  73      -5.285  -7.554 -16.138  1.00 98.00           C  
ATOM   1142  HG2 ARG A  73      -5.951  -7.875 -15.338  1.00 98.00           H  
ATOM   1143  HG3 ARG A  73      -5.216  -8.359 -16.870  1.00 98.00           H  
ATOM   1144  CD  ARG A  73      -5.917  -6.339 -16.830  1.00 98.00           C  
ATOM   1145  HD2 ARG A  73      -6.979  -6.545 -16.965  1.00 98.00           H  
ATOM   1146  HD3 ARG A  73      -5.457  -6.219 -17.811  1.00 98.00           H  
ATOM   1147  NE  ARG A  73      -5.713  -5.113 -16.037  1.00 98.00           N  
ATOM   1148  HE  ARG A  73      -5.003  -5.175 -15.321  1.00 98.00           H  
ATOM   1149  NH1 ARG A  73      -7.257  -3.697 -16.992  1.00 98.00           N  
ATOM   1150 HH11 ARG A  73      -7.689  -2.784 -16.968  1.00 98.00           H  
ATOM   1151 HH12 ARG A  73      -7.663  -4.476 -17.490  1.00 98.00           H  
ATOM   1152  NH2 ARG A  73      -5.853  -2.978 -15.406  1.00 98.00           N  
ATOM   1153 HH21 ARG A  73      -5.117  -3.118 -14.728  1.00 98.00           H  
ATOM   1154 HH22 ARG A  73      -6.261  -2.054 -15.401  1.00 98.00           H  
ATOM   1155  CZ  ARG A  73      -6.289  -3.939 -16.158  1.00 98.00           C  
ATOM   1156  N   GLU A  74      -2.051  -9.608 -16.600  1.00 97.98           N  
ATOM   1157  H   GLU A  74      -1.470  -8.784 -16.534  1.00 97.98           H  
ATOM   1158  CA  GLU A  74      -1.696 -10.648 -17.581  1.00 97.98           C  
ATOM   1159  HA  GLU A  74      -2.486 -10.696 -18.331  1.00 97.98           H  
ATOM   1160  C   GLU A  74      -1.593 -12.042 -16.932  1.00 97.98           C  
ATOM   1161  CB  GLU A  74      -0.363 -10.288 -18.272  1.00 97.98           C  
ATOM   1162  HB2 GLU A  74      -0.306  -9.211 -18.426  1.00 97.98           H  
ATOM   1163  HB3 GLU A  74       0.459 -10.585 -17.621  1.00 97.98           H  
ATOM   1164  O   GLU A  74      -1.976 -13.035 -17.542  1.00 97.98           O  
ATOM   1165  CG  GLU A  74      -0.219 -10.976 -19.644  1.00 97.98           C  
ATOM   1166  HG2 GLU A  74      -0.841 -10.442 -20.363  1.00 97.98           H  
ATOM   1167  HG3 GLU A  74      -0.609 -11.992 -19.578  1.00 97.98           H  
ATOM   1168  CD  GLU A  74       1.221 -11.061 -20.185  1.00 97.98           C  
ATOM   1169  OE1 GLU A  74       1.416 -11.818 -21.169  1.00 97.98           O  
ATOM   1170  OE2 GLU A  74       2.155 -10.445 -19.626  1.00 97.98           O  
ATOM   1171  N   TYR A  75      -1.119 -12.105 -15.684  1.00 98.17           N  
ATOM   1172  H   TYR A  75      -0.830 -11.239 -15.253  1.00 98.17           H  
ATOM   1173  CA  TYR A  75      -1.082 -13.314 -14.863  1.00 98.17           C  
ATOM   1174  HA  TYR A  75      -0.796 -14.160 -15.488  1.00 98.17           H  
ATOM   1175  C   TYR A  75      -2.451 -13.660 -14.248  1.00 98.17           C  
ATOM   1176  CB  TYR A  75       0.010 -13.125 -13.802  1.00 98.17           C  
ATOM   1177  HB2 TYR A  75      -0.016 -12.095 -13.447  1.00 98.17           H  
ATOM   1178  HB3 TYR A  75       0.981 -13.271 -14.274  1.00 98.17           H  
ATOM   1179  O   TYR A  75      -2.945 -14.765 -14.458  1.00 98.17           O  
ATOM   1180  CG  TYR A  75      -0.080 -14.042 -12.602  1.00 98.17           C  
ATOM   1181  CD1 TYR A  75      -0.334 -13.486 -11.336  1.00 98.17           C  
ATOM   1182  HD1 TYR A  75      -0.470 -12.420 -11.231  1.00 98.17           H  
ATOM   1183  CD2 TYR A  75       0.074 -15.435 -12.747  1.00 98.17           C  
ATOM   1184  HD2 TYR A  75       0.245 -15.863 -13.723  1.00 98.17           H  
ATOM   1185  CE1 TYR A  75      -0.401 -14.315 -10.204  1.00 98.17           C  
ATOM   1186  HE1 TYR A  75      -0.577 -13.894  -9.225  1.00 98.17           H  
ATOM   1187  CE2 TYR A  75      -0.022 -16.270 -11.614  1.00 98.17           C  
ATOM   1188  HE2 TYR A  75       0.078 -17.342 -11.704  1.00 98.17           H  
ATOM   1189  OH  TYR A  75      -0.273 -16.486  -9.230  1.00 98.17           O  
ATOM   1190  HH  TYR A  75      -0.308 -15.951  -8.433  1.00 98.17           H  
ATOM   1191  CZ  TYR A  75      -0.241 -15.707 -10.339  1.00 98.17           C  
ATOM   1192  N   CYS A  76      -3.101 -12.736 -13.536  1.00 97.59           N  
ATOM   1193  H   CYS A  76      -2.658 -11.837 -13.414  1.00 97.59           H  
ATOM   1194  CA  CYS A  76      -4.366 -12.951 -12.819  1.00 97.59           C  
ATOM   1195  HA  CYS A  76      -4.249 -13.820 -12.172  1.00 97.59           H  
ATOM   1196  C   CYS A  76      -5.574 -13.251 -13.725  1.00 97.59           C  
ATOM   1197  CB  CYS A  76      -4.654 -11.724 -11.943  1.00 97.59           C  
ATOM   1198  HB2 CYS A  76      -5.632 -11.842 -11.475  1.00 97.59           H  
ATOM   1199  HB3 CYS A  76      -4.679 -10.824 -12.558  1.00 97.59           H  
ATOM   1200  O   CYS A  76      -6.623 -13.657 -13.221  1.00 97.59           O  
ATOM   1201  SG  CYS A  76      -3.396 -11.550 -10.644  1.00 97.59           S  
ATOM   1202  HG  CYS A  76      -3.356 -12.840 -10.298  1.00 97.59           H  
ATOM   1203  N   GLU A  77      -5.437 -13.065 -15.039  1.00 96.40           N  
ATOM   1204  H   GLU A  77      -4.615 -12.568 -15.351  1.00 96.40           H  
ATOM   1205  CA  GLU A  77      -6.439 -13.396 -16.063  1.00 96.40           C  
ATOM   1206  HA  GLU A  77      -7.344 -13.750 -15.569  1.00 96.40           H  
ATOM   1207  C   GLU A  77      -5.998 -14.567 -16.976  1.00 96.40           C  
ATOM   1208  CB  GLU A  77      -6.819 -12.108 -16.829  1.00 96.40           C  
ATOM   1209  HB2 GLU A  77      -5.918 -11.653 -17.240  1.00 96.40           H  
ATOM   1210  HB3 GLU A  77      -7.489 -12.358 -17.651  1.00 96.40           H  
ATOM   1211  O   GLU A  77      -6.761 -14.994 -17.841  1.00 96.40           O  
ATOM   1212  CG  GLU A  77      -7.542 -11.115 -15.891  1.00 96.40           C  
ATOM   1213  HG2 GLU A  77      -8.505 -11.546 -15.617  1.00 96.40           H  
ATOM   1214  HG3 GLU A  77      -6.968 -11.004 -14.970  1.00 96.40           H  
ATOM   1215  CD  GLU A  77      -7.771  -9.699 -16.445  1.00 96.40           C  
ATOM   1216  OE1 GLU A  77      -8.178  -8.847 -15.616  1.00 96.40           O  
ATOM   1217  OE2 GLU A  77      -7.501  -9.429 -17.638  1.00 96.40           O  
ATOM   1218  N   SER A  78      -4.803 -15.137 -16.760  1.00 97.07           N  
ATOM   1219  H   SER A  78      -4.252 -14.779 -15.992  1.00 97.07           H  
ATOM   1220  CA  SER A  78      -4.291 -16.325 -17.470  1.00 97.07           C  
ATOM   1221  HA  SER A  78      -4.571 -16.241 -18.520  1.00 97.07           H  
ATOM   1222  C   SER A  78      -4.854 -17.646 -16.940  1.00 97.07           C  
ATOM   1223  CB  SER A  78      -2.764 -16.388 -17.394  1.00 97.07           C  
ATOM   1224  HB2 SER A  78      -2.352 -15.424 -17.691  1.00 97.07           H  
ATOM   1225  HB3 SER A  78      -2.407 -17.148 -18.089  1.00 97.07           H  
ATOM   1226  O   SER A  78      -5.314 -17.718 -15.804  1.00 97.07           O  
ATOM   1227  OG  SER A  78      -2.316 -16.722 -16.093  1.00 97.07           O  
ATOM   1228  HG  SER A  78      -2.544 -15.994 -15.510  1.00 97.07           H  
ATOM   1229  N   GLU A  79      -4.754 -18.732 -17.712  1.00 94.64           N  
ATOM   1230  H   GLU A  79      -4.313 -18.656 -18.618  1.00 94.64           H  
ATOM   1231  CA  GLU A  79      -5.171 -20.069 -17.260  1.00 94.64           C  
ATOM   1232  HA  GLU A  79      -6.237 -20.046 -17.031  1.00 94.64           H  
ATOM   1233  C   GLU A  79      -4.454 -20.500 -15.966  1.00 94.64           C  
ATOM   1234  CB  GLU A  79      -4.934 -21.099 -18.379  1.00 94.64           C  
ATOM   1235  HB2 GLU A  79      -5.138 -22.096 -17.988  1.00 94.64           H  
ATOM   1236  HB3 GLU A  79      -3.885 -21.068 -18.671  1.00 94.64           H  
ATOM   1237  O   GLU A  79      -5.118 -20.959 -15.036  1.00 94.64           O  
ATOM   1238  CG  GLU A  79      -5.799 -20.874 -19.633  1.00 94.64           C  
ATOM   1239  HG2 GLU A  79      -5.504 -21.600 -20.390  1.00 94.64           H  
ATOM   1240  HG3 GLU A  79      -5.601 -19.881 -20.038  1.00 94.64           H  
ATOM   1241  CD  GLU A  79      -7.294 -21.042 -19.344  1.00 94.64           C  
ATOM   1242  OE1 GLU A  79      -8.078 -20.086 -19.541  1.00 94.64           O  
ATOM   1243  OE2 GLU A  79      -7.696 -22.120 -18.852  1.00 94.64           O  
ATOM   1244  N   PHE A  80      -3.136 -20.275 -15.875  1.00 95.70           N  
ATOM   1245  H   PHE A  80      -2.648 -19.973 -16.706  1.00 95.70           H  
ATOM   1246  CA  PHE A  80      -2.316 -20.534 -14.684  1.00 95.70           C  
ATOM   1247  HA  PHE A  80      -2.447 -21.574 -14.383  1.00 95.70           H  
ATOM   1248  C   PHE A  80      -2.686 -19.661 -13.471  1.00 95.70           C  
ATOM   1249  CB  PHE A  80      -0.850 -20.321 -15.096  1.00 95.70           C  
ATOM   1250  HB2 PHE A  80      -0.748 -19.330 -15.537  1.00 95.70           H  
ATOM   1251  HB3 PHE A  80      -0.623 -21.047 -15.877  1.00 95.70           H  
ATOM   1252  O   PHE A  80      -2.767 -20.158 -12.350  1.00 95.70           O  
ATOM   1253  CG  PHE A  80       0.201 -20.486 -14.012  1.00 95.70           C  
ATOM   1254  CD1 PHE A  80       0.955 -19.379 -13.578  1.00 95.70           C  
ATOM   1255  HD1 PHE A  80       0.757 -18.401 -13.993  1.00 95.70           H  
ATOM   1256  CD2 PHE A  80       0.468 -21.759 -13.473  1.00 95.70           C  
ATOM   1257  HD2 PHE A  80      -0.097 -22.619 -13.801  1.00 95.70           H  
ATOM   1258  CE1 PHE A  80       1.964 -19.544 -12.610  1.00 95.70           C  
ATOM   1259  HE1 PHE A  80       2.547 -18.698 -12.279  1.00 95.70           H  
ATOM   1260  CE2 PHE A  80       1.467 -21.915 -12.497  1.00 95.70           C  
ATOM   1261  HE2 PHE A  80       1.653 -22.888 -12.067  1.00 95.70           H  
ATOM   1262  CZ  PHE A  80       2.215 -20.811 -12.063  1.00 95.70           C  
ATOM   1263  HZ  PHE A  80       2.974 -20.941 -11.306  1.00 95.70           H  
ATOM   1264  N   GLY A  81      -2.910 -18.360 -13.674  1.00 95.24           N  
ATOM   1265  H   GLY A  81      -2.844 -18.016 -14.621  1.00 95.24           H  
ATOM   1266  CA  GLY A  81      -3.053 -17.385 -12.585  1.00 95.24           C  
ATOM   1267  HA2 GLY A  81      -2.610 -17.789 -11.675  1.00 95.24           H  
ATOM   1268  HA3 GLY A  81      -2.484 -16.492 -12.844  1.00 95.24           H  
ATOM   1269  C   GLY A  81      -4.477 -16.943 -12.241  1.00 95.24           C  
ATOM   1270  O   GLY A  81      -4.644 -16.167 -11.302  1.00 95.24           O  
ATOM   1271  N   ARG A  82      -5.516 -17.393 -12.961  1.00 94.67           N  
ATOM   1272  H   ARG A  82      -5.302 -17.929 -13.790  1.00 94.67           H  
ATOM   1273  CA  ARG A  82      -6.906 -16.921 -12.766  1.00 94.67           C  
ATOM   1274  HA  ARG A  82      -6.856 -15.853 -12.556  1.00 94.67           H  
ATOM   1275  C   ARG A  82      -7.671 -17.522 -11.594  1.00 94.67           C  
ATOM   1276  CB  ARG A  82      -7.736 -17.094 -14.046  1.00 94.67           C  
ATOM   1277  HB2 ARG A  82      -8.701 -16.605 -13.914  1.00 94.67           H  
ATOM   1278  HB3 ARG A  82      -7.243 -16.595 -14.880  1.00 94.67           H  
ATOM   1279  O   ARG A  82      -8.754 -17.019 -11.291  1.00 94.67           O  
ATOM   1280  CG  ARG A  82      -7.973 -18.583 -14.348  1.00 94.67           C  
ATOM   1281  HG2 ARG A  82      -7.021 -19.110 -14.420  1.00 94.67           H  
ATOM   1282  HG3 ARG A  82      -8.558 -19.033 -13.547  1.00 94.67           H  
ATOM   1283  CD  ARG A  82      -8.737 -18.765 -15.650  1.00 94.67           C  
ATOM   1284  HD2 ARG A  82      -9.672 -18.208 -15.594  1.00 94.67           H  
ATOM   1285  HD3 ARG A  82      -8.133 -18.372 -16.468  1.00 94.67           H  
ATOM   1286  NE  ARG A  82      -9.018 -20.191 -15.874  1.00 94.67           N  
ATOM   1287  HE  ARG A  82      -8.580 -20.861 -15.258  1.00 94.67           H  
ATOM   1288  NH1 ARG A  82     -10.139 -19.946 -17.849  1.00 94.67           N  
ATOM   1289 HH11 ARG A  82      -9.703 -20.164 -18.734  1.00 94.67           H  
ATOM   1290 HH12 ARG A  82     -10.097 -18.952 -17.675  1.00 94.67           H  
ATOM   1291  NH2 ARG A  82      -9.674 -21.969 -17.122  1.00 94.67           N  
ATOM   1292 HH21 ARG A  82     -10.278 -22.209 -17.894  1.00 94.67           H  
ATOM   1293 HH22 ARG A  82      -8.756 -22.329 -17.339  1.00 94.67           H  
ATOM   1294  CZ  ARG A  82      -9.627 -20.693 -16.924  1.00 94.67           C  
ATOM   1295  N   GLN A  83      -7.187 -18.599 -10.981  1.00 92.33           N  
ATOM   1296  H   GLN A  83      -6.270 -18.939 -11.234  1.00 92.33           H  
ATOM   1297  CA  GLN A  83      -7.945 -19.273  -9.926  1.00 92.33           C  
ATOM   1298  HA  GLN A  83      -8.978 -19.339 -10.269  1.00 92.33           H  
ATOM   1299  C   GLN A  83      -7.924 -18.458  -8.624  1.00 92.33           C  
ATOM   1300  CB  GLN A  83      -7.443 -20.707  -9.692  1.00 92.33           C  
ATOM   1301  HB2 GLN A  83      -6.373 -20.681  -9.483  1.00 92.33           H  
ATOM   1302  HB3 GLN A  83      -7.944 -21.120  -8.817  1.00 92.33           H  
ATOM   1303  O   GLN A  83      -6.852 -18.002  -8.217  1.00 92.33           O  
ATOM   1304  CG  GLN A  83      -7.697 -21.646 -10.885  1.00 92.33           C  
ATOM   1305  HG2 GLN A  83      -7.253 -22.616 -10.656  1.00 92.33           H  
ATOM   1306  HG3 GLN A  83      -7.187 -21.256 -11.766  1.00 92.33           H  
ATOM   1307  CD  GLN A  83      -9.173 -21.871 -11.225  1.00 92.33           C  
ATOM   1308  NE2 GLN A  83      -9.457 -22.552 -12.312  1.00 92.33           N  
ATOM   1309 HE21 GLN A  83      -8.714 -22.984 -12.843  1.00 92.33           H  
ATOM   1310 HE22 GLN A  83     -10.437 -22.728 -12.478  1.00 92.33           H  
ATOM   1311  OE1 GLN A  83     -10.098 -21.446 -10.552  1.00 92.33           O  
ATOM   1312  N   PRO A  84      -9.074 -18.275  -7.944  1.00 91.79           N  
ATOM   1313  CA  PRO A  84      -9.109 -17.704  -6.605  1.00 91.79           C  
ATOM   1314  HA  PRO A  84      -8.813 -16.657  -6.664  1.00 91.79           H  
ATOM   1315  C   PRO A  84      -8.177 -18.456  -5.654  1.00 91.79           C  
ATOM   1316  CB  PRO A  84     -10.569 -17.787  -6.151  1.00 91.79           C  
ATOM   1317  HB2 PRO A  84     -10.764 -18.739  -5.656  1.00 91.79           H  
ATOM   1318  HB3 PRO A  84     -10.833 -16.958  -5.494  1.00 91.79           H  
ATOM   1319  O   PRO A  84      -8.284 -19.671  -5.495  1.00 91.79           O  
ATOM   1320  CG  PRO A  84     -11.335 -17.745  -7.470  1.00 91.79           C  
ATOM   1321  HG2 PRO A  84     -12.325 -18.193  -7.382  1.00 91.79           H  
ATOM   1322  HG3 PRO A  84     -11.404 -16.716  -7.825  1.00 91.79           H  
ATOM   1323  CD  PRO A  84     -10.428 -18.549  -8.399  1.00 91.79           C  
ATOM   1324  HD2 PRO A  84     -10.637 -19.614  -8.299  1.00 91.79           H  
ATOM   1325  HD3 PRO A  84     -10.581 -18.227  -9.430  1.00 91.79           H  
ATOM   1326  N   TYR A  85      -7.280 -17.722  -5.004  1.00 91.03           N  
ATOM   1327  H   TYR A  85      -7.296 -16.722  -5.141  1.00 91.03           H  
ATOM   1328  CA  TYR A  85      -6.413 -18.252  -3.956  1.00 91.03           C  
ATOM   1329  HA  TYR A  85      -6.533 -19.333  -3.885  1.00 91.03           H  
ATOM   1330  C   TYR A  85      -6.832 -17.635  -2.629  1.00 91.03           C  
ATOM   1331  CB  TYR A  85      -4.947 -17.964  -4.297  1.00 91.03           C  
ATOM   1332  HB2 TYR A  85      -4.716 -18.423  -5.258  1.00 91.03           H  
ATOM   1333  HB3 TYR A  85      -4.836 -16.886  -4.412  1.00 91.03           H  
ATOM   1334  O   TYR A  85      -7.091 -16.435  -2.566  1.00 91.03           O  
ATOM   1335  CG  TYR A  85      -3.930 -18.457  -3.277  1.00 91.03           C  
ATOM   1336  CD1 TYR A  85      -3.192 -17.529  -2.518  1.00 91.03           C  
ATOM   1337  HD1 TYR A  85      -3.377 -16.472  -2.641  1.00 91.03           H  
ATOM   1338  CD2 TYR A  85      -3.671 -19.834  -3.131  1.00 91.03           C  
ATOM   1339  HD2 TYR A  85      -4.217 -20.551  -3.727  1.00 91.03           H  
ATOM   1340  CE1 TYR A  85      -2.193 -17.968  -1.627  1.00 91.03           C  
ATOM   1341  HE1 TYR A  85      -1.616 -17.253  -1.059  1.00 91.03           H  
ATOM   1342  CE2 TYR A  85      -2.682 -20.279  -2.228  1.00 91.03           C  
ATOM   1343  HE2 TYR A  85      -2.474 -21.333  -2.125  1.00 91.03           H  
ATOM   1344  OH  TYR A  85      -0.945 -19.775  -0.636  1.00 91.03           O  
ATOM   1345  HH  TYR A  85      -0.533 -19.023  -0.204  1.00 91.03           H  
ATOM   1346  CZ  TYR A  85      -1.935 -19.347  -1.472  1.00 91.03           C  
ATOM   1347  N   LEU A  86      -6.880 -18.446  -1.574  1.00 83.22           N  
ATOM   1348  H   LEU A  86      -6.631 -19.416  -1.702  1.00 83.22           H  
ATOM   1349  CA  LEU A  86      -7.090 -17.982  -0.208  1.00 83.22           C  
ATOM   1350  HA  LEU A  86      -7.458 -16.956  -0.228  1.00 83.22           H  
ATOM   1351  C   LEU A  86      -5.740 -18.025   0.520  1.00 83.22           C  
ATOM   1352  CB  LEU A  86      -8.178 -18.846   0.456  1.00 83.22           C  
ATOM   1353  HB2 LEU A  86      -9.084 -18.783  -0.147  1.00 83.22           H  
ATOM   1354  HB3 LEU A  86      -7.853 -19.887   0.463  1.00 83.22           H  
ATOM   1355  O   LEU A  86      -5.331 -19.109   0.944  1.00 83.22           O  
ATOM   1356  CG  LEU A  86      -8.510 -18.423   1.899  1.00 83.22           C  
ATOM   1357  HG  LEU A  86      -7.638 -18.591   2.532  1.00 83.22           H  
ATOM   1358  CD1 LEU A  86      -8.921 -16.952   1.992  1.00 83.22           C  
ATOM   1359 HD11 LEU A  86      -8.049 -16.309   1.870  1.00 83.22           H  
ATOM   1360 HD12 LEU A  86      -9.653 -16.729   1.216  1.00 83.22           H  
ATOM   1361 HD13 LEU A  86      -9.370 -16.746   2.963  1.00 83.22           H  
ATOM   1362  CD2 LEU A  86      -9.660 -19.278   2.433  1.00 83.22           C  
ATOM   1363 HD21 LEU A  86      -9.391 -20.333   2.375  1.00 83.22           H  
ATOM   1364 HD22 LEU A  86     -10.561 -19.099   1.848  1.00 83.22           H  
ATOM   1365 HD23 LEU A  86      -9.854 -19.021   3.474  1.00 83.22           H  
ATOM   1366  N   PRO A  87      -5.029 -16.890   0.650  1.00 87.48           N  
ATOM   1367  CA  PRO A  87      -3.747 -16.862   1.334  1.00 87.48           C  
ATOM   1368  HA  PRO A  87      -3.069 -17.569   0.856  1.00 87.48           H  
ATOM   1369  C   PRO A  87      -3.909 -17.247   2.804  1.00 87.48           C  
ATOM   1370  CB  PRO A  87      -3.200 -15.435   1.166  1.00 87.48           C  
ATOM   1371  HB2 PRO A  87      -3.380 -14.847   2.066  1.00 87.48           H  
ATOM   1372  HB3 PRO A  87      -2.139 -15.445   0.916  1.00 87.48           H  
ATOM   1373  O   PRO A  87      -4.937 -16.950   3.430  1.00 87.48           O  
ATOM   1374  CG  PRO A  87      -4.016 -14.848   0.021  1.00 87.48           C  
ATOM   1375  HG2 PRO A  87      -4.123 -13.767   0.102  1.00 87.48           H  
ATOM   1376  HG3 PRO A  87      -3.555 -15.109  -0.931  1.00 87.48           H  
ATOM   1377  CD  PRO A  87      -5.354 -15.558   0.167  1.00 87.48           C  
ATOM   1378  HD2 PRO A  87      -5.858 -15.567  -0.799  1.00 87.48           H  
ATOM   1379  HD3 PRO A  87      -5.970 -15.048   0.908  1.00 87.48           H  
ATOM   1380  N   ALA A  88      -2.855 -17.818   3.391  1.00 84.66           N  
ATOM   1381  H   ALA A  88      -2.027 -17.939   2.827  1.00 84.66           H  
ATOM   1382  CA  ALA A  88      -2.659 -17.590   4.819  1.00 84.66           C  
ATOM   1383  HA  ALA A  88      -3.516 -17.966   5.377  1.00 84.66           H  
ATOM   1384  C   ALA A  88      -2.562 -16.073   4.997  1.00 84.66           C  
ATOM   1385  CB  ALA A  88      -1.385 -18.300   5.288  1.00 84.66           C  
ATOM   1386  HB1 ALA A  88      -0.531 -17.933   4.718  1.00 84.66           H  
ATOM   1387  HB2 ALA A  88      -1.485 -19.374   5.135  1.00 84.66           H  
ATOM   1388  HB3 ALA A  88      -1.217 -18.095   6.345  1.00 84.66           H  
ATOM   1389  O   ALA A  88      -1.921 -15.420   4.175  1.00 84.66           O  
ATOM   1390  N   ALA A  89      -3.210 -15.474   5.998  1.00 84.00           N  
ATOM   1391  H   ALA A  89      -3.730 -15.993   6.691  1.00 84.00           H  
ATOM   1392  CA  ALA A  89      -3.048 -14.033   6.095  1.00 84.00           C  
ATOM   1393  HA  ALA A  89      -3.276 -13.651   5.100  1.00 84.00           H  
ATOM   1394  C   ALA A  89      -1.579 -13.694   6.343  1.00 84.00           C  
ATOM   1395  CB  ALA A  89      -4.024 -13.345   7.037  1.00 84.00           C  
ATOM   1396  HB1 ALA A  89      -4.154 -12.307   6.730  1.00 84.00           H  
ATOM   1397  HB2 ALA A  89      -4.994 -13.842   7.046  1.00 84.00           H  
ATOM   1398  HB3 ALA A  89      -3.576 -13.291   8.029  1.00 84.00           H  
ATOM   1399  O   ALA A  89      -0.817 -14.470   6.929  1.00 84.00           O  
ATOM   1400  N   GLU A  90      -1.202 -12.523   5.863  1.00 88.65           N  
ATOM   1401  H   GLU A  90      -1.918 -11.902   5.514  1.00 88.65           H  
ATOM   1402  CA  GLU A  90       0.119 -11.941   6.018  1.00 88.65           C  
ATOM   1403  HA  GLU A  90       0.033 -10.935   5.609  1.00 88.65           H  
ATOM   1404  C   GLU A  90       1.171 -12.632   5.101  1.00 88.65           C  
ATOM   1405  CB  GLU A  90       0.386 -11.732   7.533  1.00 88.65           C  
ATOM   1406  HB2 GLU A  90       0.820 -12.651   7.926  1.00 88.65           H  
ATOM   1407  HB3 GLU A  90       1.157 -10.967   7.626  1.00 88.65           H  
ATOM   1408  O   GLU A  90       2.313 -12.186   4.970  1.00 88.65           O  
ATOM   1409  CG  GLU A  90      -0.934 -11.359   8.317  1.00 88.65           C  
ATOM   1410  HG2 GLU A  90      -1.520 -10.673   7.706  1.00 88.65           H  
ATOM   1411  HG3 GLU A  90      -1.538 -12.260   8.428  1.00 88.65           H  
ATOM   1412  CD  GLU A  90      -0.876 -10.730   9.718  1.00 88.65           C  
ATOM   1413  OE1 GLU A  90      -0.694  -9.498   9.836  1.00 88.65           O  
ATOM   1414  OE2 GLU A  90      -1.026 -11.479  10.704  1.00 88.65           O  
ATOM   1415  N   GLU A  91       0.721 -13.635   4.327  1.00 90.37           N  
ATOM   1416  H   GLU A  91      -0.206 -13.975   4.539  1.00 90.37           H  
ATOM   1417  CA  GLU A  91       1.189 -13.958   2.973  1.00 90.37           C  
ATOM   1418  HA  GLU A  91       2.276 -14.033   2.981  1.00 90.37           H  
ATOM   1419  C   GLU A  91       0.766 -12.839   2.001  1.00 90.37           C  
ATOM   1420  CB  GLU A  91       0.604 -15.319   2.526  1.00 90.37           C  
ATOM   1421  HB2 GLU A  91      -0.448 -15.160   2.288  1.00 90.37           H  
ATOM   1422  HB3 GLU A  91       0.676 -16.023   3.355  1.00 90.37           H  
ATOM   1423  O   GLU A  91      -0.363 -12.330   2.030  1.00 90.37           O  
ATOM   1424  CG  GLU A  91       1.250 -15.976   1.292  1.00 90.37           C  
ATOM   1425  HG2 GLU A  91       2.289 -16.206   1.525  1.00 90.37           H  
ATOM   1426  HG3 GLU A  91       1.247 -15.258   0.472  1.00 90.37           H  
ATOM   1427  CD  GLU A  91       0.539 -17.268   0.818  1.00 90.37           C  
ATOM   1428  OE1 GLU A  91       0.890 -17.781  -0.276  1.00 90.37           O  
ATOM   1429  OE2 GLU A  91      -0.352 -17.824   1.506  1.00 90.37           O  
ATOM   1430  N   LEU A  92       1.684 -12.464   1.115  1.00 94.66           N  
ATOM   1431  H   LEU A  92       2.581 -12.927   1.143  1.00 94.66           H  
ATOM   1432  CA  LEU A  92       1.459 -11.527   0.022  1.00 94.66           C  
ATOM   1433  HA  LEU A  92       0.994 -10.625   0.419  1.00 94.66           H  
ATOM   1434  C   LEU A  92       0.502 -12.143  -1.007  1.00 94.66           C  
ATOM   1435  CB  LEU A  92       2.814 -11.158  -0.613  1.00 94.66           C  
ATOM   1436  HB2 LEU A  92       2.643 -10.500  -1.464  1.00 94.66           H  
ATOM   1437  HB3 LEU A  92       3.266 -12.076  -0.989  1.00 94.66           H  
ATOM   1438  O   LEU A  92       0.564 -13.330  -1.337  1.00 94.66           O  
ATOM   1439  CG  LEU A  92       3.806 -10.475   0.353  1.00 94.66           C  
ATOM   1440  HG  LEU A  92       3.867 -11.033   1.288  1.00 94.66           H  
ATOM   1441  CD1 LEU A  92       5.205 -10.427  -0.248  1.00 94.66           C  
ATOM   1442 HD11 LEU A  92       5.923 -10.161   0.528  1.00 94.66           H  
ATOM   1443 HD12 LEU A  92       5.253  -9.689  -1.048  1.00 94.66           H  
ATOM   1444 HD13 LEU A  92       5.480 -11.408  -0.636  1.00 94.66           H  
ATOM   1445  CD2 LEU A  92       3.388  -9.044   0.674  1.00 94.66           C  
ATOM   1446 HD21 LEU A  92       2.487  -9.068   1.288  1.00 94.66           H  
ATOM   1447 HD22 LEU A  92       4.180  -8.550   1.236  1.00 94.66           H  
ATOM   1448 HD23 LEU A  92       3.194  -8.489  -0.244  1.00 94.66           H  
ATOM   1449  N   CYS A  93      -0.370 -11.314  -1.567  1.00 96.44           N  
ATOM   1450  H   CYS A  93      -0.334 -10.336  -1.316  1.00 96.44           H  
ATOM   1451  CA  CYS A  93      -1.363 -11.705  -2.559  1.00 96.44           C  
ATOM   1452  HA  CYS A  93      -1.021 -12.598  -3.083  1.00 96.44           H  
ATOM   1453  C   CYS A  93      -1.542 -10.609  -3.613  1.00 96.44           C  
ATOM   1454  CB  CYS A  93      -2.667 -12.060  -1.829  1.00 96.44           C  
ATOM   1455  HB2 CYS A  93      -2.433 -12.781  -1.046  1.00 96.44           H  
ATOM   1456  HB3 CYS A  93      -3.373 -12.512  -2.525  1.00 96.44           H  
ATOM   1457  O   CYS A  93      -1.052  -9.489  -3.470  1.00 96.44           O  
ATOM   1458  SG  CYS A  93      -3.425 -10.589  -1.083  1.00 96.44           S  
ATOM   1459  HG  CYS A  93      -2.297 -10.081  -0.579  1.00 96.44           H  
ATOM   1460  N   ILE A  94      -2.256 -10.920  -4.685  1.00 98.05           N  
ATOM   1461  H   ILE A  94      -2.651 -11.847  -4.754  1.00 98.05           H  
ATOM   1462  CA  ILE A  94      -2.707  -9.909  -5.640  1.00 98.05           C  
ATOM   1463  HA  ILE A  94      -2.275  -8.942  -5.383  1.00 98.05           H  
ATOM   1464  C   ILE A  94      -4.218  -9.798  -5.479  1.00 98.05           C  
ATOM   1465  CB  ILE A  94      -2.259 -10.230  -7.078  1.00 98.05           C  
ATOM   1466  HB  ILE A  94      -2.855 -11.064  -7.450  1.00 98.05           H  
ATOM   1467  O   ILE A  94      -4.919 -10.806  -5.567  1.00 98.05           O  
ATOM   1468  CG1 ILE A  94      -0.765 -10.630  -7.138  1.00 98.05           C  
ATOM   1469 HG12 ILE A  94      -0.152  -9.809  -6.766  1.00 98.05           H  
ATOM   1470 HG13 ILE A  94      -0.596 -11.499  -6.502  1.00 98.05           H  
ATOM   1471  CG2 ILE A  94      -2.525  -9.003  -7.964  1.00 98.05           C  
ATOM   1472 HG21 ILE A  94      -3.545  -8.644  -7.831  1.00 98.05           H  
ATOM   1473 HG22 ILE A  94      -1.834  -8.199  -7.709  1.00 98.05           H  
ATOM   1474 HG23 ILE A  94      -2.395  -9.275  -9.011  1.00 98.05           H  
ATOM   1475  CD1 ILE A  94      -0.287 -11.019  -8.536  1.00 98.05           C  
ATOM   1476 HD11 ILE A  94      -0.235 -10.141  -9.179  1.00 98.05           H  
ATOM   1477 HD12 ILE A  94      -0.983 -11.739  -8.967  1.00 98.05           H  
ATOM   1478 HD13 ILE A  94       0.704 -11.468  -8.468  1.00 98.05           H  
ATOM   1479  N   ALA A  95      -4.711  -8.595  -5.210  1.00 96.70           N  
ATOM   1480  H   ALA A  95      -4.083  -7.804  -5.212  1.00 96.70           H  
ATOM   1481  CA  ALA A  95      -6.125  -8.328  -4.983  1.00 96.70           C  
ATOM   1482  HA  ALA A  95      -6.690  -9.246  -5.138  1.00 96.70           H  
ATOM   1483  C   ALA A  95      -6.647  -7.288  -5.979  1.00 96.70           C  
ATOM   1484  CB  ALA A  95      -6.333  -7.899  -3.526  1.00 96.70           C  
ATOM   1485  HB1 ALA A  95      -5.801  -6.968  -3.333  1.00 96.70           H  
ATOM   1486  HB2 ALA A  95      -7.395  -7.746  -3.334  1.00 96.70           H  
ATOM   1487  HB3 ALA A  95      -5.955  -8.670  -2.854  1.00 96.70           H  
ATOM   1488  O   ALA A  95      -5.894  -6.422  -6.429  1.00 96.70           O  
ATOM   1489  N   GLN A  96      -7.936  -7.348  -6.307  1.00 96.31           N  
ATOM   1490  H   GLN A  96      -8.500  -8.094  -5.925  1.00 96.31           H  
ATOM   1491  CA  GLN A  96      -8.598  -6.246  -7.012  1.00 96.31           C  
ATOM   1492  HA  GLN A  96      -7.908  -5.854  -7.760  1.00 96.31           H  
ATOM   1493  C   GLN A  96      -8.924  -5.128  -6.018  1.00 96.31           C  
ATOM   1494  CB  GLN A  96      -9.857  -6.713  -7.754  1.00 96.31           C  
ATOM   1495  HB2 GLN A  96     -10.599  -7.062  -7.035  1.00 96.31           H  
ATOM   1496  HB3 GLN A  96     -10.276  -5.867  -8.298  1.00 96.31           H  
ATOM   1497  O   GLN A  96      -9.494  -5.414  -4.967  1.00 96.31           O  
ATOM   1498  CG  GLN A  96      -9.538  -7.835  -8.747  1.00 96.31           C  
ATOM   1499  HG2 GLN A  96      -8.757  -7.503  -9.432  1.00 96.31           H  
ATOM   1500  HG3 GLN A  96      -9.179  -8.706  -8.199  1.00 96.31           H  
ATOM   1501  CD  GLN A  96     -10.762  -8.261  -9.539  1.00 96.31           C  
ATOM   1502  NE2 GLN A  96     -10.896  -7.830 -10.774  1.00 96.31           N  
ATOM   1503 HE21 GLN A  96     -10.186  -7.239 -11.182  1.00 96.31           H  
ATOM   1504 HE22 GLN A  96     -11.696  -8.162 -11.294  1.00 96.31           H  
ATOM   1505  OE1 GLN A  96     -11.625  -8.978  -9.048  1.00 96.31           O  
ATOM   1506  N   LEU A  97      -8.577  -3.878  -6.339  1.00 89.72           N  
ATOM   1507  H   LEU A  97      -8.102  -3.730  -7.218  1.00 89.72           H  
ATOM   1508  CA  LEU A  97      -8.829  -2.708  -5.483  1.00 89.72           C  
ATOM   1509  HA  LEU A  97      -8.809  -3.016  -4.438  1.00 89.72           H  
ATOM   1510  C   LEU A  97     -10.199  -2.076  -5.791  1.00 89.72           C  
ATOM   1511  CB  LEU A  97      -7.678  -1.702  -5.683  1.00 89.72           C  
ATOM   1512  HB2 LEU A  97      -6.753  -2.155  -5.327  1.00 89.72           H  
ATOM   1513  HB3 LEU A  97      -7.571  -1.510  -6.751  1.00 89.72           H  
ATOM   1514  O   LEU A  97     -10.312  -1.403  -6.820  1.00 89.72           O  
ATOM   1515  CG  LEU A  97      -7.870  -0.339  -4.986  1.00 89.72           C  
ATOM   1516  HG  LEU A  97      -8.734   0.174  -5.407  1.00 89.72           H  
ATOM   1517  CD1 LEU A  97      -8.058  -0.456  -3.475  1.00 89.72           C  
ATOM   1518 HD11 LEU A  97      -8.143   0.547  -3.057  1.00 89.72           H  
ATOM   1519 HD12 LEU A  97      -8.971  -1.006  -3.245  1.00 89.72           H  
ATOM   1520 HD13 LEU A  97      -7.193  -0.955  -3.037  1.00 89.72           H  
ATOM   1521  CD2 LEU A  97      -6.641   0.525  -5.239  1.00 89.72           C  
ATOM   1522 HD21 LEU A  97      -6.780   1.511  -4.795  1.00 89.72           H  
ATOM   1523 HD22 LEU A  97      -6.475   0.641  -6.310  1.00 89.72           H  
ATOM   1524 HD23 LEU A  97      -5.770   0.058  -4.778  1.00 89.72           H  
ATOM   1525  N   PRO A  98     -11.234  -2.211  -4.935  1.00 86.04           N  
ATOM   1526  CA  PRO A  98     -12.536  -1.597  -5.194  1.00 86.04           C  
ATOM   1527  HA  PRO A  98     -12.882  -1.946  -6.166  1.00 86.04           H  
ATOM   1528  C   PRO A  98     -12.444  -0.058  -5.170  1.00 86.04           C  
ATOM   1529  CB  PRO A  98     -13.480  -2.122  -4.102  1.00 86.04           C  
ATOM   1530  HB2 PRO A  98     -13.588  -1.382  -3.309  1.00 86.04           H  
ATOM   1531  HB3 PRO A  98     -14.456  -2.385  -4.508  1.00 86.04           H  
ATOM   1532  O   PRO A  98     -11.670   0.484  -4.384  1.00 86.04           O  
ATOM   1533  CG  PRO A  98     -12.758  -3.348  -3.541  1.00 86.04           C  
ATOM   1534  HG2 PRO A  98     -13.026  -3.540  -2.502  1.00 86.04           H  
ATOM   1535  HG3 PRO A  98     -12.966  -4.219  -4.163  1.00 86.04           H  
ATOM   1536  CD  PRO A  98     -11.293  -2.953  -3.686  1.00 86.04           C  
ATOM   1537  HD2 PRO A  98     -11.006  -2.298  -2.863  1.00 86.04           H  
ATOM   1538  HD3 PRO A  98     -10.666  -3.844  -3.683  1.00 86.04           H  
ATOM   1539  N   PRO A  99     -13.231   0.674  -5.984  1.00 82.02           N  
ATOM   1540  CA  PRO A  99     -14.241   0.194  -6.933  1.00 82.02           C  
ATOM   1541  HA  PRO A  99     -14.782  -0.656  -6.519  1.00 82.02           H  
ATOM   1542  C   PRO A  99     -13.670  -0.221  -8.302  1.00 82.02           C  
ATOM   1543  CB  PRO A  99     -15.205   1.378  -7.073  1.00 82.02           C  
ATOM   1544  HB2 PRO A  99     -15.762   1.364  -8.009  1.00 82.02           H  
ATOM   1545  HB3 PRO A  99     -15.891   1.392  -6.226  1.00 82.02           H  
ATOM   1546  O   PRO A  99     -14.437  -0.549  -9.205  1.00 82.02           O  
ATOM   1547  CG  PRO A  99     -14.265   2.581  -6.988  1.00 82.02           C  
ATOM   1548  HG2 PRO A  99     -13.771   2.734  -7.948  1.00 82.02           H  
ATOM   1549  HG3 PRO A  99     -14.789   3.484  -6.675  1.00 82.02           H  
ATOM   1550  CD  PRO A  99     -13.241   2.131  -5.946  1.00 82.02           C  
ATOM   1551  HD2 PRO A  99     -13.553   2.463  -4.956  1.00 82.02           H  
ATOM   1552  HD3 PRO A  99     -12.256   2.535  -6.178  1.00 82.02           H  
ATOM   1553  N   SER A 100     -12.348  -0.186  -8.489  1.00 81.28           N  
ATOM   1554  H   SER A 100     -11.746  -0.020  -7.695  1.00 81.28           H  
ATOM   1555  CA  SER A 100     -11.717  -0.655  -9.723  1.00 81.28           C  
ATOM   1556  HA  SER A 100     -12.280  -0.246 -10.562  1.00 81.28           H  
ATOM   1557  C   SER A 100     -11.765  -2.187  -9.833  1.00 81.28           C  
ATOM   1558  CB  SER A 100     -10.280  -0.122  -9.837  1.00 81.28           C  
ATOM   1559  HB2 SER A 100     -10.032  -0.006 -10.892  1.00 81.28           H  
ATOM   1560  HB3 SER A 100     -10.200   0.855  -9.360  1.00 81.28           H  
ATOM   1561  O   SER A 100     -11.958  -2.905  -8.852  1.00 81.28           O  
ATOM   1562  OG  SER A 100      -9.355  -1.018  -9.260  1.00 81.28           O  
ATOM   1563  HG  SER A 100      -9.589  -1.135  -8.336  1.00 81.28           H  
ATOM   1564  N   SER A 101     -11.538  -2.701 -11.040  1.00 86.82           N  
ATOM   1565  H   SER A 101     -11.428  -2.069 -11.819  1.00 86.82           H  
ATOM   1566  CA  SER A 101     -11.262  -4.128 -11.268  1.00 86.82           C  
ATOM   1567  HA  SER A 101     -11.640  -4.708 -10.426  1.00 86.82           H  
ATOM   1568  C   SER A 101      -9.759  -4.421 -11.354  1.00 86.82           C  
ATOM   1569  CB  SER A 101     -11.989  -4.620 -12.525  1.00 86.82           C  
ATOM   1570  HB2 SER A 101     -11.955  -5.709 -12.559  1.00 86.82           H  
ATOM   1571  HB3 SER A 101     -11.491  -4.227 -13.412  1.00 86.82           H  
ATOM   1572  O   SER A 101      -9.374  -5.516 -11.765  1.00 86.82           O  
ATOM   1573  OG  SER A 101     -13.337  -4.189 -12.527  1.00 86.82           O  
ATOM   1574  HG  SER A 101     -13.650  -4.176 -11.619  1.00 86.82           H  
ATOM   1575  N   GLU A 102      -8.903  -3.444 -11.039  1.00 94.99           N  
ATOM   1576  H   GLU A 102      -9.239  -2.616 -10.569  1.00 94.99           H  
ATOM   1577  CA  GLU A 102      -7.469  -3.508 -11.308  1.00 94.99           C  
ATOM   1578  HA  GLU A 102      -7.343  -4.066 -12.236  1.00 94.99           H  
ATOM   1579  C   GLU A 102      -6.721  -4.286 -10.223  1.00 94.99           C  
ATOM   1580  CB  GLU A 102      -6.868  -2.111 -11.558  1.00 94.99           C  
ATOM   1581  HB2 GLU A 102      -5.826  -2.243 -11.850  1.00 94.99           H  
ATOM   1582  HB3 GLU A 102      -6.904  -1.518 -10.644  1.00 94.99           H  
ATOM   1583  O   GLU A 102      -6.966  -4.137  -9.025  1.00 94.99           O  
ATOM   1584  CG  GLU A 102      -7.614  -1.372 -12.683  1.00 94.99           C  
ATOM   1585  HG2 GLU A 102      -8.504  -0.891 -12.277  1.00 94.99           H  
ATOM   1586  HG3 GLU A 102      -7.955  -2.107 -13.412  1.00 94.99           H  
ATOM   1587  CD  GLU A 102      -6.749  -0.336 -13.415  1.00 94.99           C  
ATOM   1588  OE1 GLU A 102      -6.539  -0.552 -14.637  1.00 94.99           O  
ATOM   1589  OE2 GLU A 102      -6.298   0.640 -12.789  1.00 94.99           O  
ATOM   1590  N   TRP A 103      -5.810  -5.147 -10.675  1.00 97.80           N  
ATOM   1591  H   TRP A 103      -5.683  -5.230 -11.673  1.00 97.80           H  
ATOM   1592  CA  TRP A 103      -5.006  -6.023  -9.835  1.00 97.80           C  
ATOM   1593  HA  TRP A 103      -5.622  -6.399  -9.018  1.00 97.80           H  
ATOM   1594  C   TRP A 103      -3.826  -5.255  -9.241  1.00 97.80           C  
ATOM   1595  CB  TRP A 103      -4.542  -7.217 -10.680  1.00 97.80           C  
ATOM   1596  HB2 TRP A 103      -3.890  -7.845 -10.073  1.00 97.80           H  
ATOM   1597  HB3 TRP A 103      -3.950  -6.856 -11.521  1.00 97.80           H  
ATOM   1598  O   TRP A 103      -2.969  -4.761  -9.975  1.00 97.80           O  
ATOM   1599  CG  TRP A 103      -5.653  -8.076 -11.201  1.00 97.80           C  
ATOM   1600  CD1 TRP A 103      -6.179  -8.021 -12.444  1.00 97.80           C  
ATOM   1601  HD1 TRP A 103      -5.852  -7.349 -13.224  1.00 97.80           H  
ATOM   1602  CD2 TRP A 103      -6.434  -9.081 -10.487  1.00 97.80           C  
ATOM   1603  CE2 TRP A 103      -7.426  -9.599 -11.376  1.00 97.80           C  
ATOM   1604  CE3 TRP A 103      -6.416  -9.586  -9.168  1.00 97.80           C  
ATOM   1605  HE3 TRP A 103      -5.684  -9.211  -8.468  1.00 97.80           H  
ATOM   1606  NE1 TRP A 103      -7.207  -8.935 -12.569  1.00 97.80           N  
ATOM   1607  HE1 TRP A 103      -7.729  -9.053 -13.426  1.00 97.80           H  
ATOM   1608  CH2 TRP A 103      -8.327 -11.027  -9.639  1.00 97.80           C  
ATOM   1609  HH2 TRP A 103      -9.067 -11.736  -9.296  1.00 97.80           H  
ATOM   1610  CZ2 TRP A 103      -8.360 -10.562 -10.965  1.00 97.80           C  
ATOM   1611  HZ2 TRP A 103      -9.104 -10.919 -11.661  1.00 97.80           H  
ATOM   1612  CZ3 TRP A 103      -7.349 -10.550  -8.748  1.00 97.80           C  
ATOM   1613  HZ3 TRP A 103      -7.325 -10.901  -7.727  1.00 97.80           H  
ATOM   1614  N   HIS A 104      -3.760  -5.194  -7.914  1.00 97.99           N  
ATOM   1615  H   HIS A 104      -4.509  -5.614  -7.382  1.00 97.99           H  
ATOM   1616  CA  HIS A 104      -2.693  -4.550  -7.155  1.00 97.99           C  
ATOM   1617  HA  HIS A 104      -1.897  -4.244  -7.835  1.00 97.99           H  
ATOM   1618  C   HIS A 104      -2.084  -5.516  -6.144  1.00 97.99           C  
ATOM   1619  CB  HIS A 104      -3.227  -3.288  -6.473  1.00 97.99           C  
ATOM   1620  HB2 HIS A 104      -2.480  -2.897  -5.783  1.00 97.99           H  
ATOM   1621  HB3 HIS A 104      -4.123  -3.539  -5.906  1.00 97.99           H  
ATOM   1622  O   HIS A 104      -2.715  -6.491  -5.727  1.00 97.99           O  
ATOM   1623  CG  HIS A 104      -3.562  -2.213  -7.468  1.00 97.99           C  
ATOM   1624  CD2 HIS A 104      -4.805  -1.934  -7.961  1.00 97.99           C  
ATOM   1625  HD2 HIS A 104      -5.723  -2.434  -7.692  1.00 97.99           H  
ATOM   1626  ND1 HIS A 104      -2.669  -1.376  -8.103  1.00 97.99           N  
ATOM   1627  HD1 HIS A 104      -1.675  -1.319  -7.937  1.00 97.99           H  
ATOM   1628  CE1 HIS A 104      -3.362  -0.614  -8.968  1.00 97.99           C  
ATOM   1629  HE1 HIS A 104      -2.945   0.150  -9.607  1.00 97.99           H  
ATOM   1630  NE2 HIS A 104      -4.666  -0.906  -8.894  1.00 97.99           N  
ATOM   1631  N   ARG A 105      -0.846  -5.235  -5.729  1.00 98.15           N  
ATOM   1632  H   ARG A 105      -0.398  -4.382  -6.033  1.00 98.15           H  
ATOM   1633  CA  ARG A 105      -0.212  -6.002  -4.662  1.00 98.15           C  
ATOM   1634  HA  ARG A 105      -0.350  -7.063  -4.867  1.00 98.15           H  
ATOM   1635  C   ARG A 105      -0.916  -5.687  -3.359  1.00 98.15           C  
ATOM   1636  CB  ARG A 105       1.286  -5.715  -4.562  1.00 98.15           C  
ATOM   1637  HB2 ARG A 105       1.437  -4.665  -4.313  1.00 98.15           H  
ATOM   1638  HB3 ARG A 105       1.711  -6.328  -3.767  1.00 98.15           H  
ATOM   1639  O   ARG A 105      -1.117  -4.525  -2.998  1.00 98.15           O  
ATOM   1640  CG  ARG A 105       1.981  -6.043  -5.883  1.00 98.15           C  
ATOM   1641  HG2 ARG A 105       1.665  -5.336  -6.651  1.00 98.15           H  
ATOM   1642  HG3 ARG A 105       1.712  -7.053  -6.190  1.00 98.15           H  
ATOM   1643  CD  ARG A 105       3.491  -5.972  -5.768  1.00 98.15           C  
ATOM   1644  HD2 ARG A 105       3.828  -6.668  -4.999  1.00 98.15           H  
ATOM   1645  HD3 ARG A 105       3.900  -6.285  -6.729  1.00 98.15           H  
ATOM   1646  NE  ARG A 105       3.955  -4.612  -5.458  1.00 98.15           N  
ATOM   1647  HE  ARG A 105       3.271  -3.875  -5.362  1.00 98.15           H  
ATOM   1648  NH1 ARG A 105       6.162  -5.123  -5.408  1.00 98.15           N  
ATOM   1649 HH11 ARG A 105       5.967  -6.031  -5.806  1.00 98.15           H  
ATOM   1650 HH12 ARG A 105       7.099  -4.888  -5.114  1.00 98.15           H  
ATOM   1651  NH2 ARG A 105       5.514  -3.052  -4.917  1.00 98.15           N  
ATOM   1652 HH21 ARG A 105       6.472  -2.782  -4.748  1.00 98.15           H  
ATOM   1653 HH22 ARG A 105       4.769  -2.401  -4.715  1.00 98.15           H  
ATOM   1654  CZ  ARG A 105       5.205  -4.264  -5.257  1.00 98.15           C  
ATOM   1655  N   ALA A 106      -1.282  -6.744  -2.667  1.00 95.68           N  
ATOM   1656  H   ALA A 106      -1.068  -7.666  -3.020  1.00 95.68           H  
ATOM   1657  CA  ALA A 106      -1.964  -6.675  -1.404  1.00 95.68           C  
ATOM   1658  HA  ALA A 106      -1.777  -5.701  -0.952  1.00 95.68           H  
ATOM   1659  C   ALA A 106      -1.398  -7.729  -0.462  1.00 95.68           C  
ATOM   1660  CB  ALA A 106      -3.468  -6.828  -1.656  1.00 95.68           C  
ATOM   1661  HB1 ALA A 106      -3.673  -7.797  -2.110  1.00 95.68           H  
ATOM   1662  HB2 ALA A 106      -3.807  -6.037  -2.325  1.00 95.68           H  
ATOM   1663  HB3 ALA A 106      -4.017  -6.742  -0.718  1.00 95.68           H  
ATOM   1664  O   ALA A 106      -0.589  -8.586  -0.824  1.00 95.68           O  
ATOM   1665  N   VAL A 107      -1.829  -7.669   0.779  1.00 93.13           N  
ATOM   1666  H   VAL A 107      -2.420  -6.895   1.048  1.00 93.13           H  
ATOM   1667  CA  VAL A 107      -1.439  -8.619   1.801  1.00 93.13           C  
ATOM   1668  HA  VAL A 107      -1.246  -9.588   1.341  1.00 93.13           H  
ATOM   1669  C   VAL A 107      -2.625  -8.777   2.737  1.00 93.13           C  
ATOM   1670  CB  VAL A 107      -0.127  -8.148   2.447  1.00 93.13           C  
ATOM   1671  HB  VAL A 107       0.605  -8.028   1.648  1.00 93.13           H  
ATOM   1672  O   VAL A 107      -3.227  -7.794   3.175  1.00 93.13           O  
ATOM   1673  CG1 VAL A 107      -0.216  -6.785   3.134  1.00 93.13           C  
ATOM   1674 HG11 VAL A 107      -0.473  -6.018   2.404  1.00 93.13           H  
ATOM   1675 HG12 VAL A 107       0.741  -6.526   3.586  1.00 93.13           H  
ATOM   1676 HG13 VAL A 107      -0.992  -6.797   3.900  1.00 93.13           H  
ATOM   1677  CG2 VAL A 107       0.410  -9.228   3.373  1.00 93.13           C  
ATOM   1678 HG21 VAL A 107       0.751 -10.084   2.791  1.00 93.13           H  
ATOM   1679 HG22 VAL A 107      -0.371  -9.555   4.059  1.00 93.13           H  
ATOM   1680 HG23 VAL A 107       1.252  -8.830   3.939  1.00 93.13           H  
ATOM   1681  N   VAL A 108      -3.046 -10.021   2.950  1.00 89.98           N  
ATOM   1682  H   VAL A 108      -2.496 -10.794   2.604  1.00 89.98           H  
ATOM   1683  CA  VAL A 108      -4.247 -10.292   3.745  1.00 89.98           C  
ATOM   1684  HA  VAL A 108      -5.028  -9.593   3.448  1.00 89.98           H  
ATOM   1685  C   VAL A 108      -3.931 -10.007   5.208  1.00 89.98           C  
ATOM   1686  CB  VAL A 108      -4.765 -11.721   3.510  1.00 89.98           C  
ATOM   1687  HB  VAL A 108      -3.969 -12.417   3.775  1.00 89.98           H  
ATOM   1688  O   VAL A 108      -2.882 -10.408   5.681  1.00 89.98           O  
ATOM   1689  CG1 VAL A 108      -6.024 -12.026   4.327  1.00 89.98           C  
ATOM   1690 HG11 VAL A 108      -6.795 -11.297   4.080  1.00 89.98           H  
ATOM   1691 HG12 VAL A 108      -5.829 -11.953   5.397  1.00 89.98           H  
ATOM   1692 HG13 VAL A 108      -6.384 -13.032   4.110  1.00 89.98           H  
ATOM   1693  CG2 VAL A 108      -5.107 -11.998   2.044  1.00 89.98           C  
ATOM   1694 HG21 VAL A 108      -5.902 -11.340   1.695  1.00 89.98           H  
ATOM   1695 HG22 VAL A 108      -5.439 -13.031   1.943  1.00 89.98           H  
ATOM   1696 HG23 VAL A 108      -4.221 -11.855   1.425  1.00 89.98           H  
ATOM   1697  N   LEU A 109      -4.823  -9.328   5.917  1.00 86.20           N  
ATOM   1698  H   LEU A 109      -5.662  -9.028   5.441  1.00 86.20           H  
ATOM   1699  CA  LEU A 109      -4.737  -9.051   7.353  1.00 86.20           C  
ATOM   1700  HA  LEU A 109      -3.698  -9.040   7.683  1.00 86.20           H  
ATOM   1701  C   LEU A 109      -5.464 -10.145   8.144  1.00 86.20           C  
ATOM   1702  CB  LEU A 109      -5.375  -7.670   7.600  1.00 86.20           C  
ATOM   1703  HB2 LEU A 109      -6.358  -7.654   7.128  1.00 86.20           H  
ATOM   1704  HB3 LEU A 109      -5.534  -7.535   8.670  1.00 86.20           H  
ATOM   1705  O   LEU A 109      -4.930 -10.722   9.084  1.00 86.20           O  
ATOM   1706  CG  LEU A 109      -4.530  -6.501   7.061  1.00 86.20           C  
ATOM   1707  HG  LEU A 109      -3.990  -6.796   6.161  1.00 86.20           H  
ATOM   1708  CD1 LEU A 109      -5.423  -5.308   6.718  1.00 86.20           C  
ATOM   1709 HD11 LEU A 109      -4.807  -4.477   6.375  1.00 86.20           H  
ATOM   1710 HD12 LEU A 109      -6.109  -5.589   5.918  1.00 86.20           H  
ATOM   1711 HD13 LEU A 109      -5.995  -5.002   7.594  1.00 86.20           H  
ATOM   1712  CD2 LEU A 109      -3.541  -6.033   8.125  1.00 86.20           C  
ATOM   1713 HD21 LEU A 109      -2.839  -5.318   7.697  1.00 86.20           H  
ATOM   1714 HD22 LEU A 109      -4.089  -5.581   8.952  1.00 86.20           H  
ATOM   1715 HD23 LEU A 109      -3.000  -6.882   8.544  1.00 86.20           H  
ATOM   1716  N   GLU A 110      -6.684 -10.471   7.717  1.00 82.67           N  
ATOM   1717  H   GLU A 110      -7.059  -9.980   6.918  1.00 82.67           H  
ATOM   1718  CA  GLU A 110      -7.555 -11.449   8.368  1.00 82.67           C  
ATOM   1719  HA  GLU A 110      -6.940 -12.281   8.710  1.00 82.67           H  
ATOM   1720  C   GLU A 110      -8.598 -12.011   7.386  1.00 82.67           C  
ATOM   1721  CB  GLU A 110      -8.227 -10.832   9.611  1.00 82.67           C  
ATOM   1722  HB2 GLU A 110      -7.453 -10.613  10.347  1.00 82.67           H  
ATOM   1723  HB3 GLU A 110      -8.899 -11.573  10.044  1.00 82.67           H  
ATOM   1724  O   GLU A 110      -8.937 -11.383   6.380  1.00 82.67           O  
ATOM   1725  CG  GLU A 110      -9.007  -9.540   9.323  1.00 82.67           C  
ATOM   1726  HG2 GLU A 110      -8.332  -8.830   8.844  1.00 82.67           H  
ATOM   1727  HG3 GLU A 110      -9.827  -9.757   8.638  1.00 82.67           H  
ATOM   1728  CD  GLU A 110      -9.559  -8.872  10.586  1.00 82.67           C  
ATOM   1729  OE1 GLU A 110      -9.688  -7.624  10.548  1.00 82.67           O  
ATOM   1730  OE2 GLU A 110      -9.849  -9.596  11.561  1.00 82.67           O  
ATOM   1731  N   GLN A 111      -9.115 -13.206   7.682  1.00 76.44           N  
ATOM   1732  H   GLN A 111      -8.867 -13.620   8.569  1.00 76.44           H  
ATOM   1733  CA  GLN A 111     -10.227 -13.822   6.950  1.00 76.44           C  
ATOM   1734  HA  GLN A 111     -10.337 -13.351   5.973  1.00 76.44           H  
ATOM   1735  C   GLN A 111     -11.520 -13.592   7.736  1.00 76.44           C  
ATOM   1736  CB  GLN A 111      -9.968 -15.319   6.720  1.00 76.44           C  
ATOM   1737  HB2 GLN A 111     -10.856 -15.759   6.266  1.00 76.44           H  
ATOM   1738  HB3 GLN A 111      -9.798 -15.806   7.681  1.00 76.44           H  
ATOM   1739  O   GLN A 111     -11.638 -14.017   8.888  1.00 76.44           O  
ATOM   1740  CG  GLN A 111      -8.763 -15.577   5.797  1.00 76.44           C  
ATOM   1741  HG2 GLN A 111      -7.873 -15.112   6.221  1.00 76.44           H  
ATOM   1742  HG3 GLN A 111      -8.952 -15.122   4.824  1.00 76.44           H  
ATOM   1743  CD  GLN A 111      -8.471 -17.064   5.597  1.00 76.44           C  
ATOM   1744  NE2 GLN A 111      -7.366 -17.418   4.980  1.00 76.44           N  
ATOM   1745 HE21 GLN A 111      -6.725 -16.753   4.570  1.00 76.44           H  
ATOM   1746 HE22 GLN A 111      -7.238 -18.405   4.810  1.00 76.44           H  
ATOM   1747  OE1 GLN A 111      -9.210 -17.951   5.995  1.00 76.44           O  
ATOM   1748  N   ILE A 112     -12.486 -12.911   7.126  1.00 71.42           N  
ATOM   1749  H   ILE A 112     -12.409 -12.729   6.135  1.00 71.42           H  
ATOM   1750  CA  ILE A 112     -13.701 -12.449   7.801  1.00 71.42           C  
ATOM   1751  HA  ILE A 112     -13.434 -12.143   8.813  1.00 71.42           H  
ATOM   1752  C   ILE A 112     -14.680 -13.620   7.895  1.00 71.42           C  
ATOM   1753  CB  ILE A 112     -14.283 -11.213   7.083  1.00 71.42           C  
ATOM   1754  HB  ILE A 112     -14.537 -11.497   6.062  1.00 71.42           H  
ATOM   1755  O   ILE A 112     -14.892 -14.334   6.919  1.00 71.42           O  
ATOM   1756  CG1 ILE A 112     -13.234 -10.074   7.038  1.00 71.42           C  
ATOM   1757 HG12 ILE A 112     -12.272 -10.451   6.691  1.00 71.42           H  
ATOM   1758 HG13 ILE A 112     -13.091  -9.670   8.040  1.00 71.42           H  
ATOM   1759  CG2 ILE A 112     -15.567 -10.737   7.791  1.00 71.42           C  
ATOM   1760 HG21 ILE A 112     -15.971  -9.854   7.297  1.00 71.42           H  
ATOM   1761 HG22 ILE A 112     -15.353 -10.482   8.829  1.00 71.42           H  
ATOM   1762 HG23 ILE A 112     -16.337 -11.507   7.747  1.00 71.42           H  
ATOM   1763  CD1 ILE A 112     -13.619  -8.941   6.090  1.00 71.42           C  
ATOM   1764 HD11 ILE A 112     -13.739  -9.330   5.079  1.00 71.42           H  
ATOM   1765 HD12 ILE A 112     -12.826  -8.193   6.088  1.00 71.42           H  
ATOM   1766 HD13 ILE A 112     -14.545  -8.468   6.415  1.00 71.42           H  
ATOM   1767  N   LEU A 113     -15.253 -13.837   9.084  1.00 66.55           N  
ATOM   1768  H   LEU A 113     -15.052 -13.164   9.809  1.00 66.55           H  
ATOM   1769  CA  LEU A 113     -15.928 -15.086   9.489  1.00 66.55           C  
ATOM   1770  HA  LEU A 113     -16.250 -14.933  10.519  1.00 66.55           H  
ATOM   1771  C   LEU A 113     -14.999 -16.323   9.564  1.00 66.55           C  
ATOM   1772  CB  LEU A 113     -17.211 -15.344   8.663  1.00 66.55           C  
ATOM   1773  HB2 LEU A 113     -17.731 -16.198   9.096  1.00 66.55           H  
ATOM   1774  HB3 LEU A 113     -16.922 -15.632   7.652  1.00 66.55           H  
ATOM   1775  O   LEU A 113     -15.476 -17.437   9.777  1.00 66.55           O  
ATOM   1776  CG  LEU A 113     -18.204 -14.169   8.575  1.00 66.55           C  
ATOM   1777  HG  LEU A 113     -17.705 -13.290   8.165  1.00 66.55           H  
ATOM   1778  CD1 LEU A 113     -19.353 -14.532   7.634  1.00 66.55           C  
ATOM   1779 HD11 LEU A 113     -20.041 -13.690   7.554  1.00 66.55           H  
ATOM   1780 HD12 LEU A 113     -19.886 -15.404   8.012  1.00 66.55           H  
ATOM   1781 HD13 LEU A 113     -18.955 -14.752   6.644  1.00 66.55           H  
ATOM   1782  CD2 LEU A 113     -18.796 -13.813   9.940  1.00 66.55           C  
ATOM   1783 HD21 LEU A 113     -19.272 -14.688  10.383  1.00 66.55           H  
ATOM   1784 HD22 LEU A 113     -18.010 -13.451  10.602  1.00 66.55           H  
ATOM   1785 HD23 LEU A 113     -19.533 -13.019   9.823  1.00 66.55           H  
ATOM   1786  N   GLY A 114     -13.677 -16.137   9.478  1.00 56.30           N  
ATOM   1787  H   GLY A 114     -13.332 -15.213   9.263  1.00 56.30           H  
ATOM   1788  CA  GLY A 114     -12.681 -17.196   9.641  1.00 56.30           C  
ATOM   1789  HA2 GLY A 114     -12.974 -17.818  10.488  1.00 56.30           H  
ATOM   1790  HA3 GLY A 114     -11.719 -16.737   9.870  1.00 56.30           H  
ATOM   1791  C   GLY A 114     -12.497 -18.100   8.410  1.00 56.30           C  
ATOM   1792  O   GLY A 114     -12.917 -17.752   7.305  1.00 56.30           O  
ATOM   1793  N   PRO A 115     -11.836 -19.265   8.572  1.00 55.85           N  
ATOM   1794  CA  PRO A 115     -11.519 -20.161   7.461  1.00 55.85           C  
ATOM   1795  HA  PRO A 115     -10.915 -19.610   6.741  1.00 55.85           H  
ATOM   1796  C   PRO A 115     -12.777 -20.690   6.759  1.00 55.85           C  
ATOM   1797  CB  PRO A 115     -10.663 -21.286   8.059  1.00 55.85           C  
ATOM   1798  HB2 PRO A 115      -9.893 -21.616   7.362  1.00 55.85           H  
ATOM   1799  HB3 PRO A 115     -11.287 -22.127   8.361  1.00 55.85           H  
ATOM   1800  O   PRO A 115     -13.559 -21.433   7.350  1.00 55.85           O  
ATOM   1801  CG  PRO A 115     -10.059 -20.642   9.305  1.00 55.85           C  
ATOM   1802  HG2 PRO A 115      -9.193 -20.042   9.024  1.00 55.85           H  
ATOM   1803  HG3 PRO A 115      -9.791 -21.384  10.058  1.00 55.85           H  
ATOM   1804  CD  PRO A 115     -11.182 -19.728   9.785  1.00 55.85           C  
ATOM   1805  HD2 PRO A 115     -10.766 -18.904  10.365  1.00 55.85           H  
ATOM   1806  HD3 PRO A 115     -11.895 -20.293  10.384  1.00 55.85           H  
ATOM   1807  N   GLY A 116     -12.947 -20.324   5.487  1.00 58.28           N  
ATOM   1808  H   GLY A 116     -12.276 -19.678   5.094  1.00 58.28           H  
ATOM   1809  CA  GLY A 116     -14.149 -20.618   4.694  1.00 58.28           C  
ATOM   1810  HA2 GLY A 116     -13.842 -20.911   3.690  1.00 58.28           H  
ATOM   1811  HA3 GLY A 116     -14.695 -21.449   5.139  1.00 58.28           H  
ATOM   1812  C   GLY A 116     -15.122 -19.441   4.556  1.00 58.28           C  
ATOM   1813  O   GLY A 116     -16.104 -19.555   3.823  1.00 58.28           O  
ATOM   1814  N   GLY A 117     -14.847 -18.303   5.200  1.00 62.02           N  
ATOM   1815  H   GLY A 117     -14.058 -18.268   5.829  1.00 62.02           H  
ATOM   1816  CA  GLY A 117     -15.519 -17.040   4.914  1.00 62.02           C  
ATOM   1817  HA2 GLY A 117     -15.136 -16.278   5.593  1.00 62.02           H  
ATOM   1818  HA3 GLY A 117     -16.589 -17.155   5.086  1.00 62.02           H  
ATOM   1819  C   GLY A 117     -15.275 -16.569   3.476  1.00 62.02           C  
ATOM   1820  O   GLY A 117     -14.195 -16.752   2.915  1.00 62.02           O  
ATOM   1821  N   GLY A 118     -16.291 -15.953   2.866  1.00 80.52           N  
ATOM   1822  H   GLY A 118     -17.154 -15.835   3.377  1.00 80.52           H  
ATOM   1823  CA  GLY A 118     -16.234 -15.486   1.473  1.00 80.52           C  
ATOM   1824  HA2 GLY A 118     -15.808 -16.275   0.853  1.00 80.52           H  
ATOM   1825  HA3 GLY A 118     -17.248 -15.287   1.128  1.00 80.52           H  
ATOM   1826  C   GLY A 118     -15.407 -14.214   1.248  1.00 80.52           C  
ATOM   1827  O   GLY A 118     -15.202 -13.832   0.096  1.00 80.52           O  
ATOM   1828  N   THR A 119     -14.925 -13.577   2.320  1.00 86.47           N  
ATOM   1829  H   THR A 119     -15.056 -14.007   3.224  1.00 86.47           H  
ATOM   1830  CA  THR A 119     -14.310 -12.242   2.315  1.00 86.47           C  
ATOM   1831  HA  THR A 119     -14.026 -11.977   1.297  1.00 86.47           H  
ATOM   1832  C   THR A 119     -13.053 -12.229   3.182  1.00 86.47           C  
ATOM   1833  CB  THR A 119     -15.295 -11.175   2.838  1.00 86.47           C  
ATOM   1834  HB  THR A 119     -15.349 -11.239   3.925  1.00 86.47           H  
ATOM   1835  O   THR A 119     -13.004 -12.865   4.235  1.00 86.47           O  
ATOM   1836  CG2 THR A 119     -14.920  -9.750   2.438  1.00 86.47           C  
ATOM   1837 HG21 THR A 119     -15.007  -9.629   1.358  1.00 86.47           H  
ATOM   1838 HG22 THR A 119     -15.589  -9.043   2.930  1.00 86.47           H  
ATOM   1839 HG23 THR A 119     -13.899  -9.517   2.741  1.00 86.47           H  
ATOM   1840  OG1 THR A 119     -16.592 -11.371   2.320  1.00 86.47           O  
ATOM   1841  HG1 THR A 119     -17.116 -10.624   2.618  1.00 86.47           H  
ATOM   1842  N   ALA A 120     -12.041 -11.471   2.772  1.00 87.45           N  
ATOM   1843  H   ALA A 120     -12.137 -10.954   1.910  1.00 87.45           H  
ATOM   1844  CA  ALA A 120     -10.843 -11.216   3.560  1.00 87.45           C  
ATOM   1845  HA  ALA A 120     -11.003 -11.542   4.587  1.00 87.45           H  
ATOM   1846  C   ALA A 120     -10.541  -9.713   3.599  1.00 87.45           C  
ATOM   1847  CB  ALA A 120      -9.691 -12.034   2.975  1.00 87.45           C  
ATOM   1848  HB1 ALA A 120      -9.989 -13.077   2.870  1.00 87.45           H  
ATOM   1849  HB2 ALA A 120      -8.836 -11.980   3.649  1.00 87.45           H  
ATOM   1850  HB3 ALA A 120      -9.418 -11.625   2.003  1.00 87.45           H  
ATOM   1851  O   ALA A 120     -10.798  -8.990   2.635  1.00 87.45           O  
ATOM   1852  N   ARG A 121      -9.983  -9.242   4.713  1.00 89.26           N  
ATOM   1853  H   ARG A 121      -9.736  -9.908   5.431  1.00 89.26           H  
ATOM   1854  CA  ARG A 121      -9.500  -7.866   4.867  1.00 89.26           C  
ATOM   1855  HA  ARG A 121     -10.102  -7.192   4.257  1.00 89.26           H  
ATOM   1856  C   ARG A 121      -8.056  -7.813   4.385  1.00 89.26           C  
ATOM   1857  CB  ARG A 121      -9.649  -7.473   6.340  1.00 89.26           C  
ATOM   1858  HB2 ARG A 121      -8.898  -8.022   6.907  1.00 89.26           H  
ATOM   1859  HB3 ARG A 121     -10.632  -7.787   6.692  1.00 89.26           H  
ATOM   1860  O   ARG A 121      -7.263  -8.665   4.781  1.00 89.26           O  
ATOM   1861  CG  ARG A 121      -9.501  -5.974   6.631  1.00 89.26           C  
ATOM   1862  HG2 ARG A 121      -8.531  -5.618   6.283  1.00 89.26           H  
ATOM   1863  HG3 ARG A 121     -10.301  -5.421   6.138  1.00 89.26           H  
ATOM   1864  CD  ARG A 121      -9.602  -5.807   8.151  1.00 89.26           C  
ATOM   1865  HD2 ARG A 121     -10.547  -6.233   8.490  1.00 89.26           H  
ATOM   1866  HD3 ARG A 121      -8.790  -6.372   8.609  1.00 89.26           H  
ATOM   1867  NE  ARG A 121      -9.523  -4.410   8.611  1.00 89.26           N  
ATOM   1868  HE  ARG A 121      -9.598  -3.678   7.919  1.00 89.26           H  
ATOM   1869  NH1 ARG A 121      -9.554  -4.923  10.862  1.00 89.26           N  
ATOM   1870 HH11 ARG A 121      -9.629  -5.909  10.659  1.00 89.26           H  
ATOM   1871 HH12 ARG A 121      -9.614  -4.655  11.834  1.00 89.26           H  
ATOM   1872  NH2 ARG A 121      -9.466  -2.799  10.225  1.00 89.26           N  
ATOM   1873 HH21 ARG A 121      -9.448  -2.554  11.204  1.00 89.26           H  
ATOM   1874 HH22 ARG A 121      -9.383  -2.076   9.525  1.00 89.26           H  
ATOM   1875  CZ  ARG A 121      -9.517  -4.056   9.888  1.00 89.26           C  
ATOM   1876  N   VAL A 122      -7.698  -6.847   3.545  1.00 91.09           N  
ATOM   1877  H   VAL A 122      -8.402  -6.188   3.243  1.00 91.09           H  
ATOM   1878  CA  VAL A 122      -6.357  -6.735   2.946  1.00 91.09           C  
ATOM   1879  HA  VAL A 122      -5.668  -7.353   3.523  1.00 91.09           H  
ATOM   1880  C   VAL A 122      -5.826  -5.308   3.019  1.00 91.09           C  
ATOM   1881  CB  VAL A 122      -6.317  -7.255   1.489  1.00 91.09           C  
ATOM   1882  HB  VAL A 122      -5.269  -7.332   1.199  1.00 91.09           H  
ATOM   1883  O   VAL A 122      -6.586  -4.359   2.841  1.00 91.09           O  
ATOM   1884  CG1 VAL A 122      -6.936  -8.649   1.352  1.00 91.09           C  
ATOM   1885 HG11 VAL A 122      -6.659  -9.074   0.387  1.00 91.09           H  
ATOM   1886 HG12 VAL A 122      -6.580  -9.300   2.150  1.00 91.09           H  
ATOM   1887 HG13 VAL A 122      -8.022  -8.592   1.429  1.00 91.09           H  
ATOM   1888  CG2 VAL A 122      -7.024  -6.354   0.469  1.00 91.09           C  
ATOM   1889 HG21 VAL A 122      -7.005  -6.817  -0.517  1.00 91.09           H  
ATOM   1890 HG22 VAL A 122      -8.059  -6.184   0.767  1.00 91.09           H  
ATOM   1891 HG23 VAL A 122      -6.510  -5.395   0.398  1.00 91.09           H  
ATOM   1892  N   LEU A 123      -4.520  -5.158   3.238  1.00 91.31           N  
ATOM   1893  H   LEU A 123      -3.966  -5.994   3.359  1.00 91.31           H  
ATOM   1894  CA  LEU A 123      -3.794  -3.923   2.932  1.00 91.31           C  
ATOM   1895  HA  LEU A 123      -4.442  -3.057   3.068  1.00 91.31           H  
ATOM   1896  C   LEU A 123      -3.344  -3.974   1.473  1.00 91.31           C  
ATOM   1897  CB  LEU A 123      -2.573  -3.798   3.861  1.00 91.31           C  
ATOM   1898  HB2 LEU A 123      -2.906  -3.735   4.897  1.00 91.31           H  
ATOM   1899  HB3 LEU A 123      -1.989  -4.713   3.762  1.00 91.31           H  
ATOM   1900  O   LEU A 123      -2.747  -4.967   1.058  1.00 91.31           O  
ATOM   1901  CG  LEU A 123      -1.658  -2.596   3.538  1.00 91.31           C  
ATOM   1902  HG  LEU A 123      -1.554  -2.457   2.461  1.00 91.31           H  
ATOM   1903  CD1 LEU A 123      -2.212  -1.307   4.133  1.00 91.31           C  
ATOM   1904 HD11 LEU A 123      -1.548  -0.475   3.898  1.00 91.31           H  
ATOM   1905 HD12 LEU A 123      -2.313  -1.390   5.216  1.00 91.31           H  
ATOM   1906 HD13 LEU A 123      -3.188  -1.088   3.699  1.00 91.31           H  
ATOM   1907  CD2 LEU A 123      -0.254  -2.858   4.064  1.00 91.31           C  
ATOM   1908 HD21 LEU A 123       0.364  -1.966   3.961  1.00 91.31           H  
ATOM   1909 HD22 LEU A 123       0.200  -3.670   3.496  1.00 91.31           H  
ATOM   1910 HD23 LEU A 123      -0.305  -3.173   5.106  1.00 91.31           H  
ATOM   1911  N   PHE A 124      -3.528  -2.890   0.726  1.00 93.36           N  
ATOM   1912  H   PHE A 124      -4.033  -2.106   1.113  1.00 93.36           H  
ATOM   1913  CA  PHE A 124      -2.874  -2.701  -0.567  1.00 93.36           C  
ATOM   1914  HA  PHE A 124      -2.728  -3.665  -1.054  1.00 93.36           H  
ATOM   1915  C   PHE A 124      -1.498  -2.059  -0.361  1.00 93.36           C  
ATOM   1916  CB  PHE A 124      -3.792  -1.874  -1.467  1.00 93.36           C  
ATOM   1917  HB2 PHE A 124      -3.235  -1.587  -2.359  1.00 93.36           H  
ATOM   1918  HB3 PHE A 124      -4.091  -0.964  -0.948  1.00 93.36           H  
ATOM   1919  O   PHE A 124      -1.400  -0.862  -0.107  1.00 93.36           O  
ATOM   1920  CG  PHE A 124      -5.022  -2.648  -1.888  1.00 93.36           C  
ATOM   1921  CD1 PHE A 124      -4.978  -3.453  -3.039  1.00 93.36           C  
ATOM   1922  HD1 PHE A 124      -4.074  -3.497  -3.628  1.00 93.36           H  
ATOM   1923  CD2 PHE A 124      -6.184  -2.620  -1.096  1.00 93.36           C  
ATOM   1924  HD2 PHE A 124      -6.214  -2.012  -0.204  1.00 93.36           H  
ATOM   1925  CE1 PHE A 124      -6.099  -4.215  -3.412  1.00 93.36           C  
ATOM   1926  HE1 PHE A 124      -6.069  -4.818  -4.308  1.00 93.36           H  
ATOM   1927  CE2 PHE A 124      -7.295  -3.398  -1.458  1.00 93.36           C  
ATOM   1928  HE2 PHE A 124      -8.179  -3.390  -0.837  1.00 93.36           H  
ATOM   1929  CZ  PHE A 124      -7.254  -4.198  -2.612  1.00 93.36           C  
ATOM   1930  HZ  PHE A 124      -8.110  -4.797  -2.884  1.00 93.36           H  
ATOM   1931  N   VAL A 125      -0.419  -2.842  -0.465  1.00 93.90           N  
ATOM   1932  H   VAL A 125      -0.556  -3.803  -0.745  1.00 93.90           H  
ATOM   1933  CA  VAL A 125       0.947  -2.411  -0.078  1.00 93.90           C  
ATOM   1934  HA  VAL A 125       0.906  -2.063   0.954  1.00 93.90           H  
ATOM   1935  C   VAL A 125       1.482  -1.232  -0.900  1.00 93.90           C  
ATOM   1936  CB  VAL A 125       1.960  -3.574  -0.131  1.00 93.90           C  
ATOM   1937  HB  VAL A 125       2.925  -3.204   0.218  1.00 93.90           H  
ATOM   1938  O   VAL A 125       2.368  -0.514  -0.446  1.00 93.90           O  
ATOM   1939  CG1 VAL A 125       1.539  -4.725   0.789  1.00 93.90           C  
ATOM   1940 HG11 VAL A 125       1.473  -4.358   1.814  1.00 93.90           H  
ATOM   1941 HG12 VAL A 125       0.580  -5.139   0.480  1.00 93.90           H  
ATOM   1942 HG13 VAL A 125       2.288  -5.517   0.763  1.00 93.90           H  
ATOM   1943  CG2 VAL A 125       2.158  -4.143  -1.540  1.00 93.90           C  
ATOM   1944 HG21 VAL A 125       2.885  -4.955  -1.515  1.00 93.90           H  
ATOM   1945 HG22 VAL A 125       2.538  -3.372  -2.210  1.00 93.90           H  
ATOM   1946 HG23 VAL A 125       1.211  -4.527  -1.920  1.00 93.90           H  
ATOM   1947  N   ASP A 126       0.926  -1.018  -2.094  1.00 95.90           N  
ATOM   1948  H   ASP A 126       0.225  -1.675  -2.404  1.00 95.90           H  
ATOM   1949  CA  ASP A 126       1.285   0.083  -2.990  1.00 95.90           C  
ATOM   1950  HA  ASP A 126       2.284   0.436  -2.735  1.00 95.90           H  
ATOM   1951  C   ASP A 126       0.364   1.309  -2.873  1.00 95.90           C  
ATOM   1952  CB  ASP A 126       1.334  -0.441  -4.432  1.00 95.90           C  
ATOM   1953  HB2 ASP A 126       0.369  -0.881  -4.685  1.00 95.90           H  
ATOM   1954  HB3 ASP A 126       1.512   0.391  -5.113  1.00 95.90           H  
ATOM   1955  O   ASP A 126       0.716   2.361  -3.390  1.00 95.90           O  
ATOM   1956  CG  ASP A 126       2.445  -1.471  -4.638  1.00 95.90           C  
ATOM   1957  OD1 ASP A 126       3.579  -1.262  -4.146  1.00 95.90           O  
ATOM   1958  OD2 ASP A 126       2.193  -2.491  -5.320  1.00 95.90           O  
ATOM   1959  N   HIS A 127      -0.775   1.211  -2.176  1.00 92.59           N  
ATOM   1960  H   HIS A 127      -0.969   0.337  -1.707  1.00 92.59           H  
ATOM   1961  CA  HIS A 127      -1.737   2.316  -2.001  1.00 92.59           C  
ATOM   1962  HA  HIS A 127      -1.400   3.198  -2.545  1.00 92.59           H  
ATOM   1963  C   HIS A 127      -1.915   2.753  -0.541  1.00 92.59           C  
ATOM   1964  CB  HIS A 127      -3.094   1.909  -2.587  1.00 92.59           C  
ATOM   1965  HB2 HIS A 127      -3.430   0.992  -2.103  1.00 92.59           H  
ATOM   1966  HB3 HIS A 127      -3.822   2.687  -2.358  1.00 92.59           H  
ATOM   1967  O   HIS A 127      -2.352   3.867  -0.281  1.00 92.59           O  
ATOM   1968  CG  HIS A 127      -3.103   1.710  -4.081  1.00 92.59           C  
ATOM   1969  CD2 HIS A 127      -3.161   0.508  -4.725  1.00 92.59           C  
ATOM   1970  HD2 HIS A 127      -3.183  -0.464  -4.254  1.00 92.59           H  
ATOM   1971  ND1 HIS A 127      -3.203   2.730  -5.027  1.00 92.59           N  
ATOM   1972  CE1 HIS A 127      -3.340   2.124  -6.212  1.00 92.59           C  
ATOM   1973  HE1 HIS A 127      -3.485   2.642  -7.149  1.00 92.59           H  
ATOM   1974  NE2 HIS A 127      -3.327   0.790  -6.061  1.00 92.59           N  
ATOM   1975  HE2 HIS A 127      -3.542   0.127  -6.793  1.00 92.59           H  
ATOM   1976  N   GLY A 128      -1.592   1.895   0.427  1.00 90.17           N  
ATOM   1977  H   GLY A 128      -1.289   0.969   0.161  1.00 90.17           H  
ATOM   1978  CA  GLY A 128      -1.782   2.152   1.856  1.00 90.17           C  
ATOM   1979  HA2 GLY A 128      -1.118   1.510   2.434  1.00 90.17           H  
ATOM   1980  HA3 GLY A 128      -1.522   3.191   2.058  1.00 90.17           H  
ATOM   1981  C   GLY A 128      -3.218   1.939   2.344  1.00 90.17           C  
ATOM   1982  O   GLY A 128      -3.431   1.622   3.506  1.00 90.17           O  
ATOM   1983  N   ASN A 129      -4.229   2.013   1.484  1.00 89.25           N  
ATOM   1984  H   ASN A 129      -4.061   2.311   0.533  1.00 89.25           H  
ATOM   1985  CA  ASN A 129      -5.593   1.758   1.928  1.00 89.25           C  
ATOM   1986  HA  ASN A 129      -5.761   2.375   2.810  1.00 89.25           H  
ATOM   1987  C   ASN A 129      -5.795   0.285   2.350  1.00 89.25           C  
ATOM   1988  CB  ASN A 129      -6.584   2.236   0.860  1.00 89.25           C  
ATOM   1989  HB2 ASN A 129      -6.256   3.192   0.450  1.00 89.25           H  
ATOM   1990  HB3 ASN A 129      -7.552   2.405   1.332  1.00 89.25           H  
ATOM   1991  O   ASN A 129      -5.188  -0.648   1.808  1.00 89.25           O  
ATOM   1992  CG  ASN A 129      -6.740   1.239  -0.267  1.00 89.25           C  
ATOM   1993  ND2 ASN A 129      -7.826   0.502  -0.287  1.00 89.25           N  
ATOM   1994 HD21 ASN A 129      -8.540   0.631   0.416  1.00 89.25           H  
ATOM   1995 HD22 ASN A 129      -7.908  -0.135  -1.066  1.00 89.25           H  
ATOM   1996  OD1 ASN A 129      -5.886   1.077  -1.119  1.00 89.25           O  
ATOM   1997  N   VAL A 130      -6.707   0.075   3.299  1.00 88.66           N  
ATOM   1998  H   VAL A 130      -7.168   0.884   3.689  1.00 88.66           H  
ATOM   1999  CA  VAL A 130      -7.219  -1.250   3.673  1.00 88.66           C  
ATOM   2000  HA  VAL A 130      -6.611  -2.013   3.187  1.00 88.66           H  
ATOM   2001  C   VAL A 130      -8.644  -1.397   3.151  1.00 88.66           C  
ATOM   2002  CB  VAL A 130      -7.131  -1.482   5.194  1.00 88.66           C  
ATOM   2003  HB  VAL A 130      -7.602  -0.647   5.712  1.00 88.66           H  
ATOM   2004  O   VAL A 130      -9.433  -0.459   3.241  1.00 88.66           O  
ATOM   2005  CG1 VAL A 130      -7.835  -2.775   5.638  1.00 88.66           C  
ATOM   2006 HG11 VAL A 130      -7.431  -3.627   5.092  1.00 88.66           H  
ATOM   2007 HG12 VAL A 130      -7.685  -2.942   6.705  1.00 88.66           H  
ATOM   2008 HG13 VAL A 130      -8.907  -2.702   5.455  1.00 88.66           H  
ATOM   2009  CG2 VAL A 130      -5.661  -1.560   5.627  1.00 88.66           C  
ATOM   2010 HG21 VAL A 130      -5.144  -0.636   5.365  1.00 88.66           H  
ATOM   2011 HG22 VAL A 130      -5.594  -1.688   6.707  1.00 88.66           H  
ATOM   2012 HG23 VAL A 130      -5.169  -2.396   5.131  1.00 88.66           H  
ATOM   2013  N   ALA A 131      -8.993  -2.574   2.633  1.00 88.81           N  
ATOM   2014  H   ALA A 131      -8.303  -3.310   2.593  1.00 88.81           H  
ATOM   2015  CA  ALA A 131     -10.367  -2.892   2.248  1.00 88.81           C  
ATOM   2016  HA  ALA A 131     -11.046  -2.247   2.805  1.00 88.81           H  
ATOM   2017  C   ALA A 131     -10.738  -4.339   2.588  1.00 88.81           C  
ATOM   2018  CB  ALA A 131     -10.568  -2.611   0.753  1.00 88.81           C  
ATOM   2019  HB1 ALA A 131     -10.178  -1.625   0.498  1.00 88.81           H  
ATOM   2020  HB2 ALA A 131     -10.063  -3.377   0.165  1.00 88.81           H  
ATOM   2021  HB3 ALA A 131     -11.631  -2.642   0.514  1.00 88.81           H  
ATOM   2022  O   ALA A 131      -9.877  -5.206   2.739  1.00 88.81           O  
ATOM   2023  N   GLU A 132     -12.038  -4.602   2.655  1.00 88.27           N  
ATOM   2024  H   GLU A 132     -12.694  -3.847   2.513  1.00 88.27           H  
ATOM   2025  CA  GLU A 132     -12.588  -5.954   2.612  1.00 88.27           C  
ATOM   2026  HA  GLU A 132     -11.869  -6.659   3.030  1.00 88.27           H  
ATOM   2027  C   GLU A 132     -12.845  -6.334   1.150  1.00 88.27           C  
ATOM   2028  CB  GLU A 132     -13.870  -6.050   3.447  1.00 88.27           C  
ATOM   2029  HB2 GLU A 132     -14.174  -7.097   3.465  1.00 88.27           H  
ATOM   2030  HB3 GLU A 132     -14.657  -5.464   2.973  1.00 88.27           H  
ATOM   2031  O   GLU A 132     -13.488  -5.586   0.411  1.00 88.27           O  
ATOM   2032  CG  GLU A 132     -13.676  -5.553   4.889  1.00 88.27           C  
ATOM   2033  HG2 GLU A 132     -13.517  -4.475   4.875  1.00 88.27           H  
ATOM   2034  HG3 GLU A 132     -12.779  -6.016   5.299  1.00 88.27           H  
ATOM   2035  CD  GLU A 132     -14.873  -5.863   5.802  1.00 88.27           C  
ATOM   2036  OE1 GLU A 132     -14.724  -5.613   7.017  1.00 88.27           O  
ATOM   2037  OE2 GLU A 132     -15.902  -6.371   5.297  1.00 88.27           O  
ATOM   2038  N   VAL A 133     -12.333  -7.485   0.715  1.00 91.63           N  
ATOM   2039  H   VAL A 133     -11.799  -8.050   1.360  1.00 91.63           H  
ATOM   2040  CA  VAL A 133     -12.478  -7.985  -0.660  1.00 91.63           C  
ATOM   2041  HA  VAL A 133     -13.255  -7.399  -1.150  1.00 91.63           H  
ATOM   2042  C   VAL A 133     -12.938  -9.444  -0.654  1.00 91.63           C  
ATOM   2043  CB  VAL A 133     -11.189  -7.811  -1.491  1.00 91.63           C  
ATOM   2044  HB  VAL A 133     -11.366  -8.225  -2.483  1.00 91.63           H  
ATOM   2045  O   VAL A 133     -12.540 -10.213   0.227  1.00 91.63           O  
ATOM   2046  CG1 VAL A 133     -10.831  -6.331  -1.666  1.00 91.63           C  
ATOM   2047 HG11 VAL A 133     -10.553  -5.889  -0.709  1.00 91.63           H  
ATOM   2048 HG12 VAL A 133      -9.997  -6.234  -2.361  1.00 91.63           H  
ATOM   2049 HG13 VAL A 133     -11.688  -5.792  -2.071  1.00 91.63           H  
ATOM   2050  CG2 VAL A 133      -9.976  -8.528  -0.894  1.00 91.63           C  
ATOM   2051 HG21 VAL A 133      -9.104  -8.364  -1.528  1.00 91.63           H  
ATOM   2052 HG22 VAL A 133     -10.166  -9.599  -0.826  1.00 91.63           H  
ATOM   2053 HG23 VAL A 133      -9.772  -8.135   0.102  1.00 91.63           H  
ATOM   2054  N   PRO A 134     -13.778  -9.870  -1.613  1.00 90.43           N  
ATOM   2055  CA  PRO A 134     -14.181 -11.264  -1.701  1.00 90.43           C  
ATOM   2056  HA  PRO A 134     -14.567 -11.598  -0.738  1.00 90.43           H  
ATOM   2057  C   PRO A 134     -12.982 -12.131  -2.103  1.00 90.43           C  
ATOM   2058  CB  PRO A 134     -15.312 -11.295  -2.728  1.00 90.43           C  
ATOM   2059  HB2 PRO A 134     -15.375 -12.254  -3.243  1.00 90.43           H  
ATOM   2060  HB3 PRO A 134     -16.256 -11.072  -2.231  1.00 90.43           H  
ATOM   2061  O   PRO A 134     -12.138 -11.718  -2.900  1.00 90.43           O  
ATOM   2062  CG  PRO A 134     -14.948 -10.147  -3.670  1.00 90.43           C  
ATOM   2063  HG2 PRO A 134     -14.198 -10.486  -4.385  1.00 90.43           H  
ATOM   2064  HG3 PRO A 134     -15.822  -9.754  -4.188  1.00 90.43           H  
ATOM   2065  CD  PRO A 134     -14.333  -9.110  -2.726  1.00 90.43           C  
ATOM   2066  HD2 PRO A 134     -13.564  -8.543  -3.249  1.00 90.43           H  
ATOM   2067  HD3 PRO A 134     -15.110  -8.441  -2.356  1.00 90.43           H  
ATOM   2068  N   VAL A 135     -12.929 -13.372  -1.617  1.00 89.91           N  
ATOM   2069  H   VAL A 135     -13.647 -13.652  -0.965  1.00 89.91           H  
ATOM   2070  CA  VAL A 135     -11.839 -14.320  -1.932  1.00 89.91           C  
ATOM   2071  HA  VAL A 135     -10.893 -13.859  -1.652  1.00 89.91           H  
ATOM   2072  C   VAL A 135     -11.756 -14.606  -3.442  1.00 89.91           C  
ATOM   2073  CB  VAL A 135     -12.001 -15.609  -1.100  1.00 89.91           C  
ATOM   2074  HB  VAL A 135     -12.982 -16.040  -1.301  1.00 89.91           H  
ATOM   2075  O   VAL A 135     -10.674 -14.837  -3.976  1.00 89.91           O  
ATOM   2076  CG1 VAL A 135     -10.935 -16.666  -1.418  1.00 89.91           C  
ATOM   2077 HG11 VAL A 135      -9.938 -16.247  -1.287  1.00 89.91           H  
ATOM   2078 HG12 VAL A 135     -11.040 -17.016  -2.445  1.00 89.91           H  
ATOM   2079 HG13 VAL A 135     -11.060 -17.524  -0.757  1.00 89.91           H  
ATOM   2080  CG2 VAL A 135     -11.902 -15.290   0.400  1.00 89.91           C  
ATOM   2081 HG21 VAL A 135     -10.933 -14.848   0.628  1.00 89.91           H  
ATOM   2082 HG22 VAL A 135     -12.037 -16.200   0.986  1.00 89.91           H  
ATOM   2083 HG23 VAL A 135     -12.680 -14.587   0.700  1.00 89.91           H  
ATOM   2084  N   SER A 136     -12.868 -14.475  -4.175  1.00 90.29           N  
ATOM   2085  H   SER A 136     -13.720 -14.212  -3.702  1.00 90.29           H  
ATOM   2086  CA  SER A 136     -12.901 -14.531  -5.646  1.00 90.29           C  
ATOM   2087  HA  SER A 136     -12.503 -15.495  -5.961  1.00 90.29           H  
ATOM   2088  C   SER A 136     -12.066 -13.448  -6.345  1.00 90.29           C  
ATOM   2089  CB  SER A 136     -14.349 -14.441  -6.133  1.00 90.29           C  
ATOM   2090  HB2 SER A 136     -14.376 -14.470  -7.222  1.00 90.29           H  
ATOM   2091  HB3 SER A 136     -14.903 -15.299  -5.752  1.00 90.29           H  
ATOM   2092  O   SER A 136     -11.727 -13.618  -7.517  1.00 90.29           O  
ATOM   2093  OG  SER A 136     -14.961 -13.253  -5.665  1.00 90.29           O  
ATOM   2094  HG  SER A 136     -14.625 -12.500  -6.157  1.00 90.29           H  
ATOM   2095  N   SER A 137     -11.708 -12.370  -5.644  1.00 93.14           N  
ATOM   2096  H   SER A 137     -12.027 -12.300  -4.688  1.00 93.14           H  
ATOM   2097  CA  SER A 137     -10.860 -11.264  -6.113  1.00 93.14           C  
ATOM   2098  HA  SER A 137     -10.737 -11.345  -7.193  1.00 93.14           H  
ATOM   2099  C   SER A 137      -9.441 -11.300  -5.525  1.00 93.14           C  
ATOM   2100  CB  SER A 137     -11.550  -9.921  -5.845  1.00 93.14           C  
ATOM   2101  HB2 SER A 137     -10.876  -9.099  -6.087  1.00 93.14           H  
ATOM   2102  HB3 SER A 137     -11.823  -9.850  -4.792  1.00 93.14           H  
ATOM   2103  O   SER A 137      -8.719 -10.314  -5.647  1.00 93.14           O  
ATOM   2104  OG  SER A 137     -12.708  -9.818  -6.654  1.00 93.14           O  
ATOM   2105  HG  SER A 137     -12.427  -9.521  -7.523  1.00 93.14           H  
ATOM   2106  N   LEU A 138      -9.023 -12.427  -4.928  1.00 93.85           N  
ATOM   2107  H   LEU A 138      -9.685 -13.180  -4.807  1.00 93.85           H  
ATOM   2108  CA  LEU A 138      -7.646 -12.694  -4.491  1.00 93.85           C  
ATOM   2109  HA  LEU A 138      -7.069 -11.769  -4.513  1.00 93.85           H  
ATOM   2110  C   LEU A 138      -6.947 -13.705  -5.408  1.00 93.85           C  
ATOM   2111  CB  LEU A 138      -7.641 -13.244  -3.054  1.00 93.85           C  
ATOM   2112  HB2 LEU A 138      -8.218 -14.168  -3.043  1.00 93.85           H  
ATOM   2113  HB3 LEU A 138      -6.613 -13.493  -2.790  1.00 93.85           H  
ATOM   2114  O   LEU A 138      -7.553 -14.689  -5.838  1.00 93.85           O  
ATOM   2115  CG  LEU A 138      -8.207 -12.321  -1.968  1.00 93.85           C  
ATOM   2116  HG  LEU A 138      -9.267 -12.146  -2.149  1.00 93.85           H  
ATOM   2117  CD1 LEU A 138      -8.046 -13.007  -0.612  1.00 93.85           C  
ATOM   2118 HD11 LEU A 138      -8.510 -12.391   0.158  1.00 93.85           H  
ATOM   2119 HD12 LEU A 138      -8.533 -13.982  -0.629  1.00 93.85           H  
ATOM   2120 HD13 LEU A 138      -6.988 -13.132  -0.381  1.00 93.85           H  
ATOM   2121  CD2 LEU A 138      -7.481 -10.980  -1.915  1.00 93.85           C  
ATOM   2122 HD21 LEU A 138      -6.405 -11.131  -1.832  1.00 93.85           H  
ATOM   2123 HD22 LEU A 138      -7.706 -10.408  -2.816  1.00 93.85           H  
ATOM   2124 HD23 LEU A 138      -7.832 -10.414  -1.053  1.00 93.85           H  
ATOM   2125  N   ARG A 139      -5.656 -13.497  -5.675  1.00 96.16           N  
ATOM   2126  H   ARG A 139      -5.262 -12.625  -5.352  1.00 96.16           H  
ATOM   2127  CA  ARG A 139      -4.746 -14.426  -6.368  1.00 96.16           C  
ATOM   2128  HA  ARG A 139      -5.208 -15.411  -6.423  1.00 96.16           H  
ATOM   2129  C   ARG A 139      -3.448 -14.586  -5.587  1.00 96.16           C  
ATOM   2130  CB  ARG A 139      -4.431 -13.938  -7.795  1.00 96.16           C  
ATOM   2131  HB2 ARG A 139      -3.763 -14.650  -8.279  1.00 96.16           H  
ATOM   2132  HB3 ARG A 139      -3.908 -12.984  -7.732  1.00 96.16           H  
ATOM   2133  O   ARG A 139      -3.060 -13.712  -4.808  1.00 96.16           O  
ATOM   2134  CG  ARG A 139      -5.658 -13.747  -8.689  1.00 96.16           C  
ATOM   2135  HG2 ARG A 139      -5.329 -13.388  -9.664  1.00 96.16           H  
ATOM   2136  HG3 ARG A 139      -6.312 -12.993  -8.249  1.00 96.16           H  
ATOM   2137  CD  ARG A 139      -6.445 -15.037  -8.900  1.00 96.16           C  
ATOM   2138  HD2 ARG A 139      -6.782 -15.442  -7.946  1.00 96.16           H  
ATOM   2139  HD3 ARG A 139      -5.797 -15.796  -9.338  1.00 96.16           H  
ATOM   2140  NE  ARG A 139      -7.595 -14.793  -9.779  1.00 96.16           N  
ATOM   2141  HE  ARG A 139      -7.427 -14.849 -10.774  1.00 96.16           H  
ATOM   2142  NH1 ARG A 139      -9.136 -14.341  -8.141  1.00 96.16           N  
ATOM   2143 HH11 ARG A 139      -8.443 -14.501  -7.423  1.00 96.16           H  
ATOM   2144 HH12 ARG A 139     -10.082 -14.093  -7.890  1.00 96.16           H  
ATOM   2145  NH2 ARG A 139      -9.772 -14.344 -10.258  1.00 96.16           N  
ATOM   2146 HH21 ARG A 139     -10.700 -14.111  -9.934  1.00 96.16           H  
ATOM   2147 HH22 ARG A 139      -9.589 -14.604 -11.216  1.00 96.16           H  
ATOM   2148  CZ  ARG A 139      -8.818 -14.500  -9.391  1.00 96.16           C  
ATOM   2149  N   LYS A 140      -2.755 -15.700  -5.815  1.00 96.45           N  
ATOM   2150  H   LYS A 140      -3.106 -16.350  -6.502  1.00 96.45           H  
ATOM   2151  CA  LYS A 140      -1.463 -15.981  -5.186  1.00 96.45           C  
ATOM   2152  HA  LYS A 140      -1.548 -15.796  -4.115  1.00 96.45           H  
ATOM   2153  C   LYS A 140      -0.379 -15.055  -5.739  1.00 96.45           C  
ATOM   2154  CB  LYS A 140      -1.127 -17.460  -5.400  1.00 96.45           C  
ATOM   2155  HB2 LYS A 140      -0.937 -17.650  -6.456  1.00 96.45           H  
ATOM   2156  HB3 LYS A 140      -1.975 -18.071  -5.090  1.00 96.45           H  
ATOM   2157  O   LYS A 140      -0.266 -14.914  -6.957  1.00 96.45           O  
ATOM   2158  CG  LYS A 140       0.100 -17.861  -4.580  1.00 96.45           C  
ATOM   2159  HG2 LYS A 140       0.989 -17.429  -5.038  1.00 96.45           H  
ATOM   2160  HG3 LYS A 140       0.004 -17.492  -3.559  1.00 96.45           H  
ATOM   2161  CD  LYS A 140       0.234 -19.381  -4.560  1.00 96.45           C  
ATOM   2162  HD2 LYS A 140      -0.559 -19.830  -3.961  1.00 96.45           H  
ATOM   2163  HD3 LYS A 140       0.143 -19.745  -5.584  1.00 96.45           H  
ATOM   2164  CE  LYS A 140       1.600 -19.785  -4.016  1.00 96.45           C  
ATOM   2165  HE2 LYS A 140       2.368 -19.305  -4.622  1.00 96.45           H  
ATOM   2166  HE3 LYS A 140       1.729 -20.862  -4.130  1.00 96.45           H  
ATOM   2167  NZ  LYS A 140       1.799 -19.400  -2.601  1.00 96.45           N  
ATOM   2168  HZ1 LYS A 140       2.777 -19.533  -2.387  1.00 96.45           H  
ATOM   2169  HZ2 LYS A 140       1.219 -19.940  -1.975  1.00 96.45           H  
ATOM   2170  HZ3 LYS A 140       1.600 -18.424  -2.434  1.00 96.45           H  
ATOM   2171  N   MET A 141       0.414 -14.440  -4.860  1.00 97.80           N  
ATOM   2172  H   MET A 141       0.293 -14.624  -3.874  1.00 97.80           H  
ATOM   2173  CA  MET A 141       1.588 -13.666  -5.272  1.00 97.80           C  
ATOM   2174  HA  MET A 141       1.288 -12.984  -6.068  1.00 97.80           H  
ATOM   2175  C   MET A 141       2.680 -14.595  -5.813  1.00 97.80           C  
ATOM   2176  CB  MET A 141       2.115 -12.840  -4.088  1.00 97.80           C  
ATOM   2177  HB2 MET A 141       2.515 -13.511  -3.327  1.00 97.80           H  
ATOM   2178  HB3 MET A 141       1.283 -12.282  -3.659  1.00 97.80           H  
ATOM   2179  O   MET A 141       2.891 -15.679  -5.277  1.00 97.80           O  
ATOM   2180  CG  MET A 141       3.196 -11.830  -4.488  1.00 97.80           C  
ATOM   2181  HG2 MET A 141       4.012 -12.344  -4.997  1.00 97.80           H  
ATOM   2182  HG3 MET A 141       3.614 -11.384  -3.585  1.00 97.80           H  
ATOM   2183  SD  MET A 141       2.574 -10.505  -5.554  1.00 97.80           S  
ATOM   2184  CE  MET A 141       1.923  -9.400  -4.276  1.00 97.80           C  
ATOM   2185  HE1 MET A 141       1.390  -9.976  -3.520  1.00 97.80           H  
ATOM   2186  HE2 MET A 141       2.745  -8.865  -3.799  1.00 97.80           H  
ATOM   2187  HE3 MET A 141       1.233  -8.687  -4.728  1.00 97.80           H  
ATOM   2188  N   LEU A 142       3.404 -14.137  -6.833  1.00 97.90           N  
ATOM   2189  H   LEU A 142       3.213 -13.203  -7.166  1.00 97.90           H  
ATOM   2190  CA  LEU A 142       4.612 -14.786  -7.344  1.00 97.90           C  
ATOM   2191  HA  LEU A 142       4.813 -15.689  -6.768  1.00 97.90           H  
ATOM   2192  C   LEU A 142       5.817 -13.861  -7.170  1.00 97.90           C  
ATOM   2193  CB  LEU A 142       4.436 -15.172  -8.821  1.00 97.90           C  
ATOM   2194  HB2 LEU A 142       5.367 -15.614  -9.178  1.00 97.90           H  
ATOM   2195  HB3 LEU A 142       4.261 -14.263  -9.396  1.00 97.90           H  
ATOM   2196  O   LEU A 142       5.678 -12.637  -7.218  1.00 97.90           O  
ATOM   2197  CG  LEU A 142       3.292 -16.160  -9.099  1.00 97.90           C  
ATOM   2198  HG  LEU A 142       2.347 -15.727  -8.771  1.00 97.90           H  
ATOM   2199  CD1 LEU A 142       3.222 -16.404 -10.601  1.00 97.90           C  
ATOM   2200 HD11 LEU A 142       2.404 -17.097 -10.798  1.00 97.90           H  
ATOM   2201 HD12 LEU A 142       3.012 -15.466 -11.115  1.00 97.90           H  
ATOM   2202 HD13 LEU A 142       4.158 -16.830 -10.963  1.00 97.90           H  
ATOM   2203  CD2 LEU A 142       3.492 -17.513  -8.417  1.00 97.90           C  
ATOM   2204 HD21 LEU A 142       3.460 -17.398  -7.334  1.00 97.90           H  
ATOM   2205 HD22 LEU A 142       2.682 -18.188  -8.695  1.00 97.90           H  
ATOM   2206 HD23 LEU A 142       4.444 -17.956  -8.708  1.00 97.90           H  
ATOM   2207  N   ALA A 143       7.006 -14.452  -7.029  1.00 97.34           N  
ATOM   2208  H   ALA A 143       7.038 -15.460  -6.970  1.00 97.34           H  
ATOM   2209  CA  ALA A 143       8.243 -13.724  -6.744  1.00 97.34           C  
ATOM   2210  HA  ALA A 143       8.152 -13.246  -5.769  1.00 97.34           H  
ATOM   2211  C   ALA A 143       8.533 -12.613  -7.774  1.00 97.34           C  
ATOM   2212  CB  ALA A 143       9.380 -14.749  -6.659  1.00 97.34           C  
ATOM   2213  HB1 ALA A 143      10.314 -14.238  -6.421  1.00 97.34           H  
ATOM   2214  HB2 ALA A 143       9.175 -15.470  -5.868  1.00 97.34           H  
ATOM   2215  HB3 ALA A 143       9.496 -15.272  -7.608  1.00 97.34           H  
ATOM   2216  O   ALA A 143       8.952 -11.523  -7.398  1.00 97.34           O  
ATOM   2217  N   GLU A 144       8.196 -12.815  -9.057  1.00 97.51           N  
ATOM   2218  H   GLU A 144       7.801 -13.711  -9.306  1.00 97.51           H  
ATOM   2219  CA  GLU A 144       8.417 -11.821 -10.125  1.00 97.51           C  
ATOM   2220  HA  GLU A 144       9.474 -11.558 -10.094  1.00 97.51           H  
ATOM   2221  C   GLU A 144       7.658 -10.485  -9.960  1.00 97.51           C  
ATOM   2222  CB  GLU A 144       8.140 -12.436 -11.514  1.00 97.51           C  
ATOM   2223  HB2 GLU A 144       8.551 -11.755 -12.259  1.00 97.51           H  
ATOM   2224  HB3 GLU A 144       8.680 -13.378 -11.606  1.00 97.51           H  
ATOM   2225  O   GLU A 144       7.873  -9.558 -10.751  1.00 97.51           O  
ATOM   2226  CG  GLU A 144       6.654 -12.675 -11.846  1.00 97.51           C  
ATOM   2227  HG2 GLU A 144       6.306 -13.563 -11.319  1.00 97.51           H  
ATOM   2228  HG3 GLU A 144       6.056 -11.829 -11.506  1.00 97.51           H  
ATOM   2229  CD  GLU A 144       6.450 -12.831 -13.361  1.00 97.51           C  
ATOM   2230  OE1 GLU A 144       6.444 -13.978 -13.857  1.00 97.51           O  
ATOM   2231  OE2 GLU A 144       6.345 -11.799 -14.070  1.00 97.51           O  
ATOM   2232  N   PHE A 145       6.767 -10.382  -8.969  1.00 98.22           N  
ATOM   2233  H   PHE A 145       6.612 -11.194  -8.389  1.00 98.22           H  
ATOM   2234  CA  PHE A 145       6.024  -9.169  -8.626  1.00 98.22           C  
ATOM   2235  HA  PHE A 145       6.180  -8.429  -9.410  1.00 98.22           H  
ATOM   2236  C   PHE A 145       6.499  -8.505  -7.319  1.00 98.22           C  
ATOM   2237  CB  PHE A 145       4.522  -9.495  -8.583  1.00 98.22           C  
ATOM   2238  HB2 PHE A 145       4.348 -10.127  -7.712  1.00 98.22           H  
ATOM   2239  HB3 PHE A 145       3.964  -8.571  -8.435  1.00 98.22           H  
ATOM   2240  O   PHE A 145       5.988  -7.437  -6.985  1.00 98.22           O  
ATOM   2241  CG  PHE A 145       3.965 -10.194  -9.814  1.00 98.22           C  
ATOM   2242  CD1 PHE A 145       4.098  -9.614 -11.091  1.00 98.22           C  
ATOM   2243  HD1 PHE A 145       4.606  -8.668 -11.203  1.00 98.22           H  
ATOM   2244  CD2 PHE A 145       3.315 -11.435  -9.683  1.00 98.22           C  
ATOM   2245  HD2 PHE A 145       3.212 -11.885  -8.707  1.00 98.22           H  
ATOM   2246  CE1 PHE A 145       3.588 -10.275 -12.224  1.00 98.22           C  
ATOM   2247  HE1 PHE A 145       3.707  -9.847 -13.208  1.00 98.22           H  
ATOM   2248  CE2 PHE A 145       2.805 -12.095 -10.815  1.00 98.22           C  
ATOM   2249  HE2 PHE A 145       2.314 -13.051 -10.708  1.00 98.22           H  
ATOM   2250  CZ  PHE A 145       2.942 -11.514 -12.086  1.00 98.22           C  
ATOM   2251  HZ  PHE A 145       2.561 -12.026 -12.957  1.00 98.22           H  
ATOM   2252  N   VAL A 146       7.456  -9.088  -6.582  1.00 97.35           N  
ATOM   2253  H   VAL A 146       7.863  -9.947  -6.924  1.00 97.35           H  
ATOM   2254  CA  VAL A 146       7.955  -8.556  -5.290  1.00 97.35           C  
ATOM   2255  HA  VAL A 146       7.678  -7.504  -5.213  1.00 97.35           H  
ATOM   2256  C   VAL A 146       9.484  -8.558  -5.160  1.00 97.35           C  
ATOM   2257  CB  VAL A 146       7.304  -9.263  -4.080  1.00 97.35           C  
ATOM   2258  HB  VAL A 146       7.694  -8.808  -3.170  1.00 97.35           H  
ATOM   2259  O   VAL A 146      10.036  -7.624  -4.587  1.00 97.35           O  
ATOM   2260  CG1 VAL A 146       5.782  -9.056  -4.080  1.00 97.35           C  
ATOM   2261 HG11 VAL A 146       5.339  -9.562  -3.222  1.00 97.35           H  
ATOM   2262 HG12 VAL A 146       5.335  -9.467  -4.985  1.00 97.35           H  
ATOM   2263 HG13 VAL A 146       5.562  -7.990  -4.011  1.00 97.35           H  
ATOM   2264  CG2 VAL A 146       7.583 -10.770  -4.020  1.00 97.35           C  
ATOM   2265 HG21 VAL A 146       7.122 -11.181  -3.122  1.00 97.35           H  
ATOM   2266 HG22 VAL A 146       8.655 -10.948  -3.946  1.00 97.35           H  
ATOM   2267 HG23 VAL A 146       7.180 -11.270  -4.901  1.00 97.35           H  
ATOM   2268  N   THR A 147      10.185  -9.534  -5.746  1.00 96.80           N  
ATOM   2269  H   THR A 147       9.700 -10.286  -6.213  1.00 96.80           H  
ATOM   2270  CA  THR A 147      11.656  -9.555  -5.811  1.00 96.80           C  
ATOM   2271  HA  THR A 147      12.050  -9.511  -4.796  1.00 96.80           H  
ATOM   2272  C   THR A 147      12.167  -8.342  -6.585  1.00 96.80           C  
ATOM   2273  CB  THR A 147      12.159 -10.843  -6.480  1.00 96.80           C  
ATOM   2274  HB  THR A 147      11.829 -10.862  -7.519  1.00 96.80           H  
ATOM   2275  O   THR A 147      11.678  -8.062  -7.680  1.00 96.80           O  
ATOM   2276  CG2 THR A 147      13.679 -10.989  -6.434  1.00 96.80           C  
ATOM   2277 HG21 THR A 147      14.040 -10.897  -5.409  1.00 96.80           H  
ATOM   2278 HG22 THR A 147      13.967 -11.960  -6.835  1.00 96.80           H  
ATOM   2279 HG23 THR A 147      14.148 -10.216  -7.043  1.00 96.80           H  
ATOM   2280  OG1 THR A 147      11.630 -11.972  -5.821  1.00 96.80           O  
ATOM   2281  HG1 THR A 147      12.007 -11.995  -4.938  1.00 96.80           H  
ATOM   2282  N   ASP A 148      13.123  -7.617  -5.997  1.00 96.07           N  
ATOM   2283  H   ASP A 148      13.544  -7.972  -5.150  1.00 96.07           H  
ATOM   2284  CA  ASP A 148      13.679  -6.345  -6.491  1.00 96.07           C  
ATOM   2285  HA  ASP A 148      14.260  -5.931  -5.667  1.00 96.07           H  
ATOM   2286  C   ASP A 148      12.617  -5.267  -6.804  1.00 96.07           C  
ATOM   2287  CB  ASP A 148      14.685  -6.602  -7.627  1.00 96.07           C  
ATOM   2288  HB2 ASP A 148      15.172  -5.663  -7.891  1.00 96.07           H  
ATOM   2289  HB3 ASP A 148      14.148  -6.963  -8.504  1.00 96.07           H  
ATOM   2290  O   ASP A 148      12.853  -4.327  -7.567  1.00 96.07           O  
ATOM   2291  CG  ASP A 148      15.769  -7.614  -7.234  1.00 96.07           C  
ATOM   2292  OD1 ASP A 148      16.204  -7.582  -6.061  1.00 96.07           O  
ATOM   2293  OD2 ASP A 148      16.145  -8.423  -8.112  1.00 96.07           O  
ATOM   2294  N   LEU A 149      11.429  -5.396  -6.202  1.00 97.89           N  
ATOM   2295  H   LEU A 149      11.299  -6.198  -5.603  1.00 97.89           H  
ATOM   2296  CA  LEU A 149      10.284  -4.511  -6.384  1.00 97.89           C  
ATOM   2297  HA  LEU A 149      10.603  -3.607  -6.902  1.00 97.89           H  
ATOM   2298  C   LEU A 149       9.731  -4.074  -5.015  1.00 97.89           C  
ATOM   2299  CB  LEU A 149       9.225  -5.218  -7.259  1.00 97.89           C  
ATOM   2300  HB2 LEU A 149       8.311  -4.624  -7.241  1.00 97.89           H  
ATOM   2301  HB3 LEU A 149       9.002  -6.190  -6.817  1.00 97.89           H  
ATOM   2302  O   LEU A 149       8.680  -4.566  -4.601  1.00 97.89           O  
ATOM   2303  CG  LEU A 149       9.626  -5.426  -8.730  1.00 97.89           C  
ATOM   2304  HG  LEU A 149      10.553  -5.996  -8.800  1.00 97.89           H  
ATOM   2305  CD1 LEU A 149       8.525  -6.210  -9.452  1.00 97.89           C  
ATOM   2306 HD11 LEU A 149       8.443  -7.192  -8.986  1.00 97.89           H  
ATOM   2307 HD12 LEU A 149       7.573  -5.687  -9.367  1.00 97.89           H  
ATOM   2308 HD13 LEU A 149       8.802  -6.352 -10.497  1.00 97.89           H  
ATOM   2309  CD2 LEU A 149       9.813  -4.095  -9.461  1.00 97.89           C  
ATOM   2310 HD21 LEU A 149       8.975  -3.431  -9.248  1.00 97.89           H  
ATOM   2311 HD22 LEU A 149      10.729  -3.626  -9.101  1.00 97.89           H  
ATOM   2312 HD23 LEU A 149       9.929  -4.260 -10.532  1.00 97.89           H  
ATOM   2313  N   PRO A 150      10.379  -3.138  -4.299  1.00 97.17           N  
ATOM   2314  CA  PRO A 150       9.836  -2.589  -3.057  1.00 97.17           C  
ATOM   2315  HA  PRO A 150       9.797  -3.388  -2.317  1.00 97.17           H  
ATOM   2316  C   PRO A 150       8.420  -2.002  -3.214  1.00 97.17           C  
ATOM   2317  CB  PRO A 150      10.847  -1.535  -2.592  1.00 97.17           C  
ATOM   2318  HB2 PRO A 150      10.349  -0.649  -2.199  1.00 97.17           H  
ATOM   2319  HB3 PRO A 150      11.506  -1.968  -1.840  1.00 97.17           H  
ATOM   2320  O   PRO A 150       8.029  -1.528  -4.290  1.00 97.17           O  
ATOM   2321  CG  PRO A 150      11.651  -1.194  -3.845  1.00 97.17           C  
ATOM   2322  HG2 PRO A 150      11.127  -0.431  -4.420  1.00 97.17           H  
ATOM   2323  HG3 PRO A 150      12.662  -0.869  -3.602  1.00 97.17           H  
ATOM   2324  CD  PRO A 150      11.648  -2.504  -4.626  1.00 97.17           C  
ATOM   2325  HD2 PRO A 150      11.751  -2.299  -5.691  1.00 97.17           H  
ATOM   2326  HD3 PRO A 150      12.466  -3.139  -4.286  1.00 97.17           H  
ATOM   2327  N   ALA A 151       7.635  -2.038  -2.142  1.00 96.03           N  
ATOM   2328  H   ALA A 151       8.010  -2.453  -1.302  1.00 96.03           H  
ATOM   2329  CA  ALA A 151       6.333  -1.386  -2.029  1.00 96.03           C  
ATOM   2330  HA  ALA A 151       5.762  -1.562  -2.941  1.00 96.03           H  
ATOM   2331  C   ALA A 151       6.459   0.133  -1.879  1.00 96.03           C  
ATOM   2332  CB  ALA A 151       5.562  -2.026  -0.881  1.00 96.03           C  
ATOM   2333  HB1 ALA A 151       6.201  -2.110  -0.001  1.00 96.03           H  
ATOM   2334  HB2 ALA A 151       4.690  -1.420  -0.634  1.00 96.03           H  
ATOM   2335  HB3 ALA A 151       5.224  -3.014  -1.193  1.00 96.03           H  
ATOM   2336  O   ALA A 151       7.431   0.641  -1.315  1.00 96.03           O  
ATOM   2337  N   VAL A 152       5.482   0.863  -2.425  1.00 96.67           N  
ATOM   2338  H   VAL A 152       4.726   0.376  -2.885  1.00 96.67           H  
ATOM   2339  CA  VAL A 152       5.577   2.330  -2.553  1.00 96.67           C  
ATOM   2340  HA  VAL A 152       6.613   2.612  -2.367  1.00 96.67           H  
ATOM   2341  C   VAL A 152       4.786   3.121  -1.516  1.00 96.67           C  
ATOM   2342  CB  VAL A 152       5.278   2.817  -3.981  1.00 96.67           C  
ATOM   2343  HB  VAL A 152       5.393   3.901  -4.002  1.00 96.67           H  
ATOM   2344  O   VAL A 152       5.139   4.272  -1.279  1.00 96.67           O  
ATOM   2345  CG1 VAL A 152       6.290   2.227  -4.970  1.00 96.67           C  
ATOM   2346 HG11 VAL A 152       6.076   2.581  -5.978  1.00 96.67           H  
ATOM   2347 HG12 VAL A 152       6.240   1.138  -4.957  1.00 96.67           H  
ATOM   2348 HG13 VAL A 152       7.297   2.537  -4.689  1.00 96.67           H  
ATOM   2349  CG2 VAL A 152       3.863   2.494  -4.457  1.00 96.67           C  
ATOM   2350 HG21 VAL A 152       3.697   1.417  -4.461  1.00 96.67           H  
ATOM   2351 HG22 VAL A 152       3.140   2.970  -3.794  1.00 96.67           H  
ATOM   2352 HG23 VAL A 152       3.708   2.881  -5.465  1.00 96.67           H  
ATOM   2353  N   ALA A 153       3.774   2.537  -0.865  1.00 95.14           N  
ATOM   2354  H   ALA A 153       3.551   1.570  -1.052  1.00 95.14           H  
ATOM   2355  CA  ALA A 153       3.014   3.219   0.184  1.00 95.14           C  
ATOM   2356  HA  ALA A 153       2.996   4.285  -0.044  1.00 95.14           H  
ATOM   2357  C   ALA A 153       3.706   3.100   1.549  1.00 95.14           C  
ATOM   2358  CB  ALA A 153       1.559   2.745   0.173  1.00 95.14           C  
ATOM   2359  HB1 ALA A 153       0.994   3.295   0.925  1.00 95.14           H  
ATOM   2360  HB2 ALA A 153       1.119   2.944  -0.804  1.00 95.14           H  
ATOM   2361  HB3 ALA A 153       1.500   1.681   0.404  1.00 95.14           H  
ATOM   2362  O   ALA A 153       3.212   2.449   2.472  1.00 95.14           O  
ATOM   2363  N   CYS A 154       4.873   3.737   1.664  1.00 93.00           N  
ATOM   2364  H   CYS A 154       5.198   4.269   0.869  1.00 93.00           H  
ATOM   2365  CA  CYS A 154       5.506   3.989   2.954  1.00 93.00           C  
ATOM   2366  HA  CYS A 154       5.752   3.039   3.429  1.00 93.00           H  
ATOM   2367  C   CYS A 154       4.533   4.741   3.864  1.00 93.00           C  
ATOM   2368  CB  CYS A 154       6.787   4.804   2.750  1.00 93.00           C  
ATOM   2369  HB2 CYS A 154       6.561   5.699   2.171  1.00 93.00           H  
ATOM   2370  HB3 CYS A 154       7.193   5.096   3.718  1.00 93.00           H  
ATOM   2371  O   CYS A 154       3.724   5.545   3.399  1.00 93.00           O  
ATOM   2372  SG  CYS A 154       7.984   3.764   1.874  1.00 93.00           S  
ATOM   2373  HG  CYS A 154       9.008   4.619   1.795  1.00 93.00           H  
ATOM   2374  N   GLN A 155       4.616   4.502   5.167  1.00 91.20           N  
ATOM   2375  H   GLN A 155       5.354   3.913   5.525  1.00 91.20           H  
ATOM   2376  CA  GLN A 155       3.754   5.186   6.118  1.00 91.20           C  
ATOM   2377  HA  GLN A 155       2.956   5.702   5.583  1.00 91.20           H  
ATOM   2378  C   GLN A 155       4.501   6.227   6.926  1.00 91.20           C  
ATOM   2379  CB  GLN A 155       3.074   4.240   7.069  1.00 91.20           C  
ATOM   2380  HB2 GLN A 155       3.823   3.904   7.786  1.00 91.20           H  
ATOM   2381  HB3 GLN A 155       2.318   4.819   7.600  1.00 91.20           H  
ATOM   2382  O   GLN A 155       5.715   6.162   7.133  1.00 91.20           O  
ATOM   2383  CG  GLN A 155       2.368   3.045   6.438  1.00 91.20           C  
ATOM   2384  HG2 GLN A 155       1.556   3.398   5.803  1.00 91.20           H  
ATOM   2385  HG3 GLN A 155       3.059   2.462   5.828  1.00 91.20           H  
ATOM   2386  CD  GLN A 155       1.835   2.173   7.557  1.00 91.20           C  
ATOM   2387  NE2 GLN A 155       1.339   1.006   7.320  1.00 91.20           N  
ATOM   2388 HE21 GLN A 155       1.164   0.461   8.152  1.00 91.20           H  
ATOM   2389 HE22 GLN A 155       1.222   0.680   6.372  1.00 91.20           H  
ATOM   2390  OE1 GLN A 155       1.867   2.490   8.721  1.00 91.20           O  
ATOM   2391  N   ILE A 156       3.709   7.184   7.382  1.00 92.37           N  
ATOM   2392  H   ILE A 156       2.720   7.081   7.206  1.00 92.37           H  
ATOM   2393  CA  ILE A 156       4.136   8.530   7.689  1.00 92.37           C  
ATOM   2394  HA  ILE A 156       5.218   8.583   7.808  1.00 92.37           H  
ATOM   2395  C   ILE A 156       3.444   8.979   8.983  1.00 92.37           C  
ATOM   2396  CB  ILE A 156       3.695   9.392   6.487  1.00 92.37           C  
ATOM   2397  HB  ILE A 156       2.606   9.355   6.466  1.00 92.37           H  
ATOM   2398  O   ILE A 156       2.237   9.233   8.975  1.00 92.37           O  
ATOM   2399  CG1 ILE A 156       4.148   8.908   5.087  1.00 92.37           C  
ATOM   2400 HG12 ILE A 156       3.730   7.922   4.886  1.00 92.37           H  
ATOM   2401 HG13 ILE A 156       3.707   9.569   4.341  1.00 92.37           H  
ATOM   2402  CG2 ILE A 156       4.086  10.850   6.688  1.00 92.37           C  
ATOM   2403 HG21 ILE A 156       3.739  11.434   5.836  1.00 92.37           H  
ATOM   2404 HG22 ILE A 156       3.613  11.250   7.585  1.00 92.37           H  
ATOM   2405 HG23 ILE A 156       5.169  10.924   6.783  1.00 92.37           H  
ATOM   2406  CD1 ILE A 156       5.659   8.858   4.840  1.00 92.37           C  
ATOM   2407 HD11 ILE A 156       5.830   8.469   3.836  1.00 92.37           H  
ATOM   2408 HD12 ILE A 156       6.144   8.202   5.563  1.00 92.37           H  
ATOM   2409 HD13 ILE A 156       6.090   9.857   4.907  1.00 92.37           H  
ATOM   2410  N   VAL A 157       4.195   9.087  10.085  1.00 91.91           N  
ATOM   2411  H   VAL A 157       5.171   8.835  10.019  1.00 91.91           H  
ATOM   2412  CA  VAL A 157       3.764   9.894  11.236  1.00 91.91           C  
ATOM   2413  HA  VAL A 157       2.689   9.780  11.378  1.00 91.91           H  
ATOM   2414  C   VAL A 157       4.074  11.336  10.891  1.00 91.91           C  
ATOM   2415  CB  VAL A 157       4.465   9.552  12.570  1.00 91.91           C  
ATOM   2416  HB  VAL A 157       5.533   9.755  12.486  1.00 91.91           H  
ATOM   2417  O   VAL A 157       5.219  11.664  10.582  1.00 91.91           O  
ATOM   2418  CG1 VAL A 157       3.897  10.386  13.728  1.00 91.91           C  
ATOM   2419 HG11 VAL A 157       2.818  10.250  13.794  1.00 91.91           H  
ATOM   2420 HG12 VAL A 157       4.118  11.442  13.577  1.00 91.91           H  
ATOM   2421 HG13 VAL A 157       4.357  10.085  14.670  1.00 91.91           H  
ATOM   2422  CG2 VAL A 157       4.295   8.092  12.966  1.00 91.91           C  
ATOM   2423 HG21 VAL A 157       4.843   7.481  12.248  1.00 91.91           H  
ATOM   2424 HG22 VAL A 157       3.236   7.834  12.968  1.00 91.91           H  
ATOM   2425 HG23 VAL A 157       4.718   7.915  13.955  1.00 91.91           H  
ATOM   2426  N   ILE A 158       3.080  12.206  10.977  1.00 94.00           N  
ATOM   2427  H   ILE A 158       2.155  11.865  11.196  1.00 94.00           H  
ATOM   2428  CA  ILE A 158       3.308  13.647  10.966  1.00 94.00           C  
ATOM   2429  HA  ILE A 158       4.132  13.875  10.290  1.00 94.00           H  
ATOM   2430  C   ILE A 158       3.731  14.040  12.388  1.00 94.00           C  
ATOM   2431  CB  ILE A 158       2.055  14.381  10.442  1.00 94.00           C  
ATOM   2432  HB  ILE A 158       1.231  14.193  11.130  1.00 94.00           H  
ATOM   2433  O   ILE A 158       2.956  13.907  13.337  1.00 94.00           O  
ATOM   2434  CG1 ILE A 158       1.645  13.868   9.035  1.00 94.00           C  
ATOM   2435 HG12 ILE A 158       1.623  12.778   9.022  1.00 94.00           H  
ATOM   2436 HG13 ILE A 158       2.380  14.193   8.299  1.00 94.00           H  
ATOM   2437  CG2 ILE A 158       2.346  15.893  10.400  1.00 94.00           C  
ATOM   2438 HG21 ILE A 158       3.194  16.096   9.745  1.00 94.00           H  
ATOM   2439 HG22 ILE A 158       2.580  16.259  11.400  1.00 94.00           H  
ATOM   2440 HG23 ILE A 158       1.476  16.442  10.042  1.00 94.00           H  
ATOM   2441  CD1 ILE A 158       0.251  14.327   8.597  1.00 94.00           C  
ATOM   2442 HD11 ILE A 158       0.001  13.865   7.642  1.00 94.00           H  
ATOM   2443 HD12 ILE A 158       0.226  15.410   8.476  1.00 94.00           H  
ATOM   2444 HD13 ILE A 158      -0.490  14.026   9.338  1.00 94.00           H  
ATOM   2445  N   GLU A 159       4.980  14.470  12.560  1.00 96.18           N  
ATOM   2446  H   GLU A 159       5.578  14.569  11.751  1.00 96.18           H  
ATOM   2447  CA  GLU A 159       5.487  14.953  13.848  1.00 96.18           C  
ATOM   2448  HA  GLU A 159       5.293  14.179  14.591  1.00 96.18           H  
ATOM   2449  C   GLU A 159       4.713  16.205  14.293  1.00 96.18           C  
ATOM   2450  CB  GLU A 159       7.011  15.193  13.819  1.00 96.18           C  
ATOM   2451  HB2 GLU A 159       7.316  15.567  14.796  1.00 96.18           H  
ATOM   2452  HB3 GLU A 159       7.241  15.951  13.070  1.00 96.18           H  
ATOM   2453  O   GLU A 159       4.214  16.972  13.469  1.00 96.18           O  
ATOM   2454  CG  GLU A 159       7.800  13.906  13.521  1.00 96.18           C  
ATOM   2455  HG2 GLU A 159       7.671  13.644  12.471  1.00 96.18           H  
ATOM   2456  HG3 GLU A 159       7.367  13.100  14.113  1.00 96.18           H  
ATOM   2457  CD  GLU A 159       9.306  14.004  13.836  1.00 96.18           C  
ATOM   2458  OE1 GLU A 159       9.782  13.165  14.632  1.00 96.18           O  
ATOM   2459  OE2 GLU A 159       9.995  14.879  13.259  1.00 96.18           O  
ATOM   2460  N   ASP A 160       4.572  16.375  15.610  1.00 95.77           N  
ATOM   2461  H   ASP A 160       5.113  15.778  16.219  1.00 95.77           H  
ATOM   2462  CA  ASP A 160       3.794  17.440  16.263  1.00 95.77           C  
ATOM   2463  HA  ASP A 160       3.748  17.167  17.317  1.00 95.77           H  
ATOM   2464  C   ASP A 160       2.303  17.545  15.858  1.00 95.77           C  
ATOM   2465  CB  ASP A 160       4.573  18.769  16.217  1.00 95.77           C  
ATOM   2466  HB2 ASP A 160       4.735  19.064  15.181  1.00 95.77           H  
ATOM   2467  HB3 ASP A 160       3.987  19.548  16.704  1.00 95.77           H  
ATOM   2468  O   ASP A 160       1.624  18.517  16.201  1.00 95.77           O  
ATOM   2469  CG  ASP A 160       5.917  18.662  16.948  1.00 95.77           C  
ATOM   2470  OD1 ASP A 160       5.924  18.082  18.063  1.00 95.77           O  
ATOM   2471  OD2 ASP A 160       6.925  19.171  16.408  1.00 95.77           O  
ATOM   2472  N   PHE A 161       1.741  16.519  15.204  1.00 93.40           N  
ATOM   2473  H   PHE A 161       2.338  15.773  14.875  1.00 93.40           H  
ATOM   2474  CA  PHE A 161       0.325  16.502  14.832  1.00 93.40           C  
ATOM   2475  HA  PHE A 161       0.177  17.392  14.220  1.00 93.40           H  
ATOM   2476  C   PHE A 161      -0.612  16.549  16.064  1.00 93.40           C  
ATOM   2477  CB  PHE A 161       0.021  15.297  13.938  1.00 93.40           C  
ATOM   2478  HB2 PHE A 161       0.013  14.386  14.537  1.00 93.40           H  
ATOM   2479  HB3 PHE A 161       0.822  15.208  13.205  1.00 93.40           H  
ATOM   2480  O   PHE A 161      -0.361  15.867  17.069  1.00 93.40           O  
ATOM   2481  CG  PHE A 161      -1.280  15.425  13.173  1.00 93.40           C  
ATOM   2482  CD1 PHE A 161      -2.491  14.968  13.727  1.00 93.40           C  
ATOM   2483  HD1 PHE A 161      -2.506  14.512  14.706  1.00 93.40           H  
ATOM   2484  CD2 PHE A 161      -1.273  16.009  11.892  1.00 93.40           C  
ATOM   2485  HD2 PHE A 161      -0.349  16.376  11.471  1.00 93.40           H  
ATOM   2486  CE1 PHE A 161      -3.684  15.082  12.993  1.00 93.40           C  
ATOM   2487  HE1 PHE A 161      -4.606  14.699  13.405  1.00 93.40           H  
ATOM   2488  CE2 PHE A 161      -2.462  16.108  11.152  1.00 93.40           C  
ATOM   2489  HE2 PHE A 161      -2.450  16.540  10.162  1.00 93.40           H  
ATOM   2490  CZ  PHE A 161      -3.666  15.640  11.703  1.00 93.40           C  
ATOM   2491  HZ  PHE A 161      -4.578  15.691  11.126  1.00 93.40           H  
ATOM   2492  N   PRO A 162      -1.725  17.315  16.028  1.00 94.28           N  
ATOM   2493  CA  PRO A 162      -2.602  17.475  17.187  1.00 94.28           C  
ATOM   2494  HA  PRO A 162      -1.999  17.878  18.000  1.00 94.28           H  
ATOM   2495  C   PRO A 162      -3.260  16.164  17.645  1.00 94.28           C  
ATOM   2496  CB  PRO A 162      -3.642  18.532  16.788  1.00 94.28           C  
ATOM   2497  HB2 PRO A 162      -3.915  19.168  17.629  1.00 94.28           H  
ATOM   2498  HB3 PRO A 162      -4.531  18.062  16.367  1.00 94.28           H  
ATOM   2499  O   PRO A 162      -4.109  15.603  16.958  1.00 94.28           O  
ATOM   2500  CG  PRO A 162      -2.940  19.323  15.689  1.00 94.28           C  
ATOM   2501  HG2 PRO A 162      -3.650  19.784  15.002  1.00 94.28           H  
ATOM   2502  HG3 PRO A 162      -2.285  20.074  16.133  1.00 94.28           H  
ATOM   2503  CD  PRO A 162      -2.102  18.263  14.988  1.00 94.28           C  
ATOM   2504  HD2 PRO A 162      -1.243  18.751  14.528  1.00 94.28           H  
ATOM   2505  HD3 PRO A 162      -2.699  17.755  14.231  1.00 94.28           H  
ATOM   2506  N   LYS A 163      -2.963  15.736  18.881  1.00 87.69           N  
ATOM   2507  H   LYS A 163      -2.190  16.207  19.331  1.00 87.69           H  
ATOM   2508  CA  LYS A 163      -3.508  14.512  19.521  1.00 87.69           C  
ATOM   2509  HA  LYS A 163      -3.222  13.653  18.915  1.00 87.69           H  
ATOM   2510  C   LYS A 163      -5.040  14.447  19.630  1.00 87.69           C  
ATOM   2511  CB  LYS A 163      -2.920  14.361  20.935  1.00 87.69           C  
ATOM   2512  HB2 LYS A 163      -3.168  15.244  21.523  1.00 87.69           H  
ATOM   2513  HB3 LYS A 163      -3.378  13.494  21.412  1.00 87.69           H  
ATOM   2514  O   LYS A 163      -5.579  13.402  19.978  1.00 87.69           O  
ATOM   2515  CG  LYS A 163      -1.402  14.155  20.932  1.00 87.69           C  
ATOM   2516  HG2 LYS A 163      -1.161  13.286  20.320  1.00 87.69           H  
ATOM   2517  HG3 LYS A 163      -0.913  15.032  20.508  1.00 87.69           H  
ATOM   2518  CD  LYS A 163      -0.886  13.932  22.358  1.00 87.69           C  
ATOM   2519  HD2 LYS A 163      -1.116  14.807  22.966  1.00 87.69           H  
ATOM   2520  HD3 LYS A 163      -1.367  13.051  22.783  1.00 87.69           H  
ATOM   2521  CE  LYS A 163       0.628  13.720  22.289  1.00 87.69           C  
ATOM   2522  HE2 LYS A 163       0.829  12.861  21.649  1.00 87.69           H  
ATOM   2523  HE3 LYS A 163       1.077  14.590  21.809  1.00 87.69           H  
ATOM   2524  NZ  LYS A 163       1.222  13.513  23.632  1.00 87.69           N  
ATOM   2525  HZ1 LYS A 163       1.056  14.322  24.214  1.00 87.69           H  
ATOM   2526  HZ2 LYS A 163       2.219  13.384  23.540  1.00 87.69           H  
ATOM   2527  HZ3 LYS A 163       0.825  12.692  24.066  1.00 87.69           H  
ATOM   2528  N   GLN A 164      -5.721  15.573  19.428  1.00 89.14           N  
ATOM   2529  H   GLN A 164      -5.179  16.362  19.104  1.00 89.14           H  
ATOM   2530  CA  GLN A 164      -7.178  15.713  19.396  1.00 89.14           C  
ATOM   2531  HA  GLN A 164      -7.621  14.760  19.106  1.00 89.14           H  
ATOM   2532  C   GLN A 164      -7.553  16.725  18.300  1.00 89.14           C  
ATOM   2533  CB  GLN A 164      -7.729  16.106  20.785  1.00 89.14           C  
ATOM   2534  HB2 GLN A 164      -7.239  17.017  21.128  1.00 89.14           H  
ATOM   2535  HB3 GLN A 164      -8.797  16.304  20.689  1.00 89.14           H  
ATOM   2536  O   GLN A 164      -8.151  17.766  18.575  1.00 89.14           O  
ATOM   2537  CG  GLN A 164      -7.546  14.999  21.836  1.00 89.14           C  
ATOM   2538  HG2 GLN A 164      -6.482  14.840  22.016  1.00 89.14           H  
ATOM   2539  HG3 GLN A 164      -7.970  14.073  21.449  1.00 89.14           H  
ATOM   2540  CD  GLN A 164      -8.196  15.300  23.183  1.00 89.14           C  
ATOM   2541  NE2 GLN A 164      -8.233  14.336  24.075  1.00 89.14           N  
ATOM   2542 HE21 GLN A 164      -7.900  13.413  23.837  1.00 89.14           H  
ATOM   2543 HE22 GLN A 164      -8.701  14.561  24.942  1.00 89.14           H  
ATOM   2544  OE1 GLN A 164      -8.662  16.384  23.485  1.00 89.14           O  
ATOM   2545  N   ALA A 165      -7.126  16.464  17.061  1.00 91.47           N  
ATOM   2546  H   ALA A 165      -6.594  15.624  16.884  1.00 91.47           H  
ATOM   2547  CA  ALA A 165      -7.456  17.306  15.915  1.00 91.47           C  
ATOM   2548  HA  ALA A 165      -7.052  18.303  16.090  1.00 91.47           H  
ATOM   2549  C   ALA A 165      -8.983  17.421  15.746  1.00 91.47           C  
ATOM   2550  CB  ALA A 165      -6.781  16.725  14.667  1.00 91.47           C  
ATOM   2551  HB1 ALA A 165      -7.164  15.723  14.473  1.00 91.47           H  
ATOM   2552  HB2 ALA A 165      -6.984  17.362  13.806  1.00 91.47           H  
ATOM   2553  HB3 ALA A 165      -5.703  16.665  14.814  1.00 91.47           H  
ATOM   2554  O   ALA A 165      -9.693  16.418  15.656  1.00 91.47           O  
ATOM   2555  N   THR A 166      -9.511  18.647  15.713  1.00 95.87           N  
ATOM   2556  H   THR A 166      -8.904  19.450  15.798  1.00 95.87           H  
ATOM   2557  CA  THR A 166     -10.958  18.853  15.544  1.00 95.87           C  
ATOM   2558  HA  THR A 166     -11.466  18.131  16.183  1.00 95.87           H  
ATOM   2559  C   THR A 166     -11.385  18.564  14.102  1.00 95.87           C  
ATOM   2560  CB  THR A 166     -11.432  20.250  15.982  1.00 95.87           C  
ATOM   2561  HB  THR A 166     -12.513  20.208  16.116  1.00 95.87           H  
ATOM   2562  O   THR A 166     -10.574  18.610  13.175  1.00 95.87           O  
ATOM   2563  CG2 THR A 166     -10.817  20.735  17.294  1.00 95.87           C  
ATOM   2564 HG21 THR A 166     -11.311  21.651  17.617  1.00 95.87           H  
ATOM   2565 HG22 THR A 166      -9.752  20.931  17.168  1.00 95.87           H  
ATOM   2566 HG23 THR A 166     -10.947  19.973  18.063  1.00 95.87           H  
ATOM   2567  OG1 THR A 166     -11.166  21.212  14.989  1.00 95.87           O  
ATOM   2568  HG1 THR A 166     -11.218  22.077  15.401  1.00 95.87           H  
ATOM   2569  N   ALA A 167     -12.684  18.343  13.878  1.00 96.30           N  
ATOM   2570  H   ALA A 167     -13.315  18.269  14.663  1.00 96.30           H  
ATOM   2571  CA  ALA A 167     -13.229  18.196  12.526  1.00 96.30           C  
ATOM   2572  HA  ALA A 167     -12.780  17.316  12.065  1.00 96.30           H  
ATOM   2573  C   ALA A 167     -12.911  19.403  11.613  1.00 96.30           C  
ATOM   2574  CB  ALA A 167     -14.741  17.969  12.642  1.00 96.30           C  
ATOM   2575  HB1 ALA A 167     -15.217  18.836  13.101  1.00 96.30           H  
ATOM   2576  HB2 ALA A 167     -14.938  17.082  13.244  1.00 96.30           H  
ATOM   2577  HB3 ALA A 167     -15.161  17.819  11.648  1.00 96.30           H  
ATOM   2578  O   ALA A 167     -12.754  19.233  10.406  1.00 96.30           O  
ATOM   2579  N   GLU A 168     -12.760  20.604  12.184  1.00 97.01           N  
ATOM   2580  H   GLU A 168     -12.831  20.674  13.189  1.00 97.01           H  
ATOM   2581  CA  GLU A 168     -12.327  21.798  11.455  1.00 97.01           C  
ATOM   2582  HA  GLU A 168     -12.889  21.864  10.524  1.00 97.01           H  
ATOM   2583  C   GLU A 168     -10.837  21.728  11.087  1.00 97.01           C  
ATOM   2584  CB  GLU A 168     -12.643  23.046  12.291  1.00 97.01           C  
ATOM   2585  HB2 GLU A 168     -11.991  23.072  13.164  1.00 97.01           H  
ATOM   2586  HB3 GLU A 168     -13.678  22.992  12.629  1.00 97.01           H  
ATOM   2587  O   GLU A 168     -10.494  21.923   9.923  1.00 97.01           O  
ATOM   2588  CG  GLU A 168     -12.455  24.331  11.474  1.00 97.01           C  
ATOM   2589  HG2 GLU A 168     -11.464  24.312  11.020  1.00 97.01           H  
ATOM   2590  HG3 GLU A 168     -13.192  24.353  10.672  1.00 97.01           H  
ATOM   2591  CD  GLU A 168     -12.585  25.597  12.329  1.00 97.01           C  
ATOM   2592  OE1 GLU A 168     -11.873  26.573  11.997  1.00 97.01           O  
ATOM   2593  OE2 GLU A 168     -13.378  25.577  13.295  1.00 97.01           O  
ATOM   2594  N   MET A 169      -9.959  21.369  12.033  1.00 96.93           N  
ATOM   2595  H   MET A 169     -10.303  21.171  12.962  1.00 96.93           H  
ATOM   2596  CA  MET A 169      -8.521  21.196  11.769  1.00 96.93           C  
ATOM   2597  HA  MET A 169      -8.109  22.136  11.403  1.00 96.93           H  
ATOM   2598  C   MET A 169      -8.275  20.125  10.697  1.00 96.93           C  
ATOM   2599  CB  MET A 169      -7.774  20.805  13.053  1.00 96.93           C  
ATOM   2600  HB2 MET A 169      -8.157  19.853  13.419  1.00 96.93           H  
ATOM   2601  HB3 MET A 169      -6.719  20.677  12.812  1.00 96.93           H  
ATOM   2602  O   MET A 169      -7.466  20.319   9.795  1.00 96.93           O  
ATOM   2603  CG  MET A 169      -7.883  21.845  14.171  1.00 96.93           C  
ATOM   2604  HG2 MET A 169      -7.476  22.795  13.826  1.00 96.93           H  
ATOM   2605  HG3 MET A 169      -8.935  22.008  14.407  1.00 96.93           H  
ATOM   2606  SD  MET A 169      -7.036  21.351  15.695  1.00 96.93           S  
ATOM   2607  CE  MET A 169      -5.389  22.012  15.320  1.00 96.93           C  
ATOM   2608  HE1 MET A 169      -5.004  21.557  14.407  1.00 96.93           H  
ATOM   2609  HE2 MET A 169      -5.453  23.090  15.173  1.00 96.93           H  
ATOM   2610  HE3 MET A 169      -4.710  21.803  16.147  1.00 96.93           H  
ATOM   2611  N   LEU A 170      -9.021  19.017  10.737  1.00 96.70           N  
ATOM   2612  H   LEU A 170      -9.648  18.899  11.521  1.00 96.70           H  
ATOM   2613  CA  LEU A 170      -8.937  17.949   9.736  1.00 96.70           C  
ATOM   2614  HA  LEU A 170      -7.885  17.725   9.559  1.00 96.70           H  
ATOM   2615  C   LEU A 170      -9.513  18.366   8.372  1.00 96.70           C  
ATOM   2616  CB  LEU A 170      -9.628  16.689  10.285  1.00 96.70           C  
ATOM   2617  HB2 LEU A 170     -10.661  16.938  10.527  1.00 96.70           H  
ATOM   2618  HB3 LEU A 170      -9.634  15.931   9.502  1.00 96.70           H  
ATOM   2619  O   LEU A 170      -9.026  17.911   7.336  1.00 96.70           O  
ATOM   2620  CG  LEU A 170      -8.953  16.082  11.532  1.00 96.70           C  
ATOM   2621  HG  LEU A 170      -8.881  16.835  12.317  1.00 96.70           H  
ATOM   2622  CD1 LEU A 170      -9.800  14.923  12.058  1.00 96.70           C  
ATOM   2623 HD11 LEU A 170     -10.810  15.269  12.276  1.00 96.70           H  
ATOM   2624 HD12 LEU A 170      -9.365  14.557  12.988  1.00 96.70           H  
ATOM   2625 HD13 LEU A 170      -9.829  14.107  11.335  1.00 96.70           H  
ATOM   2626  CD2 LEU A 170      -7.550  15.563  11.223  1.00 96.70           C  
ATOM   2627 HD21 LEU A 170      -7.586  14.796  10.449  1.00 96.70           H  
ATOM   2628 HD22 LEU A 170      -7.108  15.132  12.121  1.00 96.70           H  
ATOM   2629 HD23 LEU A 170      -6.898  16.376  10.903  1.00 96.70           H  
ATOM   2630  N   ALA A 171     -10.512  19.253   8.334  1.00 95.84           N  
ATOM   2631  H   ALA A 171     -10.909  19.578   9.203  1.00 95.84           H  
ATOM   2632  CA  ALA A 171     -10.988  19.852   7.086  1.00 95.84           C  
ATOM   2633  HA  ALA A 171     -11.132  19.058   6.353  1.00 95.84           H  
ATOM   2634  C   ALA A 171      -9.961  20.836   6.492  1.00 95.84           C  
ATOM   2635  CB  ALA A 171     -12.347  20.515   7.336  1.00 95.84           C  
ATOM   2636  HB1 ALA A 171     -12.247  21.322   8.063  1.00 95.84           H  
ATOM   2637  HB2 ALA A 171     -13.053  19.777   7.718  1.00 95.84           H  
ATOM   2638  HB3 ALA A 171     -12.732  20.924   6.402  1.00 95.84           H  
ATOM   2639  O   ALA A 171      -9.753  20.841   5.275  1.00 95.84           O  
ATOM   2640  N   LYS A 172      -9.278  21.621   7.338  1.00 96.53           N  
ATOM   2641  H   LYS A 172      -9.533  21.595   8.315  1.00 96.53           H  
ATOM   2642  CA  LYS A 172      -8.158  22.490   6.943  1.00 96.53           C  
ATOM   2643  HA  LYS A 172      -8.476  23.137   6.126  1.00 96.53           H  
ATOM   2644  C   LYS A 172      -6.981  21.670   6.400  1.00 96.53           C  
ATOM   2645  CB  LYS A 172      -7.740  23.389   8.123  1.00 96.53           C  
ATOM   2646  HB2 LYS A 172      -7.558  22.779   9.007  1.00 96.53           H  
ATOM   2647  HB3 LYS A 172      -6.804  23.876   7.847  1.00 96.53           H  
ATOM   2648  O   LYS A 172      -6.537  21.940   5.287  1.00 96.53           O  
ATOM   2649  CG  LYS A 172      -8.769  24.485   8.457  1.00 96.53           C  
ATOM   2650  HG2 LYS A 172      -8.848  25.164   7.608  1.00 96.53           H  
ATOM   2651  HG3 LYS A 172      -9.745  24.029   8.619  1.00 96.53           H  
ATOM   2652  CD  LYS A 172      -8.390  25.293   9.712  1.00 96.53           C  
ATOM   2653  HD2 LYS A 172      -8.269  24.618  10.558  1.00 96.53           H  
ATOM   2654  HD3 LYS A 172      -7.450  25.820   9.541  1.00 96.53           H  
ATOM   2655  CE  LYS A 172      -9.500  26.308  10.018  1.00 96.53           C  
ATOM   2656  HE2 LYS A 172     -10.450  25.781  10.105  1.00 96.53           H  
ATOM   2657  HE3 LYS A 172      -9.566  27.015   9.190  1.00 96.53           H  
ATOM   2658  NZ  LYS A 172      -9.269  27.078  11.264  1.00 96.53           N  
ATOM   2659  HZ1 LYS A 172      -8.754  27.920  11.052  1.00 96.53           H  
ATOM   2660  HZ2 LYS A 172     -10.154  27.325  11.683  1.00 96.53           H  
ATOM   2661  HZ3 LYS A 172      -8.707  26.572  11.934  1.00 96.53           H  
ATOM   2662  N   ALA A 173      -6.577  20.600   7.092  1.00 96.72           N  
ATOM   2663  H   ALA A 173      -6.959  20.470   8.018  1.00 96.72           H  
ATOM   2664  CA  ALA A 173      -5.540  19.663   6.645  1.00 96.72           C  
ATOM   2665  HA  ALA A 173      -4.592  20.198   6.586  1.00 96.72           H  
ATOM   2666  C   ALA A 173      -5.836  19.075   5.254  1.00 96.72           C  
ATOM   2667  CB  ALA A 173      -5.406  18.541   7.685  1.00 96.72           C  
ATOM   2668  HB1 ALA A 173      -5.171  18.960   8.663  1.00 96.72           H  
ATOM   2669  HB2 ALA A 173      -6.335  17.975   7.757  1.00 96.72           H  
ATOM   2670  HB3 ALA A 173      -4.604  17.862   7.394  1.00 96.72           H  
ATOM   2671  O   ALA A 173      -5.027  19.194   4.335  1.00 96.72           O  
ATOM   2672  N   ARG A 174      -7.036  18.514   5.053  1.00 95.23           N  
ATOM   2673  H   ARG A 174      -7.645  18.411   5.852  1.00 95.23           H  
ATOM   2674  CA  ARG A 174      -7.478  17.975   3.751  1.00 95.23           C  
ATOM   2675  HA  ARG A 174      -6.801  17.181   3.436  1.00 95.23           H  
ATOM   2676  C   ARG A 174      -7.465  19.021   2.640  1.00 95.23           C  
ATOM   2677  CB  ARG A 174      -8.888  17.398   3.904  1.00 95.23           C  
ATOM   2678  HB2 ARG A 174      -9.520  18.100   4.447  1.00 95.23           H  
ATOM   2679  HB3 ARG A 174      -9.321  17.227   2.918  1.00 95.23           H  
ATOM   2680  O   ARG A 174      -7.060  18.723   1.515  1.00 95.23           O  
ATOM   2681  CG  ARG A 174      -8.828  16.060   4.637  1.00 95.23           C  
ATOM   2682  HG2 ARG A 174      -8.232  16.142   5.546  1.00 95.23           H  
ATOM   2683  HG3 ARG A 174      -8.356  15.332   3.978  1.00 95.23           H  
ATOM   2684  CD  ARG A 174     -10.232  15.584   5.004  1.00 95.23           C  
ATOM   2685  HD2 ARG A 174     -10.635  16.216   5.796  1.00 95.23           H  
ATOM   2686  HD3 ARG A 174     -10.873  15.653   4.125  1.00 95.23           H  
ATOM   2687  NE  ARG A 174     -10.152  14.185   5.415  1.00 95.23           N  
ATOM   2688  HE  ARG A 174      -9.709  13.575   4.742  1.00 95.23           H  
ATOM   2689  NH1 ARG A 174     -10.724  14.263   7.639  1.00 95.23           N  
ATOM   2690 HH11 ARG A 174     -10.970  15.237   7.534  1.00 95.23           H  
ATOM   2691 HH12 ARG A 174     -10.741  13.791   8.532  1.00 95.23           H  
ATOM   2692  NH2 ARG A 174      -9.831  12.412   6.722  1.00 95.23           N  
ATOM   2693 HH21 ARG A 174      -9.367  12.033   5.909  1.00 95.23           H  
ATOM   2694 HH22 ARG A 174      -9.781  11.911   7.598  1.00 95.23           H  
ATOM   2695  CZ  ARG A 174     -10.249  13.634   6.601  1.00 95.23           C  
ATOM   2696  N   ARG A 175      -7.887  20.253   2.946  1.00 94.58           N  
ATOM   2697  H   ARG A 175      -8.212  20.411   3.889  1.00 94.58           H  
ATOM   2698  CA  ARG A 175      -7.866  21.382   2.004  1.00 94.58           C  
ATOM   2699  HA  ARG A 175      -8.330  21.061   1.071  1.00 94.58           H  
ATOM   2700  C   ARG A 175      -6.440  21.802   1.643  1.00 94.58           C  
ATOM   2701  CB  ARG A 175      -8.677  22.544   2.595  1.00 94.58           C  
ATOM   2702  HB2 ARG A 175      -8.216  22.869   3.528  1.00 94.58           H  
ATOM   2703  HB3 ARG A 175      -9.687  22.198   2.812  1.00 94.58           H  
ATOM   2704  O   ARG A 175      -6.193  22.069   0.472  1.00 94.58           O  
ATOM   2705  CG  ARG A 175      -8.753  23.737   1.634  1.00 94.58           C  
ATOM   2706  HG2 ARG A 175      -9.231  23.428   0.704  1.00 94.58           H  
ATOM   2707  HG3 ARG A 175      -7.749  24.101   1.415  1.00 94.58           H  
ATOM   2708  CD  ARG A 175      -9.548  24.879   2.269  1.00 94.58           C  
ATOM   2709  HD2 ARG A 175     -10.570  24.546   2.453  1.00 94.58           H  
ATOM   2710  HD3 ARG A 175      -9.082  25.132   3.221  1.00 94.58           H  
ATOM   2711  NE  ARG A 175      -9.554  26.062   1.389  1.00 94.58           N  
ATOM   2712  HE  ARG A 175      -9.155  25.936   0.470  1.00 94.58           H  
ATOM   2713  NH1 ARG A 175     -10.368  27.572   2.918  1.00 94.58           N  
ATOM   2714 HH11 ARG A 175     -10.370  26.848   3.622  1.00 94.58           H  
ATOM   2715 HH12 ARG A 175     -10.526  28.528   3.205  1.00 94.58           H  
ATOM   2716  NH2 ARG A 175      -9.784  28.264   0.878  1.00 94.58           N  
ATOM   2717 HH21 ARG A 175      -9.976  29.209   1.176  1.00 94.58           H  
ATOM   2718 HH22 ARG A 175      -9.340  28.097  -0.014  1.00 94.58           H  
ATOM   2719  CZ  ARG A 175      -9.906  27.288   1.733  1.00 94.58           C  
ATOM   2720  N   PHE A 176      -5.526  21.838   2.611  1.00 96.06           N  
ATOM   2721  H   PHE A 176      -5.817  21.647   3.559  1.00 96.06           H  
ATOM   2722  CA  PHE A 176      -4.104  22.097   2.378  1.00 96.06           C  
ATOM   2723  HA  PHE A 176      -3.990  23.058   1.877  1.00 96.06           H  
ATOM   2724  C   PHE A 176      -3.508  21.029   1.453  1.00 96.06           C  
ATOM   2725  CB  PHE A 176      -3.376  22.175   3.730  1.00 96.06           C  
ATOM   2726  HB2 PHE A 176      -3.808  22.987   4.315  1.00 96.06           H  
ATOM   2727  HB3 PHE A 176      -3.544  21.254   4.289  1.00 96.06           H  
ATOM   2728  O   PHE A 176      -2.976  21.366   0.398  1.00 96.06           O  
ATOM   2729  CG  PHE A 176      -1.880  22.393   3.622  1.00 96.06           C  
ATOM   2730  CD1 PHE A 176      -1.015  21.292   3.475  1.00 96.06           C  
ATOM   2731  HD1 PHE A 176      -1.411  20.288   3.433  1.00 96.06           H  
ATOM   2732  CD2 PHE A 176      -1.347  23.694   3.680  1.00 96.06           C  
ATOM   2733  HD2 PHE A 176      -1.997  24.546   3.818  1.00 96.06           H  
ATOM   2734  CE1 PHE A 176       0.373  21.490   3.386  1.00 96.06           C  
ATOM   2735  HE1 PHE A 176       1.032  20.640   3.287  1.00 96.06           H  
ATOM   2736  CE2 PHE A 176       0.042  23.891   3.594  1.00 96.06           C  
ATOM   2737  HE2 PHE A 176       0.451  24.887   3.681  1.00 96.06           H  
ATOM   2738  CZ  PHE A 176       0.902  22.789   3.443  1.00 96.06           C  
ATOM   2739  HZ  PHE A 176       1.970  22.942   3.392  1.00 96.06           H  
ATOM   2740  N   MET A 177      -3.693  19.745   1.785  1.00 95.71           N  
ATOM   2741  H   MET A 177      -4.141  19.539   2.666  1.00 95.71           H  
ATOM   2742  CA  MET A 177      -3.129  18.631   1.013  1.00 95.71           C  
ATOM   2743  HA  MET A 177      -2.054  18.791   0.928  1.00 95.71           H  
ATOM   2744  C   MET A 177      -3.681  18.538  -0.414  1.00 95.71           C  
ATOM   2745  CB  MET A 177      -3.370  17.300   1.736  1.00 95.71           C  
ATOM   2746  HB2 MET A 177      -2.991  16.499   1.101  1.00 95.71           H  
ATOM   2747  HB3 MET A 177      -4.438  17.155   1.896  1.00 95.71           H  
ATOM   2748  O   MET A 177      -2.929  18.266  -1.346  1.00 95.71           O  
ATOM   2749  CG  MET A 177      -2.624  17.210   3.065  1.00 95.71           C  
ATOM   2750  HG2 MET A 177      -3.039  17.924   3.776  1.00 95.71           H  
ATOM   2751  HG3 MET A 177      -1.592  17.497   2.865  1.00 95.71           H  
ATOM   2752  SD  MET A 177      -2.605  15.568   3.836  1.00 95.71           S  
ATOM   2753  CE  MET A 177      -4.376  15.226   4.021  1.00 95.71           C  
ATOM   2754  HE1 MET A 177      -4.501  14.258   4.505  1.00 95.71           H  
ATOM   2755  HE2 MET A 177      -4.858  15.179   3.045  1.00 95.71           H  
ATOM   2756  HE3 MET A 177      -4.844  16.001   4.628  1.00 95.71           H  
ATOM   2757  N   SER A 178      -4.982  18.782  -0.602  1.00 92.70           N  
ATOM   2758  H   SER A 178      -5.553  18.958   0.212  1.00 92.70           H  
ATOM   2759  CA  SER A 178      -5.613  18.818  -1.934  1.00 92.70           C  
ATOM   2760  HA  SER A 178      -5.360  17.910  -2.483  1.00 92.70           H  
ATOM   2761  C   SER A 178      -5.158  20.019  -2.775  1.00 92.70           C  
ATOM   2762  CB  SER A 178      -7.138  18.902  -1.807  1.00 92.70           C  
ATOM   2763  HB2 SER A 178      -7.578  18.852  -2.803  1.00 92.70           H  
ATOM   2764  HB3 SER A 178      -7.409  19.857  -1.357  1.00 92.70           H  
ATOM   2765  O   SER A 178      -5.233  19.989  -4.002  1.00 92.70           O  
ATOM   2766  OG  SER A 178      -7.670  17.855  -1.019  1.00 92.70           O  
ATOM   2767  HG  SER A 178      -7.352  17.963  -0.119  1.00 92.70           H  
ATOM   2768  N   GLY A 179      -4.717  21.102  -2.130  1.00 85.58           N  
ATOM   2769  H   GLY A 179      -4.634  21.069  -1.124  1.00 85.58           H  
ATOM   2770  CA  GLY A 179      -4.394  22.360  -2.794  1.00 85.58           C  
ATOM   2771  HA2 GLY A 179      -3.603  22.158  -3.515  1.00 85.58           H  
ATOM   2772  HA3 GLY A 179      -4.013  23.064  -2.054  1.00 85.58           H  
ATOM   2773  C   GLY A 179      -5.597  23.001  -3.515  1.00 85.58           C  
ATOM   2774  O   GLY A 179      -6.757  22.745  -3.177  1.00 85.58           O  
ATOM   2775  N   PRO A 180      -5.347  23.876  -4.509  1.00 82.10           N  
ATOM   2776  CA  PRO A 180      -6.405  24.552  -5.262  1.00 82.10           C  
ATOM   2777  HA  PRO A 180      -7.207  24.859  -4.590  1.00 82.10           H  
ATOM   2778  C   PRO A 180      -7.026  23.688  -6.374  1.00 82.10           C  
ATOM   2779  CB  PRO A 180      -5.726  25.799  -5.837  1.00 82.10           C  
ATOM   2780  HB2 PRO A 180      -5.737  26.594  -5.092  1.00 82.10           H  
ATOM   2781  HB3 PRO A 180      -6.196  26.138  -6.760  1.00 82.10           H  
ATOM   2782  O   PRO A 180      -8.150  23.963  -6.791  1.00 82.10           O  
ATOM   2783  CG  PRO A 180      -4.287  25.336  -6.068  1.00 82.10           C  
ATOM   2784  HG2 PRO A 180      -3.588  26.172  -6.063  1.00 82.10           H  
ATOM   2785  HG3 PRO A 180      -4.224  24.789  -7.008  1.00 82.10           H  
ATOM   2786  CD  PRO A 180      -4.037  24.381  -4.900  1.00 82.10           C  
ATOM   2787  HD2 PRO A 180      -3.596  24.927  -4.066  1.00 82.10           H  
ATOM   2788  HD3 PRO A 180      -3.377  23.573  -5.214  1.00 82.10           H  
ATOM   2789  N   ASP A 181      -6.316  22.664  -6.859  1.00 81.48           N  
ATOM   2790  H   ASP A 181      -5.454  22.413  -6.398  1.00 81.48           H  
ATOM   2791  CA  ASP A 181      -6.765  21.784  -7.942  1.00 81.48           C  
ATOM   2792  HA  ASP A 181      -7.639  22.220  -8.425  1.00 81.48           H  
ATOM   2793  C   ASP A 181      -7.172  20.410  -7.398  1.00 81.48           C  
ATOM   2794  CB  ASP A 181      -5.685  21.665  -9.029  1.00 81.48           C  
ATOM   2795  HB2 ASP A 181      -5.485  22.655  -9.437  1.00 81.48           H  
ATOM   2796  HB3 ASP A 181      -4.764  21.288  -8.583  1.00 81.48           H  
ATOM   2797  O   ASP A 181      -6.332  19.563  -7.107  1.00 81.48           O  
ATOM   2798  CG  ASP A 181      -6.110  20.731 -10.173  1.00 81.48           C  
ATOM   2799  OD1 ASP A 181      -7.304  20.341 -10.211  1.00 81.48           O  
ATOM   2800  OD2 ASP A 181      -5.232  20.418 -11.003  1.00 81.48           O  
ATOM   2801  N   LYS A 182      -8.485  20.172  -7.325  1.00 76.85           N  
ATOM   2802  H   LYS A 182      -9.097  20.903  -7.659  1.00 76.85           H  
ATOM   2803  CA  LYS A 182      -9.069  18.914  -6.837  1.00 76.85           C  
ATOM   2804  HA  LYS A 182      -8.585  18.659  -5.894  1.00 76.85           H  
ATOM   2805  C   LYS A 182      -8.822  17.701  -7.745  1.00 76.85           C  
ATOM   2806  CB  LYS A 182     -10.574  19.093  -6.598  1.00 76.85           C  
ATOM   2807  HB2 LYS A 182     -11.058  19.364  -7.537  1.00 76.85           H  
ATOM   2808  HB3 LYS A 182     -10.984  18.139  -6.267  1.00 76.85           H  
ATOM   2809  O   LYS A 182      -9.197  16.598  -7.358  1.00 76.85           O  
ATOM   2810  CG  LYS A 182     -10.888  20.150  -5.532  1.00 76.85           C  
ATOM   2811  HG2 LYS A 182     -10.336  19.917  -4.621  1.00 76.85           H  
ATOM   2812  HG3 LYS A 182     -10.593  21.138  -5.887  1.00 76.85           H  
ATOM   2813  CD  LYS A 182     -12.389  20.138  -5.235  1.00 76.85           C  
ATOM   2814  HD2 LYS A 182     -12.671  19.139  -4.903  1.00 76.85           H  
ATOM   2815  HD3 LYS A 182     -12.940  20.384  -6.143  1.00 76.85           H  
ATOM   2816  CE  LYS A 182     -12.708  21.152  -4.137  1.00 76.85           C  
ATOM   2817  HE2 LYS A 182     -12.484  22.152  -4.508  1.00 76.85           H  
ATOM   2818  HE3 LYS A 182     -12.049  20.956  -3.291  1.00 76.85           H  
ATOM   2819  NZ  LYS A 182     -14.126  21.046  -3.716  1.00 76.85           N  
ATOM   2820  HZ1 LYS A 182     -14.738  21.223  -4.499  1.00 76.85           H  
ATOM   2821  HZ2 LYS A 182     -14.325  21.708  -2.979  1.00 76.85           H  
ATOM   2822  HZ3 LYS A 182     -14.307  20.115  -3.368  1.00 76.85           H  
ATOM   2823  N   ALA A 183      -8.251  17.879  -8.940  1.00 78.23           N  
ATOM   2824  H   ALA A 183      -7.993  18.811  -9.230  1.00 78.23           H  
ATOM   2825  CA  ALA A 183      -7.810  16.773  -9.790  1.00 78.23           C  
ATOM   2826  HA  ALA A 183      -8.454  15.911  -9.616  1.00 78.23           H  
ATOM   2827  C   ALA A 183      -6.369  16.317  -9.479  1.00 78.23           C  
ATOM   2828  CB  ALA A 183      -7.977  17.191 -11.255  1.00 78.23           C  
ATOM   2829  HB1 ALA A 183      -7.308  18.021 -11.482  1.00 78.23           H  
ATOM   2830  HB2 ALA A 183      -7.730  16.351 -11.904  1.00 78.23           H  
ATOM   2831  HB3 ALA A 183      -9.007  17.498 -11.440  1.00 78.23           H  
ATOM   2832  O   ALA A 183      -5.955  15.245  -9.928  1.00 78.23           O  
ATOM   2833  N   ARG A 184      -5.600  17.097  -8.705  1.00 80.96           N  
ATOM   2834  H   ARG A 184      -6.003  17.945  -8.333  1.00 80.96           H  
ATOM   2835  CA  ARG A 184      -4.263  16.722  -8.228  1.00 80.96           C  
ATOM   2836  HA  ARG A 184      -3.744  16.217  -9.042  1.00 80.96           H  
ATOM   2837  C   ARG A 184      -4.385  15.750  -7.050  1.00 80.96           C  
ATOM   2838  CB  ARG A 184      -3.496  18.007  -7.860  1.00 80.96           C  
ATOM   2839  HB2 ARG A 184      -3.564  18.704  -8.695  1.00 80.96           H  
ATOM   2840  HB3 ARG A 184      -3.977  18.465  -6.996  1.00 80.96           H  
ATOM   2841  O   ARG A 184      -5.190  15.954  -6.147  1.00 80.96           O  
ATOM   2842  CG  ARG A 184      -2.011  17.783  -7.531  1.00 80.96           C  
ATOM   2843  HG2 ARG A 184      -1.507  17.343  -8.391  1.00 80.96           H  
ATOM   2844  HG3 ARG A 184      -1.931  17.108  -6.679  1.00 80.96           H  
ATOM   2845  CD  ARG A 184      -1.342  19.116  -7.166  1.00 80.96           C  
ATOM   2846  HD2 ARG A 184      -1.392  19.769  -8.037  1.00 80.96           H  
ATOM   2847  HD3 ARG A 184      -1.907  19.574  -6.354  1.00 80.96           H  
ATOM   2848  NE  ARG A 184       0.066  18.951  -6.733  1.00 80.96           N  
ATOM   2849  HE  ARG A 184       0.323  18.058  -6.336  1.00 80.96           H  
ATOM   2850  NH1 ARG A 184       0.732  21.127  -7.018  1.00 80.96           N  
ATOM   2851 HH11 ARG A 184      -0.201  21.349  -7.334  1.00 80.96           H  
ATOM   2852 HH12 ARG A 184       1.444  21.836  -6.910  1.00 80.96           H  
ATOM   2853  NH2 ARG A 184       2.183  19.651  -6.216  1.00 80.96           N  
ATOM   2854 HH21 ARG A 184       2.880  20.369  -6.079  1.00 80.96           H  
ATOM   2855 HH22 ARG A 184       2.411  18.721  -5.895  1.00 80.96           H  
ATOM   2856  CZ  ARG A 184       0.985  19.901  -6.658  1.00 80.96           C  
ATOM   2857  N   ALA A 185      -3.543  14.715  -7.028  1.00 88.51           N  
ATOM   2858  H   ALA A 185      -2.932  14.564  -7.818  1.00 88.51           H  
ATOM   2859  CA  ALA A 185      -3.403  13.853  -5.855  1.00 88.51           C  
ATOM   2860  HA  ALA A 185      -4.382  13.445  -5.605  1.00 88.51           H  
ATOM   2861  C   ALA A 185      -2.894  14.660  -4.647  1.00 88.51           C  
ATOM   2862  CB  ALA A 185      -2.462  12.689  -6.186  1.00 88.51           C  
ATOM   2863  HB1 ALA A 185      -2.858  12.116  -7.024  1.00 88.51           H  
ATOM   2864  HB2 ALA A 185      -2.380  12.032  -5.320  1.00 88.51           H  
ATOM   2865  HB3 ALA A 185      -1.470  13.064  -6.437  1.00 88.51           H  
ATOM   2866  O   ALA A 185      -1.965  15.462  -4.800  1.00 88.51           O  
ATOM   2867  N   ALA A 186      -3.475  14.416  -3.471  1.00 94.96           N  
ATOM   2868  H   ALA A 186      -4.204  13.719  -3.428  1.00 94.96           H  
ATOM   2869  CA  ALA A 186      -3.136  15.093  -2.222  1.00 94.96           C  
ATOM   2870  HA  ALA A 186      -3.405  16.144  -2.330  1.00 94.96           H  
ATOM   2871  C   ALA A 186      -1.627  15.007  -1.913  1.00 94.96           C  
ATOM   2872  CB  ALA A 186      -4.001  14.479  -1.114  1.00 94.96           C  
ATOM   2873  HB1 ALA A 186      -3.692  14.852  -0.137  1.00 94.96           H  
ATOM   2874  HB2 ALA A 186      -5.047  14.737  -1.275  1.00 94.96           H  
ATOM   2875  HB3 ALA A 186      -3.898  13.393  -1.115  1.00 94.96           H  
ATOM   2876  O   ALA A 186      -1.015  13.958  -2.111  1.00 94.96           O  
ATOM   2877  N   GLN A 187      -1.011  16.108  -1.471  1.00 96.69           N  
ATOM   2878  H   GLN A 187      -1.563  16.941  -1.321  1.00 96.69           H  
ATOM   2879  CA  GLN A 187       0.445  16.230  -1.312  1.00 96.69           C  
ATOM   2880  HA  GLN A 187       0.854  15.228  -1.182  1.00 96.69           H  
ATOM   2881  C   GLN A 187       0.855  17.017  -0.058  1.00 96.69           C  
ATOM   2882  CB  GLN A 187       1.051  16.854  -2.590  1.00 96.69           C  
ATOM   2883  HB2 GLN A 187       0.368  17.604  -2.987  1.00 96.69           H  
ATOM   2884  HB3 GLN A 187       1.994  17.345  -2.353  1.00 96.69           H  
ATOM   2885  O   GLN A 187       0.112  17.870   0.424  1.00 96.69           O  
ATOM   2886  CG  GLN A 187       1.330  15.780  -3.653  1.00 96.69           C  
ATOM   2887  HG2 GLN A 187       2.239  15.243  -3.385  1.00 96.69           H  
ATOM   2888  HG3 GLN A 187       0.514  15.058  -3.679  1.00 96.69           H  
ATOM   2889  CD  GLN A 187       1.504  16.321  -5.060  1.00 96.69           C  
ATOM   2890  NE2 GLN A 187       0.619  15.995  -5.974  1.00 96.69           N  
ATOM   2891 HE21 GLN A 187       0.872  16.098  -6.947  1.00 96.69           H  
ATOM   2892 HE22 GLN A 187      -0.209  15.506  -5.665  1.00 96.69           H  
ATOM   2893  OE1 GLN A 187       2.415  17.057  -5.393  1.00 96.69           O  
ATOM   2894  N   LEU A 188       2.061  16.746   0.450  1.00 97.62           N  
ATOM   2895  H   LEU A 188       2.609  16.030  -0.005  1.00 97.62           H  
ATOM   2896  CA  LEU A 188       2.668  17.423   1.601  1.00 97.62           C  
ATOM   2897  HA  LEU A 188       2.076  18.308   1.834  1.00 97.62           H  
ATOM   2898  C   LEU A 188       4.118  17.855   1.297  1.00 97.62           C  
ATOM   2899  CB  LEU A 188       2.650  16.488   2.824  1.00 97.62           C  
ATOM   2900  HB2 LEU A 188       3.069  15.526   2.528  1.00 97.62           H  
ATOM   2901  HB3 LEU A 188       3.306  16.908   3.586  1.00 97.62           H  
ATOM   2902  O   LEU A 188       4.910  17.015   0.861  1.00 97.62           O  
ATOM   2903  CG  LEU A 188       1.267  16.256   3.454  1.00 97.62           C  
ATOM   2904  HG  LEU A 188       0.572  15.885   2.701  1.00 97.62           H  
ATOM   2905  CD1 LEU A 188       1.395  15.213   4.560  1.00 97.62           C  
ATOM   2906 HD11 LEU A 188       0.410  14.996   4.974  1.00 97.62           H  
ATOM   2907 HD12 LEU A 188       1.811  14.296   4.143  1.00 97.62           H  
ATOM   2908 HD13 LEU A 188       2.046  15.574   5.356  1.00 97.62           H  
ATOM   2909  CD2 LEU A 188       0.705  17.525   4.091  1.00 97.62           C  
ATOM   2910 HD21 LEU A 188      -0.229  17.285   4.598  1.00 97.62           H  
ATOM   2911 HD22 LEU A 188       0.505  18.276   3.328  1.00 97.62           H  
ATOM   2912 HD23 LEU A 188       1.403  17.918   4.831  1.00 97.62           H  
ATOM   2913  N   PRO A 189       4.497  19.122   1.556  1.00 98.09           N  
ATOM   2914  CA  PRO A 189       5.857  19.612   1.349  1.00 98.09           C  
ATOM   2915  HA  PRO A 189       6.290  19.179   0.447  1.00 98.09           H  
ATOM   2916  C   PRO A 189       6.752  19.257   2.549  1.00 98.09           C  
ATOM   2917  CB  PRO A 189       5.680  21.117   1.142  1.00 98.09           C  
ATOM   2918  HB2 PRO A 189       5.423  21.310   0.101  1.00 98.09           H  
ATOM   2919  HB3 PRO A 189       6.576  21.673   1.421  1.00 98.09           H  
ATOM   2920  O   PRO A 189       6.853  20.001   3.521  1.00 98.09           O  
ATOM   2921  CG  PRO A 189       4.495  21.474   2.037  1.00 98.09           C  
ATOM   2922  HG2 PRO A 189       3.968  22.357   1.677  1.00 98.09           H  
ATOM   2923  HG3 PRO A 189       4.829  21.625   3.064  1.00 98.09           H  
ATOM   2924  CD  PRO A 189       3.623  20.222   1.951  1.00 98.09           C  
ATOM   2925  HD2 PRO A 189       2.855  20.368   1.192  1.00 98.09           H  
ATOM   2926  HD3 PRO A 189       3.163  20.024   2.920  1.00 98.09           H  
ATOM   2927  N   VAL A 190       7.412  18.104   2.504  1.00 98.57           N  
ATOM   2928  H   VAL A 190       7.384  17.569   1.648  1.00 98.57           H  
ATOM   2929  CA  VAL A 190       8.210  17.573   3.618  1.00 98.57           C  
ATOM   2930  HA  VAL A 190       7.592  17.614   4.515  1.00 98.57           H  
ATOM   2931  C   VAL A 190       9.448  18.435   3.877  1.00 98.57           C  
ATOM   2932  CB  VAL A 190       8.580  16.095   3.381  1.00 98.57           C  
ATOM   2933  HB  VAL A 190       9.250  16.007   2.525  1.00 98.57           H  
ATOM   2934  O   VAL A 190      10.205  18.747   2.954  1.00 98.57           O  
ATOM   2935  CG1 VAL A 190       9.293  15.515   4.600  1.00 98.57           C  
ATOM   2936 HG11 VAL A 190      10.289  15.949   4.695  1.00 98.57           H  
ATOM   2937 HG12 VAL A 190       8.716  15.730   5.499  1.00 98.57           H  
ATOM   2938 HG13 VAL A 190       9.398  14.436   4.491  1.00 98.57           H  
ATOM   2939  CG2 VAL A 190       7.323  15.254   3.121  1.00 98.57           C  
ATOM   2940 HG21 VAL A 190       7.581  14.195   3.091  1.00 98.57           H  
ATOM   2941 HG22 VAL A 190       6.893  15.528   2.158  1.00 98.57           H  
ATOM   2942 HG23 VAL A 190       6.586  15.429   3.904  1.00 98.57           H  
ATOM   2943  N   ARG A 191       9.668  18.813   5.145  1.00 98.68           N  
ATOM   2944  H   ARG A 191       8.952  18.578   5.818  1.00 98.68           H  
ATOM   2945  CA  ARG A 191      10.793  19.649   5.620  1.00 98.68           C  
ATOM   2946  HA  ARG A 191      11.398  19.958   4.767  1.00 98.68           H  
ATOM   2947  C   ARG A 191      11.771  18.913   6.538  1.00 98.68           C  
ATOM   2948  CB  ARG A 191      10.246  20.911   6.318  1.00 98.68           C  
ATOM   2949  HB2 ARG A 191       9.719  20.617   7.226  1.00 98.68           H  
ATOM   2950  HB3 ARG A 191      11.089  21.536   6.612  1.00 98.68           H  
ATOM   2951  O   ARG A 191      12.934  19.296   6.608  1.00 98.68           O  
ATOM   2952  CG  ARG A 191       9.293  21.762   5.462  1.00 98.68           C  
ATOM   2953  HG2 ARG A 191       8.362  21.219   5.301  1.00 98.68           H  
ATOM   2954  HG3 ARG A 191       9.057  22.677   6.007  1.00 98.68           H  
ATOM   2955  CD  ARG A 191       9.902  22.132   4.108  1.00 98.68           C  
ATOM   2956  HD2 ARG A 191      10.091  21.218   3.545  1.00 98.68           H  
ATOM   2957  HD3 ARG A 191      10.846  22.651   4.271  1.00 98.68           H  
ATOM   2958  NE  ARG A 191       8.998  23.002   3.348  1.00 98.68           N  
ATOM   2959  HE  ARG A 191       8.356  23.577   3.873  1.00 98.68           H  
ATOM   2960  NH1 ARG A 191       9.349  22.168   1.233  1.00 98.68           N  
ATOM   2961 HH11 ARG A 191       9.802  21.371   1.655  1.00 98.68           H  
ATOM   2962 HH12 ARG A 191       9.049  22.128   0.269  1.00 98.68           H  
ATOM   2963  NH2 ARG A 191       7.989  23.916   1.565  1.00 98.68           N  
ATOM   2964 HH21 ARG A 191       7.481  24.428   2.272  1.00 98.68           H  
ATOM   2965 HH22 ARG A 191       7.688  23.909   0.601  1.00 98.68           H  
ATOM   2966  CZ  ARG A 191       8.796  23.023   2.049  1.00 98.68           C  
ATOM   2967  N   GLY A 192      11.331  17.835   7.181  1.00 98.48           N  
ATOM   2968  H   GLY A 192      10.353  17.606   7.080  1.00 98.48           H  
ATOM   2969  CA  GLY A 192      12.172  16.849   7.869  1.00 98.48           C  
ATOM   2970  HA2 GLY A 192      12.183  17.043   8.942  1.00 98.48           H  
ATOM   2971  HA3 GLY A 192      13.194  16.895   7.494  1.00 98.48           H  
ATOM   2972  C   GLY A 192      11.613  15.447   7.631  1.00 98.48           C  
ATOM   2973  O   GLY A 192      10.404  15.313   7.466  1.00 98.48           O  
ATOM   2974  N   CYS A 193      12.469  14.429   7.553  1.00 97.93           N  
ATOM   2975  H   CYS A 193      13.440  14.576   7.790  1.00 97.93           H  
ATOM   2976  CA  CYS A 193      12.063  13.046   7.306  1.00 97.93           C  
ATOM   2977  HA  CYS A 193      11.086  12.867   7.754  1.00 97.93           H  
ATOM   2978  C   CYS A 193      13.071  12.090   7.948  1.00 97.93           C  
ATOM   2979  CB  CYS A 193      11.960  12.817   5.791  1.00 97.93           C  
ATOM   2980  HB2 CYS A 193      12.934  12.969   5.325  1.00 97.93           H  
ATOM   2981  HB3 CYS A 193      11.248  13.529   5.374  1.00 97.93           H  
ATOM   2982  O   CYS A 193      14.236  12.064   7.549  1.00 97.93           O  
ATOM   2983  SG  CYS A 193      11.382  11.132   5.436  1.00 97.93           S  
ATOM   2984  HG  CYS A 193      12.498  10.509   5.824  1.00 97.93           H  
ATOM   2985  N   ASP A 194      12.611  11.291   8.907  1.00 96.16           N  
ATOM   2986  H   ASP A 194      11.646  11.402   9.184  1.00 96.16           H  
ATOM   2987  CA  ASP A 194      13.445  10.454   9.764  1.00 96.16           C  
ATOM   2988  HA  ASP A 194      14.469  10.450   9.390  1.00 96.16           H  
ATOM   2989  C   ASP A 194      12.913   9.019   9.744  1.00 96.16           C  
ATOM   2990  CB  ASP A 194      13.485  11.042  11.182  1.00 96.16           C  
ATOM   2991  HB2 ASP A 194      12.475  11.089  11.588  1.00 96.16           H  
ATOM   2992  HB3 ASP A 194      14.078  10.387  11.820  1.00 96.16           H  
ATOM   2993  O   ASP A 194      11.819   8.724  10.241  1.00 96.16           O  
ATOM   2994  CG  ASP A 194      14.101  12.444  11.181  1.00 96.16           C  
ATOM   2995  OD1 ASP A 194      15.328  12.562  11.393  1.00 96.16           O  
ATOM   2996  OD2 ASP A 194      13.352  13.415  10.929  1.00 96.16           O  
ATOM   2997  N   LYS A 195      13.689   8.113   9.138  1.00 92.08           N  
ATOM   2998  H   LYS A 195      14.580   8.419   8.776  1.00 92.08           H  
ATOM   2999  CA  LYS A 195      13.340   6.693   9.031  1.00 92.08           C  
ATOM   3000  HA  LYS A 195      12.328   6.618   8.631  1.00 92.08           H  
ATOM   3001  C   LYS A 195      13.347   6.044  10.413  1.00 92.08           C  
ATOM   3002  CB  LYS A 195      14.293   5.979   8.061  1.00 92.08           C  
ATOM   3003  HB2 LYS A 195      14.334   6.541   7.128  1.00 92.08           H  
ATOM   3004  HB3 LYS A 195      15.296   5.943   8.487  1.00 92.08           H  
ATOM   3005  O   LYS A 195      14.356   6.074  11.111  1.00 92.08           O  
ATOM   3006  CG  LYS A 195      13.805   4.552   7.766  1.00 92.08           C  
ATOM   3007  HG2 LYS A 195      13.838   3.954   8.677  1.00 92.08           H  
ATOM   3008  HG3 LYS A 195      12.774   4.596   7.413  1.00 92.08           H  
ATOM   3009  CD  LYS A 195      14.668   3.877   6.697  1.00 92.08           C  
ATOM   3010  HD2 LYS A 195      15.687   3.755   7.066  1.00 92.08           H  
ATOM   3011  HD3 LYS A 195      14.683   4.503   5.805  1.00 92.08           H  
ATOM   3012  CE  LYS A 195      14.071   2.514   6.338  1.00 92.08           C  
ATOM   3013  HE2 LYS A 195      13.035   2.671   6.040  1.00 92.08           H  
ATOM   3014  HE3 LYS A 195      14.073   1.870   7.218  1.00 92.08           H  
ATOM   3015  NZ  LYS A 195      14.816   1.886   5.224  1.00 92.08           N  
ATOM   3016  HZ1 LYS A 195      14.375   1.070   4.825  1.00 92.08           H  
ATOM   3017  HZ2 LYS A 195      14.905   2.521   4.444  1.00 92.08           H  
ATOM   3018  HZ3 LYS A 195      15.777   1.662   5.440  1.00 92.08           H  
ATOM   3019  N   GLN A 196      12.227   5.431  10.774  1.00 86.63           N  
ATOM   3020  H   GLN A 196      11.463   5.424  10.113  1.00 86.63           H  
ATOM   3021  CA  GLN A 196      12.042   4.737  12.048  1.00 86.63           C  
ATOM   3022  HA  GLN A 196      12.770   5.095  12.776  1.00 86.63           H  
ATOM   3023  C   GLN A 196      12.232   3.219  11.902  1.00 86.63           C  
ATOM   3024  CB  GLN A 196      10.631   5.034  12.578  1.00 86.63           C  
ATOM   3025  HB2 GLN A 196      10.519   4.576  13.561  1.00 86.63           H  
ATOM   3026  HB3 GLN A 196       9.927   4.553  11.899  1.00 86.63           H  
ATOM   3027  O   GLN A 196      12.627   2.556  12.856  1.00 86.63           O  
ATOM   3028  CG  GLN A 196      10.252   6.521  12.672  1.00 86.63           C  
ATOM   3029  HG2 GLN A 196       9.227   6.604  13.035  1.00 86.63           H  
ATOM   3030  HG3 GLN A 196      10.282   6.974  11.681  1.00 86.63           H  
ATOM   3031  CD  GLN A 196      11.154   7.295  13.624  1.00 86.63           C  
ATOM   3032  NE2 GLN A 196      11.774   8.360  13.172  1.00 86.63           N  
ATOM   3033 HE21 GLN A 196      12.316   8.898  13.833  1.00 86.63           H  
ATOM   3034 HE22 GLN A 196      11.677   8.643  12.207  1.00 86.63           H  
ATOM   3035  OE1 GLN A 196      11.312   6.940  14.781  1.00 86.63           O  
ATOM   3036  N   ASP A 197      11.911   2.666  10.726  1.00 84.97           N  
ATOM   3037  H   ASP A 197      11.591   3.272   9.984  1.00 84.97           H  
ATOM   3038  CA  ASP A 197      11.957   1.231  10.404  1.00 84.97           C  
ATOM   3039  HA  ASP A 197      12.909   0.810  10.727  1.00 84.97           H  
ATOM   3040  C   ASP A 197      11.796   1.033   8.879  1.00 84.97           C  
ATOM   3041  CB  ASP A 197      10.808   0.530  11.153  1.00 84.97           C  
ATOM   3042  HB2 ASP A 197      10.563   1.107  12.045  1.00 84.97           H  
ATOM   3043  HB3 ASP A 197       9.932   0.507  10.504  1.00 84.97           H  
ATOM   3044  O   ASP A 197      11.658   2.009   8.134  1.00 84.97           O  
ATOM   3045  CG  ASP A 197      11.100  -0.896  11.613  1.00 84.97           C  
ATOM   3046  OD1 ASP A 197      11.849  -1.591  10.891  1.00 84.97           O  
ATOM   3047  OD2 ASP A 197      10.535  -1.265  12.678  1.00 84.97           O  
ATOM   3048  N   VAL A 198      11.757  -0.207   8.387  1.00 86.34           N  
ATOM   3049  H   VAL A 198      11.829  -0.972   9.043  1.00 86.34           H  
ATOM   3050  CA  VAL A 198      11.378  -0.495   6.988  1.00 86.34           C  
ATOM   3051  HA  VAL A 198      12.059   0.046   6.331  1.00 86.34           H  
ATOM   3052  C   VAL A 198       9.954   0.014   6.720  1.00 86.34           C  
ATOM   3053  CB  VAL A 198      11.506  -1.994   6.652  1.00 86.34           C  
ATOM   3054  HB  VAL A 198      10.864  -2.572   7.316  1.00 86.34           H  
ATOM   3055  O   VAL A 198       8.998  -0.392   7.377  1.00 86.34           O  
ATOM   3056  CG1 VAL A 198      11.098  -2.277   5.200  1.00 86.34           C  
ATOM   3057 HG11 VAL A 198      10.036  -2.080   5.052  1.00 86.34           H  
ATOM   3058 HG12 VAL A 198      11.278  -3.325   4.960  1.00 86.34           H  
ATOM   3059 HG13 VAL A 198      11.683  -1.667   4.512  1.00 86.34           H  
ATOM   3060  CG2 VAL A 198      12.956  -2.466   6.833  1.00 86.34           C  
ATOM   3061 HG21 VAL A 198      13.621  -1.899   6.181  1.00 86.34           H  
ATOM   3062 HG22 VAL A 198      13.028  -3.522   6.573  1.00 86.34           H  
ATOM   3063 HG23 VAL A 198      13.265  -2.349   7.872  1.00 86.34           H  
ATOM   3064  N   GLY A 199       9.814   0.956   5.784  1.00 88.58           N  
ATOM   3065  H   GLY A 199      10.639   1.256   5.284  1.00 88.58           H  
ATOM   3066  CA  GLY A 199       8.533   1.584   5.442  1.00 88.58           C  
ATOM   3067  HA2 GLY A 199       8.664   2.175   4.535  1.00 88.58           H  
ATOM   3068  HA3 GLY A 199       7.812   0.798   5.222  1.00 88.58           H  
ATOM   3069  C   GLY A 199       7.912   2.500   6.515  1.00 88.58           C  
ATOM   3070  O   GLY A 199       6.864   3.078   6.235  1.00 88.58           O  
ATOM   3071  N   ILE A 200       8.516   2.661   7.706  1.00 90.43           N  
ATOM   3072  H   ILE A 200       9.399   2.190   7.848  1.00 90.43           H  
ATOM   3073  CA  ILE A 200       8.060   3.587   8.766  1.00 90.43           C  
ATOM   3074  HA  ILE A 200       7.026   3.871   8.571  1.00 90.43           H  
ATOM   3075  C   ILE A 200       8.920   4.856   8.737  1.00 90.43           C  
ATOM   3076  CB  ILE A 200       8.127   2.966  10.194  1.00 90.43           C  
ATOM   3077  HB  ILE A 200       9.176   2.808  10.445  1.00 90.43           H  
ATOM   3078  O   ILE A 200      10.129   4.788   8.970  1.00 90.43           O  
ATOM   3079  CG1 ILE A 200       7.391   1.623  10.350  1.00 90.43           C  
ATOM   3080 HG12 ILE A 200       7.773   0.911   9.619  1.00 90.43           H  
ATOM   3081 HG13 ILE A 200       6.333   1.823  10.176  1.00 90.43           H  
ATOM   3082  CG2 ILE A 200       7.506   3.912  11.243  1.00 90.43           C  
ATOM   3083 HG21 ILE A 200       7.802   4.949  11.082  1.00 90.43           H  
ATOM   3084 HG22 ILE A 200       7.833   3.627  12.243  1.00 90.43           H  
ATOM   3085 HG23 ILE A 200       6.419   3.842  11.208  1.00 90.43           H  
ATOM   3086  CD1 ILE A 200       7.429   0.966  11.730  1.00 90.43           C  
ATOM   3087 HD11 ILE A 200       8.430   0.985  12.162  1.00 90.43           H  
ATOM   3088 HD12 ILE A 200       6.767   1.512  12.402  1.00 90.43           H  
ATOM   3089 HD13 ILE A 200       7.091  -0.067  11.645  1.00 90.43           H  
ATOM   3090  N   TYR A 201       8.294   6.020   8.563  1.00 92.71           N  
ATOM   3091  H   TYR A 201       7.312   6.021   8.328  1.00 92.71           H  
ATOM   3092  CA  TYR A 201       8.951   7.325   8.661  1.00 92.71           C  
ATOM   3093  HA  TYR A 201       9.944   7.203   9.095  1.00 92.71           H  
ATOM   3094  C   TYR A 201       8.169   8.271   9.573  1.00 92.71           C  
ATOM   3095  CB  TYR A 201       9.134   7.939   7.265  1.00 92.71           C  
ATOM   3096  HB2 TYR A 201       8.152   8.114   6.825  1.00 92.71           H  
ATOM   3097  HB3 TYR A 201       9.620   8.909   7.371  1.00 92.71           H  
ATOM   3098  O   TYR A 201       6.939   8.239   9.620  1.00 92.71           O  
ATOM   3099  CG  TYR A 201       9.951   7.081   6.318  1.00 92.71           C  
ATOM   3100  CD1 TYR A 201      11.321   7.343   6.121  1.00 92.71           C  
ATOM   3101  HD1 TYR A 201      11.791   8.170   6.632  1.00 92.71           H  
ATOM   3102  CD2 TYR A 201       9.330   6.013   5.638  1.00 92.71           C  
ATOM   3103  HD2 TYR A 201       8.277   5.824   5.788  1.00 92.71           H  
ATOM   3104  CE1 TYR A 201      12.072   6.526   5.255  1.00 92.71           C  
ATOM   3105  HE1 TYR A 201      13.119   6.720   5.075  1.00 92.71           H  
ATOM   3106  CE2 TYR A 201      10.081   5.187   4.784  1.00 92.71           C  
ATOM   3107  HE2 TYR A 201       9.610   4.363   4.267  1.00 92.71           H  
ATOM   3108  OH  TYR A 201      12.174   4.667   3.757  1.00 92.71           O  
ATOM   3109  HH  TYR A 201      11.642   4.069   3.227  1.00 92.71           H  
ATOM   3110  CZ  TYR A 201      11.453   5.443   4.598  1.00 92.71           C  
ATOM   3111  N   ALA A 202       8.897   9.138  10.270  1.00 93.76           N  
ATOM   3112  H   ALA A 202       9.902   9.105  10.172  1.00 93.76           H  
ATOM   3113  CA  ALA A 202       8.359  10.351  10.871  1.00 93.76           C  
ATOM   3114  HA  ALA A 202       7.274  10.281  10.945  1.00 93.76           H  
ATOM   3115  C   ALA A 202       8.710  11.537   9.958  1.00 93.76           C  
ATOM   3116  CB  ALA A 202       8.926  10.484  12.288  1.00 93.76           C  
ATOM   3117  HB1 ALA A 202       8.468  11.339  12.786  1.00 93.76           H  
ATOM   3118  HB2 ALA A 202      10.004  10.640  12.250  1.00 93.76           H  
ATOM   3119  HB3 ALA A 202       8.707   9.587  12.867  1.00 93.76           H  
ATOM   3120  O   ALA A 202       9.810  11.566   9.399  1.00 93.76           O  
ATOM   3121  N   ILE A 203       7.791  12.485   9.762  1.00 96.92           N  
ATOM   3122  H   ILE A 203       6.897  12.394  10.223  1.00 96.92           H  
ATOM   3123  CA  ILE A 203       8.012  13.666   8.915  1.00 96.92           C  
ATOM   3124  HA  ILE A 203       9.086  13.746   8.747  1.00 96.92           H  
ATOM   3125  C   ILE A 203       7.597  14.965   9.599  1.00 96.92           C  
ATOM   3126  CB  ILE A 203       7.343  13.556   7.524  1.00 96.92           C  
ATOM   3127  HB  ILE A 203       7.691  14.416   6.952  1.00 96.92           H  
ATOM   3128  O   ILE A 203       6.619  15.016  10.339  1.00 96.92           O  
ATOM   3129  CG1 ILE A 203       5.800  13.657   7.572  1.00 96.92           C  
ATOM   3130 HG12 ILE A 203       5.393  12.775   8.066  1.00 96.92           H  
ATOM   3131 HG13 ILE A 203       5.497  14.523   8.161  1.00 96.92           H  
ATOM   3132  CG2 ILE A 203       7.836  12.301   6.778  1.00 96.92           C  
ATOM   3133 HG21 ILE A 203       7.527  12.326   5.733  1.00 96.92           H  
ATOM   3134 HG22 ILE A 203       7.445  11.400   7.250  1.00 96.92           H  
ATOM   3135 HG23 ILE A 203       8.925  12.266   6.807  1.00 96.92           H  
ATOM   3136  CD1 ILE A 203       5.159  13.852   6.192  1.00 96.92           C  
ATOM   3137 HD11 ILE A 203       5.415  13.032   5.521  1.00 96.92           H  
ATOM   3138 HD12 ILE A 203       5.516  14.785   5.756  1.00 96.92           H  
ATOM   3139 HD13 ILE A 203       4.076  13.905   6.298  1.00 96.92           H  
ATOM   3140  N   ARG A 204       8.282  16.054   9.251  1.00 98.61           N  
ATOM   3141  H   ARG A 204       9.054  15.916   8.615  1.00 98.61           H  
ATOM   3142  CA  ARG A 204       7.937  17.423   9.654  1.00 98.61           C  
ATOM   3143  HA  ARG A 204       7.140  17.383  10.397  1.00 98.61           H  
ATOM   3144  C   ARG A 204       7.399  18.204   8.465  1.00 98.61           C  
ATOM   3145  CB  ARG A 204       9.155  18.087  10.318  1.00 98.61           C  
ATOM   3146  HB2 ARG A 204       9.032  19.170  10.327  1.00 98.61           H  
ATOM   3147  HB3 ARG A 204      10.060  17.839   9.762  1.00 98.61           H  
ATOM   3148  O   ARG A 204       8.082  18.324   7.446  1.00 98.61           O  
ATOM   3149  CG  ARG A 204       9.268  17.593  11.766  1.00 98.61           C  
ATOM   3150  HG2 ARG A 204       8.502  18.091  12.359  1.00 98.61           H  
ATOM   3151  HG3 ARG A 204       9.062  16.523  11.790  1.00 98.61           H  
ATOM   3152  CD  ARG A 204      10.632  17.858  12.413  1.00 98.61           C  
ATOM   3153  HD2 ARG A 204      10.979  18.850  12.122  1.00 98.61           H  
ATOM   3154  HD3 ARG A 204      10.490  17.840  13.493  1.00 98.61           H  
ATOM   3155  NE  ARG A 204      11.613  16.806  12.074  1.00 98.61           N  
ATOM   3156  HE  ARG A 204      11.265  15.870  12.226  1.00 98.61           H  
ATOM   3157  NH1 ARG A 204      13.499  18.101  12.010  1.00 98.61           N  
ATOM   3158 HH11 ARG A 204      14.502  18.162  11.909  1.00 98.61           H  
ATOM   3159 HH12 ARG A 204      12.925  18.885  12.287  1.00 98.61           H  
ATOM   3160  NH2 ARG A 204      13.682  15.933  11.641  1.00 98.61           N  
ATOM   3161 HH21 ARG A 204      13.290  15.009  11.527  1.00 98.61           H  
ATOM   3162 HH22 ARG A 204      14.690  15.976  11.588  1.00 98.61           H  
ATOM   3163  CZ  ARG A 204      12.915  16.941  11.912  1.00 98.61           C  
ATOM   3164  N   VAL A 205       6.189  18.742   8.619  1.00 98.19           N  
ATOM   3165  H   VAL A 205       5.706  18.555   9.486  1.00 98.19           H  
ATOM   3166  CA  VAL A 205       5.492  19.587   7.633  1.00 98.19           C  
ATOM   3167  HA  VAL A 205       6.210  19.952   6.898  1.00 98.19           H  
ATOM   3168  C   VAL A 205       4.895  20.799   8.366  1.00 98.19           C  
ATOM   3169  CB  VAL A 205       4.408  18.801   6.856  1.00 98.19           C  
ATOM   3170  HB  VAL A 205       3.558  18.585   7.504  1.00 98.19           H  
ATOM   3171  O   VAL A 205       3.695  20.812   8.644  1.00 98.19           O  
ATOM   3172  CG1 VAL A 205       3.937  19.636   5.658  1.00 98.19           C  
ATOM   3173 HG11 VAL A 205       4.787  19.896   5.026  1.00 98.19           H  
ATOM   3174 HG12 VAL A 205       3.463  20.557   5.997  1.00 98.19           H  
ATOM   3175 HG13 VAL A 205       3.216  19.073   5.066  1.00 98.19           H  
ATOM   3176  CG2 VAL A 205       4.908  17.460   6.311  1.00 98.19           C  
ATOM   3177 HG21 VAL A 205       5.757  17.623   5.647  1.00 98.19           H  
ATOM   3178 HG22 VAL A 205       5.202  16.807   7.133  1.00 98.19           H  
ATOM   3179 HG23 VAL A 205       4.107  16.965   5.763  1.00 98.19           H  
ATOM   3180  N   PRO A 206       5.713  21.794   8.760  1.00 98.35           N  
ATOM   3181  CA  PRO A 206       5.237  22.925   9.556  1.00 98.35           C  
ATOM   3182  HA  PRO A 206       4.839  22.562  10.504  1.00 98.35           H  
ATOM   3183  C   PRO A 206       4.117  23.699   8.851  1.00 98.35           C  
ATOM   3184  CB  PRO A 206       6.469  23.790   9.839  1.00 98.35           C  
ATOM   3185  HB2 PRO A 206       6.893  23.507  10.802  1.00 98.35           H  
ATOM   3186  HB3 PRO A 206       6.235  24.855   9.831  1.00 98.35           H  
ATOM   3187  O   PRO A 206       3.143  24.055   9.504  1.00 98.35           O  
ATOM   3188  CG  PRO A 206       7.448  23.419   8.725  1.00 98.35           C  
ATOM   3189  HG2 PRO A 206       7.241  24.029   7.846  1.00 98.35           H  
ATOM   3190  HG3 PRO A 206       8.484  23.547   9.039  1.00 98.35           H  
ATOM   3191  CD  PRO A 206       7.121  21.954   8.437  1.00 98.35           C  
ATOM   3192  HD2 PRO A 206       7.311  21.736   7.386  1.00 98.35           H  
ATOM   3193  HD3 PRO A 206       7.719  21.306   9.077  1.00 98.35           H  
ATOM   3194  N   GLU A 207       4.166  23.837   7.522  1.00 97.73           N  
ATOM   3195  H   GLU A 207       4.995  23.541   7.026  1.00 97.73           H  
ATOM   3196  CA  GLU A 207       3.128  24.534   6.750  1.00 97.73           C  
ATOM   3197  HA  GLU A 207       3.023  25.546   7.141  1.00 97.73           H  
ATOM   3198  C   GLU A 207       1.740  23.863   6.840  1.00 97.73           C  
ATOM   3199  CB  GLU A 207       3.557  24.623   5.275  1.00 97.73           C  
ATOM   3200  HB2 GLU A 207       3.613  23.621   4.849  1.00 97.73           H  
ATOM   3201  HB3 GLU A 207       2.779  25.165   4.738  1.00 97.73           H  
ATOM   3202  O   GLU A 207       0.720  24.540   6.723  1.00 97.73           O  
ATOM   3203  CG  GLU A 207       4.889  25.357   5.037  1.00 97.73           C  
ATOM   3204  HG2 GLU A 207       4.772  25.965   4.140  1.00 97.73           H  
ATOM   3205  HG3 GLU A 207       5.094  26.038   5.863  1.00 97.73           H  
ATOM   3206  CD  GLU A 207       6.085  24.415   4.827  1.00 97.73           C  
ATOM   3207  OE1 GLU A 207       6.880  24.681   3.892  1.00 97.73           O  
ATOM   3208  OE2 GLU A 207       6.228  23.411   5.561  1.00 97.73           O  
ATOM   3209  N   LEU A 208       1.679  22.544   7.078  1.00 97.73           N  
ATOM   3210  H   LEU A 208       2.546  22.060   7.261  1.00 97.73           H  
ATOM   3211  CA  LEU A 208       0.417  21.844   7.349  1.00 97.73           C  
ATOM   3212  HA  LEU A 208      -0.327  22.170   6.622  1.00 97.73           H  
ATOM   3213  C   LEU A 208      -0.107  22.198   8.744  1.00 97.73           C  
ATOM   3214  CB  LEU A 208       0.618  20.319   7.218  1.00 97.73           C  
ATOM   3215  HB2 LEU A 208       0.927  20.084   6.199  1.00 97.73           H  
ATOM   3216  HB3 LEU A 208       1.421  20.022   7.892  1.00 97.73           H  
ATOM   3217  O   LEU A 208      -1.296  22.461   8.902  1.00 97.73           O  
ATOM   3218  CG  LEU A 208      -0.630  19.484   7.579  1.00 97.73           C  
ATOM   3219  HG  LEU A 208      -1.048  19.816   8.529  1.00 97.73           H  
ATOM   3220  CD1 LEU A 208      -1.715  19.581   6.508  1.00 97.73           C  
ATOM   3221 HD11 LEU A 208      -2.559  18.953   6.792  1.00 97.73           H  
ATOM   3222 HD12 LEU A 208      -1.322  19.242   5.550  1.00 97.73           H  
ATOM   3223 HD13 LEU A 208      -2.052  20.615   6.424  1.00 97.73           H  
ATOM   3224  CD2 LEU A 208      -0.249  18.018   7.760  1.00 97.73           C  
ATOM   3225 HD21 LEU A 208       0.450  17.937   8.592  1.00 97.73           H  
ATOM   3226 HD22 LEU A 208       0.221  17.624   6.859  1.00 97.73           H  
ATOM   3227 HD23 LEU A 208      -1.138  17.432   7.995  1.00 97.73           H  
ATOM   3228  N   LEU A 209       0.770  22.181   9.752  1.00 97.34           N  
ATOM   3229  H   LEU A 209       1.745  22.037   9.531  1.00 97.34           H  
ATOM   3230  CA  LEU A 209       0.404  22.448  11.145  1.00 97.34           C  
ATOM   3231  HA  LEU A 209      -0.443  21.816  11.413  1.00 97.34           H  
ATOM   3232  C   LEU A 209      -0.057  23.901  11.322  1.00 97.34           C  
ATOM   3233  CB  LEU A 209       1.590  22.112  12.070  1.00 97.34           C  
ATOM   3234  HB2 LEU A 209       1.298  22.337  13.095  1.00 97.34           H  
ATOM   3235  HB3 LEU A 209       2.423  22.767  11.814  1.00 97.34           H  
ATOM   3236  O   LEU A 209      -1.077  24.139  11.965  1.00 97.34           O  
ATOM   3237  CG  LEU A 209       2.081  20.651  12.009  1.00 97.34           C  
ATOM   3238  HG  LEU A 209       2.392  20.412  10.991  1.00 97.34           H  
ATOM   3239  CD1 LEU A 209       3.292  20.486  12.925  1.00 97.34           C  
ATOM   3240 HD11 LEU A 209       3.676  19.469  12.845  1.00 97.34           H  
ATOM   3241 HD12 LEU A 209       4.079  21.180  12.633  1.00 97.34           H  
ATOM   3242 HD13 LEU A 209       3.010  20.672  13.961  1.00 97.34           H  
ATOM   3243  CD2 LEU A 209       1.014  19.642  12.442  1.00 97.34           C  
ATOM   3244 HD21 LEU A 209       0.170  19.666  11.753  1.00 97.34           H  
ATOM   3245 HD22 LEU A 209       1.443  18.640  12.433  1.00 97.34           H  
ATOM   3246 HD23 LEU A 209       0.677  19.873  13.452  1.00 97.34           H  
ATOM   3247  N   GLU A 210       0.628  24.848  10.676  1.00 97.28           N  
ATOM   3248  H   GLU A 210       1.471  24.575  10.192  1.00 97.28           H  
ATOM   3249  CA  GLU A 210       0.216  26.251  10.562  1.00 97.28           C  
ATOM   3250  HA  GLU A 210       0.169  26.698  11.555  1.00 97.28           H  
ATOM   3251  C   GLU A 210      -1.193  26.347   9.953  1.00 97.28           C  
ATOM   3252  CB  GLU A 210       1.255  27.025   9.724  1.00 97.28           C  
ATOM   3253  HB2 GLU A 210       1.440  26.471   8.803  1.00 97.28           H  
ATOM   3254  HB3 GLU A 210       0.848  28.002   9.465  1.00 97.28           H  
ATOM   3255  O   GLU A 210      -2.120  26.817  10.619  1.00 97.28           O  
ATOM   3256  CG  GLU A 210       2.580  27.232  10.486  1.00 97.28           C  
ATOM   3257  HG2 GLU A 210       2.891  26.286  10.931  1.00 97.28           H  
ATOM   3258  HG3 GLU A 210       2.395  27.925  11.306  1.00 97.28           H  
ATOM   3259  CD  GLU A 210       3.744  27.764   9.625  1.00 97.28           C  
ATOM   3260  OE1 GLU A 210       4.833  27.974  10.212  1.00 97.28           O  
ATOM   3261  OE2 GLU A 210       3.571  27.946   8.398  1.00 97.28           O  
ATOM   3262  N   ALA A 211      -1.401  25.781   8.757  1.00 96.46           N  
ATOM   3263  H   ALA A 211      -0.609  25.389   8.268  1.00 96.46           H  
ATOM   3264  CA  ALA A 211      -2.690  25.799   8.060  1.00 96.46           C  
ATOM   3265  HA  ALA A 211      -3.001  26.838   7.953  1.00 96.46           H  
ATOM   3266  C   ALA A 211      -3.829  25.062   8.797  1.00 96.46           C  
ATOM   3267  CB  ALA A 211      -2.480  25.211   6.660  1.00 96.46           C  
ATOM   3268  HB1 ALA A 211      -3.414  25.260   6.100  1.00 96.46           H  
ATOM   3269  HB2 ALA A 211      -2.156  24.173   6.737  1.00 96.46           H  
ATOM   3270  HB3 ALA A 211      -1.718  25.786   6.134  1.00 96.46           H  
ATOM   3271  O   ALA A 211      -4.999  25.314   8.518  1.00 96.46           O  
ATOM   3272  N   MET A 212      -3.529  24.159   9.736  1.00 96.11           N  
ATOM   3273  H   MET A 212      -2.554  23.931   9.871  1.00 96.11           H  
ATOM   3274  CA  MET A 212      -4.526  23.543  10.624  1.00 96.11           C  
ATOM   3275  HA  MET A 212      -5.420  23.312  10.044  1.00 96.11           H  
ATOM   3276  C   MET A 212      -4.975  24.467  11.766  1.00 96.11           C  
ATOM   3277  CB  MET A 212      -3.976  22.232  11.205  1.00 96.11           C  
ATOM   3278  HB2 MET A 212      -4.602  21.931  12.044  1.00 96.11           H  
ATOM   3279  HB3 MET A 212      -2.962  22.386  11.575  1.00 96.11           H  
ATOM   3280  O   MET A 212      -6.026  24.213  12.359  1.00 96.11           O  
ATOM   3281  CG  MET A 212      -3.979  21.097  10.179  1.00 96.11           C  
ATOM   3282  HG2 MET A 212      -3.438  21.417   9.289  1.00 96.11           H  
ATOM   3283  HG3 MET A 212      -5.010  20.902   9.881  1.00 96.11           H  
ATOM   3284  SD  MET A 212      -3.235  19.550  10.769  1.00 96.11           S  
ATOM   3285  CE  MET A 212      -4.459  19.033  12.001  1.00 96.11           C  
ATOM   3286  HE1 MET A 212      -4.539  19.791  12.781  1.00 96.11           H  
ATOM   3287  HE2 MET A 212      -5.426  18.890  11.519  1.00 96.11           H  
ATOM   3288  HE3 MET A 212      -4.140  18.097  12.459  1.00 96.11           H  
ATOM   3289  N   THR A 213      -4.198  25.507  12.085  1.00 91.72           N  
ATOM   3290  H   THR A 213      -3.363  25.651  11.535  1.00 91.72           H  
ATOM   3291  CA  THR A 213      -4.437  26.428  13.213  1.00 91.72           C  
ATOM   3292  HA  THR A 213      -5.213  25.996  13.845  1.00 91.72           H  
ATOM   3293  C   THR A 213      -4.984  27.805  12.822  1.00 91.72           C  
ATOM   3294  CB  THR A 213      -3.194  26.578  14.106  1.00 91.72           C  
ATOM   3295  HB  THR A 213      -3.425  27.294  14.895  1.00 91.72           H  
ATOM   3296  O   THR A 213      -5.534  28.472  13.697  1.00 91.72           O  
ATOM   3297  CG2 THR A 213      -2.817  25.260  14.786  1.00 91.72           C  
ATOM   3298 HG21 THR A 213      -1.939  25.418  15.411  1.00 91.72           H  
ATOM   3299 HG22 THR A 213      -2.586  24.500  14.040  1.00 91.72           H  
ATOM   3300 HG23 THR A 213      -3.645  24.919  15.409  1.00 91.72           H  
ATOM   3301  OG1 THR A 213      -2.056  27.049  13.420  1.00 91.72           O  
ATOM   3302  HG1 THR A 213      -2.157  26.903  12.476  1.00 91.72           H  
ATOM   3303  N   GLU A 214      -4.902  28.193  11.541  1.00 85.55           N  
ATOM   3304  H   GLU A 214      -4.371  27.616  10.905  1.00 85.55           H  
ATOM   3305  CA  GLU A 214      -5.573  29.376  10.953  1.00 85.55           C  
ATOM   3306  HA  GLU A 214      -5.491  30.215  11.644  1.00 85.55           H  
ATOM   3307  C   GLU A 214      -7.080  29.152  10.733  1.00 85.55           C  
ATOM   3308  CB  GLU A 214      -4.897  29.769   9.619  1.00 85.55           C  
ATOM   3309  HB2 GLU A 214      -5.463  30.598   9.195  1.00 85.55           H  
ATOM   3310  HB3 GLU A 214      -4.966  28.927   8.930  1.00 85.55           H  
ATOM   3311  O   GLU A 214      -7.904  29.566  11.576  1.00 85.55           O  
ATOM   3312  CG  GLU A 214      -3.422  30.205   9.707  1.00 85.55           C  
ATOM   3313  HG2 GLU A 214      -3.338  30.965  10.484  1.00 85.55           H  
ATOM   3314  HG3 GLU A 214      -2.812  29.352  10.004  1.00 85.55           H  
ATOM   3315  CD  GLU A 214      -2.886  30.778   8.371  1.00 85.55           C  
ATOM   3316  OE1 GLU A 214      -1.977  31.640   8.432  1.00 85.55           O  
ATOM   3317  OE2 GLU A 214      -3.400  30.402   7.288  1.00 85.55           O  
ATOM   3318  OXT GLU A 214      -7.472  28.469   9.762  1.00 85.55           O  
TER    3319      GLU A 214                                                       
ATOM   3319  N   SER B   1       1.472  -7.735  15.254  1.00 23.97           N  
ATOM   3320  H   SER B   1       1.300  -8.664  15.610  1.00 23.97           H  
ATOM   3321  H2  SER B   1       2.087  -7.808  14.456  1.00 23.97           H  
ATOM   3322  H3  SER B   1       1.914  -7.148  15.948  1.00 23.97           H  
ATOM   3323  CA  SER B   1       0.213  -7.113  14.820  1.00 23.97           C  
ATOM   3324  HA  SER B   1      -0.145  -7.633  13.931  1.00 23.97           H  
ATOM   3325  C   SER B   1       0.477  -5.673  14.461  1.00 23.97           C  
ATOM   3326  CB  SER B   1      -0.889  -7.169  15.883  1.00 23.97           C  
ATOM   3327  HB2 SER B   1      -0.689  -6.454  16.680  1.00 23.97           H  
ATOM   3328  HB3 SER B   1      -0.959  -8.174  16.301  1.00 23.97           H  
ATOM   3329  O   SER B   1       1.530  -5.146  14.827  1.00 23.97           O  
ATOM   3330  OG  SER B   1      -2.104  -6.858  15.239  1.00 23.97           O  
ATOM   3331  HG  SER B   1      -2.775  -6.640  15.891  1.00 23.97           H  
ATOM   3332  N   ILE B   2      -0.479  -5.064  13.767  1.00 25.16           N  
ATOM   3333  H   ILE B   2      -1.343  -5.564  13.619  1.00 25.16           H  
ATOM   3334  CA  ILE B   2      -0.415  -3.671  13.372  1.00 25.16           C  
ATOM   3335  HA  ILE B   2       0.370  -3.223  13.982  1.00 25.16           H  
ATOM   3336  C   ILE B   2      -1.688  -2.916  13.808  1.00 25.16           C  
ATOM   3337  CB  ILE B   2       0.048  -3.497  11.906  1.00 25.16           C  
ATOM   3338  HB  ILE B   2      -0.831  -3.332  11.283  1.00 25.16           H  
ATOM   3339  O   ILE B   2      -1.537  -2.093  14.697  1.00 25.16           O  
ATOM   3340  CG1 ILE B   2       0.740  -4.705  11.238  1.00 25.16           C  
ATOM   3341 HG12 ILE B   2       1.396  -4.371  10.433  1.00 25.16           H  
ATOM   3342 HG13 ILE B   2       1.375  -5.221  11.957  1.00 25.16           H  
ATOM   3343  CG2 ILE B   2       0.928  -2.242  11.875  1.00 25.16           C  
ATOM   3344 HG21 ILE B   2       0.502  -1.448  12.488  1.00 25.16           H  
ATOM   3345 HG22 ILE B   2       1.928  -2.470  12.244  1.00 25.16           H  
ATOM   3346 HG23 ILE B   2       0.989  -1.866  10.854  1.00 25.16           H  
ATOM   3347  CD1 ILE B   2      -0.307  -5.668  10.640  1.00 25.16           C  
ATOM   3348 HD11 ILE B   2       0.131  -6.644  10.429  1.00 25.16           H  
ATOM   3349 HD12 ILE B   2      -0.698  -5.258   9.710  1.00 25.16           H  
ATOM   3350 HD13 ILE B   2      -1.136  -5.826  11.331  1.00 25.16           H  
ATOM   3351  N   PHE B   3      -2.921  -3.198  13.318  1.00 25.37           N  
ATOM   3352  H   PHE B   3      -3.032  -3.938  12.640  1.00 25.37           H  
ATOM   3353  CA  PHE B   3      -4.150  -2.538  13.858  1.00 25.37           C  
ATOM   3354  HA  PHE B   3      -3.919  -1.473  13.884  1.00 25.37           H  
ATOM   3355  C   PHE B   3      -4.356  -2.967  15.340  1.00 25.37           C  
ATOM   3356  CB  PHE B   3      -5.475  -2.694  13.031  1.00 25.37           C  
ATOM   3357  HB2 PHE B   3      -5.561  -3.751  12.777  1.00 25.37           H  
ATOM   3358  HB3 PHE B   3      -6.295  -2.504  13.723  1.00 25.37           H  
ATOM   3359  O   PHE B   3      -3.967  -4.080  15.703  1.00 25.37           O  
ATOM   3360  CG  PHE B   3      -5.834  -1.856  11.766  1.00 25.37           C  
ATOM   3361  CD1 PHE B   3      -5.996  -0.447  11.736  1.00 25.37           C  
ATOM   3362  HD1 PHE B   3      -5.863   0.171  12.611  1.00 25.37           H  
ATOM   3363  CD2 PHE B   3      -6.181  -2.542  10.584  1.00 25.37           C  
ATOM   3364  HD2 PHE B   3      -6.143  -3.621  10.564  1.00 25.37           H  
ATOM   3365  CE1 PHE B   3      -6.346   0.250  10.566  1.00 25.37           C  
ATOM   3366  HE1 PHE B   3      -6.412   1.328  10.580  1.00 25.37           H  
ATOM   3367  CE2 PHE B   3      -6.534  -1.854   9.408  1.00 25.37           C  
ATOM   3368  HE2 PHE B   3      -6.734  -2.422   8.511  1.00 25.37           H  
ATOM   3369  CZ  PHE B   3      -6.608  -0.453   9.386  1.00 25.37           C  
ATOM   3370  HZ  PHE B   3      -6.861   0.078   8.480  1.00 25.37           H  
ATOM   3371  N   PRO B   4      -4.763  -2.057  16.254  1.00 24.63           N  
ATOM   3372  CA  PRO B   4      -3.187  -0.839  16.995  1.00 24.63           C  
ATOM   3373  HA  PRO B   4      -2.465  -0.675  16.195  1.00 24.63           H  
ATOM   3374  C   PRO B   4      -2.353  -1.635  18.034  1.00 24.63           C  
ATOM   3375  CB  PRO B   4      -4.104   1.252  17.624  1.00 24.63           C  
ATOM   3376  HB2 PRO B   4      -3.580   2.125  17.233  1.00 24.63           H  
ATOM   3377  HB3 PRO B   4      -3.972   1.517  18.673  1.00 24.63           H  
ATOM   3378  O   PRO B   4      -1.254  -1.163  18.340  1.00 24.63           O  
ATOM   3379  CG  PRO B   4      -6.382   1.056  17.120  1.00 24.63           C  
ATOM   3380  HG2 PRO B   4      -6.651   1.756  16.330  1.00 24.63           H  
ATOM   3381  HG3 PRO B   4      -7.077   1.309  17.921  1.00 24.63           H  
ATOM   3382  CD  PRO B   4      -6.686  -1.106  16.363  1.00 24.63           C  
ATOM   3383  HD2 PRO B   4      -7.302  -1.645  17.082  1.00 24.63           H  
ATOM   3384  HD3 PRO B   4      -7.247  -1.150  15.429  1.00 24.63           H  
ATOM   3385  N   ILE B   5      -2.832  -2.753  18.635  1.00 25.76           N  
ATOM   3386  H   ILE B   5      -3.756  -3.075  18.382  1.00 25.76           H  
ATOM   3387  CA  ILE B   5      -2.014  -3.644  19.515  1.00 25.76           C  
ATOM   3388  HA  ILE B   5      -1.131  -3.870  18.917  1.00 25.76           H  
ATOM   3389  C   ILE B   5      -2.567  -5.053  19.882  1.00 25.76           C  
ATOM   3390  CB  ILE B   5      -1.522  -2.904  20.805  1.00 25.76           C  
ATOM   3391  HB  ILE B   5      -1.820  -1.858  20.740  1.00 25.76           H  
ATOM   3392  O   ILE B   5      -1.721  -5.926  20.089  1.00 25.76           O  
ATOM   3393  CG1 ILE B   5       0.024  -2.909  20.843  1.00 25.76           C  
ATOM   3394 HG12 ILE B   5       0.402  -2.539  19.889  1.00 25.76           H  
ATOM   3395 HG13 ILE B   5       0.379  -3.932  20.968  1.00 25.76           H  
ATOM   3396  CG2 ILE B   5      -2.063  -3.421  22.153  1.00 25.76           C  
ATOM   3397 HG21 ILE B   5      -1.843  -2.714  22.953  1.00 25.76           H  
ATOM   3398 HG22 ILE B   5      -3.148  -3.515  22.116  1.00 25.76           H  
ATOM   3399 HG23 ILE B   5      -1.637  -4.394  22.395  1.00 25.76           H  
ATOM   3400  CD1 ILE B   5       0.631  -2.033  21.949  1.00 25.76           C  
ATOM   3401 HD11 ILE B   5       1.707  -1.955  21.798  1.00 25.76           H  
ATOM   3402 HD12 ILE B   5       0.193  -1.035  21.919  1.00 25.76           H  
ATOM   3403 HD13 ILE B   5       0.451  -2.480  22.927  1.00 25.76           H  
ATOM   3404  N   GLU B   6      -3.885  -5.300  20.014  1.00 27.67           N  
ATOM   3405  H   GLU B   6      -4.503  -4.503  20.052  1.00 27.67           H  
ATOM   3406  CA  GLU B   6      -4.444  -6.548  20.612  1.00 27.67           C  
ATOM   3407  HA  GLU B   6      -3.878  -6.688  21.533  1.00 27.67           H  
ATOM   3408  C   GLU B   6      -4.204  -7.866  19.825  1.00 27.67           C  
ATOM   3409  CB  GLU B   6      -5.935  -6.373  21.027  1.00 27.67           C  
ATOM   3410  HB2 GLU B   6      -6.545  -7.154  20.572  1.00 27.67           H  
ATOM   3411  HB3 GLU B   6      -6.319  -5.431  20.637  1.00 27.67           H  
ATOM   3412  O   GLU B   6      -3.385  -7.928  18.906  1.00 27.67           O  
ATOM   3413  CG  GLU B   6      -6.110  -6.415  22.564  1.00 27.67           C  
ATOM   3414  HG2 GLU B   6      -5.892  -5.428  22.973  1.00 27.67           H  
ATOM   3415  HG3 GLU B   6      -5.369  -7.099  22.979  1.00 27.67           H  
ATOM   3416  CD  GLU B   6      -7.481  -6.917  23.057  1.00 27.67           C  
ATOM   3417  OE1 GLU B   6      -8.060  -6.278  23.966  1.00 27.67           O  
ATOM   3418  OE2 GLU B   6      -7.833  -8.057  22.670  1.00 27.67           O  
ATOM   3419  N   LYS B   7      -4.837  -8.980  20.250  1.00 26.94           N  
ATOM   3420  H   LYS B   7      -5.590  -8.846  20.910  1.00 26.94           H  
ATOM   3421  CA  LYS B   7      -4.514 -10.366  19.836  1.00 26.94           C  
ATOM   3422  HA  LYS B   7      -3.508 -10.382  19.415  1.00 26.94           H  
ATOM   3423  C   LYS B   7      -5.454 -10.961  18.756  1.00 26.94           C  
ATOM   3424  CB  LYS B   7      -4.524 -11.292  21.067  1.00 26.94           C  
ATOM   3425  HB2 LYS B   7      -5.511 -11.230  21.526  1.00 26.94           H  
ATOM   3426  HB3 LYS B   7      -4.384 -12.314  20.714  1.00 26.94           H  
ATOM   3427  O   LYS B   7      -6.344 -11.742  19.109  1.00 26.94           O  
ATOM   3428  CG  LYS B   7      -3.466 -11.028  22.142  1.00 26.94           C  
ATOM   3429  HG2 LYS B   7      -3.580 -10.018  22.536  1.00 26.94           H  
ATOM   3430  HG3 LYS B   7      -2.469 -11.148  21.719  1.00 26.94           H  
ATOM   3431  CD  LYS B   7      -3.696 -12.052  23.261  1.00 26.94           C  
ATOM   3432  HD2 LYS B   7      -4.716 -11.935  23.627  1.00 26.94           H  
ATOM   3433  HD3 LYS B   7      -3.579 -13.059  22.859  1.00 26.94           H  
ATOM   3434  CE  LYS B   7      -2.722 -11.846  24.419  1.00 26.94           C  
ATOM   3435  HE2 LYS B   7      -1.712 -12.063  24.073  1.00 26.94           H  
ATOM   3436  HE3 LYS B   7      -2.761 -10.796  24.710  1.00 26.94           H  
ATOM   3437  NZ  LYS B   7      -3.095 -12.709  25.565  1.00 26.94           N  
ATOM   3438  HZ1 LYS B   7      -3.080 -13.681  25.290  1.00 26.94           H  
ATOM   3439  HZ2 LYS B   7      -4.030 -12.472  25.864  1.00 26.94           H  
ATOM   3440  HZ3 LYS B   7      -2.462 -12.559  26.338  1.00 26.94           H  
ATOM   3441  N   PRO B   8      -5.227 -10.734  17.446  1.00 27.24           N  
ATOM   3442  CA  PRO B   8      -5.804 -11.586  16.402  1.00 27.24           C  
ATOM   3443  HA  PRO B   8      -6.886 -11.618  16.531  1.00 27.24           H  
ATOM   3444  C   PRO B   8      -5.240 -13.032  16.483  1.00 27.24           C  
ATOM   3445  CB  PRO B   8      -5.484 -10.876  15.082  1.00 27.24           C  
ATOM   3446  HB2 PRO B   8      -5.380 -11.566  14.244  1.00 27.24           H  
ATOM   3447  HB3 PRO B   8      -6.256 -10.136  14.871  1.00 27.24           H  
ATOM   3448  O   PRO B   8      -4.235 -13.259  17.160  1.00 27.24           O  
ATOM   3449  CG  PRO B   8      -4.168 -10.165  15.381  1.00 27.24           C  
ATOM   3450  HG2 PRO B   8      -3.340 -10.864  15.263  1.00 27.24           H  
ATOM   3451  HG3 PRO B   8      -4.026  -9.291  14.744  1.00 27.24           H  
ATOM   3452  CD  PRO B   8      -4.307  -9.778  16.851  1.00 27.24           C  
ATOM   3453  HD2 PRO B   8      -4.733  -8.778  16.924  1.00 27.24           H  
ATOM   3454  HD3 PRO B   8      -3.326  -9.816  17.324  1.00 27.24           H  
ATOM   3455  N   PRO B   9      -5.888 -14.036  15.850  1.00 26.26           N  
ATOM   3456  CA  PRO B   9      -5.743 -15.448  16.236  1.00 26.26           C  
ATOM   3457  HA  PRO B   9      -5.720 -15.469  17.326  1.00 26.26           H  
ATOM   3458  C   PRO B   9      -4.453 -16.204  15.810  1.00 26.26           C  
ATOM   3459  CB  PRO B   9      -7.065 -16.117  15.825  1.00 26.26           C  
ATOM   3460  HB2 PRO B   9      -6.953 -17.166  15.549  1.00 26.26           H  
ATOM   3461  HB3 PRO B   9      -7.777 -16.029  16.645  1.00 26.26           H  
ATOM   3462  O   PRO B   9      -3.488 -16.246  16.566  1.00 26.26           O  
ATOM   3463  CG  PRO B   9      -7.550 -15.261  14.655  1.00 26.26           C  
ATOM   3464  HG2 PRO B   9      -7.038 -15.560  13.740  1.00 26.26           H  
ATOM   3465  HG3 PRO B   9      -8.631 -15.317  14.529  1.00 26.26           H  
ATOM   3466  CD  PRO B   9      -7.101 -13.860  15.057  1.00 26.26           C  
ATOM   3467  HD2 PRO B   9      -7.876 -13.397  15.668  1.00 26.26           H  
ATOM   3468  HD3 PRO B   9      -6.915 -13.257  14.169  1.00 26.26           H  
ATOM   3469  N   LYS B  10      -4.470 -16.978  14.709  1.00 25.09           N  
ATOM   3470  H   LYS B  10      -5.232 -16.830  14.062  1.00 25.09           H  
ATOM   3471  CA  LYS B  10      -3.397 -17.949  14.353  1.00 25.09           C  
ATOM   3472  HA  LYS B  10      -2.945 -18.317  15.275  1.00 25.09           H  
ATOM   3473  C   LYS B  10      -2.236 -17.280  13.603  1.00 25.09           C  
ATOM   3474  CB  LYS B  10      -4.007 -19.136  13.578  1.00 25.09           C  
ATOM   3475  HB2 LYS B  10      -4.776 -18.779  12.892  1.00 25.09           H  
ATOM   3476  HB3 LYS B  10      -3.241 -19.632  12.982  1.00 25.09           H  
ATOM   3477  O   LYS B  10      -2.224 -16.075  13.483  1.00 25.09           O  
ATOM   3478  CG  LYS B  10      -4.591 -20.186  14.531  1.00 25.09           C  
ATOM   3479  HG2 LYS B  10      -5.479 -19.787  15.020  1.00 25.09           H  
ATOM   3480  HG3 LYS B  10      -3.848 -20.431  15.291  1.00 25.09           H  
ATOM   3481  CD  LYS B  10      -4.945 -21.466  13.762  1.00 25.09           C  
ATOM   3482  HD2 LYS B  10      -5.737 -21.243  13.047  1.00 25.09           H  
ATOM   3483  HD3 LYS B  10      -4.065 -21.814  13.221  1.00 25.09           H  
ATOM   3484  CE  LYS B  10      -5.406 -22.556  14.734  1.00 25.09           C  
ATOM   3485  HE2 LYS B  10      -4.618 -22.720  15.469  1.00 25.09           H  
ATOM   3486  HE3 LYS B  10      -6.287 -22.196  15.265  1.00 25.09           H  
ATOM   3487  NZ  LYS B  10      -5.714 -23.821  14.020  1.00 25.09           N  
ATOM   3488  HZ1 LYS B  10      -4.891 -24.169  13.547  1.00 25.09           H  
ATOM   3489  HZ2 LYS B  10      -6.436 -23.666  13.331  1.00 25.09           H  
ATOM   3490  HZ3 LYS B  10      -6.036 -24.524  14.669  1.00 25.09           H  
ATOM   3491  N   THR B  11      -1.314 -18.052  13.016  1.00 23.35           N  
ATOM   3492  H   THR B  11      -1.271 -19.031  13.260  1.00 23.35           H  
ATOM   3493  CA  THR B  11      -0.297 -17.582  12.047  1.00 23.35           C  
ATOM   3494  HA  THR B  11       0.105 -16.653  12.449  1.00 23.35           H  
ATOM   3495  C   THR B  11      -0.885 -17.210  10.672  1.00 23.35           C  
ATOM   3496  CB  THR B  11       0.880 -18.569  11.908  1.00 23.35           C  
ATOM   3497  HB  THR B  11       0.732 -19.214  11.042  1.00 23.35           H  
ATOM   3498  O   THR B  11      -0.327 -17.512   9.621  1.00 23.35           O  
ATOM   3499  CG2 THR B  11       2.219 -17.844  11.780  1.00 23.35           C  
ATOM   3500 HG21 THR B  11       2.207 -17.223  10.884  1.00 23.35           H  
ATOM   3501 HG22 THR B  11       3.029 -18.567  11.683  1.00 23.35           H  
ATOM   3502 HG23 THR B  11       2.392 -17.209  12.649  1.00 23.35           H  
ATOM   3503  OG1 THR B  11       0.990 -19.407  13.041  1.00 23.35           O  
ATOM   3504  HG1 THR B  11       1.925 -19.431  13.259  1.00 23.35           H  
ATOM   3505  N   VAL B  12      -2.033 -16.535  10.701  1.00 23.95           N  
ATOM   3506  H   VAL B  12      -2.417 -16.439  11.631  1.00 23.95           H  
ATOM   3507  CA  VAL B  12      -2.135 -15.245  10.024  1.00 23.95           C  
ATOM   3508  HA  VAL B  12      -1.989 -15.376   8.952  1.00 23.95           H  
ATOM   3509  C   VAL B  12      -0.952 -14.407  10.569  1.00 23.95           C  
ATOM   3510  CB  VAL B  12      -3.553 -14.663  10.273  1.00 23.95           C  
ATOM   3511  HB  VAL B  12      -3.554 -13.615   9.975  1.00 23.95           H  
ATOM   3512  O   VAL B  12      -0.786 -14.271  11.777  1.00 23.95           O  
ATOM   3513  CG1 VAL B  12      -4.579 -15.484   9.459  1.00 23.95           C  
ATOM   3514 HG11 VAL B  12      -5.522 -14.940   9.415  1.00 23.95           H  
ATOM   3515 HG12 VAL B  12      -4.741 -16.459   9.919  1.00 23.95           H  
ATOM   3516 HG13 VAL B  12      -4.213 -15.647   8.445  1.00 23.95           H  
ATOM   3517  CG2 VAL B  12      -4.118 -14.664  11.695  1.00 23.95           C  
ATOM   3518 HG21 VAL B  12      -5.063 -14.122  11.708  1.00 23.95           H  
ATOM   3519 HG22 VAL B  12      -3.429 -14.131  12.350  1.00 23.95           H  
ATOM   3520 HG23 VAL B  12      -4.279 -15.678  12.062  1.00 23.95           H  
ATOM   3521  N   ALA B  13       0.049 -14.169   9.721  1.00 24.17           N  
ATOM   3522  H   ALA B  13      -0.149 -14.260   8.735  1.00 24.17           H  
ATOM   3523  CA  ALA B  13       1.472 -14.190  10.103  1.00 24.17           C  
ATOM   3524  HA  ALA B  13       1.551 -14.705  11.060  1.00 24.17           H  
ATOM   3525  C   ALA B  13       2.175 -12.824  10.311  1.00 24.17           C  
ATOM   3526  CB  ALA B  13       2.199 -15.058   9.066  1.00 24.17           C  
ATOM   3527  HB1 ALA B  13       1.680 -16.006   8.924  1.00 24.17           H  
ATOM   3528  HB2 ALA B  13       2.226 -14.524   8.116  1.00 24.17           H  
ATOM   3529  HB3 ALA B  13       3.221 -15.249   9.392  1.00 24.17           H  
ATOM   3530  O   ALA B  13       3.230 -12.602   9.724  1.00 24.17           O  
ATOM   3531  N   SER B  14       1.602 -11.931  11.125  1.00 25.16           N  
ATOM   3532  H   SER B  14       0.653 -12.150  11.392  1.00 25.16           H  
ATOM   3533  CA  SER B  14       1.969 -10.511  11.309  1.00 25.16           C  
ATOM   3534  HA  SER B  14       1.025  -9.972  11.391  1.00 25.16           H  
ATOM   3535  C   SER B  14       2.731  -9.886  10.140  1.00 25.16           C  
ATOM   3536  CB  SER B  14       2.680 -10.218  12.631  1.00 25.16           C  
ATOM   3537  HB2 SER B  14       3.723 -10.528  12.572  1.00 25.16           H  
ATOM   3538  HB3 SER B  14       2.191 -10.775  13.430  1.00 25.16           H  
ATOM   3539  O   SER B  14       3.962  -9.808  10.149  1.00 25.16           O  
ATOM   3540  OG  SER B  14       2.589  -8.820  12.917  1.00 25.16           O  
ATOM   3541  HG  SER B  14       2.805  -8.355  12.105  1.00 25.16           H  
ATOM   3542  N   ILE B  15       1.982  -9.284   9.217  1.00 27.46           N  
ATOM   3543  H   ILE B  15       0.980  -9.335   9.341  1.00 27.46           H  
ATOM   3544  CA  ILE B  15       2.485  -8.184   8.408  1.00 27.46           C  
ATOM   3545  HA  ILE B  15       3.260  -8.563   7.741  1.00 27.46           H  
ATOM   3546  C   ILE B  15       3.092  -7.222   9.436  1.00 27.46           C  
ATOM   3547  CB  ILE B  15       1.367  -7.480   7.575  1.00 27.46           C  
ATOM   3548  HB  ILE B  15       0.827  -6.796   8.230  1.00 27.46           H  
ATOM   3549  O   ILE B  15       2.532  -6.993  10.511  1.00 27.46           O  
ATOM   3550  CG1 ILE B  15       0.351  -8.414   6.904  1.00 27.46           C  
ATOM   3551 HG12 ILE B  15       0.833  -8.987   6.112  1.00 27.46           H  
ATOM   3552 HG13 ILE B  15       0.009  -9.128   7.652  1.00 27.46           H  
ATOM   3553  CG2 ILE B  15       1.962  -6.700   6.403  1.00 27.46           C  
ATOM   3554 HG21 ILE B  15       2.126  -7.370   5.559  1.00 27.46           H  
ATOM   3555 HG22 ILE B  15       2.921  -6.261   6.678  1.00 27.46           H  
ATOM   3556 HG23 ILE B  15       1.294  -5.911   6.057  1.00 27.46           H  
ATOM   3557  CD1 ILE B  15      -0.928  -7.750   6.401  1.00 27.46           C  
ATOM   3558 HD11 ILE B  15      -1.642  -7.749   7.225  1.00 27.46           H  
ATOM   3559 HD12 ILE B  15      -0.760  -6.722   6.081  1.00 27.46           H  
ATOM   3560 HD13 ILE B  15      -1.367  -8.332   5.590  1.00 27.46           H  
ATOM   3561  N   THR B  16       4.247  -6.656   9.148  1.00 27.24           N  
ATOM   3562  H   THR B  16       4.784  -6.986   8.359  1.00 27.24           H  
ATOM   3563  CA  THR B  16       4.546  -5.322   9.658  1.00 27.24           C  
ATOM   3564  HA  THR B  16       3.807  -5.032  10.405  1.00 27.24           H  
ATOM   3565  C   THR B  16       4.300  -4.371   8.516  1.00 27.24           C  
ATOM   3566  CB  THR B  16       5.906  -5.187  10.352  1.00 27.24           C  
ATOM   3567  HB  THR B  16       6.247  -4.152  10.307  1.00 27.24           H  
ATOM   3568  O   THR B  16       5.203  -3.679   8.045  1.00 27.24           O  
ATOM   3569  CG2 THR B  16       5.773  -5.581  11.824  1.00 27.24           C  
ATOM   3570 HG21 THR B  16       6.747  -5.506  12.307  1.00 27.24           H  
ATOM   3571 HG22 THR B  16       5.412  -6.607  11.897  1.00 27.24           H  
ATOM   3572 HG23 THR B  16       5.074  -4.911  12.325  1.00 27.24           H  
ATOM   3573  OG1 THR B  16       6.871  -6.029   9.769  1.00 27.24           O  
ATOM   3574  HG1 THR B  16       7.635  -5.490   9.550  1.00 27.24           H  
ATOM   3575  N   THR B  17       3.015  -4.301   8.122  1.00 30.97           N  
ATOM   3576  H   THR B  17       2.371  -4.990   8.484  1.00 30.97           H  
ATOM   3577  CA  THR B  17       2.408  -3.040   7.705  1.00 30.97           C  
ATOM   3578  HA  THR B  17       2.629  -2.856   6.653  1.00 30.97           H  
ATOM   3579  C   THR B  17       3.037  -2.012   8.638  1.00 30.97           C  
ATOM   3580  CB  THR B  17       0.884  -3.024   7.928  1.00 30.97           C  
ATOM   3581  HB  THR B  17       0.673  -3.016   8.997  1.00 30.97           H  
ATOM   3582  O   THR B  17       3.100  -2.289   9.842  1.00 30.97           O  
ATOM   3583  CG2 THR B  17       0.200  -1.809   7.317  1.00 30.97           C  
ATOM   3584 HG21 THR B  17       0.751  -1.460   6.444  1.00 30.97           H  
ATOM   3585 HG22 THR B  17       0.144  -1.036   8.083  1.00 30.97           H  
ATOM   3586 HG23 THR B  17      -0.820  -2.046   7.014  1.00 30.97           H  
ATOM   3587  OG1 THR B  17       0.253  -4.159   7.400  1.00 30.97           O  
ATOM   3588  HG1 THR B  17      -0.670  -4.137   7.662  1.00 30.97           H  
ATOM   3589  N   PRO B  18       3.627  -0.923   8.137  1.00 29.09           N  
ATOM   3590  CA  PRO B  18       4.361  -0.028   9.026  1.00 29.09           C  
ATOM   3591  HA  PRO B  18       5.192  -0.595   9.446  1.00 29.09           H  
ATOM   3592  C   PRO B  18       3.450   0.438  10.216  1.00 29.09           C  
ATOM   3593  CB  PRO B  18       4.949   1.014   8.061  1.00 29.09           C  
ATOM   3594  HB2 PRO B  18       5.977   1.300   8.286  1.00 29.09           H  
ATOM   3595  HB3 PRO B  18       4.320   1.904   8.037  1.00 29.09           H  
ATOM   3596  O   PRO B  18       2.224   0.294  10.157  1.00 29.09           O  
ATOM   3597  CG  PRO B  18       5.014   0.352   6.689  1.00 29.09           C  
ATOM   3598  HG2 PRO B  18       4.882   1.067   5.877  1.00 29.09           H  
ATOM   3599  HG3 PRO B  18       5.970  -0.162   6.583  1.00 29.09           H  
ATOM   3600  CD  PRO B  18       3.906  -0.677   6.726  1.00 29.09           C  
ATOM   3601  HD2 PRO B  18       3.029  -0.317   6.188  1.00 29.09           H  
ATOM   3602  HD3 PRO B  18       4.273  -1.579   6.237  1.00 29.09           H  
ATOM   3603  N   LYS B  19       4.003   0.888  11.358  1.00 31.78           N  
ATOM   3604  H   LYS B  19       5.007   1.005  11.363  1.00 31.78           H  
ATOM   3605  CA  LYS B  19       3.273   1.032  12.659  1.00 31.78           C  
ATOM   3606  HA  LYS B  19       2.761   0.092  12.864  1.00 31.78           H  
ATOM   3607  C   LYS B  19       2.142   2.096  12.709  1.00 31.78           C  
ATOM   3608  CB  LYS B  19       4.279   1.311  13.806  1.00 31.78           C  
ATOM   3609  HB2 LYS B  19       3.749   1.644  14.698  1.00 31.78           H  
ATOM   3610  HB3 LYS B  19       4.922   2.136  13.502  1.00 31.78           H  
ATOM   3611  O   LYS B  19       1.706   2.446  13.803  1.00 31.78           O  
ATOM   3612  CG  LYS B  19       5.123   0.111  14.263  1.00 31.78           C  
ATOM   3613  HG2 LYS B  19       4.480  -0.612  14.764  1.00 31.78           H  
ATOM   3614  HG3 LYS B  19       5.577  -0.373  13.398  1.00 31.78           H  
ATOM   3615  CD  LYS B  19       6.223   0.589  15.230  1.00 31.78           C  
ATOM   3616  HD2 LYS B  19       5.768   1.026  16.119  1.00 31.78           H  
ATOM   3617  HD3 LYS B  19       6.809   1.361  14.732  1.00 31.78           H  
ATOM   3618  CE  LYS B  19       7.141  -0.572  15.640  1.00 31.78           C  
ATOM   3619  HE2 LYS B  19       6.791  -0.985  16.586  1.00 31.78           H  
ATOM   3620  HE3 LYS B  19       7.058  -1.354  14.885  1.00 31.78           H  
ATOM   3621  NZ  LYS B  19       8.568  -0.156  15.730  1.00 31.78           N  
ATOM   3622  HZ1 LYS B  19       8.702   0.633  16.346  1.00 31.78           H  
ATOM   3623  HZ2 LYS B  19       9.156  -0.926  16.018  1.00 31.78           H  
ATOM   3624  HZ3 LYS B  19       8.915   0.091  14.814  1.00 31.78           H  
ATOM   3625  N   ILE B  20       1.748   2.684  11.579  1.00 32.88           N  
ATOM   3626  H   ILE B  20       2.022   2.250  10.709  1.00 32.88           H  
ATOM   3627  CA  ILE B  20       1.168   4.034  11.496  1.00 32.88           C  
ATOM   3628  HA  ILE B  20       1.124   4.470  12.494  1.00 32.88           H  
ATOM   3629  C   ILE B  20      -0.289   4.000  11.000  1.00 32.88           C  
ATOM   3630  CB  ILE B  20       2.126   4.925  10.667  1.00 32.88           C  
ATOM   3631  HB  ILE B  20       2.325   4.429   9.717  1.00 32.88           H  
ATOM   3632  O   ILE B  20      -1.173   4.382  11.759  1.00 32.88           O  
ATOM   3633  CG1 ILE B  20       3.508   5.050  11.343  1.00 32.88           C  
ATOM   3634 HG12 ILE B  20       3.410   5.684  12.224  1.00 32.88           H  
ATOM   3635 HG13 ILE B  20       3.860   4.077  11.684  1.00 32.88           H  
ATOM   3636  CG2 ILE B  20       1.551   6.281  10.258  1.00 32.88           C  
ATOM   3637 HG21 ILE B  20       1.603   6.987  11.087  1.00 32.88           H  
ATOM   3638 HG22 ILE B  20       2.130   6.685   9.427  1.00 32.88           H  
ATOM   3639 HG23 ILE B  20       0.531   6.186   9.885  1.00 32.88           H  
ATOM   3640  CD1 ILE B  20       4.587   5.591  10.398  1.00 32.88           C  
ATOM   3641 HD11 ILE B  20       5.497   5.806  10.958  1.00 32.88           H  
ATOM   3642 HD12 ILE B  20       4.808   4.857   9.624  1.00 32.88           H  
ATOM   3643 HD13 ILE B  20       4.264   6.522   9.932  1.00 32.88           H  
ATOM   3644  N   ILE B  21      -0.588   3.495   9.788  1.00 35.89           N  
ATOM   3645  H   ILE B  21       0.179   3.189   9.208  1.00 35.89           H  
ATOM   3646  CA  ILE B  21      -1.992   3.297   9.323  1.00 35.89           C  
ATOM   3647  HA  ILE B  21      -2.496   4.256   9.210  1.00 35.89           H  
ATOM   3648  C   ILE B  21      -2.743   2.449  10.350  1.00 35.89           C  
ATOM   3649  CB  ILE B  21      -2.074   2.484   8.003  1.00 35.89           C  
ATOM   3650  HB  ILE B  21      -1.610   1.519   8.207  1.00 35.89           H  
ATOM   3651  O   ILE B  21      -3.867   2.718  10.770  1.00 35.89           O  
ATOM   3652  CG1 ILE B  21      -1.300   3.070   6.820  1.00 35.89           C  
ATOM   3653 HG12 ILE B  21      -1.864   3.895   6.385  1.00 35.89           H  
ATOM   3654 HG13 ILE B  21      -0.347   3.474   7.163  1.00 35.89           H  
ATOM   3655  CG2 ILE B  21      -3.539   2.245   7.561  1.00 35.89           C  
ATOM   3656 HG21 ILE B  21      -4.125   1.745   8.332  1.00 35.89           H  
ATOM   3657 HG22 ILE B  21      -3.586   1.621   6.668  1.00 35.89           H  
ATOM   3658 HG23 ILE B  21      -4.013   3.200   7.334  1.00 35.89           H  
ATOM   3659  CD1 ILE B  21      -1.059   1.974   5.766  1.00 35.89           C  
ATOM   3660 HD11 ILE B  21      -1.967   1.885   5.170  1.00 35.89           H  
ATOM   3661 HD12 ILE B  21      -0.231   2.229   5.105  1.00 35.89           H  
ATOM   3662 HD13 ILE B  21      -0.883   0.995   6.213  1.00 35.89           H  
ATOM   3663  N   LEU B  22      -2.081   1.349  10.677  1.00 32.70           N  
ATOM   3664  H   LEU B  22      -1.120   1.296  10.372  1.00 32.70           H  
ATOM   3665  CA  LEU B  22      -2.606   0.227  11.395  1.00 32.70           C  
ATOM   3666  HA  LEU B  22      -3.678   0.145  11.214  1.00 32.70           H  
ATOM   3667  C   LEU B  22      -2.349   0.494  12.901  1.00 32.70           C  
ATOM   3668  CB  LEU B  22      -1.906  -1.011  10.815  1.00 32.70           C  
ATOM   3669  HB2 LEU B  22      -0.885  -0.717  10.569  1.00 32.70           H  
ATOM   3670  HB3 LEU B  22      -1.841  -1.661  11.687  1.00 32.70           H  
ATOM   3671  O   LEU B  22      -1.219   0.450  13.376  1.00 32.70           O  
ATOM   3672  CG  LEU B  22      -2.420  -1.877   9.629  1.00 32.70           C  
ATOM   3673  HG  LEU B  22      -1.525  -2.298   9.171  1.00 32.70           H  
ATOM   3674  CD1 LEU B  22      -3.214  -3.120  10.017  1.00 32.70           C  
ATOM   3675 HD11 LEU B  22      -2.555  -3.979  10.138  1.00 32.70           H  
ATOM   3676 HD12 LEU B  22      -3.723  -2.935  10.963  1.00 32.70           H  
ATOM   3677 HD13 LEU B  22      -3.948  -3.363   9.249  1.00 32.70           H  
ATOM   3678  CD2 LEU B  22      -3.147  -1.139   8.515  1.00 32.70           C  
ATOM   3679 HD21 LEU B  22      -3.452  -1.830   7.730  1.00 32.70           H  
ATOM   3680 HD22 LEU B  22      -4.017  -0.621   8.918  1.00 32.70           H  
ATOM   3681 HD23 LEU B  22      -2.471  -0.412   8.063  1.00 32.70           H  
ATOM   3682  N   GLN B  23      -3.443   0.782  13.607  1.00 28.36           N  
ATOM   3683  H   GLN B  23      -4.285   0.812  13.051  1.00 28.36           H  
ATOM   3684  CA  GLN B  23      -3.710   1.136  15.039  1.00 28.36           C  
ATOM   3685  HA  GLN B  23      -2.743   1.164  15.539  1.00 28.36           H  
ATOM   3686  C   GLN B  23      -4.826   0.149  15.819  1.00 28.36           C  
ATOM   3687  CB  GLN B  23      -4.221   2.600  14.874  1.00 28.36           C  
ATOM   3688  HB2 GLN B  23      -4.781   2.940  15.745  1.00 28.36           H  
ATOM   3689  HB3 GLN B  23      -4.921   2.662  14.041  1.00 28.36           H  
ATOM   3690  O   GLN B  23      -5.452   0.030  14.737  1.00 28.36           O  
ATOM   3691  CG  GLN B  23      -3.066   3.583  14.629  1.00 28.36           C  
ATOM   3692  HG2 GLN B  23      -2.296   3.451  15.389  1.00 28.36           H  
ATOM   3693  HG3 GLN B  23      -2.623   3.399  13.651  1.00 28.36           H  
ATOM   3694  CD  GLN B  23      -3.567   5.016  14.698  1.00 28.36           C  
ATOM   3695  NE2 GLN B  23      -4.093   5.543  13.616  1.00 28.36           N  
ATOM   3696 HE21 GLN B  23      -4.051   5.047  12.737  1.00 28.36           H  
ATOM   3697 HE22 GLN B  23      -4.466   6.479  13.691  1.00 28.36           H  
ATOM   3698  OE1 GLN B  23      -3.540   5.642  15.748  1.00 28.36           O  
ATOM   3699  N   LYS B  24      -5.194  -0.646  17.937  1.00 26.19           N  
ATOM   3700  H   LYS B  24      -5.668  -1.531  17.828  1.00 26.19           H  
ATOM   3701  CA  LYS B  24      -5.276  -0.462  19.467  1.00 26.19           C  
ATOM   3702  HA  LYS B  24      -5.427  -1.524  19.660  1.00 26.19           H  
ATOM   3703  C   LYS B  24      -6.571   0.101  20.093  1.00 26.19           C  
ATOM   3704  CB  LYS B  24      -4.015  -0.223  20.351  1.00 26.19           C  
ATOM   3705  HB2 LYS B  24      -3.135  -0.157  19.712  1.00 26.19           H  
ATOM   3706  HB3 LYS B  24      -3.877  -1.091  20.996  1.00 26.19           H  
ATOM   3707  O   LYS B  24      -6.736   1.315  20.189  1.00 26.19           O  
ATOM   3708  CG  LYS B  24      -3.985   1.012  21.275  1.00 26.19           C  
ATOM   3709  HG2 LYS B  24      -4.601   0.805  22.150  1.00 26.19           H  
ATOM   3710  HG3 LYS B  24      -4.399   1.886  20.773  1.00 26.19           H  
ATOM   3711  CD  LYS B  24      -2.566   1.385  21.742  1.00 26.19           C  
ATOM   3712  HD2 LYS B  24      -2.683   2.112  22.545  1.00 26.19           H  
ATOM   3713  HD3 LYS B  24      -2.064   0.511  22.157  1.00 26.19           H  
ATOM   3714  CE  LYS B  24      -1.716   2.050  20.638  1.00 26.19           C  
ATOM   3715  HE2 LYS B  24      -1.025   2.746  21.113  1.00 26.19           H  
ATOM   3716  HE3 LYS B  24      -2.378   2.636  20.001  1.00 26.19           H  
ATOM   3717  NZ  LYS B  24      -0.938   1.082  19.819  1.00 26.19           N  
ATOM   3718  HZ1 LYS B  24      -0.277   0.558  20.374  1.00 26.19           H  
ATOM   3719  HZ2 LYS B  24      -0.455   1.533  19.055  1.00 26.19           H  
ATOM   3720  HZ3 LYS B  24      -1.532   0.387  19.388  1.00 26.19           H  
ATOM   3721  N   GLU B  25      -7.516  -0.701  20.580  1.00 27.66           N  
ATOM   3722  H   GLU B  25      -8.340  -0.192  20.867  1.00 27.66           H  
ATOM   3723  CA  GLU B  25      -7.443  -2.097  21.083  1.00 27.66           C  
ATOM   3724  HA  GLU B  25      -8.155  -2.174  21.905  1.00 27.66           H  
ATOM   3725  C   GLU B  25      -6.111  -2.447  21.776  1.00 27.66           C  
ATOM   3726  CB  GLU B  25      -7.923  -3.128  20.037  1.00 27.66           C  
ATOM   3727  HB2 GLU B  25      -7.984  -4.094  20.538  1.00 27.66           H  
ATOM   3728  HB3 GLU B  25      -7.204  -3.189  19.219  1.00 27.66           H  
ATOM   3729  O   GLU B  25      -5.308  -3.189  21.169  1.00 27.66           O  
ATOM   3730  CG  GLU B  25      -9.320  -2.824  19.463  1.00 27.66           C  
ATOM   3731  HG2 GLU B  25      -9.248  -1.954  18.811  1.00 27.66           H  
ATOM   3732  HG3 GLU B  25      -9.976  -2.559  20.292  1.00 27.66           H  
ATOM   3733  CD  GLU B  25      -9.959  -3.993  18.679  1.00 27.66           C  
ATOM   3734  OE1 GLU B  25     -11.187  -3.906  18.436  1.00 27.66           O  
ATOM   3735  OE2 GLU B  25      -9.233  -4.933  18.277  1.00 27.66           O  
ATOM   3736  OXT GLU B  25      -5.830  -1.823  22.822  1.00 27.66           O  
TER    3737      GLU B  25                                                       
END   
