# Supplementary material for: An extended Tudor domain within Vreteno interconnects Gtsf1L and Ago3 for piRNA biogenesis in Bombyx mori
Source: EMBO J. 2023 Nov 20;42(24):e114072. doi: 10.15252/embj.2023114072 (PMC10711660; doi:10.15252/embj.2023114072)
Supplement: Supplementary file 4 — Dataset EV1 [file EMBJ-42-e114072-s007.zip › manuscript_pdb/BmVreteno_AF-eTD0_BmGtsf1L_87_101.pdb]

ATOM      1  N   GLN A   1      25.528   3.648  19.328  1.00 29.74           N  
ATOM      2  H   GLN A   1      25.257   3.140  20.159  1.00 29.74           H  
ATOM      3  H2  GLN A   1      26.398   3.268  18.984  1.00 29.74           H  
ATOM      4  H3  GLN A   1      25.641   4.621  19.575  1.00 29.74           H  
ATOM      5  CA  GLN A   1      24.456   3.481  18.326  1.00 29.74           C  
ATOM      6  HA  GLN A   1      24.655   4.084  17.440  1.00 29.74           H  
ATOM      7  C   GLN A   1      23.175   3.965  18.975  1.00 29.74           C  
ATOM      8  CB  GLN A   1      24.338   2.005  17.921  1.00 29.74           C  
ATOM      9  HB2 GLN A   1      24.390   1.397  18.824  1.00 29.74           H  
ATOM     10  HB3 GLN A   1      23.368   1.835  17.454  1.00 29.74           H  
ATOM     11  O   GLN A   1      22.896   3.523  20.080  1.00 29.74           O  
ATOM     12  CG  GLN A   1      25.431   1.587  16.919  1.00 29.74           C  
ATOM     13  HG2 GLN A   1      26.399   1.980  17.229  1.00 29.74           H  
ATOM     14  HG3 GLN A   1      25.192   1.999  15.938  1.00 29.74           H  
ATOM     15  CD  GLN A   1      25.570   0.071  16.811  1.00 29.74           C  
ATOM     16  NE2 GLN A   1      26.026  -0.457  15.701  1.00 29.74           N  
ATOM     17 HE21 GLN A   1      26.223   0.090  14.875  1.00 29.74           H  
ATOM     18 HE22 GLN A   1      26.073  -1.466  15.700  1.00 29.74           H  
ATOM     19  OE1 GLN A   1      25.322  -0.655  17.750  1.00 29.74           O  
ATOM     20  N   ARG A   2      22.467   4.936  18.388  1.00 29.07           N  
ATOM     21  H   ARG A   2      22.685   5.214  17.442  1.00 29.07           H  
ATOM     22  CA  ARG A   2      21.143   5.313  18.897  1.00 29.07           C  
ATOM     23  HA  ARG A   2      21.133   5.362  19.986  1.00 29.07           H  
ATOM     24  C   ARG A   2      20.214   4.179  18.481  1.00 29.07           C  
ATOM     25  CB  ARG A   2      20.690   6.673  18.317  1.00 29.07           C  
ATOM     26  HB2 ARG A   2      19.636   6.812  18.556  1.00 29.07           H  
ATOM     27  HB3 ARG A   2      20.788   6.655  17.232  1.00 29.07           H  
ATOM     28  O   ARG A   2      19.988   4.031  17.285  1.00 29.07           O  
ATOM     29  CG  ARG A   2      21.478   7.868  18.884  1.00 29.07           C  
ATOM     30  HG2 ARG A   2      21.323   7.913  19.962  1.00 29.07           H  
ATOM     31  HG3 ARG A   2      22.541   7.729  18.686  1.00 29.07           H  
ATOM     32  CD  ARG A   2      21.024   9.193  18.250  1.00 29.07           C  
ATOM     33  HD2 ARG A   2      21.197   9.143  17.175  1.00 29.07           H  
ATOM     34  HD3 ARG A   2      19.954   9.313  18.423  1.00 29.07           H  
ATOM     35  NE  ARG A   2      21.742  10.355  18.819  1.00 29.07           N  
ATOM     36  HE  ARG A   2      22.306  10.186  19.639  1.00 29.07           H  
ATOM     37  NH1 ARG A   2      20.919  11.961  17.388  1.00 29.07           N  
ATOM     38 HH11 ARG A   2      20.852  12.925  17.094  1.00 29.07           H  
ATOM     39 HH12 ARG A   2      20.360  11.264  16.918  1.00 29.07           H  
ATOM     40  NH2 ARG A   2      22.323  12.554  19.012  1.00 29.07           N  
ATOM     41 HH21 ARG A   2      22.228  13.510  18.700  1.00 29.07           H  
ATOM     42 HH22 ARG A   2      22.878  12.351  19.832  1.00 29.07           H  
ATOM     43  CZ  ARG A   2      21.659  11.611  18.404  1.00 29.07           C  
ATOM     44  N   GLU A   3      19.764   3.348  19.419  1.00 35.88           N  
ATOM     45  H   GLU A   3      20.048   3.462  20.381  1.00 35.88           H  
ATOM     46  CA  GLU A   3      18.563   2.548  19.176  1.00 35.88           C  
ATOM     47  HA  GLU A   3      18.714   1.852  18.352  1.00 35.88           H  
ATOM     48  C   GLU A   3      17.494   3.558  18.781  1.00 35.88           C  
ATOM     49  CB  GLU A   3      18.133   1.768  20.433  1.00 35.88           C  
ATOM     50  HB2 GLU A   3      17.052   1.626  20.408  1.00 35.88           H  
ATOM     51  HB3 GLU A   3      18.383   2.350  21.320  1.00 35.88           H  
ATOM     52  O   GLU A   3      17.086   4.384  19.602  1.00 35.88           O  
ATOM     53  CG  GLU A   3      18.781   0.379  20.495  1.00 35.88           C  
ATOM     54  HG2 GLU A   3      18.483  -0.183  19.610  1.00 35.88           H  
ATOM     55  HG3 GLU A   3      19.864   0.498  20.467  1.00 35.88           H  
ATOM     56  CD  GLU A   3      18.393  -0.393  21.767  1.00 35.88           C  
ATOM     57  OE1 GLU A   3      18.168  -1.617  21.651  1.00 35.88           O  
ATOM     58  OE2 GLU A   3      18.374   0.245  22.843  1.00 35.88           O  
ATOM     59  N   SER A   4      17.118   3.585  17.497  1.00 41.46           N  
ATOM     60  H   SER A   4      17.476   2.896  16.851  1.00 41.46           H  
ATOM     61  CA  SER A   4      15.881   4.261  17.162  1.00 41.46           C  
ATOM     62  HA  SER A   4      15.945   5.297  17.496  1.00 41.46           H  
ATOM     63  C   SER A   4      14.839   3.540  17.996  1.00 41.46           C  
ATOM     64  CB  SER A   4      15.562   4.272  15.659  1.00 41.46           C  
ATOM     65  HB2 SER A   4      16.405   4.703  15.119  1.00 41.46           H  
ATOM     66  HB3 SER A   4      14.692   4.909  15.502  1.00 41.46           H  
ATOM     67  O   SER A   4      14.765   2.308  17.994  1.00 41.46           O  
ATOM     68  OG  SER A   4      15.275   2.993  15.133  1.00 41.46           O  
ATOM     69  HG  SER A   4      14.936   3.093  14.240  1.00 41.46           H  
ATOM     70  N   THR A   5      14.087   4.288  18.794  1.00 40.67           N  
ATOM     71  H   THR A   5      14.212   5.290  18.818  1.00 40.67           H  
ATOM     72  CA  THR A   5      12.835   3.762  19.300  1.00 40.67           C  
ATOM     73  HA  THR A   5      13.019   2.898  19.939  1.00 40.67           H  
ATOM     74  C   THR A   5      12.095   3.316  18.050  1.00 40.67           C  
ATOM     75  CB  THR A   5      12.068   4.834  20.090  1.00 40.67           C  
ATOM     76  HB  THR A   5      11.018   4.550  20.165  1.00 40.67           H  
ATOM     77  O   THR A   5      11.715   4.156  17.233  1.00 40.67           O  
ATOM     78  CG2 THR A   5      12.644   4.977  21.498  1.00 40.67           C  
ATOM     79 HG21 THR A   5      13.691   5.276  21.448  1.00 40.67           H  
ATOM     80 HG22 THR A   5      12.078   5.720  22.059  1.00 40.67           H  
ATOM     81 HG23 THR A   5      12.575   4.022  22.019  1.00 40.67           H  
ATOM     82  OG1 THR A   5      12.175   6.116  19.502  1.00 40.67           O  
ATOM     83  HG1 THR A   5      11.725   6.728  20.089  1.00 40.67           H  
ATOM     84  N   ARG A   6      12.033   1.996  17.817  1.00 48.00           N  
ATOM     85  H   ARG A   6      12.557   1.387  18.430  1.00 48.00           H  
ATOM     86  CA  ARG A   6      11.267   1.399  16.725  1.00 48.00           C  
ATOM     87  HA  ARG A   6      11.548   1.849  15.773  1.00 48.00           H  
ATOM     88  C   ARG A   6       9.831   1.794  17.020  1.00 48.00           C  
ATOM     89  CB  ARG A   6      11.460  -0.135  16.659  1.00 48.00           C  
ATOM     90  HB2 ARG A   6      10.499  -0.593  16.424  1.00 48.00           H  
ATOM     91  HB3 ARG A   6      11.776  -0.516  17.630  1.00 48.00           H  
ATOM     92  O   ARG A   6       9.130   1.099  17.749  1.00 48.00           O  
ATOM     93  CG  ARG A   6      12.446  -0.593  15.571  1.00 48.00           C  
ATOM     94  HG2 ARG A   6      13.442  -0.199  15.773  1.00 48.00           H  
ATOM     95  HG3 ARG A   6      12.098  -0.202  14.615  1.00 48.00           H  
ATOM     96  CD  ARG A   6      12.497  -2.133  15.499  1.00 48.00           C  
ATOM     97  HD2 ARG A   6      11.534  -2.529  15.820  1.00 48.00           H  
ATOM     98  HD3 ARG A   6      13.261  -2.495  16.187  1.00 48.00           H  
ATOM     99  NE  ARG A   6      12.765  -2.626  14.130  1.00 48.00           N  
ATOM    100  HE  ARG A   6      12.980  -1.933  13.428  1.00 48.00           H  
ATOM    101  NH1 ARG A   6      12.377  -4.861  14.521  1.00 48.00           N  
ATOM    102 HH11 ARG A   6      12.251  -4.668  15.504  1.00 48.00           H  
ATOM    103 HH12 ARG A   6      12.239  -5.794  14.159  1.00 48.00           H  
ATOM    104  NH2 ARG A   6      12.771  -4.168  12.442  1.00 48.00           N  
ATOM    105 HH21 ARG A   6      12.919  -3.443  11.754  1.00 48.00           H  
ATOM    106 HH22 ARG A   6      12.612  -5.110  12.115  1.00 48.00           H  
ATOM    107  CZ  ARG A   6      12.641  -3.877  13.707  1.00 48.00           C  
ATOM    108  N   ARG A   7       9.439   2.989  16.570  1.00 58.31           N  
ATOM    109  H   ARG A   7      10.131   3.576  16.126  1.00 58.31           H  
ATOM    110  CA  ARG A   7       8.061   3.434  16.665  1.00 58.31           C  
ATOM    111  HA  ARG A   7       7.749   3.412  17.710  1.00 58.31           H  
ATOM    112  C   ARG A   7       7.262   2.388  15.925  1.00 58.31           C  
ATOM    113  CB  ARG A   7       7.834   4.835  16.090  1.00 58.31           C  
ATOM    114  HB2 ARG A   7       6.759   5.013  16.065  1.00 58.31           H  
ATOM    115  HB3 ARG A   7       8.210   4.887  15.069  1.00 58.31           H  
ATOM    116  O   ARG A   7       7.704   1.897  14.883  1.00 58.31           O  
ATOM    117  CG  ARG A   7       8.495   5.925  16.946  1.00 58.31           C  
ATOM    118  HG2 ARG A   7       8.362   5.710  18.006  1.00 58.31           H  
ATOM    119  HG3 ARG A   7       9.561   5.950  16.719  1.00 58.31           H  
ATOM    120  CD  ARG A   7       7.854   7.279  16.638  1.00 58.31           C  
ATOM    121  HD2 ARG A   7       6.941   7.376  17.226  1.00 58.31           H  
ATOM    122  HD3 ARG A   7       7.572   7.281  15.585  1.00 58.31           H  
ATOM    123  NE  ARG A   7       8.763   8.410  16.898  1.00 58.31           N  
ATOM    124  HE  ARG A   7       9.746   8.195  16.985  1.00 58.31           H  
ATOM    125  NH1 ARG A   7       7.184  10.072  16.809  1.00 58.31           N  
ATOM    126 HH11 ARG A   7       6.938  11.052  16.809  1.00 58.31           H  
ATOM    127 HH12 ARG A   7       6.504   9.401  16.480  1.00 58.31           H  
ATOM    128  NH2 ARG A   7       9.310  10.603  17.198  1.00 58.31           N  
ATOM    129 HH21 ARG A   7       9.037  11.576  17.201  1.00 58.31           H  
ATOM    130 HH22 ARG A   7      10.290  10.363  17.241  1.00 58.31           H  
ATOM    131  CZ  ARG A   7       8.417   9.685  16.959  1.00 58.31           C  
ATOM    132  N   THR A   8       6.144   2.019  16.526  1.00 64.89           N  
ATOM    133  H   THR A   8       5.891   2.414  17.421  1.00 64.89           H  
ATOM    134  CA  THR A   8       5.241   1.018  15.985  1.00 64.89           C  
ATOM    135  HA  THR A   8       5.700   0.035  16.093  1.00 64.89           H  
ATOM    136  C   THR A   8       5.020   1.314  14.506  1.00 64.89           C  
ATOM    137  CB  THR A   8       3.923   1.038  16.768  1.00 64.89           C  
ATOM    138  HB  THR A   8       3.339   1.914  16.489  1.00 64.89           H  
ATOM    139  O   THR A   8       4.831   2.472  14.116  1.00 64.89           O  
ATOM    140  CG2 THR A   8       3.096  -0.223  16.550  1.00 64.89           C  
ATOM    141 HG21 THR A   8       3.652  -1.103  16.874  1.00 64.89           H  
ATOM    142 HG22 THR A   8       2.164  -0.156  17.111  1.00 64.89           H  
ATOM    143 HG23 THR A   8       2.843  -0.331  15.495  1.00 64.89           H  
ATOM    144  OG1 THR A   8       4.205   1.090  18.154  1.00 64.89           O  
ATOM    145  HG1 THR A   8       3.369   0.949  18.604  1.00 64.89           H  
ATOM    146  N   LEU A   9       5.140   0.285  13.668  1.00 74.82           N  
ATOM    147  H   LEU A   9       5.269  -0.645  14.041  1.00 74.82           H  
ATOM    148  CA  LEU A   9       4.718   0.411  12.282  1.00 74.82           C  
ATOM    149  HA  LEU A   9       5.257   1.235  11.813  1.00 74.82           H  
ATOM    150  C   LEU A   9       3.229   0.776  12.310  1.00 74.82           C  
ATOM    151  CB  LEU A   9       5.008  -0.888  11.513  1.00 74.82           C  
ATOM    152  HB2 LEU A   9       4.483  -1.708  12.003  1.00 74.82           H  
ATOM    153  HB3 LEU A   9       4.595  -0.790  10.509  1.00 74.82           H  
ATOM    154  O   LEU A   9       2.472   0.191  13.081  1.00 74.82           O  
ATOM    155  CG  LEU A   9       6.504  -1.243  11.397  1.00 74.82           C  
ATOM    156  HG  LEU A   9       6.942  -1.311  12.393  1.00 74.82           H  
ATOM    157  CD1 LEU A   9       6.676  -2.598  10.714  1.00 74.82           C  
ATOM    158 HD11 LEU A   9       7.730  -2.872  10.669  1.00 74.82           H  
ATOM    159 HD12 LEU A   9       6.133  -3.365  11.267  1.00 74.82           H  
ATOM    160 HD13 LEU A   9       6.280  -2.552   9.700  1.00 74.82           H  
ATOM    161  CD2 LEU A   9       7.282  -0.203  10.587  1.00 74.82           C  
ATOM    162 HD21 LEU A   9       6.810  -0.077   9.613  1.00 74.82           H  
ATOM    163 HD22 LEU A   9       8.307  -0.544  10.440  1.00 74.82           H  
ATOM    164 HD23 LEU A   9       7.308   0.748  11.118  1.00 74.82           H  
ATOM    165  N   VAL A  10       2.850   1.802  11.554  1.00 75.04           N  
ATOM    166  H   VAL A  10       3.500   2.188  10.884  1.00 75.04           H  
ATOM    167  CA  VAL A  10       1.457   2.235  11.423  1.00 75.04           C  
ATOM    168  HA  VAL A  10       0.817   1.535  11.961  1.00 75.04           H  
ATOM    169  C   VAL A  10       1.143   2.222   9.928  1.00 75.04           C  
ATOM    170  CB  VAL A  10       1.171   3.619  12.033  1.00 75.04           C  
ATOM    171  HB  VAL A  10       1.585   4.399  11.393  1.00 75.04           H  
ATOM    172  O   VAL A  10       1.892   2.871   9.193  1.00 75.04           O  
ATOM    173  CG1 VAL A  10      -0.343   3.816  12.161  1.00 75.04           C  
ATOM    174 HG11 VAL A  10      -0.561   4.855  12.411  1.00 75.04           H  
ATOM    175 HG12 VAL A  10      -0.744   3.171  12.942  1.00 75.04           H  
ATOM    176 HG13 VAL A  10      -0.850   3.567  11.229  1.00 75.04           H  
ATOM    177  CG2 VAL A  10       1.753   3.782  13.442  1.00 75.04           C  
ATOM    178 HG21 VAL A  10       2.841   3.819  13.386  1.00 75.04           H  
ATOM    179 HG22 VAL A  10       1.448   2.948  14.074  1.00 75.04           H  
ATOM    180 HG23 VAL A  10       1.405   4.719  13.877  1.00 75.04           H  
ATOM    181  N   PRO A  11       0.100   1.507   9.469  1.00 81.37           N  
ATOM    182  CA  PRO A  11      -0.755   0.577  10.220  1.00 81.37           C  
ATOM    183  HA  PRO A  11      -1.323   1.133  10.965  1.00 81.37           H  
ATOM    184  C   PRO A  11       0.038  -0.540  10.909  1.00 81.37           C  
ATOM    185  CB  PRO A  11      -1.729  -0.016   9.196  1.00 81.37           C  
ATOM    186  HB2 PRO A  11      -2.725  -0.156   9.617  1.00 81.37           H  
ATOM    187  HB3 PRO A  11      -1.345  -0.960   8.811  1.00 81.37           H  
ATOM    188  O   PRO A  11       1.192  -0.789  10.583  1.00 81.37           O  
ATOM    189  CG  PRO A  11      -1.736   1.006   8.067  1.00 81.37           C  
ATOM    190  HG2 PRO A  11      -2.433   1.811   8.302  1.00 81.37           H  
ATOM    191  HG3 PRO A  11      -1.991   0.544   7.113  1.00 81.37           H  
ATOM    192  CD  PRO A  11      -0.306   1.535   8.083  1.00 81.37           C  
ATOM    193  HD2 PRO A  11      -0.252   2.546   7.681  1.00 81.37           H  
ATOM    194  HD3 PRO A  11       0.339   0.870   7.508  1.00 81.37           H  
ATOM    195  N   ASP A  12      -0.535  -1.225  11.884  1.00 85.61           N  
ATOM    196  H   ASP A  12      -1.518  -1.115  12.086  1.00 85.61           H  
ATOM    197  CA  ASP A  12       0.165  -2.324  12.562  1.00 85.61           C  
ATOM    198  HA  ASP A  12       1.195  -2.020  12.747  1.00 85.61           H  
ATOM    199  C   ASP A  12       0.234  -3.600  11.705  1.00 85.61           C  
ATOM    200  CB  ASP A  12      -0.473  -2.568  13.934  1.00 85.61           C  
ATOM    201  HB2 ASP A  12      -0.384  -1.655  14.523  1.00 85.61           H  
ATOM    202  HB3 ASP A  12       0.093  -3.346  14.445  1.00 85.61           H  
ATOM    203  O   ASP A  12       1.135  -4.418  11.888  1.00 85.61           O  
ATOM    204  CG  ASP A  12      -1.951  -2.978  13.892  1.00 85.61           C  
ATOM    205  OD1 ASP A  12      -2.570  -2.907  12.805  1.00 85.61           O  
ATOM    206  OD2 ASP A  12      -2.456  -3.350  14.972  1.00 85.61           O  
ATOM    207  N   ARG A  13      -0.657  -3.731  10.718  1.00 90.97           N  
ATOM    208  H   ARG A  13      -1.395  -3.043  10.697  1.00 90.97           H  
ATOM    209  CA  ARG A  13      -0.784  -4.894   9.837  1.00 90.97           C  
ATOM    210  HA  ARG A  13      -0.096  -5.674  10.161  1.00 90.97           H  
ATOM    211  C   ARG A  13      -0.470  -4.574   8.377  1.00 90.97           C  
ATOM    212  CB  ARG A  13      -2.216  -5.418   9.943  1.00 90.97           C  
ATOM    213  HB2 ARG A  13      -2.353  -6.158   9.155  1.00 90.97           H  
ATOM    214  HB3 ARG A  13      -2.909  -4.594   9.769  1.00 90.97           H  
ATOM    215  O   ARG A  13      -0.935  -3.569   7.852  1.00 90.97           O  
ATOM    216  CG  ARG A  13      -2.531  -6.077  11.295  1.00 90.97           C  
ATOM    217  HG2 ARG A  13      -2.222  -5.433  12.119  1.00 90.97           H  
ATOM    218  HG3 ARG A  13      -1.977  -7.014  11.366  1.00 90.97           H  
ATOM    219  CD  ARG A  13      -4.030  -6.363  11.438  1.00 90.97           C  
ATOM    220  HD2 ARG A  13      -4.530  -5.417  11.644  1.00 90.97           H  
ATOM    221  HD3 ARG A  13      -4.181  -7.030  12.287  1.00 90.97           H  
ATOM    222  NE  ARG A  13      -4.602  -6.949  10.207  1.00 90.97           N  
ATOM    223  HE  ARG A  13      -3.998  -6.976   9.399  1.00 90.97           H  
ATOM    224  NH1 ARG A  13      -6.738  -7.257  10.962  1.00 90.97           N  
ATOM    225 HH11 ARG A  13      -7.715  -7.212  10.708  1.00 90.97           H  
ATOM    226 HH12 ARG A  13      -6.435  -6.877  11.848  1.00 90.97           H  
ATOM    227  NH2 ARG A  13      -6.296  -7.502   8.796  1.00 90.97           N  
ATOM    228 HH21 ARG A  13      -5.673  -7.404   8.006  1.00 90.97           H  
ATOM    229 HH22 ARG A  13      -7.289  -7.517   8.614  1.00 90.97           H  
ATOM    230  CZ  ARG A  13      -5.870  -7.233   9.995  1.00 90.97           C  
ATOM    231  N   CYS A  14       0.215  -5.503   7.718  1.00 94.43           N  
ATOM    232  H   CYS A  14       0.549  -6.306   8.232  1.00 94.43           H  
ATOM    233  CA  CYS A  14       0.398  -5.574   6.268  1.00 94.43           C  
ATOM    234  HA  CYS A  14      -0.157  -4.781   5.767  1.00 94.43           H  
ATOM    235  C   CYS A  14      -0.179  -6.890   5.745  1.00 94.43           C  
ATOM    236  CB  CYS A  14       1.894  -5.413   5.966  1.00 94.43           C  
ATOM    237  HB2 CYS A  14       2.461  -6.123   6.568  1.00 94.43           H  
ATOM    238  HB3 CYS A  14       2.203  -4.400   6.224  1.00 94.43           H  
ATOM    239  O   CYS A  14      -0.161  -7.895   6.460  1.00 94.43           O  
ATOM    240  SG  CYS A  14       2.289  -5.712   4.217  1.00 94.43           S  
ATOM    241  HG  CYS A  14       1.800  -4.580   3.704  1.00 94.43           H  
ATOM    242  N   LEU A  15      -0.712  -6.876   4.519  1.00 96.07           N  
ATOM    243  H   LEU A  15      -0.727  -6.010   3.999  1.00 96.07           H  
ATOM    244  CA  LEU A  15      -1.298  -8.052   3.883  1.00 96.07           C  
ATOM    245  HA  LEU A  15      -2.147  -8.387   4.477  1.00 96.07           H  
ATOM    246  C   LEU A  15      -0.283  -9.199   3.851  1.00 96.07           C  
ATOM    247  CB  LEU A  15      -1.822  -7.636   2.497  1.00 96.07           C  
ATOM    248  HB2 LEU A  15      -2.564  -6.854   2.656  1.00 96.07           H  
ATOM    249  HB3 LEU A  15      -1.018  -7.195   1.906  1.00 96.07           H  
ATOM    250  O   LEU A  15      -0.582 -10.277   4.361  1.00 96.07           O  
ATOM    251  CG  LEU A  15      -2.475  -8.782   1.700  1.00 96.07           C  
ATOM    252  HG  LEU A  15      -2.916  -9.502   2.389  1.00 96.07           H  
ATOM    253  CD1 LEU A  15      -3.582  -8.233   0.810  1.00 96.07           C  
ATOM    254 HD11 LEU A  15      -3.158  -7.513   0.110  1.00 96.07           H  
ATOM    255 HD12 LEU A  15      -4.334  -7.732   1.419  1.00 96.07           H  
ATOM    256 HD13 LEU A  15      -4.059  -9.041   0.255  1.00 96.07           H  
ATOM    257  CD2 LEU A  15      -1.475  -9.501   0.796  1.00 96.07           C  
ATOM    258 HD21 LEU A  15      -0.726 -10.029   1.387  1.00 96.07           H  
ATOM    259 HD22 LEU A  15      -1.997 -10.225   0.170  1.00 96.07           H  
ATOM    260 HD23 LEU A  15      -0.981  -8.785   0.140  1.00 96.07           H  
ATOM    261  N   ILE A  16       0.943  -8.933   3.388  1.00 96.82           N  
ATOM    262  H   ILE A  16       1.102  -8.013   3.003  1.00 96.82           H  
ATOM    263  CA  ILE A  16       2.026  -9.924   3.277  1.00 96.82           C  
ATOM    264  HA  ILE A  16       1.707 -10.709   2.590  1.00 96.82           H  
ATOM    265  C   ILE A  16       2.321 -10.612   4.614  1.00 96.82           C  
ATOM    266  CB  ILE A  16       3.298  -9.252   2.706  1.00 96.82           C  
ATOM    267  HB  ILE A  16       3.602  -8.463   3.394  1.00 96.82           H  
ATOM    268  O   ILE A  16       2.448 -11.833   4.664  1.00 96.82           O  
ATOM    269  CG1 ILE A  16       3.052  -8.586   1.332  1.00 96.82           C  
ATOM    270 HG12 ILE A  16       3.993  -8.166   0.976  1.00 96.82           H  
ATOM    271 HG13 ILE A  16       2.360  -7.752   1.453  1.00 96.82           H  
ATOM    272  CG2 ILE A  16       4.474 -10.242   2.608  1.00 96.82           C  
ATOM    273 HG21 ILE A  16       4.176 -11.127   2.045  1.00 96.82           H  
ATOM    274 HG22 ILE A  16       4.795 -10.547   3.603  1.00 96.82           H  
ATOM    275 HG23 ILE A  16       5.320  -9.769   2.109  1.00 96.82           H  
ATOM    276  CD1 ILE A  16       2.495  -9.514   0.243  1.00 96.82           C  
ATOM    277 HD11 ILE A  16       3.158 -10.366   0.088  1.00 96.82           H  
ATOM    278 HD12 ILE A  16       1.501  -9.872   0.513  1.00 96.82           H  
ATOM    279 HD13 ILE A  16       2.414  -8.956  -0.690  1.00 96.82           H  
ATOM    280  N   ASP A  17       2.355  -9.863   5.720  1.00 93.51           N  
ATOM    281  H   ASP A  17       2.207  -8.869   5.626  1.00 93.51           H  
ATOM    282  CA  ASP A  17       2.672 -10.407   7.052  1.00 93.51           C  
ATOM    283  HA  ASP A  17       3.637 -10.911   7.002  1.00 93.51           H  
ATOM    284  C   ASP A  17       1.641 -11.437   7.552  1.00 93.51           C  
ATOM    285  CB  ASP A  17       2.766  -9.263   8.078  1.00 93.51           C  
ATOM    286  HB2 ASP A  17       2.853  -9.697   9.074  1.00 93.51           H  
ATOM    287  HB3 ASP A  17       1.843  -8.684   8.055  1.00 93.51           H  
ATOM    288  O   ASP A  17       1.912 -12.200   8.484  1.00 93.51           O  
ATOM    289  CG  ASP A  17       3.960  -8.321   7.891  1.00 93.51           C  
ATOM    290  OD1 ASP A  17       4.985  -8.759   7.328  1.00 93.51           O  
ATOM    291  OD2 ASP A  17       3.854  -7.167   8.374  1.00 93.51           O  
ATOM    292  N   SER A  18       0.448 -11.447   6.955  1.00 94.62           N  
ATOM    293  H   SER A  18       0.326 -10.826   6.168  1.00 94.62           H  
ATOM    294  CA  SER A  18      -0.679 -12.290   7.355  1.00 94.62           C  
ATOM    295  HA  SER A  18      -0.503 -12.644   8.371  1.00 94.62           H  
ATOM    296  C   SER A  18      -0.883 -13.538   6.486  1.00 94.62           C  
ATOM    297  CB  SER A  18      -1.934 -11.427   7.381  1.00 94.62           C  
ATOM    298  HB2 SER A  18      -2.717 -11.946   7.935  1.00 94.62           H  
ATOM    299  HB3 SER A  18      -1.722 -10.478   7.874  1.00 94.62           H  
ATOM    300  O   SER A  18      -1.823 -14.301   6.746  1.00 94.62           O  
ATOM    301  OG  SER A  18      -2.380 -11.195   6.072  1.00 94.62           O  
ATOM    302  HG  SER A  18      -1.675 -10.848   5.520  1.00 94.62           H  
ATOM    303  N   LEU A  19      -0.042 -13.730   5.468  1.00 97.26           N  
ATOM    304  H   LEU A  19       0.708 -13.067   5.336  1.00 97.26           H  
ATOM    305  CA  LEU A  19      -0.085 -14.860   4.536  1.00 97.26           C  
ATOM    306  HA  LEU A  19      -1.090 -15.281   4.508  1.00 97.26           H  
ATOM    307  C   LEU A  19       0.838 -16.006   4.972  1.00 97.26           C  
ATOM    308  CB  LEU A  19       0.243 -14.359   3.121  1.00 97.26           C  
ATOM    309  HB2 LEU A  19       0.231 -15.209   2.439  1.00 97.26           H  
ATOM    310  HB3 LEU A  19       1.251 -13.945   3.117  1.00 97.26           H  
ATOM    311  O   LEU A  19       1.571 -15.904   5.963  1.00 97.26           O  
ATOM    312  CG  LEU A  19      -0.735 -13.304   2.578  1.00 97.26           C  
ATOM    313  HG  LEU A  19      -0.653 -12.396   3.175  1.00 97.26           H  
ATOM    314  CD1 LEU A  19      -0.329 -12.974   1.156  1.00 97.26           C  
ATOM    315 HD11 LEU A  19      -1.036 -12.271   0.716  1.00 97.26           H  
ATOM    316 HD12 LEU A  19       0.670 -12.536   1.149  1.00 97.26           H  
ATOM    317 HD13 LEU A  19      -0.336 -13.890   0.566  1.00 97.26           H  
ATOM    318  CD2 LEU A  19      -2.199 -13.748   2.573  1.00 97.26           C  
ATOM    319 HD21 LEU A  19      -2.553 -13.882   3.596  1.00 97.26           H  
ATOM    320 HD22 LEU A  19      -2.292 -14.687   2.028  1.00 97.26           H  
ATOM    321 HD23 LEU A  19      -2.813 -12.993   2.082  1.00 97.26           H  
ATOM    322  N   SER A  20       0.757 -17.122   4.252  1.00 97.60           N  
ATOM    323  H   SER A  20       0.133 -17.127   3.458  1.00 97.60           H  
ATOM    324  CA  SER A  20       1.481 -18.367   4.512  1.00 97.60           C  
ATOM    325  HA  SER A  20       2.210 -18.204   5.306  1.00 97.60           H  
ATOM    326  C   SER A  20       2.244 -18.856   3.281  1.00 97.60           C  
ATOM    327  CB  SER A  20       0.504 -19.451   4.981  1.00 97.60           C  
ATOM    328  HB2 SER A  20       1.051 -20.363   5.219  1.00 97.60           H  
ATOM    329  HB3 SER A  20      -0.209 -19.664   4.185  1.00 97.60           H  
ATOM    330  O   SER A  20       1.966 -18.470   2.150  1.00 97.60           O  
ATOM    331  OG  SER A  20      -0.187 -18.996   6.131  1.00 97.60           O  
ATOM    332  HG  SER A  20      -0.742 -18.288   5.794  1.00 97.60           H  
ATOM    333  N   GLU A  21       3.223 -19.735   3.502  1.00 97.86           N  
ATOM    334  H   GLU A  21       3.373 -20.078   4.440  1.00 97.86           H  
ATOM    335  CA  GLU A  21       3.875 -20.462   2.406  1.00 97.86           C  
ATOM    336  HA  GLU A  21       4.337 -19.747   1.725  1.00 97.86           H  
ATOM    337  C   GLU A  21       2.829 -21.265   1.616  1.00 97.86           C  
ATOM    338  CB  GLU A  21       4.963 -21.403   2.955  1.00 97.86           C  
ATOM    339  HB2 GLU A  21       5.397 -21.958   2.123  1.00 97.86           H  
ATOM    340  HB3 GLU A  21       4.500 -22.111   3.643  1.00 97.86           H  
ATOM    341  O   GLU A  21       1.975 -21.926   2.210  1.00 97.86           O  
ATOM    342  CG  GLU A  21       6.085 -20.649   3.687  1.00 97.86           C  
ATOM    343  HG2 GLU A  21       5.648 -20.054   4.489  1.00 97.86           H  
ATOM    344  HG3 GLU A  21       6.553 -19.957   2.986  1.00 97.86           H  
ATOM    345  CD  GLU A  21       7.162 -21.555   4.311  1.00 97.86           C  
ATOM    346  OE1 GLU A  21       8.104 -20.963   4.898  1.00 97.86           O  
ATOM    347  OE2 GLU A  21       7.059 -22.798   4.254  1.00 97.86           O  
ATOM    348  N   GLY A  22       2.907 -21.207   0.289  1.00 97.88           N  
ATOM    349  H   GLY A  22       3.640 -20.646  -0.121  1.00 97.88           H  
ATOM    350  CA  GLY A  22       1.943 -21.789  -0.642  1.00 97.88           C  
ATOM    351  HA2 GLY A  22       2.478 -22.153  -1.520  1.00 97.88           H  
ATOM    352  HA3 GLY A  22       1.444 -22.635  -0.169  1.00 97.88           H  
ATOM    353  C   GLY A  22       0.857 -20.825  -1.128  1.00 97.88           C  
ATOM    354  O   GLY A  22       0.252 -21.114  -2.158  1.00 97.88           O  
ATOM    355  N   ASP A  23       0.635 -19.691  -0.452  1.00 97.75           N  
ATOM    356  H   ASP A  23       1.146 -19.502   0.398  1.00 97.75           H  
ATOM    357  CA  ASP A  23      -0.304 -18.669  -0.930  1.00 97.75           C  
ATOM    358  HA  ASP A  23      -1.254 -19.154  -1.156  1.00 97.75           H  
ATOM    359  C   ASP A  23       0.211 -18.028  -2.235  1.00 97.75           C  
ATOM    360  CB  ASP A  23      -0.576 -17.593   0.145  1.00 97.75           C  
ATOM    361  HB2 ASP A  23      -1.137 -16.780  -0.316  1.00 97.75           H  
ATOM    362  HB3 ASP A  23       0.376 -17.175   0.470  1.00 97.75           H  
ATOM    363  O   ASP A  23       1.422 -17.949  -2.481  1.00 97.75           O  
ATOM    364  CG  ASP A  23      -1.372 -18.067   1.377  1.00 97.75           C  
ATOM    365  OD1 ASP A  23      -2.022 -19.134   1.322  1.00 97.75           O  
ATOM    366  OD2 ASP A  23      -1.314 -17.364   2.421  1.00 97.75           O  
ATOM    367  N   VAL A  24      -0.714 -17.541  -3.065  1.00 95.73           N  
ATOM    368  H   VAL A  24      -1.684 -17.590  -2.786  1.00 95.73           H  
ATOM    369  CA  VAL A  24      -0.408 -16.785  -4.287  1.00 95.73           C  
ATOM    370  HA  VAL A  24       0.674 -16.694  -4.388  1.00 95.73           H  
ATOM    371  C   VAL A  24      -0.982 -15.384  -4.152  1.00 95.73           C  
ATOM    372  CB  VAL A  24      -0.924 -17.475  -5.564  1.00 95.73           C  
ATOM    373  HB  VAL A  24      -2.007 -17.585  -5.506  1.00 95.73           H  
ATOM    374  O   VAL A  24      -2.170 -15.203  -3.911  1.00 95.73           O  
ATOM    375  CG1 VAL A  24      -0.575 -16.656  -6.817  1.00 95.73           C  
ATOM    376 HG11 VAL A  24      -0.893 -17.195  -7.710  1.00 95.73           H  
ATOM    377 HG12 VAL A  24       0.499 -16.479  -6.867  1.00 95.73           H  
ATOM    378 HG13 VAL A  24      -1.101 -15.701  -6.803  1.00 95.73           H  
ATOM    379  CG2 VAL A  24      -0.299 -18.867  -5.725  1.00 95.73           C  
ATOM    380 HG21 VAL A  24      -0.657 -19.329  -6.645  1.00 95.73           H  
ATOM    381 HG22 VAL A  24       0.788 -18.791  -5.757  1.00 95.73           H  
ATOM    382 HG23 VAL A  24      -0.585 -19.504  -4.888  1.00 95.73           H  
ATOM    383  N   VAL A  25      -0.122 -14.389  -4.316  1.00 95.48           N  
ATOM    384  H   VAL A  25       0.835 -14.625  -4.536  1.00 95.48           H  
ATOM    385  CA  VAL A  25      -0.459 -12.965  -4.230  1.00 95.48           C  
ATOM    386  HA  VAL A  25      -1.480 -12.826  -3.875  1.00 95.48           H  
ATOM    387  C   VAL A  25      -0.334 -12.387  -5.629  1.00 95.48           C  
ATOM    388  CB  VAL A  25       0.517 -12.274  -3.259  1.00 95.48           C  
ATOM    389  HB  VAL A  25       1.532 -12.370  -3.646  1.00 95.48           H  
ATOM    390  O   VAL A  25       0.736 -12.537  -6.219  1.00 95.48           O  
ATOM    391  CG1 VAL A  25       0.239 -10.789  -3.029  1.00 95.48           C  
ATOM    392 HG11 VAL A  25      -0.684 -10.655  -2.465  1.00 95.48           H  
ATOM    393 HG12 VAL A  25       0.163 -10.268  -3.983  1.00 95.48           H  
ATOM    394 HG13 VAL A  25       1.065 -10.356  -2.466  1.00 95.48           H  
ATOM    395  CG2 VAL A  25       0.477 -12.939  -1.885  1.00 95.48           C  
ATOM    396 HG21 VAL A  25       0.830 -13.968  -1.945  1.00 95.48           H  
ATOM    397 HG22 VAL A  25      -0.554 -12.932  -1.531  1.00 95.48           H  
ATOM    398 HG23 VAL A  25       1.122 -12.395  -1.195  1.00 95.48           H  
ATOM    399  N   LEU A  26      -1.363 -11.728  -6.169  1.00 94.06           N  
ATOM    400  H   LEU A  26      -2.220 -11.613  -5.647  1.00 94.06           H  
ATOM    401  CA  LEU A  26      -1.133 -10.891  -7.356  1.00 94.06           C  
ATOM    402  HA  LEU A  26      -0.352 -11.393  -7.927  1.00 94.06           H  
ATOM    403  C   LEU A  26      -0.551  -9.543  -6.926  1.00 94.06           C  
ATOM    404  CB  LEU A  26      -2.279 -10.774  -8.387  1.00 94.06           C  
ATOM    405  HB2 LEU A  26      -2.847  -9.855  -8.243  1.00 94.06           H  
ATOM    406  HB3 LEU A  26      -1.812 -10.614  -9.359  1.00 94.06           H  
ATOM    407  O   LEU A  26      -0.869  -8.996  -5.863  1.00 94.06           O  
ATOM    408  CG  LEU A  26      -3.247 -11.957  -8.534  1.00 94.06           C  
ATOM    409  HG  LEU A  26      -3.671 -12.233  -7.568  1.00 94.06           H  
ATOM    410  CD1 LEU A  26      -4.363 -11.670  -9.539  1.00 94.06           C  
ATOM    411 HD11 LEU A  26      -4.022 -11.815 -10.564  1.00 94.06           H  
ATOM    412 HD12 LEU A  26      -4.689 -10.631  -9.490  1.00 94.06           H  
ATOM    413 HD13 LEU A  26      -5.213 -12.330  -9.365  1.00 94.06           H  
ATOM    414  CD2 LEU A  26      -2.489 -13.149  -9.074  1.00 94.06           C  
ATOM    415 HD21 LEU A  26      -2.042 -12.861 -10.025  1.00 94.06           H  
ATOM    416 HD22 LEU A  26      -1.719 -13.454  -8.366  1.00 94.06           H  
ATOM    417 HD23 LEU A  26      -3.187 -13.973  -9.227  1.00 94.06           H  
ATOM    418  N   VAL A  27       0.377  -9.050  -7.730  1.00 94.51           N  
ATOM    419  H   VAL A  27       0.622  -9.580  -8.553  1.00 94.51           H  
ATOM    420  CA  VAL A  27       1.169  -7.866  -7.424  1.00 94.51           C  
ATOM    421  HA  VAL A  27       0.662  -7.294  -6.647  1.00 94.51           H  
ATOM    422  C   VAL A  27       1.269  -6.999  -8.669  1.00 94.51           C  
ATOM    423  CB  VAL A  27       2.557  -8.277  -6.896  1.00 94.51           C  
ATOM    424  HB  VAL A  27       3.049  -8.921  -7.624  1.00 94.51           H  
ATOM    425  O   VAL A  27       1.714  -7.486  -9.704  1.00 94.51           O  
ATOM    426  CG1 VAL A  27       3.452  -7.070  -6.635  1.00 94.51           C  
ATOM    427 HG11 VAL A  27       3.615  -6.513  -7.558  1.00 94.51           H  
ATOM    428 HG12 VAL A  27       2.963  -6.441  -5.892  1.00 94.51           H  
ATOM    429 HG13 VAL A  27       4.422  -7.397  -6.261  1.00 94.51           H  
ATOM    430  CG2 VAL A  27       2.453  -9.024  -5.557  1.00 94.51           C  
ATOM    431 HG21 VAL A  27       1.904  -8.421  -4.832  1.00 94.51           H  
ATOM    432 HG22 VAL A  27       3.451  -9.241  -5.176  1.00 94.51           H  
ATOM    433 HG23 VAL A  27       1.935  -9.972  -5.704  1.00 94.51           H  
ATOM    434  N   SER A  28       0.911  -5.721  -8.545  1.00 94.13           N  
ATOM    435  H   SER A  28       0.567  -5.412  -7.647  1.00 94.13           H  
ATOM    436  CA  SER A  28       1.179  -4.690  -9.556  1.00 94.13           C  
ATOM    437  HA  SER A  28       1.322  -5.149 -10.534  1.00 94.13           H  
ATOM    438  C   SER A  28       2.440  -3.920  -9.178  1.00 94.13           C  
ATOM    439  CB  SER A  28       0.001  -3.726  -9.680  1.00 94.13           C  
ATOM    440  HB2 SER A  28      -0.227  -3.295  -8.705  1.00 94.13           H  
ATOM    441  HB3 SER A  28      -0.870  -4.269 -10.048  1.00 94.13           H  
ATOM    442  O   SER A  28       2.534  -3.380  -8.070  1.00 94.13           O  
ATOM    443  OG  SER A  28       0.345  -2.695 -10.576  1.00 94.13           O  
ATOM    444  HG  SER A  28       0.125  -1.855 -10.165  1.00 94.13           H  
ATOM    445  N   VAL A  29       3.434  -3.897 -10.066  1.00 94.88           N  
ATOM    446  H   VAL A  29       3.270  -4.342 -10.958  1.00 94.88           H  
ATOM    447  CA  VAL A  29       4.717  -3.220  -9.836  1.00 94.88           C  
ATOM    448  HA  VAL A  29       4.975  -3.321  -8.782  1.00 94.88           H  
ATOM    449  C   VAL A  29       4.583  -1.727 -10.146  1.00 94.88           C  
ATOM    450  CB  VAL A  29       5.849  -3.869 -10.659  1.00 94.88           C  
ATOM    451  HB  VAL A  29       5.659  -3.729 -11.723  1.00 94.88           H  
ATOM    452  O   VAL A  29       4.635  -1.325 -11.303  1.00 94.88           O  
ATOM    453  CG1 VAL A  29       7.202  -3.242 -10.298  1.00 94.88           C  
ATOM    454 HG11 VAL A  29       7.427  -3.466  -9.255  1.00 94.88           H  
ATOM    455 HG12 VAL A  29       7.981  -3.663 -10.934  1.00 94.88           H  
ATOM    456 HG13 VAL A  29       7.183  -2.162 -10.444  1.00 94.88           H  
ATOM    457  CG2 VAL A  29       5.990  -5.374 -10.379  1.00 94.88           C  
ATOM    458 HG21 VAL A  29       6.809  -5.780 -10.971  1.00 94.88           H  
ATOM    459 HG22 VAL A  29       6.174  -5.548  -9.319  1.00 94.88           H  
ATOM    460 HG23 VAL A  29       5.077  -5.896 -10.667  1.00 94.88           H  
ATOM    461  N   GLU A  30       4.472  -0.885  -9.120  1.00 94.09           N  
ATOM    462  H   GLU A  30       4.429  -1.270  -8.188  1.00 94.09           H  
ATOM    463  CA  GLU A  30       4.089   0.526  -9.296  1.00 94.09           C  
ATOM    464  HA  GLU A  30       3.452   0.624 -10.175  1.00 94.09           H  
ATOM    465  C   GLU A  30       5.286   1.460  -9.510  1.00 94.09           C  
ATOM    466  CB  GLU A  30       3.282   1.000  -8.076  1.00 94.09           C  
ATOM    467  HB2 GLU A  30       3.897   0.915  -7.180  1.00 94.09           H  
ATOM    468  HB3 GLU A  30       3.039   2.056  -8.194  1.00 94.09           H  
ATOM    469  O   GLU A  30       5.329   2.234 -10.463  1.00 94.09           O  
ATOM    470  CG  GLU A  30       1.991   0.206  -7.843  1.00 94.09           C  
ATOM    471  HG2 GLU A  30       2.235  -0.840  -7.658  1.00 94.09           H  
ATOM    472  HG3 GLU A  30       1.523   0.586  -6.936  1.00 94.09           H  
ATOM    473  CD  GLU A  30       0.972   0.329  -8.977  1.00 94.09           C  
ATOM    474  OE1 GLU A  30       0.111  -0.577  -9.049  1.00 94.09           O  
ATOM    475  OE2 GLU A  30       1.028   1.344  -9.702  1.00 94.09           O  
ATOM    476  N   LEU A  31       6.273   1.431  -8.608  1.00 96.98           N  
ATOM    477  H   LEU A  31       6.199   0.759  -7.857  1.00 96.98           H  
ATOM    478  CA  LEU A  31       7.375   2.403  -8.590  1.00 96.98           C  
ATOM    479  HA  LEU A  31       7.584   2.728  -9.610  1.00 96.98           H  
ATOM    480  C   LEU A  31       8.660   1.791  -8.043  1.00 96.98           C  
ATOM    481  CB  LEU A  31       6.977   3.623  -7.735  1.00 96.98           C  
ATOM    482  HB2 LEU A  31       6.608   3.255  -6.778  1.00 96.98           H  
ATOM    483  HB3 LEU A  31       7.867   4.221  -7.537  1.00 96.98           H  
ATOM    484  O   LEU A  31       8.632   0.846  -7.253  1.00 96.98           O  
ATOM    485  CG  LEU A  31       5.910   4.553  -8.348  1.00 96.98           C  
ATOM    486  HG  LEU A  31       5.003   3.993  -8.576  1.00 96.98           H  
ATOM    487  CD1 LEU A  31       5.537   5.626  -7.323  1.00 96.98           C  
ATOM    488 HD11 LEU A  31       4.763   6.268  -7.742  1.00 96.98           H  
ATOM    489 HD12 LEU A  31       5.140   5.135  -6.435  1.00 96.98           H  
ATOM    490 HD13 LEU A  31       6.414   6.218  -7.065  1.00 96.98           H  
ATOM    491  CD2 LEU A  31       6.414   5.260  -9.611  1.00 96.98           C  
ATOM    492 HD21 LEU A  31       6.578   4.528 -10.401  1.00 96.98           H  
ATOM    493 HD22 LEU A  31       7.343   5.792  -9.407  1.00 96.98           H  
ATOM    494 HD23 LEU A  31       5.655   5.958  -9.963  1.00 96.98           H  
ATOM    495  N   LYS A  32       9.822   2.356  -8.393  1.00 97.79           N  
ATOM    496  H   LYS A  32       9.804   3.197  -8.954  1.00 97.79           H  
ATOM    497  CA  LYS A  32      11.082   1.943  -7.757  1.00 97.79           C  
ATOM    498  HA  LYS A  32      11.165   0.858  -7.818  1.00 97.79           H  
ATOM    499  C   LYS A  32      11.057   2.324  -6.283  1.00 97.79           C  
ATOM    500  CB  LYS A  32      12.295   2.570  -8.451  1.00 97.79           C  
ATOM    501  HB2 LYS A  32      13.187   2.356  -7.863  1.00 97.79           H  
ATOM    502  HB3 LYS A  32      12.170   3.651  -8.509  1.00 97.79           H  
ATOM    503  O   LYS A  32      10.744   3.456  -5.930  1.00 97.79           O  
ATOM    504  CG  LYS A  32      12.479   1.979  -9.847  1.00 97.79           C  
ATOM    505  HG2 LYS A  32      12.664   0.910  -9.744  1.00 97.79           H  
ATOM    506  HG3 LYS A  32      11.575   2.133 -10.436  1.00 97.79           H  
ATOM    507  CD  LYS A  32      13.662   2.617 -10.571  1.00 97.79           C  
ATOM    508  HD2 LYS A  32      14.570   2.479  -9.983  1.00 97.79           H  
ATOM    509  HD3 LYS A  32      13.463   3.680 -10.709  1.00 97.79           H  
ATOM    510  CE  LYS A  32      13.786   1.914 -11.923  1.00 97.79           C  
ATOM    511  HE2 LYS A  32      12.838   2.023 -12.451  1.00 97.79           H  
ATOM    512  HE3 LYS A  32      13.938   0.848 -11.752  1.00 97.79           H  
ATOM    513  NZ  LYS A  32      14.888   2.473 -12.734  1.00 97.79           N  
ATOM    514  HZ1 LYS A  32      14.710   3.452 -12.905  1.00 97.79           H  
ATOM    515  HZ2 LYS A  32      15.766   2.352 -12.251  1.00 97.79           H  
ATOM    516  HZ3 LYS A  32      14.921   1.985 -13.617  1.00 97.79           H  
ATOM    517  N   ALA A  33      11.505   1.423  -5.412  1.00 97.23           N  
ATOM    518  H   ALA A  33      11.778   0.513  -5.757  1.00 97.23           H  
ATOM    519  CA  ALA A  33      11.533   1.667  -3.971  1.00 97.23           C  
ATOM    520  HA  ALA A  33      10.514   1.878  -3.644  1.00 97.23           H  
ATOM    521  C   ALA A  33      12.368   2.905  -3.587  1.00 97.23           C  
ATOM    522  CB  ALA A  33      12.023   0.388  -3.284  1.00 97.23           C  
ATOM    523  HB1 ALA A  33      13.037   0.153  -3.608  1.00 97.23           H  
ATOM    524  HB2 ALA A  33      11.365  -0.444  -3.535  1.00 97.23           H  
ATOM    525  HB3 ALA A  33      12.018   0.521  -2.202  1.00 97.23           H  
ATOM    526  O   ALA A  33      12.027   3.623  -2.645  1.00 97.23           O  
ATOM    527  N   SER A  34      13.399   3.227  -4.377  1.00 95.59           N  
ATOM    528  H   SER A  34      13.592   2.627  -5.167  1.00 95.59           H  
ATOM    529  CA  SER A  34      14.201   4.448  -4.232  1.00 95.59           C  
ATOM    530  HA  SER A  34      14.631   4.459  -3.231  1.00 95.59           H  
ATOM    531  C   SER A  34      13.410   5.754  -4.393  1.00 95.59           C  
ATOM    532  CB  SER A  34      15.345   4.433  -5.251  1.00 95.59           C  
ATOM    533  HB2 SER A  34      15.903   5.367  -5.184  1.00 95.59           H  
ATOM    534  HB3 SER A  34      16.018   3.610  -5.010  1.00 95.59           H  
ATOM    535  O   SER A  34      13.882   6.800  -3.956  1.00 95.59           O  
ATOM    536  OG  SER A  34      14.870   4.259  -6.577  1.00 95.59           O  
ATOM    537  HG  SER A  34      14.217   4.934  -6.775  1.00 95.59           H  
ATOM    538  N   GLU A  35      12.232   5.711  -5.016  1.00 95.26           N  
ATOM    539  H   GLU A  35      11.884   4.823  -5.347  1.00 95.26           H  
ATOM    540  CA  GLU A  35      11.332   6.855  -5.225  1.00 95.26           C  
ATOM    541  HA  GLU A  35      11.904   7.781  -5.163  1.00 95.26           H  
ATOM    542  C   GLU A  35      10.247   6.943  -4.135  1.00 95.26           C  
ATOM    543  CB  GLU A  35      10.729   6.782  -6.642  1.00 95.26           C  
ATOM    544  HB2 GLU A  35      10.079   7.644  -6.797  1.00 95.26           H  
ATOM    545  HB3 GLU A  35      10.128   5.877  -6.738  1.00 95.26           H  
ATOM    546  O   GLU A  35       9.509   7.922  -4.059  1.00 95.26           O  
ATOM    547  CG  GLU A  35      11.827   6.794  -7.719  1.00 95.26           C  
ATOM    548  HG2 GLU A  35      12.523   5.972  -7.552  1.00 95.26           H  
ATOM    549  HG3 GLU A  35      12.396   7.718  -7.623  1.00 95.26           H  
ATOM    550  CD  GLU A  35      11.271   6.664  -9.142  1.00 95.26           C  
ATOM    551  OE1 GLU A  35      11.381   7.663  -9.887  1.00 95.26           O  
ATOM    552  OE2 GLU A  35      10.865   5.535  -9.503  1.00 95.26           O  
ATOM    553  N   CYS A  36      10.182   5.956  -3.235  1.00 96.35           N  
ATOM    554  H   CYS A  36      10.813   5.177  -3.360  1.00 96.35           H  
ATOM    555  CA  CYS A  36       9.106   5.785  -2.260  1.00 96.35           C  
ATOM    556  HA  CYS A  36       8.373   6.578  -2.409  1.00 96.35           H  
ATOM    557  C   CYS A  36       9.598   5.911  -0.808  1.00 96.35           C  
ATOM    558  CB  CYS A  36       8.400   4.455  -2.536  1.00 96.35           C  
ATOM    559  HB2 CYS A  36       7.569   4.323  -1.843  1.00 96.35           H  
ATOM    560  HB3 CYS A  36       9.109   3.639  -2.395  1.00 96.35           H  
ATOM    561  O   CYS A  36       9.176   5.164   0.076  1.00 96.35           O  
ATOM    562  SG  CYS A  36       7.753   4.389  -4.228  1.00 96.35           S  
ATOM    563  HG  CYS A  36       6.903   5.419  -4.170  1.00 96.35           H  
ATOM    564  N   CYS A  37      10.523   6.841  -0.550  1.00 94.65           N  
ATOM    565  H   CYS A  37      10.816   7.413  -1.328  1.00 94.65           H  
ATOM    566  CA  CYS A  37      11.014   7.179   0.795  1.00 94.65           C  
ATOM    567  HA  CYS A  37      11.917   7.777   0.671  1.00 94.65           H  
ATOM    568  C   CYS A  37      11.445   5.975   1.651  1.00 94.65           C  
ATOM    569  CB  CYS A  37       9.974   8.049   1.521  1.00 94.65           C  
ATOM    570  HB2 CYS A  37       9.019   7.525   1.548  1.00 94.65           H  
ATOM    571  HB3 CYS A  37      10.293   8.234   2.547  1.00 94.65           H  
ATOM    572  O   CYS A  37      11.291   6.001   2.868  1.00 94.65           O  
ATOM    573  SG  CYS A  37       9.783   9.636   0.677  1.00 94.65           S  
ATOM    574  HG  CYS A  37      11.035  10.069   0.844  1.00 94.65           H  
ATOM    575  N   THR A  38      11.974   4.912   1.050  1.00 94.41           N  
ATOM    576  H   THR A  38      12.077   4.917   0.045  1.00 94.41           H  
ATOM    577  CA  THR A  38      12.466   3.738   1.776  1.00 94.41           C  
ATOM    578  HA  THR A  38      12.452   3.949   2.846  1.00 94.41           H  
ATOM    579  C   THR A  38      13.919   3.458   1.415  1.00 94.41           C  
ATOM    580  CB  THR A  38      11.553   2.516   1.582  1.00 94.41           C  
ATOM    581  HB  THR A  38      10.562   2.758   1.968  1.00 94.41           H  
ATOM    582  O   THR A  38      14.402   3.815   0.343  1.00 94.41           O  
ATOM    583  CG2 THR A  38      11.417   2.068   0.130  1.00 94.41           C  
ATOM    584 HG21 THR A  38      10.830   1.152   0.076  1.00 94.41           H  
ATOM    585 HG22 THR A  38      10.900   2.838  -0.443  1.00 94.41           H  
ATOM    586 HG23 THR A  38      12.400   1.893  -0.309  1.00 94.41           H  
ATOM    587  OG1 THR A  38      12.065   1.428   2.322  1.00 94.41           O  
ATOM    588  HG1 THR A  38      11.342   0.819   2.492  1.00 94.41           H  
ATOM    589  N   LYS A  39      14.631   2.807   2.336  1.00 93.25           N  
ATOM    590  H   LYS A  39      14.132   2.528   3.169  1.00 93.25           H  
ATOM    591  CA  LYS A  39      15.976   2.264   2.095  1.00 93.25           C  
ATOM    592  HA  LYS A  39      16.479   2.876   1.346  1.00 93.25           H  
ATOM    593  C   LYS A  39      15.945   0.856   1.502  1.00 93.25           C  
ATOM    594  CB  LYS A  39      16.783   2.300   3.396  1.00 93.25           C  
ATOM    595  HB2 LYS A  39      16.196   1.857   4.201  1.00 93.25           H  
ATOM    596  HB3 LYS A  39      17.700   1.723   3.275  1.00 93.25           H  
ATOM    597  O   LYS A  39      17.003   0.296   1.225  1.00 93.25           O  
ATOM    598  CG  LYS A  39      17.163   3.738   3.746  1.00 93.25           C  
ATOM    599  HG2 LYS A  39      17.828   4.127   2.975  1.00 93.25           H  
ATOM    600  HG3 LYS A  39      16.269   4.360   3.786  1.00 93.25           H  
ATOM    601  CD  LYS A  39      17.863   3.792   5.101  1.00 93.25           C  
ATOM    602  HD2 LYS A  39      17.146   3.489   5.864  1.00 93.25           H  
ATOM    603  HD3 LYS A  39      18.726   3.127   5.115  1.00 93.25           H  
ATOM    604  CE  LYS A  39      18.304   5.237   5.327  1.00 93.25           C  
ATOM    605  HE2 LYS A  39      19.281   5.400   4.872  1.00 93.25           H  
ATOM    606  HE3 LYS A  39      17.583   5.884   4.827  1.00 93.25           H  
ATOM    607  NZ  LYS A  39      18.293   5.575   6.759  1.00 93.25           N  
ATOM    608  HZ1 LYS A  39      18.545   6.544   6.895  1.00 93.25           H  
ATOM    609  HZ2 LYS A  39      18.824   4.926   7.322  1.00 93.25           H  
ATOM    610  HZ3 LYS A  39      17.318   5.533   7.020  1.00 93.25           H  
ATOM    611  N   GLN A  40      14.759   0.265   1.367  1.00 93.89           N  
ATOM    612  H   GLN A  40      13.928   0.799   1.576  1.00 93.89           H  
ATOM    613  CA  GLN A  40      14.585  -1.017   0.695  1.00 93.89           C  
ATOM    614  HA  GLN A  40      15.272  -1.741   1.136  1.00 93.89           H  
ATOM    615  C   GLN A  40      14.940  -0.881  -0.794  1.00 93.89           C  
ATOM    616  CB  GLN A  40      13.150  -1.529   0.896  1.00 93.89           C  
ATOM    617  HB2 GLN A  40      12.450  -0.784   0.518  1.00 93.89           H  
ATOM    618  HB3 GLN A  40      13.024  -2.445   0.319  1.00 93.89           H  
ATOM    619  O   GLN A  40      14.752   0.176  -1.394  1.00 93.89           O  
ATOM    620  CG  GLN A  40      12.831  -1.842   2.368  1.00 93.89           C  
ATOM    621  HG2 GLN A  40      13.364  -2.745   2.666  1.00 93.89           H  
ATOM    622  HG3 GLN A  40      13.166  -1.027   3.010  1.00 93.89           H  
ATOM    623  CD  GLN A  40      11.337  -2.026   2.608  1.00 93.89           C  
ATOM    624  NE2 GLN A  40      10.830  -3.238   2.597  1.00 93.89           N  
ATOM    625 HE21 GLN A  40       9.853  -3.344   2.826  1.00 93.89           H  
ATOM    626 HE22 GLN A  40      11.344  -4.059   2.310  1.00 93.89           H  
ATOM    627  OE1 GLN A  40      10.615  -1.059   2.823  1.00 93.89           O  
ATOM    628  N   GLY A  41      15.481  -1.952  -1.375  1.00 96.15           N  
ATOM    629  H   GLY A  41      15.544  -2.804  -0.836  1.00 96.15           H  
ATOM    630  CA  GLY A  41      15.676  -2.063  -2.821  1.00 96.15           C  
ATOM    631  HA2 GLY A  41      16.514  -2.731  -3.025  1.00 96.15           H  
ATOM    632  HA3 GLY A  41      15.904  -1.086  -3.246  1.00 96.15           H  
ATOM    633  C   GLY A  41      14.436  -2.620  -3.521  1.00 96.15           C  
ATOM    634  O   GLY A  41      13.469  -2.995  -2.861  1.00 96.15           O  
ATOM    635  N   GLY A  42      14.492  -2.712  -4.849  1.00 97.93           N  
ATOM    636  H   GLY A  42      15.307  -2.369  -5.338  1.00 97.93           H  
ATOM    637  CA  GLY A  42      13.405  -3.255  -5.664  1.00 97.93           C  
ATOM    638  HA2 GLY A  42      13.794  -3.627  -6.612  1.00 97.93           H  
ATOM    639  HA3 GLY A  42      12.951  -4.092  -5.135  1.00 97.93           H  
ATOM    640  C   GLY A  42      12.321  -2.224  -5.965  1.00 97.93           C  
ATOM    641  O   GLY A  42      12.626  -1.062  -6.254  1.00 97.93           O  
ATOM    642  N   TYR A  43      11.066  -2.656  -5.886  1.00 98.28           N  
ATOM    643  H   TYR A  43      10.907  -3.626  -5.655  1.00 98.28           H  
ATOM    644  CA  TYR A  43       9.896  -1.894  -6.307  1.00 98.28           C  
ATOM    645  HA  TYR A  43      10.184  -0.863  -6.510  1.00 98.28           H  
ATOM    646  C   TYR A  43       8.821  -1.884  -5.223  1.00 98.28           C  
ATOM    647  CB  TYR A  43       9.355  -2.497  -7.606  1.00 98.28           C  
ATOM    648  HB2 TYR A  43       8.473  -1.928  -7.904  1.00 98.28           H  
ATOM    649  HB3 TYR A  43       9.041  -3.524  -7.421  1.00 98.28           H  
ATOM    650  O   TYR A  43       8.554  -2.918  -4.613  1.00 98.28           O  
ATOM    651  CG  TYR A  43      10.358  -2.481  -8.744  1.00 98.28           C  
ATOM    652  CD1 TYR A  43      10.431  -1.357  -9.585  1.00 98.28           C  
ATOM    653  HD1 TYR A  43       9.736  -0.542  -9.447  1.00 98.28           H  
ATOM    654  CD2 TYR A  43      11.223  -3.575  -8.950  1.00 98.28           C  
ATOM    655  HD2 TYR A  43      11.141  -4.453  -8.326  1.00 98.28           H  
ATOM    656  CE1 TYR A  43      11.380  -1.316 -10.621  1.00 98.28           C  
ATOM    657  HE1 TYR A  43      11.416  -0.474 -11.298  1.00 98.28           H  
ATOM    658  CE2 TYR A  43      12.164  -3.542  -9.998  1.00 98.28           C  
ATOM    659  HE2 TYR A  43      12.803  -4.393 -10.184  1.00 98.28           H  
ATOM    660  OH  TYR A  43      13.123  -2.358 -11.866  1.00 98.28           O  
ATOM    661  HH  TYR A  43      13.174  -3.236 -12.252  1.00 98.28           H  
ATOM    662  CZ  TYR A  43      12.246  -2.405 -10.831  1.00 98.28           C  
ATOM    663  N   VAL A  44       8.197  -0.730  -4.982  1.00 97.85           N  
ATOM    664  H   VAL A  44       8.365   0.026  -5.630  1.00 97.85           H  
ATOM    665  CA  VAL A  44       6.947  -0.668  -4.218  1.00 97.85           C  
ATOM    666  HA  VAL A  44       7.008  -1.384  -3.398  1.00 97.85           H  
ATOM    667  C   VAL A  44       5.820  -1.099  -5.140  1.00 97.85           C  
ATOM    668  CB  VAL A  44       6.671   0.712  -3.600  1.00 97.85           C  
ATOM    669  HB  VAL A  44       6.661   1.473  -4.380  1.00 97.85           H  
ATOM    670  O   VAL A  44       5.755  -0.681  -6.294  1.00 97.85           O  
ATOM    671  CG1 VAL A  44       5.349   0.755  -2.823  1.00 97.85           C  
ATOM    672 HG11 VAL A  44       5.349   0.015  -2.022  1.00 97.85           H  
ATOM    673 HG12 VAL A  44       5.196   1.748  -2.402  1.00 97.85           H  
ATOM    674 HG13 VAL A  44       4.517   0.546  -3.495  1.00 97.85           H  
ATOM    675  CG2 VAL A  44       7.754   1.037  -2.570  1.00 97.85           C  
ATOM    676 HG21 VAL A  44       7.526   1.993  -2.098  1.00 97.85           H  
ATOM    677 HG22 VAL A  44       8.725   1.085  -3.064  1.00 97.85           H  
ATOM    678 HG23 VAL A  44       7.770   0.270  -1.796  1.00 97.85           H  
ATOM    679  N   CYS A  45       4.972  -1.978  -4.627  1.00 96.65           N  
ATOM    680  H   CYS A  45       5.066  -2.237  -3.656  1.00 96.65           H  
ATOM    681  CA  CYS A  45       3.944  -2.651  -5.398  1.00 96.65           C  
ATOM    682  HA  CYS A  45       3.790  -2.143  -6.350  1.00 96.65           H  
ATOM    683  C   CYS A  45       2.624  -2.639  -4.631  1.00 96.65           C  
ATOM    684  CB  CYS A  45       4.388  -4.090  -5.668  1.00 96.65           C  
ATOM    685  HB2 CYS A  45       3.673  -4.526  -6.366  1.00 96.65           H  
ATOM    686  HB3 CYS A  45       4.355  -4.662  -4.740  1.00 96.65           H  
ATOM    687  O   CYS A  45       2.627  -2.636  -3.396  1.00 96.65           O  
ATOM    688  SG  CYS A  45       6.049  -4.221  -6.394  1.00 96.65           S  
ATOM    689  HG  CYS A  45       6.692  -3.496  -5.474  1.00 96.65           H  
ATOM    690  N   LEU A  46       1.498  -2.660  -5.340  1.00 94.57           N  
ATOM    691  H   LEU A  46       1.567  -2.698  -6.347  1.00 94.57           H  
ATOM    692  CA  LEU A  46       0.218  -3.029  -4.742  1.00 94.57           C  
ATOM    693  HA  LEU A  46       0.185  -2.665  -3.715  1.00 94.57           H  
ATOM    694  C   LEU A  46       0.122  -4.556  -4.714  1.00 94.57           C  
ATOM    695  CB  LEU A  46      -0.931  -2.383  -5.532  1.00 94.57           C  
ATOM    696  HB2 LEU A  46      -0.959  -2.826  -6.527  1.00 94.57           H  
ATOM    697  HB3 LEU A  46      -0.739  -1.317  -5.651  1.00 94.57           H  
ATOM    698  O   LEU A  46       0.352  -5.205  -5.728  1.00 94.57           O  
ATOM    699  CG  LEU A  46      -2.306  -2.571  -4.862  1.00 94.57           C  
ATOM    700  HG  LEU A  46      -2.466  -3.626  -4.640  1.00 94.57           H  
ATOM    701  CD1 LEU A  46      -2.409  -1.770  -3.561  1.00 94.57           C  
ATOM    702 HD11 LEU A  46      -2.192  -0.720  -3.757  1.00 94.57           H  
ATOM    703 HD12 LEU A  46      -1.725  -2.162  -2.808  1.00 94.57           H  
ATOM    704 HD13 LEU A  46      -3.427  -1.840  -3.180  1.00 94.57           H  
ATOM    705  CD2 LEU A  46      -3.409  -2.117  -5.808  1.00 94.57           C  
ATOM    706 HD21 LEU A  46      -3.376  -2.707  -6.724  1.00 94.57           H  
ATOM    707 HD22 LEU A  46      -4.382  -2.278  -5.343  1.00 94.57           H  
ATOM    708 HD23 LEU A  46      -3.310  -1.054  -6.031  1.00 94.57           H  
ATOM    709  N   SER A  47      -0.192  -5.127  -3.556  1.00 95.12           N  
ATOM    710  H   SER A  47      -0.412  -4.529  -2.773  1.00 95.12           H  
ATOM    711  CA  SER A  47      -0.374  -6.566  -3.362  1.00 95.12           C  
ATOM    712  HA  SER A  47      -0.181  -7.089  -4.298  1.00 95.12           H  
ATOM    713  C   SER A  47      -1.798  -6.859  -2.948  1.00 95.12           C  
ATOM    714  CB  SER A  47       0.592  -7.120  -2.312  1.00 95.12           C  
ATOM    715  HB2 SER A  47       0.473  -8.202  -2.265  1.00 95.12           H  
ATOM    716  HB3 SER A  47       1.611  -6.906  -2.636  1.00 95.12           H  
ATOM    717  O   SER A  47      -2.368  -6.127  -2.139  1.00 95.12           O  
ATOM    718  OG  SER A  47       0.382  -6.591  -1.011  1.00 95.12           O  
ATOM    719  HG  SER A  47       0.076  -5.687  -1.106  1.00 95.12           H  
ATOM    720  N   MET A  48      -2.359  -7.951  -3.448  1.00 93.22           N  
ATOM    721  H   MET A  48      -1.879  -8.492  -4.153  1.00 93.22           H  
ATOM    722  CA  MET A  48      -3.689  -8.361  -3.030  1.00 93.22           C  
ATOM    723  HA  MET A  48      -3.817  -8.048  -1.994  1.00 93.22           H  
ATOM    724  C   MET A  48      -3.838  -9.881  -2.950  1.00 93.22           C  
ATOM    725  CB  MET A  48      -4.721  -7.532  -3.814  1.00 93.22           C  
ATOM    726  HB2 MET A  48      -4.901  -6.667  -3.176  1.00 93.22           H  
ATOM    727  HB3 MET A  48      -4.286  -7.039  -4.683  1.00 93.22           H  
ATOM    728  O   MET A  48      -2.975 -10.663  -3.349  1.00 93.22           O  
ATOM    729  CG  MET A  48      -6.080  -8.141  -4.164  1.00 93.22           C  
ATOM    730  HG2 MET A  48      -6.100  -9.226  -4.056  1.00 93.22           H  
ATOM    731  HG3 MET A  48      -6.310  -7.934  -5.209  1.00 93.22           H  
ATOM    732  SD  MET A  48      -7.341  -7.393  -3.131  1.00 93.22           S  
ATOM    733  CE  MET A  48      -7.297  -5.811  -3.988  1.00 93.22           C  
ATOM    734  HE1 MET A  48      -7.040  -5.973  -5.035  1.00 93.22           H  
ATOM    735  HE2 MET A  48      -8.304  -5.394  -3.949  1.00 93.22           H  
ATOM    736  HE3 MET A  48      -6.578  -5.134  -3.529  1.00 93.22           H  
ATOM    737  N   HIS A  49      -4.875 -10.314  -2.256  1.00 93.50           N  
ATOM    738  H   HIS A  49      -5.585  -9.652  -1.974  1.00 93.50           H  
ATOM    739  CA  HIS A  49      -5.126 -11.718  -1.998  1.00 93.50           C  
ATOM    740  HA  HIS A  49      -4.890 -12.305  -2.886  1.00 93.50           H  
ATOM    741  C   HIS A  49      -6.608 -11.878  -1.665  1.00 93.50           C  
ATOM    742  CB  HIS A  49      -4.223 -12.153  -0.831  1.00 93.50           C  
ATOM    743  HB2 HIS A  49      -4.529 -11.638   0.080  1.00 93.50           H  
ATOM    744  HB3 HIS A  49      -3.193 -11.870  -1.047  1.00 93.50           H  
ATOM    745  O   HIS A  49      -7.147 -11.039  -0.941  1.00 93.50           O  
ATOM    746  CG  HIS A  49      -4.238 -13.632  -0.591  1.00 93.50           C  
ATOM    747  CD2 HIS A  49      -3.328 -14.543  -1.049  1.00 93.50           C  
ATOM    748  HD2 HIS A  49      -2.452 -14.327  -1.642  1.00 93.50           H  
ATOM    749  ND1 HIS A  49      -5.195 -14.329   0.102  1.00 93.50           N  
ATOM    750  HD1 HIS A  49      -5.992 -13.922   0.570  1.00 93.50           H  
ATOM    751  CE1 HIS A  49      -4.899 -15.638   0.029  1.00 93.50           C  
ATOM    752  HE1 HIS A  49      -5.491 -16.448   0.428  1.00 93.50           H  
ATOM    753  NE2 HIS A  49      -3.750 -15.807  -0.635  1.00 93.50           N  
ATOM    754  N   GLU A  50      -7.241 -12.973  -2.097  1.00 90.89           N  
ATOM    755  H   GLU A  50      -6.734 -13.617  -2.687  1.00 90.89           H  
ATOM    756  CA  GLU A  50      -8.677 -13.262  -1.863  1.00 90.89           C  
ATOM    757  HA  GLU A  50      -9.291 -12.596  -2.469  1.00 90.89           H  
ATOM    758  C   GLU A  50      -9.088 -13.053  -0.395  1.00 90.89           C  
ATOM    759  CB  GLU A  50      -9.018 -14.707  -2.287  1.00 90.89           C  
ATOM    760  HB2 GLU A  50      -9.086 -14.761  -3.374  1.00 90.89           H  
ATOM    761  HB3 GLU A  50     -10.005 -14.947  -1.890  1.00 90.89           H  
ATOM    762  O   GLU A  50     -10.110 -12.450  -0.078  1.00 90.89           O  
ATOM    763  CG  GLU A  50      -8.015 -15.773  -1.807  1.00 90.89           C  
ATOM    764  HG2 GLU A  50      -7.818 -15.631  -0.744  1.00 90.89           H  
ATOM    765  HG3 GLU A  50      -7.072 -15.635  -2.337  1.00 90.89           H  
ATOM    766  CD  GLU A  50      -8.492 -17.218  -2.009  1.00 90.89           C  
ATOM    767  OE1 GLU A  50      -7.888 -18.093  -1.348  1.00 90.89           O  
ATOM    768  OE2 GLU A  50      -9.473 -17.444  -2.747  1.00 90.89           O  
ATOM    769  N   LYS A  51      -8.215 -13.460   0.534  1.00 92.51           N  
ATOM    770  H   LYS A  51      -7.502 -14.075   0.169  1.00 92.51           H  
ATOM    771  CA  LYS A  51      -8.356 -13.264   1.988  1.00 92.51           C  
ATOM    772  HA  LYS A  51      -9.170 -13.903   2.330  1.00 92.51           H  
ATOM    773  C   LYS A  51      -8.735 -11.833   2.405  1.00 92.51           C  
ATOM    774  CB  LYS A  51      -7.047 -13.692   2.665  1.00 92.51           C  
ATOM    775  HB2 LYS A  51      -6.243 -13.040   2.325  1.00 92.51           H  
ATOM    776  HB3 LYS A  51      -6.825 -14.716   2.364  1.00 92.51           H  
ATOM    777  O   LYS A  51      -9.389 -11.677   3.435  1.00 92.51           O  
ATOM    778  CG  LYS A  51      -7.108 -13.639   4.196  1.00 92.51           C  
ATOM    779  HG2 LYS A  51      -7.230 -12.610   4.533  1.00 92.51           H  
ATOM    780  HG3 LYS A  51      -7.946 -14.240   4.552  1.00 92.51           H  
ATOM    781  CD  LYS A  51      -5.803 -14.191   4.765  1.00 92.51           C  
ATOM    782  HD2 LYS A  51      -4.967 -13.619   4.364  1.00 92.51           H  
ATOM    783  HD3 LYS A  51      -5.694 -15.230   4.456  1.00 92.51           H  
ATOM    784  CE  LYS A  51      -5.799 -14.100   6.288  1.00 92.51           C  
ATOM    785  HE2 LYS A  51      -5.868 -13.049   6.571  1.00 92.51           H  
ATOM    786  HE3 LYS A  51      -6.673 -14.627   6.669  1.00 92.51           H  
ATOM    787  NZ  LYS A  51      -4.552 -14.699   6.814  1.00 92.51           N  
ATOM    788  HZ1 LYS A  51      -4.432 -15.641   6.468  1.00 92.51           H  
ATOM    789  HZ2 LYS A  51      -3.737 -14.201   6.484  1.00 92.51           H  
ATOM    790  HZ3 LYS A  51      -4.511 -14.694   7.823  1.00 92.51           H  
ATOM    791  N   TYR A  52      -8.309 -10.815   1.658  1.00 92.76           N  
ATOM    792  H   TYR A  52      -7.854 -11.030   0.782  1.00 92.76           H  
ATOM    793  CA  TYR A  52      -8.577  -9.401   1.939  1.00 92.76           C  
ATOM    794  HA  TYR A  52      -9.248  -9.334   2.796  1.00 92.76           H  
ATOM    795  C   TYR A  52      -9.309  -8.676   0.811  1.00 92.76           C  
ATOM    796  CB  TYR A  52      -7.279  -8.680   2.317  1.00 92.76           C  
ATOM    797  HB2 TYR A  52      -7.478  -7.616   2.446  1.00 92.76           H  
ATOM    798  HB3 TYR A  52      -6.560  -8.791   1.505  1.00 92.76           H  
ATOM    799  O   TYR A  52      -9.468  -7.463   0.898  1.00 92.76           O  
ATOM    800  CG  TYR A  52      -6.694  -9.183   3.610  1.00 92.76           C  
ATOM    801  CD1 TYR A  52      -7.325  -8.869   4.828  1.00 92.76           C  
ATOM    802  HD1 TYR A  52      -8.212  -8.252   4.825  1.00 92.76           H  
ATOM    803  CD2 TYR A  52      -5.580 -10.033   3.586  1.00 92.76           C  
ATOM    804  HD2 TYR A  52      -5.129 -10.299   2.641  1.00 92.76           H  
ATOM    805  CE1 TYR A  52      -6.838  -9.405   6.031  1.00 92.76           C  
ATOM    806  HE1 TYR A  52      -7.377  -9.207   6.946  1.00 92.76           H  
ATOM    807  CE2 TYR A  52      -5.092 -10.572   4.785  1.00 92.76           C  
ATOM    808  HE2 TYR A  52      -4.271 -11.272   4.738  1.00 92.76           H  
ATOM    809  OH  TYR A  52      -5.265 -10.771   7.191  1.00 92.76           O  
ATOM    810  HH  TYR A  52      -5.818 -10.465   7.913  1.00 92.76           H  
ATOM    811  CZ  TYR A  52      -5.706 -10.247   6.014  1.00 92.76           C  
ATOM    812  N   GLU A  53      -9.815  -9.393  -0.189  1.00 89.68           N  
ATOM    813  H   GLU A  53      -9.667 -10.392  -0.213  1.00 89.68           H  
ATOM    814  CA  GLU A  53     -10.570  -8.816  -1.304  1.00 89.68           C  
ATOM    815  HA  GLU A  53      -9.927  -8.168  -1.901  1.00 89.68           H  
ATOM    816  C   GLU A  53     -11.758  -7.982  -0.806  1.00 89.68           C  
ATOM    817  CB  GLU A  53     -11.036  -9.981  -2.172  1.00 89.68           C  
ATOM    818  HB2 GLU A  53     -10.159 -10.554  -2.474  1.00 89.68           H  
ATOM    819  HB3 GLU A  53     -11.692 -10.619  -1.580  1.00 89.68           H  
ATOM    820  O   GLU A  53     -11.873  -6.799  -1.110  1.00 89.68           O  
ATOM    821  CG  GLU A  53     -11.772  -9.514  -3.425  1.00 89.68           C  
ATOM    822  HG2 GLU A  53     -12.592  -8.858  -3.135  1.00 89.68           H  
ATOM    823  HG3 GLU A  53     -11.067  -8.945  -4.033  1.00 89.68           H  
ATOM    824  CD  GLU A  53     -12.338 -10.687  -4.231  1.00 89.68           C  
ATOM    825  OE1 GLU A  53     -13.118 -10.396  -5.158  1.00 89.68           O  
ATOM    826  OE2 GLU A  53     -12.050 -11.848  -3.857  1.00 89.68           O  
ATOM    827  N   SER A  54     -12.581  -8.549   0.084  1.00 90.22           N  
ATOM    828  H   SER A  54     -12.497  -9.548   0.208  1.00 90.22           H  
ATOM    829  CA  SER A  54     -13.719  -7.818   0.667  1.00 90.22           C  
ATOM    830  HA  SER A  54     -14.329  -7.442  -0.154  1.00 90.22           H  
ATOM    831  C   SER A  54     -13.311  -6.612   1.520  1.00 90.22           C  
ATOM    832  CB  SER A  54     -14.587  -8.754   1.510  1.00 90.22           C  
ATOM    833  HB2 SER A  54     -15.507  -8.232   1.773  1.00 90.22           H  
ATOM    834  HB3 SER A  54     -14.849  -9.630   0.917  1.00 90.22           H  
ATOM    835  O   SER A  54     -14.080  -5.664   1.662  1.00 90.22           O  
ATOM    836  OG  SER A  54     -13.931  -9.162   2.705  1.00 90.22           O  
ATOM    837  HG  SER A  54     -13.130  -9.625   2.449  1.00 90.22           H  
ATOM    838  N   ASP A  55     -12.121  -6.633   2.125  1.00 92.39           N  
ATOM    839  H   ASP A  55     -11.466  -7.352   1.852  1.00 92.39           H  
ATOM    840  CA  ASP A  55     -11.614  -5.481   2.868  1.00 92.39           C  
ATOM    841  HA  ASP A  55     -12.430  -5.017   3.421  1.00 92.39           H  
ATOM    842  C   ASP A  55     -11.090  -4.404   1.914  1.00 92.39           C  
ATOM    843  CB  ASP A  55     -10.537  -5.911   3.874  1.00 92.39           C  
ATOM    844  HB2 ASP A  55      -9.980  -5.012   4.138  1.00 92.39           H  
ATOM    845  HB3 ASP A  55      -9.843  -6.610   3.408  1.00 92.39           H  
ATOM    846  O   ASP A  55     -11.263  -3.221   2.194  1.00 92.39           O  
ATOM    847  CG  ASP A  55     -11.069  -6.497   5.190  1.00 92.39           C  
ATOM    848  OD1 ASP A  55     -12.281  -6.329   5.505  1.00 92.39           O  
ATOM    849  OD2 ASP A  55     -10.227  -7.054   5.938  1.00 92.39           O  
ATOM    850  N   TYR A  56     -10.518  -4.798   0.777  1.00 91.05           N  
ATOM    851  H   TYR A  56     -10.411  -5.784   0.588  1.00 91.05           H  
ATOM    852  CA  TYR A  56     -10.121  -3.869  -0.269  1.00 91.05           C  
ATOM    853  HA  TYR A  56      -9.516  -3.080   0.175  1.00 91.05           H  
ATOM    854  C   TYR A  56     -11.332  -3.209  -0.935  1.00 91.05           C  
ATOM    855  CB  TYR A  56      -9.273  -4.595  -1.305  1.00 91.05           C  
ATOM    856  HB2 TYR A  56      -9.896  -5.231  -1.933  1.00 91.05           H  
ATOM    857  HB3 TYR A  56      -8.542  -5.233  -0.808  1.00 91.05           H  
ATOM    858  O   TYR A  56     -11.388  -1.988  -1.030  1.00 91.05           O  
ATOM    859  CG  TYR A  56      -8.550  -3.593  -2.160  1.00 91.05           C  
ATOM    860  CD1 TYR A  56      -9.165  -3.059  -3.302  1.00 91.05           C  
ATOM    861  HD1 TYR A  56     -10.159  -3.368  -3.591  1.00 91.05           H  
ATOM    862  CD2 TYR A  56      -7.279  -3.146  -1.771  1.00 91.05           C  
ATOM    863  HD2 TYR A  56      -6.834  -3.526  -0.863  1.00 91.05           H  
ATOM    864  CE1 TYR A  56      -8.485  -2.090  -4.058  1.00 91.05           C  
ATOM    865  HE1 TYR A  56      -8.955  -1.656  -4.928  1.00 91.05           H  
ATOM    866  CE2 TYR A  56      -6.575  -2.227  -2.559  1.00 91.05           C  
ATOM    867  HE2 TYR A  56      -5.584  -1.896  -2.283  1.00 91.05           H  
ATOM    868  OH  TYR A  56      -6.443  -0.855  -4.471  1.00 91.05           O  
ATOM    869  HH  TYR A  56      -6.956  -0.505  -5.203  1.00 91.05           H  
ATOM    870  CZ  TYR A  56      -7.169  -1.712  -3.720  1.00 91.05           C  
ATOM    871  N   GLN A  57     -12.359  -3.985  -1.292  1.00 88.94           N  
ATOM    872  H   GLN A  57     -12.239  -4.987  -1.245  1.00 88.94           H  
ATOM    873  CA  GLN A  57     -13.616  -3.458  -1.837  1.00 88.94           C  
ATOM    874  HA  GLN A  57     -13.413  -2.947  -2.778  1.00 88.94           H  
ATOM    875  C   GLN A  57     -14.254  -2.428  -0.889  1.00 88.94           C  
ATOM    876  CB  GLN A  57     -14.581  -4.621  -2.108  1.00 88.94           C  
ATOM    877  HB2 GLN A  57     -14.629  -5.253  -1.221  1.00 88.94           H  
ATOM    878  HB3 GLN A  57     -15.577  -4.222  -2.299  1.00 88.94           H  
ATOM    879  O   GLN A  57     -14.649  -1.346  -1.320  1.00 88.94           O  
ATOM    880  CG  GLN A  57     -14.162  -5.464  -3.328  1.00 88.94           C  
ATOM    881  HG2 GLN A  57     -13.111  -5.740  -3.248  1.00 88.94           H  
ATOM    882  HG3 GLN A  57     -14.282  -4.868  -4.232  1.00 88.94           H  
ATOM    883  CD  GLN A  57     -14.972  -6.752  -3.478  1.00 88.94           C  
ATOM    884  NE2 GLN A  57     -14.708  -7.523  -4.512  1.00 88.94           N  
ATOM    885 HE21 GLN A  57     -13.961  -7.309  -5.157  1.00 88.94           H  
ATOM    886 HE22 GLN A  57     -15.103  -8.451  -4.554  1.00 88.94           H  
ATOM    887  OE1 GLN A  57     -15.809  -7.101  -2.651  1.00 88.94           O  
ATOM    888  N   LYS A  58     -14.248  -2.679   0.431  1.00 92.02           N  
ATOM    889  H   LYS A  58     -13.922  -3.585   0.737  1.00 92.02           H  
ATOM    890  CA  LYS A  58     -14.687  -1.679   1.427  1.00 92.02           C  
ATOM    891  HA  LYS A  58     -15.716  -1.392   1.209  1.00 92.02           H  
ATOM    892  C   LYS A  58     -13.863  -0.390   1.394  1.00 92.02           C  
ATOM    893  CB  LYS A  58     -14.606  -2.247   2.844  1.00 92.02           C  
ATOM    894  HB2 LYS A  58     -14.703  -1.431   3.560  1.00 92.02           H  
ATOM    895  HB3 LYS A  58     -13.620  -2.693   2.973  1.00 92.02           H  
ATOM    896  O   LYS A  58     -14.409   0.665   1.709  1.00 92.02           O  
ATOM    897  CG  LYS A  58     -15.698  -3.272   3.160  1.00 92.02           C  
ATOM    898  HG2 LYS A  58     -15.743  -4.014   2.363  1.00 92.02           H  
ATOM    899  HG3 LYS A  58     -16.668  -2.779   3.219  1.00 92.02           H  
ATOM    900  CD  LYS A  58     -15.363  -3.933   4.503  1.00 92.02           C  
ATOM    901  HD2 LYS A  58     -15.756  -3.329   5.321  1.00 92.02           H  
ATOM    902  HD3 LYS A  58     -14.280  -3.996   4.606  1.00 92.02           H  
ATOM    903  CE  LYS A  58     -15.925  -5.348   4.554  1.00 92.02           C  
ATOM    904  HE2 LYS A  58     -15.845  -5.763   3.549  1.00 92.02           H  
ATOM    905  HE3 LYS A  58     -16.979  -5.322   4.829  1.00 92.02           H  
ATOM    906  NZ  LYS A  58     -15.113  -6.181   5.475  1.00 92.02           N  
ATOM    907  HZ1 LYS A  58     -15.333  -7.161   5.369  1.00 92.02           H  
ATOM    908  HZ2 LYS A  58     -15.181  -5.878   6.436  1.00 92.02           H  
ATOM    909  HZ3 LYS A  58     -14.134  -6.121   5.234  1.00 92.02           H  
ATOM    910  N   LEU A  59     -12.568  -0.449   1.072  1.00 92.26           N  
ATOM    911  H   LEU A  59     -12.188  -1.333   0.766  1.00 92.26           H  
ATOM    912  CA  LEU A  59     -11.734   0.749   0.919  1.00 92.26           C  
ATOM    913  HA  LEU A  59     -11.951   1.429   1.742  1.00 92.26           H  
ATOM    914  C   LEU A  59     -12.049   1.521  -0.370  1.00 92.26           C  
ATOM    915  CB  LEU A  59     -10.239   0.402   0.978  1.00 92.26           C  
ATOM    916  HB2 LEU A  59      -9.676   1.294   0.705  1.00 92.26           H  
ATOM    917  HB3 LEU A  59     -10.015  -0.353   0.225  1.00 92.26           H  
ATOM    918  O   LEU A  59     -11.918   2.740  -0.388  1.00 92.26           O  
ATOM    919  CG  LEU A  59      -9.730  -0.080   2.343  1.00 92.26           C  
ATOM    920  HG  LEU A  59     -10.284  -0.963   2.664  1.00 92.26           H  
ATOM    921  CD1 LEU A  59      -8.257  -0.450   2.195  1.00 92.26           C  
ATOM    922 HD11 LEU A  59      -7.692   0.416   1.849  1.00 92.26           H  
ATOM    923 HD12 LEU A  59      -8.157  -1.242   1.452  1.00 92.26           H  
ATOM    924 HD13 LEU A  59      -7.853  -0.798   3.145  1.00 92.26           H  
ATOM    925  CD2 LEU A  59      -9.849   0.986   3.439  1.00 92.26           C  
ATOM    926 HD21 LEU A  59      -9.360   1.902   3.109  1.00 92.26           H  
ATOM    927 HD22 LEU A  59     -10.900   1.194   3.639  1.00 92.26           H  
ATOM    928 HD23 LEU A  59      -9.381   0.621   4.353  1.00 92.26           H  
ATOM    929  N   CYS A  60     -12.504   0.848  -1.421  1.00 89.12           N  
ATOM    930  H   CYS A  60     -12.485  -0.161  -1.400  1.00 89.12           H  
ATOM    931  CA  CYS A  60     -12.891   1.502  -2.671  1.00 89.12           C  
ATOM    932  HA  CYS A  60     -12.228   2.346  -2.862  1.00 89.12           H  
ATOM    933  C   CYS A  60     -14.324   2.055  -2.654  1.00 89.12           C  
ATOM    934  CB  CYS A  60     -12.713   0.495  -3.799  1.00 89.12           C  
ATOM    935  HB2 CYS A  60     -13.334  -0.375  -3.584  1.00 89.12           H  
ATOM    936  HB3 CYS A  60     -13.027   0.929  -4.748  1.00 89.12           H  
ATOM    937  O   CYS A  60     -14.635   2.955  -3.431  1.00 89.12           O  
ATOM    938  SG  CYS A  60     -10.968   0.013  -3.896  1.00 89.12           S  
ATOM    939  HG  CYS A  60     -10.512   1.015  -4.653  1.00 89.12           H  
ATOM    940  N   GLU A  61     -15.191   1.542  -1.777  1.00 90.41           N  
ATOM    941  H   GLU A  61     -14.900   0.706  -1.289  1.00 90.41           H  
ATOM    942  CA  GLU A  61     -16.615   1.895  -1.734  1.00 90.41           C  
ATOM    943  HA  GLU A  61     -16.841   2.600  -2.535  1.00 90.41           H  
ATOM    944  C   GLU A  61     -17.002   2.601  -0.425  1.00 90.41           C  
ATOM    945  CB  GLU A  61     -17.476   0.647  -1.987  1.00 90.41           C  
ATOM    946  HB2 GLU A  61     -18.523   0.938  -1.891  1.00 90.41           H  
ATOM    947  HB3 GLU A  61     -17.253  -0.103  -1.228  1.00 90.41           H  
ATOM    948  O   GLU A  61     -17.105   3.830  -0.374  1.00 90.41           O  
ATOM    949  CG  GLU A  61     -17.261   0.028  -3.377  1.00 90.41           C  
ATOM    950  HG2 GLU A  61     -17.481   0.784  -4.130  1.00 90.41           H  
ATOM    951  HG3 GLU A  61     -16.216  -0.262  -3.486  1.00 90.41           H  
ATOM    952  CD  GLU A  61     -18.149  -1.203  -3.622  1.00 90.41           C  
ATOM    953  OE1 GLU A  61     -17.954  -1.844  -4.676  1.00 90.41           O  
ATOM    954  OE2 GLU A  61     -19.041  -1.483  -2.785  1.00 90.41           O  
ATOM    955  N   ASP A  62     -17.194   1.838   0.656  1.00 94.28           N  
ATOM    956  H   ASP A  62     -17.146   0.837   0.531  1.00 94.28           H  
ATOM    957  CA  ASP A  62     -17.677   2.349   1.947  1.00 94.28           C  
ATOM    958  HA  ASP A  62     -18.677   2.763   1.815  1.00 94.28           H  
ATOM    959  C   ASP A  62     -16.773   3.459   2.507  1.00 94.28           C  
ATOM    960  CB  ASP A  62     -17.736   1.206   2.978  1.00 94.28           C  
ATOM    961  HB2 ASP A  62     -16.782   0.680   2.992  1.00 94.28           H  
ATOM    962  HB3 ASP A  62     -17.877   1.650   3.964  1.00 94.28           H  
ATOM    963  O   ASP A  62     -17.251   4.454   3.058  1.00 94.28           O  
ATOM    964  CG  ASP A  62     -18.868   0.193   2.800  1.00 94.28           C  
ATOM    965  OD1 ASP A  62     -19.814   0.475   2.037  1.00 94.28           O  
ATOM    966  OD2 ASP A  62     -18.826  -0.810   3.554  1.00 94.28           O  
ATOM    967  N   TYR A  63     -15.457   3.294   2.369  1.00 95.50           N  
ATOM    968  H   TYR A  63     -15.140   2.449   1.916  1.00 95.50           H  
ATOM    969  CA  TYR A  63     -14.461   4.249   2.851  1.00 95.50           C  
ATOM    970  HA  TYR A  63     -14.626   4.455   3.909  1.00 95.50           H  
ATOM    971  C   TYR A  63     -14.552   5.591   2.135  1.00 95.50           C  
ATOM    972  CB  TYR A  63     -13.082   3.626   2.675  1.00 95.50           C  
ATOM    973  HB2 TYR A  63     -13.011   2.731   3.294  1.00 95.50           H  
ATOM    974  HB3 TYR A  63     -13.013   3.318   1.631  1.00 95.50           H  
ATOM    975  O   TYR A  63     -14.510   6.631   2.792  1.00 95.50           O  
ATOM    976  CG  TYR A  63     -11.914   4.532   2.992  1.00 95.50           C  
ATOM    977  CD1 TYR A  63     -11.018   4.921   1.981  1.00 95.50           C  
ATOM    978  HD1 TYR A  63     -11.161   4.591   0.963  1.00 95.50           H  
ATOM    979  CD2 TYR A  63     -11.734   4.998   4.304  1.00 95.50           C  
ATOM    980  HD2 TYR A  63     -12.467   4.746   5.056  1.00 95.50           H  
ATOM    981  CE1 TYR A  63      -9.923   5.742   2.289  1.00 95.50           C  
ATOM    982  HE1 TYR A  63      -9.233   6.013   1.504  1.00 95.50           H  
ATOM    983  CE2 TYR A  63     -10.644   5.823   4.620  1.00 95.50           C  
ATOM    984  HE2 TYR A  63     -10.527   6.205   5.624  1.00 95.50           H  
ATOM    985  OH  TYR A  63      -8.656   6.949   3.905  1.00 95.50           O  
ATOM    986  HH  TYR A  63      -8.128   7.103   3.118  1.00 95.50           H  
ATOM    987  CZ  TYR A  63      -9.735   6.187   3.608  1.00 95.50           C  
ATOM    988  N   VAL A  64     -14.748   5.574   0.816  1.00 93.35           N  
ATOM    989  H   VAL A  64     -14.843   4.678   0.359  1.00 93.35           H  
ATOM    990  CA  VAL A  64     -14.935   6.785   0.009  1.00 93.35           C  
ATOM    991  HA  VAL A  64     -14.076   7.441   0.145  1.00 93.35           H  
ATOM    992  C   VAL A  64     -16.171   7.547   0.487  1.00 93.35           C  
ATOM    993  CB  VAL A  64     -15.040   6.410  -1.484  1.00 93.35           C  
ATOM    994  HB  VAL A  64     -15.809   5.648  -1.612  1.00 93.35           H  
ATOM    995  O   VAL A  64     -16.094   8.751   0.738  1.00 93.35           O  
ATOM    996  CG1 VAL A  64     -15.424   7.601  -2.371  1.00 93.35           C  
ATOM    997 HG11 VAL A  64     -15.421   7.289  -3.415  1.00 93.35           H  
ATOM    998 HG12 VAL A  64     -14.715   8.419  -2.242  1.00 93.35           H  
ATOM    999 HG13 VAL A  64     -16.427   7.949  -2.125  1.00 93.35           H  
ATOM   1000  CG2 VAL A  64     -13.709   5.840  -1.988  1.00 93.35           C  
ATOM   1001 HG21 VAL A  64     -12.914   6.580  -1.893  1.00 93.35           H  
ATOM   1002 HG22 VAL A  64     -13.805   5.554  -3.036  1.00 93.35           H  
ATOM   1003 HG23 VAL A  64     -13.439   4.945  -1.428  1.00 93.35           H  
ATOM   1004  N   LEU A  65     -17.292   6.847   0.684  1.00 95.40           N  
ATOM   1005  H   LEU A  65     -17.273   5.856   0.490  1.00 95.40           H  
ATOM   1006  CA  LEU A  65     -18.539   7.456   1.156  1.00 95.40           C  
ATOM   1007  HA  LEU A  65     -18.791   8.291   0.501  1.00 95.40           H  
ATOM   1008  C   LEU A  65     -18.403   8.046   2.564  1.00 95.40           C  
ATOM   1009  CB  LEU A  65     -19.669   6.414   1.119  1.00 95.40           C  
ATOM   1010  HB2 LEU A  65     -20.556   6.853   1.576  1.00 95.40           H  
ATOM   1011  HB3 LEU A  65     -19.373   5.559   1.727  1.00 95.40           H  
ATOM   1012  O   LEU A  65     -18.867   9.160   2.813  1.00 95.40           O  
ATOM   1013  CG  LEU A  65     -20.041   5.912  -0.287  1.00 95.40           C  
ATOM   1014  HG  LEU A  65     -19.175   5.445  -0.758  1.00 95.40           H  
ATOM   1015  CD1 LEU A  65     -21.153   4.870  -0.166  1.00 95.40           C  
ATOM   1016 HD11 LEU A  65     -20.800   4.039   0.445  1.00 95.40           H  
ATOM   1017 HD12 LEU A  65     -21.395   4.477  -1.154  1.00 95.40           H  
ATOM   1018 HD13 LEU A  65     -22.041   5.308   0.289  1.00 95.40           H  
ATOM   1019  CD2 LEU A  65     -20.542   7.042  -1.192  1.00 95.40           C  
ATOM   1020 HD21 LEU A  65     -20.877   6.622  -2.141  1.00 95.40           H  
ATOM   1021 HD22 LEU A  65     -21.364   7.572  -0.712  1.00 95.40           H  
ATOM   1022 HD23 LEU A  65     -19.726   7.733  -1.402  1.00 95.40           H  
ATOM   1023  N   ASP A  66     -17.746   7.331   3.476  1.00 97.16           N  
ATOM   1024  H   ASP A  66     -17.428   6.407   3.220  1.00 97.16           H  
ATOM   1025  CA  ASP A  66     -17.508   7.815   4.834  1.00 97.16           C  
ATOM   1026  HA  ASP A  66     -18.455   8.095   5.294  1.00 97.16           H  
ATOM   1027  C   ASP A  66     -16.594   9.046   4.862  1.00 97.16           C  
ATOM   1028  CB  ASP A  66     -16.849   6.721   5.667  1.00 97.16           C  
ATOM   1029  HB2 ASP A  66     -16.342   7.192   6.509  1.00 97.16           H  
ATOM   1030  HB3 ASP A  66     -16.084   6.219   5.075  1.00 97.16           H  
ATOM   1031  O   ASP A  66     -16.847   9.975   5.629  1.00 97.16           O  
ATOM   1032  CG  ASP A  66     -17.789   5.680   6.259  1.00 97.16           C  
ATOM   1033  OD1 ASP A  66     -19.027   5.677   6.111  1.00 97.16           O  
ATOM   1034  OD2 ASP A  66     -17.223   4.837   6.985  1.00 97.16           O  
ATOM   1035  N   CYS A  67     -15.540   9.073   4.042  1.00 96.77           N  
ATOM   1036  H   CYS A  67     -15.356   8.273   3.454  1.00 96.77           H  
ATOM   1037  CA  CYS A  67     -14.629  10.214   3.969  1.00 96.77           C  
ATOM   1038  HA  CYS A  67     -14.327  10.489   4.979  1.00 96.77           H  
ATOM   1039  C   CYS A  67     -15.293  11.459   3.368  1.00 96.77           C  
ATOM   1040  CB  CYS A  67     -13.381   9.826   3.170  1.00 96.77           C  
ATOM   1041  HB2 CYS A  67     -13.666   9.333   2.240  1.00 96.77           H  
ATOM   1042  HB3 CYS A  67     -12.828  10.734   2.929  1.00 96.77           H  
ATOM   1043  O   CYS A  67     -15.051  12.563   3.857  1.00 96.77           O  
ATOM   1044  SG  CYS A  67     -12.312   8.740   4.154  1.00 96.77           S  
ATOM   1045  HG  CYS A  67     -12.309   9.495   5.256  1.00 96.77           H  
ATOM   1046  N   GLU A  68     -16.144  11.303   2.350  1.00 95.33           N  
ATOM   1047  H   GLU A  68     -16.257  10.383   1.949  1.00 95.33           H  
ATOM   1048  CA  GLU A  68     -16.926  12.415   1.787  1.00 95.33           C  
ATOM   1049  HA  GLU A  68     -16.265  13.258   1.589  1.00 95.33           H  
ATOM   1050  C   GLU A  68     -18.001  12.928   2.759  1.00 95.33           C  
ATOM   1051  CB  GLU A  68     -17.584  11.985   0.464  1.00 95.33           C  
ATOM   1052  HB2 GLU A  68     -18.081  11.025   0.608  1.00 95.33           H  
ATOM   1053  HB3 GLU A  68     -18.352  12.711   0.196  1.00 95.33           H  
ATOM   1054  O   GLU A  68     -18.293  14.126   2.789  1.00 95.33           O  
ATOM   1055  CG  GLU A  68     -16.602  11.872  -0.714  1.00 95.33           C  
ATOM   1056  HG2 GLU A  68     -17.155  11.510  -1.581  1.00 95.33           H  
ATOM   1057  HG3 GLU A  68     -15.844  11.127  -0.471  1.00 95.33           H  
ATOM   1058  CD  GLU A  68     -15.911  13.198  -1.094  1.00 95.33           C  
ATOM   1059  OE1 GLU A  68     -14.808  13.141  -1.681  1.00 95.33           O  
ATOM   1060  OE2 GLU A  68     -16.437  14.298  -0.801  1.00 95.33           O  
ATOM   1061  N   ALA A  69     -18.581  12.043   3.576  1.00 96.55           N  
ATOM   1062  H   ALA A  69     -18.346  11.066   3.470  1.00 96.55           H  
ATOM   1063  CA  ALA A  69     -19.564  12.410   4.594  1.00 96.55           C  
ATOM   1064  HA  ALA A  69     -20.251  13.137   4.161  1.00 96.55           H  
ATOM   1065  C   ALA A  69     -18.943  13.069   5.841  1.00 96.55           C  
ATOM   1066  CB  ALA A  69     -20.365  11.155   4.961  1.00 96.55           C  
ATOM   1067  HB1 ALA A  69     -20.853  10.756   4.072  1.00 96.55           H  
ATOM   1068  HB2 ALA A  69     -21.120  11.404   5.706  1.00 96.55           H  
ATOM   1069  HB3 ALA A  69     -19.696  10.397   5.368  1.00 96.55           H  
ATOM   1070  O   ALA A  69     -19.650  13.766   6.576  1.00 96.55           O  
ATOM   1071  N   ASP A  70     -17.647  12.865   6.095  1.00 95.71           N  
ATOM   1072  H   ASP A  70     -17.131  12.245   5.487  1.00 95.71           H  
ATOM   1073  CA  ASP A  70     -16.946  13.443   7.240  1.00 95.71           C  
ATOM   1074  HA  ASP A  70     -17.573  13.305   8.121  1.00 95.71           H  
ATOM   1075  C   ASP A  70     -16.729  14.954   7.051  1.00 95.71           C  
ATOM   1076  CB  ASP A  70     -15.629  12.687   7.507  1.00 95.71           C  
ATOM   1077  HB2 ASP A  70     -15.846  11.623   7.600  1.00 95.71           H  
ATOM   1078  HB3 ASP A  70     -14.955  12.824   6.662  1.00 95.71           H  
ATOM   1079  O   ASP A  70     -15.919  15.405   6.238  1.00 95.71           O  
ATOM   1080  CG  ASP A  70     -14.929  13.148   8.794  1.00 95.71           C  
ATOM   1081  OD1 ASP A  70     -15.461  14.072   9.450  1.00 95.71           O  
ATOM   1082  OD2 ASP A  70     -13.845  12.604   9.108  1.00 95.71           O  
ATOM   1083  N   SER A  71     -17.432  15.771   7.835  1.00 93.54           N  
ATOM   1084  H   SER A  71     -18.085  15.356   8.483  1.00 93.54           H  
ATOM   1085  CA  SER A  71     -17.280  17.229   7.827  1.00 93.54           C  
ATOM   1086  HA  SER A  71     -17.043  17.545   6.811  1.00 93.54           H  
ATOM   1087  C   SER A  71     -16.153  17.740   8.724  1.00 93.54           C  
ATOM   1088  CB  SER A  71     -18.597  17.903   8.208  1.00 93.54           C  
ATOM   1089  HB2 SER A  71     -18.461  18.985   8.209  1.00 93.54           H  
ATOM   1090  HB3 SER A  71     -19.352  17.653   7.462  1.00 93.54           H  
ATOM   1091  O   SER A  71     -15.821  18.923   8.641  1.00 93.54           O  
ATOM   1092  OG  SER A  71     -19.060  17.490   9.482  1.00 93.54           O  
ATOM   1093  HG  SER A  71     -18.319  17.414  10.088  1.00 93.54           H  
ATOM   1094  N   ASP A  72     -15.564  16.890   9.565  1.00 94.79           N  
ATOM   1095  H   ASP A  72     -15.779  15.904   9.534  1.00 94.79           H  
ATOM   1096  CA  ASP A  72     -14.584  17.321  10.552  1.00 94.79           C  
ATOM   1097  HA  ASP A  72     -14.985  18.205  11.046  1.00 94.79           H  
ATOM   1098  C   ASP A  72     -13.275  17.744   9.875  1.00 94.79           C  
ATOM   1099  CB  ASP A  72     -14.364  16.259  11.649  1.00 94.79           C  
ATOM   1100  HB2 ASP A  72     -13.519  16.578  12.259  1.00 94.79           H  
ATOM   1101  HB3 ASP A  72     -14.088  15.307  11.195  1.00 94.79           H  
ATOM   1102  O   ASP A  72     -12.835  17.208   8.849  1.00 94.79           O  
ATOM   1103  CG  ASP A  72     -15.563  16.067  12.596  1.00 94.79           C  
ATOM   1104  OD1 ASP A  72     -16.456  16.950  12.614  1.00 94.79           O  
ATOM   1105  OD2 ASP A  72     -15.521  15.108  13.404  1.00 94.79           O  
ATOM   1106  N   GLU A  73     -12.641  18.759  10.453  1.00 94.79           N  
ATOM   1107  H   GLU A  73     -13.044  19.167  11.284  1.00 94.79           H  
ATOM   1108  CA  GLU A  73     -11.286  19.139  10.082  1.00 94.79           C  
ATOM   1109  HA  GLU A  73     -11.167  19.028   9.005  1.00 94.79           H  
ATOM   1110  C   GLU A  73     -10.287  18.211  10.770  1.00 94.79           C  
ATOM   1111  CB  GLU A  73     -10.992  20.600  10.438  1.00 94.79           C  
ATOM   1112  HB2 GLU A  73     -11.208  20.764  11.493  1.00 94.79           H  
ATOM   1113  HB3 GLU A  73      -9.930  20.779  10.268  1.00 94.79           H  
ATOM   1114  O   GLU A  73     -10.425  17.860  11.945  1.00 94.79           O  
ATOM   1115  CG  GLU A  73     -11.794  21.592   9.582  1.00 94.79           C  
ATOM   1116  HG2 GLU A  73     -11.615  21.367   8.531  1.00 94.79           H  
ATOM   1117  HG3 GLU A  73     -12.857  21.457   9.783  1.00 94.79           H  
ATOM   1118  CD  GLU A  73     -11.414  23.059   9.853  1.00 94.79           C  
ATOM   1119  OE1 GLU A  73     -11.941  23.933   9.129  1.00 94.79           O  
ATOM   1120  OE2 GLU A  73     -10.596  23.315  10.770  1.00 94.79           O  
ATOM   1121  N   TYR A  74      -9.227  17.855  10.051  1.00 96.38           N  
ATOM   1122  H   TYR A  74      -9.156  18.157   9.090  1.00 96.38           H  
ATOM   1123  CA  TYR A  74      -8.147  17.056  10.600  1.00 96.38           C  
ATOM   1124  HA  TYR A  74      -8.266  16.987  11.682  1.00 96.38           H  
ATOM   1125  C   TYR A  74      -6.800  17.717  10.337  1.00 96.38           C  
ATOM   1126  CB  TYR A  74      -8.223  15.632  10.053  1.00 96.38           C  
ATOM   1127  HB2 TYR A  74      -8.148  15.661   8.966  1.00 96.38           H  
ATOM   1128  HB3 TYR A  74      -9.195  15.209  10.310  1.00 96.38           H  
ATOM   1129  O   TYR A  74      -6.481  18.118   9.219  1.00 96.38           O  
ATOM   1130  CG  TYR A  74      -7.138  14.740  10.615  1.00 96.38           C  
ATOM   1131  CD1 TYR A  74      -6.040  14.391   9.810  1.00 96.38           C  
ATOM   1132  HD1 TYR A  74      -5.991  14.725   8.784  1.00 96.38           H  
ATOM   1133  CD2 TYR A  74      -7.200  14.304  11.954  1.00 96.38           C  
ATOM   1134  HD2 TYR A  74      -8.044  14.588  12.566  1.00 96.38           H  
ATOM   1135  CE1 TYR A  74      -5.006  13.603  10.342  1.00 96.38           C  
ATOM   1136  HE1 TYR A  74      -4.158  13.333   9.730  1.00 96.38           H  
ATOM   1137  CE2 TYR A  74      -6.167  13.505  12.487  1.00 96.38           C  
ATOM   1138  HE2 TYR A  74      -6.204  13.173  13.514  1.00 96.38           H  
ATOM   1139  OH  TYR A  74      -4.043  12.396  12.155  1.00 96.38           O  
ATOM   1140  HH  TYR A  74      -4.131  12.138  13.076  1.00 96.38           H  
ATOM   1141  CZ  TYR A  74      -5.064  13.154  11.675  1.00 96.38           C  
ATOM   1142  N   LYS A  75      -5.983  17.806  11.389  1.00 95.11           N  
ATOM   1143  H   LYS A  75      -6.295  17.398  12.259  1.00 95.11           H  
ATOM   1144  CA  LYS A  75      -4.599  18.255  11.286  1.00 95.11           C  
ATOM   1145  HA  LYS A  75      -4.480  18.810  10.356  1.00 95.11           H  
ATOM   1146  C   LYS A  75      -3.687  17.039  11.233  1.00 95.11           C  
ATOM   1147  CB  LYS A  75      -4.267  19.196  12.445  1.00 95.11           C  
ATOM   1148  HB2 LYS A  75      -4.340  18.657  13.390  1.00 95.11           H  
ATOM   1149  HB3 LYS A  75      -4.986  20.016  12.450  1.00 95.11           H  
ATOM   1150  O   LYS A  75      -3.637  16.271  12.189  1.00 95.11           O  
ATOM   1151  CG  LYS A  75      -2.853  19.765  12.277  1.00 95.11           C  
ATOM   1152  HG2 LYS A  75      -2.124  18.955  12.312  1.00 95.11           H  
ATOM   1153  HG3 LYS A  75      -2.779  20.268  11.313  1.00 95.11           H  
ATOM   1154  CD  LYS A  75      -2.538  20.761  13.391  1.00 95.11           C  
ATOM   1155  HD2 LYS A  75      -3.261  21.576  13.357  1.00 95.11           H  
ATOM   1156  HD3 LYS A  75      -2.606  20.254  14.354  1.00 95.11           H  
ATOM   1157  CE  LYS A  75      -1.124  21.300  13.178  1.00 95.11           C  
ATOM   1158  HE2 LYS A  75      -0.429  20.461  13.194  1.00 95.11           H  
ATOM   1159  HE3 LYS A  75      -1.074  21.753  12.187  1.00 95.11           H  
ATOM   1160  NZ  LYS A  75      -0.772  22.292  14.219  1.00 95.11           N  
ATOM   1161  HZ1 LYS A  75       0.162  22.643  14.063  1.00 95.11           H  
ATOM   1162  HZ2 LYS A  75      -0.814  21.861  15.132  1.00 95.11           H  
ATOM   1163  HZ3 LYS A  75      -1.423  23.064  14.191  1.00 95.11           H  
ATOM   1164  N   ILE A  76      -2.935  16.923  10.145  1.00 95.61           N  
ATOM   1165  H   ILE A  76      -3.087  17.578   9.392  1.00 95.61           H  
ATOM   1166  CA  ILE A  76      -1.972  15.841   9.932  1.00 95.61           C  
ATOM   1167  HA  ILE A  76      -2.510  14.895   9.988  1.00 95.61           H  
ATOM   1168  C   ILE A  76      -0.911  15.850  11.039  1.00 95.61           C  
ATOM   1169  CB  ILE A  76      -1.335  15.947   8.529  1.00 95.61           C  
ATOM   1170  HB  ILE A  76      -0.778  16.883   8.476  1.00 95.61           H  
ATOM   1171  O   ILE A  76      -0.327  16.891  11.355  1.00 95.61           O  
ATOM   1172  CG1 ILE A  76      -2.423  15.963   7.428  1.00 95.61           C  
ATOM   1173 HG12 ILE A  76      -3.124  16.773   7.624  1.00 95.61           H  
ATOM   1174 HG13 ILE A  76      -2.977  15.024   7.433  1.00 95.61           H  
ATOM   1175  CG2 ILE A  76      -0.353  14.788   8.295  1.00 95.61           C  
ATOM   1176 HG21 ILE A  76       0.453  14.803   9.028  1.00 95.61           H  
ATOM   1177 HG22 ILE A  76      -0.887  13.839   8.355  1.00 95.61           H  
ATOM   1178 HG23 ILE A  76       0.107  14.870   7.310  1.00 95.61           H  
ATOM   1179  CD1 ILE A  76      -1.859  16.209   6.026  1.00 95.61           C  
ATOM   1180 HD11 ILE A  76      -1.429  15.290   5.628  1.00 95.61           H  
ATOM   1181 HD12 ILE A  76      -2.658  16.544   5.364  1.00 95.61           H  
ATOM   1182 HD13 ILE A  76      -1.103  16.993   6.059  1.00 95.61           H  
ATOM   1183  N   ILE A  77      -0.650  14.671  11.603  1.00 93.05           N  
ATOM   1184  H   ILE A  77      -1.181  13.867  11.300  1.00 93.05           H  
ATOM   1185  CA  ILE A  77       0.393  14.430  12.600  1.00 93.05           C  
ATOM   1186  HA  ILE A  77       0.890  15.369  12.845  1.00 93.05           H  
ATOM   1187  C   ILE A  77       1.423  13.487  11.979  1.00 93.05           C  
ATOM   1188  CB  ILE A  77      -0.215  13.858  13.902  1.00 93.05           C  
ATOM   1189  HB  ILE A  77      -0.712  12.919  13.660  1.00 93.05           H  
ATOM   1190  O   ILE A  77       1.079  12.413  11.493  1.00 93.05           O  
ATOM   1191  CG1 ILE A  77      -1.270  14.827  14.489  1.00 93.05           C  
ATOM   1192 HG12 ILE A  77      -0.794  15.772  14.749  1.00 93.05           H  
ATOM   1193 HG13 ILE A  77      -2.029  15.027  13.732  1.00 93.05           H  
ATOM   1194  CG2 ILE A  77       0.896  13.574  14.931  1.00 93.05           C  
ATOM   1195 HG21 ILE A  77       1.628  12.878  14.520  1.00 93.05           H  
ATOM   1196 HG22 ILE A  77       0.468  13.078  15.801  1.00 93.05           H  
ATOM   1197 HG23 ILE A  77       1.388  14.499  15.234  1.00 93.05           H  
ATOM   1198  CD1 ILE A  77      -2.020  14.288  15.713  1.00 93.05           C  
ATOM   1199 HD11 ILE A  77      -2.823  14.977  15.974  1.00 93.05           H  
ATOM   1200 HD12 ILE A  77      -2.451  13.313  15.483  1.00 93.05           H  
ATOM   1201 HD13 ILE A  77      -1.348  14.198  16.566  1.00 93.05           H  
ATOM   1202  N   THR A  78       2.699  13.880  11.980  1.00 93.44           N  
ATOM   1203  H   THR A  78       2.934  14.793  12.343  1.00 93.44           H  
ATOM   1204  CA  THR A  78       3.779  13.063  11.412  1.00 93.44           C  
ATOM   1205  HA  THR A  78       3.591  12.941  10.345  1.00 93.44           H  
ATOM   1206  C   THR A  78       3.840  11.674  12.053  1.00 93.44           C  
ATOM   1207  CB  THR A  78       5.135  13.756  11.572  1.00 93.44           C  
ATOM   1208  HB  THR A  78       5.352  13.882  12.633  1.00 93.44           H  
ATOM   1209  O   THR A  78       3.973  11.544  13.270  1.00 93.44           O  
ATOM   1210  CG2 THR A  78       6.270  12.968  10.928  1.00 93.44           C  
ATOM   1211 HG21 THR A  78       6.005  12.682   9.911  1.00 93.44           H  
ATOM   1212 HG22 THR A  78       7.172  13.580  10.908  1.00 93.44           H  
ATOM   1213 HG23 THR A  78       6.480  12.068  11.506  1.00 93.44           H  
ATOM   1214  OG1 THR A  78       5.098  15.028  10.963  1.00 93.44           O  
ATOM   1215  HG1 THR A  78       4.970  14.897  10.020  1.00 93.44           H  
ATOM   1216  N   GLY A  79       3.815  10.648  11.203  1.00 92.60           N  
ATOM   1217  H   GLY A  79       3.746  10.853  10.217  1.00 92.60           H  
ATOM   1218  CA  GLY A  79       3.846   9.225  11.528  1.00 92.60           C  
ATOM   1219  HA2 GLY A  79       4.348   8.702  10.714  1.00 92.60           H  
ATOM   1220  HA3 GLY A  79       4.410   9.060  12.446  1.00 92.60           H  
ATOM   1221  C   GLY A  79       2.490   8.565  11.720  1.00 92.60           C  
ATOM   1222  O   GLY A  79       2.442   7.333  11.647  1.00 92.60           O  
ATOM   1223  N   ASP A  80       1.428   9.350  11.904  1.00 92.48           N  
ATOM   1224  H   ASP A  80       1.547  10.353  11.916  1.00 92.48           H  
ATOM   1225  CA  ASP A  80       0.062   8.849  12.010  1.00 92.48           C  
ATOM   1226  HA  ASP A  80       0.077   7.917  12.577  1.00 92.48           H  
ATOM   1227  C   ASP A  80      -0.519   8.536  10.629  1.00 92.48           C  
ATOM   1228  CB  ASP A  80      -0.847   9.839  12.768  1.00 92.48           C  
ATOM   1229  HB2 ASP A  80      -0.748  10.833  12.332  1.00 92.48           H  
ATOM   1230  HB3 ASP A  80      -1.884   9.532  12.629  1.00 92.48           H  
ATOM   1231  O   ASP A  80      -0.056   9.021   9.587  1.00 92.48           O  
ATOM   1232  CG  ASP A  80      -0.603   9.909  14.281  1.00 92.48           C  
ATOM   1233  OD1 ASP A  80       0.271   9.173  14.793  1.00 92.48           O  
ATOM   1234  OD2 ASP A  80      -1.332  10.692  14.934  1.00 92.48           O  
ATOM   1235  N   THR A  81      -1.570   7.719  10.643  1.00 95.75           N  
ATOM   1236  H   THR A  81      -1.893   7.356  11.528  1.00 95.75           H  
ATOM   1237  CA  THR A  81      -2.392   7.436   9.471  1.00 95.75           C  
ATOM   1238  HA  THR A  81      -1.787   7.646   8.589  1.00 95.75           H  
ATOM   1239  C   THR A  81      -3.622   8.322   9.421  1.00 95.75           C  
ATOM   1240  CB  THR A  81      -2.821   5.973   9.399  1.00 95.75           C  
ATOM   1241  HB  THR A  81      -3.553   5.848   8.601  1.00 95.75           H  
ATOM   1242  O   THR A  81      -4.265   8.577  10.440  1.00 95.75           O  
ATOM   1243  CG2 THR A  81      -1.612   5.098   9.090  1.00 95.75           C  
ATOM   1244 HG21 THR A  81      -1.909   4.049   9.084  1.00 95.75           H  
ATOM   1245 HG22 THR A  81      -1.226   5.372   8.108  1.00 95.75           H  
ATOM   1246 HG23 THR A  81      -0.821   5.267   9.821  1.00 95.75           H  
ATOM   1247  OG1 THR A  81      -3.395   5.583  10.628  1.00 95.75           O  
ATOM   1248  HG1 THR A  81      -4.091   6.214  10.825  1.00 95.75           H  
ATOM   1249  N   PHE A  82      -3.983   8.739   8.218  1.00 97.41           N  
ATOM   1250  H   PHE A  82      -3.437   8.445   7.421  1.00 97.41           H  
ATOM   1251  CA  PHE A  82      -5.108   9.618   7.941  1.00 97.41           C  
ATOM   1252  HA  PHE A  82      -5.884   9.472   8.693  1.00 97.41           H  
ATOM   1253  C   PHE A  82      -5.714   9.273   6.579  1.00 97.41           C  
ATOM   1254  CB  PHE A  82      -4.620  11.070   8.037  1.00 97.41           C  
ATOM   1255  HB2 PHE A  82      -5.481  11.738   8.007  1.00 97.41           H  
ATOM   1256  HB3 PHE A  82      -4.148  11.203   9.010  1.00 97.41           H  
ATOM   1257  O   PHE A  82      -5.179   8.445   5.843  1.00 97.41           O  
ATOM   1258  CG  PHE A  82      -3.637  11.497   6.966  1.00 97.41           C  
ATOM   1259  CD1 PHE A  82      -2.275  11.151   7.065  1.00 97.41           C  
ATOM   1260  HD1 PHE A  82      -1.918  10.578   7.909  1.00 97.41           H  
ATOM   1261  CD2 PHE A  82      -4.088  12.239   5.861  1.00 97.41           C  
ATOM   1262  HD2 PHE A  82      -5.133  12.501   5.777  1.00 97.41           H  
ATOM   1263  CE1 PHE A  82      -1.382  11.526   6.048  1.00 97.41           C  
ATOM   1264  HE1 PHE A  82      -0.343  11.238   6.097  1.00 97.41           H  
ATOM   1265  CE2 PHE A  82      -3.190  12.623   4.854  1.00 97.41           C  
ATOM   1266  HE2 PHE A  82      -3.544  13.175   3.996  1.00 97.41           H  
ATOM   1267  CZ  PHE A  82      -1.840  12.259   4.944  1.00 97.41           C  
ATOM   1268  HZ  PHE A  82      -1.158  12.521   4.148  1.00 97.41           H  
ATOM   1269  N   SER A  83      -6.838   9.895   6.255  1.00 97.81           N  
ATOM   1270  H   SER A  83      -7.236  10.563   6.899  1.00 97.81           H  
ATOM   1271  CA  SER A  83      -7.490   9.757   4.957  1.00 97.81           C  
ATOM   1272  HA  SER A  83      -7.171   8.831   4.479  1.00 97.81           H  
ATOM   1273  C   SER A  83      -7.099  10.921   4.060  1.00 97.81           C  
ATOM   1274  CB  SER A  83      -9.000   9.710   5.159  1.00 97.81           C  
ATOM   1275  HB2 SER A  83      -9.508   9.650   4.197  1.00 97.81           H  
ATOM   1276  HB3 SER A  83      -9.299  10.621   5.677  1.00 97.81           H  
ATOM   1277  O   SER A  83      -7.211  12.075   4.476  1.00 97.81           O  
ATOM   1278  OG  SER A  83      -9.335   8.589   5.951  1.00 97.81           O  
ATOM   1279  HG  SER A  83      -9.289   7.846   5.346  1.00 97.81           H  
ATOM   1280  N   TYR A  84      -6.633  10.631   2.849  1.00 97.51           N  
ATOM   1281  H   TYR A  84      -6.573   9.662   2.573  1.00 97.51           H  
ATOM   1282  CA  TYR A  84      -6.163  11.617   1.878  1.00 97.51           C  
ATOM   1283  HA  TYR A  84      -6.254  12.626   2.280  1.00 97.51           H  
ATOM   1284  C   TYR A  84      -6.989  11.536   0.599  1.00 97.51           C  
ATOM   1285  CB  TYR A  84      -4.685  11.341   1.574  1.00 97.51           C  
ATOM   1286  HB2 TYR A  84      -4.108  11.432   2.495  1.00 97.51           H  
ATOM   1287  HB3 TYR A  84      -4.582  10.312   1.230  1.00 97.51           H  
ATOM   1288  O   TYR A  84      -7.056  10.464   0.000  1.00 97.51           O  
ATOM   1289  CG  TYR A  84      -4.089  12.266   0.531  1.00 97.51           C  
ATOM   1290  CD1 TYR A  84      -3.871  11.814  -0.786  1.00 97.51           C  
ATOM   1291  HD1 TYR A  84      -4.143  10.807  -1.067  1.00 97.51           H  
ATOM   1292  CD2 TYR A  84      -3.757  13.587   0.879  1.00 97.51           C  
ATOM   1293  HD2 TYR A  84      -3.918  13.942   1.886  1.00 97.51           H  
ATOM   1294  CE1 TYR A  84      -3.305  12.681  -1.744  1.00 97.51           C  
ATOM   1295  HE1 TYR A  84      -3.107  12.335  -2.747  1.00 97.51           H  
ATOM   1296  CE2 TYR A  84      -3.215  14.457  -0.080  1.00 97.51           C  
ATOM   1297  HE2 TYR A  84      -2.949  15.466   0.198  1.00 97.51           H  
ATOM   1298  OH  TYR A  84      -2.458  14.869  -2.308  1.00 97.51           O  
ATOM   1299  HH  TYR A  84      -2.296  15.730  -1.917  1.00 97.51           H  
ATOM   1300  CZ  TYR A  84      -2.998  14.014  -1.399  1.00 97.51           C  
ATOM   1301  N   LEU A  85      -7.578  12.653   0.172  1.00 96.86           N  
ATOM   1302  H   LEU A  85      -7.496  13.503   0.712  1.00 96.86           H  
ATOM   1303  CA  LEU A  85      -8.181  12.755  -1.153  1.00 96.86           C  
ATOM   1304  HA  LEU A  85      -8.624  11.796  -1.422  1.00 96.86           H  
ATOM   1305  C   LEU A  85      -7.091  13.108  -2.157  1.00 96.86           C  
ATOM   1306  CB  LEU A  85      -9.282  13.819  -1.152  1.00 96.86           C  
ATOM   1307  HB2 LEU A  85      -8.812  14.766  -0.885  1.00 96.86           H  
ATOM   1308  HB3 LEU A  85     -10.023  13.562  -0.395  1.00 96.86           H  
ATOM   1309  O   LEU A  85      -6.553  14.219  -2.132  1.00 96.86           O  
ATOM   1310  CG  LEU A  85      -9.989  13.998  -2.509  1.00 96.86           C  
ATOM   1311  HG  LEU A  85      -9.262  14.299  -3.264  1.00 96.86           H  
ATOM   1312  CD1 LEU A  85     -10.694  12.738  -2.983  1.00 96.86           C  
ATOM   1313 HD11 LEU A  85     -11.387  12.371  -2.225  1.00 96.86           H  
ATOM   1314 HD12 LEU A  85     -11.254  12.941  -3.896  1.00 96.86           H  
ATOM   1315 HD13 LEU A  85      -9.967  11.960  -3.212  1.00 96.86           H  
ATOM   1316  CD2 LEU A  85     -11.037  15.104  -2.403  1.00 96.86           C  
ATOM   1317 HD21 LEU A  85     -11.542  15.204  -3.364  1.00 96.86           H  
ATOM   1318 HD22 LEU A  85     -10.538  16.040  -2.152  1.00 96.86           H  
ATOM   1319 HD23 LEU A  85     -11.769  14.820  -1.648  1.00 96.86           H  
ATOM   1320  N   SER A  86      -6.794  12.174  -3.049  1.00 94.30           N  
ATOM   1321  H   SER A  86      -7.332  11.319  -3.051  1.00 94.30           H  
ATOM   1322  CA  SER A  86      -5.858  12.388  -4.139  1.00 94.30           C  
ATOM   1323  HA  SER A  86      -4.944  12.820  -3.732  1.00 94.30           H  
ATOM   1324  C   SER A  86      -6.470  13.341  -5.169  1.00 94.30           C  
ATOM   1325  CB  SER A  86      -5.497  11.039  -4.746  1.00 94.30           C  
ATOM   1326  HB2 SER A  86      -4.900  10.468  -4.035  1.00 94.30           H  
ATOM   1327  HB3 SER A  86      -6.428  10.497  -4.912  1.00 94.30           H  
ATOM   1328  O   SER A  86      -7.512  13.045  -5.752  1.00 94.30           O  
ATOM   1329  OG  SER A  86      -4.787  11.168  -5.961  1.00 94.30           O  
ATOM   1330  HG  SER A  86      -5.077  10.415  -6.481  1.00 94.30           H  
ATOM   1331  N   PRO A  87      -5.851  14.507  -5.430  1.00 93.25           N  
ATOM   1332  CA  PRO A  87      -6.327  15.413  -6.469  1.00 93.25           C  
ATOM   1333  HA  PRO A  87      -7.406  15.546  -6.386  1.00 93.25           H  
ATOM   1334  C   PRO A  87      -6.020  14.904  -7.887  1.00 93.25           C  
ATOM   1335  CB  PRO A  87      -5.623  16.739  -6.170  1.00 93.25           C  
ATOM   1336  HB2 PRO A  87      -6.198  17.293  -5.428  1.00 93.25           H  
ATOM   1337  HB3 PRO A  87      -5.477  17.345  -7.065  1.00 93.25           H  
ATOM   1338  O   PRO A  87      -6.477  15.520  -8.847  1.00 93.25           O  
ATOM   1339  CG  PRO A  87      -4.294  16.300  -5.555  1.00 93.25           C  
ATOM   1340  HG2 PRO A  87      -3.593  16.031  -6.345  1.00 93.25           H  
ATOM   1341  HG3 PRO A  87      -3.871  17.069  -4.908  1.00 93.25           H  
ATOM   1342  CD  PRO A  87      -4.675  15.052  -4.766  1.00 93.25           C  
ATOM   1343  HD2 PRO A  87      -3.847  14.343  -4.776  1.00 93.25           H  
ATOM   1344  HD3 PRO A  87      -4.925  15.327  -3.741  1.00 93.25           H  
ATOM   1345  N   GLU A  88      -5.215  13.846  -8.031  1.00 87.36           N  
ATOM   1346  H   GLU A  88      -4.921  13.341  -7.207  1.00 87.36           H  
ATOM   1347  CA  GLU A  88      -4.825  13.280  -9.331  1.00 87.36           C  
ATOM   1348  HA  GLU A  88      -4.614  14.087 -10.033  1.00 87.36           H  
ATOM   1349  C   GLU A  88      -5.947  12.441  -9.950  1.00 87.36           C  
ATOM   1350  CB  GLU A  88      -3.554  12.422  -9.176  1.00 87.36           C  
ATOM   1351  HB2 GLU A  88      -3.331  11.954 -10.134  1.00 87.36           H  
ATOM   1352  HB3 GLU A  88      -3.741  11.636  -8.444  1.00 87.36           H  
ATOM   1353  O   GLU A  88      -6.203  12.552 -11.146  1.00 87.36           O  
ATOM   1354  CG  GLU A  88      -2.332  13.247  -8.743  1.00 87.36           C  
ATOM   1355  HG2 GLU A  88      -2.551  13.740  -7.796  1.00 87.36           H  
ATOM   1356  HG3 GLU A  88      -2.162  14.026  -9.487  1.00 87.36           H  
ATOM   1357  CD  GLU A  88      -1.044  12.421  -8.569  1.00 87.36           C  
ATOM   1358  OE1 GLU A  88       0.019  13.082  -8.478  1.00 87.36           O  
ATOM   1359  OE2 GLU A  88      -1.110  11.170  -8.455  1.00 87.36           O  
ATOM   1360  N   ASP A  89      -6.623  11.639  -9.129  1.00 86.41           N  
ATOM   1361  H   ASP A  89      -6.333  11.593  -8.162  1.00 86.41           H  
ATOM   1362  CA  ASP A  89      -7.640  10.658  -9.534  1.00 86.41           C  
ATOM   1363  HA  ASP A  89      -7.827  10.746 -10.604  1.00 86.41           H  
ATOM   1364  C   ASP A  89      -9.001  10.884  -8.839  1.00 86.41           C  
ATOM   1365  CB  ASP A  89      -7.082   9.239  -9.280  1.00 86.41           C  
ATOM   1366  HB2 ASP A  89      -7.871   8.502  -9.425  1.00 86.41           H  
ATOM   1367  HB3 ASP A  89      -6.297   9.042 -10.010  1.00 86.41           H  
ATOM   1368  O   ASP A  89     -10.014  10.345  -9.275  1.00 86.41           O  
ATOM   1369  CG  ASP A  89      -6.496   9.096  -7.871  1.00 86.41           C  
ATOM   1370  OD1 ASP A  89      -7.108   9.658  -6.940  1.00 86.41           O  
ATOM   1371  OD2 ASP A  89      -5.327   8.678  -7.712  1.00 86.41           O  
ATOM   1372  N   GLY A  90      -9.060  11.721  -7.797  1.00 89.32           N  
ATOM   1373  H   GLY A  90      -8.188  12.063  -7.418  1.00 89.32           H  
ATOM   1374  CA  GLY A  90     -10.269  11.953  -7.004  1.00 89.32           C  
ATOM   1375  HA2 GLY A  90     -10.141  12.873  -6.434  1.00 89.32           H  
ATOM   1376  HA3 GLY A  90     -11.123  12.065  -7.672  1.00 89.32           H  
ATOM   1377  C   GLY A  90     -10.591  10.831  -6.011  1.00 89.32           C  
ATOM   1378  O   GLY A  90     -11.667  10.853  -5.416  1.00 89.32           O  
ATOM   1379  N   GLY A  91      -9.685   9.870  -5.820  1.00 91.96           N  
ATOM   1380  H   GLY A  91      -8.819   9.914  -6.337  1.00 91.96           H  
ATOM   1381  CA  GLY A  91      -9.836   8.757  -4.891  1.00 91.96           C  
ATOM   1382  HA2 GLY A  91     -10.875   8.427  -4.889  1.00 91.96           H  
ATOM   1383  HA3 GLY A  91      -9.220   7.925  -5.231  1.00 91.96           H  
ATOM   1384  C   GLY A  91      -9.415   9.109  -3.466  1.00 91.96           C  
ATOM   1385  O   GLY A  91      -8.481   9.886  -3.234  1.00 91.96           O  
ATOM   1386  N   TRP A  92     -10.089   8.507  -2.486  1.00 95.70           N  
ATOM   1387  H   TRP A  92     -10.807   7.843  -2.738  1.00 95.70           H  
ATOM   1388  CA  TRP A  92      -9.644   8.535  -1.095  1.00 95.70           C  
ATOM   1389  HA  TRP A  92      -9.091   9.458  -0.920  1.00 95.70           H  
ATOM   1390  C   TRP A  92      -8.710   7.365  -0.818  1.00 95.70           C  
ATOM   1391  CB  TRP A  92     -10.827   8.528  -0.127  1.00 95.70           C  
ATOM   1392  HB2 TRP A  92     -10.457   8.294   0.871  1.00 95.70           H  
ATOM   1393  HB3 TRP A  92     -11.527   7.740  -0.403  1.00 95.70           H  
ATOM   1394  O   TRP A  92      -9.045   6.215  -1.072  1.00 95.70           O  
ATOM   1395  CG  TRP A  92     -11.546   9.833  -0.034  1.00 95.70           C  
ATOM   1396  CD1 TRP A  92     -12.629  10.189  -0.754  1.00 95.70           C  
ATOM   1397  HD1 TRP A  92     -13.103   9.576  -1.507  1.00 95.70           H  
ATOM   1398  CD2 TRP A  92     -11.220  10.990   0.792  1.00 95.70           C  
ATOM   1399  CE2 TRP A  92     -12.192  12.003   0.548  1.00 95.70           C  
ATOM   1400  CE3 TRP A  92     -10.202  11.285   1.725  1.00 95.70           C  
ATOM   1401  HE3 TRP A  92      -9.450  10.534   1.917  1.00 95.70           H  
ATOM   1402  NE1 TRP A  92     -13.016  11.465  -0.410  1.00 95.70           N  
ATOM   1403  HE1 TRP A  92     -13.745  11.968  -0.896  1.00 95.70           H  
ATOM   1404  CH2 TRP A  92     -11.137  13.510   2.116  1.00 95.70           C  
ATOM   1405  HH2 TRP A  92     -11.096  14.465   2.618  1.00 95.70           H  
ATOM   1406  CZ2 TRP A  92     -12.169  13.242   1.201  1.00 95.70           C  
ATOM   1407  HZ2 TRP A  92     -12.945  13.963   0.990  1.00 95.70           H  
ATOM   1408  CZ3 TRP A  92     -10.155  12.534   2.376  1.00 95.70           C  
ATOM   1409  HZ3 TRP A  92      -9.358  12.748   3.073  1.00 95.70           H  
ATOM   1410  N   TYR A  93      -7.571   7.653  -0.198  1.00 95.62           N  
ATOM   1411  H   TYR A  93      -7.341   8.628  -0.071  1.00 95.62           H  
ATOM   1412  CA  TYR A  93      -6.577   6.653   0.178  1.00 95.62           C  
ATOM   1413  HA  TYR A  93      -6.951   5.654  -0.044  1.00 95.62           H  
ATOM   1414  C   TYR A  93      -6.292   6.730   1.668  1.00 95.62           C  
ATOM   1415  CB  TYR A  93      -5.300   6.864  -0.639  1.00 95.62           C  
ATOM   1416  HB2 TYR A  93      -4.533   6.173  -0.291  1.00 95.62           H  
ATOM   1417  HB3 TYR A  93      -4.938   7.880  -0.478  1.00 95.62           H  
ATOM   1418  O   TYR A  93      -6.333   7.812   2.268  1.00 95.62           O  
ATOM   1419  CG  TYR A  93      -5.517   6.645  -2.120  1.00 95.62           C  
ATOM   1420  CD1 TYR A  93      -5.367   5.356  -2.668  1.00 95.62           C  
ATOM   1421  HD1 TYR A  93      -5.083   4.518  -2.049  1.00 95.62           H  
ATOM   1422  CD2 TYR A  93      -5.940   7.715  -2.933  1.00 95.62           C  
ATOM   1423  HD2 TYR A  93      -6.099   8.697  -2.514  1.00 95.62           H  
ATOM   1424  CE1 TYR A  93      -5.646   5.132  -4.029  1.00 95.62           C  
ATOM   1425  HE1 TYR A  93      -5.564   4.137  -4.442  1.00 95.62           H  
ATOM   1426  CE2 TYR A  93      -6.219   7.488  -4.293  1.00 95.62           C  
ATOM   1427  HE2 TYR A  93      -6.576   8.281  -4.934  1.00 95.62           H  
ATOM   1428  OH  TYR A  93      -6.394   5.984  -6.143  1.00 95.62           O  
ATOM   1429  HH  TYR A  93      -6.338   5.059  -6.393  1.00 95.62           H  
ATOM   1430  CZ  TYR A  93      -6.083   6.198  -4.842  1.00 95.62           C  
ATOM   1431  N   ARG A  94      -5.976   5.595   2.294  1.00 96.71           N  
ATOM   1432  H   ARG A  94      -5.975   4.726   1.780  1.00 96.71           H  
ATOM   1433  CA  ARG A  94      -5.319   5.637   3.601  1.00 96.71           C  
ATOM   1434  HA  ARG A  94      -5.795   6.400   4.217  1.00 96.71           H  
ATOM   1435  C   ARG A  94      -3.874   6.045   3.369  1.00 96.71           C  
ATOM   1436  CB  ARG A  94      -5.428   4.304   4.339  1.00 96.71           C  
ATOM   1437  HB2 ARG A  94      -4.983   4.416   5.328  1.00 96.71           H  
ATOM   1438  HB3 ARG A  94      -4.861   3.549   3.795  1.00 96.71           H  
ATOM   1439  O   ARG A  94      -3.165   5.459   2.553  1.00 96.71           O  
ATOM   1440  CG  ARG A  94      -6.893   3.865   4.498  1.00 96.71           C  
ATOM   1441  HG2 ARG A  94      -7.350   3.712   3.520  1.00 96.71           H  
ATOM   1442  HG3 ARG A  94      -7.453   4.643   5.016  1.00 96.71           H  
ATOM   1443  CD  ARG A  94      -6.993   2.560   5.281  1.00 96.71           C  
ATOM   1444  HD2 ARG A  94      -6.511   2.685   6.251  1.00 96.71           H  
ATOM   1445  HD3 ARG A  94      -8.047   2.326   5.434  1.00 96.71           H  
ATOM   1446  NE  ARG A  94      -6.359   1.472   4.530  1.00 96.71           N  
ATOM   1447  HE  ARG A  94      -6.145   1.642   3.558  1.00 96.71           H  
ATOM   1448  NH1 ARG A  94      -6.218  -0.052   6.213  1.00 96.71           N  
ATOM   1449 HH11 ARG A  94      -5.846  -0.925   6.556  1.00 96.71           H  
ATOM   1450 HH12 ARG A  94      -6.860   0.487   6.777  1.00 96.71           H  
ATOM   1451  NH2 ARG A  94      -5.363  -0.519   4.206  1.00 96.71           N  
ATOM   1452 HH21 ARG A  94      -5.145  -1.474   4.452  1.00 96.71           H  
ATOM   1453 HH22 ARG A  94      -5.150  -0.230   3.261  1.00 96.71           H  
ATOM   1454  CZ  ARG A  94      -5.985   0.302   4.984  1.00 96.71           C  
ATOM   1455  N   ALA A  95      -3.440   7.067   4.085  1.00 97.13           N  
ATOM   1456  H   ALA A  95      -4.085   7.521   4.715  1.00 97.13           H  
ATOM   1457  CA  ALA A  95      -2.112   7.631   3.956  1.00 97.13           C  
ATOM   1458  HA  ALA A  95      -1.533   7.015   3.267  1.00 97.13           H  
ATOM   1459  C   ALA A  95      -1.398   7.632   5.305  1.00 97.13           C  
ATOM   1460  CB  ALA A  95      -2.231   9.031   3.349  1.00 97.13           C  
ATOM   1461  HB1 ALA A  95      -2.794   9.679   4.021  1.00 97.13           H  
ATOM   1462  HB2 ALA A  95      -1.239   9.450   3.180  1.00 97.13           H  
ATOM   1463  HB3 ALA A  95      -2.754   8.972   2.394  1.00 97.13           H  
ATOM   1464  O   ALA A  95      -2.034   7.772   6.349  1.00 97.13           O  
ATOM   1465  N   ARG A  96      -0.069   7.522   5.294  1.00 96.25           N  
ATOM   1466  H   ARG A  96       0.366   7.351   4.398  1.00 96.25           H  
ATOM   1467  CA  ARG A  96       0.786   7.732   6.466  1.00 96.25           C  
ATOM   1468  HA  ARG A  96       0.159   7.889   7.344  1.00 96.25           H  
ATOM   1469  C   ARG A  96       1.638   8.973   6.271  1.00 96.25           C  
ATOM   1470  CB  ARG A  96       1.650   6.495   6.715  1.00 96.25           C  
ATOM   1471  HB2 ARG A  96       1.013   5.611   6.750  1.00 96.25           H  
ATOM   1472  HB3 ARG A  96       2.367   6.379   5.902  1.00 96.25           H  
ATOM   1473  O   ARG A  96       2.387   9.062   5.301  1.00 96.25           O  
ATOM   1474  CG  ARG A  96       2.387   6.622   8.053  1.00 96.25           C  
ATOM   1475  HG2 ARG A  96       1.657   6.560   8.861  1.00 96.25           H  
ATOM   1476  HG3 ARG A  96       2.913   7.574   8.123  1.00 96.25           H  
ATOM   1477  CD  ARG A  96       3.409   5.503   8.196  1.00 96.25           C  
ATOM   1478  HD2 ARG A  96       2.936   4.559   7.923  1.00 96.25           H  
ATOM   1479  HD3 ARG A  96       4.231   5.686   7.503  1.00 96.25           H  
ATOM   1480  NE  ARG A  96       3.917   5.453   9.575  1.00 96.25           N  
ATOM   1481  HE  ARG A  96       3.539   6.138  10.214  1.00 96.25           H  
ATOM   1482  NH1 ARG A  96       5.069   3.482   9.368  1.00 96.25           N  
ATOM   1483 HH11 ARG A  96       5.797   2.848   9.666  1.00 96.25           H  
ATOM   1484 HH12 ARG A  96       4.618   3.351   8.474  1.00 96.25           H  
ATOM   1485  NH2 ARG A  96       5.125   4.627  11.299  1.00 96.25           N  
ATOM   1486 HH21 ARG A  96       5.532   3.825  11.758  1.00 96.25           H  
ATOM   1487 HH22 ARG A  96       4.716   5.364  11.855  1.00 96.25           H  
ATOM   1488  CZ  ARG A  96       4.709   4.524  10.066  1.00 96.25           C  
ATOM   1489  N   ALA A  97       1.574   9.908   7.213  1.00 96.49           N  
ATOM   1490  H   ALA A  97       0.975   9.755   8.012  1.00 96.49           H  
ATOM   1491  CA  ALA A  97       2.388  11.115   7.154  1.00 96.49           C  
ATOM   1492  HA  ALA A  97       2.300  11.559   6.163  1.00 96.49           H  
ATOM   1493  C   ALA A  97       3.861  10.770   7.407  1.00 96.49           C  
ATOM   1494  CB  ALA A  97       1.843  12.114   8.174  1.00 96.49           C  
ATOM   1495  HB1 ALA A  97       1.909  11.688   9.176  1.00 96.49           H  
ATOM   1496  HB2 ALA A  97       2.411  13.043   8.126  1.00 96.49           H  
ATOM   1497  HB3 ALA A  97       0.796  12.317   7.953  1.00 96.49           H  
ATOM   1498  O   ALA A  97       4.207  10.287   8.484  1.00 96.49           O  
ATOM   1499  N   LEU A  98       4.738  11.024   6.437  1.00 96.31           N  
ATOM   1500  H   LEU A  98       4.411  11.456   5.584  1.00 96.31           H  
ATOM   1501  CA  LEU A  98       6.171  10.735   6.562  1.00 96.31           C  
ATOM   1502  HA  LEU A  98       6.316   9.881   7.223  1.00 96.31           H  
ATOM   1503  C   LEU A  98       6.926  11.908   7.187  1.00 96.31           C  
ATOM   1504  CB  LEU A  98       6.756  10.376   5.187  1.00 96.31           C  
ATOM   1505  HB2 LEU A  98       7.807  10.124   5.325  1.00 96.31           H  
ATOM   1506  HB3 LEU A  98       6.707  11.253   4.542  1.00 96.31           H  
ATOM   1507  O   LEU A  98       7.870  11.711   7.943  1.00 96.31           O  
ATOM   1508  CG  LEU A  98       6.062   9.205   4.469  1.00 96.31           C  
ATOM   1509  HG  LEU A  98       5.050   9.501   4.196  1.00 96.31           H  
ATOM   1510  CD1 LEU A  98       6.826   8.894   3.185  1.00 96.31           C  
ATOM   1511 HD11 LEU A  98       6.326   8.098   2.633  1.00 96.31           H  
ATOM   1512 HD12 LEU A  98       7.840   8.577   3.431  1.00 96.31           H  
ATOM   1513 HD13 LEU A  98       6.869   9.779   2.551  1.00 96.31           H  
ATOM   1514  CD2 LEU A  98       5.981   7.943   5.330  1.00 96.31           C  
ATOM   1515 HD21 LEU A  98       5.321   8.114   6.181  1.00 96.31           H  
ATOM   1516 HD22 LEU A  98       5.561   7.129   4.739  1.00 96.31           H  
ATOM   1517 HD23 LEU A  98       6.976   7.666   5.679  1.00 96.31           H  
ATOM   1518  N   ASN A  99       6.492  13.130   6.894  1.00 94.96           N  
ATOM   1519  H   ASN A  99       5.710  13.201   6.258  1.00 94.96           H  
ATOM   1520  CA  ASN A  99       6.981  14.379   7.474  1.00 94.96           C  
ATOM   1521  HA  ASN A  99       7.149  14.244   8.542  1.00 94.96           H  
ATOM   1522  C   ASN A  99       5.887  15.454   7.308  1.00 94.96           C  
ATOM   1523  CB  ASN A  99       8.344  14.717   6.834  1.00 94.96           C  
ATOM   1524  HB2 ASN A  99       8.751  15.641   7.247  1.00 94.96           H  
ATOM   1525  HB3 ASN A  99       9.039  13.918   7.094  1.00 94.96           H  
ATOM   1526  O   ASN A  99       4.705  15.122   7.235  1.00 94.96           O  
ATOM   1527  CG  ASN A  99       8.302  14.828   5.327  1.00 94.96           C  
ATOM   1528  ND2 ASN A  99       9.294  14.330   4.629  1.00 94.96           N  
ATOM   1529 HD21 ASN A  99       9.228  14.401   3.624  1.00 94.96           H  
ATOM   1530 HD22 ASN A  99      10.069  13.880   5.094  1.00 94.96           H  
ATOM   1531  OD1 ASN A  99       7.366  15.361   4.766  1.00 94.96           O  
ATOM   1532  N   THR A 100       6.240  16.740   7.295  1.00 92.99           N  
ATOM   1533  H   THR A 100       7.218  16.988   7.334  1.00 92.99           H  
ATOM   1534  CA  THR A 100       5.272  17.838   7.126  1.00 92.99           C  
ATOM   1535  HA  THR A 100       4.363  17.598   7.677  1.00 92.99           H  
ATOM   1536  C   THR A 100       4.837  18.082   5.679  1.00 92.99           C  
ATOM   1537  CB  THR A 100       5.837  19.146   7.690  1.00 92.99           C  
ATOM   1538  HB  THR A 100       5.167  19.970   7.444  1.00 92.99           H  
ATOM   1539  O   THR A 100       3.881  18.822   5.464  1.00 92.99           O  
ATOM   1540  CG2 THR A 100       6.000  19.088   9.209  1.00 92.99           C  
ATOM   1541 HG21 THR A 100       6.342  20.055   9.578  1.00 92.99           H  
ATOM   1542 HG22 THR A 100       5.041  18.852   9.670  1.00 92.99           H  
ATOM   1543 HG23 THR A 100       6.726  18.322   9.483  1.00 92.99           H  
ATOM   1544  OG1 THR A 100       7.112  19.400   7.145  1.00 92.99           O  
ATOM   1545  HG1 THR A 100       7.324  20.324   7.297  1.00 92.99           H  
ATOM   1546  N   THR A 101       5.521  17.501   4.693  1.00 96.09           N  
ATOM   1547  H   THR A 101       6.313  16.920   4.926  1.00 96.09           H  
ATOM   1548  CA  THR A 101       5.308  17.766   3.262  1.00 96.09           C  
ATOM   1549  HA  THR A 101       4.417  18.381   3.133  1.00 96.09           H  
ATOM   1550  C   THR A 101       5.072  16.511   2.429  1.00 96.09           C  
ATOM   1551  CB  THR A 101       6.493  18.538   2.660  1.00 96.09           C  
ATOM   1552  HB  THR A 101       6.309  18.697   1.597  1.00 96.09           H  
ATOM   1553  O   THR A 101       4.791  16.639   1.242  1.00 96.09           O  
ATOM   1554  CG2 THR A 101       6.706  19.900   3.318  1.00 96.09           C  
ATOM   1555 HG21 THR A 101       7.015  19.771   4.356  1.00 96.09           H  
ATOM   1556 HG22 THR A 101       7.477  20.450   2.779  1.00 96.09           H  
ATOM   1557 HG23 THR A 101       5.775  20.467   3.287  1.00 96.09           H  
ATOM   1558  OG1 THR A 101       7.695  17.817   2.813  1.00 96.09           O  
ATOM   1559  HG1 THR A 101       8.315  18.127   2.149  1.00 96.09           H  
ATOM   1560  N   MET A 102       5.181  15.309   2.999  1.00 97.34           N  
ATOM   1561  H   MET A 102       5.498  15.266   3.957  1.00 97.34           H  
ATOM   1562  CA  MET A 102       5.087  14.043   2.268  1.00 97.34           C  
ATOM   1563  HA  MET A 102       4.569  14.222   1.325  1.00 97.34           H  
ATOM   1564  C   MET A 102       4.282  12.994   3.037  1.00 97.34           C  
ATOM   1565  CB  MET A 102       6.488  13.498   1.938  1.00 97.34           C  
ATOM   1566  HB2 MET A 102       6.376  12.551   1.410  1.00 97.34           H  
ATOM   1567  HB3 MET A 102       7.035  13.314   2.863  1.00 97.34           H  
ATOM   1568  O   MET A 102       4.384  12.890   4.265  1.00 97.34           O  
ATOM   1569  CG  MET A 102       7.293  14.464   1.057  1.00 97.34           C  
ATOM   1570  HG2 MET A 102       6.731  14.651   0.143  1.00 97.34           H  
ATOM   1571  HG3 MET A 102       7.394  15.411   1.588  1.00 97.34           H  
ATOM   1572  SD  MET A 102       8.969  13.935   0.609  1.00 97.34           S  
ATOM   1573  CE  MET A 102       8.554  12.580  -0.509  1.00 97.34           C  
ATOM   1574  HE1 MET A 102       9.457  12.196  -0.984  1.00 97.34           H  
ATOM   1575  HE2 MET A 102       7.853  12.918  -1.272  1.00 97.34           H  
ATOM   1576  HE3 MET A 102       8.101  11.794   0.095  1.00 97.34           H  
ATOM   1577  N   ALA A 103       3.528  12.180   2.300  1.00 97.73           N  
ATOM   1578  H   ALA A 103       3.487  12.331   1.302  1.00 97.73           H  
ATOM   1579  CA  ALA A 103       2.797  11.031   2.824  1.00 97.73           C  
ATOM   1580  HA  ALA A 103       3.229  10.753   3.785  1.00 97.73           H  
ATOM   1581  C   ALA A 103       2.911   9.817   1.894  1.00 97.73           C  
ATOM   1582  CB  ALA A 103       1.335  11.417   3.056  1.00 97.73           C  
ATOM   1583  HB1 ALA A 103       0.793  10.564   3.463  1.00 97.73           H  
ATOM   1584  HB2 ALA A 103       1.282  12.239   3.770  1.00 97.73           H  
ATOM   1585  HB3 ALA A 103       0.873  11.717   2.115  1.00 97.73           H  
ATOM   1586  O   ALA A 103       2.955   9.963   0.677  1.00 97.73           O  
ATOM   1587  N   ALA A 104       2.935   8.622   2.476  1.00 97.39           N  
ATOM   1588  H   ALA A 104       2.842   8.587   3.481  1.00 97.39           H  
ATOM   1589  CA  ALA A 104       2.842   7.355   1.758  1.00 97.39           C  
ATOM   1590  HA  ALA A 104       3.268   7.446   0.758  1.00 97.39           H  
ATOM   1591  C   ALA A 104       1.373   6.940   1.627  1.00 97.39           C  
ATOM   1592  CB  ALA A 104       3.639   6.310   2.545  1.00 97.39           C  
ATOM   1593  HB1 ALA A 104       4.708   6.480   2.418  1.00 97.39           H  
ATOM   1594  HB2 ALA A 104       3.380   6.355   3.603  1.00 97.39           H  
ATOM   1595  HB3 ALA A 104       3.391   5.311   2.186  1.00 97.39           H  
ATOM   1596  O   ALA A 104       0.687   6.884   2.647  1.00 97.39           O  
ATOM   1597  N   LEU A 105       0.897   6.634   0.418  1.00 96.51           N  
ATOM   1598  H   LEU A 105       1.519   6.672  -0.376  1.00 96.51           H  
ATOM   1599  CA  LEU A 105      -0.427   6.048   0.197  1.00 96.51           C  
ATOM   1600  HA  LEU A 105      -1.124   6.430   0.944  1.00 96.51           H  
ATOM   1601  C   LEU A 105      -0.337   4.529   0.374  1.00 96.51           C  
ATOM   1602  CB  LEU A 105      -0.975   6.420  -1.192  1.00 96.51           C  
ATOM   1603  HB2 LEU A 105      -0.354   5.952  -1.956  1.00 96.51           H  
ATOM   1604  HB3 LEU A 105      -1.975   5.994  -1.276  1.00 96.51           H  
ATOM   1605  O   LEU A 105       0.306   3.844  -0.415  1.00 96.51           O  
ATOM   1606  CG  LEU A 105      -1.056   7.925  -1.500  1.00 96.51           C  
ATOM   1607  HG  LEU A 105      -0.050   8.306  -1.673  1.00 96.51           H  
ATOM   1608  CD1 LEU A 105      -1.880   8.122  -2.769  1.00 96.51           C  
ATOM   1609 HD11 LEU A 105      -1.847   9.164  -3.088  1.00 96.51           H  
ATOM   1610 HD12 LEU A 105      -2.919   7.842  -2.593  1.00 96.51           H  
ATOM   1611 HD13 LEU A 105      -1.488   7.481  -3.559  1.00 96.51           H  
ATOM   1612  CD2 LEU A 105      -1.701   8.747  -0.382  1.00 96.51           C  
ATOM   1613 HD21 LEU A 105      -1.056   8.748   0.497  1.00 96.51           H  
ATOM   1614 HD22 LEU A 105      -2.673   8.327  -0.126  1.00 96.51           H  
ATOM   1615 HD23 LEU A 105      -1.831   9.777  -0.715  1.00 96.51           H  
ATOM   1616  N   LEU A 106      -0.974   4.012   1.421  1.00 93.35           N  
ATOM   1617  H   LEU A 106      -1.579   4.622   1.951  1.00 93.35           H  
ATOM   1618  CA  LEU A 106      -0.839   2.626   1.892  1.00 93.35           C  
ATOM   1619  HA  LEU A 106       0.213   2.343   1.908  1.00 93.35           H  
ATOM   1620  C   LEU A 106      -1.560   1.608   1.002  1.00 93.35           C  
ATOM   1621  CB  LEU A 106      -1.417   2.563   3.310  1.00 93.35           C  
ATOM   1622  HB2 LEU A 106      -1.348   1.538   3.674  1.00 93.35           H  
ATOM   1623  HB3 LEU A 106      -2.475   2.819   3.256  1.00 93.35           H  
ATOM   1624  O   LEU A 106      -1.236   0.423   1.016  1.00 93.35           O  
ATOM   1625  CG  LEU A 106      -0.720   3.499   4.310  1.00 93.35           C  
ATOM   1626  HG  LEU A 106      -0.667   4.515   3.920  1.00 93.35           H  
ATOM   1627  CD1 LEU A 106      -1.563   3.550   5.575  1.00 93.35           C  
ATOM   1628 HD11 LEU A 106      -1.773   2.532   5.904  1.00 93.35           H  
ATOM   1629 HD12 LEU A 106      -1.028   4.111   6.342  1.00 93.35           H  
ATOM   1630 HD13 LEU A 106      -2.506   4.051   5.356  1.00 93.35           H  
ATOM   1631  CD2 LEU A 106       0.699   3.035   4.642  1.00 93.35           C  
ATOM   1632 HD21 LEU A 106       1.319   3.067   3.746  1.00 93.35           H  
ATOM   1633 HD22 LEU A 106       1.144   3.681   5.399  1.00 93.35           H  
ATOM   1634 HD23 LEU A 106       0.681   2.009   5.011  1.00 93.35           H  
ATOM   1635  N   ASP A 107      -2.528   2.099   0.234  1.00 90.03           N  
ATOM   1636  H   ASP A 107      -2.784   3.066   0.377  1.00 90.03           H  
ATOM   1637  CA  ASP A 107      -3.350   1.324  -0.699  1.00 90.03           C  
ATOM   1638  HA  ASP A 107      -3.052   0.276  -0.670  1.00 90.03           H  
ATOM   1639  C   ASP A 107      -3.163   1.807  -2.146  1.00 90.03           C  
ATOM   1640  CB  ASP A 107      -4.819   1.408  -0.261  1.00 90.03           C  
ATOM   1641  HB2 ASP A 107      -5.201   2.402  -0.496  1.00 90.03           H  
ATOM   1642  HB3 ASP A 107      -5.404   0.675  -0.816  1.00 90.03           H  
ATOM   1643  O   ASP A 107      -3.849   1.356  -3.045  1.00 90.03           O  
ATOM   1644  CG  ASP A 107      -4.990   1.154   1.236  1.00 90.03           C  
ATOM   1645  OD1 ASP A 107      -4.489   0.132   1.755  1.00 90.03           O  
ATOM   1646  OD2 ASP A 107      -5.562   2.021   1.940  1.00 90.03           O  
ATOM   1647  N   GLY A 108      -2.247   2.757  -2.368  1.00 89.69           N  
ATOM   1648  H   GLY A 108      -1.699   3.063  -1.577  1.00 89.69           H  
ATOM   1649  CA  GLY A 108      -1.920   3.290  -3.696  1.00 89.69           C  
ATOM   1650  HA2 GLY A 108      -2.461   2.741  -4.466  1.00 89.69           H  
ATOM   1651  HA3 GLY A 108      -2.227   4.334  -3.749  1.00 89.69           H  
ATOM   1652  C   GLY A 108      -0.434   3.201  -4.037  1.00 89.69           C  
ATOM   1653  O   GLY A 108      -0.028   3.675  -5.090  1.00 89.69           O  
ATOM   1654  N   SER A 109       0.391   2.655  -3.133  1.00 92.05           N  
ATOM   1655  H   SER A 109      -0.028   2.262  -2.303  1.00 92.05           H  
ATOM   1656  CA  SER A 109       1.793   2.291  -3.388  1.00 92.05           C  
ATOM   1657  HA  SER A 109       2.240   2.047  -2.425  1.00 92.05           H  
ATOM   1658  C   SER A 109       2.673   3.410  -3.963  1.00 92.05           C  
ATOM   1659  CB  SER A 109       1.792   1.008  -4.214  1.00 92.05           C  
ATOM   1660  HB2 SER A 109       2.775   0.791  -4.631  1.00 92.05           H  
ATOM   1661  HB3 SER A 109       1.071   1.113  -5.024  1.00 92.05           H  
ATOM   1662  O   SER A 109       3.656   3.167  -4.659  1.00 92.05           O  
ATOM   1663  OG  SER A 109       1.377  -0.036  -3.356  1.00 92.05           O  
ATOM   1664  HG  SER A 109       1.248  -0.821  -3.892  1.00 92.05           H  
ATOM   1665  N   LYS A 110       2.353   4.660  -3.612  1.00 94.36           N  
ATOM   1666  H   LYS A 110       1.524   4.766  -3.046  1.00 94.36           H  
ATOM   1667  CA  LYS A 110       3.078   5.863  -4.033  1.00 94.36           C  
ATOM   1668  HA  LYS A 110       4.072   5.551  -4.353  1.00 94.36           H  
ATOM   1669  C   LYS A 110       3.279   6.829  -2.876  1.00 94.36           C  
ATOM   1670  CB  LYS A 110       2.395   6.503  -5.264  1.00 94.36           C  
ATOM   1671  HB2 LYS A 110       3.033   7.302  -5.640  1.00 94.36           H  
ATOM   1672  HB3 LYS A 110       2.334   5.744  -6.044  1.00 94.36           H  
ATOM   1673  O   LYS A 110       2.602   6.763  -1.848  1.00 94.36           O  
ATOM   1674  CG  LYS A 110       0.980   7.076  -5.034  1.00 94.36           C  
ATOM   1675  HG2 LYS A 110       1.030   7.879  -4.299  1.00 94.36           H  
ATOM   1676  HG3 LYS A 110       0.334   6.289  -4.646  1.00 94.36           H  
ATOM   1677  CD  LYS A 110       0.364   7.626  -6.343  1.00 94.36           C  
ATOM   1678  HD2 LYS A 110       0.385   6.836  -7.094  1.00 94.36           H  
ATOM   1679  HD3 LYS A 110       0.969   8.459  -6.701  1.00 94.36           H  
ATOM   1680  CE  LYS A 110      -1.096   8.095  -6.165  1.00 94.36           C  
ATOM   1681  HE2 LYS A 110      -1.134   8.854  -5.383  1.00 94.36           H  
ATOM   1682  HE3 LYS A 110      -1.683   7.239  -5.831  1.00 94.36           H  
ATOM   1683  NZ  LYS A 110      -1.717   8.642  -7.409  1.00 94.36           N  
ATOM   1684  HZ1 LYS A 110      -1.617   8.004  -8.186  1.00 94.36           H  
ATOM   1685  HZ2 LYS A 110      -2.711   8.783  -7.300  1.00 94.36           H  
ATOM   1686  HZ3 LYS A 110      -1.336   9.532  -7.697  1.00 94.36           H  
ATOM   1687  N   VAL A 111       4.220   7.750  -3.046  1.00 96.93           N  
ATOM   1688  H   VAL A 111       4.685   7.786  -3.942  1.00 96.93           H  
ATOM   1689  CA  VAL A 111       4.427   8.867  -2.123  1.00 96.93           C  
ATOM   1690  HA  VAL A 111       3.842   8.699  -1.218  1.00 96.93           H  
ATOM   1691  C   VAL A 111       3.909  10.142  -2.771  1.00 96.93           C  
ATOM   1692  CB  VAL A 111       5.896   8.978  -1.695  1.00 96.93           C  
ATOM   1693  HB  VAL A 111       6.533   9.066  -2.574  1.00 96.93           H  
ATOM   1694  O   VAL A 111       4.234  10.436  -3.916  1.00 96.93           O  
ATOM   1695  CG1 VAL A 111       6.127  10.186  -0.790  1.00 96.93           C  
ATOM   1696 HG11 VAL A 111       6.025  11.111  -1.358  1.00 96.93           H  
ATOM   1697 HG12 VAL A 111       5.425  10.182   0.044  1.00 96.93           H  
ATOM   1698 HG13 VAL A 111       7.140  10.108  -0.394  1.00 96.93           H  
ATOM   1699  CG2 VAL A 111       6.317   7.739  -0.893  1.00 96.93           C  
ATOM   1700 HG21 VAL A 111       7.361   7.828  -0.590  1.00 96.93           H  
ATOM   1701 HG22 VAL A 111       5.693   7.636  -0.006  1.00 96.93           H  
ATOM   1702 HG23 VAL A 111       6.208   6.845  -1.507  1.00 96.93           H  
ATOM   1703  N   VAL A 112       3.114  10.905  -2.026  1.00 97.09           N  
ATOM   1704  H   VAL A 112       2.913  10.601  -1.084  1.00 97.09           H  
ATOM   1705  CA  VAL A 112       2.525  12.170  -2.474  1.00 97.09           C  
ATOM   1706  HA  VAL A 112       2.804  12.335  -3.515  1.00 97.09           H  
ATOM   1707  C   VAL A 112       3.079  13.344  -1.677  1.00 97.09           C  
ATOM   1708  CB  VAL A 112       0.986  12.142  -2.432  1.00 97.09           C  
ATOM   1709  HB  VAL A 112       0.623  13.117  -2.758  1.00 97.09           H  
ATOM   1710  O   VAL A 112       3.461  13.206  -0.511  1.00 97.09           O  
ATOM   1711  CG1 VAL A 112       0.435  11.095  -3.406  1.00 97.09           C  
ATOM   1712 HG11 VAL A 112       0.718  10.091  -3.091  1.00 97.09           H  
ATOM   1713 HG12 VAL A 112      -0.652  11.171  -3.442  1.00 97.09           H  
ATOM   1714 HG13 VAL A 112       0.824  11.278  -4.407  1.00 97.09           H  
ATOM   1715  CG2 VAL A 112       0.428  11.878  -1.026  1.00 97.09           C  
ATOM   1716 HG21 VAL A 112      -0.661  11.926  -1.057  1.00 97.09           H  
ATOM   1717 HG22 VAL A 112       0.726  10.889  -0.676  1.00 97.09           H  
ATOM   1718 HG23 VAL A 112       0.781  12.637  -0.329  1.00 97.09           H  
ATOM   1719  N   TYR A 113       3.096  14.519  -2.306  1.00 96.62           N  
ATOM   1720  H   TYR A 113       2.729  14.561  -3.245  1.00 96.62           H  
ATOM   1721  CA  TYR A 113       3.417  15.776  -1.637  1.00 96.62           C  
ATOM   1722  HA  TYR A 113       4.105  15.570  -0.817  1.00 96.62           H  
ATOM   1723  C   TYR A 113       2.154  16.410  -1.065  1.00 96.62           C  
ATOM   1724  CB  TYR A 113       4.114  16.745  -2.592  1.00 96.62           C  
ATOM   1725  HB2 TYR A 113       3.507  16.869  -3.488  1.00 96.62           H  
ATOM   1726  HB3 TYR A 113       4.187  17.718  -2.107  1.00 96.62           H  
ATOM   1727  O   TYR A 113       1.229  16.728  -1.808  1.00 96.62           O  
ATOM   1728  CG  TYR A 113       5.508  16.308  -2.978  1.00 96.62           C  
ATOM   1729  CD1 TYR A 113       6.575  16.515  -2.081  1.00 96.62           C  
ATOM   1730  HD1 TYR A 113       6.386  16.971  -1.120  1.00 96.62           H  
ATOM   1731  CD2 TYR A 113       5.733  15.675  -4.214  1.00 96.62           C  
ATOM   1732  HD2 TYR A 113       4.913  15.481  -4.889  1.00 96.62           H  
ATOM   1733  CE1 TYR A 113       7.874  16.096  -2.425  1.00 96.62           C  
ATOM   1734  HE1 TYR A 113       8.689  16.233  -1.730  1.00 96.62           H  
ATOM   1735  CE2 TYR A 113       7.032  15.264  -4.564  1.00 96.62           C  
ATOM   1736  HE2 TYR A 113       7.216  14.761  -5.502  1.00 96.62           H  
ATOM   1737  OH  TYR A 113       9.352  15.069  -4.013  1.00 96.62           O  
ATOM   1738  HH  TYR A 113       9.970  15.150  -3.282  1.00 96.62           H  
ATOM   1739  CZ  TYR A 113       8.102  15.473  -3.672  1.00 96.62           C  
ATOM   1740  N   LEU A 114       2.163  16.652   0.241  1.00 96.73           N  
ATOM   1741  H   LEU A 114       3.012  16.442   0.746  1.00 96.73           H  
ATOM   1742  CA  LEU A 114       1.082  17.312   0.958  1.00 96.73           C  
ATOM   1743  HA  LEU A 114       0.132  16.932   0.583  1.00 96.73           H  
ATOM   1744  C   LEU A 114       1.108  18.819   0.703  1.00 96.73           C  
ATOM   1745  CB  LEU A 114       1.191  17.007   2.461  1.00 96.73           C  
ATOM   1746  HB2 LEU A 114       2.147  17.385   2.821  1.00 96.73           H  
ATOM   1747  HB3 LEU A 114       0.401  17.550   2.981  1.00 96.73           H  
ATOM   1748  O   LEU A 114       2.142  19.480   0.839  1.00 96.73           O  
ATOM   1749  CG  LEU A 114       1.078  15.516   2.816  1.00 96.73           C  
ATOM   1750  HG  LEU A 114       1.820  14.942   2.260  1.00 96.73           H  
ATOM   1751  CD1 LEU A 114       1.377  15.348   4.307  1.00 96.73           C  
ATOM   1752 HD11 LEU A 114       2.421  15.592   4.500  1.00 96.73           H  
ATOM   1753 HD12 LEU A 114       0.744  16.015   4.892  1.00 96.73           H  
ATOM   1754 HD13 LEU A 114       1.196  14.318   4.616  1.00 96.73           H  
ATOM   1755  CD2 LEU A 114      -0.311  14.963   2.500  1.00 96.73           C  
ATOM   1756 HD21 LEU A 114      -0.339  13.896   2.723  1.00 96.73           H  
ATOM   1757 HD22 LEU A 114      -1.075  15.486   3.076  1.00 96.73           H  
ATOM   1758 HD23 LEU A 114      -0.531  15.069   1.438  1.00 96.73           H  
ATOM   1759  N   ARG A 115      -0.052  19.372   0.363  1.00 94.41           N  
ATOM   1760  H   ARG A 115      -0.829  18.743   0.216  1.00 94.41           H  
ATOM   1761  CA  ARG A 115      -0.263  20.793   0.082  1.00 94.41           C  
ATOM   1762  HA  ARG A 115       0.677  21.323   0.235  1.00 94.41           H  
ATOM   1763  C   ARG A 115      -1.289  21.370   1.048  1.00 94.41           C  
ATOM   1764  CB  ARG A 115      -0.705  20.977  -1.378  1.00 94.41           C  
ATOM   1765  HB2 ARG A 115      -1.696  20.540  -1.498  1.00 94.41           H  
ATOM   1766  HB3 ARG A 115      -0.781  22.042  -1.598  1.00 94.41           H  
ATOM   1767  O   ARG A 115      -2.124  20.672   1.607  1.00 94.41           O  
ATOM   1768  CG  ARG A 115       0.252  20.328  -2.390  1.00 94.41           C  
ATOM   1769  HG2 ARG A 115       1.215  20.838  -2.360  1.00 94.41           H  
ATOM   1770  HG3 ARG A 115       0.398  19.275  -2.151  1.00 94.41           H  
ATOM   1771  CD  ARG A 115      -0.341  20.405  -3.796  1.00 94.41           C  
ATOM   1772  HD2 ARG A 115      -1.287  19.865  -3.789  1.00 94.41           H  
ATOM   1773  HD3 ARG A 115      -0.525  21.448  -4.054  1.00 94.41           H  
ATOM   1774  NE  ARG A 115       0.568  19.799  -4.786  1.00 94.41           N  
ATOM   1775  HE  ARG A 115       1.417  19.393  -4.420  1.00 94.41           H  
ATOM   1776  NH1 ARG A 115      -0.873  19.864  -6.569  1.00 94.41           N  
ATOM   1777 HH11 ARG A 115      -1.117  19.531  -7.491  1.00 94.41           H  
ATOM   1778 HH12 ARG A 115      -1.604  20.153  -5.935  1.00 94.41           H  
ATOM   1779  NH2 ARG A 115       1.148  18.952  -6.819  1.00 94.41           N  
ATOM   1780 HH21 ARG A 115       0.865  18.633  -7.735  1.00 94.41           H  
ATOM   1781 HH22 ARG A 115       1.991  18.568  -6.417  1.00 94.41           H  
ATOM   1782  CZ  ARG A 115       0.281  19.549  -6.051  1.00 94.41           C  
ATOM   1783  N   MET A 116      -1.252  22.690   1.214  1.00 90.80           N  
ATOM   1784  H   MET A 116      -0.535  23.207   0.726  1.00 90.80           H  
ATOM   1785  CA  MET A 116      -2.093  23.397   2.189  1.00 90.80           C  
ATOM   1786  HA  MET A 116      -1.878  22.996   3.180  1.00 90.80           H  
ATOM   1787  C   MET A 116      -3.606  23.226   1.956  1.00 90.80           C  
ATOM   1788  CB  MET A 116      -1.707  24.882   2.157  1.00 90.80           C  
ATOM   1789  HB2 MET A 116      -0.621  24.967   2.182  1.00 90.80           H  
ATOM   1790  HB3 MET A 116      -2.066  25.327   1.229  1.00 90.80           H  
ATOM   1791  O   MET A 116      -4.368  23.296   2.911  1.00 90.80           O  
ATOM   1792  CG  MET A 116      -2.260  25.669   3.349  1.00 90.80           C  
ATOM   1793  HG2 MET A 116      -3.348  25.609   3.359  1.00 90.80           H  
ATOM   1794  HG3 MET A 116      -1.888  25.212   4.266  1.00 90.80           H  
ATOM   1795  SD  MET A 116      -1.777  27.418   3.345  1.00 90.80           S  
ATOM   1796  CE  MET A 116      -2.973  28.048   2.135  1.00 90.80           C  
ATOM   1797  HE1 MET A 116      -2.827  27.556   1.173  1.00 90.80           H  
ATOM   1798  HE2 MET A 116      -2.839  29.124   2.015  1.00 90.80           H  
ATOM   1799  HE3 MET A 116      -3.985  27.848   2.485  1.00 90.80           H  
ATOM   1800  N   ASN A 117      -4.028  23.010   0.706  1.00 91.39           N  
ATOM   1801  H   ASN A 117      -3.335  22.855  -0.012  1.00 91.39           H  
ATOM   1802  CA  ASN A 117      -5.440  22.888   0.326  1.00 91.39           C  
ATOM   1803  HA  ASN A 117      -6.064  23.244   1.146  1.00 91.39           H  
ATOM   1804  C   ASN A 117      -5.872  21.436   0.073  1.00 91.39           C  
ATOM   1805  CB  ASN A 117      -5.713  23.772  -0.905  1.00 91.39           C  
ATOM   1806  HB2 ASN A 117      -5.060  23.459  -1.719  1.00 91.39           H  
ATOM   1807  HB3 ASN A 117      -6.743  23.619  -1.228  1.00 91.39           H  
ATOM   1808  O   ASN A 117      -6.961  21.219  -0.461  1.00 91.39           O  
ATOM   1809  CG  ASN A 117      -5.547  25.260  -0.669  1.00 91.39           C  
ATOM   1810  ND2 ASN A 117      -5.496  26.028  -1.732  1.00 91.39           N  
ATOM   1811 HD21 ASN A 117      -5.451  27.021  -1.552  1.00 91.39           H  
ATOM   1812 HD22 ASN A 117      -5.626  25.625  -2.649  1.00 91.39           H  
ATOM   1813  OD1 ASN A 117      -5.459  25.776   0.431  1.00 91.39           O  
ATOM   1814  N   ASP A 118      -5.029  20.454   0.396  1.00 95.34           N  
ATOM   1815  H   ASP A 118      -4.171  20.653   0.890  1.00 95.34           H  
ATOM   1816  CA  ASP A 118      -5.404  19.053   0.235  1.00 95.34           C  
ATOM   1817  HA  ASP A 118      -5.765  18.900  -0.782  1.00 95.34           H  
ATOM   1818  C   ASP A 118      -6.542  18.709   1.198  1.00 95.34           C  
ATOM   1819  CB  ASP A 118      -4.203  18.125   0.452  1.00 95.34           C  
ATOM   1820  HB2 ASP A 118      -4.575  17.102   0.512  1.00 95.34           H  
ATOM   1821  HB3 ASP A 118      -3.729  18.364   1.404  1.00 95.34           H  
ATOM   1822  O   ASP A 118      -6.531  19.106   2.369  1.00 95.34           O  
ATOM   1823  CG  ASP A 118      -3.164  18.186  -0.672  1.00 95.34           C  
ATOM   1824  OD1 ASP A 118      -3.428  18.788  -1.738  1.00 95.34           O  
ATOM   1825  OD2 ASP A 118      -2.060  17.639  -0.454  1.00 95.34           O  
ATOM   1826  N   LYS A 119      -7.536  17.958   0.714  1.00 96.41           N  
ATOM   1827  H   LYS A 119      -7.460  17.589  -0.223  1.00 96.41           H  
ATOM   1828  CA  LYS A 119      -8.592  17.461   1.594  1.00 96.41           C  
ATOM   1829  HA  LYS A 119      -8.811  18.229   2.335  1.00 96.41           H  
ATOM   1830  C   LYS A 119      -8.076  16.234   2.327  1.00 96.41           C  
ATOM   1831  CB  LYS A 119      -9.897  17.150   0.863  1.00 96.41           C  
ATOM   1832  HB2 LYS A 119     -10.610  16.805   1.611  1.00 96.41           H  
ATOM   1833  HB3 LYS A 119      -9.735  16.328   0.165  1.00 96.41           H  
ATOM   1834  O   LYS A 119      -7.725  15.224   1.719  1.00 96.41           O  
ATOM   1835  CG  LYS A 119     -10.514  18.326   0.096  1.00 96.41           C  
ATOM   1836  HG2 LYS A 119      -9.936  18.512  -0.809  1.00 96.41           H  
ATOM   1837  HG3 LYS A 119     -10.526  19.223   0.716  1.00 96.41           H  
ATOM   1838  CD  LYS A 119     -11.951  17.924  -0.262  1.00 96.41           C  
ATOM   1839  HD2 LYS A 119     -11.958  16.875  -0.557  1.00 96.41           H  
ATOM   1840  HD3 LYS A 119     -12.572  18.005   0.630  1.00 96.41           H  
ATOM   1841  CE  LYS A 119     -12.573  18.748  -1.387  1.00 96.41           C  
ATOM   1842  HE2 LYS A 119     -12.819  19.742  -1.014  1.00 96.41           H  
ATOM   1843  HE3 LYS A 119     -11.841  18.845  -2.189  1.00 96.41           H  
ATOM   1844  NZ  LYS A 119     -13.783  18.045  -1.895  1.00 96.41           N  
ATOM   1845  HZ1 LYS A 119     -14.458  17.881  -1.163  1.00 96.41           H  
ATOM   1846  HZ2 LYS A 119     -14.230  18.534  -2.658  1.00 96.41           H  
ATOM   1847  HZ3 LYS A 119     -13.542  17.121  -2.225  1.00 96.41           H  
ATOM   1848  N   VAL A 120      -8.062  16.334   3.648  1.00 97.78           N  
ATOM   1849  H   VAL A 120      -8.339  17.209   4.069  1.00 97.78           H  
ATOM   1850  CA  VAL A 120      -7.664  15.250   4.539  1.00 97.78           C  
ATOM   1851  HA  VAL A 120      -7.646  14.327   3.961  1.00 97.78           H  
ATOM   1852  C   VAL A 120      -8.695  15.065   5.636  1.00 97.78           C  
ATOM   1853  CB  VAL A 120      -6.256  15.462   5.119  1.00 97.78           C  
ATOM   1854  HB  VAL A 120      -6.016  14.601   5.744  1.00 97.78           H  
ATOM   1855  O   VAL A 120      -9.340  16.028   6.057  1.00 97.78           O  
ATOM   1856  CG1 VAL A 120      -5.228  15.528   3.987  1.00 97.78           C  
ATOM   1857 HG11 VAL A 120      -4.223  15.411   4.391  1.00 97.78           H  
ATOM   1858 HG12 VAL A 120      -5.297  16.477   3.456  1.00 97.78           H  
ATOM   1859 HG13 VAL A 120      -5.421  14.717   3.285  1.00 97.78           H  
ATOM   1860  CG2 VAL A 120      -6.130  16.720   5.986  1.00 97.78           C  
ATOM   1861 HG21 VAL A 120      -6.817  16.672   6.830  1.00 97.78           H  
ATOM   1862 HG22 VAL A 120      -5.112  16.798   6.369  1.00 97.78           H  
ATOM   1863 HG23 VAL A 120      -6.350  17.610   5.395  1.00 97.78           H  
ATOM   1864  N   LYS A 121      -8.838  13.828   6.104  1.00 97.89           N  
ATOM   1865  H   LYS A 121      -8.278  13.100   5.685  1.00 97.89           H  
ATOM   1866  CA  LYS A 121      -9.734  13.457   7.202  1.00 97.89           C  
ATOM   1867  HA  LYS A 121     -10.012  14.353   7.757  1.00 97.89           H  
ATOM   1868  C   LYS A 121      -9.013  12.568   8.194  1.00 97.89           C  
ATOM   1869  CB  LYS A 121     -11.025  12.790   6.675  1.00 97.89           C  
ATOM   1870  HB2 LYS A 121     -11.671  12.539   7.516  1.00 97.89           H  
ATOM   1871  HB3 LYS A 121     -10.788  11.854   6.169  1.00 97.89           H  
ATOM   1872  O   LYS A 121      -7.985  11.959   7.886  1.00 97.89           O  
ATOM   1873  CG  LYS A 121     -11.819  13.653   5.690  1.00 97.89           C  
ATOM   1874  HG2 LYS A 121     -11.175  13.977   4.873  1.00 97.89           H  
ATOM   1875  HG3 LYS A 121     -12.628  13.055   5.270  1.00 97.89           H  
ATOM   1876  CD  LYS A 121     -12.420  14.867   6.394  1.00 97.89           C  
ATOM   1877  HD2 LYS A 121     -11.670  15.390   6.987  1.00 97.89           H  
ATOM   1878  HD3 LYS A 121     -13.203  14.524   7.069  1.00 97.89           H  
ATOM   1879  CE  LYS A 121     -13.002  15.853   5.395  1.00 97.89           C  
ATOM   1880  HE2 LYS A 121     -12.195  16.261   4.786  1.00 97.89           H  
ATOM   1881  HE3 LYS A 121     -13.714  15.327   4.760  1.00 97.89           H  
ATOM   1882  NZ  LYS A 121     -13.694  16.911   6.158  1.00 97.89           N  
ATOM   1883  HZ1 LYS A 121     -13.987  17.692   5.588  1.00 97.89           H  
ATOM   1884  HZ2 LYS A 121     -14.529  16.479   6.526  1.00 97.89           H  
ATOM   1885  HZ3 LYS A 121     -13.169  17.193   6.973  1.00 97.89           H  
ATOM   1886  N   LYS A 122      -9.550  12.494   9.408  1.00 97.03           N  
ATOM   1887  H   LYS A 122     -10.460  12.913   9.536  1.00 97.03           H  
ATOM   1888  CA  LYS A 122      -9.104  11.486  10.363  1.00 97.03           C  
ATOM   1889  HA  LYS A 122      -8.021  11.551  10.473  1.00 97.03           H  
ATOM   1890  C   LYS A 122      -9.475  10.121   9.792  1.00 97.03           C  
ATOM   1891  CB  LYS A 122      -9.789  11.740  11.705  1.00 97.03           C  
ATOM   1892  HB2 LYS A 122      -9.592  12.765  12.019  1.00 97.03           H  
ATOM   1893  HB3 LYS A 122     -10.866  11.618  11.589  1.00 97.03           H  
ATOM   1894  O   LYS A 122     -10.605   9.944   9.359  1.00 97.03           O  
ATOM   1895  CG  LYS A 122      -9.272  10.773  12.773  1.00 97.03           C  
ATOM   1896  HG2 LYS A 122      -9.496   9.745  12.485  1.00 97.03           H  
ATOM   1897  HG3 LYS A 122      -8.193  10.890  12.880  1.00 97.03           H  
ATOM   1898  CD  LYS A 122      -9.955  11.073  14.104  1.00 97.03           C  
ATOM   1899  HD2 LYS A 122     -11.033  10.972  13.978  1.00 97.03           H  
ATOM   1900  HD3 LYS A 122      -9.724  12.095  14.404  1.00 97.03           H  
ATOM   1901  CE  LYS A 122      -9.459  10.087  15.159  1.00 97.03           C  
ATOM   1902  HE2 LYS A 122      -9.674   9.076  14.813  1.00 97.03           H  
ATOM   1903  HE3 LYS A 122      -8.378  10.188  15.254  1.00 97.03           H  
ATOM   1904  NZ  LYS A 122     -10.129  10.349  16.453  1.00 97.03           N  
ATOM   1905  HZ1 LYS A 122     -11.128  10.264  16.332  1.00 97.03           H  
ATOM   1906  HZ2 LYS A 122      -9.933  11.292  16.758  1.00 97.03           H  
ATOM   1907  HZ3 LYS A 122      -9.820   9.690  17.153  1.00 97.03           H  
ATOM   1908  N   LEU A 123      -8.561   9.152   9.840  1.00 96.45           N  
ATOM   1909  H   LEU A 123      -7.636   9.352  10.193  1.00 96.45           H  
ATOM   1910  CA  LEU A 123      -8.888   7.792   9.414  1.00 96.45           C  
ATOM   1911  HA  LEU A 123      -9.207   7.841   8.373  1.00 96.45           H  
ATOM   1912  C   LEU A 123     -10.035   7.244  10.286  1.00 96.45           C  
ATOM   1913  CB  LEU A 123      -7.629   6.909   9.492  1.00 96.45           C  
ATOM   1914  HB2 LEU A 123      -6.856   7.340   8.855  1.00 96.45           H  
ATOM   1915  HB3 LEU A 123      -7.263   6.907  10.518  1.00 96.45           H  
ATOM   1916  O   LEU A 123      -9.844   7.127  11.507  1.00 96.45           O  
ATOM   1917  CG  LEU A 123      -7.872   5.453   9.051  1.00 96.45           C  
ATOM   1918  HG  LEU A 123      -8.647   5.000   9.669  1.00 96.45           H  
ATOM   1919  CD1 LEU A 123      -8.287   5.366   7.585  1.00 96.45           C  
ATOM   1920 HD11 LEU A 123      -7.555   5.873   6.957  1.00 96.45           H  
ATOM   1921 HD12 LEU A 123      -8.374   4.323   7.282  1.00 96.45           H  
ATOM   1922 HD13 LEU A 123      -9.259   5.837   7.441  1.00 96.45           H  
ATOM   1923  CD2 LEU A 123      -6.592   4.638   9.219  1.00 96.45           C  
ATOM   1924 HD21 LEU A 123      -5.803   5.050   8.589  1.00 96.45           H  
ATOM   1925 HD22 LEU A 123      -6.272   4.655  10.261  1.00 96.45           H  
ATOM   1926 HD23 LEU A 123      -6.774   3.605   8.923  1.00 96.45           H  
ATOM   1927  N   PRO A 124     -11.208   6.895   9.720  1.00 94.96           N  
ATOM   1928  CA  PRO A 124     -12.290   6.352  10.523  1.00 94.96           C  
ATOM   1929  HA  PRO A 124     -12.510   7.065  11.317  1.00 94.96           H  
ATOM   1930  C   PRO A 124     -11.864   5.014  11.134  1.00 94.96           C  
ATOM   1931  CB  PRO A 124     -13.519   6.252   9.611  1.00 94.96           C  
ATOM   1932  HB2 PRO A 124     -13.660   5.229   9.261  1.00 94.96           H  
ATOM   1933  HB3 PRO A 124     -14.420   6.585  10.125  1.00 94.96           H  
ATOM   1934  O   PRO A 124     -11.317   4.141  10.459  1.00 94.96           O  
ATOM   1935  CG  PRO A 124     -13.187   7.181   8.440  1.00 94.96           C  
ATOM   1936  HG2 PRO A 124     -13.487   8.200   8.685  1.00 94.96           H  
ATOM   1937  HG3 PRO A 124     -13.661   6.860   7.513  1.00 94.96           H  
ATOM   1938  CD  PRO A 124     -11.665   7.114   8.351  1.00 94.96           C  
ATOM   1939  HD2 PRO A 124     -11.381   6.263   7.731  1.00 94.96           H  
ATOM   1940  HD3 PRO A 124     -11.283   8.038   7.917  1.00 94.96           H  
ATOM   1941  N   ALA A 125     -12.124   4.838  12.431  1.00 92.27           N  
ATOM   1942  H   ALA A 125     -12.558   5.603  12.928  1.00 92.27           H  
ATOM   1943  CA  ALA A 125     -11.591   3.717  13.211  1.00 92.27           C  
ATOM   1944  HA  ALA A 125     -10.503   3.767  13.192  1.00 92.27           H  
ATOM   1945  C   ALA A 125     -11.981   2.330  12.667  1.00 92.27           C  
ATOM   1946  CB  ALA A 125     -12.064   3.887  14.660  1.00 92.27           C  
ATOM   1947  HB1 ALA A 125     -11.689   4.827  15.063  1.00 92.27           H  
ATOM   1948  HB2 ALA A 125     -13.153   3.878  14.704  1.00 92.27           H  
ATOM   1949  HB3 ALA A 125     -11.677   3.066  15.264  1.00 92.27           H  
ATOM   1950  O   ALA A 125     -11.272   1.356  12.896  1.00 92.27           O  
ATOM   1951  N   LYS A 126     -13.087   2.220  11.920  1.00 95.14           N  
ATOM   1952  H   LYS A 126     -13.608   3.057  11.704  1.00 95.14           H  
ATOM   1953  CA  LYS A 126     -13.508   0.944  11.326  1.00 95.14           C  
ATOM   1954  HA  LYS A 126     -13.410   0.178  12.095  1.00 95.14           H  
ATOM   1955  C   LYS A 126     -12.584   0.459  10.193  1.00 95.14           C  
ATOM   1956  CB  LYS A 126     -14.999   0.997  10.946  1.00 95.14           C  
ATOM   1957  HB2 LYS A 126     -15.565   1.391  11.790  1.00 95.14           H  
ATOM   1958  HB3 LYS A 126     -15.336  -0.024  10.768  1.00 95.14           H  
ATOM   1959  O   LYS A 126     -12.560  -0.736   9.928  1.00 95.14           O  
ATOM   1960  CG  LYS A 126     -15.315   1.825   9.693  1.00 95.14           C  
ATOM   1961  HG2 LYS A 126     -14.911   2.832   9.796  1.00 95.14           H  
ATOM   1962  HG3 LYS A 126     -14.832   1.345   8.842  1.00 95.14           H  
ATOM   1963  CD  LYS A 126     -16.836   1.914   9.437  1.00 95.14           C  
ATOM   1964  HD2 LYS A 126     -17.329   0.982   9.711  1.00 95.14           H  
ATOM   1965  HD3 LYS A 126     -17.257   2.743  10.007  1.00 95.14           H  
ATOM   1966  CE  LYS A 126     -17.021   2.149   7.943  1.00 95.14           C  
ATOM   1967  HE2 LYS A 126     -16.703   1.260   7.400  1.00 95.14           H  
ATOM   1968  HE3 LYS A 126     -16.332   2.949   7.673  1.00 95.14           H  
ATOM   1969  NZ  LYS A 126     -18.369   2.560   7.471  1.00 95.14           N  
ATOM   1970  HZ1 LYS A 126     -19.149   2.095   7.913  1.00 95.14           H  
ATOM   1971  HZ2 LYS A 126     -18.428   3.567   7.522  1.00 95.14           H  
ATOM   1972  HZ3 LYS A 126     -18.414   2.426   6.471  1.00 95.14           H  
ATOM   1973  N   TYR A 127     -11.776   1.343   9.599  1.00 95.57           N  
ATOM   1974  H   TYR A 127     -11.849   2.316   9.859  1.00 95.57           H  
ATOM   1975  CA  TYR A 127     -10.813   1.004   8.538  1.00 95.57           C  
ATOM   1976  HA  TYR A 127     -11.098   0.051   8.090  1.00 95.57           H  
ATOM   1977  C   TYR A 127      -9.371   0.850   9.038  1.00 95.57           C  
ATOM   1978  CB  TYR A 127     -10.871   2.061   7.433  1.00 95.57           C  
ATOM   1979  HB2 TYR A 127     -10.236   1.744   6.605  1.00 95.57           H  
ATOM   1980  HB3 TYR A 127     -10.466   2.997   7.817  1.00 95.57           H  
ATOM   1981  O   TYR A 127      -8.496   0.431   8.280  1.00 95.57           O  
ATOM   1982  CG  TYR A 127     -12.262   2.300   6.898  1.00 95.57           C  
ATOM   1983  CD1 TYR A 127     -12.881   1.339   6.077  1.00 95.57           C  
ATOM   1984  HD1 TYR A 127     -12.359   0.436   5.796  1.00 95.57           H  
ATOM   1985  CD2 TYR A 127     -12.931   3.491   7.222  1.00 95.57           C  
ATOM   1986  HD2 TYR A 127     -12.425   4.236   7.818  1.00 95.57           H  
ATOM   1987  CE1 TYR A 127     -14.168   1.575   5.569  1.00 95.57           C  
ATOM   1988  HE1 TYR A 127     -14.640   0.871   4.899  1.00 95.57           H  
ATOM   1989  CE2 TYR A 127     -14.215   3.739   6.705  1.00 95.57           C  
ATOM   1990  HE2 TYR A 127     -14.724   4.670   6.908  1.00 95.57           H  
ATOM   1991  OH  TYR A 127     -16.076   2.981   5.397  1.00 95.57           O  
ATOM   1992  HH  TYR A 127     -16.426   3.843   5.632  1.00 95.57           H  
ATOM   1993  CZ  TYR A 127     -14.826   2.780   5.870  1.00 95.57           C  
ATOM   1994  N   SER A 128      -9.089   1.168  10.308  1.00 92.72           N  
ATOM   1995  H   SER A 128      -9.827   1.487  10.919  1.00 92.72           H  
ATOM   1996  CA  SER A 128      -7.723   1.084  10.846  1.00 92.72           C  
ATOM   1997  HA  SER A 128      -7.043   1.540  10.125  1.00 92.72           H  
ATOM   1998  C   SER A 128      -7.239  -0.354  11.045  1.00 92.72           C  
ATOM   1999  CB  SER A 128      -7.599   1.877  12.150  1.00 92.72           C  
ATOM   2000  HB2 SER A 128      -6.553   1.899  12.457  1.00 92.72           H  
ATOM   2001  HB3 SER A 128      -7.928   2.901  11.975  1.00 92.72           H  
ATOM   2002  O   SER A 128      -6.039  -0.579  11.131  1.00 92.72           O  
ATOM   2003  OG  SER A 128      -8.376   1.312  13.188  1.00 92.72           O  
ATOM   2004  HG  SER A 128      -7.969   0.488  13.466  1.00 92.72           H  
ATOM   2005  N   GLY A 129      -8.160  -1.320  11.138  1.00 92.72           N  
ATOM   2006  H   GLY A 129      -9.131  -1.048  11.072  1.00 92.72           H  
ATOM   2007  CA  GLY A 129      -7.842  -2.744  11.272  1.00 92.72           C  
ATOM   2008  HA2 GLY A 129      -6.926  -2.859  11.851  1.00 92.72           H  
ATOM   2009  HA3 GLY A 129      -8.653  -3.234  11.810  1.00 92.72           H  
ATOM   2010  C   GLY A 129      -7.651  -3.483   9.944  1.00 92.72           C  
ATOM   2011  O   GLY A 129      -7.250  -4.644   9.963  1.00 92.72           O  
ATOM   2012  N   ILE A 130      -7.946  -2.853   8.806  1.00 95.33           N  
ATOM   2013  H   ILE A 130      -8.207  -1.878   8.847  1.00 95.33           H  
ATOM   2014  CA  ILE A 130      -7.685  -3.417   7.475  1.00 95.33           C  
ATOM   2015  HA  ILE A 130      -8.007  -4.458   7.458  1.00 95.33           H  
ATOM   2016  C   ILE A 130      -6.162  -3.365   7.240  1.00 95.33           C  
ATOM   2017  CB  ILE A 130      -8.519  -2.645   6.425  1.00 95.33           C  
ATOM   2018  HB  ILE A 130      -8.336  -1.577   6.548  1.00 95.33           H  
ATOM   2019  O   ILE A 130      -5.553  -2.343   7.566  1.00 95.33           O  
ATOM   2020  CG1 ILE A 130     -10.027  -2.894   6.661  1.00 95.33           C  
ATOM   2021 HG12 ILE A 130     -10.281  -2.623   7.686  1.00 95.33           H  
ATOM   2022 HG13 ILE A 130     -10.249  -3.953   6.529  1.00 95.33           H  
ATOM   2023  CG2 ILE A 130      -8.120  -3.019   4.996  1.00 95.33           C  
ATOM   2024 HG21 ILE A 130      -7.083  -2.750   4.799  1.00 95.33           H  
ATOM   2025 HG22 ILE A 130      -8.258  -4.087   4.830  1.00 95.33           H  
ATOM   2026 HG23 ILE A 130      -8.741  -2.492   4.270  1.00 95.33           H  
ATOM   2027  CD1 ILE A 130     -10.946  -2.079   5.743  1.00 95.33           C  
ATOM   2028 HD11 ILE A 130     -10.918  -2.471   4.727  1.00 95.33           H  
ATOM   2029 HD12 ILE A 130     -10.630  -1.035   5.741  1.00 95.33           H  
ATOM   2030 HD13 ILE A 130     -11.972  -2.146   6.105  1.00 95.33           H  
ATOM   2031  N   PRO A 131      -5.502  -4.425   6.736  1.00 96.00           N  
ATOM   2032  CA  PRO A 131      -4.054  -4.380   6.540  1.00 96.00           C  
ATOM   2033  HA  PRO A 131      -3.551  -4.071   7.457  1.00 96.00           H  
ATOM   2034  C   PRO A 131      -3.691  -3.392   5.422  1.00 96.00           C  
ATOM   2035  CB  PRO A 131      -3.661  -5.811   6.188  1.00 96.00           C  
ATOM   2036  HB2 PRO A 131      -3.481  -6.384   7.097  1.00 96.00           H  
ATOM   2037  HB3 PRO A 131      -2.786  -5.828   5.539  1.00 96.00           H  
ATOM   2038  O   PRO A 131      -4.523  -3.119   4.565  1.00 96.00           O  
ATOM   2039  CG  PRO A 131      -4.888  -6.365   5.470  1.00 96.00           C  
ATOM   2040  HG2 PRO A 131      -4.976  -7.441   5.618  1.00 96.00           H  
ATOM   2041  HG3 PRO A 131      -4.818  -6.138   4.406  1.00 96.00           H  
ATOM   2042  CD  PRO A 131      -6.066  -5.598   6.073  1.00 96.00           C  
ATOM   2043  HD2 PRO A 131      -6.715  -5.310   5.246  1.00 96.00           H  
ATOM   2044  HD3 PRO A 131      -6.636  -6.216   6.767  1.00 96.00           H  
ATOM   2045  N   GLU A 132      -2.476  -2.841   5.418  1.00 95.64           N  
ATOM   2046  H   GLU A 132      -1.826  -3.045   6.163  1.00 95.64           H  
ATOM   2047  CA  GLU A 132      -1.974  -2.134   4.226  1.00 95.64           C  
ATOM   2048  HA  GLU A 132      -2.734  -1.424   3.899  1.00 95.64           H  
ATOM   2049  C   GLU A 132      -1.763  -3.122   3.069  1.00 95.64           C  
ATOM   2050  CB  GLU A 132      -0.708  -1.308   4.531  1.00 95.64           C  
ATOM   2051  HB2 GLU A 132      -0.931  -0.632   5.356  1.00 95.64           H  
ATOM   2052  HB3 GLU A 132      -0.464  -0.707   3.655  1.00 95.64           H  
ATOM   2053  O   GLU A 132      -1.307  -4.253   3.291  1.00 95.64           O  
ATOM   2054  CG  GLU A 132       0.511  -2.166   4.892  1.00 95.64           C  
ATOM   2055  HG2 GLU A 132       0.774  -2.807   4.050  1.00 95.64           H  
ATOM   2056  HG3 GLU A 132       0.234  -2.794   5.739  1.00 95.64           H  
ATOM   2057  CD  GLU A 132       1.747  -1.383   5.332  1.00 95.64           C  
ATOM   2058  OE1 GLU A 132       2.855  -1.940   5.212  1.00 95.64           O  
ATOM   2059  OE2 GLU A 132       1.633  -0.365   6.049  1.00 95.64           O  
ATOM   2060  N   PHE A 133      -2.100  -2.685   1.855  1.00 94.68           N  
ATOM   2061  H   PHE A 133      -2.491  -1.760   1.756  1.00 94.68           H  
ATOM   2062  CA  PHE A 133      -1.991  -3.487   0.633  1.00 94.68           C  
ATOM   2063  HA  PHE A 133      -1.973  -4.546   0.891  1.00 94.68           H  
ATOM   2064  C   PHE A 133      -0.692  -3.216  -0.131  1.00 94.68           C  
ATOM   2065  CB  PHE A 133      -3.236  -3.257  -0.231  1.00 94.68           C  
ATOM   2066  HB2 PHE A 133      -3.069  -3.692  -1.216  1.00 94.68           H  
ATOM   2067  HB3 PHE A 133      -3.393  -2.188  -0.372  1.00 94.68           H  
ATOM   2068  O   PHE A 133      -0.319  -3.983  -1.014  1.00 94.68           O  
ATOM   2069  CG  PHE A 133      -4.487  -3.881   0.357  1.00 94.68           C  
ATOM   2070  CD1 PHE A 133      -4.917  -5.149  -0.076  1.00 94.68           C  
ATOM   2071  HD1 PHE A 133      -4.371  -5.670  -0.848  1.00 94.68           H  
ATOM   2072  CD2 PHE A 133      -5.245  -3.189   1.317  1.00 94.68           C  
ATOM   2073  HD2 PHE A 133      -4.939  -2.203   1.635  1.00 94.68           H  
ATOM   2074  CE1 PHE A 133      -6.093  -5.718   0.444  1.00 94.68           C  
ATOM   2075  HE1 PHE A 133      -6.447  -6.663   0.061  1.00 94.68           H  
ATOM   2076  CE2 PHE A 133      -6.424  -3.752   1.833  1.00 94.68           C  
ATOM   2077  HE2 PHE A 133      -7.029  -3.187   2.527  1.00 94.68           H  
ATOM   2078  CZ  PHE A 133      -6.850  -5.017   1.399  1.00 94.68           C  
ATOM   2079  HZ  PHE A 133      -7.785  -5.425   1.753  1.00 94.68           H  
ATOM   2080  N   CYS A 134       0.052  -2.171   0.225  1.00 95.79           N  
ATOM   2081  H   CYS A 134      -0.324  -1.498   0.878  1.00 95.79           H  
ATOM   2082  CA  CYS A 134       1.380  -1.928  -0.318  1.00 95.79           C  
ATOM   2083  HA  CYS A 134       1.323  -2.031  -1.402  1.00 95.79           H  
ATOM   2084  C   CYS A 134       2.430  -2.930   0.199  1.00 95.79           C  
ATOM   2085  CB  CYS A 134       1.784  -0.486  -0.010  1.00 95.79           C  
ATOM   2086  HB2 CYS A 134       1.058   0.195  -0.453  1.00 95.79           H  
ATOM   2087  HB3 CYS A 134       2.756  -0.295  -0.465  1.00 95.79           H  
ATOM   2088  O   CYS A 134       2.469  -3.285   1.383  1.00 95.79           O  
ATOM   2089  SG  CYS A 134       1.854  -0.230   1.796  1.00 95.79           S  
ATOM   2090  HG  CYS A 134       2.256  -1.463   2.115  1.00 95.79           H  
ATOM   2091  N   CYS A 135       3.361  -3.312  -0.669  1.00 96.94           N  
ATOM   2092  H   CYS A 135       3.255  -3.030  -1.633  1.00 96.94           H  
ATOM   2093  CA  CYS A 135       4.526  -4.124  -0.330  1.00 96.94           C  
ATOM   2094  HA  CYS A 135       4.741  -4.014   0.733  1.00 96.94           H  
ATOM   2095  C   CYS A 135       5.770  -3.656  -1.097  1.00 96.94           C  
ATOM   2096  CB  CYS A 135       4.190  -5.600  -0.590  1.00 96.94           C  
ATOM   2097  HB2 CYS A 135       3.237  -5.845  -0.120  1.00 96.94           H  
ATOM   2098  HB3 CYS A 135       4.962  -6.242  -0.164  1.00 96.94           H  
ATOM   2099  O   CYS A 135       5.703  -2.761  -1.936  1.00 96.94           O  
ATOM   2100  SG  CYS A 135       4.071  -5.930  -2.367  1.00 96.94           S  
ATOM   2101  HG  CYS A 135       5.260  -5.452  -2.744  1.00 96.94           H  
ATOM   2102  N   VAL A 136       6.917  -4.274  -0.822  1.00 97.92           N  
ATOM   2103  H   VAL A 136       6.901  -5.002  -0.122  1.00 97.92           H  
ATOM   2104  CA  VAL A 136       8.136  -4.151  -1.625  1.00 97.92           C  
ATOM   2105  HA  VAL A 136       7.945  -3.464  -2.450  1.00 97.92           H  
ATOM   2106  C   VAL A 136       8.491  -5.508  -2.215  1.00 97.92           C  
ATOM   2107  CB  VAL A 136       9.308  -3.576  -0.811  1.00 97.92           C  
ATOM   2108  HB  VAL A 136       9.405  -4.124   0.126  1.00 97.92           H  
ATOM   2109  O   VAL A 136       8.663  -6.470  -1.465  1.00 97.92           O  
ATOM   2110  CG1 VAL A 136      10.636  -3.660  -1.574  1.00 97.92           C  
ATOM   2111 HG11 VAL A 136      10.530  -3.213  -2.562  1.00 97.92           H  
ATOM   2112 HG12 VAL A 136      10.951  -4.698  -1.684  1.00 97.92           H  
ATOM   2113 HG13 VAL A 136      11.415  -3.125  -1.031  1.00 97.92           H  
ATOM   2114  CG2 VAL A 136       9.072  -2.097  -0.499  1.00 97.92           C  
ATOM   2115 HG21 VAL A 136       9.085  -1.527  -1.428  1.00 97.92           H  
ATOM   2116 HG22 VAL A 136       9.850  -1.722   0.165  1.00 97.92           H  
ATOM   2117 HG23 VAL A 136       8.098  -1.971  -0.025  1.00 97.92           H  
ATOM   2118  N   LEU A 137       8.659  -5.559  -3.535  1.00 98.47           N  
ATOM   2119  H   LEU A 137       8.507  -4.712  -4.063  1.00 98.47           H  
ATOM   2120  CA  LEU A 137       9.192  -6.702  -4.269  1.00 98.47           C  
ATOM   2121  HA  LEU A 137       9.188  -7.576  -3.617  1.00 98.47           H  
ATOM   2122  C   LEU A 137      10.635  -6.414  -4.691  1.00 98.47           C  
ATOM   2123  CB  LEU A 137       8.283  -6.998  -5.475  1.00 98.47           C  
ATOM   2124  HB2 LEU A 137       8.235  -6.103  -6.096  1.00 98.47           H  
ATOM   2125  HB3 LEU A 137       7.276  -7.216  -5.119  1.00 98.47           H  
ATOM   2126  O   LEU A 137      10.903  -5.498  -5.470  1.00 98.47           O  
ATOM   2127  CG  LEU A 137       8.765  -8.162  -6.360  1.00 98.47           C  
ATOM   2128  HG  LEU A 137       9.766  -7.943  -6.732  1.00 98.47           H  
ATOM   2129  CD1 LEU A 137       8.807  -9.491  -5.601  1.00 98.47           C  
ATOM   2130 HD11 LEU A 137       9.511  -9.441  -4.770  1.00 98.47           H  
ATOM   2131 HD12 LEU A 137       7.813  -9.737  -5.229  1.00 98.47           H  
ATOM   2132 HD13 LEU A 137       9.140 -10.279  -6.277  1.00 98.47           H  
ATOM   2133  CD2 LEU A 137       7.838  -8.314  -7.562  1.00 98.47           C  
ATOM   2134 HD21 LEU A 137       7.791  -7.378  -8.118  1.00 98.47           H  
ATOM   2135 HD22 LEU A 137       6.832  -8.578  -7.236  1.00 98.47           H  
ATOM   2136 HD23 LEU A 137       8.212  -9.093  -8.227  1.00 98.47           H  
ATOM   2137  N   ASN A 138      11.575  -7.209  -4.191  1.00 98.37           N  
ATOM   2138  H   ASN A 138      11.291  -7.938  -3.552  1.00 98.37           H  
ATOM   2139  CA  ASN A 138      12.962  -7.193  -4.635  1.00 98.37           C  
ATOM   2140  HA  ASN A 138      13.171  -6.257  -5.155  1.00 98.37           H  
ATOM   2141  C   ASN A 138      13.191  -8.331  -5.636  1.00 98.37           C  
ATOM   2142  CB  ASN A 138      13.874  -7.252  -3.405  1.00 98.37           C  
ATOM   2143  HB2 ASN A 138      13.767  -8.221  -2.919  1.00 98.37           H  
ATOM   2144  HB3 ASN A 138      13.573  -6.476  -2.701  1.00 98.37           H  
ATOM   2145  O   ASN A 138      13.388  -9.480  -5.237  1.00 98.37           O  
ATOM   2146  CG  ASN A 138      15.333  -7.026  -3.753  1.00 98.37           C  
ATOM   2147  ND2 ASN A 138      16.212  -7.187  -2.793  1.00 98.37           N  
ATOM   2148 HD21 ASN A 138      15.908  -7.590  -1.919  1.00 98.37           H  
ATOM   2149 HD22 ASN A 138      17.178  -7.124  -3.083  1.00 98.37           H  
ATOM   2150  OD1 ASN A 138      15.721  -6.668  -4.851  1.00 98.37           O  
ATOM   2151  N   ALA A 139      13.119  -7.997  -6.923  1.00 98.46           N  
ATOM   2152  H   ALA A 139      12.941  -7.033  -7.167  1.00 98.46           H  
ATOM   2153  CA  ALA A 139      13.292  -8.903  -8.054  1.00 98.46           C  
ATOM   2154  HA  ALA A 139      14.041  -9.657  -7.811  1.00 98.46           H  
ATOM   2155  C   ALA A 139      13.760  -8.125  -9.298  1.00 98.46           C  
ATOM   2156  CB  ALA A 139      11.956  -9.597  -8.324  1.00 98.46           C  
ATOM   2157  HB1 ALA A 139      12.089 -10.357  -9.094  1.00 98.46           H  
ATOM   2158  HB2 ALA A 139      11.594 -10.074  -7.413  1.00 98.46           H  
ATOM   2159  HB3 ALA A 139      11.217  -8.870  -8.660  1.00 98.46           H  
ATOM   2160  O   ALA A 139      13.669  -6.894  -9.330  1.00 98.46           O  
ATOM   2161  N   ASP A 140      14.242  -8.840 -10.316  1.00 97.74           N  
ATOM   2162  H   ASP A 140      14.219  -9.848 -10.259  1.00 97.74           H  
ATOM   2163  CA  ASP A 140      14.600  -8.262 -11.619  1.00 97.74           C  
ATOM   2164  HA  ASP A 140      14.980  -7.253 -11.457  1.00 97.74           H  
ATOM   2165  C   ASP A 140      13.351  -8.142 -12.505  1.00 97.74           C  
ATOM   2166  CB  ASP A 140      15.734  -9.076 -12.265  1.00 97.74           C  
ATOM   2167  HB2 ASP A 140      16.508  -9.244 -11.517  1.00 97.74           H  
ATOM   2168  HB3 ASP A 140      15.359 -10.051 -12.577  1.00 97.74           H  
ATOM   2169  O   ASP A 140      13.058  -9.004 -13.329  1.00 97.74           O  
ATOM   2170  CG  ASP A 140      16.387  -8.359 -13.456  1.00 97.74           C  
ATOM   2171  OD1 ASP A 140      16.321  -7.108 -13.495  1.00 97.74           O  
ATOM   2172  OD2 ASP A 140      17.083  -9.050 -14.236  1.00 97.74           O  
ATOM   2173  N   VAL A 141      12.560  -7.103 -12.241  1.00 97.41           N  
ATOM   2174  H   VAL A 141      12.876  -6.447 -11.541  1.00 97.41           H  
ATOM   2175  CA  VAL A 141      11.280  -6.815 -12.906  1.00 97.41           C  
ATOM   2176  HA  VAL A 141      11.204  -7.424 -13.806  1.00 97.41           H  
ATOM   2177  C   VAL A 141      11.228  -5.358 -13.359  1.00 97.41           C  
ATOM   2178  CB  VAL A 141      10.077  -7.167 -12.001  1.00 97.41           C  
ATOM   2179  HB  VAL A 141       9.158  -6.952 -12.546  1.00 97.41           H  
ATOM   2180  O   VAL A 141      12.116  -4.565 -13.031  1.00 97.41           O  
ATOM   2181  CG1 VAL A 141      10.057  -8.659 -11.660  1.00 97.41           C  
ATOM   2182 HG11 VAL A 141       9.155  -8.896 -11.096  1.00 97.41           H  
ATOM   2183 HG12 VAL A 141      10.934  -8.933 -11.075  1.00 97.41           H  
ATOM   2184 HG13 VAL A 141      10.061  -9.236 -12.585  1.00 97.41           H  
ATOM   2185  CG2 VAL A 141      10.036  -6.366 -10.694  1.00 97.41           C  
ATOM   2186 HG21 VAL A 141      10.930  -6.556 -10.100  1.00 97.41           H  
ATOM   2187 HG22 VAL A 141       9.963  -5.302 -10.919  1.00 97.41           H  
ATOM   2188 HG23 VAL A 141       9.154  -6.651 -10.120  1.00 97.41           H  
ATOM   2189  N   GLU A 142      10.181  -4.990 -14.092  1.00 95.34           N  
ATOM   2190  H   GLU A 142       9.464  -5.669 -14.301  1.00 95.34           H  
ATOM   2191  CA  GLU A 142       9.936  -3.625 -14.558  1.00 95.34           C  
ATOM   2192  HA  GLU A 142      10.731  -2.974 -14.194  1.00 95.34           H  
ATOM   2193  C   GLU A 142       8.622  -3.074 -13.989  1.00 95.34           C  
ATOM   2194  CB  GLU A 142       9.971  -3.566 -16.095  1.00 95.34           C  
ATOM   2195  HB2 GLU A 142       9.761  -2.542 -16.403  1.00 95.34           H  
ATOM   2196  HB3 GLU A 142       9.198  -4.220 -16.499  1.00 95.34           H  
ATOM   2197  O   GLU A 142       7.717  -3.824 -13.626  1.00 95.34           O  
ATOM   2198  CG  GLU A 142      11.345  -3.978 -16.658  1.00 95.34           C  
ATOM   2199  HG2 GLU A 142      11.527  -5.028 -16.430  1.00 95.34           H  
ATOM   2200  HG3 GLU A 142      12.110  -3.388 -16.153  1.00 95.34           H  
ATOM   2201  CD  GLU A 142      11.488  -3.774 -18.178  1.00 95.34           C  
ATOM   2202  OE1 GLU A 142      12.650  -3.788 -18.651  1.00 95.34           O  
ATOM   2203  OE2 GLU A 142      10.466  -3.554 -18.863  1.00 95.34           O  
ATOM   2204  N   VAL A 143       8.535  -1.745 -13.898  1.00 95.48           N  
ATOM   2205  H   VAL A 143       9.276  -1.197 -14.311  1.00 95.48           H  
ATOM   2206  CA  VAL A 143       7.308  -1.037 -13.505  1.00 95.48           C  
ATOM   2207  HA  VAL A 143       6.948  -1.442 -12.559  1.00 95.48           H  
ATOM   2208  C   VAL A 143       6.208  -1.271 -14.541  1.00 95.48           C  
ATOM   2209  CB  VAL A 143       7.590   0.467 -13.318  1.00 95.48           C  
ATOM   2210  HB  VAL A 143       8.181   0.822 -14.163  1.00 95.48           H  
ATOM   2211  O   VAL A 143       6.478  -1.260 -15.741  1.00 95.48           O  
ATOM   2212  CG1 VAL A 143       6.324   1.322 -13.246  1.00 95.48           C  
ATOM   2213 HG11 VAL A 143       5.622   0.888 -12.534  1.00 95.48           H  
ATOM   2214 HG12 VAL A 143       6.561   2.339 -12.935  1.00 95.48           H  
ATOM   2215 HG13 VAL A 143       5.842   1.367 -14.223  1.00 95.48           H  
ATOM   2216  CG2 VAL A 143       8.407   0.696 -12.039  1.00 95.48           C  
ATOM   2217 HG21 VAL A 143       7.821   0.378 -11.177  1.00 95.48           H  
ATOM   2218 HG22 VAL A 143       9.330   0.119 -12.082  1.00 95.48           H  
ATOM   2219 HG23 VAL A 143       8.644   1.755 -11.936  1.00 95.48           H  
ATOM   2220  N   GLY A 144       4.974  -1.433 -14.067  1.00 92.03           N  
ATOM   2221  H   GLY A 144       4.836  -1.382 -13.068  1.00 92.03           H  
ATOM   2222  CA  GLY A 144       3.780  -1.701 -14.865  1.00 92.03           C  
ATOM   2223  HA2 GLY A 144       3.867  -1.213 -15.836  1.00 92.03           H  
ATOM   2224  HA3 GLY A 144       2.914  -1.288 -14.347  1.00 92.03           H  
ATOM   2225  C   GLY A 144       3.506  -3.185 -15.103  1.00 92.03           C  
ATOM   2226  O   GLY A 144       2.522  -3.505 -15.759  1.00 92.03           O  
ATOM   2227  N   LEU A 145       4.356  -4.090 -14.603  1.00 93.17           N  
ATOM   2228  H   LEU A 145       5.147  -3.771 -14.062  1.00 93.17           H  
ATOM   2229  CA  LEU A 145       4.090  -5.525 -14.680  1.00 93.17           C  
ATOM   2230  HA  LEU A 145       3.624  -5.741 -15.641  1.00 93.17           H  
ATOM   2231  C   LEU A 145       3.106  -5.974 -13.606  1.00 93.17           C  
ATOM   2232  CB  LEU A 145       5.384  -6.347 -14.559  1.00 93.17           C  
ATOM   2233  HB2 LEU A 145       5.106  -7.398 -14.487  1.00 93.17           H  
ATOM   2234  HB3 LEU A 145       5.884  -6.072 -13.630  1.00 93.17           H  
ATOM   2235  O   LEU A 145       3.234  -5.603 -12.438  1.00 93.17           O  
ATOM   2236  CG  LEU A 145       6.375  -6.194 -15.722  1.00 93.17           C  
ATOM   2237  HG  LEU A 145       6.772  -5.179 -15.736  1.00 93.17           H  
ATOM   2238  CD1 LEU A 145       7.533  -7.173 -15.506  1.00 93.17           C  
ATOM   2239 HD11 LEU A 145       7.968  -7.004 -14.521  1.00 93.17           H  
ATOM   2240 HD12 LEU A 145       7.172  -8.200 -15.570  1.00 93.17           H  
ATOM   2241 HD13 LEU A 145       8.294  -7.009 -16.269  1.00 93.17           H  
ATOM   2242  CD2 LEU A 145       5.754  -6.496 -17.087  1.00 93.17           C  
ATOM   2243 HD21 LEU A 145       5.012  -5.737 -17.334  1.00 93.17           H  
ATOM   2244 HD22 LEU A 145       5.278  -7.477 -17.081  1.00 93.17           H  
ATOM   2245 HD23 LEU A 145       6.526  -6.472 -17.856  1.00 93.17           H  
ATOM   2246  N   ASN A 146       2.237  -6.897 -14.006  1.00 93.32           N  
ATOM   2247  H   ASN A 146       2.137  -7.081 -14.994  1.00 93.32           H  
ATOM   2248  CA  ASN A 146       1.360  -7.637 -13.118  1.00 93.32           C  
ATOM   2249  HA  ASN A 146       1.332  -7.153 -12.142  1.00 93.32           H  
ATOM   2250  C   ASN A 146       1.864  -9.056 -12.939  1.00 93.32           C  
ATOM   2251  CB  ASN A 146      -0.037  -7.605 -13.705  1.00 93.32           C  
ATOM   2252  HB2 ASN A 146      -0.703  -8.192 -13.072  1.00 93.32           H  
ATOM   2253  HB3 ASN A 146      -0.032  -8.046 -14.702  1.00 93.32           H  
ATOM   2254  O   ASN A 146       2.192  -9.743 -13.909  1.00 93.32           O  
ATOM   2255  CG  ASN A 146      -0.497  -6.168 -13.765  1.00 93.32           C  
ATOM   2256  ND2 ASN A 146      -1.076  -5.737 -14.852  1.00 93.32           N  
ATOM   2257 HD21 ASN A 146      -1.332  -4.761 -14.892  1.00 93.32           H  
ATOM   2258 HD22 ASN A 146      -1.091  -6.331 -15.668  1.00 93.32           H  
ATOM   2259  OD1 ASN A 146      -0.275  -5.424 -12.829  1.00 93.32           O  
ATOM   2260  N   LEU A 147       1.974  -9.486 -11.686  1.00 95.52           N  
ATOM   2261  H   LEU A 147       1.708  -8.849 -10.948  1.00 95.52           H  
ATOM   2262  CA  LEU A 147       2.697 -10.697 -11.326  1.00 95.52           C  
ATOM   2263  HA  LEU A 147       2.895 -11.273 -12.230  1.00 95.52           H  
ATOM   2264  C   LEU A 147       1.890 -11.583 -10.380  1.00 95.52           C  
ATOM   2265  CB  LEU A 147       4.049 -10.316 -10.693  1.00 95.52           C  
ATOM   2266  HB2 LEU A 147       4.568 -11.231 -10.407  1.00 95.52           H  
ATOM   2267  HB3 LEU A 147       3.842  -9.752  -9.783  1.00 95.52           H  
ATOM   2268  O   LEU A 147       1.499 -11.144  -9.301  1.00 95.52           O  
ATOM   2269  CG  LEU A 147       4.985  -9.469 -11.576  1.00 95.52           C  
ATOM   2270  HG  LEU A 147       4.486  -8.549 -11.882  1.00 95.52           H  
ATOM   2271  CD1 LEU A 147       6.227  -9.087 -10.776  1.00 95.52           C  
ATOM   2272 HD11 LEU A 147       5.927  -8.551  -9.876  1.00 95.52           H  
ATOM   2273 HD12 LEU A 147       6.785  -9.983 -10.505  1.00 95.52           H  
ATOM   2274 HD13 LEU A 147       6.851  -8.428 -11.380  1.00 95.52           H  
ATOM   2275  CD2 LEU A 147       5.470 -10.215 -12.819  1.00 95.52           C  
ATOM   2276 HD21 LEU A 147       4.615 -10.418 -13.464  1.00 95.52           H  
ATOM   2277 HD22 LEU A 147       6.172  -9.593 -13.374  1.00 95.52           H  
ATOM   2278 HD23 LEU A 147       5.944 -11.155 -12.539  1.00 95.52           H  
ATOM   2279  N   LYS A 148       1.762 -12.866 -10.719  1.00 95.33           N  
ATOM   2280  H   LYS A 148       2.120 -13.132 -11.625  1.00 95.33           H  
ATOM   2281  CA  LYS A 148       1.451 -13.947  -9.777  1.00 95.33           C  
ATOM   2282  HA  LYS A 148       0.677 -13.612  -9.087  1.00 95.33           H  
ATOM   2283  C   LYS A 148       2.708 -14.251  -8.963  1.00 95.33           C  
ATOM   2284  CB  LYS A 148       0.933 -15.184 -10.550  1.00 95.33           C  
ATOM   2285  HB2 LYS A 148       1.482 -15.285 -11.487  1.00 95.33           H  
ATOM   2286  HB3 LYS A 148       1.083 -16.086  -9.958  1.00 95.33           H  
ATOM   2287  O   LYS A 148       3.690 -14.781  -9.480  1.00 95.33           O  
ATOM   2288  CG  LYS A 148      -0.563 -15.043 -10.852  1.00 95.33           C  
ATOM   2289  HG2 LYS A 148      -1.095 -15.172  -9.910  1.00 95.33           H  
ATOM   2290  HG3 LYS A 148      -0.719 -14.033 -11.230  1.00 95.33           H  
ATOM   2291  CD  LYS A 148      -1.187 -16.008 -11.874  1.00 95.33           C  
ATOM   2292  HD2 LYS A 148      -1.118 -17.036 -11.520  1.00 95.33           H  
ATOM   2293  HD3 LYS A 148      -0.654 -15.917 -12.821  1.00 95.33           H  
ATOM   2294  CE  LYS A 148      -2.666 -15.593 -12.061  1.00 95.33           C  
ATOM   2295  HE2 LYS A 148      -3.222 -15.822 -11.152  1.00 95.33           H  
ATOM   2296  HE3 LYS A 148      -2.701 -14.511 -12.185  1.00 95.33           H  
ATOM   2297  NZ  LYS A 148      -3.344 -16.205 -13.236  1.00 95.33           N  
ATOM   2298  HZ1 LYS A 148      -3.414 -17.210 -13.174  1.00 95.33           H  
ATOM   2299  HZ2 LYS A 148      -2.866 -15.965 -14.093  1.00 95.33           H  
ATOM   2300  HZ3 LYS A 148      -4.270 -15.816 -13.341  1.00 95.33           H  
ATOM   2301  N   CYS A 149       2.684 -13.913  -7.678  1.00 96.85           N  
ATOM   2302  H   CYS A 149       1.867 -13.432  -7.332  1.00 96.85           H  
ATOM   2303  CA  CYS A 149       3.773 -14.153  -6.735  1.00 96.85           C  
ATOM   2304  HA  CYS A 149       4.691 -14.375  -7.279  1.00 96.85           H  
ATOM   2305  C   CYS A 149       3.429 -15.351  -5.846  1.00 96.85           C  
ATOM   2306  CB  CYS A 149       4.014 -12.891  -5.896  1.00 96.85           C  
ATOM   2307  HB2 CYS A 149       4.812 -13.080  -5.178  1.00 96.85           H  
ATOM   2308  HB3 CYS A 149       3.106 -12.638  -5.349  1.00 96.85           H  
ATOM   2309  O   CYS A 149       2.633 -15.229  -4.915  1.00 96.85           O  
ATOM   2310  SG  CYS A 149       4.478 -11.491  -6.948  1.00 96.85           S  
ATOM   2311  HG  CYS A 149       3.351 -11.439  -7.665  1.00 96.85           H  
ATOM   2312  N   SER A 150       4.037 -16.509  -6.106  1.00 98.22           N  
ATOM   2313  H   SER A 150       4.731 -16.529  -6.840  1.00 98.22           H  
ATOM   2314  CA  SER A 150       3.852 -17.696  -5.256  1.00 98.22           C  
ATOM   2315  HA  SER A 150       2.827 -17.725  -4.885  1.00 98.22           H  
ATOM   2316  C   SER A 150       4.796 -17.643  -4.057  1.00 98.22           C  
ATOM   2317  CB  SER A 150       4.092 -18.982  -6.042  1.00 98.22           C  
ATOM   2318  HB2 SER A 150       5.124 -19.001  -6.394  1.00 98.22           H  
ATOM   2319  HB3 SER A 150       3.932 -19.840  -5.389  1.00 98.22           H  
ATOM   2320  O   SER A 150       6.013 -17.585  -4.238  1.00 98.22           O  
ATOM   2321  OG  SER A 150       3.213 -19.072  -7.144  1.00 98.22           O  
ATOM   2322  HG  SER A 150       3.162 -18.221  -7.586  1.00 98.22           H  
ATOM   2323  N   LEU A 151       4.259 -17.672  -2.835  1.00 98.54           N  
ATOM   2324  H   LEU A 151       3.255 -17.738  -2.753  1.00 98.54           H  
ATOM   2325  CA  LEU A 151       5.042 -17.575  -1.602  1.00 98.54           C  
ATOM   2326  HA  LEU A 151       5.834 -16.840  -1.745  1.00 98.54           H  
ATOM   2327  C   LEU A 151       5.718 -18.915  -1.280  1.00 98.54           C  
ATOM   2328  CB  LEU A 151       4.152 -17.085  -0.441  1.00 98.54           C  
ATOM   2329  HB2 LEU A 151       4.790 -16.962   0.435  1.00 98.54           H  
ATOM   2330  HB3 LEU A 151       3.421 -17.860  -0.209  1.00 98.54           H  
ATOM   2331  O   LEU A 151       5.069 -19.862  -0.848  1.00 98.54           O  
ATOM   2332  CG  LEU A 151       3.373 -15.773  -0.672  1.00 98.54           C  
ATOM   2333  HG  LEU A 151       2.535 -15.956  -1.344  1.00 98.54           H  
ATOM   2334  CD1 LEU A 151       2.817 -15.273   0.660  1.00 98.54           C  
ATOM   2335 HD11 LEU A 151       2.167 -14.416   0.482  1.00 98.54           H  
ATOM   2336 HD12 LEU A 151       2.229 -16.063   1.127  1.00 98.54           H  
ATOM   2337 HD13 LEU A 151       3.627 -14.989   1.333  1.00 98.54           H  
ATOM   2338  CD2 LEU A 151       4.219 -14.648  -1.268  1.00 98.54           C  
ATOM   2339 HD21 LEU A 151       5.140 -14.525  -0.700  1.00 98.54           H  
ATOM   2340 HD22 LEU A 151       3.650 -13.718  -1.259  1.00 98.54           H  
ATOM   2341 HD23 LEU A 151       4.439 -14.886  -2.309  1.00 98.54           H  
ATOM   2342  N   LEU A 152       7.036 -19.011  -1.463  1.00 98.41           N  
ATOM   2343  H   LEU A 152       7.523 -18.200  -1.816  1.00 98.41           H  
ATOM   2344  CA  LEU A 152       7.770 -20.276  -1.335  1.00 98.41           C  
ATOM   2345  HA  LEU A 152       7.131 -21.099  -1.658  1.00 98.41           H  
ATOM   2346  C   LEU A 152       8.198 -20.583   0.097  1.00 98.41           C  
ATOM   2347  CB  LEU A 152       9.025 -20.244  -2.218  1.00 98.41           C  
ATOM   2348  HB2 LEU A 152       9.679 -19.447  -1.865  1.00 98.41           H  
ATOM   2349  HB3 LEU A 152       9.554 -21.188  -2.088  1.00 98.41           H  
ATOM   2350  O   LEU A 152       8.020 -21.694   0.584  1.00 98.41           O  
ATOM   2351  CG  LEU A 152       8.778 -20.028  -3.715  1.00 98.41           C  
ATOM   2352  HG  LEU A 152       8.304 -19.060  -3.877  1.00 98.41           H  
ATOM   2353  CD1 LEU A 152      10.148 -20.014  -4.386  1.00 98.41           C  
ATOM   2354 HD11 LEU A 152      10.019 -19.799  -5.446  1.00 98.41           H  
ATOM   2355 HD12 LEU A 152      10.771 -19.228  -3.960  1.00 98.41           H  
ATOM   2356 HD13 LEU A 152      10.641 -20.981  -4.280  1.00 98.41           H  
ATOM   2357  CD2 LEU A 152       7.914 -21.126  -4.334  1.00 98.41           C  
ATOM   2358 HD21 LEU A 152       6.908 -21.088  -3.914  1.00 98.41           H  
ATOM   2359 HD22 LEU A 152       7.829 -20.954  -5.407  1.00 98.41           H  
ATOM   2360 HD23 LEU A 152       8.354 -22.107  -4.156  1.00 98.41           H  
ATOM   2361  N   SER A 153       8.845 -19.616   0.745  1.00 98.33           N  
ATOM   2362  H   SER A 153       8.926 -18.718   0.289  1.00 98.33           H  
ATOM   2363  CA  SER A 153       9.427 -19.808   2.073  1.00 98.33           C  
ATOM   2364  HA  SER A 153       8.789 -20.494   2.629  1.00 98.33           H  
ATOM   2365  C   SER A 153       9.513 -18.494   2.825  1.00 98.33           C  
ATOM   2366  CB  SER A 153      10.818 -20.447   1.994  1.00 98.33           C  
ATOM   2367  HB2 SER A 153      10.764 -21.369   1.415  1.00 98.33           H  
ATOM   2368  HB3 SER A 153      11.147 -20.693   3.004  1.00 98.33           H  
ATOM   2369  O   SER A 153       9.948 -17.488   2.252  1.00 98.33           O  
ATOM   2370  OG  SER A 153      11.757 -19.559   1.403  1.00 98.33           O  
ATOM   2371  HG  SER A 153      11.377 -18.682   1.492  1.00 98.33           H  
ATOM   2372  N   LYS A 154       9.184 -18.506   4.112  1.00 97.11           N  
ATOM   2373  H   LYS A 154       8.848 -19.376   4.502  1.00 97.11           H  
ATOM   2374  CA  LYS A 154       9.235 -17.323   4.966  1.00 97.11           C  
ATOM   2375  HA  LYS A 154       8.684 -16.530   4.461  1.00 97.11           H  
ATOM   2376  C   LYS A 154      10.671 -16.829   5.170  1.00 97.11           C  
ATOM   2377  CB  LYS A 154       8.507 -17.647   6.276  1.00 97.11           C  
ATOM   2378  HB2 LYS A 154       7.562 -18.127   6.022  1.00 97.11           H  
ATOM   2379  HB3 LYS A 154       9.097 -18.346   6.869  1.00 97.11           H  
ATOM   2380  O   LYS A 154      11.593 -17.602   5.431  1.00 97.11           O  
ATOM   2381  CG  LYS A 154       8.212 -16.383   7.089  1.00 97.11           C  
ATOM   2382  HG2 LYS A 154       7.837 -15.610   6.417  1.00 97.11           H  
ATOM   2383  HG3 LYS A 154       9.128 -16.032   7.565  1.00 97.11           H  
ATOM   2384  CD  LYS A 154       7.150 -16.655   8.157  1.00 97.11           C  
ATOM   2385  HD2 LYS A 154       7.541 -17.340   8.910  1.00 97.11           H  
ATOM   2386  HD3 LYS A 154       6.284 -17.104   7.673  1.00 97.11           H  
ATOM   2387  CE  LYS A 154       6.742 -15.324   8.793  1.00 97.11           C  
ATOM   2388  HE2 LYS A 154       6.667 -14.584   7.997  1.00 97.11           H  
ATOM   2389  HE3 LYS A 154       7.526 -14.993   9.474  1.00 97.11           H  
ATOM   2390  NZ  LYS A 154       5.431 -15.428   9.478  1.00 97.11           N  
ATOM   2391  HZ1 LYS A 154       5.148 -14.525   9.831  1.00 97.11           H  
ATOM   2392  HZ2 LYS A 154       4.728 -15.696   8.804  1.00 97.11           H  
ATOM   2393  HZ3 LYS A 154       5.450 -16.112  10.221  1.00 97.11           H  
ATOM   2394  N   THR A 155      10.856 -15.517   5.098  1.00 96.45           N  
ATOM   2395  H   THR A 155      10.047 -14.948   4.893  1.00 96.45           H  
ATOM   2396  CA  THR A 155      12.077 -14.803   5.495  1.00 96.45           C  
ATOM   2397  HA  THR A 155      12.857 -15.536   5.698  1.00 96.45           H  
ATOM   2398  C   THR A 155      11.813 -14.028   6.792  1.00 96.45           C  
ATOM   2399  CB  THR A 155      12.605 -13.881   4.374  1.00 96.45           C  
ATOM   2400  HB  THR A 155      13.646 -13.643   4.591  1.00 96.45           H  
ATOM   2401  O   THR A 155      10.672 -13.962   7.257  1.00 96.45           O  
ATOM   2402  CG2 THR A 155      12.583 -14.554   3.005  1.00 96.45           C  
ATOM   2403 HG21 THR A 155      13.147 -13.953   2.292  1.00 96.45           H  
ATOM   2404 HG22 THR A 155      13.033 -15.545   3.071  1.00 96.45           H  
ATOM   2405 HG23 THR A 155      11.554 -14.644   2.655  1.00 96.45           H  
ATOM   2406  OG1 THR A 155      11.895 -12.667   4.326  1.00 96.45           O  
ATOM   2407  HG1 THR A 155      12.319 -12.134   3.649  1.00 96.45           H  
ATOM   2408  N   PRO A 156      12.831 -13.418   7.427  1.00 91.33           N  
ATOM   2409  CA  PRO A 156      12.611 -12.612   8.627  1.00 91.33           C  
ATOM   2410  HA  PRO A 156      12.236 -13.266   9.415  1.00 91.33           H  
ATOM   2411  C   PRO A 156      11.617 -11.451   8.456  1.00 91.33           C  
ATOM   2412  CB  PRO A 156      13.999 -12.097   9.019  1.00 91.33           C  
ATOM   2413  HB2 PRO A 156      14.202 -11.151   8.517  1.00 91.33           H  
ATOM   2414  HB3 PRO A 156      14.095 -11.983  10.098  1.00 91.33           H  
ATOM   2415  O   PRO A 156      11.061 -11.010   9.458  1.00 91.33           O  
ATOM   2416  CG  PRO A 156      14.938 -13.172   8.474  1.00 91.33           C  
ATOM   2417  HG2 PRO A 156      14.957 -14.025   9.153  1.00 91.33           H  
ATOM   2418  HG3 PRO A 156      15.943 -12.787   8.304  1.00 91.33           H  
ATOM   2419  CD  PRO A 156      14.255 -13.568   7.168  1.00 91.33           C  
ATOM   2420  HD2 PRO A 156      14.556 -12.877   6.381  1.00 91.33           H  
ATOM   2421  HD3 PRO A 156      14.515 -14.592   6.901  1.00 91.33           H  
ATOM   2422  N   ASN A 157      11.405 -10.955   7.227  1.00 90.42           N  
ATOM   2423  H   ASN A 157      11.828 -11.421   6.437  1.00 90.42           H  
ATOM   2424  CA  ASN A 157      10.588  -9.765   6.946  1.00 90.42           C  
ATOM   2425  HA  ASN A 157      10.046  -9.480   7.848  1.00 90.42           H  
ATOM   2426  C   ASN A 157       9.513  -9.982   5.859  1.00 90.42           C  
ATOM   2427  CB  ASN A 157      11.509  -8.596   6.550  1.00 90.42           C  
ATOM   2428  HB2 ASN A 157      11.948  -8.818   5.577  1.00 90.42           H  
ATOM   2429  HB3 ASN A 157      10.909  -7.694   6.438  1.00 90.42           H  
ATOM   2430  O   ASN A 157       8.913  -9.008   5.405  1.00 90.42           O  
ATOM   2431  CG  ASN A 157      12.610  -8.286   7.546  1.00 90.42           C  
ATOM   2432  ND2 ASN A 157      13.842  -8.273   7.092  1.00 90.42           N  
ATOM   2433 HD21 ASN A 157      14.574  -8.061   7.755  1.00 90.42           H  
ATOM   2434 HD22 ASN A 157      14.008  -8.486   6.119  1.00 90.42           H  
ATOM   2435  OD1 ASN A 157      12.409  -8.028   8.723  1.00 90.42           O  
ATOM   2436  N   GLY A 158       9.314 -11.217   5.394  1.00 96.41           N  
ATOM   2437  H   GLY A 158       9.830 -11.993   5.784  1.00 96.41           H  
ATOM   2438  CA  GLY A 158       8.437 -11.503   4.263  1.00 96.41           C  
ATOM   2439  HA2 GLY A 158       7.395 -11.373   4.555  1.00 96.41           H  
ATOM   2440  HA3 GLY A 158       8.660 -10.789   3.470  1.00 96.41           H  
ATOM   2441  C   GLY A 158       8.618 -12.920   3.732  1.00 96.41           C  
ATOM   2442  O   GLY A 158       8.680 -13.864   4.521  1.00 96.41           O  
ATOM   2443  N   PHE A 159       8.694 -13.080   2.411  1.00 98.57           N  
ATOM   2444  H   PHE A 159       8.658 -12.258   1.824  1.00 98.57           H  
ATOM   2445  CA  PHE A 159       8.765 -14.383   1.747  1.00 98.57           C  
ATOM   2446  HA  PHE A 159       9.165 -15.121   2.442  1.00 98.57           H  
ATOM   2447  C   PHE A 159       9.672 -14.349   0.521  1.00 98.57           C  
ATOM   2448  CB  PHE A 159       7.362 -14.841   1.326  1.00 98.57           C  
ATOM   2449  HB2 PHE A 159       6.925 -14.087   0.671  1.00 98.57           H  
ATOM   2450  HB3 PHE A 159       7.446 -15.762   0.748  1.00 98.57           H  
ATOM   2451  O   PHE A 159       9.686 -13.373  -0.226  1.00 98.57           O  
ATOM   2452  CG  PHE A 159       6.419 -15.085   2.484  1.00 98.57           C  
ATOM   2453  CD1 PHE A 159       6.268 -16.381   3.010  1.00 98.57           C  
ATOM   2454  HD1 PHE A 159       6.793 -17.213   2.564  1.00 98.57           H  
ATOM   2455  CD2 PHE A 159       5.700 -14.013   3.042  1.00 98.57           C  
ATOM   2456  HD2 PHE A 159       5.790 -13.022   2.623  1.00 98.57           H  
ATOM   2457  CE1 PHE A 159       5.405 -16.602   4.097  1.00 98.57           C  
ATOM   2458  HE1 PHE A 159       5.259 -17.605   4.471  1.00 98.57           H  
ATOM   2459  CE2 PHE A 159       4.854 -14.232   4.141  1.00 98.57           C  
ATOM   2460  HE2 PHE A 159       4.292 -13.411   4.561  1.00 98.57           H  
ATOM   2461  CZ  PHE A 159       4.702 -15.526   4.664  1.00 98.57           C  
ATOM   2462  HZ  PHE A 159       4.012 -15.697   5.477  1.00 98.57           H  
ATOM   2463  N   LYS A 160      10.377 -15.455   0.270  1.00 98.78           N  
ATOM   2464  H   LYS A 160      10.261 -16.225   0.912  1.00 98.78           H  
ATOM   2465  CA  LYS A 160      10.901 -15.744  -1.068  1.00 98.78           C  
ATOM   2466  HA  LYS A 160      11.374 -14.852  -1.478  1.00 98.78           H  
ATOM   2467  C   LYS A 160       9.749 -16.121  -1.984  1.00 98.78           C  
ATOM   2468  CB  LYS A 160      11.910 -16.888  -1.049  1.00 98.78           C  
ATOM   2469  HB2 LYS A 160      11.452 -17.778  -0.617  1.00 98.78           H  
ATOM   2470  HB3 LYS A 160      12.176 -17.110  -2.083  1.00 98.78           H  
ATOM   2471  O   LYS A 160       8.846 -16.834  -1.544  1.00 98.78           O  
ATOM   2472  CG  LYS A 160      13.178 -16.524  -0.277  1.00 98.78           C  
ATOM   2473  HG2 LYS A 160      13.545 -15.554  -0.612  1.00 98.78           H  
ATOM   2474  HG3 LYS A 160      12.966 -16.486   0.792  1.00 98.78           H  
ATOM   2475  CD  LYS A 160      14.229 -17.593  -0.564  1.00 98.78           C  
ATOM   2476  HD2 LYS A 160      14.372 -17.656  -1.642  1.00 98.78           H  
ATOM   2477  HD3 LYS A 160      13.877 -18.557  -0.196  1.00 98.78           H  
ATOM   2478  CE  LYS A 160      15.552 -17.228   0.098  1.00 98.78           C  
ATOM   2479  HE2 LYS A 160      15.431 -17.273   1.180  1.00 98.78           H  
ATOM   2480  HE3 LYS A 160      15.802 -16.204  -0.180  1.00 98.78           H  
ATOM   2481  NZ  LYS A 160      16.601 -18.160  -0.370  1.00 98.78           N  
ATOM   2482  HZ1 LYS A 160      16.660 -18.104  -1.376  1.00 98.78           H  
ATOM   2483  HZ2 LYS A 160      16.347 -19.109  -0.133  1.00 98.78           H  
ATOM   2484  HZ3 LYS A 160      17.500 -17.924   0.026  1.00 98.78           H  
ATOM   2485  N   VAL A 161       9.811 -15.691  -3.237  1.00 98.68           N  
ATOM   2486  H   VAL A 161      10.602 -15.134  -3.527  1.00 98.68           H  
ATOM   2487  CA  VAL A 161       8.735 -15.898  -4.209  1.00 98.68           C  
ATOM   2488  HA  VAL A 161       8.098 -16.703  -3.843  1.00 98.68           H  
ATOM   2489  C   VAL A 161       9.263 -16.349  -5.563  1.00 98.68           C  
ATOM   2490  CB  VAL A 161       7.853 -14.640  -4.362  1.00 98.68           C  
ATOM   2491  HB  VAL A 161       7.053 -14.864  -5.068  1.00 98.68           H  
ATOM   2492  O   VAL A 161      10.370 -15.971  -5.945  1.00 98.68           O  
ATOM   2493  CG1 VAL A 161       7.209 -14.256  -3.028  1.00 98.68           C  
ATOM   2494 HG11 VAL A 161       6.450 -13.493  -3.200  1.00 98.68           H  
ATOM   2495 HG12 VAL A 161       6.734 -15.137  -2.595  1.00 98.68           H  
ATOM   2496 HG13 VAL A 161       7.958 -13.873  -2.335  1.00 98.68           H  
ATOM   2497  CG2 VAL A 161       8.612 -13.406  -4.866  1.00 98.68           C  
ATOM   2498 HG21 VAL A 161       9.059 -13.609  -5.839  1.00 98.68           H  
ATOM   2499 HG22 VAL A 161       9.391 -13.119  -4.159  1.00 98.68           H  
ATOM   2500 HG23 VAL A 161       7.915 -12.575  -4.975  1.00 98.68           H  
ATOM   2501  N   THR A 162       8.453 -17.110  -6.296  1.00 98.72           N  
ATOM   2502  H   THR A 162       7.581 -17.414  -5.886  1.00 98.72           H  
ATOM   2503  CA  THR A 162       8.544 -17.195  -7.763  1.00 98.72           C  
ATOM   2504  HA  THR A 162       9.533 -16.871  -8.088  1.00 98.72           H  
ATOM   2505  C   THR A 162       7.523 -16.260  -8.391  1.00 98.72           C  
ATOM   2506  CB  THR A 162       8.320 -18.608  -8.315  1.00 98.72           C  
ATOM   2507  HB  THR A 162       8.208 -18.544  -9.397  1.00 98.72           H  
ATOM   2508  O   THR A 162       6.425 -16.094  -7.857  1.00 98.72           O  
ATOM   2509  CG2 THR A 162       9.486 -19.553  -8.027  1.00 98.72           C  
ATOM   2510 HG21 THR A 162       9.922 -19.876  -8.972  1.00 98.72           H  
ATOM   2511 HG22 THR A 162      10.262 -19.041  -7.458  1.00 98.72           H  
ATOM   2512 HG23 THR A 162       9.147 -20.434  -7.484  1.00 98.72           H  
ATOM   2513  OG1 THR A 162       7.146 -19.175  -7.784  1.00 98.72           O  
ATOM   2514  HG1 THR A 162       6.393 -18.744  -8.196  1.00 98.72           H  
ATOM   2515  N   LEU A 163       7.892 -15.679  -9.527  1.00 98.41           N  
ATOM   2516  H   LEU A 163       8.806 -15.887  -9.902  1.00 98.41           H  
ATOM   2517  CA  LEU A 163       7.122 -14.669 -10.236  1.00 98.41           C  
ATOM   2518  HA  LEU A 163       6.220 -14.422  -9.677  1.00 98.41           H  
ATOM   2519  C   LEU A 163       6.700 -15.196 -11.604  1.00 98.41           C  
ATOM   2520  CB  LEU A 163       7.978 -13.400 -10.383  1.00 98.41           C  
ATOM   2521  HB2 LEU A 163       8.828 -13.635 -11.024  1.00 98.41           H  
ATOM   2522  HB3 LEU A 163       7.384 -12.634 -10.882  1.00 98.41           H  
ATOM   2523  O   LEU A 163       7.525 -15.706 -12.367  1.00 98.41           O  
ATOM   2524  CG  LEU A 163       8.521 -12.837  -9.060  1.00 98.41           C  
ATOM   2525  HG  LEU A 163       9.107 -13.592  -8.536  1.00 98.41           H  
ATOM   2526  CD1 LEU A 163       9.440 -11.659  -9.345  1.00 98.41           C  
ATOM   2527 HD11 LEU A 163      10.279 -11.986  -9.960  1.00 98.41           H  
ATOM   2528 HD12 LEU A 163       8.893 -10.878  -9.873  1.00 98.41           H  
ATOM   2529 HD13 LEU A 163       9.818 -11.267  -8.401  1.00 98.41           H  
ATOM   2530  CD2 LEU A 163       7.398 -12.362  -8.147  1.00 98.41           C  
ATOM   2531 HD21 LEU A 163       6.772 -11.646  -8.680  1.00 98.41           H  
ATOM   2532 HD22 LEU A 163       7.807 -11.880  -7.259  1.00 98.41           H  
ATOM   2533 HD23 LEU A 163       6.789 -13.209  -7.835  1.00 98.41           H  
ATOM   2534  N   GLU A 164       5.429 -15.026 -11.925  1.00 96.54           N  
ATOM   2535  H   GLU A 164       4.792 -14.672 -11.225  1.00 96.54           H  
ATOM   2536  CA  GLU A 164       4.862 -15.281 -13.244  1.00 96.54           C  
ATOM   2537  HA  GLU A 164       5.655 -15.478 -13.966  1.00 96.54           H  
ATOM   2538  C   GLU A 164       4.106 -14.035 -13.694  1.00 96.54           C  
ATOM   2539  CB  GLU A 164       3.969 -16.520 -13.168  1.00 96.54           C  
ATOM   2540  HB2 GLU A 164       3.153 -16.335 -12.469  1.00 96.54           H  
ATOM   2541  HB3 GLU A 164       4.565 -17.346 -12.779  1.00 96.54           H  
ATOM   2542  O   GLU A 164       3.360 -13.453 -12.910  1.00 96.54           O  
ATOM   2543  CG  GLU A 164       3.394 -16.929 -14.525  1.00 96.54           C  
ATOM   2544  HG2 GLU A 164       2.833 -16.098 -14.953  1.00 96.54           H  
ATOM   2545  HG3 GLU A 164       4.219 -17.174 -15.194  1.00 96.54           H  
ATOM   2546  CD  GLU A 164       2.481 -18.144 -14.343  1.00 96.54           C  
ATOM   2547  OE1 GLU A 164       1.245 -17.960 -14.408  1.00 96.54           O  
ATOM   2548  OE2 GLU A 164       3.033 -19.228 -14.032  1.00 96.54           O  
ATOM   2549  N   ASN A 165       4.326 -13.592 -14.926  1.00 94.64           N  
ATOM   2550  H   ASN A 165       4.887 -14.149 -15.554  1.00 94.64           H  
ATOM   2551  CA  ASN A 165       3.599 -12.462 -15.480  1.00 94.64           C  
ATOM   2552  HA  ASN A 165       3.558 -11.664 -14.739  1.00 94.64           H  
ATOM   2553  C   ASN A 165       2.150 -12.874 -15.762  1.00 94.64           C  
ATOM   2554  CB  ASN A 165       4.352 -11.944 -16.708  1.00 94.64           C  
ATOM   2555  HB2 ASN A 165       4.546 -12.773 -17.389  1.00 94.64           H  
ATOM   2556  HB3 ASN A 165       5.303 -11.505 -16.405  1.00 94.64           H  
ATOM   2557  O   ASN A 165       1.924 -13.888 -16.415  1.00 94.64           O  
ATOM   2558  CG  ASN A 165       3.540 -10.900 -17.434  1.00 94.64           C  
ATOM   2559  ND2 ASN A 165       3.533  -9.674 -16.994  1.00 94.64           N  
ATOM   2560 HD21 ASN A 165       3.872  -9.476 -16.064  1.00 94.64           H  
ATOM   2561 HD22 ASN A 165       2.704  -9.183 -17.296  1.00 94.64           H  
ATOM   2562  OD1 ASN A 165       2.867 -11.207 -18.395  1.00 94.64           O  
ATOM   2563  N   VAL A 166       1.192 -12.090 -15.265  1.00 90.70           N  
ATOM   2564  H   VAL A 166       1.455 -11.226 -14.813  1.00 90.70           H  
ATOM   2565  CA  VAL A 166      -0.241 -12.412 -15.340  1.00 90.70           C  
ATOM   2566  HA  VAL A 166      -0.405 -13.402 -14.913  1.00 90.70           H  
ATOM   2567  C   VAL A 166      -0.709 -12.483 -16.791  1.00 90.70           C  
ATOM   2568  CB  VAL A 166      -1.072 -11.391 -14.533  1.00 90.70           C  
ATOM   2569  HB  VAL A 166      -0.808 -10.384 -14.856  1.00 90.70           H  
ATOM   2570  O   VAL A 166      -1.389 -13.435 -17.153  1.00 90.70           O  
ATOM   2571  CG1 VAL A 166      -2.584 -11.579 -14.700  1.00 90.70           C  
ATOM   2572 HG11 VAL A 166      -2.886 -11.360 -15.724  1.00 90.70           H  
ATOM   2573 HG12 VAL A 166      -3.126 -10.888 -14.053  1.00 90.70           H  
ATOM   2574 HG13 VAL A 166      -2.882 -12.600 -14.459  1.00 90.70           H  
ATOM   2575  CG2 VAL A 166      -0.772 -11.523 -13.033  1.00 90.70           C  
ATOM   2576 HG21 VAL A 166       0.302 -11.469 -12.854  1.00 90.70           H  
ATOM   2577 HG22 VAL A 166      -1.266 -10.716 -12.493  1.00 90.70           H  
ATOM   2578 HG23 VAL A 166      -1.157 -12.478 -12.675  1.00 90.70           H  
ATOM   2579  N   GLU A 167      -0.295 -11.538 -17.638  1.00 88.46           N  
ATOM   2580  H   GLU A 167       0.268 -10.774 -17.291  1.00 88.46           H  
ATOM   2581  CA  GLU A 167      -0.805 -11.430 -19.009  1.00 88.46           C  
ATOM   2582  HA  GLU A 167      -1.887 -11.562 -18.996  1.00 88.46           H  
ATOM   2583  C   GLU A 167      -0.227 -12.481 -19.966  1.00 88.46           C  
ATOM   2584  CB  GLU A 167      -0.485 -10.039 -19.584  1.00 88.46           C  
ATOM   2585  HB2 GLU A 167       0.592  -9.922 -19.708  1.00 88.46           H  
ATOM   2586  HB3 GLU A 167      -0.923  -9.994 -20.581  1.00 88.46           H  
ATOM   2587  O   GLU A 167      -0.872 -12.887 -20.932  1.00 88.46           O  
ATOM   2588  CG  GLU A 167      -1.056  -8.857 -18.785  1.00 88.46           C  
ATOM   2589  HG2 GLU A 167      -2.049  -9.119 -18.421  1.00 88.46           H  
ATOM   2590  HG3 GLU A 167      -1.171  -8.024 -19.479  1.00 88.46           H  
ATOM   2591  CD  GLU A 167      -0.183  -8.370 -17.617  1.00 88.46           C  
ATOM   2592  OE1 GLU A 167      -0.581  -7.371 -16.988  1.00 88.46           O  
ATOM   2593  OE2 GLU A 167       0.904  -8.943 -17.354  1.00 88.46           O  
ATOM   2594  N   THR A 168       1.027 -12.882 -19.753  1.00 92.56           N  
ATOM   2595  H   THR A 168       1.505 -12.474 -18.961  1.00 92.56           H  
ATOM   2596  CA  THR A 168       1.756 -13.788 -20.656  1.00 92.56           C  
ATOM   2597  HA  THR A 168       1.182 -13.904 -21.576  1.00 92.56           H  
ATOM   2598  C   THR A 168       1.923 -15.196 -20.105  1.00 92.56           C  
ATOM   2599  CB  THR A 168       3.132 -13.231 -21.051  1.00 92.56           C  
ATOM   2600  HB  THR A 168       3.604 -13.927 -21.744  1.00 92.56           H  
ATOM   2601  O   THR A 168       2.409 -16.062 -20.835  1.00 92.56           O  
ATOM   2602  CG2 THR A 168       3.055 -11.865 -21.732  1.00 92.56           C  
ATOM   2603 HG21 THR A 168       2.417 -11.940 -22.613  1.00 92.56           H  
ATOM   2604 HG22 THR A 168       4.054 -11.548 -22.030  1.00 92.56           H  
ATOM   2605 HG23 THR A 168       2.635 -11.124 -21.053  1.00 92.56           H  
ATOM   2606  OG1 THR A 168       3.968 -13.080 -19.933  1.00 92.56           O  
ATOM   2607  HG1 THR A 168       3.553 -12.396 -19.402  1.00 92.56           H  
ATOM   2608  N   GLU A 169       1.589 -15.414 -18.830  1.00 91.76           N  
ATOM   2609  H   GLU A 169       1.155 -14.660 -18.315  1.00 91.76           H  
ATOM   2610  CA  GLU A 169       1.851 -16.645 -18.066  1.00 91.76           C  
ATOM   2611  HA  GLU A 169       1.586 -16.446 -17.028  1.00 91.76           H  
ATOM   2612  C   GLU A 169       3.344 -17.041 -18.056  1.00 91.76           C  
ATOM   2613  CB  GLU A 169       0.934 -17.783 -18.543  1.00 91.76           C  
ATOM   2614  HB2 GLU A 169       1.095 -18.649 -17.900  1.00 91.76           H  
ATOM   2615  HB3 GLU A 169       1.220 -18.058 -19.558  1.00 91.76           H  
ATOM   2616  O   GLU A 169       3.727 -18.173 -17.748  1.00 91.76           O  
ATOM   2617  CG  GLU A 169      -0.566 -17.435 -18.514  1.00 91.76           C  
ATOM   2618  HG2 GLU A 169      -0.849 -17.196 -17.489  1.00 91.76           H  
ATOM   2619  HG3 GLU A 169      -0.750 -16.557 -19.133  1.00 91.76           H  
ATOM   2620  CD  GLU A 169      -1.448 -18.584 -19.039  1.00 91.76           C  
ATOM   2621  OE1 GLU A 169      -2.688 -18.492 -18.891  1.00 91.76           O  
ATOM   2622  OE2 GLU A 169      -0.910 -19.568 -19.610  1.00 91.76           O  
ATOM   2623  N   ALA A 170       4.233 -16.115 -18.428  1.00 96.09           N  
ATOM   2624  H   ALA A 170       3.883 -15.201 -18.677  1.00 96.09           H  
ATOM   2625  CA  ALA A 170       5.656 -16.378 -18.516  1.00 96.09           C  
ATOM   2626  HA  ALA A 170       5.790 -17.398 -18.874  1.00 96.09           H  
ATOM   2627  C   ALA A 170       6.305 -16.263 -17.136  1.00 96.09           C  
ATOM   2628  CB  ALA A 170       6.298 -15.439 -19.542  1.00 96.09           C  
ATOM   2629  HB1 ALA A 170       6.213 -14.408 -19.199  1.00 96.09           H  
ATOM   2630  HB2 ALA A 170       5.786 -15.539 -20.499  1.00 96.09           H  
ATOM   2631  HB3 ALA A 170       7.352 -15.688 -19.662  1.00 96.09           H  
ATOM   2632  O   ALA A 170       6.085 -15.301 -16.400  1.00 96.09           O  
ATOM   2633  N   ASN A 171       7.185 -17.210 -16.806  1.00 97.04           N  
ATOM   2634  H   ASN A 171       7.303 -17.998 -17.427  1.00 97.04           H  
ATOM   2635  CA  ASN A 171       8.013 -17.098 -15.613  1.00 97.04           C  
ATOM   2636  HA  ASN A 171       7.354 -16.927 -14.762  1.00 97.04           H  
ATOM   2637  C   ASN A 171       8.966 -15.894 -15.734  1.00 97.04           C  
ATOM   2638  CB  ASN A 171       8.768 -18.415 -15.388  1.00 97.04           C  
ATOM   2639  HB2 ASN A 171       8.062 -19.245 -15.395  1.00 97.04           H  
ATOM   2640  HB3 ASN A 171       9.499 -18.560 -16.184  1.00 97.04           H  
ATOM   2641  O   ASN A 171       9.718 -15.786 -16.703  1.00 97.04           O  
ATOM   2642  CG  ASN A 171       9.493 -18.396 -14.058  1.00 97.04           C  
ATOM   2643  ND2 ASN A 171       8.834 -18.776 -12.992  1.00 97.04           N  
ATOM   2644 HD21 ASN A 171       9.295 -18.616 -12.108  1.00 97.04           H  
ATOM   2645 HD22 ASN A 171       7.842 -18.959 -13.053  1.00 97.04           H  
ATOM   2646  OD1 ASN A 171      10.645 -18.016 -13.952  1.00 97.04           O  
ATOM   2647  N   VAL A 172       8.947 -15.021 -14.727  1.00 96.18           N  
ATOM   2648  H   VAL A 172       8.282 -15.181 -13.983  1.00 96.18           H  
ATOM   2649  CA  VAL A 172       9.775 -13.802 -14.639  1.00 96.18           C  
ATOM   2650  HA  VAL A 172      10.211 -13.609 -15.620  1.00 96.18           H  
ATOM   2651  C   VAL A 172      10.952 -13.995 -13.669  1.00 96.18           C  
ATOM   2652  CB  VAL A 172       8.908 -12.574 -14.277  1.00 96.18           C  
ATOM   2653  HB  VAL A 172       8.626 -12.632 -13.225  1.00 96.18           H  
ATOM   2654  O   VAL A 172      11.843 -13.158 -13.579  1.00 96.18           O  
ATOM   2655  CG1 VAL A 172       9.630 -11.243 -14.521  1.00 96.18           C  
ATOM   2656 HG11 VAL A 172      10.489 -11.142 -13.858  1.00 96.18           H  
ATOM   2657 HG12 VAL A 172       9.972 -11.185 -15.554  1.00 96.18           H  
ATOM   2658 HG13 VAL A 172       8.956 -10.410 -14.324  1.00 96.18           H  
ATOM   2659  CG2 VAL A 172       7.623 -12.512 -15.111  1.00 96.18           C  
ATOM   2660 HG21 VAL A 172       6.980 -13.357 -14.865  1.00 96.18           H  
ATOM   2661 HG22 VAL A 172       7.072 -11.600 -14.880  1.00 96.18           H  
ATOM   2662 HG23 VAL A 172       7.857 -12.536 -16.175  1.00 96.18           H  
ATOM   2663  N   GLY A 173      11.004 -15.128 -12.966  1.00 97.49           N  
ATOM   2664  H   GLY A 173      10.262 -15.800 -13.101  1.00 97.49           H  
ATOM   2665  CA  GLY A 173      12.107 -15.514 -12.090  1.00 97.49           C  
ATOM   2666  HA2 GLY A 173      12.935 -14.812 -12.197  1.00 97.49           H  
ATOM   2667  HA3 GLY A 173      12.466 -16.498 -12.393  1.00 97.49           H  
ATOM   2668  C   GLY A 173      11.710 -15.592 -10.621  1.00 97.49           C  
ATOM   2669  O   GLY A 173      10.617 -16.041 -10.272  1.00 97.49           O  
ATOM   2670  N   GLU A 174      12.633 -15.195  -9.749  1.00 98.48           N  
ATOM   2671  H   GLU A 174      13.461 -14.736 -10.103  1.00 98.48           H  
ATOM   2672  CA  GLU A 174      12.488 -15.263  -8.295  1.00 98.48           C  
ATOM   2673  HA  GLU A 174      11.466 -15.550  -8.048  1.00 98.48           H  
ATOM   2674  C   GLU A 174      12.745 -13.898  -7.653  1.00 98.48           C  
ATOM   2675  CB  GLU A 174      13.443 -16.307  -7.687  1.00 98.48           C  
ATOM   2676  HB2 GLU A 174      13.336 -16.271  -6.603  1.00 98.48           H  
ATOM   2677  HB3 GLU A 174      14.468 -16.037  -7.939  1.00 98.48           H  
ATOM   2678  O   GLU A 174      13.411 -13.031  -8.221  1.00 98.48           O  
ATOM   2679  CG  GLU A 174      13.174 -17.749  -8.145  1.00 98.48           C  
ATOM   2680  HG2 GLU A 174      12.127 -17.979  -7.949  1.00 98.48           H  
ATOM   2681  HG3 GLU A 174      13.340 -17.818  -9.220  1.00 98.48           H  
ATOM   2682  CD  GLU A 174      14.062 -18.793  -7.436  1.00 98.48           C  
ATOM   2683  OE1 GLU A 174      13.921 -19.993  -7.765  1.00 98.48           O  
ATOM   2684  OE2 GLU A 174      14.890 -18.418  -6.567  1.00 98.48           O  
ATOM   2685  N   GLY A 175      12.260 -13.729  -6.427  1.00 98.46           N  
ATOM   2686  H   GLY A 175      11.718 -14.475  -6.016  1.00 98.46           H  
ATOM   2687  CA  GLY A 175      12.503 -12.526  -5.646  1.00 98.46           C  
ATOM   2688  HA2 GLY A 175      11.861 -11.731  -6.024  1.00 98.46           H  
ATOM   2689  HA3 GLY A 175      13.539 -12.207  -5.762  1.00 98.46           H  
ATOM   2690  C   GLY A 175      12.215 -12.703  -4.164  1.00 98.46           C  
ATOM   2691  O   GLY A 175      12.021 -13.813  -3.660  1.00 98.46           O  
ATOM   2692  N   GLU A 176      12.162 -11.578  -3.462  1.00 98.58           N  
ATOM   2693  H   GLU A 176      12.373 -10.714  -3.942  1.00 98.58           H  
ATOM   2694  CA  GLU A 176      11.683 -11.501  -2.085  1.00 98.58           C  
ATOM   2695  HA  GLU A 176      11.216 -12.451  -1.826  1.00 98.58           H  
ATOM   2696  C   GLU A 176      10.618 -10.410  -1.971  1.00 98.58           C  
ATOM   2697  CB  GLU A 176      12.863 -11.283  -1.121  1.00 98.58           C  
ATOM   2698  HB2 GLU A 176      13.639 -12.011  -1.356  1.00 98.58           H  
ATOM   2699  HB3 GLU A 176      13.271 -10.282  -1.263  1.00 98.58           H  
ATOM   2700  O   GLU A 176      10.859  -9.261  -2.346  1.00 98.58           O  
ATOM   2701  CG  GLU A 176      12.450 -11.471   0.350  1.00 98.58           C  
ATOM   2702  HG2 GLU A 176      11.656 -10.764   0.590  1.00 98.58           H  
ATOM   2703  HG3 GLU A 176      12.049 -12.478   0.464  1.00 98.58           H  
ATOM   2704  CD  GLU A 176      13.599 -11.306   1.362  1.00 98.58           C  
ATOM   2705  OE1 GLU A 176      13.294 -11.259   2.582  1.00 98.58           O  
ATOM   2706  OE2 GLU A 176      14.785 -11.304   0.961  1.00 98.58           O  
ATOM   2707  N   ILE A 177       9.449 -10.769  -1.442  1.00 98.54           N  
ATOM   2708  H   ILE A 177       9.345 -11.719  -1.115  1.00 98.54           H  
ATOM   2709  CA  ILE A 177       8.369  -9.833  -1.134  1.00 98.54           C  
ATOM   2710  HA  ILE A 177       8.577  -8.901  -1.661  1.00 98.54           H  
ATOM   2711  C   ILE A 177       8.376  -9.536   0.364  1.00 98.54           C  
ATOM   2712  CB  ILE A 177       7.017 -10.346  -1.670  1.00 98.54           C  
ATOM   2713  HB  ILE A 177       7.188 -10.684  -2.693  1.00 98.54           H  
ATOM   2714  O   ILE A 177       8.453 -10.446   1.189  1.00 98.54           O  
ATOM   2715  CG1 ILE A 177       5.987  -9.200  -1.726  1.00 98.54           C  
ATOM   2716 HG12 ILE A 177       5.685  -8.918  -0.718  1.00 98.54           H  
ATOM   2717 HG13 ILE A 177       6.442  -8.332  -2.204  1.00 98.54           H  
ATOM   2718  CG2 ILE A 177       6.479 -11.541  -0.862  1.00 98.54           C  
ATOM   2719 HG21 ILE A 177       5.654 -12.012  -1.397  1.00 98.54           H  
ATOM   2720 HG22 ILE A 177       7.266 -12.283  -0.729  1.00 98.54           H  
ATOM   2721 HG23 ILE A 177       6.122 -11.217   0.116  1.00 98.54           H  
ATOM   2722  CD1 ILE A 177       4.745  -9.582  -2.542  1.00 98.54           C  
ATOM   2723 HD11 ILE A 177       4.066  -8.732  -2.607  1.00 98.54           H  
ATOM   2724 HD12 ILE A 177       5.045  -9.871  -3.549  1.00 98.54           H  
ATOM   2725 HD13 ILE A 177       4.212 -10.410  -2.076  1.00 98.54           H  
ATOM   2726  N   THR A 178       8.326  -8.259   0.729  1.00 97.38           N  
ATOM   2727  H   THR A 178       8.233  -7.570  -0.004  1.00 97.38           H  
ATOM   2728  CA  THR A 178       8.359  -7.785   2.120  1.00 97.38           C  
ATOM   2729  HA  THR A 178       8.040  -8.587   2.786  1.00 97.38           H  
ATOM   2730  C   THR A 178       7.386  -6.631   2.308  1.00 97.38           C  
ATOM   2731  CB  THR A 178       9.771  -7.344   2.552  1.00 97.38           C  
ATOM   2732  HB  THR A 178       9.729  -6.997   3.585  1.00 97.38           H  
ATOM   2733  O   THR A 178       6.933  -6.018   1.344  1.00 97.38           O  
ATOM   2734  CG2 THR A 178      10.803  -8.466   2.478  1.00 97.38           C  
ATOM   2735 HG21 THR A 178      10.453  -9.335   3.035  1.00 97.38           H  
ATOM   2736 HG22 THR A 178      11.746  -8.127   2.906  1.00 97.38           H  
ATOM   2737 HG23 THR A 178      10.969  -8.753   1.440  1.00 97.38           H  
ATOM   2738  OG1 THR A 178      10.255  -6.291   1.744  1.00 97.38           O  
ATOM   2739  HG1 THR A 178      10.046  -6.528   0.838  1.00 97.38           H  
ATOM   2740  N   ARG A 179       7.073  -6.292   3.555  1.00 95.96           N  
ATOM   2741  H   ARG A 179       7.421  -6.862   4.313  1.00 95.96           H  
ATOM   2742  CA  ARG A 179       6.305  -5.088   3.875  1.00 95.96           C  
ATOM   2743  HA  ARG A 179       5.342  -5.139   3.367  1.00 95.96           H  
ATOM   2744  C   ARG A 179       7.025  -3.810   3.405  1.00 95.96           C  
ATOM   2745  CB  ARG A 179       6.071  -5.109   5.387  1.00 95.96           C  
ATOM   2746  HB2 ARG A 179       7.024  -5.095   5.916  1.00 95.96           H  
ATOM   2747  HB3 ARG A 179       5.527  -6.015   5.653  1.00 95.96           H  
ATOM   2748  O   ARG A 179       8.235  -3.688   3.609  1.00 95.96           O  
ATOM   2749  CG  ARG A 179       5.250  -3.899   5.788  1.00 95.96           C  
ATOM   2750  HG2 ARG A 179       5.824  -2.988   5.623  1.00 95.96           H  
ATOM   2751  HG3 ARG A 179       4.356  -3.878   5.166  1.00 95.96           H  
ATOM   2752  CD  ARG A 179       4.848  -3.954   7.250  1.00 95.96           C  
ATOM   2753  HD2 ARG A 179       4.270  -4.860   7.435  1.00 95.96           H  
ATOM   2754  HD3 ARG A 179       5.738  -3.952   7.879  1.00 95.96           H  
ATOM   2755  NE  ARG A 179       4.040  -2.769   7.488  1.00 95.96           N  
ATOM   2756  HE  ARG A 179       3.843  -2.224   6.661  1.00 95.96           H  
ATOM   2757  NH1 ARG A 179       3.217  -3.220   9.574  1.00 95.96           N  
ATOM   2758 HH11 ARG A 179       2.511  -3.010  10.265  1.00 95.96           H  
ATOM   2759 HH12 ARG A 179       3.601  -4.152   9.507  1.00 95.96           H  
ATOM   2760  NH2 ARG A 179       2.618  -1.374   8.424  1.00 95.96           N  
ATOM   2761 HH21 ARG A 179       1.963  -1.124   9.152  1.00 95.96           H  
ATOM   2762 HH22 ARG A 179       2.486  -0.953   7.516  1.00 95.96           H  
ATOM   2763  CZ  ARG A 179       3.296  -2.467   8.510  1.00 95.96           C  
ATOM   2764  N   TRP A 180       6.307  -2.829   2.845  1.00 96.07           N  
ATOM   2765  H   TRP A 180       5.305  -2.933   2.772  1.00 96.07           H  
ATOM   2766  CA  TRP A 180       6.885  -1.501   2.587  1.00 96.07           C  
ATOM   2767  HA  TRP A 180       7.890  -1.635   2.187  1.00 96.07           H  
ATOM   2768  C   TRP A 180       7.004  -0.710   3.893  1.00 96.07           C  
ATOM   2769  CB  TRP A 180       6.076  -0.716   1.544  1.00 96.07           C  
ATOM   2770  HB2 TRP A 180       5.051  -0.633   1.906  1.00 96.07           H  
ATOM   2771  HB3 TRP A 180       6.038  -1.282   0.613  1.00 96.07           H  
ATOM   2772  O   TRP A 180       6.034  -0.518   4.620  1.00 96.07           O  
ATOM   2773  CG  TRP A 180       6.569   0.677   1.235  1.00 96.07           C  
ATOM   2774  CD1 TRP A 180       7.854   1.111   1.197  1.00 96.07           C  
ATOM   2775  HD1 TRP A 180       8.720   0.488   1.366  1.00 96.07           H  
ATOM   2776  CD2 TRP A 180       5.762   1.842   0.881  1.00 96.07           C  
ATOM   2777  CE2 TRP A 180       6.617   2.964   0.693  1.00 96.07           C  
ATOM   2778  CE3 TRP A 180       4.388   2.063   0.682  1.00 96.07           C  
ATOM   2779  HE3 TRP A 180       3.711   1.230   0.798  1.00 96.07           H  
ATOM   2780  NE1 TRP A 180       7.882   2.465   0.898  1.00 96.07           N  
ATOM   2781  HE1 TRP A 180       8.719   3.012   0.752  1.00 96.07           H  
ATOM   2782  CH2 TRP A 180       4.753   4.398   0.106  1.00 96.07           C  
ATOM   2783  HH2 TRP A 180       4.362   5.349  -0.223  1.00 96.07           H  
ATOM   2784  CZ2 TRP A 180       6.125   4.231   0.344  1.00 96.07           C  
ATOM   2785  HZ2 TRP A 180       6.794   5.069   0.218  1.00 96.07           H  
ATOM   2786  CZ3 TRP A 180       3.883   3.313   0.287  1.00 96.07           C  
ATOM   2787  HZ3 TRP A 180       2.826   3.428   0.099  1.00 96.07           H  
ATOM   2788  N   ILE A 181       8.213  -0.249   4.213  1.00 92.58           N  
ATOM   2789  H   ILE A 181       8.991  -0.493   3.617  1.00 92.58           H  
ATOM   2790  CA  ILE A 181       8.486   0.527   5.426  1.00 92.58           C  
ATOM   2791  HA  ILE A 181       7.548   0.736   5.939  1.00 92.58           H  
ATOM   2792  C   ILE A 181       9.100   1.872   5.020  1.00 92.58           C  
ATOM   2793  CB  ILE A 181       9.350  -0.280   6.423  1.00 92.58           C  
ATOM   2794  HB  ILE A 181      10.334  -0.447   5.983  1.00 92.58           H  
ATOM   2795  O   ILE A 181      10.327   2.016   5.038  1.00 92.58           O  
ATOM   2796  CG1 ILE A 181       8.716  -1.660   6.730  1.00 92.58           C  
ATOM   2797 HG12 ILE A 181       7.730  -1.519   7.174  1.00 92.58           H  
ATOM   2798 HG13 ILE A 181       8.585  -2.212   5.799  1.00 92.58           H  
ATOM   2799  CG2 ILE A 181       9.513   0.535   7.725  1.00 92.58           C  
ATOM   2800 HG21 ILE A 181       8.535   0.717   8.169  1.00 92.58           H  
ATOM   2801 HG22 ILE A 181       9.986   1.494   7.517  1.00 92.58           H  
ATOM   2802 HG23 ILE A 181      10.151   0.003   8.432  1.00 92.58           H  
ATOM   2803  CD1 ILE A 181       9.555  -2.559   7.645  1.00 92.58           C  
ATOM   2804 HD11 ILE A 181      10.568  -2.647   7.252  1.00 92.58           H  
ATOM   2805 HD12 ILE A 181       9.581  -2.159   8.659  1.00 92.58           H  
ATOM   2806 HD13 ILE A 181       9.103  -3.551   7.679  1.00 92.58           H  
ATOM   2807  N   PRO A 182       8.280   2.869   4.640  1.00 94.14           N  
ATOM   2808  CA  PRO A 182       8.784   4.204   4.359  1.00 94.14           C  
ATOM   2809  HA  PRO A 182       9.577   4.146   3.613  1.00 94.14           H  
ATOM   2810  C   PRO A 182       9.350   4.848   5.631  1.00 94.14           C  
ATOM   2811  CB  PRO A 182       7.609   4.979   3.763  1.00 94.14           C  
ATOM   2812  HB2 PRO A 182       7.651   6.039   4.013  1.00 94.14           H  
ATOM   2813  HB3 PRO A 182       7.609   4.853   2.681  1.00 94.14           H  
ATOM   2814  O   PRO A 182       8.828   4.685   6.740  1.00 94.14           O  
ATOM   2815  CG  PRO A 182       6.384   4.286   4.360  1.00 94.14           C  
ATOM   2816  HG2 PRO A 182       5.513   4.373   3.711  1.00 94.14           H  
ATOM   2817  HG3 PRO A 182       6.173   4.699   5.347  1.00 94.14           H  
ATOM   2818  CD  PRO A 182       6.828   2.831   4.504  1.00 94.14           C  
ATOM   2819  HD2 PRO A 182       6.346   2.384   5.374  1.00 94.14           H  
ATOM   2820  HD3 PRO A 182       6.560   2.274   3.606  1.00 94.14           H  
ATOM   2821  N   GLU A 183      10.443   5.586   5.472  1.00 92.75           N  
ATOM   2822  H   GLU A 183      10.796   5.718   4.535  1.00 92.75           H  
ATOM   2823  CA  GLU A 183      11.076   6.334   6.546  1.00 92.75           C  
ATOM   2824  HA  GLU A 183      11.180   5.667   7.401  1.00 92.75           H  
ATOM   2825  C   GLU A 183      10.183   7.505   6.966  1.00 92.75           C  
ATOM   2826  CB  GLU A 183      12.485   6.817   6.152  1.00 92.75           C  
ATOM   2827  HB2 GLU A 183      12.893   7.377   6.993  1.00 92.75           H  
ATOM   2828  HB3 GLU A 183      12.425   7.483   5.291  1.00 92.75           H  
ATOM   2829  O   GLU A 183       9.701   8.279   6.140  1.00 92.75           O  
ATOM   2830  CG  GLU A 183      13.440   5.655   5.834  1.00 92.75           C  
ATOM   2831  HG2 GLU A 183      13.201   5.238   4.856  1.00 92.75           H  
ATOM   2832  HG3 GLU A 183      13.287   4.868   6.573  1.00 92.75           H  
ATOM   2833  CD  GLU A 183      14.916   6.079   5.867  1.00 92.75           C  
ATOM   2834  OE1 GLU A 183      15.642   5.620   6.787  1.00 92.75           O  
ATOM   2835  OE2 GLU A 183      15.392   6.815   4.979  1.00 92.75           O  
ATOM   2836  N   VAL A 184       9.983   7.642   8.276  1.00 93.05           N  
ATOM   2837  H   VAL A 184      10.419   6.981   8.902  1.00 93.05           H  
ATOM   2838  CA  VAL A 184       9.243   8.760   8.863  1.00 93.05           C  
ATOM   2839  HA  VAL A 184       8.749   9.321   8.069  1.00 93.05           H  
ATOM   2840  C   VAL A 184      10.236   9.689   9.552  1.00 93.05           C  
ATOM   2841  CB  VAL A 184       8.144   8.270   9.819  1.00 93.05           C  
ATOM   2842  HB  VAL A 184       8.610   7.751  10.657  1.00 93.05           H  
ATOM   2843  O   VAL A 184      10.909   9.289  10.508  1.00 93.05           O  
ATOM   2844  CG1 VAL A 184       7.325   9.449  10.352  1.00 93.05           C  
ATOM   2845 HG11 VAL A 184       7.965  10.148  10.891  1.00 93.05           H  
ATOM   2846 HG12 VAL A 184       6.838   9.970   9.529  1.00 93.05           H  
ATOM   2847 HG13 VAL A 184       6.552   9.087  11.029  1.00 93.05           H  
ATOM   2848  CG2 VAL A 184       7.170   7.292   9.149  1.00 93.05           C  
ATOM   2849 HG21 VAL A 184       6.383   7.012   9.849  1.00 93.05           H  
ATOM   2850 HG22 VAL A 184       7.693   6.393   8.825  1.00 93.05           H  
ATOM   2851 HG23 VAL A 184       6.718   7.764   8.276  1.00 93.05           H  
ATOM   2852  N   ASP A 185      10.315  10.928   9.075  1.00 91.58           N  
ATOM   2853  H   ASP A 185       9.658  11.198   8.356  1.00 91.58           H  
ATOM   2854  CA  ASP A 185      11.141  11.988   9.647  1.00 91.58           C  
ATOM   2855  HA  ASP A 185      11.999  11.530  10.139  1.00 91.58           H  
ATOM   2856  C   ASP A 185      10.344  12.741  10.710  1.00 91.58           C  
ATOM   2857  CB  ASP A 185      11.704  12.904   8.555  1.00 91.58           C  
ATOM   2858  HB2 ASP A 185      10.890  13.440   8.066  1.00 91.58           H  
ATOM   2859  HB3 ASP A 185      12.208  12.292   7.806  1.00 91.58           H  
ATOM   2860  O   ASP A 185       9.671  13.746  10.466  1.00 91.58           O  
ATOM   2861  CG  ASP A 185      12.714  13.916   9.112  1.00 91.58           C  
ATOM   2862  OD1 ASP A 185      13.227  13.688  10.234  1.00 91.58           O  
ATOM   2863  OD2 ASP A 185      13.008  14.888   8.383  1.00 91.58           O  
ATOM   2864  N   TYR A 186      10.358  12.176  11.912  1.00 88.64           N  
ATOM   2865  H   TYR A 186      10.907  11.336  12.028  1.00 88.64           H  
ATOM   2866  CA  TYR A 186       9.656  12.757  13.040  1.00 88.64           C  
ATOM   2867  HA  TYR A 186       8.629  12.934  12.719  1.00 88.64           H  
ATOM   2868  C   TYR A 186      10.288  14.080  13.470  1.00 88.64           C  
ATOM   2869  CB  TYR A 186       9.644  11.782  14.205  1.00 88.64           C  
ATOM   2870  HB2 TYR A 186       9.217  12.293  15.068  1.00 88.64           H  
ATOM   2871  HB3 TYR A 186      10.667  11.500  14.454  1.00 88.64           H  
ATOM   2872  O   TYR A 186      11.513  14.154  13.601  1.00 88.64           O  
ATOM   2873  CG  TYR A 186       8.822  10.550  13.922  1.00 88.64           C  
ATOM   2874  CD1 TYR A 186       7.421  10.622  14.015  1.00 88.64           C  
ATOM   2875  HD1 TYR A 186       6.931  11.558  14.237  1.00 88.64           H  
ATOM   2876  CD2 TYR A 186       9.448   9.341  13.565  1.00 88.64           C  
ATOM   2877  HD2 TYR A 186      10.517   9.306  13.418  1.00 88.64           H  
ATOM   2878  CE1 TYR A 186       6.650   9.462  13.847  1.00 88.64           C  
ATOM   2879  HE1 TYR A 186       5.579   9.509  13.983  1.00 88.64           H  
ATOM   2880  CE2 TYR A 186       8.670   8.197  13.316  1.00 88.64           C  
ATOM   2881  HE2 TYR A 186       9.148   7.284  12.993  1.00 88.64           H  
ATOM   2882  OH  TYR A 186       6.518   7.144  13.236  1.00 88.64           O  
ATOM   2883  HH  TYR A 186       7.033   6.447  12.824  1.00 88.64           H  
ATOM   2884  CZ  TYR A 186       7.266   8.258  13.448  1.00 88.64           C  
ATOM   2885  N   PRO A 187       9.468  15.093  13.807  1.00 84.13           N  
ATOM   2886  CA  PRO A 187       9.995  16.348  14.308  1.00 84.13           C  
ATOM   2887  HA  PRO A 187      10.605  16.792  13.522  1.00 84.13           H  
ATOM   2888  C   PRO A 187      10.837  16.116  15.575  1.00 84.13           C  
ATOM   2889  CB  PRO A 187       8.780  17.244  14.567  1.00 84.13           C  
ATOM   2890  HB2 PRO A 187       8.568  17.832  13.673  1.00 84.13           H  
ATOM   2891  HB3 PRO A 187       8.924  17.899  15.426  1.00 84.13           H  
ATOM   2892  O   PRO A 187      10.542  15.196  16.355  1.00 84.13           O  
ATOM   2893  CG  PRO A 187       7.646  16.246  14.797  1.00 84.13           C  
ATOM   2894  HG2 PRO A 187       7.663  15.907  15.833  1.00 84.13           H  
ATOM   2895  HG3 PRO A 187       6.673  16.670  14.547  1.00 84.13           H  
ATOM   2896  CD  PRO A 187       8.013  15.088  13.872  1.00 84.13           C  
ATOM   2897  HD2 PRO A 187       7.625  14.154  14.278  1.00 84.13           H  
ATOM   2898  HD3 PRO A 187       7.609  15.266  12.876  1.00 84.13           H  
ATOM   2899  N   PRO A 188      11.870  16.949  15.806  1.00 81.70           N  
ATOM   2900  CA  PRO A 188      12.643  16.906  17.037  1.00 81.70           C  
ATOM   2901  HA  PRO A 188      13.211  15.976  17.037  1.00 81.70           H  
ATOM   2902  C   PRO A 188      11.717  17.003  18.259  1.00 81.70           C  
ATOM   2903  CB  PRO A 188      13.607  18.095  16.980  1.00 81.70           C  
ATOM   2904  HB2 PRO A 188      13.174  18.955  17.489  1.00 81.70           H  
ATOM   2905  HB3 PRO A 188      14.576  17.848  17.413  1.00 81.70           H  
ATOM   2906  O   PRO A 188      10.739  17.754  18.210  1.00 81.70           O  
ATOM   2907  CG  PRO A 188      13.716  18.403  15.488  1.00 81.70           C  
ATOM   2908  HG2 PRO A 188      13.940  19.454  15.306  1.00 81.70           H  
ATOM   2909  HG3 PRO A 188      14.477  17.765  15.039  1.00 81.70           H  
ATOM   2910  CD  PRO A 188      12.346  18.015  14.941  1.00 81.70           C  
ATOM   2911  HD2 PRO A 188      12.451  17.683  13.908  1.00 81.70           H  
ATOM   2912  HD3 PRO A 188      11.665  18.864  15.004  1.00 81.70           H  
ATOM   2913  N   PRO A 189      12.010  16.278  19.355  1.00 75.41           N  
ATOM   2914  CA  PRO A 189      11.300  16.474  20.612  1.00 75.41           C  
ATOM   2915  HA  PRO A 189      10.260  16.174  20.486  1.00 75.41           H  
ATOM   2916  C   PRO A 189      11.375  17.948  21.028  1.00 75.41           C  
ATOM   2917  CB  PRO A 189      11.987  15.562  21.637  1.00 75.41           C  
ATOM   2918  HB2 PRO A 189      11.261  15.075  22.287  1.00 75.41           H  
ATOM   2919  HB3 PRO A 189      12.697  16.135  22.234  1.00 75.41           H  
ATOM   2920  O   PRO A 189      12.459  18.536  20.972  1.00 75.41           O  
ATOM   2921  CG  PRO A 189      12.754  14.549  20.787  1.00 75.41           C  
ATOM   2922  HG2 PRO A 189      12.098  13.712  20.547  1.00 75.41           H  
ATOM   2923  HG3 PRO A 189      13.654  14.197  21.291  1.00 75.41           H  
ATOM   2924  CD  PRO A 189      13.082  15.314  19.509  1.00 75.41           C  
ATOM   2925  HD2 PRO A 189      14.029  15.842  19.623  1.00 75.41           H  
ATOM   2926  HD3 PRO A 189      13.125  14.622  18.668  1.00 75.41           H  
ATOM   2927  N   VAL A 190      10.233  18.518  21.420  1.00 64.35           N  
ATOM   2928  H   VAL A 190       9.411  17.935  21.492  1.00 64.35           H  
ATOM   2929  CA  VAL A 190      10.146  19.852  22.040  1.00 64.35           C  
ATOM   2930  HA  VAL A 190      10.942  20.483  21.647  1.00 64.35           H  
ATOM   2931  C   VAL A 190      10.416  19.737  23.535  1.00 64.35           C  
ATOM   2932  CB  VAL A 190       8.795  20.532  21.758  1.00 64.35           C  
ATOM   2933  HB  VAL A 190       8.001  19.967  22.245  1.00 64.35           H  
ATOM   2934  O   VAL A 190       9.917  18.756  24.133  1.00 64.35           O  
ATOM   2935  CG1 VAL A 190       8.782  21.971  22.289  1.00 64.35           C  
ATOM   2936 HG11 VAL A 190       9.606  22.535  21.852  1.00 64.35           H  
ATOM   2937 HG12 VAL A 190       7.834  22.452  22.048  1.00 64.35           H  
ATOM   2938 HG13 VAL A 190       8.899  21.964  23.373  1.00 64.35           H  
ATOM   2939  CG2 VAL A 190       8.507  20.598  20.251  1.00 64.35           C  
ATOM   2940 HG21 VAL A 190       9.321  21.115  19.743  1.00 64.35           H  
ATOM   2941 HG22 VAL A 190       8.422  19.592  19.840  1.00 64.35           H  
ATOM   2942 HG23 VAL A 190       7.570  21.125  20.071  1.00 64.35           H  
ATOM   2943  OXT VAL A 190      11.118  20.637  24.040  1.00 64.35           O  
TER    2944      VAL A 190                                                       
ATOM   2944  N   GLU B   1     -11.434  -8.897 -10.993  1.00 39.33           N  
ATOM   2945  H   GLU B   1     -11.332  -7.901 -10.863  1.00 39.33           H  
ATOM   2946  H2  GLU B   1     -11.829  -9.004 -11.917  1.00 39.33           H  
ATOM   2947  H3  GLU B   1     -10.547  -9.380 -10.991  1.00 39.33           H  
ATOM   2948  CA  GLU B   1     -12.355  -9.485 -10.039  1.00 39.33           C  
ATOM   2949  HA  GLU B   1     -13.340  -9.054 -10.219  1.00 39.33           H  
ATOM   2950  C   GLU B   1     -11.954  -9.024  -8.659  1.00 39.33           C  
ATOM   2951  CB  GLU B   1     -12.502 -11.010 -10.168  1.00 39.33           C  
ATOM   2952  HB2 GLU B   1     -11.526 -11.493 -10.108  1.00 39.33           H  
ATOM   2953  HB3 GLU B   1     -13.102 -11.335  -9.318  1.00 39.33           H  
ATOM   2954  O   GLU B   1     -12.772  -8.404  -7.998  1.00 39.33           O  
ATOM   2955  CG  GLU B   1     -13.221 -11.419 -11.472  1.00 39.33           C  
ATOM   2956  HG2 GLU B   1     -13.955 -10.649 -11.712  1.00 39.33           H  
ATOM   2957  HG3 GLU B   1     -12.496 -11.454 -12.285  1.00 39.33           H  
ATOM   2958  CD  GLU B   1     -13.958 -12.772 -11.395  1.00 39.33           C  
ATOM   2959  OE1 GLU B   1     -14.833 -13.019 -12.261  1.00 39.33           O  
ATOM   2960  OE2 GLU B   1     -13.726 -13.540 -10.432  1.00 39.33           O  
ATOM   2961  N   TYR B   2     -10.699  -9.221  -8.244  1.00 43.41           N  
ATOM   2962  H   TYR B   2     -10.091  -9.823  -8.781  1.00 43.41           H  
ATOM   2963  CA  TYR B   2     -10.303  -8.871  -6.875  1.00 43.41           C  
ATOM   2964  HA  TYR B   2     -11.036  -9.308  -6.196  1.00 43.41           H  
ATOM   2965  C   TYR B   2     -10.239  -7.367  -6.596  1.00 43.41           C  
ATOM   2966  CB  TYR B   2      -8.933  -9.429  -6.538  1.00 43.41           C  
ATOM   2967  HB2 TYR B   2      -8.723  -9.150  -5.506  1.00 43.41           H  
ATOM   2968  HB3 TYR B   2      -8.193  -8.890  -7.130  1.00 43.41           H  
ATOM   2969  O   TYR B   2     -10.570  -6.907  -5.502  1.00 43.41           O  
ATOM   2970  CG  TYR B   2      -8.720 -10.924  -6.672  1.00 43.41           C  
ATOM   2971  CD1 TYR B   2      -8.450 -11.643  -5.498  1.00 43.41           C  
ATOM   2972  HD1 TYR B   2      -8.525 -11.154  -4.537  1.00 43.41           H  
ATOM   2973  CD2 TYR B   2      -8.657 -11.588  -7.920  1.00 43.41           C  
ATOM   2974  HD2 TYR B   2      -8.868 -11.087  -8.853  1.00 43.41           H  
ATOM   2975  CE1 TYR B   2      -8.093 -12.997  -5.573  1.00 43.41           C  
ATOM   2976  HE1 TYR B   2      -7.885 -13.556  -4.673  1.00 43.41           H  
ATOM   2977  CE2 TYR B   2      -8.243 -12.926  -8.001  1.00 43.41           C  
ATOM   2978  HE2 TYR B   2      -8.173 -13.416  -8.961  1.00 43.41           H  
ATOM   2979  OH  TYR B   2      -7.646 -14.955  -6.868  1.00 43.41           O  
ATOM   2980  HH  TYR B   2      -7.690 -15.366  -6.002  1.00 43.41           H  
ATOM   2981  CZ  TYR B   2      -7.984 -13.641  -6.821  1.00 43.41           C  
ATOM   2982  N   LEU B   3      -9.764  -6.590  -7.565  1.00 47.26           N  
ATOM   2983  H   LEU B   3      -9.518  -7.017  -8.447  1.00 47.26           H  
ATOM   2984  CA  LEU B   3      -9.894  -5.147  -7.509  1.00 47.26           C  
ATOM   2985  HA  LEU B   3      -9.850  -4.842  -6.463  1.00 47.26           H  
ATOM   2986  C   LEU B   3     -11.294  -4.769  -8.007  1.00 47.26           C  
ATOM   2987  CB  LEU B   3      -8.721  -4.523  -8.279  1.00 47.26           C  
ATOM   2988  HB2 LEU B   3      -8.977  -3.492  -8.526  1.00 47.26           H  
ATOM   2989  HB3 LEU B   3      -8.565  -5.082  -9.201  1.00 47.26           H  
ATOM   2990  O   LEU B   3     -11.786  -5.446  -8.900  1.00 47.26           O  
ATOM   2991  CG  LEU B   3      -7.400  -4.542  -7.495  1.00 47.26           C  
ATOM   2992  HG  LEU B   3      -7.113  -5.561  -7.234  1.00 47.26           H  
ATOM   2993  CD1 LEU B   3      -6.300  -3.827  -8.232  1.00 47.26           C  
ATOM   2994 HD11 LEU B   3      -5.958  -4.391  -9.099  1.00 47.26           H  
ATOM   2995 HD12 LEU B   3      -6.723  -2.883  -8.577  1.00 47.26           H  
ATOM   2996 HD13 LEU B   3      -5.432  -3.650  -7.597  1.00 47.26           H  
ATOM   2997  CD2 LEU B   3      -7.453  -3.704  -6.245  1.00 47.26           C  
ATOM   2998 HD21 LEU B   3      -8.258  -4.059  -5.602  1.00 47.26           H  
ATOM   2999 HD22 LEU B   3      -6.513  -3.753  -5.695  1.00 47.26           H  
ATOM   3000 HD23 LEU B   3      -7.654  -2.666  -6.509  1.00 47.26           H  
ATOM   3001  N   PRO B   4     -11.984  -3.769  -7.439  1.00 42.53           N  
ATOM   3002  CA  PRO B   4     -13.244  -3.260  -7.991  1.00 42.53           C  
ATOM   3003  HA  PRO B   4     -13.924  -4.087  -8.193  1.00 42.53           H  
ATOM   3004  C   PRO B   4     -13.009  -2.489  -9.296  1.00 42.53           C  
ATOM   3005  CB  PRO B   4     -13.835  -2.372  -6.894  1.00 42.53           C  
ATOM   3006  HB2 PRO B   4     -14.530  -2.962  -6.295  1.00 42.53           H  
ATOM   3007  HB3 PRO B   4     -14.342  -1.495  -7.296  1.00 42.53           H  
ATOM   3008  O   PRO B   4     -11.926  -1.945  -9.461  1.00 42.53           O  
ATOM   3009  CG  PRO B   4     -12.640  -1.983  -6.031  1.00 42.53           C  
ATOM   3010  HG2 PRO B   4     -12.939  -1.919  -4.984  1.00 42.53           H  
ATOM   3011  HG3 PRO B   4     -12.226  -1.042  -6.392  1.00 42.53           H  
ATOM   3012  CD  PRO B   4     -11.622  -3.098  -6.210  1.00 42.53           C  
ATOM   3013  HD2 PRO B   4     -11.699  -3.802  -5.382  1.00 42.53           H  
ATOM   3014  HD3 PRO B   4     -10.615  -2.684  -6.267  1.00 42.53           H  
ATOM   3015  N   GLU B   5     -14.018  -2.388 -10.181  1.00 45.89           N  
ATOM   3016  H   GLU B   5     -14.850  -2.936 -10.015  1.00 45.89           H  
ATOM   3017  CA  GLU B   5     -13.948  -1.677 -11.489  1.00 45.89           C  
ATOM   3018  HA  GLU B   5     -13.273  -2.189 -12.174  1.00 45.89           H  
ATOM   3019  C   GLU B   5     -13.398  -0.248 -11.402  1.00 45.89           C  
ATOM   3020  CB  GLU B   5     -15.336  -1.637 -12.168  1.00 45.89           C  
ATOM   3021  HB2 GLU B   5     -16.104  -1.494 -11.408  1.00 45.89           H  
ATOM   3022  HB3 GLU B   5     -15.364  -0.773 -12.832  1.00 45.89           H  
ATOM   3023  O   GLU B   5     -12.861   0.297 -12.364  1.00 45.89           O  
ATOM   3024  CG  GLU B   5     -15.677  -2.875 -13.022  1.00 45.89           C  
ATOM   3025  HG2 GLU B   5     -14.904  -2.974 -13.783  1.00 45.89           H  
ATOM   3026  HG3 GLU B   5     -15.684  -3.750 -12.372  1.00 45.89           H  
ATOM   3027  CD  GLU B   5     -17.027  -2.781 -13.760  1.00 45.89           C  
ATOM   3028  OE1 GLU B   5     -17.493  -3.806 -14.313  1.00 45.89           O  
ATOM   3029  OE2 GLU B   5     -17.634  -1.681 -13.775  1.00 45.89           O  
ATOM   3030  N   THR B   6     -13.559   0.377 -10.240  1.00 42.27           N  
ATOM   3031  H   THR B   6     -13.956  -0.152  -9.477  1.00 42.27           H  
ATOM   3032  CA  THR B   6     -13.118   1.740  -9.947  1.00 42.27           C  
ATOM   3033  HA  THR B   6     -13.224   2.353 -10.842  1.00 42.27           H  
ATOM   3034  C   THR B   6     -11.664   1.835  -9.517  1.00 42.27           C  
ATOM   3035  CB  THR B   6     -13.982   2.324  -8.828  1.00 42.27           C  
ATOM   3036  HB  THR B   6     -13.583   3.293  -8.526  1.00 42.27           H  
ATOM   3037  O   THR B   6     -11.115   2.938  -9.472  1.00 42.27           O  
ATOM   3038  CG2 THR B   6     -15.427   2.513  -9.288  1.00 42.27           C  
ATOM   3039 HG21 THR B   6     -15.878   1.548  -9.522  1.00 42.27           H  
ATOM   3040 HG22 THR B   6     -15.447   3.141 -10.178  1.00 42.27           H  
ATOM   3041 HG23 THR B   6     -16.003   2.993  -8.497  1.00 42.27           H  
ATOM   3042  OG1 THR B   6     -14.010   1.459  -7.711  1.00 42.27           O  
ATOM   3043  HG1 THR B   6     -14.480   1.900  -6.999  1.00 42.27           H  
ATOM   3044  N   ASP B   7     -11.044   0.713  -9.170  1.00 44.91           N  
ATOM   3045  H   ASP B   7     -11.503  -0.172  -9.328  1.00 44.91           H  
ATOM   3046  CA  ASP B   7      -9.630   0.684  -8.885  1.00 44.91           C  
ATOM   3047  HA  ASP B   7      -9.407   1.543  -8.251  1.00 44.91           H  
ATOM   3048  C   ASP B   7      -8.844   0.770 -10.201  1.00 44.91           C  
ATOM   3049  CB  ASP B   7      -9.277  -0.572  -8.105  1.00 44.91           C  
ATOM   3050  HB2 ASP B   7      -9.263  -1.425  -8.783  1.00 44.91           H  
ATOM   3051  HB3 ASP B   7     -10.010  -0.739  -7.316  1.00 44.91           H  
ATOM   3052  O   ASP B   7      -9.135   0.022 -11.133  1.00 44.91           O  
ATOM   3053  CG  ASP B   7      -7.914  -0.349  -7.491  1.00 44.91           C  
ATOM   3054  OD1 ASP B   7      -6.908  -0.459  -8.210  1.00 44.91           O  
ATOM   3055  OD2 ASP B   7      -7.882   0.035  -6.307  1.00 44.91           O  
ATOM   3056  N   PRO B   8      -7.839   1.650 -10.319  1.00 44.11           N  
ATOM   3057  CA  PRO B   8      -7.028   1.743 -11.534  1.00 44.11           C  
ATOM   3058  HA  PRO B   8      -7.662   2.017 -12.377  1.00 44.11           H  
ATOM   3059  C   PRO B   8      -6.317   0.432 -11.890  1.00 44.11           C  
ATOM   3060  CB  PRO B   8      -6.026   2.867 -11.258  1.00 44.11           C  
ATOM   3061  HB2 PRO B   8      -5.050   2.669 -11.699  1.00 44.11           H  
ATOM   3062  HB3 PRO B   8      -6.428   3.806 -11.640  1.00 44.11           H  
ATOM   3063  O   PRO B   8      -5.955   0.228 -13.045  1.00 44.11           O  
ATOM   3064  CG  PRO B   8      -5.951   2.934  -9.733  1.00 44.11           C  
ATOM   3065  HG2 PRO B   8      -5.665   3.925  -9.382  1.00 44.11           H  
ATOM   3066  HG3 PRO B   8      -5.253   2.180  -9.369  1.00 44.11           H  
ATOM   3067  CD  PRO B   8      -7.362   2.566  -9.300  1.00 44.11           C  
ATOM   3068  HD2 PRO B   8      -7.332   2.113  -8.310  1.00 44.11           H  
ATOM   3069  HD3 PRO B   8      -7.995   3.454  -9.290  1.00 44.11           H  
ATOM   3070  N   ASN B   9      -6.152  -0.458 -10.916  1.00 44.61           N  
ATOM   3071  H   ASN B   9      -6.470  -0.227  -9.985  1.00 44.61           H  
ATOM   3072  CA  ASN B   9      -5.574  -1.771 -11.088  1.00 44.61           C  
ATOM   3073  HA  ASN B   9      -4.989  -1.767 -12.008  1.00 44.61           H  
ATOM   3074  C   ASN B   9      -6.658  -2.864 -11.299  1.00 44.61           C  
ATOM   3075  CB  ASN B   9      -4.601  -1.967  -9.899  1.00 44.61           C  
ATOM   3076  HB2 ASN B   9      -5.081  -1.677  -8.964  1.00 44.61           H  
ATOM   3077  HB3 ASN B   9      -4.314  -3.015  -9.816  1.00 44.61           H  
ATOM   3078  O   ASN B   9      -6.326  -4.045 -11.341  1.00 44.61           O  
ATOM   3079  CG  ASN B   9      -3.340  -1.134  -9.933  1.00 44.61           C  
ATOM   3080  ND2 ASN B   9      -2.657  -1.036  -8.819  1.00 44.61           N  
ATOM   3081 HD21 ASN B   9      -3.029  -1.408  -7.957  1.00 44.61           H  
ATOM   3082 HD22 ASN B   9      -1.729  -0.649  -8.920  1.00 44.61           H  
ATOM   3083  OD1 ASN B   9      -2.935  -0.581 -10.936  1.00 44.61           O  
ATOM   3084  N   HIS B  10      -7.948  -2.520 -11.455  1.00 48.19           N  
ATOM   3085  H   HIS B  10      -8.189  -1.540 -11.416  1.00 48.19           H  
ATOM   3086  CA  HIS B  10      -9.058  -3.468 -11.661  1.00 48.19           C  
ATOM   3087  HA  HIS B  10      -9.316  -3.947 -10.717  1.00 48.19           H  
ATOM   3088  C   HIS B  10      -8.753  -4.560 -12.680  1.00 48.19           C  
ATOM   3089  CB  HIS B  10     -10.313  -2.753 -12.157  1.00 48.19           C  
ATOM   3090  HB2 HIS B  10     -10.120  -2.265 -13.113  1.00 48.19           H  
ATOM   3091  HB3 HIS B  10     -10.601  -1.976 -11.449  1.00 48.19           H  
ATOM   3092  O   HIS B  10      -8.866  -5.750 -12.375  1.00 48.19           O  
ATOM   3093  CG  HIS B  10     -11.454  -3.726 -12.316  1.00 48.19           C  
ATOM   3094  CD2 HIS B  10     -12.237  -3.943 -13.416  1.00 48.19           C  
ATOM   3095  HD2 HIS B  10     -12.133  -3.468 -14.380  1.00 48.19           H  
ATOM   3096  ND1 HIS B  10     -11.949  -4.538 -11.336  1.00 48.19           N  
ATOM   3097  HD1 HIS B  10     -11.566  -4.659 -10.409  1.00 48.19           H  
ATOM   3098  CE1 HIS B  10     -13.025  -5.187 -11.786  1.00 48.19           C  
ATOM   3099  HE1 HIS B  10     -13.614  -5.904 -11.235  1.00 48.19           H  
ATOM   3100  NE2 HIS B  10     -13.269  -4.806 -13.036  1.00 48.19           N  
ATOM   3101  N   GLU B  11      -8.312  -4.113 -13.859  1.00 44.71           N  
ATOM   3102  H   GLU B  11      -8.255  -3.113 -13.990  1.00 44.71           H  
ATOM   3103  CA  GLU B  11      -8.033  -4.955 -15.020  1.00 44.71           C  
ATOM   3104  HA  GLU B  11      -8.951  -5.440 -15.352  1.00 44.71           H  
ATOM   3105  C   GLU B  11      -7.025  -6.060 -14.690  1.00 44.71           C  
ATOM   3106  CB  GLU B  11      -7.477  -4.080 -16.163  1.00 44.71           C  
ATOM   3107  HB2 GLU B  11      -6.575  -3.576 -15.819  1.00 44.71           H  
ATOM   3108  HB3 GLU B  11      -7.207  -4.737 -16.991  1.00 44.71           H  
ATOM   3109  O   GLU B  11      -7.064  -7.136 -15.269  1.00 44.71           O  
ATOM   3110  CG  GLU B  11      -8.477  -3.031 -16.687  1.00 44.71           C  
ATOM   3111  HG2 GLU B  11      -8.680  -2.310 -15.895  1.00 44.71           H  
ATOM   3112  HG3 GLU B  11      -9.412  -3.537 -16.926  1.00 44.71           H  
ATOM   3113  CD  GLU B  11      -7.985  -2.271 -17.939  1.00 44.71           C  
ATOM   3114  OE1 GLU B  11      -8.840  -1.669 -18.635  1.00 44.71           O  
ATOM   3115  OE2 GLU B  11      -6.762  -2.257 -18.213  1.00 44.71           O  
ATOM   3116  N   ILE B  12      -6.151  -5.823 -13.714  1.00 42.10           N  
ATOM   3117  H   ILE B  12      -6.236  -4.952 -13.209  1.00 42.10           H  
ATOM   3118  CA  ILE B  12      -5.092  -6.747 -13.316  1.00 42.10           C  
ATOM   3119  HA  ILE B  12      -4.546  -7.052 -14.208  1.00 42.10           H  
ATOM   3120  C   ILE B  12      -5.649  -8.009 -12.652  1.00 42.10           C  
ATOM   3121  CB  ILE B  12      -4.133  -6.025 -12.346  1.00 42.10           C  
ATOM   3122  HB  ILE B  12      -4.653  -5.850 -11.404  1.00 42.10           H  
ATOM   3123  O   ILE B  12      -5.012  -9.060 -12.672  1.00 42.10           O  
ATOM   3124  CG1 ILE B  12      -3.694  -4.645 -12.882  1.00 42.10           C  
ATOM   3125 HG12 ILE B  12      -3.162  -4.762 -13.826  1.00 42.10           H  
ATOM   3126 HG13 ILE B  12      -4.564  -4.028 -13.108  1.00 42.10           H  
ATOM   3127  CG2 ILE B  12      -2.960  -6.950 -12.029  1.00 42.10           C  
ATOM   3128 HG21 ILE B  12      -2.648  -7.421 -12.961  1.00 42.10           H  
ATOM   3129 HG22 ILE B  12      -3.282  -7.733 -11.343  1.00 42.10           H  
ATOM   3130 HG23 ILE B  12      -2.147  -6.409 -11.545  1.00 42.10           H  
ATOM   3131  CD1 ILE B  12      -2.845  -3.837 -11.907  1.00 42.10           C  
ATOM   3132 HD11 ILE B  12      -3.126  -2.789 -12.009  1.00 42.10           H  
ATOM   3133 HD12 ILE B  12      -1.791  -3.853 -12.184  1.00 42.10           H  
ATOM   3134 HD13 ILE B  12      -2.962  -4.199 -10.885  1.00 42.10           H  
ATOM   3135  N   TRP B  13      -6.807  -7.895 -12.005  1.00 41.78           N  
ATOM   3136  H   TRP B  13      -7.325  -7.034 -12.111  1.00 41.78           H  
ATOM   3137  CA  TRP B  13      -7.369  -8.960 -11.180  1.00 41.78           C  
ATOM   3138  HA  TRP B  13      -6.648  -9.770 -11.065  1.00 41.78           H  
ATOM   3139  C   TRP B  13      -8.610  -9.596 -11.781  1.00 41.78           C  
ATOM   3140  CB  TRP B  13      -7.697  -8.396  -9.801  1.00 41.78           C  
ATOM   3141  HB2 TRP B  13      -8.237  -9.159  -9.240  1.00 41.78           H  
ATOM   3142  HB3 TRP B  13      -8.362  -7.541  -9.920  1.00 41.78           H  
ATOM   3143  O   TRP B  13      -9.209 -10.442 -11.123  1.00 41.78           O  
ATOM   3144  CG  TRP B  13      -6.529  -7.994  -8.978  1.00 41.78           C  
ATOM   3145  CD1 TRP B  13      -5.868  -6.848  -9.160  1.00 41.78           C  
ATOM   3146  HD1 TRP B  13      -6.136  -6.156  -9.945  1.00 41.78           H  
ATOM   3147  CD2 TRP B  13      -5.803  -8.703  -7.936  1.00 41.78           C  
ATOM   3148  CE2 TRP B  13      -4.738  -7.873  -7.501  1.00 41.78           C  
ATOM   3149  CE3 TRP B  13      -5.865  -9.992  -7.378  1.00 41.78           C  
ATOM   3150  HE3 TRP B  13      -6.518 -10.716  -7.843  1.00 41.78           H  
ATOM   3151  NE1 TRP B  13      -4.840  -6.734  -8.254  1.00 41.78           N  
ATOM   3152  HE1 TRP B  13      -4.187  -5.964  -8.264  1.00 41.78           H  
ATOM   3153  CH2 TRP B  13      -3.927  -9.592  -6.035  1.00 41.78           C  
ATOM   3154  HH2 TRP B  13      -3.108  -9.972  -5.442  1.00 41.78           H  
ATOM   3155  CZ2 TRP B  13      -3.785  -8.320  -6.598  1.00 41.78           C  
ATOM   3156  HZ2 TRP B  13      -2.926  -7.702  -6.381  1.00 41.78           H  
ATOM   3157  CZ3 TRP B  13      -4.997 -10.422  -6.373  1.00 41.78           C  
ATOM   3158  HZ3 TRP B  13      -5.069 -11.429  -5.989  1.00 41.78           H  
ATOM   3159  N   ASP B  14      -9.122  -9.100 -12.910  1.00 41.51           N  
ATOM   3160  H   ASP B  14      -8.605  -8.388 -13.404  1.00 41.51           H  
ATOM   3161  CA  ASP B  14     -10.212  -9.767 -13.649  1.00 41.51           C  
ATOM   3162  HA  ASP B  14     -11.016 -10.086 -12.985  1.00 41.51           H  
ATOM   3163  C   ASP B  14      -9.778 -11.099 -14.270  1.00 41.51           C  
ATOM   3164  CB  ASP B  14     -10.824  -8.818 -14.694  1.00 41.51           C  
ATOM   3165  HB2 ASP B  14     -11.312  -9.420 -15.460  1.00 41.51           H  
ATOM   3166  HB3 ASP B  14     -10.021  -8.267 -15.183  1.00 41.51           H  
ATOM   3167  O   ASP B  14     -10.641 -11.938 -14.521  1.00 41.51           O  
ATOM   3168  CG  ASP B  14     -11.881  -7.836 -14.170  1.00 41.51           C  
ATOM   3169  OD1 ASP B  14     -12.556  -8.139 -13.154  1.00 41.51           O  
ATOM   3170  OD2 ASP B  14     -12.030  -6.791 -14.827  1.00 41.51           O  
ATOM   3171  N   ASP B  15      -8.469 -11.303 -14.444  1.00 36.21           N  
ATOM   3172  H   ASP B  15      -7.836 -10.561 -14.181  1.00 36.21           H  
ATOM   3173  CA  ASP B  15      -7.847 -12.571 -14.858  1.00 36.21           C  
ATOM   3174  HA  ASP B  15      -8.606 -13.204 -15.319  1.00 36.21           H  
ATOM   3175  C   ASP B  15      -7.280 -13.402 -13.672  1.00 36.21           C  
ATOM   3176  CB  ASP B  15      -6.788 -12.253 -15.945  1.00 36.21           C  
ATOM   3177  HB2 ASP B  15      -6.141 -13.122 -16.060  1.00 36.21           H  
ATOM   3178  HB3 ASP B  15      -6.158 -11.436 -15.594  1.00 36.21           H  
ATOM   3179  O   ASP B  15      -6.681 -14.487 -13.910  1.00 36.21           O  
ATOM   3180  CG  ASP B  15      -7.335 -11.919 -17.355  1.00 36.21           C  
ATOM   3181  OD1 ASP B  15      -8.372 -12.492 -17.776  1.00 36.21           O  
ATOM   3182  OD2 ASP B  15      -6.639 -11.174 -18.089  1.00 36.21           O  
ATOM   3183  OXT ASP B  15      -7.421 -12.963 -12.506  1.00 36.21           O  
TER    3184      ASP B  15                                                       
END   
