# Supplementary material for: An extended Tudor domain within Vreteno interconnects Gtsf1L and Ago3 for piRNA biogenesis in Bombyx mori
Source: EMBO J. 2023 Nov 20;42(24):e114072. doi: 10.15252/embj.2023114072 (PMC10711660; doi:10.15252/embj.2023114072)
Supplement: Supplementary file 4 — Dataset EV1 [file EMBJ-42-e114072-s007.zip › manuscript_pdb/BmVreteno_AF-eTD0_BmGtsf1L_97_101.pdb]

ATOM      1  N   GLN A   1      21.868  13.777  22.673  1.00 50.98           N  
ATOM      2  H   GLN A   1      21.566  13.885  23.631  1.00 50.98           H  
ATOM      3  H2  GLN A   1      22.596  14.440  22.450  1.00 50.98           H  
ATOM      4  H3  GLN A   1      22.234  12.842  22.564  1.00 50.98           H  
ATOM      5  CA  GLN A   1      20.728  13.922  21.745  1.00 50.98           C  
ATOM      6  HA  GLN A   1      20.209  14.867  21.903  1.00 50.98           H  
ATOM      7  C   GLN A   1      19.783  12.786  22.043  1.00 50.98           C  
ATOM      8  CB  GLN A   1      21.205  13.831  20.290  1.00 50.98           C  
ATOM      9  HB2 GLN A   1      20.403  13.442  19.663  1.00 50.98           H  
ATOM     10  HB3 GLN A   1      22.037  13.129  20.236  1.00 50.98           H  
ATOM     11  O   GLN A   1      20.266  11.677  22.213  1.00 50.98           O  
ATOM     12  CG  GLN A   1      21.607  15.206  19.739  1.00 50.98           C  
ATOM     13  HG2 GLN A   1      20.711  15.746  19.437  1.00 50.98           H  
ATOM     14  HG3 GLN A   1      22.116  15.786  20.508  1.00 50.98           H  
ATOM     15  CD  GLN A   1      22.562  15.079  18.559  1.00 50.98           C  
ATOM     16  NE2 GLN A   1      22.355  15.786  17.476  1.00 50.98           N  
ATOM     17 HE21 GLN A   1      23.008  15.609  16.726  1.00 50.98           H  
ATOM     18 HE22 GLN A   1      21.520  16.339  17.344  1.00 50.98           H  
ATOM     19  OE1 GLN A   1      23.546  14.374  18.631  1.00 50.98           O  
ATOM     20  N   ARG A   2      18.483  13.039  22.185  1.00 63.44           N  
ATOM     21  H   ARG A   2      18.112  13.951  21.958  1.00 63.44           H  
ATOM     22  CA  ARG A   2      17.543  11.920  22.153  1.00 63.44           C  
ATOM     23  HA  ARG A   2      17.941  11.066  22.701  1.00 63.44           H  
ATOM     24  C   ARG A   2      17.437  11.501  20.690  1.00 63.44           C  
ATOM     25  CB  ARG A   2      16.206  12.311  22.780  1.00 63.44           C  
ATOM     26  HB2 ARG A   2      15.496  11.511  22.571  1.00 63.44           H  
ATOM     27  HB3 ARG A   2      15.862  13.246  22.338  1.00 63.44           H  
ATOM     28  O   ARG A   2      17.216  12.357  19.837  1.00 63.44           O  
ATOM     29  CG  ARG A   2      16.282  12.465  24.302  1.00 63.44           C  
ATOM     30  HG2 ARG A   2      16.612  11.526  24.746  1.00 63.44           H  
ATOM     31  HG3 ARG A   2      16.981  13.259  24.566  1.00 63.44           H  
ATOM     32  CD  ARG A   2      14.891  12.817  24.825  1.00 63.44           C  
ATOM     33  HD2 ARG A   2      14.612  13.785  24.410  1.00 63.44           H  
ATOM     34  HD3 ARG A   2      14.183  12.070  24.464  1.00 63.44           H  
ATOM     35  NE  ARG A   2      14.825  12.860  26.301  1.00 63.44           N  
ATOM     36  HE  ARG A   2      15.511  12.337  26.827  1.00 63.44           H  
ATOM     37  NH1 ARG A   2      12.951  14.131  26.380  1.00 63.44           N  
ATOM     38 HH11 ARG A   2      12.808  14.025  25.386  1.00 63.44           H  
ATOM     39 HH12 ARG A   2      12.277  14.715  26.854  1.00 63.44           H  
ATOM     40  NH2 ARG A   2      13.837  13.519  28.278  1.00 63.44           N  
ATOM     41 HH21 ARG A   2      14.498  13.010  28.847  1.00 63.44           H  
ATOM     42 HH22 ARG A   2      13.036  13.988  28.676  1.00 63.44           H  
ATOM     43  CZ  ARG A   2      13.883  13.492  26.981  1.00 63.44           C  
ATOM     44  N   GLU A   3      17.727  10.242  20.412  1.00 73.79           N  
ATOM     45  H   GLU A   3      17.916   9.586  21.157  1.00 73.79           H  
ATOM     46  CA  GLU A   3      17.743   9.709  19.054  1.00 73.79           C  
ATOM     47  HA  GLU A   3      18.038  10.498  18.363  1.00 73.79           H  
ATOM     48  C   GLU A   3      16.335   9.267  18.653  1.00 73.79           C  
ATOM     49  CB  GLU A   3      18.788   8.588  18.929  1.00 73.79           C  
ATOM     50  HB2 GLU A   3      18.578   7.819  19.672  1.00 73.79           H  
ATOM     51  HB3 GLU A   3      18.724   8.151  17.932  1.00 73.79           H  
ATOM     52  O   GLU A   3      15.530   8.861  19.494  1.00 73.79           O  
ATOM     53  CG  GLU A   3      20.206   9.154  19.135  1.00 73.79           C  
ATOM     54  HG2 GLU A   3      20.272   9.609  20.123  1.00 73.79           H  
ATOM     55  HG3 GLU A   3      20.369   9.943  18.401  1.00 73.79           H  
ATOM     56  CD  GLU A   3      21.319   8.105  19.017  1.00 73.79           C  
ATOM     57  OE1 GLU A   3      22.438   8.521  18.637  1.00 73.79           O  
ATOM     58  OE2 GLU A   3      21.070   6.936  19.379  1.00 73.79           O  
ATOM     59  N   SER A   4      16.035   9.407  17.366  1.00 76.90           N  
ATOM     60  H   SER A   4      16.769   9.682  16.729  1.00 76.90           H  
ATOM     61  CA  SER A   4      14.799   8.907  16.773  1.00 76.90           C  
ATOM     62  HA  SER A   4      13.946   9.321  17.311  1.00 76.90           H  
ATOM     63  C   SER A   4      14.762   7.380  16.871  1.00 76.90           C  
ATOM     64  CB  SER A   4      14.744   9.373  15.321  1.00 76.90           C  
ATOM     65  HB2 SER A   4      15.348   8.723  14.689  1.00 76.90           H  
ATOM     66  HB3 SER A   4      15.133  10.389  15.254  1.00 76.90           H  
ATOM     67  O   SER A   4      15.805   6.732  16.774  1.00 76.90           O  
ATOM     68  OG  SER A   4      13.424   9.400  14.873  1.00 76.90           O  
ATOM     69  HG  SER A   4      13.311   8.609  14.341  1.00 76.90           H  
ATOM     70  N   THR A   5      13.586   6.797  17.104  1.00 79.17           N  
ATOM     71  H   THR A   5      12.758   7.373  17.056  1.00 79.17           H  
ATOM     72  CA  THR A   5      13.432   5.336  17.191  1.00 79.17           C  
ATOM     73  HA  THR A   5      14.411   4.858  17.164  1.00 79.17           H  
ATOM     74  C   THR A   5      12.632   4.835  16.001  1.00 79.17           C  
ATOM     75  CB  THR A   5      12.767   4.902  18.504  1.00 79.17           C  
ATOM     76  HB  THR A   5      11.751   5.297  18.545  1.00 79.17           H  
ATOM     77  O   THR A   5      11.445   5.135  15.878  1.00 79.17           O  
ATOM     78  CG2 THR A   5      12.732   3.380  18.668  1.00 79.17           C  
ATOM     79 HG21 THR A   5      12.123   2.929  17.885  1.00 79.17           H  
ATOM     80 HG22 THR A   5      12.305   3.130  19.639  1.00 79.17           H  
ATOM     81 HG23 THR A   5      13.744   2.979  18.610  1.00 79.17           H  
ATOM     82  OG1 THR A   5      13.491   5.404  19.603  1.00 79.17           O  
ATOM     83  HG1 THR A   5      13.879   6.236  19.323  1.00 79.17           H  
ATOM     84  N   ARG A   6      13.261   4.015  15.157  1.00 78.48           N  
ATOM     85  H   ARG A   6      14.234   3.801  15.319  1.00 78.48           H  
ATOM     86  CA  ARG A   6      12.566   3.339  14.061  1.00 78.48           C  
ATOM     87  HA  ARG A   6      11.839   4.030  13.636  1.00 78.48           H  
ATOM     88  C   ARG A   6      11.797   2.138  14.576  1.00 78.48           C  
ATOM     89  CB  ARG A   6      13.531   2.932  12.950  1.00 78.48           C  
ATOM     90  HB2 ARG A   6      12.995   2.323  12.221  1.00 78.48           H  
ATOM     91  HB3 ARG A   6      14.353   2.346  13.362  1.00 78.48           H  
ATOM     92  O   ARG A   6      12.343   1.329  15.322  1.00 78.48           O  
ATOM     93  CG  ARG A   6      14.065   4.182  12.253  1.00 78.48           C  
ATOM     94  HG2 ARG A   6      14.657   4.775  12.949  1.00 78.48           H  
ATOM     95  HG3 ARG A   6      13.230   4.779  11.887  1.00 78.48           H  
ATOM     96  CD  ARG A   6      14.931   3.769  11.073  1.00 78.48           C  
ATOM     97  HD2 ARG A   6      15.733   3.121  11.425  1.00 78.48           H  
ATOM     98  HD3 ARG A   6      14.317   3.218  10.361  1.00 78.48           H  
ATOM     99  NE  ARG A   6      15.503   4.959  10.432  1.00 78.48           N  
ATOM    100  HE  ARG A   6      15.294   5.851  10.857  1.00 78.48           H  
ATOM    101  NH1 ARG A   6      16.422   3.846   8.650  1.00 78.48           N  
ATOM    102 HH11 ARG A   6      15.868   3.035   8.888  1.00 78.48           H  
ATOM    103 HH12 ARG A   6      16.898   3.851   7.759  1.00 78.48           H  
ATOM    104  NH2 ARG A   6      16.722   6.061   8.889  1.00 78.48           N  
ATOM    105 HH21 ARG A   6      17.229   6.084   8.016  1.00 78.48           H  
ATOM    106 HH22 ARG A   6      16.482   6.908   9.385  1.00 78.48           H  
ATOM    107  CZ  ARG A   6      16.218   4.945   9.329  1.00 78.48           C  
ATOM    108  N   ARG A   7      10.538   2.025  14.167  1.00 80.45           N  
ATOM    109  H   ARG A   7      10.168   2.756  13.575  1.00 80.45           H  
ATOM    110  CA  ARG A   7       9.686   0.868  14.427  1.00 80.45           C  
ATOM    111  HA  ARG A   7      10.315   0.011  14.667  1.00 80.45           H  
ATOM    112  C   ARG A   7       8.890   0.524  13.191  1.00 80.45           C  
ATOM    113  CB  ARG A   7       8.721   1.115  15.586  1.00 80.45           C  
ATOM    114  HB2 ARG A   7       8.045   1.921  15.303  1.00 80.45           H  
ATOM    115  HB3 ARG A   7       8.128   0.215  15.748  1.00 80.45           H  
ATOM    116  O   ARG A   7       8.520   1.377  12.391  1.00 80.45           O  
ATOM    117  CG  ARG A   7       9.419   1.483  16.892  1.00 80.45           C  
ATOM    118  HG2 ARG A   7      10.075   0.668  17.198  1.00 80.45           H  
ATOM    119  HG3 ARG A   7      10.004   2.394  16.762  1.00 80.45           H  
ATOM    120  CD  ARG A   7       8.364   1.732  17.963  1.00 80.45           C  
ATOM    121  HD2 ARG A   7       7.751   0.838  18.077  1.00 80.45           H  
ATOM    122  HD3 ARG A   7       7.732   2.559  17.640  1.00 80.45           H  
ATOM    123  NE  ARG A   7       9.008   2.049  19.245  1.00 80.45           N  
ATOM    124  HE  ARG A   7       9.972   1.764  19.338  1.00 80.45           H  
ATOM    125  NH1 ARG A   7       7.153   2.931  20.253  1.00 80.45           N  
ATOM    126 HH11 ARG A   7       6.679   3.324  21.054  1.00 80.45           H  
ATOM    127 HH12 ARG A   7       6.631   2.706  19.419  1.00 80.45           H  
ATOM    128  NH2 ARG A   7       9.072   2.756  21.397  1.00 80.45           N  
ATOM    129 HH21 ARG A   7      10.039   2.468  21.441  1.00 80.45           H  
ATOM    130 HH22 ARG A   7       8.609   3.147  22.205  1.00 80.45           H  
ATOM    131  CZ  ARG A   7       8.409   2.579  20.290  1.00 80.45           C  
ATOM    132  N   THR A   8       8.585  -0.747  13.093  1.00 77.39           N  
ATOM    133  H   THR A   8       8.956  -1.390  13.778  1.00 77.39           H  
ATOM    134  CA  THR A   8       7.828  -1.314  11.998  1.00 77.39           C  
ATOM    135  HA  THR A   8       7.995  -0.742  11.085  1.00 77.39           H  
ATOM    136  C   THR A   8       6.338  -1.246  12.360  1.00 77.39           C  
ATOM    137  CB  THR A   8       8.420  -2.713  11.787  1.00 77.39           C  
ATOM    138  HB  THR A   8       8.393  -3.272  12.722  1.00 77.39           H  
ATOM    139  O   THR A   8       5.912  -1.795  13.374  1.00 77.39           O  
ATOM    140  CG2 THR A   8       7.724  -3.495  10.712  1.00 77.39           C  
ATOM    141 HG21 THR A   8       7.919  -3.026   9.747  1.00 77.39           H  
ATOM    142 HG22 THR A   8       8.122  -4.510  10.701  1.00 77.39           H  
ATOM    143 HG23 THR A   8       6.665  -3.535  10.966  1.00 77.39           H  
ATOM    144  OG1 THR A   8       9.758  -2.547  11.358  1.00 77.39           O  
ATOM    145  HG1 THR A   8      10.295  -3.269  11.691  1.00 77.39           H  
ATOM    146  N   LEU A   9       5.521  -0.527  11.579  1.00 76.14           N  
ATOM    147  H   LEU A   9       5.904  -0.063  10.767  1.00 76.14           H  
ATOM    148  CA  LEU A   9       4.068  -0.483  11.793  1.00 76.14           C  
ATOM    149  HA  LEU A   9       3.839  -0.838  12.798  1.00 76.14           H  
ATOM    150  C   LEU A   9       3.363  -1.440  10.846  1.00 76.14           C  
ATOM    151  CB  LEU A   9       3.483   0.934  11.655  1.00 76.14           C  
ATOM    152  HB2 LEU A   9       2.416   0.822  11.458  1.00 76.14           H  
ATOM    153  HB3 LEU A   9       3.922   1.418  10.782  1.00 76.14           H  
ATOM    154  O   LEU A   9       3.148  -1.136   9.674  1.00 76.14           O  
ATOM    155  CG  LEU A   9       3.620   1.867  12.872  1.00 76.14           C  
ATOM    156  HG  LEU A   9       4.644   2.230  12.952  1.00 76.14           H  
ATOM    157  CD1 LEU A   9       2.655   3.040  12.666  1.00 76.14           C  
ATOM    158 HD11 LEU A   9       2.810   3.798  13.433  1.00 76.14           H  
ATOM    159 HD12 LEU A   9       2.787   3.503  11.688  1.00 76.14           H  
ATOM    160 HD13 LEU A   9       1.623   2.698  12.736  1.00 76.14           H  
ATOM    161  CD2 LEU A   9       3.204   1.197  14.182  1.00 76.14           C  
ATOM    162 HD21 LEU A   9       3.945   0.458  14.486  1.00 76.14           H  
ATOM    163 HD22 LEU A   9       2.224   0.738  14.049  1.00 76.14           H  
ATOM    164 HD23 LEU A   9       3.126   1.932  14.983  1.00 76.14           H  
ATOM    165  N   VAL A  10       2.950  -2.583  11.388  1.00 74.76           N  
ATOM    166  H   VAL A  10       3.283  -2.805  12.315  1.00 74.76           H  
ATOM    167  CA  VAL A  10       2.182  -3.563  10.619  1.00 74.76           C  
ATOM    168  HA  VAL A  10       2.655  -3.612   9.638  1.00 74.76           H  
ATOM    169  C   VAL A  10       0.735  -3.121  10.451  1.00 74.76           C  
ATOM    170  CB  VAL A  10       2.285  -4.971  11.200  1.00 74.76           C  
ATOM    171  HB  VAL A  10       1.973  -4.970  12.244  1.00 74.76           H  
ATOM    172  O   VAL A  10       0.065  -2.927  11.475  1.00 74.76           O  
ATOM    173  CG1 VAL A  10       1.471  -6.017  10.438  1.00 74.76           C  
ATOM    174 HG11 VAL A  10       0.405  -5.799  10.504  1.00 74.76           H  
ATOM    175 HG12 VAL A  10       1.635  -7.006  10.867  1.00 74.76           H  
ATOM    176 HG13 VAL A  10       1.786  -6.036   9.395  1.00 74.76           H  
ATOM    177  CG2 VAL A  10       3.757  -5.335  11.061  1.00 74.76           C  
ATOM    178 HG21 VAL A  10       4.093  -5.115  10.047  1.00 74.76           H  
ATOM    179 HG22 VAL A  10       4.381  -4.786  11.766  1.00 74.76           H  
ATOM    180 HG23 VAL A  10       3.896  -6.410  11.167  1.00 74.76           H  
ATOM    181  N   PRO A  11       0.259  -3.017   9.192  1.00 73.51           N  
ATOM    182  CA  PRO A  11      -1.138  -2.749   8.875  1.00 73.51           C  
ATOM    183  HA  PRO A  11      -1.372  -1.710   9.104  1.00 73.51           H  
ATOM    184  C   PRO A  11      -2.083  -3.690   9.607  1.00 73.51           C  
ATOM    185  CB  PRO A  11      -1.274  -2.995   7.373  1.00 73.51           C  
ATOM    186  HB2 PRO A  11      -1.569  -4.022   7.158  1.00 73.51           H  
ATOM    187  HB3 PRO A  11      -2.056  -2.375   6.935  1.00 73.51           H  
ATOM    188  O   PRO A  11      -1.857  -4.902   9.596  1.00 73.51           O  
ATOM    189  CG  PRO A  11       0.124  -2.738   6.819  1.00 73.51           C  
ATOM    190  HG2 PRO A  11       0.266  -1.673   6.635  1.00 73.51           H  
ATOM    191  HG3 PRO A  11       0.321  -3.313   5.915  1.00 73.51           H  
ATOM    192  CD  PRO A  11       1.043  -3.136   7.962  1.00 73.51           C  
ATOM    193  HD2 PRO A  11       1.401  -4.157   7.829  1.00 73.51           H  
ATOM    194  HD3 PRO A  11       1.897  -2.458   7.970  1.00 73.51           H  
ATOM    195  N   ASP A  12      -3.176  -3.158  10.148  1.00 77.57           N  
ATOM    196  H   ASP A  12      -3.309  -2.157  10.120  1.00 77.57           H  
ATOM    197  CA  ASP A  12      -4.233  -3.993  10.730  1.00 77.57           C  
ATOM    198  HA  ASP A  12      -3.809  -4.607  11.525  1.00 77.57           H  
ATOM    199  C   ASP A  12      -4.829  -4.936   9.673  1.00 77.57           C  
ATOM    200  CB  ASP A  12      -5.315  -3.083  11.335  1.00 77.57           C  
ATOM    201  HB2 ASP A  12      -4.840  -2.353  11.990  1.00 77.57           H  
ATOM    202  HB3 ASP A  12      -5.823  -2.541  10.537  1.00 77.57           H  
ATOM    203  O   ASP A  12      -5.054  -6.119   9.920  1.00 77.57           O  
ATOM    204  CG  ASP A  12      -6.334  -3.878  12.160  1.00 77.57           C  
ATOM    205  OD1 ASP A  12      -5.880  -4.661  13.022  1.00 77.57           O  
ATOM    206  OD2 ASP A  12      -7.555  -3.694  11.936  1.00 77.57           O  
ATOM    207  N   ARG A  13      -5.015  -4.429   8.447  1.00 88.85           N  
ATOM    208  H   ARG A  13      -4.782  -3.458   8.298  1.00 88.85           H  
ATOM    209  CA  ARG A  13      -5.590  -5.174   7.325  1.00 88.85           C  
ATOM    210  HA  ARG A  13      -5.551  -6.242   7.539  1.00 88.85           H  
ATOM    211  C   ARG A  13      -4.784  -4.913   6.064  1.00 88.85           C  
ATOM    212  CB  ARG A  13      -7.060  -4.767   7.140  1.00 88.85           C  
ATOM    213  HB2 ARG A  13      -7.120  -3.696   6.949  1.00 88.85           H  
ATOM    214  HB3 ARG A  13      -7.475  -5.299   6.284  1.00 88.85           H  
ATOM    215  O   ARG A  13      -4.680  -3.777   5.623  1.00 88.85           O  
ATOM    216  CG  ARG A  13      -7.887  -5.107   8.384  1.00 88.85           C  
ATOM    217  HG2 ARG A  13      -7.467  -4.611   9.260  1.00 88.85           H  
ATOM    218  HG3 ARG A  13      -7.869  -6.184   8.547  1.00 88.85           H  
ATOM    219  CD  ARG A  13      -9.328  -4.632   8.249  1.00 88.85           C  
ATOM    220  HD2 ARG A  13      -9.792  -5.107   7.385  1.00 88.85           H  
ATOM    221  HD3 ARG A  13      -9.330  -3.554   8.087  1.00 88.85           H  
ATOM    222  NE  ARG A  13     -10.037  -4.932   9.504  1.00 88.85           N  
ATOM    223  HE  ARG A  13      -9.648  -4.480  10.320  1.00 88.85           H  
ATOM    224  NH1 ARG A  13     -11.460  -6.549   8.709  1.00 88.85           N  
ATOM    225 HH11 ARG A  13     -11.180  -6.285   7.775  1.00 88.85           H  
ATOM    226 HH12 ARG A  13     -12.167  -7.254   8.865  1.00 88.85           H  
ATOM    227  NH2 ARG A  13     -11.384  -6.096  10.898  1.00 88.85           N  
ATOM    228 HH21 ARG A  13     -12.054  -6.831  11.074  1.00 88.85           H  
ATOM    229 HH22 ARG A  13     -10.928  -5.612  11.659  1.00 88.85           H  
ATOM    230  CZ  ARG A  13     -10.957  -5.855   9.693  1.00 88.85           C  
ATOM    231  N   CYS A  14      -4.246  -5.970   5.477  1.00 92.90           N  
ATOM    232  H   CYS A  14      -4.422  -6.881   5.876  1.00 92.90           H  
ATOM    233  CA  CYS A  14      -3.635  -5.963   4.151  1.00 92.90           C  
ATOM    234  HA  CYS A  14      -3.729  -4.983   3.684  1.00 92.90           H  
ATOM    235  C   CYS A  14      -4.393  -6.975   3.291  1.00 92.90           C  
ATOM    236  CB  CYS A  14      -2.144  -6.298   4.291  1.00 92.90           C  
ATOM    237  HB2 CYS A  14      -1.651  -5.518   4.871  1.00 92.90           H  
ATOM    238  HB3 CYS A  14      -2.029  -7.252   4.806  1.00 92.90           H  
ATOM    239  O   CYS A  14      -4.837  -8.002   3.812  1.00 92.90           O  
ATOM    240  SG  CYS A  14      -1.347  -6.422   2.663  1.00 92.90           S  
ATOM    241  HG  CYS A  14      -1.537  -5.171   2.234  1.00 92.90           H  
ATOM    242  N   LEU A  15      -4.554  -6.692   1.997  1.00 96.78           N  
ATOM    243  H   LEU A  15      -4.191  -5.821   1.636  1.00 96.78           H  
ATOM    244  CA  LEU A  15      -5.272  -7.572   1.077  1.00 96.78           C  
ATOM    245  HA  LEU A  15      -6.303  -7.661   1.418  1.00 96.78           H  
ATOM    246  C   LEU A  15      -4.667  -8.980   1.089  1.00 96.78           C  
ATOM    247  CB  LEU A  15      -5.286  -6.909  -0.313  1.00 96.78           C  
ATOM    248  HB2 LEU A  15      -4.267  -6.731  -0.655  1.00 96.78           H  
ATOM    249  HB3 LEU A  15      -5.761  -5.935  -0.200  1.00 96.78           H  
ATOM    250  O   LEU A  15      -5.407  -9.949   1.241  1.00 96.78           O  
ATOM    251  CG  LEU A  15      -6.056  -7.708  -1.384  1.00 96.78           C  
ATOM    252  HG  LEU A  15      -6.886  -8.241  -0.920  1.00 96.78           H  
ATOM    253  CD1 LEU A  15      -6.628  -6.761  -2.436  1.00 96.78           C  
ATOM    254 HD11 LEU A  15      -7.311  -6.055  -1.962  1.00 96.78           H  
ATOM    255 HD12 LEU A  15      -7.175  -7.323  -3.193  1.00 96.78           H  
ATOM    256 HD13 LEU A  15      -5.820  -6.206  -2.912  1.00 96.78           H  
ATOM    257  CD2 LEU A  15      -5.163  -8.708  -2.121  1.00 96.78           C  
ATOM    258 HD21 LEU A  15      -4.304  -8.192  -2.551  1.00 96.78           H  
ATOM    259 HD22 LEU A  15      -4.816  -9.493  -1.450  1.00 96.78           H  
ATOM    260 HD23 LEU A  15      -5.728  -9.172  -2.930  1.00 96.78           H  
ATOM    261  N   ILE A  16      -3.336  -9.092   1.041  1.00 96.57           N  
ATOM    262  H   ILE A  16      -2.802  -8.240   0.943  1.00 96.57           H  
ATOM    263  CA  ILE A  16      -2.613 -10.374   1.008  1.00 96.57           C  
ATOM    264  HA  ILE A  16      -2.909 -10.917   0.111  1.00 96.57           H  
ATOM    265  C   ILE A  16      -2.983 -11.274   2.190  1.00 96.57           C  
ATOM    266  CB  ILE A  16      -1.089 -10.113   0.953  1.00 96.57           C  
ATOM    267  HB  ILE A  16      -0.801  -9.569   1.852  1.00 96.57           H  
ATOM    268  O   ILE A  16      -3.276 -12.450   2.005  1.00 96.57           O  
ATOM    269  CG1 ILE A  16      -0.689  -9.241  -0.260  1.00 96.57           C  
ATOM    270 HG12 ILE A  16       0.397  -9.160  -0.289  1.00 96.57           H  
ATOM    271 HG13 ILE A  16      -1.076  -8.232  -0.117  1.00 96.57           H  
ATOM    272  CG2 ILE A  16      -0.287 -11.428   0.943  1.00 96.57           C  
ATOM    273 HG21 ILE A  16      -0.412 -11.951   1.891  1.00 96.57           H  
ATOM    274 HG22 ILE A  16       0.775 -11.220   0.810  1.00 96.57           H  
ATOM    275 HG23 ILE A  16      -0.631 -12.074   0.135  1.00 96.57           H  
ATOM    276  CD1 ILE A  16      -1.180  -9.750  -1.623  1.00 96.57           C  
ATOM    277 HD11 ILE A  16      -2.268  -9.729  -1.674  1.00 96.57           H  
ATOM    278 HD12 ILE A  16      -0.825 -10.765  -1.801  1.00 96.57           H  
ATOM    279 HD13 ILE A  16      -0.795  -9.094  -2.404  1.00 96.57           H  
ATOM    280  N   ASP A  17      -3.063 -10.720   3.397  1.00 92.37           N  
ATOM    281  H   ASP A  17      -2.782  -9.755   3.498  1.00 92.37           H  
ATOM    282  CA  ASP A  17      -3.375 -11.477   4.614  1.00 92.37           C  
ATOM    283  HA  ASP A  17      -2.692 -12.322   4.691  1.00 92.37           H  
ATOM    284  C   ASP A  17      -4.803 -12.043   4.647  1.00 92.37           C  
ATOM    285  CB  ASP A  17      -3.167 -10.563   5.821  1.00 92.37           C  
ATOM    286  HB2 ASP A  17      -3.629  -9.592   5.640  1.00 92.37           H  
ATOM    287  HB3 ASP A  17      -3.662 -11.005   6.687  1.00 92.37           H  
ATOM    288  O   ASP A  17      -5.110 -12.914   5.463  1.00 92.37           O  
ATOM    289  CG  ASP A  17      -1.698 -10.366   6.170  1.00 92.37           C  
ATOM    290  OD1 ASP A  17      -0.853 -10.128   5.289  1.00 92.37           O  
ATOM    291  OD2 ASP A  17      -1.410 -10.317   7.381  1.00 92.37           O  
ATOM    292  N   SER A  18      -5.684 -11.543   3.780  1.00 94.37           N  
ATOM    293  H   SER A  18      -5.340 -10.861   3.118  1.00 94.37           H  
ATOM    294  CA  SER A  18      -7.088 -11.950   3.691  1.00 94.37           C  
ATOM    295  HA  SER A  18      -7.381 -12.388   4.645  1.00 94.37           H  
ATOM    296  C   SER A  18      -7.379 -13.006   2.615  1.00 94.37           C  
ATOM    297  CB  SER A  18      -7.937 -10.704   3.479  1.00 94.37           C  
ATOM    298  HB2 SER A  18      -7.606  -9.913   4.152  1.00 94.37           H  
ATOM    299  HB3 SER A  18      -8.974 -10.948   3.710  1.00 94.37           H  
ATOM    300  O   SER A  18      -8.532 -13.447   2.495  1.00 94.37           O  
ATOM    301  OG  SER A  18      -7.859 -10.256   2.146  1.00 94.37           O  
ATOM    302  HG  SER A  18      -6.942 -10.177   1.870  1.00 94.37           H  
ATOM    303  N   LEU A  19      -6.353 -13.381   1.842  1.00 97.11           N  
ATOM    304  H   LEU A  19      -5.444 -12.989   2.042  1.00 97.11           H  
ATOM    305  CA  LEU A  19      -6.404 -14.381   0.777  1.00 97.11           C  
ATOM    306  HA  LEU A  19      -7.425 -14.473   0.407  1.00 97.11           H  
ATOM    307  C   LEU A  19      -6.005 -15.775   1.282  1.00 97.11           C  
ATOM    308  CB  LEU A  19      -5.518 -13.930  -0.403  1.00 97.11           C  
ATOM    309  HB2 LEU A  19      -5.567 -14.699  -1.173  1.00 97.11           H  
ATOM    310  HB3 LEU A  19      -4.484 -13.869  -0.063  1.00 97.11           H  
ATOM    311  O   LEU A  19      -5.563 -15.955   2.421  1.00 97.11           O  
ATOM    312  CG  LEU A  19      -5.902 -12.592  -1.060  1.00 97.11           C  
ATOM    313  HG  LEU A  19      -5.727 -11.783  -0.351  1.00 97.11           H  
ATOM    314  CD1 LEU A  19      -5.013 -12.353  -2.280  1.00 97.11           C  
ATOM    315 HD11 LEU A  19      -5.309 -11.438  -2.793  1.00 97.11           H  
ATOM    316 HD12 LEU A  19      -5.118 -13.184  -2.977  1.00 97.11           H  
ATOM    317 HD13 LEU A  19      -3.972 -12.268  -1.967  1.00 97.11           H  
ATOM    318  CD2 LEU A  19      -7.365 -12.528  -1.505  1.00 97.11           C  
ATOM    319 HD21 LEU A  19      -8.021 -12.582  -0.636  1.00 97.11           H  
ATOM    320 HD22 LEU A  19      -7.551 -11.590  -2.028  1.00 97.11           H  
ATOM    321 HD23 LEU A  19      -7.581 -13.363  -2.172  1.00 97.11           H  
ATOM    322  N   SER A  20      -6.207 -16.777   0.432  1.00 97.62           N  
ATOM    323  H   SER A  20      -6.590 -16.551  -0.475  1.00 97.62           H  
ATOM    324  CA  SER A  20      -5.941 -18.193   0.689  1.00 97.62           C  
ATOM    325  HA  SER A  20      -5.394 -18.297   1.627  1.00 97.62           H  
ATOM    326  C   SER A  20      -5.089 -18.822  -0.413  1.00 97.62           C  
ATOM    327  CB  SER A  20      -7.267 -18.948   0.822  1.00 97.62           C  
ATOM    328  HB2 SER A  20      -7.076 -20.004   1.013  1.00 97.62           H  
ATOM    329  HB3 SER A  20      -7.834 -18.851  -0.103  1.00 97.62           H  
ATOM    330  O   SER A  20      -4.985 -18.309  -1.523  1.00 97.62           O  
ATOM    331  OG  SER A  20      -8.005 -18.397   1.899  1.00 97.62           O  
ATOM    332  HG  SER A  20      -8.094 -17.467   1.677  1.00 97.62           H  
ATOM    333  N   GLU A  21      -4.481 -19.968  -0.107  1.00 98.03           N  
ATOM    334  H   GLU A  21      -4.634 -20.384   0.800  1.00 98.03           H  
ATOM    335  CA  GLU A  21      -3.823 -20.792  -1.126  1.00 98.03           C  
ATOM    336  HA  GLU A  21      -3.008 -20.224  -1.576  1.00 98.03           H  
ATOM    337  C   GLU A  21      -4.823 -21.151  -2.238  1.00 98.03           C  
ATOM    338  CB  GLU A  21      -3.243 -22.070  -0.497  1.00 98.03           C  
ATOM    339  HB2 GLU A  21      -4.053 -22.633  -0.034  1.00 98.03           H  
ATOM    340  HB3 GLU A  21      -2.800 -22.677  -1.285  1.00 98.03           H  
ATOM    341  O   GLU A  21      -5.966 -21.518  -1.959  1.00 98.03           O  
ATOM    342  CG  GLU A  21      -2.169 -21.767   0.560  1.00 98.03           C  
ATOM    343  HG2 GLU A  21      -1.362 -21.207   0.086  1.00 98.03           H  
ATOM    344  HG3 GLU A  21      -2.601 -21.131   1.333  1.00 98.03           H  
ATOM    345  CD  GLU A  21      -1.591 -23.015   1.250  1.00 98.03           C  
ATOM    346  OE1 GLU A  21      -0.697 -22.805   2.108  1.00 98.03           O  
ATOM    347  OE2 GLU A  21      -2.041 -24.148   0.973  1.00 98.03           O  
ATOM    348  N   GLY A  22      -4.389 -21.038  -3.491  1.00 98.23           N  
ATOM    349  H   GLY A  22      -3.434 -20.747  -3.641  1.00 98.23           H  
ATOM    350  CA  GLY A  22      -5.217 -21.206  -4.684  1.00 98.23           C  
ATOM    351  HA2 GLY A  22      -6.035 -21.891  -4.463  1.00 98.23           H  
ATOM    352  HA3 GLY A  22      -4.605 -21.643  -5.474  1.00 98.23           H  
ATOM    353  C   GLY A  22      -5.830 -19.914  -5.231  1.00 98.23           C  
ATOM    354  O   GLY A  22      -6.218 -19.908  -6.399  1.00 98.23           O  
ATOM    355  N   ASP A  23      -5.879 -18.826  -4.453  1.00 98.53           N  
ATOM    356  H   ASP A  23      -5.569 -18.877  -3.493  1.00 98.53           H  
ATOM    357  CA  ASP A  23      -6.324 -17.527  -4.970  1.00 98.53           C  
ATOM    358  HA  ASP A  23      -7.284 -17.670  -5.467  1.00 98.53           H  
ATOM    359  C   ASP A  23      -5.335 -16.993  -6.021  1.00 98.53           C  
ATOM    360  CB  ASP A  23      -6.536 -16.492  -3.845  1.00 98.53           C  
ATOM    361  HB2 ASP A  23      -6.691 -15.515  -4.303  1.00 98.53           H  
ATOM    362  HB3 ASP A  23      -5.626 -16.425  -3.249  1.00 98.53           H  
ATOM    363  O   ASP A  23      -4.132 -17.283  -5.996  1.00 98.53           O  
ATOM    364  CG  ASP A  23      -7.740 -16.759  -2.925  1.00 98.53           C  
ATOM    365  OD1 ASP A  23      -8.664 -17.502  -3.321  1.00 98.53           O  
ATOM    366  OD2 ASP A  23      -7.747 -16.195  -1.800  1.00 98.53           O  
ATOM    367  N   VAL A  24      -5.842 -16.171  -6.942  1.00 98.58           N  
ATOM    368  H   VAL A  24      -6.824 -15.941  -6.885  1.00 98.58           H  
ATOM    369  CA  VAL A  24      -5.032 -15.455  -7.934  1.00 98.58           C  
ATOM    370  HA  VAL A  24      -3.981 -15.703  -7.784  1.00 98.58           H  
ATOM    371  C   VAL A  24      -5.198 -13.963  -7.706  1.00 98.58           C  
ATOM    372  CB  VAL A  24      -5.387 -15.849  -9.379  1.00 98.58           C  
ATOM    373  HB  VAL A  24      -6.433 -15.615  -9.576  1.00 98.58           H  
ATOM    374  O   VAL A  24      -6.301 -13.429  -7.795  1.00 98.58           O  
ATOM    375  CG1 VAL A  24      -4.513 -15.087 -10.389  1.00 98.58           C  
ATOM    376 HG11 VAL A  24      -4.740 -15.425 -11.400  1.00 98.58           H  
ATOM    377 HG12 VAL A  24      -3.458 -15.266 -10.178  1.00 98.58           H  
ATOM    378 HG13 VAL A  24      -4.716 -14.018 -10.333  1.00 98.58           H  
ATOM    379  CG2 VAL A  24      -5.170 -17.349  -9.613  1.00 98.58           C  
ATOM    380 HG21 VAL A  24      -4.136 -17.618  -9.394  1.00 98.58           H  
ATOM    381 HG22 VAL A  24      -5.398 -17.605 -10.648  1.00 98.58           H  
ATOM    382 HG23 VAL A  24      -5.827 -17.928  -8.964  1.00 98.58           H  
ATOM    383  N   VAL A  25      -4.092 -13.280  -7.428  1.00 98.57           N  
ATOM    384  H   VAL A  25      -3.217 -13.783  -7.415  1.00 98.57           H  
ATOM    385  CA  VAL A  25      -4.057 -11.830  -7.218  1.00 98.57           C  
ATOM    386  HA  VAL A  25      -5.080 -11.456  -7.201  1.00 98.57           H  
ATOM    387  C   VAL A  25      -3.363 -11.159  -8.400  1.00 98.57           C  
ATOM    388  CB  VAL A  25      -3.458 -11.503  -5.836  1.00 98.57           C  
ATOM    389  HB  VAL A  25      -4.027 -12.068  -5.098  1.00 98.57           H  
ATOM    390  O   VAL A  25      -2.320 -11.622  -8.863  1.00 98.57           O  
ATOM    391  CG1 VAL A  25      -1.989 -11.894  -5.665  1.00 98.57           C  
ATOM    392 HG11 VAL A  25      -1.365 -11.273  -6.309  1.00 98.57           H  
ATOM    393 HG12 VAL A  25      -1.690 -11.739  -4.629  1.00 98.57           H  
ATOM    394 HG13 VAL A  25      -1.854 -12.948  -5.907  1.00 98.57           H  
ATOM    395  CG2 VAL A  25      -3.597 -10.027  -5.468  1.00 98.57           C  
ATOM    396 HG21 VAL A  25      -4.652  -9.754  -5.454  1.00 98.57           H  
ATOM    397 HG22 VAL A  25      -3.062  -9.401  -6.181  1.00 98.57           H  
ATOM    398 HG23 VAL A  25      -3.195  -9.864  -4.468  1.00 98.57           H  
ATOM    399  N   LEU A  26      -3.949 -10.079  -8.911  1.00 98.75           N  
ATOM    400  H   LEU A  26      -4.771  -9.716  -8.449  1.00 98.75           H  
ATOM    401  CA  LEU A  26      -3.318  -9.230  -9.918  1.00 98.75           C  
ATOM    402  HA  LEU A  26      -2.719  -9.847 -10.588  1.00 98.75           H  
ATOM    403  C   LEU A  26      -2.374  -8.256  -9.220  1.00 98.75           C  
ATOM    404  CB  LEU A  26      -4.378  -8.483 -10.744  1.00 98.75           C  
ATOM    405  HB2 LEU A  26      -3.864  -7.814 -11.434  1.00 98.75           H  
ATOM    406  HB3 LEU A  26      -4.975  -7.871 -10.068  1.00 98.75           H  
ATOM    407  O   LEU A  26      -2.744  -7.661  -8.209  1.00 98.75           O  
ATOM    408  CG  LEU A  26      -5.326  -9.387 -11.547  1.00 98.75           C  
ATOM    409  HG  LEU A  26      -5.904 -10.010 -10.864  1.00 98.75           H  
ATOM    410  CD1 LEU A  26      -6.298  -8.526 -12.352  1.00 98.75           C  
ATOM    411 HD11 LEU A  26      -7.007  -9.163 -12.880  1.00 98.75           H  
ATOM    412 HD12 LEU A  26      -6.853  -7.874 -11.677  1.00 98.75           H  
ATOM    413 HD13 LEU A  26      -5.752  -7.915 -13.071  1.00 98.75           H  
ATOM    414  CD2 LEU A  26      -4.573 -10.291 -12.521  1.00 98.75           C  
ATOM    415 HD21 LEU A  26      -5.287 -10.839 -13.136  1.00 98.75           H  
ATOM    416 HD22 LEU A  26      -3.919  -9.694 -13.156  1.00 98.75           H  
ATOM    417 HD23 LEU A  26      -3.979 -11.009 -11.955  1.00 98.75           H  
ATOM    418  N   VAL A  27      -1.163  -8.100  -9.740  1.00 98.80           N  
ATOM    419  H   VAL A  27      -0.916  -8.640 -10.557  1.00 98.80           H  
ATOM    420  CA  VAL A  27      -0.118  -7.279  -9.128  1.00 98.80           C  
ATOM    421  HA  VAL A  27      -0.576  -6.636  -8.376  1.00 98.80           H  
ATOM    422  C   VAL A  27       0.530  -6.384 -10.175  1.00 98.80           C  
ATOM    423  CB  VAL A  27       0.922  -8.159  -8.409  1.00 98.80           C  
ATOM    424  HB  VAL A  27       1.377  -8.848  -9.120  1.00 98.80           H  
ATOM    425  O   VAL A  27       1.027  -6.884 -11.180  1.00 98.80           O  
ATOM    426  CG1 VAL A  27       2.028  -7.325  -7.760  1.00 98.80           C  
ATOM    427 HG11 VAL A  27       2.574  -6.758  -8.515  1.00 98.80           H  
ATOM    428 HG12 VAL A  27       1.574  -6.644  -7.039  1.00 98.80           H  
ATOM    429 HG13 VAL A  27       2.738  -7.973  -7.247  1.00 98.80           H  
ATOM    430  CG2 VAL A  27       0.264  -8.963  -7.279  1.00 98.80           C  
ATOM    431 HG21 VAL A  27      -0.425  -9.691  -7.707  1.00 98.80           H  
ATOM    432 HG22 VAL A  27      -0.283  -8.295  -6.614  1.00 98.80           H  
ATOM    433 HG23 VAL A  27       1.027  -9.494  -6.711  1.00 98.80           H  
ATOM    434  N   SER A  28       0.561  -5.079  -9.915  1.00 98.76           N  
ATOM    435  H   SER A  28       0.135  -4.755  -9.059  1.00 98.76           H  
ATOM    436  CA  SER A  28       1.359  -4.114 -10.679  1.00 98.76           C  
ATOM    437  HA  SER A  28       1.609  -4.527 -11.656  1.00 98.76           H  
ATOM    438  C   SER A  28       2.655  -3.815  -9.928  1.00 98.76           C  
ATOM    439  CB  SER A  28       0.566  -2.834 -10.924  1.00 98.76           C  
ATOM    440  HB2 SER A  28      -0.339  -3.065 -11.487  1.00 98.76           H  
ATOM    441  HB3 SER A  28       0.294  -2.376  -9.973  1.00 98.76           H  
ATOM    442  O   SER A  28       2.620  -3.467  -8.745  1.00 98.76           O  
ATOM    443  OG  SER A  28       1.356  -1.942 -11.673  1.00 98.76           O  
ATOM    444  HG  SER A  28       1.411  -1.127 -11.170  1.00 98.76           H  
ATOM    445  N   VAL A  29       3.804  -4.001 -10.581  1.00 98.76           N  
ATOM    446  H   VAL A  29       3.751  -4.280 -11.550  1.00 98.76           H  
ATOM    447  CA  VAL A  29       5.130  -3.772  -9.987  1.00 98.76           C  
ATOM    448  HA  VAL A  29       5.079  -4.023  -8.927  1.00 98.76           H  
ATOM    449  C   VAL A  29       5.501  -2.293 -10.107  1.00 98.76           C  
ATOM    450  CB  VAL A  29       6.202  -4.674 -10.633  1.00 98.76           C  
ATOM    451  HB  VAL A  29       6.340  -4.392 -11.677  1.00 98.76           H  
ATOM    452  O   VAL A  29       5.832  -1.831 -11.194  1.00 98.76           O  
ATOM    453  CG1 VAL A  29       7.538  -4.535  -9.891  1.00 98.76           C  
ATOM    454 HG11 VAL A  29       7.426  -4.912  -8.874  1.00 98.76           H  
ATOM    455 HG12 VAL A  29       7.861  -3.495  -9.859  1.00 98.76           H  
ATOM    456 HG13 VAL A  29       8.303  -5.118 -10.404  1.00 98.76           H  
ATOM    457  CG2 VAL A  29       5.825  -6.162 -10.574  1.00 98.76           C  
ATOM    458 HG21 VAL A  29       4.919  -6.343 -11.153  1.00 98.76           H  
ATOM    459 HG22 VAL A  29       6.627  -6.760 -11.007  1.00 98.76           H  
ATOM    460 HG23 VAL A  29       5.653  -6.468  -9.542  1.00 98.76           H  
ATOM    461  N   GLU A  30       5.495  -1.552  -8.997  1.00 98.19           N  
ATOM    462  H   GLU A  30       5.224  -1.979  -8.123  1.00 98.19           H  
ATOM    463  CA  GLU A  30       5.540  -0.079  -9.034  1.00 98.19           C  
ATOM    464  HA  GLU A  30       5.233   0.274 -10.019  1.00 98.19           H  
ATOM    465  C   GLU A  30       6.938   0.495  -8.790  1.00 98.19           C  
ATOM    466  CB  GLU A  30       4.543   0.491  -8.009  1.00 98.19           C  
ATOM    467  HB2 GLU A  30       4.808   0.133  -7.014  1.00 98.19           H  
ATOM    468  HB3 GLU A  30       4.619   1.578  -7.994  1.00 98.19           H  
ATOM    469  O   GLU A  30       7.447   1.278  -9.587  1.00 98.19           O  
ATOM    470  CG  GLU A  30       3.088   0.087  -8.295  1.00 98.19           C  
ATOM    471  HG2 GLU A  30       3.008  -1.000  -8.284  1.00 98.19           H  
ATOM    472  HG3 GLU A  30       2.449   0.449  -7.489  1.00 98.19           H  
ATOM    473  CD  GLU A  30       2.533   0.644  -9.608  1.00 98.19           C  
ATOM    474  OE1 GLU A  30       1.533   0.061 -10.084  1.00 98.19           O  
ATOM    475  OE2 GLU A  30       3.084   1.644 -10.118  1.00 98.19           O  
ATOM    476  N   LEU A  31       7.589   0.118  -7.685  1.00 98.19           N  
ATOM    477  H   LEU A  31       7.137  -0.545  -7.073  1.00 98.19           H  
ATOM    478  CA  LEU A  31       8.880   0.684  -7.276  1.00 98.19           C  
ATOM    479  HA  LEU A  31       9.432   1.005  -8.159  1.00 98.19           H  
ATOM    480  C   LEU A  31       9.739  -0.359  -6.570  1.00 98.19           C  
ATOM    481  CB  LEU A  31       8.649   1.895  -6.347  1.00 98.19           C  
ATOM    482  HB2 LEU A  31       9.591   2.152  -5.863  1.00 98.19           H  
ATOM    483  HB3 LEU A  31       7.949   1.594  -5.567  1.00 98.19           H  
ATOM    484  O   LEU A  31       9.225  -1.308  -5.978  1.00 98.19           O  
ATOM    485  CG  LEU A  31       8.108   3.166  -7.032  1.00 98.19           C  
ATOM    486  HG  LEU A  31       7.164   2.951  -7.533  1.00 98.19           H  
ATOM    487  CD1 LEU A  31       7.840   4.233  -5.970  1.00 98.19           C  
ATOM    488 HD11 LEU A  31       7.421   5.121  -6.445  1.00 98.19           H  
ATOM    489 HD12 LEU A  31       7.114   3.843  -5.256  1.00 98.19           H  
ATOM    490 HD13 LEU A  31       8.764   4.491  -5.452  1.00 98.19           H  
ATOM    491  CD2 LEU A  31       9.104   3.750  -8.039  1.00 98.19           C  
ATOM    492 HD21 LEU A  31       8.712   4.686  -8.437  1.00 98.19           H  
ATOM    493 HD22 LEU A  31      10.068   3.931  -7.563  1.00 98.19           H  
ATOM    494 HD23 LEU A  31       9.233   3.065  -8.877  1.00 98.19           H  
ATOM    495  N   LYS A  32      11.067  -0.183  -6.562  1.00 98.01           N  
ATOM    496  H   LYS A  32      11.454   0.650  -6.982  1.00 98.01           H  
ATOM    497  CA  LYS A  32      11.929  -1.034  -5.728  1.00 98.01           C  
ATOM    498  HA  LYS A  32      11.702  -2.078  -5.943  1.00 98.01           H  
ATOM    499  C   LYS A  32      11.617  -0.789  -4.256  1.00 98.01           C  
ATOM    500  CB  LYS A  32      13.413  -0.793  -6.014  1.00 98.01           C  
ATOM    501  HB2 LYS A  32      14.004  -1.365  -5.299  1.00 98.01           H  
ATOM    502  HB3 LYS A  32      13.646   0.264  -5.882  1.00 98.01           H  
ATOM    503  O   LYS A  32      11.482   0.353  -3.816  1.00 98.01           O  
ATOM    504  CG  LYS A  32      13.782  -1.252  -7.426  1.00 98.01           C  
ATOM    505  HG2 LYS A  32      13.599  -2.324  -7.499  1.00 98.01           H  
ATOM    506  HG3 LYS A  32      13.168  -0.731  -8.160  1.00 98.01           H  
ATOM    507  CD  LYS A  32      15.255  -0.976  -7.723  1.00 98.01           C  
ATOM    508  HD2 LYS A  32      15.877  -1.457  -6.968  1.00 98.01           H  
ATOM    509  HD3 LYS A  32      15.422   0.101  -7.711  1.00 98.01           H  
ATOM    510  CE  LYS A  32      15.562  -1.550  -9.108  1.00 98.01           C  
ATOM    511  HE2 LYS A  32      14.887  -1.086  -9.826  1.00 98.01           H  
ATOM    512  HE3 LYS A  32      15.347  -2.618  -9.099  1.00 98.01           H  
ATOM    513  NZ  LYS A  32      16.969  -1.308  -9.496  1.00 98.01           N  
ATOM    514  HZ1 LYS A  32      17.589  -1.751  -8.833  1.00 98.01           H  
ATOM    515  HZ2 LYS A  32      17.130  -1.694 -10.415  1.00 98.01           H  
ATOM    516  HZ3 LYS A  32      17.140  -0.312  -9.518  1.00 98.01           H  
ATOM    517  N   ALA A  33      11.586  -1.855  -3.462  1.00 96.82           N  
ATOM    518  H   ALA A  33      11.717  -2.769  -3.869  1.00 96.82           H  
ATOM    519  CA  ALA A  33      11.307  -1.760  -2.030  1.00 96.82           C  
ATOM    520  HA  ALA A  33      10.334  -1.286  -1.901  1.00 96.82           H  
ATOM    521  C   ALA A  33      12.327  -0.873  -1.291  1.00 96.82           C  
ATOM    522  CB  ALA A  33      11.242  -3.182  -1.465  1.00 96.82           C  
ATOM    523  HB1 ALA A  33      12.202  -3.682  -1.590  1.00 96.82           H  
ATOM    524  HB2 ALA A  33      10.469  -3.753  -1.979  1.00 96.82           H  
ATOM    525  HB3 ALA A  33      10.996  -3.147  -0.403  1.00 96.82           H  
ATOM    526  O   ALA A  33      11.963  -0.134  -0.376  1.00 96.82           O  
ATOM    527  N   SER A  34      13.577  -0.838  -1.768  1.00 94.84           N  
ATOM    528  H   SER A  34      13.802  -1.437  -2.549  1.00 94.84           H  
ATOM    529  CA  SER A  34      14.630   0.058  -1.270  1.00 94.84           C  
ATOM    530  HA  SER A  34      14.785  -0.149  -0.211  1.00 94.84           H  
ATOM    531  C   SER A  34      14.304   1.553  -1.393  1.00 94.84           C  
ATOM    532  CB  SER A  34      15.938  -0.224  -2.017  1.00 94.84           C  
ATOM    533  HB2 SER A  34      16.707   0.469  -1.676  1.00 94.84           H  
ATOM    534  HB3 SER A  34      16.263  -1.239  -1.788  1.00 94.84           H  
ATOM    535  O   SER A  34      14.918   2.365  -0.708  1.00 94.84           O  
ATOM    536  OG  SER A  34      15.776  -0.101  -3.422  1.00 94.84           O  
ATOM    537  HG  SER A  34      15.468   0.784  -3.629  1.00 94.84           H  
ATOM    538  N   GLU A  35      13.362   1.928  -2.261  1.00 94.38           N  
ATOM    539  H   GLU A  35      12.877   1.219  -2.792  1.00 94.38           H  
ATOM    540  CA  GLU A  35      12.904   3.309  -2.468  1.00 94.38           C  
ATOM    541  HA  GLU A  35      13.688   4.001  -2.160  1.00 94.38           H  
ATOM    542  C   GLU A  35      11.668   3.644  -1.611  1.00 94.38           C  
ATOM    543  CB  GLU A  35      12.646   3.544  -3.970  1.00 94.38           C  
ATOM    544  HB2 GLU A  35      11.845   2.888  -4.311  1.00 94.38           H  
ATOM    545  HB3 GLU A  35      12.327   4.576  -4.117  1.00 94.38           H  
ATOM    546  O   GLU A  35      11.231   4.790  -1.563  1.00 94.38           O  
ATOM    547  CG  GLU A  35      13.909   3.295  -4.811  1.00 94.38           C  
ATOM    548  HG2 GLU A  35      14.274   2.281  -4.642  1.00 94.38           H  
ATOM    549  HG3 GLU A  35      14.693   3.976  -4.478  1.00 94.38           H  
ATOM    550  CD  GLU A  35      13.662   3.487  -6.312  1.00 94.38           C  
ATOM    551  OE1 GLU A  35      13.513   2.453  -7.007  1.00 94.38           O  
ATOM    552  OE2 GLU A  35      13.714   4.652  -6.758  1.00 94.38           O  
ATOM    553  N   CYS A  36      11.122   2.659  -0.889  1.00 94.63           N  
ATOM    554  H   CYS A  36      11.553   1.747  -0.942  1.00 94.63           H  
ATOM    555  CA  CYS A  36       9.824   2.739  -0.220  1.00 94.63           C  
ATOM    556  HA  CYS A  36       9.403   3.729  -0.393  1.00 94.63           H  
ATOM    557  C   CYS A  36       9.920   2.573   1.307  1.00 94.63           C  
ATOM    558  CB  CYS A  36       8.876   1.726  -0.868  1.00 94.63           C  
ATOM    559  HB2 CYS A  36       7.911   1.759  -0.362  1.00 94.63           H  
ATOM    560  HB3 CYS A  36       9.290   0.722  -0.772  1.00 94.63           H  
ATOM    561  O   CYS A  36       9.047   1.969   1.930  1.00 94.63           O  
ATOM    562  SG  CYS A  36       8.606   2.120  -2.617  1.00 94.63           S  
ATOM    563  HG  CYS A  36       9.808   1.761  -3.077  1.00 94.63           H  
ATOM    564  N   CYS A  37      10.991   3.089   1.921  1.00 92.21           N  
ATOM    565  H   CYS A  37      11.659   3.574   1.338  1.00 92.21           H  
ATOM    566  CA  CYS A  37      11.174   3.132   3.380  1.00 92.21           C  
ATOM    567  HA  CYS A  37      12.221   3.363   3.575  1.00 92.21           H  
ATOM    568  C   CYS A  37      10.918   1.797   4.097  1.00 92.21           C  
ATOM    569  CB  CYS A  37      10.325   4.265   3.974  1.00 92.21           C  
ATOM    570  HB2 CYS A  37      10.377   4.238   5.063  1.00 92.21           H  
ATOM    571  HB3 CYS A  37       9.285   4.127   3.679  1.00 92.21           H  
ATOM    572  O   CYS A  37      10.363   1.778   5.190  1.00 92.21           O  
ATOM    573  SG  CYS A  37      10.928   5.869   3.400  1.00 92.21           S  
ATOM    574  HG  CYS A  37      12.129   5.805   3.981  1.00 92.21           H  
ATOM    575  N   THR A  38      11.298   0.674   3.497  1.00 91.99           N  
ATOM    576  H   THR A  38      11.746   0.721   2.593  1.00 91.99           H  
ATOM    577  CA  THR A  38      11.161  -0.645   4.113  1.00 91.99           C  
ATOM    578  HA  THR A  38      10.903  -0.525   5.166  1.00 91.99           H  
ATOM    579  C   THR A  38      12.489  -1.388   4.076  1.00 91.99           C  
ATOM    580  CB  THR A  38      10.016  -1.445   3.478  1.00 91.99           C  
ATOM    581  HB  THR A  38       9.087  -0.890   3.607  1.00 91.99           H  
ATOM    582  O   THR A  38      13.311  -1.181   3.184  1.00 91.99           O  
ATOM    583  CG2 THR A  38      10.204  -1.731   1.989  1.00 91.99           C  
ATOM    584 HG21 THR A  38      11.156  -2.233   1.813  1.00 91.99           H  
ATOM    585 HG22 THR A  38      10.179  -0.796   1.429  1.00 91.99           H  
ATOM    586 HG23 THR A  38       9.395  -2.369   1.634  1.00 91.99           H  
ATOM    587  OG1 THR A  38       9.894  -2.673   4.154  1.00 91.99           O  
ATOM    588  HG1 THR A  38       9.143  -2.603   4.748  1.00 91.99           H  
ATOM    589  N   LYS A  39      12.699  -2.268   5.058  1.00 91.36           N  
ATOM    590  H   LYS A  39      11.970  -2.372   5.749  1.00 91.36           H  
ATOM    591  CA  LYS A  39      13.820  -3.218   5.074  1.00 91.36           C  
ATOM    592  HA  LYS A  39      14.715  -2.727   4.692  1.00 91.36           H  
ATOM    593  C   LYS A  39      13.578  -4.427   4.165  1.00 91.36           C  
ATOM    594  CB  LYS A  39      14.077  -3.691   6.509  1.00 91.36           C  
ATOM    595  HB2 LYS A  39      13.151  -4.097   6.916  1.00 91.36           H  
ATOM    596  HB3 LYS A  39      14.812  -4.495   6.484  1.00 91.36           H  
ATOM    597  O   LYS A  39      14.486  -5.235   3.977  1.00 91.36           O  
ATOM    598  CG  LYS A  39      14.610  -2.593   7.440  1.00 91.36           C  
ATOM    599  HG2 LYS A  39      15.577  -2.241   7.080  1.00 91.36           H  
ATOM    600  HG3 LYS A  39      13.907  -1.761   7.474  1.00 91.36           H  
ATOM    601  CD  LYS A  39      14.757  -3.200   8.841  1.00 91.36           C  
ATOM    602  HD2 LYS A  39      15.375  -4.097   8.785  1.00 91.36           H  
ATOM    603  HD3 LYS A  39      13.766  -3.500   9.184  1.00 91.36           H  
ATOM    604  CE  LYS A  39      15.394  -2.249   9.857  1.00 91.36           C  
ATOM    605  HE2 LYS A  39      15.474  -1.257   9.412  1.00 91.36           H  
ATOM    606  HE3 LYS A  39      16.394  -2.610  10.098  1.00 91.36           H  
ATOM    607  NZ  LYS A  39      14.564  -2.157  11.085  1.00 91.36           N  
ATOM    608  HZ1 LYS A  39      15.074  -1.824  11.890  1.00 91.36           H  
ATOM    609  HZ2 LYS A  39      14.072  -3.010  11.309  1.00 91.36           H  
ATOM    610  HZ3 LYS A  39      13.857  -1.463  10.886  1.00 91.36           H  
ATOM    611  N   GLN A  40      12.361  -4.587   3.646  1.00 91.62           N  
ATOM    612  H   GLN A  40      11.663  -3.875   3.812  1.00 91.62           H  
ATOM    613  CA  GLN A  40      12.027  -5.674   2.734  1.00 91.62           C  
ATOM    614  HA  GLN A  40      12.338  -6.613   3.192  1.00 91.62           H  
ATOM    615  C   GLN A  40      12.793  -5.522   1.409  1.00 91.62           C  
ATOM    616  CB  GLN A  40      10.508  -5.732   2.509  1.00 91.62           C  
ATOM    617  HB2 GLN A  40      10.171  -4.783   2.093  1.00 91.62           H  
ATOM    618  HB3 GLN A  40      10.298  -6.522   1.788  1.00 91.62           H  
ATOM    619  O   GLN A  40      13.054  -4.413   0.944  1.00 91.62           O  
ATOM    620  CG  GLN A  40       9.721  -6.039   3.795  1.00 91.62           C  
ATOM    621  HG2 GLN A  40      10.030  -5.370   4.598  1.00 91.62           H  
ATOM    622  HG3 GLN A  40       9.932  -7.061   4.110  1.00 91.62           H  
ATOM    623  CD  GLN A  40       8.219  -5.865   3.603  1.00 91.62           C  
ATOM    624  NE2 GLN A  40       7.488  -6.904   3.270  1.00 91.62           N  
ATOM    625 HE21 GLN A  40       6.490  -6.763   3.209  1.00 91.62           H  
ATOM    626 HE22 GLN A  40       7.874  -7.810   3.046  1.00 91.62           H  
ATOM    627  OE1 GLN A  40       7.675  -4.780   3.747  1.00 91.62           O  
ATOM    628  N   GLY A  41      13.158  -6.653   0.805  1.00 94.96           N  
ATOM    629  H   GLY A  41      12.877  -7.527   1.225  1.00 94.96           H  
ATOM    630  CA  GLY A  41      13.712  -6.695  -0.549  1.00 94.96           C  
ATOM    631  HA2 GLY A  41      14.328  -5.814  -0.725  1.00 94.96           H  
ATOM    632  HA3 GLY A  41      14.341  -7.578  -0.655  1.00 94.96           H  
ATOM    633  C   GLY A  41      12.621  -6.747  -1.622  1.00 94.96           C  
ATOM    634  O   GLY A  41      11.436  -6.836  -1.309  1.00 94.96           O  
ATOM    635  N   GLY A  42      13.035  -6.743  -2.889  1.00 97.77           N  
ATOM    636  H   GLY A  42      14.020  -6.647  -3.086  1.00 97.77           H  
ATOM    637  CA  GLY A  42      12.124  -6.845  -4.030  1.00 97.77           C  
ATOM    638  HA2 GLY A  42      12.659  -7.216  -4.904  1.00 97.77           H  
ATOM    639  HA3 GLY A  42      11.336  -7.560  -3.793  1.00 97.77           H  
ATOM    640  C   GLY A  42      11.483  -5.508  -4.397  1.00 97.77           C  
ATOM    641  O   GLY A  42      12.163  -4.479  -4.449  1.00 97.77           O  
ATOM    642  N   TYR A  43      10.180  -5.534  -4.657  1.00 98.68           N  
ATOM    643  H   TYR A  43       9.697  -6.419  -4.592  1.00 98.68           H  
ATOM    644  CA  TYR A  43       9.413  -4.415  -5.193  1.00 98.68           C  
ATOM    645  HA  TYR A  43      10.025  -3.513  -5.192  1.00 98.68           H  
ATOM    646  C   TYR A  43       8.171  -4.150  -4.351  1.00 98.68           C  
ATOM    647  CB  TYR A  43       9.028  -4.724  -6.642  1.00 98.68           C  
ATOM    648  HB2 TYR A  43       8.389  -5.607  -6.664  1.00 98.68           H  
ATOM    649  HB3 TYR A  43       8.451  -3.886  -7.031  1.00 98.68           H  
ATOM    650  O   TYR A  43       7.507  -5.093  -3.932  1.00 98.68           O  
ATOM    651  CG  TYR A  43      10.226  -4.957  -7.541  1.00 98.68           C  
ATOM    652  CD1 TYR A  43      10.852  -3.859  -8.157  1.00 98.68           C  
ATOM    653  HD1 TYR A  43      10.442  -2.868  -8.026  1.00 98.68           H  
ATOM    654  CD2 TYR A  43      10.732  -6.259  -7.734  1.00 98.68           C  
ATOM    655  HD2 TYR A  43      10.238  -7.103  -7.277  1.00 98.68           H  
ATOM    656  CE1 TYR A  43      11.992  -4.057  -8.953  1.00 98.68           C  
ATOM    657  HE1 TYR A  43      12.464  -3.225  -9.454  1.00 98.68           H  
ATOM    658  CE2 TYR A  43      11.864  -6.463  -8.548  1.00 98.68           C  
ATOM    659  HE2 TYR A  43      12.237  -7.461  -8.725  1.00 98.68           H  
ATOM    660  OH  TYR A  43      13.576  -5.519  -9.961  1.00 98.68           O  
ATOM    661  HH  TYR A  43      13.481  -6.346 -10.439  1.00 98.68           H  
ATOM    662  CZ  TYR A  43      12.497  -5.355  -9.153  1.00 98.68           C  
ATOM    663  N   VAL A  44       7.846  -2.879  -4.117  1.00 98.54           N  
ATOM    664  H   VAL A  44       8.377  -2.173  -4.607  1.00 98.54           H  
ATOM    665  CA  VAL A  44       6.517  -2.483  -3.643  1.00 98.54           C  
ATOM    666  HA  VAL A  44       6.154  -3.245  -2.954  1.00 98.54           H  
ATOM    667  C   VAL A  44       5.583  -2.460  -4.844  1.00 98.54           C  
ATOM    668  CB  VAL A  44       6.531  -1.146  -2.882  1.00 98.54           C  
ATOM    669  HB  VAL A  44       7.032  -0.386  -3.482  1.00 98.54           H  
ATOM    670  O   VAL A  44       5.932  -1.985  -5.927  1.00 98.54           O  
ATOM    671  CG1 VAL A  44       5.127  -0.655  -2.509  1.00 98.54           C  
ATOM    672 HG11 VAL A  44       5.198   0.264  -1.928  1.00 98.54           H  
ATOM    673 HG12 VAL A  44       4.599  -1.411  -1.928  1.00 98.54           H  
ATOM    674 HG13 VAL A  44       4.564  -0.436  -3.416  1.00 98.54           H  
ATOM    675  CG2 VAL A  44       7.273  -1.331  -1.556  1.00 98.54           C  
ATOM    676 HG21 VAL A  44       8.291  -1.676  -1.736  1.00 98.54           H  
ATOM    677 HG22 VAL A  44       7.285  -0.388  -1.010  1.00 98.54           H  
ATOM    678 HG23 VAL A  44       6.749  -2.065  -0.944  1.00 98.54           H  
ATOM    679  N   CYS A  45       4.403  -3.028  -4.652  1.00 98.67           N  
ATOM    680  H   CYS A  45       4.196  -3.406  -3.738  1.00 98.67           H  
ATOM    681  CA  CYS A  45       3.448  -3.295  -5.712  1.00 98.67           C  
ATOM    682  HA  CYS A  45       3.684  -2.698  -6.593  1.00 98.67           H  
ATOM    683  C   CYS A  45       2.038  -2.924  -5.263  1.00 98.67           C  
ATOM    684  CB  CYS A  45       3.524  -4.783  -6.077  1.00 98.67           C  
ATOM    685  HB2 CYS A  45       2.866  -4.957  -6.928  1.00 98.67           H  
ATOM    686  HB3 CYS A  45       3.178  -5.387  -5.238  1.00 98.67           H  
ATOM    687  O   CYS A  45       1.756  -2.879  -4.059  1.00 98.67           O  
ATOM    688  SG  CYS A  45       5.201  -5.318  -6.516  1.00 98.67           S  
ATOM    689  HG  CYS A  45       5.564  -4.178  -7.110  1.00 98.67           H  
ATOM    690  N   LEU A  46       1.146  -2.701  -6.223  1.00 98.37           N  
ATOM    691  H   LEU A  46       1.454  -2.736  -7.184  1.00 98.37           H  
ATOM    692  CA  LEU A  46      -0.291  -2.639  -5.975  1.00 98.37           C  
ATOM    693  HA  LEU A  46      -0.460  -2.370  -4.932  1.00 98.37           H  
ATOM    694  C   LEU A  46      -0.879  -4.027  -6.230  1.00 98.37           C  
ATOM    695  CB  LEU A  46      -0.920  -1.555  -6.864  1.00 98.37           C  
ATOM    696  HB2 LEU A  46      -0.388  -0.615  -6.714  1.00 98.37           H  
ATOM    697  HB3 LEU A  46      -0.793  -1.843  -7.907  1.00 98.37           H  
ATOM    698  O   LEU A  46      -0.630  -4.611  -7.280  1.00 98.37           O  
ATOM    699  CG  LEU A  46      -2.418  -1.328  -6.587  1.00 98.37           C  
ATOM    700  HG  LEU A  46      -2.951  -2.276  -6.662  1.00 98.37           H  
ATOM    701  CD1 LEU A  46      -2.659  -0.731  -5.198  1.00 98.37           C  
ATOM    702 HD11 LEU A  46      -2.354  -1.433  -4.422  1.00 98.37           H  
ATOM    703 HD12 LEU A  46      -3.720  -0.515  -5.073  1.00 98.37           H  
ATOM    704 HD13 LEU A  46      -2.093   0.194  -5.092  1.00 98.37           H  
ATOM    705  CD2 LEU A  46      -3.001  -0.373  -7.625  1.00 98.37           C  
ATOM    706 HD21 LEU A  46      -4.074  -0.268  -7.468  1.00 98.37           H  
ATOM    707 HD22 LEU A  46      -2.833  -0.770  -8.626  1.00 98.37           H  
ATOM    708 HD23 LEU A  46      -2.522   0.603  -7.548  1.00 98.37           H  
ATOM    709  N   SER A  47      -1.634  -4.563  -5.274  1.00 98.46           N  
ATOM    710  H   SER A  47      -1.840  -4.005  -4.457  1.00 98.46           H  
ATOM    711  CA  SER A  47      -2.300  -5.864  -5.386  1.00 98.46           C  
ATOM    712  HA  SER A  47      -1.967  -6.353  -6.302  1.00 98.46           H  
ATOM    713  C   SER A  47      -3.810  -5.698  -5.479  1.00 98.46           C  
ATOM    714  CB  SER A  47      -1.914  -6.793  -4.232  1.00 98.46           C  
ATOM    715  HB2 SER A  47      -0.833  -6.934  -4.247  1.00 98.46           H  
ATOM    716  HB3 SER A  47      -2.378  -7.766  -4.391  1.00 98.46           H  
ATOM    717  O   SER A  47      -4.384  -4.899  -4.749  1.00 98.46           O  
ATOM    718  OG  SER A  47      -2.307  -6.310  -2.959  1.00 98.46           O  
ATOM    719  HG  SER A  47      -2.219  -5.354  -2.949  1.00 98.46           H  
ATOM    720  N   MET A  48      -4.455  -6.462  -6.355  1.00 98.25           N  
ATOM    721  H   MET A  48      -3.903  -7.060  -6.954  1.00 98.25           H  
ATOM    722  CA  MET A  48      -5.890  -6.405  -6.622  1.00 98.25           C  
ATOM    723  HA  MET A  48      -6.389  -5.880  -5.807  1.00 98.25           H  
ATOM    724  C   MET A  48      -6.478  -7.811  -6.701  1.00 98.25           C  
ATOM    725  CB  MET A  48      -6.148  -5.640  -7.931  1.00 98.25           C  
ATOM    726  HB2 MET A  48      -7.175  -5.811  -8.253  1.00 98.25           H  
ATOM    727  HB3 MET A  48      -5.484  -6.020  -8.708  1.00 98.25           H  
ATOM    728  O   MET A  48      -5.926  -8.705  -7.341  1.00 98.25           O  
ATOM    729  CG  MET A  48      -5.922  -4.132  -7.779  1.00 98.25           C  
ATOM    730  HG2 MET A  48      -4.906  -3.960  -7.421  1.00 98.25           H  
ATOM    731  HG3 MET A  48      -6.007  -3.662  -8.759  1.00 98.25           H  
ATOM    732  SD  MET A  48      -7.076  -3.312  -6.646  1.00 98.25           S  
ATOM    733  CE  MET A  48      -8.570  -3.282  -7.671  1.00 98.25           C  
ATOM    734  HE1 MET A  48      -8.394  -2.664  -8.551  1.00 98.25           H  
ATOM    735  HE2 MET A  48      -8.838  -4.293  -7.981  1.00 98.25           H  
ATOM    736  HE3 MET A  48      -9.396  -2.859  -7.100  1.00 98.25           H  
ATOM    737  N   HIS A  49      -7.631  -8.001  -6.066  1.00 98.40           N  
ATOM    738  H   HIS A  49      -8.065  -7.212  -5.609  1.00 98.40           H  
ATOM    739  CA  HIS A  49      -8.377  -9.255  -6.080  1.00 98.40           C  
ATOM    740  HA  HIS A  49      -8.087  -9.846  -6.949  1.00 98.40           H  
ATOM    741  C   HIS A  49      -9.874  -8.953  -6.182  1.00 98.40           C  
ATOM    742  CB  HIS A  49      -8.037 -10.053  -4.811  1.00 98.40           C  
ATOM    743  HB2 HIS A  49      -8.393  -9.514  -3.933  1.00 98.40           H  
ATOM    744  HB3 HIS A  49      -6.954 -10.147  -4.737  1.00 98.40           H  
ATOM    745  O   HIS A  49     -10.348  -8.022  -5.530  1.00 98.40           O  
ATOM    746  CG  HIS A  49      -8.621 -11.439  -4.813  1.00 98.40           C  
ATOM    747  CD2 HIS A  49      -7.979 -12.590  -5.180  1.00 98.40           C  
ATOM    748  HD2 HIS A  49      -6.950 -12.674  -5.499  1.00 98.40           H  
ATOM    749  ND1 HIS A  49      -9.912 -11.783  -4.487  1.00 98.40           N  
ATOM    750  HD1 HIS A  49     -10.614 -11.154  -4.124  1.00 98.40           H  
ATOM    751  CE1 HIS A  49     -10.057 -13.105  -4.689  1.00 98.40           C  
ATOM    752  HE1 HIS A  49     -10.962 -13.677  -4.546  1.00 98.40           H  
ATOM    753  NE2 HIS A  49      -8.898 -13.635  -5.093  1.00 98.40           N  
ATOM    754  N   GLU A  50     -10.626  -9.760  -6.936  1.00 97.41           N  
ATOM    755  H   GLU A  50     -10.176 -10.522  -7.423  1.00 97.41           H  
ATOM    756  CA  GLU A  50     -12.064  -9.553  -7.206  1.00 97.41           C  
ATOM    757  HA  GLU A  50     -12.186  -8.654  -7.812  1.00 97.41           H  
ATOM    758  C   GLU A  50     -12.894  -9.339  -5.928  1.00 97.41           C  
ATOM    759  CB  GLU A  50     -12.614 -10.735  -8.029  1.00 97.41           C  
ATOM    760  HB2 GLU A  50     -12.132 -10.724  -9.007  1.00 97.41           H  
ATOM    761  HB3 GLU A  50     -13.682 -10.575  -8.175  1.00 97.41           H  
ATOM    762  O   GLU A  50     -13.721  -8.435  -5.845  1.00 97.41           O  
ATOM    763  CG  GLU A  50     -12.396 -12.123  -7.390  1.00 97.41           C  
ATOM    764  HG2 GLU A  50     -11.326 -12.329  -7.349  1.00 97.41           H  
ATOM    765  HG3 GLU A  50     -12.771 -12.114  -6.367  1.00 97.41           H  
ATOM    766  CD  GLU A  50     -13.099 -13.270  -8.131  1.00 97.41           C  
ATOM    767  OE1 GLU A  50     -13.196 -14.351  -7.508  1.00 97.41           O  
ATOM    768  OE2 GLU A  50     -13.568 -13.063  -9.271  1.00 97.41           O  
ATOM    769  N   LYS A  51     -12.585 -10.096  -4.867  1.00 96.56           N  
ATOM    770  H   LYS A  51     -12.002 -10.892  -5.084  1.00 96.56           H  
ATOM    771  CA  LYS A  51     -13.197  -9.982  -3.530  1.00 96.56           C  
ATOM    772  HA  LYS A  51     -14.250 -10.249  -3.614  1.00 96.56           H  
ATOM    773  C   LYS A  51     -13.162  -8.562  -2.940  1.00 96.56           C  
ATOM    774  CB  LYS A  51     -12.490 -10.975  -2.595  1.00 96.56           C  
ATOM    775  HB2 LYS A  51     -11.447 -10.674  -2.498  1.00 96.56           H  
ATOM    776  HB3 LYS A  51     -12.528 -11.964  -3.052  1.00 96.56           H  
ATOM    777  O   LYS A  51     -14.005  -8.246  -2.106  1.00 96.56           O  
ATOM    778  CG  LYS A  51     -13.096 -11.069  -1.187  1.00 96.56           C  
ATOM    779  HG2 LYS A  51     -13.010 -10.109  -0.678  1.00 96.56           H  
ATOM    780  HG3 LYS A  51     -14.145 -11.361  -1.248  1.00 96.56           H  
ATOM    781  CD  LYS A  51     -12.308 -12.110  -0.389  1.00 96.56           C  
ATOM    782  HD2 LYS A  51     -11.249 -11.856  -0.446  1.00 96.56           H  
ATOM    783  HD3 LYS A  51     -12.448 -13.093  -0.838  1.00 96.56           H  
ATOM    784  CE  LYS A  51     -12.730 -12.146   1.079  1.00 96.56           C  
ATOM    785  HE2 LYS A  51     -13.728 -12.578   1.150  1.00 96.56           H  
ATOM    786  HE3 LYS A  51     -12.760 -11.122   1.452  1.00 96.56           H  
ATOM    787  NZ  LYS A  51     -11.740 -12.937   1.854  1.00 96.56           N  
ATOM    788  HZ1 LYS A  51     -11.996 -13.034   2.827  1.00 96.56           H  
ATOM    789  HZ2 LYS A  51     -10.836 -12.489   1.822  1.00 96.56           H  
ATOM    790  HZ3 LYS A  51     -11.598 -13.849   1.443  1.00 96.56           H  
ATOM    791  N   TYR A  52     -12.196  -7.738  -3.342  1.00 97.45           N  
ATOM    792  H   TYR A  52     -11.594  -8.045  -4.093  1.00 97.45           H  
ATOM    793  CA  TYR A  52     -11.982  -6.381  -2.833  1.00 97.45           C  
ATOM    794  HA  TYR A  52     -12.748  -6.157  -2.091  1.00 97.45           H  
ATOM    795  C   TYR A  52     -12.132  -5.300  -3.906  1.00 97.45           C  
ATOM    796  CB  TYR A  52     -10.624  -6.309  -2.124  1.00 97.45           C  
ATOM    797  HB2 TYR A  52     -10.438  -5.285  -1.799  1.00 97.45           H  
ATOM    798  HB3 TYR A  52      -9.834  -6.585  -2.823  1.00 97.45           H  
ATOM    799  O   TYR A  52     -11.888  -4.131  -3.620  1.00 97.45           O  
ATOM    800  CG  TYR A  52     -10.574  -7.197  -0.903  1.00 97.45           C  
ATOM    801  CD1 TYR A  52     -11.280  -6.814   0.252  1.00 97.45           C  
ATOM    802  HD1 TYR A  52     -11.816  -5.877   0.271  1.00 97.45           H  
ATOM    803  CD2 TYR A  52      -9.898  -8.431  -0.945  1.00 97.45           C  
ATOM    804  HD2 TYR A  52      -9.352  -8.716  -1.832  1.00 97.45           H  
ATOM    805  CE1 TYR A  52     -11.316  -7.664   1.370  1.00 97.45           C  
ATOM    806  HE1 TYR A  52     -11.883  -7.362   2.238  1.00 97.45           H  
ATOM    807  CE2 TYR A  52      -9.950  -9.295   0.163  1.00 97.45           C  
ATOM    808  HE2 TYR A  52      -9.432 -10.243   0.137  1.00 97.45           H  
ATOM    809  OH  TYR A  52     -10.796  -9.752   2.382  1.00 97.45           O  
ATOM    810  HH  TYR A  52     -11.178  -9.261   3.113  1.00 97.45           H  
ATOM    811  CZ  TYR A  52     -10.664  -8.912   1.320  1.00 97.45           C  
ATOM    812  N   GLU A  53     -12.583  -5.649  -5.113  1.00 96.65           N  
ATOM    813  H   GLU A  53     -12.793  -6.618  -5.306  1.00 96.65           H  
ATOM    814  CA  GLU A  53     -12.765  -4.688  -6.204  1.00 96.65           C  
ATOM    815  HA  GLU A  53     -11.804  -4.233  -6.441  1.00 96.65           H  
ATOM    816  C   GLU A  53     -13.728  -3.560  -5.808  1.00 96.65           C  
ATOM    817  CB  GLU A  53     -13.265  -5.440  -7.444  1.00 96.65           C  
ATOM    818  HB2 GLU A  53     -12.577  -6.260  -7.653  1.00 96.65           H  
ATOM    819  HB3 GLU A  53     -14.255  -5.849  -7.243  1.00 96.65           H  
ATOM    820  O   GLU A  53     -13.411  -2.385  -5.975  1.00 96.65           O  
ATOM    821  CG  GLU A  53     -13.326  -4.518  -8.670  1.00 96.65           C  
ATOM    822  HG2 GLU A  53     -13.985  -3.679  -8.447  1.00 96.65           H  
ATOM    823  HG3 GLU A  53     -12.328  -4.122  -8.857  1.00 96.65           H  
ATOM    824  CD  GLU A  53     -13.839  -5.218  -9.936  1.00 96.65           C  
ATOM    825  OE1 GLU A  53     -14.048  -4.484 -10.929  1.00 96.65           O  
ATOM    826  OE2 GLU A  53     -14.039  -6.452  -9.902  1.00 96.65           O  
ATOM    827  N   SER A  54     -14.859  -3.895  -5.176  1.00 97.39           N  
ATOM    828  H   SER A  54     -15.080  -4.875  -5.071  1.00 97.39           H  
ATOM    829  CA  SER A  54     -15.818  -2.887  -4.705  1.00 97.39           C  
ATOM    830  HA  SER A  54     -16.084  -2.246  -5.545  1.00 97.39           H  
ATOM    831  C   SER A  54     -15.257  -1.993  -3.600  1.00 97.39           C  
ATOM    832  CB  SER A  54     -17.095  -3.555  -4.192  1.00 97.39           C  
ATOM    833  HB2 SER A  54     -17.522  -4.172  -4.983  1.00 97.39           H  
ATOM    834  HB3 SER A  54     -17.817  -2.778  -3.939  1.00 97.39           H  
ATOM    835  O   SER A  54     -15.672  -0.848  -3.460  1.00 97.39           O  
ATOM    836  OG  SER A  54     -16.860  -4.360  -3.044  1.00 97.39           O  
ATOM    837  HG  SER A  54     -16.128  -3.995  -2.542  1.00 97.39           H  
ATOM    838  N   ASP A  55     -14.351  -2.514  -2.770  1.00 96.98           N  
ATOM    839  H   ASP A  55     -13.915  -3.390  -3.022  1.00 96.98           H  
ATOM    840  CA  ASP A  55     -13.724  -1.711  -1.719  1.00 96.98           C  
ATOM    841  HA  ASP A  55     -14.472  -1.065  -1.261  1.00 96.98           H  
ATOM    842  C   ASP A  55     -12.666  -0.772  -2.303  1.00 96.98           C  
ATOM    843  CB  ASP A  55     -13.145  -2.613  -0.623  1.00 96.98           C  
ATOM    844  HB2 ASP A  55     -12.476  -2.003  -0.017  1.00 96.98           H  
ATOM    845  HB3 ASP A  55     -12.559  -3.415  -1.073  1.00 96.98           H  
ATOM    846  O   ASP A  55     -12.570   0.374  -1.870  1.00 96.98           O  
ATOM    847  CG  ASP A  55     -14.199  -3.204   0.323  1.00 96.98           C  
ATOM    848  OD1 ASP A  55     -15.357  -2.696   0.359  1.00 96.98           O  
ATOM    849  OD2 ASP A  55     -13.825  -4.150   1.050  1.00 96.98           O  
ATOM    850  N   TYR A  56     -11.943  -1.211  -3.336  1.00 96.84           N  
ATOM    851  H   TYR A  56     -12.054  -2.166  -3.645  1.00 96.84           H  
ATOM    852  CA  TYR A  56     -11.047  -0.345  -4.095  1.00 96.84           C  
ATOM    853  HA  TYR A  56     -10.350   0.127  -3.403  1.00 96.84           H  
ATOM    854  C   TYR A  56     -11.821   0.770  -4.812  1.00 96.84           C  
ATOM    855  CB  TYR A  56     -10.245  -1.186  -5.088  1.00 96.84           C  
ATOM    856  HB2 TYR A  56      -9.831  -2.057  -4.580  1.00 96.84           H  
ATOM    857  HB3 TYR A  56     -10.908  -1.553  -5.872  1.00 96.84           H  
ATOM    858  O   TYR A  56     -11.470   1.939  -4.687  1.00 96.84           O  
ATOM    859  CG  TYR A  56      -9.106  -0.412  -5.712  1.00 96.84           C  
ATOM    860  CD1 TYR A  56      -9.243   0.124  -7.006  1.00 96.84           C  
ATOM    861  HD1 TYR A  56     -10.159  -0.012  -7.561  1.00 96.84           H  
ATOM    862  CD2 TYR A  56      -7.920  -0.204  -4.982  1.00 96.84           C  
ATOM    863  HD2 TYR A  56      -7.818  -0.617  -3.989  1.00 96.84           H  
ATOM    864  CE1 TYR A  56      -8.186   0.861  -7.573  1.00 96.84           C  
ATOM    865  HE1 TYR A  56      -8.279   1.292  -8.559  1.00 96.84           H  
ATOM    866  CE2 TYR A  56      -6.865   0.541  -5.542  1.00 96.84           C  
ATOM    867  HE2 TYR A  56      -5.957   0.706  -4.981  1.00 96.84           H  
ATOM    868  OH  TYR A  56      -5.992   1.803  -7.388  1.00 96.84           O  
ATOM    869  HH  TYR A  56      -5.249   1.899  -6.789  1.00 96.84           H  
ATOM    870  CZ  TYR A  56      -7.000   1.075  -6.841  1.00 96.84           C  
ATOM    871  N   GLN A  57     -12.940   0.446  -5.469  1.00 96.26           N  
ATOM    872  H   GLN A  57     -13.169  -0.533  -5.571  1.00 96.26           H  
ATOM    873  CA  GLN A  57     -13.812   1.440  -6.114  1.00 96.26           C  
ATOM    874  HA  GLN A  57     -13.240   1.973  -6.873  1.00 96.26           H  
ATOM    875  C   GLN A  57     -14.326   2.494  -5.120  1.00 96.26           C  
ATOM    876  CB  GLN A  57     -14.989   0.730  -6.799  1.00 96.26           C  
ATOM    877  HB2 GLN A  57     -15.742   1.470  -7.069  1.00 96.26           H  
ATOM    878  HB3 GLN A  57     -15.437   0.029  -6.095  1.00 96.26           H  
ATOM    879  O   GLN A  57     -14.282   3.686  -5.415  1.00 96.26           O  
ATOM    880  CG  GLN A  57     -14.567  -0.010  -8.080  1.00 96.26           C  
ATOM    881  HG2 GLN A  57     -14.289   0.723  -8.837  1.00 96.26           H  
ATOM    882  HG3 GLN A  57     -13.694  -0.632  -7.880  1.00 96.26           H  
ATOM    883  CD  GLN A  57     -15.667  -0.908  -8.647  1.00 96.26           C  
ATOM    884  NE2 GLN A  57     -15.398  -1.611  -9.726  1.00 96.26           N  
ATOM    885 HE21 GLN A  57     -16.084  -2.292 -10.017  1.00 96.26           H  
ATOM    886 HE22 GLN A  57     -14.466  -1.649 -10.113  1.00 96.26           H  
ATOM    887  OE1 GLN A  57     -16.764  -1.032  -8.121  1.00 96.26           O  
ATOM    888  N   LYS A  58     -14.715   2.096  -3.899  1.00 97.42           N  
ATOM    889  H   LYS A  58     -14.753   1.104  -3.712  1.00 97.42           H  
ATOM    890  CA  LYS A  58     -15.082   3.053  -2.834  1.00 97.42           C  
ATOM    891  HA  LYS A  58     -15.901   3.681  -3.184  1.00 97.42           H  
ATOM    892  C   LYS A  58     -13.937   3.998  -2.463  1.00 97.42           C  
ATOM    893  CB  LYS A  58     -15.517   2.316  -1.566  1.00 97.42           C  
ATOM    894  HB2 LYS A  58     -14.750   1.581  -1.321  1.00 97.42           H  
ATOM    895  HB3 LYS A  58     -15.570   3.030  -0.744  1.00 97.42           H  
ATOM    896  O   LYS A  58     -14.204   5.145  -2.117  1.00 97.42           O  
ATOM    897  CG  LYS A  58     -16.885   1.638  -1.684  1.00 97.42           C  
ATOM    898  HG2 LYS A  58     -17.674   2.390  -1.708  1.00 97.42           H  
ATOM    899  HG3 LYS A  58     -16.936   1.057  -2.604  1.00 97.42           H  
ATOM    900  CD  LYS A  58     -17.065   0.727  -0.465  1.00 97.42           C  
ATOM    901  HD2 LYS A  58     -17.330   1.326   0.406  1.00 97.42           H  
ATOM    902  HD3 LYS A  58     -16.121   0.221  -0.265  1.00 97.42           H  
ATOM    903  CE  LYS A  58     -18.123  -0.339  -0.725  1.00 97.42           C  
ATOM    904  HE2 LYS A  58     -19.117   0.096  -0.616  1.00 97.42           H  
ATOM    905  HE3 LYS A  58     -18.005  -0.675  -1.755  1.00 97.42           H  
ATOM    906  NZ  LYS A  58     -17.907  -1.487   0.193  1.00 97.42           N  
ATOM    907  HZ1 LYS A  58     -16.962  -1.831   0.101  1.00 97.42           H  
ATOM    908  HZ2 LYS A  58     -18.503  -2.268  -0.039  1.00 97.42           H  
ATOM    909  HZ3 LYS A  58     -18.004  -1.218   1.162  1.00 97.42           H  
ATOM    910  N   LEU A  59     -12.682   3.541  -2.504  1.00 97.15           N  
ATOM    911  H   LEU A  59     -12.523   2.595  -2.820  1.00 97.15           H  
ATOM    912  CA  LEU A  59     -11.518   4.406  -2.277  1.00 97.15           C  
ATOM    913  HA  LEU A  59     -11.716   5.036  -1.410  1.00 97.15           H  
ATOM    914  C   LEU A  59     -11.270   5.367  -3.451  1.00 97.15           C  
ATOM    915  CB  LEU A  59     -10.259   3.573  -1.983  1.00 97.15           C  
ATOM    916  HB2 LEU A  59     -10.105   2.860  -2.793  1.00 97.15           H  
ATOM    917  HB3 LEU A  59      -9.403   4.247  -1.985  1.00 97.15           H  
ATOM    918  O   LEU A  59     -10.793   6.477  -3.233  1.00 97.15           O  
ATOM    919  CG  LEU A  59     -10.261   2.816  -0.644  1.00 97.15           C  
ATOM    920  HG  LEU A  59     -11.108   2.132  -0.603  1.00 97.15           H  
ATOM    921  CD1 LEU A  59      -8.969   2.007  -0.538  1.00 97.15           C  
ATOM    922 HD11 LEU A  59      -8.937   1.457   0.403  1.00 97.15           H  
ATOM    923 HD12 LEU A  59      -8.107   2.672  -0.591  1.00 97.15           H  
ATOM    924 HD13 LEU A  59      -8.914   1.300  -1.366  1.00 97.15           H  
ATOM    925  CD2 LEU A  59     -10.330   3.751   0.570  1.00 97.15           C  
ATOM    926 HD21 LEU A  59      -9.529   4.488   0.511  1.00 97.15           H  
ATOM    927 HD22 LEU A  59     -11.290   4.266   0.589  1.00 97.15           H  
ATOM    928 HD23 LEU A  59     -10.223   3.170   1.486  1.00 97.15           H  
ATOM    929  N   CYS A  60     -11.620   4.980  -4.676  1.00 95.50           N  
ATOM    930  H   CYS A  60     -11.916   4.025  -4.818  1.00 95.50           H  
ATOM    931  CA  CYS A  60     -11.499   5.846  -5.850  1.00 95.50           C  
ATOM    932  HA  CYS A  60     -10.576   6.420  -5.773  1.00 95.50           H  
ATOM    933  C   CYS A  60     -12.639   6.872  -5.982  1.00 95.50           C  
ATOM    934  CB  CYS A  60     -11.415   4.966  -7.103  1.00 95.50           C  
ATOM    935  HB2 CYS A  60     -11.373   5.606  -7.984  1.00 95.50           H  
ATOM    936  HB3 CYS A  60     -12.307   4.344  -7.173  1.00 95.50           H  
ATOM    937  O   CYS A  60     -12.442   7.910  -6.609  1.00 95.50           O  
ATOM    938  SG  CYS A  60      -9.933   3.918  -7.054  1.00 95.50           S  
ATOM    939  HG  CYS A  60      -9.032   4.889  -6.880  1.00 95.50           H  
ATOM    940  N   GLU A  61     -13.816   6.595  -5.414  1.00 96.56           N  
ATOM    941  H   GLU A  61     -13.931   5.669  -5.028  1.00 96.56           H  
ATOM    942  CA  GLU A  61     -15.027   7.404  -5.609  1.00 96.56           C  
ATOM    943  HA  GLU A  61     -14.806   8.236  -6.278  1.00 96.56           H  
ATOM    944  C   GLU A  61     -15.518   8.041  -4.299  1.00 96.56           C  
ATOM    945  CB  GLU A  61     -16.122   6.561  -6.291  1.00 96.56           C  
ATOM    946  HB2 GLU A  61     -16.345   5.693  -5.671  1.00 96.56           H  
ATOM    947  HB3 GLU A  61     -17.020   7.173  -6.370  1.00 96.56           H  
ATOM    948  O   GLU A  61     -15.279   9.225  -4.049  1.00 96.56           O  
ATOM    949  CG  GLU A  61     -15.725   6.082  -7.699  1.00 96.56           C  
ATOM    950  HG2 GLU A  61     -15.518   6.956  -8.316  1.00 96.56           H  
ATOM    951  HG3 GLU A  61     -14.810   5.494  -7.635  1.00 96.56           H  
ATOM    952  CD  GLU A  61     -16.809   5.230  -8.385  1.00 96.56           C  
ATOM    953  OE1 GLU A  61     -16.486   4.636  -9.439  1.00 96.56           O  
ATOM    954  OE2 GLU A  61     -17.962   5.201  -7.896  1.00 96.56           O  
ATOM    955  N   ASP A  62     -16.178   7.263  -3.435  1.00 97.85           N  
ATOM    956  H   ASP A  62     -16.389   6.318  -3.722  1.00 97.85           H  
ATOM    957  CA  ASP A  62     -16.801   7.759  -2.200  1.00 97.85           C  
ATOM    958  HA  ASP A  62     -17.569   8.489  -2.456  1.00 97.85           H  
ATOM    959  C   ASP A  62     -15.786   8.444  -1.272  1.00 97.85           C  
ATOM    960  CB  ASP A  62     -17.456   6.596  -1.432  1.00 97.85           C  
ATOM    961  HB2 ASP A  62     -16.710   5.825  -1.238  1.00 97.85           H  
ATOM    962  HB3 ASP A  62     -17.795   6.979  -0.469  1.00 97.85           H  
ATOM    963  O   ASP A  62     -16.072   9.478  -0.662  1.00 97.85           O  
ATOM    964  CG  ASP A  62     -18.677   5.955  -2.093  1.00 97.85           C  
ATOM    965  OD1 ASP A  62     -19.261   6.577  -3.004  1.00 97.85           O  
ATOM    966  OD2 ASP A  62     -19.071   4.874  -1.592  1.00 97.85           O  
ATOM    967  N   TYR A  63     -14.582   7.878  -1.169  1.00 98.19           N  
ATOM    968  H   TYR A  63     -14.422   7.025  -1.685  1.00 98.19           H  
ATOM    969  CA  TYR A  63     -13.520   8.394  -0.310  1.00 98.19           C  
ATOM    970  HA  TYR A  63     -13.897   8.503   0.707  1.00 98.19           H  
ATOM    971  C   TYR A  63     -13.037   9.773  -0.748  1.00 98.19           C  
ATOM    972  CB  TYR A  63     -12.373   7.391  -0.320  1.00 98.19           C  
ATOM    973  HB2 TYR A  63     -12.722   6.445   0.095  1.00 98.19           H  
ATOM    974  HB3 TYR A  63     -12.106   7.225  -1.364  1.00 98.19           H  
ATOM    975  O   TYR A  63     -12.834  10.643   0.101  1.00 98.19           O  
ATOM    976  CG  TYR A  63     -11.136   7.821   0.436  1.00 98.19           C  
ATOM    977  CD1 TYR A  63      -9.905   7.949  -0.233  1.00 98.19           C  
ATOM    978  HD1 TYR A  63      -9.835   7.756  -1.293  1.00 98.19           H  
ATOM    979  CD2 TYR A  63     -11.222   8.098   1.811  1.00 98.19           C  
ATOM    980  HD2 TYR A  63     -12.183   8.049   2.302  1.00 98.19           H  
ATOM    981  CE1 TYR A  63      -8.755   8.317   0.482  1.00 98.19           C  
ATOM    982  HE1 TYR A  63      -7.806   8.399  -0.028  1.00 98.19           H  
ATOM    983  CE2 TYR A  63     -10.075   8.473   2.529  1.00 98.19           C  
ATOM    984  HE2 TYR A  63     -10.138   8.704   3.582  1.00 98.19           H  
ATOM    985  OH  TYR A  63      -7.726   8.908   2.547  1.00 98.19           O  
ATOM    986  HH  TYR A  63      -7.948   9.275   3.406  1.00 98.19           H  
ATOM    987  CZ  TYR A  63      -8.840   8.574   1.860  1.00 98.19           C  
ATOM    988  N   VAL A  64     -12.912   9.989  -2.059  1.00 96.91           N  
ATOM    989  H   VAL A  64     -13.164   9.239  -2.687  1.00 96.91           H  
ATOM    990  CA  VAL A  64     -12.557  11.286  -2.644  1.00 96.91           C  
ATOM    991  HA  VAL A  64     -11.611  11.626  -2.221  1.00 96.91           H  
ATOM    992  C   VAL A  64     -13.617  12.323  -2.284  1.00 96.91           C  
ATOM    993  CB  VAL A  64     -12.397  11.151  -4.174  1.00 96.91           C  
ATOM    994  HB  VAL A  64     -13.285  10.671  -4.586  1.00 96.91           H  
ATOM    995  O   VAL A  64     -13.282  13.397  -1.786  1.00 96.91           O  
ATOM    996  CG1 VAL A  64     -12.242  12.502  -4.884  1.00 96.91           C  
ATOM    997 HG11 VAL A  64     -11.410  13.068  -4.464  1.00 96.91           H  
ATOM    998 HG12 VAL A  64     -13.156  13.087  -4.787  1.00 96.91           H  
ATOM    999 HG13 VAL A  64     -12.061  12.334  -5.946  1.00 96.91           H  
ATOM   1000  CG2 VAL A  64     -11.182  10.279  -4.515  1.00 96.91           C  
ATOM   1001 HG21 VAL A  64     -11.284   9.291  -4.067  1.00 96.91           H  
ATOM   1002 HG22 VAL A  64     -10.265  10.746  -4.157  1.00 96.91           H  
ATOM   1003 HG23 VAL A  64     -11.120  10.147  -5.595  1.00 96.91           H  
ATOM   1004  N   LEU A  65     -14.898  11.987  -2.467  1.00 97.53           N  
ATOM   1005  H   LEU A  65     -15.104  11.070  -2.838  1.00 97.53           H  
ATOM   1006  CA  LEU A  65     -16.008  12.894  -2.164  1.00 97.53           C  
ATOM   1007  HA  LEU A  65     -15.849  13.831  -2.698  1.00 97.53           H  
ATOM   1008  C   LEU A  65     -16.071  13.260  -0.678  1.00 97.53           C  
ATOM   1009  CB  LEU A  65     -17.334  12.261  -2.617  1.00 97.53           C  
ATOM   1010  HB2 LEU A  65     -17.442  11.292  -2.129  1.00 97.53           H  
ATOM   1011  HB3 LEU A  65     -18.151  12.896  -2.274  1.00 97.53           H  
ATOM   1012  O   LEU A  65     -16.260  14.429  -0.344  1.00 97.53           O  
ATOM   1013  CG  LEU A  65     -17.468  12.067  -4.137  1.00 97.53           C  
ATOM   1014  HG  LEU A  65     -16.667  11.426  -4.504  1.00 97.53           H  
ATOM   1015  CD1 LEU A  65     -18.808  11.395  -4.438  1.00 97.53           C  
ATOM   1016 HD11 LEU A  65     -19.634  12.016  -4.091  1.00 97.53           H  
ATOM   1017 HD12 LEU A  65     -18.897  11.219  -5.510  1.00 97.53           H  
ATOM   1018 HD13 LEU A  65     -18.844  10.428  -3.936  1.00 97.53           H  
ATOM   1019  CD2 LEU A  65     -17.419  13.396  -4.898  1.00 97.53           C  
ATOM   1020 HD21 LEU A  65     -18.163  14.086  -4.499  1.00 97.53           H  
ATOM   1021 HD22 LEU A  65     -17.614  13.214  -5.955  1.00 97.53           H  
ATOM   1022 HD23 LEU A  65     -16.425  13.834  -4.810  1.00 97.53           H  
ATOM   1023  N   ASP A  66     -15.876  12.292   0.215  1.00 98.04           N  
ATOM   1024  H   ASP A  66     -15.775  11.342  -0.114  1.00 98.04           H  
ATOM   1025  CA  ASP A  66     -15.885  12.563   1.651  1.00 98.04           C  
ATOM   1026  HA  ASP A  66     -16.794  13.102   1.916  1.00 98.04           H  
ATOM   1027  C   ASP A  66     -14.690  13.400   2.102  1.00 98.04           C  
ATOM   1028  CB  ASP A  66     -15.834  11.266   2.435  1.00 98.04           C  
ATOM   1029  HB2 ASP A  66     -15.003  10.661   2.072  1.00 98.04           H  
ATOM   1030  HB3 ASP A  66     -15.638  11.496   3.482  1.00 98.04           H  
ATOM   1031  O   ASP A  66     -14.844  14.253   2.973  1.00 98.04           O  
ATOM   1032  CG  ASP A  66     -17.108  10.453   2.389  1.00 98.04           C  
ATOM   1033  OD1 ASP A  66     -18.243  10.928   2.188  1.00 98.04           O  
ATOM   1034  OD2 ASP A  66     -16.952   9.268   2.719  1.00 98.04           O  
ATOM   1035  N   CYS A  67     -13.505  13.169   1.531  1.00 97.75           N  
ATOM   1036  H   CYS A  67     -13.434  12.457   0.818  1.00 97.75           H  
ATOM   1037  CA  CYS A  67     -12.315  13.939   1.885  1.00 97.75           C  
ATOM   1038  HA  CYS A  67     -12.243  13.993   2.972  1.00 97.75           H  
ATOM   1039  C   CYS A  67     -12.403  15.388   1.389  1.00 97.75           C  
ATOM   1040  CB  CYS A  67     -11.059  13.241   1.353  1.00 97.75           C  
ATOM   1041  HB2 CYS A  67     -11.164  13.044   0.286  1.00 97.75           H  
ATOM   1042  HB3 CYS A  67     -10.204  13.898   1.510  1.00 97.75           H  
ATOM   1043  O   CYS A  67     -11.972  16.296   2.098  1.00 97.75           O  
ATOM   1044  SG  CYS A  67     -10.769  11.689   2.246  1.00 97.75           S  
ATOM   1045  HG  CYS A  67     -11.669  10.987   1.552  1.00 97.75           H  
ATOM   1046  N   GLU A  68     -12.994  15.625   0.213  1.00 96.77           N  
ATOM   1047  H   GLU A  68     -13.273  14.839  -0.357  1.00 96.77           H  
ATOM   1048  CA  GLU A  68     -13.280  16.981  -0.279  1.00 96.77           C  
ATOM   1049  HA  GLU A  68     -12.387  17.598  -0.181  1.00 96.77           H  
ATOM   1050  C   GLU A  68     -14.383  17.683   0.533  1.00 96.77           C  
ATOM   1051  CB  GLU A  68     -13.683  16.931  -1.763  1.00 96.77           C  
ATOM   1052  HB2 GLU A  68     -14.455  16.174  -1.897  1.00 96.77           H  
ATOM   1053  HB3 GLU A  68     -14.118  17.890  -2.047  1.00 96.77           H  
ATOM   1054  O   GLU A  68     -14.343  18.902   0.703  1.00 96.77           O  
ATOM   1055  CG  GLU A  68     -12.520  16.630  -2.723  1.00 96.77           C  
ATOM   1056  HG2 GLU A  68     -12.092  15.660  -2.469  1.00 96.77           H  
ATOM   1057  HG3 GLU A  68     -12.926  16.552  -3.732  1.00 96.77           H  
ATOM   1058  CD  GLU A  68     -11.402  17.692  -2.727  1.00 96.77           C  
ATOM   1059  OE1 GLU A  68     -10.254  17.334  -3.073  1.00 96.77           O  
ATOM   1060  OE2 GLU A  68     -11.645  18.875  -2.389  1.00 96.77           O  
ATOM   1061  N   ALA A  69     -15.362  16.933   1.052  1.00 97.01           N  
ATOM   1062  H   ALA A  69     -15.379  15.947   0.834  1.00 97.01           H  
ATOM   1063  CA  ALA A  69     -16.432  17.474   1.890  1.00 97.01           C  
ATOM   1064  HA  ALA A  69     -16.748  18.429   1.470  1.00 97.01           H  
ATOM   1065  C   ALA A  69     -15.997  17.747   3.343  1.00 97.01           C  
ATOM   1066  CB  ALA A  69     -17.623  16.511   1.835  1.00 97.01           C  
ATOM   1067  HB1 ALA A  69     -18.457  16.926   2.401  1.00 97.01           H  
ATOM   1068  HB2 ALA A  69     -17.929  16.360   0.799  1.00 97.01           H  
ATOM   1069  HB3 ALA A  69     -17.339  15.551   2.265  1.00 97.01           H  
ATOM   1070  O   ALA A  69     -16.647  18.533   4.037  1.00 97.01           O  
ATOM   1071  N   ASP A  70     -14.920  17.112   3.813  1.00 96.07           N  
ATOM   1072  H   ASP A  70     -14.468  16.433   3.218  1.00 96.07           H  
ATOM   1073  CA  ASP A  70     -14.396  17.291   5.164  1.00 96.07           C  
ATOM   1074  HA  ASP A  70     -15.234  17.240   5.860  1.00 96.07           H  
ATOM   1075  C   ASP A  70     -13.739  18.673   5.316  1.00 96.07           C  
ATOM   1076  CB  ASP A  70     -13.446  16.131   5.524  1.00 96.07           C  
ATOM   1077  HB2 ASP A  70     -12.585  16.147   4.857  1.00 96.07           H  
ATOM   1078  HB3 ASP A  70     -13.973  15.188   5.375  1.00 96.07           H  
ATOM   1079  O   ASP A  70     -12.677  18.963   4.759  1.00 96.07           O  
ATOM   1080  CG  ASP A  70     -12.964  16.180   6.979  1.00 96.07           C  
ATOM   1081  OD1 ASP A  70     -13.353  17.134   7.689  1.00 96.07           O  
ATOM   1082  OD2 ASP A  70     -12.181  15.284   7.373  1.00 96.07           O  
ATOM   1083  N   SER A  71     -14.358  19.550   6.106  1.00 93.75           N  
ATOM   1084  H   SER A  71     -15.228  19.268   6.533  1.00 93.75           H  
ATOM   1085  CA  SER A  71     -13.827  20.879   6.419  1.00 93.75           C  
ATOM   1086  HA  SER A  71     -13.279  21.248   5.552  1.00 93.75           H  
ATOM   1087  C   SER A  71     -12.855  20.896   7.598  1.00 93.75           C  
ATOM   1088  CB  SER A  71     -14.971  21.859   6.675  1.00 93.75           C  
ATOM   1089  HB2 SER A  71     -14.560  22.836   6.928  1.00 93.75           H  
ATOM   1090  HB3 SER A  71     -15.561  21.960   5.763  1.00 93.75           H  
ATOM   1091  O   SER A  71     -12.209  21.920   7.818  1.00 93.75           O  
ATOM   1092  OG  SER A  71     -15.823  21.424   7.720  1.00 93.75           O  
ATOM   1093  HG  SER A  71     -15.301  21.058   8.437  1.00 93.75           H  
ATOM   1094  N   ASP A  72     -12.734  19.801   8.346  1.00 94.62           N  
ATOM   1095  H   ASP A  72     -13.194  18.942   8.079  1.00 94.62           H  
ATOM   1096  CA  ASP A  72     -11.950  19.770   9.573  1.00 94.62           C  
ATOM   1097  HA  ASP A  72     -12.210  20.658  10.149  1.00 94.62           H  
ATOM   1098  C   ASP A  72     -10.451  19.856   9.266  1.00 94.62           C  
ATOM   1099  CB  ASP A  72     -12.302  18.550  10.447  1.00 94.62           C  
ATOM   1100  HB2 ASP A  72     -11.603  18.525  11.284  1.00 94.62           H  
ATOM   1101  HB3 ASP A  72     -12.152  17.632   9.879  1.00 94.62           H  
ATOM   1102  O   ASP A  72      -9.937  19.349   8.259  1.00 94.62           O  
ATOM   1103  CG  ASP A  72     -13.724  18.581  11.038  1.00 94.62           C  
ATOM   1104  OD1 ASP A  72     -14.348  19.671  11.035  1.00 94.62           O  
ATOM   1105  OD2 ASP A  72     -14.139  17.545  11.611  1.00 94.62           O  
ATOM   1106  N   GLU A  73      -9.725  20.540  10.145  1.00 94.07           N  
ATOM   1107  H   GLU A  73     -10.190  20.934  10.951  1.00 94.07           H  
ATOM   1108  CA  GLU A  73      -8.270  20.553  10.109  1.00 94.07           C  
ATOM   1109  HA  GLU A  73      -7.940  20.561   9.070  1.00 94.07           H  
ATOM   1110  C   GLU A  73      -7.724  19.288  10.767  1.00 94.07           C  
ATOM   1111  CB  GLU A  73      -7.699  21.804  10.787  1.00 94.07           C  
ATOM   1112  HB2 GLU A  73      -6.620  21.678  10.869  1.00 94.07           H  
ATOM   1113  HB3 GLU A  73      -8.117  21.895  11.790  1.00 94.07           H  
ATOM   1114  O   GLU A  73      -8.191  18.853  11.824  1.00 94.07           O  
ATOM   1115  CG  GLU A  73      -7.979  23.085   9.986  1.00 94.07           C  
ATOM   1116  HG2 GLU A  73      -7.619  22.941   8.967  1.00 94.07           H  
ATOM   1117  HG3 GLU A  73      -9.056  23.250   9.945  1.00 94.07           H  
ATOM   1118  CD  GLU A  73      -7.301  24.329  10.586  1.00 94.07           C  
ATOM   1119  OE1 GLU A  73      -7.398  25.401   9.946  1.00 94.07           O  
ATOM   1120  OE2 GLU A  73      -6.677  24.218  11.669  1.00 94.07           O  
ATOM   1121  N   TYR A  74      -6.681  18.719  10.167  1.00 95.97           N  
ATOM   1122  H   TYR A  74      -6.333  19.112   9.304  1.00 95.97           H  
ATOM   1123  CA  TYR A  74      -5.986  17.571  10.722  1.00 95.97           C  
ATOM   1124  HA  TYR A  74      -6.368  17.374  11.724  1.00 95.97           H  
ATOM   1125  C   TYR A  74      -4.495  17.850  10.851  1.00 95.97           C  
ATOM   1126  CB  TYR A  74      -6.262  16.326   9.880  1.00 95.97           C  
ATOM   1127  HB2 TYR A  74      -5.826  16.449   8.889  1.00 95.97           H  
ATOM   1128  HB3 TYR A  74      -7.339  16.214   9.762  1.00 95.97           H  
ATOM   1129  O   TYR A  74      -3.841  18.281   9.902  1.00 95.97           O  
ATOM   1130  CG  TYR A  74      -5.716  15.076  10.536  1.00 95.97           C  
ATOM   1131  CD1 TYR A  74      -4.568  14.432  10.032  1.00 95.97           C  
ATOM   1132  HD1 TYR A  74      -4.082  14.807   9.143  1.00 95.97           H  
ATOM   1133  CD2 TYR A  74      -6.346  14.594  11.697  1.00 95.97           C  
ATOM   1134  HD2 TYR A  74      -7.216  15.102  12.085  1.00 95.97           H  
ATOM   1135  CE1 TYR A  74      -4.050  13.298  10.693  1.00 95.97           C  
ATOM   1136  HE1 TYR A  74      -3.172  12.793  10.319  1.00 95.97           H  
ATOM   1137  CE2 TYR A  74      -5.854  13.444  12.334  1.00 95.97           C  
ATOM   1138  HE2 TYR A  74      -6.330  13.052  13.220  1.00 95.97           H  
ATOM   1139  OH  TYR A  74      -4.302  11.680  12.490  1.00 95.97           O  
ATOM   1140  HH  TYR A  74      -3.353  11.599  12.615  1.00 95.97           H  
ATOM   1141  CZ  TYR A  74      -4.707  12.798  11.840  1.00 95.97           C  
ATOM   1142  N   LYS A  75      -3.946  17.568  12.033  1.00 94.62           N  
ATOM   1143  H   LYS A  75      -4.535  17.150  12.739  1.00 94.62           H  
ATOM   1144  CA  LYS A  75      -2.509  17.628  12.281  1.00 94.62           C  
ATOM   1145  HA  LYS A  75      -2.030  18.156  11.456  1.00 94.62           H  
ATOM   1146  C   LYS A  75      -1.952  16.215  12.324  1.00 94.62           C  
ATOM   1147  CB  LYS A  75      -2.227  18.415  13.563  1.00 94.62           C  
ATOM   1148  HB2 LYS A  75      -2.687  19.400  13.481  1.00 94.62           H  
ATOM   1149  HB3 LYS A  75      -2.658  17.894  14.418  1.00 94.62           H  
ATOM   1150  O   LYS A  75      -2.283  15.452  13.223  1.00 94.62           O  
ATOM   1151  CG  LYS A  75      -0.715  18.576  13.758  1.00 94.62           C  
ATOM   1152  HG2 LYS A  75      -0.287  19.062  12.880  1.00 94.62           H  
ATOM   1153  HG3 LYS A  75      -0.252  17.597  13.882  1.00 94.62           H  
ATOM   1154  CD  LYS A  75      -0.422  19.421  14.995  1.00 94.62           C  
ATOM   1155  HD2 LYS A  75      -0.868  20.408  14.869  1.00 94.62           H  
ATOM   1156  HD3 LYS A  75      -0.853  18.934  15.870  1.00 94.62           H  
ATOM   1157  CE  LYS A  75       1.093  19.543  15.153  1.00 94.62           C  
ATOM   1158  HE2 LYS A  75       1.510  18.541  15.248  1.00 94.62           H  
ATOM   1159  HE3 LYS A  75       1.501  19.987  14.245  1.00 94.62           H  
ATOM   1160  NZ  LYS A  75       1.436  20.367  16.336  1.00 94.62           N  
ATOM   1161  HZ1 LYS A  75       2.439  20.436  16.431  1.00 94.62           H  
ATOM   1162  HZ2 LYS A  75       1.053  19.941  17.168  1.00 94.62           H  
ATOM   1163  HZ3 LYS A  75       1.045  21.293  16.232  1.00 94.62           H  
ATOM   1164  N   ILE A  76      -1.073  15.919  11.376  1.00 94.87           N  
ATOM   1165  H   ILE A  76      -0.893  16.610  10.662  1.00 94.87           H  
ATOM   1166  CA  ILE A  76      -0.406  14.624  11.258  1.00 94.87           C  
ATOM   1167  HA  ILE A  76      -1.165  13.844  11.199  1.00 94.87           H  
ATOM   1168  C   ILE A  76       0.459  14.366  12.496  1.00 94.87           C  
ATOM   1169  CB  ILE A  76       0.452  14.580   9.975  1.00 94.87           C  
ATOM   1170  HB  ILE A  76       1.251  15.313  10.084  1.00 94.87           H  
ATOM   1171  O   ILE A  76       1.265  15.217  12.889  1.00 94.87           O  
ATOM   1172  CG1 ILE A  76      -0.364  14.944   8.712  1.00 94.87           C  
ATOM   1173 HG12 ILE A  76      -1.102  14.170   8.501  1.00 94.87           H  
ATOM   1174 HG13 ILE A  76      -0.893  15.884   8.871  1.00 94.87           H  
ATOM   1175  CG2 ILE A  76       1.096  13.195   9.807  1.00 94.87           C  
ATOM   1176 HG21 ILE A  76       1.748  12.963  10.649  1.00 94.87           H  
ATOM   1177 HG22 ILE A  76       1.707  13.161   8.905  1.00 94.87           H  
ATOM   1178 HG23 ILE A  76       0.318  12.434   9.738  1.00 94.87           H  
ATOM   1179  CD1 ILE A  76       0.532  15.152   7.488  1.00 94.87           C  
ATOM   1180 HD11 ILE A  76       0.794  14.193   7.041  1.00 94.87           H  
ATOM   1181 HD12 ILE A  76       0.012  15.767   6.754  1.00 94.87           H  
ATOM   1182 HD13 ILE A  76       1.440  15.685   7.772  1.00 94.87           H  
ATOM   1183  N   ILE A  77       0.325  13.175  13.073  1.00 92.22           N  
ATOM   1184  H   ILE A  77      -0.435  12.570  12.798  1.00 92.22           H  
ATOM   1185  CA  ILE A  77       1.242  12.626  14.069  1.00 92.22           C  
ATOM   1186  HA  ILE A  77       1.981  13.383  14.330  1.00 92.22           H  
ATOM   1187  C   ILE A  77       1.982  11.450  13.425  1.00 92.22           C  
ATOM   1188  CB  ILE A  77       0.486  12.241  15.364  1.00 92.22           C  
ATOM   1189  HB  ILE A  77      -0.199  11.421  15.148  1.00 92.22           H  
ATOM   1190  O   ILE A  77       1.405  10.664  12.678  1.00 92.22           O  
ATOM   1191  CG1 ILE A  77      -0.337  13.440  15.902  1.00 92.22           C  
ATOM   1192 HG12 ILE A  77      -0.986  13.822  15.113  1.00 92.22           H  
ATOM   1193 HG13 ILE A  77       0.338  14.241  16.201  1.00 92.22           H  
ATOM   1194  CG2 ILE A  77       1.470  11.721  16.427  1.00 92.22           C  
ATOM   1195 HG21 ILE A  77       2.198  12.490  16.686  1.00 92.22           H  
ATOM   1196 HG22 ILE A  77       1.982  10.832  16.059  1.00 92.22           H  
ATOM   1197 HG23 ILE A  77       0.926  11.414  17.320  1.00 92.22           H  
ATOM   1198  CD1 ILE A  77      -1.264  13.095  17.073  1.00 92.22           C  
ATOM   1199 HD11 ILE A  77      -1.897  12.250  16.804  1.00 92.22           H  
ATOM   1200 HD12 ILE A  77      -0.684  12.851  17.963  1.00 92.22           H  
ATOM   1201 HD13 ILE A  77      -1.897  13.954  17.294  1.00 92.22           H  
ATOM   1202  N   THR A  78       3.284  11.329  13.685  1.00 92.93           N  
ATOM   1203  H   THR A  78       3.745  12.024  14.256  1.00 92.93           H  
ATOM   1204  CA  THR A  78       4.080  10.194  13.201  1.00 92.93           C  
ATOM   1205  HA  THR A  78       4.122  10.236  12.112  1.00 92.93           H  
ATOM   1206  C   THR A  78       3.445   8.863  13.617  1.00 92.93           C  
ATOM   1207  CB  THR A  78       5.510  10.262  13.744  1.00 92.93           C  
ATOM   1208  HB  THR A  78       5.495  10.207  14.832  1.00 92.93           H  
ATOM   1209  O   THR A  78       3.139   8.663  14.792  1.00 92.93           O  
ATOM   1210  CG2 THR A  78       6.381   9.136  13.206  1.00 92.93           C  
ATOM   1211 HG21 THR A  78       7.432   9.334  13.418  1.00 92.93           H  
ATOM   1212 HG22 THR A  78       6.247   9.029  12.129  1.00 92.93           H  
ATOM   1213 HG23 THR A  78       6.108   8.203  13.699  1.00 92.93           H  
ATOM   1214  OG1 THR A  78       6.134  11.468  13.364  1.00 92.93           O  
ATOM   1215  HG1 THR A  78       7.055  11.247  13.209  1.00 92.93           H  
ATOM   1216  N   GLY A  79       3.282   7.951  12.659  1.00 92.48           N  
ATOM   1217  H   GLY A  79       3.606   8.162  11.726  1.00 92.48           H  
ATOM   1218  CA  GLY A  79       2.596   6.670  12.822  1.00 92.48           C  
ATOM   1219  HA2 GLY A  79       3.076   5.938  12.174  1.00 92.48           H  
ATOM   1220  HA3 GLY A  79       2.692   6.334  13.855  1.00 92.48           H  
ATOM   1221  C   GLY A  79       1.105   6.694  12.473  1.00 92.48           C  
ATOM   1222  O   GLY A  79       0.534   5.629  12.235  1.00 92.48           O  
ATOM   1223  N   ASP A  80       0.476   7.870  12.375  1.00 92.82           N  
ATOM   1224  H   ASP A  80       0.967   8.725  12.596  1.00 92.82           H  
ATOM   1225  CA  ASP A  80      -0.934   7.975  11.998  1.00 92.82           C  
ATOM   1226  HA  ASP A  80      -1.526   7.394  12.706  1.00 92.82           H  
ATOM   1227  C   ASP A  80      -1.187   7.436  10.594  1.00 92.82           C  
ATOM   1228  CB  ASP A  80      -1.437   9.423  12.014  1.00 92.82           C  
ATOM   1229  HB2 ASP A  80      -0.759  10.050  11.434  1.00 92.82           H  
ATOM   1230  HB3 ASP A  80      -2.402   9.456  11.509  1.00 92.82           H  
ATOM   1231  O   ASP A  80      -0.367   7.594   9.686  1.00 92.82           O  
ATOM   1232  CG  ASP A  80      -1.651  10.019  13.398  1.00 92.82           C  
ATOM   1233  OD1 ASP A  80      -1.643   9.275  14.402  1.00 92.82           O  
ATOM   1234  OD2 ASP A  80      -1.895  11.250  13.405  1.00 92.82           O  
ATOM   1235  N   THR A  81      -2.385   6.884  10.403  1.00 95.29           N  
ATOM   1236  H   THR A  81      -3.018   6.866  11.191  1.00 95.29           H  
ATOM   1237  CA  THR A  81      -2.974   6.730   9.071  1.00 95.29           C  
ATOM   1238  HA  THR A  81      -2.183   6.836   8.329  1.00 95.29           H  
ATOM   1239  C   THR A  81      -3.995   7.844   8.847  1.00 95.29           C  
ATOM   1240  CB  THR A  81      -3.575   5.338   8.866  1.00 95.29           C  
ATOM   1241  HB  THR A  81      -4.438   5.210   9.520  1.00 95.29           H  
ATOM   1242  O   THR A  81      -4.904   8.033   9.656  1.00 95.29           O  
ATOM   1243  CG2 THR A  81      -3.990   5.126   7.413  1.00 95.29           C  
ATOM   1244 HG21 THR A  81      -4.762   5.842   7.128  1.00 95.29           H  
ATOM   1245 HG22 THR A  81      -3.129   5.277   6.762  1.00 95.29           H  
ATOM   1246 HG23 THR A  81      -4.372   4.114   7.283  1.00 95.29           H  
ATOM   1247  OG1 THR A  81      -2.590   4.374   9.197  1.00 95.29           O  
ATOM   1248  HG1 THR A  81      -2.174   4.716   9.991  1.00 95.29           H  
ATOM   1249  N   PHE A  82      -3.836   8.592   7.763  1.00 97.21           N  
ATOM   1250  H   PHE A  82      -3.095   8.349   7.121  1.00 97.21           H  
ATOM   1251  CA  PHE A  82      -4.597   9.800   7.449  1.00 97.21           C  
ATOM   1252  HA  PHE A  82      -5.539   9.789   7.997  1.00 97.21           H  
ATOM   1253  C   PHE A  82      -4.942   9.848   5.955  1.00 97.21           C  
ATOM   1254  CB  PHE A  82      -3.790  11.021   7.923  1.00 97.21           C  
ATOM   1255  HB2 PHE A  82      -3.551  10.884   8.978  1.00 97.21           H  
ATOM   1256  HB3 PHE A  82      -4.419  11.909   7.858  1.00 97.21           H  
ATOM   1257  O   PHE A  82      -4.511   8.990   5.187  1.00 97.21           O  
ATOM   1258  CG  PHE A  82      -2.499  11.283   7.168  1.00 97.21           C  
ATOM   1259  CD1 PHE A  82      -1.329  10.564   7.478  1.00 97.21           C  
ATOM   1260  HD1 PHE A  82      -1.338   9.819   8.260  1.00 97.21           H  
ATOM   1261  CD2 PHE A  82      -2.469  12.247   6.144  1.00 97.21           C  
ATOM   1262  HD2 PHE A  82      -3.362  12.804   5.904  1.00 97.21           H  
ATOM   1263  CE1 PHE A  82      -0.150  10.790   6.747  1.00 97.21           C  
ATOM   1264  HE1 PHE A  82       0.740  10.216   6.960  1.00 97.21           H  
ATOM   1265  CE2 PHE A  82      -1.287  12.475   5.421  1.00 97.21           C  
ATOM   1266  HE2 PHE A  82      -1.275  13.197   4.617  1.00 97.21           H  
ATOM   1267  CZ  PHE A  82      -0.129  11.743   5.719  1.00 97.21           C  
ATOM   1268  HZ  PHE A  82       0.773  11.901   5.145  1.00 97.21           H  
ATOM   1269  N   SER A  83      -5.735  10.832   5.542  1.00 98.15           N  
ATOM   1270  H   SER A  83      -6.057  11.516   6.212  1.00 98.15           H  
ATOM   1271  CA  SER A  83      -6.047  11.079   4.134  1.00 98.15           C  
ATOM   1272  HA  SER A  83      -5.898  10.167   3.555  1.00 98.15           H  
ATOM   1273  C   SER A  83      -5.126  12.155   3.571  1.00 98.15           C  
ATOM   1274  CB  SER A  83      -7.496  11.537   3.976  1.00 98.15           C  
ATOM   1275  HB2 SER A  83      -7.723  11.657   2.916  1.00 98.15           H  
ATOM   1276  HB3 SER A  83      -7.590  12.506   4.464  1.00 98.15           H  
ATOM   1277  O   SER A  83      -5.036  13.241   4.143  1.00 98.15           O  
ATOM   1278  OG  SER A  83      -8.424  10.634   4.556  1.00 98.15           O  
ATOM   1279  HG  SER A  83      -9.288  11.025   4.407  1.00 98.15           H  
ATOM   1280  N   TYR A  84      -4.470  11.876   2.450  1.00 98.14           N  
ATOM   1281  H   TYR A  84      -4.590  10.959   2.045  1.00 98.14           H  
ATOM   1282  CA  TYR A  84      -3.532  12.773   1.778  1.00 98.14           C  
ATOM   1283  HA  TYR A  84      -3.431  13.706   2.333  1.00 98.14           H  
ATOM   1284  C   TYR A  84      -4.018  13.102   0.369  1.00 98.14           C  
ATOM   1285  CB  TYR A  84      -2.161  12.088   1.719  1.00 98.14           C  
ATOM   1286  HB2 TYR A  84      -2.276  11.114   1.243  1.00 98.14           H  
ATOM   1287  HB3 TYR A  84      -1.807  11.910   2.735  1.00 98.14           H  
ATOM   1288  O   TYR A  84      -4.242  12.186  -0.421  1.00 98.14           O  
ATOM   1289  CG  TYR A  84      -1.108  12.875   0.965  1.00 98.14           C  
ATOM   1290  CD1 TYR A  84      -0.708  12.477  -0.326  1.00 98.14           C  
ATOM   1291  HD1 TYR A  84      -1.165  11.617  -0.793  1.00 98.14           H  
ATOM   1292  CD2 TYR A  84      -0.526  14.009   1.559  1.00 98.14           C  
ATOM   1293  HD2 TYR A  84      -0.822  14.317   2.551  1.00 98.14           H  
ATOM   1294  CE1 TYR A  84       0.285  13.206  -1.013  1.00 98.14           C  
ATOM   1295  HE1 TYR A  84       0.618  12.895  -1.992  1.00 98.14           H  
ATOM   1296  CE2 TYR A  84       0.449  14.746   0.868  1.00 98.14           C  
ATOM   1297  HE2 TYR A  84       0.908  15.604   1.337  1.00 98.14           H  
ATOM   1298  OH  TYR A  84       1.810  15.073  -1.069  1.00 98.14           O  
ATOM   1299  HH  TYR A  84       2.117  15.800  -0.523  1.00 98.14           H  
ATOM   1300  CZ  TYR A  84       0.852  14.357  -0.424  1.00 98.14           C  
ATOM   1301  N   LEU A  85      -4.141  14.390   0.041  1.00 97.83           N  
ATOM   1302  H   LEU A  85      -3.955  15.103   0.732  1.00 97.83           H  
ATOM   1303  CA  LEU A  85      -4.345  14.823  -1.337  1.00 97.83           C  
ATOM   1304  HA  LEU A  85      -4.957  14.084  -1.855  1.00 97.83           H  
ATOM   1305  C   LEU A  85      -2.990  14.927  -2.028  1.00 97.83           C  
ATOM   1306  CB  LEU A  85      -5.076  16.167  -1.371  1.00 97.83           C  
ATOM   1307  HB2 LEU A  85      -4.438  16.887  -0.858  1.00 97.83           H  
ATOM   1308  HB3 LEU A  85      -6.019  16.076  -0.833  1.00 97.83           H  
ATOM   1309  O   LEU A  85      -2.188  15.811  -1.715  1.00 97.83           O  
ATOM   1310  CG  LEU A  85      -5.347  16.689  -2.795  1.00 97.83           C  
ATOM   1311  HG  LEU A  85      -4.408  16.789  -3.338  1.00 97.83           H  
ATOM   1312  CD1 LEU A  85      -6.278  15.787  -3.593  1.00 97.83           C  
ATOM   1313 HD11 LEU A  85      -6.512  16.241  -4.556  1.00 97.83           H  
ATOM   1314 HD12 LEU A  85      -7.210  15.626  -3.051  1.00 97.83           H  
ATOM   1315 HD13 LEU A  85      -5.804  14.824  -3.786  1.00 97.83           H  
ATOM   1316  CD2 LEU A  85      -5.991  18.072  -2.723  1.00 97.83           C  
ATOM   1317 HD21 LEU A  85      -6.161  18.436  -3.737  1.00 97.83           H  
ATOM   1318 HD22 LEU A  85      -5.314  18.748  -2.202  1.00 97.83           H  
ATOM   1319 HD23 LEU A  85      -6.948  17.984  -2.209  1.00 97.83           H  
ATOM   1320  N   SER A  86      -2.762  14.056  -2.999  1.00 96.86           N  
ATOM   1321  H   SER A  86      -3.494  13.405  -3.247  1.00 96.86           H  
ATOM   1322  CA  SER A  86      -1.560  14.086  -3.815  1.00 96.86           C  
ATOM   1323  HA  SER A  86      -0.704  14.211  -3.151  1.00 96.86           H  
ATOM   1324  C   SER A  86      -1.618  15.258  -4.801  1.00 96.86           C  
ATOM   1325  CB  SER A  86      -1.401  12.737  -4.501  1.00 96.86           C  
ATOM   1326  HB2 SER A  86      -1.035  12.001  -3.785  1.00 96.86           H  
ATOM   1327  HB3 SER A  86      -2.383  12.413  -4.847  1.00 96.86           H  
ATOM   1328  O   SER A  86      -2.515  15.322  -5.642  1.00 96.86           O  
ATOM   1329  OG  SER A  86      -0.528  12.806  -5.605  1.00 96.86           O  
ATOM   1330  HG  SER A  86      -1.109  12.548  -6.324  1.00 96.86           H  
ATOM   1331  N   PRO A  87      -0.664  16.205  -4.746  1.00 95.08           N  
ATOM   1332  CA  PRO A  87      -0.621  17.314  -5.693  1.00 95.08           C  
ATOM   1333  HA  PRO A  87      -1.609  17.765  -5.787  1.00 95.08           H  
ATOM   1334  C   PRO A  87      -0.160  16.884  -7.095  1.00 95.08           C  
ATOM   1335  CB  PRO A  87       0.343  18.320  -5.059  1.00 95.08           C  
ATOM   1336  HB2 PRO A  87      -0.206  18.954  -4.362  1.00 95.08           H  
ATOM   1337  HB3 PRO A  87       0.855  18.933  -5.802  1.00 95.08           H  
ATOM   1338  O   PRO A  87      -0.245  17.684  -8.022  1.00 95.08           O  
ATOM   1339  CG  PRO A  87       1.316  17.438  -4.278  1.00 95.08           C  
ATOM   1340  HG2 PRO A  87       1.779  17.975  -3.450  1.00 95.08           H  
ATOM   1341  HG3 PRO A  87       2.075  17.041  -4.953  1.00 95.08           H  
ATOM   1342  CD  PRO A  87       0.426  16.303  -3.784  1.00 95.08           C  
ATOM   1343  HD2 PRO A  87       0.029  16.550  -2.799  1.00 95.08           H  
ATOM   1344  HD3 PRO A  87       1.002  15.379  -3.739  1.00 95.08           H  
ATOM   1345  N   GLU A  88       0.365  15.663  -7.251  1.00 92.47           N  
ATOM   1346  H   GLU A  88       0.366  15.033  -6.462  1.00 92.47           H  
ATOM   1347  CA  GLU A  88       0.875  15.146  -8.529  1.00 92.47           C  
ATOM   1348  HA  GLU A  88       1.462  15.917  -9.027  1.00 92.47           H  
ATOM   1349  C   GLU A  88      -0.252  14.756  -9.493  1.00 92.47           C  
ATOM   1350  CB  GLU A  88       1.778  13.925  -8.273  1.00 92.47           C  
ATOM   1351  HB2 GLU A  88       1.210  13.171  -7.729  1.00 92.47           H  
ATOM   1352  HB3 GLU A  88       2.077  13.506  -9.233  1.00 92.47           H  
ATOM   1353  O   GLU A  88      -0.135  14.973 -10.696  1.00 92.47           O  
ATOM   1354  CG  GLU A  88       3.048  14.281  -7.485  1.00 92.47           C  
ATOM   1355  HG2 GLU A  88       3.600  15.037  -8.043  1.00 92.47           H  
ATOM   1356  HG3 GLU A  88       2.763  14.719  -6.528  1.00 92.47           H  
ATOM   1357  CD  GLU A  88       3.969  13.078  -7.209  1.00 92.47           C  
ATOM   1358  OE1 GLU A  88       5.110  13.347  -6.770  1.00 92.47           O  
ATOM   1359  OE2 GLU A  88       3.535  11.908  -7.369  1.00 92.47           O  
ATOM   1360  N   ASP A  89      -1.341  14.201  -8.962  1.00 93.55           N  
ATOM   1361  H   ASP A  89      -1.354  14.031  -7.967  1.00 93.55           H  
ATOM   1362  CA  ASP A  89      -2.469  13.642  -9.718  1.00 93.55           C  
ATOM   1363  HA  ASP A  89      -2.377  13.926 -10.766  1.00 93.55           H  
ATOM   1364  C   ASP A  89      -3.839  14.163  -9.249  1.00 93.55           C  
ATOM   1365  CB  ASP A  89      -2.405  12.105  -9.646  1.00 93.55           C  
ATOM   1366  HB2 ASP A  89      -3.249  11.687 -10.195  1.00 93.55           H  
ATOM   1367  HB3 ASP A  89      -1.492  11.776 -10.141  1.00 93.55           H  
ATOM   1368  O   ASP A  89      -4.840  13.953  -9.930  1.00 93.55           O  
ATOM   1369  CG  ASP A  89      -2.417  11.545  -8.220  1.00 93.55           C  
ATOM   1370  OD1 ASP A  89      -2.586  12.322  -7.252  1.00 93.55           O  
ATOM   1371  OD2 ASP A  89      -2.162  10.338  -8.054  1.00 93.55           O  
ATOM   1372  N   GLY A  90      -3.900  14.866  -8.114  1.00 94.08           N  
ATOM   1373  H   GLY A  90      -3.067  14.928  -7.546  1.00 94.08           H  
ATOM   1374  CA  GLY A  90      -5.147  15.339  -7.515  1.00 94.08           C  
ATOM   1375  HA2 GLY A  90      -5.770  15.793  -8.286  1.00 94.08           H  
ATOM   1376  HA3 GLY A  90      -4.909  16.091  -6.763  1.00 94.08           H  
ATOM   1377  C   GLY A  90      -5.965  14.240  -6.831  1.00 94.08           C  
ATOM   1378  O   GLY A  90      -7.123  14.482  -6.497  1.00 94.08           O  
ATOM   1379  N   GLY A  91      -5.396  13.047  -6.628  1.00 95.63           N  
ATOM   1380  H   GLY A  91      -4.430  12.923  -6.898  1.00 95.63           H  
ATOM   1381  CA  GLY A  91      -6.062  11.927  -5.967  1.00 95.63           C  
ATOM   1382  HA2 GLY A  91      -5.613  10.993  -6.305  1.00 95.63           H  
ATOM   1383  HA3 GLY A  91      -7.114  11.916  -6.249  1.00 95.63           H  
ATOM   1384  C   GLY A  91      -5.949  11.987  -4.444  1.00 95.63           C  
ATOM   1385  O   GLY A  91      -4.926  12.413  -3.899  1.00 95.63           O  
ATOM   1386  N   TRP A  92      -6.987  11.524  -3.746  1.00 97.89           N  
ATOM   1387  H   TRP A  92      -7.777  11.147  -4.251  1.00 97.89           H  
ATOM   1388  CA  TRP A  92      -6.924  11.275  -2.306  1.00 97.89           C  
ATOM   1389  HA  TRP A  92      -6.202  11.960  -1.860  1.00 97.89           H  
ATOM   1390  C   TRP A  92      -6.454   9.851  -2.028  1.00 97.89           C  
ATOM   1391  CB  TRP A  92      -8.270  11.540  -1.630  1.00 97.89           C  
ATOM   1392  HB2 TRP A  92      -8.250  11.099  -0.633  1.00 97.89           H  
ATOM   1393  HB3 TRP A  92      -9.066  11.042  -2.183  1.00 97.89           H  
ATOM   1394  O   TRP A  92      -6.977   8.894  -2.590  1.00 97.89           O  
ATOM   1395  CG  TRP A  92      -8.597  12.986  -1.463  1.00 97.89           C  
ATOM   1396  CD1 TRP A  92      -9.299  13.741  -2.333  1.00 97.89           C  
ATOM   1397  HD1 TRP A  92      -9.696  13.396  -3.276  1.00 97.89           H  
ATOM   1398  CD2 TRP A  92      -8.201  13.886  -0.385  1.00 97.89           C  
ATOM   1399  CE2 TRP A  92      -8.753  15.173  -0.647  1.00 97.89           C  
ATOM   1400  CE3 TRP A  92      -7.424  13.748   0.785  1.00 97.89           C  
ATOM   1401  HE3 TRP A  92      -6.979  12.787   0.996  1.00 97.89           H  
ATOM   1402  NE1 TRP A  92      -9.407  15.026  -1.846  1.00 97.89           N  
ATOM   1403  HE1 TRP A  92      -9.816  15.785  -2.372  1.00 97.89           H  
ATOM   1404  CH2 TRP A  92      -7.780  16.097   1.361  1.00 97.89           C  
ATOM   1405  HH2 TRP A  92      -7.613  16.933   2.024  1.00 97.89           H  
ATOM   1406  CZ2 TRP A  92      -8.563  16.266   0.207  1.00 97.89           C  
ATOM   1407  HZ2 TRP A  92      -9.022  17.213  -0.035  1.00 97.89           H  
ATOM   1408  CZ3 TRP A  92      -7.211  14.842   1.648  1.00 97.89           C  
ATOM   1409  HZ3 TRP A  92      -6.602  14.719   2.531  1.00 97.89           H  
ATOM   1410  N   TYR A  93      -5.508   9.712  -1.103  1.00 97.92           N  
ATOM   1411  H   TYR A  93      -5.100  10.551  -0.717  1.00 97.92           H  
ATOM   1412  CA  TYR A  93      -4.913   8.434  -0.727  1.00 97.92           C  
ATOM   1413  HA  TYR A  93      -5.477   7.614  -1.173  1.00 97.92           H  
ATOM   1414  C   TYR A  93      -4.916   8.253   0.784  1.00 97.92           C  
ATOM   1415  CB  TYR A  93      -3.477   8.369  -1.253  1.00 97.92           C  
ATOM   1416  HB2 TYR A  93      -2.922   9.226  -0.872  1.00 97.92           H  
ATOM   1417  HB3 TYR A  93      -2.998   7.469  -0.867  1.00 97.92           H  
ATOM   1418  O   TYR A  93      -4.623   9.193   1.530  1.00 97.92           O  
ATOM   1419  CG  TYR A  93      -3.383   8.353  -2.763  1.00 97.92           C  
ATOM   1420  CD1 TYR A  93      -3.442   7.126  -3.449  1.00 97.92           C  
ATOM   1421  HD1 TYR A  93      -3.562   6.198  -2.910  1.00 97.92           H  
ATOM   1422  CD2 TYR A  93      -3.267   9.561  -3.480  1.00 97.92           C  
ATOM   1423  HD2 TYR A  93      -3.262  10.507  -2.958  1.00 97.92           H  
ATOM   1424  CE1 TYR A  93      -3.377   7.105  -4.853  1.00 97.92           C  
ATOM   1425  HE1 TYR A  93      -3.436   6.173  -5.394  1.00 97.92           H  
ATOM   1426  CE2 TYR A  93      -3.194   9.539  -4.887  1.00 97.92           C  
ATOM   1427  HE2 TYR A  93      -3.121  10.453  -5.459  1.00 97.92           H  
ATOM   1428  OH  TYR A  93      -3.154   8.250  -6.925  1.00 97.92           O  
ATOM   1429  HH  TYR A  93      -2.869   9.075  -7.324  1.00 97.92           H  
ATOM   1430  CZ  TYR A  93      -3.247   8.308  -5.574  1.00 97.92           C  
ATOM   1431  N   ARG A  94      -5.137   7.017   1.243  1.00 97.65           N  
ATOM   1432  H   ARG A  94      -5.353   6.279   0.587  1.00 97.65           H  
ATOM   1433  CA  ARG A  94      -4.790   6.657   2.618  1.00 97.65           C  
ATOM   1434  HA  ARG A  94      -5.170   7.433   3.282  1.00 97.65           H  
ATOM   1435  C   ARG A  94      -3.272   6.630   2.729  1.00 97.65           C  
ATOM   1436  CB  ARG A  94      -5.405   5.320   3.032  1.00 97.65           C  
ATOM   1437  HB2 ARG A  94      -4.974   4.525   2.423  1.00 97.65           H  
ATOM   1438  HB3 ARG A  94      -5.149   5.129   4.074  1.00 97.65           H  
ATOM   1439  O   ARG A  94      -2.593   5.935   1.973  1.00 97.65           O  
ATOM   1440  CG  ARG A  94      -6.935   5.325   2.884  1.00 97.65           C  
ATOM   1441  HG2 ARG A  94      -7.205   5.398   1.831  1.00 97.65           H  
ATOM   1442  HG3 ARG A  94      -7.348   6.190   3.401  1.00 97.65           H  
ATOM   1443  CD  ARG A  94      -7.550   4.050   3.460  1.00 97.65           C  
ATOM   1444  HD2 ARG A  94      -7.270   3.955   4.509  1.00 97.65           H  
ATOM   1445  HD3 ARG A  94      -8.635   4.119   3.383  1.00 97.65           H  
ATOM   1446  NE  ARG A  94      -7.088   2.879   2.708  1.00 97.65           N  
ATOM   1447  HE  ARG A  94      -6.573   3.047   1.856  1.00 97.65           H  
ATOM   1448  NH1 ARG A  94      -7.927   1.234   4.044  1.00 97.65           N  
ATOM   1449 HH11 ARG A  94      -8.509   1.897   4.534  1.00 97.65           H  
ATOM   1450 HH12 ARG A  94      -8.002   0.247   4.245  1.00 97.65           H  
ATOM   1451  NH2 ARG A  94      -6.732   0.714   2.230  1.00 97.65           N  
ATOM   1452 HH21 ARG A  94      -6.182   1.002   1.434  1.00 97.65           H  
ATOM   1453 HH22 ARG A  94      -6.949  -0.270   2.302  1.00 97.65           H  
ATOM   1454  CZ  ARG A  94      -7.247   1.613   3.003  1.00 97.65           C  
ATOM   1455  N   ALA A  95      -2.743   7.394   3.670  1.00 97.34           N  
ATOM   1456  H   ALA A  95      -3.364   7.962   4.227  1.00 97.34           H  
ATOM   1457  CA  ALA A  95      -1.316   7.570   3.858  1.00 97.34           C  
ATOM   1458  HA  ALA A  95      -0.792   6.877   3.199  1.00 97.34           H  
ATOM   1459  C   ALA A  95      -0.918   7.262   5.303  1.00 97.34           C  
ATOM   1460  CB  ALA A  95      -0.940   8.992   3.434  1.00 97.34           C  
ATOM   1461  HB1 ALA A  95      -1.274   9.170   2.412  1.00 97.34           H  
ATOM   1462  HB2 ALA A  95      -1.421   9.713   4.096  1.00 97.34           H  
ATOM   1463  HB3 ALA A  95       0.141   9.120   3.478  1.00 97.34           H  
ATOM   1464  O   ALA A  95      -1.637   7.626   6.231  1.00 97.34           O  
ATOM   1465  N   ARG A  96       0.238   6.625   5.509  1.00 96.47           N  
ATOM   1466  H   ARG A  96       0.752   6.328   4.691  1.00 96.47           H  
ATOM   1467  CA  ARG A  96       0.846   6.435   6.834  1.00 96.47           C  
ATOM   1468  HA  ARG A  96       0.098   6.670   7.591  1.00 96.47           H  
ATOM   1469  C   ARG A  96       2.008   7.393   7.025  1.00 96.47           C  
ATOM   1470  CB  ARG A  96       1.250   4.972   7.042  1.00 96.47           C  
ATOM   1471  HB2 ARG A  96       0.342   4.373   6.973  1.00 96.47           H  
ATOM   1472  HB3 ARG A  96       1.934   4.662   6.252  1.00 96.47           H  
ATOM   1473  O   ARG A  96       2.949   7.375   6.236  1.00 96.47           O  
ATOM   1474  CG  ARG A  96       1.916   4.722   8.410  1.00 96.47           C  
ATOM   1475  HG2 ARG A  96       1.337   5.202   9.198  1.00 96.47           H  
ATOM   1476  HG3 ARG A  96       2.918   5.152   8.409  1.00 96.47           H  
ATOM   1477  CD  ARG A  96       2.021   3.220   8.709  1.00 96.47           C  
ATOM   1478  HD2 ARG A  96       2.656   3.074   9.583  1.00 96.47           H  
ATOM   1479  HD3 ARG A  96       2.494   2.726   7.860  1.00 96.47           H  
ATOM   1480  NE  ARG A  96       0.685   2.650   8.966  1.00 96.47           N  
ATOM   1481  HE  ARG A  96      -0.019   3.294   9.296  1.00 96.47           H  
ATOM   1482  NH1 ARG A  96       1.005   0.502   8.185  1.00 96.47           N  
ATOM   1483 HH11 ARG A  96       0.589  -0.249   7.653  1.00 96.47           H  
ATOM   1484 HH12 ARG A  96       1.999   0.523   8.361  1.00 96.47           H  
ATOM   1485  NH2 ARG A  96      -1.054   1.311   8.453  1.00 96.47           N  
ATOM   1486 HH21 ARG A  96      -1.675   2.094   8.600  1.00 96.47           H  
ATOM   1487 HH22 ARG A  96      -1.413   0.614   7.816  1.00 96.47           H  
ATOM   1488  CZ  ARG A  96       0.231   1.485   8.545  1.00 96.47           C  
ATOM   1489  N   ALA A  97       1.966   8.194   8.084  1.00 96.24           N  
ATOM   1490  H   ALA A  97       1.174   8.122   8.707  1.00 96.24           H  
ATOM   1491  CA  ALA A  97       3.038   9.120   8.423  1.00 96.24           C  
ATOM   1492  HA  ALA A  97       3.314   9.692   7.537  1.00 96.24           H  
ATOM   1493  C   ALA A  97       4.266   8.342   8.908  1.00 96.24           C  
ATOM   1494  CB  ALA A  97       2.519  10.095   9.481  1.00 96.24           C  
ATOM   1495  HB1 ALA A  97       1.644  10.617   9.094  1.00 96.24           H  
ATOM   1496  HB2 ALA A  97       2.227   9.551  10.380  1.00 96.24           H  
ATOM   1497  HB3 ALA A  97       3.293  10.821   9.730  1.00 96.24           H  
ATOM   1498  O   ALA A  97       4.246   7.761   9.993  1.00 96.24           O  
ATOM   1499  N   LEU A  98       5.335   8.328   8.113  1.00 95.72           N  
ATOM   1500  H   LEU A  98       5.313   8.866   7.258  1.00 95.72           H  
ATOM   1501  CA  LEU A  98       6.564   7.602   8.443  1.00 95.72           C  
ATOM   1502  HA  LEU A  98       6.314   6.695   8.993  1.00 95.72           H  
ATOM   1503  C   LEU A  98       7.471   8.430   9.348  1.00 95.72           C  
ATOM   1504  CB  LEU A  98       7.307   7.202   7.159  1.00 95.72           C  
ATOM   1505  HB2 LEU A  98       7.673   8.103   6.667  1.00 95.72           H  
ATOM   1506  HB3 LEU A  98       8.173   6.606   7.447  1.00 95.72           H  
ATOM   1507  O   LEU A  98       8.152   7.890  10.206  1.00 95.72           O  
ATOM   1508  CG  LEU A  98       6.475   6.400   6.147  1.00 95.72           C  
ATOM   1509  HG  LEU A  98       5.692   7.041   5.739  1.00 95.72           H  
ATOM   1510  CD1 LEU A  98       7.380   5.973   4.996  1.00 95.72           C  
ATOM   1511 HD11 LEU A  98       6.796   5.471   4.225  1.00 95.72           H  
ATOM   1512 HD12 LEU A  98       7.866   6.843   4.556  1.00 95.72           H  
ATOM   1513 HD13 LEU A  98       8.137   5.287   5.376  1.00 95.72           H  
ATOM   1514  CD2 LEU A  98       5.821   5.165   6.766  1.00 95.72           C  
ATOM   1515 HD21 LEU A  98       5.077   5.469   7.502  1.00 95.72           H  
ATOM   1516 HD22 LEU A  98       5.315   4.591   5.989  1.00 95.72           H  
ATOM   1517 HD23 LEU A  98       6.577   4.545   7.247  1.00 95.72           H  
ATOM   1518  N   ASN A  99       7.479   9.746   9.166  1.00 94.08           N  
ATOM   1519  H   ASN A  99       6.874  10.118   8.447  1.00 94.08           H  
ATOM   1520  CA  ASN A  99       8.169  10.717  10.009  1.00 94.08           C  
ATOM   1521  HA  ASN A  99       8.015  10.453  11.055  1.00 94.08           H  
ATOM   1522  C   ASN A  99       7.535  12.103   9.775  1.00 94.08           C  
ATOM   1523  CB  ASN A  99       9.684  10.643   9.714  1.00 94.08           C  
ATOM   1524  HB2 ASN A  99      10.231  11.349  10.340  1.00 94.08           H  
ATOM   1525  HB3 ASN A  99      10.036   9.647   9.982  1.00 94.08           H  
ATOM   1526  O   ASN A  99       6.422  12.205   9.261  1.00 94.08           O  
ATOM   1527  CG  ASN A  99      10.034  10.906   8.265  1.00 94.08           C  
ATOM   1528  ND2 ASN A  99      10.899  10.122   7.670  1.00 94.08           N  
ATOM   1529 HD21 ASN A  99      11.284   9.327   8.159  1.00 94.08           H  
ATOM   1530 HD22 ASN A  99      11.085  10.307   6.694  1.00 94.08           H  
ATOM   1531  OD1 ASN A  99       9.527  11.826   7.653  1.00 94.08           O  
ATOM   1532  N   THR A 100       8.223  13.183  10.144  1.00 91.93           N  
ATOM   1533  H   THR A 100       9.163  13.077  10.497  1.00 91.93           H  
ATOM   1534  CA  THR A 100       7.707  14.553   9.987  1.00 91.93           C  
ATOM   1535  HA  THR A 100       6.675  14.578  10.338  1.00 91.93           H  
ATOM   1536  C   THR A 100       7.675  15.065   8.544  1.00 91.93           C  
ATOM   1537  CB  THR A 100       8.525  15.534  10.836  1.00 91.93           C  
ATOM   1538  HB  THR A 100       8.200  16.553  10.629  1.00 91.93           H  
ATOM   1539  O   THR A 100       7.070  16.106   8.296  1.00 91.93           O  
ATOM   1540  CG2 THR A 100       8.368  15.264  12.332  1.00 91.93           C  
ATOM   1541 HG21 THR A 100       8.905  16.023  12.901  1.00 91.93           H  
ATOM   1542 HG22 THR A 100       8.762  14.280  12.585  1.00 91.93           H  
ATOM   1543 HG23 THR A 100       7.312  15.302  12.599  1.00 91.93           H  
ATOM   1544  OG1 THR A 100       9.899  15.411  10.542  1.00 91.93           O  
ATOM   1545  HG1 THR A 100      10.351  16.170  10.917  1.00 91.93           H  
ATOM   1546  N   THR A 101       8.326  14.383   7.600  1.00 95.49           N  
ATOM   1547  H   THR A 101       8.834  13.551   7.864  1.00 95.49           H  
ATOM   1548  CA  THR A 101       8.487  14.836   6.210  1.00 95.49           C  
ATOM   1549  HA  THR A 101       7.825  15.683   6.027  1.00 95.49           H  
ATOM   1550  C   THR A 101       8.114  13.787   5.167  1.00 95.49           C  
ATOM   1551  CB  THR A 101       9.924  15.312   5.941  1.00 95.49           C  
ATOM   1552  HB  THR A 101       9.996  15.645   4.906  1.00 95.49           H  
ATOM   1553  O   THR A 101       8.169  14.097   3.981  1.00 95.49           O  
ATOM   1554  CG2 THR A 101      10.345  16.471   6.844  1.00 95.49           C  
ATOM   1555 HG21 THR A 101      10.413  16.135   7.878  1.00 95.49           H  
ATOM   1556 HG22 THR A 101       9.607  17.270   6.773  1.00 95.49           H  
ATOM   1557 HG23 THR A 101      11.315  16.850   6.523  1.00 95.49           H  
ATOM   1558  OG1 THR A 101      10.852  14.272   6.150  1.00 95.49           O  
ATOM   1559  HG1 THR A 101      11.680  14.524   5.736  1.00 95.49           H  
ATOM   1560  N   MET A 102       7.742  12.564   5.554  1.00 96.85           N  
ATOM   1561  H   MET A 102       7.768  12.347   6.540  1.00 96.85           H  
ATOM   1562  CA  MET A 102       7.478  11.462   4.624  1.00 96.85           C  
ATOM   1563  HA  MET A 102       7.292  11.878   3.634  1.00 96.85           H  
ATOM   1564  C   MET A 102       6.240  10.658   5.017  1.00 96.85           C  
ATOM   1565  CB  MET A 102       8.697  10.531   4.518  1.00 96.85           C  
ATOM   1566  HB2 MET A 102       8.446   9.710   3.845  1.00 96.85           H  
ATOM   1567  HB3 MET A 102       8.925  10.114   5.498  1.00 96.85           H  
ATOM   1568  O   MET A 102       6.002  10.399   6.201  1.00 96.85           O  
ATOM   1569  CG  MET A 102       9.935  11.258   3.972  1.00 96.85           C  
ATOM   1570  HG2 MET A 102      10.173  12.085   4.640  1.00 96.85           H  
ATOM   1571  HG3 MET A 102       9.690  11.677   2.996  1.00 96.85           H  
ATOM   1572  SD  MET A 102      11.443  10.262   3.810  1.00 96.85           S  
ATOM   1573  CE  MET A 102      10.912   9.131   2.509  1.00 96.85           C  
ATOM   1574  HE1 MET A 102      10.507   9.688   1.664  1.00 96.85           H  
ATOM   1575  HE2 MET A 102      10.148   8.483   2.938  1.00 96.85           H  
ATOM   1576  HE3 MET A 102      11.754   8.524   2.175  1.00 96.85           H  
ATOM   1577  N   ALA A 103       5.488  10.208   4.011  1.00 97.66           N  
ATOM   1578  H   ALA A 103       5.739  10.464   3.067  1.00 97.66           H  
ATOM   1579  CA  ALA A 103       4.355   9.308   4.183  1.00 97.66           C  
ATOM   1580  HA  ALA A 103       4.460   8.818   5.151  1.00 97.66           H  
ATOM   1581  C   ALA A 103       4.316   8.211   3.112  1.00 97.66           C  
ATOM   1582  CB  ALA A 103       3.054  10.113   4.202  1.00 97.66           C  
ATOM   1583  HB1 ALA A 103       3.093  10.850   5.004  1.00 97.66           H  
ATOM   1584  HB2 ALA A 103       2.908  10.614   3.245  1.00 97.66           H  
ATOM   1585  HB3 ALA A 103       2.217   9.441   4.389  1.00 97.66           H  
ATOM   1586  O   ALA A 103       4.640   8.451   1.953  1.00 97.66           O  
ATOM   1587  N   ALA A 104       3.889   7.014   3.504  1.00 97.26           N  
ATOM   1588  H   ALA A 104       3.601   6.915   4.467  1.00 97.26           H  
ATOM   1589  CA  ALA A 104       3.628   5.888   2.611  1.00 97.26           C  
ATOM   1590  HA  ALA A 104       4.293   5.917   1.748  1.00 97.26           H  
ATOM   1591  C   ALA A 104       2.178   5.933   2.114  1.00 97.26           C  
ATOM   1592  CB  ALA A 104       3.889   4.603   3.406  1.00 97.26           C  
ATOM   1593  HB1 ALA A 104       4.959   4.401   3.461  1.00 97.26           H  
ATOM   1594  HB2 ALA A 104       3.477   4.690   4.411  1.00 97.26           H  
ATOM   1595  HB3 ALA A 104       3.389   3.761   2.926  1.00 97.26           H  
ATOM   1596  O   ALA A 104       1.275   5.957   2.946  1.00 97.26           O  
ATOM   1597  N   LEU A 105       1.941   5.908   0.798  1.00 97.52           N  
ATOM   1598  H   LEU A 105       2.723   5.850   0.162  1.00 97.52           H  
ATOM   1599  CA  LEU A 105       0.595   5.792   0.226  1.00 97.52           C  
ATOM   1600  HA  LEU A 105      -0.115   6.322   0.862  1.00 97.52           H  
ATOM   1601  C   LEU A 105       0.179   4.318   0.190  1.00 97.52           C  
ATOM   1602  CB  LEU A 105       0.531   6.421  -1.177  1.00 97.52           C  
ATOM   1603  HB2 LEU A 105       1.152   5.838  -1.857  1.00 97.52           H  
ATOM   1604  HB3 LEU A 105      -0.500   6.341  -1.523  1.00 97.52           H  
ATOM   1605  O   LEU A 105       0.670   3.552  -0.634  1.00 97.52           O  
ATOM   1606  CG  LEU A 105       0.969   7.891  -1.281  1.00 97.52           C  
ATOM   1607  HG  LEU A 105       2.055   7.943  -1.201  1.00 97.52           H  
ATOM   1608  CD1 LEU A 105       0.551   8.426  -2.648  1.00 97.52           C  
ATOM   1609 HD11 LEU A 105       0.890   7.739  -3.423  1.00 97.52           H  
ATOM   1610 HD12 LEU A 105      -0.535   8.492  -2.708  1.00 97.52           H  
ATOM   1611 HD13 LEU A 105       0.974   9.418  -2.808  1.00 97.52           H  
ATOM   1612  CD2 LEU A 105       0.358   8.797  -0.210  1.00 97.52           C  
ATOM   1613 HD21 LEU A 105      -0.727   8.692  -0.207  1.00 97.52           H  
ATOM   1614 HD22 LEU A 105       0.620   9.835  -0.415  1.00 97.52           H  
ATOM   1615 HD23 LEU A 105       0.752   8.531   0.771  1.00 97.52           H  
ATOM   1616  N   LEU A 106      -0.731   3.929   1.082  1.00 95.49           N  
ATOM   1617  H   LEU A 106      -1.180   4.646   1.633  1.00 95.49           H  
ATOM   1618  CA  LEU A 106      -1.074   2.531   1.394  1.00 95.49           C  
ATOM   1619  HA  LEU A 106      -0.153   1.963   1.530  1.00 95.49           H  
ATOM   1620  C   LEU A 106      -1.862   1.817   0.287  1.00 95.49           C  
ATOM   1621  CB  LEU A 106      -1.875   2.508   2.705  1.00 95.49           C  
ATOM   1622  HB2 LEU A 106      -2.838   2.986   2.528  1.00 95.49           H  
ATOM   1623  HB3 LEU A 106      -2.062   1.467   2.968  1.00 95.49           H  
ATOM   1624  O   LEU A 106      -1.969   0.590   0.284  1.00 95.49           O  
ATOM   1625  CG  LEU A 106      -1.186   3.201   3.894  1.00 95.49           C  
ATOM   1626  HG  LEU A 106      -0.999   4.248   3.655  1.00 95.49           H  
ATOM   1627  CD1 LEU A 106      -2.114   3.183   5.104  1.00 95.49           C  
ATOM   1628 HD11 LEU A 106      -3.041   3.700   4.854  1.00 95.49           H  
ATOM   1629 HD12 LEU A 106      -1.634   3.682   5.946  1.00 95.49           H  
ATOM   1630 HD13 LEU A 106      -2.348   2.155   5.379  1.00 95.49           H  
ATOM   1631  CD2 LEU A 106       0.151   2.547   4.248  1.00 95.49           C  
ATOM   1632 HD21 LEU A 106       0.557   2.982   5.161  1.00 95.49           H  
ATOM   1633 HD22 LEU A 106       0.865   2.704   3.440  1.00 95.49           H  
ATOM   1634 HD23 LEU A 106       0.012   1.476   4.394  1.00 95.49           H  
ATOM   1635  N   ASP A 107      -2.366   2.593  -0.669  1.00 95.18           N  
ATOM   1636  H   ASP A 107      -2.286   3.591  -0.530  1.00 95.18           H  
ATOM   1637  CA  ASP A 107      -3.111   2.135  -1.845  1.00 95.18           C  
ATOM   1638  HA  ASP A 107      -3.071   1.047  -1.898  1.00 95.18           H  
ATOM   1639  C   ASP A 107      -2.506   2.674  -3.156  1.00 95.18           C  
ATOM   1640  CB  ASP A 107      -4.583   2.544  -1.692  1.00 95.18           C  
ATOM   1641  HB2 ASP A 107      -4.667   3.622  -1.834  1.00 95.18           H  
ATOM   1642  HB3 ASP A 107      -5.177   2.050  -2.461  1.00 95.18           H  
ATOM   1643  O   ASP A 107      -3.125   2.571  -4.210  1.00 95.18           O  
ATOM   1644  CG  ASP A 107      -5.147   2.176  -0.320  1.00 95.18           C  
ATOM   1645  OD1 ASP A 107      -5.098   0.988   0.071  1.00 95.18           O  
ATOM   1646  OD2 ASP A 107      -5.617   3.082   0.403  1.00 95.18           O  
ATOM   1647  N   GLY A 108      -1.315   3.285  -3.085  1.00 95.23           N  
ATOM   1648  H   GLY A 108      -0.845   3.287  -2.191  1.00 95.23           H  
ATOM   1649  CA  GLY A 108      -0.631   3.914  -4.224  1.00 95.23           C  
ATOM   1650  HA2 GLY A 108      -0.694   4.998  -4.123  1.00 95.23           H  
ATOM   1651  HA3 GLY A 108      -1.127   3.634  -5.153  1.00 95.23           H  
ATOM   1652  C   GLY A 108       0.845   3.530  -4.370  1.00 95.23           C  
ATOM   1653  O   GLY A 108       1.532   4.095  -5.213  1.00 95.23           O  
ATOM   1654  N   SER A 109       1.343   2.613  -3.534  1.00 95.87           N  
ATOM   1655  H   SER A 109       0.696   2.184  -2.888  1.00 95.87           H  
ATOM   1656  CA  SER A 109       2.630   1.914  -3.696  1.00 95.87           C  
ATOM   1657  HA  SER A 109       2.796   1.329  -2.791  1.00 95.87           H  
ATOM   1658  C   SER A 109       3.858   2.815  -3.826  1.00 95.87           C  
ATOM   1659  CB  SER A 109       2.510   0.926  -4.853  1.00 95.87           C  
ATOM   1660  HB2 SER A 109       3.446   0.397  -5.030  1.00 95.87           H  
ATOM   1661  HB3 SER A 109       2.254   1.499  -5.744  1.00 95.87           H  
ATOM   1662  O   SER A 109       4.854   2.447  -4.444  1.00 95.87           O  
ATOM   1663  OG  SER A 109       1.474   0.001  -4.579  1.00 95.87           O  
ATOM   1664  HG  SER A 109       1.826  -0.782  -4.150  1.00 95.87           H  
ATOM   1665  N   LYS A 110       3.809   3.996  -3.207  1.00 95.76           N  
ATOM   1666  H   LYS A 110       2.954   4.225  -2.721  1.00 95.76           H  
ATOM   1667  CA  LYS A 110       4.908   4.962  -3.202  1.00 95.76           C  
ATOM   1668  HA  LYS A 110       5.836   4.409  -3.350  1.00 95.76           H  
ATOM   1669  C   LYS A 110       5.036   5.664  -1.863  1.00 95.76           C  
ATOM   1670  CB  LYS A 110       4.767   5.941  -4.387  1.00 95.76           C  
ATOM   1671  HB2 LYS A 110       5.676   6.539  -4.454  1.00 95.76           H  
ATOM   1672  HB3 LYS A 110       4.695   5.357  -5.304  1.00 95.76           H  
ATOM   1673  O   LYS A 110       4.108   5.693  -1.051  1.00 95.76           O  
ATOM   1674  CG  LYS A 110       3.559   6.895  -4.313  1.00 95.76           C  
ATOM   1675  HG2 LYS A 110       3.642   7.519  -3.423  1.00 95.76           H  
ATOM   1676  HG3 LYS A 110       2.641   6.311  -4.249  1.00 95.76           H  
ATOM   1677  CD  LYS A 110       3.495   7.802  -5.559  1.00 95.76           C  
ATOM   1678  HD2 LYS A 110       4.403   8.403  -5.612  1.00 95.76           H  
ATOM   1679  HD3 LYS A 110       3.438   7.173  -6.447  1.00 95.76           H  
ATOM   1680  CE  LYS A 110       2.271   8.734  -5.526  1.00 95.76           C  
ATOM   1681  HE2 LYS A 110       2.312   9.338  -4.620  1.00 95.76           H  
ATOM   1682  HE3 LYS A 110       1.376   8.113  -5.480  1.00 95.76           H  
ATOM   1683  NZ  LYS A 110       2.177   9.627  -6.716  1.00 95.76           N  
ATOM   1684  HZ1 LYS A 110       2.907  10.323  -6.763  1.00 95.76           H  
ATOM   1685  HZ2 LYS A 110       2.211   9.103  -7.579  1.00 95.76           H  
ATOM   1686  HZ3 LYS A 110       1.315  10.153  -6.714  1.00 95.76           H  
ATOM   1687  N   VAL A 111       6.198   6.268  -1.652  1.00 97.22           N  
ATOM   1688  H   VAL A 111       6.892   6.221  -2.384  1.00 97.22           H  
ATOM   1689  CA  VAL A 111       6.445   7.183  -0.540  1.00 97.22           C  
ATOM   1690  HA  VAL A 111       5.610   7.133   0.158  1.00 97.22           H  
ATOM   1691  C   VAL A 111       6.506   8.605  -1.083  1.00 97.22           C  
ATOM   1692  CB  VAL A 111       7.708   6.781   0.232  1.00 97.22           C  
ATOM   1693  HB  VAL A 111       8.560   6.739  -0.446  1.00 97.22           H  
ATOM   1694  O   VAL A 111       7.158   8.867  -2.090  1.00 97.22           O  
ATOM   1695  CG1 VAL A 111       8.015   7.770   1.354  1.00 97.22           C  
ATOM   1696 HG11 VAL A 111       8.339   8.725   0.940  1.00 97.22           H  
ATOM   1697 HG12 VAL A 111       7.140   7.917   1.986  1.00 97.22           H  
ATOM   1698 HG13 VAL A 111       8.813   7.341   1.961  1.00 97.22           H  
ATOM   1699  CG2 VAL A 111       7.523   5.405   0.889  1.00 97.22           C  
ATOM   1700 HG21 VAL A 111       8.428   5.127   1.429  1.00 97.22           H  
ATOM   1701 HG22 VAL A 111       7.328   4.649   0.129  1.00 97.22           H  
ATOM   1702 HG23 VAL A 111       6.685   5.430   1.585  1.00 97.22           H  
ATOM   1703  N   VAL A 112       5.819   9.525  -0.413  1.00 97.25           N  
ATOM   1704  H   VAL A 112       5.323   9.232   0.417  1.00 97.25           H  
ATOM   1705  CA  VAL A 112       5.747  10.943  -0.780  1.00 97.25           C  
ATOM   1706  HA  VAL A 112       6.312  11.097  -1.699  1.00 97.25           H  
ATOM   1707  C   VAL A 112       6.394  11.816   0.287  1.00 97.25           C  
ATOM   1708  CB  VAL A 112       4.302  11.395  -1.064  1.00 97.25           C  
ATOM   1709  HB  VAL A 112       4.324  12.456  -1.313  1.00 97.25           H  
ATOM   1710  O   VAL A 112       6.444  11.452   1.466  1.00 97.25           O  
ATOM   1711  CG1 VAL A 112       3.725  10.650  -2.274  1.00 97.25           C  
ATOM   1712 HG11 VAL A 112       2.746  11.061  -2.518  1.00 97.25           H  
ATOM   1713 HG12 VAL A 112       3.627   9.587  -2.054  1.00 97.25           H  
ATOM   1714 HG13 VAL A 112       4.382  10.779  -3.134  1.00 97.25           H  
ATOM   1715  CG2 VAL A 112       3.366  11.211   0.138  1.00 97.25           C  
ATOM   1716 HG21 VAL A 112       2.381  11.608  -0.107  1.00 97.25           H  
ATOM   1717 HG22 VAL A 112       3.265  10.155   0.386  1.00 97.25           H  
ATOM   1718 HG23 VAL A 112       3.745  11.756   1.002  1.00 97.25           H  
ATOM   1719  N   TYR A 113       6.865  12.991  -0.127  1.00 96.54           N  
ATOM   1720  H   TYR A 113       6.748  13.236  -1.100  1.00 96.54           H  
ATOM   1721  CA  TYR A 113       7.357  14.019   0.785  1.00 96.54           C  
ATOM   1722  HA  TYR A 113       7.744  13.534   1.681  1.00 96.54           H  
ATOM   1723  C   TYR A 113       6.228  14.962   1.189  1.00 96.54           C  
ATOM   1724  CB  TYR A 113       8.509  14.803   0.153  1.00 96.54           C  
ATOM   1725  HB2 TYR A 113       8.747  15.648   0.799  1.00 96.54           H  
ATOM   1726  HB3 TYR A 113       8.189  15.205  -0.808  1.00 96.54           H  
ATOM   1727  O   TYR A 113       5.639  15.625   0.337  1.00 96.54           O  
ATOM   1728  CG  TYR A 113       9.766  13.983  -0.030  1.00 96.54           C  
ATOM   1729  CD1 TYR A 113      10.618  13.762   1.069  1.00 96.54           C  
ATOM   1730  HD1 TYR A 113      10.358  14.163   2.038  1.00 96.54           H  
ATOM   1731  CD2 TYR A 113      10.067  13.422  -1.285  1.00 96.54           C  
ATOM   1732  HD2 TYR A 113       9.398  13.560  -2.121  1.00 96.54           H  
ATOM   1733  CE1 TYR A 113      11.783  12.988   0.912  1.00 96.54           C  
ATOM   1734  HE1 TYR A 113      12.424  12.797   1.760  1.00 96.54           H  
ATOM   1735  CE2 TYR A 113      11.234  12.654  -1.447  1.00 96.54           C  
ATOM   1736  HE2 TYR A 113      11.469  12.203  -2.400  1.00 96.54           H  
ATOM   1737  OH  TYR A 113      13.217  11.694  -0.513  1.00 96.54           O  
ATOM   1738  HH  TYR A 113      13.656  11.517   0.323  1.00 96.54           H  
ATOM   1739  CZ  TYR A 113      12.093  12.438  -0.351  1.00 96.54           C  
ATOM   1740  N   LEU A 114       5.988  15.062   2.493  1.00 96.51           N  
ATOM   1741  H   LEU A 114       6.591  14.545   3.116  1.00 96.51           H  
ATOM   1742  CA  LEU A 114       5.006  15.963   3.079  1.00 96.51           C  
ATOM   1743  HA  LEU A 114       4.111  15.954   2.458  1.00 96.51           H  
ATOM   1744  C   LEU A 114       5.534  17.401   3.108  1.00 96.51           C  
ATOM   1745  CB  LEU A 114       4.637  15.487   4.495  1.00 96.51           C  
ATOM   1746  HB2 LEU A 114       5.538  15.504   5.109  1.00 96.51           H  
ATOM   1747  HB3 LEU A 114       3.933  16.200   4.922  1.00 96.51           H  
ATOM   1748  O   LEU A 114       6.674  17.662   3.504  1.00 96.51           O  
ATOM   1749  CG  LEU A 114       4.015  14.081   4.569  1.00 96.51           C  
ATOM   1750  HG  LEU A 114       4.694  13.351   4.128  1.00 96.51           H  
ATOM   1751  CD1 LEU A 114       3.814  13.718   6.041  1.00 96.51           C  
ATOM   1752 HD11 LEU A 114       3.307  12.757   6.130  1.00 96.51           H  
ATOM   1753 HD12 LEU A 114       4.781  13.647   6.538  1.00 96.51           H  
ATOM   1754 HD13 LEU A 114       3.214  14.482   6.535  1.00 96.51           H  
ATOM   1755  CD2 LEU A 114       2.671  14.011   3.842  1.00 96.51           C  
ATOM   1756 HD21 LEU A 114       2.264  13.003   3.914  1.00 96.51           H  
ATOM   1757 HD22 LEU A 114       1.967  14.724   4.272  1.00 96.51           H  
ATOM   1758 HD23 LEU A 114       2.803  14.232   2.783  1.00 96.51           H  
ATOM   1759  N   ARG A 115       4.681  18.350   2.727  1.00 93.94           N  
ATOM   1760  H   ARG A 115       3.799  18.036   2.347  1.00 93.94           H  
ATOM   1761  CA  ARG A 115       4.956  19.792   2.714  1.00 93.94           C  
ATOM   1762  HA  ARG A 115       5.941  19.962   3.149  1.00 93.94           H  
ATOM   1763  C   ARG A 115       3.933  20.534   3.566  1.00 93.94           C  
ATOM   1764  CB  ARG A 115       4.948  20.313   1.268  1.00 93.94           C  
ATOM   1765  HB2 ARG A 115       5.238  21.364   1.267  1.00 93.94           H  
ATOM   1766  HB3 ARG A 115       3.931  20.247   0.881  1.00 93.94           H  
ATOM   1767  O   ARG A 115       2.821  20.073   3.782  1.00 93.94           O  
ATOM   1768  CG  ARG A 115       5.888  19.537   0.333  1.00 93.94           C  
ATOM   1769  HG2 ARG A 115       6.920  19.675   0.657  1.00 93.94           H  
ATOM   1770  HG3 ARG A 115       5.646  18.475   0.351  1.00 93.94           H  
ATOM   1771  CD  ARG A 115       5.719  20.029  -1.104  1.00 93.94           C  
ATOM   1772  HD2 ARG A 115       5.934  21.097  -1.147  1.00 93.94           H  
ATOM   1773  HD3 ARG A 115       4.682  19.860  -1.394  1.00 93.94           H  
ATOM   1774  NE  ARG A 115       6.616  19.300  -2.018  1.00 93.94           N  
ATOM   1775  HE  ARG A 115       7.181  18.576  -1.598  1.00 93.94           H  
ATOM   1776  NH1 ARG A 115       5.781  20.149  -3.976  1.00 93.94           N  
ATOM   1777 HH11 ARG A 115       5.043  20.578  -3.437  1.00 93.94           H  
ATOM   1778 HH12 ARG A 115       5.702  20.089  -4.982  1.00 93.94           H  
ATOM   1779  NH2 ARG A 115       7.424  18.639  -4.041  1.00 93.94           N  
ATOM   1780 HH21 ARG A 115       7.329  18.603  -5.046  1.00 93.94           H  
ATOM   1781 HH22 ARG A 115       7.978  17.931  -3.581  1.00 93.94           H  
ATOM   1782  CZ  ARG A 115       6.608  19.370  -3.336  1.00 93.94           C  
ATOM   1783  N   MET A 116       4.291  21.739   4.014  1.00 90.25           N  
ATOM   1784  H   MET A 116       5.223  22.068   3.807  1.00 90.25           H  
ATOM   1785  CA  MET A 116       3.437  22.530   4.916  1.00 90.25           C  
ATOM   1786  HA  MET A 116       3.259  21.953   5.823  1.00 90.25           H  
ATOM   1787  C   MET A 116       2.049  22.873   4.350  1.00 90.25           C  
ATOM   1788  CB  MET A 116       4.138  23.842   5.299  1.00 90.25           C  
ATOM   1789  HB2 MET A 116       4.459  24.367   4.399  1.00 90.25           H  
ATOM   1790  HB3 MET A 116       3.419  24.475   5.819  1.00 90.25           H  
ATOM   1791  O   MET A 116       1.125  23.054   5.132  1.00 90.25           O  
ATOM   1792  CG  MET A 116       5.337  23.629   6.226  1.00 90.25           C  
ATOM   1793  HG2 MET A 116       5.029  23.021   7.077  1.00 90.25           H  
ATOM   1794  HG3 MET A 116       6.106  23.081   5.681  1.00 90.25           H  
ATOM   1795  SD  MET A 116       6.072  25.169   6.850  1.00 90.25           S  
ATOM   1796  CE  MET A 116       4.846  25.634   8.107  1.00 90.25           C  
ATOM   1797  HE1 MET A 116       5.178  26.536   8.620  1.00 90.25           H  
ATOM   1798  HE2 MET A 116       3.884  25.828   7.633  1.00 90.25           H  
ATOM   1799  HE3 MET A 116       4.736  24.825   8.829  1.00 90.25           H  
ATOM   1800  N   ASN A 117       1.909  22.978   3.025  1.00 90.87           N  
ATOM   1801  H   ASN A 117       2.691  22.723   2.440  1.00 90.87           H  
ATOM   1802  CA  ASN A 117       0.651  23.350   2.365  1.00 90.87           C  
ATOM   1803  HA  ASN A 117      -0.026  23.783   3.101  1.00 90.87           H  
ATOM   1804  C   ASN A 117      -0.098  22.146   1.774  1.00 90.87           C  
ATOM   1805  CB  ASN A 117       0.934  24.417   1.290  1.00 90.87           C  
ATOM   1806  HB2 ASN A 117       1.668  24.026   0.585  1.00 90.87           H  
ATOM   1807  HB3 ASN A 117       0.016  24.619   0.740  1.00 90.87           H  
ATOM   1808  O   ASN A 117      -1.051  22.341   1.018  1.00 90.87           O  
ATOM   1809  CG  ASN A 117       1.414  25.744   1.842  1.00 90.87           C  
ATOM   1810  ND2 ASN A 117       1.992  26.568   1.002  1.00 90.87           N  
ATOM   1811 HD21 ASN A 117       2.262  27.461   1.389  1.00 90.87           H  
ATOM   1812 HD22 ASN A 117       2.055  26.332   0.022  1.00 90.87           H  
ATOM   1813  OD1 ASN A 117       1.289  26.082   3.003  1.00 90.87           O  
ATOM   1814  N   ASP A 118       0.344  20.922   2.065  1.00 95.21           N  
ATOM   1815  H   ASP A 118       1.085  20.791   2.739  1.00 95.21           H  
ATOM   1816  CA  ASP A 118      -0.351  19.733   1.589  1.00 95.21           C  
ATOM   1817  HA  ASP A 118      -0.504  19.822   0.514  1.00 95.21           H  
ATOM   1818  C   ASP A 118      -1.725  19.639   2.255  1.00 95.21           C  
ATOM   1819  CB  ASP A 118       0.474  18.466   1.841  1.00 95.21           C  
ATOM   1820  HB2 ASP A 118       0.773  18.429   2.889  1.00 95.21           H  
ATOM   1821  HB3 ASP A 118      -0.167  17.606   1.647  1.00 95.21           H  
ATOM   1822  O   ASP A 118      -1.870  19.867   3.460  1.00 95.21           O  
ATOM   1823  CG  ASP A 118       1.712  18.346   0.944  1.00 95.21           C  
ATOM   1824  OD1 ASP A 118       1.881  19.148  -0.004  1.00 95.21           O  
ATOM   1825  OD2 ASP A 118       2.526  17.438   1.220  1.00 95.21           O  
ATOM   1826  N   LYS A 119      -2.753  19.299   1.470  1.00 96.61           N  
ATOM   1827  H   LYS A 119      -2.571  19.041   0.511  1.00 96.61           H  
ATOM   1828  CA  LYS A 119      -4.081  19.071   2.036  1.00 96.61           C  
ATOM   1829  HA  LYS A 119      -4.232  19.784   2.846  1.00 96.61           H  
ATOM   1830  C   LYS A 119      -4.131  17.673   2.628  1.00 96.61           C  
ATOM   1831  CB  LYS A 119      -5.216  19.269   1.034  1.00 96.61           C  
ATOM   1832  HB2 LYS A 119      -6.150  19.099   1.569  1.00 96.61           H  
ATOM   1833  HB3 LYS A 119      -5.145  18.514   0.252  1.00 96.61           H  
ATOM   1834  O   LYS A 119      -3.924  16.678   1.934  1.00 96.61           O  
ATOM   1835  CG  LYS A 119      -5.272  20.652   0.374  1.00 96.61           C  
ATOM   1836  HG2 LYS A 119      -5.188  21.439   1.124  1.00 96.61           H  
ATOM   1837  HG3 LYS A 119      -4.462  20.743  -0.349  1.00 96.61           H  
ATOM   1838  CD  LYS A 119      -6.630  20.751  -0.332  1.00 96.61           C  
ATOM   1839  HD2 LYS A 119      -7.406  20.907   0.418  1.00 96.61           H  
ATOM   1840  HD3 LYS A 119      -6.845  19.799  -0.818  1.00 96.61           H  
ATOM   1841  CE  LYS A 119      -6.714  21.859  -1.380  1.00 96.61           C  
ATOM   1842  HE2 LYS A 119      -5.819  21.816  -2.001  1.00 96.61           H  
ATOM   1843  HE3 LYS A 119      -6.747  22.826  -0.878  1.00 96.61           H  
ATOM   1844  NZ  LYS A 119      -7.925  21.645  -2.220  1.00 96.61           N  
ATOM   1845  HZ1 LYS A 119      -7.890  20.739  -2.664  1.00 96.61           H  
ATOM   1846  HZ2 LYS A 119      -8.765  21.618  -1.660  1.00 96.61           H  
ATOM   1847  HZ3 LYS A 119      -8.028  22.343  -2.942  1.00 96.61           H  
ATOM   1848  N   VAL A 120      -4.449  17.620   3.912  1.00 97.76           N  
ATOM   1849  H   VAL A 120      -4.576  18.485   4.416  1.00 97.76           H  
ATOM   1850  CA  VAL A 120      -4.612  16.376   4.655  1.00 97.76           C  
ATOM   1851  HA  VAL A 120      -4.708  15.562   3.937  1.00 97.76           H  
ATOM   1852  C   VAL A 120      -5.896  16.407   5.460  1.00 97.76           C  
ATOM   1853  CB  VAL A 120      -3.394  16.070   5.542  1.00 97.76           C  
ATOM   1854  HB  VAL A 120      -3.569  15.119   6.044  1.00 97.76           H  
ATOM   1855  O   VAL A 120      -6.355  17.476   5.869  1.00 97.76           O  
ATOM   1856  CG1 VAL A 120      -2.150  15.923   4.661  1.00 97.76           C  
ATOM   1857 HG11 VAL A 120      -1.360  15.417   5.216  1.00 97.76           H  
ATOM   1858 HG12 VAL A 120      -1.794  16.897   4.326  1.00 97.76           H  
ATOM   1859 HG13 VAL A 120      -2.397  15.316   3.790  1.00 97.76           H  
ATOM   1860  CG2 VAL A 120      -3.139  17.135   6.617  1.00 97.76           C  
ATOM   1861 HG21 VAL A 120      -3.987  17.196   7.300  1.00 97.76           H  
ATOM   1862 HG22 VAL A 120      -2.981  18.110   6.157  1.00 97.76           H  
ATOM   1863 HG23 VAL A 120      -2.249  16.873   7.189  1.00 97.76           H  
ATOM   1864  N   LYS A 121      -6.471  15.230   5.683  1.00 97.92           N  
ATOM   1865  H   LYS A 121      -6.025  14.410   5.297  1.00 97.92           H  
ATOM   1866  CA  LYS A 121      -7.671  15.033   6.496  1.00 97.92           C  
ATOM   1867  HA  LYS A 121      -7.808  15.899   7.144  1.00 97.92           H  
ATOM   1868  C   LYS A 121      -7.486  13.852   7.425  1.00 97.92           C  
ATOM   1869  CB  LYS A 121      -8.930  14.869   5.614  1.00 97.92           C  
ATOM   1870  HB2 LYS A 121      -8.844  13.979   4.991  1.00 97.92           H  
ATOM   1871  HB3 LYS A 121      -9.802  14.724   6.252  1.00 97.92           H  
ATOM   1872  O   LYS A 121      -6.644  12.981   7.193  1.00 97.92           O  
ATOM   1873  CG  LYS A 121      -9.199  16.061   4.689  1.00 97.92           C  
ATOM   1874  HG2 LYS A 121      -8.307  16.290   4.106  1.00 97.92           H  
ATOM   1875  HG3 LYS A 121     -10.000  15.800   3.997  1.00 97.92           H  
ATOM   1876  CD  LYS A 121      -9.623  17.285   5.497  1.00 97.92           C  
ATOM   1877  HD2 LYS A 121     -10.629  17.117   5.883  1.00 97.92           H  
ATOM   1878  HD3 LYS A 121      -8.960  17.446   6.347  1.00 97.92           H  
ATOM   1879  CE  LYS A 121      -9.606  18.547   4.649  1.00 97.92           C  
ATOM   1880  HE2 LYS A 121      -8.576  18.756   4.359  1.00 97.92           H  
ATOM   1881  HE3 LYS A 121     -10.218  18.385   3.762  1.00 97.92           H  
ATOM   1882  NZ  LYS A 121     -10.166  19.648   5.460  1.00 97.92           N  
ATOM   1883  HZ1 LYS A 121      -9.881  19.576   6.426  1.00 97.92           H  
ATOM   1884  HZ2 LYS A 121      -9.982  20.565   5.080  1.00 97.92           H  
ATOM   1885  HZ3 LYS A 121     -11.166  19.506   5.477  1.00 97.92           H  
ATOM   1886  N   LYS A 122      -8.288  13.813   8.483  1.00 97.04           N  
ATOM   1887  H   LYS A 122      -9.029  14.498   8.530  1.00 97.04           H  
ATOM   1888  CA  LYS A 122      -8.401  12.605   9.294  1.00 97.04           C  
ATOM   1889  HA  LYS A 122      -7.410  12.320   9.647  1.00 97.04           H  
ATOM   1890  C   LYS A 122      -8.962  11.499   8.403  1.00 97.04           C  
ATOM   1891  CB  LYS A 122      -9.318  12.898  10.482  1.00 97.04           C  
ATOM   1892  HB2 LYS A 122     -10.322  13.116  10.118  1.00 97.04           H  
ATOM   1893  HB3 LYS A 122      -8.947  13.777  11.009  1.00 97.04           H  
ATOM   1894  O   LYS A 122      -9.886  11.750   7.639  1.00 97.04           O  
ATOM   1895  CG  LYS A 122      -9.364  11.712  11.447  1.00 97.04           C  
ATOM   1896  HG2 LYS A 122      -8.354  11.473  11.779  1.00 97.04           H  
ATOM   1897  HG3 LYS A 122      -9.796  10.844  10.950  1.00 97.04           H  
ATOM   1898  CD  LYS A 122     -10.226  12.075  12.652  1.00 97.04           C  
ATOM   1899  HD2 LYS A 122      -9.790  12.938  13.156  1.00 97.04           H  
ATOM   1900  HD3 LYS A 122     -11.229  12.328  12.310  1.00 97.04           H  
ATOM   1901  CE  LYS A 122     -10.282  10.885  13.607  1.00 97.04           C  
ATOM   1902  HE2 LYS A 122      -9.264  10.619  13.892  1.00 97.04           H  
ATOM   1903  HE3 LYS A 122     -10.716  10.037  13.076  1.00 97.04           H  
ATOM   1904  NZ  LYS A 122     -11.088  11.226  14.801  1.00 97.04           N  
ATOM   1905  HZ1 LYS A 122     -11.138  10.439  15.433  1.00 97.04           H  
ATOM   1906  HZ2 LYS A 122     -10.672  12.014  15.277  1.00 97.04           H  
ATOM   1907  HZ3 LYS A 122     -12.020  11.491  14.515  1.00 97.04           H  
ATOM   1908  N   LEU A 123      -8.446  10.275   8.518  1.00 96.59           N  
ATOM   1909  H   LEU A 123      -7.672  10.112   9.146  1.00 96.59           H  
ATOM   1910  CA  LEU A 123      -9.045   9.149   7.805  1.00 96.59           C  
ATOM   1911  HA  LEU A 123      -9.035   9.384   6.741  1.00 96.59           H  
ATOM   1912  C   LEU A 123     -10.499   8.960   8.287  1.00 96.59           C  
ATOM   1913  CB  LEU A 123      -8.200   7.882   8.026  1.00 96.59           C  
ATOM   1914  HB2 LEU A 123      -7.186   8.061   7.669  1.00 96.59           H  
ATOM   1915  HB3 LEU A 123      -8.150   7.676   9.095  1.00 96.59           H  
ATOM   1916  O   LEU A 123     -10.696   8.676   9.478  1.00 96.59           O  
ATOM   1917  CG  LEU A 123      -8.773   6.645   7.308  1.00 96.59           C  
ATOM   1918  HG  LEU A 123      -9.808   6.484   7.610  1.00 96.59           H  
ATOM   1919  CD1 LEU A 123      -8.713   6.797   5.791  1.00 96.59           C  
ATOM   1920 HD11 LEU A 123      -9.360   7.610   5.462  1.00 96.59           H  
ATOM   1921 HD12 LEU A 123      -9.052   5.879   5.310  1.00 96.59           H  
ATOM   1922 HD13 LEU A 123      -7.691   7.016   5.484  1.00 96.59           H  
ATOM   1923  CD2 LEU A 123      -7.980   5.398   7.689  1.00 96.59           C  
ATOM   1924 HD21 LEU A 123      -8.002   5.260   8.770  1.00 96.59           H  
ATOM   1925 HD22 LEU A 123      -8.419   4.524   7.207  1.00 96.59           H  
ATOM   1926 HD23 LEU A 123      -6.947   5.501   7.358  1.00 96.59           H  
ATOM   1927  N   PRO A 124     -11.524   9.078   7.418  1.00 95.78           N  
ATOM   1928  CA  PRO A 124     -12.893   8.839   7.842  1.00 95.78           C  
ATOM   1929  HA  PRO A 124     -13.104   9.492   8.689  1.00 95.78           H  
ATOM   1930  C   PRO A 124     -13.049   7.376   8.261  1.00 95.78           C  
ATOM   1931  CB  PRO A 124     -13.803   9.247   6.677  1.00 95.78           C  
ATOM   1932  HB2 PRO A 124     -14.168   8.369   6.142  1.00 95.78           H  
ATOM   1933  HB3 PRO A 124     -14.653   9.833   7.028  1.00 95.78           H  
ATOM   1934  O   PRO A 124     -12.649   6.456   7.545  1.00 95.78           O  
ATOM   1935  CG  PRO A 124     -12.901  10.092   5.774  1.00 95.78           C  
ATOM   1936  HG2 PRO A 124     -12.932  11.132   6.097  1.00 95.78           H  
ATOM   1937  HG3 PRO A 124     -13.182  10.013   4.724  1.00 95.78           H  
ATOM   1938  CD  PRO A 124     -11.508   9.526   6.032  1.00 95.78           C  
ATOM   1939  HD2 PRO A 124     -11.344   8.665   5.383  1.00 95.78           H  
ATOM   1940  HD3 PRO A 124     -10.759  10.295   5.845  1.00 95.78           H  
ATOM   1941  N   ALA A 125     -13.648   7.147   9.431  1.00 93.05           N  
ATOM   1942  H   ALA A 125     -13.925   7.950   9.977  1.00 93.05           H  
ATOM   1943  CA  ALA A 125     -13.651   5.836  10.084  1.00 93.05           C  
ATOM   1944  HA  ALA A 125     -12.619   5.553  10.287  1.00 93.05           H  
ATOM   1945  C   ALA A 125     -14.264   4.709   9.233  1.00 93.05           C  
ATOM   1946  CB  ALA A 125     -14.393   5.971  11.419  1.00 93.05           C  
ATOM   1947  HB1 ALA A 125     -15.430   6.258  11.246  1.00 93.05           H  
ATOM   1948  HB2 ALA A 125     -14.372   5.015  11.942  1.00 93.05           H  
ATOM   1949  HB3 ALA A 125     -13.905   6.722  12.041  1.00 93.05           H  
ATOM   1950  O   ALA A 125     -13.912   3.550   9.414  1.00 93.05           O  
ATOM   1951  N   LYS A 126     -15.153   5.022   8.282  1.00 95.09           N  
ATOM   1952  H   LYS A 126     -15.369   5.997   8.129  1.00 95.09           H  
ATOM   1953  CA  LYS A 126     -15.752   4.007   7.405  1.00 95.09           C  
ATOM   1954  HA  LYS A 126     -16.051   3.168   8.033  1.00 95.09           H  
ATOM   1955  C   LYS A 126     -14.767   3.389   6.397  1.00 95.09           C  
ATOM   1956  CB  LYS A 126     -17.035   4.546   6.752  1.00 95.09           C  
ATOM   1957  HB2 LYS A 126     -17.557   3.706   6.293  1.00 95.09           H  
ATOM   1958  HB3 LYS A 126     -17.682   4.959   7.526  1.00 95.09           H  
ATOM   1959  O   LYS A 126     -15.054   2.314   5.883  1.00 95.09           O  
ATOM   1960  CG  LYS A 126     -16.790   5.608   5.676  1.00 95.09           C  
ATOM   1961  HG2 LYS A 126     -16.171   5.178   4.889  1.00 95.09           H  
ATOM   1962  HG3 LYS A 126     -16.268   6.462   6.107  1.00 95.09           H  
ATOM   1963  CD  LYS A 126     -18.123   6.074   5.067  1.00 95.09           C  
ATOM   1964  HD2 LYS A 126     -18.688   6.654   5.797  1.00 95.09           H  
ATOM   1965  HD3 LYS A 126     -18.706   5.217   4.730  1.00 95.09           H  
ATOM   1966  CE  LYS A 126     -17.755   6.935   3.874  1.00 95.09           C  
ATOM   1967  HE2 LYS A 126     -17.196   6.314   3.174  1.00 95.09           H  
ATOM   1968  HE3 LYS A 126     -17.078   7.714   4.221  1.00 95.09           H  
ATOM   1969  NZ  LYS A 126     -18.877   7.576   3.138  1.00 95.09           N  
ATOM   1970  HZ1 LYS A 126     -18.443   8.305   2.591  1.00 95.09           H  
ATOM   1971  HZ2 LYS A 126     -19.321   6.958   2.474  1.00 95.09           H  
ATOM   1972  HZ3 LYS A 126     -19.524   8.073   3.734  1.00 95.09           H  
ATOM   1973  N   TYR A 127     -13.606   4.009   6.162  1.00 96.72           N  
ATOM   1974  H   TYR A 127     -13.437   4.900   6.607  1.00 96.72           H  
ATOM   1975  CA  TYR A 127     -12.562   3.502   5.256  1.00 96.72           C  
ATOM   1976  HA  TYR A 127     -13.005   2.780   4.571  1.00 96.72           H  
ATOM   1977  C   TYR A 127     -11.414   2.780   5.973  1.00 96.72           C  
ATOM   1978  CB  TYR A 127     -12.011   4.654   4.410  1.00 96.72           C  
ATOM   1979  HB2 TYR A 127     -11.500   5.364   5.061  1.00 96.72           H  
ATOM   1980  HB3 TYR A 127     -11.274   4.262   3.709  1.00 96.72           H  
ATOM   1981  O   TYR A 127     -10.540   2.212   5.318  1.00 96.72           O  
ATOM   1982  CG  TYR A 127     -13.079   5.370   3.620  1.00 96.72           C  
ATOM   1983  CD1 TYR A 127     -13.659   4.744   2.504  1.00 96.72           C  
ATOM   1984  HD1 TYR A 127     -13.319   3.771   2.181  1.00 96.72           H  
ATOM   1985  CD2 TYR A 127     -13.495   6.652   4.014  1.00 96.72           C  
ATOM   1986  HD2 TYR A 127     -13.004   7.132   4.848  1.00 96.72           H  
ATOM   1987  CE1 TYR A 127     -14.661   5.399   1.777  1.00 96.72           C  
ATOM   1988  HE1 TYR A 127     -15.096   4.951   0.896  1.00 96.72           H  
ATOM   1989  CE2 TYR A 127     -14.495   7.320   3.284  1.00 96.72           C  
ATOM   1990  HE2 TYR A 127     -14.799   8.323   3.546  1.00 96.72           H  
ATOM   1991  OH  TYR A 127     -16.064   7.262   1.459  1.00 96.72           O  
ATOM   1992  HH  TYR A 127     -16.278   8.143   1.775  1.00 96.72           H  
ATOM   1993  CZ  TYR A 127     -15.071   6.684   2.161  1.00 96.72           C  
ATOM   1994  N   SER A 128     -11.390   2.771   7.311  1.00 93.58           N  
ATOM   1995  H   SER A 128     -12.138   3.208   7.830  1.00 93.58           H  
ATOM   1996  CA  SER A 128     -10.327   2.093   8.069  1.00 93.58           C  
ATOM   1997  HA  SER A 128      -9.364   2.348   7.626  1.00 93.58           H  
ATOM   1998  C   SER A 128     -10.438   0.566   8.031  1.00 93.58           C  
ATOM   1999  CB  SER A 128     -10.310   2.577   9.519  1.00 93.58           C  
ATOM   2000  HB2 SER A 128      -9.455   2.135  10.031  1.00 93.58           H  
ATOM   2001  HB3 SER A 128     -10.210   3.663   9.539  1.00 93.58           H  
ATOM   2002  O   SER A 128      -9.447  -0.125   8.242  1.00 93.58           O  
ATOM   2003  OG  SER A 128     -11.499   2.196  10.178  1.00 93.58           O  
ATOM   2004  HG  SER A 128     -11.428   2.422  11.108  1.00 93.58           H  
ATOM   2005  N   GLY A 129     -11.631   0.031   7.748  1.00 93.40           N  
ATOM   2006  H   GLY A 129     -12.410   0.664   7.639  1.00 93.40           H  
ATOM   2007  CA  GLY A 129     -11.871  -1.411   7.636  1.00 93.40           C  
ATOM   2008  HA2 GLY A 129     -11.305  -1.931   8.409  1.00 93.40           H  
ATOM   2009  HA3 GLY A 129     -12.932  -1.600   7.801  1.00 93.40           H  
ATOM   2010  C   GLY A 129     -11.495  -2.022   6.283  1.00 93.40           C  
ATOM   2011  O   GLY A 129     -11.394  -3.247   6.191  1.00 93.40           O  
ATOM   2012  N   ILE A 130     -11.290  -1.193   5.254  1.00 96.32           N  
ATOM   2013  H   ILE A 130     -11.301  -0.199   5.431  1.00 96.32           H  
ATOM   2014  CA  ILE A 130     -10.858  -1.631   3.921  1.00 96.32           C  
ATOM   2015  HA  ILE A 130     -11.470  -2.481   3.621  1.00 96.32           H  
ATOM   2016  C   ILE A 130      -9.389  -2.077   4.014  1.00 96.32           C  
ATOM   2017  CB  ILE A 130     -11.081  -0.493   2.893  1.00 96.32           C  
ATOM   2018  HB  ILE A 130     -10.619   0.416   3.276  1.00 96.32           H  
ATOM   2019  O   ILE A 130      -8.591  -1.355   4.619  1.00 96.32           O  
ATOM   2020  CG1 ILE A 130     -12.597  -0.227   2.727  1.00 96.32           C  
ATOM   2021 HG12 ILE A 130     -13.085  -1.124   2.346  1.00 96.32           H  
ATOM   2022 HG13 ILE A 130     -13.026   0.001   3.702  1.00 96.32           H  
ATOM   2023  CG2 ILE A 130     -10.414  -0.812   1.548  1.00 96.32           C  
ATOM   2024 HG21 ILE A 130     -10.707  -1.798   1.187  1.00 96.32           H  
ATOM   2025 HG22 ILE A 130     -10.678  -0.073   0.792  1.00 96.32           H  
ATOM   2026 HG23 ILE A 130      -9.330  -0.784   1.656  1.00 96.32           H  
ATOM   2027  CD1 ILE A 130     -12.932   0.949   1.803  1.00 96.32           C  
ATOM   2028 HD11 ILE A 130     -12.295   1.799   2.048  1.00 96.32           H  
ATOM   2029 HD12 ILE A 130     -13.977   1.228   1.934  1.00 96.32           H  
ATOM   2030 HD13 ILE A 130     -12.781   0.669   0.761  1.00 96.32           H  
ATOM   2031  N   PRO A 131      -8.989  -3.239   3.467  1.00 96.64           N  
ATOM   2032  CA  PRO A 131      -7.587  -3.652   3.488  1.00 96.64           C  
ATOM   2033  HA  PRO A 131      -7.235  -3.725   4.517  1.00 96.64           H  
ATOM   2034  C   PRO A 131      -6.686  -2.667   2.738  1.00 96.64           C  
ATOM   2035  CB  PRO A 131      -7.554  -5.031   2.832  1.00 96.64           C  
ATOM   2036  HB2 PRO A 131      -6.644  -5.178   2.250  1.00 96.64           H  
ATOM   2037  HB3 PRO A 131      -7.660  -5.806   3.591  1.00 96.64           H  
ATOM   2038  O   PRO A 131      -7.122  -2.009   1.801  1.00 96.64           O  
ATOM   2039  CG  PRO A 131      -8.781  -5.025   1.925  1.00 96.64           C  
ATOM   2040  HG2 PRO A 131      -8.547  -4.516   0.990  1.00 96.64           H  
ATOM   2041  HG3 PRO A 131      -9.130  -6.040   1.734  1.00 96.64           H  
ATOM   2042  CD  PRO A 131      -9.790  -4.203   2.722  1.00 96.64           C  
ATOM   2043  HD2 PRO A 131     -10.321  -4.848   3.421  1.00 96.64           H  
ATOM   2044  HD3 PRO A 131     -10.500  -3.730   2.043  1.00 96.64           H  
ATOM   2045  N   GLU A 132      -5.426  -2.557   3.146  1.00 96.15           N  
ATOM   2046  H   GLU A 132      -5.136  -3.029   3.990  1.00 96.15           H  
ATOM   2047  CA  GLU A 132      -4.384  -1.884   2.365  1.00 96.15           C  
ATOM   2048  HA  GLU A 132      -4.738  -0.911   2.023  1.00 96.15           H  
ATOM   2049  C   GLU A 132      -4.052  -2.719   1.121  1.00 96.15           C  
ATOM   2050  CB  GLU A 132      -3.139  -1.648   3.236  1.00 96.15           C  
ATOM   2051  HB2 GLU A 132      -2.773  -2.606   3.605  1.00 96.15           H  
ATOM   2052  HB3 GLU A 132      -2.367  -1.199   2.612  1.00 96.15           H  
ATOM   2053  O   GLU A 132      -3.844  -3.936   1.225  1.00 96.15           O  
ATOM   2054  CG  GLU A 132      -3.420  -0.717   4.434  1.00 96.15           C  
ATOM   2055  HG2 GLU A 132      -4.210  -1.148   5.050  1.00 96.15           H  
ATOM   2056  HG3 GLU A 132      -3.783   0.240   4.062  1.00 96.15           H  
ATOM   2057  CD  GLU A 132      -2.186  -0.481   5.320  1.00 96.15           C  
ATOM   2058  OE1 GLU A 132      -2.344  -0.078   6.504  1.00 96.15           O  
ATOM   2059  OE2 GLU A 132      -1.050  -0.726   4.869  1.00 96.15           O  
ATOM   2060  N   PHE A 133      -4.023  -2.071  -0.046  1.00 97.58           N  
ATOM   2061  H   PHE A 133      -4.234  -1.083  -0.056  1.00 97.58           H  
ATOM   2062  CA  PHE A 133      -3.815  -2.737  -1.338  1.00 97.58           C  
ATOM   2063  HA  PHE A 133      -4.188  -3.759  -1.273  1.00 97.58           H  
ATOM   2064  C   PHE A 133      -2.333  -2.853  -1.721  1.00 97.58           C  
ATOM   2065  CB  PHE A 133      -4.644  -2.028  -2.419  1.00 97.58           C  
ATOM   2066  HB2 PHE A 133      -4.335  -2.403  -3.395  1.00 97.58           H  
ATOM   2067  HB3 PHE A 133      -4.433  -0.959  -2.399  1.00 97.58           H  
ATOM   2068  O   PHE A 133      -1.986  -3.625  -2.618  1.00 97.58           O  
ATOM   2069  CG  PHE A 133      -6.141  -2.251  -2.291  1.00 97.58           C  
ATOM   2070  CD1 PHE A 133      -6.778  -3.245  -3.056  1.00 97.58           C  
ATOM   2071  HD1 PHE A 133      -6.210  -3.834  -3.761  1.00 97.58           H  
ATOM   2072  CD2 PHE A 133      -6.915  -1.465  -1.420  1.00 97.58           C  
ATOM   2073  HD2 PHE A 133      -6.449  -0.690  -0.830  1.00 97.58           H  
ATOM   2074  CE1 PHE A 133      -8.160  -3.464  -2.941  1.00 97.58           C  
ATOM   2075  HE1 PHE A 133      -8.640  -4.213  -3.554  1.00 97.58           H  
ATOM   2076  CE2 PHE A 133      -8.299  -1.673  -1.310  1.00 97.58           C  
ATOM   2077  HE2 PHE A 133      -8.883  -1.047  -0.652  1.00 97.58           H  
ATOM   2078  CZ  PHE A 133      -8.923  -2.680  -2.062  1.00 97.58           C  
ATOM   2079  HZ  PHE A 133      -9.990  -2.832  -1.987  1.00 97.58           H  
ATOM   2080  N   CYS A 134      -1.436  -2.139  -1.035  1.00 97.12           N  
ATOM   2081  H   CYS A 134      -1.762  -1.486  -0.337  1.00 97.12           H  
ATOM   2082  CA  CYS A 134       0.001  -2.288  -1.246  1.00 97.12           C  
ATOM   2083  HA  CYS A 134       0.182  -2.285  -2.321  1.00 97.12           H  
ATOM   2084  C   CYS A 134       0.548  -3.603  -0.680  1.00 97.12           C  
ATOM   2085  CB  CYS A 134       0.763  -1.111  -0.645  1.00 97.12           C  
ATOM   2086  HB2 CYS A 134       1.835  -1.301  -0.711  1.00 97.12           H  
ATOM   2087  HB3 CYS A 134       0.476  -0.978   0.398  1.00 97.12           H  
ATOM   2088  O   CYS A 134       0.224  -4.026   0.432  1.00 97.12           O  
ATOM   2089  SG  CYS A 134       0.383   0.371  -1.590  1.00 97.12           S  
ATOM   2090  HG  CYS A 134      -0.915   0.392  -1.272  1.00 97.12           H  
ATOM   2091  N   CYS A 135       1.472  -4.202  -1.423  1.00 97.45           N  
ATOM   2092  H   CYS A 135       1.723  -3.775  -2.303  1.00 97.45           H  
ATOM   2093  CA  CYS A 135       2.221  -5.385  -1.019  1.00 97.45           C  
ATOM   2094  HA  CYS A 135       2.197  -5.478   0.067  1.00 97.45           H  
ATOM   2095  C   CYS A 135       3.696  -5.254  -1.426  1.00 97.45           C  
ATOM   2096  CB  CYS A 135       1.535  -6.625  -1.610  1.00 97.45           C  
ATOM   2097  HB2 CYS A 135       0.476  -6.615  -1.349  1.00 97.45           H  
ATOM   2098  HB3 CYS A 135       1.985  -7.531  -1.204  1.00 97.45           H  
ATOM   2099  O   CYS A 135       4.093  -4.281  -2.066  1.00 97.45           O  
ATOM   2100  SG  CYS A 135       1.710  -6.650  -3.410  1.00 97.45           S  
ATOM   2101  HG  CYS A 135       1.087  -5.493  -3.648  1.00 97.45           H  
ATOM   2102  N   VAL A 136       4.505  -6.236  -1.040  1.00 97.67           N  
ATOM   2103  H   VAL A 136       4.104  -6.996  -0.510  1.00 97.67           H  
ATOM   2104  CA  VAL A 136       5.877  -6.414  -1.510  1.00 97.67           C  
ATOM   2105  HA  VAL A 136       6.100  -5.620  -2.223  1.00 97.67           H  
ATOM   2106  C   VAL A 136       5.991  -7.748  -2.232  1.00 97.67           C  
ATOM   2107  CB  VAL A 136       6.894  -6.310  -0.361  1.00 97.67           C  
ATOM   2108  HB  VAL A 136       6.577  -6.948   0.464  1.00 97.67           H  
ATOM   2109  O   VAL A 136       5.652  -8.785  -1.659  1.00 97.67           O  
ATOM   2110  CG1 VAL A 136       8.304  -6.729  -0.795  1.00 97.67           C  
ATOM   2111 HG11 VAL A 136       8.604  -6.179  -1.688  1.00 97.67           H  
ATOM   2112 HG12 VAL A 136       8.340  -7.798  -1.003  1.00 97.67           H  
ATOM   2113 HG13 VAL A 136       9.017  -6.514  -0.000  1.00 97.67           H  
ATOM   2114  CG2 VAL A 136       6.987  -4.866   0.136  1.00 97.67           C  
ATOM   2115 HG21 VAL A 136       5.995  -4.497   0.397  1.00 97.67           H  
ATOM   2116 HG22 VAL A 136       7.398  -4.239  -0.656  1.00 97.67           H  
ATOM   2117 HG23 VAL A 136       7.635  -4.810   1.010  1.00 97.67           H  
ATOM   2118  N   LEU A 137       6.515  -7.721  -3.456  1.00 98.79           N  
ATOM   2119  H   LEU A 137       6.768  -6.819  -3.833  1.00 98.79           H  
ATOM   2120  CA  LEU A 137       6.864  -8.895  -4.247  1.00 98.79           C  
ATOM   2121  HA  LEU A 137       6.437  -9.780  -3.775  1.00 98.79           H  
ATOM   2122  C   LEU A 137       8.387  -9.057  -4.296  1.00 98.79           C  
ATOM   2123  CB  LEU A 137       6.251  -8.755  -5.652  1.00 98.79           C  
ATOM   2124  HB2 LEU A 137       5.169  -8.665  -5.559  1.00 98.79           H  
ATOM   2125  HB3 LEU A 137       6.629  -7.835  -6.097  1.00 98.79           H  
ATOM   2126  O   LEU A 137       9.103  -8.200  -4.814  1.00 98.79           O  
ATOM   2127  CG  LEU A 137       6.581  -9.916  -6.608  1.00 98.79           C  
ATOM   2128  HG  LEU A 137       7.662 -10.005  -6.713  1.00 98.79           H  
ATOM   2129  CD1 LEU A 137       6.026 -11.255  -6.114  1.00 98.79           C  
ATOM   2130 HD11 LEU A 137       6.255 -12.031  -6.845  1.00 98.79           H  
ATOM   2131 HD12 LEU A 137       6.491 -11.535  -5.169  1.00 98.79           H  
ATOM   2132 HD13 LEU A 137       4.946 -11.188  -5.986  1.00 98.79           H  
ATOM   2133  CD2 LEU A 137       5.995  -9.631  -7.989  1.00 98.79           C  
ATOM   2134 HD21 LEU A 137       6.381  -8.683  -8.364  1.00 98.79           H  
ATOM   2135 HD22 LEU A 137       4.908  -9.573  -7.935  1.00 98.79           H  
ATOM   2136 HD23 LEU A 137       6.279 -10.422  -8.683  1.00 98.79           H  
ATOM   2137  N   ASN A 138       8.883 -10.185  -3.795  1.00 98.36           N  
ATOM   2138  H   ASN A 138       8.240 -10.839  -3.374  1.00 98.36           H  
ATOM   2139  CA  ASN A 138      10.272 -10.598  -3.952  1.00 98.36           C  
ATOM   2140  HA  ASN A 138      10.874  -9.747  -4.271  1.00 98.36           H  
ATOM   2141  C   ASN A 138      10.368 -11.668  -5.048  1.00 98.36           C  
ATOM   2142  CB  ASN A 138      10.807 -11.055  -2.587  1.00 98.36           C  
ATOM   2143  HB2 ASN A 138      10.295 -11.967  -2.281  1.00 98.36           H  
ATOM   2144  HB3 ASN A 138      10.605 -10.279  -1.849  1.00 98.36           H  
ATOM   2145  O   ASN A 138      10.057 -12.837  -4.805  1.00 98.36           O  
ATOM   2146  CG  ASN A 138      12.303 -11.304  -2.605  1.00 98.36           C  
ATOM   2147  ND2 ASN A 138      12.856 -11.753  -1.505  1.00 98.36           N  
ATOM   2148 HD21 ASN A 138      13.847 -11.939  -1.559  1.00 98.36           H  
ATOM   2149 HD22 ASN A 138      12.276 -11.983  -0.710  1.00 98.36           H  
ATOM   2150  OD1 ASN A 138      13.009 -11.072  -3.570  1.00 98.36           O  
ATOM   2151  N   ALA A 139      10.749 -11.243  -6.252  1.00 98.64           N  
ATOM   2152  H   ALA A 139      10.991 -10.270  -6.370  1.00 98.64           H  
ATOM   2153  CA  ALA A 139      10.888 -12.070  -7.448  1.00 98.64           C  
ATOM   2154  HA  ALA A 139      11.272 -13.053  -7.175  1.00 98.64           H  
ATOM   2155  C   ALA A 139      11.863 -11.421  -8.448  1.00 98.64           C  
ATOM   2156  CB  ALA A 139       9.506 -12.233  -8.084  1.00 98.64           C  
ATOM   2157  HB1 ALA A 139       9.134 -11.267  -8.423  1.00 98.64           H  
ATOM   2158  HB2 ALA A 139       9.576 -12.911  -8.935  1.00 98.64           H  
ATOM   2159  HB3 ALA A 139       8.809 -12.647  -7.356  1.00 98.64           H  
ATOM   2160  O   ALA A 139      12.165 -10.229  -8.333  1.00 98.64           O  
ATOM   2161  N   ASP A 140      12.324 -12.191  -9.436  1.00 98.12           N  
ATOM   2162  H   ASP A 140      11.994 -13.143  -9.510  1.00 98.12           H  
ATOM   2163  CA  ASP A 140      13.136 -11.685 -10.551  1.00 98.12           C  
ATOM   2164  HA  ASP A 140      13.792 -10.902 -10.171  1.00 98.12           H  
ATOM   2165  C   ASP A 140      12.233 -11.048 -11.618  1.00 98.12           C  
ATOM   2166  CB  ASP A 140      14.037 -12.802 -11.105  1.00 98.12           C  
ATOM   2167  HB2 ASP A 140      14.541 -13.286 -10.269  1.00 98.12           H  
ATOM   2168  HB3 ASP A 140      13.428 -13.554 -11.606  1.00 98.12           H  
ATOM   2169  O   ASP A 140      11.824 -11.678 -12.591  1.00 98.12           O  
ATOM   2170  CG  ASP A 140      15.116 -12.274 -12.062  1.00 98.12           C  
ATOM   2171  OD1 ASP A 140      15.463 -11.075 -11.950  1.00 98.12           O  
ATOM   2172  OD2 ASP A 140      15.678 -13.105 -12.812  1.00 98.12           O  
ATOM   2173  N   VAL A 141      11.828  -9.807 -11.354  1.00 98.28           N  
ATOM   2174  H   VAL A 141      12.206  -9.366 -10.528  1.00 98.28           H  
ATOM   2175  CA  VAL A 141      10.893  -9.024 -12.173  1.00 98.28           C  
ATOM   2176  HA  VAL A 141      10.839  -9.469 -13.167  1.00 98.28           H  
ATOM   2177  C   VAL A 141      11.408  -7.601 -12.358  1.00 98.28           C  
ATOM   2178  CB  VAL A 141       9.469  -9.025 -11.573  1.00 98.28           C  
ATOM   2179  HB  VAL A 141       8.818  -8.445 -12.228  1.00 98.28           H  
ATOM   2180  O   VAL A 141      12.363  -7.184 -11.699  1.00 98.28           O  
ATOM   2181  CG1 VAL A 141       8.895 -10.439 -11.513  1.00 98.28           C  
ATOM   2182 HG11 VAL A 141       7.849 -10.407 -11.208  1.00 98.28           H  
ATOM   2183 HG12 VAL A 141       8.974 -10.889 -12.502  1.00 98.28           H  
ATOM   2184 HG13 VAL A 141       9.459 -11.052 -10.810  1.00 98.28           H  
ATOM   2185  CG2 VAL A 141       9.381  -8.398 -10.178  1.00 98.28           C  
ATOM   2186 HG21 VAL A 141      10.011  -8.944  -9.475  1.00 98.28           H  
ATOM   2187 HG22 VAL A 141       8.348  -8.424  -9.830  1.00 98.28           H  
ATOM   2188 HG23 VAL A 141       9.700  -7.357 -10.222  1.00 98.28           H  
ATOM   2189  N   GLU A 142      10.751  -6.838 -13.226  1.00 97.06           N  
ATOM   2190  H   GLU A 142       9.958  -7.225 -13.716  1.00 97.06           H  
ATOM   2191  CA  GLU A 142      11.045  -5.427 -13.469  1.00 97.06           C  
ATOM   2192  HA  GLU A 142      11.864  -5.113 -12.822  1.00 97.06           H  
ATOM   2193  C   GLU A 142       9.840  -4.543 -13.124  1.00 97.06           C  
ATOM   2194  CB  GLU A 142      11.507  -5.216 -14.921  1.00 97.06           C  
ATOM   2195  HB2 GLU A 142      10.716  -5.538 -15.598  1.00 97.06           H  
ATOM   2196  HB3 GLU A 142      11.686  -4.152 -15.072  1.00 97.06           H  
ATOM   2197  O   GLU A 142       8.690  -4.987 -13.127  1.00 97.06           O  
ATOM   2198  CG  GLU A 142      12.805  -5.983 -15.240  1.00 97.06           C  
ATOM   2199  HG2 GLU A 142      13.548  -5.721 -14.487  1.00 97.06           H  
ATOM   2200  HG3 GLU A 142      12.616  -7.054 -15.170  1.00 97.06           H  
ATOM   2201  CD  GLU A 142      13.376  -5.673 -16.635  1.00 97.06           C  
ATOM   2202  OE1 GLU A 142      14.575  -5.970 -16.846  1.00 97.06           O  
ATOM   2203  OE2 GLU A 142      12.642  -5.113 -17.480  1.00 97.06           O  
ATOM   2204  N   VAL A 143      10.117  -3.273 -12.823  1.00 98.15           N  
ATOM   2205  H   VAL A 143      11.073  -2.964 -12.922  1.00 98.15           H  
ATOM   2206  CA  VAL A 143       9.086  -2.246 -12.618  1.00 98.15           C  
ATOM   2207  HA  VAL A 143       8.392  -2.587 -11.849  1.00 98.15           H  
ATOM   2208  C   VAL A 143       8.276  -2.047 -13.902  1.00 98.15           C  
ATOM   2209  CB  VAL A 143       9.725  -0.926 -12.144  1.00 98.15           C  
ATOM   2210  HB  VAL A 143      10.580  -0.697 -12.780  1.00 98.15           H  
ATOM   2211  O   VAL A 143       8.834  -2.031 -14.997  1.00 98.15           O  
ATOM   2212  CG1 VAL A 143       8.765   0.263 -12.204  1.00 98.15           C  
ATOM   2213 HG11 VAL A 143       7.823   0.006 -11.719  1.00 98.15           H  
ATOM   2214 HG12 VAL A 143       9.196   1.129 -11.703  1.00 98.15           H  
ATOM   2215 HG13 VAL A 143       8.563   0.535 -13.240  1.00 98.15           H  
ATOM   2216  CG2 VAL A 143      10.230  -1.069 -10.700  1.00 98.15           C  
ATOM   2217 HG21 VAL A 143      10.946  -1.889 -10.635  1.00 98.15           H  
ATOM   2218 HG22 VAL A 143      10.712  -0.144 -10.384  1.00 98.15           H  
ATOM   2219 HG23 VAL A 143       9.387  -1.271 -10.040  1.00 98.15           H  
ATOM   2220  N   GLY A 144       6.965  -1.860 -13.753  1.00 98.02           N  
ATOM   2221  H   GLY A 144       6.591  -1.841 -12.815  1.00 98.02           H  
ATOM   2222  CA  GLY A 144       6.005  -1.665 -14.837  1.00 98.02           C  
ATOM   2223  HA2 GLY A 144       6.504  -1.209 -15.692  1.00 98.02           H  
ATOM   2224  HA3 GLY A 144       5.225  -0.987 -14.491  1.00 98.02           H  
ATOM   2225  C   GLY A 144       5.324  -2.947 -15.315  1.00 98.02           C  
ATOM   2226  O   GLY A 144       4.430  -2.872 -16.153  1.00 98.02           O  
ATOM   2227  N   LEU A 145       5.713  -4.120 -14.801  1.00 98.30           N  
ATOM   2228  H   LEU A 145       6.453  -4.131 -14.114  1.00 98.30           H  
ATOM   2229  CA  LEU A 145       5.044  -5.373 -15.143  1.00 98.30           C  
ATOM   2230  HA  LEU A 145       4.822  -5.358 -16.210  1.00 98.30           H  
ATOM   2231  C   LEU A 145       3.702  -5.518 -14.417  1.00 98.30           C  
ATOM   2232  CB  LEU A 145       5.952  -6.581 -14.853  1.00 98.30           C  
ATOM   2233  HB2 LEU A 145       6.236  -6.557 -13.801  1.00 98.30           H  
ATOM   2234  HB3 LEU A 145       5.369  -7.487 -15.018  1.00 98.30           H  
ATOM   2235  O   LEU A 145       3.618  -5.351 -13.201  1.00 98.30           O  
ATOM   2236  CG  LEU A 145       7.229  -6.664 -15.709  1.00 98.30           C  
ATOM   2237  HG  LEU A 145       7.882  -5.822 -15.482  1.00 98.30           H  
ATOM   2238  CD1 LEU A 145       7.964  -7.965 -15.378  1.00 98.30           C  
ATOM   2239 HD11 LEU A 145       8.916  -7.990 -15.908  1.00 98.30           H  
ATOM   2240 HD12 LEU A 145       8.155  -8.002 -14.305  1.00 98.30           H  
ATOM   2241 HD13 LEU A 145       7.363  -8.827 -15.666  1.00 98.30           H  
ATOM   2242  CD2 LEU A 145       6.940  -6.665 -17.212  1.00 98.30           C  
ATOM   2243 HD21 LEU A 145       7.866  -6.839 -17.760  1.00 98.30           H  
ATOM   2244 HD22 LEU A 145       6.214  -7.439 -17.458  1.00 98.30           H  
ATOM   2245 HD23 LEU A 145       6.557  -5.690 -17.515  1.00 98.30           H  
ATOM   2246  N   ASN A 146       2.688  -5.942 -15.171  1.00 98.82           N  
ATOM   2247  H   ASN A 146       2.829  -5.985 -16.170  1.00 98.82           H  
ATOM   2248  CA  ASN A 146       1.422  -6.445 -14.649  1.00 98.82           C  
ATOM   2249  HA  ASN A 146       1.265  -6.062 -13.640  1.00 98.82           H  
ATOM   2250  C   ASN A 146       1.467  -7.974 -14.594  1.00 98.82           C  
ATOM   2251  CB  ASN A 146       0.276  -5.943 -15.537  1.00 98.82           C  
ATOM   2252  HB2 ASN A 146       0.452  -6.237 -16.572  1.00 98.82           H  
ATOM   2253  HB3 ASN A 146      -0.664  -6.383 -15.204  1.00 98.82           H  
ATOM   2254  O   ASN A 146       1.709  -8.634 -15.609  1.00 98.82           O  
ATOM   2255  CG  ASN A 146       0.130  -4.440 -15.453  1.00 98.82           C  
ATOM   2256  ND2 ASN A 146       0.271  -3.729 -16.550  1.00 98.82           N  
ATOM   2257 HD21 ASN A 146       0.531  -4.140 -17.435  1.00 98.82           H  
ATOM   2258 HD22 ASN A 146       0.276  -2.727 -16.424  1.00 98.82           H  
ATOM   2259  OD1 ASN A 146      -0.127  -3.899 -14.394  1.00 98.82           O  
ATOM   2260  N   LEU A 147       1.229  -8.547 -13.418  1.00 98.87           N  
ATOM   2261  H   LEU A 147       1.042  -7.943 -12.630  1.00 98.87           H  
ATOM   2262  CA  LEU A 147       1.403  -9.970 -13.140  1.00 98.87           C  
ATOM   2263  HA  LEU A 147       1.638 -10.490 -14.069  1.00 98.87           H  
ATOM   2264  C   LEU A 147       0.124 -10.587 -12.570  1.00 98.87           C  
ATOM   2265  CB  LEU A 147       2.583 -10.166 -12.168  1.00 98.87           C  
ATOM   2266  HB2 LEU A 147       2.701 -11.231 -11.973  1.00 98.87           H  
ATOM   2267  HB3 LEU A 147       2.323  -9.684 -11.225  1.00 98.87           H  
ATOM   2268  O   LEU A 147      -0.545  -9.995 -11.726  1.00 98.87           O  
ATOM   2269  CG  LEU A 147       3.932  -9.594 -12.646  1.00 98.87           C  
ATOM   2270  HG  LEU A 147       3.829  -8.534 -12.879  1.00 98.87           H  
ATOM   2271  CD1 LEU A 147       4.969  -9.723 -11.533  1.00 98.87           C  
ATOM   2272 HD11 LEU A 147       4.608  -9.208 -10.643  1.00 98.87           H  
ATOM   2273 HD12 LEU A 147       5.898  -9.249 -11.851  1.00 98.87           H  
ATOM   2274 HD13 LEU A 147       5.147 -10.773 -11.304  1.00 98.87           H  
ATOM   2275  CD2 LEU A 147       4.469 -10.322 -13.880  1.00 98.87           C  
ATOM   2276 HD21 LEU A 147       3.824 -10.104 -14.732  1.00 98.87           H  
ATOM   2277 HD22 LEU A 147       5.473  -9.966 -14.109  1.00 98.87           H  
ATOM   2278 HD23 LEU A 147       4.493 -11.397 -13.703  1.00 98.87           H  
ATOM   2279  N   LYS A 148      -0.188 -11.815 -12.983  1.00 98.81           N  
ATOM   2280  H   LYS A 148       0.396 -12.218 -13.702  1.00 98.81           H  
ATOM   2281  CA  LYS A 148      -1.050 -12.725 -12.227  1.00 98.81           C  
ATOM   2282  HA  LYS A 148      -1.769 -12.153 -11.641  1.00 98.81           H  
ATOM   2283  C   LYS A 148      -0.165 -13.518 -11.277  1.00 98.81           C  
ATOM   2284  CB  LYS A 148      -1.809 -13.687 -13.148  1.00 98.81           C  
ATOM   2285  HB2 LYS A 148      -2.418 -14.347 -12.529  1.00 98.81           H  
ATOM   2286  HB3 LYS A 148      -1.084 -14.303 -13.680  1.00 98.81           H  
ATOM   2287  O   LYS A 148       0.717 -14.256 -11.715  1.00 98.81           O  
ATOM   2288  CG  LYS A 148      -2.713 -13.004 -14.177  1.00 98.81           C  
ATOM   2289  HG2 LYS A 148      -2.093 -12.398 -14.837  1.00 98.81           H  
ATOM   2290  HG3 LYS A 148      -3.455 -12.380 -13.678  1.00 98.81           H  
ATOM   2291  CD  LYS A 148      -3.426 -14.070 -15.008  1.00 98.81           C  
ATOM   2292  HD2 LYS A 148      -4.177 -14.582 -14.405  1.00 98.81           H  
ATOM   2293  HD3 LYS A 148      -2.679 -14.801 -15.318  1.00 98.81           H  
ATOM   2294  CE  LYS A 148      -4.074 -13.465 -16.256  1.00 98.81           C  
ATOM   2295  HE2 LYS A 148      -5.089 -13.135 -16.034  1.00 98.81           H  
ATOM   2296  HE3 LYS A 148      -3.485 -12.599 -16.558  1.00 98.81           H  
ATOM   2297  NZ  LYS A 148      -4.047 -14.459 -17.360  1.00 98.81           N  
ATOM   2298  HZ1 LYS A 148      -3.115 -14.836 -17.453  1.00 98.81           H  
ATOM   2299  HZ2 LYS A 148      -4.632 -15.264 -17.182  1.00 98.81           H  
ATOM   2300  HZ3 LYS A 148      -4.259 -14.053 -18.260  1.00 98.81           H  
ATOM   2301  N   CYS A 149      -0.427 -13.396  -9.986  1.00 98.81           N  
ATOM   2302  H   CYS A 149      -1.130 -12.730  -9.700  1.00 98.81           H  
ATOM   2303  CA  CYS A 149       0.268 -14.128  -8.939  1.00 98.81           C  
ATOM   2304  HA  CYS A 149       1.167 -14.599  -9.337  1.00 98.81           H  
ATOM   2305  C   CYS A 149      -0.670 -15.206  -8.395  1.00 98.81           C  
ATOM   2306  CB  CYS A 149       0.689 -13.138  -7.850  1.00 98.81           C  
ATOM   2307  HB2 CYS A 149      -0.210 -12.660  -7.462  1.00 98.81           H  
ATOM   2308  HB3 CYS A 149       1.191 -13.668  -7.040  1.00 98.81           H  
ATOM   2309  O   CYS A 149      -1.656 -14.888  -7.731  1.00 98.81           O  
ATOM   2310  SG  CYS A 149       1.782 -11.859  -8.523  1.00 98.81           S  
ATOM   2311  HG  CYS A 149       1.697 -11.002  -7.502  1.00 98.81           H  
ATOM   2312  N   SER A 150      -0.375 -16.478  -8.662  1.00 98.83           N  
ATOM   2313  H   SER A 150       0.487 -16.674  -9.151  1.00 98.83           H  
ATOM   2314  CA  SER A 150      -1.130 -17.594  -8.072  1.00 98.83           C  
ATOM   2315  HA  SER A 150      -2.170 -17.301  -7.925  1.00 98.83           H  
ATOM   2316  C   SER A 150      -0.534 -17.950  -6.715  1.00 98.83           C  
ATOM   2317  CB  SER A 150      -1.125 -18.819  -8.985  1.00 98.83           C  
ATOM   2318  HB2 SER A 150      -0.108 -19.201  -9.074  1.00 98.83           H  
ATOM   2319  HB3 SER A 150      -1.751 -19.597  -8.549  1.00 98.83           H  
ATOM   2320  O   SER A 150       0.660 -18.242  -6.637  1.00 98.83           O  
ATOM   2321  OG  SER A 150      -1.622 -18.480 -10.263  1.00 98.83           O  
ATOM   2322  HG  SER A 150      -1.227 -17.649 -10.535  1.00 98.83           H  
ATOM   2323  N   LEU A 151      -1.338 -17.920  -5.652  1.00 98.79           N  
ATOM   2324  H   LEU A 151      -2.313 -17.695  -5.787  1.00 98.79           H  
ATOM   2325  CA  LEU A 151      -0.881 -18.184  -4.287  1.00 98.79           C  
ATOM   2326  HA  LEU A 151       0.099 -17.729  -4.145  1.00 98.79           H  
ATOM   2327  C   LEU A 151      -0.722 -19.692  -4.062  1.00 98.79           C  
ATOM   2328  CB  LEU A 151      -1.848 -17.546  -3.269  1.00 98.79           C  
ATOM   2329  HB2 LEU A 151      -2.799 -18.078  -3.307  1.00 98.79           H  
ATOM   2330  HB3 LEU A 151      -1.427 -17.700  -2.276  1.00 98.79           H  
ATOM   2331  O   LEU A 151      -1.705 -20.426  -4.030  1.00 98.79           O  
ATOM   2332  CG  LEU A 151      -2.152 -16.044  -3.451  1.00 98.79           C  
ATOM   2333  HG  LEU A 151      -2.822 -15.904  -4.300  1.00 98.79           H  
ATOM   2334  CD1 LEU A 151      -2.850 -15.518  -2.202  1.00 98.79           C  
ATOM   2335 HD11 LEU A 151      -3.135 -14.477  -2.354  1.00 98.79           H  
ATOM   2336 HD12 LEU A 151      -3.749 -16.105  -2.013  1.00 98.79           H  
ATOM   2337 HD13 LEU A 151      -2.193 -15.594  -1.336  1.00 98.79           H  
ATOM   2338  CD2 LEU A 151      -0.913 -15.179  -3.684  1.00 98.79           C  
ATOM   2339 HD21 LEU A 151      -0.162 -15.386  -2.921  1.00 98.79           H  
ATOM   2340 HD22 LEU A 151      -1.190 -14.125  -3.648  1.00 98.79           H  
ATOM   2341 HD23 LEU A 151      -0.517 -15.386  -4.678  1.00 98.79           H  
ATOM   2342  N   LEU A 152       0.512 -20.171  -3.902  1.00 98.65           N  
ATOM   2343  H   LEU A 152       1.282 -19.518  -3.923  1.00 98.65           H  
ATOM   2344  CA  LEU A 152       0.812 -21.605  -3.822  1.00 98.65           C  
ATOM   2345  HA  LEU A 152       0.062 -22.166  -4.380  1.00 98.65           H  
ATOM   2346  C   LEU A 152       0.792 -22.140  -2.395  1.00 98.65           C  
ATOM   2347  CB  LEU A 152       2.195 -21.888  -4.428  1.00 98.65           C  
ATOM   2348  HB2 LEU A 152       2.947 -21.370  -3.832  1.00 98.65           H  
ATOM   2349  HB3 LEU A 152       2.385 -22.958  -4.344  1.00 98.65           H  
ATOM   2350  O   LEU A 152       0.206 -23.184  -2.130  1.00 98.65           O  
ATOM   2351  CG  LEU A 152       2.379 -21.475  -5.892  1.00 98.65           C  
ATOM   2352  HG  LEU A 152       2.259 -20.396  -5.990  1.00 98.65           H  
ATOM   2353  CD1 LEU A 152       3.810 -21.839  -6.273  1.00 98.65           C  
ATOM   2354 HD11 LEU A 152       3.959 -22.918  -6.231  1.00 98.65           H  
ATOM   2355 HD12 LEU A 152       4.015 -21.491  -7.285  1.00 98.65           H  
ATOM   2356 HD13 LEU A 152       4.516 -21.346  -5.604  1.00 98.65           H  
ATOM   2357  CD2 LEU A 152       1.397 -22.179  -6.829  1.00 98.65           C  
ATOM   2358 HD21 LEU A 152       0.378 -21.863  -6.604  1.00 98.65           H  
ATOM   2359 HD22 LEU A 152       1.614 -21.895  -7.859  1.00 98.65           H  
ATOM   2360 HD23 LEU A 152       1.479 -23.261  -6.724  1.00 98.65           H  
ATOM   2361  N   SER A 153       1.494 -21.459  -1.491  1.00 98.43           N  
ATOM   2362  H   SER A 153       1.961 -20.611  -1.778  1.00 98.43           H  
ATOM   2363  CA  SER A 153       1.629 -21.888  -0.103  1.00 98.43           C  
ATOM   2364  HA  SER A 153       0.699 -22.373   0.191  1.00 98.43           H  
ATOM   2365  C   SER A 153       1.858 -20.705   0.819  1.00 98.43           C  
ATOM   2366  CB  SER A 153       2.740 -22.928   0.064  1.00 98.43           C  
ATOM   2367  HB2 SER A 153       2.776 -23.248   1.105  1.00 98.43           H  
ATOM   2368  HB3 SER A 153       2.494 -23.794  -0.551  1.00 98.43           H  
ATOM   2369  O   SER A 153       2.558 -19.749   0.472  1.00 98.43           O  
ATOM   2370  OG  SER A 153       4.012 -22.432  -0.320  1.00 98.43           O  
ATOM   2371  HG  SER A 153       4.491 -23.154  -0.733  1.00 98.43           H  
ATOM   2372  N   LYS A 154       1.258 -20.758   2.005  1.00 96.81           N  
ATOM   2373  H   LYS A 154       0.659 -21.549   2.195  1.00 96.81           H  
ATOM   2374  CA  LYS A 154       1.371 -19.696   3.000  1.00 96.81           C  
ATOM   2375  HA  LYS A 154       1.195 -18.748   2.492  1.00 96.81           H  
ATOM   2376  C   LYS A 154       2.780 -19.643   3.598  1.00 96.81           C  
ATOM   2377  CB  LYS A 154       0.264 -19.890   4.043  1.00 96.81           C  
ATOM   2378  HB2 LYS A 154      -0.673 -20.060   3.513  1.00 96.81           H  
ATOM   2379  HB3 LYS A 154       0.477 -20.765   4.657  1.00 96.81           H  
ATOM   2380  O   LYS A 154       3.355 -20.660   3.982  1.00 96.81           O  
ATOM   2381  CG  LYS A 154       0.112 -18.649   4.928  1.00 96.81           C  
ATOM   2382  HG2 LYS A 154       0.113 -17.761   4.296  1.00 96.81           H  
ATOM   2383  HG3 LYS A 154       0.948 -18.594   5.625  1.00 96.81           H  
ATOM   2384  CD  LYS A 154      -1.203 -18.688   5.710  1.00 96.81           C  
ATOM   2385  HD2 LYS A 154      -1.186 -19.510   6.426  1.00 96.81           H  
ATOM   2386  HD3 LYS A 154      -2.022 -18.832   5.006  1.00 96.81           H  
ATOM   2387  CE  LYS A 154      -1.374 -17.347   6.428  1.00 96.81           C  
ATOM   2388  HE2 LYS A 154      -1.148 -16.555   5.714  1.00 96.81           H  
ATOM   2389  HE3 LYS A 154      -0.643 -17.276   7.233  1.00 96.81           H  
ATOM   2390  NZ  LYS A 154      -2.756 -17.171   6.936  1.00 96.81           N  
ATOM   2391  HZ1 LYS A 154      -3.401 -17.198   6.159  1.00 96.81           H  
ATOM   2392  HZ2 LYS A 154      -2.848 -16.261   7.363  1.00 96.81           H  
ATOM   2393  HZ3 LYS A 154      -2.994 -17.894   7.599  1.00 96.81           H  
ATOM   2394  N   THR A 155       3.316 -18.437   3.732  1.00 95.26           N  
ATOM   2395  H   THR A 155       2.765 -17.651   3.419  1.00 95.26           H  
ATOM   2396  CA  THR A 155       4.524 -18.124   4.508  1.00 95.26           C  
ATOM   2397  HA  THR A 155       4.981 -19.060   4.826  1.00 95.26           H  
ATOM   2398  C   THR A 155       4.125 -17.355   5.774  1.00 95.26           C  
ATOM   2399  CB  THR A 155       5.581 -17.373   3.669  1.00 95.26           C  
ATOM   2400  HB  THR A 155       6.539 -17.451   4.183  1.00 95.26           H  
ATOM   2401  O   THR A 155       2.965 -16.956   5.909  1.00 95.26           O  
ATOM   2402  CG2 THR A 155       5.768 -17.990   2.284  1.00 95.26           C  
ATOM   2403 HG21 THR A 155       4.886 -17.803   1.671  1.00 95.26           H  
ATOM   2404 HG22 THR A 155       5.918 -19.065   2.377  1.00 95.26           H  
ATOM   2405 HG23 THR A 155       6.638 -17.549   1.796  1.00 95.26           H  
ATOM   2406  OG1 THR A 155       5.289 -16.004   3.526  1.00 95.26           O  
ATOM   2407  HG1 THR A 155       6.047 -15.625   3.076  1.00 95.26           H  
ATOM   2408  N   PRO A 156       5.036 -17.126   6.739  1.00 86.74           N  
ATOM   2409  CA  PRO A 156       4.699 -16.375   7.950  1.00 86.74           C  
ATOM   2410  HA  PRO A 156       3.978 -16.954   8.527  1.00 86.74           H  
ATOM   2411  C   PRO A 156       4.101 -14.982   7.693  1.00 86.74           C  
ATOM   2412  CB  PRO A 156       6.011 -16.283   8.736  1.00 86.74           C  
ATOM   2413  HB2 PRO A 156       6.576 -15.405   8.423  1.00 86.74           H  
ATOM   2414  HB3 PRO A 156       5.834 -16.256   9.811  1.00 86.74           H  
ATOM   2415  O   PRO A 156       3.297 -14.523   8.498  1.00 86.74           O  
ATOM   2416  CG  PRO A 156       6.757 -17.547   8.312  1.00 86.74           C  
ATOM   2417  HG2 PRO A 156       6.372 -18.405   8.864  1.00 86.74           H  
ATOM   2418  HG3 PRO A 156       7.834 -17.448   8.450  1.00 86.74           H  
ATOM   2419  CD  PRO A 156       6.383 -17.672   6.838  1.00 86.74           C  
ATOM   2420  HD2 PRO A 156       6.424 -18.715   6.525  1.00 86.74           H  
ATOM   2421  HD3 PRO A 156       7.065 -17.065   6.242  1.00 86.74           H  
ATOM   2422  N   ASN A 157       4.459 -14.338   6.572  1.00 87.39           N  
ATOM   2423  H   ASN A 157       5.056 -14.821   5.917  1.00 87.39           H  
ATOM   2424  CA  ASN A 157       4.097 -12.949   6.259  1.00 87.39           C  
ATOM   2425  HA  ASN A 157       3.423 -12.570   7.027  1.00 87.39           H  
ATOM   2426  C   ASN A 157       3.352 -12.786   4.920  1.00 87.39           C  
ATOM   2427  CB  ASN A 157       5.382 -12.100   6.286  1.00 87.39           C  
ATOM   2428  HB2 ASN A 157       6.073 -12.477   5.532  1.00 87.39           H  
ATOM   2429  HB3 ASN A 157       5.141 -11.067   6.036  1.00 87.39           H  
ATOM   2430  O   ASN A 157       3.193 -11.660   4.441  1.00 87.39           O  
ATOM   2431  CG  ASN A 157       6.061 -12.083   7.642  1.00 87.39           C  
ATOM   2432  ND2 ASN A 157       7.373 -12.102   7.672  1.00 87.39           N  
ATOM   2433 HD21 ASN A 157       7.788 -12.028   8.589  1.00 87.39           H  
ATOM   2434 HD22 ASN A 157       7.907 -12.094   6.815  1.00 87.39           H  
ATOM   2435  OD1 ASN A 157       5.443 -12.039   8.688  1.00 87.39           O  
ATOM   2436  N   GLY A 158       2.952 -13.888   4.282  1.00 95.22           N  
ATOM   2437  H   GLY A 158       3.087 -14.792   4.712  1.00 95.22           H  
ATOM   2438  CA  GLY A 158       2.373 -13.855   2.944  1.00 95.22           C  
ATOM   2439  HA2 GLY A 158       2.972 -13.178   2.334  1.00 95.22           H  
ATOM   2440  HA3 GLY A 158       1.359 -13.460   2.993  1.00 95.22           H  
ATOM   2441  C   GLY A 158       2.324 -15.227   2.283  1.00 95.22           C  
ATOM   2442  O   GLY A 158       1.883 -16.189   2.910  1.00 95.22           O  
ATOM   2443  N   PHE A 159       2.734 -15.319   1.016  1.00 98.51           N  
ATOM   2444  H   PHE A 159       3.110 -14.493   0.573  1.00 98.51           H  
ATOM   2445  CA  PHE A 159       2.621 -16.537   0.208  1.00 98.51           C  
ATOM   2446  HA  PHE A 159       2.619 -17.399   0.876  1.00 98.51           H  
ATOM   2447  C   PHE A 159       3.782 -16.700  -0.774  1.00 98.51           C  
ATOM   2448  CB  PHE A 159       1.300 -16.530  -0.575  1.00 98.51           C  
ATOM   2449  HB2 PHE A 159       1.268 -15.635  -1.195  1.00 98.51           H  
ATOM   2450  HB3 PHE A 159       1.282 -17.390  -1.245  1.00 98.51           H  
ATOM   2451  O   PHE A 159       4.257 -15.726  -1.359  1.00 98.51           O  
ATOM   2452  CG  PHE A 159       0.056 -16.571   0.289  1.00 98.51           C  
ATOM   2453  CD1 PHE A 159      -0.571 -17.799   0.570  1.00 98.51           C  
ATOM   2454  HD1 PHE A 159      -0.183 -18.715   0.149  1.00 98.51           H  
ATOM   2455  CD2 PHE A 159      -0.473 -15.380   0.820  1.00 98.51           C  
ATOM   2456  HD2 PHE A 159      -0.009 -14.432   0.590  1.00 98.51           H  
ATOM   2457  CE1 PHE A 159      -1.714 -17.837   1.387  1.00 98.51           C  
ATOM   2458  HE1 PHE A 159      -2.205 -18.779   1.579  1.00 98.51           H  
ATOM   2459  CE2 PHE A 159      -1.603 -15.421   1.651  1.00 98.51           C  
ATOM   2460  HE2 PHE A 159      -2.010 -14.507   2.056  1.00 98.51           H  
ATOM   2461  CZ  PHE A 159      -2.229 -16.647   1.930  1.00 98.51           C  
ATOM   2462  HZ  PHE A 159      -3.122 -16.667   2.536  1.00 98.51           H  
ATOM   2463  N   LYS A 160       4.186 -17.949  -1.030  1.00 98.85           N  
ATOM   2464  H   LYS A 160       3.716 -18.693  -0.536  1.00 98.85           H  
ATOM   2465  CA  LYS A 160       4.921 -18.299  -2.252  1.00 98.85           C  
ATOM   2466  HA  LYS A 160       5.696 -17.554  -2.435  1.00 98.85           H  
ATOM   2467  C   LYS A 160       3.975 -18.234  -3.442  1.00 98.85           C  
ATOM   2468  CB  LYS A 160       5.551 -19.696  -2.150  1.00 98.85           C  
ATOM   2469  HB2 LYS A 160       6.000 -19.945  -3.112  1.00 98.85           H  
ATOM   2470  HB3 LYS A 160       4.766 -20.427  -1.954  1.00 98.85           H  
ATOM   2471  O   LYS A 160       2.815 -18.629  -3.322  1.00 98.85           O  
ATOM   2472  CG  LYS A 160       6.633 -19.825  -1.068  1.00 98.85           C  
ATOM   2473  HG2 LYS A 160       6.179 -19.715  -0.083  1.00 98.85           H  
ATOM   2474  HG3 LYS A 160       7.066 -20.823  -1.136  1.00 98.85           H  
ATOM   2475  CD  LYS A 160       7.744 -18.779  -1.239  1.00 98.85           C  
ATOM   2476  HD2 LYS A 160       8.098 -18.789  -2.269  1.00 98.85           H  
ATOM   2477  HD3 LYS A 160       7.338 -17.793  -1.013  1.00 98.85           H  
ATOM   2478  CE  LYS A 160       8.915 -19.050  -0.293  1.00 98.85           C  
ATOM   2479  HE2 LYS A 160       8.530 -19.153   0.721  1.00 98.85           H  
ATOM   2480  HE3 LYS A 160       9.384 -19.989  -0.587  1.00 98.85           H  
ATOM   2481  NZ  LYS A 160       9.898 -17.939  -0.347  1.00 98.85           N  
ATOM   2482  HZ1 LYS A 160      10.119 -17.686  -1.300  1.00 98.85           H  
ATOM   2483  HZ2 LYS A 160       9.524 -17.108   0.089  1.00 98.85           H  
ATOM   2484  HZ3 LYS A 160      10.741 -18.146   0.169  1.00 98.85           H  
ATOM   2485  N   VAL A 161       4.471 -17.750  -4.575  1.00 98.83           N  
ATOM   2486  H   VAL A 161       5.441 -17.470  -4.607  1.00 98.83           H  
ATOM   2487  CA  VAL A 161       3.649 -17.512  -5.766  1.00 98.83           C  
ATOM   2488  HA  VAL A 161       2.741 -18.108  -5.671  1.00 98.83           H  
ATOM   2489  C   VAL A 161       4.334 -17.974  -7.043  1.00 98.83           C  
ATOM   2490  CB  VAL A 161       3.227 -16.031  -5.889  1.00 98.83           C  
ATOM   2491  HB  VAL A 161       2.605 -15.925  -6.778  1.00 98.83           H  
ATOM   2492  O   VAL A 161       5.557 -17.890  -7.147  1.00 98.83           O  
ATOM   2493  CG1 VAL A 161       2.399 -15.587  -4.683  1.00 98.83           C  
ATOM   2494 HG11 VAL A 161       1.594 -16.304  -4.522  1.00 98.83           H  
ATOM   2495 HG12 VAL A 161       3.018 -15.540  -3.787  1.00 98.83           H  
ATOM   2496 HG13 VAL A 161       1.969 -14.604  -4.875  1.00 98.83           H  
ATOM   2497  CG2 VAL A 161       4.405 -15.054  -6.007  1.00 98.83           C  
ATOM   2498 HG21 VAL A 161       5.013 -15.299  -6.877  1.00 98.83           H  
ATOM   2499 HG22 VAL A 161       5.023 -15.094  -5.110  1.00 98.83           H  
ATOM   2500 HG23 VAL A 161       4.026 -14.039  -6.126  1.00 98.83           H  
ATOM   2501  N   THR A 162       3.543 -18.391  -8.031  1.00 98.86           N  
ATOM   2502  H   THR A 162       2.554 -18.480  -7.846  1.00 98.86           H  
ATOM   2503  CA  THR A 162       3.957 -18.384  -9.444  1.00 98.86           C  
ATOM   2504  HA  THR A 162       5.045 -18.383  -9.504  1.00 98.86           H  
ATOM   2505  C   THR A 162       3.451 -17.125 -10.130  1.00 98.86           C  
ATOM   2506  CB  THR A 162       3.458 -19.593 -10.244  1.00 98.86           C  
ATOM   2507  HB  THR A 162       3.674 -19.415 -11.298  1.00 98.86           H  
ATOM   2508  O   THR A 162       2.341 -16.666  -9.844  1.00 98.86           O  
ATOM   2509  CG2 THR A 162       4.135 -20.904  -9.854  1.00 98.86           C  
ATOM   2510 HG21 THR A 162       4.928 -20.726  -9.127  1.00 98.86           H  
ATOM   2511 HG22 THR A 162       3.409 -21.609  -9.448  1.00 98.86           H  
ATOM   2512 HG23 THR A 162       4.586 -21.349 -10.740  1.00 98.86           H  
ATOM   2513  OG1 THR A 162       2.065 -19.742 -10.103  1.00 98.86           O  
ATOM   2514  HG1 THR A 162       1.642 -18.980 -10.505  1.00 98.86           H  
ATOM   2515  N   LEU A 163       4.246 -16.606 -11.059  1.00 98.85           N  
ATOM   2516  H   LEU A 163       5.127 -17.064 -11.244  1.00 98.85           H  
ATOM   2517  CA  LEU A 163       4.015 -15.345 -11.751  1.00 98.85           C  
ATOM   2518  HA  LEU A 163       3.131 -14.855 -11.343  1.00 98.85           H  
ATOM   2519  C   LEU A 163       3.781 -15.589 -13.245  1.00 98.85           C  
ATOM   2520  CB  LEU A 163       5.230 -14.430 -11.520  1.00 98.85           C  
ATOM   2521  HB2 LEU A 163       5.042 -13.469 -11.998  1.00 98.85           H  
ATOM   2522  HB3 LEU A 163       6.093 -14.885 -12.006  1.00 98.85           H  
ATOM   2523  O   LEU A 163       4.561 -16.277 -13.906  1.00 98.85           O  
ATOM   2524  CG  LEU A 163       5.597 -14.194 -10.044  1.00 98.85           C  
ATOM   2525  HG  LEU A 163       5.782 -15.144  -9.542  1.00 98.85           H  
ATOM   2526  CD1 LEU A 163       6.873 -13.372  -9.955  1.00 98.85           C  
ATOM   2527 HD11 LEU A 163       7.692 -13.906 -10.438  1.00 98.85           H  
ATOM   2528 HD12 LEU A 163       6.738 -12.406 -10.442  1.00 98.85           H  
ATOM   2529 HD13 LEU A 163       7.122 -13.222  -8.904  1.00 98.85           H  
ATOM   2530  CD2 LEU A 163       4.499 -13.449  -9.297  1.00 98.85           C  
ATOM   2531 HD21 LEU A 163       4.264 -12.521  -9.819  1.00 98.85           H  
ATOM   2532 HD22 LEU A 163       3.606 -14.071  -9.241  1.00 98.85           H  
ATOM   2533 HD23 LEU A 163       4.826 -13.215  -8.284  1.00 98.85           H  
ATOM   2534  N   GLU A 164       2.732 -14.981 -13.784  1.00 98.77           N  
ATOM   2535  H   GLU A 164       2.095 -14.495 -13.169  1.00 98.77           H  
ATOM   2536  CA  GLU A 164       2.445 -14.917 -15.219  1.00 98.77           C  
ATOM   2537  HA  GLU A 164       3.280 -15.328 -15.787  1.00 98.77           H  
ATOM   2538  C   GLU A 164       2.265 -13.452 -15.619  1.00 98.77           C  
ATOM   2539  CB  GLU A 164       1.197 -15.756 -15.533  1.00 98.77           C  
ATOM   2540  HB2 GLU A 164       0.353 -15.352 -14.974  1.00 98.77           H  
ATOM   2541  HB3 GLU A 164       1.369 -16.777 -15.193  1.00 98.77           H  
ATOM   2542  O   GLU A 164       1.556 -12.708 -14.946  1.00 98.77           O  
ATOM   2543  CG  GLU A 164       0.828 -15.790 -17.023  1.00 98.77           C  
ATOM   2544  HG2 GLU A 164       0.780 -14.773 -17.412  1.00 98.77           H  
ATOM   2545  HG3 GLU A 164       1.609 -16.328 -17.562  1.00 98.77           H  
ATOM   2546  CD  GLU A 164      -0.532 -16.476 -17.227  1.00 98.77           C  
ATOM   2547  OE1 GLU A 164      -1.544 -15.753 -17.459  1.00 98.77           O  
ATOM   2548  OE2 GLU A 164      -0.584 -17.713 -17.051  1.00 98.77           O  
ATOM   2549  N   ASN A 165       2.899 -13.016 -16.703  1.00 98.67           N  
ATOM   2550  H   ASN A 165       3.420 -13.679 -17.258  1.00 98.67           H  
ATOM   2551  CA  ASN A 165       2.698 -11.675 -17.234  1.00 98.67           C  
ATOM   2552  HA  ASN A 165       2.772 -10.955 -16.419  1.00 98.67           H  
ATOM   2553  C   ASN A 165       1.283 -11.557 -17.825  1.00 98.67           C  
ATOM   2554  CB  ASN A 165       3.818 -11.386 -18.240  1.00 98.67           C  
ATOM   2555  HB2 ASN A 165       4.780 -11.391 -17.727  1.00 98.67           H  
ATOM   2556  HB3 ASN A 165       3.832 -12.175 -18.992  1.00 98.67           H  
ATOM   2557  O   ASN A 165       0.889 -12.358 -18.667  1.00 98.67           O  
ATOM   2558  CG  ASN A 165       3.629 -10.055 -18.935  1.00 98.67           C  
ATOM   2559  ND2 ASN A 165       4.388  -9.042 -18.605  1.00 98.67           N  
ATOM   2560 HD21 ASN A 165       5.088  -9.126 -17.882  1.00 98.67           H  
ATOM   2561 HD22 ASN A 165       4.202  -8.171 -19.081  1.00 98.67           H  
ATOM   2562  OD1 ASN A 165       2.790  -9.920 -19.805  1.00 98.67           O  
ATOM   2563  N   VAL A 166       0.524 -10.545 -17.402  1.00 98.13           N  
ATOM   2564  H   VAL A 166       0.921  -9.898 -16.736  1.00 98.13           H  
ATOM   2565  CA  VAL A 166      -0.891 -10.370 -17.778  1.00 98.13           C  
ATOM   2566  HA  VAL A 166      -1.436 -11.280 -17.527  1.00 98.13           H  
ATOM   2567  C   VAL A 166      -1.073 -10.148 -19.281  1.00 98.13           C  
ATOM   2568  CB  VAL A 166      -1.498  -9.190 -16.989  1.00 98.13           C  
ATOM   2569  HB  VAL A 166      -0.840  -8.328 -17.091  1.00 98.13           H  
ATOM   2570  O   VAL A 166      -2.055 -10.612 -19.850  1.00 98.13           O  
ATOM   2571  CG1 VAL A 166      -2.899  -8.779 -17.461  1.00 98.13           C  
ATOM   2572 HG11 VAL A 166      -3.304  -8.015 -16.798  1.00 98.13           H  
ATOM   2573 HG12 VAL A 166      -2.846  -8.354 -18.463  1.00 98.13           H  
ATOM   2574 HG13 VAL A 166      -3.563  -9.643 -17.473  1.00 98.13           H  
ATOM   2575  CG2 VAL A 166      -1.624  -9.535 -15.501  1.00 98.13           C  
ATOM   2576 HG21 VAL A 166      -1.850  -8.634 -14.931  1.00 98.13           H  
ATOM   2577 HG22 VAL A 166      -2.426 -10.258 -15.350  1.00 98.13           H  
ATOM   2578 HG23 VAL A 166      -0.687  -9.954 -15.133  1.00 98.13           H  
ATOM   2579  N   GLU A 167      -0.149  -9.432 -19.920  1.00 96.89           N  
ATOM   2580  H   GLU A 167       0.674  -9.146 -19.410  1.00 96.89           H  
ATOM   2581  CA  GLU A 167      -0.271  -8.983 -21.313  1.00 96.89           C  
ATOM   2582  HA  GLU A 167      -1.305  -8.717 -21.531  1.00 96.89           H  
ATOM   2583  C   GLU A 167       0.151 -10.060 -22.317  1.00 96.89           C  
ATOM   2584  CB  GLU A 167       0.620  -7.745 -21.502  1.00 96.89           C  
ATOM   2585  HB2 GLU A 167       1.633  -8.022 -21.209  1.00 96.89           H  
ATOM   2586  HB3 GLU A 167       0.637  -7.466 -22.555  1.00 96.89           H  
ATOM   2587  O   GLU A 167      -0.398 -10.147 -23.414  1.00 96.89           O  
ATOM   2588  CG  GLU A 167       0.148  -6.531 -20.680  1.00 96.89           C  
ATOM   2589  HG2 GLU A 167      -0.663  -6.042 -21.220  1.00 96.89           H  
ATOM   2590  HG3 GLU A 167      -0.256  -6.868 -19.726  1.00 96.89           H  
ATOM   2591  CD  GLU A 167       1.261  -5.515 -20.379  1.00 96.89           C  
ATOM   2592  OE1 GLU A 167       0.971  -4.599 -19.573  1.00 96.89           O  
ATOM   2593  OE2 GLU A 167       2.387  -5.671 -20.906  1.00 96.89           O  
ATOM   2594  N   THR A 168       1.147 -10.865 -21.951  1.00 97.61           N  
ATOM   2595  H   THR A 168       1.538 -10.712 -21.033  1.00 97.61           H  
ATOM   2596  CA  THR A 168       1.765 -11.871 -22.828  1.00 97.61           C  
ATOM   2597  HA  THR A 168       1.412 -11.724 -23.849  1.00 97.61           H  
ATOM   2598  C   THR A 168       1.400 -13.302 -22.459  1.00 97.61           C  
ATOM   2599  CB  THR A 168       3.295 -11.739 -22.840  1.00 97.61           C  
ATOM   2600  HB  THR A 168       3.713 -12.499 -23.500  1.00 97.61           H  
ATOM   2601  O   THR A 168       1.716 -14.210 -23.225  1.00 97.61           O  
ATOM   2602  CG2 THR A 168       3.773 -10.368 -23.315  1.00 97.61           C  
ATOM   2603 HG21 THR A 168       4.863 -10.355 -23.344  1.00 97.61           H  
ATOM   2604 HG22 THR A 168       3.426  -9.585 -22.640  1.00 97.61           H  
ATOM   2605 HG23 THR A 168       3.384 -10.173 -24.314  1.00 97.61           H  
ATOM   2606  OG1 THR A 168       3.815 -11.921 -21.548  1.00 97.61           O  
ATOM   2607  HG1 THR A 168       3.503 -11.171 -21.036  1.00 97.61           H  
ATOM   2608  N   GLU A 169       0.792 -13.510 -21.288  1.00 97.36           N  
ATOM   2609  H   GLU A 169       0.563 -12.708 -20.717  1.00 97.36           H  
ATOM   2610  CA  GLU A 169       0.521 -14.824 -20.686  1.00 97.36           C  
ATOM   2611  HA  GLU A 169       0.120 -14.644 -19.688  1.00 97.36           H  
ATOM   2612  C   GLU A 169       1.796 -15.664 -20.468  1.00 97.36           C  
ATOM   2613  CB  GLU A 169      -0.582 -15.564 -21.465  1.00 97.36           C  
ATOM   2614  HB2 GLU A 169      -0.209 -15.826 -22.455  1.00 97.36           H  
ATOM   2615  HB3 GLU A 169      -0.823 -16.486 -20.936  1.00 97.36           H  
ATOM   2616  O   GLU A 169       1.747 -16.867 -20.213  1.00 97.36           O  
ATOM   2617  CG  GLU A 169      -1.872 -14.734 -21.608  1.00 97.36           C  
ATOM   2618  HG2 GLU A 169      -2.244 -14.498 -20.611  1.00 97.36           H  
ATOM   2619  HG3 GLU A 169      -1.649 -13.795 -22.114  1.00 97.36           H  
ATOM   2620  CD  GLU A 169      -2.978 -15.447 -22.405  1.00 97.36           C  
ATOM   2621  OE1 GLU A 169      -4.099 -14.885 -22.449  1.00 97.36           O  
ATOM   2622  OE2 GLU A 169      -2.735 -16.541 -22.968  1.00 97.36           O  
ATOM   2623  N   ALA A 170       2.975 -15.040 -20.565  1.00 97.88           N  
ATOM   2624  H   ALA A 170       2.977 -14.053 -20.780  1.00 97.88           H  
ATOM   2625  CA  ALA A 170       4.244 -15.718 -20.378  1.00 97.88           C  
ATOM   2626  HA  ALA A 170       4.195 -16.676 -20.895  1.00 97.88           H  
ATOM   2627  C   ALA A 170       4.496 -15.984 -18.892  1.00 97.88           C  
ATOM   2628  CB  ALA A 170       5.368 -14.894 -21.016  1.00 97.88           C  
ATOM   2629  HB1 ALA A 170       5.447 -13.928 -20.516  1.00 97.88           H  
ATOM   2630  HB2 ALA A 170       5.153 -14.732 -22.072  1.00 97.88           H  
ATOM   2631  HB3 ALA A 170       6.316 -15.422 -20.916  1.00 97.88           H  
ATOM   2632  O   ALA A 170       4.301 -15.109 -18.045  1.00 97.88           O  
ATOM   2633  N   ASN A 171       5.000 -17.176 -18.575  1.00 98.19           N  
ATOM   2634  H   ASN A 171       5.135 -17.858 -19.308  1.00 98.19           H  
ATOM   2635  CA  ASN A 171       5.503 -17.462 -17.238  1.00 98.19           C  
ATOM   2636  HA  ASN A 171       4.719 -17.223 -16.519  1.00 98.19           H  
ATOM   2637  C   ASN A 171       6.722 -16.573 -16.934  1.00 98.19           C  
ATOM   2638  CB  ASN A 171       5.834 -18.956 -17.124  1.00 98.19           C  
ATOM   2639  HB2 ASN A 171       6.647 -19.203 -17.807  1.00 98.19           H  
ATOM   2640  HB3 ASN A 171       4.957 -19.548 -17.386  1.00 98.19           H  
ATOM   2641  O   ASN A 171       7.653 -16.497 -17.735  1.00 98.19           O  
ATOM   2642  CG  ASN A 171       6.267 -19.311 -15.716  1.00 98.19           C  
ATOM   2643  ND2 ASN A 171       5.340 -19.574 -14.827  1.00 98.19           N  
ATOM   2644 HD21 ASN A 171       4.362 -19.464 -15.056  1.00 98.19           H  
ATOM   2645 HD22 ASN A 171       5.661 -19.722 -13.881  1.00 98.19           H  
ATOM   2646  OD1 ASN A 171       7.436 -19.322 -15.384  1.00 98.19           O  
ATOM   2647  N   VAL A 172       6.702 -15.922 -15.772  1.00 98.12           N  
ATOM   2648  H   VAL A 172       5.880 -16.019 -15.192  1.00 98.12           H  
ATOM   2649  CA  VAL A 172       7.767 -15.028 -15.282  1.00 98.12           C  
ATOM   2650  HA  VAL A 172       8.473 -14.838 -16.090  1.00 98.12           H  
ATOM   2651  C   VAL A 172       8.577 -15.691 -14.156  1.00 98.12           C  
ATOM   2652  CB  VAL A 172       7.158 -13.668 -14.872  1.00 98.12           C  
ATOM   2653  HB  VAL A 172       6.447 -13.825 -14.061  1.00 98.12           H  
ATOM   2654  O   VAL A 172       9.633 -15.203 -13.773  1.00 98.12           O  
ATOM   2655  CG1 VAL A 172       8.196 -12.642 -14.415  1.00 98.12           C  
ATOM   2656 HG11 VAL A 172       7.723 -11.672 -14.264  1.00 98.12           H  
ATOM   2657 HG12 VAL A 172       8.987 -12.545 -15.159  1.00 98.12           H  
ATOM   2658 HG13 VAL A 172       8.638 -12.953 -13.468  1.00 98.12           H  
ATOM   2659  CG2 VAL A 172       6.405 -13.022 -16.042  1.00 98.12           C  
ATOM   2660 HG21 VAL A 172       7.076 -12.889 -16.891  1.00 98.12           H  
ATOM   2661 HG22 VAL A 172       5.567 -13.652 -16.342  1.00 98.12           H  
ATOM   2662 HG23 VAL A 172       6.006 -12.053 -15.740  1.00 98.12           H  
ATOM   2663  N   GLY A 173       8.124 -16.841 -13.652  1.00 98.17           N  
ATOM   2664  H   GLY A 173       7.271 -17.222 -14.036  1.00 98.17           H  
ATOM   2665  CA  GLY A 173       8.818 -17.634 -12.640  1.00 98.17           C  
ATOM   2666  HA2 GLY A 173       9.820 -17.238 -12.474  1.00 98.17           H  
ATOM   2667  HA3 GLY A 173       8.923 -18.657 -13.002  1.00 98.17           H  
ATOM   2668  C   GLY A 173       8.075 -17.676 -11.310  1.00 98.17           C  
ATOM   2669  O   GLY A 173       6.845 -17.757 -11.270  1.00 98.17           O  
ATOM   2670  N   GLU A 174       8.834 -17.659 -10.219  1.00 98.70           N  
ATOM   2671  H   GLU A 174       9.824 -17.488 -10.323  1.00 98.70           H  
ATOM   2672  CA  GLU A 174       8.330 -17.784  -8.851  1.00 98.70           C  
ATOM   2673  HA  GLU A 174       7.240 -17.760  -8.865  1.00 98.70           H  
ATOM   2674  C   GLU A 174       8.800 -16.620  -7.977  1.00 98.70           C  
ATOM   2675  CB  GLU A 174       8.769 -19.118  -8.223  1.00 98.70           C  
ATOM   2676  HB2 GLU A 174       9.857 -19.181  -8.246  1.00 98.70           H  
ATOM   2677  HB3 GLU A 174       8.445 -19.129  -7.182  1.00 98.70           H  
ATOM   2678  O   GLU A 174       9.779 -15.935  -8.279  1.00 98.70           O  
ATOM   2679  CG  GLU A 174       8.173 -20.348  -8.922  1.00 98.70           C  
ATOM   2680  HG2 GLU A 174       8.518 -20.372  -9.956  1.00 98.70           H  
ATOM   2681  HG3 GLU A 174       7.088 -20.242  -8.930  1.00 98.70           H  
ATOM   2682  CD  GLU A 174       8.546 -21.678  -8.241  1.00 98.70           C  
ATOM   2683  OE1 GLU A 174       8.150 -22.732  -8.790  1.00 98.70           O  
ATOM   2684  OE2 GLU A 174       9.223 -21.656  -7.184  1.00 98.70           O  
ATOM   2685  N   GLY A 175       8.115 -16.421  -6.856  1.00 98.60           N  
ATOM   2686  H   GLY A 175       7.316 -17.010  -6.669  1.00 98.60           H  
ATOM   2687  CA  GLY A 175       8.484 -15.410  -5.880  1.00 98.60           C  
ATOM   2688  HA2 GLY A 175       9.563 -15.419  -5.723  1.00 98.60           H  
ATOM   2689  HA3 GLY A 175       8.208 -14.432  -6.274  1.00 98.60           H  
ATOM   2690  C   GLY A 175       7.797 -15.592  -4.537  1.00 98.60           C  
ATOM   2691  O   GLY A 175       7.204 -16.630  -4.230  1.00 98.60           O  
ATOM   2692  N   GLU A 176       7.869 -14.546  -3.726  1.00 98.64           N  
ATOM   2693  H   GLU A 176       8.413 -13.751  -4.028  1.00 98.64           H  
ATOM   2694  CA  GLU A 176       7.112 -14.428  -2.486  1.00 98.64           C  
ATOM   2695  HA  GLU A 176       6.335 -15.193  -2.472  1.00 98.64           H  
ATOM   2696  C   GLU A 176       6.426 -13.067  -2.425  1.00 98.64           C  
ATOM   2697  CB  GLU A 176       8.042 -14.675  -1.292  1.00 98.64           C  
ATOM   2698  HB2 GLU A 176       8.547 -15.626  -1.460  1.00 98.64           H  
ATOM   2699  HB3 GLU A 176       8.793 -13.887  -1.240  1.00 98.64           H  
ATOM   2700  O   GLU A 176       7.076 -12.034  -2.592  1.00 98.64           O  
ATOM   2701  CG  GLU A 176       7.278 -14.746   0.039  1.00 98.64           C  
ATOM   2702  HG2 GLU A 176       6.473 -15.474  -0.062  1.00 98.64           H  
ATOM   2703  HG3 GLU A 176       6.835 -13.772   0.249  1.00 98.64           H  
ATOM   2704  CD  GLU A 176       8.155 -15.183   1.220  1.00 98.64           C  
ATOM   2705  OE1 GLU A 176       7.629 -15.206   2.358  1.00 98.64           O  
ATOM   2706  OE2 GLU A 176       9.302 -15.640   0.978  1.00 98.64           O  
ATOM   2707  N   ILE A 177       5.119 -13.075  -2.177  1.00 98.51           N  
ATOM   2708  H   ILE A 177       4.673 -13.962  -1.993  1.00 98.51           H  
ATOM   2709  CA  ILE A 177       4.328 -11.870  -1.944  1.00 98.51           C  
ATOM   2710  HA  ILE A 177       4.923 -11.012  -2.258  1.00 98.51           H  
ATOM   2711  C   ILE A 177       4.060 -11.736  -0.450  1.00 98.51           C  
ATOM   2712  CB  ILE A 177       3.054 -11.868  -2.810  1.00 98.51           C  
ATOM   2713  HB  ILE A 177       3.358 -12.136  -3.822  1.00 98.51           H  
ATOM   2714  O   ILE A 177       3.669 -12.700   0.204  1.00 98.51           O  
ATOM   2715  CG1 ILE A 177       2.448 -10.451  -2.866  1.00 98.51           C  
ATOM   2716 HG12 ILE A 177       2.010 -10.190  -1.903  1.00 98.51           H  
ATOM   2717 HG13 ILE A 177       3.235  -9.732  -3.092  1.00 98.51           H  
ATOM   2718  CG2 ILE A 177       2.013 -12.903  -2.341  1.00 98.51           C  
ATOM   2719 HG21 ILE A 177       1.240 -13.031  -3.099  1.00 98.51           H  
ATOM   2720 HG22 ILE A 177       1.543 -12.582  -1.412  1.00 98.51           H  
ATOM   2721 HG23 ILE A 177       2.493 -13.868  -2.180  1.00 98.51           H  
ATOM   2722  CD1 ILE A 177       1.383 -10.336  -3.961  1.00 98.51           C  
ATOM   2723 HD11 ILE A 177       0.525 -10.971  -3.737  1.00 98.51           H  
ATOM   2724 HD12 ILE A 177       1.811 -10.642  -4.915  1.00 98.51           H  
ATOM   2725 HD13 ILE A 177       1.039  -9.305  -4.041  1.00 98.51           H  
ATOM   2726  N   THR A 178       4.279 -10.550   0.101  1.00 96.58           N  
ATOM   2727  H   THR A 178       4.581  -9.801  -0.507  1.00 96.58           H  
ATOM   2728  CA  THR A 178       4.064 -10.238   1.520  1.00 96.58           C  
ATOM   2729  HA  THR A 178       3.383 -10.970   1.954  1.00 96.58           H  
ATOM   2730  C   THR A 178       3.401  -8.876   1.657  1.00 96.58           C  
ATOM   2731  CB  THR A 178       5.377 -10.275   2.327  1.00 96.58           C  
ATOM   2732  HB  THR A 178       5.164  -9.996   3.358  1.00 96.58           H  
ATOM   2733  O   THR A 178       3.416  -8.071   0.729  1.00 96.58           O  
ATOM   2734  CG2 THR A 178       6.032 -11.654   2.332  1.00 96.58           C  
ATOM   2735 HG21 THR A 178       5.314 -12.409   2.652  1.00 96.58           H  
ATOM   2736 HG22 THR A 178       6.877 -11.653   3.021  1.00 96.58           H  
ATOM   2737 HG23 THR A 178       6.389 -11.898   1.332  1.00 96.58           H  
ATOM   2738  OG1 THR A 178       6.329  -9.377   1.801  1.00 96.58           O  
ATOM   2739  HG1 THR A 178       6.282  -9.448   0.844  1.00 96.58           H  
ATOM   2740  N   ARG A 179       2.816  -8.582   2.815  1.00 93.53           N  
ATOM   2741  H   ARG A 179       2.769  -9.299   3.525  1.00 93.53           H  
ATOM   2742  CA  ARG A 179       2.390  -7.212   3.144  1.00 93.53           C  
ATOM   2743  HA  ARG A 179       1.646  -6.897   2.413  1.00 93.53           H  
ATOM   2744  C   ARG A 179       3.561  -6.229   3.054  1.00 93.53           C  
ATOM   2745  CB  ARG A 179       1.739  -7.187   4.531  1.00 93.53           C  
ATOM   2746  HB2 ARG A 179       0.774  -7.689   4.455  1.00 93.53           H  
ATOM   2747  HB3 ARG A 179       1.563  -6.153   4.827  1.00 93.53           H  
ATOM   2748  O   ARG A 179       4.677  -6.564   3.450  1.00 93.53           O  
ATOM   2749  CG  ARG A 179       2.583  -7.901   5.604  1.00 93.53           C  
ATOM   2750  HG2 ARG A 179       2.627  -8.967   5.383  1.00 93.53           H  
ATOM   2751  HG3 ARG A 179       3.599  -7.507   5.606  1.00 93.53           H  
ATOM   2752  CD  ARG A 179       1.998  -7.747   7.002  1.00 93.53           C  
ATOM   2753  HD2 ARG A 179       2.160  -6.716   7.319  1.00 93.53           H  
ATOM   2754  HD3 ARG A 179       2.557  -8.393   7.679  1.00 93.53           H  
ATOM   2755  NE  ARG A 179       0.565  -8.117   7.066  1.00 93.53           N  
ATOM   2756  HE  ARG A 179       0.293  -9.063   6.839  1.00 93.53           H  
ATOM   2757  NH1 ARG A 179      -0.249  -6.060   7.575  1.00 93.53           N  
ATOM   2758 HH11 ARG A 179       0.598  -5.649   7.208  1.00 93.53           H  
ATOM   2759 HH12 ARG A 179      -0.930  -5.533   8.103  1.00 93.53           H  
ATOM   2760  NH2 ARG A 179      -1.586  -7.748   7.802  1.00 93.53           N  
ATOM   2761 HH21 ARG A 179      -2.238  -7.142   8.280  1.00 93.53           H  
ATOM   2762 HH22 ARG A 179      -1.698  -8.751   7.821  1.00 93.53           H  
ATOM   2763  CZ  ARG A 179      -0.414  -7.330   7.460  1.00 93.53           C  
ATOM   2764  N   TRP A 180       3.309  -5.009   2.585  1.00 94.34           N  
ATOM   2765  H   TRP A 180       2.369  -4.768   2.307  1.00 94.34           H  
ATOM   2766  CA  TRP A 180       4.292  -3.933   2.714  1.00 94.34           C  
ATOM   2767  HA  TRP A 180       5.283  -4.334   2.505  1.00 94.34           H  
ATOM   2768  C   TRP A 180       4.292  -3.413   4.148  1.00 94.34           C  
ATOM   2769  CB  TRP A 180       4.022  -2.807   1.716  1.00 94.34           C  
ATOM   2770  HB2 TRP A 180       4.057  -3.210   0.704  1.00 94.34           H  
ATOM   2771  HB3 TRP A 180       3.008  -2.441   1.883  1.00 94.34           H  
ATOM   2772  O   TRP A 180       3.240  -3.138   4.729  1.00 94.34           O  
ATOM   2773  CG  TRP A 180       4.957  -1.631   1.782  1.00 94.34           C  
ATOM   2774  CD1 TRP A 180       6.293  -1.652   2.024  1.00 94.34           C  
ATOM   2775  HD1 TRP A 180       6.878  -2.540   2.209  1.00 94.34           H  
ATOM   2776  CD2 TRP A 180       4.624  -0.231   1.545  1.00 94.34           C  
ATOM   2777  CE2 TRP A 180       5.815   0.546   1.639  1.00 94.34           C  
ATOM   2778  CE3 TRP A 180       3.434   0.456   1.231  1.00 94.34           C  
ATOM   2779  HE3 TRP A 180       2.505  -0.091   1.181  1.00 94.34           H  
ATOM   2780  NE1 TRP A 180       6.795  -0.362   1.970  1.00 94.34           N  
ATOM   2781  HE1 TRP A 180       7.770  -0.119   2.075  1.00 94.34           H  
ATOM   2782  CH2 TRP A 180       4.643   2.561   0.996  1.00 94.34           C  
ATOM   2783  HH2 TRP A 180       4.647   3.609   0.737  1.00 94.34           H  
ATOM   2784  CZ2 TRP A 180       5.828   1.926   1.394  1.00 94.34           C  
ATOM   2785  HZ2 TRP A 180       6.744   2.493   1.469  1.00 94.34           H  
ATOM   2786  CZ3 TRP A 180       3.445   1.831   0.939  1.00 94.34           C  
ATOM   2787  HZ3 TRP A 180       2.528   2.321   0.644  1.00 94.34           H  
ATOM   2788  N   ILE A 181       5.481  -3.304   4.730  1.00 91.63           N  
ATOM   2789  H   ILE A 181       6.293  -3.654   4.242  1.00 91.63           H  
ATOM   2790  CA  ILE A 181       5.662  -2.823   6.088  1.00 91.63           C  
ATOM   2791  HA  ILE A 181       4.720  -2.387   6.421  1.00 91.63           H  
ATOM   2792  C   ILE A 181       6.718  -1.712   6.078  1.00 91.63           C  
ATOM   2793  CB  ILE A 181       5.987  -3.972   7.062  1.00 91.63           C  
ATOM   2794  HB  ILE A 181       7.052  -4.199   7.031  1.00 91.63           H  
ATOM   2795  O   ILE A 181       7.917  -1.987   6.201  1.00 91.63           O  
ATOM   2796  CG1 ILE A 181       5.203  -5.286   6.822  1.00 91.63           C  
ATOM   2797 HG12 ILE A 181       4.138  -5.119   6.984  1.00 91.63           H  
ATOM   2798 HG13 ILE A 181       5.344  -5.601   5.788  1.00 91.63           H  
ATOM   2799  CG2 ILE A 181       5.603  -3.420   8.431  1.00 91.63           C  
ATOM   2800 HG21 ILE A 181       5.834  -4.181   9.176  1.00 91.63           H  
ATOM   2801 HG22 ILE A 181       6.142  -2.495   8.638  1.00 91.63           H  
ATOM   2802 HG23 ILE A 181       4.535  -3.204   8.465  1.00 91.63           H  
ATOM   2803  CD1 ILE A 181       5.678  -6.464   7.687  1.00 91.63           C  
ATOM   2804 HD11 ILE A 181       5.463  -6.301   8.743  1.00 91.63           H  
ATOM   2805 HD12 ILE A 181       5.169  -7.374   7.372  1.00 91.63           H  
ATOM   2806 HD13 ILE A 181       6.751  -6.604   7.557  1.00 91.63           H  
ATOM   2807  N   PRO A 182       6.302  -0.453   5.868  1.00 92.57           N  
ATOM   2808  CA  PRO A 182       7.218   0.672   5.918  1.00 92.57           C  
ATOM   2809  HA  PRO A 182       8.105   0.450   5.326  1.00 92.57           H  
ATOM   2810  C   PRO A 182       7.651   0.958   7.363  1.00 92.57           C  
ATOM   2811  CB  PRO A 182       6.472   1.830   5.260  1.00 92.57           C  
ATOM   2812  HB2 PRO A 182       6.642   1.800   4.184  1.00 92.57           H  
ATOM   2813  HB3 PRO A 182       6.790   2.794   5.659  1.00 92.57           H  
ATOM   2814  O   PRO A 182       6.871   0.843   8.315  1.00 92.57           O  
ATOM   2815  CG  PRO A 182       5.003   1.522   5.553  1.00 92.57           C  
ATOM   2816  HG2 PRO A 182       4.745   1.886   6.548  1.00 92.57           H  
ATOM   2817  HG3 PRO A 182       4.341   1.952   4.802  1.00 92.57           H  
ATOM   2818  CD  PRO A 182       4.953  -0.005   5.538  1.00 92.57           C  
ATOM   2819  HD2 PRO A 182       4.688  -0.354   4.540  1.00 92.57           H  
ATOM   2820  HD3 PRO A 182       4.220  -0.353   6.266  1.00 92.57           H  
ATOM   2821  N   GLU A 183       8.912   1.344   7.521  1.00 92.08           N  
ATOM   2822  H   GLU A 183       9.482   1.455   6.695  1.00 92.08           H  
ATOM   2823  CA  GLU A 183       9.481   1.782   8.788  1.00 92.08           C  
ATOM   2824  HA  GLU A 183       9.176   1.086   9.569  1.00 92.08           H  
ATOM   2825  C   GLU A 183       8.968   3.177   9.150  1.00 92.08           C  
ATOM   2826  CB  GLU A 183      11.016   1.803   8.738  1.00 92.08           C  
ATOM   2827  HB2 GLU A 183      11.373   2.194   9.690  1.00 92.08           H  
ATOM   2828  HB3 GLU A 183      11.346   2.483   7.952  1.00 92.08           H  
ATOM   2829  O   GLU A 183       8.992   4.108   8.342  1.00 92.08           O  
ATOM   2830  CG  GLU A 183      11.661   0.431   8.514  1.00 92.08           C  
ATOM   2831  HG2 GLU A 183      11.492   0.102   7.489  1.00 92.08           H  
ATOM   2832  HG3 GLU A 183      11.202  -0.292   9.188  1.00 92.08           H  
ATOM   2833  CD  GLU A 183      13.167   0.514   8.799  1.00 92.08           C  
ATOM   2834  OE1 GLU A 183      13.589   0.035   9.878  1.00 92.08           O  
ATOM   2835  OE2 GLU A 183      13.928   1.084   7.983  1.00 92.08           O  
ATOM   2836  N   VAL A 184       8.556   3.329  10.402  1.00 92.96           N  
ATOM   2837  H   VAL A 184       8.564   2.523  11.011  1.00 92.96           H  
ATOM   2838  CA  VAL A 184       8.150   4.596  10.999  1.00 92.96           C  
ATOM   2839  HA  VAL A 184       8.036   5.344  10.214  1.00 92.96           H  
ATOM   2840  C   VAL A 184       9.247   5.059  11.945  1.00 92.96           C  
ATOM   2841  CB  VAL A 184       6.794   4.450  11.704  1.00 92.96           C  
ATOM   2842  HB  VAL A 184       6.869   3.711  12.501  1.00 92.96           H  
ATOM   2843  O   VAL A 184       9.616   4.356  12.884  1.00 92.96           O  
ATOM   2844  CG1 VAL A 184       6.333   5.777  12.309  1.00 92.96           C  
ATOM   2845 HG11 VAL A 184       6.210   6.525  11.525  1.00 92.96           H  
ATOM   2846 HG12 VAL A 184       5.382   5.633  12.822  1.00 92.96           H  
ATOM   2847 HG13 VAL A 184       7.062   6.129  13.039  1.00 92.96           H  
ATOM   2848  CG2 VAL A 184       5.733   3.990  10.699  1.00 92.96           C  
ATOM   2849 HG21 VAL A 184       5.914   2.955  10.409  1.00 92.96           H  
ATOM   2850 HG22 VAL A 184       4.745   4.072  11.152  1.00 92.96           H  
ATOM   2851 HG23 VAL A 184       5.761   4.620   9.810  1.00 92.96           H  
ATOM   2852  N   ASP A 185       9.781   6.246  11.695  1.00 90.96           N  
ATOM   2853  H   ASP A 185       9.362   6.800  10.962  1.00 90.96           H  
ATOM   2854  CA  ASP A 185      10.832   6.871  12.485  1.00 90.96           C  
ATOM   2855  HA  ASP A 185      11.341   6.091  13.052  1.00 90.96           H  
ATOM   2856  C   ASP A 185      10.216   7.849  13.492  1.00 90.96           C  
ATOM   2857  CB  ASP A 185      11.870   7.508  11.543  1.00 90.96           C  
ATOM   2858  HB2 ASP A 185      11.521   8.480  11.193  1.00 90.96           H  
ATOM   2859  HB3 ASP A 185      11.998   6.865  10.673  1.00 90.96           H  
ATOM   2860  O   ASP A 185       9.904   9.004  13.179  1.00 90.96           O  
ATOM   2861  CG  ASP A 185      13.240   7.664  12.201  1.00 90.96           C  
ATOM   2862  OD1 ASP A 185      13.357   7.358  13.409  1.00 90.96           O  
ATOM   2863  OD2 ASP A 185      14.208   7.996  11.478  1.00 90.96           O  
ATOM   2864  N   TYR A 186       9.978   7.356  14.708  1.00 88.94           N  
ATOM   2865  H   TYR A 186      10.310   6.428  14.926  1.00 88.94           H  
ATOM   2866  CA  TYR A 186       9.332   8.127  15.762  1.00 88.94           C  
ATOM   2867  HA  TYR A 186       8.467   8.620  15.318  1.00 88.94           H  
ATOM   2868  C   TYR A 186      10.287   9.168  16.333  1.00 88.94           C  
ATOM   2869  CB  TYR A 186       8.829   7.224  16.886  1.00 88.94           C  
ATOM   2870  HB2 TYR A 186       9.631   6.567  17.221  1.00 88.94           H  
ATOM   2871  HB3 TYR A 186       8.544   7.847  17.734  1.00 88.94           H  
ATOM   2872  O   TYR A 186      11.388   8.803  16.762  1.00 88.94           O  
ATOM   2873  CG  TYR A 186       7.632   6.405  16.479  1.00 88.94           C  
ATOM   2874  CD1 TYR A 186       6.338   6.941  16.637  1.00 88.94           C  
ATOM   2875  HD1 TYR A 186       6.204   7.928  17.054  1.00 88.94           H  
ATOM   2876  CD2 TYR A 186       7.814   5.139  15.893  1.00 88.94           C  
ATOM   2877  HD2 TYR A 186       8.807   4.760  15.705  1.00 88.94           H  
ATOM   2878  CE1 TYR A 186       5.214   6.191  16.251  1.00 88.94           C  
ATOM   2879  HE1 TYR A 186       4.220   6.597  16.368  1.00 88.94           H  
ATOM   2880  CE2 TYR A 186       6.688   4.400  15.492  1.00 88.94           C  
ATOM   2881  HE2 TYR A 186       6.781   3.460  14.970  1.00 88.94           H  
ATOM   2882  OH  TYR A 186       4.333   4.150  15.362  1.00 88.94           O  
ATOM   2883  HH  TYR A 186       3.495   4.567  15.575  1.00 88.94           H  
ATOM   2884  CZ  TYR A 186       5.397   4.910  15.698  1.00 88.94           C  
ATOM   2885  N   PRO A 187       9.854  10.440  16.433  1.00 85.13           N  
ATOM   2886  CA  PRO A 187      10.693  11.478  16.995  1.00 85.13           C  
ATOM   2887  HA  PRO A 187      11.586  11.568  16.376  1.00 85.13           H  
ATOM   2888  C   PRO A 187      11.086  11.124  18.434  1.00 85.13           C  
ATOM   2889  CB  PRO A 187       9.874  12.770  16.925  1.00 85.13           C  
ATOM   2890  HB2 PRO A 187      10.057  13.263  15.969  1.00 85.13           H  
ATOM   2891  HB3 PRO A 187      10.093  13.446  17.751  1.00 85.13           H  
ATOM   2892  O   PRO A 187      10.321  10.468  19.151  1.00 85.13           O  
ATOM   2893  CG  PRO A 187       8.432  12.267  16.970  1.00 85.13           C  
ATOM   2894  HG2 PRO A 187       7.741  12.968  16.501  1.00 85.13           H  
ATOM   2895  HG3 PRO A 187       8.143  12.072  18.003  1.00 85.13           H  
ATOM   2896  CD  PRO A 187       8.510  10.950  16.201  1.00 85.13           C  
ATOM   2897  HD2 PRO A 187       8.375  11.131  15.135  1.00 85.13           H  
ATOM   2898  HD3 PRO A 187       7.748  10.263  16.570  1.00 85.13           H  
ATOM   2899  N   PRO A 188      12.262  11.582  18.883  1.00 83.83           N  
ATOM   2900  CA  PRO A 188      12.675  11.377  20.256  1.00 83.83           C  
ATOM   2901  HA  PRO A 188      12.844  10.311  20.412  1.00 83.83           H  
ATOM   2902  C   PRO A 188      11.628  11.915  21.243  1.00 83.83           C  
ATOM   2903  CB  PRO A 188      13.984  12.137  20.394  1.00 83.83           C  
ATOM   2904  HB2 PRO A 188      14.805  11.432  20.270  1.00 83.83           H  
ATOM   2905  HB3 PRO A 188      14.017  12.657  21.352  1.00 83.83           H  
ATOM   2906  O   PRO A 188      11.048  12.976  20.988  1.00 83.83           O  
ATOM   2907  CG  PRO A 188      13.988  13.150  19.253  1.00 83.83           C  
ATOM   2908  HG2 PRO A 188      13.445  14.045  19.557  1.00 83.83           H  
ATOM   2909  HG3 PRO A 188      14.996  13.403  18.924  1.00 83.83           H  
ATOM   2910  CD  PRO A 188      13.206  12.427  18.169  1.00 83.83           C  
ATOM   2911  HD2 PRO A 188      13.876  11.801  17.580  1.00 83.83           H  
ATOM   2912  HD3 PRO A 188      12.707  13.155  17.529  1.00 83.83           H  
ATOM   2913  N   PRO A 189      11.416  11.246  22.393  1.00 75.66           N  
ATOM   2914  CA  PRO A 189      10.519  11.759  23.421  1.00 75.66           C  
ATOM   2915  HA  PRO A 189       9.510  11.830  23.015  1.00 75.66           H  
ATOM   2916  C   PRO A 189      10.966  13.160  23.867  1.00 75.66           C  
ATOM   2917  CB  PRO A 189      10.539  10.720  24.550  1.00 75.66           C  
ATOM   2918  HB2 PRO A 189       9.691  10.046  24.426  1.00 75.66           H  
ATOM   2919  HB3 PRO A 189      10.507  11.185  25.535  1.00 75.66           H  
ATOM   2920  O   PRO A 189      12.168  13.445  23.885  1.00 75.66           O  
ATOM   2921  CG  PRO A 189      11.837   9.940  24.335  1.00 75.66           C  
ATOM   2922  HG2 PRO A 189      12.649  10.439  24.863  1.00 75.66           H  
ATOM   2923  HG3 PRO A 189      11.747   8.906  24.668  1.00 75.66           H  
ATOM   2924  CD  PRO A 189      12.078  10.026  22.829  1.00 75.66           C  
ATOM   2925  HD2 PRO A 189      11.620   9.172  22.330  1.00 75.66           H  
ATOM   2926  HD3 PRO A 189      13.148  10.052  22.625  1.00 75.66           H  
ATOM   2927  N   VAL A 190      10.013  14.028  24.222  1.00 70.49           N  
ATOM   2928  H   VAL A 190       9.059  13.697  24.234  1.00 70.49           H  
ATOM   2929  CA  VAL A 190      10.251  15.396  24.741  1.00 70.49           C  
ATOM   2930  HA  VAL A 190      11.200  15.758  24.345  1.00 70.49           H  
ATOM   2931  C   VAL A 190      10.411  15.397  26.256  1.00 70.49           C  
ATOM   2932  CB  VAL A 190       9.165  16.386  24.293  1.00 70.49           C  
ATOM   2933  HB  VAL A 190       8.225  16.141  24.788  1.00 70.49           H  
ATOM   2934  O   VAL A 190       9.900  14.468  26.911  1.00 70.49           O  
ATOM   2935  CG1 VAL A 190       9.561  17.827  24.647  1.00 70.49           C  
ATOM   2936 HG11 VAL A 190       8.807  18.522  24.277  1.00 70.49           H  
ATOM   2937 HG12 VAL A 190       9.627  17.942  25.729  1.00 70.49           H  
ATOM   2938 HG13 VAL A 190      10.527  18.069  24.204  1.00 70.49           H  
ATOM   2939  CG2 VAL A 190       8.956  16.334  22.774  1.00 70.49           C  
ATOM   2940 HG21 VAL A 190       8.230  17.088  22.470  1.00 70.49           H  
ATOM   2941 HG22 VAL A 190       9.901  16.513  22.261  1.00 70.49           H  
ATOM   2942 HG23 VAL A 190       8.574  15.358  22.477  1.00 70.49           H  
ATOM   2943  OXT VAL A 190      11.259  16.177  26.737  1.00 70.49           O  
TER    2944      VAL A 190                                                       
ATOM   2944  N   GLU B   1       0.377  -3.705  14.812  1.00 34.89           N  
ATOM   2945  H   GLU B   1      -0.133  -2.834  14.765  1.00 34.89           H  
ATOM   2946  H2  GLU B   1      -0.048  -4.297  15.510  1.00 34.89           H  
ATOM   2947  H3  GLU B   1       0.324  -4.156  13.910  1.00 34.89           H  
ATOM   2948  CA  GLU B   1       1.782  -3.443  15.196  1.00 34.89           C  
ATOM   2949  HA  GLU B   1       2.294  -2.884  14.412  1.00 34.89           H  
ATOM   2950  C   GLU B   1       2.499  -4.769  15.399  1.00 34.89           C  
ATOM   2951  CB  GLU B   1       1.863  -2.622  16.495  1.00 34.89           C  
ATOM   2952  HB2 GLU B   1       1.353  -3.161  17.293  1.00 34.89           H  
ATOM   2953  HB3 GLU B   1       2.914  -2.503  16.758  1.00 34.89           H  
ATOM   2954  O   GLU B   1       2.296  -5.397  16.428  1.00 34.89           O  
ATOM   2955  CG  GLU B   1       1.228  -1.237  16.356  1.00 34.89           C  
ATOM   2956  HG2 GLU B   1       0.167  -1.354  16.135  1.00 34.89           H  
ATOM   2957  HG3 GLU B   1       1.697  -0.739  15.508  1.00 34.89           H  
ATOM   2958  CD  GLU B   1       1.383  -0.376  17.619  1.00 34.89           C  
ATOM   2959  OE1 GLU B   1       1.110   0.837  17.505  1.00 34.89           O  
ATOM   2960  OE2 GLU B   1       1.746  -0.938  18.681  1.00 34.89           O  
ATOM   2961  N   ILE B   2       3.284  -5.245  14.433  1.00 38.49           N  
ATOM   2962  H   ILE B   2       3.452  -4.705  13.596  1.00 38.49           H  
ATOM   2963  CA  ILE B   2       4.372  -6.149  14.808  1.00 38.49           C  
ATOM   2964  HA  ILE B   2       4.080  -6.771  15.655  1.00 38.49           H  
ATOM   2965  C   ILE B   2       5.449  -5.189  15.261  1.00 38.49           C  
ATOM   2966  CB  ILE B   2       4.832  -7.106  13.688  1.00 38.49           C  
ATOM   2967  HB  ILE B   2       5.243  -6.529  12.860  1.00 38.49           H  
ATOM   2968  O   ILE B   2       6.016  -4.466  14.445  1.00 38.49           O  
ATOM   2969  CG1 ILE B   2       3.644  -7.974  13.210  1.00 38.49           C  
ATOM   2970 HG12 ILE B   2       2.807  -7.331  12.936  1.00 38.49           H  
ATOM   2971 HG13 ILE B   2       3.303  -8.596  14.037  1.00 38.49           H  
ATOM   2972  CG2 ILE B   2       5.976  -7.993  14.198  1.00 38.49           C  
ATOM   2973 HG21 ILE B   2       6.862  -7.386  14.382  1.00 38.49           H  
ATOM   2974 HG22 ILE B   2       6.253  -8.746  13.460  1.00 38.49           H  
ATOM   2975 HG23 ILE B   2       5.698  -8.489  15.128  1.00 38.49           H  
ATOM   2976  CD1 ILE B   2       3.954  -8.888  12.012  1.00 38.49           C  
ATOM   2977 HD11 ILE B   2       3.024  -9.163  11.514  1.00 38.49           H  
ATOM   2978 HD12 ILE B   2       4.620  -8.404  11.297  1.00 38.49           H  
ATOM   2979 HD13 ILE B   2       4.437  -9.799  12.364  1.00 38.49           H  
ATOM   2980  N   TRP B   3       5.612  -5.089  16.574  1.00 33.11           N  
ATOM   2981  H   TRP B   3       5.095  -5.715  17.174  1.00 33.11           H  
ATOM   2982  CA  TRP B   3       6.841  -4.544  17.110  1.00 33.11           C  
ATOM   2983  HA  TRP B   3       6.975  -3.512  16.783  1.00 33.11           H  
ATOM   2984  C   TRP B   3       7.958  -5.401  16.517  1.00 33.11           C  
ATOM   2985  CB  TRP B   3       6.774  -4.591  18.642  1.00 33.11           C  
ATOM   2986  HB2 TRP B   3       7.784  -4.459  19.030  1.00 33.11           H  
ATOM   2987  HB3 TRP B   3       6.435  -5.574  18.969  1.00 33.11           H  
ATOM   2988  O   TRP B   3       7.901  -6.624  16.637  1.00 33.11           O  
ATOM   2989  CG  TRP B   3       5.895  -3.530  19.239  1.00 33.11           C  
ATOM   2990  CD1 TRP B   3       4.540  -3.491  19.230  1.00 33.11           C  
ATOM   2991  HD1 TRP B   3       3.906  -4.243  18.783  1.00 33.11           H  
ATOM   2992  CD2 TRP B   3       6.317  -2.295  19.883  1.00 33.11           C  
ATOM   2993  CE2 TRP B   3       5.156  -1.556  20.257  1.00 33.11           C  
ATOM   2994  CE3 TRP B   3       7.573  -1.731  20.188  1.00 33.11           C  
ATOM   2995  HE3 TRP B   3       8.465  -2.279  19.921  1.00 33.11           H  
ATOM   2996  NE1 TRP B   3       4.099  -2.298  19.778  1.00 33.11           N  
ATOM   2997  HE1 TRP B   3       3.159  -1.948  19.664  1.00 33.11           H  
ATOM   2998  CH2 TRP B   3       6.498   0.146  21.316  1.00 33.11           C  
ATOM   2999  HH2 TRP B   3       6.566   1.026  21.939  1.00 33.11           H  
ATOM   3000  CZ2 TRP B   3       5.235  -0.341  20.948  1.00 33.11           C  
ATOM   3001  HZ2 TRP B   3       4.325   0.173  21.224  1.00 33.11           H  
ATOM   3002  CZ3 TRP B   3       7.665  -0.530  20.912  1.00 33.11           C  
ATOM   3003  HZ3 TRP B   3       8.640  -0.172  21.209  1.00 33.11           H  
ATOM   3004  N   ASP B   4       8.900  -4.779  15.804  1.00 35.00           N  
ATOM   3005  H   ASP B   4       8.851  -3.776  15.696  1.00 35.00           H  
ATOM   3006  CA  ASP B   4      10.216  -5.401  15.664  1.00 35.00           C  
ATOM   3007  HA  ASP B   4      10.134  -6.394  15.222  1.00 35.00           H  
ATOM   3008  C   ASP B   4      10.719  -5.552  17.104  1.00 35.00           C  
ATOM   3009  CB  ASP B   4      11.183  -4.532  14.821  1.00 35.00           C  
ATOM   3010  HB2 ASP B   4      12.177  -4.598  15.264  1.00 35.00           H  
ATOM   3011  HB3 ASP B   4      10.878  -3.488  14.883  1.00 35.00           H  
ATOM   3012  O   ASP B   4      11.115  -4.562  17.728  1.00 35.00           O  
ATOM   3013  CG  ASP B   4      11.353  -4.926  13.344  1.00 35.00           C  
ATOM   3014  OD1 ASP B   4      10.944  -6.033  12.939  1.00 35.00           O  
ATOM   3015  OD2 ASP B   4      11.881  -4.071  12.582  1.00 35.00           O  
ATOM   3016  N   ASP B   5      10.571  -6.759  17.644  1.00 28.66           N  
ATOM   3017  H   ASP B   5      10.129  -7.468  17.076  1.00 28.66           H  
ATOM   3018  CA  ASP B   5      11.424  -7.252  18.721  1.00 28.66           C  
ATOM   3019  HA  ASP B   5      11.566  -6.471  19.467  1.00 28.66           H  
ATOM   3020  C   ASP B   5      12.815  -7.568  18.148  1.00 28.66           C  
ATOM   3021  CB  ASP B   5      10.784  -8.485  19.410  1.00 28.66           C  
ATOM   3022  HB2 ASP B   5      11.590  -9.079  19.841  1.00 28.66           H  
ATOM   3023  HB3 ASP B   5      10.305  -9.107  18.654  1.00 28.66           H  
ATOM   3024  O   ASP B   5      12.891  -8.146  17.035  1.00 28.66           O  
ATOM   3025  CG  ASP B   5       9.784  -8.207  20.557  1.00 28.66           C  
ATOM   3026  OD1 ASP B   5       9.773  -7.094  21.139  1.00 28.66           O  
ATOM   3027  OD2 ASP B   5       9.060  -9.167  20.925  1.00 28.66           O  
ATOM   3028  OXT ASP B   5      13.800  -7.216  18.837  1.00 28.66           O  
TER    3029      ASP B   5                                                       
END   
