# Supplementary material for: An extended Tudor domain within Vreteno interconnects Gtsf1L and Ago3 for piRNA biogenesis in Bombyx mori
Source: EMBO J. 2023 Nov 20;42(24):e114072. doi: 10.15252/embj.2023114072 (PMC10711660; doi:10.15252/embj.2023114072)
Supplement: Supplementary file 4 — Dataset EV1 [file EMBJ-42-e114072-s007.zip › manuscript_pdb/BmVreteno_AF-eTD0_BmGtsf1L_63_72.pdb]

ATOM      1  N   GLN A   1     -17.419  21.660 -15.022  1.00 30.18           N  
ATOM      2  H   GLN A   1     -18.331  21.377 -15.353  1.00 30.18           H  
ATOM      3  H2  GLN A   1     -17.473  22.569 -14.585  1.00 30.18           H  
ATOM      4  H3  GLN A   1     -16.790  21.727 -15.810  1.00 30.18           H  
ATOM      5  CA  GLN A   1     -16.870  20.661 -14.085  1.00 30.18           C  
ATOM      6  HA  GLN A   1     -17.464  20.622 -13.172  1.00 30.18           H  
ATOM      7  C   GLN A   1     -15.470  21.129 -13.741  1.00 30.18           C  
ATOM      8  CB  GLN A   1     -16.855  19.270 -14.739  1.00 30.18           C  
ATOM      9  HB2 GLN A   1     -16.418  19.356 -15.734  1.00 30.18           H  
ATOM     10  HB3 GLN A   1     -16.232  18.601 -14.146  1.00 30.18           H  
ATOM     11  O   GLN A   1     -14.720  21.403 -14.665  1.00 30.18           O  
ATOM     12  CG  GLN A   1     -18.270  18.664 -14.831  1.00 30.18           C  
ATOM     13  HG2 GLN A   1     -18.624  18.438 -13.825  1.00 30.18           H  
ATOM     14  HG3 GLN A   1     -18.959  19.376 -15.286  1.00 30.18           H  
ATOM     15  CD  GLN A   1     -18.309  17.389 -15.670  1.00 30.18           C  
ATOM     16  NE2 GLN A   1     -19.279  16.527 -15.480  1.00 30.18           N  
ATOM     17 HE21 GLN A   1     -19.976  16.638 -14.758  1.00 30.18           H  
ATOM     18 HE22 GLN A   1     -19.235  15.708 -16.069  1.00 30.18           H  
ATOM     19  OE1 GLN A   1     -17.493  17.172 -16.540  1.00 30.18           O  
ATOM     20  N   ARG A   2     -15.148  21.350 -12.461  1.00 31.03           N  
ATOM     21  H   ARG A   2     -15.778  21.058 -11.728  1.00 31.03           H  
ATOM     22  CA  ARG A   2     -13.753  21.589 -12.069  1.00 31.03           C  
ATOM     23  HA  ARG A   2     -13.275  22.329 -12.711  1.00 31.03           H  
ATOM     24  C   ARG A   2     -13.052  20.257 -12.308  1.00 31.03           C  
ATOM     25  CB  ARG A   2     -13.679  22.049 -10.592  1.00 31.03           C  
ATOM     26  HB2 ARG A   2     -12.686  21.829 -10.201  1.00 31.03           H  
ATOM     27  HB3 ARG A   2     -14.400  21.483 -10.002  1.00 31.03           H  
ATOM     28  O   ARG A   2     -13.366  19.304 -11.601  1.00 31.03           O  
ATOM     29  CG  ARG A   2     -13.933  23.562 -10.424  1.00 31.03           C  
ATOM     30  HG2 ARG A   2     -13.030  24.091 -10.729  1.00 31.03           H  
ATOM     31  HG3 ARG A   2     -14.749  23.874 -11.076  1.00 31.03           H  
ATOM     32  CD  ARG A   2     -14.294  23.954  -8.978  1.00 31.03           C  
ATOM     33  HD2 ARG A   2     -15.337  23.690  -8.800  1.00 31.03           H  
ATOM     34  HD3 ARG A   2     -13.690  23.356  -8.296  1.00 31.03           H  
ATOM     35  NE  ARG A   2     -14.102  25.403  -8.712  1.00 31.03           N  
ATOM     36  HE  ARG A   2     -13.794  25.976  -9.485  1.00 31.03           H  
ATOM     37  NH1 ARG A   2     -14.540  25.434  -6.445  1.00 31.03           N  
ATOM     38 HH11 ARG A   2     -14.799  24.458  -6.439  1.00 31.03           H  
ATOM     39 HH12 ARG A   2     -14.341  25.923  -5.584  1.00 31.03           H  
ATOM     40  NH2 ARG A   2     -13.881  27.289  -7.411  1.00 31.03           N  
ATOM     41 HH21 ARG A   2     -13.516  27.848  -8.169  1.00 31.03           H  
ATOM     42 HH22 ARG A   2     -13.766  27.655  -6.477  1.00 31.03           H  
ATOM     43  CZ  ARG A   2     -14.187  26.030  -7.542  1.00 31.03           C  
ATOM     44  N   GLU A   3     -12.225  20.151 -13.348  1.00 38.42           N  
ATOM     45  H   GLU A   3     -12.063  20.942 -13.954  1.00 38.42           H  
ATOM     46  CA  GLU A   3     -11.275  19.044 -13.424  1.00 38.42           C  
ATOM     47  HA  GLU A   3     -11.799  18.093 -13.515  1.00 38.42           H  
ATOM     48  C   GLU A   3     -10.537  19.084 -12.092  1.00 38.42           C  
ATOM     49  CB  GLU A   3     -10.308  19.200 -14.612  1.00 38.42           C  
ATOM     50  HB2 GLU A   3      -9.456  18.537 -14.461  1.00 38.42           H  
ATOM     51  HB3 GLU A   3      -9.951  20.229 -14.646  1.00 38.42           H  
ATOM     52  O   GLU A   3      -9.886  20.082 -11.775  1.00 38.42           O  
ATOM     53  CG  GLU A   3     -10.985  18.826 -15.940  1.00 38.42           C  
ATOM     54  HG2 GLU A   3     -11.878  19.439 -16.064  1.00 38.42           H  
ATOM     55  HG3 GLU A   3     -11.304  17.785 -15.882  1.00 38.42           H  
ATOM     56  CD  GLU A   3     -10.075  19.025 -17.164  1.00 38.42           C  
ATOM     57  OE1 GLU A   3     -10.251  18.257 -18.135  1.00 38.42           O  
ATOM     58  OE2 GLU A   3      -9.255  19.969 -17.133  1.00 38.42           O  
ATOM     59  N   SER A   4     -10.746  18.065 -11.250  1.00 42.83           N  
ATOM     60  H   SER A   4     -11.359  17.315 -11.534  1.00 42.83           H  
ATOM     61  CA  SER A   4      -9.844  17.845 -10.129  1.00 42.83           C  
ATOM     62  HA  SER A   4      -9.909  18.669  -9.419  1.00 42.83           H  
ATOM     63  C   SER A   4      -8.480  17.825 -10.788  1.00 42.83           C  
ATOM     64  CB  SER A   4     -10.147  16.518  -9.423  1.00 42.83           C  
ATOM     65  HB2 SER A   4     -11.128  16.569  -8.950  1.00 42.83           H  
ATOM     66  HB3 SER A   4     -10.155  15.716 -10.161  1.00 42.83           H  
ATOM     67  O   SER A   4      -8.243  16.982 -11.656  1.00 42.83           O  
ATOM     68  OG  SER A   4      -9.164  16.224  -8.450  1.00 42.83           O  
ATOM     69  HG  SER A   4      -9.391  16.626  -7.608  1.00 42.83           H  
ATOM     70  N   THR A   5      -7.653  18.829 -10.499  1.00 46.57           N  
ATOM     71  H   THR A   5      -7.943  19.549  -9.852  1.00 46.57           H  
ATOM     72  CA  THR A   5      -6.259  18.826 -10.904  1.00 46.57           C  
ATOM     73  HA  THR A   5      -6.180  18.695 -11.983  1.00 46.57           H  
ATOM     74  C   THR A   5      -5.693  17.610 -10.211  1.00 46.57           C  
ATOM     75  CB  THR A   5      -5.536  20.120 -10.497  1.00 46.57           C  
ATOM     76  HB  THR A   5      -4.460  19.951 -10.504  1.00 46.57           H  
ATOM     77  O   THR A   5      -5.362  17.656  -9.027  1.00 46.57           O  
ATOM     78  CG2 THR A   5      -5.861  21.254 -11.467  1.00 46.57           C  
ATOM     79 HG21 THR A   5      -5.330  22.160 -11.174  1.00 46.57           H  
ATOM     80 HG22 THR A   5      -6.934  21.446 -11.471  1.00 46.57           H  
ATOM     81 HG23 THR A   5      -5.549  20.976 -12.473  1.00 46.57           H  
ATOM     82  OG1 THR A   5      -5.935  20.576  -9.220  1.00 46.57           O  
ATOM     83  HG1 THR A   5      -5.395  21.342  -9.012  1.00 46.57           H  
ATOM     84  N   ARG A   6      -5.754  16.473 -10.913  1.00 50.31           N  
ATOM     85  H   ARG A   6      -6.228  16.515 -11.804  1.00 50.31           H  
ATOM     86  CA  ARG A   6      -5.437  15.164 -10.372  1.00 50.31           C  
ATOM     87  HA  ARG A   6      -6.015  15.006  -9.461  1.00 50.31           H  
ATOM     88  C   ARG A   6      -3.970  15.284 -10.030  1.00 50.31           C  
ATOM     89  CB  ARG A   6      -5.770  14.072 -11.407  1.00 50.31           C  
ATOM     90  HB2 ARG A   6      -6.698  14.341 -11.913  1.00 50.31           H  
ATOM     91  HB3 ARG A   6      -4.984  14.014 -12.160  1.00 50.31           H  
ATOM     92  O   ARG A   6      -3.133  15.299 -10.933  1.00 50.31           O  
ATOM     93  CG  ARG A   6      -5.977  12.698 -10.754  1.00 50.31           C  
ATOM     94  HG2 ARG A   6      -5.092  12.428 -10.178  1.00 50.31           H  
ATOM     95  HG3 ARG A   6      -6.833  12.756 -10.083  1.00 50.31           H  
ATOM     96  CD  ARG A   6      -6.235  11.626 -11.824  1.00 50.31           C  
ATOM     97  HD2 ARG A   6      -5.305  11.459 -12.368  1.00 50.31           H  
ATOM     98  HD3 ARG A   6      -6.983  12.000 -12.524  1.00 50.31           H  
ATOM     99  NE  ARG A   6      -6.728  10.363 -11.236  1.00 50.31           N  
ATOM    100  HE  ARG A   6      -7.153  10.429 -10.322  1.00 50.31           H  
ATOM    101  NH1 ARG A   6      -6.123   8.938 -12.940  1.00 50.31           N  
ATOM    102 HH11 ARG A   6      -5.693   9.710 -13.429  1.00 50.31           H  
ATOM    103 HH12 ARG A   6      -6.063   8.002 -13.316  1.00 50.31           H  
ATOM    104  NH2 ARG A   6      -7.205   8.133 -11.168  1.00 50.31           N  
ATOM    105 HH21 ARG A   6      -7.611   8.238 -10.250  1.00 50.31           H  
ATOM    106 HH22 ARG A   6      -7.146   7.212 -11.578  1.00 50.31           H  
ATOM    107  CZ  ARG A   6      -6.683   9.158 -11.783  1.00 50.31           C  
ATOM    108  N   ARG A   7      -3.679  15.544  -8.751  1.00 61.99           N  
ATOM    109  H   ARG A   7      -4.441  15.655  -8.097  1.00 61.99           H  
ATOM    110  CA  ARG A   7      -2.304  15.762  -8.325  1.00 61.99           C  
ATOM    111  HA  ARG A   7      -1.888  16.600  -8.883  1.00 61.99           H  
ATOM    112  C   ARG A   7      -1.538  14.520  -8.723  1.00 61.99           C  
ATOM    113  CB  ARG A   7      -2.169  16.026  -6.822  1.00 61.99           C  
ATOM    114  HB2 ARG A   7      -1.111  15.974  -6.565  1.00 61.99           H  
ATOM    115  HB3 ARG A   7      -2.688  15.248  -6.262  1.00 61.99           H  
ATOM    116  O   ARG A   7      -2.077  13.412  -8.665  1.00 61.99           O  
ATOM    117  CG  ARG A   7      -2.696  17.404  -6.416  1.00 61.99           C  
ATOM    118  HG2 ARG A   7      -2.305  18.169  -7.086  1.00 61.99           H  
ATOM    119  HG3 ARG A   7      -3.785  17.400  -6.470  1.00 61.99           H  
ATOM    120  CD  ARG A   7      -2.239  17.705  -4.986  1.00 61.99           C  
ATOM    121  HD2 ARG A   7      -1.165  17.893  -4.984  1.00 61.99           H  
ATOM    122  HD3 ARG A   7      -2.431  16.838  -4.353  1.00 61.99           H  
ATOM    123  NE  ARG A   7      -2.955  18.861  -4.435  1.00 61.99           N  
ATOM    124  HE  ARG A   7      -3.695  19.260  -4.995  1.00 61.99           H  
ATOM    125  NH1 ARG A   7      -1.841  18.916  -2.423  1.00 61.99           N  
ATOM    126 HH11 ARG A   7      -1.715  19.257  -1.481  1.00 61.99           H  
ATOM    127 HH12 ARG A   7      -1.175  18.205  -2.690  1.00 61.99           H  
ATOM    128  NH2 ARG A   7      -3.545  20.303  -2.790  1.00 61.99           N  
ATOM    129 HH21 ARG A   7      -3.419  20.617  -1.838  1.00 61.99           H  
ATOM    130 HH22 ARG A   7      -4.317  20.628  -3.355  1.00 61.99           H  
ATOM    131  CZ  ARG A   7      -2.775  19.343  -3.221  1.00 61.99           C  
ATOM    132  N   THR A   8      -0.310  14.728  -9.166  1.00 71.18           N  
ATOM    133  H   THR A   8       0.044  15.668  -9.271  1.00 71.18           H  
ATOM    134  CA  THR A   8       0.570  13.628  -9.522  1.00 71.18           C  
ATOM    135  HA  THR A   8       0.174  13.129 -10.407  1.00 71.18           H  
ATOM    136  C   THR A   8       0.606  12.647  -8.358  1.00 71.18           C  
ATOM    137  CB  THR A   8       1.972  14.149  -9.839  1.00 71.18           C  
ATOM    138  HB  THR A   8       2.429  14.562  -8.940  1.00 71.18           H  
ATOM    139  O   THR A   8       0.905  13.031  -7.227  1.00 71.18           O  
ATOM    140  CG2 THR A   8       2.871  13.058 -10.411  1.00 71.18           C  
ATOM    141 HG21 THR A   8       3.843  13.476 -10.671  1.00 71.18           H  
ATOM    142 HG22 THR A   8       2.417  12.620 -11.300  1.00 71.18           H  
ATOM    143 HG23 THR A   8       3.029  12.277  -9.668  1.00 71.18           H  
ATOM    144  OG1 THR A   8       1.873  15.164 -10.814  1.00 71.18           O  
ATOM    145  HG1 THR A   8       2.756  15.306 -11.162  1.00 71.18           H  
ATOM    146  N   LEU A   9       0.243  11.395  -8.630  1.00 83.19           N  
ATOM    147  H   LEU A   9       0.001  11.149  -9.580  1.00 83.19           H  
ATOM    148  CA  LEU A   9       0.365  10.327  -7.651  1.00 83.19           C  
ATOM    149  HA  LEU A   9      -0.137  10.625  -6.731  1.00 83.19           H  
ATOM    150  C   LEU A   9       1.852  10.148  -7.350  1.00 83.19           C  
ATOM    151  CB  LEU A   9      -0.277   9.038  -8.197  1.00 83.19           C  
ATOM    152  HB2 LEU A   9       0.077   8.882  -9.216  1.00 83.19           H  
ATOM    153  HB3 LEU A   9       0.063   8.190  -7.603  1.00 83.19           H  
ATOM    154  O   LEU A   9       2.657  10.018  -8.268  1.00 83.19           O  
ATOM    155  CG  LEU A   9      -1.817   9.073  -8.179  1.00 83.19           C  
ATOM    156  HG  LEU A   9      -2.170  10.046  -8.520  1.00 83.19           H  
ATOM    157  CD1 LEU A   9      -2.388   8.004  -9.112  1.00 83.19           C  
ATOM    158 HD11 LEU A   9      -3.477   8.026  -9.080  1.00 83.19           H  
ATOM    159 HD12 LEU A   9      -2.038   7.018  -8.807  1.00 83.19           H  
ATOM    160 HD13 LEU A   9      -2.056   8.194 -10.133  1.00 83.19           H  
ATOM    161  CD2 LEU A   9      -2.365   8.798  -6.781  1.00 83.19           C  
ATOM    162 HD21 LEU A   9      -3.453   8.871  -6.788  1.00 83.19           H  
ATOM    163 HD22 LEU A   9      -1.972   9.524  -6.069  1.00 83.19           H  
ATOM    164 HD23 LEU A   9      -2.077   7.790  -6.483  1.00 83.19           H  
ATOM    165  N   VAL A  10       2.206  10.175  -6.069  1.00 87.32           N  
ATOM    166  H   VAL A  10       1.494  10.342  -5.373  1.00 87.32           H  
ATOM    167  CA  VAL A  10       3.555   9.868  -5.589  1.00 87.32           C  
ATOM    168  HA  VAL A  10       4.173   9.558  -6.432  1.00 87.32           H  
ATOM    169  C   VAL A  10       3.432   8.722  -4.580  1.00 87.32           C  
ATOM    170  CB  VAL A  10       4.248  11.101  -4.985  1.00 87.32           C  
ATOM    171  HB  VAL A  10       3.668  11.472  -4.141  1.00 87.32           H  
ATOM    172  O   VAL A  10       2.621   8.832  -3.666  1.00 87.32           O  
ATOM    173  CG1 VAL A  10       5.659  10.744  -4.500  1.00 87.32           C  
ATOM    174 HG11 VAL A  10       6.238  10.320  -5.320  1.00 87.32           H  
ATOM    175 HG12 VAL A  10       6.159  11.639  -4.129  1.00 87.32           H  
ATOM    176 HG13 VAL A  10       5.608  10.023  -3.685  1.00 87.32           H  
ATOM    177  CG2 VAL A  10       4.383  12.224  -6.024  1.00 87.32           C  
ATOM    178 HG21 VAL A  10       4.927  13.065  -5.594  1.00 87.32           H  
ATOM    179 HG22 VAL A  10       4.914  11.859  -6.903  1.00 87.32           H  
ATOM    180 HG23 VAL A  10       3.395  12.574  -6.326  1.00 87.32           H  
ATOM    181  N   PRO A  11       4.159   7.608  -4.727  1.00 90.71           N  
ATOM    182  CA  PRO A  11       4.838   7.177  -5.948  1.00 90.71           C  
ATOM    183  HA  PRO A  11       5.667   7.852  -6.160  1.00 90.71           H  
ATOM    184  C   PRO A  11       3.879   7.128  -7.144  1.00 90.71           C  
ATOM    185  CB  PRO A  11       5.393   5.783  -5.644  1.00 90.71           C  
ATOM    186  HB2 PRO A  11       6.378   5.638  -6.087  1.00 90.71           H  
ATOM    187  HB3 PRO A  11       4.701   5.015  -5.989  1.00 90.71           H  
ATOM    188  O   PRO A  11       2.669   6.944  -6.990  1.00 90.71           O  
ATOM    189  CG  PRO A  11       5.444   5.752  -4.120  1.00 90.71           C  
ATOM    190  HG2 PRO A  11       6.344   6.265  -3.782  1.00 90.71           H  
ATOM    191  HG3 PRO A  11       5.389   4.735  -3.731  1.00 90.71           H  
ATOM    192  CD  PRO A  11       4.226   6.567  -3.723  1.00 90.71           C  
ATOM    193  HD2 PRO A  11       4.350   6.977  -2.721  1.00 90.71           H  
ATOM    194  HD3 PRO A  11       3.331   5.948  -3.777  1.00 90.71           H  
ATOM    195  N   ASP A  12       4.409   7.289  -8.349  1.00 87.80           N  
ATOM    196  H   ASP A  12       5.410   7.362  -8.462  1.00 87.80           H  
ATOM    197  CA  ASP A  12       3.610   7.255  -9.578  1.00 87.80           C  
ATOM    198  HA  ASP A  12       2.677   7.789  -9.398  1.00 87.80           H  
ATOM    199  C   ASP A  12       3.217   5.831  -9.995  1.00 87.80           C  
ATOM    200  CB  ASP A  12       4.340   8.010 -10.697  1.00 87.80           C  
ATOM    201  HB2 ASP A  12       3.678   8.065 -11.562  1.00 87.80           H  
ATOM    202  HB3 ASP A  12       4.529   9.030 -10.363  1.00 87.80           H  
ATOM    203  O   ASP A  12       2.284   5.660 -10.777  1.00 87.80           O  
ATOM    204  CG  ASP A  12       5.670   7.383 -11.135  1.00 87.80           C  
ATOM    205  OD1 ASP A  12       6.168   6.464 -10.441  1.00 87.80           O  
ATOM    206  OD2 ASP A  12       6.206   7.859 -12.158  1.00 87.80           O  
ATOM    207  N   ARG A  13       3.841   4.817  -9.389  1.00 89.58           N  
ATOM    208  H   ARG A  13       4.612   5.078  -8.791  1.00 89.58           H  
ATOM    209  CA  ARG A  13       3.658   3.387  -9.661  1.00 89.58           C  
ATOM    210  HA  ARG A  13       2.771   3.246 -10.279  1.00 89.58           H  
ATOM    211  C   ARG A  13       3.455   2.565  -8.390  1.00 89.58           C  
ATOM    212  CB  ARG A  13       4.866   2.883 -10.470  1.00 89.58           C  
ATOM    213  HB2 ARG A  13       4.723   1.828 -10.705  1.00 89.58           H  
ATOM    214  HB3 ARG A  13       4.901   3.437 -11.409  1.00 89.58           H  
ATOM    215  O   ARG A  13       4.066   2.842  -7.357  1.00 89.58           O  
ATOM    216  CG  ARG A  13       6.206   3.060  -9.733  1.00 89.58           C  
ATOM    217  HG2 ARG A  13       6.329   4.094  -9.410  1.00 89.58           H  
ATOM    218  HG3 ARG A  13       6.226   2.419  -8.852  1.00 89.58           H  
ATOM    219  CD  ARG A  13       7.378   2.703 -10.644  1.00 89.58           C  
ATOM    220  HD2 ARG A  13       7.286   3.306 -11.547  1.00 89.58           H  
ATOM    221  HD3 ARG A  13       7.313   1.648 -10.909  1.00 89.58           H  
ATOM    222  NE  ARG A  13       8.670   2.977  -9.984  1.00 89.58           N  
ATOM    223  HE  ARG A  13       8.666   3.055  -8.977  1.00 89.58           H  
ATOM    224  NH1 ARG A  13       9.909   3.278 -11.889  1.00 89.58           N  
ATOM    225 HH11 ARG A  13       9.049   3.220 -12.415  1.00 89.58           H  
ATOM    226 HH12 ARG A  13      10.772   3.563 -12.331  1.00 89.58           H  
ATOM    227  NH2 ARG A  13      10.887   3.456  -9.892  1.00 89.58           N  
ATOM    228 HH21 ARG A  13      10.789   3.578  -8.895  1.00 89.58           H  
ATOM    229 HH22 ARG A  13      11.774   3.658 -10.333  1.00 89.58           H  
ATOM    230  CZ  ARG A  13       9.812   3.235 -10.589  1.00 89.58           C  
ATOM    231  N   CYS A  14       2.643   1.524  -8.496  1.00 94.68           N  
ATOM    232  H   CYS A  14       2.173   1.386  -9.379  1.00 94.68           H  
ATOM    233  CA  CYS A  14       2.607   0.400  -7.566  1.00 94.68           C  
ATOM    234  HA  CYS A  14       2.912   0.716  -6.568  1.00 94.68           H  
ATOM    235  C   CYS A  14       3.601  -0.679  -8.007  1.00 94.68           C  
ATOM    236  CB  CYS A  14       1.157  -0.092  -7.502  1.00 94.68           C  
ATOM    237  HB2 CYS A  14       0.808  -0.305  -8.512  1.00 94.68           H  
ATOM    238  HB3 CYS A  14       0.548   0.707  -7.079  1.00 94.68           H  
ATOM    239  O   CYS A  14       3.976  -0.747  -9.179  1.00 94.68           O  
ATOM    240  SG  CYS A  14       0.946  -1.585  -6.489  1.00 94.68           S  
ATOM    241  HG  CYS A  14       0.850  -1.010  -5.287  1.00 94.68           H  
ATOM    242  N   LEU A  15       4.025  -1.532  -7.075  1.00 95.72           N  
ATOM    243  H   LEU A  15       3.708  -1.397  -6.125  1.00 95.72           H  
ATOM    244  CA  LEU A  15       4.890  -2.675  -7.354  1.00 95.72           C  
ATOM    245  HA  LEU A  15       5.867  -2.312  -7.674  1.00 95.72           H  
ATOM    246  C   LEU A  15       4.315  -3.513  -8.504  1.00 95.72           C  
ATOM    247  CB  LEU A  15       5.068  -3.455  -6.039  1.00 95.72           C  
ATOM    248  HB2 LEU A  15       4.094  -3.715  -5.623  1.00 95.72           H  
ATOM    249  HB3 LEU A  15       5.549  -2.781  -5.330  1.00 95.72           H  
ATOM    250  O   LEU A  15       5.039  -3.824  -9.449  1.00 95.72           O  
ATOM    251  CG  LEU A  15       5.924  -4.729  -6.168  1.00 95.72           C  
ATOM    252  HG  LEU A  15       6.686  -4.580  -6.933  1.00 95.72           H  
ATOM    253  CD1 LEU A  15       6.621  -5.030  -4.844  1.00 95.72           C  
ATOM    254 HD11 LEU A  15       7.255  -5.911  -4.945  1.00 95.72           H  
ATOM    255 HD12 LEU A  15       7.244  -4.184  -4.558  1.00 95.72           H  
ATOM    256 HD13 LEU A  15       5.878  -5.204  -4.065  1.00 95.72           H  
ATOM    257  CD2 LEU A  15       5.085  -5.956  -6.527  1.00 95.72           C  
ATOM    258 HD21 LEU A  15       4.271  -6.074  -5.812  1.00 95.72           H  
ATOM    259 HD22 LEU A  15       4.676  -5.872  -7.534  1.00 95.72           H  
ATOM    260 HD23 LEU A  15       5.710  -6.848  -6.490  1.00 95.72           H  
ATOM    261  N   ILE A  16       3.004  -3.771  -8.478  1.00 97.25           N  
ATOM    262  H   ILE A  16       2.485  -3.444  -7.675  1.00 97.25           H  
ATOM    263  CA  ILE A  16       2.279  -4.548  -9.494  1.00 97.25           C  
ATOM    264  HA  ILE A  16       2.702  -5.552  -9.533  1.00 97.25           H  
ATOM    265  C   ILE A  16       2.439  -3.956 -10.901  1.00 97.25           C  
ATOM    266  CB  ILE A  16       0.786  -4.651  -9.101  1.00 97.25           C  
ATOM    267  HB  ILE A  16       0.375  -3.642  -9.072  1.00 97.25           H  
ATOM    268  O   ILE A  16       2.673  -4.702 -11.848  1.00 97.25           O  
ATOM    269  CG1 ILE A  16       0.581  -5.267  -7.697  1.00 97.25           C  
ATOM    270 HG12 ILE A  16      -0.489  -5.335  -7.499  1.00 97.25           H  
ATOM    271 HG13 ILE A  16       0.996  -4.598  -6.943  1.00 97.25           H  
ATOM    272  CG2 ILE A  16      -0.024  -5.441 -10.145  1.00 97.25           C  
ATOM    273 HG21 ILE A  16      -1.052  -5.562  -9.805  1.00 97.25           H  
ATOM    274 HG22 ILE A  16       0.421  -6.422 -10.313  1.00 97.25           H  
ATOM    275 HG23 ILE A  16      -0.048  -4.900 -11.091  1.00 97.25           H  
ATOM    276  CD1 ILE A  16       1.205  -6.653  -7.492  1.00 97.25           C  
ATOM    277 HD11 ILE A  16       0.803  -7.364  -8.214  1.00 97.25           H  
ATOM    278 HD12 ILE A  16       0.968  -7.001  -6.486  1.00 97.25           H  
ATOM    279 HD13 ILE A  16       2.289  -6.604  -7.593  1.00 97.25           H  
ATOM    280  N   ASP A  17       2.404  -2.627 -11.041  1.00 94.05           N  
ATOM    281  H   ASP A  17       2.264  -2.061 -10.216  1.00 94.05           H  
ATOM    282  CA  ASP A  17       2.487  -1.936 -12.341  1.00 94.05           C  
ATOM    283  HA  ASP A  17       1.677  -2.289 -12.980  1.00 94.05           H  
ATOM    284  C   ASP A  17       3.819  -2.197 -13.068  1.00 94.05           C  
ATOM    285  CB  ASP A  17       2.337  -0.412 -12.153  1.00 94.05           C  
ATOM    286  HB2 ASP A  17       3.188  -0.043 -11.580  1.00 94.05           H  
ATOM    287  HB3 ASP A  17       2.381   0.061 -13.134  1.00 94.05           H  
ATOM    288  O   ASP A  17       3.943  -1.987 -14.276  1.00 94.05           O  
ATOM    289  CG  ASP A  17       1.042   0.047 -11.474  1.00 94.05           C  
ATOM    290  OD1 ASP A  17       0.017  -0.655 -11.590  1.00 94.05           O  
ATOM    291  OD2 ASP A  17       1.085   1.120 -10.820  1.00 94.05           O  
ATOM    292  N   SER A  18       4.838  -2.626 -12.325  1.00 94.76           N  
ATOM    293  H   SER A  18       4.642  -2.819 -11.353  1.00 94.76           H  
ATOM    294  CA  SER A  18       6.200  -2.822 -12.817  1.00 94.76           C  
ATOM    295  HA  SER A  18       6.323  -2.260 -13.743  1.00 94.76           H  
ATOM    296  C   SER A  18       6.561  -4.281 -13.127  1.00 94.76           C  
ATOM    297  CB  SER A  18       7.155  -2.241 -11.786  1.00 94.76           C  
ATOM    298  HB2 SER A  18       8.133  -2.098 -12.245  1.00 94.76           H  
ATOM    299  HB3 SER A  18       6.787  -1.280 -11.429  1.00 94.76           H  
ATOM    300  O   SER A  18       7.700  -4.540 -13.541  1.00 94.76           O  
ATOM    301  OG  SER A  18       7.277  -3.143 -10.716  1.00 94.76           O  
ATOM    302  HG  SER A  18       6.423  -3.321 -10.316  1.00 94.76           H  
ATOM    303  N   LEU A  19       5.635  -5.212 -12.882  1.00 97.41           N  
ATOM    304  H   LEU A  19       4.722  -4.906 -12.575  1.00 97.41           H  
ATOM    305  CA  LEU A  19       5.802  -6.649 -13.104  1.00 97.41           C  
ATOM    306  HA  LEU A  19       6.861  -6.906 -13.073  1.00 97.41           H  
ATOM    307  C   LEU A  19       5.312  -7.067 -14.501  1.00 97.41           C  
ATOM    308  CB  LEU A  19       5.104  -7.434 -11.973  1.00 97.41           C  
ATOM    309  HB2 LEU A  19       5.225  -8.499 -12.172  1.00 97.41           H  
ATOM    310  HB3 LEU A  19       4.037  -7.213 -12.001  1.00 97.41           H  
ATOM    311  O   LEU A  19       4.787  -6.263 -15.280  1.00 97.41           O  
ATOM    312  CG  LEU A  19       5.627  -7.166 -10.549  1.00 97.41           C  
ATOM    313  HG  LEU A  19       5.370  -6.145 -10.266  1.00 97.41           H  
ATOM    314  CD1 LEU A  19       4.942  -8.115  -9.565  1.00 97.41           C  
ATOM    315 HD11 LEU A  19       5.128  -9.147  -9.860  1.00 97.41           H  
ATOM    316 HD12 LEU A  19       3.869  -7.926  -9.559  1.00 97.41           H  
ATOM    317 HD13 LEU A  19       5.336  -7.965  -8.560  1.00 97.41           H  
ATOM    318  CD2 LEU A  19       7.143  -7.333 -10.407  1.00 97.41           C  
ATOM    319 HD21 LEU A  19       7.657  -6.579 -11.003  1.00 97.41           H  
ATOM    320 HD22 LEU A  19       7.433  -8.327 -10.747  1.00 97.41           H  
ATOM    321 HD23 LEU A  19       7.431  -7.212  -9.363  1.00 97.41           H  
ATOM    322  N   SER A  20       5.538  -8.330 -14.844  1.00 97.70           N  
ATOM    323  H   SER A  20       6.009  -8.921 -14.173  1.00 97.70           H  
ATOM    324  CA  SER A  20       5.196  -8.943 -16.127  1.00 97.70           C  
ATOM    325  HA  SER A  20       4.548  -8.271 -16.689  1.00 97.70           H  
ATOM    326  C   SER A  20       4.434 -10.255 -15.950  1.00 97.70           C  
ATOM    327  CB  SER A  20       6.469  -9.170 -16.946  1.00 97.70           C  
ATOM    328  HB2 SER A  20       7.158  -9.804 -16.387  1.00 97.70           H  
ATOM    329  HB3 SER A  20       6.223  -9.659 -17.889  1.00 97.70           H  
ATOM    330  O   SER A  20       4.415 -10.854 -14.880  1.00 97.70           O  
ATOM    331  OG  SER A  20       7.069  -7.913 -17.208  1.00 97.70           O  
ATOM    332  HG  SER A  20       7.352  -7.598 -16.347  1.00 97.70           H  
ATOM    333  N   GLU A  21       3.786 -10.707 -17.023  1.00 98.05           N  
ATOM    334  H   GLU A  21       3.902 -10.234 -17.908  1.00 98.05           H  
ATOM    335  CA  GLU A  21       3.172 -12.038 -17.058  1.00 98.05           C  
ATOM    336  HA  GLU A  21       2.421 -12.110 -16.271  1.00 98.05           H  
ATOM    337  C   GLU A  21       4.245 -13.106 -16.795  1.00 98.05           C  
ATOM    338  CB  GLU A  21       2.492 -12.277 -18.416  1.00 98.05           C  
ATOM    339  HB2 GLU A  21       3.245 -12.223 -19.202  1.00 98.05           H  
ATOM    340  HB3 GLU A  21       2.052 -13.274 -18.418  1.00 98.05           H  
ATOM    341  O   GLU A  21       5.348 -13.026 -17.336  1.00 98.05           O  
ATOM    342  CG  GLU A  21       1.391 -11.242 -18.700  1.00 98.05           C  
ATOM    343  HG2 GLU A  21       0.643 -11.303 -17.910  1.00 98.05           H  
ATOM    344  HG3 GLU A  21       1.826 -10.243 -18.663  1.00 98.05           H  
ATOM    345  CD  GLU A  21       0.711 -11.396 -20.071  1.00 98.05           C  
ATOM    346  OE1 GLU A  21      -0.208 -10.575 -20.317  1.00 98.05           O  
ATOM    347  OE2 GLU A  21       1.111 -12.263 -20.875  1.00 98.05           O  
ATOM    348  N   GLY A  22       3.924 -14.085 -15.953  1.00 98.05           N  
ATOM    349  H   GLY A  22       2.995 -14.087 -15.557  1.00 98.05           H  
ATOM    350  CA  GLY A  22       4.848 -15.103 -15.458  1.00 98.05           C  
ATOM    351  HA2 GLY A  22       4.300 -16.034 -15.316  1.00 98.05           H  
ATOM    352  HA3 GLY A  22       5.630 -15.274 -16.198  1.00 98.05           H  
ATOM    353  C   GLY A  22       5.533 -14.756 -14.133  1.00 98.05           C  
ATOM    354  O   GLY A  22       5.992 -15.678 -13.459  1.00 98.05           O  
ATOM    355  N   ASP A  23       5.561 -13.481 -13.723  1.00 98.14           N  
ATOM    356  H   ASP A  23       5.182 -12.753 -14.311  1.00 98.14           H  
ATOM    357  CA  ASP A  23       6.089 -13.107 -12.408  1.00 98.14           C  
ATOM    358  HA  ASP A  23       7.077 -13.554 -12.300  1.00 98.14           H  
ATOM    359  C   ASP A  23       5.204 -13.672 -11.288  1.00 98.14           C  
ATOM    360  CB  ASP A  23       6.253 -11.582 -12.243  1.00 98.14           C  
ATOM    361  HB2 ASP A  23       5.308 -11.093 -12.480  1.00 98.14           H  
ATOM    362  HB3 ASP A  23       6.464 -11.369 -11.195  1.00 98.14           H  
ATOM    363  O   ASP A  23       3.997 -13.896 -11.445  1.00 98.14           O  
ATOM    364  CG  ASP A  23       7.387 -10.952 -13.068  1.00 98.14           C  
ATOM    365  OD1 ASP A  23       8.307 -11.677 -13.501  1.00 98.14           O  
ATOM    366  OD2 ASP A  23       7.337  -9.711 -13.266  1.00 98.14           O  
ATOM    367  N   VAL A  24       5.815 -13.876 -10.122  1.00 95.83           N  
ATOM    368  H   VAL A  24       6.790 -13.625 -10.044  1.00 95.83           H  
ATOM    369  CA  VAL A  24       5.130 -14.340  -8.919  1.00 95.83           C  
ATOM    370  HA  VAL A  24       4.067 -14.469  -9.126  1.00 95.83           H  
ATOM    371  C   VAL A  24       5.277 -13.291  -7.832  1.00 95.83           C  
ATOM    372  CB  VAL A  24       5.677 -15.692  -8.457  1.00 95.83           C  
ATOM    373  HB  VAL A  24       6.753 -15.619  -8.295  1.00 95.83           H  
ATOM    374  O   VAL A  24       6.379 -13.016  -7.367  1.00 95.83           O  
ATOM    375  CG1 VAL A  24       5.011 -16.101  -7.147  1.00 95.83           C  
ATOM    376 HG11 VAL A  24       3.937 -16.214  -7.300  1.00 95.83           H  
ATOM    377 HG12 VAL A  24       5.194 -15.366  -6.363  1.00 95.83           H  
ATOM    378 HG13 VAL A  24       5.469 -17.034  -6.819  1.00 95.83           H  
ATOM    379  CG2 VAL A  24       5.406 -16.801  -9.484  1.00 95.83           C  
ATOM    380 HG21 VAL A  24       5.797 -17.752  -9.123  1.00 95.83           H  
ATOM    381 HG22 VAL A  24       4.336 -16.891  -9.671  1.00 95.83           H  
ATOM    382 HG23 VAL A  24       5.902 -16.561 -10.425  1.00 95.83           H  
ATOM    383  N   VAL A  25       4.152 -12.744  -7.384  1.00 95.24           N  
ATOM    384  H   VAL A  25       3.279 -13.076  -7.768  1.00 95.24           H  
ATOM    385  CA  VAL A  25       4.104 -11.770  -6.293  1.00 95.24           C  
ATOM    386  HA  VAL A  25       5.123 -11.461  -6.059  1.00 95.24           H  
ATOM    387  C   VAL A  25       3.543 -12.429  -5.036  1.00 95.24           C  
ATOM    388  CB  VAL A  25       3.370 -10.496  -6.747  1.00 95.24           C  
ATOM    389  HB  VAL A  25       3.848 -10.156  -7.666  1.00 95.24           H  
ATOM    390  O   VAL A  25       2.529 -13.124  -5.078  1.00 95.24           O  
ATOM    391  CG1 VAL A  25       1.886 -10.689  -7.060  1.00 95.24           C  
ATOM    392 HG11 VAL A  25       1.337 -10.889  -6.140  1.00 95.24           H  
ATOM    393 HG12 VAL A  25       1.491  -9.781  -7.516  1.00 95.24           H  
ATOM    394 HG13 VAL A  25       1.760 -11.509  -7.767  1.00 95.24           H  
ATOM    395  CG2 VAL A  25       3.493  -9.357  -5.738  1.00 95.24           C  
ATOM    396 HG21 VAL A  25       2.935  -8.493  -6.100  1.00 95.24           H  
ATOM    397 HG22 VAL A  25       4.539  -9.060  -5.657  1.00 95.24           H  
ATOM    398 HG23 VAL A  25       3.110  -9.658  -4.763  1.00 95.24           H  
ATOM    399  N   LEU A  26       4.213 -12.227  -3.906  1.00 93.80           N  
ATOM    400  H   LEU A  26       5.010 -11.607  -3.933  1.00 93.80           H  
ATOM    401  CA  LEU A  26       3.722 -12.648  -2.598  1.00 93.80           C  
ATOM    402  HA  LEU A  26       3.148 -13.570  -2.696  1.00 93.80           H  
ATOM    403  C   LEU A  26       2.777 -11.580  -2.054  1.00 93.80           C  
ATOM    404  CB  LEU A  26       4.912 -12.892  -1.661  1.00 93.80           C  
ATOM    405  HB2 LEU A  26       5.539 -12.000  -1.669  1.00 93.80           H  
ATOM    406  HB3 LEU A  26       4.543 -13.000  -0.641  1.00 93.80           H  
ATOM    407  O   LEU A  26       3.104 -10.398  -2.073  1.00 93.80           O  
ATOM    408  CG  LEU A  26       5.801 -14.097  -2.018  1.00 93.80           C  
ATOM    409  HG  LEU A  26       6.328 -13.883  -2.948  1.00 93.80           H  
ATOM    410  CD1 LEU A  26       6.836 -14.290  -0.909  1.00 93.80           C  
ATOM    411 HD11 LEU A  26       6.343 -14.531   0.033  1.00 93.80           H  
ATOM    412 HD12 LEU A  26       7.421 -13.379  -0.782  1.00 93.80           H  
ATOM    413 HD13 LEU A  26       7.513 -15.102  -1.173  1.00 93.80           H  
ATOM    414  CD2 LEU A  26       5.033 -15.410  -2.191  1.00 93.80           C  
ATOM    415 HD21 LEU A  26       4.360 -15.338  -3.045  1.00 93.80           H  
ATOM    416 HD22 LEU A  26       5.735 -16.221  -2.382  1.00 93.80           H  
ATOM    417 HD23 LEU A  26       4.460 -15.638  -1.291  1.00 93.80           H  
ATOM    418  N   VAL A  27       1.602 -11.973  -1.577  1.00 94.23           N  
ATOM    419  H   VAL A  27       1.382 -12.959  -1.609  1.00 94.23           H  
ATOM    420  CA  VAL A  27       0.550 -11.055  -1.137  1.00 94.23           C  
ATOM    421  HA  VAL A  27       0.970 -10.052  -1.060  1.00 94.23           H  
ATOM    422  C   VAL A  27       0.036 -11.448   0.241  1.00 94.23           C  
ATOM    423  CB  VAL A  27      -0.580 -10.997  -2.180  1.00 94.23           C  
ATOM    424  HB  VAL A  27      -0.989 -11.995  -2.335  1.00 94.23           H  
ATOM    425  O   VAL A  27      -0.283 -12.608   0.477  1.00 94.23           O  
ATOM    426  CG1 VAL A  27      -1.708 -10.065  -1.749  1.00 94.23           C  
ATOM    427 HG11 VAL A  27      -2.174 -10.424  -0.832  1.00 94.23           H  
ATOM    428 HG12 VAL A  27      -1.292  -9.068  -1.604  1.00 94.23           H  
ATOM    429 HG13 VAL A  27      -2.476 -10.024  -2.522  1.00 94.23           H  
ATOM    430  CG2 VAL A  27      -0.054 -10.450  -3.514  1.00 94.23           C  
ATOM    431 HG21 VAL A  27       0.418  -9.478  -3.367  1.00 94.23           H  
ATOM    432 HG22 VAL A  27      -0.878 -10.350  -4.220  1.00 94.23           H  
ATOM    433 HG23 VAL A  27       0.673 -11.145  -3.934  1.00 94.23           H  
ATOM    434  N   SER A  28      -0.079 -10.485   1.153  1.00 92.91           N  
ATOM    435  H   SER A  28       0.181  -9.547   0.882  1.00 92.91           H  
ATOM    436  CA  SER A  28      -0.757 -10.670   2.441  1.00 92.91           C  
ATOM    437  HA  SER A  28      -0.970 -11.728   2.593  1.00 92.91           H  
ATOM    438  C   SER A  28      -2.085  -9.918   2.422  1.00 92.91           C  
ATOM    439  CB  SER A  28       0.153 -10.219   3.585  1.00 92.91           C  
ATOM    440  HB2 SER A  28       1.163 -10.578   3.389  1.00 92.91           H  
ATOM    441  HB3 SER A  28       0.182  -9.130   3.623  1.00 92.91           H  
ATOM    442  O   SER A  28      -2.108  -8.711   2.180  1.00 92.91           O  
ATOM    443  OG  SER A  28      -0.271 -10.761   4.828  1.00 92.91           O  
ATOM    444  HG  SER A  28      -0.246 -11.716   4.733  1.00 92.91           H  
ATOM    445  N   VAL A  29      -3.194 -10.631   2.627  1.00 94.20           N  
ATOM    446  H   VAL A  29      -3.101 -11.618   2.818  1.00 94.20           H  
ATOM    447  CA  VAL A  29      -4.551 -10.069   2.581  1.00 94.20           C  
ATOM    448  HA  VAL A  29      -4.598  -9.341   1.770  1.00 94.20           H  
ATOM    449  C   VAL A  29      -4.838  -9.340   3.892  1.00 94.20           C  
ATOM    450  CB  VAL A  29      -5.601 -11.166   2.298  1.00 94.20           C  
ATOM    451  HB  VAL A  29      -5.646 -11.853   3.144  1.00 94.20           H  
ATOM    452  O   VAL A  29      -4.966  -9.980   4.934  1.00 94.20           O  
ATOM    453  CG1 VAL A  29      -6.983 -10.542   2.084  1.00 94.20           C  
ATOM    454 HG11 VAL A  29      -6.966  -9.947   1.171  1.00 94.20           H  
ATOM    455 HG12 VAL A  29      -7.267  -9.913   2.927  1.00 94.20           H  
ATOM    456 HG13 VAL A  29      -7.728 -11.331   1.975  1.00 94.20           H  
ATOM    457  CG2 VAL A  29      -5.277 -11.970   1.030  1.00 94.20           C  
ATOM    458 HG21 VAL A  29      -5.189 -11.305   0.171  1.00 94.20           H  
ATOM    459 HG22 VAL A  29      -6.070 -12.695   0.846  1.00 94.20           H  
ATOM    460 HG23 VAL A  29      -4.344 -12.519   1.155  1.00 94.20           H  
ATOM    461  N   GLU A  30      -4.932  -8.008   3.874  1.00 92.62           N  
ATOM    462  H   GLU A  30      -4.841  -7.511   2.999  1.00 92.62           H  
ATOM    463  CA  GLU A  30      -4.968  -7.220   5.116  1.00 92.62           C  
ATOM    464  HA  GLU A  30      -4.558  -7.817   5.931  1.00 92.62           H  
ATOM    465  C   GLU A  30      -6.373  -6.822   5.552  1.00 92.62           C  
ATOM    466  CB  GLU A  30      -4.106  -5.955   5.007  1.00 92.62           C  
ATOM    467  HB2 GLU A  30      -4.139  -5.425   5.959  1.00 92.62           H  
ATOM    468  HB3 GLU A  30      -4.526  -5.297   4.247  1.00 92.62           H  
ATOM    469  O   GLU A  30      -6.735  -7.046   6.703  1.00 92.62           O  
ATOM    470  CG  GLU A  30      -2.646  -6.222   4.650  1.00 92.62           C  
ATOM    471  HG2 GLU A  30      -2.594  -6.652   3.650  1.00 92.62           H  
ATOM    472  HG3 GLU A  30      -2.130  -5.263   4.616  1.00 92.62           H  
ATOM    473  CD  GLU A  30      -1.866  -7.088   5.636  1.00 92.62           C  
ATOM    474  OE1 GLU A  30      -0.800  -7.576   5.224  1.00 92.62           O  
ATOM    475  OE2 GLU A  30      -2.198  -7.238   6.843  1.00 92.62           O  
ATOM    476  N   LEU A  31      -7.152  -6.201   4.663  1.00 95.08           N  
ATOM    477  H   LEU A  31      -6.792  -6.060   3.730  1.00 95.08           H  
ATOM    478  CA  LEU A  31      -8.459  -5.617   4.982  1.00 95.08           C  
ATOM    479  HA  LEU A  31      -8.935  -6.198   5.772  1.00 95.08           H  
ATOM    480  C   LEU A  31      -9.379  -5.656   3.763  1.00 95.08           C  
ATOM    481  CB  LEU A  31      -8.280  -4.156   5.449  1.00 95.08           C  
ATOM    482  HB2 LEU A  31      -7.674  -3.636   4.706  1.00 95.08           H  
ATOM    483  HB3 LEU A  31      -9.256  -3.673   5.469  1.00 95.08           H  
ATOM    484  O   LEU A  31      -8.915  -5.660   2.623  1.00 95.08           O  
ATOM    485  CG  LEU A  31      -7.630  -3.965   6.833  1.00 95.08           C  
ATOM    486  HG  LEU A  31      -6.649  -4.438   6.858  1.00 95.08           H  
ATOM    487  CD1 LEU A  31      -7.422  -2.474   7.094  1.00 95.08           C  
ATOM    488 HD11 LEU A  31      -6.763  -2.068   6.327  1.00 95.08           H  
ATOM    489 HD12 LEU A  31      -6.957  -2.331   8.070  1.00 95.08           H  
ATOM    490 HD13 LEU A  31      -8.380  -1.954   7.068  1.00 95.08           H  
ATOM    491  CD2 LEU A  31      -8.497  -4.529   7.964  1.00 95.08           C  
ATOM    492 HD21 LEU A  31      -8.030  -4.315   8.925  1.00 95.08           H  
ATOM    493 HD22 LEU A  31      -9.489  -4.078   7.940  1.00 95.08           H  
ATOM    494 HD23 LEU A  31      -8.588  -5.611   7.867  1.00 95.08           H  
ATOM    495  N   LYS A  32     -10.699  -5.642   3.979  1.00 97.48           N  
ATOM    496  H   LYS A  32     -11.033  -5.553   4.928  1.00 97.48           H  
ATOM    497  CA  LYS A  32     -11.660  -5.493   2.875  1.00 97.48           C  
ATOM    498  HA  LYS A  32     -11.458  -6.250   2.118  1.00 97.48           H  
ATOM    499  C   LYS A  32     -11.491  -4.126   2.221  1.00 97.48           C  
ATOM    500  CB  LYS A  32     -13.099  -5.663   3.373  1.00 97.48           C  
ATOM    501  HB2 LYS A  32     -13.782  -5.402   2.565  1.00 97.48           H  
ATOM    502  HB3 LYS A  32     -13.278  -4.985   4.208  1.00 97.48           H  
ATOM    503  O   LYS A  32     -11.429  -3.111   2.909  1.00 97.48           O  
ATOM    504  CG  LYS A  32     -13.375  -7.107   3.797  1.00 97.48           C  
ATOM    505  HG2 LYS A  32     -13.199  -7.758   2.941  1.00 97.48           H  
ATOM    506  HG3 LYS A  32     -12.706  -7.389   4.610  1.00 97.48           H  
ATOM    507  CD  LYS A  32     -14.824  -7.273   4.253  1.00 97.48           C  
ATOM    508  HD2 LYS A  32     -15.000  -6.637   5.120  1.00 97.48           H  
ATOM    509  HD3 LYS A  32     -15.492  -6.981   3.443  1.00 97.48           H  
ATOM    510  CE  LYS A  32     -15.045  -8.742   4.618  1.00 97.48           C  
ATOM    511  HE2 LYS A  32     -14.789  -9.361   3.758  1.00 97.48           H  
ATOM    512  HE3 LYS A  32     -14.358  -8.998   5.426  1.00 97.48           H  
ATOM    513  NZ  LYS A  32     -16.442  -8.988   5.037  1.00 97.48           N  
ATOM    514  HZ1 LYS A  32     -17.069  -8.787   4.272  1.00 97.48           H  
ATOM    515  HZ2 LYS A  32     -16.665  -8.395   5.824  1.00 97.48           H  
ATOM    516  HZ3 LYS A  32     -16.549  -9.955   5.306  1.00 97.48           H  
ATOM    517  N   ALA A  33     -11.504  -4.075   0.891  1.00 97.67           N  
ATOM    518  H   ALA A  33     -11.599  -4.938   0.375  1.00 97.67           H  
ATOM    519  CA  ALA A  33     -11.330  -2.831   0.140  1.00 97.67           C  
ATOM    520  HA  ALA A  33     -10.372  -2.393   0.421  1.00 97.67           H  
ATOM    521  C   ALA A  33     -12.396  -1.773   0.479  1.00 97.67           C  
ATOM    522  CB  ALA A  33     -11.293  -3.176  -1.352  1.00 97.67           C  
ATOM    523  HB1 ALA A  33     -12.235  -3.631  -1.657  1.00 97.67           H  
ATOM    524  HB2 ALA A  33     -11.132  -2.271  -1.938  1.00 97.67           H  
ATOM    525  HB3 ALA A  33     -10.477  -3.870  -1.555  1.00 97.67           H  
ATOM    526  O   ALA A  33     -12.093  -0.580   0.532  1.00 97.67           O  
ATOM    527  N   SER A  34     -13.611  -2.209   0.828  1.00 95.89           N  
ATOM    528  H   SER A  34     -13.783  -3.204   0.807  1.00 95.89           H  
ATOM    529  CA  SER A  34     -14.696  -1.343   1.310  1.00 95.89           C  
ATOM    530  HA  SER A  34     -14.922  -0.611   0.535  1.00 95.89           H  
ATOM    531  C   SER A  34     -14.362  -0.562   2.587  1.00 95.89           C  
ATOM    532  CB  SER A  34     -15.949  -2.190   1.560  1.00 95.89           C  
ATOM    533  HB2 SER A  34     -16.739  -1.560   1.970  1.00 95.89           H  
ATOM    534  HB3 SER A  34     -16.292  -2.598   0.610  1.00 95.89           H  
ATOM    535  O   SER A  34     -15.004   0.446   2.864  1.00 95.89           O  
ATOM    536  OG  SER A  34     -15.684  -3.264   2.451  1.00 95.89           O  
ATOM    537  HG  SER A  34     -15.422  -2.912   3.304  1.00 95.89           H  
ATOM    538  N   GLU A  35     -13.377  -1.011   3.368  1.00 94.49           N  
ATOM    539  H   GLU A  35     -12.864  -1.833   3.084  1.00 94.49           H  
ATOM    540  CA  GLU A  35     -12.909  -0.358   4.599  1.00 94.49           C  
ATOM    541  HA  GLU A  35     -13.702   0.272   5.002  1.00 94.49           H  
ATOM    542  C   GLU A  35     -11.705   0.570   4.341  1.00 94.49           C  
ATOM    543  CB  GLU A  35     -12.588  -1.431   5.658  1.00 94.49           C  
ATOM    544  HB2 GLU A  35     -12.227  -0.938   6.560  1.00 94.49           H  
ATOM    545  HB3 GLU A  35     -11.797  -2.083   5.286  1.00 94.49           H  
ATOM    546  O   GLU A  35     -11.247   1.272   5.238  1.00 94.49           O  
ATOM    547  CG  GLU A  35     -13.823  -2.279   6.019  1.00 94.49           C  
ATOM    548  HG2 GLU A  35     -14.257  -2.699   5.111  1.00 94.49           H  
ATOM    549  HG3 GLU A  35     -14.575  -1.632   6.470  1.00 94.49           H  
ATOM    550  CD  GLU A  35     -13.491  -3.426   6.984  1.00 94.49           C  
ATOM    551  OE1 GLU A  35     -13.882  -4.576   6.662  1.00 94.49           O  
ATOM    552  OE2 GLU A  35     -12.884  -3.149   8.039  1.00 94.49           O  
ATOM    553  N   CYS A  36     -11.204   0.619   3.102  1.00 96.97           N  
ATOM    554  H   CYS A  36     -11.625   0.021   2.405  1.00 96.97           H  
ATOM    555  CA  CYS A  36      -9.966   1.305   2.731  1.00 96.97           C  
ATOM    556  HA  CYS A  36      -9.538   1.759   3.625  1.00 96.97           H  
ATOM    557  C   CYS A  36     -10.198   2.459   1.743  1.00 96.97           C  
ATOM    558  CB  CYS A  36      -8.960   0.273   2.218  1.00 96.97           C  
ATOM    559  HB2 CYS A  36      -8.032   0.775   1.945  1.00 96.97           H  
ATOM    560  HB3 CYS A  36      -9.366  -0.218   1.333  1.00 96.97           H  
ATOM    561  O   CYS A  36      -9.400   2.680   0.829  1.00 96.97           O  
ATOM    562  SG  CYS A  36      -8.586  -0.973   3.484  1.00 96.97           S  
ATOM    563  HG  CYS A  36      -8.432  -0.146   4.522  1.00 96.97           H  
ATOM    564  N   CYS A  37     -11.307   3.188   1.911  1.00 96.23           N  
ATOM    565  H   CYS A  37     -11.899   2.936   2.690  1.00 96.23           H  
ATOM    566  CA  CYS A  37     -11.646   4.395   1.145  1.00 96.23           C  
ATOM    567  HA  CYS A  37     -12.700   4.610   1.322  1.00 96.23           H  
ATOM    568  C   CYS A  37     -11.511   4.231  -0.378  1.00 96.23           C  
ATOM    569  CB  CYS A  37     -10.830   5.591   1.668  1.00 96.23           C  
ATOM    570  HB2 CYS A  37     -11.065   6.478   1.081  1.00 96.23           H  
ATOM    571  HB3 CYS A  37      -9.768   5.376   1.551  1.00 96.23           H  
ATOM    572  O   CYS A  37     -11.067   5.150  -1.059  1.00 96.23           O  
ATOM    573  SG  CYS A  37     -11.194   5.929   3.413  1.00 96.23           S  
ATOM    574  HG  CYS A  37     -12.510   6.122   3.284  1.00 96.23           H  
ATOM    575  N   THR A  38     -11.855   3.069  -0.928  1.00 95.99           N  
ATOM    576  H   THR A  38     -12.213   2.329  -0.341  1.00 95.99           H  
ATOM    577  CA  THR A  38     -11.813   2.825  -2.372  1.00 95.99           C  
ATOM    578  HA  THR A  38     -11.685   3.777  -2.887  1.00 95.99           H  
ATOM    579  C   THR A  38     -13.133   2.247  -2.864  1.00 95.99           C  
ATOM    580  CB  THR A  38     -10.609   1.957  -2.769  1.00 95.99           C  
ATOM    581  HB  THR A  38      -9.696   2.456  -2.445  1.00 95.99           H  
ATOM    582  O   THR A  38     -13.855   1.577  -2.130  1.00 95.99           O  
ATOM    583  CG2 THR A  38     -10.624   0.551  -2.177  1.00 95.99           C  
ATOM    584 HG21 THR A  38     -10.500   0.611  -1.095  1.00 95.99           H  
ATOM    585 HG22 THR A  38      -9.798  -0.029  -2.587  1.00 95.99           H  
ATOM    586 HG23 THR A  38     -11.563   0.046  -2.406  1.00 95.99           H  
ATOM    587  OG1 THR A  38     -10.576   1.846  -4.173  1.00 95.99           O  
ATOM    588  HG1 THR A  38      -9.796   2.316  -4.478  1.00 95.99           H  
ATOM    589  N   LYS A  39     -13.442   2.503  -4.138  1.00 95.18           N  
ATOM    590  H   LYS A  39     -12.778   3.055  -4.661  1.00 95.18           H  
ATOM    591  CA  LYS A  39     -14.568   1.884  -4.855  1.00 95.18           C  
ATOM    592  HA  LYS A  39     -15.387   1.717  -4.155  1.00 95.18           H  
ATOM    593  C   LYS A  39     -14.229   0.504  -5.413  1.00 95.18           C  
ATOM    594  CB  LYS A  39     -15.042   2.821  -5.973  1.00 95.18           C  
ATOM    595  HB2 LYS A  39     -15.721   2.289  -6.639  1.00 95.18           H  
ATOM    596  HB3 LYS A  39     -14.183   3.163  -6.551  1.00 95.18           H  
ATOM    597  O   LYS A  39     -15.105  -0.150  -5.975  1.00 95.18           O  
ATOM    598  CG  LYS A  39     -15.791   4.010  -5.377  1.00 95.18           C  
ATOM    599  HG2 LYS A  39     -15.178   4.467  -4.600  1.00 95.18           H  
ATOM    600  HG3 LYS A  39     -16.717   3.655  -4.926  1.00 95.18           H  
ATOM    601  CD  LYS A  39     -16.105   5.059  -6.442  1.00 95.18           C  
ATOM    602  HD2 LYS A  39     -16.647   4.610  -7.274  1.00 95.18           H  
ATOM    603  HD3 LYS A  39     -15.163   5.480  -6.794  1.00 95.18           H  
ATOM    604  CE  LYS A  39     -16.956   6.145  -5.784  1.00 95.18           C  
ATOM    605  HE2 LYS A  39     -16.630   6.239  -4.748  1.00 95.18           H  
ATOM    606  HE3 LYS A  39     -18.002   5.838  -5.784  1.00 95.18           H  
ATOM    607  NZ  LYS A  39     -16.764   7.451  -6.439  1.00 95.18           N  
ATOM    608  HZ1 LYS A  39     -16.858   7.407  -7.444  1.00 95.18           H  
ATOM    609  HZ2 LYS A  39     -17.355   8.152  -6.014  1.00 95.18           H  
ATOM    610  HZ3 LYS A  39     -15.826   7.731  -6.191  1.00 95.18           H  
ATOM    611  N   GLN A  40     -12.968   0.084  -5.319  1.00 94.88           N  
ATOM    612  H   GLN A  40     -12.305   0.651  -4.810  1.00 94.88           H  
ATOM    613  CA  GLN A  40     -12.553  -1.251  -5.730  1.00 94.88           C  
ATOM    614  HA  GLN A  40     -12.905  -1.428  -6.746  1.00 94.88           H  
ATOM    615  C   GLN A  40     -13.195  -2.308  -4.819  1.00 94.88           C  
ATOM    616  CB  GLN A  40     -11.021  -1.353  -5.729  1.00 94.88           C  
ATOM    617  HB2 GLN A  40     -10.647  -1.137  -4.728  1.00 94.88           H  
ATOM    618  HB3 GLN A  40     -10.744  -2.373  -5.993  1.00 94.88           H  
ATOM    619  O   GLN A  40     -13.400  -2.080  -3.628  1.00 94.88           O  
ATOM    620  CG  GLN A  40     -10.363  -0.403  -6.743  1.00 94.88           C  
ATOM    621  HG2 GLN A  40     -10.758   0.606  -6.630  1.00 94.88           H  
ATOM    622  HG3 GLN A  40     -10.594  -0.743  -7.753  1.00 94.88           H  
ATOM    623  CD  GLN A  40      -8.851  -0.322  -6.567  1.00 94.88           C  
ATOM    624  NE2 GLN A  40      -8.078  -1.061  -7.328  1.00 94.88           N  
ATOM    625 HE21 GLN A  40      -8.424  -1.788  -7.938  1.00 94.88           H  
ATOM    626 HE22 GLN A  40      -7.080  -0.937  -7.237  1.00 94.88           H  
ATOM    627  OE1 GLN A  40      -8.343   0.432  -5.749  1.00 94.88           O  
ATOM    628  N   GLY A  41     -13.520  -3.466  -5.393  1.00 96.26           N  
ATOM    629  H   GLY A  41     -13.285  -3.602  -6.366  1.00 96.26           H  
ATOM    630  CA  GLY A  41     -13.945  -4.642  -4.633  1.00 96.26           C  
ATOM    631  HA2 GLY A  41     -14.543  -4.334  -3.775  1.00 96.26           H  
ATOM    632  HA3 GLY A  41     -14.561  -5.281  -5.266  1.00 96.26           H  
ATOM    633  C   GLY A  41     -12.756  -5.463  -4.129  1.00 96.26           C  
ATOM    634  O   GLY A  41     -11.610  -5.183  -4.474  1.00 96.26           O  
ATOM    635  N   GLY A  42     -13.042  -6.502  -3.345  1.00 98.10           N  
ATOM    636  H   GLY A  42     -14.003  -6.681  -3.093  1.00 98.10           H  
ATOM    637  CA  GLY A  42     -12.026  -7.421  -2.831  1.00 98.10           C  
ATOM    638  HA2 GLY A  42     -12.478  -8.385  -2.599  1.00 98.10           H  
ATOM    639  HA3 GLY A  42     -11.272  -7.580  -3.602  1.00 98.10           H  
ATOM    640  C   GLY A  42     -11.336  -6.902  -1.574  1.00 98.10           C  
ATOM    641  O   GLY A  42     -11.994  -6.416  -0.650  1.00 98.10           O  
ATOM    642  N   TYR A  43     -10.011  -7.016  -1.540  1.00 98.09           N  
ATOM    643  H   TYR A  43      -9.548  -7.436  -2.333  1.00 98.09           H  
ATOM    644  CA  TYR A  43      -9.192  -6.771  -0.358  1.00 98.09           C  
ATOM    645  HA  TYR A  43      -9.788  -6.276   0.409  1.00 98.09           H  
ATOM    646  C   TYR A  43      -7.999  -5.879  -0.682  1.00 98.09           C  
ATOM    647  CB  TYR A  43      -8.718  -8.115   0.200  1.00 98.09           C  
ATOM    648  HB2 TYR A  43      -8.102  -8.612  -0.549  1.00 98.09           H  
ATOM    649  HB3 TYR A  43      -8.092  -7.922   1.072  1.00 98.09           H  
ATOM    650  O   TYR A  43      -7.358  -6.069  -1.712  1.00 98.09           O  
ATOM    651  CG  TYR A  43      -9.853  -9.037   0.600  1.00 98.09           C  
ATOM    652  CD1 TYR A  43     -10.395  -8.949   1.894  1.00 98.09           C  
ATOM    653  HD1 TYR A  43      -9.974  -8.253   2.605  1.00 98.09           H  
ATOM    654  CD2 TYR A  43     -10.385  -9.957  -0.327  1.00 98.09           C  
ATOM    655  HD2 TYR A  43      -9.959 -10.036  -1.316  1.00 98.09           H  
ATOM    656  CE1 TYR A  43     -11.477  -9.769   2.259  1.00 98.09           C  
ATOM    657  HE1 TYR A  43     -11.896  -9.722   3.253  1.00 98.09           H  
ATOM    658  CE2 TYR A  43     -11.457 -10.792   0.043  1.00 98.09           C  
ATOM    659  HE2 TYR A  43     -11.852 -11.515  -0.655  1.00 98.09           H  
ATOM    660  OH  TYR A  43     -13.022 -11.503   1.735  1.00 98.09           O  
ATOM    661  HH  TYR A  43     -12.946 -12.343   1.276  1.00 98.09           H  
ATOM    662  CZ  TYR A  43     -12.005 -10.695   1.340  1.00 98.09           C  
ATOM    663  N   VAL A  44      -7.673  -4.934   0.204  1.00 96.93           N  
ATOM    664  H   VAL A  44      -8.176  -4.925   1.080  1.00 96.93           H  
ATOM    665  CA  VAL A  44      -6.368  -4.263   0.172  1.00 96.93           C  
ATOM    666  HA  VAL A  44      -6.102  -4.085  -0.869  1.00 96.93           H  
ATOM    667  C   VAL A  44      -5.339  -5.211   0.766  1.00 96.93           C  
ATOM    668  CB  VAL A  44      -6.351  -2.898   0.881  1.00 96.93           C  
ATOM    669  HB  VAL A  44      -6.628  -3.019   1.929  1.00 96.93           H  
ATOM    670  O   VAL A  44      -5.575  -5.870   1.784  1.00 96.93           O  
ATOM    671  CG1 VAL A  44      -4.980  -2.214   0.794  1.00 96.93           C  
ATOM    672 HG11 VAL A  44      -5.010  -1.253   1.306  1.00 96.93           H  
ATOM    673 HG12 VAL A  44      -4.217  -2.829   1.270  1.00 96.93           H  
ATOM    674 HG13 VAL A  44      -4.704  -2.056  -0.249  1.00 96.93           H  
ATOM    675  CG2 VAL A  44      -7.333  -1.947   0.197  1.00 96.93           C  
ATOM    676 HG21 VAL A  44      -7.220  -0.946   0.612  1.00 96.93           H  
ATOM    677 HG22 VAL A  44      -7.131  -1.900  -0.873  1.00 96.93           H  
ATOM    678 HG23 VAL A  44      -8.349  -2.301   0.370  1.00 96.93           H  
ATOM    679  N   CYS A  45      -4.208  -5.316   0.088  1.00 94.53           N  
ATOM    680  H   CYS A  45      -4.084  -4.756  -0.743  1.00 94.53           H  
ATOM    681  CA  CYS A  45      -3.168  -6.266   0.418  1.00 94.53           C  
ATOM    682  HA  CYS A  45      -3.292  -6.612   1.444  1.00 94.53           H  
ATOM    683  C   CYS A  45      -1.794  -5.622   0.308  1.00 94.53           C  
ATOM    684  CB  CYS A  45      -3.254  -7.471  -0.522  1.00 94.53           C  
ATOM    685  HB2 CYS A  45      -2.572  -8.230  -0.138  1.00 94.53           H  
ATOM    686  HB3 CYS A  45      -2.937  -7.184  -1.524  1.00 94.53           H  
ATOM    687  O   CYS A  45      -1.562  -4.770  -0.555  1.00 94.53           O  
ATOM    688  SG  CYS A  45      -4.915  -8.191  -0.627  1.00 94.53           S  
ATOM    689  HG  CYS A  45      -5.392  -7.611   0.478  1.00 94.53           H  
ATOM    690  N   LEU A  46      -0.858  -6.109   1.113  1.00 93.25           N  
ATOM    691  H   LEU A  46      -1.110  -6.840   1.763  1.00 93.25           H  
ATOM    692  CA  LEU A  46       0.550  -5.805   0.921  1.00 93.25           C  
ATOM    693  HA  LEU A  46       0.638  -4.797   0.517  1.00 93.25           H  
ATOM    694  C   LEU A  46       1.122  -6.795  -0.101  1.00 93.25           C  
ATOM    695  CB  LEU A  46       1.248  -5.854   2.288  1.00 93.25           C  
ATOM    696  HB2 LEU A  46       1.316  -6.895   2.601  1.00 93.25           H  
ATOM    697  HB3 LEU A  46       0.644  -5.323   3.024  1.00 93.25           H  
ATOM    698  O   LEU A  46       0.924  -7.999   0.046  1.00 93.25           O  
ATOM    699  CG  LEU A  46       2.650  -5.228   2.267  1.00 93.25           C  
ATOM    700  HG  LEU A  46       3.209  -5.604   1.411  1.00 93.25           H  
ATOM    701  CD1 LEU A  46       2.618  -3.710   2.113  1.00 93.25           C  
ATOM    702 HD11 LEU A  46       2.210  -3.433   1.141  1.00 93.25           H  
ATOM    703 HD12 LEU A  46       2.009  -3.273   2.904  1.00 93.25           H  
ATOM    704 HD13 LEU A  46       3.631  -3.316   2.186  1.00 93.25           H  
ATOM    705  CD2 LEU A  46       3.387  -5.590   3.555  1.00 93.25           C  
ATOM    706 HD21 LEU A  46       2.949  -5.066   4.404  1.00 93.25           H  
ATOM    707 HD22 LEU A  46       4.435  -5.313   3.441  1.00 93.25           H  
ATOM    708 HD23 LEU A  46       3.345  -6.666   3.725  1.00 93.25           H  
ATOM    709  N   SER A  47       1.837  -6.303  -1.113  1.00 93.59           N  
ATOM    710  H   SER A  47       1.987  -5.305  -1.141  1.00 93.59           H  
ATOM    711  CA  SER A  47       2.486  -7.104  -2.166  1.00 93.59           C  
ATOM    712  HA  SER A  47       2.192  -8.146  -2.040  1.00 93.59           H  
ATOM    713  C   SER A  47       4.018  -7.044  -2.088  1.00 93.59           C  
ATOM    714  CB  SER A  47       1.983  -6.673  -3.547  1.00 93.59           C  
ATOM    715  HB2 SER A  47       2.420  -7.328  -4.301  1.00 93.59           H  
ATOM    716  HB3 SER A  47       0.901  -6.797  -3.581  1.00 93.59           H  
ATOM    717  O   SER A  47       4.571  -5.977  -1.839  1.00 93.59           O  
ATOM    718  OG  SER A  47       2.310  -5.333  -3.868  1.00 93.59           O  
ATOM    719  HG  SER A  47       2.176  -4.784  -3.091  1.00 93.59           H  
ATOM    720  N   MET A  48       4.701  -8.178  -2.278  1.00 92.74           N  
ATOM    721  H   MET A  48       4.173  -9.027  -2.420  1.00 92.74           H  
ATOM    722  CA  MET A  48       6.162  -8.305  -2.297  1.00 92.74           C  
ATOM    723  HA  MET A  48       6.578  -7.298  -2.264  1.00 92.74           H  
ATOM    724  C   MET A  48       6.633  -8.998  -3.561  1.00 92.74           C  
ATOM    725  CB  MET A  48       6.720  -9.147  -1.132  1.00 92.74           C  
ATOM    726  HB2 MET A  48       6.666 -10.202  -1.403  1.00 92.74           H  
ATOM    727  HB3 MET A  48       6.076  -9.094  -0.254  1.00 92.74           H  
ATOM    728  O   MET A  48       6.060 -10.000  -3.988  1.00 92.74           O  
ATOM    729  CG  MET A  48       8.192  -8.871  -0.762  1.00 92.74           C  
ATOM    730  HG2 MET A  48       8.785  -9.654  -1.235  1.00 92.74           H  
ATOM    731  HG3 MET A  48       8.324  -8.995   0.312  1.00 92.74           H  
ATOM    732  SD  MET A  48       8.943  -7.299  -1.279  1.00 92.74           S  
ATOM    733  CE  MET A  48       8.671  -6.250   0.151  1.00 92.74           C  
ATOM    734  HE1 MET A  48       9.095  -5.281  -0.110  1.00 92.74           H  
ATOM    735  HE2 MET A  48       9.174  -6.651   1.031  1.00 92.74           H  
ATOM    736  HE3 MET A  48       7.610  -6.077   0.332  1.00 92.74           H  
ATOM    737  N   HIS A  49       7.753  -8.530  -4.087  1.00 92.69           N  
ATOM    738  H   HIS A  49       8.225  -7.770  -3.619  1.00 92.69           H  
ATOM    739  CA  HIS A  49       8.476  -9.199  -5.152  1.00 92.69           C  
ATOM    740  HA  HIS A  49       8.271 -10.268  -5.119  1.00 92.69           H  
ATOM    741  C   HIS A  49       9.974  -8.981  -4.938  1.00 92.69           C  
ATOM    742  CB  HIS A  49       7.990  -8.640  -6.493  1.00 92.69           C  
ATOM    743  HB2 HIS A  49       6.901  -8.696  -6.513  1.00 92.69           H  
ATOM    744  HB3 HIS A  49       8.288  -7.596  -6.593  1.00 92.69           H  
ATOM    745  O   HIS A  49      10.376  -7.874  -4.582  1.00 92.69           O  
ATOM    746  CG  HIS A  49       8.493  -9.422  -7.668  1.00 92.69           C  
ATOM    747  CD2 HIS A  49       7.813 -10.407  -8.326  1.00 92.69           C  
ATOM    748  HD2 HIS A  49       6.807 -10.738  -8.112  1.00 92.69           H  
ATOM    749  ND1 HIS A  49       9.724  -9.310  -8.265  1.00 92.69           N  
ATOM    750  HD1 HIS A  49      10.431  -8.621  -8.047  1.00 92.69           H  
ATOM    751  CE1 HIS A  49       9.803 -10.236  -9.237  1.00 92.69           C  
ATOM    752  HE1 HIS A  49      10.656 -10.422  -9.873  1.00 92.69           H  
ATOM    753  NE2 HIS A  49       8.651 -10.911  -9.318  1.00 92.69           N  
ATOM    754  N   GLU A  50      10.796  -9.997  -5.214  1.00 89.94           N  
ATOM    755  H   GLU A  50      10.396 -10.872  -5.521  1.00 89.94           H  
ATOM    756  CA  GLU A  50      12.261  -9.967  -5.023  1.00 89.94           C  
ATOM    757  HA  GLU A  50      12.486  -9.941  -3.957  1.00 89.94           H  
ATOM    758  C   GLU A  50      12.919  -8.723  -5.652  1.00 89.94           C  
ATOM    759  CB  GLU A  50      12.874 -11.264  -5.587  1.00 89.94           C  
ATOM    760  HB2 GLU A  50      12.475 -12.106  -5.022  1.00 89.94           H  
ATOM    761  HB3 GLU A  50      13.952 -11.226  -5.428  1.00 89.94           H  
ATOM    762  O   GLU A  50      13.780  -8.077  -5.061  1.00 89.94           O  
ATOM    763  CG  GLU A  50      12.594 -11.497  -7.086  1.00 89.94           C  
ATOM    764  HG2 GLU A  50      12.970 -10.650  -7.660  1.00 89.94           H  
ATOM    765  HG3 GLU A  50      11.516 -11.550  -7.239  1.00 89.94           H  
ATOM    766  CD  GLU A  50      13.238 -12.766  -7.662  1.00 89.94           C  
ATOM    767  OE1 GLU A  50      12.953 -13.035  -8.850  1.00 89.94           O  
ATOM    768  OE2 GLU A  50      14.035 -13.419  -6.956  1.00 89.94           O  
ATOM    769  N   LYS A  51      12.410  -8.300  -6.817  1.00 92.10           N  
ATOM    770  H   LYS A  51      11.812  -8.979  -7.267  1.00 92.10           H  
ATOM    771  CA  LYS A  51      12.800  -7.073  -7.535  1.00 92.10           C  
ATOM    772  HA  LYS A  51      13.820  -7.203  -7.896  1.00 92.10           H  
ATOM    773  C   LYS A  51      12.818  -5.810  -6.658  1.00 92.10           C  
ATOM    774  CB  LYS A  51      11.855  -6.888  -8.732  1.00 92.10           C  
ATOM    775  HB2 LYS A  51      10.839  -6.753  -8.359  1.00 92.10           H  
ATOM    776  HB3 LYS A  51      11.890  -7.793  -9.339  1.00 92.10           H  
ATOM    777  O   LYS A  51      13.596  -4.904  -6.944  1.00 92.10           O  
ATOM    778  CG  LYS A  51      12.204  -5.692  -9.629  1.00 92.10           C  
ATOM    779  HG2 LYS A  51      12.094  -4.762  -9.071  1.00 92.10           H  
ATOM    780  HG3 LYS A  51      13.231  -5.782  -9.984  1.00 92.10           H  
ATOM    781  CD  LYS A  51      11.245  -5.666 -10.820  1.00 92.10           C  
ATOM    782  HD2 LYS A  51      10.220  -5.670 -10.448  1.00 92.10           H  
ATOM    783  HD3 LYS A  51      11.395  -6.562 -11.422  1.00 92.10           H  
ATOM    784  CE  LYS A  51      11.462  -4.423 -11.680  1.00 92.10           C  
ATOM    785  HE2 LYS A  51      12.464  -4.462 -12.108  1.00 92.10           H  
ATOM    786  HE3 LYS A  51      11.391  -3.545 -11.039  1.00 92.10           H  
ATOM    787  NZ  LYS A  51      10.432  -4.363 -12.746  1.00 92.10           N  
ATOM    788  HZ1 LYS A  51       9.504  -4.301 -12.352  1.00 92.10           H  
ATOM    789  HZ2 LYS A  51      10.551  -3.568 -13.358  1.00 92.10           H  
ATOM    790  HZ3 LYS A  51      10.418  -5.211 -13.294  1.00 92.10           H  
ATOM    791  N   TYR A  52      11.973  -5.740  -5.629  1.00 92.44           N  
ATOM    792  H   TYR A  52      11.428  -6.561  -5.410  1.00 92.44           H  
ATOM    793  CA  TYR A  52      11.831  -4.586  -4.735  1.00 92.44           C  
ATOM    794  HA  TYR A  52      12.559  -3.826  -5.018  1.00 92.44           H  
ATOM    795  C   TYR A  52      12.129  -4.907  -3.271  1.00 92.44           C  
ATOM    796  CB  TYR A  52      10.440  -3.969  -4.900  1.00 92.44           C  
ATOM    797  HB2 TYR A  52       9.683  -4.723  -4.681  1.00 92.44           H  
ATOM    798  HB3 TYR A  52      10.316  -3.153  -4.188  1.00 92.44           H  
ATOM    799  O   TYR A  52      11.889  -4.061  -2.413  1.00 92.44           O  
ATOM    800  CG  TYR A  52      10.229  -3.400  -6.278  1.00 92.44           C  
ATOM    801  CD1 TYR A  52      10.880  -2.209  -6.643  1.00 92.44           C  
ATOM    802  HD1 TYR A  52      11.504  -1.695  -5.926  1.00 92.44           H  
ATOM    803  CD2 TYR A  52       9.455  -4.102  -7.215  1.00 92.44           C  
ATOM    804  HD2 TYR A  52       8.986  -5.034  -6.935  1.00 92.44           H  
ATOM    805  CE1 TYR A  52      10.747  -1.702  -7.945  1.00 92.44           C  
ATOM    806  HE1 TYR A  52      11.273  -0.797  -8.209  1.00 92.44           H  
ATOM    807  CE2 TYR A  52       9.331  -3.608  -8.522  1.00 92.44           C  
ATOM    808  HE2 TYR A  52       8.767  -4.182  -9.242  1.00 92.44           H  
ATOM    809  OH  TYR A  52       9.892  -1.901 -10.151  1.00 92.44           O  
ATOM    810  HH  TYR A  52      10.327  -1.045 -10.175  1.00 92.44           H  
ATOM    811  CZ  TYR A  52       9.965  -2.398  -8.888  1.00 92.44           C  
ATOM    812  N   GLU A  53      12.690  -6.079  -2.975  1.00 88.29           N  
ATOM    813  H   GLU A  53      12.875  -6.746  -3.710  1.00 88.29           H  
ATOM    814  CA  GLU A  53      13.040  -6.469  -1.606  1.00 88.29           C  
ATOM    815  HA  GLU A  53      12.136  -6.494  -0.997  1.00 88.29           H  
ATOM    816  C   GLU A  53      14.002  -5.453  -0.973  1.00 88.29           C  
ATOM    817  CB  GLU A  53      13.636  -7.881  -1.651  1.00 88.29           C  
ATOM    818  HB2 GLU A  53      14.573  -7.862  -2.208  1.00 88.29           H  
ATOM    819  HB3 GLU A  53      12.929  -8.528  -2.169  1.00 88.29           H  
ATOM    820  O   GLU A  53      13.735  -4.920   0.102  1.00 88.29           O  
ATOM    821  CG  GLU A  53      13.881  -8.451  -0.249  1.00 88.29           C  
ATOM    822  HG2 GLU A  53      12.938  -8.409   0.298  1.00 88.29           H  
ATOM    823  HG3 GLU A  53      14.615  -7.830   0.265  1.00 88.29           H  
ATOM    824  CD  GLU A  53      14.369  -9.905  -0.260  1.00 88.29           C  
ATOM    825  OE1 GLU A  53      14.540 -10.454   0.851  1.00 88.29           O  
ATOM    826  OE2 GLU A  53      14.537 -10.467  -1.366  1.00 88.29           O  
ATOM    827  N   SER A  54      15.058  -5.071  -1.702  1.00 89.51           N  
ATOM    828  H   SER A  54      15.243  -5.585  -2.551  1.00 89.51           H  
ATOM    829  CA  SER A  54      16.008  -4.051  -1.232  1.00 89.51           C  
ATOM    830  HA  SER A  54      16.368  -4.356  -0.250  1.00 89.51           H  
ATOM    831  C   SER A  54      15.388  -2.660  -1.066  1.00 89.51           C  
ATOM    832  CB  SER A  54      17.219  -3.959  -2.165  1.00 89.51           C  
ATOM    833  HB2 SER A  54      17.675  -4.945  -2.262  1.00 89.51           H  
ATOM    834  HB3 SER A  54      17.951  -3.288  -1.715  1.00 89.51           H  
ATOM    835  O   SER A  54      15.790  -1.907  -0.184  1.00 89.51           O  
ATOM    836  OG  SER A  54      16.876  -3.462  -3.450  1.00 89.51           O  
ATOM    837  HG  SER A  54      16.319  -4.108  -3.891  1.00 89.51           H  
ATOM    838  N   ASP A  55      14.406  -2.294  -1.893  1.00 92.08           N  
ATOM    839  H   ASP A  55      14.036  -2.979  -2.537  1.00 92.08           H  
ATOM    840  CA  ASP A  55      13.725  -1.005  -1.768  1.00 92.08           C  
ATOM    841  HA  ASP A  55      14.462  -0.226  -1.574  1.00 92.08           H  
ATOM    842  C   ASP A  55      12.771  -0.990  -0.571  1.00 92.08           C  
ATOM    843  CB  ASP A  55      12.988  -0.660  -3.067  1.00 92.08           C  
ATOM    844  HB2 ASP A  55      12.261   0.118  -2.831  1.00 92.08           H  
ATOM    845  HB3 ASP A  55      12.442  -1.532  -3.427  1.00 92.08           H  
ATOM    846  O   ASP A  55      12.647   0.032   0.100  1.00 92.08           O  
ATOM    847  CG  ASP A  55      13.888  -0.106  -4.179  1.00 92.08           C  
ATOM    848  OD1 ASP A  55      15.023   0.363  -3.886  1.00 92.08           O  
ATOM    849  OD2 ASP A  55      13.398  -0.089  -5.332  1.00 92.08           O  
ATOM    850  N   TYR A  56      12.147  -2.121  -0.254  1.00 89.68           N  
ATOM    851  H   TYR A  56      12.279  -2.937  -0.835  1.00 89.68           H  
ATOM    852  CA  TYR A  56      11.352  -2.260   0.960  1.00 89.68           C  
ATOM    853  HA  TYR A  56      10.649  -1.430   1.025  1.00 89.68           H  
ATOM    854  C   TYR A  56      12.220  -2.245   2.211  1.00 89.68           C  
ATOM    855  CB  TYR A  56      10.569  -3.551   0.877  1.00 89.68           C  
ATOM    856  HB2 TYR A  56      11.248  -4.402   0.926  1.00 89.68           H  
ATOM    857  HB3 TYR A  56      10.104  -3.564  -0.109  1.00 89.68           H  
ATOM    858  O   TYR A  56      11.890  -1.548   3.164  1.00 89.68           O  
ATOM    859  CG  TYR A  56       9.489  -3.697   1.930  1.00 89.68           C  
ATOM    860  CD1 TYR A  56       9.743  -4.395   3.122  1.00 89.68           C  
ATOM    861  HD1 TYR A  56      10.748  -4.723   3.346  1.00 89.68           H  
ATOM    862  CD2 TYR A  56       8.213  -3.157   1.700  1.00 89.68           C  
ATOM    863  HD2 TYR A  56       8.024  -2.590   0.800  1.00 89.68           H  
ATOM    864  CE1 TYR A  56       8.715  -4.632   4.049  1.00 89.68           C  
ATOM    865  HE1 TYR A  56       8.905  -5.166   4.968  1.00 89.68           H  
ATOM    866  CE2 TYR A  56       7.183  -3.358   2.634  1.00 89.68           C  
ATOM    867  HE2 TYR A  56       6.202  -2.946   2.453  1.00 89.68           H  
ATOM    868  OH  TYR A  56       6.416  -4.363   4.652  1.00 89.68           O  
ATOM    869  HH  TYR A  56       5.632  -3.866   4.407  1.00 89.68           H  
ATOM    870  CZ  TYR A  56       7.431  -4.118   3.795  1.00 89.68           C  
ATOM    871  N   GLN A  57      13.374  -2.915   2.188  1.00 87.54           N  
ATOM    872  H   GLN A  57      13.577  -3.521   1.406  1.00 87.54           H  
ATOM    873  CA  GLN A  57      14.325  -2.853   3.295  1.00 87.54           C  
ATOM    874  HA  GLN A  57      13.818  -3.202   4.195  1.00 87.54           H  
ATOM    875  C   GLN A  57      14.788  -1.411   3.560  1.00 87.54           C  
ATOM    876  CB  GLN A  57      15.499  -3.796   3.012  1.00 87.54           C  
ATOM    877  HB2 GLN A  57      15.109  -4.783   2.760  1.00 87.54           H  
ATOM    878  HB3 GLN A  57      16.087  -3.423   2.174  1.00 87.54           H  
ATOM    879  O   GLN A  57      14.803  -0.974   4.708  1.00 87.54           O  
ATOM    880  CG  GLN A  57      16.386  -3.920   4.257  1.00 87.54           C  
ATOM    881  HG2 GLN A  57      16.854  -2.961   4.477  1.00 87.54           H  
ATOM    882  HG3 GLN A  57      15.767  -4.195   5.111  1.00 87.54           H  
ATOM    883  CD  GLN A  57      17.489  -4.960   4.122  1.00 87.54           C  
ATOM    884  NE2 GLN A  57      18.180  -5.233   5.202  1.00 87.54           N  
ATOM    885 HE21 GLN A  57      17.994  -4.697   6.037  1.00 87.54           H  
ATOM    886 HE22 GLN A  57      18.934  -5.903   5.139  1.00 87.54           H  
ATOM    887  OE1 GLN A  57      17.755  -5.521   3.066  1.00 87.54           O  
ATOM    888  N   LYS A  58      15.044  -0.612   2.511  1.00 91.27           N  
ATOM    889  H   LYS A  58      15.050  -1.027   1.590  1.00 91.27           H  
ATOM    890  CA  LYS A  58      15.320   0.831   2.663  1.00 91.27           C  
ATOM    891  HA  LYS A  58      16.182   0.962   3.318  1.00 91.27           H  
ATOM    892  C   LYS A  58      14.163   1.602   3.306  1.00 91.27           C  
ATOM    893  CB  LYS A  58      15.617   1.477   1.308  1.00 91.27           C  
ATOM    894  HB2 LYS A  58      15.629   2.561   1.428  1.00 91.27           H  
ATOM    895  HB3 LYS A  58      14.804   1.226   0.627  1.00 91.27           H  
ATOM    896  O   LYS A  58      14.416   2.600   3.975  1.00 91.27           O  
ATOM    897  CG  LYS A  58      16.959   1.064   0.698  1.00 91.27           C  
ATOM    898  HG2 LYS A  58      17.057  -0.022   0.717  1.00 91.27           H  
ATOM    899  HG3 LYS A  58      17.780   1.492   1.272  1.00 91.27           H  
ATOM    900  CD  LYS A  58      17.006   1.578  -0.746  1.00 91.27           C  
ATOM    901  HD2 LYS A  58      16.024   1.442  -1.198  1.00 91.27           H  
ATOM    902  HD3 LYS A  58      17.247   2.641  -0.750  1.00 91.27           H  
ATOM    903  CE  LYS A  58      18.020   0.795  -1.572  1.00 91.27           C  
ATOM    904  HE2 LYS A  58      19.023   1.178  -1.382  1.00 91.27           H  
ATOM    905  HE3 LYS A  58      17.982  -0.243  -1.241  1.00 91.27           H  
ATOM    906  NZ  LYS A  58      17.653   0.857  -3.009  1.00 91.27           N  
ATOM    907  HZ1 LYS A  58      18.209   0.221  -3.562  1.00 91.27           H  
ATOM    908  HZ2 LYS A  58      17.697   1.798  -3.374  1.00 91.27           H  
ATOM    909  HZ3 LYS A  58      16.697   0.559  -3.143  1.00 91.27           H  
ATOM    910  N   LEU A  59      12.909   1.194   3.090  1.00 91.62           N  
ATOM    911  H   LEU A  59      12.763   0.357   2.545  1.00 91.62           H  
ATOM    912  CA  LEU A  59      11.750   1.797   3.762  1.00 91.62           C  
ATOM    913  HA  LEU A  59      11.882   2.879   3.776  1.00 91.62           H  
ATOM    914  C   LEU A  59      11.636   1.366   5.232  1.00 91.62           C  
ATOM    915  CB  LEU A  59      10.446   1.493   3.006  1.00 91.62           C  
ATOM    916  HB2 LEU A  59       9.612   1.816   3.629  1.00 91.62           H  
ATOM    917  HB3 LEU A  59      10.350   0.414   2.882  1.00 91.62           H  
ATOM    918  O   LEU A  59      11.163   2.146   6.052  1.00 91.62           O  
ATOM    919  CG  LEU A  59      10.302   2.171   1.635  1.00 91.62           C  
ATOM    920  HG  LEU A  59      11.127   1.881   0.985  1.00 91.62           H  
ATOM    921  CD1 LEU A  59       8.991   1.713   0.996  1.00 91.62           C  
ATOM    922 HD11 LEU A  59       8.885   2.150   0.003  1.00 91.62           H  
ATOM    923 HD12 LEU A  59       8.148   2.013   1.618  1.00 91.62           H  
ATOM    924 HD13 LEU A  59       8.993   0.626   0.911  1.00 91.62           H  
ATOM    925  CD2 LEU A  59      10.267   3.701   1.720  1.00 91.62           C  
ATOM    926 HD21 LEU A  59      11.228   4.073   2.076  1.00 91.62           H  
ATOM    927 HD22 LEU A  59       9.487   4.014   2.414  1.00 91.62           H  
ATOM    928 HD23 LEU A  59      10.070   4.120   0.733  1.00 91.62           H  
ATOM    929  N   CYS A  60      12.085   0.160   5.576  1.00 87.81           N  
ATOM    930  H   CYS A  60      12.367  -0.478   4.846  1.00 87.81           H  
ATOM    931  CA  CYS A  60      12.104  -0.330   6.955  1.00 87.81           C  
ATOM    932  HA  CYS A  60      11.200  -0.000   7.466  1.00 87.81           H  
ATOM    933  C   CYS A  60      13.286   0.211   7.778  1.00 87.81           C  
ATOM    934  CB  CYS A  60      12.114  -1.863   6.925  1.00 87.81           C  
ATOM    935  HB2 CYS A  60      12.227  -2.244   7.940  1.00 87.81           H  
ATOM    936  HB3 CYS A  60      12.960  -2.212   6.333  1.00 87.81           H  
ATOM    937  O   CYS A  60      13.181   0.289   8.998  1.00 87.81           O  
ATOM    938  SG  CYS A  60      10.561  -2.492   6.219  1.00 87.81           S  
ATOM    939  HG  CYS A  60       9.769  -2.149   7.239  1.00 87.81           H  
ATOM    940  N   GLU A  61      14.394   0.585   7.132  1.00 89.36           N  
ATOM    941  H   GLU A  61      14.448   0.359   6.149  1.00 89.36           H  
ATOM    942  CA  GLU A  61      15.637   0.990   7.801  1.00 89.36           C  
ATOM    943  HA  GLU A  61      15.519   0.903   8.881  1.00 89.36           H  
ATOM    944  C   GLU A  61      15.975   2.465   7.528  1.00 89.36           C  
ATOM    945  CB  GLU A  61      16.785   0.045   7.394  1.00 89.36           C  
ATOM    946  HB2 GLU A  61      16.898   0.074   6.310  1.00 89.36           H  
ATOM    947  HB3 GLU A  61      17.706   0.413   7.847  1.00 89.36           H  
ATOM    948  O   GLU A  61      15.687   3.338   8.349  1.00 89.36           O  
ATOM    949  CG  GLU A  61      16.572  -1.416   7.832  1.00 89.36           C  
ATOM    950  HG2 GLU A  61      15.611  -1.768   7.457  1.00 89.36           H  
ATOM    951  HG3 GLU A  61      16.542  -1.453   8.921  1.00 89.36           H  
ATOM    952  CD  GLU A  61      17.673  -2.364   7.320  1.00 89.36           C  
ATOM    953  OE1 GLU A  61      17.460  -3.600   7.365  1.00 89.36           O  
ATOM    954  OE2 GLU A  61      18.731  -1.885   6.858  1.00 89.36           O  
ATOM    955  N   ASP A  62      16.546   2.770   6.358  1.00 93.67           N  
ATOM    956  H   ASP A  62      16.836   2.003   5.768  1.00 93.67           H  
ATOM    957  CA  ASP A  62      17.036   4.113   6.025  1.00 93.67           C  
ATOM    958  HA  ASP A  62      17.846   4.376   6.706  1.00 93.67           H  
ATOM    959  C   ASP A  62      15.943   5.181   6.153  1.00 93.67           C  
ATOM    960  CB  ASP A  62      17.565   4.151   4.579  1.00 93.67           C  
ATOM    961  HB2 ASP A  62      16.778   3.824   3.898  1.00 93.67           H  
ATOM    962  HB3 ASP A  62      17.797   5.187   4.331  1.00 93.67           H  
ATOM    963  O   ASP A  62      16.198   6.287   6.616  1.00 93.67           O  
ATOM    964  CG  ASP A  62      18.829   3.336   4.306  1.00 93.67           C  
ATOM    965  OD1 ASP A  62      19.526   2.970   5.272  1.00 93.67           O  
ATOM    966  OD2 ASP A  62      19.114   3.166   3.096  1.00 93.67           O  
ATOM    967  N   TYR A  63      14.724   4.875   5.702  1.00 94.69           N  
ATOM    968  H   TYR A  63      14.578   3.942   5.346  1.00 94.69           H  
ATOM    969  CA  TYR A  63      13.594   5.808   5.729  1.00 94.69           C  
ATOM    970  HA  TYR A  63      13.866   6.742   5.237  1.00 94.69           H  
ATOM    971  C   TYR A  63      13.170   6.183   7.142  1.00 94.69           C  
ATOM    972  CB  TYR A  63      12.428   5.169   4.986  1.00 94.69           C  
ATOM    973  HB2 TYR A  63      12.719   4.977   3.954  1.00 94.69           H  
ATOM    974  HB3 TYR A  63      12.243   4.208   5.467  1.00 94.69           H  
ATOM    975  O   TYR A  63      12.842   7.345   7.383  1.00 94.69           O  
ATOM    976  CG  TYR A  63      11.139   5.962   4.981  1.00 94.69           C  
ATOM    977  CD1 TYR A  63       9.978   5.420   5.561  1.00 94.69           C  
ATOM    978  HD1 TYR A  63      10.009   4.450   6.036  1.00 94.69           H  
ATOM    979  CD2 TYR A  63      11.098   7.238   4.393  1.00 94.69           C  
ATOM    980  HD2 TYR A  63      12.010   7.677   4.016  1.00 94.69           H  
ATOM    981  CE1 TYR A  63       8.771   6.135   5.520  1.00 94.69           C  
ATOM    982  HE1 TYR A  63       7.887   5.699   5.961  1.00 94.69           H  
ATOM    983  CE2 TYR A  63       9.888   7.948   4.329  1.00 94.69           C  
ATOM    984  HE2 TYR A  63       9.840   8.933   3.888  1.00 94.69           H  
ATOM    985  OH  TYR A  63       7.541   8.044   4.783  1.00 94.69           O  
ATOM    986  HH  TYR A  63       6.844   7.588   5.259  1.00 94.69           H  
ATOM    987  CZ  TYR A  63       8.722   7.390   4.886  1.00 94.69           C  
ATOM    988  N   VAL A  64      13.212   5.224   8.068  1.00 92.49           N  
ATOM    989  H   VAL A  64      13.571   4.318   7.805  1.00 92.49           H  
ATOM    990  CA  VAL A  64      12.927   5.459   9.486  1.00 92.49           C  
ATOM    991  HA  VAL A  64      11.943   5.917   9.584  1.00 92.49           H  
ATOM    992  C   VAL A  64      13.947   6.449  10.042  1.00 92.49           C  
ATOM    993  CB  VAL A  64      12.930   4.124  10.258  1.00 92.49           C  
ATOM    994  HB  VAL A  64      13.861   3.596  10.055  1.00 92.49           H  
ATOM    995  O   VAL A  64      13.553   7.483  10.580  1.00 92.49           O  
ATOM    996  CG1 VAL A  64      12.830   4.294  11.778  1.00 92.49           C  
ATOM    997 HG11 VAL A  64      12.876   3.314  12.254  1.00 92.49           H  
ATOM    998 HG12 VAL A  64      13.664   4.884  12.159  1.00 92.49           H  
ATOM    999 HG13 VAL A  64      11.895   4.774  12.064  1.00 92.49           H  
ATOM   1000  CG2 VAL A  64      11.764   3.239   9.793  1.00 92.49           C  
ATOM   1001 HG21 VAL A  64      11.798   2.288  10.324  1.00 92.49           H  
ATOM   1002 HG22 VAL A  64      11.847   3.027   8.727  1.00 92.49           H  
ATOM   1003 HG23 VAL A  64      10.810   3.728   9.994  1.00 92.49           H  
ATOM   1004  N   LEU A  65      15.241   6.198   9.820  1.00 95.34           N  
ATOM   1005  H   LEU A  65      15.482   5.349   9.327  1.00 95.34           H  
ATOM   1006  CA  LEU A  65      16.322   7.070  10.291  1.00 95.34           C  
ATOM   1007  HA  LEU A  65      16.235   7.186  11.371  1.00 95.34           H  
ATOM   1008  C   LEU A  65      16.239   8.480   9.692  1.00 95.34           C  
ATOM   1009  CB  LEU A  65      17.680   6.431   9.949  1.00 95.34           C  
ATOM   1010  HB2 LEU A  65      18.467   7.128  10.235  1.00 95.34           H  
ATOM   1011  HB3 LEU A  65      17.736   6.292   8.870  1.00 95.34           H  
ATOM   1012  O   LEU A  65      16.376   9.469  10.411  1.00 95.34           O  
ATOM   1013  CG  LEU A  65      17.955   5.079  10.631  1.00 95.34           C  
ATOM   1014  HG  LEU A  65      17.186   4.358  10.353  1.00 95.34           H  
ATOM   1015  CD1 LEU A  65      19.309   4.546  10.157  1.00 95.34           C  
ATOM   1016 HD11 LEU A  65      19.282   4.405   9.076  1.00 95.34           H  
ATOM   1017 HD12 LEU A  65      19.502   3.578  10.620  1.00 95.34           H  
ATOM   1018 HD13 LEU A  65      20.104   5.245  10.415  1.00 95.34           H  
ATOM   1019  CD2 LEU A  65      17.994   5.196  12.156  1.00 95.34           C  
ATOM   1020 HD21 LEU A  65      17.009   5.469  12.534  1.00 95.34           H  
ATOM   1021 HD22 LEU A  65      18.718   5.952  12.460  1.00 95.34           H  
ATOM   1022 HD23 LEU A  65      18.261   4.233  12.591  1.00 95.34           H  
ATOM   1023  N   ASP A  66      15.975   8.583   8.389  1.00 96.90           N  
ATOM   1024  H   ASP A  66      15.942   7.735   7.842  1.00 96.90           H  
ATOM   1025  CA  ASP A  66      15.798   9.862   7.701  1.00 96.90           C  
ATOM   1026  HA  ASP A  66      16.692  10.473   7.831  1.00 96.90           H  
ATOM   1027  C   ASP A  66      14.606  10.657   8.259  1.00 96.90           C  
ATOM   1028  CB  ASP A  66      15.574   9.607   6.205  1.00 96.90           C  
ATOM   1029  HB2 ASP A  66      14.905  10.381   5.827  1.00 96.90           H  
ATOM   1030  HB3 ASP A  66      15.058   8.659   6.057  1.00 96.90           H  
ATOM   1031  O   ASP A  66      14.715  11.867   8.455  1.00 96.90           O  
ATOM   1032  CG  ASP A  66      16.831   9.647   5.338  1.00 96.90           C  
ATOM   1033  OD1 ASP A  66      17.945   9.214   5.704  1.00 96.90           O  
ATOM   1034  OD2 ASP A  66      16.690  10.116   4.185  1.00 96.90           O  
ATOM   1035  N   CYS A  67      13.473   9.999   8.530  1.00 96.13           N  
ATOM   1036  H   CYS A  67      13.441   9.002   8.372  1.00 96.13           H  
ATOM   1037  CA  CYS A  67      12.288  10.664   9.079  1.00 96.13           C  
ATOM   1038  HA  CYS A  67      12.099  11.575   8.512  1.00 96.13           H  
ATOM   1039  C   CYS A  67      12.476  11.089  10.540  1.00 96.13           C  
ATOM   1040  CB  CYS A  67      11.065   9.747   8.961  1.00 96.13           C  
ATOM   1041  HB2 CYS A  67      10.235  10.213   9.493  1.00 96.13           H  
ATOM   1042  HB3 CYS A  67      11.278   8.782   9.422  1.00 96.13           H  
ATOM   1043  O   CYS A  67      11.966  12.134  10.943  1.00 96.13           O  
ATOM   1044  SG  CYS A  67      10.586   9.519   7.227  1.00 96.13           S  
ATOM   1045  HG  CYS A  67      11.545   8.626   6.968  1.00 96.13           H  
ATOM   1046  N   GLU A  68      13.196  10.299  11.339  1.00 95.00           N  
ATOM   1047  H   GLU A  68      13.542   9.423  10.974  1.00 95.00           H  
ATOM   1048  CA  GLU A  68      13.538  10.656  12.719  1.00 95.00           C  
ATOM   1049  HA  GLU A  68      12.637  10.980  13.241  1.00 95.00           H  
ATOM   1050  C   GLU A  68      14.531  11.820  12.794  1.00 95.00           C  
ATOM   1051  CB  GLU A  68      14.121   9.441  13.451  1.00 95.00           C  
ATOM   1052  HB2 GLU A  68      14.552   9.786  14.391  1.00 95.00           H  
ATOM   1053  HB3 GLU A  68      14.913   8.996  12.848  1.00 95.00           H  
ATOM   1054  O   GLU A  68      14.421  12.660  13.690  1.00 95.00           O  
ATOM   1055  CG  GLU A  68      13.052   8.391  13.775  1.00 95.00           C  
ATOM   1056  HG2 GLU A  68      12.632   7.986  12.854  1.00 95.00           H  
ATOM   1057  HG3 GLU A  68      12.241   8.886  14.308  1.00 95.00           H  
ATOM   1058  CD  GLU A  68      13.588   7.243  14.641  1.00 95.00           C  
ATOM   1059  OE1 GLU A  68      12.722   6.549  15.217  1.00 95.00           O  
ATOM   1060  OE2 GLU A  68      14.824   7.111  14.791  1.00 95.00           O  
ATOM   1061  N   ALA A  69      15.479  11.886  11.855  1.00 96.11           N  
ATOM   1062  H   ALA A  69      15.548  11.127  11.192  1.00 96.11           H  
ATOM   1063  CA  ALA A  69      16.462  12.962  11.763  1.00 96.11           C  
ATOM   1064  HA  ALA A  69      16.825  13.184  12.767  1.00 96.11           H  
ATOM   1065  C   ALA A  69      15.882  14.269  11.192  1.00 96.11           C  
ATOM   1066  CB  ALA A  69      17.641  12.459  10.923  1.00 96.11           C  
ATOM   1067  HB1 ALA A  69      18.412  13.228  10.875  1.00 96.11           H  
ATOM   1068  HB2 ALA A  69      17.301  12.228   9.913  1.00 96.11           H  
ATOM   1069  HB3 ALA A  69      18.057  11.558  11.373  1.00 96.11           H  
ATOM   1070  O   ALA A  69      16.445  15.339  11.434  1.00 96.11           O  
ATOM   1071  N   ASP A  70      14.775  14.204  10.445  1.00 95.62           N  
ATOM   1072  H   ASP A  70      14.396  13.293  10.228  1.00 95.62           H  
ATOM   1073  CA  ASP A  70      14.117  15.376   9.873  1.00 95.62           C  
ATOM   1074  HA  ASP A  70      14.879  15.982   9.381  1.00 95.62           H  
ATOM   1075  C   ASP A  70      13.472  16.236  10.976  1.00 95.62           C  
ATOM   1076  CB  ASP A  70      13.115  14.949   8.782  1.00 95.62           C  
ATOM   1077  HB2 ASP A  70      13.633  14.323   8.055  1.00 95.62           H  
ATOM   1078  HB3 ASP A  70      12.318  14.357   9.232  1.00 95.62           H  
ATOM   1079  O   ASP A  70      12.467  15.872  11.593  1.00 95.62           O  
ATOM   1080  CG  ASP A  70      12.499  16.137   8.031  1.00 95.62           C  
ATOM   1081  OD1 ASP A  70      12.791  17.288   8.421  1.00 95.62           O  
ATOM   1082  OD2 ASP A  70      11.700  15.898   7.095  1.00 95.62           O  
ATOM   1083  N   SER A  71      14.035  17.419  11.226  1.00 94.38           N  
ATOM   1084  H   SER A  71      14.867  17.665  10.709  1.00 94.38           H  
ATOM   1085  CA  SER A  71      13.506  18.389  12.189  1.00 94.38           C  
ATOM   1086  HA  SER A  71      13.053  17.842  13.016  1.00 94.38           H  
ATOM   1087  C   SER A  71      12.427  19.306  11.616  1.00 94.38           C  
ATOM   1088  CB  SER A  71      14.642  19.227  12.777  1.00 94.38           C  
ATOM   1089  HB2 SER A  71      14.228  19.957  13.473  1.00 94.38           H  
ATOM   1090  HB3 SER A  71      15.317  18.572  13.328  1.00 94.38           H  
ATOM   1091  O   SER A  71      11.777  20.011  12.387  1.00 94.38           O  
ATOM   1092  OG  SER A  71      15.381  19.904  11.775  1.00 94.38           O  
ATOM   1093  HG  SER A  71      14.788  20.269  11.114  1.00 94.38           H  
ATOM   1094  N   ASP A  72      12.209  19.301  10.301  1.00 95.18           N  
ATOM   1095  H   ASP A  72      12.679  18.634   9.705  1.00 95.18           H  
ATOM   1096  CA  ASP A  72      11.326  20.256   9.647  1.00 95.18           C  
ATOM   1097  HA  ASP A  72      11.564  21.246  10.038  1.00 95.18           H  
ATOM   1098  C   ASP A  72       9.859  19.976   9.990  1.00 95.18           C  
ATOM   1099  CB  ASP A  72      11.559  20.309   8.124  1.00 95.18           C  
ATOM   1100  HB2 ASP A  72      10.780  20.933   7.687  1.00 95.18           H  
ATOM   1101  HB3 ASP A  72      11.445  19.313   7.696  1.00 95.18           H  
ATOM   1102  O   ASP A  72       9.408  18.833  10.145  1.00 95.18           O  
ATOM   1103  CG  ASP A  72      12.912  20.912   7.708  1.00 95.18           C  
ATOM   1104  OD1 ASP A  72      13.591  21.513   8.576  1.00 95.18           O  
ATOM   1105  OD2 ASP A  72      13.206  20.884   6.488  1.00 95.18           O  
ATOM   1106  N   GLU A  73       9.087  21.049  10.128  1.00 94.64           N  
ATOM   1107  H   GLU A  73       9.500  21.961   9.999  1.00 94.64           H  
ATOM   1108  CA  GLU A  73       7.640  20.951  10.248  1.00 94.64           C  
ATOM   1109  HA  GLU A  73       7.393  20.082  10.858  1.00 94.64           H  
ATOM   1110  C   GLU A  73       7.018  20.757   8.867  1.00 94.64           C  
ATOM   1111  CB  GLU A  73       7.048  22.184  10.936  1.00 94.64           C  
ATOM   1112  HB2 GLU A  73       7.376  23.083  10.413  1.00 94.64           H  
ATOM   1113  HB3 GLU A  73       5.962  22.117  10.866  1.00 94.64           H  
ATOM   1114  O   GLU A  73       7.371  21.427   7.893  1.00 94.64           O  
ATOM   1115  CG  GLU A  73       7.436  22.274  12.419  1.00 94.64           C  
ATOM   1116  HG2 GLU A  73       7.153  21.343  12.909  1.00 94.64           H  
ATOM   1117  HG3 GLU A  73       8.518  22.385  12.498  1.00 94.64           H  
ATOM   1118  CD  GLU A  73       6.755  23.449  13.143  1.00 94.64           C  
ATOM   1119  OE1 GLU A  73       6.988  23.581  14.365  1.00 94.64           O  
ATOM   1120  OE2 GLU A  73       5.992  24.201  12.490  1.00 94.64           O  
ATOM   1121  N   TYR A  74       6.030  19.869   8.787  1.00 96.12           N  
ATOM   1122  H   TYR A  74       5.779  19.333   9.605  1.00 96.12           H  
ATOM   1123  CA  TYR A  74       5.274  19.653   7.565  1.00 96.12           C  
ATOM   1124  HA  TYR A  74       5.538  20.422   6.838  1.00 96.12           H  
ATOM   1125  C   TYR A  74       3.779  19.780   7.831  1.00 96.12           C  
ATOM   1126  CB  TYR A  74       5.655  18.310   6.944  1.00 96.12           C  
ATOM   1127  HB2 TYR A  74       5.446  17.513   7.658  1.00 96.12           H  
ATOM   1128  HB3 TYR A  74       6.726  18.306   6.744  1.00 96.12           H  
ATOM   1129  O   TYR A  74       3.216  19.114   8.699  1.00 96.12           O  
ATOM   1130  CG  TYR A  74       4.916  18.041   5.649  1.00 96.12           C  
ATOM   1131  CD1 TYR A  74       3.868  17.105   5.630  1.00 96.12           C  
ATOM   1132  HD1 TYR A  74       3.619  16.552   6.524  1.00 96.12           H  
ATOM   1133  CD2 TYR A  74       5.239  18.762   4.481  1.00 96.12           C  
ATOM   1134  HD2 TYR A  74       6.040  19.486   4.508  1.00 96.12           H  
ATOM   1135  CE1 TYR A  74       3.144  16.887   4.446  1.00 96.12           C  
ATOM   1136  HE1 TYR A  74       2.336  16.171   4.427  1.00 96.12           H  
ATOM   1137  CE2 TYR A  74       4.512  18.546   3.290  1.00 96.12           C  
ATOM   1138  HE2 TYR A  74       4.744  19.104   2.395  1.00 96.12           H  
ATOM   1139  OH  TYR A  74       2.715  17.370   2.156  1.00 96.12           O  
ATOM   1140  HH  TYR A  74       2.873  17.953   1.410  1.00 96.12           H  
ATOM   1141  CZ  TYR A  74       3.457  17.604   3.273  1.00 96.12           C  
ATOM   1142  N   LYS A  75       3.117  20.629   7.042  1.00 94.85           N  
ATOM   1143  H   LYS A  75       3.641  21.112   6.327  1.00 94.85           H  
ATOM   1144  CA  LYS A  75       1.661  20.748   7.050  1.00 94.85           C  
ATOM   1145  HA  LYS A  75       1.290  20.414   8.018  1.00 94.85           H  
ATOM   1146  C   LYS A  75       1.082  19.837   5.978  1.00 94.85           C  
ATOM   1147  CB  LYS A  75       1.254  22.213   6.870  1.00 94.85           C  
ATOM   1148  HB2 LYS A  75       1.735  22.808   7.647  1.00 94.85           H  
ATOM   1149  HB3 LYS A  75       1.588  22.571   5.896  1.00 94.85           H  
ATOM   1150  O   LYS A  75       1.319  20.056   4.793  1.00 94.85           O  
ATOM   1151  CG  LYS A  75      -0.268  22.365   6.986  1.00 94.85           C  
ATOM   1152  HG2 LYS A  75      -0.755  21.823   6.175  1.00 94.85           H  
ATOM   1153  HG3 LYS A  75      -0.600  21.954   7.939  1.00 94.85           H  
ATOM   1154  CD  LYS A  75      -0.666  23.839   6.906  1.00 94.85           C  
ATOM   1155  HD2 LYS A  75      -0.331  24.250   5.954  1.00 94.85           H  
ATOM   1156  HD3 LYS A  75      -0.187  24.380   7.722  1.00 94.85           H  
ATOM   1157  CE  LYS A  75      -2.186  23.953   7.023  1.00 94.85           C  
ATOM   1158  HE2 LYS A  75      -2.496  23.476   7.953  1.00 94.85           H  
ATOM   1159  HE3 LYS A  75      -2.639  23.400   6.200  1.00 94.85           H  
ATOM   1160  NZ  LYS A  75      -2.617  25.371   7.003  1.00 94.85           N  
ATOM   1161  HZ1 LYS A  75      -2.199  25.866   7.777  1.00 94.85           H  
ATOM   1162  HZ2 LYS A  75      -3.622  25.433   7.083  1.00 94.85           H  
ATOM   1163  HZ3 LYS A  75      -2.325  25.811   6.142  1.00 94.85           H  
ATOM   1164  N   ILE A  76       0.279  18.867   6.405  1.00 94.77           N  
ATOM   1165  H   ILE A  76       0.190  18.731   7.402  1.00 94.77           H  
ATOM   1166  CA  ILE A  76      -0.402  17.929   5.511  1.00 94.77           C  
ATOM   1167  HA  ILE A  76       0.358  17.387   4.948  1.00 94.77           H  
ATOM   1168  C   ILE A  76      -1.279  18.698   4.520  1.00 94.77           C  
ATOM   1169  CB  ILE A  76      -1.237  16.902   6.308  1.00 94.77           C  
ATOM   1170  HB  ILE A  76      -2.027  17.437   6.835  1.00 94.77           H  
ATOM   1171  O   ILE A  76      -2.085  19.551   4.908  1.00 94.77           O  
ATOM   1172  CG1 ILE A  76      -0.366  16.171   7.356  1.00 94.77           C  
ATOM   1173 HG12 ILE A  76       0.425  15.607   6.862  1.00 94.77           H  
ATOM   1174 HG13 ILE A  76       0.098  16.908   8.011  1.00 94.77           H  
ATOM   1175  CG2 ILE A  76      -1.893  15.891   5.351  1.00 94.77           C  
ATOM   1176 HG21 ILE A  76      -2.483  15.164   5.909  1.00 94.77           H  
ATOM   1177 HG22 ILE A  76      -2.570  16.390   4.658  1.00 94.77           H  
ATOM   1178 HG23 ILE A  76      -1.120  15.361   4.794  1.00 94.77           H  
ATOM   1179  CD1 ILE A  76      -1.170  15.233   8.260  1.00 94.77           C  
ATOM   1180 HD11 ILE A  76      -0.609  15.034   9.173  1.00 94.77           H  
ATOM   1181 HD12 ILE A  76      -2.112  15.702   8.545  1.00 94.77           H  
ATOM   1182 HD13 ILE A  76      -1.361  14.290   7.748  1.00 94.77           H  
ATOM   1183  N   ILE A  77      -1.144  18.364   3.239  1.00 92.66           N  
ATOM   1184  H   ILE A  77      -0.442  17.683   2.988  1.00 92.66           H  
ATOM   1185  CA  ILE A  77      -1.995  18.880   2.171  1.00 92.66           C  
ATOM   1186  HA  ILE A  77      -2.741  19.546   2.606  1.00 92.66           H  
ATOM   1187  C   ILE A  77      -2.724  17.699   1.535  1.00 92.66           C  
ATOM   1188  CB  ILE A  77      -1.191  19.690   1.130  1.00 92.66           C  
ATOM   1189  HB  ILE A  77      -0.662  18.985   0.488  1.00 92.66           H  
ATOM   1190  O   ILE A  77      -2.103  16.723   1.130  1.00 92.66           O  
ATOM   1191  CG1 ILE A  77      -0.150  20.637   1.773  1.00 92.66           C  
ATOM   1192 HG12 ILE A  77      -0.642  21.291   2.493  1.00 92.66           H  
ATOM   1193 HG13 ILE A  77       0.582  20.029   2.305  1.00 92.66           H  
ATOM   1194  CG2 ILE A  77      -2.187  20.481   0.264  1.00 92.66           C  
ATOM   1195 HG21 ILE A  77      -2.971  19.821  -0.108  1.00 92.66           H  
ATOM   1196 HG22 ILE A  77      -1.662  20.951  -0.568  1.00 92.66           H  
ATOM   1197 HG23 ILE A  77      -2.648  21.261   0.870  1.00 92.66           H  
ATOM   1198  CD1 ILE A  77       0.649  21.492   0.783  1.00 92.66           C  
ATOM   1199 HD11 ILE A  77       1.066  20.862  -0.003  1.00 92.66           H  
ATOM   1200 HD12 ILE A  77       0.014  22.259   0.340  1.00 92.66           H  
ATOM   1201 HD13 ILE A  77       1.467  21.982   1.312  1.00 92.66           H  
ATOM   1202  N   THR A  78      -4.048  17.786   1.422  1.00 94.23           N  
ATOM   1203  H   THR A  78      -4.532  18.567   1.841  1.00 94.23           H  
ATOM   1204  CA  THR A  78      -4.866  16.726   0.820  1.00 94.23           C  
ATOM   1205  HA  THR A  78      -4.805  15.842   1.454  1.00 94.23           H  
ATOM   1206  C   THR A  78      -4.375  16.345  -0.579  1.00 94.23           C  
ATOM   1207  CB  THR A  78      -6.329  17.165   0.760  1.00 94.23           C  
ATOM   1208  HB  THR A  78      -6.424  18.031   0.105  1.00 94.23           H  
ATOM   1209  O   THR A  78      -4.188  17.206  -1.440  1.00 94.23           O  
ATOM   1210  CG2 THR A  78      -7.242  16.058   0.255  1.00 94.23           C  
ATOM   1211 HG21 THR A  78      -7.025  15.118   0.761  1.00 94.23           H  
ATOM   1212 HG22 THR A  78      -8.280  16.334   0.439  1.00 94.23           H  
ATOM   1213 HG23 THR A  78      -7.109  15.927  -0.819  1.00 94.23           H  
ATOM   1214  OG1 THR A  78      -6.751  17.534   2.055  1.00 94.23           O  
ATOM   1215  HG1 THR A  78      -6.735  16.745   2.601  1.00 94.23           H  
ATOM   1216  N   GLY A  79      -4.184  15.045  -0.792  1.00 93.52           N  
ATOM   1217  H   GLY A  79      -4.419  14.401  -0.050  1.00 93.52           H  
ATOM   1218  CA  GLY A  79      -3.628  14.433  -1.993  1.00 93.52           C  
ATOM   1219  HA2 GLY A  79      -3.916  15.017  -2.867  1.00 93.52           H  
ATOM   1220  HA3 GLY A  79      -4.045  13.430  -2.093  1.00 93.52           H  
ATOM   1221  C   GLY A  79      -2.109  14.295  -2.012  1.00 93.52           C  
ATOM   1222  O   GLY A  79      -1.606  13.537  -2.839  1.00 93.52           O  
ATOM   1223  N   ASP A  80      -1.379  14.970  -1.121  1.00 93.46           N  
ATOM   1224  H   ASP A  80      -1.826  15.553  -0.429  1.00 93.46           H  
ATOM   1225  CA  ASP A  80       0.069  14.795  -1.031  1.00 93.46           C  
ATOM   1226  HA  ASP A  80       0.471  14.768  -2.045  1.00 93.46           H  
ATOM   1227  C   ASP A  80       0.418  13.464  -0.374  1.00 93.46           C  
ATOM   1228  CB  ASP A  80       0.770  15.952  -0.301  1.00 93.46           C  
ATOM   1229  HB2 ASP A  80       1.798  15.654  -0.095  1.00 93.46           H  
ATOM   1230  HB3 ASP A  80       0.290  16.131   0.662  1.00 93.46           H  
ATOM   1231  O   ASP A  80      -0.343  12.898   0.418  1.00 93.46           O  
ATOM   1232  CG  ASP A  80       0.835  17.249  -1.111  1.00 93.46           C  
ATOM   1233  OD1 ASP A  80       0.293  17.298  -2.243  1.00 93.46           O  
ATOM   1234  OD2 ASP A  80       1.424  18.220  -0.588  1.00 93.46           O  
ATOM   1235  N   THR A  81       1.610  12.983  -0.715  1.00 96.71           N  
ATOM   1236  H   THR A  81       2.205  13.556  -1.295  1.00 96.71           H  
ATOM   1237  CA  THR A  81       2.237  11.857  -0.029  1.00 96.71           C  
ATOM   1238  HA  THR A  81       1.482  11.368   0.587  1.00 96.71           H  
ATOM   1239  C   THR A  81       3.322  12.380   0.894  1.00 96.71           C  
ATOM   1240  CB  THR A  81       2.725  10.806  -1.018  1.00 96.71           C  
ATOM   1241  HB  THR A  81       3.498  11.228  -1.660  1.00 96.71           H  
ATOM   1242  O   THR A  81       4.149  13.202   0.499  1.00 96.71           O  
ATOM   1243  CG2 THR A  81       3.240   9.539  -0.337  1.00 96.71           C  
ATOM   1244 HG21 THR A  81       4.043   9.777   0.362  1.00 96.71           H  
ATOM   1245 HG22 THR A  81       2.429   9.060   0.212  1.00 96.71           H  
ATOM   1246 HG23 THR A  81       3.618   8.851  -1.093  1.00 96.71           H  
ATOM   1247  OG1 THR A  81       1.577  10.494  -1.778  1.00 96.71           O  
ATOM   1248  HG1 THR A  81       1.150  11.339  -1.934  1.00 96.71           H  
ATOM   1249  N   PHE A  82       3.279  11.928   2.137  1.00 97.35           N  
ATOM   1250  H   PHE A  82       2.591  11.226   2.368  1.00 97.35           H  
ATOM   1251  CA  PHE A  82       4.079  12.420   3.246  1.00 97.35           C  
ATOM   1252  HA  PHE A  82       4.980  12.904   2.868  1.00 97.35           H  
ATOM   1253  C   PHE A  82       4.520  11.244   4.122  1.00 97.35           C  
ATOM   1254  CB  PHE A  82       3.252  13.470   4.005  1.00 97.35           C  
ATOM   1255  HB2 PHE A  82       3.894  13.975   4.727  1.00 97.35           H  
ATOM   1256  HB3 PHE A  82       2.929  14.228   3.290  1.00 97.35           H  
ATOM   1257  O   PHE A  82       4.039  10.123   3.949  1.00 97.35           O  
ATOM   1258  CG  PHE A  82       2.030  12.946   4.735  1.00 97.35           C  
ATOM   1259  CD1 PHE A  82       0.821  12.725   4.048  1.00 97.35           C  
ATOM   1260  HD1 PHE A  82       0.755  12.924   2.989  1.00 97.35           H  
ATOM   1261  CD2 PHE A  82       2.103  12.672   6.112  1.00 97.35           C  
ATOM   1262  HD2 PHE A  82       3.029  12.838   6.643  1.00 97.35           H  
ATOM   1263  CE1 PHE A  82      -0.292  12.206   4.733  1.00 97.35           C  
ATOM   1264  HE1 PHE A  82      -1.208  11.994   4.202  1.00 97.35           H  
ATOM   1265  CE2 PHE A  82       0.986  12.166   6.795  1.00 97.35           C  
ATOM   1266  HE2 PHE A  82       1.055  11.930   7.846  1.00 97.35           H  
ATOM   1267  CZ  PHE A  82      -0.211  11.930   6.105  1.00 97.35           C  
ATOM   1268  HZ  PHE A  82      -1.061  11.515   6.627  1.00 97.35           H  
ATOM   1269  N   SER A  83       5.438  11.486   5.047  1.00 97.47           N  
ATOM   1270  H   SER A  83       5.808  12.420   5.156  1.00 97.47           H  
ATOM   1271  CA  SER A  83       5.850  10.488   6.028  1.00 97.47           C  
ATOM   1272  HA  SER A  83       5.724   9.493   5.601  1.00 97.47           H  
ATOM   1273  C   SER A  83       4.977  10.597   7.271  1.00 97.47           C  
ATOM   1274  CB  SER A  83       7.318  10.647   6.419  1.00 97.47           C  
ATOM   1275  HB2 SER A  83       7.405  11.489   7.105  1.00 97.47           H  
ATOM   1276  HB3 SER A  83       7.641   9.748   6.944  1.00 97.47           H  
ATOM   1277  O   SER A  83       4.836  11.685   7.827  1.00 97.47           O  
ATOM   1278  OG  SER A  83       8.159  10.865   5.301  1.00 97.47           O  
ATOM   1279  HG  SER A  83       9.049  10.672   5.605  1.00 97.47           H  
ATOM   1280  N   TYR A  84       4.409   9.484   7.718  1.00 96.48           N  
ATOM   1281  H   TYR A  84       4.564   8.628   7.204  1.00 96.48           H  
ATOM   1282  CA  TYR A  84       3.547   9.397   8.894  1.00 96.48           C  
ATOM   1283  HA  TYR A  84       3.434  10.375   9.363  1.00 96.48           H  
ATOM   1284  C   TYR A  84       4.150   8.441   9.917  1.00 96.48           C  
ATOM   1285  CB  TYR A  84       2.168   8.899   8.453  1.00 96.48           C  
ATOM   1286  HB2 TYR A  84       2.289   7.958   7.916  1.00 96.48           H  
ATOM   1287  HB3 TYR A  84       1.737   9.619   7.758  1.00 96.48           H  
ATOM   1288  O   TYR A  84       4.404   7.286   9.578  1.00 96.48           O  
ATOM   1289  CG  TYR A  84       1.198   8.684   9.595  1.00 96.48           C  
ATOM   1290  CD1 TYR A  84       0.910   7.386  10.061  1.00 96.48           C  
ATOM   1291  HD1 TYR A  84       1.396   6.529   9.618  1.00 96.48           H  
ATOM   1292  CD2 TYR A  84       0.580   9.794  10.194  1.00 96.48           C  
ATOM   1293  HD2 TYR A  84       0.787  10.793   9.839  1.00 96.48           H  
ATOM   1294  CE1 TYR A  84      -0.010   7.203  11.114  1.00 96.48           C  
ATOM   1295  HE1 TYR A  84      -0.264   6.212  11.459  1.00 96.48           H  
ATOM   1296  CE2 TYR A  84      -0.316   9.614  11.258  1.00 96.48           C  
ATOM   1297  HE2 TYR A  84      -0.800  10.472  11.699  1.00 96.48           H  
ATOM   1298  OH  TYR A  84      -1.486   8.171  12.761  1.00 96.48           O  
ATOM   1299  HH  TYR A  84      -1.807   9.022  13.067  1.00 96.48           H  
ATOM   1300  CZ  TYR A  84      -0.605   8.322  11.737  1.00 96.48           C  
ATOM   1301  N   LEU A  85       4.346   8.900  11.152  1.00 95.24           N  
ATOM   1302  H   LEU A  85       4.132   9.864  11.368  1.00 95.24           H  
ATOM   1303  CA  LEU A  85       4.677   8.018  12.264  1.00 95.24           C  
ATOM   1304  HA  LEU A  85       5.311   7.208  11.904  1.00 95.24           H  
ATOM   1305  C   LEU A  85       3.385   7.433  12.825  1.00 95.24           C  
ATOM   1306  CB  LEU A  85       5.434   8.796  13.344  1.00 95.24           C  
ATOM   1307  HB2 LEU A  85       6.313   9.264  12.901  1.00 95.24           H  
ATOM   1308  HB3 LEU A  85       4.762   9.572  13.709  1.00 95.24           H  
ATOM   1309  O   LEU A  85       2.574   8.157  13.409  1.00 95.24           O  
ATOM   1310  CG  LEU A  85       5.865   7.924  14.538  1.00 95.24           C  
ATOM   1311  HG  LEU A  85       4.999   7.419  14.966  1.00 95.24           H  
ATOM   1312  CD1 LEU A  85       6.906   6.884  14.150  1.00 95.24           C  
ATOM   1313 HD11 LEU A  85       7.753   7.352  13.649  1.00 95.24           H  
ATOM   1314 HD12 LEU A  85       7.266   6.363  15.037  1.00 95.24           H  
ATOM   1315 HD13 LEU A  85       6.466   6.139  13.488  1.00 95.24           H  
ATOM   1316  CD2 LEU A  85       6.479   8.804  15.625  1.00 95.24           C  
ATOM   1317 HD21 LEU A  85       5.726   9.517  15.962  1.00 95.24           H  
ATOM   1318 HD22 LEU A  85       6.776   8.173  16.462  1.00 95.24           H  
ATOM   1319 HD23 LEU A  85       7.356   9.307  15.217  1.00 95.24           H  
ATOM   1320  N   SER A  86       3.216   6.127  12.676  1.00 92.39           N  
ATOM   1321  H   SER A  86       3.960   5.582  12.264  1.00 92.39           H  
ATOM   1322  CA  SER A  86       2.074   5.418  13.231  1.00 92.39           C  
ATOM   1323  HA  SER A  86       1.179   6.003  13.015  1.00 92.39           H  
ATOM   1324  C   SER A  86       2.231   5.283  14.748  1.00 92.39           C  
ATOM   1325  CB  SER A  86       1.920   4.084  12.513  1.00 92.39           C  
ATOM   1326  HB2 SER A  86       1.550   4.260  11.503  1.00 92.39           H  
ATOM   1327  HB3 SER A  86       2.914   3.645  12.427  1.00 92.39           H  
ATOM   1328  O   SER A  86       3.210   4.715  15.229  1.00 92.39           O  
ATOM   1329  OG  SER A  86       1.054   3.188  13.178  1.00 92.39           O  
ATOM   1330  HG  SER A  86       1.504   2.342  13.119  1.00 92.39           H  
ATOM   1331  N   PRO A  87       1.290   5.817  15.547  1.00 91.11           N  
ATOM   1332  CA  PRO A  87       1.346   5.683  16.998  1.00 91.11           C  
ATOM   1333  HA  PRO A  87       2.350   5.909  17.358  1.00 91.11           H  
ATOM   1334  C   PRO A  87       0.975   4.272  17.476  1.00 91.11           C  
ATOM   1335  CB  PRO A  87       0.366   6.737  17.518  1.00 91.11           C  
ATOM   1336  HB2 PRO A  87       0.877   7.696  17.596  1.00 91.11           H  
ATOM   1337  HB3 PRO A  87      -0.072   6.459  18.477  1.00 91.11           H  
ATOM   1338  O   PRO A  87       1.146   3.982  18.656  1.00 91.11           O  
ATOM   1339  CG  PRO A  87      -0.689   6.814  16.416  1.00 91.11           C  
ATOM   1340  HG2 PRO A  87      -1.403   5.999  16.534  1.00 91.11           H  
ATOM   1341  HG3 PRO A  87      -1.198   7.778  16.410  1.00 91.11           H  
ATOM   1342  CD  PRO A  87       0.128   6.600  15.146  1.00 91.11           C  
ATOM   1343  HD2 PRO A  87       0.454   7.564  14.754  1.00 91.11           H  
ATOM   1344  HD3 PRO A  87      -0.472   6.073  14.404  1.00 91.11           H  
ATOM   1345  N   GLU A  88       0.426   3.426  16.596  1.00 86.02           N  
ATOM   1346  H   GLU A  88       0.361   3.706  15.628  1.00 86.02           H  
ATOM   1347  CA  GLU A  88       0.045   2.044  16.915  1.00 86.02           C  
ATOM   1348  HA  GLU A  88      -0.474   2.021  17.873  1.00 86.02           H  
ATOM   1349  C   GLU A  88       1.277   1.146  17.070  1.00 86.02           C  
ATOM   1350  CB  GLU A  88      -0.906   1.498  15.829  1.00 86.02           C  
ATOM   1351  HB2 GLU A  88      -0.422   1.570  14.855  1.00 86.02           H  
ATOM   1352  HB3 GLU A  88      -1.113   0.448  16.039  1.00 86.02           H  
ATOM   1353  O   GLU A  88       1.309   0.307  17.968  1.00 86.02           O  
ATOM   1354  CG  GLU A  88      -2.242   2.265  15.805  1.00 86.02           C  
ATOM   1355  HG2 GLU A  88      -2.710   2.164  16.784  1.00 86.02           H  
ATOM   1356  HG3 GLU A  88      -2.040   3.324  15.648  1.00 86.02           H  
ATOM   1357  CD  GLU A  88      -3.242   1.811  14.725  1.00 86.02           C  
ATOM   1358  OE1 GLU A  88      -4.390   2.310  14.790  1.00 86.02           O  
ATOM   1359  OE2 GLU A  88      -2.877   1.042  13.802  1.00 86.02           O  
ATOM   1360  N   ASP A  89       2.303   1.387  16.253  1.00 84.90           N  
ATOM   1361  H   ASP A  89       2.190   2.098  15.544  1.00 84.90           H  
ATOM   1362  CA  ASP A  89       3.464   0.511  16.097  1.00 84.90           C  
ATOM   1363  HA  ASP A  89       3.452  -0.256  16.872  1.00 84.90           H  
ATOM   1364  C   ASP A  89       4.825   1.220  16.201  1.00 84.90           C  
ATOM   1365  CB  ASP A  89       3.318  -0.200  14.753  1.00 84.90           C  
ATOM   1366  HB2 ASP A  89       2.429  -0.826  14.840  1.00 84.90           H  
ATOM   1367  HB3 ASP A  89       4.201  -0.823  14.618  1.00 84.90           H  
ATOM   1368  O   ASP A  89       5.858   0.569  16.356  1.00 84.90           O  
ATOM   1369  CG  ASP A  89       3.136   0.732  13.544  1.00 84.90           C  
ATOM   1370  OD1 ASP A  89       3.681   1.848  13.599  1.00 84.90           O  
ATOM   1371  OD2 ASP A  89       2.353   0.495  12.595  1.00 84.90           O  
ATOM   1372  N   GLY A  90       4.845   2.555  16.146  1.00 87.25           N  
ATOM   1373  H   GLY A  90       3.984   3.021  15.895  1.00 87.25           H  
ATOM   1374  CA  GLY A  90       6.067   3.357  16.134  1.00 87.25           C  
ATOM   1375  HA2 GLY A  90       6.748   2.982  16.898  1.00 87.25           H  
ATOM   1376  HA3 GLY A  90       5.806   4.389  16.371  1.00 87.25           H  
ATOM   1377  C   GLY A  90       6.815   3.360  14.796  1.00 87.25           C  
ATOM   1378  O   GLY A  90       7.925   3.882  14.733  1.00 87.25           O  
ATOM   1379  N   GLY A  91       6.238   2.801  13.734  1.00 89.64           N  
ATOM   1380  H   GLY A  91       5.310   2.422  13.851  1.00 89.64           H  
ATOM   1381  CA  GLY A  91       6.806   2.748  12.393  1.00 89.64           C  
ATOM   1382  HA2 GLY A  91       6.386   1.893  11.864  1.00 89.64           H  
ATOM   1383  HA3 GLY A  91       7.884   2.605  12.465  1.00 89.64           H  
ATOM   1384  C   GLY A  91       6.518   4.004  11.571  1.00 89.64           C  
ATOM   1385  O   GLY A  91       5.447   4.613  11.663  1.00 89.64           O  
ATOM   1386  N   TRP A  92       7.472   4.383  10.719  1.00 93.97           N  
ATOM   1387  H   TRP A  92       8.319   3.835  10.672  1.00 93.97           H  
ATOM   1388  CA  TRP A  92       7.265   5.413   9.704  1.00 93.97           C  
ATOM   1389  HA  TRP A  92       6.522   6.122  10.071  1.00 93.97           H  
ATOM   1390  C   TRP A  92       6.734   4.800   8.413  1.00 93.97           C  
ATOM   1391  CB  TRP A  92       8.547   6.203   9.442  1.00 93.97           C  
ATOM   1392  HB2 TRP A  92       9.377   5.514   9.290  1.00 93.97           H  
ATOM   1393  HB3 TRP A  92       8.425   6.767   8.516  1.00 93.97           H  
ATOM   1394  O   TRP A  92       7.308   3.864   7.864  1.00 93.97           O  
ATOM   1395  CG  TRP A  92       8.896   7.185  10.511  1.00 93.97           C  
ATOM   1396  CD1 TRP A  92       9.770   6.978  11.516  1.00 93.97           C  
ATOM   1397  HD1 TRP A  92      10.318   6.062  11.679  1.00 93.97           H  
ATOM   1398  CD2 TRP A  92       8.393   8.541  10.697  1.00 93.97           C  
ATOM   1399  CE2 TRP A  92       9.050   9.114  11.828  1.00 93.97           C  
ATOM   1400  CE3 TRP A  92       7.464   9.350  10.008  1.00 93.97           C  
ATOM   1401  HE3 TRP A  92       6.957   8.935   9.150  1.00 93.97           H  
ATOM   1402  NE1 TRP A  92       9.890   8.119  12.279  1.00 93.97           N  
ATOM   1403  HE1 TRP A  92      10.554   8.185  13.038  1.00 93.97           H  
ATOM   1404  CH2 TRP A  92       7.855  11.201  11.553  1.00 93.97           C  
ATOM   1405  HH2 TRP A  92       7.649  12.213  11.868  1.00 93.97           H  
ATOM   1406  CZ2 TRP A  92       8.797  10.426  12.252  1.00 93.97           C  
ATOM   1407  HZ2 TRP A  92       9.344  10.833  13.090  1.00 93.97           H  
ATOM   1408  CZ3 TRP A  92       7.192  10.665  10.434  1.00 93.97           C  
ATOM   1409  HZ3 TRP A  92       6.469  11.265   9.902  1.00 93.97           H  
ATOM   1410  N   TYR A  93       5.673   5.392   7.876  1.00 94.30           N  
ATOM   1411  H   TYR A  93       5.229   6.123   8.413  1.00 94.30           H  
ATOM   1412  CA  TYR A  93       5.014   4.942   6.655  1.00 94.30           C  
ATOM   1413  HA  TYR A  93       5.571   4.117   6.211  1.00 94.30           H  
ATOM   1414  C   TYR A  93       4.939   6.068   5.640  1.00 94.30           C  
ATOM   1415  CB  TYR A  93       3.611   4.443   6.996  1.00 94.30           C  
ATOM   1416  HB2 TYR A  93       3.076   4.223   6.073  1.00 94.30           H  
ATOM   1417  HB3 TYR A  93       3.069   5.234   7.515  1.00 94.30           H  
ATOM   1418  O   TYR A  93       4.783   7.237   6.003  1.00 94.30           O  
ATOM   1419  CG  TYR A  93       3.617   3.204   7.858  1.00 94.30           C  
ATOM   1420  CD1 TYR A  93       3.607   1.937   7.249  1.00 94.30           C  
ATOM   1421  HD1 TYR A  93       3.611   1.841   6.173  1.00 94.30           H  
ATOM   1422  CD2 TYR A  93       3.654   3.315   9.262  1.00 94.30           C  
ATOM   1423  HD2 TYR A  93       3.701   4.284   9.737  1.00 94.30           H  
ATOM   1424  CE1 TYR A  93       3.590   0.782   8.048  1.00 94.30           C  
ATOM   1425  HE1 TYR A  93       3.538  -0.196   7.592  1.00 94.30           H  
ATOM   1426  CE2 TYR A  93       3.665   2.154  10.058  1.00 94.30           C  
ATOM   1427  HE2 TYR A  93       3.723   2.213  11.134  1.00 94.30           H  
ATOM   1428  OH  TYR A  93       3.546  -0.248  10.191  1.00 94.30           O  
ATOM   1429  HH  TYR A  93       3.354  -0.111  11.122  1.00 94.30           H  
ATOM   1430  CZ  TYR A  93       3.615   0.885   9.454  1.00 94.30           C  
ATOM   1431  N   ARG A  94       4.997   5.740   4.348  1.00 96.74           N  
ATOM   1432  H   ARG A  94       5.152   4.777   4.085  1.00 96.74           H  
ATOM   1433  CA  ARG A  94       4.539   6.680   3.322  1.00 96.74           C  
ATOM   1434  HA  ARG A  94       4.882   7.684   3.574  1.00 96.74           H  
ATOM   1435  C   ARG A  94       3.018   6.679   3.343  1.00 96.74           C  
ATOM   1436  CB  ARG A  94       5.094   6.324   1.943  1.00 96.74           C  
ATOM   1437  HB2 ARG A  94       4.706   5.352   1.642  1.00 96.74           H  
ATOM   1438  HB3 ARG A  94       4.753   7.068   1.223  1.00 96.74           H  
ATOM   1439  O   ARG A  94       2.383   5.638   3.183  1.00 96.74           O  
ATOM   1440  CG  ARG A  94       6.631   6.307   1.958  1.00 96.74           C  
ATOM   1441  HG2 ARG A  94       6.999   7.275   2.297  1.00 96.74           H  
ATOM   1442  HG3 ARG A  94       6.994   5.544   2.647  1.00 96.74           H  
ATOM   1443  CD  ARG A  94       7.202   6.014   0.576  1.00 96.74           C  
ATOM   1444  HD2 ARG A  94       8.289   6.070   0.631  1.00 96.74           H  
ATOM   1445  HD3 ARG A  94       6.839   6.762  -0.129  1.00 96.74           H  
ATOM   1446  NE  ARG A  94       6.805   4.671   0.146  1.00 96.74           N  
ATOM   1447  HE  ARG A  94       6.366   4.073   0.831  1.00 96.74           H  
ATOM   1448  NH1 ARG A  94       7.588   4.780  -1.983  1.00 96.74           N  
ATOM   1449 HH11 ARG A  94       8.126   5.609  -1.775  1.00 96.74           H  
ATOM   1450 HH12 ARG A  94       7.636   4.370  -2.905  1.00 96.74           H  
ATOM   1451  NH2 ARG A  94       6.480   2.975  -1.292  1.00 96.74           N  
ATOM   1452 HH21 ARG A  94       6.679   2.476  -2.147  1.00 96.74           H  
ATOM   1453 HH22 ARG A  94       6.004   2.474  -0.555  1.00 96.74           H  
ATOM   1454  CZ  ARG A  94       6.959   4.147  -1.041  1.00 96.74           C  
ATOM   1455  N   ALA A  95       2.434   7.846   3.557  1.00 96.99           N  
ATOM   1456  H   ALA A  95       3.021   8.652   3.718  1.00 96.99           H  
ATOM   1457  CA  ALA A  95       1.002   8.024   3.691  1.00 96.99           C  
ATOM   1458  HA  ALA A  95       0.509   7.068   3.517  1.00 96.99           H  
ATOM   1459  C   ALA A  95       0.493   9.029   2.659  1.00 96.99           C  
ATOM   1460  CB  ALA A  95       0.695   8.451   5.126  1.00 96.99           C  
ATOM   1461  HB1 ALA A  95      -0.381   8.548   5.265  1.00 96.99           H  
ATOM   1462  HB2 ALA A  95       1.177   9.406   5.338  1.00 96.99           H  
ATOM   1463  HB3 ALA A  95       1.075   7.700   5.819  1.00 96.99           H  
ATOM   1464  O   ALA A  95       1.127  10.055   2.427  1.00 96.99           O  
ATOM   1465  N   ARG A  96      -0.665   8.762   2.052  1.00 96.84           N  
ATOM   1466  H   ARG A  96      -1.114   7.886   2.278  1.00 96.84           H  
ATOM   1467  CA  ARG A  96      -1.354   9.707   1.164  1.00 96.84           C  
ATOM   1468  HA  ARG A  96      -0.662  10.507   0.900  1.00 96.84           H  
ATOM   1469  C   ARG A  96      -2.528  10.339   1.889  1.00 96.84           C  
ATOM   1470  CB  ARG A  96      -1.760   9.007  -0.137  1.00 96.84           C  
ATOM   1471  HB2 ARG A  96      -2.490   8.225   0.072  1.00 96.84           H  
ATOM   1472  HB3 ARG A  96      -0.866   8.545  -0.554  1.00 96.84           H  
ATOM   1473  O   ARG A  96      -3.422   9.627   2.340  1.00 96.84           O  
ATOM   1474  CG  ARG A  96      -2.343  10.000  -1.159  1.00 96.84           C  
ATOM   1475  HG2 ARG A  96      -3.307  10.363  -0.803  1.00 96.84           H  
ATOM   1476  HG3 ARG A  96      -1.670  10.851  -1.265  1.00 96.84           H  
ATOM   1477  CD  ARG A  96      -2.537   9.349  -2.535  1.00 96.84           C  
ATOM   1478  HD2 ARG A  96      -3.011  10.074  -3.197  1.00 96.84           H  
ATOM   1479  HD3 ARG A  96      -3.211   8.501  -2.418  1.00 96.84           H  
ATOM   1480  NE  ARG A  96      -1.246   8.925  -3.130  1.00 96.84           N  
ATOM   1481  HE  ARG A  96      -0.431   9.474  -2.899  1.00 96.84           H  
ATOM   1482  NH1 ARG A  96      -1.920   6.920  -4.058  1.00 96.84           N  
ATOM   1483 HH11 ARG A  96      -1.631   6.009  -4.384  1.00 96.84           H  
ATOM   1484 HH12 ARG A  96      -2.871   7.070  -3.751  1.00 96.84           H  
ATOM   1485  NH2 ARG A  96       0.208   7.481  -4.140  1.00 96.84           N  
ATOM   1486 HH21 ARG A  96       0.397   6.526  -4.410  1.00 96.84           H  
ATOM   1487 HH22 ARG A  96       0.997   8.037  -3.842  1.00 96.84           H  
ATOM   1488  CZ  ARG A  96      -0.999   7.796  -3.778  1.00 96.84           C  
ATOM   1489  N   ALA A  97      -2.547  11.666   1.980  1.00 96.80           N  
ATOM   1490  H   ALA A  97      -1.791  12.189   1.562  1.00 96.80           H  
ATOM   1491  CA  ALA A  97      -3.634  12.389   2.632  1.00 96.80           C  
ATOM   1492  HA  ALA A  97      -3.824  11.949   3.610  1.00 96.80           H  
ATOM   1493  C   ALA A  97      -4.913  12.277   1.791  1.00 96.80           C  
ATOM   1494  CB  ALA A  97      -3.202  13.844   2.834  1.00 96.80           C  
ATOM   1495  HB1 ALA A  97      -2.986  14.307   1.872  1.00 96.80           H  
ATOM   1496  HB2 ALA A  97      -2.298  13.876   3.443  1.00 96.80           H  
ATOM   1497  HB3 ALA A  97      -3.993  14.397   3.342  1.00 96.80           H  
ATOM   1498  O   ALA A  97      -4.975  12.821   0.689  1.00 96.80           O  
ATOM   1499  N   LEU A  98      -5.934  11.587   2.298  1.00 96.71           N  
ATOM   1500  H   LEU A  98      -5.848  11.203   3.228  1.00 96.71           H  
ATOM   1501  CA  LEU A  98      -7.201  11.392   1.585  1.00 96.71           C  
ATOM   1502  HA  LEU A  98      -7.009  11.318   0.514  1.00 96.71           H  
ATOM   1503  C   LEU A  98      -8.138  12.581   1.784  1.00 96.71           C  
ATOM   1504  CB  LEU A  98      -7.874  10.090   2.046  1.00 96.71           C  
ATOM   1505  HB2 LEU A  98      -8.777   9.952   1.450  1.00 96.71           H  
ATOM   1506  HB3 LEU A  98      -8.179  10.196   3.087  1.00 96.71           H  
ATOM   1507  O   LEU A  98      -8.839  12.978   0.863  1.00 96.71           O  
ATOM   1508  CG  LEU A  98      -7.008   8.825   1.921  1.00 96.71           C  
ATOM   1509  HG  LEU A  98      -6.181   8.886   2.628  1.00 96.71           H  
ATOM   1510  CD1 LEU A  98      -7.854   7.610   2.289  1.00 96.71           C  
ATOM   1511 HD11 LEU A  98      -7.253   6.702   2.246  1.00 96.71           H  
ATOM   1512 HD12 LEU A  98      -8.246   7.718   3.301  1.00 96.71           H  
ATOM   1513 HD13 LEU A  98      -8.685   7.522   1.590  1.00 96.71           H  
ATOM   1514  CD2 LEU A  98      -6.429   8.641   0.517  1.00 96.71           C  
ATOM   1515 HD21 LEU A  98      -5.715   9.435   0.302  1.00 96.71           H  
ATOM   1516 HD22 LEU A  98      -7.232   8.658  -0.220  1.00 96.71           H  
ATOM   1517 HD23 LEU A  98      -5.903   7.688   0.463  1.00 96.71           H  
ATOM   1518  N   ASN A  99      -8.118  13.169   2.979  1.00 95.06           N  
ATOM   1519  H   ASN A  99      -7.498  12.777   3.673  1.00 95.06           H  
ATOM   1520  CA  ASN A  99      -8.796  14.415   3.328  1.00 95.06           C  
ATOM   1521  HA  ASN A  99      -8.713  15.114   2.496  1.00 95.06           H  
ATOM   1522  C   ASN A  99      -8.086  15.051   4.538  1.00 95.06           C  
ATOM   1523  CB  ASN A  99     -10.297  14.132   3.530  1.00 95.06           C  
ATOM   1524  HB2 ASN A  99     -10.837  15.054   3.744  1.00 95.06           H  
ATOM   1525  HB3 ASN A  99     -10.690  13.757   2.584  1.00 95.06           H  
ATOM   1526  O   ASN A  99      -6.905  14.798   4.764  1.00 95.06           O  
ATOM   1527  CG  ASN A  99     -10.617  13.117   4.605  1.00 95.06           C  
ATOM   1528  ND2 ASN A  99     -11.566  12.253   4.362  1.00 95.06           N  
ATOM   1529 HD21 ASN A  99     -12.068  12.290   3.486  1.00 95.06           H  
ATOM   1530 HD22 ASN A  99     -11.810  11.612   5.104  1.00 95.06           H  
ATOM   1531  OD1 ASN A  99     -10.050  13.109   5.686  1.00 95.06           O  
ATOM   1532  N   THR A 100      -8.767  15.902   5.304  1.00 92.76           N  
ATOM   1533  H   THR A 100      -9.742  16.078   5.107  1.00 92.76           H  
ATOM   1534  CA  THR A 100      -8.199  16.564   6.493  1.00 92.76           C  
ATOM   1535  HA  THR A 100      -7.192  16.911   6.262  1.00 92.76           H  
ATOM   1536  C   THR A 100      -8.072  15.656   7.720  1.00 92.76           C  
ATOM   1537  CB  THR A 100      -9.053  17.779   6.874  1.00 92.76           C  
ATOM   1538  HB  THR A 100      -8.712  18.186   7.826  1.00 92.76           H  
ATOM   1539  O   THR A 100      -7.420  16.039   8.686  1.00 92.76           O  
ATOM   1540  CG2 THR A 100      -8.983  18.877   5.813  1.00 92.76           C  
ATOM   1541 HG21 THR A 100      -7.946  19.179   5.669  1.00 92.76           H  
ATOM   1542 HG22 THR A 100      -9.560  19.742   6.143  1.00 92.76           H  
ATOM   1543 HG23 THR A 100      -9.388  18.519   4.867  1.00 92.76           H  
ATOM   1544  OG1 THR A 100     -10.405  17.395   6.980  1.00 92.76           O  
ATOM   1545  HG1 THR A 100     -10.887  18.103   7.413  1.00 92.76           H  
ATOM   1546  N   THR A 101      -8.694  14.477   7.702  1.00 95.79           N  
ATOM   1547  H   THR A 101      -9.193  14.234   6.858  1.00 95.79           H  
ATOM   1548  CA  THR A 101      -8.825  13.572   8.857  1.00 95.79           C  
ATOM   1549  HA  THR A 101      -8.197  13.930   9.673  1.00 95.79           H  
ATOM   1550  C   THR A 101      -8.383  12.139   8.582  1.00 95.79           C  
ATOM   1551  CB  THR A 101     -10.272  13.534   9.373  1.00 95.79           C  
ATOM   1552  HB  THR A 101     -10.322  12.864  10.232  1.00 95.79           H  
ATOM   1553  O   THR A 101      -8.309  11.356   9.520  1.00 95.79           O  
ATOM   1554  CG2 THR A 101     -10.770  14.906   9.825  1.00 95.79           C  
ATOM   1555 HG21 THR A 101     -11.750  14.796  10.291  1.00 95.79           H  
ATOM   1556 HG22 THR A 101     -10.075  15.325  10.553  1.00 95.79           H  
ATOM   1557 HG23 THR A 101     -10.856  15.580   8.972  1.00 95.79           H  
ATOM   1558  OG1 THR A 101     -11.160  13.059   8.381  1.00 95.79           O  
ATOM   1559  HG1 THR A 101     -10.780  13.223   7.514  1.00 95.79           H  
ATOM   1560  N   MET A 102      -8.096  11.769   7.331  1.00 97.52           N  
ATOM   1561  H   MET A 102      -8.195  12.448   6.590  1.00 97.52           H  
ATOM   1562  CA  MET A 102      -7.747  10.398   6.950  1.00 97.52           C  
ATOM   1563  HA  MET A 102      -7.459   9.846   7.845  1.00 97.52           H  
ATOM   1564  C   MET A 102      -6.559  10.356   5.991  1.00 97.52           C  
ATOM   1565  CB  MET A 102      -8.950   9.676   6.323  1.00 97.52           C  
ATOM   1566  HB2 MET A 102      -9.304  10.239   5.458  1.00 97.52           H  
ATOM   1567  HB3 MET A 102      -8.625   8.693   5.983  1.00 97.52           H  
ATOM   1568  O   MET A 102      -6.445  11.194   5.090  1.00 97.52           O  
ATOM   1569  CG  MET A 102     -10.103   9.476   7.314  1.00 97.52           C  
ATOM   1570  HG2 MET A 102      -9.688   9.064   8.234  1.00 97.52           H  
ATOM   1571  HG3 MET A 102     -10.551  10.441   7.549  1.00 97.52           H  
ATOM   1572  SD  MET A 102     -11.404   8.342   6.749  1.00 97.52           S  
ATOM   1573  CE  MET A 102     -12.137   9.259   5.373  1.00 97.52           C  
ATOM   1574  HE1 MET A 102     -12.903   8.642   4.903  1.00 97.52           H  
ATOM   1575  HE2 MET A 102     -11.371   9.493   4.634  1.00 97.52           H  
ATOM   1576  HE3 MET A 102     -12.601  10.168   5.757  1.00 97.52           H  
ATOM   1577  N   ALA A 103      -5.717   9.336   6.146  1.00 97.78           N  
ATOM   1578  H   ALA A 103      -5.869   8.699   6.915  1.00 97.78           H  
ATOM   1579  CA  ALA A 103      -4.634   9.020   5.223  1.00 97.78           C  
ATOM   1580  HA  ALA A 103      -4.833   9.525   4.278  1.00 97.78           H  
ATOM   1581  C   ALA A 103      -4.552   7.517   4.932  1.00 97.78           C  
ATOM   1582  CB  ALA A 103      -3.311   9.559   5.770  1.00 97.78           C  
ATOM   1583  HB1 ALA A 103      -3.381  10.638   5.907  1.00 97.78           H  
ATOM   1584  HB2 ALA A 103      -3.077   9.080   6.721  1.00 97.78           H  
ATOM   1585  HB3 ALA A 103      -2.513   9.351   5.057  1.00 97.78           H  
ATOM   1586  O   ALA A 103      -4.831   6.689   5.794  1.00 97.78           O  
ATOM   1587  N   ALA A 104      -4.140   7.172   3.716  1.00 97.43           N  
ATOM   1588  H   ALA A 104      -3.903   7.916   3.075  1.00 97.43           H  
ATOM   1589  CA  ALA A 104      -3.857   5.805   3.291  1.00 97.43           C  
ATOM   1590  HA  ALA A 104      -4.445   5.093   3.869  1.00 97.43           H  
ATOM   1591  C   ALA A 104      -2.370   5.485   3.485  1.00 97.43           C  
ATOM   1592  CB  ALA A 104      -4.247   5.692   1.813  1.00 97.43           C  
ATOM   1593  HB1 ALA A 104      -3.777   4.814   1.371  1.00 97.43           H  
ATOM   1594  HB2 ALA A 104      -3.894   6.564   1.263  1.00 97.43           H  
ATOM   1595  HB3 ALA A 104      -5.330   5.607   1.717  1.00 97.43           H  
ATOM   1596  O   ALA A 104      -1.536   6.192   2.920  1.00 97.43           O  
ATOM   1597  N   LEU A 105      -2.030   4.426   4.224  1.00 95.22           N  
ATOM   1598  H   LEU A 105      -2.758   3.868   4.647  1.00 95.22           H  
ATOM   1599  CA  LEU A 105      -0.646   3.959   4.365  1.00 95.22           C  
ATOM   1600  HA  LEU A 105       0.021   4.821   4.385  1.00 95.22           H  
ATOM   1601  C   LEU A 105      -0.259   3.101   3.154  1.00 95.22           C  
ATOM   1602  CB  LEU A 105      -0.455   3.190   5.687  1.00 95.22           C  
ATOM   1603  HB2 LEU A 105      -1.041   2.271   5.652  1.00 95.22           H  
ATOM   1604  HB3 LEU A 105       0.596   2.909   5.752  1.00 95.22           H  
ATOM   1605  O   LEU A 105      -0.682   1.951   3.045  1.00 95.22           O  
ATOM   1606  CG  LEU A 105      -0.837   3.945   6.973  1.00 95.22           C  
ATOM   1607  HG  LEU A 105      -1.923   4.004   7.040  1.00 95.22           H  
ATOM   1608  CD1 LEU A 105      -0.311   3.164   8.175  1.00 95.22           C  
ATOM   1609 HD11 LEU A 105      -0.666   3.614   9.102  1.00 95.22           H  
ATOM   1610 HD12 LEU A 105       0.779   3.169   8.184  1.00 95.22           H  
ATOM   1611 HD13 LEU A 105      -0.646   2.128   8.120  1.00 95.22           H  
ATOM   1612  CD2 LEU A 105      -0.268   5.363   7.039  1.00 95.22           C  
ATOM   1613 HD21 LEU A 105      -0.475   5.793   8.020  1.00 95.22           H  
ATOM   1614 HD22 LEU A 105      -0.743   5.990   6.285  1.00 95.22           H  
ATOM   1615 HD23 LEU A 105       0.809   5.341   6.879  1.00 95.22           H  
ATOM   1616  N   LEU A 106       0.561   3.656   2.259  1.00 93.09           N  
ATOM   1617  H   LEU A 106       0.959   4.556   2.489  1.00 93.09           H  
ATOM   1618  CA  LEU A 106       0.913   3.087   0.946  1.00 93.09           C  
ATOM   1619  HA  LEU A 106      -0.001   2.771   0.443  1.00 93.09           H  
ATOM   1620  C   LEU A 106       1.815   1.846   1.019  1.00 93.09           C  
ATOM   1621  CB  LEU A 106       1.609   4.166   0.101  1.00 93.09           C  
ATOM   1622  HB2 LEU A 106       1.846   3.734  -0.872  1.00 93.09           H  
ATOM   1623  HB3 LEU A 106       2.554   4.420   0.581  1.00 93.09           H  
ATOM   1624  O   LEU A 106       1.963   1.130   0.027  1.00 93.09           O  
ATOM   1625  CG  LEU A 106       0.811   5.460  -0.130  1.00 93.09           C  
ATOM   1626  HG  LEU A 106       0.654   5.972   0.820  1.00 93.09           H  
ATOM   1627  CD1 LEU A 106       1.625   6.377  -1.042  1.00 93.09           C  
ATOM   1628 HD11 LEU A 106       1.121   7.337  -1.158  1.00 93.09           H  
ATOM   1629 HD12 LEU A 106       1.748   5.909  -2.018  1.00 93.09           H  
ATOM   1630 HD13 LEU A 106       2.608   6.547  -0.601  1.00 93.09           H  
ATOM   1631  CD2 LEU A 106      -0.547   5.208  -0.789  1.00 93.09           C  
ATOM   1632 HD21 LEU A 106      -1.036   6.157  -1.009  1.00 93.09           H  
ATOM   1633 HD22 LEU A 106      -1.186   4.642  -0.112  1.00 93.09           H  
ATOM   1634 HD23 LEU A 106      -0.413   4.644  -1.712  1.00 93.09           H  
ATOM   1635  N   ASP A 107       2.370   1.583   2.200  1.00 88.55           N  
ATOM   1636  H   ASP A 107       2.273   2.292   2.913  1.00 88.55           H  
ATOM   1637  CA  ASP A 107       3.218   0.426   2.512  1.00 88.55           C  
ATOM   1638  HA  ASP A 107       3.240  -0.249   1.656  1.00 88.55           H  
ATOM   1639  C   ASP A 107       2.684  -0.382   3.710  1.00 88.55           C  
ATOM   1640  CB  ASP A 107       4.652   0.914   2.757  1.00 88.55           C  
ATOM   1641  HB2 ASP A 107       4.686   1.445   3.709  1.00 88.55           H  
ATOM   1642  HB3 ASP A 107       5.319   0.054   2.820  1.00 88.55           H  
ATOM   1643  O   ASP A 107       3.321  -1.331   4.154  1.00 88.55           O  
ATOM   1644  CG  ASP A 107       5.141   1.843   1.646  1.00 88.55           C  
ATOM   1645  OD1 ASP A 107       5.068   1.466   0.455  1.00 88.55           O  
ATOM   1646  OD2 ASP A 107       5.546   2.988   1.947  1.00 88.55           O  
ATOM   1647  N   GLY A 108       1.516   0.001   4.244  1.00 86.80           N  
ATOM   1648  H   GLY A 108       1.032   0.765   3.794  1.00 86.80           H  
ATOM   1649  CA  GLY A 108       0.884  -0.623   5.414  1.00 86.80           C  
ATOM   1650  HA2 GLY A 108       0.814   0.117   6.211  1.00 86.80           H  
ATOM   1651  HA3 GLY A 108       1.500  -1.445   5.780  1.00 86.80           H  
ATOM   1652  C   GLY A 108      -0.519  -1.177   5.154  1.00 86.80           C  
ATOM   1653  O   GLY A 108      -1.060  -1.873   6.006  1.00 86.80           O  
ATOM   1654  N   SER A 109      -1.114  -0.893   3.987  1.00 88.20           N  
ATOM   1655  H   SER A 109      -0.636  -0.277   3.345  1.00 88.20           H  
ATOM   1656  CA  SER A 109      -2.405  -1.455   3.546  1.00 88.20           C  
ATOM   1657  HA  SER A 109      -2.679  -0.969   2.609  1.00 88.20           H  
ATOM   1658  C   SER A 109      -3.569  -1.180   4.505  1.00 88.20           C  
ATOM   1659  CB  SER A 109      -2.237  -2.946   3.251  1.00 88.20           C  
ATOM   1660  HB2 SER A 109      -1.706  -3.394   4.091  1.00 88.20           H  
ATOM   1661  HB3 SER A 109      -3.203  -3.436   3.133  1.00 88.20           H  
ATOM   1662  O   SER A 109      -4.479  -1.992   4.654  1.00 88.20           O  
ATOM   1663  OG  SER A 109      -1.479  -3.141   2.081  1.00 88.20           O  
ATOM   1664  HG  SER A 109      -0.750  -2.517   2.081  1.00 88.20           H  
ATOM   1665  N   LYS A 110      -3.549  -0.014   5.157  1.00 91.17           N  
ATOM   1666  H   LYS A 110      -2.774   0.607   4.974  1.00 91.17           H  
ATOM   1667  CA  LYS A 110      -4.617   0.459   6.046  1.00 91.17           C  
ATOM   1668  HA  LYS A 110      -5.536  -0.048   5.753  1.00 91.17           H  
ATOM   1669  C   LYS A 110      -4.877   1.949   5.851  1.00 91.17           C  
ATOM   1670  CB  LYS A 110      -4.338   0.055   7.519  1.00 91.17           C  
ATOM   1671  HB2 LYS A 110      -4.256  -1.031   7.556  1.00 91.17           H  
ATOM   1672  HB3 LYS A 110      -5.206   0.331   8.118  1.00 91.17           H  
ATOM   1673  O   LYS A 110      -4.024   2.686   5.350  1.00 91.17           O  
ATOM   1674  CG  LYS A 110      -3.080   0.655   8.192  1.00 91.17           C  
ATOM   1675  HG2 LYS A 110      -3.162   1.741   8.193  1.00 91.17           H  
ATOM   1676  HG3 LYS A 110      -2.205   0.373   7.606  1.00 91.17           H  
ATOM   1677  CD  LYS A 110      -2.876   0.163   9.654  1.00 91.17           C  
ATOM   1678  HD2 LYS A 110      -2.828  -0.926   9.652  1.00 91.17           H  
ATOM   1679  HD3 LYS A 110      -3.733   0.467  10.254  1.00 91.17           H  
ATOM   1680  CE  LYS A 110      -1.585   0.709  10.323  1.00 91.17           C  
ATOM   1681  HE2 LYS A 110      -1.641   1.797  10.340  1.00 91.17           H  
ATOM   1682  HE3 LYS A 110      -0.733   0.434   9.701  1.00 91.17           H  
ATOM   1683  NZ  LYS A 110      -1.319   0.227  11.722  1.00 91.17           N  
ATOM   1684  HZ1 LYS A 110      -1.205  -0.771  11.830  1.00 91.17           H  
ATOM   1685  HZ2 LYS A 110      -0.443   0.569  12.089  1.00 91.17           H  
ATOM   1686  HZ3 LYS A 110      -2.010   0.520  12.398  1.00 91.17           H  
ATOM   1687  N   VAL A 111      -6.066   2.389   6.248  1.00 96.25           N  
ATOM   1688  H   VAL A 111      -6.686   1.729   6.696  1.00 96.25           H  
ATOM   1689  CA  VAL A 111      -6.399   3.810   6.393  1.00 96.25           C  
ATOM   1690  HA  VAL A 111      -5.666   4.409   5.852  1.00 96.25           H  
ATOM   1691  C   VAL A 111      -6.294   4.169   7.869  1.00 96.25           C  
ATOM   1692  CB  VAL A 111      -7.785   4.138   5.807  1.00 96.25           C  
ATOM   1693  HB  VAL A 111      -8.531   3.484   6.260  1.00 96.25           H  
ATOM   1694  O   VAL A 111      -6.763   3.422   8.723  1.00 96.25           O  
ATOM   1695  CG1 VAL A 111      -8.197   5.597   6.054  1.00 96.25           C  
ATOM   1696 HG11 VAL A 111      -9.165   5.787   5.591  1.00 96.25           H  
ATOM   1697 HG12 VAL A 111      -7.457   6.277   5.632  1.00 96.25           H  
ATOM   1698 HG13 VAL A 111      -8.300   5.787   7.122  1.00 96.25           H  
ATOM   1699  CG2 VAL A 111      -7.780   3.907   4.289  1.00 96.25           C  
ATOM   1700 HG21 VAL A 111      -8.769   4.124   3.884  1.00 96.25           H  
ATOM   1701 HG22 VAL A 111      -7.048   4.559   3.813  1.00 96.25           H  
ATOM   1702 HG23 VAL A 111      -7.532   2.870   4.067  1.00 96.25           H  
ATOM   1703  N   VAL A 112      -5.678   5.310   8.164  1.00 96.53           N  
ATOM   1704  H   VAL A 112      -5.331   5.874   7.402  1.00 96.53           H  
ATOM   1705  CA  VAL A 112      -5.519   5.837   9.524  1.00 96.53           C  
ATOM   1706  HA  VAL A 112      -5.989   5.149  10.226  1.00 96.53           H  
ATOM   1707  C   VAL A 112      -6.235   7.173   9.669  1.00 96.53           C  
ATOM   1708  CB  VAL A 112      -4.039   5.953   9.937  1.00 96.53           C  
ATOM   1709  HB  VAL A 112      -4.003   6.371  10.944  1.00 96.53           H  
ATOM   1710  O   VAL A 112      -6.348   7.942   8.709  1.00 96.53           O  
ATOM   1711  CG1 VAL A 112      -3.380   4.571   9.986  1.00 96.53           C  
ATOM   1712 HG11 VAL A 112      -3.947   3.914  10.645  1.00 96.53           H  
ATOM   1713 HG12 VAL A 112      -3.339   4.131   8.990  1.00 96.53           H  
ATOM   1714 HG13 VAL A 112      -2.370   4.666  10.385  1.00 96.53           H  
ATOM   1715  CG2 VAL A 112      -3.226   6.873   9.015  1.00 96.53           C  
ATOM   1716 HG21 VAL A 112      -3.207   6.477   8.000  1.00 96.53           H  
ATOM   1717 HG22 VAL A 112      -3.651   7.876   9.011  1.00 96.53           H  
ATOM   1718 HG23 VAL A 112      -2.204   6.942   9.386  1.00 96.53           H  
ATOM   1719  N   TYR A 113      -6.693   7.461  10.887  1.00 96.40           N  
ATOM   1720  H   TYR A 113      -6.530   6.796  11.630  1.00 96.40           H  
ATOM   1721  CA  TYR A 113      -7.244   8.764  11.244  1.00 96.40           C  
ATOM   1722  HA  TYR A 113      -7.717   9.193  10.360  1.00 96.40           H  
ATOM   1723  C   TYR A 113      -6.134   9.700  11.709  1.00 96.40           C  
ATOM   1724  CB  TYR A 113      -8.320   8.631  12.323  1.00 96.40           C  
ATOM   1725  HB2 TYR A 113      -8.609   9.630  12.649  1.00 96.40           H  
ATOM   1726  HB3 TYR A 113      -7.905   8.110  13.185  1.00 96.40           H  
ATOM   1727  O   TYR A 113      -5.454   9.415  12.692  1.00 96.40           O  
ATOM   1728  CG  TYR A 113      -9.563   7.915  11.847  1.00 96.40           C  
ATOM   1729  CD1 TYR A 113     -10.523   8.614  11.089  1.00 96.40           C  
ATOM   1730  HD1 TYR A 113     -10.362   9.653  10.843  1.00 96.40           H  
ATOM   1731  CD2 TYR A 113      -9.746   6.550  12.139  1.00 96.40           C  
ATOM   1732  HD2 TYR A 113      -8.999   6.003  12.694  1.00 96.40           H  
ATOM   1733  CE1 TYR A 113     -11.674   7.949  10.627  1.00 96.40           C  
ATOM   1734  HE1 TYR A 113     -12.400   8.479  10.028  1.00 96.40           H  
ATOM   1735  CE2 TYR A 113     -10.900   5.886  11.686  1.00 96.40           C  
ATOM   1736  HE2 TYR A 113     -11.048   4.835  11.890  1.00 96.40           H  
ATOM   1737  OH  TYR A 113     -12.973   5.934  10.493  1.00 96.40           O  
ATOM   1738  HH  TYR A 113     -13.490   6.476   9.891  1.00 96.40           H  
ATOM   1739  CZ  TYR A 113     -11.865   6.583  10.931  1.00 96.40           C  
ATOM   1740  N   LEU A 114      -6.002  10.833  11.028  1.00 96.37           N  
ATOM   1741  H   LEU A 114      -6.680  11.018  10.302  1.00 96.37           H  
ATOM   1742  CA  LEU A 114      -5.039  11.876  11.351  1.00 96.37           C  
ATOM   1743  HA  LEU A 114      -4.090  11.404  11.606  1.00 96.37           H  
ATOM   1744  C   LEU A 114      -5.503  12.674  12.570  1.00 96.37           C  
ATOM   1745  CB  LEU A 114      -4.833  12.796  10.138  1.00 96.37           C  
ATOM   1746  HB2 LEU A 114      -5.785  13.273   9.903  1.00 96.37           H  
ATOM   1747  HB3 LEU A 114      -4.129  13.580  10.416  1.00 96.37           H  
ATOM   1748  O   LEU A 114      -6.653  13.115  12.651  1.00 96.37           O  
ATOM   1749  CG  LEU A 114      -4.308  12.090   8.876  1.00 96.37           C  
ATOM   1750  HG  LEU A 114      -4.976  11.273   8.603  1.00 96.37           H  
ATOM   1751  CD1 LEU A 114      -4.301  13.093   7.721  1.00 96.37           C  
ATOM   1752 HD11 LEU A 114      -3.710  13.968   7.992  1.00 96.37           H  
ATOM   1753 HD12 LEU A 114      -3.881  12.635   6.825  1.00 96.37           H  
ATOM   1754 HD13 LEU A 114      -5.321  13.409   7.504  1.00 96.37           H  
ATOM   1755  CD2 LEU A 114      -2.901  11.530   9.083  1.00 96.37           C  
ATOM   1756 HD21 LEU A 114      -2.207  12.325   9.355  1.00 96.37           H  
ATOM   1757 HD22 LEU A 114      -2.909  10.779   9.873  1.00 96.37           H  
ATOM   1758 HD23 LEU A 114      -2.562  11.037   8.171  1.00 96.37           H  
ATOM   1759  N   ARG A 115      -4.588  12.898  13.509  1.00 94.86           N  
ATOM   1760  H   ARG A 115      -3.692  12.448  13.382  1.00 94.86           H  
ATOM   1761  CA  ARG A 115      -4.802  13.657  14.744  1.00 94.86           C  
ATOM   1762  HA  ARG A 115      -5.819  14.048  14.742  1.00 94.86           H  
ATOM   1763  C   ARG A 115      -3.845  14.841  14.804  1.00 94.86           C  
ATOM   1764  CB  ARG A 115      -4.623  12.736  15.961  1.00 94.86           C  
ATOM   1765  HB2 ARG A 115      -3.575  12.441  16.022  1.00 94.86           H  
ATOM   1766  HB3 ARG A 115      -4.868  13.289  16.867  1.00 94.86           H  
ATOM   1767  O   ARG A 115      -2.783  14.848  14.195  1.00 94.86           O  
ATOM   1768  CG  ARG A 115      -5.493  11.470  15.901  1.00 94.86           C  
ATOM   1769  HG2 ARG A 115      -5.299  10.924  14.978  1.00 94.86           H  
ATOM   1770  HG3 ARG A 115      -6.546  11.748  15.938  1.00 94.86           H  
ATOM   1771  CD  ARG A 115      -5.153  10.543  17.068  1.00 94.86           C  
ATOM   1772  HD2 ARG A 115      -4.093  10.298  17.004  1.00 94.86           H  
ATOM   1773  HD3 ARG A 115      -5.347  11.060  18.008  1.00 94.86           H  
ATOM   1774  NE  ARG A 115      -5.947   9.303  17.004  1.00 94.86           N  
ATOM   1775  HE  ARG A 115      -6.546   9.201  16.197  1.00 94.86           H  
ATOM   1776  NH1 ARG A 115      -4.925   8.217  18.746  1.00 94.86           N  
ATOM   1777 HH11 ARG A 115      -4.259   8.974  18.791  1.00 94.86           H  
ATOM   1778 HH12 ARG A 115      -4.747   7.356  19.243  1.00 94.86           H  
ATOM   1779  NH2 ARG A 115      -6.520   7.176  17.583  1.00 94.86           N  
ATOM   1780 HH21 ARG A 115      -6.312   6.328  18.091  1.00 94.86           H  
ATOM   1781 HH22 ARG A 115      -7.111   7.115  16.767  1.00 94.86           H  
ATOM   1782  CZ  ARG A 115      -5.800   8.244  17.779  1.00 94.86           C  
ATOM   1783  N   MET A 116      -4.205  15.845  15.601  1.00 91.05           N  
ATOM   1784  H   MET A 116      -5.099  15.780  16.067  1.00 91.05           H  
ATOM   1785  CA  MET A 116      -3.443  17.097  15.711  1.00 91.05           C  
ATOM   1786  HA  MET A 116      -3.408  17.568  14.728  1.00 91.05           H  
ATOM   1787  C   MET A 116      -1.987  16.906  16.172  1.00 91.05           C  
ATOM   1788  CB  MET A 116      -4.196  18.023  16.676  1.00 91.05           C  
ATOM   1789  HB2 MET A 116      -4.158  17.597  17.679  1.00 91.05           H  
ATOM   1790  HB3 MET A 116      -5.239  18.086  16.366  1.00 91.05           H  
ATOM   1791  O   MET A 116      -1.130  17.695  15.793  1.00 91.05           O  
ATOM   1792  CG  MET A 116      -3.628  19.445  16.707  1.00 91.05           C  
ATOM   1793  HG2 MET A 116      -2.588  19.420  17.033  1.00 91.05           H  
ATOM   1794  HG3 MET A 116      -3.655  19.849  15.695  1.00 91.05           H  
ATOM   1795  SD  MET A 116      -4.541  20.570  17.798  1.00 91.05           S  
ATOM   1796  CE  MET A 116      -3.980  19.953  19.410  1.00 91.05           C  
ATOM   1797  HE1 MET A 116      -2.891  19.978  19.450  1.00 91.05           H  
ATOM   1798  HE2 MET A 116      -4.321  18.929  19.558  1.00 91.05           H  
ATOM   1799  HE3 MET A 116      -4.383  20.584  20.202  1.00 91.05           H  
ATOM   1800  N   ASN A 117      -1.715  15.874  16.975  1.00 92.16           N  
ATOM   1801  H   ASN A 117      -2.453  15.212  17.169  1.00 92.16           H  
ATOM   1802  CA  ASN A 117      -0.390  15.607  17.546  1.00 92.16           C  
ATOM   1803  HA  ASN A 117       0.220  16.506  17.464  1.00 92.16           H  
ATOM   1804  C   ASN A 117       0.382  14.509  16.795  1.00 92.16           C  
ATOM   1805  CB  ASN A 117      -0.543  15.268  19.040  1.00 92.16           C  
ATOM   1806  HB2 ASN A 117       0.435  15.015  19.448  1.00 92.16           H  
ATOM   1807  HB3 ASN A 117      -1.185  14.393  19.142  1.00 92.16           H  
ATOM   1808  O   ASN A 117       1.406  14.042  17.298  1.00 92.16           O  
ATOM   1809  CG  ASN A 117      -1.094  16.400  19.886  1.00 92.16           C  
ATOM   1810  ND2 ASN A 117      -1.561  16.088  21.071  1.00 92.16           N  
ATOM   1811 HD21 ASN A 117      -1.488  15.139  21.409  1.00 92.16           H  
ATOM   1812 HD22 ASN A 117      -1.873  16.865  21.637  1.00 92.16           H  
ATOM   1813  OD1 ASN A 117      -1.130  17.563  19.528  1.00 92.16           O  
ATOM   1814  N   ASP A 118      -0.111  14.061  15.639  1.00 95.04           N  
ATOM   1815  H   ASP A 118      -0.919  14.502  15.222  1.00 95.04           H  
ATOM   1816  CA  ASP A 118       0.586  13.046  14.856  1.00 95.04           C  
ATOM   1817  HA  ASP A 118       0.817  12.202  15.506  1.00 95.04           H  
ATOM   1818  C   ASP A 118       1.908  13.607  14.329  1.00 95.04           C  
ATOM   1819  CB  ASP A 118      -0.287  12.528  13.708  1.00 95.04           C  
ATOM   1820  HB2 ASP A 118      -0.681  13.371  13.140  1.00 95.04           H  
ATOM   1821  HB3 ASP A 118       0.347  11.945  13.040  1.00 95.04           H  
ATOM   1822  O   ASP A 118       1.977  14.738  13.837  1.00 95.04           O  
ATOM   1823  CG  ASP A 118      -1.440  11.628  14.169  1.00 95.04           C  
ATOM   1824  OD1 ASP A 118      -1.487  11.229  15.354  1.00 95.04           O  
ATOM   1825  OD2 ASP A 118      -2.308  11.335  13.318  1.00 95.04           O  
ATOM   1826  N   LYS A 119       2.977  12.809  14.419  1.00 96.13           N  
ATOM   1827  H   LYS A 119       2.852  11.865  14.755  1.00 96.13           H  
ATOM   1828  CA  LYS A 119       4.262  13.202  13.844  1.00 96.13           C  
ATOM   1829  HA  LYS A 119       4.375  14.279  13.967  1.00 96.13           H  
ATOM   1830  C   LYS A 119       4.243  12.907  12.353  1.00 96.13           C  
ATOM   1831  CB  LYS A 119       5.456  12.538  14.530  1.00 96.13           C  
ATOM   1832  HB2 LYS A 119       5.401  11.458  14.399  1.00 96.13           H  
ATOM   1833  HB3 LYS A 119       6.361  12.888  14.034  1.00 96.13           H  
ATOM   1834  O   LYS A 119       4.106  11.759  11.932  1.00 96.13           O  
ATOM   1835  CG  LYS A 119       5.558  12.853  16.028  1.00 96.13           C  
ATOM   1836  HG2 LYS A 119       4.758  12.339  16.561  1.00 96.13           H  
ATOM   1837  HG3 LYS A 119       5.474  13.927  16.194  1.00 96.13           H  
ATOM   1838  CD  LYS A 119       6.920  12.364  16.531  1.00 96.13           C  
ATOM   1839  HD2 LYS A 119       7.703  13.001  16.119  1.00 96.13           H  
ATOM   1840  HD3 LYS A 119       7.090  11.351  16.165  1.00 96.13           H  
ATOM   1841  CE  LYS A 119       7.009  12.360  18.056  1.00 96.13           C  
ATOM   1842  HE2 LYS A 119       7.011  13.390  18.414  1.00 96.13           H  
ATOM   1843  HE3 LYS A 119       6.124  11.861  18.451  1.00 96.13           H  
ATOM   1844  NZ  LYS A 119       8.234  11.642  18.493  1.00 96.13           N  
ATOM   1845  HZ1 LYS A 119       8.227  10.696  18.137  1.00 96.13           H  
ATOM   1846  HZ2 LYS A 119       9.063  12.088  18.127  1.00 96.13           H  
ATOM   1847  HZ3 LYS A 119       8.299  11.598  19.500  1.00 96.13           H  
ATOM   1848  N   VAL A 120       4.406  13.962  11.569  1.00 97.62           N  
ATOM   1849  H   VAL A 120       4.480  14.875  11.996  1.00 97.62           H  
ATOM   1850  CA  VAL A 120       4.435  13.896  10.112  1.00 97.62           C  
ATOM   1851  HA  VAL A 120       4.567  12.853   9.827  1.00 97.62           H  
ATOM   1852  C   VAL A 120       5.627  14.661   9.569  1.00 97.62           C  
ATOM   1853  CB  VAL A 120       3.120  14.385   9.485  1.00 97.62           C  
ATOM   1854  HB  VAL A 120       3.200  14.277   8.403  1.00 97.62           H  
ATOM   1855  O   VAL A 120       6.053  15.655  10.160  1.00 97.62           O  
ATOM   1856  CG1 VAL A 120       1.958  13.514   9.967  1.00 97.62           C  
ATOM   1857 HG11 VAL A 120       2.244  12.465   9.890  1.00 97.62           H  
ATOM   1858 HG12 VAL A 120       1.081  13.691   9.345  1.00 97.62           H  
ATOM   1859 HG13 VAL A 120       1.713  13.737  11.006  1.00 97.62           H  
ATOM   1860  CG2 VAL A 120       2.806  15.854   9.788  1.00 97.62           C  
ATOM   1861 HG21 VAL A 120       1.864  16.133   9.315  1.00 97.62           H  
ATOM   1862 HG22 VAL A 120       2.715  16.009  10.863  1.00 97.62           H  
ATOM   1863 HG23 VAL A 120       3.593  16.500   9.399  1.00 97.62           H  
ATOM   1864  N   LYS A 121       6.155  14.199   8.439  1.00 97.85           N  
ATOM   1865  H   LYS A 121       5.748  13.368   8.034  1.00 97.85           H  
ATOM   1866  CA  LYS A 121       7.268  14.830   7.725  1.00 97.85           C  
ATOM   1867  HA  LYS A 121       7.365  15.865   8.053  1.00 97.85           H  
ATOM   1868  C   LYS A 121       6.973  14.890   6.242  1.00 97.85           C  
ATOM   1869  CB  LYS A 121       8.600  14.098   8.002  1.00 97.85           C  
ATOM   1870  HB2 LYS A 121       9.406  14.600   7.466  1.00 97.85           H  
ATOM   1871  HB3 LYS A 121       8.553  13.081   7.613  1.00 97.85           H  
ATOM   1872  O   LYS A 121       6.139  14.145   5.726  1.00 97.85           O  
ATOM   1873  CG  LYS A 121       8.974  14.027   9.489  1.00 97.85           C  
ATOM   1874  HG2 LYS A 121       9.834  13.369   9.607  1.00 97.85           H  
ATOM   1875  HG3 LYS A 121       8.147  13.611  10.064  1.00 97.85           H  
ATOM   1876  CD  LYS A 121       9.336  15.415  10.020  1.00 97.85           C  
ATOM   1877  HD2 LYS A 121      10.298  15.706   9.598  1.00 97.85           H  
ATOM   1878  HD3 LYS A 121       8.600  16.158   9.714  1.00 97.85           H  
ATOM   1879  CE  LYS A 121       9.418  15.438  11.538  1.00 97.85           C  
ATOM   1880  HE2 LYS A 121       8.420  15.268  11.942  1.00 97.85           H  
ATOM   1881  HE3 LYS A 121      10.094  14.648  11.866  1.00 97.85           H  
ATOM   1882  NZ  LYS A 121       9.945  16.755  11.946  1.00 97.85           N  
ATOM   1883  HZ1 LYS A 121      10.934  16.741  11.739  1.00 97.85           H  
ATOM   1884  HZ2 LYS A 121       9.574  17.498  11.371  1.00 97.85           H  
ATOM   1885  HZ3 LYS A 121       9.834  16.954  12.930  1.00 97.85           H  
ATOM   1886  N   LYS A 122       7.656  15.786   5.538  1.00 96.96           N  
ATOM   1887  H   LYS A 122       8.416  16.261   6.005  1.00 96.96           H  
ATOM   1888  CA  LYS A 122       7.634  15.762   4.078  1.00 96.96           C  
ATOM   1889  HA  LYS A 122       6.599  15.783   3.736  1.00 96.96           H  
ATOM   1890  C   LYS A 122       8.290  14.458   3.626  1.00 96.96           C  
ATOM   1891  CB  LYS A 122       8.382  16.989   3.558  1.00 96.96           C  
ATOM   1892  HB2 LYS A 122       9.420  16.943   3.890  1.00 96.96           H  
ATOM   1893  HB3 LYS A 122       7.928  17.885   3.979  1.00 96.96           H  
ATOM   1894  O   LYS A 122       9.335  14.101   4.151  1.00 96.96           O  
ATOM   1895  CG  LYS A 122       8.335  17.067   2.030  1.00 96.96           C  
ATOM   1896  HG2 LYS A 122       7.298  17.087   1.695  1.00 96.96           H  
ATOM   1897  HG3 LYS A 122       8.839  16.201   1.599  1.00 96.96           H  
ATOM   1898  CD  LYS A 122       9.050  18.335   1.571  1.00 96.96           C  
ATOM   1899  HD2 LYS A 122      10.070  18.323   1.956  1.00 96.96           H  
ATOM   1900  HD3 LYS A 122       8.529  19.205   1.971  1.00 96.96           H  
ATOM   1901  CE  LYS A 122       9.073  18.392   0.045  1.00 96.96           C  
ATOM   1902  HE2 LYS A 122       9.567  17.492  -0.322  1.00 96.96           H  
ATOM   1903  HE3 LYS A 122       8.047  18.389  -0.323  1.00 96.96           H  
ATOM   1904  NZ  LYS A 122       9.794  19.603  -0.407  1.00 96.96           N  
ATOM   1905  HZ1 LYS A 122       9.842  19.639  -1.415  1.00 96.96           H  
ATOM   1906  HZ2 LYS A 122      10.732  19.596  -0.032  1.00 96.96           H  
ATOM   1907  HZ3 LYS A 122       9.333  20.431  -0.058  1.00 96.96           H  
ATOM   1908  N   LEU A 123       7.721  13.778   2.630  1.00 96.94           N  
ATOM   1909  H   LEU A 123       6.849  14.102   2.237  1.00 96.94           H  
ATOM   1910  CA  LEU A 123       8.361  12.588   2.070  1.00 96.94           C  
ATOM   1911  HA  LEU A 123       8.474  11.858   2.872  1.00 96.94           H  
ATOM   1912  C   LEU A 123       9.746  12.965   1.503  1.00 96.94           C  
ATOM   1913  CB  LEU A 123       7.450  11.981   0.987  1.00 96.94           C  
ATOM   1914  HB2 LEU A 123       7.259  12.736   0.224  1.00 96.94           H  
ATOM   1915  HB3 LEU A 123       6.497  11.709   1.439  1.00 96.94           H  
ATOM   1916  O   LEU A 123       9.796  13.767   0.558  1.00 96.94           O  
ATOM   1917  CG  LEU A 123       8.051  10.736   0.307  1.00 96.94           C  
ATOM   1918  HG  LEU A 123       9.015  10.980  -0.139  1.00 96.94           H  
ATOM   1919  CD1 LEU A 123       8.234   9.593   1.298  1.00 96.94           C  
ATOM   1920 HD11 LEU A 123       8.520   8.679   0.777  1.00 96.94           H  
ATOM   1921 HD12 LEU A 123       7.311   9.433   1.855  1.00 96.94           H  
ATOM   1922 HD13 LEU A 123       9.026   9.839   2.005  1.00 96.94           H  
ATOM   1923  CD2 LEU A 123       7.131  10.249  -0.811  1.00 96.94           C  
ATOM   1924 HD21 LEU A 123       6.983  11.046  -1.539  1.00 96.94           H  
ATOM   1925 HD22 LEU A 123       6.169   9.955  -0.392  1.00 96.94           H  
ATOM   1926 HD23 LEU A 123       7.580   9.388  -1.306  1.00 96.94           H  
ATOM   1927  N   PRO A 124      10.865  12.408   2.011  1.00 94.83           N  
ATOM   1928  CA  PRO A 124      12.172  12.713   1.454  1.00 94.83           C  
ATOM   1929  HA  PRO A 124      12.305  13.794   1.481  1.00 94.83           H  
ATOM   1930  C   PRO A 124      12.244  12.219   0.007  1.00 94.83           C  
ATOM   1931  CB  PRO A 124      13.216  12.077   2.380  1.00 94.83           C  
ATOM   1932  HB2 PRO A 124      13.599  11.148   1.958  1.00 94.83           H  
ATOM   1933  HB3 PRO A 124      14.048  12.758   2.563  1.00 94.83           H  
ATOM   1934  O   PRO A 124      11.843  11.097  -0.314  1.00 94.83           O  
ATOM   1935  CG  PRO A 124      12.447  11.804   3.675  1.00 94.83           C  
ATOM   1936  HG2 PRO A 124      12.476  12.688   4.312  1.00 94.83           H  
ATOM   1937  HG3 PRO A 124      12.840  10.939   4.210  1.00 94.83           H  
ATOM   1938  CD  PRO A 124      11.017  11.573   3.197  1.00 94.83           C  
ATOM   1939  HD2 PRO A 124      10.903  10.527   2.916  1.00 94.83           H  
ATOM   1940  HD3 PRO A 124      10.316  11.834   3.990  1.00 94.83           H  
ATOM   1941  N   ALA A 125      12.760  13.062  -0.891  1.00 92.28           N  
ATOM   1942  H   ALA A 125      13.058  13.969  -0.563  1.00 92.28           H  
ATOM   1943  CA  ALA A 125      12.669  12.841  -2.336  1.00 92.28           C  
ATOM   1944  HA  ALA A 125      11.616  12.853  -2.618  1.00 92.28           H  
ATOM   1945  C   ALA A 125      13.245  11.485  -2.786  1.00 92.28           C  
ATOM   1946  CB  ALA A 125      13.376  14.001  -3.047  1.00 92.28           C  
ATOM   1947  HB1 ALA A 125      12.916  14.947  -2.762  1.00 92.28           H  
ATOM   1948  HB2 ALA A 125      13.283  13.878  -4.126  1.00 92.28           H  
ATOM   1949  HB3 ALA A 125      14.433  14.017  -2.782  1.00 92.28           H  
ATOM   1950  O   ALA A 125      12.723  10.881  -3.723  1.00 92.28           O  
ATOM   1951  N   LYS A 126      14.267  10.968  -2.089  1.00 94.71           N  
ATOM   1952  H   LYS A 126      14.597  11.481  -1.284  1.00 94.71           H  
ATOM   1953  CA  LYS A 126      14.910   9.687  -2.413  1.00 94.71           C  
ATOM   1954  HA  LYS A 126      15.165   9.710  -3.473  1.00 94.71           H  
ATOM   1955  C   LYS A 126      13.982   8.467  -2.270  1.00 94.71           C  
ATOM   1956  CB  LYS A 126      16.238   9.548  -1.639  1.00 94.71           C  
ATOM   1957  HB2 LYS A 126      16.812  10.467  -1.761  1.00 94.71           H  
ATOM   1958  HB3 LYS A 126      16.809   8.741  -2.097  1.00 94.71           H  
ATOM   1959  O   LYS A 126      14.222   7.464  -2.931  1.00 94.71           O  
ATOM   1960  CG  LYS A 126      16.100   9.236  -0.139  1.00 94.71           C  
ATOM   1961  HG2 LYS A 126      15.439   9.962   0.334  1.00 94.71           H  
ATOM   1962  HG3 LYS A 126      15.655   8.246  -0.039  1.00 94.71           H  
ATOM   1963  CD  LYS A 126      17.465   9.253   0.587  1.00 94.71           C  
ATOM   1964  HD2 LYS A 126      18.228   8.772  -0.025  1.00 94.71           H  
ATOM   1965  HD3 LYS A 126      17.754  10.284   0.795  1.00 94.71           H  
ATOM   1966  CE  LYS A 126      17.317   8.475   1.894  1.00 94.71           C  
ATOM   1967  HE2 LYS A 126      16.407   8.833   2.375  1.00 94.71           H  
ATOM   1968  HE3 LYS A 126      17.167   7.421   1.663  1.00 94.71           H  
ATOM   1969  NZ  LYS A 126      18.397   8.611   2.905  1.00 94.71           N  
ATOM   1970  HZ1 LYS A 126      18.263   9.479   3.403  1.00 94.71           H  
ATOM   1971  HZ2 LYS A 126      18.209   7.994   3.683  1.00 94.71           H  
ATOM   1972  HZ3 LYS A 126      19.342   8.474   2.577  1.00 94.71           H  
ATOM   1973  N   TYR A 127      12.888   8.574  -1.511  1.00 96.13           N  
ATOM   1974  H   TYR A 127      12.751   9.421  -0.978  1.00 96.13           H  
ATOM   1975  CA  TYR A 127      11.888   7.504  -1.346  1.00 96.13           C  
ATOM   1976  HA  TYR A 127      12.348   6.549  -1.602  1.00 96.13           H  
ATOM   1977  C   TYR A 127      10.660   7.660  -2.253  1.00 96.13           C  
ATOM   1978  CB  TYR A 127      11.463   7.423   0.121  1.00 96.13           C  
ATOM   1979  HB2 TYR A 127      10.804   6.566   0.257  1.00 96.13           H  
ATOM   1980  HB3 TYR A 127      10.897   8.319   0.376  1.00 96.13           H  
ATOM   1981  O   TYR A 127       9.790   6.788  -2.278  1.00 96.13           O  
ATOM   1982  CG  TYR A 127      12.630   7.286   1.069  1.00 96.13           C  
ATOM   1983  CD1 TYR A 127      13.299   6.055   1.201  1.00 96.13           C  
ATOM   1984  HD1 TYR A 127      12.966   5.187   0.650  1.00 96.13           H  
ATOM   1985  CD2 TYR A 127      13.050   8.403   1.808  1.00 96.13           C  
ATOM   1986  HD2 TYR A 127      12.504   9.332   1.722  1.00 96.13           H  
ATOM   1987  CE1 TYR A 127      14.376   5.930   2.094  1.00 96.13           C  
ATOM   1988  HE1 TYR A 127      14.865   4.978   2.234  1.00 96.13           H  
ATOM   1989  CE2 TYR A 127      14.131   8.288   2.698  1.00 96.13           C  
ATOM   1990  HE2 TYR A 127      14.447   9.121   3.309  1.00 96.13           H  
ATOM   1991  OH  TYR A 127      15.818   6.939   3.709  1.00 96.13           O  
ATOM   1992  HH  TYR A 127      15.998   6.034   3.973  1.00 96.13           H  
ATOM   1993  CZ  TYR A 127      14.781   7.046   2.849  1.00 96.13           C  
ATOM   1994  N   SER A 128      10.571   8.756  -3.016  1.00 94.99           N  
ATOM   1995  H   SER A 128      11.311   9.441  -2.957  1.00 94.99           H  
ATOM   1996  CA  SER A 128       9.431   9.018  -3.908  1.00 94.99           C  
ATOM   1997  HA  SER A 128       8.512   8.833  -3.351  1.00 94.99           H  
ATOM   1998  C   SER A 128       9.387   8.100  -5.137  1.00 94.99           C  
ATOM   1999  CB  SER A 128       9.418  10.487  -4.340  1.00 94.99           C  
ATOM   2000  HB2 SER A 128       9.434  11.128  -3.458  1.00 94.99           H  
ATOM   2001  HB3 SER A 128       8.498  10.682  -4.891  1.00 94.99           H  
ATOM   2002  O   SER A 128       8.312   7.870  -5.683  1.00 94.99           O  
ATOM   2003  OG  SER A 128      10.514  10.801  -5.178  1.00 94.99           O  
ATOM   2004  HG  SER A 128      11.330  10.794  -4.671  1.00 94.99           H  
ATOM   2005  N   GLY A 129      10.540   7.560  -5.555  1.00 94.25           N  
ATOM   2006  H   GLY A 129      11.383   7.826  -5.065  1.00 94.25           H  
ATOM   2007  CA  GLY A 129      10.664   6.668  -6.714  1.00 94.25           C  
ATOM   2008  HA2 GLY A 129      11.652   6.808  -7.154  1.00 94.25           H  
ATOM   2009  HA3 GLY A 129       9.919   6.941  -7.462  1.00 94.25           H  
ATOM   2010  C   GLY A 129      10.497   5.176  -6.406  1.00 94.25           C  
ATOM   2011  O   GLY A 129      10.351   4.376  -7.336  1.00 94.25           O  
ATOM   2012  N   ILE A 130      10.515   4.787  -5.129  1.00 96.23           N  
ATOM   2013  H   ILE A 130      10.569   5.494  -4.411  1.00 96.23           H  
ATOM   2014  CA  ILE A 130      10.212   3.414  -4.706  1.00 96.23           C  
ATOM   2015  HA  ILE A 130      10.804   2.719  -5.302  1.00 96.23           H  
ATOM   2016  C   ILE A 130       8.717   3.176  -4.974  1.00 96.23           C  
ATOM   2017  CB  ILE A 130      10.596   3.222  -3.219  1.00 96.23           C  
ATOM   2018  HB  ILE A 130      10.118   4.007  -2.633  1.00 96.23           H  
ATOM   2019  O   ILE A 130       7.919   4.028  -4.583  1.00 96.23           O  
ATOM   2020  CG1 ILE A 130      12.125   3.364  -3.038  1.00 96.23           C  
ATOM   2021 HG12 ILE A 130      12.449   4.317  -3.456  1.00 96.23           H  
ATOM   2022 HG13 ILE A 130      12.635   2.568  -3.581  1.00 96.23           H  
ATOM   2023  CG2 ILE A 130      10.085   1.872  -2.696  1.00 96.23           C  
ATOM   2024 HG21 ILE A 130      10.395   1.059  -3.351  1.00 96.23           H  
ATOM   2025 HG22 ILE A 130      10.463   1.672  -1.693  1.00 96.23           H  
ATOM   2026 HG23 ILE A 130       8.997   1.883  -2.636  1.00 96.23           H  
ATOM   2027  CD1 ILE A 130      12.581   3.342  -1.575  1.00 96.23           C  
ATOM   2028 HD11 ILE A 130      11.950   4.006  -0.984  1.00 96.23           H  
ATOM   2029 HD12 ILE A 130      13.616   3.676  -1.512  1.00 96.23           H  
ATOM   2030 HD13 ILE A 130      12.524   2.330  -1.173  1.00 96.23           H  
ATOM   2031  N   PRO A 131       8.291   2.091  -5.646  1.00 96.44           N  
ATOM   2032  CA  PRO A 131       6.865   1.835  -5.865  1.00 96.44           C  
ATOM   2033  HA  PRO A 131       6.428   2.632  -6.468  1.00 96.44           H  
ATOM   2034  C   PRO A 131       6.090   1.725  -4.546  1.00 96.44           C  
ATOM   2035  CB  PRO A 131       6.804   0.509  -6.620  1.00 96.44           C  
ATOM   2036  HB2 PRO A 131       5.935  -0.075  -6.320  1.00 96.44           H  
ATOM   2037  HB3 PRO A 131       6.810   0.671  -7.698  1.00 96.44           H  
ATOM   2038  O   PRO A 131       6.668   1.376  -3.521  1.00 96.44           O  
ATOM   2039  CG  PRO A 131       8.090  -0.197  -6.211  1.00 96.44           C  
ATOM   2040  HG2 PRO A 131       7.962  -0.664  -5.234  1.00 96.44           H  
ATOM   2041  HG3 PRO A 131       8.381  -0.938  -6.956  1.00 96.44           H  
ATOM   2042  CD  PRO A 131       9.083   0.958  -6.106  1.00 96.44           C  
ATOM   2043  HD2 PRO A 131       9.500   1.179  -7.088  1.00 96.44           H  
ATOM   2044  HD3 PRO A 131       9.882   0.693  -5.413  1.00 96.44           H  
ATOM   2045  N   GLU A 132       4.786   2.000  -4.551  1.00 95.30           N  
ATOM   2046  H   GLU A 132       4.350   2.282  -5.418  1.00 95.30           H  
ATOM   2047  CA  GLU A 132       3.926   1.623  -3.415  1.00 95.30           C  
ATOM   2048  HA  GLU A 132       4.436   1.891  -2.490  1.00 95.30           H  
ATOM   2049  C   GLU A 132       3.734   0.099  -3.367  1.00 95.30           C  
ATOM   2050  CB  GLU A 132       2.600   2.409  -3.401  1.00 95.30           C  
ATOM   2051  HB2 GLU A 132       2.835   3.467  -3.288  1.00 95.30           H  
ATOM   2052  HB3 GLU A 132       2.019   2.095  -2.533  1.00 95.30           H  
ATOM   2053  O   GLU A 132       3.558  -0.542  -4.407  1.00 95.30           O  
ATOM   2054  CG  GLU A 132       1.735   2.224  -4.650  1.00 95.30           C  
ATOM   2055  HG2 GLU A 132       1.453   1.175  -4.736  1.00 95.30           H  
ATOM   2056  HG3 GLU A 132       2.325   2.501  -5.523  1.00 95.30           H  
ATOM   2057  CD  GLU A 132       0.474   3.099  -4.672  1.00 95.30           C  
ATOM   2058  OE1 GLU A 132      -0.580   2.574  -5.076  1.00 95.30           O  
ATOM   2059  OE2 GLU A 132       0.553   4.352  -4.541  1.00 95.30           O  
ATOM   2060  N   PHE A 133       3.780  -0.480  -2.165  1.00 93.66           N  
ATOM   2061  H   PHE A 133       3.955   0.094  -1.352  1.00 93.66           H  
ATOM   2062  CA  PHE A 133       3.683  -1.932  -1.967  1.00 93.66           C  
ATOM   2063  HA  PHE A 133       4.022  -2.438  -2.871  1.00 93.66           H  
ATOM   2064  C   PHE A 133       2.241  -2.403  -1.738  1.00 93.66           C  
ATOM   2065  CB  PHE A 133       4.626  -2.362  -0.835  1.00 93.66           C  
ATOM   2066  HB2 PHE A 133       4.439  -1.750   0.048  1.00 93.66           H  
ATOM   2067  HB3 PHE A 133       4.407  -3.395  -0.567  1.00 93.66           H  
ATOM   2068  O   PHE A 133       1.972  -3.602  -1.779  1.00 93.66           O  
ATOM   2069  CG  PHE A 133       6.096  -2.272  -1.208  1.00 93.66           C  
ATOM   2070  CD1 PHE A 133       6.797  -3.415  -1.636  1.00 93.66           C  
ATOM   2071  HD1 PHE A 133       6.299  -4.372  -1.684  1.00 93.66           H  
ATOM   2072  CD2 PHE A 133       6.776  -1.044  -1.130  1.00 93.66           C  
ATOM   2073  HD2 PHE A 133       6.259  -0.158  -0.795  1.00 93.66           H  
ATOM   2074  CE1 PHE A 133       8.153  -3.330  -1.994  1.00 93.66           C  
ATOM   2075  HE1 PHE A 133       8.687  -4.215  -2.305  1.00 93.66           H  
ATOM   2076  CE2 PHE A 133       8.134  -0.959  -1.477  1.00 93.66           C  
ATOM   2077  HE2 PHE A 133       8.652  -0.016  -1.388  1.00 93.66           H  
ATOM   2078  CZ  PHE A 133       8.823  -2.099  -1.917  1.00 93.66           C  
ATOM   2079  HZ  PHE A 133       9.872  -2.035  -2.164  1.00 93.66           H  
ATOM   2080  N   CYS A 134       1.293  -1.487  -1.526  1.00 94.63           N  
ATOM   2081  H   CYS A 134       1.564  -0.516  -1.471  1.00 94.63           H  
ATOM   2082  CA  CYS A 134      -0.124  -1.831  -1.419  1.00 94.63           C  
ATOM   2083  HA  CYS A 134      -0.212  -2.747  -0.835  1.00 94.63           H  
ATOM   2084  C   CYS A 134      -0.767  -2.084  -2.787  1.00 94.63           C  
ATOM   2085  CB  CYS A 134      -0.882  -0.736  -0.673  1.00 94.63           C  
ATOM   2086  HB2 CYS A 134      -0.761   0.214  -1.194  1.00 94.63           H  
ATOM   2087  HB3 CYS A 134      -1.939  -0.998  -0.627  1.00 94.63           H  
ATOM   2088  O   CYS A 134      -0.541  -1.353  -3.751  1.00 94.63           O  
ATOM   2089  SG  CYS A 134      -0.235  -0.611   1.006  1.00 94.63           S  
ATOM   2090  HG  CYS A 134       1.012  -0.297   0.644  1.00 94.63           H  
ATOM   2091  N   CYS A 135      -1.642  -3.078  -2.838  1.00 96.71           N  
ATOM   2092  H   CYS A 135      -1.802  -3.609  -1.994  1.00 96.71           H  
ATOM   2093  CA  CYS A 135      -2.437  -3.450  -4.002  1.00 96.71           C  
ATOM   2094  HA  CYS A 135      -2.500  -2.606  -4.689  1.00 96.71           H  
ATOM   2095  C   CYS A 135      -3.869  -3.805  -3.571  1.00 96.71           C  
ATOM   2096  CB  CYS A 135      -1.722  -4.600  -4.727  1.00 96.71           C  
ATOM   2097  HB2 CYS A 135      -0.688  -4.316  -4.925  1.00 96.71           H  
ATOM   2098  HB3 CYS A 135      -2.211  -4.808  -5.679  1.00 96.71           H  
ATOM   2099  O   CYS A 135      -4.183  -3.830  -2.381  1.00 96.71           O  
ATOM   2100  SG  CYS A 135      -1.754  -6.101  -3.712  1.00 96.71           S  
ATOM   2101  HG  CYS A 135      -1.289  -5.546  -2.589  1.00 96.71           H  
ATOM   2102  N   VAL A 136      -4.739  -4.074  -4.541  1.00 98.03           N  
ATOM   2103  H   VAL A 136      -4.412  -4.028  -5.495  1.00 98.03           H  
ATOM   2104  CA  VAL A 136      -6.060  -4.662  -4.321  1.00 98.03           C  
ATOM   2105  HA  VAL A 136      -6.193  -4.828  -3.252  1.00 98.03           H  
ATOM   2106  C   VAL A 136      -6.128  -6.010  -5.018  1.00 98.03           C  
ATOM   2107  CB  VAL A 136      -7.192  -3.733  -4.788  1.00 98.03           C  
ATOM   2108  HB  VAL A 136      -6.983  -3.380  -5.798  1.00 98.03           H  
ATOM   2109  O   VAL A 136      -5.887  -6.086  -6.223  1.00 98.03           O  
ATOM   2110  CG1 VAL A 136      -8.554  -4.436  -4.778  1.00 98.03           C  
ATOM   2111 HG11 VAL A 136      -9.349  -3.714  -4.964  1.00 98.03           H  
ATOM   2112 HG12 VAL A 136      -8.732  -4.903  -3.810  1.00 98.03           H  
ATOM   2113 HG13 VAL A 136      -8.599  -5.198  -5.557  1.00 98.03           H  
ATOM   2114  CG2 VAL A 136      -7.305  -2.528  -3.852  1.00 98.03           C  
ATOM   2115 HG21 VAL A 136      -7.607  -2.869  -2.862  1.00 98.03           H  
ATOM   2116 HG22 VAL A 136      -8.045  -1.825  -4.233  1.00 98.03           H  
ATOM   2117 HG23 VAL A 136      -6.338  -2.029  -3.773  1.00 98.03           H  
ATOM   2118  N   LEU A 137      -6.505  -7.045  -4.270  1.00 98.48           N  
ATOM   2119  H   LEU A 137      -6.689  -6.873  -3.292  1.00 98.48           H  
ATOM   2120  CA  LEU A 137      -6.828  -8.371  -4.783  1.00 98.48           C  
ATOM   2121  HA  LEU A 137      -6.473  -8.451  -5.811  1.00 98.48           H  
ATOM   2122  C   LEU A 137      -8.347  -8.568  -4.776  1.00 98.48           C  
ATOM   2123  CB  LEU A 137      -6.100  -9.429  -3.937  1.00 98.48           C  
ATOM   2124  HB2 LEU A 137      -6.399  -9.299  -2.897  1.00 98.48           H  
ATOM   2125  HB3 LEU A 137      -5.025  -9.260  -4.004  1.00 98.48           H  
ATOM   2126  O   LEU A 137      -8.976  -8.603  -3.718  1.00 98.48           O  
ATOM   2127  CG  LEU A 137      -6.410 -10.881  -4.344  1.00 98.48           C  
ATOM   2128  HG  LEU A 137      -7.484 -11.058  -4.274  1.00 98.48           H  
ATOM   2129  CD1 LEU A 137      -5.954 -11.197  -5.770  1.00 98.48           C  
ATOM   2130 HD11 LEU A 137      -4.881 -11.030  -5.869  1.00 98.48           H  
ATOM   2131 HD12 LEU A 137      -6.182 -12.238  -5.999  1.00 98.48           H  
ATOM   2132 HD13 LEU A 137      -6.489 -10.575  -6.489  1.00 98.48           H  
ATOM   2133  CD2 LEU A 137      -5.711 -11.844  -3.387  1.00 98.48           C  
ATOM   2134 HD21 LEU A 137      -5.978 -12.870  -3.640  1.00 98.48           H  
ATOM   2135 HD22 LEU A 137      -6.029 -11.643  -2.365  1.00 98.48           H  
ATOM   2136 HD23 LEU A 137      -4.629 -11.727  -3.457  1.00 98.48           H  
ATOM   2137  N   ASN A 138      -8.934  -8.732  -5.958  1.00 98.48           N  
ATOM   2138  H   ASN A 138      -8.357  -8.692  -6.786  1.00 98.48           H  
ATOM   2139  CA  ASN A 138     -10.322  -9.142  -6.118  1.00 98.48           C  
ATOM   2140  HA  ASN A 138     -10.871  -8.945  -5.198  1.00 98.48           H  
ATOM   2141  C   ASN A 138     -10.382 -10.654  -6.372  1.00 98.48           C  
ATOM   2142  CB  ASN A 138     -10.965  -8.301  -7.228  1.00 98.48           C  
ATOM   2143  HB2 ASN A 138     -10.787  -7.244  -7.029  1.00 98.48           H  
ATOM   2144  HB3 ASN A 138     -10.513  -8.554  -8.187  1.00 98.48           H  
ATOM   2145  O   ASN A 138     -10.155 -11.106  -7.495  1.00 98.48           O  
ATOM   2146  CG  ASN A 138     -12.465  -8.512  -7.310  1.00 98.48           C  
ATOM   2147  ND2 ASN A 138     -13.092  -8.010  -8.347  1.00 98.48           N  
ATOM   2148 HD21 ASN A 138     -14.071  -8.247  -8.417  1.00 98.48           H  
ATOM   2149 HD22 ASN A 138     -12.554  -7.627  -9.111  1.00 98.48           H  
ATOM   2150  OD1 ASN A 138     -13.108  -9.084  -6.447  1.00 98.48           O  
ATOM   2151  N   ALA A 139     -10.634 -11.415  -5.310  1.00 98.57           N  
ATOM   2152  H   ALA A 139     -10.810 -10.969  -4.421  1.00 98.57           H  
ATOM   2153  CA  ALA A 139     -10.732 -12.871  -5.309  1.00 98.57           C  
ATOM   2154  HA  ALA A 139     -11.182 -13.212  -6.242  1.00 98.57           H  
ATOM   2155  C   ALA A 139     -11.601 -13.350  -4.135  1.00 98.57           C  
ATOM   2156  CB  ALA A 139      -9.323 -13.457  -5.193  1.00 98.57           C  
ATOM   2157  HB1 ALA A 139      -8.892 -13.211  -4.223  1.00 98.57           H  
ATOM   2158  HB2 ALA A 139      -9.371 -14.541  -5.299  1.00 98.57           H  
ATOM   2159  HB3 ALA A 139      -8.686 -13.051  -5.979  1.00 98.57           H  
ATOM   2160  O   ALA A 139     -11.825 -12.597  -3.182  1.00 98.57           O  
ATOM   2161  N   ASP A 140     -12.053 -14.604  -4.188  1.00 97.93           N  
ATOM   2162  H   ASP A 140     -11.786 -15.191  -4.965  1.00 97.93           H  
ATOM   2163  CA  ASP A 140     -12.764 -15.254  -3.081  1.00 97.93           C  
ATOM   2164  HA  ASP A 140     -13.373 -14.504  -2.578  1.00 97.93           H  
ATOM   2165  C   ASP A 140     -11.760 -15.792  -2.049  1.00 97.93           C  
ATOM   2166  CB  ASP A 140     -13.724 -16.325  -3.623  1.00 97.93           C  
ATOM   2167  HB2 ASP A 140     -13.157 -17.169  -4.015  1.00 97.93           H  
ATOM   2168  HB3 ASP A 140     -14.294 -15.894  -4.446  1.00 97.93           H  
ATOM   2169  O   ASP A 140     -11.358 -16.952  -2.066  1.00 97.93           O  
ATOM   2170  CG  ASP A 140     -14.727 -16.808  -2.565  1.00 97.93           C  
ATOM   2171  OD1 ASP A 140     -14.992 -16.036  -1.614  1.00 97.93           O  
ATOM   2172  OD2 ASP A 140     -15.312 -17.893  -2.780  1.00 97.93           O  
ATOM   2173  N   VAL A 141     -11.266 -14.882  -1.210  1.00 97.67           N  
ATOM   2174  H   VAL A 141     -11.645 -13.948  -1.276  1.00 97.67           H  
ATOM   2175  CA  VAL A 141     -10.243 -15.130  -0.185  1.00 97.67           C  
ATOM   2176  HA  VAL A 141     -10.133 -16.205  -0.045  1.00 97.67           H  
ATOM   2177  C   VAL A 141     -10.681 -14.547   1.155  1.00 97.67           C  
ATOM   2178  CB  VAL A 141      -8.867 -14.563  -0.601  1.00 97.67           C  
ATOM   2179  HB  VAL A 141      -8.161 -14.733   0.211  1.00 97.67           H  
ATOM   2180  O   VAL A 141     -11.637 -13.774   1.226  1.00 97.67           O  
ATOM   2181  CG1 VAL A 141      -8.302 -15.274  -1.831  1.00 97.67           C  
ATOM   2182 HG11 VAL A 141      -8.119 -16.319  -1.580  1.00 97.67           H  
ATOM   2183 HG12 VAL A 141      -7.362 -14.810  -2.130  1.00 97.67           H  
ATOM   2184 HG13 VAL A 141      -9.003 -15.228  -2.665  1.00 97.67           H  
ATOM   2185  CG2 VAL A 141      -8.882 -13.055  -0.871  1.00 97.67           C  
ATOM   2186 HG21 VAL A 141      -7.875 -12.712  -1.106  1.00 97.67           H  
ATOM   2187 HG22 VAL A 141      -9.224 -12.528   0.020  1.00 97.67           H  
ATOM   2188 HG23 VAL A 141      -9.543 -12.826  -1.707  1.00 97.67           H  
ATOM   2189  N   GLU A 142      -9.951 -14.875   2.219  1.00 94.92           N  
ATOM   2190  H   GLU A 142      -9.180 -15.517   2.102  1.00 94.92           H  
ATOM   2191  CA  GLU A 142     -10.173 -14.337   3.561  1.00 94.92           C  
ATOM   2192  HA  GLU A 142     -11.077 -13.729   3.558  1.00 94.92           H  
ATOM   2193  C   GLU A 142      -9.021 -13.428   4.010  1.00 94.92           C  
ATOM   2194  CB  GLU A 142     -10.403 -15.476   4.563  1.00 94.92           C  
ATOM   2195  HB2 GLU A 142      -9.532 -16.132   4.566  1.00 94.92           H  
ATOM   2196  HB3 GLU A 142     -10.513 -15.038   5.555  1.00 94.92           H  
ATOM   2197  O   GLU A 142      -7.870 -13.569   3.585  1.00 94.92           O  
ATOM   2198  CG  GLU A 142     -11.667 -16.293   4.242  1.00 94.92           C  
ATOM   2199  HG2 GLU A 142     -11.544 -16.781   3.276  1.00 94.92           H  
ATOM   2200  HG3 GLU A 142     -12.510 -15.606   4.170  1.00 94.92           H  
ATOM   2201  CD  GLU A 142     -11.982 -17.363   5.301  1.00 94.92           C  
ATOM   2202  OE1 GLU A 142     -13.088 -17.943   5.221  1.00 94.92           O  
ATOM   2203  OE2 GLU A 142     -11.146 -17.575   6.209  1.00 94.92           O  
ATOM   2204  N   VAL A 143      -9.333 -12.489   4.906  1.00 93.87           N  
ATOM   2205  H   VAL A 143     -10.276 -12.480   5.268  1.00 93.87           H  
ATOM   2206  CA  VAL A 143      -8.330 -11.639   5.561  1.00 93.87           C  
ATOM   2207  HA  VAL A 143      -7.744 -11.137   4.791  1.00 93.87           H  
ATOM   2208  C   VAL A 143      -7.367 -12.496   6.383  1.00 93.87           C  
ATOM   2209  CB  VAL A 143      -9.001 -10.564   6.437  1.00 93.87           C  
ATOM   2210  HB  VAL A 143      -9.750 -11.035   7.074  1.00 93.87           H  
ATOM   2211  O   VAL A 143      -7.778 -13.408   7.093  1.00 93.87           O  
ATOM   2212  CG1 VAL A 143      -8.003  -9.831   7.338  1.00 93.87           C  
ATOM   2213 HG11 VAL A 143      -7.662 -10.491   8.136  1.00 93.87           H  
ATOM   2214 HG12 VAL A 143      -7.144  -9.508   6.749  1.00 93.87           H  
ATOM   2215 HG13 VAL A 143      -8.472  -8.961   7.796  1.00 93.87           H  
ATOM   2216  CG2 VAL A 143      -9.702  -9.523   5.555  1.00 93.87           C  
ATOM   2217 HG21 VAL A 143      -8.971  -9.024   4.919  1.00 93.87           H  
ATOM   2218 HG22 VAL A 143     -10.199  -8.781   6.180  1.00 93.87           H  
ATOM   2219 HG23 VAL A 143     -10.447 -10.017   4.932  1.00 93.87           H  
ATOM   2220  N   GLY A 144      -6.080 -12.160   6.324  1.00 90.36           N  
ATOM   2221  H   GLY A 144      -5.816 -11.384   5.733  1.00 90.36           H  
ATOM   2222  CA  GLY A 144      -5.006 -12.846   7.035  1.00 90.36           C  
ATOM   2223  HA2 GLY A 144      -4.262 -12.110   7.340  1.00 90.36           H  
ATOM   2224  HA3 GLY A 144      -5.405 -13.328   7.928  1.00 90.36           H  
ATOM   2225  C   GLY A 144      -4.296 -13.914   6.206  1.00 90.36           C  
ATOM   2226  O   GLY A 144      -3.206 -14.332   6.600  1.00 90.36           O  
ATOM   2227  N   LEU A 145      -4.852 -14.315   5.056  1.00 92.38           N  
ATOM   2228  H   LEU A 145      -5.748 -13.939   4.781  1.00 92.38           H  
ATOM   2229  CA  LEU A 145      -4.181 -15.252   4.161  1.00 92.38           C  
ATOM   2230  HA  LEU A 145      -3.855 -16.105   4.756  1.00 92.38           H  
ATOM   2231  C   LEU A 145      -2.920 -14.639   3.554  1.00 92.38           C  
ATOM   2232  CB  LEU A 145      -5.122 -15.762   3.056  1.00 92.38           C  
ATOM   2233  HB2 LEU A 145      -5.504 -14.907   2.498  1.00 92.38           H  
ATOM   2234  HB3 LEU A 145      -4.535 -16.370   2.368  1.00 92.38           H  
ATOM   2235  O   LEU A 145      -2.876 -13.467   3.171  1.00 92.38           O  
ATOM   2236  CG  LEU A 145      -6.313 -16.607   3.543  1.00 92.38           C  
ATOM   2237  HG  LEU A 145      -6.995 -15.977   4.114  1.00 92.38           H  
ATOM   2238  CD1 LEU A 145      -7.056 -17.163   2.326  1.00 92.38           C  
ATOM   2239 HD11 LEU A 145      -7.965 -17.665   2.655  1.00 92.38           H  
ATOM   2240 HD12 LEU A 145      -7.326 -16.346   1.658  1.00 92.38           H  
ATOM   2241 HD13 LEU A 145      -6.429 -17.874   1.788  1.00 92.38           H  
ATOM   2242  CD2 LEU A 145      -5.896 -17.788   4.422  1.00 92.38           C  
ATOM   2243 HD21 LEU A 145      -5.497 -17.428   5.370  1.00 92.38           H  
ATOM   2244 HD22 LEU A 145      -6.772 -18.397   4.646  1.00 92.38           H  
ATOM   2245 HD23 LEU A 145      -5.154 -18.403   3.914  1.00 92.38           H  
ATOM   2246  N   ASN A 146      -1.906 -15.482   3.428  1.00 93.14           N  
ATOM   2247  H   ASN A 146      -2.011 -16.425   3.775  1.00 93.14           H  
ATOM   2248  CA  ASN A 146      -0.690 -15.203   2.696  1.00 93.14           C  
ATOM   2249  HA  ASN A 146      -0.629 -14.146   2.436  1.00 93.14           H  
ATOM   2250  C   ASN A 146      -0.716 -16.032   1.411  1.00 93.14           C  
ATOM   2251  CB  ASN A 146       0.472 -15.557   3.614  1.00 93.14           C  
ATOM   2252  HB2 ASN A 146       0.341 -16.592   3.930  1.00 93.14           H  
ATOM   2253  HB3 ASN A 146       1.408 -15.527   3.057  1.00 93.14           H  
ATOM   2254  O   ASN A 146      -0.901 -17.248   1.444  1.00 93.14           O  
ATOM   2255  CG  ASN A 146       0.596 -14.651   4.825  1.00 93.14           C  
ATOM   2256  ND2 ASN A 146       0.870 -15.216   5.972  1.00 93.14           N  
ATOM   2257 HD21 ASN A 146       0.902 -16.225   5.946  1.00 93.14           H  
ATOM   2258 HD22 ASN A 146       0.444 -14.782   6.778  1.00 93.14           H  
ATOM   2259  OD1 ASN A 146       0.481 -13.430   4.776  1.00 93.14           O  
ATOM   2260  N   LEU A 147      -0.582 -15.362   0.272  1.00 94.86           N  
ATOM   2261  H   LEU A 147      -0.412 -14.368   0.318  1.00 94.86           H  
ATOM   2262  CA  LEU A 147      -0.825 -15.929  -1.044  1.00 94.86           C  
ATOM   2263  HA  LEU A 147      -0.996 -17.002  -0.950  1.00 94.86           H  
ATOM   2264  C   LEU A 147       0.384 -15.730  -1.950  1.00 94.86           C  
ATOM   2265  CB  LEU A 147      -2.083 -15.297  -1.663  1.00 94.86           C  
ATOM   2266  HB2 LEU A 147      -2.237 -15.724  -2.654  1.00 94.86           H  
ATOM   2267  HB3 LEU A 147      -1.899 -14.230  -1.788  1.00 94.86           H  
ATOM   2268  O   LEU A 147       1.000 -14.666  -1.979  1.00 94.86           O  
ATOM   2269  CG  LEU A 147      -3.372 -15.477  -0.840  1.00 94.86           C  
ATOM   2270  HG  LEU A 147      -3.232 -15.082   0.166  1.00 94.86           H  
ATOM   2271  CD1 LEU A 147      -4.503 -14.687  -1.489  1.00 94.86           C  
ATOM   2272 HD11 LEU A 147      -4.223 -13.636  -1.557  1.00 94.86           H  
ATOM   2273 HD12 LEU A 147      -4.707 -15.077  -2.486  1.00 94.86           H  
ATOM   2274 HD13 LEU A 147      -5.399 -14.767  -0.873  1.00 94.86           H  
ATOM   2275  CD2 LEU A 147      -3.809 -16.939  -0.740  1.00 94.86           C  
ATOM   2276 HD21 LEU A 147      -4.791 -17.003  -0.272  1.00 94.86           H  
ATOM   2277 HD22 LEU A 147      -3.097 -17.483  -0.119  1.00 94.86           H  
ATOM   2278 HD23 LEU A 147      -3.850 -17.391  -1.730  1.00 94.86           H  
ATOM   2279  N   LYS A 148       0.682 -16.751  -2.738  1.00 94.73           N  
ATOM   2280  H   LYS A 148       0.153 -17.602  -2.610  1.00 94.73           H  
ATOM   2281  CA  LYS A 148       1.535 -16.670  -3.910  1.00 94.73           C  
ATOM   2282  HA  LYS A 148       2.230 -15.837  -3.808  1.00 94.73           H  
ATOM   2283  C   LYS A 148       0.634 -16.414  -5.115  1.00 94.73           C  
ATOM   2284  CB  LYS A 148       2.322 -17.978  -3.983  1.00 94.73           C  
ATOM   2285  HB2 LYS A 148       1.626 -18.808  -4.112  1.00 94.73           H  
ATOM   2286  HB3 LYS A 148       2.848 -18.125  -3.040  1.00 94.73           H  
ATOM   2287  O   LYS A 148      -0.157 -17.273  -5.502  1.00 94.73           O  
ATOM   2288  CG  LYS A 148       3.345 -17.987  -5.113  1.00 94.73           C  
ATOM   2289  HG2 LYS A 148       4.084 -17.211  -4.916  1.00 94.73           H  
ATOM   2290  HG3 LYS A 148       2.843 -17.813  -6.065  1.00 94.73           H  
ATOM   2291  CD  LYS A 148       4.027 -19.355  -5.145  1.00 94.73           C  
ATOM   2292  HD2 LYS A 148       4.534 -19.525  -4.195  1.00 94.73           H  
ATOM   2293  HD3 LYS A 148       3.258 -20.119  -5.256  1.00 94.73           H  
ATOM   2294  CE  LYS A 148       5.030 -19.486  -6.289  1.00 94.73           C  
ATOM   2295  HE2 LYS A 148       4.538 -19.203  -7.220  1.00 94.73           H  
ATOM   2296  HE3 LYS A 148       5.869 -18.815  -6.109  1.00 94.73           H  
ATOM   2297  NZ  LYS A 148       5.501 -20.885  -6.360  1.00 94.73           N  
ATOM   2298  HZ1 LYS A 148       4.705 -21.503  -6.418  1.00 94.73           H  
ATOM   2299  HZ2 LYS A 148       5.976 -21.140  -5.506  1.00 94.73           H  
ATOM   2300  HZ3 LYS A 148       6.104 -21.041  -7.155  1.00 94.73           H  
ATOM   2301  N   CYS A 149       0.740 -15.226  -5.693  1.00 96.95           N  
ATOM   2302  H   CYS A 149       1.381 -14.551  -5.300  1.00 96.95           H  
ATOM   2303  CA  CYS A 149      -0.048 -14.805  -6.843  1.00 96.95           C  
ATOM   2304  HA  CYS A 149      -0.926 -15.442  -6.949  1.00 96.95           H  
ATOM   2305  C   CYS A 149       0.810 -14.917  -8.104  1.00 96.95           C  
ATOM   2306  CB  CYS A 149      -0.528 -13.368  -6.621  1.00 96.95           C  
ATOM   2307  HB2 CYS A 149       0.353 -12.737  -6.505  1.00 96.95           H  
ATOM   2308  HB3 CYS A 149      -1.099 -13.032  -7.487  1.00 96.95           H  
ATOM   2309  O   CYS A 149       1.752 -14.145  -8.282  1.00 96.95           O  
ATOM   2310  SG  CYS A 149      -1.540 -13.229  -5.124  1.00 96.95           S  
ATOM   2311  HG  CYS A 149      -1.610 -11.895  -5.095  1.00 96.95           H  
ATOM   2312  N   SER A 150       0.487 -15.860  -8.987  1.00 98.39           N  
ATOM   2313  H   SER A 150      -0.342 -16.411  -8.816  1.00 98.39           H  
ATOM   2314  CA  SER A 150       1.169 -15.978 -10.284  1.00 98.39           C  
ATOM   2315  HA  SER A 150       2.196 -15.626 -10.194  1.00 98.39           H  
ATOM   2316  C   SER A 150       0.456 -15.107 -11.314  1.00 98.39           C  
ATOM   2317  CB  SER A 150       1.235 -17.433 -10.748  1.00 98.39           C  
ATOM   2318  HB2 SER A 150       1.817 -17.491 -11.668  1.00 98.39           H  
ATOM   2319  HB3 SER A 150       0.228 -17.801 -10.948  1.00 98.39           H  
ATOM   2320  O   SER A 150      -0.744 -15.282 -11.534  1.00 98.39           O  
ATOM   2321  OG  SER A 150       1.850 -18.232  -9.753  1.00 98.39           O  
ATOM   2322  HG  SER A 150       1.320 -18.170  -8.954  1.00 98.39           H  
ATOM   2323  N   LEU A 151       1.168 -14.160 -11.928  1.00 98.70           N  
ATOM   2324  H   LEU A 151       2.155 -14.085 -11.726  1.00 98.70           H  
ATOM   2325  CA  LEU A 151       0.595 -13.210 -12.882  1.00 98.70           C  
ATOM   2326  HA  LEU A 151      -0.380 -12.884 -12.519  1.00 98.70           H  
ATOM   2327  C   LEU A 151       0.368 -13.890 -14.237  1.00 98.70           C  
ATOM   2328  CB  LEU A 151       1.494 -11.962 -13.002  1.00 98.70           C  
ATOM   2329  HB2 LEU A 151       2.434 -12.252 -13.471  1.00 98.70           H  
ATOM   2330  HB3 LEU A 151       0.996 -11.263 -13.674  1.00 98.70           H  
ATOM   2331  O   LEU A 151       1.320 -14.209 -14.942  1.00 98.70           O  
ATOM   2332  CG  LEU A 151       1.840 -11.224 -11.691  1.00 98.70           C  
ATOM   2333  HG  LEU A 151       2.579 -11.797 -11.132  1.00 98.70           H  
ATOM   2334  CD1 LEU A 151       2.443  -9.861 -12.019  1.00 98.70           C  
ATOM   2335 HD11 LEU A 151       2.784  -9.381 -11.101  1.00 98.70           H  
ATOM   2336 HD12 LEU A 151       3.298  -9.993 -12.682  1.00 98.70           H  
ATOM   2337 HD13 LEU A 151       1.708  -9.226 -12.514  1.00 98.70           H  
ATOM   2338  CD2 LEU A 151       0.641 -10.987 -10.773  1.00 98.70           C  
ATOM   2339 HD21 LEU A 151       0.334 -11.939 -10.339  1.00 98.70           H  
ATOM   2340 HD22 LEU A 151      -0.179 -10.539 -11.335  1.00 98.70           H  
ATOM   2341 HD23 LEU A 151       0.928 -10.324  -9.957  1.00 98.70           H  
ATOM   2342  N   LEU A 152      -0.889 -14.115 -14.621  1.00 98.60           N  
ATOM   2343  H   LEU A 152      -1.636 -13.824 -14.006  1.00 98.60           H  
ATOM   2344  CA  LEU A 152      -1.229 -14.859 -15.837  1.00 98.60           C  
ATOM   2345  HA  LEU A 152      -0.466 -15.614 -16.027  1.00 98.60           H  
ATOM   2346  C   LEU A 152      -1.287 -13.980 -17.084  1.00 98.60           C  
ATOM   2347  CB  LEU A 152      -2.591 -15.552 -15.674  1.00 98.60           C  
ATOM   2348  HB2 LEU A 152      -2.829 -16.002 -16.637  1.00 98.60           H  
ATOM   2349  HB3 LEU A 152      -3.350 -14.797 -15.465  1.00 98.60           H  
ATOM   2350  O   LEU A 152      -0.717 -14.319 -18.113  1.00 98.60           O  
ATOM   2351  CG  LEU A 152      -2.704 -16.646 -14.603  1.00 98.60           C  
ATOM   2352  HG  LEU A 152      -2.564 -16.216 -13.612  1.00 98.60           H  
ATOM   2353  CD1 LEU A 152      -4.130 -17.207 -14.708  1.00 98.60           C  
ATOM   2354 HD11 LEU A 152      -4.163 -18.264 -14.442  1.00 98.60           H  
ATOM   2355 HD12 LEU A 152      -4.514 -17.143 -15.726  1.00 98.60           H  
ATOM   2356 HD13 LEU A 152      -4.792 -16.653 -14.043  1.00 98.60           H  
ATOM   2357  CD2 LEU A 152      -1.673 -17.758 -14.805  1.00 98.60           C  
ATOM   2358 HD21 LEU A 152      -0.668 -17.362 -14.663  1.00 98.60           H  
ATOM   2359 HD22 LEU A 152      -1.828 -18.540 -14.062  1.00 98.60           H  
ATOM   2360 HD23 LEU A 152      -1.766 -18.183 -15.804  1.00 98.60           H  
ATOM   2361  N   SER A 153      -2.054 -12.891 -17.016  1.00 98.52           N  
ATOM   2362  H   SER A 153      -2.432 -12.630 -16.117  1.00 98.52           H  
ATOM   2363  CA  SER A 153      -2.288 -12.004 -18.160  1.00 98.52           C  
ATOM   2364  HA  SER A 153      -1.381 -11.987 -18.765  1.00 98.52           H  
ATOM   2365  C   SER A 153      -2.583 -10.586 -17.703  1.00 98.52           C  
ATOM   2366  CB  SER A 153      -3.412 -12.519 -19.067  1.00 98.52           C  
ATOM   2367  HB2 SER A 153      -3.098 -13.462 -19.513  1.00 98.52           H  
ATOM   2368  HB3 SER A 153      -3.592 -11.802 -19.868  1.00 98.52           H  
ATOM   2369  O   SER A 153      -3.254 -10.391 -16.685  1.00 98.52           O  
ATOM   2370  OG  SER A 153      -4.607 -12.729 -18.335  1.00 98.52           O  
ATOM   2371  HG  SER A 153      -4.345 -13.238 -17.564  1.00 98.52           H  
ATOM   2372  N   LYS A 154      -2.102  -9.595 -18.455  1.00 97.40           N  
ATOM   2373  H   LYS A 154      -1.528  -9.841 -19.249  1.00 97.40           H  
ATOM   2374  CA  LYS A 154      -2.382  -8.182 -18.185  1.00 97.40           C  
ATOM   2375  HA  LYS A 154      -2.133  -7.975 -17.144  1.00 97.40           H  
ATOM   2376  C   LYS A 154      -3.866  -7.865 -18.355  1.00 97.40           C  
ATOM   2377  CB  LYS A 154      -1.522  -7.275 -19.080  1.00 97.40           C  
ATOM   2378  HB2 LYS A 154      -1.563  -7.624 -20.112  1.00 97.40           H  
ATOM   2379  HB3 LYS A 154      -1.912  -6.259 -19.034  1.00 97.40           H  
ATOM   2380  O   LYS A 154      -4.506  -8.259 -19.329  1.00 97.40           O  
ATOM   2381  CG  LYS A 154      -0.077  -7.265 -18.580  1.00 97.40           C  
ATOM   2382  HG2 LYS A 154      -0.093  -6.940 -17.539  1.00 97.40           H  
ATOM   2383  HG3 LYS A 154       0.333  -8.273 -18.638  1.00 97.40           H  
ATOM   2384  CD  LYS A 154       0.829  -6.306 -19.355  1.00 97.40           C  
ATOM   2385  HD2 LYS A 154       0.436  -5.293 -19.267  1.00 97.40           H  
ATOM   2386  HD3 LYS A 154       0.870  -6.604 -20.402  1.00 97.40           H  
ATOM   2387  CE  LYS A 154       2.219  -6.398 -18.715  1.00 97.40           C  
ATOM   2388  HE2 LYS A 154       2.612  -7.400 -18.887  1.00 97.40           H  
ATOM   2389  HE3 LYS A 154       2.104  -6.276 -17.638  1.00 97.40           H  
ATOM   2390  NZ  LYS A 154       3.158  -5.376 -19.228  1.00 97.40           N  
ATOM   2391  HZ1 LYS A 154       3.298  -5.489 -20.222  1.00 97.40           H  
ATOM   2392  HZ2 LYS A 154       4.042  -5.479 -18.751  1.00 97.40           H  
ATOM   2393  HZ3 LYS A 154       2.803  -4.453 -19.022  1.00 97.40           H  
ATOM   2394  N   THR A 155      -4.393  -7.076 -17.431  1.00 96.86           N  
ATOM   2395  H   THR A 155      -3.790  -6.778 -16.679  1.00 96.86           H  
ATOM   2396  CA  THR A 155      -5.678  -6.382 -17.549  1.00 96.86           C  
ATOM   2397  HA  THR A 155      -6.196  -6.750 -18.435  1.00 96.86           H  
ATOM   2398  C   THR A 155      -5.416  -4.886 -17.749  1.00 96.86           C  
ATOM   2399  CB  THR A 155      -6.595  -6.654 -16.340  1.00 96.86           C  
ATOM   2400  HB  THR A 155      -7.614  -6.383 -16.616  1.00 96.86           H  
ATOM   2401  O   THR A 155      -4.272  -4.441 -17.636  1.00 96.86           O  
ATOM   2402  CG2 THR A 155      -6.615  -8.129 -15.952  1.00 96.86           C  
ATOM   2403 HG21 THR A 155      -5.668  -8.399 -15.484  1.00 96.86           H  
ATOM   2404 HG22 THR A 155      -7.426  -8.313 -15.246  1.00 96.86           H  
ATOM   2405 HG23 THR A 155      -6.770  -8.742 -16.840  1.00 96.86           H  
ATOM   2406  OG1 THR A 155      -6.233  -5.878 -15.225  1.00 96.86           O  
ATOM   2407  HG1 THR A 155      -6.911  -6.051 -14.567  1.00 96.86           H  
ATOM   2408  N   PRO A 156      -6.438  -4.061 -18.042  1.00 92.45           N  
ATOM   2409  CA  PRO A 156      -6.242  -2.617 -18.172  1.00 92.45           C  
ATOM   2410  HA  PRO A 156      -5.586  -2.432 -19.022  1.00 92.45           H  
ATOM   2411  C   PRO A 156      -5.629  -1.939 -16.933  1.00 92.45           C  
ATOM   2412  CB  PRO A 156      -7.634  -2.055 -18.475  1.00 92.45           C  
ATOM   2413  HB2 PRO A 156      -7.581  -1.175 -19.116  1.00 92.45           H  
ATOM   2414  HB3 PRO A 156      -8.152  -1.818 -17.546  1.00 92.45           H  
ATOM   2415  O   PRO A 156      -5.037  -0.874 -17.078  1.00 92.45           O  
ATOM   2416  CG  PRO A 156      -8.341  -3.221 -19.167  1.00 92.45           C  
ATOM   2417  HG2 PRO A 156      -9.425  -3.146 -19.085  1.00 92.45           H  
ATOM   2418  HG3 PRO A 156      -8.032  -3.274 -20.211  1.00 92.45           H  
ATOM   2419  CD  PRO A 156      -7.797  -4.428 -18.408  1.00 92.45           C  
ATOM   2420  HD2 PRO A 156      -7.823  -5.314 -19.042  1.00 92.45           H  
ATOM   2421  HD3 PRO A 156      -8.389  -4.582 -17.506  1.00 92.45           H  
ATOM   2422  N   ASN A 157      -5.773  -2.536 -15.740  1.00 91.99           N  
ATOM   2423  H   ASN A 157      -6.199  -3.451 -15.709  1.00 91.99           H  
ATOM   2424  CA  ASN A 157      -5.374  -1.933 -14.461  1.00 91.99           C  
ATOM   2425  HA  ASN A 157      -4.824  -1.011 -14.650  1.00 91.99           H  
ATOM   2426  C   ASN A 157      -4.443  -2.822 -13.611  1.00 91.99           C  
ATOM   2427  CB  ASN A 157      -6.645  -1.587 -13.667  1.00 91.99           C  
ATOM   2428  HB2 ASN A 157      -6.364  -1.118 -12.723  1.00 91.99           H  
ATOM   2429  HB3 ASN A 157      -7.172  -2.512 -13.433  1.00 91.99           H  
ATOM   2430  O   ASN A 157      -4.161  -2.479 -12.461  1.00 91.99           O  
ATOM   2431  CG  ASN A 157      -7.583  -0.633 -14.380  1.00 91.99           C  
ATOM   2432  ND2 ASN A 157      -8.863  -0.926 -14.376  1.00 91.99           N  
ATOM   2433 HD21 ASN A 157      -9.472  -0.277 -14.853  1.00 91.99           H  
ATOM   2434 HD22 ASN A 157      -9.180  -1.777 -13.932  1.00 91.99           H  
ATOM   2435  OD1 ASN A 157      -7.213   0.390 -14.928  1.00 91.99           O  
ATOM   2436  N   GLY A 158      -4.023  -3.980 -14.121  1.00 96.90           N  
ATOM   2437  H   GLY A 158      -4.261  -4.226 -15.072  1.00 96.90           H  
ATOM   2438  CA  GLY A 158      -3.285  -4.964 -13.338  1.00 96.90           C  
ATOM   2439  HA2 GLY A 158      -2.283  -4.591 -13.126  1.00 96.90           H  
ATOM   2440  HA3 GLY A 158      -3.804  -5.104 -12.390  1.00 96.90           H  
ATOM   2441  C   GLY A 158      -3.159  -6.306 -14.049  1.00 96.90           C  
ATOM   2442  O   GLY A 158      -2.819  -6.345 -15.232  1.00 96.90           O  
ATOM   2443  N   PHE A 159      -3.404  -7.406 -13.336  1.00 98.72           N  
ATOM   2444  H   PHE A 159      -3.700  -7.301 -12.376  1.00 98.72           H  
ATOM   2445  CA  PHE A 159      -3.225  -8.762 -13.857  1.00 98.72           C  
ATOM   2446  HA  PHE A 159      -3.277  -8.733 -14.945  1.00 98.72           H  
ATOM   2447  C   PHE A 159      -4.306  -9.716 -13.358  1.00 98.72           C  
ATOM   2448  CB  PHE A 159      -1.849  -9.309 -13.456  1.00 98.72           C  
ATOM   2449  HB2 PHE A 159      -1.791 -10.360 -13.741  1.00 98.72           H  
ATOM   2450  HB3 PHE A 159      -1.758  -9.263 -12.370  1.00 98.72           H  
ATOM   2451  O   PHE A 159      -4.683  -9.682 -12.187  1.00 98.72           O  
ATOM   2452  CG  PHE A 159      -0.674  -8.581 -14.071  1.00 98.72           C  
ATOM   2453  CD1 PHE A 159      -0.037  -9.105 -15.210  1.00 98.72           C  
ATOM   2454  HD1 PHE A 159      -0.385 -10.028 -15.651  1.00 98.72           H  
ATOM   2455  CD2 PHE A 159      -0.197  -7.394 -13.485  1.00 98.72           C  
ATOM   2456  HD2 PHE A 159      -0.667  -7.001 -12.595  1.00 98.72           H  
ATOM   2457  CE1 PHE A 159       1.086  -8.454 -15.747  1.00 98.72           C  
ATOM   2458  HE1 PHE A 159       1.603  -8.891 -16.588  1.00 98.72           H  
ATOM   2459  CE2 PHE A 159       0.895  -6.718 -14.051  1.00 98.72           C  
ATOM   2460  HE2 PHE A 159       1.261  -5.807 -13.600  1.00 98.72           H  
ATOM   2461  CZ  PHE A 159       1.540  -7.252 -15.177  1.00 98.72           C  
ATOM   2462  HZ  PHE A 159       2.409  -6.750 -15.576  1.00 98.72           H  
ATOM   2463  N   LYS A 160      -4.734 -10.640 -14.223  1.00 98.86           N  
ATOM   2464  H   LYS A 160      -4.339 -10.617 -15.152  1.00 98.86           H  
ATOM   2465  CA  LYS A 160      -5.371 -11.880 -13.767  1.00 98.86           C  
ATOM   2466  HA  LYS A 160      -6.131 -11.645 -13.022  1.00 98.86           H  
ATOM   2467  C   LYS A 160      -4.324 -12.758 -13.101  1.00 98.86           C  
ATOM   2468  CB  LYS A 160      -6.014 -12.647 -14.920  1.00 98.86           C  
ATOM   2469  HB2 LYS A 160      -5.280 -12.800 -15.711  1.00 98.86           H  
ATOM   2470  HB3 LYS A 160      -6.326 -13.621 -14.545  1.00 98.86           H  
ATOM   2471  O   LYS A 160      -3.201 -12.846 -13.602  1.00 98.86           O  
ATOM   2472  CG  LYS A 160      -7.238 -11.919 -15.476  1.00 98.86           C  
ATOM   2473  HG2 LYS A 160      -6.929 -10.997 -15.969  1.00 98.86           H  
ATOM   2474  HG3 LYS A 160      -7.921 -11.684 -14.660  1.00 98.86           H  
ATOM   2475  CD  LYS A 160      -7.938 -12.832 -16.480  1.00 98.86           C  
ATOM   2476  HD2 LYS A 160      -8.174 -13.777 -15.990  1.00 98.86           H  
ATOM   2477  HD3 LYS A 160      -7.272 -13.022 -17.322  1.00 98.86           H  
ATOM   2478  CE  LYS A 160      -9.226 -12.179 -16.968  1.00 98.86           C  
ATOM   2479  HE2 LYS A 160      -8.974 -11.275 -17.524  1.00 98.86           H  
ATOM   2480  HE3 LYS A 160      -9.814 -11.890 -16.097  1.00 98.86           H  
ATOM   2481  NZ  LYS A 160      -9.985 -13.132 -17.808  1.00 98.86           N  
ATOM   2482  HZ1 LYS A 160     -10.177 -13.965 -17.271  1.00 98.86           H  
ATOM   2483  HZ2 LYS A 160     -10.861 -12.727 -18.107  1.00 98.86           H  
ATOM   2484  HZ3 LYS A 160      -9.433 -13.399 -18.611  1.00 98.86           H  
ATOM   2485  N   VAL A 161      -4.695 -13.424 -12.016  1.00 98.78           N  
ATOM   2486  H   VAL A 161      -5.643 -13.320 -11.682  1.00 98.78           H  
ATOM   2487  CA  VAL A 161      -3.773 -14.230 -11.211  1.00 98.78           C  
ATOM   2488  HA  VAL A 161      -2.892 -14.446 -11.816  1.00 98.78           H  
ATOM   2489  C   VAL A 161      -4.372 -15.574 -10.827  1.00 98.78           C  
ATOM   2490  CB  VAL A 161      -3.305 -13.475  -9.950  1.00 98.78           C  
ATOM   2491  HB  VAL A 161      -2.615 -14.118  -9.402  1.00 98.78           H  
ATOM   2492  O   VAL A 161      -5.581 -15.671 -10.627  1.00 98.78           O  
ATOM   2493  CG1 VAL A 161      -2.557 -12.196 -10.322  1.00 98.78           C  
ATOM   2494 HG11 VAL A 161      -1.791 -12.436 -11.060  1.00 98.78           H  
ATOM   2495 HG12 VAL A 161      -2.084 -11.777  -9.434  1.00 98.78           H  
ATOM   2496 HG13 VAL A 161      -3.242 -11.462 -10.748  1.00 98.78           H  
ATOM   2497  CG2 VAL A 161      -4.440 -13.067  -9.003  1.00 98.78           C  
ATOM   2498 HG21 VAL A 161      -5.113 -12.366  -9.496  1.00 98.78           H  
ATOM   2499 HG22 VAL A 161      -5.004 -13.945  -8.688  1.00 98.78           H  
ATOM   2500 HG23 VAL A 161      -4.023 -12.587  -8.118  1.00 98.78           H  
ATOM   2501  N   THR A 162      -3.520 -16.585 -10.660  1.00 98.79           N  
ATOM   2502  H   THR A 162      -2.547 -16.436 -10.888  1.00 98.79           H  
ATOM   2503  CA  THR A 162      -3.839 -17.772  -9.849  1.00 98.79           C  
ATOM   2504  HA  THR A 162      -4.921 -17.872  -9.755  1.00 98.79           H  
ATOM   2505  C   THR A 162      -3.255 -17.604  -8.458  1.00 98.79           C  
ATOM   2506  CB  THR A 162      -3.311 -19.087 -10.431  1.00 98.79           C  
ATOM   2507  HB  THR A 162      -3.558 -19.904  -9.753  1.00 98.79           H  
ATOM   2508  O   THR A 162      -2.154 -17.066  -8.307  1.00 98.79           O  
ATOM   2509  CG2 THR A 162      -3.907 -19.393 -11.791  1.00 98.79           C  
ATOM   2510 HG21 THR A 162      -4.991 -19.480 -11.719  1.00 98.79           H  
ATOM   2511 HG22 THR A 162      -3.639 -18.575 -12.461  1.00 98.79           H  
ATOM   2512 HG23 THR A 162      -3.497 -20.328 -12.173  1.00 98.79           H  
ATOM   2513  OG1 THR A 162      -1.914 -19.036 -10.599  1.00 98.79           O  
ATOM   2514  HG1 THR A 162      -1.519 -18.971  -9.726  1.00 98.79           H  
ATOM   2515  N   LEU A 163      -3.973 -18.100  -7.459  1.00 98.42           N  
ATOM   2516  H   LEU A 163      -4.849 -18.555  -7.670  1.00 98.42           H  
ATOM   2517  CA  LEU A 163      -3.649 -17.943  -6.050  1.00 98.42           C  
ATOM   2518  HA  LEU A 163      -2.783 -17.291  -5.933  1.00 98.42           H  
ATOM   2519  C   LEU A 163      -3.305 -19.300  -5.440  1.00 98.42           C  
ATOM   2520  CB  LEU A 163      -4.851 -17.302  -5.338  1.00 98.42           C  
ATOM   2521  HB2 LEU A 163      -5.680 -18.008  -5.375  1.00 98.42           H  
ATOM   2522  HB3 LEU A 163      -4.594 -17.137  -4.292  1.00 98.42           H  
ATOM   2523  O   LEU A 163      -4.046 -20.269  -5.593  1.00 98.42           O  
ATOM   2524  CG  LEU A 163      -5.333 -15.980  -5.958  1.00 98.42           C  
ATOM   2525  HG  LEU A 163      -5.600 -16.124  -7.005  1.00 98.42           H  
ATOM   2526  CD1 LEU A 163      -6.576 -15.497  -5.229  1.00 98.42           C  
ATOM   2527 HD11 LEU A 163      -6.357 -15.331  -4.174  1.00 98.42           H  
ATOM   2528 HD12 LEU A 163      -6.915 -14.568  -5.688  1.00 98.42           H  
ATOM   2529 HD13 LEU A 163      -7.367 -16.241  -5.318  1.00 98.42           H  
ATOM   2530  CD2 LEU A 163      -4.268 -14.893  -5.867  1.00 98.42           C  
ATOM   2531 HD21 LEU A 163      -4.669 -13.946  -6.228  1.00 98.42           H  
ATOM   2532 HD22 LEU A 163      -3.952 -14.775  -4.831  1.00 98.42           H  
ATOM   2533 HD23 LEU A 163      -3.410 -15.163  -6.483  1.00 98.42           H  
ATOM   2534  N   GLU A 164      -2.201 -19.352  -4.711  1.00 96.96           N  
ATOM   2535  H   GLU A 164      -1.587 -18.550  -4.702  1.00 96.96           H  
ATOM   2536  CA  GLU A 164      -1.803 -20.498  -3.896  1.00 96.96           C  
ATOM   2537  HA  GLU A 164      -2.603 -21.238  -3.869  1.00 96.96           H  
ATOM   2538  C   GLU A 164      -1.551 -20.012  -2.470  1.00 96.96           C  
ATOM   2539  CB  GLU A 164      -0.576 -21.153  -4.537  1.00 96.96           C  
ATOM   2540  HB2 GLU A 164       0.240 -20.431  -4.563  1.00 96.96           H  
ATOM   2541  HB3 GLU A 164      -0.827 -21.409  -5.566  1.00 96.96           H  
ATOM   2542  O   GLU A 164      -0.885 -18.996  -2.268  1.00 96.96           O  
ATOM   2543  CG  GLU A 164      -0.094 -22.422  -3.829  1.00 96.96           C  
ATOM   2544  HG2 GLU A 164      -0.887 -23.169  -3.867  1.00 96.96           H  
ATOM   2545  HG3 GLU A 164       0.131 -22.197  -2.786  1.00 96.96           H  
ATOM   2546  CD  GLU A 164       1.164 -22.934  -4.545  1.00 96.96           C  
ATOM   2547  OE1 GLU A 164       2.284 -22.610  -4.081  1.00 96.96           O  
ATOM   2548  OE2 GLU A 164       1.017 -23.500  -5.653  1.00 96.96           O  
ATOM   2549  N   ASN A 165      -2.114 -20.687  -1.473  1.00 94.26           N  
ATOM   2550  H   ASN A 165      -2.604 -21.545  -1.683  1.00 94.26           H  
ATOM   2551  CA  ASN A 165      -1.864 -20.356  -0.080  1.00 94.26           C  
ATOM   2552  HA  ASN A 165      -1.955 -19.278   0.053  1.00 94.26           H  
ATOM   2553  C   ASN A 165      -0.426 -20.737   0.279  1.00 94.26           C  
ATOM   2554  CB  ASN A 165      -2.908 -21.049   0.805  1.00 94.26           C  
ATOM   2555  HB2 ASN A 165      -2.912 -22.116   0.581  1.00 94.26           H  
ATOM   2556  HB3 ASN A 165      -3.901 -20.649   0.602  1.00 94.26           H  
ATOM   2557  O   ASN A 165      -0.014 -21.870   0.057  1.00 94.26           O  
ATOM   2558  CG  ASN A 165      -2.574 -20.851   2.267  1.00 94.26           C  
ATOM   2559  ND2 ASN A 165      -3.037 -19.809   2.900  1.00 94.26           N  
ATOM   2560 HD21 ASN A 165      -2.505 -19.583   3.728  1.00 94.26           H  
ATOM   2561 HD22 ASN A 165      -3.604 -19.126   2.418  1.00 94.26           H  
ATOM   2562  OD1 ASN A 165      -1.829 -21.615   2.846  1.00 94.26           O  
ATOM   2563  N   VAL A 166       0.333 -19.805   0.850  1.00 91.26           N  
ATOM   2564  H   VAL A 166      -0.071 -18.905   1.067  1.00 91.26           H  
ATOM   2565  CA  VAL A 166       1.765 -20.020   1.092  1.00 91.26           C  
ATOM   2566  HA  VAL A 166       2.208 -20.429   0.184  1.00 91.26           H  
ATOM   2567  C   VAL A 166       2.018 -21.051   2.190  1.00 91.26           C  
ATOM   2568  CB  VAL A 166       2.474 -18.696   1.412  1.00 91.26           C  
ATOM   2569  HB  VAL A 166       1.994 -18.229   2.272  1.00 91.26           H  
ATOM   2570  O   VAL A 166       2.989 -21.793   2.108  1.00 91.26           O  
ATOM   2571  CG1 VAL A 166       3.962 -18.921   1.718  1.00 91.26           C  
ATOM   2572 HG11 VAL A 166       4.077 -19.330   2.721  1.00 91.26           H  
ATOM   2573 HG12 VAL A 166       4.532 -17.995   1.642  1.00 91.26           H  
ATOM   2574 HG13 VAL A 166       4.379 -19.628   1.001  1.00 91.26           H  
ATOM   2575  CG2 VAL A 166       2.390 -17.742   0.214  1.00 91.26           C  
ATOM   2576 HG21 VAL A 166       1.346 -17.524  -0.013  1.00 91.26           H  
ATOM   2577 HG22 VAL A 166       2.907 -16.807   0.433  1.00 91.26           H  
ATOM   2578 HG23 VAL A 166       2.851 -18.207  -0.657  1.00 91.26           H  
ATOM   2579  N   GLU A 167       1.168 -21.122   3.215  1.00 89.03           N  
ATOM   2580  H   GLU A 167       0.382 -20.490   3.259  1.00 89.03           H  
ATOM   2581  CA  GLU A 167       1.363 -22.058   4.327  1.00 89.03           C  
ATOM   2582  HA  GLU A 167       2.412 -22.052   4.622  1.00 89.03           H  
ATOM   2583  C   GLU A 167       1.014 -23.509   3.979  1.00 89.03           C  
ATOM   2584  CB  GLU A 167       0.509 -21.631   5.530  1.00 89.03           C  
ATOM   2585  HB2 GLU A 167       0.632 -22.390   6.304  1.00 89.03           H  
ATOM   2586  HB3 GLU A 167      -0.547 -21.620   5.262  1.00 89.03           H  
ATOM   2587  O   GLU A 167       1.597 -24.437   4.536  1.00 89.03           O  
ATOM   2588  CG  GLU A 167       0.913 -20.289   6.156  1.00 89.03           C  
ATOM   2589  HG2 GLU A 167       0.535 -20.279   7.178  1.00 89.03           H  
ATOM   2590  HG3 GLU A 167       2.000 -20.243   6.219  1.00 89.03           H  
ATOM   2591  CD  GLU A 167       0.378 -19.031   5.452  1.00 89.03           C  
ATOM   2592  OE1 GLU A 167       0.862 -17.940   5.840  1.00 89.03           O  
ATOM   2593  OE2 GLU A 167      -0.526 -19.113   4.584  1.00 89.03           O  
ATOM   2594  N   THR A 168       0.026 -23.710   3.110  1.00 93.58           N  
ATOM   2595  H   THR A 168      -0.402 -22.888   2.708  1.00 93.58           H  
ATOM   2596  CA  THR A 168      -0.550 -25.031   2.808  1.00 93.58           C  
ATOM   2597  HA  THR A 168      -0.115 -25.774   3.477  1.00 93.58           H  
ATOM   2598  C   THR A 168      -0.247 -25.517   1.401  1.00 93.58           C  
ATOM   2599  CB  THR A 168      -2.071 -25.053   3.019  1.00 93.58           C  
ATOM   2600  HB  THR A 168      -2.446 -26.052   2.796  1.00 93.58           H  
ATOM   2601  O   THR A 168      -0.544 -26.670   1.095  1.00 93.58           O  
ATOM   2602  CG2 THR A 168      -2.476 -24.695   4.448  1.00 93.58           C  
ATOM   2603 HG21 THR A 168      -2.185 -23.671   4.682  1.00 93.58           H  
ATOM   2604 HG22 THR A 168      -3.556 -24.795   4.552  1.00 93.58           H  
ATOM   2605 HG23 THR A 168      -1.983 -25.375   5.143  1.00 93.58           H  
ATOM   2606  OG1 THR A 168      -2.714 -24.130   2.178  1.00 93.58           O  
ATOM   2607  HG1 THR A 168      -2.430 -23.263   2.478  1.00 93.58           H  
ATOM   2608  N   GLU A 169       0.286 -24.641   0.546  1.00 93.93           N  
ATOM   2609  H   GLU A 169       0.514 -23.717   0.885  1.00 93.93           H  
ATOM   2610  CA  GLU A 169       0.499 -24.863  -0.890  1.00 93.93           C  
ATOM   2611  HA  GLU A 169       0.850 -23.922  -1.314  1.00 93.93           H  
ATOM   2612  C   GLU A 169      -0.804 -25.196  -1.648  1.00 93.93           C  
ATOM   2613  CB  GLU A 169       1.629 -25.883  -1.114  1.00 93.93           C  
ATOM   2614  HB2 GLU A 169       1.818 -25.965  -2.184  1.00 93.93           H  
ATOM   2615  HB3 GLU A 169       1.306 -26.859  -0.750  1.00 93.93           H  
ATOM   2616  O   GLU A 169      -0.792 -25.635  -2.798  1.00 93.93           O  
ATOM   2617  CG  GLU A 169       2.944 -25.486  -0.414  1.00 93.93           C  
ATOM   2618  HG2 GLU A 169       2.764 -25.346   0.652  1.00 93.93           H  
ATOM   2619  HG3 GLU A 169       3.283 -24.535  -0.824  1.00 93.93           H  
ATOM   2620  CD  GLU A 169       4.060 -26.535  -0.566  1.00 93.93           C  
ATOM   2621  OE1 GLU A 169       5.164 -26.288  -0.025  1.00 93.93           O  
ATOM   2622  OE2 GLU A 169       3.833 -27.592  -1.202  1.00 93.93           O  
ATOM   2623  N   ALA A 170      -1.965 -24.992  -1.015  1.00 96.82           N  
ATOM   2624  H   ALA A 170      -1.935 -24.638  -0.070  1.00 96.82           H  
ATOM   2625  CA  ALA A 170      -3.255 -25.281  -1.615  1.00 96.82           C  
ATOM   2626  HA  ALA A 170      -3.173 -26.227  -2.149  1.00 96.82           H  
ATOM   2627  C   ALA A 170      -3.638 -24.193  -2.622  1.00 96.82           C  
ATOM   2628  CB  ALA A 170      -4.310 -25.448  -0.518  1.00 96.82           C  
ATOM   2629  HB1 ALA A 170      -4.002 -26.233   0.173  1.00 96.82           H  
ATOM   2630  HB2 ALA A 170      -4.423 -24.513   0.031  1.00 96.82           H  
ATOM   2631  HB3 ALA A 170      -5.268 -25.715  -0.965  1.00 96.82           H  
ATOM   2632  O   ALA A 170      -3.500 -22.997  -2.356  1.00 96.82           O  
ATOM   2633  N   ASN A 171      -4.196 -24.602  -3.760  1.00 97.81           N  
ATOM   2634  H   ASN A 171      -4.282 -25.594  -3.930  1.00 97.81           H  
ATOM   2635  CA  ASN A 171      -4.788 -23.664  -4.704  1.00 97.81           C  
ATOM   2636  HA  ASN A 171      -4.048 -22.896  -4.931  1.00 97.81           H  
ATOM   2637  C   ASN A 171      -6.015 -22.979  -4.071  1.00 97.81           C  
ATOM   2638  CB  ASN A 171      -5.132 -24.407  -6.001  1.00 97.81           C  
ATOM   2639  HB2 ASN A 171      -5.935 -25.120  -5.814  1.00 97.81           H  
ATOM   2640  HB3 ASN A 171      -4.255 -24.947  -6.358  1.00 97.81           H  
ATOM   2641  O   ASN A 171      -6.896 -23.649  -3.535  1.00 97.81           O  
ATOM   2642  CG  ASN A 171      -5.590 -23.443  -7.075  1.00 97.81           C  
ATOM   2643  ND2 ASN A 171      -4.705 -22.988  -7.927  1.00 97.81           N  
ATOM   2644 HD21 ASN A 171      -3.726 -23.211  -7.815  1.00 97.81           H  
ATOM   2645 HD22 ASN A 171      -5.034 -22.277  -8.565  1.00 97.81           H  
ATOM   2646  OD1 ASN A 171      -6.741 -23.058  -7.142  1.00 97.81           O  
ATOM   2647  N   VAL A 172      -6.065 -21.650  -4.160  1.00 97.46           N  
ATOM   2648  H   VAL A 172      -5.295 -21.184  -4.620  1.00 97.46           H  
ATOM   2649  CA  VAL A 172      -7.143 -20.794  -3.625  1.00 97.46           C  
ATOM   2650  HA  VAL A 172      -7.819 -21.420  -3.043  1.00 97.46           H  
ATOM   2651  C   VAL A 172      -7.991 -20.199  -4.764  1.00 97.46           C  
ATOM   2652  CB  VAL A 172      -6.577 -19.720  -2.663  1.00 97.46           C  
ATOM   2653  HB  VAL A 172      -6.063 -18.951  -3.240  1.00 97.46           H  
ATOM   2654  O   VAL A 172      -8.847 -19.350  -4.551  1.00 97.46           O  
ATOM   2655  CG1 VAL A 172      -7.655 -19.052  -1.799  1.00 97.46           C  
ATOM   2656 HG11 VAL A 172      -8.306 -18.425  -2.408  1.00 97.46           H  
ATOM   2657 HG12 VAL A 172      -8.264 -19.809  -1.305  1.00 97.46           H  
ATOM   2658 HG13 VAL A 172      -7.196 -18.415  -1.043  1.00 97.46           H  
ATOM   2659  CG2 VAL A 172      -5.569 -20.313  -1.670  1.00 97.46           C  
ATOM   2660 HG21 VAL A 172      -5.232 -19.545  -0.973  1.00 97.46           H  
ATOM   2661 HG22 VAL A 172      -6.023 -21.136  -1.118  1.00 97.46           H  
ATOM   2662 HG23 VAL A 172      -4.695 -20.680  -2.208  1.00 97.46           H  
ATOM   2663  N   GLY A 173      -7.777 -20.650  -6.000  1.00 97.96           N  
ATOM   2664  H   GLY A 173      -7.105 -21.393  -6.130  1.00 97.96           H  
ATOM   2665  CA  GLY A 173      -8.512 -20.213  -7.181  1.00 97.96           C  
ATOM   2666  HA2 GLY A 173      -9.507 -19.880  -6.887  1.00 97.96           H  
ATOM   2667  HA3 GLY A 173      -8.631 -21.061  -7.855  1.00 97.96           H  
ATOM   2668  C   GLY A 173      -7.818 -19.094  -7.951  1.00 97.96           C  
ATOM   2669  O   GLY A 173      -6.592 -19.053  -8.081  1.00 97.96           O  
ATOM   2670  N   GLU A 174      -8.629 -18.207  -8.517  1.00 98.64           N  
ATOM   2671  H   GLU A 174      -9.610 -18.235  -8.280  1.00 98.64           H  
ATOM   2672  CA  GLU A 174      -8.199 -17.125  -9.399  1.00 98.64           C  
ATOM   2673  HA  GLU A 174      -7.110 -17.075  -9.407  1.00 98.64           H  
ATOM   2674  C   GLU A 174      -8.711 -15.775  -8.898  1.00 98.64           C  
ATOM   2675  CB  GLU A 174      -8.682 -17.367 -10.840  1.00 98.64           C  
ATOM   2676  HB2 GLU A 174      -9.766 -17.478 -10.839  1.00 98.64           H  
ATOM   2677  HB3 GLU A 174      -8.427 -16.491 -11.438  1.00 98.64           H  
ATOM   2678  O   GLU A 174      -9.661 -15.688  -8.118  1.00 98.64           O  
ATOM   2679  CG  GLU A 174      -8.043 -18.597 -11.501  1.00 98.64           C  
ATOM   2680  HG2 GLU A 174      -8.310 -19.487 -10.931  1.00 98.64           H  
ATOM   2681  HG3 GLU A 174      -6.961 -18.477 -11.460  1.00 98.64           H  
ATOM   2682  CD  GLU A 174      -8.470 -18.796 -12.969  1.00 98.64           C  
ATOM   2683  OE1 GLU A 174      -8.088 -19.843 -13.539  1.00 98.64           O  
ATOM   2684  OE2 GLU A 174      -9.160 -17.912 -13.536  1.00 98.64           O  
ATOM   2685  N   GLY A 175      -8.099 -14.704  -9.390  1.00 98.54           N  
ATOM   2686  H   GLY A 175      -7.327 -14.839 -10.027  1.00 98.54           H  
ATOM   2687  CA  GLY A 175      -8.545 -13.350  -9.112  1.00 98.54           C  
ATOM   2688  HA2 GLY A 175      -8.253 -13.086  -8.095  1.00 98.54           H  
ATOM   2689  HA3 GLY A 175      -9.632 -13.292  -9.179  1.00 98.54           H  
ATOM   2690  C   GLY A 175      -7.947 -12.327 -10.059  1.00 98.54           C  
ATOM   2691  O   GLY A 175      -7.327 -12.656 -11.073  1.00 98.54           O  
ATOM   2692  N   GLU A 176      -8.111 -11.064  -9.694  1.00 98.74           N  
ATOM   2693  H   GLU A 176      -8.668 -10.877  -8.873  1.00 98.74           H  
ATOM   2694  CA  GLU A 176      -7.445  -9.940 -10.343  1.00 98.74           C  
ATOM   2695  HA  GLU A 176      -6.706 -10.324 -11.046  1.00 98.74           H  
ATOM   2696  C   GLU A 176      -6.710  -9.106  -9.294  1.00 98.74           C  
ATOM   2697  CB  GLU A 176      -8.467  -9.119 -11.144  1.00 98.74           C  
ATOM   2698  HB2 GLU A 176      -9.043  -9.797 -11.773  1.00 98.74           H  
ATOM   2699  HB3 GLU A 176      -9.147  -8.617 -10.455  1.00 98.74           H  
ATOM   2700  O   GLU A 176      -7.295  -8.719  -8.281  1.00 98.74           O  
ATOM   2701  CG  GLU A 176      -7.783  -8.081 -12.047  1.00 98.74           C  
ATOM   2702  HG2 GLU A 176      -7.178  -7.415 -11.432  1.00 98.74           H  
ATOM   2703  HG3 GLU A 176      -7.113  -8.608 -12.728  1.00 98.74           H  
ATOM   2704  CD  GLU A 176      -8.762  -7.239 -12.882  1.00 98.74           C  
ATOM   2705  OE1 GLU A 176      -8.263  -6.379 -13.651  1.00 98.74           O  
ATOM   2706  OE2 GLU A 176      -9.991  -7.457 -12.800  1.00 98.74           O  
ATOM   2707  N   ILE A 177      -5.431  -8.826  -9.539  1.00 98.61           N  
ATOM   2708  H   ILE A 177      -5.032  -9.143 -10.411  1.00 98.61           H  
ATOM   2709  CA  ILE A 177      -4.621  -7.934  -8.711  1.00 98.61           C  
ATOM   2710  HA  ILE A 177      -5.181  -7.732  -7.798  1.00 98.61           H  
ATOM   2711  C   ILE A 177      -4.424  -6.607  -9.438  1.00 98.61           C  
ATOM   2712  CB  ILE A 177      -3.310  -8.615  -8.274  1.00 98.61           C  
ATOM   2713  HB  ILE A 177      -3.573  -9.611  -7.916  1.00 98.61           H  
ATOM   2714  O   ILE A 177      -4.063  -6.581 -10.613  1.00 98.61           O  
ATOM   2715  CG1 ILE A 177      -2.676  -7.848  -7.096  1.00 98.61           C  
ATOM   2716 HG12 ILE A 177      -3.441  -7.632  -6.351  1.00 98.61           H  
ATOM   2717 HG13 ILE A 177      -2.262  -6.902  -7.447  1.00 98.61           H  
ATOM   2718  CG2 ILE A 177      -2.314  -8.779  -9.437  1.00 98.61           C  
ATOM   2719 HG21 ILE A 177      -1.889  -7.816  -9.721  1.00 98.61           H  
ATOM   2720 HG22 ILE A 177      -2.822  -9.207 -10.300  1.00 98.61           H  
ATOM   2721 HG23 ILE A 177      -1.502  -9.449  -9.151  1.00 98.61           H  
ATOM   2722  CD1 ILE A 177      -1.576  -8.665  -6.411  1.00 98.61           C  
ATOM   2723 HD11 ILE A 177      -0.759  -8.872  -7.102  1.00 98.61           H  
ATOM   2724 HD12 ILE A 177      -1.176  -8.111  -5.562  1.00 98.61           H  
ATOM   2725 HD13 ILE A 177      -1.996  -9.607  -6.058  1.00 98.61           H  
ATOM   2726  N   THR A 178      -4.674  -5.498  -8.752  1.00 97.61           N  
ATOM   2727  H   THR A 178      -4.942  -5.599  -7.783  1.00 97.61           H  
ATOM   2728  CA  THR A 178      -4.567  -4.136  -9.297  1.00 97.61           C  
ATOM   2729  HA  THR A 178      -3.930  -4.143 -10.182  1.00 97.61           H  
ATOM   2730  C   THR A 178      -3.915  -3.209  -8.280  1.00 97.61           C  
ATOM   2731  CB  THR A 178      -5.941  -3.575  -9.713  1.00 97.61           C  
ATOM   2732  HB  THR A 178      -5.809  -2.560 -10.086  1.00 97.61           H  
ATOM   2733  O   THR A 178      -3.802  -3.542  -7.101  1.00 97.61           O  
ATOM   2734  CG2 THR A 178      -6.620  -4.396 -10.806  1.00 97.61           C  
ATOM   2735 HG21 THR A 178      -5.948  -4.519 -11.655  1.00 97.61           H  
ATOM   2736 HG22 THR A 178      -7.522  -3.885 -11.141  1.00 97.61           H  
ATOM   2737 HG23 THR A 178      -6.894  -5.380 -10.425  1.00 97.61           H  
ATOM   2738  OG1 THR A 178      -6.833  -3.546  -8.621  1.00 97.61           O  
ATOM   2739  HG1 THR A 178      -6.812  -4.422  -8.227  1.00 97.61           H  
ATOM   2740  N   ARG A 179      -3.490  -2.021  -8.706  1.00 96.03           N  
ATOM   2741  H   ARG A 179      -3.544  -1.809  -9.692  1.00 96.03           H  
ATOM   2742  CA  ARG A 179      -3.055  -0.970  -7.778  1.00 96.03           C  
ATOM   2743  HA  ARG A 179      -2.236  -1.355  -7.170  1.00 96.03           H  
ATOM   2744  C   ARG A 179      -4.192  -0.557  -6.836  1.00 96.03           C  
ATOM   2745  CB  ARG A 179      -2.538   0.202  -8.613  1.00 96.03           C  
ATOM   2746  HB2 ARG A 179      -1.672  -0.137  -9.182  1.00 96.03           H  
ATOM   2747  HB3 ARG A 179      -3.308   0.527  -9.314  1.00 96.03           H  
ATOM   2748  O   ARG A 179      -5.331  -0.418  -7.281  1.00 96.03           O  
ATOM   2749  CG  ARG A 179      -2.140   1.382  -7.730  1.00 96.03           C  
ATOM   2750  HG2 ARG A 179      -3.030   1.867  -7.327  1.00 96.03           H  
ATOM   2751  HG3 ARG A 179      -1.531   1.020  -6.901  1.00 96.03           H  
ATOM   2752  CD  ARG A 179      -1.358   2.394  -8.555  1.00 96.03           C  
ATOM   2753  HD2 ARG A 179      -0.558   1.876  -9.082  1.00 96.03           H  
ATOM   2754  HD3 ARG A 179      -2.026   2.851  -9.286  1.00 96.03           H  
ATOM   2755  NE  ARG A 179      -0.775   3.415  -7.682  1.00 96.03           N  
ATOM   2756  HE  ARG A 179      -0.836   3.231  -6.690  1.00 96.03           H  
ATOM   2757  NH1 ARG A 179       0.140   4.664  -9.335  1.00 96.03           N  
ATOM   2758 HH11 ARG A 179      -0.161   3.940  -9.972  1.00 96.03           H  
ATOM   2759 HH12 ARG A 179       0.865   5.286  -9.663  1.00 96.03           H  
ATOM   2760  NH2 ARG A 179       0.554   5.168  -7.178  1.00 96.03           N  
ATOM   2761 HH21 ARG A 179       1.259   5.849  -7.422  1.00 96.03           H  
ATOM   2762 HH22 ARG A 179       0.511   4.861  -6.217  1.00 96.03           H  
ATOM   2763  CZ  ARG A 179      -0.030   4.423  -8.068  1.00 96.03           C  
ATOM   2764  N   TRP A 180      -3.895  -0.299  -5.560  1.00 96.12           N  
ATOM   2765  H   TRP A 180      -2.933  -0.354  -5.258  1.00 96.12           H  
ATOM   2766  CA  TRP A 180      -4.870   0.325  -4.659  1.00 96.12           C  
ATOM   2767  HA  TRP A 180      -5.843  -0.136  -4.828  1.00 96.12           H  
ATOM   2768  C   TRP A 180      -5.001   1.817  -4.969  1.00 96.12           C  
ATOM   2769  CB  TRP A 180      -4.499   0.100  -3.190  1.00 96.12           C  
ATOM   2770  HB2 TRP A 180      -4.473  -0.969  -2.982  1.00 96.12           H  
ATOM   2771  HB3 TRP A 180      -3.489   0.482  -3.033  1.00 96.12           H  
ATOM   2772  O   TRP A 180      -4.031   2.570  -4.940  1.00 96.12           O  
ATOM   2773  CG  TRP A 180      -5.404   0.756  -2.181  1.00 96.12           C  
ATOM   2774  CD1 TRP A 180      -6.753   0.895  -2.253  1.00 96.12           C  
ATOM   2775  HD1 TRP A 180      -7.371   0.532  -3.061  1.00 96.12           H  
ATOM   2776  CD2 TRP A 180      -5.019   1.348  -0.905  1.00 96.12           C  
ATOM   2777  CE2 TRP A 180      -6.188   1.837  -0.253  1.00 96.12           C  
ATOM   2778  CE3 TRP A 180      -3.794   1.505  -0.224  1.00 96.12           C  
ATOM   2779  HE3 TRP A 180      -2.884   1.164  -0.696  1.00 96.12           H  
ATOM   2780  NE1 TRP A 180      -7.214   1.557  -1.127  1.00 96.12           N  
ATOM   2781  HE1 TRP A 180      -8.186   1.743  -0.924  1.00 96.12           H  
ATOM   2782  CH2 TRP A 180      -4.921   2.501   1.697  1.00 96.12           C  
ATOM   2783  HH2 TRP A 180      -4.878   2.900   2.700  1.00 96.12           H  
ATOM   2784  CZ2 TRP A 180      -6.145   2.429   1.017  1.00 96.12           C  
ATOM   2785  HZ2 TRP A 180      -7.047   2.793   1.485  1.00 96.12           H  
ATOM   2786  CZ3 TRP A 180      -3.745   2.057   1.069  1.00 96.12           C  
ATOM   2787  HZ3 TRP A 180      -2.800   2.121   1.589  1.00 96.12           H  
ATOM   2788  N   ILE A 181      -6.221   2.257  -5.269  1.00 92.34           N  
ATOM   2789  H   ILE A 181      -6.964   1.577  -5.338  1.00 92.34           H  
ATOM   2790  CA  ILE A 181      -6.530   3.646  -5.603  1.00 92.34           C  
ATOM   2791  HA  ILE A 181      -5.629   4.253  -5.514  1.00 92.34           H  
ATOM   2792  C   ILE A 181      -7.551   4.160  -4.581  1.00 92.34           C  
ATOM   2793  CB  ILE A 181      -7.000   3.772  -7.072  1.00 92.34           C  
ATOM   2794  HB  ILE A 181      -7.966   3.278  -7.176  1.00 92.34           H  
ATOM   2795  O   ILE A 181      -8.758   4.109  -4.843  1.00 92.34           O  
ATOM   2796  CG1 ILE A 181      -6.008   3.094  -8.050  1.00 92.34           C  
ATOM   2797 HG12 ILE A 181      -5.885   2.047  -7.771  1.00 92.34           H  
ATOM   2798 HG13 ILE A 181      -5.033   3.576  -7.978  1.00 92.34           H  
ATOM   2799  CG2 ILE A 181      -7.159   5.266  -7.427  1.00 92.34           C  
ATOM   2800 HG21 ILE A 181      -7.830   5.753  -6.720  1.00 92.34           H  
ATOM   2801 HG22 ILE A 181      -6.188   5.761  -7.393  1.00 92.34           H  
ATOM   2802 HG23 ILE A 181      -7.595   5.370  -8.421  1.00 92.34           H  
ATOM   2803  CD1 ILE A 181      -6.464   3.091  -9.513  1.00 92.34           C  
ATOM   2804 HD11 ILE A 181      -5.783   2.471 -10.097  1.00 92.34           H  
ATOM   2805 HD12 ILE A 181      -7.469   2.676  -9.588  1.00 92.34           H  
ATOM   2806 HD13 ILE A 181      -6.449   4.101  -9.922  1.00 92.34           H  
ATOM   2807  N   PRO A 182      -7.106   4.620  -3.397  1.00 94.95           N  
ATOM   2808  CA  PRO A 182      -8.000   5.257  -2.444  1.00 94.95           C  
ATOM   2809  HA  PRO A 182      -8.859   4.613  -2.255  1.00 94.95           H  
ATOM   2810  C   PRO A 182      -8.495   6.597  -3.001  1.00 94.95           C  
ATOM   2811  CB  PRO A 182      -7.200   5.401  -1.152  1.00 94.95           C  
ATOM   2812  HB2 PRO A 182      -7.321   4.499  -0.552  1.00 94.95           H  
ATOM   2813  HB3 PRO A 182      -7.510   6.273  -0.577  1.00 94.95           H  
ATOM   2814  O   PRO A 182      -7.756   7.342  -3.651  1.00 94.95           O  
ATOM   2815  CG  PRO A 182      -5.754   5.502  -1.641  1.00 94.95           C  
ATOM   2816  HG2 PRO A 182      -5.532   6.535  -1.912  1.00 94.95           H  
ATOM   2817  HG3 PRO A 182      -5.048   5.139  -0.894  1.00 94.95           H  
ATOM   2818  CD  PRO A 182      -5.737   4.627  -2.895  1.00 94.95           C  
ATOM   2819  HD2 PRO A 182      -5.038   5.038  -3.623  1.00 94.95           H  
ATOM   2820  HD3 PRO A 182      -5.444   3.611  -2.629  1.00 94.95           H  
ATOM   2821  N   GLU A 183      -9.763   6.901  -2.754  1.00 94.27           N  
ATOM   2822  H   GLU A 183     -10.301   6.273  -2.174  1.00 94.27           H  
ATOM   2823  CA  GLU A 183     -10.385   8.157  -3.141  1.00 94.27           C  
ATOM   2824  HA  GLU A 183     -10.130   8.355  -4.182  1.00 94.27           H  
ATOM   2825  C   GLU A 183      -9.827   9.302  -2.293  1.00 94.27           C  
ATOM   2826  CB  GLU A 183     -11.919   8.076  -3.041  1.00 94.27           C  
ATOM   2827  HB2 GLU A 183     -12.213   7.840  -2.018  1.00 94.27           H  
ATOM   2828  HB3 GLU A 183     -12.327   9.053  -3.301  1.00 94.27           H  
ATOM   2829  O   GLU A 183      -9.761   9.225  -1.065  1.00 94.27           O  
ATOM   2830  CG  GLU A 183     -12.506   7.030  -4.000  1.00 94.27           C  
ATOM   2831  HG2 GLU A 183     -12.264   6.029  -3.644  1.00 94.27           H  
ATOM   2832  HG3 GLU A 183     -12.045   7.152  -4.979  1.00 94.27           H  
ATOM   2833  CD  GLU A 183     -14.026   7.173  -4.147  1.00 94.27           C  
ATOM   2834  OE1 GLU A 183     -14.470   7.814  -5.134  1.00 94.27           O  
ATOM   2835  OE2 GLU A 183     -14.783   6.580  -3.351  1.00 94.27           O  
ATOM   2836  N   VAL A 184      -9.431  10.381  -2.965  1.00 94.50           N  
ATOM   2837  H   VAL A 184      -9.532  10.387  -3.970  1.00 94.50           H  
ATOM   2838  CA  VAL A 184      -8.981  11.616  -2.323  1.00 94.50           C  
ATOM   2839  HA  VAL A 184      -8.806  11.432  -1.263  1.00 94.50           H  
ATOM   2840  C   VAL A 184     -10.098  12.647  -2.449  1.00 94.50           C  
ATOM   2841  CB  VAL A 184      -7.659  12.115  -2.928  1.00 94.50           C  
ATOM   2842  HB  VAL A 184      -7.813  12.340  -3.984  1.00 94.50           H  
ATOM   2843  O   VAL A 184     -10.473  13.034  -3.558  1.00 94.50           O  
ATOM   2844  CG1 VAL A 184      -7.180  13.383  -2.215  1.00 94.50           C  
ATOM   2845 HG11 VAL A 184      -6.245  13.722  -2.662  1.00 94.50           H  
ATOM   2846 HG12 VAL A 184      -7.918  14.178  -2.326  1.00 94.50           H  
ATOM   2847 HG13 VAL A 184      -7.022  13.183  -1.156  1.00 94.50           H  
ATOM   2848  CG2 VAL A 184      -6.539  11.069  -2.823  1.00 94.50           C  
ATOM   2849 HG21 VAL A 184      -6.817  10.162  -3.361  1.00 94.50           H  
ATOM   2850 HG22 VAL A 184      -5.622  11.465  -3.259  1.00 94.50           H  
ATOM   2851 HG23 VAL A 184      -6.364  10.818  -1.777  1.00 94.50           H  
ATOM   2852  N   ASP A 185     -10.615  13.096  -1.311  1.00 92.29           N  
ATOM   2853  H   ASP A 185     -10.193  12.792  -0.445  1.00 92.29           H  
ATOM   2854  CA  ASP A 185     -11.637  14.135  -1.215  1.00 92.29           C  
ATOM   2855  HA  ASP A 185     -12.251  14.114  -2.115  1.00 92.29           H  
ATOM   2856  C   ASP A 185     -10.962  15.508  -1.145  1.00 92.29           C  
ATOM   2857  CB  ASP A 185     -12.571  13.847  -0.034  1.00 92.29           C  
ATOM   2858  HB2 ASP A 185     -12.974  12.840  -0.143  1.00 92.29           H  
ATOM   2859  HB3 ASP A 185     -12.004  13.885   0.895  1.00 92.29           H  
ATOM   2860  O   ASP A 185     -10.690  16.065  -0.078  1.00 92.29           O  
ATOM   2861  CG  ASP A 185     -13.744  14.829   0.047  1.00 92.29           C  
ATOM   2862  OD1 ASP A 185     -14.024  15.507  -0.969  1.00 92.29           O  
ATOM   2863  OD2 ASP A 185     -14.378  14.860   1.125  1.00 92.29           O  
ATOM   2864  N   TYR A 186     -10.594  16.018  -2.320  1.00 89.90           N  
ATOM   2865  H   TYR A 186     -10.814  15.486  -3.150  1.00 89.90           H  
ATOM   2866  CA  TYR A 186      -9.954  17.321  -2.440  1.00 89.90           C  
ATOM   2867  HA  TYR A 186      -9.082  17.308  -1.786  1.00 89.90           H  
ATOM   2868  C   TYR A 186     -10.908  18.439  -2.002  1.00 89.90           C  
ATOM   2869  CB  TYR A 186      -9.485  17.570  -3.874  1.00 89.90           C  
ATOM   2870  HB2 TYR A 186      -9.142  18.602  -3.953  1.00 89.90           H  
ATOM   2871  HB3 TYR A 186     -10.331  17.458  -4.551  1.00 89.90           H  
ATOM   2872  O   TYR A 186     -12.049  18.486  -2.472  1.00 89.90           O  
ATOM   2873  CG  TYR A 186      -8.358  16.665  -4.318  1.00 89.90           C  
ATOM   2874  CD1 TYR A 186      -7.031  16.972  -3.961  1.00 89.90           C  
ATOM   2875  HD1 TYR A 186      -6.822  17.840  -3.353  1.00 89.90           H  
ATOM   2876  CD2 TYR A 186      -8.636  15.515  -5.079  1.00 89.90           C  
ATOM   2877  HD2 TYR A 186      -9.656  15.245  -5.308  1.00 89.90           H  
ATOM   2878  CE1 TYR A 186      -5.977  16.140  -4.380  1.00 89.90           C  
ATOM   2879  HE1 TYR A 186      -4.962  16.384  -4.102  1.00 89.90           H  
ATOM   2880  CE2 TYR A 186      -7.584  14.686  -5.506  1.00 89.90           C  
ATOM   2881  HE2 TYR A 186      -7.791  13.791  -6.074  1.00 89.90           H  
ATOM   2882  OH  TYR A 186      -5.253  14.161  -5.549  1.00 89.90           O  
ATOM   2883  HH  TYR A 186      -4.402  14.383  -5.163  1.00 89.90           H  
ATOM   2884  CZ  TYR A 186      -6.254  14.991  -5.153  1.00 89.90           C  
ATOM   2885  N   PRO A 187     -10.438  19.407  -1.192  1.00 84.79           N  
ATOM   2886  CA  PRO A 187     -11.263  20.545  -0.825  1.00 84.79           C  
ATOM   2887  HA  PRO A 187     -12.139  20.174  -0.294  1.00 84.79           H  
ATOM   2888  C   PRO A 187     -11.700  21.321  -2.078  1.00 84.79           C  
ATOM   2889  CB  PRO A 187     -10.410  21.393   0.123  1.00 84.79           C  
ATOM   2890  HB2 PRO A 187     -10.608  22.459   0.016  1.00 84.79           H  
ATOM   2891  HB3 PRO A 187     -10.590  21.074   1.150  1.00 84.79           H  
ATOM   2892  O   PRO A 187     -10.940  21.408  -3.054  1.00 84.79           O  
ATOM   2893  CG  PRO A 187      -8.978  21.037  -0.276  1.00 84.79           C  
ATOM   2894  HG2 PRO A 187      -8.681  21.633  -1.138  1.00 84.79           H  
ATOM   2895  HG3 PRO A 187      -8.280  21.177   0.549  1.00 84.79           H  
ATOM   2896  CD  PRO A 187      -9.086  19.568  -0.682  1.00 84.79           C  
ATOM   2897  HD2 PRO A 187      -8.337  19.338  -1.439  1.00 84.79           H  
ATOM   2898  HD3 PRO A 187      -8.954  18.929   0.191  1.00 84.79           H  
ATOM   2899  N   PRO A 188     -12.907  21.914  -2.070  1.00 81.20           N  
ATOM   2900  CA  PRO A 188     -13.379  22.710  -3.190  1.00 81.20           C  
ATOM   2901  HA  PRO A 188     -13.461  22.062  -4.063  1.00 81.20           H  
ATOM   2902  C   PRO A 188     -12.400  23.865  -3.453  1.00 81.20           C  
ATOM   2903  CB  PRO A 188     -14.778  23.199  -2.800  1.00 81.20           C  
ATOM   2904  HB2 PRO A 188     -15.522  22.505  -3.193  1.00 81.20           H  
ATOM   2905  HB3 PRO A 188     -14.978  24.210  -3.156  1.00 81.20           H  
ATOM   2906  O   PRO A 188     -11.968  24.516  -2.500  1.00 81.20           O  
ATOM   2907  CG  PRO A 188     -14.783  23.127  -1.273  1.00 81.20           C  
ATOM   2908  HG2 PRO A 188     -14.356  24.044  -0.865  1.00 81.20           H  
ATOM   2909  HG3 PRO A 188     -15.784  22.961  -0.876  1.00 81.20           H  
ATOM   2910  CD  PRO A 188     -13.852  21.957  -0.968  1.00 81.20           C  
ATOM   2911  HD2 PRO A 188     -13.354  22.120  -0.012  1.00 81.20           H  
ATOM   2912  HD3 PRO A 188     -14.419  21.026  -0.944  1.00 81.20           H  
ATOM   2913  N   PRO A 189     -12.052  24.149  -4.724  1.00 74.66           N  
ATOM   2914  CA  PRO A 189     -11.173  25.270  -5.026  1.00 74.66           C  
ATOM   2915  HA  PRO A 189     -10.214  25.084  -4.544  1.00 74.66           H  
ATOM   2916  C   PRO A 189     -11.755  26.581  -4.493  1.00 74.66           C  
ATOM   2917  CB  PRO A 189     -10.965  25.281  -6.541  1.00 74.66           C  
ATOM   2918  HB2 PRO A 189     -11.637  25.990  -7.025  1.00 74.66           H  
ATOM   2919  HB3 PRO A 189      -9.935  25.535  -6.791  1.00 74.66           H  
ATOM   2920  O   PRO A 189     -12.949  26.852  -4.692  1.00 74.66           O  
ATOM   2921  CG  PRO A 189     -11.298  23.851  -6.957  1.00 74.66           C  
ATOM   2922  HG2 PRO A 189     -10.379  23.266  -6.925  1.00 74.66           H  
ATOM   2923  HG3 PRO A 189     -11.702  23.811  -7.969  1.00 74.66           H  
ATOM   2924  CD  PRO A 189     -12.246  23.304  -5.887  1.00 74.66           C  
ATOM   2925  HD2 PRO A 189     -13.285  23.324  -6.215  1.00 74.66           H  
ATOM   2926  HD3 PRO A 189     -11.963  22.276  -5.659  1.00 74.66           H  
ATOM   2927  N   VAL A 190     -10.905  27.356  -3.823  1.00 65.63           N  
ATOM   2928  H   VAL A 190      -9.943  27.057  -3.748  1.00 65.63           H  
ATOM   2929  CA  VAL A 190     -11.211  28.714  -3.352  1.00 65.63           C  
ATOM   2930  HA  VAL A 190     -12.223  28.734  -2.948  1.00 65.63           H  
ATOM   2931  C   VAL A 190     -11.220  29.671  -4.537  1.00 65.63           C  
ATOM   2932  CB  VAL A 190     -10.238  29.155  -2.246  1.00 65.63           C  
ATOM   2933  HB  VAL A 190      -9.238  29.262  -2.667  1.00 65.63           H  
ATOM   2934  O   VAL A 190     -10.328  29.526  -5.403  1.00 65.63           O  
ATOM   2935  CG1 VAL A 190     -10.673  30.495  -1.643  1.00 65.63           C  
ATOM   2936 HG11 VAL A 190     -11.682  30.414  -1.240  1.00 65.63           H  
ATOM   2937 HG12 VAL A 190     -10.666  31.265  -2.415  1.00 65.63           H  
ATOM   2938 HG13 VAL A 190      -9.984  30.792  -0.852  1.00 65.63           H  
ATOM   2939  CG2 VAL A 190     -10.195  28.128  -1.103  1.00 65.63           C  
ATOM   2940 HG21 VAL A 190      -9.788  27.181  -1.457  1.00 65.63           H  
ATOM   2941 HG22 VAL A 190      -9.559  28.496  -0.297  1.00 65.63           H  
ATOM   2942 HG23 VAL A 190     -11.201  27.959  -0.720  1.00 65.63           H  
ATOM   2943  OXT VAL A 190     -12.182  30.461  -4.593  1.00 65.63           O  
TER    2944      VAL A 190                                                       
ATOM   2944  N   SER B   1       3.744 -13.014   8.598  1.00 32.06           N  
ATOM   2945  H   SER B   1       3.402 -13.962   8.527  1.00 32.06           H  
ATOM   2946  H2  SER B   1       4.707 -13.066   8.897  1.00 32.06           H  
ATOM   2947  H3  SER B   1       3.197 -12.495   9.270  1.00 32.06           H  
ATOM   2948  CA  SER B   1       3.710 -12.381   7.267  1.00 32.06           C  
ATOM   2949  HA  SER B   1       2.708 -12.427   6.840  1.00 32.06           H  
ATOM   2950  C   SER B   1       4.666 -13.153   6.399  1.00 32.06           C  
ATOM   2951  CB  SER B   1       4.194 -10.934   7.312  1.00 32.06           C  
ATOM   2952  HB2 SER B   1       5.226 -10.900   7.661  1.00 32.06           H  
ATOM   2953  HB3 SER B   1       3.568 -10.357   7.992  1.00 32.06           H  
ATOM   2954  O   SER B   1       5.705 -13.535   6.913  1.00 32.06           O  
ATOM   2955  OG  SER B   1       4.123 -10.393   6.014  1.00 32.06           O  
ATOM   2956  HG  SER B   1       4.809  -9.729   5.918  1.00 32.06           H  
ATOM   2957  N   ILE B   2       4.325 -13.404   5.144  1.00 38.49           N  
ATOM   2958  H   ILE B   2       3.424 -13.107   4.797  1.00 38.49           H  
ATOM   2959  CA  ILE B   2       5.231 -14.063   4.189  1.00 38.49           C  
ATOM   2960  HA  ILE B   2       5.774 -14.859   4.699  1.00 38.49           H  
ATOM   2961  C   ILE B   2       6.302 -13.149   3.610  1.00 38.49           C  
ATOM   2962  CB  ILE B   2       4.446 -14.672   3.023  1.00 38.49           C  
ATOM   2963  HB  ILE B   2       5.133 -14.882   2.203  1.00 38.49           H  
ATOM   2964  O   ILE B   2       7.212 -13.644   2.956  1.00 38.49           O  
ATOM   2965  CG1 ILE B   2       3.378 -13.680   2.500  1.00 38.49           C  
ATOM   2966 HG12 ILE B   2       2.572 -13.545   3.221  1.00 38.49           H  
ATOM   2967 HG13 ILE B   2       3.856 -12.710   2.361  1.00 38.49           H  
ATOM   2968  CG2 ILE B   2       3.924 -16.024   3.493  1.00 38.49           C  
ATOM   2969 HG21 ILE B   2       4.757 -16.696   3.697  1.00 38.49           H  
ATOM   2970 HG22 ILE B   2       3.320 -15.926   4.396  1.00 38.49           H  
ATOM   2971 HG23 ILE B   2       3.313 -16.459   2.702  1.00 38.49           H  
ATOM   2972  CD1 ILE B   2       2.773 -14.057   1.149  1.00 38.49           C  
ATOM   2973 HD11 ILE B   2       3.545 -14.476   0.503  1.00 38.49           H  
ATOM   2974 HD12 ILE B   2       2.360 -13.160   0.689  1.00 38.49           H  
ATOM   2975 HD13 ILE B   2       1.978 -14.797   1.235  1.00 38.49           H  
ATOM   2976  N   PHE B   3       6.208 -11.835   3.819  1.00 47.01           N  
ATOM   2977  H   PHE B   3       5.460 -11.482   4.398  1.00 47.01           H  
ATOM   2978  CA  PHE B   3       7.365 -10.981   3.588  1.00 47.01           C  
ATOM   2979  HA  PHE B   3       7.673 -11.073   2.546  1.00 47.01           H  
ATOM   2980  C   PHE B   3       8.451 -11.518   4.528  1.00 47.01           C  
ATOM   2981  CB  PHE B   3       7.039  -9.508   3.873  1.00 47.01           C  
ATOM   2982  HB2 PHE B   3       6.659  -9.411   4.890  1.00 47.01           H  
ATOM   2983  HB3 PHE B   3       7.969  -8.943   3.813  1.00 47.01           H  
ATOM   2984  O   PHE B   3       8.197 -11.565   5.734  1.00 47.01           O  
ATOM   2985  CG  PHE B   3       6.039  -8.884   2.923  1.00 47.01           C  
ATOM   2986  CD1 PHE B   3       6.434  -7.848   2.063  1.00 47.01           C  
ATOM   2987  HD1 PHE B   3       7.437  -7.453   2.133  1.00 47.01           H  
ATOM   2988  CD2 PHE B   3       4.701  -9.318   2.911  1.00 47.01           C  
ATOM   2989  HD2 PHE B   3       4.360 -10.096   3.579  1.00 47.01           H  
ATOM   2990  CE1 PHE B   3       5.501  -7.298   1.165  1.00 47.01           C  
ATOM   2991  HE1 PHE B   3       5.739  -6.477   0.505  1.00 47.01           H  
ATOM   2992  CE2 PHE B   3       3.795  -8.814   1.976  1.00 47.01           C  
ATOM   2993  HE2 PHE B   3       2.784  -9.192   1.922  1.00 47.01           H  
ATOM   2994  CZ  PHE B   3       4.221  -7.843   1.078  1.00 47.01           C  
ATOM   2995  HZ  PHE B   3       3.526  -7.474   0.338  1.00 47.01           H  
ATOM   2996  N   PRO B   4       9.599 -12.003   4.019  1.00 39.05           N  
ATOM   2997  CA  PRO B   4      10.698 -12.367   4.903  1.00 39.05           C  
ATOM   2998  HA  PRO B   4      10.391 -13.148   5.598  1.00 39.05           H  
ATOM   2999  C   PRO B   4      11.144 -11.143   5.703  1.00 39.05           C  
ATOM   3000  CB  PRO B   4      11.807 -12.886   3.987  1.00 39.05           C  
ATOM   3001  HB2 PRO B   4      12.801 -12.625   4.351  1.00 39.05           H  
ATOM   3002  HB3 PRO B   4      11.715 -13.968   3.893  1.00 39.05           H  
ATOM   3003  O   PRO B   4      11.488 -11.265   6.875  1.00 39.05           O  
ATOM   3004  CG  PRO B   4      11.515 -12.238   2.634  1.00 39.05           C  
ATOM   3005  HG2 PRO B   4      11.968 -11.247   2.595  1.00 39.05           H  
ATOM   3006  HG3 PRO B   4      11.877 -12.849   1.806  1.00 39.05           H  
ATOM   3007  CD  PRO B   4       9.994 -12.111   2.621  1.00 39.05           C  
ATOM   3008  HD2 PRO B   4       9.712 -11.230   2.045  1.00 39.05           H  
ATOM   3009  HD3 PRO B   4       9.556 -13.009   2.184  1.00 39.05           H  
ATOM   3010  N   ILE B   5      11.083  -9.958   5.087  1.00 37.81           N  
ATOM   3011  H   ILE B   5      10.818  -9.933   4.113  1.00 37.81           H  
ATOM   3012  CA  ILE B   5      11.160  -8.698   5.813  1.00 37.81           C  
ATOM   3013  HA  ILE B   5      12.058  -8.721   6.431  1.00 37.81           H  
ATOM   3014  C   ILE B   5       9.937  -8.650   6.724  1.00 37.81           C  
ATOM   3015  CB  ILE B   5      11.245  -7.470   4.871  1.00 37.81           C  
ATOM   3016  HB  ILE B   5      10.258  -7.264   4.456  1.00 37.81           H  
ATOM   3017  O   ILE B   5       8.806  -8.758   6.240  1.00 37.81           O  
ATOM   3018  CG1 ILE B   5      12.223  -7.732   3.698  1.00 37.81           C  
ATOM   3019 HG12 ILE B   5      11.902  -8.609   3.135  1.00 37.81           H  
ATOM   3020 HG13 ILE B   5      13.211  -7.943   4.107  1.00 37.81           H  
ATOM   3021  CG2 ILE B   5      11.704  -6.271   5.726  1.00 37.81           C  
ATOM   3022 HG21 ILE B   5      12.690  -6.463   6.148  1.00 37.81           H  
ATOM   3023 HG22 ILE B   5      11.001  -6.095   6.540  1.00 37.81           H  
ATOM   3024 HG23 ILE B   5      11.755  -5.353   5.141  1.00 37.81           H  
ATOM   3025  CD1 ILE B   5      12.361  -6.608   2.670  1.00 37.81           C  
ATOM   3026 HD11 ILE B   5      11.416  -6.467   2.146  1.00 37.81           H  
ATOM   3027 HD12 ILE B   5      12.696  -5.686   3.146  1.00 37.81           H  
ATOM   3028 HD13 ILE B   5      13.126  -6.886   1.946  1.00 37.81           H  
ATOM   3029  N   GLU B   6      10.160  -8.524   8.034  1.00 37.64           N  
ATOM   3030  H   GLU B   6      11.114  -8.478   8.364  1.00 37.64           H  
ATOM   3031  CA  GLU B   6       9.092  -8.232   8.985  1.00 37.64           C  
ATOM   3032  HA  GLU B   6       8.505  -9.135   9.152  1.00 37.64           H  
ATOM   3033  C   GLU B   6       8.195  -7.161   8.353  1.00 37.64           C  
ATOM   3034  CB  GLU B   6       9.676  -7.751  10.332  1.00 37.64           C  
ATOM   3035  HB2 GLU B   6      10.401  -6.958  10.146  1.00 37.64           H  
ATOM   3036  HB3 GLU B   6       8.865  -7.347  10.937  1.00 37.64           H  
ATOM   3037  O   GLU B   6       8.704  -6.152   7.854  1.00 37.64           O  
ATOM   3038  CG  GLU B   6      10.338  -8.895  11.122  1.00 37.64           C  
ATOM   3039  HG2 GLU B   6      11.142  -9.320  10.521  1.00 37.64           H  
ATOM   3040  HG3 GLU B   6       9.593  -9.676  11.273  1.00 37.64           H  
ATOM   3041  CD  GLU B   6      10.914  -8.467  12.486  1.00 37.64           C  
ATOM   3042  OE1 GLU B   6      10.882  -9.314  13.411  1.00 37.64           O  
ATOM   3043  OE2 GLU B   6      11.395  -7.319  12.600  1.00 37.64           O  
ATOM   3044  N   LYS B   7       6.863  -7.375   8.324  1.00 40.61           N  
ATOM   3045  H   LYS B   7       6.514  -8.199   8.793  1.00 40.61           H  
ATOM   3046  CA  LYS B   7       5.965  -6.225   8.104  1.00 40.61           C  
ATOM   3047  HA  LYS B   7       6.057  -5.888   7.071  1.00 40.61           H  
ATOM   3048  C   LYS B   7       6.513  -5.137   9.033  1.00 40.61           C  
ATOM   3049  CB  LYS B   7       4.494  -6.516   8.480  1.00 40.61           C  
ATOM   3050  HB2 LYS B   7       4.465  -7.032   9.440  1.00 40.61           H  
ATOM   3051  HB3 LYS B   7       3.973  -5.566   8.596  1.00 40.61           H  
ATOM   3052  O   LYS B   7       6.800  -5.506  10.181  1.00 40.61           O  
ATOM   3053  CG  LYS B   7       3.746  -7.336   7.423  1.00 40.61           C  
ATOM   3054  HG2 LYS B   7       4.325  -8.241   7.245  1.00 40.61           H  
ATOM   3055  HG3 LYS B   7       3.711  -6.764   6.495  1.00 40.61           H  
ATOM   3056  CD  LYS B   7       2.307  -7.705   7.846  1.00 40.61           C  
ATOM   3057  HD2 LYS B   7       2.339  -8.261   8.783  1.00 40.61           H  
ATOM   3058  HD3 LYS B   7       1.736  -6.788   7.991  1.00 40.61           H  
ATOM   3059  CE  LYS B   7       1.643  -8.553   6.748  1.00 40.61           C  
ATOM   3060  HE2 LYS B   7       1.600  -7.959   5.835  1.00 40.61           H  
ATOM   3061  HE3 LYS B   7       2.266  -9.421   6.531  1.00 40.61           H  
ATOM   3062  NZ  LYS B   7       0.271  -9.017   7.059  1.00 40.61           N  
ATOM   3063  HZ1 LYS B   7      -0.034  -9.633   6.319  1.00 40.61           H  
ATOM   3064  HZ2 LYS B   7       0.138  -9.439   7.968  1.00 40.61           H  
ATOM   3065  HZ3 LYS B   7      -0.371  -8.259   6.879  1.00 40.61           H  
ATOM   3066  N   PRO B   8       6.667  -3.865   8.606  1.00 38.05           N  
ATOM   3067  CA  PRO B   8       6.859  -2.811   9.589  1.00 38.05           C  
ATOM   3068  HA  PRO B   8       7.873  -2.859   9.987  1.00 38.05           H  
ATOM   3069  C   PRO B   8       5.823  -3.084  10.683  1.00 38.05           C  
ATOM   3070  CB  PRO B   8       6.633  -1.484   8.862  1.00 38.05           C  
ATOM   3071  HB2 PRO B   8       6.159  -0.739   9.500  1.00 38.05           H  
ATOM   3072  HB3 PRO B   8       7.584  -1.110   8.484  1.00 38.05           H  
ATOM   3073  O   PRO B   8       4.708  -3.509  10.329  1.00 38.05           O  
ATOM   3074  CG  PRO B   8       5.744  -1.887   7.688  1.00 38.05           C  
ATOM   3075  HG2 PRO B   8       4.711  -1.964   8.025  1.00 38.05           H  
ATOM   3076  HG3 PRO B   8       5.838  -1.203   6.846  1.00 38.05           H  
ATOM   3077  CD  PRO B   8       6.245  -3.283   7.350  1.00 38.05           C  
ATOM   3078  HD2 PRO B   8       7.114  -3.207   6.697  1.00 38.05           H  
ATOM   3079  HD3 PRO B   8       5.436  -3.851   6.890  1.00 38.05           H  
ATOM   3080  N   PRO B   9       6.238  -3.067  11.965  1.00 33.29           N  
ATOM   3081  CA  PRO B   9       5.408  -3.569  13.053  1.00 33.29           C  
ATOM   3082  HA  PRO B   9       5.395  -4.659  13.025  1.00 33.29           H  
ATOM   3083  C   PRO B   9       3.987  -3.041  12.848  1.00 33.29           C  
ATOM   3084  CB  PRO B   9       6.088  -3.093  14.344  1.00 33.29           C  
ATOM   3085  HB2 PRO B   9       6.660  -3.919  14.767  1.00 33.29           H  
ATOM   3086  HB3 PRO B   9       5.372  -2.725  15.079  1.00 33.29           H  
ATOM   3087  O   PRO B   9       3.835  -1.883  12.483  1.00 33.29           O  
ATOM   3088  CG  PRO B   9       7.057  -1.996  13.892  1.00 33.29           C  
ATOM   3089  HG2 PRO B   9       6.535  -1.040  13.852  1.00 33.29           H  
ATOM   3090  HG3 PRO B   9       7.929  -1.929  14.544  1.00 33.29           H  
ATOM   3091  CD  PRO B   9       7.434  -2.428  12.480  1.00 33.29           C  
ATOM   3092  HD2 PRO B   9       7.717  -1.557  11.889  1.00 33.29           H  
ATOM   3093  HD3 PRO B   9       8.249  -3.151  12.513  1.00 33.29           H  
ATOM   3094  N   LYS B  10       2.975  -3.914  12.908  1.00 32.74           N  
ATOM   3095  H   LYS B  10       3.164  -4.830  13.288  1.00 32.74           H  
ATOM   3096  CA  LYS B  10       1.577  -3.496  12.719  1.00 32.74           C  
ATOM   3097  HA  LYS B  10       1.508  -2.850  11.844  1.00 32.74           H  
ATOM   3098  C   LYS B  10       1.092  -2.644  13.871  1.00 32.74           C  
ATOM   3099  CB  LYS B  10       0.623  -4.690  12.615  1.00 32.74           C  
ATOM   3100  HB2 LYS B  10       1.000  -5.522  13.210  1.00 32.74           H  
ATOM   3101  HB3 LYS B  10      -0.335  -4.394  13.041  1.00 32.74           H  
ATOM   3102  O   LYS B  10       1.430  -3.039  15.011  1.00 32.74           O  
ATOM   3103  CG  LYS B  10       0.374  -5.129  11.176  1.00 32.74           C  
ATOM   3104  HG2 LYS B  10       1.251  -5.649  10.791  1.00 32.74           H  
ATOM   3105  HG3 LYS B  10       0.174  -4.252  10.559  1.00 32.74           H  
ATOM   3106  CD  LYS B  10      -0.855  -6.047  11.151  1.00 32.74           C  
ATOM   3107  HD2 LYS B  10      -0.668  -6.931  11.762  1.00 32.74           H  
ATOM   3108  HD3 LYS B  10      -1.711  -5.503  11.550  1.00 32.74           H  
ATOM   3109  CE  LYS B  10      -1.134  -6.449   9.705  1.00 32.74           C  
ATOM   3110  HE2 LYS B  10      -1.129  -5.546   9.095  1.00 32.74           H  
ATOM   3111  HE3 LYS B  10      -0.321  -7.081   9.348  1.00 32.74           H  
ATOM   3112  NZ  LYS B  10      -2.440  -7.128   9.533  1.00 32.74           N  
ATOM   3113  HZ1 LYS B  10      -2.572  -7.296   8.546  1.00 32.74           H  
ATOM   3114  HZ2 LYS B  10      -3.196  -6.516   9.806  1.00 32.74           H  
ATOM   3115  HZ3 LYS B  10      -2.503  -8.002  10.037  1.00 32.74           H  
ATOM   3116  OXT LYS B  10       0.234  -1.779  13.564  1.00 32.74           O  
TER    3117      LYS B  10                                                       
END   
