# Supplementary material for: An extended Tudor domain within Vreteno interconnects Gtsf1L and Ago3 for piRNA biogenesis in Bombyx mori
Source: EMBO J. 2023 Nov 20;42(24):e114072. doi: 10.15252/embj.2023114072 (PMC10711660; doi:10.15252/embj.2023114072)
Supplement: Supplementary file 4 — Dataset EV1 [file EMBJ-42-e114072-s007.zip › manuscript_pdb/BmVreteno_AF-eTD1_BmGtsf1L_63_97.pdb]

ATOM      1  N   VAL A   1      14.083  -2.389  19.363  1.00 52.06           N  
ATOM      2  H   VAL A   1      14.576  -2.122  20.203  1.00 52.06           H  
ATOM      3  H2  VAL A   1      13.911  -3.384  19.395  1.00 52.06           H  
ATOM      4  H3  VAL A   1      14.649  -2.200  18.548  1.00 52.06           H  
ATOM      5  CA  VAL A   1      12.793  -1.665  19.260  1.00 52.06           C  
ATOM      6  HA  VAL A   1      12.145  -1.961  20.085  1.00 52.06           H  
ATOM      7  C   VAL A   1      12.131  -2.082  17.966  1.00 52.06           C  
ATOM      8  CB  VAL A   1      12.935  -0.129  19.290  1.00 52.06           C  
ATOM      9  HB  VAL A   1      13.491   0.203  18.413  1.00 52.06           H  
ATOM     10  O   VAL A   1      12.656  -1.750  16.906  1.00 52.06           O  
ATOM     11  CG1 VAL A   1      11.562   0.559  19.291  1.00 52.06           C  
ATOM     12 HG11 VAL A   1      11.027   0.320  20.211  1.00 52.06           H  
ATOM     13 HG12 VAL A   1      10.944   0.227  18.457  1.00 52.06           H  
ATOM     14 HG13 VAL A   1      11.682   1.641  19.239  1.00 52.06           H  
ATOM     15  CG2 VAL A   1      13.693   0.347  20.534  1.00 52.06           C  
ATOM     16 HG21 VAL A   1      13.196  -0.004  21.438  1.00 52.06           H  
ATOM     17 HG22 VAL A   1      14.724  -0.007  20.526  1.00 52.06           H  
ATOM     18 HG23 VAL A   1      13.714   1.436  20.559  1.00 52.06           H  
ATOM     19  N   GLU A   2      11.029  -2.812  18.066  1.00 78.32           N  
ATOM     20  H   GLU A   2      10.621  -3.023  18.966  1.00 78.32           H  
ATOM     21  CA  GLU A   2      10.259  -3.321  16.928  1.00 78.32           C  
ATOM     22  HA  GLU A   2      10.884  -3.989  16.335  1.00 78.32           H  
ATOM     23  C   GLU A   2       9.764  -2.184  16.027  1.00 78.32           C  
ATOM     24  CB  GLU A   2       9.110  -4.139  17.505  1.00 78.32           C  
ATOM     25  HB2 GLU A   2       8.404  -3.468  17.995  1.00 78.32           H  
ATOM     26  HB3 GLU A   2       9.532  -4.810  18.253  1.00 78.32           H  
ATOM     27  O   GLU A   2       9.526  -1.070  16.502  1.00 78.32           O  
ATOM     28  CG  GLU A   2       8.385  -4.985  16.456  1.00 78.32           C  
ATOM     29  HG2 GLU A   2       7.856  -4.322  15.771  1.00 78.32           H  
ATOM     30  HG3 GLU A   2       9.128  -5.547  15.891  1.00 78.32           H  
ATOM     31  CD  GLU A   2       7.393  -5.953  17.115  1.00 78.32           C  
ATOM     32  OE1 GLU A   2       6.915  -6.845  16.391  1.00 78.32           O  
ATOM     33  OE2 GLU A   2       7.174  -5.807  18.341  1.00 78.32           O  
ATOM     34  N   ILE A   3       9.734  -2.403  14.715  1.00 80.96           N  
ATOM     35  H   ILE A   3       9.760  -3.361  14.397  1.00 80.96           H  
ATOM     36  CA  ILE A   3       9.238  -1.421  13.745  1.00 80.96           C  
ATOM     37  HA  ILE A   3       9.439  -0.414  14.112  1.00 80.96           H  
ATOM     38  C   ILE A   3       7.726  -1.631  13.648  1.00 80.96           C  
ATOM     39  CB  ILE A   3       9.940  -1.575  12.382  1.00 80.96           C  
ATOM     40  HB  ILE A   3       9.722  -2.570  11.993  1.00 80.96           H  
ATOM     41  O   ILE A   3       7.318  -2.769  13.471  1.00 80.96           O  
ATOM     42  CG1 ILE A   3      11.468  -1.423  12.552  1.00 80.96           C  
ATOM     43 HG12 ILE A   3      11.713  -0.406  12.860  1.00 80.96           H  
ATOM     44 HG13 ILE A   3      11.821  -2.108  13.323  1.00 80.96           H  
ATOM     45  CG2 ILE A   3       9.422  -0.531  11.379  1.00 80.96           C  
ATOM     46 HG21 ILE A   3       8.346  -0.650  11.257  1.00 80.96           H  
ATOM     47 HG22 ILE A   3       9.867  -0.705  10.399  1.00 80.96           H  
ATOM     48 HG23 ILE A   3       9.641   0.481  11.719  1.00 80.96           H  
ATOM     49  CD1 ILE A   3      12.238  -1.773  11.280  1.00 80.96           C  
ATOM     50 HD11 ILE A   3      11.842  -2.692  10.848  1.00 80.96           H  
ATOM     51 HD12 ILE A   3      13.279  -1.949  11.550  1.00 80.96           H  
ATOM     52 HD13 ILE A   3      12.158  -0.966  10.551  1.00 80.96           H  
ATOM     53  N   PRO A   4       6.901  -0.583  13.809  1.00 90.81           N  
ATOM     54  CA  PRO A   4       5.462  -0.729  13.711  1.00 90.81           C  
ATOM     55  HA  PRO A   4       5.105  -1.490  14.405  1.00 90.81           H  
ATOM     56  C   PRO A   4       5.113  -1.135  12.283  1.00 90.81           C  
ATOM     57  CB  PRO A   4       4.884   0.636  14.089  1.00 90.81           C  
ATOM     58  HB2 PRO A   4       4.790   0.706  15.173  1.00 90.81           H  
ATOM     59  HB3 PRO A   4       3.919   0.828  13.618  1.00 90.81           H  
ATOM     60  O   PRO A   4       5.631  -0.555  11.326  1.00 90.81           O  
ATOM     61  CG  PRO A   4       5.971   1.591  13.604  1.00 90.81           C  
ATOM     62  HG2 PRO A   4       5.893   1.736  12.527  1.00 90.81           H  
ATOM     63  HG3 PRO A   4       5.949   2.547  14.127  1.00 90.81           H  
ATOM     64  CD  PRO A   4       7.231   0.818  13.954  1.00 90.81           C  
ATOM     65  HD2 PRO A   4       8.048   1.123  13.301  1.00 90.81           H  
ATOM     66  HD3 PRO A   4       7.444   0.996  15.008  1.00 90.81           H  
ATOM     67  N   GLU A   5       4.232  -2.112  12.165  1.00 91.18           N  
ATOM     68  H   GLU A   5       3.844  -2.535  12.997  1.00 91.18           H  
ATOM     69  CA  GLU A   5       3.715  -2.593  10.894  1.00 91.18           C  
ATOM     70  HA  GLU A   5       4.268  -2.136  10.073  1.00 91.18           H  
ATOM     71  C   GLU A   5       2.263  -2.152  10.734  1.00 91.18           C  
ATOM     72  CB  GLU A   5       3.891  -4.118  10.791  1.00 91.18           C  
ATOM     73  HB2 GLU A   5       3.401  -4.593  11.641  1.00 91.18           H  
ATOM     74  HB3 GLU A   5       3.398  -4.469   9.885  1.00 91.18           H  
ATOM     75  O   GLU A   5       1.542  -1.958  11.715  1.00 91.18           O  
ATOM     76  CG  GLU A   5       5.370  -4.559  10.753  1.00 91.18           C  
ATOM     77  HG2 GLU A   5       5.405  -5.643  10.645  1.00 91.18           H  
ATOM     78  HG3 GLU A   5       5.841  -4.308  11.704  1.00 91.18           H  
ATOM     79  CD  GLU A   5       6.161  -3.917   9.597  1.00 91.18           C  
ATOM     80  OE1 GLU A   5       7.359  -3.576   9.748  1.00 91.18           O  
ATOM     81  OE2 GLU A   5       5.570  -3.621   8.536  1.00 91.18           O  
ATOM     82  N   VAL A   6       1.844  -1.959   9.487  1.00 95.15           N  
ATOM     83  H   VAL A   6       2.465  -2.197   8.726  1.00 95.15           H  
ATOM     84  CA  VAL A   6       0.453  -1.639   9.166  1.00 95.15           C  
ATOM     85  HA  VAL A   6       0.111  -0.837   9.821  1.00 95.15           H  
ATOM     86  C   VAL A   6      -0.388  -2.900   9.400  1.00 95.15           C  
ATOM     87  CB  VAL A   6       0.336  -1.144   7.712  1.00 95.15           C  
ATOM     88  HB  VAL A   6       0.731  -1.906   7.040  1.00 95.15           H  
ATOM     89  O   VAL A   6      -0.090  -3.927   8.788  1.00 95.15           O  
ATOM     90  CG1 VAL A   6      -1.114  -0.852   7.318  1.00 95.15           C  
ATOM     91 HG11 VAL A   6      -1.720  -1.756   7.386  1.00 95.15           H  
ATOM     92 HG12 VAL A   6      -1.533  -0.084   7.968  1.00 95.15           H  
ATOM     93 HG13 VAL A   6      -1.144  -0.512   6.282  1.00 95.15           H  
ATOM     94  CG2 VAL A   6       1.135   0.151   7.502  1.00 95.15           C  
ATOM     95 HG21 VAL A   6       1.044   0.473   6.464  1.00 95.15           H  
ATOM     96 HG22 VAL A   6       0.757   0.936   8.156  1.00 95.15           H  
ATOM     97 HG23 VAL A   6       2.192  -0.019   7.705  1.00 95.15           H  
ATOM     98  N   PRO A   7      -1.442  -2.863  10.237  1.00 96.07           N  
ATOM     99  CA  PRO A   7      -2.393  -3.964  10.324  1.00 96.07           C  
ATOM    100  HA  PRO A   7      -1.855  -4.876  10.586  1.00 96.07           H  
ATOM    101  C   PRO A   7      -3.108  -4.139   8.982  1.00 96.07           C  
ATOM    102  CB  PRO A   7      -3.365  -3.605  11.454  1.00 96.07           C  
ATOM    103  HB2 PRO A   7      -4.272  -3.155  11.050  1.00 96.07           H  
ATOM    104  HB3 PRO A   7      -3.615  -4.475  12.061  1.00 96.07           H  
ATOM    105  O   PRO A   7      -3.673  -3.183   8.444  1.00 96.07           O  
ATOM    106  CG  PRO A   7      -2.609  -2.553  12.265  1.00 96.07           C  
ATOM    107  HG2 PRO A   7      -3.287  -1.870  12.777  1.00 96.07           H  
ATOM    108  HG3 PRO A   7      -1.946  -3.044  12.976  1.00 96.07           H  
ATOM    109  CD  PRO A   7      -1.779  -1.835  11.206  1.00 96.07           C  
ATOM    110  HD2 PRO A   7      -2.381  -1.066  10.721  1.00 96.07           H  
ATOM    111  HD3 PRO A   7      -0.896  -1.392  11.666  1.00 96.07           H  
ATOM    112  N   ARG A   8      -3.073  -5.356   8.435  1.00 97.26           N  
ATOM    113  H   ARG A   8      -2.614  -6.099   8.943  1.00 97.26           H  
ATOM    114  CA  ARG A   8      -3.627  -5.686   7.116  1.00 97.26           C  
ATOM    115  HA  ARG A   8      -4.268  -4.868   6.789  1.00 97.26           H  
ATOM    116  C   ARG A   8      -4.483  -6.950   7.191  1.00 97.26           C  
ATOM    117  CB  ARG A   8      -2.490  -5.849   6.098  1.00 97.26           C  
ATOM    118  HB2 ARG A   8      -1.761  -6.563   6.482  1.00 97.26           H  
ATOM    119  HB3 ARG A   8      -2.899  -6.238   5.165  1.00 97.26           H  
ATOM    120  O   ARG A   8      -4.154  -7.843   7.974  1.00 97.26           O  
ATOM    121  CG  ARG A   8      -1.792  -4.516   5.810  1.00 97.26           C  
ATOM    122  HG2 ARG A   8      -1.366  -4.118   6.731  1.00 97.26           H  
ATOM    123  HG3 ARG A   8      -2.523  -3.799   5.439  1.00 97.26           H  
ATOM    124  CD  ARG A   8      -0.661  -4.692   4.794  1.00 97.26           C  
ATOM    125  HD2 ARG A   8      -1.075  -5.012   3.838  1.00 97.26           H  
ATOM    126  HD3 ARG A   8       0.010  -5.472   5.154  1.00 97.26           H  
ATOM    127  NE  ARG A   8       0.112  -3.447   4.625  1.00 97.26           N  
ATOM    128  HE  ARG A   8       1.031  -3.408   5.042  1.00 97.26           H  
ATOM    129  NH1 ARG A   8      -1.445  -2.260   3.420  1.00 97.26           N  
ATOM    130 HH11 ARG A   8      -2.100  -3.027   3.464  1.00 97.26           H  
ATOM    131 HH12 ARG A   8      -1.719  -1.369   3.031  1.00 97.26           H  
ATOM    132  NH2 ARG A   8       0.525  -1.337   3.891  1.00 97.26           N  
ATOM    133 HH21 ARG A   8       1.472  -1.385   4.238  1.00 97.26           H  
ATOM    134 HH22 ARG A   8       0.216  -0.518   3.387  1.00 97.26           H  
ATOM    135  CZ  ARG A   8      -0.272  -2.362   3.978  1.00 97.26           C  
ATOM    136  N   PRO A   9      -5.565  -7.044   6.401  1.00 97.56           N  
ATOM    137  CA  PRO A   9      -6.470  -8.183   6.448  1.00 97.56           C  
ATOM    138  HA  PRO A   9      -6.799  -8.341   7.475  1.00 97.56           H  
ATOM    139  C   PRO A   9      -5.795  -9.467   5.958  1.00 97.56           C  
ATOM    140  CB  PRO A   9      -7.681  -7.784   5.597  1.00 97.56           C  
ATOM    141  HB2 PRO A   9      -8.106  -8.631   5.058  1.00 97.56           H  
ATOM    142  HB3 PRO A   9      -8.436  -7.331   6.239  1.00 97.56           H  
ATOM    143  O   PRO A   9      -4.851  -9.435   5.160  1.00 97.56           O  
ATOM    144  CG  PRO A   9      -7.142  -6.723   4.636  1.00 97.56           C  
ATOM    145  HG2 PRO A   9      -6.741  -7.200   3.742  1.00 97.56           H  
ATOM    146  HG3 PRO A   9      -7.910  -6.001   4.361  1.00 97.56           H  
ATOM    147  CD  PRO A   9      -6.013  -6.063   5.422  1.00 97.56           C  
ATOM    148  HD2 PRO A   9      -5.209  -5.773   4.745  1.00 97.56           H  
ATOM    149  HD3 PRO A   9      -6.397  -5.190   5.949  1.00 97.56           H  
ATOM    150  N   GLU A  10      -6.289 -10.609   6.431  1.00 97.24           N  
ATOM    151  H   GLU A  10      -7.081 -10.580   7.058  1.00 97.24           H  
ATOM    152  CA  GLU A  10      -5.898 -11.911   5.893  1.00 97.24           C  
ATOM    153  HA  GLU A  10      -4.811 -11.982   5.930  1.00 97.24           H  
ATOM    154  C   GLU A  10      -6.308 -12.056   4.424  1.00 97.24           C  
ATOM    155  CB  GLU A  10      -6.457 -13.059   6.748  1.00 97.24           C  
ATOM    156  HB2 GLU A  10      -6.037 -13.996   6.382  1.00 97.24           H  
ATOM    157  HB3 GLU A  10      -6.125 -12.916   7.777  1.00 97.24           H  
ATOM    158  O   GLU A  10      -7.257 -11.427   3.951  1.00 97.24           O  
ATOM    159  CG  GLU A  10      -7.991 -13.172   6.725  1.00 97.24           C  
ATOM    160  HG2 GLU A  10      -8.333 -13.216   5.691  1.00 97.24           H  
ATOM    161  HG3 GLU A  10      -8.419 -12.282   7.186  1.00 97.24           H  
ATOM    162  CD  GLU A  10      -8.516 -14.420   7.450  1.00 97.24           C  
ATOM    163  OE1 GLU A  10      -9.721 -14.709   7.263  1.00 97.24           O  
ATOM    164  OE2 GLU A  10      -7.723 -15.090   8.156  1.00 97.24           O  
ATOM    165  N   ILE A  11      -5.593 -12.916   3.710  1.00 96.72           N  
ATOM    166  H   ILE A  11      -4.867 -13.441   4.177  1.00 96.72           H  
ATOM    167  CA  ILE A  11      -5.882 -13.250   2.324  1.00 96.72           C  
ATOM    168  HA  ILE A  11      -6.524 -12.478   1.901  1.00 96.72           H  
ATOM    169  C   ILE A  11      -6.630 -14.574   2.279  1.00 96.72           C  
ATOM    170  CB  ILE A  11      -4.595 -13.294   1.484  1.00 96.72           C  
ATOM    171  HB  ILE A  11      -3.981 -14.133   1.810  1.00 96.72           H  
ATOM    172  O   ILE A  11      -6.267 -15.527   2.969  1.00 96.72           O  
ATOM    173  CG1 ILE A  11      -3.785 -11.986   1.595  1.00 96.72           C  
ATOM    174 HG12 ILE A  11      -3.432 -11.666   0.615  1.00 96.72           H  
ATOM    175 HG13 ILE A  11      -4.430 -11.195   1.980  1.00 96.72           H  
ATOM    176  CG2 ILE A  11      -4.952 -13.511   0.012  1.00 96.72           C  
ATOM    177 HG21 ILE A  11      -5.391 -14.497  -0.137  1.00 96.72           H  
ATOM    178 HG22 ILE A  11      -5.636 -12.739  -0.340  1.00 96.72           H  
ATOM    179 HG23 ILE A  11      -4.033 -13.462  -0.572  1.00 96.72           H  
ATOM    180  CD1 ILE A  11      -2.562 -12.135   2.499  1.00 96.72           C  
ATOM    181 HD11 ILE A  11      -2.879 -12.297   3.530  1.00 96.72           H  
ATOM    182 HD12 ILE A  11      -1.964 -11.225   2.457  1.00 96.72           H  
ATOM    183 HD13 ILE A  11      -1.958 -12.985   2.182  1.00 96.72           H  
ATOM    184  N   LYS A  12      -7.651 -14.643   1.426  1.00 97.67           N  
ATOM    185  H   LYS A  12      -7.848 -13.825   0.867  1.00 97.67           H  
ATOM    186  CA  LYS A  12      -8.396 -15.871   1.142  1.00 97.67           C  
ATOM    187  HA  LYS A  12      -8.248 -16.584   1.953  1.00 97.67           H  
ATOM    188  C   LYS A  12      -7.859 -16.518  -0.126  1.00 97.67           C  
ATOM    189  CB  LYS A  12      -9.895 -15.572   1.042  1.00 97.67           C  
ATOM    190  HB2 LYS A  12     -10.421 -16.486   0.770  1.00 97.67           H  
ATOM    191  HB3 LYS A  12     -10.065 -14.824   0.267  1.00 97.67           H  
ATOM    192  O   LYS A  12      -7.628 -15.834  -1.126  1.00 97.67           O  
ATOM    193  CG  LYS A  12     -10.439 -15.057   2.381  1.00 97.67           C  
ATOM    194  HG2 LYS A  12      -9.923 -14.139   2.662  1.00 97.67           H  
ATOM    195  HG3 LYS A  12     -10.270 -15.806   3.154  1.00 97.67           H  
ATOM    196  CD  LYS A  12     -11.936 -14.765   2.287  1.00 97.67           C  
ATOM    197  HD2 LYS A  12     -12.109 -14.018   1.513  1.00 97.67           H  
ATOM    198  HD3 LYS A  12     -12.471 -15.682   2.041  1.00 97.67           H  
ATOM    199  CE  LYS A  12     -12.397 -14.231   3.645  1.00 97.67           C  
ATOM    200  HE2 LYS A  12     -11.790 -13.362   3.901  1.00 97.67           H  
ATOM    201  HE3 LYS A  12     -12.204 -14.990   4.403  1.00 97.67           H  
ATOM    202  NZ  LYS A  12     -13.832 -13.868   3.621  1.00 97.67           N  
ATOM    203  HZ1 LYS A  12     -13.994 -13.143   2.936  1.00 97.67           H  
ATOM    204  HZ2 LYS A  12     -14.106 -13.524   4.531  1.00 97.67           H  
ATOM    205  HZ3 LYS A  12     -14.391 -14.677   3.393  1.00 97.67           H  
ATOM    206  N   ASN A  13      -7.681 -17.829  -0.096  1.00 98.34           N  
ATOM    207  H   ASN A  13      -7.912 -18.335   0.747  1.00 98.34           H  
ATOM    208  CA  ASN A  13      -7.251 -18.585  -1.260  1.00 98.34           C  
ATOM    209  HA  ASN A  13      -6.333 -18.134  -1.637  1.00 98.34           H  
ATOM    210  C   ASN A  13      -8.301 -18.529  -2.374  1.00 98.34           C  
ATOM    211  CB  ASN A  13      -6.965 -20.024  -0.823  1.00 98.34           C  
ATOM    212  HB2 ASN A  13      -7.901 -20.546  -0.625  1.00 98.34           H  
ATOM    213  HB3 ASN A  13      -6.400 -19.988   0.108  1.00 98.34           H  
ATOM    214  O   ASN A  13      -9.503 -18.514  -2.106  1.00 98.34           O  
ATOM    215  CG  ASN A  13      -6.156 -20.813  -1.832  1.00 98.34           C  
ATOM    216  ND2 ASN A  13      -6.001 -22.095  -1.633  1.00 98.34           N  
ATOM    217 HD21 ASN A  13      -6.227 -22.439  -0.710  1.00 98.34           H  
ATOM    218 HD22 ASN A  13      -5.305 -22.561  -2.197  1.00 98.34           H  
ATOM    219  OD1 ASN A  13      -5.635 -20.287  -2.803  1.00 98.34           O  
ATOM    220  N   LYS A  14      -7.836 -18.525  -3.626  1.00 98.47           N  
ATOM    221  H   LYS A  14      -6.834 -18.495  -3.750  1.00 98.47           H  
ATOM    222  CA  LYS A  14      -8.662 -18.460  -4.840  1.00 98.47           C  
ATOM    223  HA  LYS A  14      -7.991 -18.301  -5.684  1.00 98.47           H  
ATOM    224  C   LYS A  14      -9.609 -17.253  -4.850  1.00 98.47           C  
ATOM    225  CB  LYS A  14      -9.392 -19.795  -5.059  1.00 98.47           C  
ATOM    226  HB2 LYS A  14     -10.132 -19.929  -4.270  1.00 98.47           H  
ATOM    227  HB3 LYS A  14      -9.919 -19.754  -6.013  1.00 98.47           H  
ATOM    228  O   LYS A  14     -10.716 -17.335  -5.381  1.00 98.47           O  
ATOM    229  CG  LYS A  14      -8.446 -21.003  -5.076  1.00 98.47           C  
ATOM    230  HG2 LYS A  14      -7.742 -20.902  -5.902  1.00 98.47           H  
ATOM    231  HG3 LYS A  14      -7.893 -21.060  -4.139  1.00 98.47           H  
ATOM    232  CD  LYS A  14      -9.250 -22.294  -5.232  1.00 98.47           C  
ATOM    233  HD2 LYS A  14      -9.966 -22.366  -4.413  1.00 98.47           H  
ATOM    234  HD3 LYS A  14      -9.784 -22.277  -6.182  1.00 98.47           H  
ATOM    235  CE  LYS A  14      -8.290 -23.483  -5.187  1.00 98.47           C  
ATOM    236  HE2 LYS A  14      -7.605 -23.412  -6.032  1.00 98.47           H  
ATOM    237  HE3 LYS A  14      -7.699 -23.410  -4.274  1.00 98.47           H  
ATOM    238  NZ  LYS A  14      -9.031 -24.765  -5.214  1.00 98.47           N  
ATOM    239  HZ1 LYS A  14      -8.385 -25.540  -5.175  1.00 98.47           H  
ATOM    240  HZ2 LYS A  14      -9.587 -24.833  -6.055  1.00 98.47           H  
ATOM    241  HZ3 LYS A  14      -9.640 -24.820  -4.410  1.00 98.47           H  
ATOM    242  N   SER A  15      -9.196 -16.143  -4.240  1.00 98.16           N  
ATOM    243  H   SER A  15      -8.242 -16.114  -3.910  1.00 98.16           H  
ATOM    244  CA  SER A  15      -9.982 -14.908  -4.208  1.00 98.16           C  
ATOM    245  HA  SER A  15     -11.038 -15.177  -4.251  1.00 98.16           H  
ATOM    246  C   SER A  15      -9.701 -14.028  -5.425  1.00 98.16           C  
ATOM    247  CB  SER A  15      -9.787 -14.145  -2.894  1.00 98.16           C  
ATOM    248  HB2 SER A  15     -10.149 -14.761  -2.071  1.00 98.16           H  
ATOM    249  HB3 SER A  15     -10.376 -13.229  -2.927  1.00 98.16           H  
ATOM    250  O   SER A  15      -8.612 -14.071  -6.000  1.00 98.16           O  
ATOM    251  OG  SER A  15      -8.437 -13.809  -2.658  1.00 98.16           O  
ATOM    252  HG  SER A  15      -8.023 -14.538  -2.189  1.00 98.16           H  
ATOM    253  N   ARG A  16     -10.701 -13.230  -5.817  1.00 98.70           N  
ATOM    254  H   ARG A  16     -11.556 -13.239  -5.278  1.00 98.70           H  
ATOM    255  CA  ARG A  16     -10.563 -12.165  -6.817  1.00 98.70           C  
ATOM    256  HA  ARG A  16      -9.837 -12.460  -7.574  1.00 98.70           H  
ATOM    257  C   ARG A  16     -10.027 -10.910  -6.131  1.00 98.70           C  
ATOM    258  CB  ARG A  16     -11.906 -11.888  -7.514  1.00 98.70           C  
ATOM    259  HB2 ARG A  16     -11.797 -10.987  -8.117  1.00 98.70           H  
ATOM    260  HB3 ARG A  16     -12.674 -11.702  -6.763  1.00 98.70           H  
ATOM    261  O   ARG A  16     -10.622 -10.435  -5.159  1.00 98.70           O  
ATOM    262  CG  ARG A  16     -12.348 -13.038  -8.435  1.00 98.70           C  
ATOM    263  HG2 ARG A  16     -12.345 -13.972  -7.873  1.00 98.70           H  
ATOM    264  HG3 ARG A  16     -11.634 -13.115  -9.255  1.00 98.70           H  
ATOM    265  CD  ARG A  16     -13.746 -12.850  -9.046  1.00 98.70           C  
ATOM    266  HD2 ARG A  16     -14.454 -12.602  -8.255  1.00 98.70           H  
ATOM    267  HD3 ARG A  16     -14.046 -13.791  -9.508  1.00 98.70           H  
ATOM    268  NE  ARG A  16     -13.755 -11.797 -10.069  1.00 98.70           N  
ATOM    269  HE  ARG A  16     -12.974 -11.157 -10.074  1.00 98.70           H  
ATOM    270  NH1 ARG A  16     -15.912 -11.909 -10.825  1.00 98.70           N  
ATOM    271 HH11 ARG A  16     -16.638 -11.483 -11.383  1.00 98.70           H  
ATOM    272 HH12 ARG A  16     -16.098 -12.646 -10.160  1.00 98.70           H  
ATOM    273  NH2 ARG A  16     -14.569 -10.361 -11.649  1.00 98.70           N  
ATOM    274 HH21 ARG A  16     -13.702  -9.843 -11.607  1.00 98.70           H  
ATOM    275 HH22 ARG A  16     -15.315  -9.931 -12.176  1.00 98.70           H  
ATOM    276  CZ  ARG A  16     -14.732 -11.362 -10.842  1.00 98.70           C  
ATOM    277  N   VAL A  17      -8.907 -10.396  -6.620  1.00 98.56           N  
ATOM    278  H   VAL A  17      -8.504 -10.823  -7.443  1.00 98.56           H  
ATOM    279  CA  VAL A  17      -8.208  -9.236  -6.061  1.00 98.56           C  
ATOM    280  HA  VAL A  17      -8.892  -8.696  -5.405  1.00 98.56           H  
ATOM    281  C   VAL A  17      -7.795  -8.266  -7.161  1.00 98.56           C  
ATOM    282  CB  VAL A  17      -6.983  -9.648  -5.221  1.00 98.56           C  
ATOM    283  HB  VAL A  17      -6.565  -8.736  -4.794  1.00 98.56           H  
ATOM    284  O   VAL A  17      -7.658  -8.656  -8.315  1.00 98.56           O  
ATOM    285  CG1 VAL A  17      -7.363 -10.555  -4.044  1.00 98.56           C  
ATOM    286 HG11 VAL A  17      -8.162 -10.090  -3.467  1.00 98.56           H  
ATOM    287 HG12 VAL A  17      -7.699 -11.527  -4.406  1.00 98.56           H  
ATOM    288 HG13 VAL A  17      -6.498 -10.699  -3.397  1.00 98.56           H  
ATOM    289  CG2 VAL A  17      -5.879 -10.335  -6.036  1.00 98.56           C  
ATOM    290 HG21 VAL A  17      -6.257 -11.253  -6.486  1.00 98.56           H  
ATOM    291 HG22 VAL A  17      -5.525  -9.671  -6.824  1.00 98.56           H  
ATOM    292 HG23 VAL A  17      -5.035 -10.566  -5.386  1.00 98.56           H  
ATOM    293  N   ILE A  18      -7.559  -7.015  -6.788  1.00 95.97           N  
ATOM    294  H   ILE A  18      -7.713  -6.777  -5.819  1.00 95.97           H  
ATOM    295  CA  ILE A  18      -6.933  -5.996  -7.627  1.00 95.97           C  
ATOM    296  HA  ILE A  18      -6.917  -6.331  -8.664  1.00 95.97           H  
ATOM    297  C   ILE A  18      -5.491  -5.801  -7.163  1.00 95.97           C  
ATOM    298  CB  ILE A  18      -7.730  -4.677  -7.556  1.00 95.97           C  
ATOM    299  HB  ILE A  18      -7.707  -4.316  -6.528  1.00 95.97           H  
ATOM    300  O   ILE A  18      -5.249  -5.687  -5.954  1.00 95.97           O  
ATOM    301  CG1 ILE A  18      -9.213  -4.825  -7.949  1.00 95.97           C  
ATOM    302 HG12 ILE A  18      -9.689  -5.481  -7.221  1.00 95.97           H  
ATOM    303 HG13 ILE A  18      -9.695  -3.850  -7.875  1.00 95.97           H  
ATOM    304  CG2 ILE A  18      -7.065  -3.618  -8.431  1.00 95.97           C  
ATOM    305 HG21 ILE A  18      -6.135  -3.274  -7.980  1.00 95.97           H  
ATOM    306 HG22 ILE A  18      -6.856  -4.038  -9.415  1.00 95.97           H  
ATOM    307 HG23 ILE A  18      -7.716  -2.753  -8.557  1.00 95.97           H  
ATOM    308  CD1 ILE A  18      -9.485  -5.381  -9.350  1.00 95.97           C  
ATOM    309 HD11 ILE A  18      -8.964  -4.799 -10.111  1.00 95.97           H  
ATOM    310 HD12 ILE A  18      -9.167  -6.423  -9.386  1.00 95.97           H  
ATOM    311 HD13 ILE A  18     -10.555  -5.342  -9.550  1.00 95.97           H  
ATOM    312  N   LEU A  19      -4.540  -5.743  -8.100  1.00 94.71           N  
ATOM    313  H   LEU A  19      -4.807  -5.830  -9.070  1.00 94.71           H  
ATOM    314  CA  LEU A  19      -3.172  -5.333  -7.778  1.00 94.71           C  
ATOM    315  HA  LEU A  19      -2.866  -5.859  -6.873  1.00 94.71           H  
ATOM    316  C   LEU A  19      -3.136  -3.831  -7.495  1.00 94.71           C  
ATOM    317  CB  LEU A  19      -2.200  -5.711  -8.906  1.00 94.71           C  
ATOM    318  HB2 LEU A  19      -2.225  -6.792  -9.043  1.00 94.71           H  
ATOM    319  HB3 LEU A  19      -2.539  -5.239  -9.829  1.00 94.71           H  
ATOM    320  O   LEU A  19      -3.395  -3.025  -8.383  1.00 94.71           O  
ATOM    321  CG  LEU A  19      -0.749  -5.268  -8.621  1.00 94.71           C  
ATOM    322  HG  LEU A  19      -0.720  -4.203  -8.388  1.00 94.71           H  
ATOM    323  CD1 LEU A  19      -0.127  -6.039  -7.455  1.00 94.71           C  
ATOM    324 HD11 LEU A  19      -0.669  -5.833  -6.532  1.00 94.71           H  
ATOM    325 HD12 LEU A  19       0.903  -5.712  -7.316  1.00 94.71           H  
ATOM    326 HD13 LEU A  19      -0.146  -7.110  -7.659  1.00 94.71           H  
ATOM    327  CD2 LEU A  19       0.136  -5.487  -9.840  1.00 94.71           C  
ATOM    328 HD21 LEU A  19       0.185  -6.545 -10.095  1.00 94.71           H  
ATOM    329 HD22 LEU A  19       1.141  -5.114  -9.639  1.00 94.71           H  
ATOM    330 HD23 LEU A  19      -0.282  -4.920 -10.672  1.00 94.71           H  
ATOM    331  N   VAL A  20      -2.760  -3.474  -6.271  1.00 92.53           N  
ATOM    332  H   VAL A  20      -2.507  -4.197  -5.613  1.00 92.53           H  
ATOM    333  CA  VAL A  20      -2.612  -2.081  -5.846  1.00 92.53           C  
ATOM    334  HA  VAL A  20      -3.311  -1.454  -6.399  1.00 92.53           H  
ATOM    335  C   VAL A  20      -1.204  -1.589  -6.179  1.00 92.53           C  
ATOM    336  CB  VAL A  20      -2.934  -1.962  -4.345  1.00 92.53           C  
ATOM    337  HB  VAL A  20      -2.260  -2.596  -3.768  1.00 92.53           H  
ATOM    338  O   VAL A  20      -1.027  -0.626  -6.920  1.00 92.53           O  
ATOM    339  CG1 VAL A  20      -2.764  -0.540  -3.846  1.00 92.53           C  
ATOM    340 HG11 VAL A  20      -3.022  -0.490  -2.789  1.00 92.53           H  
ATOM    341 HG12 VAL A  20      -1.723  -0.242  -3.972  1.00 92.53           H  
ATOM    342 HG13 VAL A  20      -3.427   0.119  -4.407  1.00 92.53           H  
ATOM    343  CG2 VAL A  20      -4.374  -2.382  -4.035  1.00 92.53           C  
ATOM    344 HG21 VAL A  20      -5.062  -1.782  -4.631  1.00 92.53           H  
ATOM    345 HG22 VAL A  20      -4.513  -3.434  -4.284  1.00 92.53           H  
ATOM    346 HG23 VAL A  20      -4.590  -2.239  -2.976  1.00 92.53           H  
ATOM    347  N   ASP A  21      -0.181  -2.266  -5.652  1.00 88.89           N  
ATOM    348  H   ASP A  21      -0.370  -3.089  -5.098  1.00 88.89           H  
ATOM    349  CA  ASP A  21       1.217  -1.944  -5.937  1.00 88.89           C  
ATOM    350  HA  ASP A  21       1.284  -1.684  -6.993  1.00 88.89           H  
ATOM    351  C   ASP A  21       2.137  -3.151  -5.703  1.00 88.89           C  
ATOM    352  CB  ASP A  21       1.668  -0.726  -5.099  1.00 88.89           C  
ATOM    353  HB2 ASP A  21       1.768  -1.039  -4.059  1.00 88.89           H  
ATOM    354  HB3 ASP A  21       0.909   0.054  -5.145  1.00 88.89           H  
ATOM    355  O   ASP A  21       1.836  -4.039  -4.904  1.00 88.89           O  
ATOM    356  CG  ASP A  21       2.995  -0.119  -5.574  1.00 88.89           C  
ATOM    357  OD1 ASP A  21       3.384  -0.380  -6.737  1.00 88.89           O  
ATOM    358  OD2 ASP A  21       3.651   0.577  -4.772  1.00 88.89           O  
ATOM    359  N   ALA A  22       3.275  -3.180  -6.390  1.00 90.88           N  
ATOM    360  H   ALA A  22       3.495  -2.366  -6.945  1.00 90.88           H  
ATOM    361  CA  ALA A  22       4.332  -4.163  -6.189  1.00 90.88           C  
ATOM    362  HA  ALA A  22       4.312  -4.498  -5.152  1.00 90.88           H  
ATOM    363  C   ALA A  22       5.695  -3.516  -6.454  1.00 90.88           C  
ATOM    364  CB  ALA A  22       4.081  -5.385  -7.080  1.00 90.88           C  
ATOM    365  HB1 ALA A  22       3.187  -5.908  -6.742  1.00 90.88           H  
ATOM    366  HB2 ALA A  22       4.935  -6.060  -7.029  1.00 90.88           H  
ATOM    367  HB3 ALA A  22       3.936  -5.076  -8.116  1.00 90.88           H  
ATOM    368  O   ALA A  22       6.113  -3.340  -7.595  1.00 90.88           O  
ATOM    369  N   THR A  23       6.407  -3.167  -5.384  1.00 83.34           N  
ATOM    370  H   THR A  23       6.025  -3.379  -4.473  1.00 83.34           H  
ATOM    371  CA  THR A  23       7.755  -2.569  -5.489  1.00 83.34           C  
ATOM    372  HA  THR A  23       7.849  -2.074  -6.456  1.00 83.34           H  
ATOM    373  C   THR A  23       8.871  -3.612  -5.446  1.00 83.34           C  
ATOM    374  CB  THR A  23       7.980  -1.500  -4.411  1.00 83.34           C  
ATOM    375  HB  THR A  23       9.033  -1.219  -4.392  1.00 83.34           H  
ATOM    376  O   THR A  23       9.998  -3.330  -5.850  1.00 83.34           O  
ATOM    377  CG2 THR A  23       7.147  -0.248  -4.680  1.00 83.34           C  
ATOM    378 HG21 THR A  23       7.332   0.497  -3.907  1.00 83.34           H  
ATOM    379 HG22 THR A  23       7.418   0.177  -5.647  1.00 83.34           H  
ATOM    380 HG23 THR A  23       6.083  -0.488  -4.697  1.00 83.34           H  
ATOM    381  OG1 THR A  23       7.593  -1.960  -3.132  1.00 83.34           O  
ATOM    382  HG1 THR A  23       6.634  -1.923  -3.140  1.00 83.34           H  
ATOM    383  N   ASP A  24       8.551  -4.813  -4.965  1.00 87.57           N  
ATOM    384  H   ASP A  24       7.588  -4.972  -4.706  1.00 87.57           H  
ATOM    385  CA  ASP A  24       9.426  -5.975  -4.844  1.00 87.57           C  
ATOM    386  HA  ASP A  24      10.124  -6.007  -5.681  1.00 87.57           H  
ATOM    387  C   ASP A  24       8.565  -7.249  -4.850  1.00 87.57           C  
ATOM    388  CB  ASP A  24      10.227  -5.862  -3.540  1.00 87.57           C  
ATOM    389  HB2 ASP A  24      10.711  -4.887  -3.489  1.00 87.57           H  
ATOM    390  HB3 ASP A  24       9.556  -5.955  -2.686  1.00 87.57           H  
ATOM    391  O   ASP A  24       7.383  -7.189  -4.497  1.00 87.57           O  
ATOM    392  CG  ASP A  24      11.291  -6.947  -3.472  1.00 87.57           C  
ATOM    393  OD1 ASP A  24      10.973  -8.007  -2.892  1.00 87.57           O  
ATOM    394  OD2 ASP A  24      12.372  -6.718  -4.051  1.00 87.57           O  
ATOM    395  N   VAL A  25       9.137  -8.409  -5.188  1.00 94.36           N  
ATOM    396  H   VAL A  25      10.135  -8.434  -5.341  1.00 94.36           H  
ATOM    397  CA  VAL A  25       8.408  -9.690  -5.129  1.00 94.36           C  
ATOM    398  HA  VAL A  25       7.500  -9.590  -5.725  1.00 94.36           H  
ATOM    399  C   VAL A  25       7.954 -10.037  -3.709  1.00 94.36           C  
ATOM    400  CB  VAL A  25       9.222 -10.855  -5.718  1.00 94.36           C  
ATOM    401  HB  VAL A  25       8.608 -11.754  -5.668  1.00 94.36           H  
ATOM    402  O   VAL A  25       6.951 -10.724  -3.545  1.00 94.36           O  
ATOM    403  CG1 VAL A  25       9.557 -10.608  -7.192  1.00 94.36           C  
ATOM    404 HG11 VAL A  25       8.642 -10.413  -7.750  1.00 94.36           H  
ATOM    405 HG12 VAL A  25      10.040 -11.494  -7.605  1.00 94.36           H  
ATOM    406 HG13 VAL A  25      10.240  -9.763  -7.288  1.00 94.36           H  
ATOM    407  CG2 VAL A  25      10.518 -11.130  -4.953  1.00 94.36           C  
ATOM    408 HG21 VAL A  25      10.298 -11.400  -3.920  1.00 94.36           H  
ATOM    409 HG22 VAL A  25      11.020 -11.983  -5.409  1.00 94.36           H  
ATOM    410 HG23 VAL A  25      11.185 -10.268  -4.974  1.00 94.36           H  
ATOM    411  N   GLN A  26       8.630  -9.520  -2.679  1.00 92.61           N  
ATOM    412  H   GLN A  26       9.483  -9.016  -2.879  1.00 92.61           H  
ATOM    413  CA  GLN A  26       8.255  -9.664  -1.271  1.00 92.61           C  
ATOM    414  HA  GLN A  26       7.706 -10.599  -1.156  1.00 92.61           H  
ATOM    415  C   GLN A  26       7.355  -8.529  -0.763  1.00 92.61           C  
ATOM    416  CB  GLN A  26       9.510  -9.743  -0.391  1.00 92.61           C  
ATOM    417  HB2 GLN A  26      10.049  -8.797  -0.448  1.00 92.61           H  
ATOM    418  HB3 GLN A  26       9.200  -9.899   0.642  1.00 92.61           H  
ATOM    419  O   GLN A  26       6.960  -8.539   0.403  1.00 92.61           O  
ATOM    420  CG  GLN A  26      10.455 -10.882  -0.783  1.00 92.61           C  
ATOM    421  HG2 GLN A  26       9.919 -11.831  -0.753  1.00 92.61           H  
ATOM    422  HG3 GLN A  26      10.816 -10.717  -1.798  1.00 92.61           H  
ATOM    423  CD  GLN A  26      11.672 -10.976   0.127  1.00 92.61           C  
ATOM    424  NE2 GLN A  26      12.668 -11.736  -0.273  1.00 92.61           N  
ATOM    425 HE21 GLN A  26      13.491 -11.747   0.313  1.00 92.61           H  
ATOM    426 HE22 GLN A  26      12.622 -12.169  -1.184  1.00 92.61           H  
ATOM    427  OE1 GLN A  26      11.768 -10.393   1.199  1.00 92.61           O  
ATOM    428  N   ARG A  27       7.050  -7.517  -1.585  1.00 91.63           N  
ATOM    429  H   ARG A  27       7.371  -7.585  -2.540  1.00 91.63           H  
ATOM    430  CA  ARG A  27       6.227  -6.348  -1.225  1.00 91.63           C  
ATOM    431  HA  ARG A  27       5.686  -6.549  -0.300  1.00 91.63           H  
ATOM    432  C   ARG A  27       5.149  -6.114  -2.271  1.00 91.63           C  
ATOM    433  CB  ARG A  27       7.091  -5.097  -1.009  1.00 91.63           C  
ATOM    434  HB2 ARG A  27       6.422  -4.250  -0.859  1.00 91.63           H  
ATOM    435  HB3 ARG A  27       7.681  -4.894  -1.903  1.00 91.63           H  
ATOM    436  O   ARG A  27       5.158  -5.095  -2.965  1.00 91.63           O  
ATOM    437  CG  ARG A  27       8.017  -5.210   0.206  1.00 91.63           C  
ATOM    438  HG2 ARG A  27       7.466  -5.623   1.051  1.00 91.63           H  
ATOM    439  HG3 ARG A  27       8.837  -5.885  -0.036  1.00 91.63           H  
ATOM    440  CD  ARG A  27       8.591  -3.832   0.579  1.00 91.63           C  
ATOM    441  HD2 ARG A  27       9.386  -3.970   1.313  1.00 91.63           H  
ATOM    442  HD3 ARG A  27       9.041  -3.394  -0.312  1.00 91.63           H  
ATOM    443  NE  ARG A  27       7.565  -2.904   1.118  1.00 91.63           N  
ATOM    444  HE  ARG A  27       7.213  -2.203   0.483  1.00 91.63           H  
ATOM    445  NH1 ARG A  27       7.338  -3.839   3.205  1.00 91.63           N  
ATOM    446 HH11 ARG A  27       6.789  -3.918   4.049  1.00 91.63           H  
ATOM    447 HH12 ARG A  27       7.945  -4.592   2.913  1.00 91.63           H  
ATOM    448  NH2 ARG A  27       6.132  -2.067   2.705  1.00 91.63           N  
ATOM    449 HH21 ARG A  27       5.752  -1.404   2.044  1.00 91.63           H  
ATOM    450 HH22 ARG A  27       5.679  -2.115   3.606  1.00 91.63           H  
ATOM    451  CZ  ARG A  27       7.021  -2.934   2.326  1.00 91.63           C  
ATOM    452  N   VAL A  28       4.226  -7.067  -2.348  1.00 95.86           N  
ATOM    453  H   VAL A  28       4.316  -7.884  -1.762  1.00 95.86           H  
ATOM    454  CA  VAL A  28       3.058  -7.006  -3.227  1.00 95.86           C  
ATOM    455  HA  VAL A  28       3.181  -6.180  -3.927  1.00 95.86           H  
ATOM    456  C   VAL A  28       1.809  -6.726  -2.407  1.00 95.86           C  
ATOM    457  CB  VAL A  28       2.938  -8.288  -4.063  1.00 95.86           C  
ATOM    458  HB  VAL A  28       2.818  -9.148  -3.404  1.00 95.86           H  
ATOM    459  O   VAL A  28       1.554  -7.367  -1.386  1.00 95.86           O  
ATOM    460  CG1 VAL A  28       1.735  -8.233  -5.010  1.00 95.86           C  
ATOM    461 HG11 VAL A  28       0.806  -8.207  -4.441  1.00 95.86           H  
ATOM    462 HG12 VAL A  28       1.793  -7.347  -5.642  1.00 95.86           H  
ATOM    463 HG13 VAL A  28       1.721  -9.123  -5.640  1.00 95.86           H  
ATOM    464  CG2 VAL A  28       4.215  -8.487  -4.884  1.00 95.86           C  
ATOM    465 HG21 VAL A  28       4.013  -9.127  -5.743  1.00 95.86           H  
ATOM    466 HG22 VAL A  28       4.584  -7.530  -5.255  1.00 95.86           H  
ATOM    467 HG23 VAL A  28       4.988  -8.941  -4.265  1.00 95.86           H  
ATOM    468  N   PHE A  29       1.031  -5.753  -2.856  1.00 94.44           N  
ATOM    469  H   PHE A  29       1.306  -5.266  -3.697  1.00 94.44           H  
ATOM    470  CA  PHE A  29      -0.135  -5.237  -2.166  1.00 94.44           C  
ATOM    471  HA  PHE A  29      -0.293  -5.810  -1.252  1.00 94.44           H  
ATOM    472  C   PHE A  29      -1.366  -5.401  -3.045  1.00 94.44           C  
ATOM    473  CB  PHE A  29       0.133  -3.788  -1.760  1.00 94.44           C  
ATOM    474  HB2 PHE A  29      -0.790  -3.330  -1.406  1.00 94.44           H  
ATOM    475  HB3 PHE A  29       0.448  -3.217  -2.634  1.00 94.44           H  
ATOM    476  O   PHE A  29      -1.397  -4.955  -4.192  1.00 94.44           O  
ATOM    477  CG  PHE A  29       1.182  -3.677  -0.674  1.00 94.44           C  
ATOM    478  CD1 PHE A  29       0.847  -3.883   0.678  1.00 94.44           C  
ATOM    479  HD1 PHE A  29      -0.176  -4.094   0.955  1.00 94.44           H  
ATOM    480  CD2 PHE A  29       2.518  -3.432  -1.034  1.00 94.44           C  
ATOM    481  HD2 PHE A  29       2.771  -3.271  -2.071  1.00 94.44           H  
ATOM    482  CE1 PHE A  29       1.857  -3.850   1.657  1.00 94.44           C  
ATOM    483  HE1 PHE A  29       1.624  -4.030   2.696  1.00 94.44           H  
ATOM    484  CE2 PHE A  29       3.522  -3.402  -0.053  1.00 94.44           C  
ATOM    485  HE2 PHE A  29       4.542  -3.202  -0.346  1.00 94.44           H  
ATOM    486  CZ  PHE A  29       3.193  -3.622   1.295  1.00 94.44           C  
ATOM    487  HZ  PHE A  29       3.960  -3.620   2.054  1.00 94.44           H  
ATOM    488  N   VAL A  30      -2.383  -6.062  -2.500  1.00 97.36           N  
ATOM    489  H   VAL A  30      -2.302  -6.357  -1.538  1.00 97.36           H  
ATOM    490  CA  VAL A  30      -3.630  -6.371  -3.205  1.00 97.36           C  
ATOM    491  HA  VAL A  30      -3.683  -5.762  -4.108  1.00 97.36           H  
ATOM    492  C   VAL A  30      -4.827  -6.000  -2.343  1.00 97.36           C  
ATOM    493  CB  VAL A  30      -3.706  -7.848  -3.640  1.00 97.36           C  
ATOM    494  HB  VAL A  30      -4.641  -7.983  -4.184  1.00 97.36           H  
ATOM    495  O   VAL A  30      -4.745  -6.031  -1.116  1.00 97.36           O  
ATOM    496  CG1 VAL A  30      -2.570  -8.235  -4.593  1.00 97.36           C  
ATOM    497 HG11 VAL A  30      -1.609  -8.191  -4.080  1.00 97.36           H  
ATOM    498 HG12 VAL A  30      -2.728  -9.245  -4.970  1.00 97.36           H  
ATOM    499 HG13 VAL A  30      -2.554  -7.549  -5.440  1.00 97.36           H  
ATOM    500  CG2 VAL A  30      -3.702  -8.826  -2.455  1.00 97.36           C  
ATOM    501 HG21 VAL A  30      -3.772  -9.848  -2.828  1.00 97.36           H  
ATOM    502 HG22 VAL A  30      -2.783  -8.719  -1.879  1.00 97.36           H  
ATOM    503 HG23 VAL A  30      -4.560  -8.641  -1.809  1.00 97.36           H  
ATOM    504  N   ARG A  31      -5.956  -5.691  -2.971  1.00 96.46           N  
ATOM    505  H   ARG A  31      -5.948  -5.697  -3.981  1.00 96.46           H  
ATOM    506  CA  ARG A  31      -7.241  -5.461  -2.288  1.00 96.46           C  
ATOM    507  HA  ARG A  31      -7.140  -5.755  -1.243  1.00 96.46           H  
ATOM    508  C   ARG A  31      -8.326  -6.343  -2.910  1.00 96.46           C  
ATOM    509  CB  ARG A  31      -7.588  -3.961  -2.307  1.00 96.46           C  
ATOM    510  HB2 ARG A  31      -8.500  -3.798  -1.733  1.00 96.46           H  
ATOM    511  HB3 ARG A  31      -6.783  -3.412  -1.819  1.00 96.46           H  
ATOM    512  O   ARG A  31      -8.182  -6.704  -4.077  1.00 96.46           O  
ATOM    513  CG  ARG A  31      -7.787  -3.403  -3.726  1.00 96.46           C  
ATOM    514  HG2 ARG A  31      -6.901  -3.601  -4.330  1.00 96.46           H  
ATOM    515  HG3 ARG A  31      -8.635  -3.906  -4.190  1.00 96.46           H  
ATOM    516  CD  ARG A  31      -8.042  -1.888  -3.713  1.00 96.46           C  
ATOM    517  HD2 ARG A  31      -7.218  -1.393  -3.199  1.00 96.46           H  
ATOM    518  HD3 ARG A  31      -8.957  -1.673  -3.161  1.00 96.46           H  
ATOM    519  NE  ARG A  31      -8.141  -1.336  -5.080  1.00 96.46           N  
ATOM    520  HE  ARG A  31      -7.389  -0.749  -5.413  1.00 96.46           H  
ATOM    521  NH1 ARG A  31     -10.197  -2.201  -5.645  1.00 96.46           N  
ATOM    522 HH11 ARG A  31     -10.245  -2.702  -4.770  1.00 96.46           H  
ATOM    523 HH12 ARG A  31     -10.920  -2.316  -6.342  1.00 96.46           H  
ATOM    524  NH2 ARG A  31      -9.119  -0.922  -7.099  1.00 96.46           N  
ATOM    525 HH21 ARG A  31      -9.854  -1.058  -7.778  1.00 96.46           H  
ATOM    526 HH22 ARG A  31      -8.297  -0.457  -7.456  1.00 96.46           H  
ATOM    527  CZ  ARG A  31      -9.145  -1.479  -5.927  1.00 96.46           C  
ATOM    528  N   PRO A  32      -9.400  -6.705  -2.191  1.00 97.25           N  
ATOM    529  CA  PRO A  32     -10.504  -7.446  -2.794  1.00 97.25           C  
ATOM    530  HA  PRO A  32     -10.143  -8.427  -3.104  1.00 97.25           H  
ATOM    531  C   PRO A  32     -11.087  -6.707  -4.008  1.00 97.25           C  
ATOM    532  CB  PRO A  32     -11.540  -7.616  -1.684  1.00 97.25           C  
ATOM    533  HB2 PRO A  32     -12.042  -8.582  -1.741  1.00 97.25           H  
ATOM    534  HB3 PRO A  32     -12.268  -6.808  -1.748  1.00 97.25           H  
ATOM    535  O   PRO A  32     -11.139  -5.474  -4.020  1.00 97.25           O  
ATOM    536  CG  PRO A  32     -10.735  -7.462  -0.394  1.00 97.25           C  
ATOM    537  HG2 PRO A  32     -10.272  -8.414  -0.136  1.00 97.25           H  
ATOM    538  HG3 PRO A  32     -11.352  -7.096   0.427  1.00 97.25           H  
ATOM    539  CD  PRO A  32      -9.652  -6.457  -0.779  1.00 97.25           C  
ATOM    540  HD2 PRO A  32      -8.764  -6.619  -0.168  1.00 97.25           H  
ATOM    541  HD3 PRO A  32     -10.026  -5.442  -0.646  1.00 97.25           H  
ATOM    542  N   ALA A  33     -11.510  -7.462  -5.023  1.00 94.47           N  
ATOM    543  H   ALA A  33     -11.401  -8.464  -4.969  1.00 94.47           H  
ATOM    544  CA  ALA A  33     -12.032  -6.905  -6.273  1.00 94.47           C  
ATOM    545  HA  ALA A  33     -11.549  -5.946  -6.461  1.00 94.47           H  
ATOM    546  C   ALA A  33     -13.536  -6.591  -6.254  1.00 94.47           C  
ATOM    547  CB  ALA A  33     -11.664  -7.857  -7.416  1.00 94.47           C  
ATOM    548  HB1 ALA A  33     -11.977  -7.424  -8.366  1.00 94.47           H  
ATOM    549  HB2 ALA A  33     -12.173  -8.812  -7.285  1.00 94.47           H  
ATOM    550  HB3 ALA A  33     -10.586  -8.012  -7.449  1.00 94.47           H  
ATOM    551  O   ALA A  33     -14.053  -6.044  -7.221  1.00 94.47           O  
ATOM    552  N   ASP A  34     -14.253  -6.929  -5.181  1.00 93.09           N  
ATOM    553  H   ASP A  34     -13.785  -7.286  -4.361  1.00 93.09           H  
ATOM    554  CA  ASP A  34     -15.686  -6.656  -5.099  1.00 93.09           C  
ATOM    555  HA  ASP A  34     -16.146  -7.026  -6.016  1.00 93.09           H  
ATOM    556  C   ASP A  34     -15.992  -5.148  -5.014  1.00 93.09           C  
ATOM    557  CB  ASP A  34     -16.299  -7.440  -3.930  1.00 93.09           C  
ATOM    558  HB2 ASP A  34     -17.384  -7.353  -3.983  1.00 93.09           H  
ATOM    559  HB3 ASP A  34     -16.048  -8.496  -4.026  1.00 93.09           H  
ATOM    560  O   ASP A  34     -15.258  -4.382  -4.382  1.00 93.09           O  
ATOM    561  CG  ASP A  34     -15.828  -6.920  -2.573  1.00 93.09           C  
ATOM    562  OD1 ASP A  34     -16.542  -6.074  -1.993  1.00 93.09           O  
ATOM    563  OD2 ASP A  34     -14.761  -7.363  -2.088  1.00 93.09           O  
ATOM    564  N   THR A  35     -17.123  -4.733  -5.595  1.00 83.86           N  
ATOM    565  H   THR A  35     -17.611  -5.362  -6.217  1.00 83.86           H  
ATOM    566  CA  THR A  35     -17.575  -3.331  -5.647  1.00 83.86           C  
ATOM    567  HA  THR A  35     -16.906  -2.765  -6.295  1.00 83.86           H  
ATOM    568  C   THR A  35     -17.602  -2.663  -4.272  1.00 83.86           C  
ATOM    569  CB  THR A  35     -18.998  -3.262  -6.238  1.00 83.86           C  
ATOM    570  HB  THR A  35     -19.681  -3.786  -5.570  1.00 83.86           H  
ATOM    571  O   THR A  35     -17.270  -1.484  -4.136  1.00 83.86           O  
ATOM    572  CG2 THR A  35     -19.506  -1.833  -6.418  1.00 83.86           C  
ATOM    573 HG21 THR A  35     -20.539  -1.868  -6.764  1.00 83.86           H  
ATOM    574 HG22 THR A  35     -19.485  -1.281  -5.479  1.00 83.86           H  
ATOM    575 HG23 THR A  35     -18.897  -1.320  -7.163  1.00 83.86           H  
ATOM    576  OG1 THR A  35     -19.023  -3.910  -7.482  1.00 83.86           O  
ATOM    577  HG1 THR A  35     -19.657  -3.463  -8.047  1.00 83.86           H  
ATOM    578  N   ARG A  36     -17.985  -3.392  -3.214  1.00 91.67           N  
ATOM    579  H   ARG A  36     -18.078  -4.390  -3.340  1.00 91.67           H  
ATOM    580  CA  ARG A  36     -18.064  -2.826  -1.861  1.00 91.67           C  
ATOM    581  HA  ARG A  36     -18.623  -1.891  -1.908  1.00 91.67           H  
ATOM    582  C   ARG A  36     -16.672  -2.467  -1.348  1.00 91.67           C  
ATOM    583  CB  ARG A  36     -18.793  -3.804  -0.933  1.00 91.67           C  
ATOM    584  HB2 ARG A  36     -18.253  -4.750  -0.893  1.00 91.67           H  
ATOM    585  HB3 ARG A  36     -19.791  -3.996  -1.328  1.00 91.67           H  
ATOM    586  O   ARG A  36     -16.499  -1.385  -0.787  1.00 91.67           O  
ATOM    587  CG  ARG A  36     -18.908  -3.248   0.489  1.00 91.67           C  
ATOM    588  HG2 ARG A  36     -19.478  -2.319   0.472  1.00 91.67           H  
ATOM    589  HG3 ARG A  36     -17.916  -3.055   0.897  1.00 91.67           H  
ATOM    590  CD  ARG A  36     -19.604  -4.263   1.391  1.00 91.67           C  
ATOM    591  HD2 ARG A  36     -19.028  -5.188   1.385  1.00 91.67           H  
ATOM    592  HD3 ARG A  36     -20.599  -4.459   0.993  1.00 91.67           H  
ATOM    593  NE  ARG A  36     -19.699  -3.742   2.765  1.00 91.67           N  
ATOM    594  HE  ARG A  36     -19.236  -2.861   2.937  1.00 91.67           H  
ATOM    595  NH1 ARG A  36     -20.916  -5.471   3.638  1.00 91.67           N  
ATOM    596 HH11 ARG A  36     -21.399  -5.906   4.411  1.00 91.67           H  
ATOM    597 HH12 ARG A  36     -20.887  -5.911   2.730  1.00 91.67           H  
ATOM    598  NH2 ARG A  36     -20.344  -3.748   4.944  1.00 91.67           N  
ATOM    599 HH21 ARG A  36     -19.887  -2.856   5.072  1.00 91.67           H  
ATOM    600 HH22 ARG A  36     -20.821  -4.189   5.718  1.00 91.67           H  
ATOM    601  CZ  ARG A  36     -20.317  -4.320   3.774  1.00 91.67           C  
ATOM    602  N   SER A  37     -15.703  -3.355  -1.541  1.00 91.09           N  
ATOM    603  H   SER A  37     -15.954  -4.255  -1.925  1.00 91.09           H  
ATOM    604  CA  SER A  37     -14.299  -3.120  -1.204  1.00 91.09           C  
ATOM    605  HA  SER A  37     -14.231  -2.826  -0.157  1.00 91.09           H  
ATOM    606  C   SER A  37     -13.687  -1.996  -2.038  1.00 91.09           C  
ATOM    607  CB  SER A  37     -13.495  -4.405  -1.386  1.00 91.09           C  
ATOM    608  HB2 SER A  37     -12.437  -4.198  -1.227  1.00 91.09           H  
ATOM    609  HB3 SER A  37     -13.631  -4.785  -2.399  1.00 91.09           H  
ATOM    610  O   SER A  37     -12.964  -1.168  -1.485  1.00 91.09           O  
ATOM    611  OG  SER A  37     -13.933  -5.370  -0.447  1.00 91.09           O  
ATOM    612  HG  SER A  37     -14.305  -6.093  -0.958  1.00 91.09           H  
ATOM    613  N   GLN A  38     -14.022  -1.910  -3.330  1.00 86.82           N  
ATOM    614  H   GLN A  38     -14.572  -2.649  -3.743  1.00 86.82           H  
ATOM    615  CA  GLN A  38     -13.568  -0.817  -4.190  1.00 86.82           C  
ATOM    616  HA  GLN A  38     -12.480  -0.780  -4.134  1.00 86.82           H  
ATOM    617  C   GLN A  38     -14.092   0.541  -3.701  1.00 86.82           C  
ATOM    618  CB  GLN A  38     -13.972  -1.103  -5.641  1.00 86.82           C  
ATOM    619  HB2 GLN A  38     -15.031  -0.888  -5.784  1.00 86.82           H  
ATOM    620  HB3 GLN A  38     -13.798  -2.156  -5.862  1.00 86.82           H  
ATOM    621  O   GLN A  38     -13.296   1.432  -3.411  1.00 86.82           O  
ATOM    622  CG  GLN A  38     -13.125  -0.261  -6.602  1.00 86.82           C  
ATOM    623  HG2 GLN A  38     -12.073  -0.495  -6.437  1.00 86.82           H  
ATOM    624  HG3 GLN A  38     -13.233   0.804  -6.399  1.00 86.82           H  
ATOM    625  CD  GLN A  38     -13.435  -0.521  -8.067  1.00 86.82           C  
ATOM    626  NE2 GLN A  38     -12.547  -0.126  -8.949  1.00 86.82           N  
ATOM    627 HE21 GLN A  38     -12.817  -0.276  -9.911  1.00 86.82           H  
ATOM    628 HE22 GLN A  38     -11.853   0.560  -8.687  1.00 86.82           H  
ATOM    629  OE1 GLN A  38     -14.424  -1.119  -8.444  1.00 86.82           O  
ATOM    630  N   LYS A  39     -15.407   0.658  -3.463  1.00 85.58           N  
ATOM    631  H   LYS A  39     -16.006  -0.101  -3.756  1.00 85.58           H  
ATOM    632  CA  LYS A  39     -16.022   1.880  -2.918  1.00 85.58           C  
ATOM    633  HA  LYS A  39     -15.833   2.711  -3.598  1.00 85.58           H  
ATOM    634  C   LYS A  39     -15.422   2.284  -1.577  1.00 85.58           C  
ATOM    635  CB  LYS A  39     -17.535   1.684  -2.754  1.00 85.58           C  
ATOM    636  HB2 LYS A  39     -17.730   0.722  -2.279  1.00 85.58           H  
ATOM    637  HB3 LYS A  39     -17.911   2.471  -2.100  1.00 85.58           H  
ATOM    638  O   LYS A  39     -15.177   3.460  -1.333  1.00 85.58           O  
ATOM    639  CG  LYS A  39     -18.296   1.773  -4.080  1.00 85.58           C  
ATOM    640  HG2 LYS A  39     -18.092   2.742  -4.535  1.00 85.58           H  
ATOM    641  HG3 LYS A  39     -17.973   0.984  -4.759  1.00 85.58           H  
ATOM    642  CD  LYS A  39     -19.803   1.651  -3.814  1.00 85.58           C  
ATOM    643  HD2 LYS A  39     -20.090   2.379  -3.056  1.00 85.58           H  
ATOM    644  HD3 LYS A  39     -20.031   0.646  -3.459  1.00 85.58           H  
ATOM    645  CE  LYS A  39     -20.579   1.938  -5.097  1.00 85.58           C  
ATOM    646  HE2 LYS A  39     -20.363   1.151  -5.819  1.00 85.58           H  
ATOM    647  HE3 LYS A  39     -20.206   2.868  -5.526  1.00 85.58           H  
ATOM    648  NZ  LYS A  39     -22.047   2.065  -4.864  1.00 85.58           N  
ATOM    649  HZ1 LYS A  39     -22.481   2.351  -5.730  1.00 85.58           H  
ATOM    650  HZ2 LYS A  39     -22.277   2.794  -4.204  1.00 85.58           H  
ATOM    651  HZ3 LYS A  39     -22.480   1.197  -4.584  1.00 85.58           H  
ATOM    652  N   ALA A  40     -15.198   1.319  -0.685  1.00 91.00           N  
ATOM    653  H   ALA A  40     -15.430   0.368  -0.934  1.00 91.00           H  
ATOM    654  CA  ALA A  40     -14.621   1.598   0.624  1.00 91.00           C  
ATOM    655  HA  ALA A  40     -15.196   2.397   1.091  1.00 91.00           H  
ATOM    656  C   ALA A  40     -13.169   2.096   0.518  1.00 91.00           C  
ATOM    657  CB  ALA A  40     -14.755   0.341   1.486  1.00 91.00           C  
ATOM    658  HB1 ALA A  40     -15.806   0.062   1.566  1.00 91.00           H  
ATOM    659  HB2 ALA A  40     -14.364   0.542   2.484  1.00 91.00           H  
ATOM    660  HB3 ALA A  40     -14.203  -0.481   1.031  1.00 91.00           H  
ATOM    661  O   ALA A  40     -12.788   3.004   1.253  1.00 91.00           O  
ATOM    662  N   PHE A  41     -12.381   1.545  -0.409  1.00 90.01           N  
ATOM    663  H   PHE A  41     -12.753   0.812  -0.995  1.00 90.01           H  
ATOM    664  CA  PHE A  41     -11.018   1.999  -0.682  1.00 90.01           C  
ATOM    665  HA  PHE A  41     -10.449   2.007   0.248  1.00 90.01           H  
ATOM    666  C   PHE A  41     -10.997   3.428  -1.232  1.00 90.01           C  
ATOM    667  CB  PHE A  41     -10.364   1.009  -1.651  1.00 90.01           C  
ATOM    668  HB2 PHE A  41     -10.906   1.013  -2.597  1.00 90.01           H  
ATOM    669  HB3 PHE A  41     -10.444   0.004  -1.238  1.00 90.01           H  
ATOM    670  O   PHE A  41     -10.278   4.280  -0.708  1.00 90.01           O  
ATOM    671  CG  PHE A  41      -8.907   1.293  -1.928  1.00 90.01           C  
ATOM    672  CD1 PHE A  41      -8.528   2.000  -3.085  1.00 90.01           C  
ATOM    673  HD1 PHE A  41      -9.275   2.375  -3.768  1.00 90.01           H  
ATOM    674  CD2 PHE A  41      -7.925   0.816  -1.041  1.00 90.01           C  
ATOM    675  HD2 PHE A  41      -8.214   0.276  -0.151  1.00 90.01           H  
ATOM    676  CE1 PHE A  41      -7.166   2.194  -3.368  1.00 90.01           C  
ATOM    677  HE1 PHE A  41      -6.882   2.697  -4.281  1.00 90.01           H  
ATOM    678  CE2 PHE A  41      -6.566   1.029  -1.317  1.00 90.01           C  
ATOM    679  HE2 PHE A  41      -5.810   0.649  -0.645  1.00 90.01           H  
ATOM    680  CZ  PHE A  41      -6.186   1.713  -2.482  1.00 90.01           C  
ATOM    681  HZ  PHE A  41      -5.137   1.842  -2.704  1.00 90.01           H  
ATOM    682  N   ASP A  42     -11.847   3.716  -2.215  1.00 86.48           N  
ATOM    683  H   ASP A  42     -12.378   2.969  -2.639  1.00 86.48           H  
ATOM    684  CA  ASP A  42     -11.914   5.041  -2.832  1.00 86.48           C  
ATOM    685  HA  ASP A  42     -10.904   5.347  -3.103  1.00 86.48           H  
ATOM    686  C   ASP A  42     -12.436   6.106  -1.865  1.00 86.48           C  
ATOM    687  CB  ASP A  42     -12.744   4.960  -4.117  1.00 86.48           C  
ATOM    688  HB2 ASP A  42     -13.716   4.518  -3.897  1.00 86.48           H  
ATOM    689  HB3 ASP A  42     -12.902   5.967  -4.502  1.00 86.48           H  
ATOM    690  O   ASP A  42     -11.920   7.223  -1.852  1.00 86.48           O  
ATOM    691  CG  ASP A  42     -12.016   4.140  -5.188  1.00 86.48           C  
ATOM    692  OD1 ASP A  42     -10.768   4.160  -5.213  1.00 86.48           O  
ATOM    693  OD2 ASP A  42     -12.702   3.485  -5.995  1.00 86.48           O  
ATOM    694  N   ASN A  43     -13.370   5.749  -0.977  1.00 87.15           N  
ATOM    695  H   ASN A  43     -13.801   4.841  -1.077  1.00 87.15           H  
ATOM    696  CA  ASN A  43     -13.817   6.641   0.093  1.00 87.15           C  
ATOM    697  HA  ASN A  43     -14.143   7.583  -0.348  1.00 87.15           H  
ATOM    698  C   ASN A  43     -12.676   6.985   1.065  1.00 87.15           C  
ATOM    699  CB  ASN A  43     -15.006   6.009   0.833  1.00 87.15           C  
ATOM    700  HB2 ASN A  43     -15.190   6.581   1.742  1.00 87.15           H  
ATOM    701  HB3 ASN A  43     -14.752   4.988   1.116  1.00 87.15           H  
ATOM    702  O   ASN A  43     -12.517   8.152   1.410  1.00 87.15           O  
ATOM    703  CG  ASN A  43     -16.302   6.010   0.037  1.00 87.15           C  
ATOM    704  ND2 ASN A  43     -17.249   5.193   0.438  1.00 87.15           N  
ATOM    705 HD21 ASN A  43     -17.080   4.574   1.217  1.00 87.15           H  
ATOM    706 HD22 ASN A  43     -18.092   5.211  -0.119  1.00 87.15           H  
ATOM    707  OD1 ASN A  43     -16.529   6.751  -0.905  1.00 87.15           O  
ATOM    708  N   ILE A  44     -11.832   6.017   1.459  1.00 92.37           N  
ATOM    709  H   ILE A  44     -11.978   5.079   1.113  1.00 92.37           H  
ATOM    710  CA  ILE A  44     -10.656   6.296   2.307  1.00 92.37           C  
ATOM    711  HA  ILE A  44     -10.999   6.764   3.229  1.00 92.37           H  
ATOM    712  C   ILE A  44      -9.731   7.303   1.615  1.00 92.37           C  
ATOM    713  CB  ILE A  44      -9.889   4.998   2.665  1.00 92.37           C  
ATOM    714  HB  ILE A  44      -9.688   4.444   1.748  1.00 92.37           H  
ATOM    715  O   ILE A  44      -9.310   8.282   2.235  1.00 92.37           O  
ATOM    716  CG1 ILE A  44     -10.727   4.110   3.607  1.00 92.37           C  
ATOM    717 HG12 ILE A  44     -10.716   4.557   4.601  1.00 92.37           H  
ATOM    718 HG13 ILE A  44     -11.764   4.085   3.272  1.00 92.37           H  
ATOM    719  CG2 ILE A  44      -8.536   5.309   3.341  1.00 92.37           C  
ATOM    720 HG21 ILE A  44      -8.028   4.384   3.613  1.00 92.37           H  
ATOM    721 HG22 ILE A  44      -8.693   5.919   4.231  1.00 92.37           H  
ATOM    722 HG23 ILE A  44      -7.877   5.839   2.654  1.00 92.37           H  
ATOM    723  CD1 ILE A  44     -10.232   2.661   3.724  1.00 92.37           C  
ATOM    724 HD11 ILE A  44      -9.252   2.621   4.198  1.00 92.37           H  
ATOM    725 HD12 ILE A  44     -10.933   2.092   4.334  1.00 92.37           H  
ATOM    726 HD13 ILE A  44     -10.179   2.208   2.734  1.00 92.37           H  
ATOM    727  N   LEU A  45      -9.419   7.082   0.334  1.00 89.39           N  
ATOM    728  H   LEU A  45      -9.814   6.274  -0.126  1.00 89.39           H  
ATOM    729  CA  LEU A  45      -8.560   7.987  -0.431  1.00 89.39           C  
ATOM    730  HA  LEU A  45      -7.616   8.115   0.099  1.00 89.39           H  
ATOM    731  C   LEU A  45      -9.177   9.384  -0.556  1.00 89.39           C  
ATOM    732  CB  LEU A  45      -8.290   7.398  -1.825  1.00 89.39           C  
ATOM    733  HB2 LEU A  45      -7.760   8.151  -2.408  1.00 89.39           H  
ATOM    734  HB3 LEU A  45      -9.243   7.209  -2.319  1.00 89.39           H  
ATOM    735  O   LEU A  45      -8.482  10.383  -0.364  1.00 89.39           O  
ATOM    736  CG  LEU A  45      -7.463   6.103  -1.844  1.00 89.39           C  
ATOM    737  HG  LEU A  45      -7.988   5.311  -1.310  1.00 89.39           H  
ATOM    738  CD1 LEU A  45      -7.275   5.678  -3.299  1.00 89.39           C  
ATOM    739 HD11 LEU A  45      -6.810   6.478  -3.876  1.00 89.39           H  
ATOM    740 HD12 LEU A  45      -6.647   4.789  -3.335  1.00 89.39           H  
ATOM    741 HD13 LEU A  45      -8.244   5.434  -3.735  1.00 89.39           H  
ATOM    742  CD2 LEU A  45      -6.081   6.282  -1.209  1.00 89.39           C  
ATOM    743 HD21 LEU A  45      -6.180   6.484  -0.143  1.00 89.39           H  
ATOM    744 HD22 LEU A  45      -5.506   5.364  -1.329  1.00 89.39           H  
ATOM    745 HD23 LEU A  45      -5.552   7.101  -1.697  1.00 89.39           H  
ATOM    746  N   GLN A  46     -10.476   9.463  -0.841  1.00 88.59           N  
ATOM    747  H   GLN A  46     -10.989   8.606  -0.992  1.00 88.59           H  
ATOM    748  CA  GLN A  46     -11.191  10.724  -1.004  1.00 88.59           C  
ATOM    749  HA  GLN A  46     -10.644  11.328  -1.727  1.00 88.59           H  
ATOM    750  C   GLN A  46     -11.263  11.521   0.304  1.00 88.59           C  
ATOM    751  CB  GLN A  46     -12.588  10.435  -1.571  1.00 88.59           C  
ATOM    752  HB2 GLN A  46     -13.177   9.884  -0.837  1.00 88.59           H  
ATOM    753  HB3 GLN A  46     -12.487   9.823  -2.467  1.00 88.59           H  
ATOM    754  O   GLN A  46     -10.961  12.717   0.297  1.00 88.59           O  
ATOM    755  CG  GLN A  46     -13.316  11.732  -1.951  1.00 88.59           C  
ATOM    756  HG2 GLN A  46     -13.484  12.336  -1.059  1.00 88.59           H  
ATOM    757  HG3 GLN A  46     -12.689  12.297  -2.640  1.00 88.59           H  
ATOM    758  CD  GLN A  46     -14.668  11.481  -2.609  1.00 88.59           C  
ATOM    759  NE2 GLN A  46     -15.152  12.394  -3.424  1.00 88.59           N  
ATOM    760 HE21 GLN A  46     -14.675  13.277  -3.537  1.00 88.59           H  
ATOM    761 HE22 GLN A  46     -16.105  12.224  -3.713  1.00 88.59           H  
ATOM    762  OE1 GLN A  46     -15.339  10.488  -2.415  1.00 88.59           O  
ATOM    763  N   ASP A  47     -11.605  10.874   1.419  1.00 89.76           N  
ATOM    764  H   ASP A  47     -11.892   9.909   1.351  1.00 89.76           H  
ATOM    765  CA  ASP A  47     -11.714  11.518   2.732  1.00 89.76           C  
ATOM    766  HA  ASP A  47     -12.411  12.353   2.670  1.00 89.76           H  
ATOM    767  C   ASP A  47     -10.361  12.074   3.189  1.00 89.76           C  
ATOM    768  CB  ASP A  47     -12.239  10.509   3.770  1.00 89.76           C  
ATOM    769  HB2 ASP A  47     -12.083  10.931   4.763  1.00 89.76           H  
ATOM    770  HB3 ASP A  47     -11.657   9.589   3.709  1.00 89.76           H  
ATOM    771  O   ASP A  47     -10.262  13.206   3.672  1.00 89.76           O  
ATOM    772  CG  ASP A  47     -13.734  10.186   3.639  1.00 89.76           C  
ATOM    773  OD1 ASP A  47     -14.447  10.953   2.952  1.00 89.76           O  
ATOM    774  OD2 ASP A  47     -14.166   9.221   4.311  1.00 89.76           O  
ATOM    775  N   VAL A  48      -9.291  11.304   2.981  1.00 93.06           N  
ATOM    776  H   VAL A  48      -9.443  10.390   2.577  1.00 93.06           H  
ATOM    777  CA  VAL A  48      -7.928  11.701   3.349  1.00 93.06           C  
ATOM    778  HA  VAL A  48      -7.940  12.086   4.369  1.00 93.06           H  
ATOM    779  C   VAL A  48      -7.415  12.819   2.449  1.00 93.06           C  
ATOM    780  CB  VAL A  48      -6.998  10.483   3.299  1.00 93.06           C  
ATOM    781  HB  VAL A  48      -7.065  10.021   2.314  1.00 93.06           H  
ATOM    782  O   VAL A  48      -6.792  13.762   2.948  1.00 93.06           O  
ATOM    783  CG1 VAL A  48      -5.539  10.870   3.561  1.00 93.06           C  
ATOM    784 HG11 VAL A  48      -5.148  11.438   2.717  1.00 93.06           H  
ATOM    785 HG12 VAL A  48      -5.470  11.472   4.467  1.00 93.06           H  
ATOM    786 HG13 VAL A  48      -4.949   9.960   3.674  1.00 93.06           H  
ATOM    787  CG2 VAL A  48      -7.413   9.455   4.363  1.00 93.06           C  
ATOM    788 HG21 VAL A  48      -7.097   8.466   4.031  1.00 93.06           H  
ATOM    789 HG22 VAL A  48      -8.497   9.406   4.464  1.00 93.06           H  
ATOM    790 HG23 VAL A  48      -6.988   9.705   5.335  1.00 93.06           H  
ATOM    791  N   LEU A  49      -7.706  12.758   1.145  1.00 88.63           N  
ATOM    792  H   LEU A  49      -8.183  11.943   0.787  1.00 88.63           H  
ATOM    793  CA  LEU A  49      -7.383  13.836   0.219  1.00 88.63           C  
ATOM    794  HA  LEU A  49      -6.306  13.998   0.260  1.00 88.63           H  
ATOM    795  C   LEU A  49      -8.076  15.133   0.642  1.00 88.63           C  
ATOM    796  CB  LEU A  49      -7.776  13.444  -1.216  1.00 88.63           C  
ATOM    797  HB2 LEU A  49      -8.848  13.247  -1.245  1.00 88.63           H  
ATOM    798  HB3 LEU A  49      -7.260  12.527  -1.498  1.00 88.63           H  
ATOM    799  O   LEU A  49      -7.409  16.158   0.791  1.00 88.63           O  
ATOM    800  CG  LEU A  49      -7.442  14.556  -2.228  1.00 88.63           C  
ATOM    801  HG  LEU A  49      -7.768  15.526  -1.852  1.00 88.63           H  
ATOM    802  CD1 LEU A  49      -5.936  14.636  -2.481  1.00 88.63           C  
ATOM    803 HD11 LEU A  49      -5.731  15.461  -3.164  1.00 88.63           H  
ATOM    804 HD12 LEU A  49      -5.595  13.697  -2.917  1.00 88.63           H  
ATOM    805 HD13 LEU A  49      -5.408  14.819  -1.545  1.00 88.63           H  
ATOM    806  CD2 LEU A  49      -8.186  14.340  -3.541  1.00 88.63           C  
ATOM    807 HD21 LEU A  49      -8.025  13.321  -3.894  1.00 88.63           H  
ATOM    808 HD22 LEU A  49      -7.846  15.052  -4.292  1.00 88.63           H  
ATOM    809 HD23 LEU A  49      -9.254  14.478  -3.373  1.00 88.63           H  
ATOM    810  N   LEU A  50      -9.396  15.086   0.849  1.00 89.26           N  
ATOM    811  H   LEU A  50      -9.867  14.200   0.736  1.00 89.26           H  
ATOM    812  CA  LEU A  50     -10.198  16.251   1.217  1.00 89.26           C  
ATOM    813  HA  LEU A  50     -10.077  17.005   0.440  1.00 89.26           H  
ATOM    814  C   LEU A  50      -9.707  16.853   2.535  1.00 89.26           C  
ATOM    815  CB  LEU A  50     -11.679  15.836   1.291  1.00 89.26           C  
ATOM    816  HB2 LEU A  50     -11.783  15.035   2.022  1.00 89.26           H  
ATOM    817  HB3 LEU A  50     -11.981  15.439   0.322  1.00 89.26           H  
ATOM    818  O   LEU A  50      -9.440  18.055   2.600  1.00 89.26           O  
ATOM    819  CG  LEU A  50     -12.631  16.984   1.681  1.00 89.26           C  
ATOM    820  HG  LEU A  50     -12.352  17.375   2.659  1.00 89.26           H  
ATOM    821  CD1 LEU A  50     -12.605  18.130   0.665  1.00 89.26           C  
ATOM    822 HD11 LEU A  50     -13.352  18.876   0.938  1.00 89.26           H  
ATOM    823 HD12 LEU A  50     -11.628  18.614   0.671  1.00 89.26           H  
ATOM    824 HD13 LEU A  50     -12.821  17.750  -0.333  1.00 89.26           H  
ATOM    825  CD2 LEU A  50     -14.062  16.457   1.776  1.00 89.26           C  
ATOM    826 HD21 LEU A  50     -14.386  16.070   0.810  1.00 89.26           H  
ATOM    827 HD22 LEU A  50     -14.105  15.650   2.508  1.00 89.26           H  
ATOM    828 HD23 LEU A  50     -14.733  17.254   2.096  1.00 89.26           H  
ATOM    829  N   TYR A  51      -9.494  16.019   3.554  1.00 93.82           N  
ATOM    830  H   TYR A  51      -9.734  15.044   3.446  1.00 93.82           H  
ATOM    831  CA  TYR A  51      -8.910  16.456   4.816  1.00 93.82           C  
ATOM    832  HA  TYR A  51      -9.576  17.183   5.280  1.00 93.82           H  
ATOM    833  C   TYR A  51      -7.554  17.145   4.602  1.00 93.82           C  
ATOM    834  CB  TYR A  51      -8.774  15.254   5.755  1.00 93.82           C  
ATOM    835  HB2 TYR A  51      -8.260  14.443   5.239  1.00 93.82           H  
ATOM    836  HB3 TYR A  51      -9.766  14.897   6.032  1.00 93.82           H  
ATOM    837  O   TYR A  51      -7.363  18.283   5.037  1.00 93.82           O  
ATOM    838  CG  TYR A  51      -8.002  15.613   7.003  1.00 93.82           C  
ATOM    839  CD1 TYR A  51      -6.630  15.313   7.085  1.00 93.82           C  
ATOM    840  HD1 TYR A  51      -6.148  14.778   6.281  1.00 93.82           H  
ATOM    841  CD2 TYR A  51      -8.629  16.361   8.014  1.00 93.82           C  
ATOM    842  HD2 TYR A  51      -9.675  16.615   7.919  1.00 93.82           H  
ATOM    843  CE1 TYR A  51      -5.884  15.759   8.188  1.00 93.82           C  
ATOM    844  HE1 TYR A  51      -4.823  15.562   8.240  1.00 93.82           H  
ATOM    845  CE2 TYR A  51      -7.888  16.803   9.122  1.00 93.82           C  
ATOM    846  HE2 TYR A  51      -8.372  17.388   9.890  1.00 93.82           H  
ATOM    847  OH  TYR A  51      -5.824  16.911  10.302  1.00 93.82           O  
ATOM    848  HH  TYR A  51      -6.379  17.440  10.879  1.00 93.82           H  
ATOM    849  CZ  TYR A  51      -6.516  16.492   9.215  1.00 93.82           C  
ATOM    850  N   GLY A  52      -6.638  16.505   3.868  1.00 93.63           N  
ATOM    851  H   GLY A  52      -6.871  15.596   3.497  1.00 93.63           H  
ATOM    852  CA  GLY A  52      -5.290  17.022   3.624  1.00 93.63           C  
ATOM    853  HA2 GLY A  52      -4.765  17.123   4.574  1.00 93.63           H  
ATOM    854  HA3 GLY A  52      -4.756  16.303   3.004  1.00 93.63           H  
ATOM    855  C   GLY A  52      -5.264  18.377   2.913  1.00 93.63           C  
ATOM    856  O   GLY A  52      -4.372  19.180   3.166  1.00 93.63           O  
ATOM    857  N   THR A  53      -6.265  18.687   2.080  1.00 89.53           N  
ATOM    858  H   THR A  53      -6.952  17.976   1.876  1.00 89.53           H  
ATOM    859  CA  THR A  53      -6.372  20.013   1.436  1.00 89.53           C  
ATOM    860  HA  THR A  53      -5.387  20.278   1.052  1.00 89.53           H  
ATOM    861  C   THR A  53      -6.762  21.151   2.383  1.00 89.53           C  
ATOM    862  CB  THR A  53      -7.338  20.018   0.244  1.00 89.53           C  
ATOM    863  HB  THR A  53      -7.343  21.025  -0.173  1.00 89.53           H  
ATOM    864  O   THR A  53      -6.571  22.314   2.032  1.00 89.53           O  
ATOM    865  CG2 THR A  53      -6.897  19.087  -0.884  1.00 89.53           C  
ATOM    866 HG21 THR A  53      -5.949  19.437  -1.293  1.00 89.53           H  
ATOM    867 HG22 THR A  53      -7.648  19.097  -1.673  1.00 89.53           H  
ATOM    868 HG23 THR A  53      -6.773  18.065  -0.526  1.00 89.53           H  
ATOM    869  OG1 THR A  53      -8.669  19.719   0.597  1.00 89.53           O  
ATOM    870  HG1 THR A  53      -8.710  19.046   1.280  1.00 89.53           H  
ATOM    871  N   THR A  54      -7.291  20.837   3.568  1.00 93.76           N  
ATOM    872  H   THR A  54      -7.383  19.858   3.796  1.00 93.76           H  
ATOM    873  CA  THR A  54      -7.771  21.825   4.555  1.00 93.76           C  
ATOM    874  HA  THR A  54      -7.681  22.828   4.138  1.00 93.76           H  
ATOM    875  C   THR A  54      -6.961  21.835   5.852  1.00 93.76           C  
ATOM    876  CB  THR A  54      -9.253  21.599   4.886  1.00 93.76           C  
ATOM    877  HB  THR A  54      -9.578  22.380   5.574  1.00 93.76           H  
ATOM    878  O   THR A  54      -7.103  22.747   6.664  1.00 93.76           O  
ATOM    879  CG2 THR A  54     -10.149  21.658   3.649  1.00 93.76           C  
ATOM    880 HG21 THR A  54      -9.929  20.830   2.975  1.00 93.76           H  
ATOM    881 HG22 THR A  54      -9.991  22.600   3.125  1.00 93.76           H  
ATOM    882 HG23 THR A  54     -11.192  21.592   3.958  1.00 93.76           H  
ATOM    883  OG1 THR A  54      -9.460  20.348   5.505  1.00 93.76           O  
ATOM    884  HG1 THR A  54      -9.042  19.669   4.970  1.00 93.76           H  
ATOM    885  N   ALA A  55      -6.120  20.822   6.059  1.00 97.06           N  
ATOM    886  H   ALA A  55      -6.058  20.098   5.357  1.00 97.06           H  
ATOM    887  CA  ALA A  55      -5.298  20.681   7.245  1.00 97.06           C  
ATOM    888  HA  ALA A  55      -5.871  21.035   8.102  1.00 97.06           H  
ATOM    889  C   ALA A  55      -4.014  21.517   7.158  1.00 97.06           C  
ATOM    890  CB  ALA A  55      -5.005  19.192   7.455  1.00 97.06           C  
ATOM    891  HB1 ALA A  55      -4.438  19.046   8.375  1.00 97.06           H  
ATOM    892  HB2 ALA A  55      -4.431  18.805   6.613  1.00 97.06           H  
ATOM    893  HB3 ALA A  55      -5.945  18.644   7.520  1.00 97.06           H  
ATOM    894  O   ALA A  55      -3.418  21.683   6.096  1.00 97.06           O  
ATOM    895  N   GLU A  56      -3.536  21.970   8.313  1.00 97.63           N  
ATOM    896  H   GLU A  56      -4.059  21.788   9.158  1.00 97.63           H  
ATOM    897  CA  GLU A  56      -2.211  22.574   8.441  1.00 97.63           C  
ATOM    898  HA  GLU A  56      -1.975  23.080   7.505  1.00 97.63           H  
ATOM    899  C   GLU A  56      -1.146  21.496   8.712  1.00 97.63           C  
ATOM    900  CB  GLU A  56      -2.215  23.631   9.552  1.00 97.63           C  
ATOM    901  HB2 GLU A  56      -1.189  23.914   9.789  1.00 97.63           H  
ATOM    902  HB3 GLU A  56      -2.650  23.200  10.454  1.00 97.63           H  
ATOM    903  O   GLU A  56      -1.431  20.523   9.425  1.00 97.63           O  
ATOM    904  CG  GLU A  56      -3.009  24.891   9.167  1.00 97.63           C  
ATOM    905  HG2 GLU A  56      -4.042  24.614   8.962  1.00 97.63           H  
ATOM    906  HG3 GLU A  56      -3.015  25.560  10.028  1.00 97.63           H  
ATOM    907  CD  GLU A  56      -2.407  25.639   7.965  1.00 97.63           C  
ATOM    908  OE1 GLU A  56      -3.190  26.247   7.206  1.00 97.63           O  
ATOM    909  OE2 GLU A  56      -1.159  25.632   7.844  1.00 97.63           O  
ATOM    910  N   PRO A  57       0.088  21.650   8.194  1.00 97.81           N  
ATOM    911  CA  PRO A  57       1.171  20.714   8.465  1.00 97.81           C  
ATOM    912  HA  PRO A  57       0.885  19.745   8.055  1.00 97.81           H  
ATOM    913  C   PRO A  57       1.479  20.558   9.960  1.00 97.81           C  
ATOM    914  CB  PRO A  57       2.389  21.238   7.698  1.00 97.81           C  
ATOM    915  HB2 PRO A  57       2.983  21.889   8.338  1.00 97.81           H  
ATOM    916  HB3 PRO A  57       3.000  20.423   7.309  1.00 97.81           H  
ATOM    917  O   PRO A  57       1.255  21.455  10.781  1.00 97.81           O  
ATOM    918  CG  PRO A  57       1.770  22.065   6.574  1.00 97.81           C  
ATOM    919  HG2 PRO A  57       2.445  22.847   6.226  1.00 97.81           H  
ATOM    920  HG3 PRO A  57       1.486  21.409   5.752  1.00 97.81           H  
ATOM    921  CD  PRO A  57       0.516  22.647   7.223  1.00 97.81           C  
ATOM    922  HD2 PRO A  57      -0.236  22.823   6.454  1.00 97.81           H  
ATOM    923  HD3 PRO A  57       0.754  23.579   7.737  1.00 97.81           H  
ATOM    924  N   LEU A  58       2.068  19.418  10.313  1.00 98.34           N  
ATOM    925  H   LEU A  58       2.275  18.756   9.578  1.00 98.34           H  
ATOM    926  CA  LEU A  58       2.581  19.162  11.650  1.00 98.34           C  
ATOM    927  HA  LEU A  58       1.752  19.244  12.353  1.00 98.34           H  
ATOM    928  C   LEU A  58       3.628  20.210  12.037  1.00 98.34           C  
ATOM    929  CB  LEU A  58       3.195  17.755  11.733  1.00 98.34           C  
ATOM    930  HB2 LEU A  58       3.843  17.611  10.868  1.00 98.34           H  
ATOM    931  HB3 LEU A  58       3.824  17.711  12.623  1.00 98.34           H  
ATOM    932  O   LEU A  58       4.596  20.458  11.318  1.00 98.34           O  
ATOM    933  CG  LEU A  58       2.193  16.594  11.811  1.00 98.34           C  
ATOM    934  HG  LEU A  58       1.554  16.610  10.928  1.00 98.34           H  
ATOM    935  CD1 LEU A  58       2.948  15.264  11.850  1.00 98.34           C  
ATOM    936 HD11 LEU A  58       3.500  15.180  12.786  1.00 98.34           H  
ATOM    937 HD12 LEU A  58       2.240  14.439  11.764  1.00 98.34           H  
ATOM    938 HD13 LEU A  58       3.656  15.214  11.023  1.00 98.34           H  
ATOM    939  CD2 LEU A  58       1.328  16.650  13.074  1.00 98.34           C  
ATOM    940 HD21 LEU A  58       0.727  15.744  13.145  1.00 98.34           H  
ATOM    941 HD22 LEU A  58       0.653  17.504  13.032  1.00 98.34           H  
ATOM    942 HD23 LEU A  58       1.963  16.726  13.957  1.00 98.34           H  
ATOM    943  N   LYS A  59       3.451  20.778  13.231  1.00 96.82           N  
ATOM    944  H   LYS A  59       2.590  20.574  13.719  1.00 96.82           H  
ATOM    945  CA  LYS A  59       4.435  21.668  13.862  1.00 96.82           C  
ATOM    946  HA  LYS A  59       4.961  22.228  13.088  1.00 96.82           H  
ATOM    947  C   LYS A  59       5.511  20.887  14.612  1.00 96.82           C  
ATOM    948  CB  LYS A  59       3.723  22.660  14.790  1.00 96.82           C  
ATOM    949  HB2 LYS A  59       3.185  22.115  15.565  1.00 96.82           H  
ATOM    950  HB3 LYS A  59       4.473  23.289  15.270  1.00 96.82           H  
ATOM    951  O   LYS A  59       6.655  21.320  14.661  1.00 96.82           O  
ATOM    952  CG  LYS A  59       2.747  23.552  14.009  1.00 96.82           C  
ATOM    953  HG2 LYS A  59       1.977  22.937  13.543  1.00 96.82           H  
ATOM    954  HG3 LYS A  59       3.292  24.082  13.228  1.00 96.82           H  
ATOM    955  CD  LYS A  59       2.066  24.570  14.928  1.00 96.82           C  
ATOM    956  HD2 LYS A  59       1.533  24.041  15.718  1.00 96.82           H  
ATOM    957  HD3 LYS A  59       2.821  25.221  15.369  1.00 96.82           H  
ATOM    958  CE  LYS A  59       1.081  25.392  14.091  1.00 96.82           C  
ATOM    959  HE2 LYS A  59       1.635  25.899  13.300  1.00 96.82           H  
ATOM    960  HE3 LYS A  59       0.385  24.708  13.606  1.00 96.82           H  
ATOM    961  NZ  LYS A  59       0.339  26.376  14.915  1.00 96.82           N  
ATOM    962  HZ1 LYS A  59      -0.196  25.902  15.628  1.00 96.82           H  
ATOM    963  HZ2 LYS A  59      -0.301  26.893  14.328  1.00 96.82           H  
ATOM    964  HZ3 LYS A  59       0.978  27.026  15.351  1.00 96.82           H  
ATOM    965  N   GLU A  60       5.140  19.725  15.147  1.00 97.73           N  
ATOM    966  H   GLU A  60       4.200  19.399  14.974  1.00 97.73           H  
ATOM    967  CA  GLU A  60       6.017  18.843  15.912  1.00 97.73           C  
ATOM    968  HA  GLU A  60       6.979  19.340  16.035  1.00 97.73           H  
ATOM    969  C   GLU A  60       6.230  17.509  15.184  1.00 97.73           C  
ATOM    970  CB  GLU A  60       5.440  18.593  17.313  1.00 97.73           C  
ATOM    971  HB2 GLU A  60       4.418  18.227  17.217  1.00 97.73           H  
ATOM    972  HB3 GLU A  60       6.022  17.815  17.808  1.00 97.73           H  
ATOM    973  O   GLU A  60       5.309  17.017  14.522  1.00 97.73           O  
ATOM    974  CG  GLU A  60       5.436  19.848  18.199  1.00 97.73           C  
ATOM    975  HG2 GLU A  60       5.004  19.582  19.164  1.00 97.73           H  
ATOM    976  HG3 GLU A  60       4.786  20.597  17.747  1.00 97.73           H  
ATOM    977  CD  GLU A  60       6.839  20.437  18.425  1.00 97.73           C  
ATOM    978  OE1 GLU A  60       6.918  21.677  18.568  1.00 97.73           O  
ATOM    979  OE2 GLU A  60       7.814  19.648  18.447  1.00 97.73           O  
ATOM    980  N   PRO A  61       7.419  16.893  15.307  1.00 97.39           N  
ATOM    981  CA  PRO A  61       7.702  15.577  14.749  1.00 97.39           C  
ATOM    982  HA  PRO A  61       7.763  15.674  13.665  1.00 97.39           H  
ATOM    983  C   PRO A  61       6.668  14.515  15.149  1.00 97.39           C  
ATOM    984  CB  PRO A  61       9.076  15.203  15.307  1.00 97.39           C  
ATOM    985  HB2 PRO A  61       9.631  14.559  14.625  1.00 97.39           H  
ATOM    986  HB3 PRO A  61       8.970  14.709  16.272  1.00 97.39           H  
ATOM    987  O   PRO A  61       6.343  14.408  16.335  1.00 97.39           O  
ATOM    988  CG  PRO A  61       9.753  16.553  15.523  1.00 97.39           C  
ATOM    989  HG2 PRO A  61      10.528  16.498  16.287  1.00 97.39           H  
ATOM    990  HG3 PRO A  61      10.150  16.935  14.583  1.00 97.39           H  
ATOM    991  CD  PRO A  61       8.595  17.427  15.979  1.00 97.39           C  
ATOM    992  HD2 PRO A  61       8.795  18.461  15.699  1.00 97.39           H  
ATOM    993  HD3 PRO A  61       8.466  17.348  17.059  1.00 97.39           H  
ATOM    994  N   PRO A  62       6.205  13.660  14.219  1.00 97.89           N  
ATOM    995  CA  PRO A  62       5.390  12.516  14.597  1.00 97.89           C  
ATOM    996  HA  PRO A  62       4.540  12.850  15.191  1.00 97.89           H  
ATOM    997  C   PRO A  62       6.201  11.500  15.404  1.00 97.89           C  
ATOM    998  CB  PRO A  62       4.895  11.911  13.288  1.00 97.89           C  
ATOM    999  HB2 PRO A  62       4.699  10.841  13.364  1.00 97.89           H  
ATOM   1000  HB3 PRO A  62       4.001  12.445  12.966  1.00 97.89           H  
ATOM   1001  O   PRO A  62       7.427  11.388  15.278  1.00 97.89           O  
ATOM   1002  CG  PRO A  62       6.055  12.218  12.346  1.00 97.89           C  
ATOM   1003  HG2 PRO A  62       5.736  12.183  11.305  1.00 97.89           H  
ATOM   1004  HG3 PRO A  62       6.870  11.514  12.518  1.00 97.89           H  
ATOM   1005  CD  PRO A  62       6.481  13.619  12.789  1.00 97.89           C  
ATOM   1006  HD2 PRO A  62       5.875  14.371  12.284  1.00 97.89           H  
ATOM   1007  HD3 PRO A  62       7.538  13.780  12.575  1.00 97.89           H  
ATOM   1008  N   SER A  63       5.490  10.698  16.189  1.00 95.96           N  
ATOM   1009  H   SER A  63       4.489  10.828  16.202  1.00 95.96           H  
ATOM   1010  CA  SER A  63       6.066   9.550  16.885  1.00 95.96           C  
ATOM   1011  HA  SER A  63       7.081   9.803  17.191  1.00 95.96           H  
ATOM   1012  C   SER A  63       6.141   8.324  15.979  1.00 95.96           C  
ATOM   1013  CB  SER A  63       5.272   9.245  18.153  1.00 95.96           C  
ATOM   1014  HB2 SER A  63       5.618   8.306  18.587  1.00 95.96           H  
ATOM   1015  HB3 SER A  63       4.209   9.164  17.925  1.00 95.96           H  
ATOM   1016  O   SER A  63       5.338   8.133  15.069  1.00 95.96           O  
ATOM   1017  OG  SER A  63       5.498  10.287  19.077  1.00 95.96           O  
ATOM   1018  HG  SER A  63       5.075  11.083  18.748  1.00 95.96           H  
ATOM   1019  N   LYS A  64       7.094   7.435  16.262  1.00 93.27           N  
ATOM   1020  H   LYS A  64       7.677   7.613  17.067  1.00 93.27           H  
ATOM   1021  CA  LYS A  64       7.121   6.107  15.642  1.00 93.27           C  
ATOM   1022  HA  LYS A  64       7.154   6.230  14.560  1.00 93.27           H  
ATOM   1023  C   LYS A  64       5.826   5.356  15.989  1.00 93.27           C  
ATOM   1024  CB  LYS A  64       8.379   5.371  16.116  1.00 93.27           C  
ATOM   1025  HB2 LYS A  64       9.252   5.922  15.765  1.00 93.27           H  
ATOM   1026  HB3 LYS A  64       8.392   5.351  17.206  1.00 93.27           H  
ATOM   1027  O   LYS A  64       5.484   5.258  17.161  1.00 93.27           O  
ATOM   1028  CG  LYS A  64       8.444   3.933  15.599  1.00 93.27           C  
ATOM   1029  HG2 LYS A  64       7.642   3.352  16.054  1.00 93.27           H  
ATOM   1030  HG3 LYS A  64       8.311   3.928  14.517  1.00 93.27           H  
ATOM   1031  CD  LYS A  64       9.787   3.294  15.967  1.00 93.27           C  
ATOM   1032  HD2 LYS A  64       9.937   3.362  17.045  1.00 93.27           H  
ATOM   1033  HD3 LYS A  64      10.593   3.806  15.442  1.00 93.27           H  
ATOM   1034  CE  LYS A  64       9.732   1.832  15.550  1.00 93.27           C  
ATOM   1035  HE2 LYS A  64       8.905   1.369  16.089  1.00 93.27           H  
ATOM   1036  HE3 LYS A  64       9.519   1.780  14.482  1.00 93.27           H  
ATOM   1037  NZ  LYS A  64      10.962   1.087  15.866  1.00 93.27           N  
ATOM   1038  HZ1 LYS A  64      11.247   1.283  16.815  1.00 93.27           H  
ATOM   1039  HZ2 LYS A  64      10.722   0.106  15.848  1.00 93.27           H  
ATOM   1040  HZ3 LYS A  64      11.693   1.270  15.193  1.00 93.27           H  
ATOM   1041  N   GLY A  65       5.148   4.821  14.979  1.00 95.88           N  
ATOM   1042  H   GLY A  65       5.502   4.974  14.046  1.00 95.88           H  
ATOM   1043  CA  GLY A  65       3.861   4.127  15.090  1.00 95.88           C  
ATOM   1044  HA2 GLY A  65       3.795   3.622  16.054  1.00 95.88           H  
ATOM   1045  HA3 GLY A  65       3.785   3.379  14.301  1.00 95.88           H  
ATOM   1046  C   GLY A  65       2.645   5.041  14.958  1.00 95.88           C  
ATOM   1047  O   GLY A  65       1.527   4.547  14.923  1.00 95.88           O  
ATOM   1048  N   GLN A  66       2.840   6.357  14.853  1.00 98.01           N  
ATOM   1049  H   GLN A  66       3.779   6.731  14.872  1.00 98.01           H  
ATOM   1050  CA  GLN A  66       1.745   7.293  14.636  1.00 98.01           C  
ATOM   1051  HA  GLN A  66       0.918   7.019  15.290  1.00 98.01           H  
ATOM   1052  C   GLN A  66       1.260   7.226  13.184  1.00 98.01           C  
ATOM   1053  CB  GLN A  66       2.223   8.698  15.026  1.00 98.01           C  
ATOM   1054  HB2 GLN A  66       2.603   8.663  16.047  1.00 98.01           H  
ATOM   1055  HB3 GLN A  66       3.031   8.998  14.359  1.00 98.01           H  
ATOM   1056  O   GLN A  66       2.071   7.300  12.253  1.00 98.01           O  
ATOM   1057  CG  GLN A  66       1.116   9.753  14.945  1.00 98.01           C  
ATOM   1058  HG2 GLN A  66       0.264   9.447  15.552  1.00 98.01           H  
ATOM   1059  HG3 GLN A  66       0.799   9.845  13.906  1.00 98.01           H  
ATOM   1060  CD  GLN A  66       1.578  11.130  15.400  1.00 98.01           C  
ATOM   1061  NE2 GLN A  66       0.766  12.143  15.202  1.00 98.01           N  
ATOM   1062 HE21 GLN A  66      -0.140  11.985  14.784  1.00 98.01           H  
ATOM   1063 HE22 GLN A  66       1.071  13.048  15.530  1.00 98.01           H  
ATOM   1064  OE1 GLN A  66       2.666  11.321  15.926  1.00 98.01           O  
ATOM   1065  N   THR A  67      -0.059   7.146  12.997  1.00 98.70           N  
ATOM   1066  H   THR A  67      -0.667   6.992  13.789  1.00 98.70           H  
ATOM   1067  CA  THR A  67      -0.686   7.437  11.705  1.00 98.70           C  
ATOM   1068  HA  THR A  67      -0.128   6.917  10.927  1.00 98.70           H  
ATOM   1069  C   THR A  67      -0.623   8.941  11.449  1.00 98.70           C  
ATOM   1070  CB  THR A  67      -2.154   6.980  11.620  1.00 98.70           C  
ATOM   1071  HB  THR A  67      -2.785   7.660  12.193  1.00 98.70           H  
ATOM   1072  O   THR A  67      -1.028   9.744  12.291  1.00 98.70           O  
ATOM   1073  CG2 THR A  67      -2.616   6.966  10.162  1.00 98.70           C  
ATOM   1074 HG21 THR A  67      -1.903   6.413   9.551  1.00 98.70           H  
ATOM   1075 HG22 THR A  67      -2.686   7.985   9.780  1.00 98.70           H  
ATOM   1076 HG23 THR A  67      -3.593   6.493  10.069  1.00 98.70           H  
ATOM   1077  OG1 THR A  67      -2.332   5.681  12.135  1.00 98.70           O  
ATOM   1078  HG1 THR A  67      -3.009   5.743  12.814  1.00 98.70           H  
ATOM   1079  N   VAL A  68      -0.123   9.330  10.285  1.00 98.76           N  
ATOM   1080  H   VAL A  68       0.172   8.615   9.636  1.00 98.76           H  
ATOM   1081  CA  VAL A  68      -0.116  10.709   9.786  1.00 98.76           C  
ATOM   1082  HA  VAL A  68      -0.690  11.348  10.457  1.00 98.76           H  
ATOM   1083  C   VAL A  68      -0.805  10.752   8.430  1.00 98.76           C  
ATOM   1084  CB  VAL A  68       1.308  11.294   9.710  1.00 98.76           C  
ATOM   1085  HB  VAL A  68       1.240  12.317   9.338  1.00 98.76           H  
ATOM   1086  O   VAL A  68      -0.931   9.729   7.757  1.00 98.76           O  
ATOM   1087  CG1 VAL A  68       1.950  11.358  11.100  1.00 98.76           C  
ATOM   1088 HG11 VAL A  68       1.296  11.904  11.780  1.00 98.76           H  
ATOM   1089 HG12 VAL A  68       2.903  11.882  11.026  1.00 98.76           H  
ATOM   1090 HG13 VAL A  68       2.116  10.353  11.489  1.00 98.76           H  
ATOM   1091  CG2 VAL A  68       2.250  10.526   8.774  1.00 98.76           C  
ATOM   1092 HG21 VAL A  68       3.230  11.002   8.762  1.00 98.76           H  
ATOM   1093 HG22 VAL A  68       1.849  10.538   7.760  1.00 98.76           H  
ATOM   1094 HG23 VAL A  68       2.357   9.493   9.106  1.00 98.76           H  
ATOM   1095  N   VAL A  69      -1.214  11.941   8.007  1.00 98.26           N  
ATOM   1096  H   VAL A  69      -1.072  12.746   8.599  1.00 98.26           H  
ATOM   1097  CA  VAL A  69      -1.496  12.195   6.595  1.00 98.26           C  
ATOM   1098  HA  VAL A  69      -1.716  11.254   6.091  1.00 98.26           H  
ATOM   1099  C   VAL A  69      -0.221  12.763   5.977  1.00 98.26           C  
ATOM   1100  CB  VAL A  69      -2.741  13.082   6.434  1.00 98.26           C  
ATOM   1101  HB  VAL A  69      -2.645  13.970   7.058  1.00 98.26           H  
ATOM   1102  O   VAL A  69       0.427  13.624   6.570  1.00 98.26           O  
ATOM   1103  CG1 VAL A  69      -2.950  13.510   4.981  1.00 98.26           C  
ATOM   1104 HG11 VAL A  69      -3.001  12.631   4.339  1.00 98.26           H  
ATOM   1105 HG12 VAL A  69      -2.136  14.158   4.657  1.00 98.26           H  
ATOM   1106 HG13 VAL A  69      -3.883  14.066   4.892  1.00 98.26           H  
ATOM   1107  CG2 VAL A  69      -3.980  12.315   6.910  1.00 98.26           C  
ATOM   1108 HG21 VAL A  69      -4.878  12.913   6.751  1.00 98.26           H  
ATOM   1109 HG22 VAL A  69      -4.076  11.377   6.362  1.00 98.26           H  
ATOM   1110 HG23 VAL A  69      -3.901  12.095   7.974  1.00 98.26           H  
ATOM   1111  N   SER A  70       0.198  12.266   4.819  1.00 94.58           N  
ATOM   1112  H   SER A  70      -0.353  11.547   4.372  1.00 94.58           H  
ATOM   1113  CA  SER A  70       1.405  12.734   4.141  1.00 94.58           C  
ATOM   1114  HA  SER A  70       1.757  13.632   4.648  1.00 94.58           H  
ATOM   1115  C   SER A  70       1.118  13.115   2.702  1.00 94.58           C  
ATOM   1116  CB  SER A  70       2.530  11.705   4.224  1.00 94.58           C  
ATOM   1117  HB2 SER A  70       2.282  10.822   3.634  1.00 94.58           H  
ATOM   1118  HB3 SER A  70       2.669  11.409   5.264  1.00 94.58           H  
ATOM   1119  O   SER A  70       0.395  12.416   1.994  1.00 94.58           O  
ATOM   1120  OG  SER A  70       3.725  12.294   3.747  1.00 94.58           O  
ATOM   1121  HG  SER A  70       3.793  13.181   4.109  1.00 94.58           H  
ATOM   1122  N   LYS A  71       1.698  14.240   2.283  1.00 92.71           N  
ATOM   1123  H   LYS A  71       2.261  14.757   2.942  1.00 92.71           H  
ATOM   1124  CA  LYS A  71       1.642  14.701   0.903  1.00 92.71           C  
ATOM   1125  HA  LYS A  71       0.662  14.437   0.506  1.00 92.71           H  
ATOM   1126  C   LYS A  71       2.704  13.992   0.068  1.00 92.71           C  
ATOM   1127  CB  LYS A  71       1.767  16.224   0.868  1.00 92.71           C  
ATOM   1128  HB2 LYS A  71       1.066  16.636   1.593  1.00 92.71           H  
ATOM   1129  HB3 LYS A  71       2.778  16.530   1.139  1.00 92.71           H  
ATOM   1130  O   LYS A  71       3.901  14.261   0.239  1.00 92.71           O  
ATOM   1131  CG  LYS A  71       1.396  16.769  -0.511  1.00 92.71           C  
ATOM   1132  HG2 LYS A  71       2.100  16.413  -1.263  1.00 92.71           H  
ATOM   1133  HG3 LYS A  71       0.395  16.419  -0.767  1.00 92.71           H  
ATOM   1134  CD  LYS A  71       1.399  18.299  -0.479  1.00 92.71           C  
ATOM   1135  HD2 LYS A  71       2.420  18.667  -0.377  1.00 92.71           H  
ATOM   1136  HD3 LYS A  71       0.804  18.636   0.370  1.00 92.71           H  
ATOM   1137  CE  LYS A  71       0.766  18.811  -1.770  1.00 92.71           C  
ATOM   1138  HE2 LYS A  71       1.399  18.544  -2.615  1.00 92.71           H  
ATOM   1139  HE3 LYS A  71      -0.188  18.298  -1.889  1.00 92.71           H  
ATOM   1140  NZ  LYS A  71       0.524  20.269  -1.724  1.00 92.71           N  
ATOM   1141  HZ1 LYS A  71       1.394  20.777  -1.656  1.00 92.71           H  
ATOM   1142  HZ2 LYS A  71       0.025  20.553  -2.555  1.00 92.71           H  
ATOM   1143  HZ3 LYS A  71      -0.052  20.483  -0.922  1.00 92.71           H  
ATOM   1144  N   TYR A  72       2.278  13.154  -0.866  1.00 86.57           N  
ATOM   1145  H   TYR A  72       1.283  13.057  -1.013  1.00 86.57           H  
ATOM   1146  CA  TYR A  72       3.172  12.390  -1.729  1.00 86.57           C  
ATOM   1147  HA  TYR A  72       4.020  12.071  -1.123  1.00 86.57           H  
ATOM   1148  C   TYR A  72       3.737  13.218  -2.888  1.00 86.57           C  
ATOM   1149  CB  TYR A  72       2.449  11.141  -2.224  1.00 86.57           C  
ATOM   1150  HB2 TYR A  72       1.680  11.430  -2.940  1.00 86.57           H  
ATOM   1151  HB3 TYR A  72       1.984  10.645  -1.372  1.00 86.57           H  
ATOM   1152  O   TYR A  72       3.387  14.388  -3.056  1.00 86.57           O  
ATOM   1153  CG  TYR A  72       3.378  10.149  -2.858  1.00 86.57           C  
ATOM   1154  CD1 TYR A  72       3.319   9.803  -4.219  1.00 86.57           C  
ATOM   1155  HD1 TYR A  72       2.547  10.202  -4.861  1.00 86.57           H  
ATOM   1156  CD2 TYR A  72       4.381   9.625  -2.044  1.00 86.57           C  
ATOM   1157  HD2 TYR A  72       4.457   9.960  -1.020  1.00 86.57           H  
ATOM   1158  CE1 TYR A  72       4.266   8.889  -4.724  1.00 86.57           C  
ATOM   1159  HE1 TYR A  72       4.259   8.612  -5.768  1.00 86.57           H  
ATOM   1160  CE2 TYR A  72       5.279   8.679  -2.513  1.00 86.57           C  
ATOM   1161  HE2 TYR A  72       6.014   8.245  -1.851  1.00 86.57           H  
ATOM   1162  OH  TYR A  72       6.037   7.324  -4.222  1.00 86.57           O  
ATOM   1163  HH  TYR A  72       6.618   7.051  -3.508  1.00 86.57           H  
ATOM   1164  CZ  TYR A  72       5.199   8.297  -3.847  1.00 86.57           C  
ATOM   1165  N   THR A  73       4.674  12.657  -3.653  1.00 78.48           N  
ATOM   1166  H   THR A  73       4.858  11.672  -3.527  1.00 78.48           H  
ATOM   1167  CA  THR A  73       5.362  13.329  -4.769  1.00 78.48           C  
ATOM   1168  HA  THR A  73       5.842  14.231  -4.390  1.00 78.48           H  
ATOM   1169  C   THR A  73       4.413  13.772  -5.889  1.00 78.48           C  
ATOM   1170  CB  THR A  73       6.453  12.426  -5.360  1.00 78.48           C  
ATOM   1171  HB  THR A  73       6.911  12.927  -6.213  1.00 78.48           H  
ATOM   1172  O   THR A  73       4.692  14.775  -6.545  1.00 78.48           O  
ATOM   1173  CG2 THR A  73       7.548  12.080  -4.352  1.00 78.48           C  
ATOM   1174 HG21 THR A  73       8.327  11.496  -4.842  1.00 78.48           H  
ATOM   1175 HG22 THR A  73       7.989  12.994  -3.955  1.00 78.48           H  
ATOM   1176 HG23 THR A  73       7.140  11.498  -3.525  1.00 78.48           H  
ATOM   1177  OG1 THR A  73       5.880  11.225  -5.787  1.00 78.48           O  
ATOM   1178  HG1 THR A  73       6.509  10.508  -5.675  1.00 78.48           H  
ATOM   1179  N   ASP A  74       3.262  13.112  -6.036  1.00 78.36           N  
ATOM   1180  H   ASP A  74       3.108  12.301  -5.453  1.00 78.36           H  
ATOM   1181  CA  ASP A  74       2.141  13.509  -6.905  1.00 78.36           C  
ATOM   1182  HA  ASP A  74       2.544  13.757  -7.887  1.00 78.36           H  
ATOM   1183  C   ASP A  74       1.370  14.756  -6.406  1.00 78.36           C  
ATOM   1184  CB  ASP A  74       1.197  12.305  -7.084  1.00 78.36           C  
ATOM   1185  HB2 ASP A  74       0.459  12.551  -7.847  1.00 78.36           H  
ATOM   1186  HB3 ASP A  74       1.773  11.450  -7.437  1.00 78.36           H  
ATOM   1187  O   ASP A  74       0.512  15.287  -7.106  1.00 78.36           O  
ATOM   1188  CG  ASP A  74       0.457  11.912  -5.801  1.00 78.36           C  
ATOM   1189  OD1 ASP A  74       0.684  12.565  -4.757  1.00 78.36           O  
ATOM   1190  OD2 ASP A  74      -0.331  10.950  -5.830  1.00 78.36           O  
ATOM   1191  N   ASN A  75       1.718  15.267  -5.219  1.00 82.31           N  
ATOM   1192  H   ASN A  75       2.365  14.697  -4.692  1.00 82.31           H  
ATOM   1193  CA  ASN A  75       1.084  16.372  -4.494  1.00 82.31           C  
ATOM   1194  HA  ASN A  75       1.702  16.506  -3.607  1.00 82.31           H  
ATOM   1195  C   ASN A  75      -0.314  16.096  -3.921  1.00 82.31           C  
ATOM   1196  CB  ASN A  75       1.160  17.685  -5.292  1.00 82.31           C  
ATOM   1197  HB2 ASN A  75       0.708  18.497  -4.723  1.00 82.31           H  
ATOM   1198  HB3 ASN A  75       0.595  17.593  -6.219  1.00 82.31           H  
ATOM   1199  O   ASN A  75      -0.978  17.040  -3.480  1.00 82.31           O  
ATOM   1200  CG  ASN A  75       2.586  18.073  -5.581  1.00 82.31           C  
ATOM   1201  ND2 ASN A  75       2.971  18.071  -6.833  1.00 82.31           N  
ATOM   1202 HD21 ASN A  75       3.963  18.148  -7.009  1.00 82.31           H  
ATOM   1203 HD22 ASN A  75       2.356  17.643  -7.510  1.00 82.31           H  
ATOM   1204  OD1 ASN A  75       3.350  18.387  -4.674  1.00 82.31           O  
ATOM   1205  N   LEU A  76      -0.726  14.839  -3.850  1.00 87.21           N  
ATOM   1206  H   LEU A  76      -0.129  14.110  -4.212  1.00 87.21           H  
ATOM   1207  CA  LEU A  76      -1.945  14.398  -3.183  1.00 87.21           C  
ATOM   1208  HA  LEU A  76      -2.638  15.233  -3.073  1.00 87.21           H  
ATOM   1209  C   LEU A  76      -1.627  13.885  -1.770  1.00 87.21           C  
ATOM   1210  CB  LEU A  76      -2.595  13.337  -4.071  1.00 87.21           C  
ATOM   1211  HB2 LEU A  76      -1.840  12.557  -4.168  1.00 87.21           H  
ATOM   1212  HB3 LEU A  76      -3.471  12.919  -3.574  1.00 87.21           H  
ATOM   1213  O   LEU A  76      -0.463  13.724  -1.397  1.00 87.21           O  
ATOM   1214  CG  LEU A  76      -2.969  13.769  -5.502  1.00 87.21           C  
ATOM   1215  HG  LEU A  76      -2.069  14.071  -6.037  1.00 87.21           H  
ATOM   1216  CD1 LEU A  76      -3.611  12.610  -6.264  1.00 87.21           C  
ATOM   1217 HD11 LEU A  76      -2.875  11.818  -6.402  1.00 87.21           H  
ATOM   1218 HD12 LEU A  76      -4.461  12.209  -5.712  1.00 87.21           H  
ATOM   1219 HD13 LEU A  76      -3.934  12.937  -7.253  1.00 87.21           H  
ATOM   1220  CD2 LEU A  76      -3.956  14.938  -5.536  1.00 87.21           C  
ATOM   1221 HD21 LEU A  76      -4.908  14.626  -5.108  1.00 87.21           H  
ATOM   1222 HD22 LEU A  76      -4.119  15.231  -6.573  1.00 87.21           H  
ATOM   1223 HD23 LEU A  76      -3.551  15.795  -4.997  1.00 87.21           H  
ATOM   1224  N   HIS A  77      -2.662  13.701  -0.951  1.00 91.71           N  
ATOM   1225  H   HIS A  77      -3.591  13.686  -1.346  1.00 91.71           H  
ATOM   1226  CA  HIS A  77      -2.527  13.350   0.463  1.00 91.71           C  
ATOM   1227  HA  HIS A  77      -1.476  13.404   0.749  1.00 91.71           H  
ATOM   1228  C   HIS A  77      -3.003  11.925   0.726  1.00 91.71           C  
ATOM   1229  CB  HIS A  77      -3.291  14.343   1.345  1.00 91.71           C  
ATOM   1230  HB2 HIS A  77      -3.201  14.028   2.385  1.00 91.71           H  
ATOM   1231  HB3 HIS A  77      -4.350  14.315   1.088  1.00 91.71           H  
ATOM   1232  O   HIS A  77      -4.067  11.535   0.255  1.00 91.71           O  
ATOM   1233  CG  HIS A  77      -2.798  15.759   1.232  1.00 91.71           C  
ATOM   1234  CD2 HIS A  77      -1.818  16.356   1.977  1.00 91.71           C  
ATOM   1235  HD2 HIS A  77      -1.246  15.889   2.765  1.00 91.71           H  
ATOM   1236  ND1 HIS A  77      -3.282  16.704   0.362  1.00 91.71           N  
ATOM   1237  HD1 HIS A  77      -4.075  16.584  -0.252  1.00 91.71           H  
ATOM   1238  CE1 HIS A  77      -2.609  17.843   0.573  1.00 91.71           C  
ATOM   1239  HE1 HIS A  77      -2.814  18.780   0.077  1.00 91.71           H  
ATOM   1240  NE2 HIS A  77      -1.678  17.674   1.524  1.00 91.71           N  
ATOM   1241  N   TYR A  78      -2.243  11.190   1.536  1.00 93.72           N  
ATOM   1242  H   TYR A  78      -1.363  11.579   1.842  1.00 93.72           H  
ATOM   1243  CA  TYR A  78      -2.486   9.779   1.840  1.00 93.72           C  
ATOM   1244  HA  TYR A  78      -3.515   9.516   1.595  1.00 93.72           H  
ATOM   1245  C   TYR A  78      -2.237   9.477   3.305  1.00 93.72           C  
ATOM   1246  CB  TYR A  78      -1.542   8.914   1.011  1.00 93.72           C  
ATOM   1247  HB2 TYR A  78      -1.723   7.859   1.216  1.00 93.72           H  
ATOM   1248  HB3 TYR A  78      -0.521   9.163   1.301  1.00 93.72           H  
ATOM   1249  O   TYR A  78      -1.460  10.174   3.965  1.00 93.72           O  
ATOM   1250  CG  TYR A  78      -1.696   9.164  -0.458  1.00 93.72           C  
ATOM   1251  CD1 TYR A  78      -2.831   8.674  -1.123  1.00 93.72           C  
ATOM   1252  HD1 TYR A  78      -3.546   8.049  -0.610  1.00 93.72           H  
ATOM   1253  CD2 TYR A  78      -0.788  10.018  -1.106  1.00 93.72           C  
ATOM   1254  HD2 TYR A  78       0.039  10.441  -0.556  1.00 93.72           H  
ATOM   1255  CE1 TYR A  78      -3.063   9.053  -2.453  1.00 93.72           C  
ATOM   1256  HE1 TYR A  78      -3.946   8.718  -2.976  1.00 93.72           H  
ATOM   1257  CE2 TYR A  78      -1.002  10.366  -2.446  1.00 93.72           C  
ATOM   1258  HE2 TYR A  78      -0.350  11.048  -2.972  1.00 93.72           H  
ATOM   1259  OH  TYR A  78      -2.388  10.289  -4.366  1.00 93.72           O  
ATOM   1260  HH  TYR A  78      -1.604  10.590  -4.831  1.00 93.72           H  
ATOM   1261  CZ  TYR A  78      -2.141   9.889  -3.108  1.00 93.72           C  
ATOM   1262  N   ARG A  79      -2.836   8.399   3.816  1.00 97.09           N  
ATOM   1263  H   ARG A  79      -3.377   7.797   3.212  1.00 97.09           H  
ATOM   1264  CA  ARG A  79      -2.498   7.924   5.154  1.00 97.09           C  
ATOM   1265  HA  ARG A  79      -2.417   8.783   5.820  1.00 97.09           H  
ATOM   1266  C   ARG A  79      -1.156   7.229   5.112  1.00 97.09           C  
ATOM   1267  CB  ARG A  79      -3.549   6.982   5.728  1.00 97.09           C  
ATOM   1268  HB2 ARG A  79      -3.289   6.788   6.769  1.00 97.09           H  
ATOM   1269  HB3 ARG A  79      -3.544   6.043   5.174  1.00 97.09           H  
ATOM   1270  O   ARG A  79      -0.849   6.462   4.200  1.00 97.09           O  
ATOM   1271  CG  ARG A  79      -4.941   7.592   5.679  1.00 97.09           C  
ATOM   1272  HG2 ARG A  79      -5.265   7.617   4.639  1.00 97.09           H  
ATOM   1273  HG3 ARG A  79      -4.916   8.601   6.090  1.00 97.09           H  
ATOM   1274  CD  ARG A  79      -5.906   6.747   6.495  1.00 97.09           C  
ATOM   1275  HD2 ARG A  79      -5.485   6.664   7.497  1.00 97.09           H  
ATOM   1276  HD3 ARG A  79      -6.867   7.259   6.550  1.00 97.09           H  
ATOM   1277  NE  ARG A  79      -6.103   5.400   5.931  1.00 97.09           N  
ATOM   1278  HE  ARG A  79      -5.803   5.203   4.987  1.00 97.09           H  
ATOM   1279  NH1 ARG A  79      -6.938   4.467   7.831  1.00 97.09           N  
ATOM   1280 HH11 ARG A  79      -7.349   3.672   8.299  1.00 97.09           H  
ATOM   1281 HH12 ARG A  79      -6.876   5.360   8.298  1.00 97.09           H  
ATOM   1282  NH2 ARG A  79      -6.855   3.252   5.983  1.00 97.09           N  
ATOM   1283 HH21 ARG A  79      -6.489   3.174   5.045  1.00 97.09           H  
ATOM   1284 HH22 ARG A  79      -7.373   2.511   6.433  1.00 97.09           H  
ATOM   1285  CZ  ARG A  79      -6.633   4.383   6.576  1.00 97.09           C  
ATOM   1286  N   ALA A  80      -0.365   7.472   6.139  1.00 96.32           N  
ATOM   1287  H   ALA A  80      -0.659   8.146   6.832  1.00 96.32           H  
ATOM   1288  CA  ALA A  80       0.941   6.876   6.270  1.00 96.32           C  
ATOM   1289  HA  ALA A  80       0.973   5.955   5.688  1.00 96.32           H  
ATOM   1290  C   ALA A  80       1.236   6.520   7.723  1.00 96.32           C  
ATOM   1291  CB  ALA A  80       1.966   7.835   5.677  1.00 96.32           C  
ATOM   1292  HB1 ALA A  80       1.749   8.010   4.624  1.00 96.32           H  
ATOM   1293  HB2 ALA A  80       2.950   7.375   5.764  1.00 96.32           H  
ATOM   1294  HB3 ALA A  80       1.945   8.783   6.215  1.00 96.32           H  
ATOM   1295  O   ALA A  80       0.913   7.267   8.647  1.00 96.32           O  
ATOM   1296  N   LEU A  81       1.896   5.385   7.928  1.00 97.11           N  
ATOM   1297  H   LEU A  81       2.128   4.822   7.122  1.00 97.11           H  
ATOM   1298  CA  LEU A  81       2.399   4.977   9.230  1.00 97.11           C  
ATOM   1299  HA  LEU A  81       1.797   5.452  10.004  1.00 97.11           H  
ATOM   1300  C   LEU A  81       3.849   5.438   9.385  1.00 97.11           C  
ATOM   1301  CB  LEU A  81       2.250   3.455   9.363  1.00 97.11           C  
ATOM   1302  HB2 LEU A  81       2.898   2.977   8.629  1.00 97.11           H  
ATOM   1303  HB3 LEU A  81       1.222   3.180   9.129  1.00 97.11           H  
ATOM   1304  O   LEU A  81       4.712   5.098   8.572  1.00 97.11           O  
ATOM   1305  CG  LEU A  81       2.596   2.923  10.764  1.00 97.11           C  
ATOM   1306  HG  LEU A  81       3.586   3.269  11.062  1.00 97.11           H  
ATOM   1307  CD1 LEU A  81       1.575   3.373  11.811  1.00 97.11           C  
ATOM   1308 HD11 LEU A  81       1.775   2.883  12.764  1.00 97.11           H  
ATOM   1309 HD12 LEU A  81       1.622   4.452  11.961  1.00 97.11           H  
ATOM   1310 HD13 LEU A  81       0.568   3.105  11.492  1.00 97.11           H  
ATOM   1311  CD2 LEU A  81       2.617   1.399  10.727  1.00 97.11           C  
ATOM   1312 HD21 LEU A  81       2.841   0.993  11.714  1.00 97.11           H  
ATOM   1313 HD22 LEU A  81       1.641   1.020  10.422  1.00 97.11           H  
ATOM   1314 HD23 LEU A  81       3.372   1.048  10.024  1.00 97.11           H  
ATOM   1315  N   CYS A  82       4.151   6.181  10.449  1.00 96.32           N  
ATOM   1316  H   CYS A  82       3.407   6.481  11.063  1.00 96.32           H  
ATOM   1317  CA  CYS A  82       5.520   6.603  10.723  1.00 96.32           C  
ATOM   1318  HA  CYS A  82       5.971   6.907   9.778  1.00 96.32           H  
ATOM   1319  C   CYS A  82       6.362   5.442  11.281  1.00 96.32           C  
ATOM   1320  CB  CYS A  82       5.497   7.824  11.646  1.00 96.32           C  
ATOM   1321  HB2 CYS A  82       5.164   7.530  12.641  1.00 96.32           H  
ATOM   1322  HB3 CYS A  82       4.806   8.571  11.257  1.00 96.32           H  
ATOM   1323  O   CYS A  82       6.281   5.102  12.462  1.00 96.32           O  
ATOM   1324  SG  CYS A  82       7.175   8.511  11.711  1.00 96.32           S  
ATOM   1325  HG  CYS A  82       7.178   8.964  10.454  1.00 96.32           H  
ATOM   1326  N   LYS A  83       7.219   4.832  10.455  1.00 89.96           N  
ATOM   1327  H   LYS A  83       7.239   5.142   9.494  1.00 89.96           H  
ATOM   1328  CA  LYS A  83       8.027   3.658  10.840  1.00 89.96           C  
ATOM   1329  HA  LYS A  83       7.440   3.061  11.537  1.00 89.96           H  
ATOM   1330  C   LYS A  83       9.313   4.028  11.580  1.00 89.96           C  
ATOM   1331  CB  LYS A  83       8.306   2.772   9.608  1.00 89.96           C  
ATOM   1332  HB2 LYS A  83       8.883   3.330   8.870  1.00 89.96           H  
ATOM   1333  HB3 LYS A  83       8.891   1.909   9.925  1.00 89.96           H  
ATOM   1334  O   LYS A  83       9.731   3.306  12.495  1.00 89.96           O  
ATOM   1335  CG  LYS A  83       7.005   2.274   8.957  1.00 89.96           C  
ATOM   1336  HG2 LYS A  83       6.550   3.110   8.425  1.00 89.96           H  
ATOM   1337  HG3 LYS A  83       6.308   1.960   9.734  1.00 89.96           H  
ATOM   1338  CD  LYS A  83       7.156   1.113   7.956  1.00 89.96           C  
ATOM   1339  HD2 LYS A  83       7.943   1.318   7.230  1.00 89.96           H  
ATOM   1340  HD3 LYS A  83       6.203   1.061   7.430  1.00 89.96           H  
ATOM   1341  CE  LYS A  83       7.341  -0.268   8.605  1.00 89.96           C  
ATOM   1342  HE2 LYS A  83       6.703  -0.306   9.488  1.00 89.96           H  
ATOM   1343  HE3 LYS A  83       8.372  -0.412   8.927  1.00 89.96           H  
ATOM   1344  NZ  LYS A  83       6.918  -1.381   7.714  1.00 89.96           N  
ATOM   1345  HZ1 LYS A  83       7.581  -1.610   6.987  1.00 89.96           H  
ATOM   1346  HZ2 LYS A  83       6.729  -2.227   8.233  1.00 89.96           H  
ATOM   1347  HZ3 LYS A  83       6.047  -1.188   7.241  1.00 89.96           H  
ATOM   1348  N   ARG A  84       9.976   5.131  11.200  1.00 87.55           N  
ATOM   1349  H   ARG A  84       9.555   5.674  10.461  1.00 87.55           H  
ATOM   1350  CA  ARG A  84      11.213   5.636  11.844  1.00 87.55           C  
ATOM   1351  HA  ARG A  84      11.174   5.369  12.900  1.00 87.55           H  
ATOM   1352  C   ARG A  84      11.315   7.163  11.772  1.00 87.55           C  
ATOM   1353  CB  ARG A  84      12.483   5.014  11.216  1.00 87.55           C  
ATOM   1354  HB2 ARG A  84      13.349   5.408  11.749  1.00 87.55           H  
ATOM   1355  HB3 ARG A  84      12.569   5.339  10.179  1.00 87.55           H  
ATOM   1356  O   ARG A  84      10.893   7.769  10.794  1.00 87.55           O  
ATOM   1357  CG  ARG A  84      12.555   3.476  11.262  1.00 87.55           C  
ATOM   1358  HG2 ARG A  84      11.775   3.061  10.624  1.00 87.55           H  
ATOM   1359  HG3 ARG A  84      12.396   3.136  12.286  1.00 87.55           H  
ATOM   1360  CD  ARG A  84      13.918   2.960  10.774  1.00 87.55           C  
ATOM   1361  HD2 ARG A  84      14.107   3.376   9.784  1.00 87.55           H  
ATOM   1362  HD3 ARG A  84      14.694   3.311  11.455  1.00 87.55           H  
ATOM   1363  NE  ARG A  84      13.952   1.484  10.681  1.00 87.55           N  
ATOM   1364  HE  ARG A  84      13.063   1.022  10.551  1.00 87.55           H  
ATOM   1365  NH1 ARG A  84      16.242   1.149  10.608  1.00 87.55           N  
ATOM   1366 HH11 ARG A  84      16.455   2.082  10.932  1.00 87.55           H  
ATOM   1367 HH12 ARG A  84      17.008   0.524  10.400  1.00 87.55           H  
ATOM   1368  NH2 ARG A  84      14.912  -0.538  10.204  1.00 87.55           N  
ATOM   1369 HH21 ARG A  84      14.008  -0.947  10.011  1.00 87.55           H  
ATOM   1370 HH22 ARG A  84      15.721  -1.099   9.980  1.00 87.55           H  
ATOM   1371  CZ  ARG A  84      15.022   0.720  10.506  1.00 87.55           C  
ATOM   1372  N   THR A  85      11.967   7.770  12.766  1.00 91.37           N  
ATOM   1373  H   THR A  85      12.274   7.217  13.554  1.00 91.37           H  
ATOM   1374  CA  THR A  85      12.109   9.233  12.901  1.00 91.37           C  
ATOM   1375  HA  THR A  85      11.748   9.718  11.994  1.00 91.37           H  
ATOM   1376  C   THR A  85      13.575   9.655  13.107  1.00 91.37           C  
ATOM   1377  CB  THR A  85      11.238   9.758  14.060  1.00 91.37           C  
ATOM   1378  HB  THR A  85      11.279  10.847  14.071  1.00 91.37           H  
ATOM   1379  O   THR A  85      14.295   9.050  13.914  1.00 91.37           O  
ATOM   1380  CG2 THR A  85       9.781   9.312  13.986  1.00 91.37           C  
ATOM   1381 HG21 THR A  85       9.690   8.228  14.055  1.00 91.37           H  
ATOM   1382 HG22 THR A  85       9.335   9.648  13.050  1.00 91.37           H  
ATOM   1383 HG23 THR A  85       9.223   9.756  14.810  1.00 91.37           H  
ATOM   1384  OG1 THR A  85      11.695   9.267  15.297  1.00 91.37           O  
ATOM   1385  HG1 THR A  85      11.092   9.617  15.957  1.00 91.37           H  
ATOM   1386  N   SER A  86      14.036  10.673  12.359  1.00 90.23           N  
ATOM   1387  H   SER A  86      13.429  11.022  11.631  1.00 90.23           H  
ATOM   1388  CA  SER A  86      15.310  11.405  12.529  1.00 90.23           C  
ATOM   1389  HA  SER A  86      15.803  11.053  13.436  1.00 90.23           H  
ATOM   1390  C   SER A  86      14.976  12.879  12.695  1.00 90.23           C  
ATOM   1391  CB  SER A  86      16.316  11.298  11.353  1.00 90.23           C  
ATOM   1392  HB2 SER A  86      16.180  12.100  10.627  1.00 90.23           H  
ATOM   1393  HB3 SER A  86      16.154  10.424  10.722  1.00 90.23           H  
ATOM   1394  O   SER A  86      15.072  13.661  11.748  1.00 90.23           O  
ATOM   1395  OG  SER A  86      17.662  11.314  11.811  1.00 90.23           O  
ATOM   1396  HG  SER A  86      17.800  12.041  12.422  1.00 90.23           H  
ATOM   1397  N   VAL A  87      14.589  13.280  13.902  1.00 93.23           N  
ATOM   1398  H   VAL A  87      14.443  12.597  14.631  1.00 93.23           H  
ATOM   1399  CA  VAL A  87      14.238  14.683  14.170  1.00 93.23           C  
ATOM   1400  HA  VAL A  87      13.390  14.961  13.543  1.00 93.23           H  
ATOM   1401  C   VAL A  87      15.400  15.612  13.795  1.00 93.23           C  
ATOM   1402  CB  VAL A  87      13.819  14.860  15.639  1.00 93.23           C  
ATOM   1403  HB  VAL A  87      14.652  14.586  16.286  1.00 93.23           H  
ATOM   1404  O   VAL A  87      15.227  16.554  13.032  1.00 93.23           O  
ATOM   1405  CG1 VAL A  87      13.439  16.314  15.925  1.00 93.23           C  
ATOM   1406 HG11 VAL A  87      13.047  16.407  16.938  1.00 93.23           H  
ATOM   1407 HG12 VAL A  87      12.680  16.651  15.220  1.00 93.23           H  
ATOM   1408 HG13 VAL A  87      14.309  16.966  15.841  1.00 93.23           H  
ATOM   1409  CG2 VAL A  87      12.628  13.951  15.971  1.00 93.23           C  
ATOM   1410 HG21 VAL A  87      11.817  14.134  15.265  1.00 93.23           H  
ATOM   1411 HG22 VAL A  87      12.911  12.900  15.932  1.00 93.23           H  
ATOM   1412 HG23 VAL A  87      12.267  14.168  16.977  1.00 93.23           H  
ATOM   1413  N   ASN A  88      16.623  15.255  14.196  1.00 90.84           N  
ATOM   1414  H   ASN A  88      16.709  14.432  14.775  1.00 90.84           H  
ATOM   1415  CA  ASN A  88      17.841  16.017  13.898  1.00 90.84           C  
ATOM   1416  HA  ASN A  88      17.706  17.030  14.276  1.00 90.84           H  
ATOM   1417  C   ASN A  88      18.186  16.151  12.402  1.00 90.84           C  
ATOM   1418  CB  ASN A  88      19.017  15.366  14.645  1.00 90.84           C  
ATOM   1419  HB2 ASN A  88      18.781  15.278  15.705  1.00 90.84           H  
ATOM   1420  HB3 ASN A  88      19.875  16.033  14.556  1.00 90.84           H  
ATOM   1421  O   ASN A  88      18.919  17.061  12.036  1.00 90.84           O  
ATOM   1422  CG  ASN A  88      19.407  13.992  14.112  1.00 90.84           C  
ATOM   1423  ND2 ASN A  88      20.678  13.669  14.149  1.00 90.84           N  
ATOM   1424 HD21 ASN A  88      21.345  14.327  14.527  1.00 90.84           H  
ATOM   1425 HD22 ASN A  88      20.924  12.719  13.907  1.00 90.84           H  
ATOM   1426  OD1 ASN A  88      18.595  13.184  13.675  1.00 90.84           O  
ATOM   1427  N   LYS A  89      17.714  15.238  11.542  1.00 87.64           N  
ATOM   1428  H   LYS A  89      17.060  14.558  11.902  1.00 87.64           H  
ATOM   1429  CA  LYS A  89      17.946  15.291  10.086  1.00 87.64           C  
ATOM   1430  HA  LYS A  89      18.681  16.067   9.872  1.00 87.64           H  
ATOM   1431  C   LYS A  89      16.700  15.722   9.312  1.00 87.64           C  
ATOM   1432  CB  LYS A  89      18.505  13.958   9.553  1.00 87.64           C  
ATOM   1433  HB2 LYS A  89      17.776  13.166   9.725  1.00 87.64           H  
ATOM   1434  HB3 LYS A  89      18.643  14.049   8.475  1.00 87.64           H  
ATOM   1435  O   LYS A  89      16.754  15.729   8.086  1.00 87.64           O  
ATOM   1436  CG  LYS A  89      19.856  13.558  10.163  1.00 87.64           C  
ATOM   1437  HG2 LYS A  89      20.579  14.352   9.979  1.00 87.64           H  
ATOM   1438  HG3 LYS A  89      19.749  13.423  11.240  1.00 87.64           H  
ATOM   1439  CD  LYS A  89      20.367  12.249   9.543  1.00 87.64           C  
ATOM   1440  HD2 LYS A  89      19.649  11.454   9.746  1.00 87.64           H  
ATOM   1441  HD3 LYS A  89      20.465  12.380   8.465  1.00 87.64           H  
ATOM   1442  CE  LYS A  89      21.731  11.882  10.142  1.00 87.64           C  
ATOM   1443  HE2 LYS A  89      22.417  12.712   9.972  1.00 87.64           H  
ATOM   1444  HE3 LYS A  89      21.611  11.770  11.220  1.00 87.64           H  
ATOM   1445  NZ  LYS A  89      22.285  10.633   9.556  1.00 87.64           N  
ATOM   1446  HZ1 LYS A  89      22.439  10.742   8.563  1.00 87.64           H  
ATOM   1447  HZ2 LYS A  89      21.656   9.857   9.705  1.00 87.64           H  
ATOM   1448  HZ3 LYS A  89      23.174  10.410   9.979  1.00 87.64           H  
ATOM   1449  N   ASN A  90      15.596  16.022  10.002  1.00 92.68           N  
ATOM   1450  H   ASN A  90      15.654  16.057  11.010  1.00 92.68           H  
ATOM   1451  CA  ASN A  90      14.275  16.242   9.413  1.00 92.68           C  
ATOM   1452  HA  ASN A  90      13.548  16.169  10.222  1.00 92.68           H  
ATOM   1453  C   ASN A  90      13.900  15.142   8.397  1.00 92.68           C  
ATOM   1454  CB  ASN A  90      14.207  17.675   8.858  1.00 92.68           C  
ATOM   1455  HB2 ASN A  90      14.521  18.384   9.624  1.00 92.68           H  
ATOM   1456  HB3 ASN A  90      14.877  17.764   8.003  1.00 92.68           H  
ATOM   1457  O   ASN A  90      13.564  15.428   7.250  1.00 92.68           O  
ATOM   1458  CG  ASN A  90      12.803  18.057   8.425  1.00 92.68           C  
ATOM   1459  ND2 ASN A  90      12.673  18.982   7.504  1.00 92.68           N  
ATOM   1460 HD21 ASN A  90      11.734  19.252   7.247  1.00 92.68           H  
ATOM   1461 HD22 ASN A  90      13.482  19.434   7.104  1.00 92.68           H  
ATOM   1462  OD1 ASN A  90      11.811  17.539   8.909  1.00 92.68           O  
ATOM   1463  N   LYS A  91      14.046  13.872   8.798  1.00 87.53           N  
ATOM   1464  H   LYS A  91      14.295  13.716   9.765  1.00 87.53           H  
ATOM   1465  CA  LYS A  91      13.746  12.705   7.953  1.00 87.53           C  
ATOM   1466  HA  LYS A  91      13.208  13.041   7.066  1.00 87.53           H  
ATOM   1467  C   LYS A  91      12.823  11.737   8.673  1.00 87.53           C  
ATOM   1468  CB  LYS A  91      15.033  11.999   7.493  1.00 87.53           C  
ATOM   1469  HB2 LYS A  91      15.704  11.863   8.341  1.00 87.53           H  
ATOM   1470  HB3 LYS A  91      14.772  11.015   7.102  1.00 87.53           H  
ATOM   1471  O   LYS A  91      13.118  11.326   9.797  1.00 87.53           O  
ATOM   1472  CG  LYS A  91      15.741  12.788   6.385  1.00 87.53           C  
ATOM   1473  HG2 LYS A  91      15.041  12.942   5.564  1.00 87.53           H  
ATOM   1474  HG3 LYS A  91      16.042  13.764   6.766  1.00 87.53           H  
ATOM   1475  CD  LYS A  91      16.979  12.057   5.850  1.00 87.53           C  
ATOM   1476  HD2 LYS A  91      16.677  11.084   5.461  1.00 87.53           H  
ATOM   1477  HD3 LYS A  91      17.701  11.920   6.654  1.00 87.53           H  
ATOM   1478  CE  LYS A  91      17.589  12.906   4.728  1.00 87.53           C  
ATOM   1479  HE2 LYS A  91      16.783  13.209   4.060  1.00 87.53           H  
ATOM   1480  HE3 LYS A  91      18.003  13.816   5.163  1.00 87.53           H  
ATOM   1481  NZ  LYS A  91      18.620  12.171   3.952  1.00 87.53           N  
ATOM   1482  HZ1 LYS A  91      19.393  11.886   4.536  1.00 87.53           H  
ATOM   1483  HZ2 LYS A  91      18.971  12.760   3.210  1.00 87.53           H  
ATOM   1484  HZ3 LYS A  91      18.209  11.358   3.517  1.00 87.53           H  
ATOM   1485  N   TYR A  92      11.761  11.328   7.994  1.00 91.59           N  
ATOM   1486  H   TYR A  92      11.570  11.756   7.100  1.00 91.59           H  
ATOM   1487  CA  TYR A  92      10.750  10.411   8.513  1.00 91.59           C  
ATOM   1488  HA  TYR A  92      11.094   9.962   9.444  1.00 91.59           H  
ATOM   1489  C   TYR A  92      10.523   9.305   7.496  1.00 91.59           C  
ATOM   1490  CB  TYR A  92       9.462  11.187   8.810  1.00 91.59           C  
ATOM   1491  HB2 TYR A  92       8.721  10.504   9.227  1.00 91.59           H  
ATOM   1492  HB3 TYR A  92       9.056  11.588   7.881  1.00 91.59           H  
ATOM   1493  O   TYR A  92      10.223   9.597   6.343  1.00 91.59           O  
ATOM   1494  CG  TYR A  92       9.697  12.325   9.780  1.00 91.59           C  
ATOM   1495  CD1 TYR A  92       9.684  12.079  11.163  1.00 91.59           C  
ATOM   1496  HD1 TYR A  92       9.401  11.101  11.522  1.00 91.59           H  
ATOM   1497  CD2 TYR A  92      10.013  13.605   9.293  1.00 91.59           C  
ATOM   1498  HD2 TYR A  92      10.022  13.790   8.229  1.00 91.59           H  
ATOM   1499  CE1 TYR A  92      10.005  13.108  12.068  1.00 91.59           C  
ATOM   1500  HE1 TYR A  92       9.972  12.930  13.133  1.00 91.59           H  
ATOM   1501  CE2 TYR A  92      10.328  14.637  10.192  1.00 91.59           C  
ATOM   1502  HE2 TYR A  92      10.586  15.615   9.813  1.00 91.59           H  
ATOM   1503  OH  TYR A  92      10.635  15.397  12.435  1.00 91.59           O  
ATOM   1504  HH  TYR A  92      10.708  16.243  11.986  1.00 91.59           H  
ATOM   1505  CZ  TYR A  92      10.319  14.395  11.579  1.00 91.59           C  
ATOM   1506  N   LEU A  93      10.715   8.055   7.918  1.00 88.35           N  
ATOM   1507  H   LEU A  93      10.851   7.907   8.908  1.00 88.35           H  
ATOM   1508  CA  LEU A  93      10.428   6.884   7.096  1.00 88.35           C  
ATOM   1509  HA  LEU A  93      10.600   7.128   6.048  1.00 88.35           H  
ATOM   1510  C   LEU A  93       8.959   6.521   7.286  1.00 88.35           C  
ATOM   1511  CB  LEU A  93      11.343   5.718   7.499  1.00 88.35           C  
ATOM   1512  HB2 LEU A  93      11.070   5.414   8.510  1.00 88.35           H  
ATOM   1513  HB3 LEU A  93      12.379   6.057   7.510  1.00 88.35           H  
ATOM   1514  O   LEU A  93       8.553   6.197   8.406  1.00 88.35           O  
ATOM   1515  CG  LEU A  93      11.218   4.495   6.570  1.00 88.35           C  
ATOM   1516  HG  LEU A  93      10.170   4.246   6.406  1.00 88.35           H  
ATOM   1517  CD1 LEU A  93      11.904   4.759   5.231  1.00 88.35           C  
ATOM   1518 HD11 LEU A  93      12.923   5.115   5.380  1.00 88.35           H  
ATOM   1519 HD12 LEU A  93      11.949   3.840   4.646  1.00 88.35           H  
ATOM   1520 HD13 LEU A  93      11.334   5.491   4.658  1.00 88.35           H  
ATOM   1521  CD2 LEU A  93      11.899   3.293   7.228  1.00 88.35           C  
ATOM   1522 HD21 LEU A  93      11.400   3.061   8.168  1.00 88.35           H  
ATOM   1523 HD22 LEU A  93      12.956   3.503   7.393  1.00 88.35           H  
ATOM   1524 HD23 LEU A  93      11.805   2.430   6.567  1.00 88.35           H  
ATOM   1525  N   LEU A  94       8.201   6.573   6.205  1.00 92.23           N  
ATOM   1526  H   LEU A  94       8.625   6.822   5.324  1.00 92.23           H  
ATOM   1527  CA  LEU A  94       6.776   6.298   6.169  1.00 92.23           C  
ATOM   1528  HA  LEU A  94       6.392   6.136   7.176  1.00 92.23           H  
ATOM   1529  C   LEU A  94       6.488   5.056   5.337  1.00 92.23           C  
ATOM   1530  CB  LEU A  94       6.059   7.493   5.542  1.00 92.23           C  
ATOM   1531  HB2 LEU A  94       5.002   7.233   5.483  1.00 92.23           H  
ATOM   1532  HB3 LEU A  94       6.410   7.612   4.517  1.00 92.23           H  
ATOM   1533  O   LEU A  94       7.182   4.808   4.358  1.00 92.23           O  
ATOM   1534  CG  LEU A  94       6.211   8.841   6.257  1.00 92.23           C  
ATOM   1535  HG  LEU A  94       7.223   9.219   6.109  1.00 92.23           H  
ATOM   1536  CD1 LEU A  94       5.224   9.795   5.605  1.00 92.23           C  
ATOM   1537 HD11 LEU A  94       5.287  10.777   6.073  1.00 92.23           H  
ATOM   1538 HD12 LEU A  94       4.204   9.430   5.722  1.00 92.23           H  
ATOM   1539 HD13 LEU A  94       5.436   9.889   4.540  1.00 92.23           H  
ATOM   1540  CD2 LEU A  94       5.931   8.796   7.762  1.00 92.23           C  
ATOM   1541 HD21 LEU A  94       6.730   8.242   8.253  1.00 92.23           H  
ATOM   1542 HD22 LEU A  94       5.906   9.810   8.160  1.00 92.23           H  
ATOM   1543 HD23 LEU A  94       4.969   8.316   7.940  1.00 92.23           H  
ATOM   1544  N   GLU A  95       5.438   4.327   5.694  1.00 90.03           N  
ATOM   1545  H   GLU A  95       4.930   4.591   6.525  1.00 90.03           H  
ATOM   1546  CA  GLU A  95       4.754   3.411   4.778  1.00 90.03           C  
ATOM   1547  HA  GLU A  95       5.292   3.345   3.833  1.00 90.03           H  
ATOM   1548  C   GLU A  95       3.363   3.965   4.489  1.00 90.03           C  
ATOM   1549  CB  GLU A  95       4.715   2.008   5.389  1.00 90.03           C  
ATOM   1550  HB2 GLU A  95       4.280   2.052   6.387  1.00 90.03           H  
ATOM   1551  HB3 GLU A  95       5.754   1.684   5.460  1.00 90.03           H  
ATOM   1552  O   GLU A  95       2.600   4.211   5.426  1.00 90.03           O  
ATOM   1553  CG  GLU A  95       3.948   0.979   4.549  1.00 90.03           C  
ATOM   1554  HG2 GLU A  95       2.896   1.260   4.517  1.00 90.03           H  
ATOM   1555  HG3 GLU A  95       4.342   1.002   3.533  1.00 90.03           H  
ATOM   1556  CD  GLU A  95       4.073  -0.452   5.098  1.00 90.03           C  
ATOM   1557  OE1 GLU A  95       3.185  -1.277   4.779  1.00 90.03           O  
ATOM   1558  OE2 GLU A  95       5.078  -0.751   5.796  1.00 90.03           O  
ATOM   1559  N   TYR A  96       3.044   4.179   3.214  1.00 92.80           N  
ATOM   1560  H   TYR A  96       3.696   3.915   2.488  1.00 92.80           H  
ATOM   1561  CA  TYR A  96       1.709   4.598   2.797  1.00 92.80           C  
ATOM   1562  HA  TYR A  96       1.379   5.420   3.432  1.00 92.80           H  
ATOM   1563  C   TYR A  96       0.745   3.430   2.984  1.00 92.80           C  
ATOM   1564  CB  TYR A  96       1.745   5.107   1.356  1.00 92.80           C  
ATOM   1565  HB2 TYR A  96       2.206   4.346   0.726  1.00 92.80           H  
ATOM   1566  HB3 TYR A  96       0.724   5.255   1.006  1.00 92.80           H  
ATOM   1567  O   TYR A  96       0.997   2.321   2.523  1.00 92.80           O  
ATOM   1568  CG  TYR A  96       2.495   6.418   1.233  1.00 92.80           C  
ATOM   1569  CD1 TYR A  96       1.827   7.617   1.532  1.00 92.80           C  
ATOM   1570  HD1 TYR A  96       0.785   7.574   1.811  1.00 92.80           H  
ATOM   1571  CD2 TYR A  96       3.860   6.441   0.897  1.00 92.80           C  
ATOM   1572  HD2 TYR A  96       4.368   5.517   0.662  1.00 92.80           H  
ATOM   1573  CE1 TYR A  96       2.516   8.845   1.506  1.00 92.80           C  
ATOM   1574  HE1 TYR A  96       2.000   9.770   1.722  1.00 92.80           H  
ATOM   1575  CE2 TYR A  96       4.554   7.665   0.878  1.00 92.80           C  
ATOM   1576  HE2 TYR A  96       5.600   7.689   0.613  1.00 92.80           H  
ATOM   1577  OH  TYR A  96       4.594  10.034   1.258  1.00 92.80           O  
ATOM   1578  HH  TYR A  96       5.443   9.940   0.820  1.00 92.80           H  
ATOM   1579  CZ  TYR A  96       3.894   8.867   1.210  1.00 92.80           C  
ATOM   1580  N   ILE A  97      -0.337   3.640   3.724  1.00 95.26           N  
ATOM   1581  H   ILE A  97      -0.568   4.589   3.981  1.00 95.26           H  
ATOM   1582  CA  ILE A  97      -1.125   2.539   4.297  1.00 95.26           C  
ATOM   1583  HA  ILE A  97      -0.444   1.821   4.753  1.00 95.26           H  
ATOM   1584  C   ILE A  97      -1.887   1.776   3.215  1.00 95.26           C  
ATOM   1585  CB  ILE A  97      -2.044   3.103   5.398  1.00 95.26           C  
ATOM   1586  HB  ILE A  97      -2.564   3.976   5.002  1.00 95.26           H  
ATOM   1587  O   ILE A  97      -1.888   0.541   3.209  1.00 95.26           O  
ATOM   1588  CG1 ILE A  97      -1.132   3.551   6.563  1.00 95.26           C  
ATOM   1589 HG12 ILE A  97      -0.512   2.713   6.882  1.00 95.26           H  
ATOM   1590 HG13 ILE A  97      -0.471   4.345   6.216  1.00 95.26           H  
ATOM   1591  CG2 ILE A  97      -3.117   2.098   5.852  1.00 95.26           C  
ATOM   1592 HG21 ILE A  97      -3.776   2.558   6.587  1.00 95.26           H  
ATOM   1593 HG22 ILE A  97      -3.753   1.819   5.012  1.00 95.26           H  
ATOM   1594 HG23 ILE A  97      -2.652   1.210   6.280  1.00 95.26           H  
ATOM   1595  CD1 ILE A  97      -1.875   4.079   7.782  1.00 95.26           C  
ATOM   1596 HD11 ILE A  97      -2.386   3.238   8.251  1.00 95.26           H  
ATOM   1597 HD12 ILE A  97      -1.158   4.495   8.490  1.00 95.26           H  
ATOM   1598 HD13 ILE A  97      -2.601   4.838   7.493  1.00 95.26           H  
ATOM   1599  N   GLU A  98      -2.495   2.503   2.285  1.00 92.84           N  
ATOM   1600  H   GLU A  98      -2.545   3.503   2.415  1.00 92.84           H  
ATOM   1601  CA  GLU A  98      -3.284   1.931   1.196  1.00 92.84           C  
ATOM   1602  HA  GLU A  98      -3.969   1.181   1.591  1.00 92.84           H  
ATOM   1603  C   GLU A  98      -2.406   1.225   0.154  1.00 92.84           C  
ATOM   1604  CB  GLU A  98      -4.121   3.050   0.554  1.00 92.84           C  
ATOM   1605  HB2 GLU A  98      -3.486   3.910   0.343  1.00 92.84           H  
ATOM   1606  HB3 GLU A  98      -4.510   2.691  -0.399  1.00 92.84           H  
ATOM   1607  O   GLU A  98      -2.827   0.213  -0.399  1.00 92.84           O  
ATOM   1608  CG  GLU A  98      -5.316   3.477   1.425  1.00 92.84           C  
ATOM   1609  HG2 GLU A  98      -5.943   2.603   1.603  1.00 92.84           H  
ATOM   1610  HG3 GLU A  98      -5.913   4.201   0.871  1.00 92.84           H  
ATOM   1611  CD  GLU A  98      -4.902   4.097   2.766  1.00 92.84           C  
ATOM   1612  OE1 GLU A  98      -5.376   3.602   3.812  1.00 92.84           O  
ATOM   1613  OE2 GLU A  98      -4.061   5.023   2.796  1.00 92.84           O  
ATOM   1614  N   TYR A  99      -1.177   1.704  -0.058  1.00 90.16           N  
ATOM   1615  H   TYR A  99      -0.921   2.544   0.441  1.00 90.16           H  
ATOM   1616  CA  TYR A  99      -0.303   1.278  -1.161  1.00 90.16           C  
ATOM   1617  HA  TYR A  99      -0.871   0.671  -1.865  1.00 90.16           H  
ATOM   1618  C   TYR A  99       0.868   0.398  -0.738  1.00 90.16           C  
ATOM   1619  CB  TYR A  99       0.186   2.545  -1.877  1.00 90.16           C  
ATOM   1620  HB2 TYR A  99       0.803   2.263  -2.730  1.00 90.16           H  
ATOM   1621  HB3 TYR A  99       0.803   3.119  -1.186  1.00 90.16           H  
ATOM   1622  O   TYR A  99       1.400  -0.363  -1.535  1.00 90.16           O  
ATOM   1623  CG  TYR A  99      -0.948   3.418  -2.367  1.00 90.16           C  
ATOM   1624  CD1 TYR A  99      -2.012   2.829  -3.054  1.00 90.16           C  
ATOM   1625  HD1 TYR A  99      -2.021   1.759  -3.200  1.00 90.16           H  
ATOM   1626  CD2 TYR A  99      -0.995   4.791  -2.086  1.00 90.16           C  
ATOM   1627  HD2 TYR A  99      -0.190   5.261  -1.540  1.00 90.16           H  
ATOM   1628  CE1 TYR A  99      -3.101   3.587  -3.501  1.00 90.16           C  
ATOM   1629  HE1 TYR A  99      -3.929   3.119  -4.012  1.00 90.16           H  
ATOM   1630  CE2 TYR A  99      -2.055   5.570  -2.585  1.00 90.16           C  
ATOM   1631  HE2 TYR A  99      -2.048   6.641  -2.451  1.00 90.16           H  
ATOM   1632  OH  TYR A  99      -4.100   5.704  -3.835  1.00 90.16           O  
ATOM   1633  HH  TYR A  99      -4.753   5.163  -4.286  1.00 90.16           H  
ATOM   1634  CZ  TYR A  99      -3.098   4.970  -3.312  1.00 90.16           C  
ATOM   1635  N   GLY A 100       1.281   0.488   0.522  1.00 89.48           N  
ATOM   1636  H   GLY A 100       0.841   1.177   1.115  1.00 89.48           H  
ATOM   1637  CA  GLY A 100       2.383  -0.280   1.085  1.00 89.48           C  
ATOM   1638  HA2 GLY A 100       2.240  -1.318   0.786  1.00 89.48           H  
ATOM   1639  HA3 GLY A 100       2.346  -0.216   2.172  1.00 89.48           H  
ATOM   1640  C   GLY A 100       3.777   0.161   0.638  1.00 89.48           C  
ATOM   1641  O   GLY A 100       4.770  -0.320   1.186  1.00 89.48           O  
ATOM   1642  N   ASN A 101       3.914   1.094  -0.302  1.00 87.07           N  
ATOM   1643  H   ASN A 101       3.095   1.457  -0.769  1.00 87.07           H  
ATOM   1644  CA  ASN A 101       5.213   1.653  -0.650  1.00 87.07           C  
ATOM   1645  HA  ASN A 101       5.886   0.815  -0.835  1.00 87.07           H  
ATOM   1646  C   ASN A 101       5.795   2.472   0.521  1.00 87.07           C  
ATOM   1647  CB  ASN A 101       5.108   2.433  -1.965  1.00 87.07           C  
ATOM   1648  HB2 ASN A 101       4.557   1.850  -2.703  1.00 87.07           H  
ATOM   1649  HB3 ASN A 101       6.106   2.609  -2.366  1.00 87.07           H  
ATOM   1650  O   ASN A 101       5.078   3.021   1.364  1.00 87.07           O  
ATOM   1651  CG  ASN A 101       4.399   3.751  -1.775  1.00 87.07           C  
ATOM   1652  ND2 ASN A 101       5.109   4.843  -1.925  1.00 87.07           N  
ATOM   1653 HD21 ASN A 101       4.576   5.700  -1.879  1.00 87.07           H  
ATOM   1654 HD22 ASN A 101       6.018   4.780  -2.360  1.00 87.07           H  
ATOM   1655  OD1 ASN A 101       3.239   3.815  -1.420  1.00 87.07           O  
ATOM   1656  N   ILE A 102       7.126   2.532   0.584  1.00 86.75           N  
ATOM   1657  H   ILE A 102       7.658   2.149  -0.185  1.00 86.75           H  
ATOM   1658  CA  ILE A 102       7.872   3.183   1.665  1.00 86.75           C  
ATOM   1659  HA  ILE A 102       7.158   3.539   2.407  1.00 86.75           H  
ATOM   1660  C   ILE A 102       8.602   4.407   1.114  1.00 86.75           C  
ATOM   1661  CB  ILE A 102       8.813   2.171   2.365  1.00 86.75           C  
ATOM   1662  HB  ILE A 102       9.432   1.699   1.602  1.00 86.75           H  
ATOM   1663  O   ILE A 102       9.200   4.348   0.043  1.00 86.75           O  
ATOM   1664  CG1 ILE A 102       7.982   1.074   3.073  1.00 86.75           C  
ATOM   1665 HG12 ILE A 102       7.347   0.579   2.339  1.00 86.75           H  
ATOM   1666 HG13 ILE A 102       7.332   1.544   3.811  1.00 86.75           H  
ATOM   1667  CG2 ILE A 102       9.755   2.854   3.374  1.00 86.75           C  
ATOM   1668 HG21 ILE A 102      10.468   2.129   3.767  1.00 86.75           H  
ATOM   1669 HG22 ILE A 102       9.181   3.289   4.193  1.00 86.75           H  
ATOM   1670 HG23 ILE A 102      10.337   3.630   2.877  1.00 86.75           H  
ATOM   1671  CD1 ILE A 102       8.809  -0.014   3.773  1.00 86.75           C  
ATOM   1672 HD11 ILE A 102       9.505  -0.465   3.066  1.00 86.75           H  
ATOM   1673 HD12 ILE A 102       8.139  -0.784   4.154  1.00 86.75           H  
ATOM   1674 HD13 ILE A 102       9.355   0.400   4.621  1.00 86.75           H  
ATOM   1675  N   GLU A 103       8.604   5.509   1.863  1.00 83.46           N  
ATOM   1676  H   GLU A 103       8.091   5.495   2.733  1.00 83.46           H  
ATOM   1677  CA  GLU A 103       9.303   6.737   1.476  1.00 83.46           C  
ATOM   1678  HA  GLU A 103      10.082   6.482   0.757  1.00 83.46           H  
ATOM   1679  C   GLU A 103       9.970   7.417   2.677  1.00 83.46           C  
ATOM   1680  CB  GLU A 103       8.322   7.693   0.785  1.00 83.46           C  
ATOM   1681  HB2 GLU A 103       7.656   8.097   1.548  1.00 83.46           H  
ATOM   1682  HB3 GLU A 103       7.737   7.134   0.055  1.00 83.46           H  
ATOM   1683  O   GLU A 103       9.489   7.350   3.809  1.00 83.46           O  
ATOM   1684  CG  GLU A 103       9.024   8.847   0.044  1.00 83.46           C  
ATOM   1685  HG2 GLU A 103       9.721   9.345   0.718  1.00 83.46           H  
ATOM   1686  HG3 GLU A 103       9.600   8.433  -0.783  1.00 83.46           H  
ATOM   1687  CD  GLU A 103       8.061   9.923  -0.470  1.00 83.46           C  
ATOM   1688  OE1 GLU A 103       8.561  10.888  -1.088  1.00 83.46           O  
ATOM   1689  OE2 GLU A 103       6.853   9.825  -0.169  1.00 83.46           O  
ATOM   1690  N   ILE A 104      11.081   8.117   2.427  1.00 85.34           N  
ATOM   1691  H   ILE A 104      11.370   8.188   1.462  1.00 85.34           H  
ATOM   1692  CA  ILE A 104      11.601   9.118   3.360  1.00 85.34           C  
ATOM   1693  HA  ILE A 104      11.206   8.901   4.352  1.00 85.34           H  
ATOM   1694  C   ILE A 104      11.109  10.501   2.952  1.00 85.34           C  
ATOM   1695  CB  ILE A 104      13.135   9.087   3.476  1.00 85.34           C  
ATOM   1696  HB  ILE A 104      13.573   9.219   2.487  1.00 85.34           H  
ATOM   1697  O   ILE A 104      11.467  10.996   1.888  1.00 85.34           O  
ATOM   1698  CG1 ILE A 104      13.570   7.720   4.040  1.00 85.34           C  
ATOM   1699 HG12 ILE A 104      13.300   6.938   3.330  1.00 85.34           H  
ATOM   1700 HG13 ILE A 104      13.034   7.534   4.971  1.00 85.34           H  
ATOM   1701  CG2 ILE A 104      13.623  10.236   4.390  1.00 85.34           C  
ATOM   1702 HG21 ILE A 104      13.321  11.203   3.989  1.00 85.34           H  
ATOM   1703 HG22 ILE A 104      13.197  10.119   5.387  1.00 85.34           H  
ATOM   1704 HG23 ILE A 104      14.712  10.248   4.439  1.00 85.34           H  
ATOM   1705  CD1 ILE A 104      15.070   7.603   4.322  1.00 85.34           C  
ATOM   1706 HD11 ILE A 104      15.640   7.854   3.428  1.00 85.34           H  
ATOM   1707 HD12 ILE A 104      15.360   8.261   5.141  1.00 85.34           H  
ATOM   1708 HD13 ILE A 104      15.288   6.584   4.640  1.00 85.34           H  
ATOM   1709  N   THR A 105      10.408  11.164   3.864  1.00 89.55           N  
ATOM   1710  H   THR A 105      10.161  10.679   4.714  1.00 89.55           H  
ATOM   1711  CA  THR A 105       9.911  12.528   3.673  1.00 89.55           C  
ATOM   1712  HA  THR A 105      10.344  12.942   2.762  1.00 89.55           H  
ATOM   1713  C   THR A 105      10.338  13.457   4.819  1.00 89.55           C  
ATOM   1714  CB  THR A 105       8.399  12.466   3.428  1.00 89.55           C  
ATOM   1715  HB  THR A 105       8.195  11.689   2.691  1.00 89.55           H  
ATOM   1716  O   THR A 105      11.098  13.065   5.715  1.00 89.55           O  
ATOM   1717  CG2 THR A 105       7.609  12.174   4.691  1.00 89.55           C  
ATOM   1718 HG21 THR A 105       7.937  11.230   5.126  1.00 89.55           H  
ATOM   1719 HG22 THR A 105       7.740  12.981   5.412  1.00 89.55           H  
ATOM   1720 HG23 THR A 105       6.555  12.091   4.425  1.00 89.55           H  
ATOM   1721  OG1 THR A 105       7.929  13.683   2.917  1.00 89.55           O  
ATOM   1722  HG1 THR A 105       7.125  13.454   2.446  1.00 89.55           H  
ATOM   1723  N   GLN A 106       9.890  14.711   4.771  1.00 92.90           N  
ATOM   1724  H   GLN A 106       9.184  14.904   4.074  1.00 92.90           H  
ATOM   1725  CA  GLN A 106      10.226  15.791   5.703  1.00 92.90           C  
ATOM   1726  HA  GLN A 106      10.943  15.434   6.442  1.00 92.90           H  
ATOM   1727  C   GLN A 106       8.984  16.284   6.453  1.00 92.90           C  
ATOM   1728  CB  GLN A 106      10.867  16.949   4.929  1.00 92.90           C  
ATOM   1729  HB2 GLN A 106      10.163  17.305   4.177  1.00 92.90           H  
ATOM   1730  HB3 GLN A 106      11.072  17.766   5.622  1.00 92.90           H  
ATOM   1731  O   GLN A 106       7.865  16.125   5.970  1.00 92.90           O  
ATOM   1732  CG  GLN A 106      12.173  16.552   4.232  1.00 92.90           C  
ATOM   1733  HG2 GLN A 106      12.832  16.060   4.947  1.00 92.90           H  
ATOM   1734  HG3 GLN A 106      11.964  15.851   3.424  1.00 92.90           H  
ATOM   1735  CD  GLN A 106      12.883  17.762   3.641  1.00 92.90           C  
ATOM   1736  NE2 GLN A 106      14.164  17.924   3.892  1.00 92.90           N  
ATOM   1737 HE21 GLN A 106      14.647  17.279   4.502  1.00 92.90           H  
ATOM   1738 HE22 GLN A 106      14.585  18.736   3.464  1.00 92.90           H  
ATOM   1739  OE1 GLN A 106      12.317  18.589   2.952  1.00 92.90           O  
ATOM   1740  N   LEU A 107       9.179  16.917   7.617  1.00 97.46           N  
ATOM   1741  H   LEU A 107      10.124  17.042   7.952  1.00 97.46           H  
ATOM   1742  CA  LEU A 107       8.086  17.327   8.511  1.00 97.46           C  
ATOM   1743  HA  LEU A 107       7.580  16.426   8.858  1.00 97.46           H  
ATOM   1744  C   LEU A 107       7.026  18.207   7.829  1.00 97.46           C  
ATOM   1745  CB  LEU A 107       8.691  18.066   9.721  1.00 97.46           C  
ATOM   1746  HB2 LEU A 107       9.432  17.426  10.199  1.00 97.46           H  
ATOM   1747  HB3 LEU A 107       9.202  18.961   9.365  1.00 97.46           H  
ATOM   1748  O   LEU A 107       5.839  18.023   8.057  1.00 97.46           O  
ATOM   1749  CG  LEU A 107       7.669  18.488  10.794  1.00 97.46           C  
ATOM   1750  HG  LEU A 107       6.958  19.197  10.371  1.00 97.46           H  
ATOM   1751  CD1 LEU A 107       6.918  17.277  11.346  1.00 97.46           C  
ATOM   1752 HD11 LEU A 107       7.617  16.497  11.646  1.00 97.46           H  
ATOM   1753 HD12 LEU A 107       6.319  17.588  12.202  1.00 97.46           H  
ATOM   1754 HD13 LEU A 107       6.230  16.893  10.593  1.00 97.46           H  
ATOM   1755  CD2 LEU A 107       8.406  19.169  11.947  1.00 97.46           C  
ATOM   1756 HD21 LEU A 107       8.955  20.036  11.578  1.00 97.46           H  
ATOM   1757 HD22 LEU A 107       9.089  18.474  12.436  1.00 97.46           H  
ATOM   1758 HD23 LEU A 107       7.678  19.522  12.677  1.00 97.46           H  
ATOM   1759  N   ASN A 108       7.443  19.116   6.946  1.00 96.66           N  
ATOM   1760  H   ASN A 108       8.421  19.125   6.695  1.00 96.66           H  
ATOM   1761  CA  ASN A 108       6.554  20.042   6.234  1.00 96.66           C  
ATOM   1762  HA  ASN A 108       5.904  20.518   6.968  1.00 96.66           H  
ATOM   1763  C   ASN A 108       5.620  19.369   5.210  1.00 96.66           C  
ATOM   1764  CB  ASN A 108       7.406  21.131   5.555  1.00 96.66           C  
ATOM   1765  HB2 ASN A 108       8.038  21.621   6.295  1.00 96.66           H  
ATOM   1766  HB3 ASN A 108       6.731  21.881   5.143  1.00 96.66           H  
ATOM   1767  O   ASN A 108       4.777  20.049   4.631  1.00 96.66           O  
ATOM   1768  CG  ASN A 108       8.286  20.600   4.433  1.00 96.66           C  
ATOM   1769  ND2 ASN A 108       8.595  21.408   3.449  1.00 96.66           N  
ATOM   1770 HD21 ASN A 108       8.201  22.338   3.408  1.00 96.66           H  
ATOM   1771 HD22 ASN A 108       9.209  21.036   2.739  1.00 96.66           H  
ATOM   1772  OD1 ASN A 108       8.750  19.472   4.444  1.00 96.66           O  
ATOM   1773  N   ARG A 109       5.777  18.064   4.957  1.00 95.86           N  
ATOM   1774  H   ARG A 109       6.521  17.580   5.439  1.00 95.86           H  
ATOM   1775  CA  ARG A 109       4.875  17.258   4.118  1.00 95.86           C  
ATOM   1776  HA  ARG A 109       4.210  17.919   3.563  1.00 95.86           H  
ATOM   1777  C   ARG A 109       3.959  16.356   4.942  1.00 95.86           C  
ATOM   1778  CB  ARG A 109       5.690  16.425   3.119  1.00 95.86           C  
ATOM   1779  HB2 ARG A 109       6.304  15.710   3.665  1.00 95.86           H  
ATOM   1780  HB3 ARG A 109       4.996  15.868   2.490  1.00 95.86           H  
ATOM   1781  O   ARG A 109       3.254  15.525   4.370  1.00 95.86           O  
ATOM   1782  CG  ARG A 109       6.593  17.290   2.229  1.00 95.86           C  
ATOM   1783  HG2 ARG A 109       6.016  18.115   1.812  1.00 95.86           H  
ATOM   1784  HG3 ARG A 109       7.404  17.701   2.832  1.00 95.86           H  
ATOM   1785  CD  ARG A 109       7.208  16.473   1.088  1.00 95.86           C  
ATOM   1786  HD2 ARG A 109       7.959  17.082   0.585  1.00 95.86           H  
ATOM   1787  HD3 ARG A 109       7.726  15.606   1.496  1.00 95.86           H  
ATOM   1788  NE  ARG A 109       6.184  16.029   0.126  1.00 95.86           N  
ATOM   1789  HE  ARG A 109       5.653  15.197   0.344  1.00 95.86           H  
ATOM   1790  NH1 ARG A 109       6.366  17.749  -1.397  1.00 95.86           N  
ATOM   1791 HH11 ARG A 109       7.128  18.147  -0.868  1.00 95.86           H  
ATOM   1792 HH12 ARG A 109       6.052  18.144  -2.272  1.00 95.86           H  
ATOM   1793  NH2 ARG A 109       4.870  16.159  -1.705  1.00 95.86           N  
ATOM   1794 HH21 ARG A 109       4.424  15.297  -1.429  1.00 95.86           H  
ATOM   1795 HH22 ARG A 109       4.617  16.522  -2.614  1.00 95.86           H  
ATOM   1796  CZ  ARG A 109       5.820  16.642  -0.981  1.00 95.86           C  
ATOM   1797  N   LEU A 110       4.022  16.463   6.267  1.00 98.26           N  
ATOM   1798  H   LEU A 110       4.578  17.205   6.666  1.00 98.26           H  
ATOM   1799  CA  LEU A 110       3.245  15.659   7.198  1.00 98.26           C  
ATOM   1800  HA  LEU A 110       2.766  14.837   6.667  1.00 98.26           H  
ATOM   1801  C   LEU A 110       2.159  16.514   7.823  1.00 98.26           C  
ATOM   1802  CB  LEU A 110       4.139  15.073   8.297  1.00 98.26           C  
ATOM   1803  HB2 LEU A 110       4.463  15.882   8.952  1.00 98.26           H  
ATOM   1804  HB3 LEU A 110       3.536  14.377   8.881  1.00 98.26           H  
ATOM   1805  O   LEU A 110       2.392  17.665   8.176  1.00 98.26           O  
ATOM   1806  CG  LEU A 110       5.384  14.346   7.793  1.00 98.26           C  
ATOM   1807  HG  LEU A 110       6.066  15.062   7.333  1.00 98.26           H  
ATOM   1808  CD1 LEU A 110       6.112  13.670   8.948  1.00 98.26           C  
ATOM   1809 HD11 LEU A 110       7.066  13.273   8.599  1.00 98.26           H  
ATOM   1810 HD12 LEU A 110       5.488  12.855   9.315  1.00 98.26           H  
ATOM   1811 HD13 LEU A 110       6.294  14.392   9.744  1.00 98.26           H  
ATOM   1812  CD2 LEU A 110       5.029  13.266   6.788  1.00 98.26           C  
ATOM   1813 HD21 LEU A 110       5.921  12.658   6.637  1.00 98.26           H  
ATOM   1814 HD22 LEU A 110       4.213  12.646   7.159  1.00 98.26           H  
ATOM   1815 HD23 LEU A 110       4.748  13.719   5.837  1.00 98.26           H  
ATOM   1816  N   TYR A 111       1.002  15.911   8.011  1.00 98.65           N  
ATOM   1817  H   TYR A 111       0.902  14.960   7.685  1.00 98.65           H  
ATOM   1818  CA  TYR A 111      -0.194  16.511   8.567  1.00 98.65           C  
ATOM   1819  HA  TYR A 111       0.043  17.495   8.972  1.00 98.65           H  
ATOM   1820  C   TYR A 111      -0.697  15.597   9.690  1.00 98.65           C  
ATOM   1821  CB  TYR A 111      -1.237  16.684   7.455  1.00 98.65           C  
ATOM   1822  HB2 TYR A 111      -1.450  15.706   7.022  1.00 98.65           H  
ATOM   1823  HB3 TYR A 111      -2.166  17.063   7.882  1.00 98.65           H  
ATOM   1824  O   TYR A 111      -0.485  14.375   9.637  1.00 98.65           O  
ATOM   1825  CG  TYR A 111      -0.801  17.592   6.323  1.00 98.65           C  
ATOM   1826  CD1 TYR A 111      -1.284  18.910   6.253  1.00 98.65           C  
ATOM   1827  HD1 TYR A 111      -1.976  19.280   6.994  1.00 98.65           H  
ATOM   1828  CD2 TYR A 111       0.082  17.112   5.334  1.00 98.65           C  
ATOM   1829  HD2 TYR A 111       0.435  16.092   5.371  1.00 98.65           H  
ATOM   1830  CE1 TYR A 111      -0.893  19.747   5.193  1.00 98.65           C  
ATOM   1831  HE1 TYR A 111      -1.299  20.745   5.125  1.00 98.65           H  
ATOM   1832  CE2 TYR A 111       0.511  17.962   4.299  1.00 98.65           C  
ATOM   1833  HE2 TYR A 111       1.204  17.612   3.548  1.00 98.65           H  
ATOM   1834  OH  TYR A 111       0.384  20.099   3.204  1.00 98.65           O  
ATOM   1835  HH  TYR A 111      -0.134  20.905   3.273  1.00 98.65           H  
ATOM   1836  CZ  TYR A 111       0.007  19.276   4.216  1.00 98.65           C  
ATOM   1837  N   PRO A 112      -1.333  16.154  10.732  1.00 98.56           N  
ATOM   1838  CA  PRO A 112      -1.958  15.328  11.756  1.00 98.56           C  
ATOM   1839  HA  PRO A 112      -1.204  14.719  12.256  1.00 98.56           H  
ATOM   1840  C   PRO A 112      -2.991  14.398  11.109  1.00 98.56           C  
ATOM   1841  CB  PRO A 112      -2.569  16.311  12.759  1.00 98.56           C  
ATOM   1842  HB2 PRO A 112      -3.516  15.950  13.161  1.00 98.56           H  
ATOM   1843  HB3 PRO A 112      -1.859  16.482  13.568  1.00 98.56           H  
ATOM   1844  O   PRO A 112      -3.677  14.792  10.178  1.00 98.56           O  
ATOM   1845  CG  PRO A 112      -2.753  17.607  11.967  1.00 98.56           C  
ATOM   1846  HG2 PRO A 112      -2.654  18.486  12.604  1.00 98.56           H  
ATOM   1847  HG3 PRO A 112      -3.728  17.607  11.480  1.00 98.56           H  
ATOM   1848  CD  PRO A 112      -1.665  17.563  10.900  1.00 98.56           C  
ATOM   1849  HD2 PRO A 112      -2.045  17.999   9.977  1.00 98.56           H  
ATOM   1850  HD3 PRO A 112      -0.787  18.114  11.237  1.00 98.56           H  
ATOM   1851  N   CYS A 113      -3.100  13.157  11.579  1.00 98.65           N  
ATOM   1852  H   CYS A 113      -2.529  12.859  12.357  1.00 98.65           H  
ATOM   1853  CA  CYS A 113      -4.197  12.283  11.175  1.00 98.65           C  
ATOM   1854  HA  CYS A 113      -4.563  12.578  10.191  1.00 98.65           H  
ATOM   1855  C   CYS A 113      -5.320  12.404  12.212  1.00 98.65           C  
ATOM   1856  CB  CYS A 113      -3.698  10.844  11.046  1.00 98.65           C  
ATOM   1857  HB2 CYS A 113      -3.440  10.452  12.029  1.00 98.65           H  
ATOM   1858  HB3 CYS A 113      -2.821  10.819  10.399  1.00 98.65           H  
ATOM   1859  O   CYS A 113      -5.065  12.135  13.388  1.00 98.65           O  
ATOM   1860  SG  CYS A 113      -4.988   9.815  10.300  1.00 98.65           S  
ATOM   1861  HG  CYS A 113      -5.916   9.941  11.252  1.00 98.65           H  
ATOM   1862  N   PRO A 114      -6.547  12.787  11.824  1.00 98.15           N  
ATOM   1863  CA  PRO A 114      -7.704  12.682  12.700  1.00 98.15           C  
ATOM   1864  HA  PRO A 114      -7.571  13.346  13.555  1.00 98.15           H  
ATOM   1865  C   PRO A 114      -7.888  11.239  13.166  1.00 98.15           C  
ATOM   1866  CB  PRO A 114      -8.898  13.134  11.856  1.00 98.15           C  
ATOM   1867  HB2 PRO A 114      -9.632  13.679  12.449  1.00 98.15           H  
ATOM   1868  HB3 PRO A 114      -9.351  12.270  11.369  1.00 98.15           H  
ATOM   1869  O   PRO A 114      -7.659  10.313  12.388  1.00 98.15           O  
ATOM   1870  CG  PRO A 114      -8.271  14.011  10.780  1.00 98.15           C  
ATOM   1871  HG2 PRO A 114      -8.103  15.008  11.187  1.00 98.15           H  
ATOM   1872  HG3 PRO A 114      -8.881  14.048   9.877  1.00 98.15           H  
ATOM   1873  CD  PRO A 114      -6.933  13.324  10.533  1.00 98.15           C  
ATOM   1874  HD2 PRO A 114      -7.051  12.510   9.818  1.00 98.15           H  
ATOM   1875  HD3 PRO A 114      -6.197  14.042  10.171  1.00 98.15           H  
ATOM   1876  N   GLU A 115      -8.349  11.038  14.403  1.00 97.60           N  
ATOM   1877  H   GLU A 115      -8.444  11.824  15.031  1.00 97.60           H  
ATOM   1878  CA  GLU A 115      -8.472   9.689  14.970  1.00 97.60           C  
ATOM   1879  HA  GLU A 115      -7.481   9.237  14.990  1.00 97.60           H  
ATOM   1880  C   GLU A 115      -9.362   8.779  14.114  1.00 97.60           C  
ATOM   1881  CB  GLU A 115      -8.994   9.773  16.414  1.00 97.60           C  
ATOM   1882  HB2 GLU A 115      -8.336  10.424  16.990  1.00 97.60           H  
ATOM   1883  HB3 GLU A 115      -9.987  10.223  16.409  1.00 97.60           H  
ATOM   1884  O   GLU A 115      -8.996   7.639  13.865  1.00 97.60           O  
ATOM   1885  CG  GLU A 115      -9.073   8.400  17.110  1.00 97.60           C  
ATOM   1886  HG2 GLU A 115      -9.867   7.819  16.640  1.00 97.60           H  
ATOM   1887  HG3 GLU A 115      -9.358   8.556  18.151  1.00 97.60           H  
ATOM   1888  CD  GLU A 115      -7.747   7.616  17.057  1.00 97.60           C  
ATOM   1889  OE1 GLU A 115      -7.784   6.382  16.821  1.00 97.60           O  
ATOM   1890  OE2 GLU A 115      -6.689   8.268  17.198  1.00 97.60           O  
ATOM   1891  N   HIS A 116     -10.464   9.301  13.565  1.00 97.57           N  
ATOM   1892  H   HIS A 116     -10.687  10.266  13.762  1.00 97.57           H  
ATOM   1893  CA  HIS A 116     -11.371   8.534  12.702  1.00 97.57           C  
ATOM   1894  HA  HIS A 116     -11.665   7.634  13.242  1.00 97.57           H  
ATOM   1895  C   HIS A 116     -10.731   8.056  11.383  1.00 97.57           C  
ATOM   1896  CB  HIS A 116     -12.641   9.355  12.430  1.00 97.57           C  
ATOM   1897  HB2 HIS A 116     -13.061   9.693  13.378  1.00 97.57           H  
ATOM   1898  HB3 HIS A 116     -13.377   8.699  11.966  1.00 97.57           H  
ATOM   1899  O   HIS A 116     -11.240   7.120  10.777  1.00 97.57           O  
ATOM   1900  CG  HIS A 116     -12.436  10.545  11.524  1.00 97.57           C  
ATOM   1901  CD2 HIS A 116     -12.643  10.581  10.169  1.00 97.57           C  
ATOM   1902  HD2 HIS A 116     -12.960   9.757   9.547  1.00 97.57           H  
ATOM   1903  ND1 HIS A 116     -12.050  11.811  11.908  1.00 97.57           N  
ATOM   1904  HD1 HIS A 116     -11.939  12.139  12.857  1.00 97.57           H  
ATOM   1905  CE1 HIS A 116     -12.019  12.586  10.810  1.00 97.57           C  
ATOM   1906  HE1 HIS A 116     -11.789  13.641  10.790  1.00 97.57           H  
ATOM   1907  NE2 HIS A 116     -12.370  11.881   9.733  1.00 97.57           N  
ATOM   1908  N   LEU A 117      -9.621   8.668  10.952  1.00 97.62           N  
ATOM   1909  H   LEU A 117      -9.234   9.407  11.522  1.00 97.62           H  
ATOM   1910  CA  LEU A 117      -8.835   8.236   9.791  1.00 97.62           C  
ATOM   1911  HA  LEU A 117      -9.438   7.569   9.175  1.00 97.62           H  
ATOM   1912  C   LEU A 117      -7.600   7.420  10.191  1.00 97.62           C  
ATOM   1913  CB  LEU A 117      -8.427   9.453   8.934  1.00 97.62           C  
ATOM   1914  HB2 LEU A 117      -7.796   9.106   8.116  1.00 97.62           H  
ATOM   1915  HB3 LEU A 117      -7.833  10.128   9.550  1.00 97.62           H  
ATOM   1916  O   LEU A 117      -6.943   6.854   9.319  1.00 97.62           O  
ATOM   1917  CG  LEU A 117      -9.592  10.251   8.329  1.00 97.62           C  
ATOM   1918  HG  LEU A 117     -10.175  10.662   9.153  1.00 97.62           H  
ATOM   1919  CD1 LEU A 117      -9.063  11.422   7.500  1.00 97.62           C  
ATOM   1920 HD11 LEU A 117      -9.904  12.003   7.122  1.00 97.62           H  
ATOM   1921 HD12 LEU A 117      -8.487  11.052   6.651  1.00 97.62           H  
ATOM   1922 HD13 LEU A 117      -8.439  12.072   8.114  1.00 97.62           H  
ATOM   1923  CD2 LEU A 117     -10.493   9.396   7.436  1.00 97.62           C  
ATOM   1924 HD21 LEU A 117     -11.270  10.020   6.995  1.00 97.62           H  
ATOM   1925 HD22 LEU A 117     -10.991   8.622   8.021  1.00 97.62           H  
ATOM   1926 HD23 LEU A 117      -9.916   8.935   6.635  1.00 97.62           H  
ATOM   1927  N   SER A 118      -7.251   7.337  11.478  1.00 98.13           N  
ATOM   1928  H   SER A 118      -7.862   7.742  12.173  1.00 98.13           H  
ATOM   1929  CA  SER A 118      -6.098   6.555  11.928  1.00 98.13           C  
ATOM   1930  HA  SER A 118      -5.213   6.929  11.411  1.00 98.13           H  
ATOM   1931  C   SER A 118      -6.281   5.075  11.593  1.00 98.13           C  
ATOM   1932  CB  SER A 118      -5.873   6.721  13.431  1.00 98.13           C  
ATOM   1933  HB2 SER A 118      -6.753   6.368  13.968  1.00 98.13           H  
ATOM   1934  HB3 SER A 118      -5.714   7.773  13.668  1.00 98.13           H  
ATOM   1935  O   SER A 118      -7.394   4.556  11.638  1.00 98.13           O  
ATOM   1936  OG  SER A 118      -4.745   5.959  13.838  1.00 98.13           O  
ATOM   1937  HG  SER A 118      -4.986   5.601  14.695  1.00 98.13           H  
ATOM   1938  N   VAL A 119      -5.185   4.357  11.326  1.00 97.29           N  
ATOM   1939  H   VAL A 119      -4.290   4.824  11.331  1.00 97.29           H  
ATOM   1940  CA  VAL A 119      -5.221   2.910  11.042  1.00 97.29           C  
ATOM   1941  HA  VAL A 119      -5.866   2.763  10.175  1.00 97.29           H  
ATOM   1942  C   VAL A 119      -5.814   2.079  12.187  1.00 97.29           C  
ATOM   1943  CB  VAL A 119      -3.813   2.425  10.673  1.00 97.29           C  
ATOM   1944  HB  VAL A 119      -3.360   3.217  10.077  1.00 97.29           H  
ATOM   1945  O   VAL A 119      -6.285   0.967  11.968  1.00 97.29           O  
ATOM   1946  CG1 VAL A 119      -2.884   2.195  11.872  1.00 97.29           C  
ATOM   1947 HG11 VAL A 119      -3.214   1.333  12.452  1.00 97.29           H  
ATOM   1948 HG12 VAL A 119      -1.871   2.008  11.515  1.00 97.29           H  
ATOM   1949 HG13 VAL A 119      -2.870   3.077  12.512  1.00 97.29           H  
ATOM   1950  CG2 VAL A 119      -3.866   1.159   9.814  1.00 97.29           C  
ATOM   1951 HG21 VAL A 119      -4.298   0.331  10.377  1.00 97.29           H  
ATOM   1952 HG22 VAL A 119      -2.857   0.894   9.499  1.00 97.29           H  
ATOM   1953 HG23 VAL A 119      -4.475   1.340   8.928  1.00 97.29           H  
ATOM   1954  N   THR A 120      -5.807   2.627  13.405  1.00 95.63           N  
ATOM   1955  H   THR A 120      -5.422   3.555  13.505  1.00 95.63           H  
ATOM   1956  CA  THR A 120      -6.418   2.041  14.606  1.00 95.63           C  
ATOM   1957  HA  THR A 120      -6.138   0.990  14.678  1.00 95.63           H  
ATOM   1958  C   THR A 120      -7.943   2.089  14.588  1.00 95.63           C  
ATOM   1959  CB  THR A 120      -5.921   2.776  15.865  1.00 95.63           C  
ATOM   1960  HB  THR A 120      -6.525   2.493  16.727  1.00 95.63           H  
ATOM   1961  O   THR A 120      -8.576   1.192  15.136  1.00 95.63           O  
ATOM   1962  CG2 THR A 120      -4.459   2.412  16.140  1.00 95.63           C  
ATOM   1963 HG21 THR A 120      -3.826   2.717  15.307  1.00 95.63           H  
ATOM   1964 HG22 THR A 120      -4.371   1.336  16.289  1.00 95.63           H  
ATOM   1965 HG23 THR A 120      -4.128   2.922  17.045  1.00 95.63           H  
ATOM   1966  OG1 THR A 120      -5.959   4.184  15.687  1.00 95.63           O  
ATOM   1967  HG1 THR A 120      -6.636   4.576  16.244  1.00 95.63           H  
ATOM   1968  N   SER A 121      -8.524   3.110  13.956  1.00 97.32           N  
ATOM   1969  H   SER A 121      -7.930   3.791  13.506  1.00 97.32           H  
ATOM   1970  CA  SER A 121      -9.976   3.317  13.867  1.00 97.32           C  
ATOM   1971  HA  SER A 121     -10.483   2.721  14.626  1.00 97.32           H  
ATOM   1972  C   SER A 121     -10.547   2.902  12.508  1.00 97.32           C  
ATOM   1973  CB  SER A 121     -10.294   4.787  14.141  1.00 97.32           C  
ATOM   1974  HB2 SER A 121     -11.351   4.963  13.942  1.00 97.32           H  
ATOM   1975  HB3 SER A 121      -9.704   5.410  13.469  1.00 97.32           H  
ATOM   1976  O   SER A 121     -11.701   2.491  12.420  1.00 97.32           O  
ATOM   1977  OG  SER A 121     -10.035   5.110  15.499  1.00 97.32           O  
ATOM   1978  HG  SER A 121      -9.203   5.577  15.603  1.00 97.32           H  
ATOM   1979  N   LEU A 122      -9.736   2.972  11.451  1.00 97.63           N  
ATOM   1980  H   LEU A 122      -8.815   3.361  11.596  1.00 97.63           H  
ATOM   1981  CA  LEU A 122     -10.099   2.639  10.079  1.00 97.63           C  
ATOM   1982  HA  LEU A 122     -11.036   2.081  10.082  1.00 97.63           H  
ATOM   1983  C   LEU A 122      -9.008   1.755   9.469  1.00 97.63           C  
ATOM   1984  CB  LEU A 122     -10.317   3.962   9.325  1.00 97.63           C  
ATOM   1985  HB2 LEU A 122     -11.073   4.528   9.870  1.00 97.63           H  
ATOM   1986  HB3 LEU A 122      -9.396   4.544   9.353  1.00 97.63           H  
ATOM   1987  O   LEU A 122      -7.974   2.246   9.016  1.00 97.63           O  
ATOM   1988  CG  LEU A 122     -10.778   3.831   7.863  1.00 97.63           C  
ATOM   1989  HG  LEU A 122     -10.004   3.342   7.271  1.00 97.63           H  
ATOM   1990  CD1 LEU A 122     -12.078   3.035   7.730  1.00 97.63           C  
ATOM   1991 HD11 LEU A 122     -11.916   1.995   8.014  1.00 97.63           H  
ATOM   1992 HD12 LEU A 122     -12.850   3.477   8.360  1.00 97.63           H  
ATOM   1993 HD13 LEU A 122     -12.409   3.053   6.692  1.00 97.63           H  
ATOM   1994  CD2 LEU A 122     -10.997   5.245   7.323  1.00 97.63           C  
ATOM   1995 HD21 LEU A 122     -11.574   5.227   6.398  1.00 97.63           H  
ATOM   1996 HD22 LEU A 122     -10.037   5.729   7.144  1.00 97.63           H  
ATOM   1997 HD23 LEU A 122     -11.566   5.839   8.039  1.00 97.63           H  
ATOM   1998  N   ALA A 123      -9.215   0.441   9.479  1.00 96.46           N  
ATOM   1999  H   ALA A 123     -10.077   0.087   9.870  1.00 96.46           H  
ATOM   2000  CA  ALA A 123      -8.225  -0.516   8.989  1.00 96.46           C  
ATOM   2001  HA  ALA A 123      -7.305  -0.362   9.554  1.00 96.46           H  
ATOM   2002  C   ALA A 123      -7.897  -0.313   7.496  1.00 96.46           C  
ATOM   2003  CB  ALA A 123      -8.726  -1.936   9.275  1.00 96.46           C  
ATOM   2004  HB1 ALA A 123      -8.907  -2.058  10.342  1.00 96.46           H  
ATOM   2005  HB2 ALA A 123      -7.977  -2.662   8.958  1.00 96.46           H  
ATOM   2006  HB3 ALA A 123      -9.649  -2.120   8.724  1.00 96.46           H  
ATOM   2007  O   ALA A 123      -8.706   0.211   6.727  1.00 96.46           O  
ATOM   2008  N   SER A 124      -6.705  -0.743   7.072  1.00 96.47           N  
ATOM   2009  H   SER A 124      -6.102  -1.217   7.729  1.00 96.47           H  
ATOM   2010  CA  SER A 124      -6.400  -0.862   5.642  1.00 96.47           C  
ATOM   2011  HA  SER A 124      -6.648   0.077   5.147  1.00 96.47           H  
ATOM   2012  C   SER A 124      -7.240  -1.981   5.024  1.00 96.47           C  
ATOM   2013  CB  SER A 124      -4.912  -1.146   5.420  1.00 96.47           C  
ATOM   2014  HB2 SER A 124      -4.668  -2.138   5.801  1.00 96.47           H  
ATOM   2015  HB3 SER A 124      -4.317  -0.409   5.960  1.00 96.47           H  
ATOM   2016  O   SER A 124      -7.459  -3.015   5.655  1.00 96.47           O  
ATOM   2017  OG  SER A 124      -4.604  -1.082   4.038  1.00 96.47           O  
ATOM   2018  HG  SER A 124      -3.980  -0.369   3.887  1.00 96.47           H  
ATOM   2019  N   LEU A 125      -7.671  -1.796   3.778  1.00 96.19           N  
ATOM   2020  H   LEU A 125      -7.469  -0.916   3.327  1.00 96.19           H  
ATOM   2021  CA  LEU A 125      -8.312  -2.849   2.978  1.00 96.19           C  
ATOM   2022  HA  LEU A 125      -8.800  -3.564   3.640  1.00 96.19           H  
ATOM   2023  C   LEU A 125      -7.296  -3.655   2.159  1.00 96.19           C  
ATOM   2024  CB  LEU A 125      -9.376  -2.214   2.072  1.00 96.19           C  
ATOM   2025  HB2 LEU A 125      -9.821  -2.991   1.451  1.00 96.19           H  
ATOM   2026  HB3 LEU A 125      -8.885  -1.501   1.409  1.00 96.19           H  
ATOM   2027  O   LEU A 125      -7.654  -4.651   1.534  1.00 96.19           O  
ATOM   2028  CG  LEU A 125     -10.498  -1.497   2.842  1.00 96.19           C  
ATOM   2029  HG  LEU A 125     -10.071  -0.734   3.493  1.00 96.19           H  
ATOM   2030  CD1 LEU A 125     -11.412  -0.800   1.847  1.00 96.19           C  
ATOM   2031 HD11 LEU A 125     -12.145  -0.205   2.392  1.00 96.19           H  
ATOM   2032 HD12 LEU A 125     -11.914  -1.526   1.209  1.00 96.19           H  
ATOM   2033 HD13 LEU A 125     -10.821  -0.127   1.225  1.00 96.19           H  
ATOM   2034  CD2 LEU A 125     -11.339  -2.457   3.686  1.00 96.19           C  
ATOM   2035 HD21 LEU A 125     -10.731  -2.882   4.484  1.00 96.19           H  
ATOM   2036 HD22 LEU A 125     -12.166  -1.910   4.140  1.00 96.19           H  
ATOM   2037 HD23 LEU A 125     -11.735  -3.256   3.059  1.00 96.19           H  
ATOM   2038  N   THR A 126      -6.036  -3.223   2.163  1.00 96.27           N  
ATOM   2039  H   THR A 126      -5.809  -2.399   2.701  1.00 96.27           H  
ATOM   2040  CA  THR A 126      -4.977  -3.794   1.340  1.00 96.27           C  
ATOM   2041  HA  THR A 126      -5.429  -4.262   0.466  1.00 96.27           H  
ATOM   2042  C   THR A 126      -4.196  -4.844   2.123  1.00 96.27           C  
ATOM   2043  CB  THR A 126      -4.035  -2.695   0.841  1.00 96.27           C  
ATOM   2044  HB  THR A 126      -3.455  -2.303   1.676  1.00 96.27           H  
ATOM   2045  O   THR A 126      -3.584  -4.538   3.152  1.00 96.27           O  
ATOM   2046  CG2 THR A 126      -3.091  -3.204  -0.230  1.00 96.27           C  
ATOM   2047 HG21 THR A 126      -2.455  -3.996   0.168  1.00 96.27           H  
ATOM   2048 HG22 THR A 126      -2.474  -2.371  -0.566  1.00 96.27           H  
ATOM   2049 HG23 THR A 126      -3.658  -3.584  -1.080  1.00 96.27           H  
ATOM   2050  OG1 THR A 126      -4.747  -1.628   0.265  1.00 96.27           O  
ATOM   2051  HG1 THR A 126      -4.099  -1.034  -0.122  1.00 96.27           H  
ATOM   2052  N   SER A 127      -4.164  -6.068   1.607  1.00 98.09           N  
ATOM   2053  H   SER A 127      -4.649  -6.216   0.733  1.00 98.09           H  
ATOM   2054  CA  SER A 127      -3.344  -7.172   2.102  1.00 98.09           C  
ATOM   2055  HA  SER A 127      -3.283  -7.111   3.189  1.00 98.09           H  
ATOM   2056  C   SER A 127      -1.928  -7.128   1.533  1.00 98.09           C  
ATOM   2057  CB  SER A 127      -3.980  -8.511   1.746  1.00 98.09           C  
ATOM   2058  HB2 SER A 127      -3.302  -9.310   2.046  1.00 98.09           H  
ATOM   2059  HB3 SER A 127      -4.134  -8.565   0.668  1.00 98.09           H  
ATOM   2060  O   SER A 127      -1.711  -6.670   0.413  1.00 98.09           O  
ATOM   2061  OG  SER A 127      -5.217  -8.676   2.405  1.00 98.09           O  
ATOM   2062  HG  SER A 127      -5.069  -8.976   3.305  1.00 98.09           H  
ATOM   2063  N   HIS A 128      -0.967  -7.642   2.300  1.00 97.16           N  
ATOM   2064  H   HIS A 128      -1.245  -8.084   3.165  1.00 97.16           H  
ATOM   2065  CA  HIS A 128       0.434  -7.780   1.888  1.00 97.16           C  
ATOM   2066  HA  HIS A 128       0.607  -7.218   0.971  1.00 97.16           H  
ATOM   2067  C   HIS A 128       0.751  -9.250   1.609  1.00 97.16           C  
ATOM   2068  CB  HIS A 128       1.337  -7.188   2.979  1.00 97.16           C  
ATOM   2069  HB2 HIS A 128       1.100  -7.671   3.927  1.00 97.16           H  
ATOM   2070  HB3 HIS A 128       1.107  -6.128   3.082  1.00 97.16           H  
ATOM   2071  O   HIS A 128       0.570 -10.099   2.482  1.00 97.16           O  
ATOM   2072  CG  HIS A 128       2.824  -7.328   2.759  1.00 97.16           C  
ATOM   2073  CD2 HIS A 128       3.466  -7.567   1.579  1.00 97.16           C  
ATOM   2074  HD2 HIS A 128       3.023  -7.653   0.598  1.00 97.16           H  
ATOM   2075  ND1 HIS A 128       3.766  -7.329   3.789  1.00 97.16           N  
ATOM   2076  CE1 HIS A 128       4.936  -7.643   3.216  1.00 97.16           C  
ATOM   2077  HE1 HIS A 128       5.861  -7.806   3.749  1.00 97.16           H  
ATOM   2078  NE2 HIS A 128       4.782  -7.789   1.895  1.00 97.16           N  
ATOM   2079  HE2 HIS A 128       5.491  -8.143   1.269  1.00 97.16           H  
ATOM   2080  N   VAL A 129       1.231  -9.543   0.405  1.00 98.36           N  
ATOM   2081  H   VAL A 129       1.362  -8.789  -0.254  1.00 98.36           H  
ATOM   2082  CA  VAL A 129       1.640 -10.877  -0.048  1.00 98.36           C  
ATOM   2083  HA  VAL A 129       1.705 -11.543   0.812  1.00 98.36           H  
ATOM   2084  C   VAL A 129       3.032 -10.848  -0.670  1.00 98.36           C  
ATOM   2085  CB  VAL A 129       0.607 -11.481  -1.023  1.00 98.36           C  
ATOM   2086  HB  VAL A 129       0.938 -12.484  -1.295  1.00 98.36           H  
ATOM   2087  O   VAL A 129       3.607  -9.784  -0.922  1.00 98.36           O  
ATOM   2088  CG1 VAL A 129      -0.739 -11.628  -0.320  1.00 98.36           C  
ATOM   2089 HG11 VAL A 129      -1.192 -10.653  -0.144  1.00 98.36           H  
ATOM   2090 HG12 VAL A 129      -1.409 -12.237  -0.927  1.00 98.36           H  
ATOM   2091 HG13 VAL A 129      -0.575 -12.138   0.629  1.00 98.36           H  
ATOM   2092  CG2 VAL A 129       0.413 -10.680  -2.315  1.00 98.36           C  
ATOM   2093 HG21 VAL A 129       1.321 -10.733  -2.915  1.00 98.36           H  
ATOM   2094 HG22 VAL A 129      -0.406 -11.104  -2.897  1.00 98.36           H  
ATOM   2095 HG23 VAL A 129       0.180  -9.639  -2.093  1.00 98.36           H  
ATOM   2096  N   GLN A 130       3.568 -12.037  -0.918  1.00 97.52           N  
ATOM   2097  H   GLN A 130       3.057 -12.870  -0.665  1.00 97.52           H  
ATOM   2098  CA  GLN A 130       4.820 -12.246  -1.631  1.00 97.52           C  
ATOM   2099  HA  GLN A 130       5.197 -11.289  -1.992  1.00 97.52           H  
ATOM   2100  C   GLN A 130       4.551 -13.146  -2.833  1.00 97.52           C  
ATOM   2101  CB  GLN A 130       5.869 -12.867  -0.701  1.00 97.52           C  
ATOM   2102  HB2 GLN A 130       5.563 -13.881  -0.443  1.00 97.52           H  
ATOM   2103  HB3 GLN A 130       6.823 -12.906  -1.228  1.00 97.52           H  
ATOM   2104  O   GLN A 130       3.811 -14.125  -2.721  1.00 97.52           O  
ATOM   2105  CG  GLN A 130       6.022 -12.079   0.605  1.00 97.52           C  
ATOM   2106  HG2 GLN A 130       5.109 -12.194   1.189  1.00 97.52           H  
ATOM   2107  HG3 GLN A 130       6.145 -11.018   0.388  1.00 97.52           H  
ATOM   2108  CD  GLN A 130       7.185 -12.533   1.472  1.00 97.52           C  
ATOM   2109  NE2 GLN A 130       7.177 -12.149   2.727  1.00 97.52           N  
ATOM   2110 HE21 GLN A 130       6.395 -11.606   3.062  1.00 97.52           H  
ATOM   2111 HE22 GLN A 130       7.984 -12.413   3.276  1.00 97.52           H  
ATOM   2112  OE1 GLN A 130       8.115 -13.208   1.069  1.00 97.52           O  
ATOM   2113  N   LEU A 131       5.134 -12.832  -3.985  1.00 98.42           N  
ATOM   2114  H   LEU A 131       5.797 -12.071  -4.001  1.00 98.42           H  
ATOM   2115  CA  LEU A 131       5.059 -13.727  -5.132  1.00 98.42           C  
ATOM   2116  HA  LEU A 131       4.026 -14.049  -5.260  1.00 98.42           H  
ATOM   2117  C   LEU A 131       5.897 -14.967  -4.848  1.00 98.42           C  
ATOM   2118  CB  LEU A 131       5.514 -13.032  -6.422  1.00 98.42           C  
ATOM   2119  HB2 LEU A 131       6.564 -12.758  -6.321  1.00 98.42           H  
ATOM   2120  HB3 LEU A 131       5.431 -13.744  -7.243  1.00 98.42           H  
ATOM   2121  O   LEU A 131       7.058 -14.872  -4.459  1.00 98.42           O  
ATOM   2122  CG  LEU A 131       4.710 -11.775  -6.766  1.00 98.42           C  
ATOM   2123  HG  LEU A 131       4.911 -11.029  -5.998  1.00 98.42           H  
ATOM   2124  CD1 LEU A 131       5.182 -11.225  -8.106  1.00 98.42           C  
ATOM   2125 HD11 LEU A 131       4.980 -11.956  -8.889  1.00 98.42           H  
ATOM   2126 HD12 LEU A 131       6.253 -11.027  -8.065  1.00 98.42           H  
ATOM   2127 HD13 LEU A 131       4.660 -10.295  -8.329  1.00 98.42           H  
ATOM   2128  CD2 LEU A 131       3.201 -12.017  -6.858  1.00 98.42           C  
ATOM   2129 HD21 LEU A 131       2.707 -11.102  -7.184  1.00 98.42           H  
ATOM   2130 HD22 LEU A 131       2.992 -12.817  -7.568  1.00 98.42           H  
ATOM   2131 HD23 LEU A 131       2.804 -12.286  -5.879  1.00 98.42           H  
ATOM   2132  N   ASP A 132       5.302 -16.131  -5.066  1.00 98.41           N  
ATOM   2133  H   ASP A 132       4.326 -16.138  -5.328  1.00 98.41           H  
ATOM   2134  CA  ASP A 132       6.022 -17.394  -5.081  1.00 98.41           C  
ATOM   2135  HA  ASP A 132       6.683 -17.442  -4.216  1.00 98.41           H  
ATOM   2136  C   ASP A 132       6.873 -17.470  -6.351  1.00 98.41           C  
ATOM   2137  CB  ASP A 132       5.011 -18.533  -4.974  1.00 98.41           C  
ATOM   2138  HB2 ASP A 132       4.420 -18.589  -5.888  1.00 98.41           H  
ATOM   2139  HB3 ASP A 132       4.327 -18.306  -4.156  1.00 98.41           H  
ATOM   2140  O   ASP A 132       6.365 -17.743  -7.441  1.00 98.41           O  
ATOM   2141  CG  ASP A 132       5.663 -19.888  -4.697  1.00 98.41           C  
ATOM   2142  OD1 ASP A 132       6.880 -19.936  -4.419  1.00 98.41           O  
ATOM   2143  OD2 ASP A 132       4.882 -20.866  -4.685  1.00 98.41           O  
ATOM   2144  N   THR A 133       8.141 -17.092  -6.219  1.00 97.59           N  
ATOM   2145  H   THR A 133       8.456 -16.803  -5.304  1.00 97.59           H  
ATOM   2146  CA  THR A 133       9.133 -17.063  -7.292  1.00 97.59           C  
ATOM   2147  HA  THR A 133       9.002 -17.949  -7.914  1.00 97.59           H  
ATOM   2148  C   THR A 133      10.540 -17.093  -6.697  1.00 97.59           C  
ATOM   2149  CB  THR A 133       8.949 -15.827  -8.188  1.00 97.59           C  
ATOM   2150  HB  THR A 133       7.949 -15.852  -8.622  1.00 97.59           H  
ATOM   2151  O   THR A 133      10.757 -16.727  -5.541  1.00 97.59           O  
ATOM   2152  CG2 THR A 133       9.132 -14.483  -7.478  1.00 97.59           C  
ATOM   2153 HG21 THR A 133       8.959 -13.675  -8.190  1.00 97.59           H  
ATOM   2154 HG22 THR A 133      10.137 -14.395  -7.067  1.00 97.59           H  
ATOM   2155 HG23 THR A 133       8.410 -14.396  -6.667  1.00 97.59           H  
ATOM   2156  OG1 THR A 133       9.882 -15.885  -9.237  1.00 97.59           O  
ATOM   2157  HG1 THR A 133       9.612 -16.623  -9.788  1.00 97.59           H  
ATOM   2158  N   THR A 134      11.523 -17.506  -7.494  1.00 95.19           N  
ATOM   2159  H   THR A 134      11.283 -17.802  -8.429  1.00 95.19           H  
ATOM   2160  CA  THR A 134      12.945 -17.448  -7.123  1.00 95.19           C  
ATOM   2161  HA  THR A 134      13.025 -17.535  -6.039  1.00 95.19           H  
ATOM   2162  C   THR A 134      13.616 -16.122  -7.492  1.00 95.19           C  
ATOM   2163  CB  THR A 134      13.719 -18.623  -7.733  1.00 95.19           C  
ATOM   2164  HB  THR A 134      14.763 -18.560  -7.427  1.00 95.19           H  
ATOM   2165  O   THR A 134      14.818 -15.970  -7.271  1.00 95.19           O  
ATOM   2166  CG2 THR A 134      13.166 -19.973  -7.276  1.00 95.19           C  
ATOM   2167 HG21 THR A 134      13.151 -20.017  -6.187  1.00 95.19           H  
ATOM   2168 HG22 THR A 134      13.802 -20.771  -7.659  1.00 95.19           H  
ATOM   2169 HG23 THR A 134      12.154 -20.117  -7.656  1.00 95.19           H  
ATOM   2170  OG1 THR A 134      13.650 -18.596  -9.140  1.00 95.19           O  
ATOM   2171  HG1 THR A 134      14.008 -17.762  -9.451  1.00 95.19           H  
ATOM   2172  N   VAL A 135      12.886 -15.178  -8.099  1.00 95.54           N  
ATOM   2173  H   VAL A 135      11.907 -15.360  -8.266  1.00 95.54           H  
ATOM   2174  CA  VAL A 135      13.417 -13.853  -8.458  1.00 95.54           C  
ATOM   2175  HA  VAL A 135      14.303 -13.998  -9.077  1.00 95.54           H  
ATOM   2176  C   VAL A 135      13.844 -13.098  -7.198  1.00 95.54           C  
ATOM   2177  CB  VAL A 135      12.392 -13.047  -9.281  1.00 95.54           C  
ATOM   2178  HB  VAL A 135      11.431 -13.055  -8.768  1.00 95.54           H  
ATOM   2179  O   VAL A 135      13.081 -12.982  -6.248  1.00 95.54           O  
ATOM   2180  CG1 VAL A 135      12.809 -11.586  -9.500  1.00 95.54           C  
ATOM   2181 HG11 VAL A 135      13.785 -11.531  -9.984  1.00 95.54           H  
ATOM   2182 HG12 VAL A 135      12.071 -11.090 -10.131  1.00 95.54           H  
ATOM   2183 HG13 VAL A 135      12.840 -11.052  -8.550  1.00 95.54           H  
ATOM   2184  CG2 VAL A 135      12.221 -13.687 -10.664  1.00 95.54           C  
ATOM   2185 HG21 VAL A 135      11.475 -13.135 -11.237  1.00 95.54           H  
ATOM   2186 HG22 VAL A 135      13.167 -13.682 -11.206  1.00 95.54           H  
ATOM   2187 HG23 VAL A 135      11.877 -14.715 -10.557  1.00 95.54           H  
ATOM   2188  N   GLY A 136      15.076 -12.582  -7.196  1.00 87.29           N  
ATOM   2189  H   GLY A 136      15.661 -12.754  -8.002  1.00 87.29           H  
ATOM   2190  CA  GLY A 136      15.604 -11.764  -6.103  1.00 87.29           C  
ATOM   2191  HA2 GLY A 136      15.205 -12.117  -5.152  1.00 87.29           H  
ATOM   2192  HA3 GLY A 136      16.690 -11.853  -6.074  1.00 87.29           H  
ATOM   2193  C   GLY A 136      15.240 -10.288  -6.253  1.00 87.29           C  
ATOM   2194  O   GLY A 136      14.461  -9.760  -5.473  1.00 87.29           O  
ATOM   2195  N   GLU A 137      15.803  -9.622  -7.265  1.00 88.67           N  
ATOM   2196  H   GLU A 137      16.374 -10.128  -7.927  1.00 88.67           H  
ATOM   2197  CA  GLU A 137      15.516  -8.216  -7.571  1.00 88.67           C  
ATOM   2198  HA  GLU A 137      14.891  -7.792  -6.785  1.00 88.67           H  
ATOM   2199  C   GLU A 137      14.747  -8.098  -8.890  1.00 88.67           C  
ATOM   2200  CB  GLU A 137      16.805  -7.372  -7.647  1.00 88.67           C  
ATOM   2201  HB2 GLU A 137      17.485  -7.816  -8.374  1.00 88.67           H  
ATOM   2202  HB3 GLU A 137      16.523  -6.382  -8.005  1.00 88.67           H  
ATOM   2203  O   GLU A 137      15.115  -8.710  -9.894  1.00 88.67           O  
ATOM   2204  CG  GLU A 137      17.538  -7.206  -6.303  1.00 88.67           C  
ATOM   2205  HG2 GLU A 137      16.819  -6.867  -5.558  1.00 88.67           H  
ATOM   2206  HG3 GLU A 137      17.919  -8.178  -5.989  1.00 88.67           H  
ATOM   2207  CD  GLU A 137      18.707  -6.193  -6.350  1.00 88.67           C  
ATOM   2208  OE1 GLU A 137      19.428  -6.073  -5.331  1.00 88.67           O  
ATOM   2209  OE2 GLU A 137      18.874  -5.471  -7.365  1.00 88.67           O  
ATOM   2210  N   LEU A 138      13.710  -7.258  -8.906  1.00 92.16           N  
ATOM   2211  H   LEU A 138      13.441  -6.806  -8.044  1.00 92.16           H  
ATOM   2212  CA  LEU A 138      12.967  -6.944 -10.124  1.00 92.16           C  
ATOM   2213  HA  LEU A 138      12.720  -7.880 -10.626  1.00 92.16           H  
ATOM   2214  C   LEU A 138      13.819  -6.109 -11.089  1.00 92.16           C  
ATOM   2215  CB  LEU A 138      11.663  -6.210  -9.769  1.00 92.16           C  
ATOM   2216  HB2 LEU A 138      11.916  -5.329  -9.180  1.00 92.16           H  
ATOM   2217  HB3 LEU A 138      11.193  -5.868 -10.691  1.00 92.16           H  
ATOM   2218  O   LEU A 138      14.379  -5.067 -10.727  1.00 92.16           O  
ATOM   2219  CG  LEU A 138      10.641  -7.058  -8.990  1.00 92.16           C  
ATOM   2220  HG  LEU A 138      11.112  -7.501  -8.113  1.00 92.16           H  
ATOM   2221  CD1 LEU A 138       9.502  -6.158  -8.519  1.00 92.16           C  
ATOM   2222 HD11 LEU A 138       8.765  -6.742  -7.967  1.00 92.16           H  
ATOM   2223 HD12 LEU A 138       9.891  -5.376  -7.867  1.00 92.16           H  
ATOM   2224 HD13 LEU A 138       9.021  -5.688  -9.376  1.00 92.16           H  
ATOM   2225  CD2 LEU A 138      10.045  -8.163  -9.861  1.00 92.16           C  
ATOM   2226 HD21 LEU A 138       9.613  -7.736 -10.766  1.00 92.16           H  
ATOM   2227 HD22 LEU A 138      10.811  -8.893 -10.123  1.00 92.16           H  
ATOM   2228 HD23 LEU A 138       9.256  -8.676  -9.311  1.00 92.16           H  
ATOM   2229  N   THR A 139      13.874  -6.532 -12.352  1.00 94.58           N  
ATOM   2230  H   THR A 139      13.413  -7.398 -12.592  1.00 94.58           H  
ATOM   2231  CA  THR A 139      14.500  -5.748 -13.423  1.00 94.58           C  
ATOM   2232  HA  THR A 139      15.462  -5.395 -13.051  1.00 94.58           H  
ATOM   2233  C   THR A 139      13.638  -4.533 -13.793  1.00 94.58           C  
ATOM   2234  CB  THR A 139      14.762  -6.593 -14.680  1.00 94.58           C  
ATOM   2235  HB  THR A 139      15.298  -5.981 -15.405  1.00 94.58           H  
ATOM   2236  O   THR A 139      12.432  -4.523 -13.536  1.00 94.58           O  
ATOM   2237  CG2 THR A 139      15.636  -7.807 -14.387  1.00 94.58           C  
ATOM   2238 HG21 THR A 139      15.827  -8.355 -15.309  1.00 94.58           H  
ATOM   2239 HG22 THR A 139      15.154  -8.463 -13.662  1.00 94.58           H  
ATOM   2240 HG23 THR A 139      16.591  -7.482 -13.973  1.00 94.58           H  
ATOM   2241  OG1 THR A 139      13.540  -6.970 -15.273  1.00 94.58           O  
ATOM   2242  HG1 THR A 139      13.633  -7.837 -15.673  1.00 94.58           H  
ATOM   2243  N   PRO A 140      14.199  -3.512 -14.474  1.00 92.16           N  
ATOM   2244  CA  PRO A 140      13.400  -2.402 -14.996  1.00 92.16           C  
ATOM   2245  HA  PRO A 140      12.995  -1.837 -14.157  1.00 92.16           H  
ATOM   2246  C   PRO A 140      12.232  -2.849 -15.889  1.00 92.16           C  
ATOM   2247  CB  PRO A 140      14.387  -1.522 -15.768  1.00 92.16           C  
ATOM   2248  HB2 PRO A 140      14.108  -0.469 -15.720  1.00 92.16           H  
ATOM   2249  HB3 PRO A 140      14.456  -1.850 -16.805  1.00 92.16           H  
ATOM   2250  O   PRO A 140      11.168  -2.247 -15.832  1.00 92.16           O  
ATOM   2251  CG  PRO A 140      15.716  -1.790 -15.063  1.00 92.16           C  
ATOM   2252  HG2 PRO A 140      16.569  -1.587 -15.711  1.00 92.16           H  
ATOM   2253  HG3 PRO A 140      15.773  -1.195 -14.151  1.00 92.16           H  
ATOM   2254  CD  PRO A 140      15.617  -3.272 -14.705  1.00 92.16           C  
ATOM   2255  HD2 PRO A 140      16.212  -3.481 -13.816  1.00 92.16           H  
ATOM   2256  HD3 PRO A 140      15.961  -3.876 -15.544  1.00 92.16           H  
ATOM   2257  N   ARG A 141      12.404  -3.932 -16.663  1.00 96.68           N  
ATOM   2258  H   ARG A 141      13.275  -4.437 -16.586  1.00 96.68           H  
ATOM   2259  CA  ARG A 141      11.346  -4.491 -17.522  1.00 96.68           C  
ATOM   2260  HA  ARG A 141      10.865  -3.687 -18.079  1.00 96.68           H  
ATOM   2261  C   ARG A 141      10.233  -5.153 -16.712  1.00 96.68           C  
ATOM   2262  CB  ARG A 141      11.939  -5.509 -18.506  1.00 96.68           C  
ATOM   2263  HB2 ARG A 141      11.116  -5.998 -19.027  1.00 96.68           H  
ATOM   2264  HB3 ARG A 141      12.489  -6.269 -17.952  1.00 96.68           H  
ATOM   2265  O   ARG A 141       9.069  -5.035 -17.079  1.00 96.68           O  
ATOM   2266  CG  ARG A 141      12.859  -4.861 -19.551  1.00 96.68           C  
ATOM   2267  HG2 ARG A 141      13.664  -4.329 -19.043  1.00 96.68           H  
ATOM   2268  HG3 ARG A 141      12.293  -4.146 -20.147  1.00 96.68           H  
ATOM   2269  CD  ARG A 141      13.488  -5.920 -20.466  1.00 96.68           C  
ATOM   2270  HD2 ARG A 141      14.234  -5.433 -21.095  1.00 96.68           H  
ATOM   2271  HD3 ARG A 141      13.991  -6.659 -19.843  1.00 96.68           H  
ATOM   2272  NE  ARG A 141      12.488  -6.578 -21.330  1.00 96.68           N  
ATOM   2273  HE  ARG A 141      11.589  -6.123 -21.399  1.00 96.68           H  
ATOM   2274  NH1 ARG A 141      13.769  -8.382 -21.955  1.00 96.68           N  
ATOM   2275 HH11 ARG A 141      14.488  -8.088 -21.310  1.00 96.68           H  
ATOM   2276 HH12 ARG A 141      13.827  -9.315 -22.338  1.00 96.68           H  
ATOM   2277  NH2 ARG A 141      11.679  -8.197 -22.707  1.00 96.68           N  
ATOM   2278 HH21 ARG A 141      11.795  -9.094 -23.156  1.00 96.68           H  
ATOM   2279 HH22 ARG A 141      10.784  -7.729 -22.719  1.00 96.68           H  
ATOM   2280  CZ  ARG A 141      12.652  -7.709 -21.993  1.00 96.68           C  
ATOM   2281  N   ALA A 142      10.575  -5.840 -15.623  1.00 95.85           N  
ATOM   2282  H   ALA A 142      11.550  -5.928 -15.374  1.00 95.85           H  
ATOM   2283  CA  ALA A 142       9.581  -6.412 -14.720  1.00 95.85           C  
ATOM   2284  HA  ALA A 142       8.860  -6.984 -15.305  1.00 95.85           H  
ATOM   2285  C   ALA A 142       8.799  -5.318 -13.977  1.00 95.85           C  
ATOM   2286  CB  ALA A 142      10.283  -7.378 -13.764  1.00 95.85           C  
ATOM   2287  HB1 ALA A 142      10.988  -6.842 -13.129  1.00 95.85           H  
ATOM   2288  HB2 ALA A 142       9.539  -7.873 -13.140  1.00 95.85           H  
ATOM   2289  HB3 ALA A 142      10.816  -8.136 -14.338  1.00 95.85           H  
ATOM   2290  O   ALA A 142       7.584  -5.425 -13.854  1.00 95.85           O  
ATOM   2291  N   LEU A 143       9.471  -4.239 -13.556  1.00 91.06           N  
ATOM   2292  H   LEU A 143      10.476  -4.231 -13.656  1.00 91.06           H  
ATOM   2293  CA  LEU A 143       8.812  -3.069 -12.966  1.00 91.06           C  
ATOM   2294  HA  LEU A 143       8.176  -3.397 -12.144  1.00 91.06           H  
ATOM   2295  C   LEU A 143       7.881  -2.371 -13.967  1.00 91.06           C  
ATOM   2296  CB  LEU A 143       9.869  -2.090 -12.424  1.00 91.06           C  
ATOM   2297  HB2 LEU A 143      10.576  -1.869 -13.223  1.00 91.06           H  
ATOM   2298  HB3 LEU A 143       9.370  -1.159 -12.155  1.00 91.06           H  
ATOM   2299  O   LEU A 143       6.753  -2.052 -13.617  1.00 91.06           O  
ATOM   2300  CG  LEU A 143      10.639  -2.600 -11.193  1.00 91.06           C  
ATOM   2301  HG  LEU A 143      11.055  -3.587 -11.399  1.00 91.06           H  
ATOM   2302  CD1 LEU A 143      11.799  -1.648 -10.886  1.00 91.06           C  
ATOM   2303 HD11 LEU A 143      12.344  -2.021 -10.019  1.00 91.06           H  
ATOM   2304 HD12 LEU A 143      11.410  -0.651 -10.680  1.00 91.06           H  
ATOM   2305 HD13 LEU A 143      12.472  -1.617 -11.743  1.00 91.06           H  
ATOM   2306  CD2 LEU A 143       9.756  -2.683  -9.947  1.00 91.06           C  
ATOM   2307 HD21 LEU A 143       9.316  -1.711  -9.724  1.00 91.06           H  
ATOM   2308 HD22 LEU A 143      10.341  -3.020  -9.091  1.00 91.06           H  
ATOM   2309 HD23 LEU A 143       8.947  -3.397 -10.102  1.00 91.06           H  
ATOM   2310  N   GLU A 144       8.308  -2.192 -15.220  1.00 92.59           N  
ATOM   2311  H   GLU A 144       9.267  -2.411 -15.451  1.00 92.59           H  
ATOM   2312  CA  GLU A 144       7.447  -1.649 -16.280  1.00 92.59           C  
ATOM   2313  HA  GLU A 144       7.083  -0.668 -15.974  1.00 92.59           H  
ATOM   2314  C   GLU A 144       6.217  -2.534 -16.514  1.00 92.59           C  
ATOM   2315  CB  GLU A 144       8.273  -1.488 -17.565  1.00 92.59           C  
ATOM   2316  HB2 GLU A 144       9.143  -0.872 -17.340  1.00 92.59           H  
ATOM   2317  HB3 GLU A 144       8.619  -2.470 -17.887  1.00 92.59           H  
ATOM   2318  O   GLU A 144       5.101  -2.028 -16.579  1.00 92.59           O  
ATOM   2319  CG  GLU A 144       7.490  -0.825 -18.711  1.00 92.59           C  
ATOM   2320  HG2 GLU A 144       6.619  -1.437 -18.950  1.00 92.59           H  
ATOM   2321  HG3 GLU A 144       7.140   0.150 -18.372  1.00 92.59           H  
ATOM   2322  CD  GLU A 144       8.329  -0.651 -19.990  1.00 92.59           C  
ATOM   2323  OE1 GLU A 144       7.834   0.033 -20.914  1.00 92.59           O  
ATOM   2324  OE2 GLU A 144       9.453  -1.207 -20.062  1.00 92.59           O  
ATOM   2325  N   TYR A 145       6.391  -3.858 -16.564  1.00 96.12           N  
ATOM   2326  H   TYR A 145       7.331  -4.226 -16.523  1.00 96.12           H  
ATOM   2327  CA  TYR A 145       5.267  -4.789 -16.650  1.00 96.12           C  
ATOM   2328  HA  TYR A 145       4.695  -4.557 -17.548  1.00 96.12           H  
ATOM   2329  C   TYR A 145       4.306  -4.642 -15.464  1.00 96.12           C  
ATOM   2330  CB  TYR A 145       5.790  -6.222 -16.770  1.00 96.12           C  
ATOM   2331  HB2 TYR A 145       6.576  -6.380 -16.031  1.00 96.12           H  
ATOM   2332  HB3 TYR A 145       6.236  -6.340 -17.758  1.00 96.12           H  
ATOM   2333  O   TYR A 145       3.100  -4.555 -15.688  1.00 96.12           O  
ATOM   2334  CG  TYR A 145       4.726  -7.287 -16.583  1.00 96.12           C  
ATOM   2335  CD1 TYR A 145       4.762  -8.127 -15.452  1.00 96.12           C  
ATOM   2336  HD1 TYR A 145       5.554  -8.023 -14.726  1.00 96.12           H  
ATOM   2337  CD2 TYR A 145       3.676  -7.403 -17.514  1.00 96.12           C  
ATOM   2338  HD2 TYR A 145       3.616  -6.722 -18.350  1.00 96.12           H  
ATOM   2339  CE1 TYR A 145       3.756  -9.092 -15.259  1.00 96.12           C  
ATOM   2340  HE1 TYR A 145       3.801  -9.746 -14.400  1.00 96.12           H  
ATOM   2341  CE2 TYR A 145       2.664  -8.361 -17.317  1.00 96.12           C  
ATOM   2342  HE2 TYR A 145       1.833  -8.437 -18.003  1.00 96.12           H  
ATOM   2343  OH  TYR A 145       1.717 -10.121 -16.008  1.00 96.12           O  
ATOM   2344  HH  TYR A 145       1.809 -10.596 -15.179  1.00 96.12           H  
ATOM   2345  CZ  TYR A 145       2.698  -9.201 -16.186  1.00 96.12           C  
ATOM   2346  N   ILE A 146       4.820  -4.548 -14.234  1.00 93.95           N  
ATOM   2347  H   ILE A 146       5.822  -4.607 -14.127  1.00 93.95           H  
ATOM   2348  CA  ILE A 146       4.008  -4.325 -13.029  1.00 93.95           C  
ATOM   2349  HA  ILE A 146       3.308  -5.153 -12.923  1.00 93.95           H  
ATOM   2350  C   ILE A 146       3.164  -3.051 -13.156  1.00 93.95           C  
ATOM   2351  CB  ILE A 146       4.901  -4.324 -11.772  1.00 93.95           C  
ATOM   2352  HB  ILE A 146       5.793  -3.732 -11.974  1.00 93.95           H  
ATOM   2353  O   ILE A 146       1.973  -3.095 -12.857  1.00 93.95           O  
ATOM   2354  CG1 ILE A 146       5.324  -5.776 -11.450  1.00 93.95           C  
ATOM   2355 HG12 ILE A 146       4.480  -6.315 -11.021  1.00 93.95           H  
ATOM   2356 HG13 ILE A 146       5.608  -6.290 -12.369  1.00 93.95           H  
ATOM   2357  CG2 ILE A 146       4.184  -3.694 -10.565  1.00 93.95           C  
ATOM   2358 HG21 ILE A 146       4.833  -3.729  -9.690  1.00 93.95           H  
ATOM   2359 HG22 ILE A 146       3.977  -2.640 -10.750  1.00 93.95           H  
ATOM   2360 HG23 ILE A 146       3.251  -4.219 -10.358  1.00 93.95           H  
ATOM   2361  CD1 ILE A 146       6.515  -5.861 -10.492  1.00 93.95           C  
ATOM   2362 HD11 ILE A 146       6.254  -5.460  -9.512  1.00 93.95           H  
ATOM   2363 HD12 ILE A 146       7.353  -5.300 -10.907  1.00 93.95           H  
ATOM   2364 HD13 ILE A 146       6.810  -6.903 -10.374  1.00 93.95           H  
ATOM   2365  N   GLU A 147       3.725  -1.947 -13.662  1.00 88.83           N  
ATOM   2366  H   GLU A 147       4.714  -1.953 -13.868  1.00 88.83           H  
ATOM   2367  CA  GLU A 147       2.954  -0.717 -13.897  1.00 88.83           C  
ATOM   2368  HA  GLU A 147       2.532  -0.382 -12.949  1.00 88.83           H  
ATOM   2369  C   GLU A 147       1.764  -0.937 -14.838  1.00 88.83           C  
ATOM   2370  CB  GLU A 147       3.834   0.404 -14.480  1.00 88.83           C  
ATOM   2371  HB2 GLU A 147       3.187   1.244 -14.735  1.00 88.83           H  
ATOM   2372  HB3 GLU A 147       4.303   0.069 -15.404  1.00 88.83           H  
ATOM   2373  O   GLU A 147       0.702  -0.360 -14.622  1.00 88.83           O  
ATOM   2374  CG  GLU A 147       4.919   0.926 -13.538  1.00 88.83           C  
ATOM   2375  HG2 GLU A 147       5.414   1.774 -14.009  1.00 88.83           H  
ATOM   2376  HG3 GLU A 147       5.673   0.155 -13.377  1.00 88.83           H  
ATOM   2377  CD  GLU A 147       4.331   1.363 -12.202  1.00 88.83           C  
ATOM   2378  OE1 GLU A 147       4.713   0.795 -11.161  1.00 88.83           O  
ATOM   2379  OE2 GLU A 147       3.510   2.309 -12.168  1.00 88.83           O  
ATOM   2380  N   THR A 148       1.906  -1.797 -15.853  1.00 92.19           N  
ATOM   2381  H   THR A 148       2.805  -2.241 -15.976  1.00 92.19           H  
ATOM   2382  CA  THR A 148       0.817  -2.086 -16.808  1.00 92.19           C  
ATOM   2383  HA  THR A 148       0.350  -1.139 -17.076  1.00 92.19           H  
ATOM   2384  C   THR A 148      -0.302  -2.961 -16.247  1.00 92.19           C  
ATOM   2385  CB  THR A 148       1.316  -2.734 -18.108  1.00 92.19           C  
ATOM   2386  HB  THR A 148       0.477  -2.761 -18.804  1.00 92.19           H  
ATOM   2387  O   THR A 148      -1.355  -3.064 -16.876  1.00 92.19           O  
ATOM   2388  CG2 THR A 148       2.433  -1.950 -18.788  1.00 92.19           C  
ATOM   2389 HG21 THR A 148       3.351  -2.003 -18.203  1.00 92.19           H  
ATOM   2390 HG22 THR A 148       2.622  -2.375 -19.774  1.00 92.19           H  
ATOM   2391 HG23 THR A 148       2.137  -0.906 -18.899  1.00 92.19           H  
ATOM   2392  OG1 THR A 148       1.760  -4.062 -17.935  1.00 92.19           O  
ATOM   2393  HG1 THR A 148       2.205  -4.132 -17.087  1.00 92.19           H  
ATOM   2394  N   ILE A 149      -0.075  -3.614 -15.103  1.00 95.23           N  
ATOM   2395  H   ILE A 149       0.814  -3.476 -14.643  1.00 95.23           H  
ATOM   2396  CA  ILE A 149      -1.044  -4.517 -14.467  1.00 95.23           C  
ATOM   2397  HA  ILE A 149      -1.932  -4.545 -15.098  1.00 95.23           H  
ATOM   2398  C   ILE A 149      -1.556  -3.996 -13.120  1.00 95.23           C  
ATOM   2399  CB  ILE A 149      -0.515  -5.965 -14.387  1.00 95.23           C  
ATOM   2400  HB  ILE A 149      -1.294  -6.579 -13.935  1.00 95.23           H  
ATOM   2401  O   ILE A 149      -2.296  -4.697 -12.432  1.00 95.23           O  
ATOM   2402  CG1 ILE A 149       0.747  -6.061 -13.513  1.00 95.23           C  
ATOM   2403 HG12 ILE A 149       0.612  -5.474 -12.604  1.00 95.23           H  
ATOM   2404 HG13 ILE A 149       1.580  -5.629 -14.067  1.00 95.23           H  
ATOM   2405  CG2 ILE A 149      -0.243  -6.519 -15.797  1.00 95.23           C  
ATOM   2406 HG21 ILE A 149       0.566  -5.964 -16.273  1.00 95.23           H  
ATOM   2407 HG22 ILE A 149       0.049  -7.567 -15.739  1.00 95.23           H  
ATOM   2408 HG23 ILE A 149      -1.143  -6.431 -16.406  1.00 95.23           H  
ATOM   2409  CD1 ILE A 149       1.137  -7.482 -13.097  1.00 95.23           C  
ATOM   2410 HD11 ILE A 149       1.382  -8.080 -13.974  1.00 95.23           H  
ATOM   2411 HD12 ILE A 149       0.320  -7.958 -12.555  1.00 95.23           H  
ATOM   2412 HD13 ILE A 149       2.013  -7.438 -12.449  1.00 95.23           H  
ATOM   2413  N   LYS A 150      -1.184  -2.773 -12.728  1.00 89.72           N  
ATOM   2414  H   LYS A 150      -0.576  -2.242 -13.335  1.00 89.72           H  
ATOM   2415  CA  LYS A 150      -1.834  -2.072 -11.615  1.00 89.72           C  
ATOM   2416  HA  LYS A 150      -1.802  -2.700 -10.724  1.00 89.72           H  
ATOM   2417  C   LYS A 150      -3.300  -1.829 -11.932  1.00 89.72           C  
ATOM   2418  CB  LYS A 150      -1.133  -0.743 -11.327  1.00 89.72           C  
ATOM   2419  HB2 LYS A 150      -0.919  -0.220 -12.259  1.00 89.72           H  
ATOM   2420  HB3 LYS A 150      -1.781  -0.117 -10.713  1.00 89.72           H  
ATOM   2421  O   LYS A 150      -3.653  -1.556 -13.075  1.00 89.72           O  
ATOM   2422  CG  LYS A 150       0.150  -1.014 -10.553  1.00 89.72           C  
ATOM   2423  HG2 LYS A 150      -0.112  -1.494  -9.611  1.00 89.72           H  
ATOM   2424  HG3 LYS A 150       0.787  -1.690 -11.123  1.00 89.72           H  
ATOM   2425  CD  LYS A 150       0.919   0.273 -10.270  1.00 89.72           C  
ATOM   2426  HD2 LYS A 150       1.308   0.694 -11.198  1.00 89.72           H  
ATOM   2427  HD3 LYS A 150       0.285   0.993  -9.753  1.00 89.72           H  
ATOM   2428  CE  LYS A 150       2.046  -0.183  -9.362  1.00 89.72           C  
ATOM   2429  HE2 LYS A 150       1.601  -0.510  -8.422  1.00 89.72           H  
ATOM   2430  HE3 LYS A 150       2.553  -1.034  -9.816  1.00 89.72           H  
ATOM   2431  NZ  LYS A 150       3.032   0.859  -9.074  1.00 89.72           N  
ATOM   2432  HZ1 LYS A 150       3.584   0.536  -8.293  1.00 89.72           H  
ATOM   2433  HZ2 LYS A 150       3.646   0.998  -9.864  1.00 89.72           H  
ATOM   2434  HZ3 LYS A 150       2.631   1.732  -8.764  1.00 89.72           H  
ATOM   2435  N   GLU A 151      -4.135  -1.931 -10.906  1.00 89.44           N  
ATOM   2436  H   GLU A 151      -3.748  -2.131  -9.994  1.00 89.44           H  
ATOM   2437  CA  GLU A 151      -5.595  -1.856 -10.998  1.00 89.44           C  
ATOM   2438  HA  GLU A 151      -5.963  -2.024  -9.986  1.00 89.44           H  
ATOM   2439  C   GLU A 151      -6.251  -2.968 -11.843  1.00 89.44           C  
ATOM   2440  CB  GLU A 151      -6.059  -0.432 -11.359  1.00 89.44           C  
ATOM   2441  HB2 GLU A 151      -5.716  -0.171 -12.360  1.00 89.44           H  
ATOM   2442  HB3 GLU A 151      -7.148  -0.407 -11.374  1.00 89.44           H  
ATOM   2443  O   GLU A 151      -7.468  -2.981 -12.011  1.00 89.44           O  
ATOM   2444  CG  GLU A 151      -5.565   0.638 -10.365  1.00 89.44           C  
ATOM   2445  HG2 GLU A 151      -5.948   1.606 -10.688  1.00 89.44           H  
ATOM   2446  HG3 GLU A 151      -4.477   0.695 -10.404  1.00 89.44           H  
ATOM   2447  CD  GLU A 151      -6.031   0.373  -8.921  1.00 89.44           C  
ATOM   2448  OE1 GLU A 151      -5.209   0.465  -7.983  1.00 89.44           O  
ATOM   2449  OE2 GLU A 151      -7.224   0.040  -8.725  1.00 89.44           O  
ATOM   2450  N   GLU A 152      -5.481  -3.951 -12.322  1.00 91.83           N  
ATOM   2451  H   GLU A 152      -4.484  -3.917 -12.163  1.00 91.83           H  
ATOM   2452  CA  GLU A 152      -6.028  -5.119 -13.008  1.00 91.83           C  
ATOM   2453  HA  GLU A 152      -6.887  -4.802 -13.600  1.00 91.83           H  
ATOM   2454  C   GLU A 152      -6.510  -6.174 -12.023  1.00 91.83           C  
ATOM   2455  CB  GLU A 152      -5.014  -5.753 -13.962  1.00 91.83           C  
ATOM   2456  HB2 GLU A 152      -5.411  -6.698 -14.333  1.00 91.83           H  
ATOM   2457  HB3 GLU A 152      -4.105  -6.002 -13.414  1.00 91.83           H  
ATOM   2458  O   GLU A 152      -5.917  -6.417 -10.964  1.00 91.83           O  
ATOM   2459  CG  GLU A 152      -4.668  -4.853 -15.154  1.00 91.83           C  
ATOM   2460  HG2 GLU A 152      -3.817  -5.309 -15.660  1.00 91.83           H  
ATOM   2461  HG3 GLU A 152      -4.368  -3.864 -14.809  1.00 91.83           H  
ATOM   2462  CD  GLU A 152      -5.787  -4.750 -16.194  1.00 91.83           C  
ATOM   2463  OE1 GLU A 152      -5.614  -3.951 -17.141  1.00 91.83           O  
ATOM   2464  OE2 GLU A 152      -6.608  -5.684 -16.300  1.00 91.83           O  
ATOM   2465  N   GLU A 153      -7.572  -6.859 -12.429  1.00 95.24           N  
ATOM   2466  H   GLU A 153      -7.995  -6.620 -13.315  1.00 95.24           H  
ATOM   2467  CA  GLU A 153      -8.141  -7.943 -11.659  1.00 95.24           C  
ATOM   2468  HA  GLU A 153      -8.039  -7.677 -10.607  1.00 95.24           H  
ATOM   2469  C   GLU A 153      -7.391  -9.262 -11.857  1.00 95.24           C  
ATOM   2470  CB  GLU A 153      -9.628  -8.066 -11.973  1.00 95.24           C  
ATOM   2471  HB2 GLU A 153      -9.763  -8.469 -12.977  1.00 95.24           H  
ATOM   2472  HB3 GLU A 153     -10.095  -7.084 -11.909  1.00 95.24           H  
ATOM   2473  O   GLU A 153      -7.040  -9.666 -12.972  1.00 95.24           O  
ATOM   2474  CG  GLU A 153     -10.257  -8.990 -10.939  1.00 95.24           C  
ATOM   2475  HG2 GLU A 153      -9.837  -9.991 -11.030  1.00 95.24           H  
ATOM   2476  HG3 GLU A 153     -10.022  -8.621  -9.940  1.00 95.24           H  
ATOM   2477  CD  GLU A 153     -11.758  -9.092 -11.085  1.00 95.24           C  
ATOM   2478  OE1 GLU A 153     -12.360  -9.593 -10.120  1.00 95.24           O  
ATOM   2479  OE2 GLU A 153     -12.336  -8.862 -12.164  1.00 95.24           O  
ATOM   2480  N   MET A 154      -7.173  -9.962 -10.747  1.00 98.48           N  
ATOM   2481  H   MET A 154      -7.486  -9.562  -9.874  1.00 98.48           H  
ATOM   2482  CA  MET A 154      -6.411 -11.198 -10.673  1.00 98.48           C  
ATOM   2483  HA  MET A 154      -6.343 -11.619 -11.676  1.00 98.48           H  
ATOM   2484  C   MET A 154      -7.095 -12.223  -9.768  1.00 98.48           C  
ATOM   2485  CB  MET A 154      -4.990 -10.904 -10.164  1.00 98.48           C  
ATOM   2486  HB2 MET A 154      -4.419 -11.832 -10.134  1.00 98.48           H  
ATOM   2487  HB3 MET A 154      -5.048 -10.501  -9.153  1.00 98.48           H  
ATOM   2488  O   MET A 154      -7.763 -11.880  -8.792  1.00 98.48           O  
ATOM   2489  CG  MET A 154      -4.249  -9.901 -11.051  1.00 98.48           C  
ATOM   2490  HG2 MET A 154      -4.832  -8.982 -11.116  1.00 98.48           H  
ATOM   2491  HG3 MET A 154      -4.155 -10.325 -12.051  1.00 98.48           H  
ATOM   2492  SD  MET A 154      -2.603  -9.447 -10.464  1.00 98.48           S  
ATOM   2493  CE  MET A 154      -2.325  -8.041 -11.572  1.00 98.48           C  
ATOM   2494  HE1 MET A 154      -3.178  -7.364 -11.538  1.00 98.48           H  
ATOM   2495  HE2 MET A 154      -2.184  -8.402 -12.591  1.00 98.48           H  
ATOM   2496  HE3 MET A 154      -1.436  -7.494 -11.259  1.00 98.48           H  
ATOM   2497  N   ILE A 155      -6.867 -13.503 -10.050  1.00 98.90           N  
ATOM   2498  H   ILE A 155      -6.327 -13.705 -10.879  1.00 98.90           H  
ATOM   2499  CA  ILE A 155      -7.092 -14.585  -9.093  1.00 98.90           C  
ATOM   2500  HA  ILE A 155      -7.890 -14.293  -8.410  1.00 98.90           H  
ATOM   2501  C   ILE A 155      -5.821 -14.773  -8.275  1.00 98.90           C  
ATOM   2502  CB  ILE A 155      -7.516 -15.896  -9.785  1.00 98.90           C  
ATOM   2503  HB  ILE A 155      -6.692 -16.236 -10.412  1.00 98.90           H  
ATOM   2504  O   ILE A 155      -4.752 -15.051  -8.828  1.00 98.90           O  
ATOM   2505  CG1 ILE A 155      -8.743 -15.720 -10.704  1.00 98.90           C  
ATOM   2506 HG12 ILE A 155      -8.474 -15.062 -11.530  1.00 98.90           H  
ATOM   2507 HG13 ILE A 155      -8.999 -16.687 -11.138  1.00 98.90           H  
ATOM   2508  CG2 ILE A 155      -7.789 -16.988  -8.732  1.00 98.90           C  
ATOM   2509 HG21 ILE A 155      -8.512 -16.637  -7.995  1.00 98.90           H  
ATOM   2510 HG22 ILE A 155      -6.866 -17.257  -8.219  1.00 98.90           H  
ATOM   2511 HG23 ILE A 155      -8.178 -17.882  -9.220  1.00 98.90           H  
ATOM   2512  CD1 ILE A 155      -9.987 -15.152 -10.013  1.00 98.90           C  
ATOM   2513 HD11 ILE A 155     -10.318 -15.808  -9.208  1.00 98.90           H  
ATOM   2514 HD12 ILE A 155     -10.791 -15.058 -10.744  1.00 98.90           H  
ATOM   2515 HD13 ILE A 155      -9.760 -14.163  -9.615  1.00 98.90           H  
ATOM   2516  N   LEU A 156      -5.951 -14.662  -6.957  1.00 98.86           N  
ATOM   2517  H   LEU A 156      -6.857 -14.411  -6.587  1.00 98.86           H  
ATOM   2518  CA  LEU A 156      -4.886 -14.952  -6.012  1.00 98.86           C  
ATOM   2519  HA  LEU A 156      -3.927 -14.867  -6.523  1.00 98.86           H  
ATOM   2520  C   LEU A 156      -5.024 -16.382  -5.499  1.00 98.86           C  
ATOM   2521  CB  LEU A 156      -4.919 -13.894  -4.905  1.00 98.86           C  
ATOM   2522  HB2 LEU A 156      -5.875 -13.924  -4.384  1.00 98.86           H  
ATOM   2523  HB3 LEU A 156      -4.842 -12.926  -5.400  1.00 98.86           H  
ATOM   2524  O   LEU A 156      -6.033 -16.743  -4.894  1.00 98.86           O  
ATOM   2525  CG  LEU A 156      -3.765 -14.014  -3.896  1.00 98.86           C  
ATOM   2526  HG  LEU A 156      -2.838 -14.243  -4.421  1.00 98.86           H  
ATOM   2527  CD1 LEU A 156      -3.595 -12.662  -3.211  1.00 98.86           C  
ATOM   2528 HD11 LEU A 156      -4.512 -12.388  -2.690  1.00 98.86           H  
ATOM   2529 HD12 LEU A 156      -2.762 -12.711  -2.510  1.00 98.86           H  
ATOM   2530 HD13 LEU A 156      -3.368 -11.899  -3.956  1.00 98.86           H  
ATOM   2531  CD2 LEU A 156      -4.010 -15.085  -2.826  1.00 98.86           C  
ATOM   2532 HD21 LEU A 156      -3.853 -16.084  -3.232  1.00 98.86           H  
ATOM   2533 HD22 LEU A 156      -3.299 -14.967  -2.008  1.00 98.86           H  
ATOM   2534 HD23 LEU A 156      -5.028 -15.006  -2.443  1.00 98.86           H  
ATOM   2535  N   THR A 157      -3.980 -17.185  -5.690  1.00 98.78           N  
ATOM   2536  H   THR A 157      -3.180 -16.817  -6.184  1.00 98.78           H  
ATOM   2537  CA  THR A 157      -3.890 -18.548  -5.150  1.00 98.78           C  
ATOM   2538  HA  THR A 157      -4.822 -18.806  -4.648  1.00 98.78           H  
ATOM   2539  C   THR A 157      -2.760 -18.632  -4.129  1.00 98.78           C  
ATOM   2540  CB  THR A 157      -3.691 -19.566  -6.278  1.00 98.78           C  
ATOM   2541  HB  THR A 157      -2.728 -19.399  -6.760  1.00 98.78           H  
ATOM   2542  O   THR A 157      -1.631 -18.261  -4.434  1.00 98.78           O  
ATOM   2543  CG2 THR A 157      -3.769 -21.008  -5.780  1.00 98.78           C  
ATOM   2544 HG21 THR A 157      -3.687 -21.686  -6.629  1.00 98.78           H  
ATOM   2545 HG22 THR A 157      -4.719 -21.175  -5.273  1.00 98.78           H  
ATOM   2546 HG23 THR A 157      -2.948 -21.212  -5.093  1.00 98.78           H  
ATOM   2547  OG1 THR A 157      -4.720 -19.416  -7.233  1.00 98.78           O  
ATOM   2548  HG1 THR A 157      -4.619 -18.542  -7.616  1.00 98.78           H  
ATOM   2549  N   LEU A 158      -3.049 -19.126  -2.923  1.00 98.59           N  
ATOM   2550  H   LEU A 158      -3.981 -19.484  -2.770  1.00 98.59           H  
ATOM   2551  CA  LEU A 158      -2.039 -19.387  -1.896  1.00 98.59           C  
ATOM   2552  HA  LEU A 158      -1.365 -18.534  -1.822  1.00 98.59           H  
ATOM   2553  C   LEU A 158      -1.213 -20.613  -2.288  1.00 98.59           C  
ATOM   2554  CB  LEU A 158      -2.702 -19.632  -0.524  1.00 98.59           C  
ATOM   2555  HB2 LEU A 158      -3.372 -20.488  -0.610  1.00 98.59           H  
ATOM   2556  HB3 LEU A 158      -1.920 -19.904   0.185  1.00 98.59           H  
ATOM   2557  O   LEU A 158      -1.770 -21.695  -2.489  1.00 98.59           O  
ATOM   2558  CG  LEU A 158      -3.495 -18.457   0.070  1.00 98.59           C  
ATOM   2559  HG  LEU A 158      -4.328 -18.210  -0.588  1.00 98.59           H  
ATOM   2560  CD1 LEU A 158      -4.056 -18.850   1.433  1.00 98.59           C  
ATOM   2561 HD11 LEU A 158      -4.714 -18.062   1.801  1.00 98.59           H  
ATOM   2562 HD12 LEU A 158      -3.244 -19.012   2.141  1.00 98.59           H  
ATOM   2563 HD13 LEU A 158      -4.623 -19.778   1.360  1.00 98.59           H  
ATOM   2564  CD2 LEU A 158      -2.637 -17.211   0.269  1.00 98.59           C  
ATOM   2565 HD21 LEU A 158      -3.191 -16.464   0.837  1.00 98.59           H  
ATOM   2566 HD22 LEU A 158      -1.714 -17.462   0.791  1.00 98.59           H  
ATOM   2567 HD23 LEU A 158      -2.411 -16.786  -0.709  1.00 98.59           H  
ATOM   2568  N   SER A 159       0.112 -20.479  -2.309  1.00 98.11           N  
ATOM   2569  H   SER A 159       0.526 -19.568  -2.173  1.00 98.11           H  
ATOM   2570  CA  SER A 159       1.012 -21.595  -2.625  1.00 98.11           C  
ATOM   2571  HA  SER A 159       0.701 -22.045  -3.568  1.00 98.11           H  
ATOM   2572  C   SER A 159       0.999 -22.697  -1.565  1.00 98.11           C  
ATOM   2573  CB  SER A 159       2.436 -21.080  -2.802  1.00 98.11           C  
ATOM   2574  HB2 SER A 159       3.104 -21.926  -2.965  1.00 98.11           H  
ATOM   2575  HB3 SER A 159       2.761 -20.533  -1.917  1.00 98.11           H  
ATOM   2576  O   SER A 159       1.256 -23.857  -1.870  1.00 98.11           O  
ATOM   2577  OG  SER A 159       2.486 -20.240  -3.931  1.00 98.11           O  
ATOM   2578  HG  SER A 159       3.361 -20.402  -4.292  1.00 98.11           H  
ATOM   2579  N   SER A 160       0.635 -22.366  -0.321  1.00 95.85           N  
ATOM   2580  H   SER A 160       0.405 -21.401  -0.131  1.00 95.85           H  
ATOM   2581  CA  SER A 160       0.441 -23.352   0.750  1.00 95.85           C  
ATOM   2582  HA  SER A 160       1.323 -23.991   0.804  1.00 95.85           H  
ATOM   2583  C   SER A 160      -0.770 -24.266   0.531  1.00 95.85           C  
ATOM   2584  CB  SER A 160       0.282 -22.631   2.093  1.00 95.85           C  
ATOM   2585  HB2 SER A 160       0.199 -23.369   2.891  1.00 95.85           H  
ATOM   2586  HB3 SER A 160       1.161 -22.013   2.276  1.00 95.85           H  
ATOM   2587  O   SER A 160      -0.881 -25.296   1.192  1.00 95.85           O  
ATOM   2588  OG  SER A 160      -0.879 -21.815   2.082  1.00 95.85           O  
ATOM   2589  HG  SER A 160      -0.955 -21.369   2.929  1.00 95.85           H  
ATOM   2590  N   GLY A 161      -1.708 -23.882  -0.342  1.00 94.91           N  
ATOM   2591  H   GLY A 161      -1.533 -23.055  -0.895  1.00 94.91           H  
ATOM   2592  CA  GLY A 161      -2.957 -24.605  -0.586  1.00 94.91           C  
ATOM   2593  HA2 GLY A 161      -2.731 -25.666  -0.698  1.00 94.91           H  
ATOM   2594  HA3 GLY A 161      -3.386 -24.246  -1.521  1.00 94.91           H  
ATOM   2595  C   GLY A 161      -4.025 -24.469   0.508  1.00 94.91           C  
ATOM   2596  O   GLY A 161      -5.135 -24.953   0.301  1.00 94.91           O  
ATOM   2597  N   GLY A 162      -3.732 -23.808   1.634  1.00 95.97           N  
ATOM   2598  H   GLY A 162      -2.805 -23.417   1.722  1.00 95.97           H  
ATOM   2599  CA  GLY A 162      -4.701 -23.565   2.712  1.00 95.97           C  
ATOM   2600  HA2 GLY A 162      -5.143 -24.515   3.014  1.00 95.97           H  
ATOM   2601  HA3 GLY A 162      -4.188 -23.136   3.572  1.00 95.97           H  
ATOM   2602  C   GLY A 162      -5.837 -22.618   2.308  1.00 95.97           C  
ATOM   2603  O   GLY A 162      -5.807 -22.037   1.226  1.00 95.97           O  
ATOM   2604  N   ASP A 163      -6.834 -22.442   3.179  1.00 97.49           N  
ATOM   2605  H   ASP A 163      -6.867 -23.015   4.010  1.00 97.49           H  
ATOM   2606  CA  ASP A 163      -8.002 -21.590   2.892  1.00 97.49           C  
ATOM   2607  HA  ASP A 163      -8.302 -21.730   1.853  1.00 97.49           H  
ATOM   2608  C   ASP A 163      -7.711 -20.097   3.081  1.00 97.49           C  
ATOM   2609  CB  ASP A 163      -9.183 -21.998   3.784  1.00 97.49           C  
ATOM   2610  HB2 ASP A 163      -9.991 -21.279   3.645  1.00 97.49           H  
ATOM   2611  HB3 ASP A 163      -8.873 -21.956   4.828  1.00 97.49           H  
ATOM   2612  O   ASP A 163      -8.189 -19.263   2.308  1.00 97.49           O  
ATOM   2613  CG  ASP A 163      -9.731 -23.390   3.461  1.00 97.49           C  
ATOM   2614  OD1 ASP A 163      -9.681 -23.782   2.273  1.00 97.49           O  
ATOM   2615  OD2 ASP A 163     -10.202 -24.046   4.414  1.00 97.49           O  
ATOM   2616  N   THR A 164      -6.909 -19.752   4.090  1.00 97.66           N  
ATOM   2617  H   THR A 164      -6.537 -20.476   4.688  1.00 97.66           H  
ATOM   2618  CA  THR A 164      -6.489 -18.376   4.372  1.00 97.66           C  
ATOM   2619  HA  THR A 164      -6.607 -17.804   3.452  1.00 97.66           H  
ATOM   2620  C   THR A 164      -5.012 -18.303   4.745  1.00 97.66           C  
ATOM   2621  CB  THR A 164      -7.346 -17.681   5.452  1.00 97.66           C  
ATOM   2622  HB  THR A 164      -7.076 -16.625   5.464  1.00 97.66           H  
ATOM   2623  O   THR A 164      -4.387 -19.297   5.127  1.00 97.66           O  
ATOM   2624  CG2 THR A 164      -8.847 -17.780   5.191  1.00 97.66           C  
ATOM   2625 HG21 THR A 164      -9.060 -17.459   4.172  1.00 97.66           H  
ATOM   2626 HG22 THR A 164      -9.377 -17.133   5.890  1.00 97.66           H  
ATOM   2627 HG23 THR A 164      -9.187 -18.807   5.326  1.00 97.66           H  
ATOM   2628  OG1 THR A 164      -7.116 -18.201   6.739  1.00 97.66           O  
ATOM   2629  HG1 THR A 164      -7.484 -17.558   7.349  1.00 97.66           H  
ATOM   2630  N   ALA A 165      -4.437 -17.110   4.624  1.00 97.81           N  
ATOM   2631  H   ALA A 165      -4.988 -16.351   4.249  1.00 97.81           H  
ATOM   2632  CA  ALA A 165      -3.117 -16.790   5.143  1.00 97.81           C  
ATOM   2633  HA  ALA A 165      -2.885 -17.474   5.960  1.00 97.81           H  
ATOM   2634  C   ALA A 165      -3.096 -15.368   5.704  1.00 97.81           C  
ATOM   2635  CB  ALA A 165      -2.063 -16.977   4.049  1.00 97.81           C  
ATOM   2636  HB1 ALA A 165      -2.043 -18.019   3.731  1.00 97.81           H  
ATOM   2637  HB2 ALA A 165      -1.080 -16.719   4.444  1.00 97.81           H  
ATOM   2638  HB3 ALA A 165      -2.292 -16.334   3.199  1.00 97.81           H  
ATOM   2639  O   ALA A 165      -3.749 -14.465   5.184  1.00 97.81           O  
ATOM   2640  N   GLN A 166      -2.317 -15.159   6.762  1.00 96.34           N  
ATOM   2641  H   GLN A 166      -1.749 -15.919   7.109  1.00 96.34           H  
ATOM   2642  CA  GLN A 166      -2.099 -13.823   7.307  1.00 96.34           C  
ATOM   2643  HA  GLN A 166      -3.066 -13.339   7.444  1.00 96.34           H  
ATOM   2644  C   GLN A 166      -1.292 -12.965   6.323  1.00 96.34           C  
ATOM   2645  CB  GLN A 166      -1.401 -13.920   8.673  1.00 96.34           C  
ATOM   2646  HB2 GLN A 166      -1.181 -12.914   9.029  1.00 96.34           H  
ATOM   2647  HB3 GLN A 166      -0.455 -14.449   8.556  1.00 96.34           H  
ATOM   2648  O   GLN A 166      -0.411 -13.473   5.624  1.00 96.34           O  
ATOM   2649  CG  GLN A 166      -2.251 -14.642   9.734  1.00 96.34           C  
ATOM   2650  HG2 GLN A 166      -1.689 -14.679  10.668  1.00 96.34           H  
ATOM   2651  HG3 GLN A 166      -2.446 -15.668   9.423  1.00 96.34           H  
ATOM   2652  CD  GLN A 166      -3.570 -13.923  10.002  1.00 96.34           C  
ATOM   2653  NE2 GLN A 166      -4.698 -14.492   9.634  1.00 96.34           N  
ATOM   2654 HE21 GLN A 166      -5.557 -13.978   9.774  1.00 96.34           H  
ATOM   2655 HE22 GLN A 166      -4.738 -15.387   9.168  1.00 96.34           H  
ATOM   2656  OE1 GLN A 166      -3.593 -12.818  10.513  1.00 96.34           O  
ATOM   2657  N   SER A 167      -1.573 -11.660   6.295  1.00 94.55           N  
ATOM   2658  H   SER A 167      -2.289 -11.301   6.911  1.00 94.55           H  
ATOM   2659  CA  SER A 167      -0.759 -10.701   5.541  1.00 94.55           C  
ATOM   2660  HA  SER A 167      -0.780 -10.975   4.486  1.00 94.55           H  
ATOM   2661  C   SER A 167       0.704 -10.727   5.999  1.00 94.55           C  
ATOM   2662  CB  SER A 167      -1.310  -9.279   5.686  1.00 94.55           C  
ATOM   2663  HB2 SER A 167      -1.731  -9.131   6.680  1.00 94.55           H  
ATOM   2664  HB3 SER A 167      -0.494  -8.568   5.551  1.00 94.55           H  
ATOM   2665  O   SER A 167       0.996 -10.926   7.178  1.00 94.55           O  
ATOM   2666  OG  SER A 167      -2.278  -9.008   4.693  1.00 94.55           O  
ATOM   2667  HG  SER A 167      -3.141  -9.311   4.984  1.00 94.55           H  
ATOM   2668  N   GLY A 168       1.624 -10.496   5.063  1.00 89.35           N  
ATOM   2669  H   GLY A 168       1.306 -10.356   4.115  1.00 89.35           H  
ATOM   2670  CA  GLY A 168       3.063 -10.433   5.302  1.00 89.35           C  
ATOM   2671  HA2 GLY A 168       3.278 -10.528   6.367  1.00 89.35           H  
ATOM   2672  HA3 GLY A 168       3.437  -9.462   4.975  1.00 89.35           H  
ATOM   2673  C   GLY A 168       3.829 -11.517   4.553  1.00 89.35           C  
ATOM   2674  O   GLY A 168       4.474 -11.247   3.545  1.00 89.35           O  
ATOM   2675  N   ALA A 169       3.785 -12.750   5.060  1.00 84.29           N  
ATOM   2676  H   ALA A 169       3.201 -12.909   5.868  1.00 84.29           H  
ATOM   2677  CA  ALA A 169       4.632 -13.854   4.585  1.00 84.29           C  
ATOM   2678  HA  ALA A 169       5.438 -13.441   3.978  1.00 84.29           H  
ATOM   2679  C   ALA A 169       3.920 -14.861   3.661  1.00 84.29           C  
ATOM   2680  CB  ALA A 169       5.297 -14.514   5.798  1.00 84.29           C  
ATOM   2681  HB1 ALA A 169       6.005 -15.270   5.459  1.00 84.29           H  
ATOM   2682  HB2 ALA A 169       5.836 -13.765   6.379  1.00 84.29           H  
ATOM   2683  HB3 ALA A 169       4.542 -14.990   6.424  1.00 84.29           H  
ATOM   2684  O   ALA A 169       4.481 -15.907   3.344  1.00 84.29           O  
ATOM   2685  N   ALA A 170       2.682 -14.585   3.247  1.00 93.24           N  
ATOM   2686  H   ALA A 170       2.262 -13.703   3.504  1.00 93.24           H  
ATOM   2687  CA  ALA A 170       1.937 -15.473   2.362  1.00 93.24           C  
ATOM   2688  HA  ALA A 170       1.978 -16.484   2.767  1.00 93.24           H  
ATOM   2689  C   ALA A 170       2.554 -15.490   0.952  1.00 93.24           C  
ATOM   2690  CB  ALA A 170       0.471 -15.029   2.342  1.00 93.24           C  
ATOM   2691  HB1 ALA A 170       0.392 -14.031   1.910  1.00 93.24           H  
ATOM   2692  HB2 ALA A 170      -0.116 -15.721   1.737  1.00 93.24           H  
ATOM   2693  HB3 ALA A 170       0.074 -15.003   3.357  1.00 93.24           H  
ATOM   2694  O   ALA A 170       2.520 -14.473   0.258  1.00 93.24           O  
ATOM   2695  N   LEU A 171       3.077 -16.648   0.537  1.00 98.20           N  
ATOM   2696  H   LEU A 171       3.134 -17.412   1.196  1.00 98.20           H  
ATOM   2697  CA  LEU A 171       3.512 -16.906  -0.837  1.00 98.20           C  
ATOM   2698  HA  LEU A 171       4.000 -16.012  -1.226  1.00 98.20           H  
ATOM   2699  C   LEU A 171       2.300 -17.199  -1.722  1.00 98.20           C  
ATOM   2700  CB  LEU A 171       4.512 -18.074  -0.883  1.00 98.20           C  
ATOM   2701  HB2 LEU A 171       4.681 -18.353  -1.924  1.00 98.20           H  
ATOM   2702  HB3 LEU A 171       4.062 -18.932  -0.384  1.00 98.20           H  
ATOM   2703  O   LEU A 171       1.464 -18.047  -1.383  1.00 98.20           O  
ATOM   2704  CG  LEU A 171       5.878 -17.777  -0.245  1.00 98.20           C  
ATOM   2705  HG  LEU A 171       5.733 -17.410   0.771  1.00 98.20           H  
ATOM   2706  CD1 LEU A 171       6.693 -19.069  -0.183  1.00 98.20           C  
ATOM   2707 HD11 LEU A 171       7.667 -18.867   0.263  1.00 98.20           H  
ATOM   2708 HD12 LEU A 171       6.841 -19.463  -1.188  1.00 98.20           H  
ATOM   2709 HD13 LEU A 171       6.171 -19.812   0.421  1.00 98.20           H  
ATOM   2710  CD2 LEU A 171       6.697 -16.757  -1.036  1.00 98.20           C  
ATOM   2711 HD21 LEU A 171       6.131 -15.839  -1.199  1.00 98.20           H  
ATOM   2712 HD22 LEU A 171       6.970 -17.167  -2.008  1.00 98.20           H  
ATOM   2713 HD23 LEU A 171       7.607 -16.509  -0.490  1.00 98.20           H  
ATOM   2714  N   VAL A 172       2.199 -16.484  -2.840  1.00 98.77           N  
ATOM   2715  H   VAL A 172       2.898 -15.778  -3.021  1.00 98.77           H  
ATOM   2716  CA  VAL A 172       1.036 -16.542  -3.727  1.00 98.77           C  
ATOM   2717  HA  VAL A 172       0.498 -17.464  -3.508  1.00 98.77           H  
ATOM   2718  C   VAL A 172       1.423 -16.613  -5.195  1.00 98.77           C  
ATOM   2719  CB  VAL A 172       0.054 -15.374  -3.482  1.00 98.77           C  
ATOM   2720  HB  VAL A 172      -0.873 -15.612  -4.004  1.00 98.77           H  
ATOM   2721  O   VAL A 172       2.459 -16.103  -5.621  1.00 98.77           O  
ATOM   2722  CG1 VAL A 172      -0.281 -15.219  -1.996  1.00 98.77           C  
ATOM   2723 HG11 VAL A 172      -0.546 -16.193  -1.584  1.00 98.77           H  
ATOM   2724 HG12 VAL A 172       0.584 -14.837  -1.454  1.00 98.77           H  
ATOM   2725 HG13 VAL A 172      -1.105 -14.517  -1.868  1.00 98.77           H  
ATOM   2726  CG2 VAL A 172       0.532 -14.012  -3.999  1.00 98.77           C  
ATOM   2727 HG21 VAL A 172       1.443 -13.709  -3.482  1.00 98.77           H  
ATOM   2728 HG22 VAL A 172       0.729 -14.055  -5.070  1.00 98.77           H  
ATOM   2729 HG23 VAL A 172      -0.243 -13.266  -3.828  1.00 98.77           H  
ATOM   2730  N   ASN A 173       0.520 -17.180  -5.988  1.00 98.83           N  
ATOM   2731  H   ASN A 173      -0.298 -17.572  -5.545  1.00 98.83           H  
ATOM   2732  CA  ASN A 173       0.471 -16.999  -7.430  1.00 98.83           C  
ATOM   2733  HA  ASN A 173       1.407 -16.559  -7.777  1.00 98.83           H  
ATOM   2734  C   ASN A 173      -0.655 -16.025  -7.789  1.00 98.83           C  
ATOM   2735  CB  ASN A 173       0.312 -18.363  -8.112  1.00 98.83           C  
ATOM   2736  HB2 ASN A 173      -0.351 -19.007  -7.535  1.00 98.83           H  
ATOM   2737  HB3 ASN A 173      -0.126 -18.217  -9.100  1.00 98.83           H  
ATOM   2738  O   ASN A 173      -1.782 -16.185  -7.312  1.00 98.83           O  
ATOM   2739  CG  ASN A 173       1.649 -19.046  -8.310  1.00 98.83           C  
ATOM   2740  ND2 ASN A 173       2.191 -19.693  -7.304  1.00 98.83           N  
ATOM   2741 HD21 ASN A 173       1.796 -19.666  -6.374  1.00 98.83           H  
ATOM   2742 HD22 ASN A 173       3.124 -20.053  -7.447  1.00 98.83           H  
ATOM   2743  OD1 ASN A 173       2.203 -18.994  -9.395  1.00 98.83           O  
ATOM   2744  N   LEU A 174      -0.360 -15.048  -8.647  1.00 98.90           N  
ATOM   2745  H   LEU A 174       0.587 -14.985  -8.994  1.00 98.90           H  
ATOM   2746  CA  LEU A 174      -1.348 -14.124  -9.208  1.00 98.90           C  
ATOM   2747  HA  LEU A 174      -2.302 -14.252  -8.696  1.00 98.90           H  
ATOM   2748  C   LEU A 174      -1.579 -14.449 -10.685  1.00 98.90           C  
ATOM   2749  CB  LEU A 174      -0.898 -12.665  -9.015  1.00 98.90           C  
ATOM   2750  HB2 LEU A 174       0.060 -12.531  -9.516  1.00 98.90           H  
ATOM   2751  HB3 LEU A 174      -1.627 -12.018  -9.504  1.00 98.90           H  
ATOM   2752  O   LEU A 174      -0.631 -14.605 -11.453  1.00 98.90           O  
ATOM   2753  CG  LEU A 174      -0.726 -12.199  -7.560  1.00 98.90           C  
ATOM   2754  HG  LEU A 174       0.049 -12.794  -7.079  1.00 98.90           H  
ATOM   2755  CD1 LEU A 174      -0.291 -10.735  -7.537  1.00 98.90           C  
ATOM   2756 HD11 LEU A 174       0.613 -10.605  -8.133  1.00 98.90           H  
ATOM   2757 HD12 LEU A 174      -0.087 -10.428  -6.511  1.00 98.90           H  
ATOM   2758 HD13 LEU A 174      -1.076 -10.101  -7.949  1.00 98.90           H  
ATOM   2759  CD2 LEU A 174      -2.014 -12.319  -6.748  1.00 98.90           C  
ATOM   2760 HD21 LEU A 174      -1.855 -11.894  -5.757  1.00 98.90           H  
ATOM   2761 HD22 LEU A 174      -2.276 -13.371  -6.638  1.00 98.90           H  
ATOM   2762 HD23 LEU A 174      -2.824 -11.785  -7.245  1.00 98.90           H  
ATOM   2763  N   THR A 175      -2.842 -14.563 -11.088  1.00 98.90           N  
ATOM   2764  H   THR A 175      -3.576 -14.462 -10.402  1.00 98.90           H  
ATOM   2765  CA  THR A 175      -3.230 -14.818 -12.484  1.00 98.90           C  
ATOM   2766  HA  THR A 175      -2.352 -14.773 -13.130  1.00 98.90           H  
ATOM   2767  C   THR A 175      -4.207 -13.752 -12.946  1.00 98.90           C  
ATOM   2768  CB  THR A 175      -3.842 -16.217 -12.634  1.00 98.90           C  
ATOM   2769  HB  THR A 175      -4.750 -16.281 -12.034  1.00 98.90           H  
ATOM   2770  O   THR A 175      -5.259 -13.599 -12.334  1.00 98.90           O  
ATOM   2771  CG2 THR A 175      -4.169 -16.569 -14.082  1.00 98.90           C  
ATOM   2772 HG21 THR A 175      -4.940 -15.900 -14.466  1.00 98.90           H  
ATOM   2773 HG22 THR A 175      -4.544 -17.591 -14.135  1.00 98.90           H  
ATOM   2774 HG23 THR A 175      -3.273 -16.485 -14.697  1.00 98.90           H  
ATOM   2775  OG1 THR A 175      -2.916 -17.172 -12.161  1.00 98.90           O  
ATOM   2776  HG1 THR A 175      -2.590 -16.830 -11.326  1.00 98.90           H  
ATOM   2777  N   LEU A 176      -3.878 -13.021 -14.009  1.00 98.79           N  
ATOM   2778  H   LEU A 176      -3.035 -13.262 -14.511  1.00 98.79           H  
ATOM   2779  CA  LEU A 176      -4.742 -11.991 -14.587  1.00 98.79           C  
ATOM   2780  HA  LEU A 176      -4.971 -11.238 -13.833  1.00 98.79           H  
ATOM   2781  C   LEU A 176      -6.067 -12.595 -15.061  1.00 98.79           C  
ATOM   2782  CB  LEU A 176      -4.011 -11.338 -15.771  1.00 98.79           C  
ATOM   2783  HB2 LEU A 176      -3.526 -12.126 -16.347  1.00 98.79           H  
ATOM   2784  HB3 LEU A 176      -4.743 -10.864 -16.425  1.00 98.79           H  
ATOM   2785  O   LEU A 176      -6.075 -13.563 -15.819  1.00 98.79           O  
ATOM   2786  CG  LEU A 176      -2.962 -10.287 -15.380  1.00 98.79           C  
ATOM   2787  HG  LEU A 176      -2.297 -10.685 -14.613  1.00 98.79           H  
ATOM   2788  CD1 LEU A 176      -2.135  -9.920 -16.611  1.00 98.79           C  
ATOM   2789 HD11 LEU A 176      -1.433  -9.123 -16.366  1.00 98.79           H  
ATOM   2790 HD12 LEU A 176      -1.557 -10.788 -16.929  1.00 98.79           H  
ATOM   2791 HD13 LEU A 176      -2.786  -9.607 -17.427  1.00 98.79           H  
ATOM   2792  CD2 LEU A 176      -3.621  -9.005 -14.871  1.00 98.79           C  
ATOM   2793 HD21 LEU A 176      -4.341  -8.632 -15.600  1.00 98.79           H  
ATOM   2794 HD22 LEU A 176      -4.149  -9.184 -13.934  1.00 98.79           H  
ATOM   2795 HD23 LEU A 176      -2.867  -8.237 -14.702  1.00 98.79           H  
ATOM   2796  N   VAL A 177      -7.194 -11.995 -14.680  1.00 98.22           N  
ATOM   2797  H   VAL A 177      -7.139 -11.200 -14.060  1.00 98.22           H  
ATOM   2798  CA  VAL A 177      -8.520 -12.468 -15.115  1.00 98.22           C  
ATOM   2799  HA  VAL A 177      -8.571 -13.547 -14.967  1.00 98.22           H  
ATOM   2800  C   VAL A 177      -8.729 -12.223 -16.612  1.00 98.22           C  
ATOM   2801  CB  VAL A 177      -9.635 -11.820 -14.269  1.00 98.22           C  
ATOM   2802  HB  VAL A 177      -9.512 -10.737 -14.280  1.00 98.22           H  
ATOM   2803  O   VAL A 177      -9.279 -13.078 -17.301  1.00 98.22           O  
ATOM   2804  CG1 VAL A 177     -11.041 -12.154 -14.782  1.00 98.22           C  
ATOM   2805 HG11 VAL A 177     -11.198 -11.720 -15.770  1.00 98.22           H  
ATOM   2806 HG12 VAL A 177     -11.178 -13.234 -14.835  1.00 98.22           H  
ATOM   2807 HG13 VAL A 177     -11.786 -11.723 -14.113  1.00 98.22           H  
ATOM   2808  CG2 VAL A 177      -9.554 -12.320 -12.822  1.00 98.22           C  
ATOM   2809 HG21 VAL A 177      -9.652 -13.406 -12.795  1.00 98.22           H  
ATOM   2810 HG22 VAL A 177      -8.601 -12.031 -12.378  1.00 98.22           H  
ATOM   2811 HG23 VAL A 177     -10.357 -11.876 -12.234  1.00 98.22           H  
ATOM   2812  N   LYS A 178      -8.245 -11.089 -17.139  1.00 97.21           N  
ATOM   2813  H   LYS A 178      -7.815 -10.432 -16.504  1.00 97.21           H  
ATOM   2814  CA  LYS A 178      -8.496 -10.662 -18.528  1.00 97.21           C  
ATOM   2815  HA  LYS A 178      -9.575 -10.641 -18.678  1.00 97.21           H  
ATOM   2816  C   LYS A 178      -7.963 -11.612 -19.604  1.00 97.21           C  
ATOM   2817  CB  LYS A 178      -7.968  -9.233 -18.750  1.00 97.21           C  
ATOM   2818  HB2 LYS A 178      -8.249  -8.922 -19.756  1.00 97.21           H  
ATOM   2819  HB3 LYS A 178      -8.470  -8.566 -18.050  1.00 97.21           H  
ATOM   2820  O   LYS A 178      -8.508 -11.655 -20.702  1.00 97.21           O  
ATOM   2821  CG  LYS A 178      -6.444  -9.064 -18.589  1.00 97.21           C  
ATOM   2822  HG2 LYS A 178      -5.908  -9.757 -19.238  1.00 97.21           H  
ATOM   2823  HG3 LYS A 178      -6.172  -9.259 -17.551  1.00 97.21           H  
ATOM   2824  CD  LYS A 178      -6.037  -7.632 -18.957  1.00 97.21           C  
ATOM   2825  HD2 LYS A 178      -6.709  -6.940 -18.450  1.00 97.21           H  
ATOM   2826  HD3 LYS A 178      -6.148  -7.488 -20.032  1.00 97.21           H  
ATOM   2827  CE  LYS A 178      -4.596  -7.317 -18.539  1.00 97.21           C  
ATOM   2828  HE2 LYS A 178      -3.899  -7.899 -19.143  1.00 97.21           H  
ATOM   2829  HE3 LYS A 178      -4.482  -7.614 -17.496  1.00 97.21           H  
ATOM   2830  NZ  LYS A 178      -4.323  -5.860 -18.649  1.00 97.21           N  
ATOM   2831  HZ1 LYS A 178      -3.444  -5.595 -18.229  1.00 97.21           H  
ATOM   2832  HZ2 LYS A 178      -4.380  -5.515 -19.596  1.00 97.21           H  
ATOM   2833  HZ3 LYS A 178      -5.010  -5.336 -18.124  1.00 97.21           H  
ATOM   2834  N   ASN A 179      -6.882 -12.334 -19.321  1.00 97.72           N  
ATOM   2835  H   ASN A 179      -6.454 -12.212 -18.414  1.00 97.72           H  
ATOM   2836  CA  ASN A 179      -6.196 -13.175 -20.305  1.00 97.72           C  
ATOM   2837  HA  ASN A 179      -6.921 -13.494 -21.053  1.00 97.72           H  
ATOM   2838  C   ASN A 179      -5.614 -14.475 -19.728  1.00 97.72           C  
ATOM   2839  CB  ASN A 179      -5.128 -12.326 -21.019  1.00 97.72           C  
ATOM   2840  HB2 ASN A 179      -5.598 -11.449 -21.464  1.00 97.72           H  
ATOM   2841  HB3 ASN A 179      -4.693 -12.920 -21.823  1.00 97.72           H  
ATOM   2842  O   ASN A 179      -5.009 -15.239 -20.473  1.00 97.72           O  
ATOM   2843  CG  ASN A 179      -3.998 -11.869 -20.116  1.00 97.72           C  
ATOM   2844  ND2 ASN A 179      -3.037 -11.186 -20.684  1.00 97.72           N  
ATOM   2845 HD21 ASN A 179      -2.140 -11.320 -20.241  1.00 97.72           H  
ATOM   2846 HD22 ASN A 179      -3.012 -11.152 -21.693  1.00 97.72           H  
ATOM   2847  OD1 ASN A 179      -3.981 -12.101 -18.917  1.00 97.72           O  
ATOM   2848  N   ASN A 180      -5.825 -14.749 -18.436  1.00 98.08           N  
ATOM   2849  H   ASN A 180      -6.319 -14.076 -17.867  1.00 98.08           H  
ATOM   2850  CA  ASN A 180      -5.316 -15.926 -17.733  1.00 98.08           C  
ATOM   2851  HA  ASN A 180      -5.626 -15.817 -16.693  1.00 98.08           H  
ATOM   2852  C   ASN A 180      -3.773 -16.015 -17.675  1.00 98.08           C  
ATOM   2853  CB  ASN A 180      -6.045 -17.168 -18.273  1.00 98.08           C  
ATOM   2854  HB2 ASN A 180      -7.109 -16.949 -18.368  1.00 98.08           H  
ATOM   2855  HB3 ASN A 180      -5.658 -17.419 -19.261  1.00 98.08           H  
ATOM   2856  O   ASN A 180      -3.223 -17.093 -17.438  1.00 98.08           O  
ATOM   2857  CG  ASN A 180      -5.919 -18.367 -17.361  1.00 98.08           C  
ATOM   2858  ND2 ASN A 180      -5.201 -19.383 -17.774  1.00 98.08           N  
ATOM   2859 HD21 ASN A 180      -4.576 -19.215 -18.549  1.00 98.08           H  
ATOM   2860 HD22 ASN A 180      -5.041 -20.102 -17.083  1.00 98.08           H  
ATOM   2861  OD1 ASN A 180      -6.473 -18.422 -16.278  1.00 98.08           O  
ATOM   2862  N   ASP A 181      -3.063 -14.898 -17.863  1.00 98.20           N  
ATOM   2863  H   ASP A 181      -3.542 -14.037 -18.086  1.00 98.20           H  
ATOM   2864  CA  ASP A 181      -1.607 -14.861 -17.730  1.00 98.20           C  
ATOM   2865  HA  ASP A 181      -1.190 -15.715 -18.264  1.00 98.20           H  
ATOM   2866  C   ASP A 181      -1.195 -14.973 -16.258  1.00 98.20           C  
ATOM   2867  CB  ASP A 181      -1.006 -13.585 -18.338  1.00 98.20           C  
ATOM   2868  HB2 ASP A 181      -1.587 -12.725 -18.004  1.00 98.20           H  
ATOM   2869  HB3 ASP A 181       0.007 -13.466 -17.953  1.00 98.20           H  
ATOM   2870  O   ASP A 181      -1.676 -14.236 -15.393  1.00 98.20           O  
ATOM   2871  CG  ASP A 181      -0.911 -13.577 -19.866  1.00 98.20           C  
ATOM   2872  OD1 ASP A 181      -1.055 -14.649 -20.492  1.00 98.20           O  
ATOM   2873  OD2 ASP A 181      -0.646 -12.475 -20.402  1.00 98.20           O  
ATOM   2874  N   ASN A 182      -0.256 -15.875 -15.973  1.00 98.80           N  
ATOM   2875  H   ASN A 182       0.115 -16.433 -16.729  1.00 98.80           H  
ATOM   2876  CA  ASN A 182       0.351 -15.988 -14.652  1.00 98.80           C  
ATOM   2877  HA  ASN A 182      -0.417 -15.807 -13.900  1.00 98.80           H  
ATOM   2878  C   ASN A 182       1.437 -14.911 -14.482  1.00 98.80           C  
ATOM   2879  CB  ASN A 182       0.859 -17.421 -14.445  1.00 98.80           C  
ATOM   2880  HB2 ASN A 182       0.027 -18.116 -14.556  1.00 98.80           H  
ATOM   2881  HB3 ASN A 182       1.616 -17.653 -15.194  1.00 98.80           H  
ATOM   2882  O   ASN A 182       2.449 -14.898 -15.190  1.00 98.80           O  
ATOM   2883  CG  ASN A 182       1.484 -17.597 -13.074  1.00 98.80           C  
ATOM   2884  ND2 ASN A 182       0.873 -18.327 -12.173  1.00 98.80           N  
ATOM   2885 HD21 ASN A 182       1.366 -18.461 -11.302  1.00 98.80           H  
ATOM   2886 HD22 ASN A 182      -0.044 -18.713 -12.350  1.00 98.80           H  
ATOM   2887  OD1 ASN A 182       2.545 -17.074 -12.805  1.00 98.80           O  
ATOM   2888  N   VAL A 183       1.224 -14.016 -13.520  1.00 98.78           N  
ATOM   2889  H   VAL A 183       0.402 -14.131 -12.944  1.00 98.78           H  
ATOM   2890  CA  VAL A 183       2.086 -12.862 -13.247  1.00 98.78           C  
ATOM   2891  HA  VAL A 183       2.251 -12.320 -14.178  1.00 98.78           H  
ATOM   2892  C   VAL A 183       3.455 -13.301 -12.730  1.00 98.78           C  
ATOM   2893  CB  VAL A 183       1.391 -11.925 -12.241  1.00 98.78           C  
ATOM   2894  HB  VAL A 183       1.169 -12.507 -11.347  1.00 98.78           H  
ATOM   2895  O   VAL A 183       4.456 -12.720 -13.144  1.00 98.78           O  
ATOM   2896  CG1 VAL A 183       2.251 -10.731 -11.816  1.00 98.78           C  
ATOM   2897 HG11 VAL A 183       3.157 -11.074 -11.317  1.00 98.78           H  
ATOM   2898 HG12 VAL A 183       2.513 -10.121 -12.680  1.00 98.78           H  
ATOM   2899 HG13 VAL A 183       1.695 -10.115 -11.108  1.00 98.78           H  
ATOM   2900  CG2 VAL A 183       0.075 -11.369 -12.807  1.00 98.78           C  
ATOM   2901 HG21 VAL A 183      -0.615 -12.180 -13.044  1.00 98.78           H  
ATOM   2902 HG22 VAL A 183      -0.403 -10.731 -12.063  1.00 98.78           H  
ATOM   2903 HG23 VAL A 183       0.259 -10.783 -13.707  1.00 98.78           H  
ATOM   2904  N   ASN A 184       3.522 -14.337 -11.886  1.00 98.76           N  
ATOM   2905  H   ASN A 184       2.665 -14.779 -11.587  1.00 98.76           H  
ATOM   2906  CA  ASN A 184       4.778 -14.863 -11.339  1.00 98.76           C  
ATOM   2907  HA  ASN A 184       5.291 -14.068 -10.800  1.00 98.76           H  
ATOM   2908  C   ASN A 184       5.706 -15.322 -12.468  1.00 98.76           C  
ATOM   2909  CB  ASN A 184       4.513 -16.031 -10.367  1.00 98.76           C  
ATOM   2910  HB2 ASN A 184       5.476 -16.369  -9.984  1.00 98.76           H  
ATOM   2911  HB3 ASN A 184       4.072 -16.883 -10.886  1.00 98.76           H  
ATOM   2912  O   ASN A 184       6.826 -14.831 -12.591  1.00 98.76           O  
ATOM   2913  CG  ASN A 184       3.614 -15.702  -9.192  1.00 98.76           C  
ATOM   2914  ND2 ASN A 184       4.016 -16.099  -8.011  1.00 98.76           N  
ATOM   2915 HD21 ASN A 184       3.411 -15.953  -7.215  1.00 98.76           H  
ATOM   2916 HD22 ASN A 184       4.850 -16.662  -7.927  1.00 98.76           H  
ATOM   2917  OD1 ASN A 184       2.541 -15.121  -9.318  1.00 98.76           O  
ATOM   2918  N   LYS A 185       5.192 -16.177 -13.358  1.00 98.45           N  
ATOM   2919  H   LYS A 185       4.259 -16.522 -13.181  1.00 98.45           H  
ATOM   2920  CA  LYS A 185       5.918 -16.669 -14.530  1.00 98.45           C  
ATOM   2921  HA  LYS A 185       6.825 -17.172 -14.194  1.00 98.45           H  
ATOM   2922  C   LYS A 185       6.346 -15.522 -15.442  1.00 98.45           C  
ATOM   2923  CB  LYS A 185       5.026 -17.669 -15.275  1.00 98.45           C  
ATOM   2924  HB2 LYS A 185       4.146 -17.154 -15.660  1.00 98.45           H  
ATOM   2925  HB3 LYS A 185       4.706 -18.448 -14.583  1.00 98.45           H  
ATOM   2926  O   LYS A 185       7.466 -15.510 -15.945  1.00 98.45           O  
ATOM   2927  CG  LYS A 185       5.800 -18.313 -16.429  1.00 98.45           C  
ATOM   2928  HG2 LYS A 185       6.178 -17.538 -17.095  1.00 98.45           H  
ATOM   2929  HG3 LYS A 185       6.644 -18.876 -16.029  1.00 98.45           H  
ATOM   2930  CD  LYS A 185       4.905 -19.239 -17.247  1.00 98.45           C  
ATOM   2931  HD2 LYS A 185       4.050 -18.670 -17.612  1.00 98.45           H  
ATOM   2932  HD3 LYS A 185       4.567 -20.072 -16.630  1.00 98.45           H  
ATOM   2933  CE  LYS A 185       5.743 -19.739 -18.422  1.00 98.45           C  
ATOM   2934  HE2 LYS A 185       6.526 -20.397 -18.046  1.00 98.45           H  
ATOM   2935  HE3 LYS A 185       6.232 -18.878 -18.876  1.00 98.45           H  
ATOM   2936  NZ  LYS A 185       4.901 -20.416 -19.429  1.00 98.45           N  
ATOM   2937  HZ1 LYS A 185       5.482 -20.698 -20.206  1.00 98.45           H  
ATOM   2938  HZ2 LYS A 185       4.226 -19.749 -19.774  1.00 98.45           H  
ATOM   2939  HZ3 LYS A 185       4.429 -21.212 -19.023  1.00 98.45           H  
ATOM   2940  N   ARG A 186       5.473 -14.530 -15.647  1.00 98.55           N  
ATOM   2941  H   ARG A 186       4.556 -14.601 -15.231  1.00 98.55           H  
ATOM   2942  CA  ARG A 186       5.810 -13.375 -16.483  1.00 98.55           C  
ATOM   2943  HA  ARG A 186       6.199 -13.780 -17.418  1.00 98.55           H  
ATOM   2944  C   ARG A 186       6.938 -12.536 -15.881  1.00 98.55           C  
ATOM   2945  CB  ARG A 186       4.545 -12.546 -16.753  1.00 98.55           C  
ATOM   2946  HB2 ARG A 186       3.764 -13.208 -17.128  1.00 98.55           H  
ATOM   2947  HB3 ARG A 186       4.191 -12.104 -15.822  1.00 98.55           H  
ATOM   2948  O   ARG A 186       7.798 -12.063 -16.617  1.00 98.55           O  
ATOM   2949  CG  ARG A 186       4.764 -11.429 -17.783  1.00 98.55           C  
ATOM   2950  HG2 ARG A 186       5.421 -10.663 -17.370  1.00 98.55           H  
ATOM   2951  HG3 ARG A 186       3.798 -10.979 -18.011  1.00 98.55           H  
ATOM   2952  CD  ARG A 186       5.367 -11.986 -19.073  1.00 98.55           C  
ATOM   2953  HD2 ARG A 186       6.384 -12.324 -18.877  1.00 98.55           H  
ATOM   2954  HD3 ARG A 186       4.772 -12.837 -19.405  1.00 98.55           H  
ATOM   2955  NE  ARG A 186       5.415 -10.979 -20.134  1.00 98.55           N  
ATOM   2956  HE  ARG A 186       4.966 -10.094 -19.948  1.00 98.55           H  
ATOM   2957  NH1 ARG A 186       6.536 -12.333 -21.618  1.00 98.55           N  
ATOM   2958 HH11 ARG A 186       6.938 -12.523 -22.525  1.00 98.55           H  
ATOM   2959 HH12 ARG A 186       6.584 -13.079 -20.940  1.00 98.55           H  
ATOM   2960  NH2 ARG A 186       5.936 -10.251 -22.211  1.00 98.55           N  
ATOM   2961 HH21 ARG A 186       6.278 -10.451 -23.140  1.00 98.55           H  
ATOM   2962 HH22 ARG A 186       5.442  -9.395 -22.003  1.00 98.55           H  
ATOM   2963  CZ  ARG A 186       5.964 -11.196 -21.310  1.00 98.55           C  
ATOM   2964  N   ILE A 187       6.959 -12.367 -14.560  1.00 98.33           N  
ATOM   2965  H   ILE A 187       6.214 -12.775 -14.014  1.00 98.33           H  
ATOM   2966  CA  ILE A 187       8.046 -11.681 -13.852  1.00 98.33           C  
ATOM   2967  HA  ILE A 187       8.239 -10.731 -14.352  1.00 98.33           H  
ATOM   2968  C   ILE A 187       9.350 -12.476 -13.946  1.00 98.33           C  
ATOM   2969  CB  ILE A 187       7.622 -11.373 -12.398  1.00 98.33           C  
ATOM   2970  HB  ILE A 187       7.099 -12.238 -11.990  1.00 98.33           H  
ATOM   2971  O   ILE A 187      10.389 -11.869 -14.201  1.00 98.33           O  
ATOM   2972  CG1 ILE A 187       6.656 -10.168 -12.433  1.00 98.33           C  
ATOM   2973 HG12 ILE A 187       5.877 -10.352 -13.173  1.00 98.33           H  
ATOM   2974 HG13 ILE A 187       7.199  -9.273 -12.736  1.00 98.33           H  
ATOM   2975  CG2 ILE A 187       8.828 -11.079 -11.486  1.00 98.33           C  
ATOM   2976 HG21 ILE A 187       8.496 -10.830 -10.478  1.00 98.33           H  
ATOM   2977 HG22 ILE A 187       9.456 -11.965 -11.395  1.00 98.33           H  
ATOM   2978 HG23 ILE A 187       9.418 -10.256 -11.890  1.00 98.33           H  
ATOM   2979  CD1 ILE A 187       5.956  -9.891 -11.102  1.00 98.33           C  
ATOM   2980 HD11 ILE A 187       6.670  -9.579 -10.340  1.00 98.33           H  
ATOM   2981 HD12 ILE A 187       5.225  -9.094 -11.239  1.00 98.33           H  
ATOM   2982 HD13 ILE A 187       5.437 -10.796 -10.787  1.00 98.33           H  
ATOM   2983  N   GLU A 188       9.305 -13.803 -13.816  1.00 98.19           N  
ATOM   2984  H   GLU A 188       8.432 -14.237 -13.550  1.00 98.19           H  
ATOM   2985  CA  GLU A 188      10.470 -14.676 -14.016  1.00 98.19           C  
ATOM   2986  HA  GLU A 188      11.250 -14.406 -13.305  1.00 98.19           H  
ATOM   2987  C   GLU A 188      11.068 -14.488 -15.413  1.00 98.19           C  
ATOM   2988  CB  GLU A 188      10.087 -16.146 -13.781  1.00 98.19           C  
ATOM   2989  HB2 GLU A 188       9.181 -16.382 -14.339  1.00 98.19           H  
ATOM   2990  HB3 GLU A 188      10.892 -16.791 -14.132  1.00 98.19           H  
ATOM   2991  O   GLU A 188      12.248 -14.170 -15.529  1.00 98.19           O  
ATOM   2992  CG  GLU A 188       9.868 -16.406 -12.289  1.00 98.19           C  
ATOM   2993  HG2 GLU A 188      10.838 -16.325 -11.799  1.00 98.19           H  
ATOM   2994  HG3 GLU A 188       9.221 -15.631 -11.879  1.00 98.19           H  
ATOM   2995  CD  GLU A 188       9.261 -17.771 -11.949  1.00 98.19           C  
ATOM   2996  OE1 GLU A 188       9.236 -18.045 -10.724  1.00 98.19           O  
ATOM   2997  OE2 GLU A 188       8.833 -18.507 -12.870  1.00 98.19           O  
ATOM   2998  N   GLU A 189      10.244 -14.557 -16.463  1.00 97.97           N  
ATOM   2999  H   GLU A 189       9.287 -14.831 -16.291  1.00 97.97           H  
ATOM   3000  CA  GLU A 189      10.666 -14.329 -17.855  1.00 97.97           C  
ATOM   3001  HA  GLU A 189      11.412 -15.072 -18.139  1.00 97.97           H  
ATOM   3002  C   GLU A 189      11.289 -12.942 -18.087  1.00 97.97           C  
ATOM   3003  CB  GLU A 189       9.440 -14.440 -18.778  1.00 97.97           C  
ATOM   3004  HB2 GLU A 189       9.713 -14.070 -19.767  1.00 97.97           H  
ATOM   3005  HB3 GLU A 189       8.658 -13.790 -18.387  1.00 97.97           H  
ATOM   3006  O   GLU A 189      12.157 -12.774 -18.944  1.00 97.97           O  
ATOM   3007  CG  GLU A 189       8.875 -15.858 -18.952  1.00 97.97           C  
ATOM   3008  HG2 GLU A 189       9.595 -16.447 -19.520  1.00 97.97           H  
ATOM   3009  HG3 GLU A 189       8.759 -16.333 -17.978  1.00 97.97           H  
ATOM   3010  CD  GLU A 189       7.518 -15.872 -19.689  1.00 97.97           C  
ATOM   3011  OE1 GLU A 189       6.928 -16.980 -19.786  1.00 97.97           O  
ATOM   3012  OE2 GLU A 189       7.072 -14.799 -20.190  1.00 97.97           O  
ATOM   3013  N   LEU A 190      10.829 -11.921 -17.360  1.00 97.98           N  
ATOM   3014  H   LEU A 190      10.109 -12.120 -16.680  1.00 97.98           H  
ATOM   3015  CA  LEU A 190      11.335 -10.551 -17.474  1.00 97.98           C  
ATOM   3016  HA  LEU A 190      11.665 -10.386 -18.500  1.00 97.98           H  
ATOM   3017  C   LEU A 190      12.576 -10.293 -16.604  1.00 97.98           C  
ATOM   3018  CB  LEU A 190      10.194  -9.570 -17.154  1.00 97.98           C  
ATOM   3019  HB2 LEU A 190      10.599  -8.561 -17.084  1.00 97.98           H  
ATOM   3020  HB3 LEU A 190       9.789  -9.831 -16.177  1.00 97.98           H  
ATOM   3021  O   LEU A 190      13.213  -9.245 -16.763  1.00 97.98           O  
ATOM   3022  CG  LEU A 190       9.052  -9.569 -18.189  1.00 97.98           C  
ATOM   3023  HG  LEU A 190       8.703 -10.583 -18.383  1.00 97.98           H  
ATOM   3024  CD1 LEU A 190       7.889  -8.742 -17.647  1.00 97.98           C  
ATOM   3025 HD11 LEU A 190       8.209  -7.713 -17.481  1.00 97.98           H  
ATOM   3026 HD12 LEU A 190       7.548  -9.170 -16.704  1.00 97.98           H  
ATOM   3027 HD13 LEU A 190       7.057  -8.759 -18.351  1.00 97.98           H  
ATOM   3028  CD2 LEU A 190       9.473  -8.960 -19.531  1.00 97.98           C  
ATOM   3029 HD21 LEU A 190       9.830  -7.942 -19.374  1.00 97.98           H  
ATOM   3030 HD22 LEU A 190      10.258  -9.570 -19.976  1.00 97.98           H  
ATOM   3031 HD23 LEU A 190       8.614  -8.948 -20.203  1.00 97.98           H  
ATOM   3032  N   CYS A 191      12.918 -11.216 -15.700  1.00 96.22           N  
ATOM   3033  H   CYS A 191      12.337 -12.038 -15.617  1.00 96.22           H  
ATOM   3034  CA  CYS A 191      14.088 -11.130 -14.823  1.00 96.22           C  
ATOM   3035  HA  CYS A 191      14.516 -10.132 -14.919  1.00 96.22           H  
ATOM   3036  C   CYS A 191      15.238 -12.077 -15.205  1.00 96.22           C  
ATOM   3037  CB  CYS A 191      13.659 -11.305 -13.360  1.00 96.22           C  
ATOM   3038  HB2 CYS A 191      13.156 -12.264 -13.239  1.00 96.22           H  
ATOM   3039  HB3 CYS A 191      14.546 -11.289 -12.726  1.00 96.22           H  
ATOM   3040  O   CYS A 191      16.318 -11.946 -14.625  1.00 96.22           O  
ATOM   3041  SG  CYS A 191      12.550  -9.958 -12.856  1.00 96.22           S  
ATOM   3042  HG  CYS A 191      11.487 -10.478 -13.476  1.00 96.22           H  
ATOM   3043  N   THR A 192      15.029 -12.989 -16.160  1.00 88.53           N  
ATOM   3044  H   THR A 192      14.093 -13.088 -16.526  1.00 88.53           H  
ATOM   3045  CA  THR A 192      16.067 -13.855 -16.758  1.00 88.53           C  
ATOM   3046  HA  THR A 192      16.802 -14.107 -15.993  1.00 88.53           H  
ATOM   3047  C   THR A 192      16.858 -13.191 -17.879  1.00 88.53           C  
ATOM   3048  CB  THR A 192      15.472 -15.157 -17.289  1.00 88.53           C  
ATOM   3049  HB  THR A 192      16.241 -15.696 -17.844  1.00 88.53           H  
ATOM   3050  O   THR A 192      16.271 -12.350 -18.600  1.00 88.53           O  
ATOM   3051  CG2 THR A 192      14.971 -16.068 -16.168  1.00 88.53           C  
ATOM   3052 HG21 THR A 192      14.445 -16.920 -16.599  1.00 88.53           H  
ATOM   3053 HG22 THR A 192      14.299 -15.529 -15.501  1.00 88.53           H  
ATOM   3054 HG23 THR A 192      15.823 -16.427 -15.589  1.00 88.53           H  
ATOM   3055  OG1 THR A 192      14.414 -14.863 -18.167  1.00 88.53           O  
ATOM   3056  HG1 THR A 192      14.611 -13.994 -18.526  1.00 88.53           H  
ATOM   3057  OXT THR A 192      18.031 -13.592 -18.037  1.00 88.53           O  
TER    3058      THR A 192                                                       
ATOM   3058  N   SER B   1      18.255   5.877  16.893  1.00 24.97           N  
ATOM   3059  H   SER B   1      18.891   5.098  16.987  1.00 24.97           H  
ATOM   3060  H2  SER B   1      18.793   6.712  16.713  1.00 24.97           H  
ATOM   3061  H3  SER B   1      17.747   5.997  17.758  1.00 24.97           H  
ATOM   3062  CA  SER B   1      17.315   5.646  15.777  1.00 24.97           C  
ATOM   3063  HA  SER B   1      16.746   4.733  15.953  1.00 24.97           H  
ATOM   3064  C   SER B   1      18.138   5.475  14.514  1.00 24.97           C  
ATOM   3065  CB  SER B   1      16.328   6.818  15.647  1.00 24.97           C  
ATOM   3066  HB2 SER B   1      16.854   7.729  15.364  1.00 24.97           H  
ATOM   3067  HB3 SER B   1      15.831   6.985  16.603  1.00 24.97           H  
ATOM   3068  O   SER B   1      18.465   6.457  13.859  1.00 24.97           O  
ATOM   3069  OG  SER B   1      15.350   6.526  14.680  1.00 24.97           O  
ATOM   3070  HG  SER B   1      14.914   7.348  14.444  1.00 24.97           H  
ATOM   3071  N   ILE B   2      18.641   4.265  14.255  1.00 30.32           N  
ATOM   3072  H   ILE B   2      18.332   3.449  14.763  1.00 30.32           H  
ATOM   3073  CA  ILE B   2      19.485   4.039  13.077  1.00 30.32           C  
ATOM   3074  HA  ILE B   2      20.172   4.879  12.976  1.00 30.32           H  
ATOM   3075  C   ILE B   2      18.528   4.060  11.889  1.00 30.32           C  
ATOM   3076  CB  ILE B   2      20.338   2.738  13.153  1.00 30.32           C  
ATOM   3077  HB  ILE B   2      19.863   1.968  12.546  1.00 30.32           H  
ATOM   3078  O   ILE B   2      17.720   3.145  11.731  1.00 30.32           O  
ATOM   3079  CG1 ILE B   2      20.474   2.168  14.587  1.00 30.32           C  
ATOM   3080 HG12 ILE B   2      19.480   1.962  14.984  1.00 30.32           H  
ATOM   3081 HG13 ILE B   2      20.960   2.903  15.229  1.00 30.32           H  
ATOM   3082  CG2 ILE B   2      21.723   3.029  12.545  1.00 30.32           C  
ATOM   3083 HG21 ILE B   2      21.611   3.467  11.553  1.00 30.32           H  
ATOM   3084 HG22 ILE B   2      22.287   2.104  12.425  1.00 30.32           H  
ATOM   3085 HG23 ILE B   2      22.289   3.711  13.180  1.00 30.32           H  
ATOM   3086  CD1 ILE B   2      21.249   0.849  14.677  1.00 30.32           C  
ATOM   3087 HD11 ILE B   2      21.183   0.460  15.694  1.00 30.32           H  
ATOM   3088 HD12 ILE B   2      22.300   1.005  14.436  1.00 30.32           H  
ATOM   3089 HD13 ILE B   2      20.822   0.117  13.992  1.00 30.32           H  
ATOM   3090  N   PHE B   3      18.536   5.134  11.099  1.00 31.39           N  
ATOM   3091  H   PHE B   3      19.184   5.881  11.302  1.00 31.39           H  
ATOM   3092  CA  PHE B   3      18.030   5.012   9.733  1.00 31.39           C  
ATOM   3093  HA  PHE B   3      16.981   4.718   9.767  1.00 31.39           H  
ATOM   3094  C   PHE B   3      18.855   3.903   9.098  1.00 31.39           C  
ATOM   3095  CB  PHE B   3      18.140   6.328   8.951  1.00 31.39           C  
ATOM   3096  HB2 PHE B   3      19.088   6.822   9.167  1.00 31.39           H  
ATOM   3097  HB3 PHE B   3      18.107   6.110   7.883  1.00 31.39           H  
ATOM   3098  O   PHE B   3      20.064   3.878   9.355  1.00 31.39           O  
ATOM   3099  CG  PHE B   3      16.986   7.227   9.304  1.00 31.39           C  
ATOM   3100  CD1 PHE B   3      15.886   7.362   8.433  1.00 31.39           C  
ATOM   3101  HD1 PHE B   3      15.924   6.944   7.438  1.00 31.39           H  
ATOM   3102  CD2 PHE B   3      16.921   7.738  10.604  1.00 31.39           C  
ATOM   3103  HD2 PHE B   3      17.747   7.630  11.291  1.00 31.39           H  
ATOM   3104  CE1 PHE B   3      14.719   8.010   8.867  1.00 31.39           C  
ATOM   3105  HE1 PHE B   3      13.876   8.121   8.201  1.00 31.39           H  
ATOM   3106  CE2 PHE B   3      15.716   8.254  11.067  1.00 31.39           C  
ATOM   3107  HE2 PHE B   3      15.676   8.552  12.104  1.00 31.39           H  
ATOM   3108  CZ  PHE B   3      14.625   8.438  10.195  1.00 31.39           C  
ATOM   3109  HZ  PHE B   3      13.694   8.871  10.530  1.00 31.39           H  
ATOM   3110  N   PRO B   4      18.240   2.958   8.370  1.00 35.70           N  
ATOM   3111  CA  PRO B   4      19.034   1.997   7.625  1.00 35.70           C  
ATOM   3112  HA  PRO B   4      19.500   1.288   8.310  1.00 35.70           H  
ATOM   3113  C   PRO B   4      20.102   2.780   6.849  1.00 35.70           C  
ATOM   3114  CB  PRO B   4      18.061   1.265   6.694  1.00 35.70           C  
ATOM   3115  HB2 PRO B   4      18.252   0.192   6.673  1.00 35.70           H  
ATOM   3116  HB3 PRO B   4      18.130   1.673   5.685  1.00 35.70           H  
ATOM   3117  O   PRO B   4      19.792   3.805   6.239  1.00 35.70           O  
ATOM   3118  CG  PRO B   4      16.673   1.574   7.250  1.00 35.70           C  
ATOM   3119  HG2 PRO B   4      16.400   0.805   7.973  1.00 35.70           H  
ATOM   3120  HG3 PRO B   4      15.927   1.625   6.457  1.00 35.70           H  
ATOM   3121  CD  PRO B   4      16.852   2.923   7.942  1.00 35.70           C  
ATOM   3122  HD2 PRO B   4      16.683   3.722   7.219  1.00 35.70           H  
ATOM   3123  HD3 PRO B   4      16.156   3.018   8.775  1.00 35.70           H  
ATOM   3124  N   ILE B   5      21.367   2.371   6.970  1.00 34.93           N  
ATOM   3125  H   ILE B   5      21.573   1.576   7.558  1.00 34.93           H  
ATOM   3126  CA  ILE B   5      22.407   2.841   6.042  1.00 34.93           C  
ATOM   3127  HA  ILE B   5      22.349   3.926   5.947  1.00 34.93           H  
ATOM   3128  C   ILE B   5      22.144   2.243   4.662  1.00 34.93           C  
ATOM   3129  CB  ILE B   5      23.824   2.451   6.517  1.00 34.93           C  
ATOM   3130  HB  ILE B   5      23.871   1.365   6.596  1.00 34.93           H  
ATOM   3131  O   ILE B   5      22.560   2.815   3.658  1.00 34.93           O  
ATOM   3132  CG1 ILE B   5      24.128   3.050   7.906  1.00 34.93           C  
ATOM   3133 HG12 ILE B   5      23.335   2.772   8.602  1.00 34.93           H  
ATOM   3134 HG13 ILE B   5      24.152   4.137   7.840  1.00 34.93           H  
ATOM   3135  CG2 ILE B   5      24.893   2.906   5.500  1.00 34.93           C  
ATOM   3136 HG21 ILE B   5      24.795   3.972   5.294  1.00 34.93           H  
ATOM   3137 HG22 ILE B   5      24.798   2.350   4.567  1.00 34.93           H  
ATOM   3138 HG23 ILE B   5      25.899   2.699   5.863  1.00 34.93           H  
ATOM   3139  CD1 ILE B   5      25.447   2.550   8.510  1.00 34.93           C  
ATOM   3140 HD11 ILE B   5      25.499   2.855   9.555  1.00 34.93           H  
ATOM   3141 HD12 ILE B   5      25.496   1.462   8.460  1.00 34.93           H  
ATOM   3142 HD13 ILE B   5      26.303   2.983   7.991  1.00 34.93           H  
ATOM   3143  N   GLU B   6      21.459   1.093   4.617  1.00 33.23           N  
ATOM   3144  H   GLU B   6      21.159   0.657   5.477  1.00 33.23           H  
ATOM   3145  CA  GLU B   6      20.913   0.549   3.379  1.00 33.23           C  
ATOM   3146  HA  GLU B   6      21.707   0.082   2.796  1.00 33.23           H  
ATOM   3147  C   GLU B   6      20.282   1.664   2.574  1.00 33.23           C  
ATOM   3148  CB  GLU B   6      19.815  -0.473   3.656  1.00 33.23           C  
ATOM   3149  HB2 GLU B   6      19.082  -0.030   4.330  1.00 33.23           H  
ATOM   3150  HB3 GLU B   6      19.324  -0.728   2.718  1.00 33.23           H  
ATOM   3151  O   GLU B   6      19.643   2.533   3.166  1.00 33.23           O  
ATOM   3152  CG  GLU B   6      20.391  -1.748   4.266  1.00 33.23           C  
ATOM   3153  HG2 GLU B   6      20.917  -1.496   5.186  1.00 33.23           H  
ATOM   3154  HG3 GLU B   6      21.110  -2.175   3.567  1.00 33.23           H  
ATOM   3155  CD  GLU B   6      19.300  -2.772   4.585  1.00 33.23           C  
ATOM   3156  OE1 GLU B   6      19.697  -3.908   4.905  1.00 33.23           O  
ATOM   3157  OE2 GLU B   6      18.113  -2.374   4.623  1.00 33.23           O  
ATOM   3158  N   LYS B   7      20.491   1.621   1.252  1.00 30.79           N  
ATOM   3159  H   LYS B   7      20.982   0.813   0.897  1.00 30.79           H  
ATOM   3160  CA  LYS B   7      19.936   2.564   0.282  1.00 30.79           C  
ATOM   3161  HA  LYS B   7      20.471   3.513   0.332  1.00 30.79           H  
ATOM   3162  C   LYS B   7      18.470   2.781   0.648  1.00 30.79           C  
ATOM   3163  CB  LYS B   7      20.030   1.962  -1.134  1.00 30.79           C  
ATOM   3164  HB2 LYS B   7      19.596   0.962  -1.123  1.00 30.79           H  
ATOM   3165  HB3 LYS B   7      19.435   2.574  -1.813  1.00 30.79           H  
ATOM   3166  O   LYS B   7      17.653   1.942   0.277  1.00 30.79           O  
ATOM   3167  CG  LYS B   7      21.457   1.877  -1.690  1.00 30.79           C  
ATOM   3168  HG2 LYS B   7      21.867   2.881  -1.800  1.00 30.79           H  
ATOM   3169  HG3 LYS B   7      22.084   1.307  -1.005  1.00 30.79           H  
ATOM   3170  CD  LYS B   7      21.435   1.171  -3.055  1.00 30.79           C  
ATOM   3171  HD2 LYS B   7      21.007   0.177  -2.924  1.00 30.79           H  
ATOM   3172  HD3 LYS B   7      20.807   1.734  -3.746  1.00 30.79           H  
ATOM   3173  CE  LYS B   7      22.850   1.042  -3.632  1.00 30.79           C  
ATOM   3174  HE2 LYS B   7      23.488   0.593  -2.871  1.00 30.79           H  
ATOM   3175  HE3 LYS B   7      23.237   2.037  -3.851  1.00 30.79           H  
ATOM   3176  NZ  LYS B   7      22.865   0.194  -4.854  1.00 30.79           N  
ATOM   3177  HZ1 LYS B   7      23.805   0.076  -5.204  1.00 30.79           H  
ATOM   3178  HZ2 LYS B   7      22.510  -0.729  -4.648  1.00 30.79           H  
ATOM   3179  HZ3 LYS B   7      22.294   0.588  -5.588  1.00 30.79           H  
ATOM   3180  N   PRO B   8      18.110   3.871   1.353  1.00 31.71           N  
ATOM   3181  CA  PRO B   8      16.743   3.967   1.774  1.00 31.71           C  
ATOM   3182  HA  PRO B   8      16.452   3.057   2.298  1.00 31.71           H  
ATOM   3183  C   PRO B   8      15.801   4.160   0.603  1.00 31.71           C  
ATOM   3184  CB  PRO B   8      16.664   5.138   2.735  1.00 31.71           C  
ATOM   3185  HB2 PRO B   8      15.721   5.670   2.609  1.00 31.71           H  
ATOM   3186  HB3 PRO B   8      16.768   4.768   3.755  1.00 31.71           H  
ATOM   3187  O   PRO B   8      14.679   3.707   0.776  1.00 31.71           O  
ATOM   3188  CG  PRO B   8      17.865   6.012   2.385  1.00 31.71           C  
ATOM   3189  HG2 PRO B   8      17.574   6.755   1.643  1.00 31.71           H  
ATOM   3190  HG3 PRO B   8      18.262   6.508   3.271  1.00 31.71           H  
ATOM   3191  CD  PRO B   8      18.884   5.029   1.799  1.00 31.71           C  
ATOM   3192  HD2 PRO B   8      19.423   5.489   0.971  1.00 31.71           H  
ATOM   3193  HD3 PRO B   8      19.597   4.757   2.577  1.00 31.71           H  
ATOM   3194  N   PRO B   9      16.160   4.852  -0.515  1.00 32.04           N  
ATOM   3195  CA  PRO B   9      15.107   5.338  -1.369  1.00 32.04           C  
ATOM   3196  HA  PRO B   9      14.372   5.864  -0.758  1.00 32.04           H  
ATOM   3197  C   PRO B   9      14.384   4.143  -1.972  1.00 32.04           C  
ATOM   3198  CB  PRO B   9      15.724   6.365  -2.320  1.00 32.04           C  
ATOM   3199  HB2 PRO B   9      15.256   6.378  -3.305  1.00 32.04           H  
ATOM   3200  HB3 PRO B   9      15.659   7.355  -1.869  1.00 32.04           H  
ATOM   3201  O   PRO B   9      13.230   3.966  -1.626  1.00 32.04           O  
ATOM   3202  CG  PRO B   9      17.182   5.943  -2.400  1.00 32.04           C  
ATOM   3203  HG2 PRO B   9      17.839   6.786  -2.616  1.00 32.04           H  
ATOM   3204  HG3 PRO B   9      17.296   5.163  -3.153  1.00 32.04           H  
ATOM   3205  CD  PRO B   9      17.440   5.357  -1.021  1.00 32.04           C  
ATOM   3206  HD2 PRO B   9      17.802   6.163  -0.382  1.00 32.04           H  
ATOM   3207  HD3 PRO B   9      18.186   4.569  -1.121  1.00 32.04           H  
ATOM   3208  N   LYS B  10      14.970   3.345  -2.885  1.00 31.27           N  
ATOM   3209  H   LYS B  10      14.746   2.381  -2.686  1.00 31.27           H  
ATOM   3210  CA  LYS B  10      14.677   3.671  -4.296  1.00 31.27           C  
ATOM   3211  HA  LYS B  10      15.328   4.459  -4.676  1.00 31.27           H  
ATOM   3212  C   LYS B  10      13.231   4.148  -4.320  1.00 31.27           C  
ATOM   3213  CB  LYS B  10      14.744   2.437  -5.215  1.00 31.27           C  
ATOM   3214  HB2 LYS B  10      14.306   1.581  -4.701  1.00 31.27           H  
ATOM   3215  HB3 LYS B  10      14.123   2.641  -6.087  1.00 31.27           H  
ATOM   3216  O   LYS B  10      12.336   3.328  -4.184  1.00 31.27           O  
ATOM   3217  CG  LYS B  10      16.132   2.057  -5.741  1.00 31.27           C  
ATOM   3218  HG2 LYS B  10      16.761   1.727  -4.915  1.00 31.27           H  
ATOM   3219  HG3 LYS B  10      16.590   2.915  -6.234  1.00 31.27           H  
ATOM   3220  CD  LYS B  10      15.942   0.914  -6.758  1.00 31.27           C  
ATOM   3221  HD2 LYS B  10      15.314   1.262  -7.578  1.00 31.27           H  
ATOM   3222  HD3 LYS B  10      15.420   0.099  -6.258  1.00 31.27           H  
ATOM   3223  CE  LYS B  10      17.256   0.371  -7.335  1.00 31.27           C  
ATOM   3224  HE2 LYS B  10      17.920   0.127  -6.506  1.00 31.27           H  
ATOM   3225  HE3 LYS B  10      17.721   1.144  -7.946  1.00 31.27           H  
ATOM   3226  NZ  LYS B  10      17.012  -0.857  -8.147  1.00 31.27           N  
ATOM   3227  HZ1 LYS B  10      17.861  -1.264  -8.514  1.00 31.27           H  
ATOM   3228  HZ2 LYS B  10      16.585  -1.582  -7.588  1.00 31.27           H  
ATOM   3229  HZ3 LYS B  10      16.379  -0.688  -8.915  1.00 31.27           H  
ATOM   3230  N   THR B  11      13.040   5.462  -4.384  1.00 32.92           N  
ATOM   3231  H   THR B  11      13.841   6.075  -4.436  1.00 32.92           H  
ATOM   3232  CA  THR B  11      11.761   6.102  -4.071  1.00 32.92           C  
ATOM   3233  HA  THR B  11      11.473   5.841  -3.053  1.00 32.92           H  
ATOM   3234  C   THR B  11      10.633   5.627  -4.973  1.00 32.92           C  
ATOM   3235  CB  THR B  11      11.936   7.636  -4.166  1.00 32.92           C  
ATOM   3236  HB  THR B  11      12.306   7.883  -5.161  1.00 32.92           H  
ATOM   3237  O   THR B  11       9.547   6.130  -4.748  1.00 32.92           O  
ATOM   3238  CG2 THR B  11      10.733   8.534  -3.867  1.00 32.92           C  
ATOM   3239 HG21 THR B  11      10.159   8.135  -3.031  1.00 32.92           H  
ATOM   3240 HG22 THR B  11      11.051   9.552  -3.641  1.00 32.92           H  
ATOM   3241 HG23 THR B  11      10.093   8.584  -4.747  1.00 32.92           H  
ATOM   3242  OG1 THR B  11      12.910   8.028  -3.228  1.00 32.92           O  
ATOM   3243  HG1 THR B  11      12.405   8.406  -2.504  1.00 32.92           H  
ATOM   3244  N   VAL B  12      10.899   4.739  -5.962  1.00 32.16           N  
ATOM   3245  H   VAL B  12      11.710   4.155  -5.814  1.00 32.16           H  
ATOM   3246  CA  VAL B  12      10.081   4.396  -7.132  1.00 32.16           C  
ATOM   3247  HA  VAL B  12      10.435   5.000  -7.968  1.00 32.16           H  
ATOM   3248  C   VAL B  12       8.676   4.821  -6.862  1.00 32.16           C  
ATOM   3249  CB  VAL B  12      10.112   2.917  -7.589  1.00 32.16           C  
ATOM   3250  HB  VAL B  12       9.117   2.617  -7.918  1.00 32.16           H  
ATOM   3251  O   VAL B  12       7.875   4.105  -6.268  1.00 32.16           O  
ATOM   3252  CG1 VAL B  12      11.014   2.808  -8.822  1.00 32.16           C  
ATOM   3253 HG11 VAL B  12      11.022   1.775  -9.170  1.00 32.16           H  
ATOM   3254 HG12 VAL B  12      10.616   3.427  -9.626  1.00 32.16           H  
ATOM   3255 HG13 VAL B  12      12.030   3.119  -8.580  1.00 32.16           H  
ATOM   3256  CG2 VAL B  12      10.584   1.911  -6.538  1.00 32.16           C  
ATOM   3257 HG21 VAL B  12      11.643   2.043  -6.316  1.00 32.16           H  
ATOM   3258 HG22 VAL B  12       9.997   2.037  -5.628  1.00 32.16           H  
ATOM   3259 HG23 VAL B  12      10.420   0.898  -6.907  1.00 32.16           H  
ATOM   3260  N   ALA B  13       8.461   6.085  -7.220  1.00 33.87           N  
ATOM   3261  H   ALA B  13       9.195   6.621  -7.661  1.00 33.87           H  
ATOM   3262  CA  ALA B  13       7.264   6.765  -6.829  1.00 33.87           C  
ATOM   3263  HA  ALA B  13       6.987   6.293  -5.886  1.00 33.87           H  
ATOM   3264  C   ALA B  13       6.137   6.431  -7.767  1.00 33.87           C  
ATOM   3265  CB  ALA B  13       7.506   8.266  -6.639  1.00 33.87           C  
ATOM   3266  HB1 ALA B  13       8.192   8.428  -5.808  1.00 33.87           H  
ATOM   3267  HB2 ALA B  13       6.561   8.761  -6.416  1.00 33.87           H  
ATOM   3268  HB3 ALA B  13       7.912   8.696  -7.554  1.00 33.87           H  
ATOM   3269  O   ALA B  13       5.187   7.193  -7.878  1.00 33.87           O  
ATOM   3270  N   SER B  14       6.202   5.255  -8.379  1.00 31.77           N  
ATOM   3271  H   SER B  14       6.969   4.640  -8.147  1.00 31.77           H  
ATOM   3272  CA  SER B  14       5.025   4.633  -8.920  1.00 31.77           C  
ATOM   3273  HA  SER B  14       4.487   5.375  -9.511  1.00 31.77           H  
ATOM   3274  C   SER B  14       4.076   4.228  -7.789  1.00 31.77           C  
ATOM   3275  CB  SER B  14       5.395   3.493  -9.859  1.00 31.77           C  
ATOM   3276  HB2 SER B  14       6.342   3.034  -9.576  1.00 31.77           H  
ATOM   3277  HB3 SER B  14       4.608   2.739  -9.828  1.00 31.77           H  
ATOM   3278  O   SER B  14       3.438   3.189  -7.839  1.00 31.77           O  
ATOM   3279  OG  SER B  14       5.453   3.995 -11.171  1.00 31.77           O  
ATOM   3280  HG  SER B  14       4.744   3.557 -11.648  1.00 31.77           H  
ATOM   3281  N   ILE B  15       3.782   5.138  -6.864  1.00 35.69           N  
ATOM   3282  H   ILE B  15       4.372   5.957  -6.834  1.00 35.69           H  
ATOM   3283  CA  ILE B  15       2.382   5.461  -6.674  1.00 35.69           C  
ATOM   3284  HA  ILE B  15       1.843   4.536  -6.469  1.00 35.69           H  
ATOM   3285  C   ILE B  15       1.870   6.045  -8.012  1.00 35.69           C  
ATOM   3286  CB  ILE B  15       2.176   6.391  -5.464  1.00 35.69           C  
ATOM   3287  HB  ILE B  15       2.559   7.376  -5.733  1.00 35.69           H  
ATOM   3288  O   ILE B  15       1.561   7.220  -8.151  1.00 35.69           O  
ATOM   3289  CG1 ILE B  15       2.873   5.889  -4.184  1.00 35.69           C  
ATOM   3290 HG12 ILE B  15       3.952   5.918  -4.332  1.00 35.69           H  
ATOM   3291 HG13 ILE B  15       2.598   4.847  -4.018  1.00 35.69           H  
ATOM   3292  CG2 ILE B  15       0.691   6.564  -5.189  1.00 35.69           C  
ATOM   3293 HG21 ILE B  15       0.243   6.972  -6.096  1.00 35.69           H  
ATOM   3294 HG22 ILE B  15       0.500   7.310  -4.418  1.00 35.69           H  
ATOM   3295 HG23 ILE B  15       0.237   5.616  -4.898  1.00 35.69           H  
ATOM   3296  CD1 ILE B  15       2.505   6.690  -2.920  1.00 35.69           C  
ATOM   3297 HD11 ILE B  15       3.299   6.658  -2.174  1.00 35.69           H  
ATOM   3298 HD12 ILE B  15       2.293   7.733  -3.154  1.00 35.69           H  
ATOM   3299 HD13 ILE B  15       1.605   6.262  -2.477  1.00 35.69           H  
ATOM   3300  N   THR B  16       1.750   5.188  -9.026  1.00 34.19           N  
ATOM   3301  H   THR B  16       2.121   4.258  -8.898  1.00 34.19           H  
ATOM   3302  CA  THR B  16       0.740   5.354 -10.074  1.00 34.19           C  
ATOM   3303  HA  THR B  16       0.776   6.373 -10.460  1.00 34.19           H  
ATOM   3304  C   THR B  16      -0.640   5.110  -9.465  1.00 34.19           C  
ATOM   3305  CB  THR B  16       0.997   4.369 -11.229  1.00 34.19           C  
ATOM   3306  HB  THR B  16       0.887   3.349 -10.861  1.00 34.19           H  
ATOM   3307  O   THR B  16      -1.648   5.185 -10.154  1.00 34.19           O  
ATOM   3308  CG2 THR B  16       0.112   4.559 -12.463  1.00 34.19           C  
ATOM   3309 HG21 THR B  16      -0.897   4.196 -12.267  1.00 34.19           H  
ATOM   3310 HG22 THR B  16       0.517   3.975 -13.289  1.00 34.19           H  
ATOM   3311 HG23 THR B  16       0.080   5.611 -12.745  1.00 34.19           H  
ATOM   3312  OG1 THR B  16       2.317   4.545 -11.675  1.00 34.19           O  
ATOM   3313  HG1 THR B  16       2.652   3.688 -11.948  1.00 34.19           H  
ATOM   3314  N   THR B  17      -0.714   4.762  -8.180  1.00 33.71           N  
ATOM   3315  H   THR B  17       0.127   4.692  -7.625  1.00 33.71           H  
ATOM   3316  CA  THR B  17      -1.874   4.081  -7.655  1.00 33.71           C  
ATOM   3317  HA  THR B  17      -2.033   3.226  -8.312  1.00 33.71           H  
ATOM   3318  C   THR B  17      -3.168   4.871  -7.706  1.00 33.71           C  
ATOM   3319  CB  THR B  17      -1.653   3.586  -6.235  1.00 33.71           C  
ATOM   3320  HB  THR B  17      -2.035   4.314  -5.520  1.00 33.71           H  
ATOM   3321  O   THR B  17      -4.130   4.379  -8.283  1.00 33.71           O  
ATOM   3322  CG2 THR B  17      -2.454   2.301  -6.129  1.00 33.71           C  
ATOM   3323 HG21 THR B  17      -2.111   1.693  -5.292  1.00 33.71           H  
ATOM   3324 HG22 THR B  17      -3.524   2.504  -6.069  1.00 33.71           H  
ATOM   3325 HG23 THR B  17      -2.296   1.669  -7.002  1.00 33.71           H  
ATOM   3326  OG1 THR B  17      -0.303   3.344  -5.908  1.00 33.71           O  
ATOM   3327  HG1 THR B  17      -0.300   2.676  -5.219  1.00 33.71           H  
ATOM   3328  N   PRO B  18      -3.256   6.076  -7.132  1.00 32.33           N  
ATOM   3329  CA  PRO B  18      -4.463   6.852  -7.143  1.00 32.33           C  
ATOM   3330  HA  PRO B  18      -5.326   6.215  -6.947  1.00 32.33           H  
ATOM   3331  C   PRO B  18      -4.592   7.477  -8.527  1.00 32.33           C  
ATOM   3332  CB  PRO B  18      -4.337   7.887  -6.030  1.00 32.33           C  
ATOM   3333  HB2 PRO B  18      -4.875   7.582  -5.132  1.00 32.33           H  
ATOM   3334  HB3 PRO B  18      -4.672   8.878  -6.334  1.00 32.33           H  
ATOM   3335  O   PRO B  18      -4.494   8.689  -8.708  1.00 32.33           O  
ATOM   3336  CG  PRO B  18      -2.843   7.967  -5.809  1.00 32.33           C  
ATOM   3337  HG2 PRO B  18      -2.454   8.874  -6.272  1.00 32.33           H  
ATOM   3338  HG3 PRO B  18      -2.601   7.871  -4.751  1.00 32.33           H  
ATOM   3339  CD  PRO B  18      -2.204   6.823  -6.523  1.00 32.33           C  
ATOM   3340  HD2 PRO B  18      -1.520   7.193  -7.287  1.00 32.33           H  
ATOM   3341  HD3 PRO B  18      -1.699   6.212  -5.775  1.00 32.33           H  
ATOM   3342  N   LYS B  19      -5.084   6.701  -9.483  1.00 34.07           N  
ATOM   3343  H   LYS B  19      -4.997   5.706  -9.329  1.00 34.07           H  
ATOM   3344  CA  LYS B  19      -6.383   7.161  -9.946  1.00 34.07           C  
ATOM   3345  HA  LYS B  19      -6.342   8.210 -10.241  1.00 34.07           H  
ATOM   3346  C   LYS B  19      -7.289   7.053  -8.729  1.00 34.07           C  
ATOM   3347  CB  LYS B  19      -6.870   6.335 -11.134  1.00 34.07           C  
ATOM   3348  HB2 LYS B  19      -6.747   5.272 -10.929  1.00 34.07           H  
ATOM   3349  HB3 LYS B  19      -7.931   6.540 -11.282  1.00 34.07           H  
ATOM   3350  O   LYS B  19      -7.869   6.003  -8.499  1.00 34.07           O  
ATOM   3351  CG  LYS B  19      -6.104   6.728 -12.401  1.00 34.07           C  
ATOM   3352  HG2 LYS B  19      -5.055   6.449 -12.302  1.00 34.07           H  
ATOM   3353  HG3 LYS B  19      -6.181   7.804 -12.560  1.00 34.07           H  
ATOM   3354  CD  LYS B  19      -6.724   5.998 -13.590  1.00 34.07           C  
ATOM   3355  HD2 LYS B  19      -6.644   4.924 -13.423  1.00 34.07           H  
ATOM   3356  HD3 LYS B  19      -7.779   6.266 -13.661  1.00 34.07           H  
ATOM   3357  CE  LYS B  19      -6.011   6.376 -14.885  1.00 34.07           C  
ATOM   3358  HE2 LYS B  19      -4.957   6.113 -14.789  1.00 34.07           H  
ATOM   3359  HE3 LYS B  19      -6.089   7.454 -15.025  1.00 34.07           H  
ATOM   3360  NZ  LYS B  19      -6.630   5.653 -16.019  1.00 34.07           N  
ATOM   3361  HZ1 LYS B  19      -6.177   5.878 -16.892  1.00 34.07           H  
ATOM   3362  HZ2 LYS B  19      -6.561   4.657 -15.860  1.00 34.07           H  
ATOM   3363  HZ3 LYS B  19      -7.613   5.881 -16.073  1.00 34.07           H  
ATOM   3364  N   ILE B  20      -7.347   8.110  -7.899  1.00 33.91           N  
ATOM   3365  H   ILE B  20      -6.760   8.907  -8.102  1.00 33.91           H  
ATOM   3366  CA  ILE B  20      -8.520   8.281  -7.046  1.00 33.91           C  
ATOM   3367  HA  ILE B  20      -8.640   7.416  -6.394  1.00 33.91           H  
ATOM   3368  C   ILE B  20      -9.614   8.304  -8.084  1.00 33.91           C  
ATOM   3369  CB  ILE B  20      -8.545   9.582  -6.205  1.00 33.91           C  
ATOM   3370  HB  ILE B  20      -8.551  10.443  -6.873  1.00 33.91           H  
ATOM   3371  O   ILE B  20      -9.704   9.271  -8.850  1.00 33.91           O  
ATOM   3372  CG1 ILE B  20      -7.285   9.674  -5.335  1.00 33.91           C  
ATOM   3373 HG12 ILE B  20      -6.449   9.755  -6.029  1.00 33.91           H  
ATOM   3374 HG13 ILE B  20      -7.180   8.773  -4.730  1.00 33.91           H  
ATOM   3375  CG2 ILE B  20      -9.829   9.624  -5.352  1.00 33.91           C  
ATOM   3376 HG21 ILE B  20      -9.911  10.576  -4.826  1.00 33.91           H  
ATOM   3377 HG22 ILE B  20     -10.714   9.514  -5.979  1.00 33.91           H  
ATOM   3378 HG23 ILE B  20      -9.820   8.813  -4.624  1.00 33.91           H  
ATOM   3379  CD1 ILE B  20      -7.177  10.905  -4.442  1.00 33.91           C  
ATOM   3380 HD11 ILE B  20      -6.218  10.888  -3.924  1.00 33.91           H  
ATOM   3381 HD12 ILE B  20      -7.215  11.786  -5.082  1.00 33.91           H  
ATOM   3382 HD13 ILE B  20      -7.974  10.919  -3.699  1.00 33.91           H  
ATOM   3383  N   ILE B  21     -10.345   7.202  -8.197  1.00 33.43           N  
ATOM   3384  H   ILE B  21     -10.133   6.394  -7.629  1.00 33.43           H  
ATOM   3385  CA  ILE B  21     -11.535   7.188  -9.011  1.00 33.43           C  
ATOM   3386  HA  ILE B  21     -11.306   7.543 -10.016  1.00 33.43           H  
ATOM   3387  C   ILE B  21     -12.401   8.204  -8.286  1.00 33.43           C  
ATOM   3388  CB  ILE B  21     -12.148   5.776  -9.111  1.00 33.43           C  
ATOM   3389  HB  ILE B  21     -12.438   5.441  -8.116  1.00 33.43           H  
ATOM   3390  O   ILE B  21     -12.944   7.937  -7.214  1.00 33.43           O  
ATOM   3391  CG1 ILE B  21     -11.123   4.773  -9.692  1.00 33.43           C  
ATOM   3392 HG12 ILE B  21     -10.263   4.717  -9.025  1.00 33.43           H  
ATOM   3393 HG13 ILE B  21     -10.778   5.125 -10.664  1.00 33.43           H  
ATOM   3394  CG2 ILE B  21     -13.400   5.841 -10.000  1.00 33.43           C  
ATOM   3395 HG21 ILE B  21     -13.943   4.897  -9.945  1.00 33.43           H  
ATOM   3396 HG22 ILE B  21     -14.080   6.620  -9.655  1.00 33.43           H  
ATOM   3397 HG23 ILE B  21     -13.111   6.025 -11.035  1.00 33.43           H  
ATOM   3398  CD1 ILE B  21     -11.664   3.346  -9.846  1.00 33.43           C  
ATOM   3399 HD11 ILE B  21     -12.422   3.304 -10.628  1.00 33.43           H  
ATOM   3400 HD12 ILE B  21     -12.092   3.010  -8.901  1.00 33.43           H  
ATOM   3401 HD13 ILE B  21     -10.845   2.680 -10.121  1.00 33.43           H  
ATOM   3402  N   LEU B  22     -12.413   9.444  -8.788  1.00 32.71           N  
ATOM   3403  H   LEU B  22     -11.813   9.633  -9.578  1.00 32.71           H  
ATOM   3404  CA  LEU B  22     -13.332  10.449  -8.286  1.00 32.71           C  
ATOM   3405  HA  LEU B  22     -13.080  10.695  -7.255  1.00 32.71           H  
ATOM   3406  C   LEU B  22     -14.700   9.772  -8.314  1.00 32.71           C  
ATOM   3407  CB  LEU B  22     -13.306  11.701  -9.187  1.00 32.71           C  
ATOM   3408  HB2 LEU B  22     -13.183  11.370 -10.219  1.00 32.71           H  
ATOM   3409  HB3 LEU B  22     -14.268  12.207  -9.106  1.00 32.71           H  
ATOM   3410  O   LEU B  22     -15.017   9.105  -9.295  1.00 32.71           O  
ATOM   3411  CG  LEU B  22     -12.208  12.721  -8.847  1.00 32.71           C  
ATOM   3412  HG  LEU B  22     -11.260  12.209  -8.687  1.00 32.71           H  
ATOM   3413  CD1 LEU B  22     -12.041  13.724  -9.994  1.00 32.71           C  
ATOM   3414 HD11 LEU B  22     -11.263  14.439  -9.726  1.00 32.71           H  
ATOM   3415 HD12 LEU B  22     -11.712  13.183 -10.882  1.00 32.71           H  
ATOM   3416 HD13 LEU B  22     -12.980  14.250 -10.164  1.00 32.71           H  
ATOM   3417  CD2 LEU B  22     -12.578  13.526  -7.598  1.00 32.71           C  
ATOM   3418 HD21 LEU B  22     -11.787  14.243  -7.377  1.00 32.71           H  
ATOM   3419 HD22 LEU B  22     -12.665  12.855  -6.743  1.00 32.71           H  
ATOM   3420 HD23 LEU B  22     -13.521  14.053  -7.739  1.00 32.71           H  
ATOM   3421  N   GLN B  23     -15.536   9.986  -7.300  1.00 31.79           N  
ATOM   3422  H   GLN B  23     -15.179  10.401  -6.452  1.00 31.79           H  
ATOM   3423  CA  GLN B  23     -16.917   9.479  -7.298  1.00 31.79           C  
ATOM   3424  HA  GLN B  23     -16.907   8.396  -7.176  1.00 31.79           H  
ATOM   3425  C   GLN B  23     -17.707   9.783  -8.586  1.00 31.79           C  
ATOM   3426  CB  GLN B  23     -17.684  10.108  -6.131  1.00 31.79           C  
ATOM   3427  HB2 GLN B  23     -17.373  11.145  -6.004  1.00 31.79           H  
ATOM   3428  HB3 GLN B  23     -18.749  10.109  -6.364  1.00 31.79           H  
ATOM   3429  O   GLN B  23     -18.753   9.202  -8.802  1.00 31.79           O  
ATOM   3430  CG  GLN B  23     -17.521   9.347  -4.814  1.00 31.79           C  
ATOM   3431  HG2 GLN B  23     -16.469   9.320  -4.531  1.00 31.79           H  
ATOM   3432  HG3 GLN B  23     -17.870   8.322  -4.940  1.00 31.79           H  
ATOM   3433  CD  GLN B  23     -18.326  10.003  -3.694  1.00 31.79           C  
ATOM   3434  NE2 GLN B  23     -18.280   9.467  -2.497  1.00 31.79           N  
ATOM   3435 HE21 GLN B  23     -17.602   8.745  -2.298  1.00 31.79           H  
ATOM   3436 HE22 GLN B  23     -18.729   9.976  -1.750  1.00 31.79           H  
ATOM   3437  OE1 GLN B  23     -18.986  11.020  -3.869  1.00 31.79           O  
ATOM   3438  N   LYS B  24     -17.248  10.707  -9.437  1.00 34.25           N  
ATOM   3439  H   LYS B  24     -16.353  11.119  -9.212  1.00 34.25           H  
ATOM   3440  CA  LYS B  24     -17.838  10.979 -10.754  1.00 34.25           C  
ATOM   3441  HA  LYS B  24     -18.923  10.987 -10.647  1.00 34.25           H  
ATOM   3442  C   LYS B  24     -17.544   9.907 -11.820  1.00 34.25           C  
ATOM   3443  CB  LYS B  24     -17.367  12.364 -11.227  1.00 34.25           C  
ATOM   3444  HB2 LYS B  24     -17.419  13.071 -10.400  1.00 34.25           H  
ATOM   3445  HB3 LYS B  24     -18.033  12.710 -12.018  1.00 34.25           H  
ATOM   3446  O   LYS B  24     -18.227   9.876 -12.834  1.00 34.25           O  
ATOM   3447  CG  LYS B  24     -15.937  12.297 -11.782  1.00 34.25           C  
ATOM   3448  HG2 LYS B  24     -15.296  11.772 -11.074  1.00 34.25           H  
ATOM   3449  HG3 LYS B  24     -15.953  11.728 -12.711  1.00 34.25           H  
ATOM   3450  CD  LYS B  24     -15.327  13.658 -12.099  1.00 34.25           C  
ATOM   3451  HD2 LYS B  24     -15.199  14.230 -11.180  1.00 34.25           H  
ATOM   3452  HD3 LYS B  24     -15.977  14.194 -12.790  1.00 34.25           H  
ATOM   3453  CE  LYS B  24     -13.977  13.361 -12.758  1.00 34.25           C  
ATOM   3454  HE2 LYS B  24     -13.368  12.775 -12.070  1.00 34.25           H  
ATOM   3455  HE3 LYS B  24     -14.151  12.725 -13.626  1.00 34.25           H  
ATOM   3456  NZ  LYS B  24     -13.264  14.590 -13.172  1.00 34.25           N  
ATOM   3457  HZ1 LYS B  24     -13.825  15.112 -13.829  1.00 34.25           H  
ATOM   3458  HZ2 LYS B  24     -12.403  14.319 -13.626  1.00 34.25           H  
ATOM   3459  HZ3 LYS B  24     -13.042  15.156 -12.366  1.00 34.25           H  
ATOM   3460  N   GLU B  25     -16.454   9.155 -11.667  1.00 36.65           N  
ATOM   3461  H   GLU B  25     -15.931   9.249 -10.809  1.00 36.65           H  
ATOM   3462  CA  GLU B  25     -16.087   8.022 -12.530  1.00 36.65           C  
ATOM   3463  HA  GLU B  25     -16.520   8.146 -13.522  1.00 36.65           H  
ATOM   3464  C   GLU B  25     -16.644   6.711 -11.983  1.00 36.65           C  
ATOM   3465  CB  GLU B  25     -14.565   7.908 -12.669  1.00 36.65           C  
ATOM   3466  HB2 GLU B  25     -14.325   6.935 -13.096  1.00 36.65           H  
ATOM   3467  HB3 GLU B  25     -14.106   7.991 -11.683  1.00 36.65           H  
ATOM   3468  O   GLU B  25     -16.839   5.769 -12.748  1.00 36.65           O  
ATOM   3469  CG  GLU B  25     -13.980   8.992 -13.576  1.00 36.65           C  
ATOM   3470  HG2 GLU B  25     -14.475   8.945 -14.546  1.00 36.65           H  
ATOM   3471  HG3 GLU B  25     -14.195   9.967 -13.139  1.00 36.65           H  
ATOM   3472  CD  GLU B  25     -12.462   8.864 -13.784  1.00 36.65           C  
ATOM   3473  OE1 GLU B  25     -11.892   9.876 -14.262  1.00 36.65           O  
ATOM   3474  OE2 GLU B  25     -11.868   7.812 -13.460  1.00 36.65           O  
ATOM   3475  N   TYR B  26     -17.002   6.683 -10.694  1.00 32.60           N  
ATOM   3476  H   TYR B  26     -16.789   7.483 -10.115  1.00 32.60           H  
ATOM   3477  CA  TYR B  26     -18.137   5.867 -10.309  1.00 32.60           C  
ATOM   3478  HA  TYR B  26     -17.949   4.832 -10.593  1.00 32.60           H  
ATOM   3479  C   TYR B  26     -19.327   6.378 -11.095  1.00 32.60           C  
ATOM   3480  CB  TYR B  26     -18.411   5.906  -8.809  1.00 32.60           C  
ATOM   3481  HB2 TYR B  26     -18.311   6.918  -8.417  1.00 32.60           H  
ATOM   3482  HB3 TYR B  26     -19.435   5.580  -8.628  1.00 32.60           H  
ATOM   3483  O   TYR B  26     -19.810   7.496 -10.911  1.00 32.60           O  
ATOM   3484  CG  TYR B  26     -17.486   5.006  -8.052  1.00 32.60           C  
ATOM   3485  CD1 TYR B  26     -17.861   3.667  -7.841  1.00 32.60           C  
ATOM   3486  HD1 TYR B  26     -18.799   3.295  -8.224  1.00 32.60           H  
ATOM   3487  CD2 TYR B  26     -16.238   5.489  -7.621  1.00 32.60           C  
ATOM   3488  HD2 TYR B  26     -15.931   6.503  -7.831  1.00 32.60           H  
ATOM   3489  CE1 TYR B  26     -16.987   2.805  -7.166  1.00 32.60           C  
ATOM   3490  HE1 TYR B  26     -17.230   1.763  -7.023  1.00 32.60           H  
ATOM   3491  CE2 TYR B  26     -15.370   4.629  -6.939  1.00 32.60           C  
ATOM   3492  HE2 TYR B  26     -14.411   4.995  -6.602  1.00 32.60           H  
ATOM   3493  OH  TYR B  26     -14.958   2.436  -6.039  1.00 32.60           O  
ATOM   3494  HH  TYR B  26     -14.078   2.814  -5.971  1.00 32.60           H  
ATOM   3495  CZ  TYR B  26     -15.753   3.289  -6.708  1.00 32.60           C  
ATOM   3496  N   LEU B  27     -19.770   5.547 -12.022  1.00 38.49           N  
ATOM   3497  H   LEU B  27     -19.270   4.684 -12.176  1.00 38.49           H  
ATOM   3498  CA  LEU B  27     -21.070   5.717 -12.624  1.00 38.49           C  
ATOM   3499  HA  LEU B  27     -21.066   6.621 -13.234  1.00 38.49           H  
ATOM   3500  C   LEU B  27     -22.074   5.871 -11.466  1.00 38.49           C  
ATOM   3501  CB  LEU B  27     -21.300   4.484 -13.497  1.00 38.49           C  
ATOM   3502  HB2 LEU B  27     -21.291   3.590 -12.873  1.00 38.49           H  
ATOM   3503  HB3 LEU B  27     -22.281   4.582 -13.960  1.00 38.49           H  
ATOM   3504  O   LEU B  27     -21.923   5.156 -10.481  1.00 38.49           O  
ATOM   3505  CG  LEU B  27     -20.304   4.327 -14.653  1.00 38.49           C  
ATOM   3506  HG  LEU B  27     -19.284   4.302 -14.270  1.00 38.49           H  
ATOM   3507  CD1 LEU B  27     -20.565   3.009 -15.360  1.00 38.49           C  
ATOM   3508 HD11 LEU B  27     -19.834   2.863 -16.155  1.00 38.49           H  
ATOM   3509 HD12 LEU B  27     -20.477   2.189 -14.647  1.00 38.49           H  
ATOM   3510 HD13 LEU B  27     -21.569   3.022 -15.783  1.00 38.49           H  
ATOM   3511  CD2 LEU B  27     -20.420   5.454 -15.682  1.00 38.49           C  
ATOM   3512 HD21 LEU B  27     -20.164   6.410 -15.225  1.00 38.49           H  
ATOM   3513 HD22 LEU B  27     -19.726   5.268 -16.502  1.00 38.49           H  
ATOM   3514 HD23 LEU B  27     -21.434   5.498 -16.081  1.00 38.49           H  
ATOM   3515  N   PRO B  28     -23.004   6.842 -11.472  1.00 40.10           N  
ATOM   3516  CA  PRO B  28     -23.964   6.996 -10.376  1.00 40.10           C  
ATOM   3517  HA  PRO B  28     -23.430   7.212  -9.451  1.00 40.10           H  
ATOM   3518  C   PRO B  28     -24.769   5.702 -10.183  1.00 40.10           C  
ATOM   3519  CB  PRO B  28     -24.826   8.203 -10.765  1.00 40.10           C  
ATOM   3520  HB2 PRO B  28     -25.875   8.064 -10.503  1.00 40.10           H  
ATOM   3521  HB3 PRO B  28     -24.432   9.090 -10.270  1.00 40.10           H  
ATOM   3522  O   PRO B  28     -24.878   4.923 -11.115  1.00 40.10           O  
ATOM   3523  CG  PRO B  28     -24.629   8.353 -12.276  1.00 40.10           C  
ATOM   3524  HG2 PRO B  28     -24.733   9.389 -12.598  1.00 40.10           H  
ATOM   3525  HG3 PRO B  28     -25.349   7.720 -12.795  1.00 40.10           H  
ATOM   3526  CD  PRO B  28     -23.217   7.828 -12.512  1.00 40.10           C  
ATOM   3527  HD2 PRO B  28     -22.495   8.636 -12.393  1.00 40.10           H  
ATOM   3528  HD3 PRO B  28     -23.133   7.394 -13.508  1.00 40.10           H  
ATOM   3529  N   GLU B  29     -25.362   5.438  -9.010  1.00 44.24           N  
ATOM   3530  H   GLU B  29     -25.206   6.051  -8.223  1.00 44.24           H  
ATOM   3531  CA  GLU B  29     -26.139   4.185  -8.788  1.00 44.24           C  
ATOM   3532  HA  GLU B  29     -25.492   3.313  -8.885  1.00 44.24           H  
ATOM   3533  C   GLU B  29     -27.267   3.990  -9.809  1.00 44.24           C  
ATOM   3534  CB  GLU B  29     -26.769   4.182  -7.387  1.00 44.24           C  
ATOM   3535  HB2 GLU B  29     -27.335   5.103  -7.248  1.00 44.24           H  
ATOM   3536  HB3 GLU B  29     -27.457   3.340  -7.319  1.00 44.24           H  
ATOM   3537  O   GLU B  29     -27.730   2.884 -10.061  1.00 44.24           O  
ATOM   3538  CG  GLU B  29     -25.732   4.038  -6.268  1.00 44.24           C  
ATOM   3539  HG2 GLU B  29     -25.125   3.155  -6.469  1.00 44.24           H  
ATOM   3540  HG3 GLU B  29     -25.074   4.907  -6.280  1.00 44.24           H  
ATOM   3541  CD  GLU B  29     -26.361   3.902  -4.871  1.00 44.24           C  
ATOM   3542  OE1 GLU B  29     -25.591   3.525  -3.953  1.00 44.24           O  
ATOM   3543  OE2 GLU B  29     -27.570   4.193  -4.713  1.00 44.24           O  
ATOM   3544  N   THR B  30     -27.715   5.095 -10.398  1.00 48.25           N  
ATOM   3545  H   THR B  30     -27.269   5.965 -10.144  1.00 48.25           H  
ATOM   3546  CA  THR B  30     -28.710   5.143 -11.464  1.00 48.25           C  
ATOM   3547  HA  THR B  30     -29.489   4.408 -11.259  1.00 48.25           H  
ATOM   3548  C   THR B  30     -28.151   4.828 -12.852  1.00 48.25           C  
ATOM   3549  CB  THR B  30     -29.331   6.543 -11.498  1.00 48.25           C  
ATOM   3550  HB  THR B  30     -30.030   6.609 -12.332  1.00 48.25           H  
ATOM   3551  O   THR B  30     -28.922   4.735 -13.804  1.00 48.25           O  
ATOM   3552  CG2 THR B  30     -30.085   6.864 -10.207  1.00 48.25           C  
ATOM   3553 HG21 THR B  30     -30.574   7.833 -10.308  1.00 48.25           H  
ATOM   3554 HG22 THR B  30     -29.399   6.899  -9.361  1.00 48.25           H  
ATOM   3555 HG23 THR B  30     -30.840   6.099 -10.025  1.00 48.25           H  
ATOM   3556  OG1 THR B  30     -28.326   7.527 -11.654  1.00 48.25           O  
ATOM   3557  HG1 THR B  30     -27.850   7.319 -12.462  1.00 48.25           H  
ATOM   3558  N   ASP B  31     -26.834   4.756 -13.008  1.00 40.41           N  
ATOM   3559  H   ASP B  31     -26.251   4.713 -12.184  1.00 40.41           H  
ATOM   3560  CA  ASP B  31     -26.193   4.371 -14.255  1.00 40.41           C  
ATOM   3561  HA  ASP B  31     -26.711   4.880 -15.068  1.00 40.41           H  
ATOM   3562  C   ASP B  31     -26.256   2.847 -14.416  1.00 40.41           C  
ATOM   3563  CB  ASP B  31     -24.745   4.821 -14.278  1.00 40.41           C  
ATOM   3564  HB2 ASP B  31     -24.216   4.203 -13.553  1.00 40.41           H  
ATOM   3565  HB3 ASP B  31     -24.692   5.864 -13.963  1.00 40.41           H  
ATOM   3566  O   ASP B  31     -25.907   2.110 -13.492  1.00 40.41           O  
ATOM   3567  CG  ASP B  31     -24.127   4.689 -15.679  1.00 40.41           C  
ATOM   3568  OD1 ASP B  31     -23.908   3.544 -16.148  1.00 40.41           O  
ATOM   3569  OD2 ASP B  31     -23.922   5.753 -16.301  1.00 40.41           O  
ATOM   3570  N   PRO B  32     -26.683   2.351 -15.584  1.00 41.38           N  
ATOM   3571  CA  PRO B  32     -26.899   0.928 -15.800  1.00 41.38           C  
ATOM   3572  HA  PRO B  32     -27.624   0.566 -15.071  1.00 41.38           H  
ATOM   3573  C   PRO B  32     -25.647   0.052 -15.657  1.00 41.38           C  
ATOM   3574  CB  PRO B  32     -27.511   0.827 -17.202  1.00 41.38           C  
ATOM   3575  HB2 PRO B  32     -28.597   0.787 -17.114  1.00 41.38           H  
ATOM   3576  HB3 PRO B  32     -27.150  -0.044 -17.749  1.00 41.38           H  
ATOM   3577  O   PRO B  32     -25.815  -1.153 -15.493  1.00 41.38           O  
ATOM   3578  CG  PRO B  32     -27.108   2.127 -17.893  1.00 41.38           C  
ATOM   3579  HG2 PRO B  32     -26.110   2.019 -18.319  1.00 41.38           H  
ATOM   3580  HG3 PRO B  32     -27.825   2.421 -18.660  1.00 41.38           H  
ATOM   3581  CD  PRO B  32     -27.061   3.126 -16.752  1.00 41.38           C  
ATOM   3582  HD2 PRO B  32     -26.339   3.909 -16.982  1.00 41.38           H  
ATOM   3583  HD3 PRO B  32     -28.050   3.556 -16.592  1.00 41.38           H  
ATOM   3584  N   ASN B  33     -24.427   0.608 -15.719  1.00 37.92           N  
ATOM   3585  H   ASN B  33     -24.352   1.610 -15.822  1.00 37.92           H  
ATOM   3586  CA  ASN B  33     -23.191  -0.167 -15.526  1.00 37.92           C  
ATOM   3587  HA  ASN B  33     -23.447  -1.225 -15.571  1.00 37.92           H  
ATOM   3588  C   ASN B  33     -22.568   0.024 -14.133  1.00 37.92           C  
ATOM   3589  CB  ASN B  33     -22.164   0.065 -16.648  1.00 37.92           C  
ATOM   3590  HB2 ASN B  33     -21.525  -0.816 -16.714  1.00 37.92           H  
ATOM   3591  HB3 ASN B  33     -21.512   0.900 -16.392  1.00 37.92           H  
ATOM   3592  O   ASN B  33     -21.422  -0.372 -13.917  1.00 37.92           O  
ATOM   3593  CG  ASN B  33     -22.747   0.321 -18.015  1.00 37.92           C  
ATOM   3594  ND2 ASN B  33     -22.933   1.571 -18.375  1.00 37.92           N  
ATOM   3595 HD21 ASN B  33     -22.903   2.291 -17.668  1.00 37.92           H  
ATOM   3596 HD22 ASN B  33     -23.373   1.724 -19.271  1.00 37.92           H  
ATOM   3597  OD1 ASN B  33     -23.040  -0.580 -18.782  1.00 37.92           O  
ATOM   3598  N   HIS B  34     -23.288   0.641 -13.193  1.00 35.01           N  
ATOM   3599  H   HIS B  34     -24.213   0.977 -13.420  1.00 35.01           H  
ATOM   3600  CA  HIS B  34     -22.921   0.603 -11.785  1.00 35.01           C  
ATOM   3601  HA  HIS B  34     -21.849   0.785 -11.700  1.00 35.01           H  
ATOM   3602  C   HIS B  34     -23.193  -0.819 -11.228  1.00 35.01           C  
ATOM   3603  CB  HIS B  34     -23.649   1.746 -11.034  1.00 35.01           C  
ATOM   3604  HB2 HIS B  34     -23.465   2.684 -11.559  1.00 35.01           H  
ATOM   3605  HB3 HIS B  34     -24.723   1.562 -11.030  1.00 35.01           H  
ATOM   3606  O   HIS B  34     -24.201  -1.035 -10.560  1.00 35.01           O  
ATOM   3607  CG  HIS B  34     -23.159   1.889  -9.615  1.00 35.01           C  
ATOM   3608  CD2 HIS B  34     -22.937   3.015  -8.872  1.00 35.01           C  
ATOM   3609  HD2 HIS B  34     -23.220   4.021  -9.145  1.00 35.01           H  
ATOM   3610  ND1 HIS B  34     -22.794   0.839  -8.828  1.00 35.01           N  
ATOM   3611  HD1 HIS B  34     -22.862  -0.134  -9.091  1.00 35.01           H  
ATOM   3612  CE1 HIS B  34     -22.284   1.310  -7.705  1.00 35.01           C  
ATOM   3613  HE1 HIS B  34     -21.857   0.647  -6.967  1.00 35.01           H  
ATOM   3614  NE2 HIS B  34     -22.368   2.651  -7.645  1.00 35.01           N  
ATOM   3615  N   GLU B  35     -22.305  -1.791 -11.476  1.00 32.73           N  
ATOM   3616  H   GLU B  35     -21.518  -1.579 -12.073  1.00 32.73           H  
ATOM   3617  CA  GLU B  35     -22.337  -3.125 -10.824  1.00 32.73           C  
ATOM   3618  HA  GLU B  35     -23.378  -3.420 -10.691  1.00 32.73           H  
ATOM   3619  C   GLU B  35     -21.762  -3.116  -9.396  1.00 32.73           C  
ATOM   3620  CB  GLU B  35     -21.666  -4.211 -11.695  1.00 32.73           C  
ATOM   3621  HB2 GLU B  35     -20.668  -3.882 -11.984  1.00 32.73           H  
ATOM   3622  HB3 GLU B  35     -21.565  -5.108 -11.084  1.00 32.73           H  
ATOM   3623  O   GLU B  35     -20.707  -2.483  -9.160  1.00 32.73           O  
ATOM   3624  CG  GLU B  35     -22.473  -4.589 -12.956  1.00 32.73           C  
ATOM   3625  HG2 GLU B  35     -23.507  -4.758 -12.658  1.00 32.73           H  
ATOM   3626  HG3 GLU B  35     -22.463  -3.744 -13.645  1.00 32.73           H  
ATOM   3627  CD  GLU B  35     -21.962  -5.855 -13.693  1.00 32.73           C  
ATOM   3628  OE1 GLU B  35     -22.696  -6.341 -14.590  1.00 32.73           O  
ATOM   3629  OE2 GLU B  35     -20.866  -6.373 -13.369  1.00 32.73           O  
ATOM   3630  OXT GLU B  35     -22.404  -3.721  -8.510  1.00 32.73           O  
TER    3631      GLU B  35                                                       
END   
