# Supplementary material for: An extended Tudor domain within Vreteno interconnects Gtsf1L and Ago3 for piRNA biogenesis in Bombyx mori
Source: EMBO J. 2023 Nov 20;42(24):e114072. doi: 10.15252/embj.2023114072 (PMC10711660; doi:10.15252/embj.2023114072)
Supplement: Supplementary file 4 — Dataset EV1 [file EMBJ-42-e114072-s007.zip › manuscript_pdb/BmVreteno_AF-eTD1_BmGtsf1L_63_101.pdb]

ATOM      1  N   VAL A   1       6.626  -4.391 -21.676  1.00 60.80           N  
ATOM      2  H   VAL A   1       7.139  -4.560 -20.823  1.00 60.80           H  
ATOM      3  H2  VAL A   1       6.932  -5.069 -22.359  1.00 60.80           H  
ATOM      4  H3  VAL A   1       6.837  -3.453 -21.989  1.00 60.80           H  
ATOM      5  CA  VAL A   1       5.176  -4.551 -21.401  1.00 60.80           C  
ATOM      6  HA  VAL A   1       4.602  -4.272 -22.285  1.00 60.80           H  
ATOM      7  C   VAL A   1       4.782  -3.626 -20.256  1.00 60.80           C  
ATOM      8  CB  VAL A   1       4.861  -6.021 -21.070  1.00 60.80           C  
ATOM      9  HB  VAL A   1       5.398  -6.317 -20.169  1.00 60.80           H  
ATOM     10  O   VAL A   1       5.576  -3.485 -19.335  1.00 60.80           O  
ATOM     11  CG1 VAL A   1       3.359  -6.230 -20.849  1.00 60.80           C  
ATOM     12 HG11 VAL A   1       2.813  -5.993 -21.763  1.00 60.80           H  
ATOM     13 HG12 VAL A   1       3.165  -7.277 -20.613  1.00 60.80           H  
ATOM     14 HG13 VAL A   1       2.970  -5.612 -20.041  1.00 60.80           H  
ATOM     15  CG2 VAL A   1       5.305  -6.905 -22.244  1.00 60.80           C  
ATOM     16 HG21 VAL A   1       4.912  -6.533 -23.191  1.00 60.80           H  
ATOM     17 HG22 VAL A   1       6.391  -6.992 -22.286  1.00 60.80           H  
ATOM     18 HG23 VAL A   1       4.928  -7.918 -22.102  1.00 60.80           H  
ATOM     19  N   GLU A   2       3.611  -2.984 -20.290  1.00 83.52           N  
ATOM     20  H   GLU A   2       2.955  -3.146 -21.041  1.00 83.52           H  
ATOM     21  CA  GLU A   2       3.151  -2.095 -19.204  1.00 83.52           C  
ATOM     22  HA  GLU A   2       3.922  -1.349 -19.014  1.00 83.52           H  
ATOM     23  C   GLU A   2       2.920  -2.884 -17.905  1.00 83.52           C  
ATOM     24  CB  GLU A   2       1.885  -1.356 -19.663  1.00 83.52           C  
ATOM     25  HB2 GLU A   2       1.064  -2.069 -19.736  1.00 83.52           H  
ATOM     26  HB3 GLU A   2       2.081  -0.949 -20.654  1.00 83.52           H  
ATOM     27  O   GLU A   2       2.431  -4.014 -17.947  1.00 83.52           O  
ATOM     28  CG  GLU A   2       1.488  -0.196 -18.735  1.00 83.52           C  
ATOM     29  HG2 GLU A   2       1.221  -0.602 -17.760  1.00 83.52           H  
ATOM     30  HG3 GLU A   2       2.353   0.455 -18.608  1.00 83.52           H  
ATOM     31  CD  GLU A   2       0.307   0.627 -19.284  1.00 83.52           C  
ATOM     32  OE1 GLU A   2      -0.005   1.666 -18.665  1.00 83.52           O  
ATOM     33  OE2 GLU A   2      -0.259   0.224 -20.327  1.00 83.52           O  
ATOM     34  N   ILE A   3       3.329  -2.341 -16.757  1.00 87.81           N  
ATOM     35  H   ILE A   3       3.623  -1.374 -16.758  1.00 87.81           H  
ATOM     36  CA  ILE A   3       3.102  -2.960 -15.445  1.00 87.81           C  
ATOM     37  HA  ILE A   3       3.078  -4.043 -15.566  1.00 87.81           H  
ATOM     38  C   ILE A   3       1.753  -2.452 -14.931  1.00 87.81           C  
ATOM     39  CB  ILE A   3       4.211  -2.624 -14.427  1.00 87.81           C  
ATOM     40  HB  ILE A   3       4.121  -1.567 -14.176  1.00 87.81           H  
ATOM     41  O   ILE A   3       1.551  -1.242 -14.905  1.00 87.81           O  
ATOM     42  CG1 ILE A   3       5.631  -2.863 -14.981  1.00 87.81           C  
ATOM     43 HG12 ILE A   3       5.799  -3.926 -15.156  1.00 87.81           H  
ATOM     44 HG13 ILE A   3       5.747  -2.336 -15.928  1.00 87.81           H  
ATOM     45  CG2 ILE A   3       4.012  -3.445 -13.138  1.00 87.81           C  
ATOM     46 HG21 ILE A   3       4.744  -3.148 -12.386  1.00 87.81           H  
ATOM     47 HG22 ILE A   3       3.025  -3.247 -12.720  1.00 87.81           H  
ATOM     48 HG23 ILE A   3       4.112  -4.510 -13.347  1.00 87.81           H  
ATOM     49  CD1 ILE A   3       6.692  -2.300 -14.024  1.00 87.81           C  
ATOM     50 HD11 ILE A   3       7.587  -2.021 -14.579  1.00 87.81           H  
ATOM     51 HD12 ILE A   3       6.935  -3.025 -13.247  1.00 87.81           H  
ATOM     52 HD13 ILE A   3       6.326  -1.388 -13.553  1.00 87.81           H  
ATOM     53  N   PRO A   4       0.827  -3.329 -14.520  1.00 92.21           N  
ATOM     54  CA  PRO A   4      -0.452  -2.890 -13.999  1.00 92.21           C  
ATOM     55  HA  PRO A   4      -0.917  -2.201 -14.705  1.00 92.21           H  
ATOM     56  C   PRO A   4      -0.260  -2.174 -12.659  1.00 92.21           C  
ATOM     57  CB  PRO A   4      -1.306  -4.154 -13.901  1.00 92.21           C  
ATOM     58  HB2 PRO A   4      -2.060  -4.091 -13.117  1.00 92.21           H  
ATOM     59  HB3 PRO A   4      -1.775  -4.355 -14.864  1.00 92.21           H  
ATOM     60  O   PRO A   4       0.488  -2.612 -11.775  1.00 92.21           O  
ATOM     61  CG  PRO A   4      -0.255  -5.219 -13.613  1.00 92.21           C  
ATOM     62  HG2 PRO A   4      -0.583  -6.216 -13.907  1.00 92.21           H  
ATOM     63  HG3 PRO A   4      -0.004  -5.179 -12.553  1.00 92.21           H  
ATOM     64  CD  PRO A   4       0.922  -4.771 -14.466  1.00 92.21           C  
ATOM     65  HD2 PRO A   4       0.798  -5.162 -15.475  1.00 92.21           H  
ATOM     66  HD3 PRO A   4       1.859  -5.101 -14.019  1.00 92.21           H  
ATOM     67  N   GLU A   5      -0.982  -1.076 -12.510  1.00 92.53           N  
ATOM     68  H   GLU A   5      -1.560  -0.768 -13.279  1.00 92.53           H  
ATOM     69  CA  GLU A   5      -0.994  -0.249 -11.313  1.00 92.53           C  
ATOM     70  HA  GLU A   5      -0.224  -0.591 -10.620  1.00 92.53           H  
ATOM     71  C   GLU A   5      -2.322  -0.397 -10.576  1.00 92.53           C  
ATOM     72  CB  GLU A   5      -0.684   1.213 -11.678  1.00 92.53           C  
ATOM     73  HB2 GLU A   5      -1.380   1.545 -12.448  1.00 92.53           H  
ATOM     74  HB3 GLU A   5      -0.842   1.839 -10.799  1.00 92.53           H  
ATOM     75  O   GLU A   5      -3.372  -0.636 -11.179  1.00 92.53           O  
ATOM     76  CG  GLU A   5       0.760   1.422 -12.181  1.00 92.53           C  
ATOM     77  HG2 GLU A   5       0.891   0.885 -13.121  1.00 92.53           H  
ATOM     78  HG3 GLU A   5       0.908   2.483 -12.380  1.00 92.53           H  
ATOM     79  CD  GLU A   5       1.805   0.952 -11.159  1.00 92.53           C  
ATOM     80  OE1 GLU A   5       2.814   0.311 -11.530  1.00 92.53           O  
ATOM     81  OE2 GLU A   5       1.539   1.047  -9.941  1.00 92.53           O  
ATOM     82  N   VAL A   6      -2.278  -0.266  -9.251  1.00 95.85           N  
ATOM     83  H   VAL A   6      -1.403  -0.011  -8.816  1.00 95.85           H  
ATOM     84  CA  VAL A   6      -3.498  -0.249  -8.444  1.00 95.85           C  
ATOM     85  HA  VAL A   6      -4.112  -1.100  -8.738  1.00 95.85           H  
ATOM     86  C   VAL A   6      -4.241   1.058  -8.744  1.00 95.85           C  
ATOM     87  CB  VAL A   6      -3.178  -0.387  -6.945  1.00 95.85           C  
ATOM     88  HB  VAL A   6      -2.503   0.414  -6.643  1.00 95.85           H  
ATOM     89  O   VAL A   6      -3.661   2.128  -8.556  1.00 95.85           O  
ATOM     90  CG1 VAL A   6      -4.442  -0.313  -6.079  1.00 95.85           C  
ATOM     91 HG11 VAL A   6      -4.927   0.656  -6.193  1.00 95.85           H  
ATOM     92 HG12 VAL A   6      -4.169  -0.433  -5.030  1.00 95.85           H  
ATOM     93 HG13 VAL A   6      -5.135  -1.103  -6.367  1.00 95.85           H  
ATOM     94  CG2 VAL A   6      -2.503  -1.734  -6.652  1.00 95.85           C  
ATOM     95 HG21 VAL A   6      -3.154  -2.555  -6.951  1.00 95.85           H  
ATOM     96 HG22 VAL A   6      -2.282  -1.815  -5.588  1.00 95.85           H  
ATOM     97 HG23 VAL A   6      -1.560  -1.807  -7.194  1.00 95.85           H  
ATOM     98  N   PRO A   7      -5.516   1.024  -9.174  1.00 95.66           N  
ATOM     99  CA  PRO A   7      -6.298   2.243  -9.309  1.00 95.66           C  
ATOM    100  HA  PRO A   7      -5.755   2.966  -9.918  1.00 95.66           H  
ATOM    101  C   PRO A   7      -6.550   2.835  -7.919  1.00 95.66           C  
ATOM    102  CB  PRO A   7      -7.580   1.836 -10.038  1.00 95.66           C  
ATOM    103  HB2 PRO A   7      -8.435   2.441  -9.738  1.00 95.66           H  
ATOM    104  HB3 PRO A   7      -7.422   1.907 -11.115  1.00 95.66           H  
ATOM    105  O   PRO A   7      -7.063   2.163  -7.018  1.00 95.66           O  
ATOM    106  CG  PRO A   7      -7.755   0.369  -9.649  1.00 95.66           C  
ATOM    107  HG2 PRO A   7      -8.313  -0.187 -10.402  1.00 95.66           H  
ATOM    108  HG3 PRO A   7      -8.257   0.314  -8.684  1.00 95.66           H  
ATOM    109  CD  PRO A   7      -6.320  -0.141  -9.517  1.00 95.66           C  
ATOM    110  HD2 PRO A   7      -5.981  -0.543 -10.472  1.00 95.66           H  
ATOM    111  HD3 PRO A   7      -6.268  -0.909  -8.745  1.00 95.66           H  
ATOM    112  N   ARG A   8      -6.171   4.102  -7.743  1.00 97.06           N  
ATOM    113  H   ARG A   8      -5.766   4.588  -8.531  1.00 97.06           H  
ATOM    114  CA  ARG A   8      -6.211   4.816  -6.462  1.00 97.06           C  
ATOM    115  HA  ARG A   8      -6.760   4.212  -5.740  1.00 97.06           H  
ATOM    116  C   ARG A   8      -6.938   6.153  -6.609  1.00 97.06           C  
ATOM    117  CB  ARG A   8      -4.782   5.011  -5.938  1.00 97.06           C  
ATOM    118  HB2 ARG A   8      -4.801   5.686  -5.082  1.00 97.06           H  
ATOM    119  HB3 ARG A   8      -4.175   5.459  -6.725  1.00 97.06           H  
ATOM    120  O   ARG A   8      -6.850   6.770  -7.672  1.00 97.06           O  
ATOM    121  CG  ARG A   8      -4.148   3.684  -5.509  1.00 97.06           C  
ATOM    122  HG2 ARG A   8      -4.768   3.219  -4.742  1.00 97.06           H  
ATOM    123  HG3 ARG A   8      -4.110   3.004  -6.361  1.00 97.06           H  
ATOM    124  CD  ARG A   8      -2.723   3.882  -4.986  1.00 97.06           C  
ATOM    125  HD2 ARG A   8      -2.146   4.419  -5.739  1.00 97.06           H  
ATOM    126  HD3 ARG A   8      -2.744   4.486  -4.078  1.00 97.06           H  
ATOM    127  NE  ARG A   8      -2.065   2.588  -4.724  1.00 97.06           N  
ATOM    128  HE  ARG A   8      -1.355   2.285  -5.375  1.00 97.06           H  
ATOM    129  NH1 ARG A   8      -3.218   1.998  -2.821  1.00 97.06           N  
ATOM    130 HH11 ARG A   8      -3.438   1.273  -2.154  1.00 97.06           H  
ATOM    131 HH12 ARG A   8      -3.765   2.846  -2.873  1.00 97.06           H  
ATOM    132  NH2 ARG A   8      -1.645   0.652  -3.621  1.00 97.06           N  
ATOM    133 HH21 ARG A   8      -1.815   0.021  -2.851  1.00 97.06           H  
ATOM    134 HH22 ARG A   8      -0.889   0.454  -4.261  1.00 97.06           H  
ATOM    135  CZ  ARG A   8      -2.309   1.762  -3.725  1.00 97.06           C  
ATOM    136  N   PRO A   9      -7.668   6.604  -5.577  1.00 96.90           N  
ATOM    137  CA  PRO A   9      -8.465   7.817  -5.666  1.00 96.90           C  
ATOM    138  HA  PRO A   9      -9.077   7.784  -6.568  1.00 96.90           H  
ATOM    139  C   PRO A   9      -7.589   9.072  -5.724  1.00 96.90           C  
ATOM    140  CB  PRO A   9      -9.385   7.791  -4.442  1.00 96.90           C  
ATOM    141  HB2 PRO A   9      -9.591   8.791  -4.059  1.00 96.90           H  
ATOM    142  HB3 PRO A   9     -10.316   7.290  -4.706  1.00 96.90           H  
ATOM    143  O   PRO A   9      -6.479   9.102  -5.186  1.00 96.90           O  
ATOM    144  CG  PRO A   9      -8.633   6.940  -3.418  1.00 96.90           C  
ATOM    145  HG2 PRO A   9      -7.972   7.573  -2.825  1.00 96.90           H  
ATOM    146  HG3 PRO A   9      -9.317   6.402  -2.763  1.00 96.90           H  
ATOM    147  CD  PRO A   9      -7.809   5.978  -4.270  1.00 96.90           C  
ATOM    148  HD2 PRO A   9      -8.346   5.037  -4.380  1.00 96.90           H  
ATOM    149  HD3 PRO A   9      -6.838   5.807  -3.805  1.00 96.90           H  
ATOM    150  N   GLU A  10      -8.122  10.126  -6.347  1.00 96.36           N  
ATOM    151  H   GLU A  10      -9.040  10.040  -6.759  1.00 96.36           H  
ATOM    152  CA  GLU A  10      -7.515  11.457  -6.308  1.00 96.36           C  
ATOM    153  HA  GLU A  10      -6.506  11.379  -6.713  1.00 96.36           H  
ATOM    154  C   GLU A  10      -7.387  11.978  -4.870  1.00 96.36           C  
ATOM    155  CB  GLU A  10      -8.290  12.459  -7.187  1.00 96.36           C  
ATOM    156  HB2 GLU A  10      -8.312  12.086  -8.211  1.00 96.36           H  
ATOM    157  HB3 GLU A  10      -7.745  13.403  -7.182  1.00 96.36           H  
ATOM    158  O   GLU A  10      -8.175  11.643  -3.981  1.00 96.36           O  
ATOM    159  CG  GLU A  10      -9.733  12.723  -6.713  1.00 96.36           C  
ATOM    160  HG2 GLU A  10      -9.728  12.946  -5.646  1.00 96.36           H  
ATOM    161  HG3 GLU A  10     -10.324  11.819  -6.861  1.00 96.36           H  
ATOM    162  CD  GLU A  10     -10.419  13.901  -7.424  1.00 96.36           C  
ATOM    163  OE1 GLU A  10     -11.475  14.331  -6.896  1.00 96.36           O  
ATOM    164  OE2 GLU A  10      -9.889  14.392  -8.449  1.00 96.36           O  
ATOM    165  N   ILE A  11      -6.404  12.847  -4.660  1.00 95.95           N  
ATOM    166  H   ILE A  11      -5.831  13.121  -5.445  1.00 95.95           H  
ATOM    167  CA  ILE A  11      -6.186  13.525  -3.390  1.00 95.95           C  
ATOM    168  HA  ILE A  11      -6.712  12.982  -2.605  1.00 95.95           H  
ATOM    169  C   ILE A  11      -6.762  14.931  -3.468  1.00 95.95           C  
ATOM    170  CB  ILE A  11      -4.695  13.539  -3.018  1.00 95.95           C  
ATOM    171  HB  ILE A  11      -4.149  14.130  -3.754  1.00 95.95           H  
ATOM    172  O   ILE A  11      -6.558  15.648  -4.447  1.00 95.95           O  
ATOM    173  CG1 ILE A  11      -4.104  12.116  -2.946  1.00 95.95           C  
ATOM    174 HG12 ILE A  11      -3.465  12.007  -2.070  1.00 95.95           H  
ATOM    175 HG13 ILE A  11      -4.910  11.388  -2.852  1.00 95.95           H  
ATOM    176  CG2 ILE A  11      -4.504  14.203  -1.652  1.00 95.95           C  
ATOM    177 HG21 ILE A  11      -5.098  13.698  -0.890  1.00 95.95           H  
ATOM    178 HG22 ILE A  11      -4.765  15.260  -1.696  1.00 95.95           H  
ATOM    179 HG23 ILE A  11      -3.449  14.130  -1.386  1.00 95.95           H  
ATOM    180  CD1 ILE A  11      -3.256  11.791  -4.175  1.00 95.95           C  
ATOM    181 HD11 ILE A  11      -3.896  11.707  -5.053  1.00 95.95           H  
ATOM    182 HD12 ILE A  11      -2.737  10.844  -4.028  1.00 95.95           H  
ATOM    183 HD13 ILE A  11      -2.526  12.581  -4.352  1.00 95.95           H  
ATOM    184  N   LYS A  12      -7.449  15.347  -2.405  1.00 97.13           N  
ATOM    185  H   LYS A  12      -7.521  14.714  -1.621  1.00 97.13           H  
ATOM    186  CA  LYS A  12      -7.963  16.710  -2.256  1.00 97.13           C  
ATOM    187  HA  LYS A  12      -8.002  17.189  -3.235  1.00 97.13           H  
ATOM    188  C   LYS A  12      -7.018  17.537  -1.400  1.00 97.13           C  
ATOM    189  CB  LYS A  12      -9.387  16.691  -1.693  1.00 97.13           C  
ATOM    190  HB2 LYS A  12      -9.392  16.206  -0.717  1.00 97.13           H  
ATOM    191  HB3 LYS A  12      -9.734  17.718  -1.580  1.00 97.13           H  
ATOM    192  O   LYS A  12      -6.532  17.063  -0.371  1.00 97.13           O  
ATOM    193  CG  LYS A  12     -10.323  15.939  -2.647  1.00 97.13           C  
ATOM    194  HG2 LYS A  12     -10.243  16.372  -3.644  1.00 97.13           H  
ATOM    195  HG3 LYS A  12     -10.028  14.891  -2.699  1.00 97.13           H  
ATOM    196  CD  LYS A  12     -11.777  16.013  -2.189  1.00 97.13           C  
ATOM    197  HD2 LYS A  12     -12.092  17.056  -2.143  1.00 97.13           H  
ATOM    198  HD3 LYS A  12     -11.876  15.548  -1.209  1.00 97.13           H  
ATOM    199  CE  LYS A  12     -12.605  15.256  -3.228  1.00 97.13           C  
ATOM    200  HE2 LYS A  12     -12.440  15.709  -4.206  1.00 97.13           H  
ATOM    201  HE3 LYS A  12     -12.233  14.233  -3.296  1.00 97.13           H  
ATOM    202  NZ  LYS A  12     -14.044  15.263  -2.891  1.00 97.13           N  
ATOM    203  HZ1 LYS A  12     -14.378  16.215  -2.851  1.00 97.13           H  
ATOM    204  HZ2 LYS A  12     -14.196  14.798  -2.008  1.00 97.13           H  
ATOM    205  HZ3 LYS A  12     -14.543  14.774  -3.621  1.00 97.13           H  
ATOM    206  N   ASN A  13      -6.787  18.778  -1.800  1.00 98.13           N  
ATOM    207  H   ASN A  13      -7.235  19.113  -2.641  1.00 98.13           H  
ATOM    208  CA  ASN A  13      -5.981  19.709  -1.029  1.00 98.13           C  
ATOM    209  HA  ASN A  13      -5.015  19.242  -0.838  1.00 98.13           H  
ATOM    210  C   ASN A  13      -6.634  20.020   0.320  1.00 98.13           C  
ATOM    211  CB  ASN A  13      -5.773  20.979  -1.859  1.00 98.13           C  
ATOM    212  HB2 ASN A  13      -5.525  20.684  -2.878  1.00 98.13           H  
ATOM    213  HB3 ASN A  13      -6.697  21.555  -1.896  1.00 98.13           H  
ATOM    214  O   ASN A  13      -7.860  20.081   0.433  1.00 98.13           O  
ATOM    215  CG  ASN A  13      -4.652  21.859  -1.342  1.00 98.13           C  
ATOM    216  ND2 ASN A  13      -4.510  23.047  -1.869  1.00 98.13           N  
ATOM    217 HD21 ASN A  13      -3.636  23.515  -1.673  1.00 98.13           H  
ATOM    218 HD22 ASN A  13      -4.978  23.208  -2.749  1.00 98.13           H  
ATOM    219  OD1 ASN A  13      -3.882  21.489  -0.469  1.00 98.13           O  
ATOM    220  N   LYS A  14      -5.800  20.240   1.339  1.00 98.21           N  
ATOM    221  H   LYS A  14      -4.811  20.144   1.159  1.00 98.21           H  
ATOM    222  CA  LYS A  14      -6.206  20.533   2.721  1.00 98.21           C  
ATOM    223  HA  LYS A  14      -5.314  20.463   3.343  1.00 98.21           H  
ATOM    224  C   LYS A  14      -7.173  19.485   3.286  1.00 98.21           C  
ATOM    225  CB  LYS A  14      -6.745  21.969   2.823  1.00 98.21           C  
ATOM    226  HB2 LYS A  14      -6.965  22.187   3.868  1.00 98.21           H  
ATOM    227  HB3 LYS A  14      -7.674  22.045   2.257  1.00 98.21           H  
ATOM    228  O   LYS A  14      -8.080  19.817   4.050  1.00 98.21           O  
ATOM    229  CG  LYS A  14      -5.747  23.012   2.305  1.00 98.21           C  
ATOM    230  HG2 LYS A  14      -4.828  22.954   2.888  1.00 98.21           H  
ATOM    231  HG3 LYS A  14      -5.518  22.822   1.257  1.00 98.21           H  
ATOM    232  CD  LYS A  14      -6.344  24.415   2.417  1.00 98.21           C  
ATOM    233  HD2 LYS A  14      -7.264  24.456   1.833  1.00 98.21           H  
ATOM    234  HD3 LYS A  14      -6.563  24.636   3.462  1.00 98.21           H  
ATOM    235  CE  LYS A  14      -5.332  25.420   1.865  1.00 98.21           C  
ATOM    236  HE2 LYS A  14      -5.064  25.114   0.854  1.00 98.21           H  
ATOM    237  HE3 LYS A  14      -4.428  25.375   2.473  1.00 98.21           H  
ATOM    238  NZ  LYS A  14      -5.887  26.794   1.850  1.00 98.21           N  
ATOM    239  HZ1 LYS A  14      -5.203  27.434   1.471  1.00 98.21           H  
ATOM    240  HZ2 LYS A  14      -6.137  27.086   2.784  1.00 98.21           H  
ATOM    241  HZ3 LYS A  14      -6.705  26.823   1.258  1.00 98.21           H  
ATOM    242  N   SER A  15      -7.008  18.223   2.891  1.00 98.10           N  
ATOM    243  H   SER A  15      -6.186  18.003   2.347  1.00 98.10           H  
ATOM    244  CA  SER A  15      -7.849  17.122   3.362  1.00 98.10           C  
ATOM    245  HA  SER A  15      -8.830  17.527   3.611  1.00 98.10           H  
ATOM    246  C   SER A  15      -7.289  16.492   4.635  1.00 98.10           C  
ATOM    247  CB  SER A  15      -8.084  16.081   2.264  1.00 98.10           C  
ATOM    248  HB2 SER A  15      -8.612  16.552   1.434  1.00 98.10           H  
ATOM    249  HB3 SER A  15      -8.709  15.280   2.660  1.00 98.10           H  
ATOM    250  O   SER A  15      -6.084  16.510   4.878  1.00 98.10           O  
ATOM    251  OG  SER A  15      -6.880  15.524   1.791  1.00 98.10           O  
ATOM    252  HG  SER A  15      -6.569  16.064   1.061  1.00 98.10           H  
ATOM    253  N   ARG A  16      -8.184  15.939   5.462  1.00 98.63           N  
ATOM    254  H   ARG A  16      -9.152  15.930   5.173  1.00 98.63           H  
ATOM    255  CA  ARG A  16      -7.814  15.118   6.621  1.00 98.63           C  
ATOM    256  HA  ARG A  16      -6.867  15.472   7.028  1.00 98.63           H  
ATOM    257  C   ARG A  16      -7.600  13.681   6.163  1.00 98.63           C  
ATOM    258  CB  ARG A  16      -8.876  15.200   7.730  1.00 98.63           C  
ATOM    259  HB2 ARG A  16      -9.860  14.991   7.311  1.00 98.63           H  
ATOM    260  HB3 ARG A  16      -8.649  14.440   8.478  1.00 98.63           H  
ATOM    261  O   ARG A  16      -8.513  13.071   5.597  1.00 98.63           O  
ATOM    262  CG  ARG A  16      -8.880  16.567   8.430  1.00 98.63           C  
ATOM    263  HG2 ARG A  16      -8.981  17.356   7.685  1.00 98.63           H  
ATOM    264  HG3 ARG A  16      -7.930  16.680   8.951  1.00 98.63           H  
ATOM    265  CD  ARG A  16      -9.996  16.733   9.471  1.00 98.63           C  
ATOM    266  HD2 ARG A  16     -10.952  16.465   9.021  1.00 98.63           H  
ATOM    267  HD3 ARG A  16     -10.024  17.783   9.761  1.00 98.63           H  
ATOM    268  NE  ARG A  16      -9.753  15.906  10.660  1.00 98.63           N  
ATOM    269  HE  ARG A  16      -9.174  15.087  10.541  1.00 98.63           H  
ATOM    270  NH1 ARG A  16     -11.252  16.796  12.125  1.00 98.63           N  
ATOM    271 HH11 ARG A  16     -11.622  16.846  13.063  1.00 98.63           H  
ATOM    272 HH12 ARG A  16     -11.542  17.420  11.386  1.00 98.63           H  
ATOM    273  NH2 ARG A  16      -9.916  15.170  12.817  1.00 98.63           N  
ATOM    274 HH21 ARG A  16      -9.272  14.425  12.593  1.00 98.63           H  
ATOM    275 HH22 ARG A  16     -10.305  15.161  13.749  1.00 98.63           H  
ATOM    276  CZ  ARG A  16     -10.299  15.954  11.859  1.00 98.63           C  
ATOM    277  N   VAL A  17      -6.413  13.153   6.413  1.00 98.61           N  
ATOM    278  H   VAL A  17      -5.741  13.706   6.925  1.00 98.61           H  
ATOM    279  CA  VAL A  17      -5.993  11.808   6.015  1.00 98.61           C  
ATOM    280  HA  VAL A  17      -6.871  11.233   5.718  1.00 98.61           H  
ATOM    281  C   VAL A  17      -5.363  11.070   7.189  1.00 98.61           C  
ATOM    282  CB  VAL A  17      -5.038  11.838   4.807  1.00 98.61           C  
ATOM    283  HB  VAL A  17      -4.832  10.803   4.534  1.00 98.61           H  
ATOM    284  O   VAL A  17      -4.955  11.685   8.168  1.00 98.61           O  
ATOM    285  CG1 VAL A  17      -5.682  12.505   3.585  1.00 98.61           C  
ATOM    286 HG11 VAL A  17      -6.646  12.040   3.375  1.00 98.61           H  
ATOM    287 HG12 VAL A  17      -5.824  13.572   3.761  1.00 98.61           H  
ATOM    288 HG13 VAL A  17      -5.035  12.378   2.718  1.00 98.61           H  
ATOM    289  CG2 VAL A  17      -3.700  12.528   5.104  1.00 98.61           C  
ATOM    290 HG21 VAL A  17      -3.064  12.485   4.220  1.00 98.61           H  
ATOM    291 HG22 VAL A  17      -3.183  12.016   5.914  1.00 98.61           H  
ATOM    292 HG23 VAL A  17      -3.862  13.569   5.384  1.00 98.61           H  
ATOM    293  N   ILE A  18      -5.289   9.752   7.086  1.00 97.14           N  
ATOM    294  H   ILE A  18      -5.674   9.323   6.257  1.00 97.14           H  
ATOM    295  CA  ILE A  18      -4.530   8.879   7.975  1.00 97.14           C  
ATOM    296  HA  ILE A  18      -4.167   9.445   8.833  1.00 97.14           H  
ATOM    297  C   ILE A  18      -3.322   8.373   7.196  1.00 97.14           C  
ATOM    298  CB  ILE A  18      -5.424   7.736   8.496  1.00 97.14           C  
ATOM    299  HB  ILE A  18      -5.891   7.236   7.647  1.00 97.14           H  
ATOM    300  O   ILE A  18      -3.468   7.958   6.038  1.00 97.14           O  
ATOM    301  CG1 ILE A  18      -6.529   8.315   9.406  1.00 97.14           C  
ATOM    302 HG12 ILE A  18      -7.028   9.135   8.891  1.00 97.14           H  
ATOM    303 HG13 ILE A  18      -6.079   8.716  10.315  1.00 97.14           H  
ATOM    304  CG2 ILE A  18      -4.583   6.710   9.264  1.00 97.14           C  
ATOM    305 HG21 ILE A  18      -5.205   5.936   9.714  1.00 97.14           H  
ATOM    306 HG22 ILE A  18      -4.037   7.223  10.056  1.00 97.14           H  
ATOM    307 HG23 ILE A  18      -3.875   6.209   8.604  1.00 97.14           H  
ATOM    308  CD1 ILE A  18      -7.614   7.305   9.788  1.00 97.14           C  
ATOM    309 HD11 ILE A  18      -8.400   7.829  10.332  1.00 97.14           H  
ATOM    310 HD12 ILE A  18      -7.210   6.527  10.436  1.00 97.14           H  
ATOM    311 HD13 ILE A  18      -8.036   6.858   8.888  1.00 97.14           H  
ATOM    312  N   LEU A  19      -2.145   8.408   7.820  1.00 96.62           N  
ATOM    313  H   LEU A  19      -2.103   8.744   8.771  1.00 96.62           H  
ATOM    314  CA  LEU A  19      -0.947   7.829   7.226  1.00 96.62           C  
ATOM    315  HA  LEU A  19      -0.906   8.148   6.184  1.00 96.62           H  
ATOM    316  C   LEU A  19      -1.027   6.300   7.256  1.00 96.62           C  
ATOM    317  CB  LEU A  19       0.308   8.348   7.947  1.00 96.62           C  
ATOM    318  HB2 LEU A  19       0.332   9.436   7.884  1.00 96.62           H  
ATOM    319  HB3 LEU A  19       0.251   8.064   8.998  1.00 96.62           H  
ATOM    320  O   LEU A  19      -1.152   5.709   8.327  1.00 96.62           O  
ATOM    321  CG  LEU A  19       1.606   7.778   7.343  1.00 96.62           C  
ATOM    322  HG  LEU A  19       1.555   6.690   7.325  1.00 96.62           H  
ATOM    323  CD1 LEU A  19       1.834   8.283   5.920  1.00 96.62           C  
ATOM    324 HD11 LEU A  19       2.729   7.803   5.527  1.00 96.62           H  
ATOM    325 HD12 LEU A  19       1.014   7.996   5.262  1.00 96.62           H  
ATOM    326 HD13 LEU A  19       1.957   9.366   5.908  1.00 96.62           H  
ATOM    327  CD2 LEU A  19       2.824   8.158   8.174  1.00 96.62           C  
ATOM    328 HD21 LEU A  19       2.654   7.853   9.206  1.00 96.62           H  
ATOM    329 HD22 LEU A  19       3.006   9.232   8.119  1.00 96.62           H  
ATOM    330 HD23 LEU A  19       3.700   7.631   7.796  1.00 96.62           H  
ATOM    331  N   VAL A  20      -0.913   5.672   6.086  1.00 93.96           N  
ATOM    332  H   VAL A  20      -0.767   6.222   5.252  1.00 93.96           H  
ATOM    333  CA  VAL A  20      -0.816   4.212   5.959  1.00 93.96           C  
ATOM    334  HA  VAL A  20      -1.287   3.737   6.819  1.00 93.96           H  
ATOM    335  C   VAL A  20       0.649   3.795   5.966  1.00 93.96           C  
ATOM    336  CB  VAL A  20      -1.538   3.718   4.689  1.00 93.96           C  
ATOM    337  HB  VAL A  20      -1.095   4.178   3.806  1.00 93.96           H  
ATOM    338  O   VAL A  20       1.056   2.969   6.781  1.00 93.96           O  
ATOM    339  CG1 VAL A  20      -1.433   2.201   4.528  1.00 93.96           C  
ATOM    340 HG11 VAL A  20      -2.042   1.885   3.681  1.00 93.96           H  
ATOM    341 HG12 VAL A  20      -1.788   1.704   5.430  1.00 93.96           H  
ATOM    342 HG13 VAL A  20      -0.399   1.912   4.338  1.00 93.96           H  
ATOM    343  CG2 VAL A  20      -3.027   4.091   4.727  1.00 93.96           C  
ATOM    344 HG21 VAL A  20      -3.141   5.175   4.726  1.00 93.96           H  
ATOM    345 HG22 VAL A  20      -3.476   3.682   5.632  1.00 93.96           H  
ATOM    346 HG23 VAL A  20      -3.536   3.682   3.855  1.00 93.96           H  
ATOM    347  N   ASP A  21       1.452   4.394   5.085  1.00 90.77           N  
ATOM    348  H   ASP A  21       1.077   5.090   4.457  1.00 90.77           H  
ATOM    349  CA  ASP A  21       2.877   4.097   4.986  1.00 90.77           C  
ATOM    350  HA  ASP A  21       3.259   3.958   5.998  1.00 90.77           H  
ATOM    351  C   ASP A  21       3.662   5.248   4.348  1.00 90.77           C  
ATOM    352  CB  ASP A  21       3.072   2.792   4.199  1.00 90.77           C  
ATOM    353  HB2 ASP A  21       2.840   2.965   3.149  1.00 90.77           H  
ATOM    354  HB3 ASP A  21       2.391   2.028   4.575  1.00 90.77           H  
ATOM    355  O   ASP A  21       3.136   5.964   3.497  1.00 90.77           O  
ATOM    356  CG  ASP A  21       4.494   2.259   4.342  1.00 90.77           C  
ATOM    357  OD1 ASP A  21       5.044   2.380   5.466  1.00 90.77           O  
ATOM    358  OD2 ASP A  21       5.020   1.753   3.338  1.00 90.77           O  
ATOM    359  N   ALA A  22       4.911   5.435   4.772  1.00 93.47           N  
ATOM    360  H   ALA A  22       5.288   4.750   5.411  1.00 93.47           H  
ATOM    361  CA  ALA A  22       5.826   6.439   4.220  1.00 93.47           C  
ATOM    362  HA  ALA A  22       5.590   6.555   3.162  1.00 93.47           H  
ATOM    363  C   ALA A  22       7.294   5.989   4.269  1.00 93.47           C  
ATOM    364  CB  ALA A  22       5.621   7.796   4.919  1.00 93.47           C  
ATOM    365  HB1 ALA A  22       6.340   8.523   4.541  1.00 93.47           H  
ATOM    366  HB2 ALA A  22       5.753   7.691   5.996  1.00 93.47           H  
ATOM    367  HB3 ALA A  22       4.626   8.184   4.699  1.00 93.47           H  
ATOM    368  O   ALA A  22       8.187   6.827   4.359  1.00 93.47           O  
ATOM    369  N   THR A  23       7.565   4.678   4.230  1.00 88.14           N  
ATOM    370  H   THR A  23       6.822   4.003   4.127  1.00 88.14           H  
ATOM    371  CA  THR A  23       8.945   4.149   4.249  1.00 88.14           C  
ATOM    372  HA  THR A  23       9.487   4.639   5.058  1.00 88.14           H  
ATOM    373  C   THR A  23       9.742   4.452   2.979  1.00 88.14           C  
ATOM    374  CB  THR A  23       8.969   2.640   4.526  1.00 88.14           C  
ATOM    375  HB  THR A  23       9.986   2.262   4.414  1.00 88.14           H  
ATOM    376  O   THR A  23      10.938   4.192   2.927  1.00 88.14           O  
ATOM    377  CG2 THR A  23       8.499   2.346   5.952  1.00 88.14           C  
ATOM    378 HG21 THR A  23       7.482   2.708   6.099  1.00 88.14           H  
ATOM    379 HG22 THR A  23       9.159   2.836   6.669  1.00 88.14           H  
ATOM    380 HG23 THR A  23       8.523   1.271   6.127  1.00 88.14           H  
ATOM    381  OG1 THR A  23       8.110   1.919   3.677  1.00 88.14           O  
ATOM    382  HG1 THR A  23       8.321   2.047   2.749  1.00 88.14           H  
ATOM    383  N   ASP A  24       9.092   5.031   1.973  1.00 88.39           N  
ATOM    384  H   ASP A  24       8.097   5.170   2.078  1.00 88.39           H  
ATOM    385  CA  ASP A  24       9.692   5.640   0.795  1.00 88.39           C  
ATOM    386  HA  ASP A  24      10.755   5.819   0.957  1.00 88.39           H  
ATOM    387  C   ASP A  24       8.989   6.986   0.562  1.00 88.39           C  
ATOM    388  CB  ASP A  24       9.538   4.660  -0.377  1.00 88.39           C  
ATOM    389  HB2 ASP A  24       8.493   4.352  -0.436  1.00 88.39           H  
ATOM    390  HB3 ASP A  24      10.129   3.770  -0.162  1.00 88.39           H  
ATOM    391  O   ASP A  24       7.770   7.040   0.378  1.00 88.39           O  
ATOM    392  CG  ASP A  24       9.961   5.204  -1.744  1.00 88.39           C  
ATOM    393  OD1 ASP A  24      10.314   6.403  -1.838  1.00 88.39           O  
ATOM    394  OD2 ASP A  24       9.837   4.415  -2.708  1.00 88.39           O  
ATOM    395  N   VAL A  25       9.746   8.086   0.578  1.00 93.42           N  
ATOM    396  H   VAL A  25      10.748   7.976   0.643  1.00 93.42           H  
ATOM    397  CA  VAL A  25       9.190   9.444   0.441  1.00 93.42           C  
ATOM    398  HA  VAL A  25       8.372   9.538   1.155  1.00 93.42           H  
ATOM    399  C   VAL A  25       8.583   9.704  -0.939  1.00 93.42           C  
ATOM    400  CB  VAL A  25      10.226  10.527   0.787  1.00 93.42           C  
ATOM    401  HB  VAL A  25       9.741  11.500   0.709  1.00 93.42           H  
ATOM    402  O   VAL A  25       7.745  10.594  -1.072  1.00 93.42           O  
ATOM    403  CG1 VAL A  25      10.722  10.371   2.227  1.00 93.42           C  
ATOM    404 HG11 VAL A  25       9.875  10.314   2.911  1.00 93.42           H  
ATOM    405 HG12 VAL A  25      11.313   9.460   2.315  1.00 93.42           H  
ATOM    406 HG13 VAL A  25      11.344  11.225   2.493  1.00 93.42           H  
ATOM    407  CG2 VAL A  25      11.436  10.527  -0.149  1.00 93.42           C  
ATOM    408 HG21 VAL A  25      11.965   9.575  -0.117  1.00 93.42           H  
ATOM    409 HG22 VAL A  25      12.119  11.318   0.161  1.00 93.42           H  
ATOM    410 HG23 VAL A  25      11.126  10.736  -1.173  1.00 93.42           H  
ATOM    411  N   GLN A  26       8.937   8.910  -1.953  1.00 90.31           N  
ATOM    412  H   GLN A  26       9.603   8.172  -1.776  1.00 90.31           H  
ATOM    413  CA  GLN A  26       8.329   8.939  -3.288  1.00 90.31           C  
ATOM    414  HA  GLN A  26       7.967   9.946  -3.495  1.00 90.31           H  
ATOM    415  C   GLN A  26       7.127   7.985  -3.404  1.00 90.31           C  
ATOM    416  CB  GLN A  26       9.389   8.589  -4.343  1.00 90.31           C  
ATOM    417  HB2 GLN A  26       9.731   7.566  -4.188  1.00 90.31           H  
ATOM    418  HB3 GLN A  26       8.929   8.651  -5.329  1.00 90.31           H  
ATOM    419  O   GLN A  26       6.387   8.010  -4.394  1.00 90.31           O  
ATOM    420  CG  GLN A  26      10.599   9.536  -4.308  1.00 90.31           C  
ATOM    421  HG2 GLN A  26      11.121   9.431  -3.357  1.00 90.31           H  
ATOM    422  HG3 GLN A  26      10.250  10.564  -4.398  1.00 90.31           H  
ATOM    423  CD  GLN A  26      11.604   9.263  -5.422  1.00 90.31           C  
ATOM    424  NE2 GLN A  26      12.619  10.088  -5.544  1.00 90.31           N  
ATOM    425 HE21 GLN A  26      13.308   9.830  -6.236  1.00 90.31           H  
ATOM    426 HE22 GLN A  26      12.762  10.812  -4.855  1.00 90.31           H  
ATOM    427  OE1 GLN A  26      11.508   8.340  -6.214  1.00 90.31           O  
ATOM    428  N   ARG A  27       6.899   7.131  -2.401  1.00 91.47           N  
ATOM    429  H   ARG A  27       7.540   7.145  -1.621  1.00 91.47           H  
ATOM    430  CA  ARG A  27       5.783   6.179  -2.347  1.00 91.47           C  
ATOM    431  HA  ARG A  27       5.009   6.510  -3.040  1.00 91.47           H  
ATOM    432  C   ARG A  27       5.083   6.199  -0.998  1.00 91.47           C  
ATOM    433  CB  ARG A  27       6.217   4.773  -2.777  1.00 91.47           C  
ATOM    434  HB2 ARG A  27       5.346   4.124  -2.691  1.00 91.47           H  
ATOM    435  HB3 ARG A  27       6.990   4.406  -2.102  1.00 91.47           H  
ATOM    436  O   ARG A  27       5.020   5.196  -0.295  1.00 91.47           O  
ATOM    437  CG  ARG A  27       6.732   4.705  -4.221  1.00 91.47           C  
ATOM    438  HG2 ARG A  27       7.667   5.262  -4.291  1.00 91.47           H  
ATOM    439  HG3 ARG A  27       6.007   5.151  -4.901  1.00 91.47           H  
ATOM    440  CD  ARG A  27       7.004   3.255  -4.641  1.00 91.47           C  
ATOM    441  HD2 ARG A  27       7.644   2.782  -3.896  1.00 91.47           H  
ATOM    442  HD3 ARG A  27       7.568   3.281  -5.574  1.00 91.47           H  
ATOM    443  NE  ARG A  27       5.758   2.479  -4.864  1.00 91.47           N  
ATOM    444  HE  ARG A  27       5.296   2.632  -5.749  1.00 91.47           H  
ATOM    445  NH1 ARG A  27       5.636   1.348  -2.857  1.00 91.47           N  
ATOM    446 HH11 ARG A  27       5.094   0.763  -2.237  1.00 91.47           H  
ATOM    447 HH12 ARG A  27       6.422   1.867  -2.490  1.00 91.47           H  
ATOM    448  NH2 ARG A  27       4.106   0.971  -4.396  1.00 91.47           N  
ATOM    449 HH21 ARG A  27       3.653   0.375  -3.718  1.00 91.47           H  
ATOM    450 HH22 ARG A  27       3.658   1.127  -5.287  1.00 91.47           H  
ATOM    451  CZ  ARG A  27       5.185   1.611  -4.046  1.00 91.47           C  
ATOM    452  N   VAL A  28       4.496   7.349  -0.681  1.00 95.20           N  
ATOM    453  H   VAL A  28       4.567   8.121  -1.328  1.00 95.20           H  
ATOM    454  CA  VAL A  28       3.691   7.530   0.527  1.00 95.20           C  
ATOM    455  HA  VAL A  28       4.053   6.837   1.287  1.00 95.20           H  
ATOM    456  C   VAL A  28       2.235   7.184   0.259  1.00 95.20           C  
ATOM    457  CB  VAL A  28       3.863   8.948   1.083  1.00 95.20           C  
ATOM    458  HB  VAL A  28       3.627   9.674   0.305  1.00 95.20           H  
ATOM    459  O   VAL A  28       1.646   7.617  -0.731  1.00 95.20           O  
ATOM    460  CG1 VAL A  28       2.948   9.235   2.281  1.00 95.20           C  
ATOM    461 HG11 VAL A  28       3.160  10.227   2.680  1.00 95.20           H  
ATOM    462 HG12 VAL A  28       1.903   9.211   1.970  1.00 95.20           H  
ATOM    463 HG13 VAL A  28       3.106   8.491   3.061  1.00 95.20           H  
ATOM    464  CG2 VAL A  28       5.323   9.150   1.497  1.00 95.20           C  
ATOM    465 HG21 VAL A  28       5.771   8.212   1.825  1.00 95.20           H  
ATOM    466 HG22 VAL A  28       5.895   9.512   0.643  1.00 95.20           H  
ATOM    467 HG23 VAL A  28       5.392   9.855   2.325  1.00 95.20           H  
ATOM    468  N   PHE A  29       1.633   6.433   1.173  1.00 95.66           N  
ATOM    469  H   PHE A  29       2.175   6.148   1.976  1.00 95.66           H  
ATOM    470  CA  PHE A  29       0.250   5.990   1.104  1.00 95.66           C  
ATOM    471  HA  PHE A  29      -0.179   6.333   0.163  1.00 95.66           H  
ATOM    472  C   PHE A  29      -0.570   6.598   2.238  1.00 95.66           C  
ATOM    473  CB  PHE A  29       0.202   4.461   1.087  1.00 95.66           C  
ATOM    474  HB2 PHE A  29       0.757   4.073   1.941  1.00 95.66           H  
ATOM    475  HB3 PHE A  29      -0.831   4.131   1.198  1.00 95.66           H  
ATOM    476  O   PHE A  29      -0.201   6.536   3.412  1.00 95.66           O  
ATOM    477  CG  PHE A  29       0.770   3.881  -0.190  1.00 95.66           C  
ATOM    478  CD1 PHE A  29      -0.015   3.798  -1.357  1.00 95.66           C  
ATOM    479  HD1 PHE A  29      -1.047   4.115  -1.339  1.00 95.66           H  
ATOM    480  CD2 PHE A  29       2.123   3.501  -0.232  1.00 95.66           C  
ATOM    481  HD2 PHE A  29       2.738   3.577   0.653  1.00 95.66           H  
ATOM    482  CE1 PHE A  29       0.564   3.341  -2.554  1.00 95.66           C  
ATOM    483  HE1 PHE A  29      -0.012   3.297  -3.466  1.00 95.66           H  
ATOM    484  CE2 PHE A  29       2.699   3.062  -1.433  1.00 95.66           C  
ATOM    485  HE2 PHE A  29       3.750   2.815  -1.448  1.00 95.66           H  
ATOM    486  CZ  PHE A  29       1.920   2.991  -2.599  1.00 95.66           C  
ATOM    487  HZ  PHE A  29       2.361   2.690  -3.537  1.00 95.66           H  
ATOM    488  N   VAL A  30      -1.714   7.176   1.882  1.00 97.48           N  
ATOM    489  H   VAL A  30      -1.961   7.169   0.903  1.00 97.48           H  
ATOM    490  CA  VAL A  30      -2.650   7.804   2.820  1.00 97.48           C  
ATOM    491  HA  VAL A  30      -2.434   7.448   3.827  1.00 97.48           H  
ATOM    492  C   VAL A  30      -4.080   7.396   2.496  1.00 97.48           C  
ATOM    493  CB  VAL A  30      -2.520   9.341   2.830  1.00 97.48           C  
ATOM    494  HB  VAL A  30      -3.231   9.724   3.562  1.00 97.48           H  
ATOM    495  O   VAL A  30      -4.403   7.091   1.349  1.00 97.48           O  
ATOM    496  CG1 VAL A  30      -1.130   9.807   3.273  1.00 97.48           C  
ATOM    497 HG11 VAL A  30      -0.380   9.516   2.537  1.00 97.48           H  
ATOM    498 HG12 VAL A  30      -1.116  10.892   3.383  1.00 97.48           H  
ATOM    499 HG13 VAL A  30      -0.878   9.356   4.232  1.00 97.48           H  
ATOM    500  CG2 VAL A  30      -2.847   9.985   1.476  1.00 97.48           C  
ATOM    501 HG21 VAL A  30      -2.756  11.068   1.555  1.00 97.48           H  
ATOM    502 HG22 VAL A  30      -3.868   9.748   1.176  1.00 97.48           H  
ATOM    503 HG23 VAL A  30      -2.156   9.627   0.712  1.00 97.48           H  
ATOM    504  N   ARG A  31      -4.968   7.429   3.487  1.00 97.06           N  
ATOM    505  H   ARG A  31      -4.632   7.674   4.408  1.00 97.06           H  
ATOM    506  CA  ARG A  31      -6.406   7.162   3.307  1.00 97.06           C  
ATOM    507  HA  ARG A  31      -6.625   7.183   2.239  1.00 97.06           H  
ATOM    508  C   ARG A  31      -7.249   8.256   3.967  1.00 97.06           C  
ATOM    509  CB  ARG A  31      -6.735   5.742   3.800  1.00 97.06           C  
ATOM    510  HB2 ARG A  31      -6.127   5.036   3.233  1.00 97.06           H  
ATOM    511  HB3 ARG A  31      -7.781   5.521   3.589  1.00 97.06           H  
ATOM    512  O   ARG A  31      -6.785   8.848   4.939  1.00 97.06           O  
ATOM    513  CG  ARG A  31      -6.470   5.535   5.301  1.00 97.06           C  
ATOM    514  HG2 ARG A  31      -7.192   6.116   5.874  1.00 97.06           H  
ATOM    515  HG3 ARG A  31      -5.466   5.876   5.555  1.00 97.06           H  
ATOM    516  CD  ARG A  31      -6.584   4.057   5.690  1.00 97.06           C  
ATOM    517  HD2 ARG A  31      -5.838   3.486   5.137  1.00 97.06           H  
ATOM    518  HD3 ARG A  31      -7.564   3.674   5.404  1.00 97.06           H  
ATOM    519  NE  ARG A  31      -6.354   3.864   7.137  1.00 97.06           N  
ATOM    520  HE  ARG A  31      -5.418   3.642   7.443  1.00 97.06           H  
ATOM    521  NH1 ARG A  31      -8.529   4.062   7.847  1.00 97.06           N  
ATOM    522 HH11 ARG A  31      -9.180   3.848   8.589  1.00 97.06           H  
ATOM    523 HH12 ARG A  31      -8.814   4.124   6.880  1.00 97.06           H  
ATOM    524  NH2 ARG A  31      -6.952   3.658   9.330  1.00 97.06           N  
ATOM    525 HH21 ARG A  31      -7.639   3.626  10.071  1.00 97.06           H  
ATOM    526 HH22 ARG A  31      -6.001   3.491   9.625  1.00 97.06           H  
ATOM    527  CZ  ARG A  31      -7.264   3.867   8.093  1.00 97.06           C  
ATOM    528  N   PRO A  32      -8.466   8.566   3.488  1.00 97.94           N  
ATOM    529  CA  PRO A  32      -9.284   9.613   4.096  1.00 97.94           C  
ATOM    530  HA  PRO A  32      -8.746  10.558   4.019  1.00 97.94           H  
ATOM    531  C   PRO A  32      -9.597   9.323   5.569  1.00 97.94           C  
ATOM    532  CB  PRO A  32     -10.557   9.698   3.251  1.00 97.94           C  
ATOM    533  HB2 PRO A  32     -11.342   9.093   3.705  1.00 97.94           H  
ATOM    534  HB3 PRO A  32     -10.896  10.727   3.138  1.00 97.94           H  
ATOM    535  O   PRO A  32      -9.934   8.195   5.933  1.00 97.94           O  
ATOM    536  CG  PRO A  32     -10.157   9.082   1.911  1.00 97.94           C  
ATOM    537  HG2 PRO A  32     -11.007   8.626   1.404  1.00 97.94           H  
ATOM    538  HG3 PRO A  32      -9.701   9.847   1.282  1.00 97.94           H  
ATOM    539  CD  PRO A  32      -9.103   8.044   2.289  1.00 97.94           C  
ATOM    540  HD2 PRO A  32      -9.579   7.089   2.512  1.00 97.94           H  
ATOM    541  HD3 PRO A  32      -8.398   7.935   1.465  1.00 97.94           H  
ATOM    542  N   ALA A  33      -9.522  10.354   6.413  1.00 96.46           N  
ATOM    543  H   ALA A  33      -9.217  11.250   6.062  1.00 96.46           H  
ATOM    544  CA  ALA A  33      -9.745  10.224   7.853  1.00 96.46           C  
ATOM    545  HA  ALA A  33      -9.386   9.247   8.174  1.00 96.46           H  
ATOM    546  C   ALA A  33     -11.225  10.319   8.262  1.00 96.46           C  
ATOM    547  CB  ALA A  33      -8.915  11.287   8.573  1.00 96.46           C  
ATOM    548  HB1 ALA A  33      -9.316  12.278   8.356  1.00 96.46           H  
ATOM    549  HB2 ALA A  33      -8.962  11.116   9.648  1.00 96.46           H  
ATOM    550  HB3 ALA A  33      -7.873  11.237   8.260  1.00 96.46           H  
ATOM    551  O   ALA A  33     -11.554  10.218   9.442  1.00 96.46           O  
ATOM    552  N   ASP A  34     -12.153  10.537   7.330  1.00 96.32           N  
ATOM    553  H   ASP A  34     -11.888  10.535   6.355  1.00 96.32           H  
ATOM    554  CA  ASP A  34     -13.567  10.615   7.682  1.00 96.32           C  
ATOM    555  HA  ASP A  34     -13.650  11.295   8.530  1.00 96.32           H  
ATOM    556  C   ASP A  34     -14.120   9.247   8.125  1.00 96.32           C  
ATOM    557  CB  ASP A  34     -14.376  11.229   6.538  1.00 96.32           C  
ATOM    558  HB2 ASP A  34     -13.877  12.124   6.168  1.00 96.32           H  
ATOM    559  HB3 ASP A  34     -15.352  11.527   6.923  1.00 96.32           H  
ATOM    560  O   ASP A  34     -13.700   8.186   7.659  1.00 96.32           O  
ATOM    561  CG  ASP A  34     -14.575  10.228   5.407  1.00 96.32           C  
ATOM    562  OD1 ASP A  34     -15.572   9.473   5.482  1.00 96.32           O  
ATOM    563  OD2 ASP A  34     -13.727  10.191   4.492  1.00 96.32           O  
ATOM    564  N   THR A  35     -15.110   9.261   9.019  1.00 92.79           N  
ATOM    565  H   THR A  35     -15.387  10.148   9.414  1.00 92.79           H  
ATOM    566  CA  THR A  35     -15.656   8.037   9.627  1.00 92.79           C  
ATOM    567  HA  THR A  35     -14.859   7.539  10.178  1.00 92.79           H  
ATOM    568  C   THR A  35     -16.204   7.034   8.610  1.00 92.79           C  
ATOM    569  CB  THR A  35     -16.788   8.403  10.596  1.00 92.79           C  
ATOM    570  HB  THR A  35     -17.609   8.846  10.031  1.00 92.79           H  
ATOM    571  O   THR A  35     -16.180   5.831   8.870  1.00 92.79           O  
ATOM    572  CG2 THR A  35     -17.335   7.220  11.395  1.00 92.79           C  
ATOM    573 HG21 THR A  35     -16.507   6.659  11.828  1.00 92.79           H  
ATOM    574 HG22 THR A  35     -17.980   7.587  12.194  1.00 92.79           H  
ATOM    575 HG23 THR A  35     -17.916   6.568  10.742  1.00 92.79           H  
ATOM    576  OG1 THR A  35     -16.342   9.355  11.529  1.00 92.79           O  
ATOM    577  HG1 THR A  35     -15.521   9.039  11.914  1.00 92.79           H  
ATOM    578  N   ARG A  36     -16.737   7.495   7.471  1.00 96.09           N  
ATOM    579  H   ARG A  36     -16.531   8.446   7.199  1.00 96.09           H  
ATOM    580  CA  ARG A  36     -17.298   6.596   6.456  1.00 96.09           C  
ATOM    581  HA  ARG A  36     -17.899   5.830   6.946  1.00 96.09           H  
ATOM    582  C   ARG A  36     -16.173   5.852   5.745  1.00 96.09           C  
ATOM    583  CB  ARG A  36     -18.183   7.389   5.485  1.00 96.09           C  
ATOM    584  HB2 ARG A  36     -18.999   7.850   6.042  1.00 96.09           H  
ATOM    585  HB3 ARG A  36     -17.596   8.181   5.021  1.00 96.09           H  
ATOM    586  O   ARG A  36     -16.276   4.636   5.604  1.00 96.09           O  
ATOM    587  CG  ARG A  36     -18.761   6.504   4.374  1.00 96.09           C  
ATOM    588  HG2 ARG A  36     -17.951   6.013   3.834  1.00 96.09           H  
ATOM    589  HG3 ARG A  36     -19.413   5.746   4.807  1.00 96.09           H  
ATOM    590  CD  ARG A  36     -19.544   7.358   3.377  1.00 96.09           C  
ATOM    591  HD2 ARG A  36     -20.415   7.780   3.878  1.00 96.09           H  
ATOM    592  HD3 ARG A  36     -18.901   8.169   3.036  1.00 96.09           H  
ATOM    593  NE  ARG A  36     -19.966   6.554   2.216  1.00 96.09           N  
ATOM    594  HE  ARG A  36     -19.666   5.590   2.203  1.00 96.09           H  
ATOM    595  NH1 ARG A  36     -20.978   8.244   1.044  1.00 96.09           N  
ATOM    596 HH11 ARG A  36     -21.428   8.576   0.203  1.00 96.09           H  
ATOM    597 HH12 ARG A  36     -20.711   8.887   1.776  1.00 96.09           H  
ATOM    598  NH2 ARG A  36     -20.879   6.194   0.163  1.00 96.09           N  
ATOM    599 HH21 ARG A  36     -21.330   6.542  -0.671  1.00 96.09           H  
ATOM    600 HH22 ARG A  36     -20.556   5.238   0.184  1.00 96.09           H  
ATOM    601  CZ  ARG A  36     -20.605   6.999   1.151  1.00 96.09           C  
ATOM    602  N   SER A  37     -15.124   6.561   5.343  1.00 94.76           N  
ATOM    603  H   SER A  37     -15.142   7.565   5.448  1.00 94.76           H  
ATOM    604  CA  SER A  37     -13.955   5.966   4.691  1.00 94.76           C  
ATOM    605  HA  SER A  37     -14.283   5.381   3.832  1.00 94.76           H  
ATOM    606  C   SER A  37     -13.191   5.032   5.625  1.00 94.76           C  
ATOM    607  CB  SER A  37     -13.028   7.061   4.176  1.00 94.76           C  
ATOM    608  HB2 SER A  37     -12.168   6.609   3.682  1.00 94.76           H  
ATOM    609  HB3 SER A  37     -12.678   7.670   5.010  1.00 94.76           H  
ATOM    610  O   SER A  37     -12.833   3.936   5.204  1.00 94.76           O  
ATOM    611  OG  SER A  37     -13.731   7.870   3.252  1.00 94.76           O  
ATOM    612  HG  SER A  37     -13.754   8.754   3.626  1.00 94.76           H  
ATOM    613  N   GLN A  38     -13.032   5.396   6.903  1.00 91.40           N  
ATOM    614  H   GLN A  38     -13.285   6.334   7.177  1.00 91.40           H  
ATOM    615  CA  GLN A  38     -12.416   4.508   7.897  1.00 91.40           C  
ATOM    616  HA  GLN A  38     -11.413   4.248   7.558  1.00 91.40           H  
ATOM    617  C   GLN A  38     -13.187   3.188   8.035  1.00 91.40           C  
ATOM    618  CB  GLN A  38     -12.302   5.207   9.257  1.00 91.40           C  
ATOM    619  HB2 GLN A  38     -13.274   5.598   9.556  1.00 91.40           H  
ATOM    620  HB3 GLN A  38     -12.001   4.456   9.986  1.00 91.40           H  
ATOM    621  O   GLN A  38     -12.608   2.122   7.863  1.00 91.40           O  
ATOM    622  CG  GLN A  38     -11.266   6.343   9.275  1.00 91.40           C  
ATOM    623  HG2 GLN A  38     -10.326   5.989   8.853  1.00 91.40           H  
ATOM    624  HG3 GLN A  38     -11.610   7.184   8.673  1.00 91.40           H  
ATOM    625  CD  GLN A  38     -10.998   6.799  10.705  1.00 91.40           C  
ATOM    626  NE2 GLN A  38     -11.201   8.043  11.060  1.00 91.40           N  
ATOM    627 HE21 GLN A  38     -11.390   8.761  10.376  1.00 91.40           H  
ATOM    628 HE22 GLN A  38     -10.855   8.281  11.979  1.00 91.40           H  
ATOM    629  OE1 GLN A  38     -10.621   6.027  11.562  1.00 91.40           O  
ATOM    630  N   LYS A  39     -14.515   3.244   8.216  1.00 91.06           N  
ATOM    631  H   LYS A  39     -14.943   4.151   8.334  1.00 91.06           H  
ATOM    632  CA  LYS A  39     -15.348   2.030   8.288  1.00 91.06           C  
ATOM    633  HA  LYS A  39     -14.960   1.384   9.075  1.00 91.06           H  
ATOM    634  C   LYS A  39     -15.296   1.197   7.010  1.00 91.06           C  
ATOM    635  CB  LYS A  39     -16.804   2.403   8.579  1.00 91.06           C  
ATOM    636  HB2 LYS A  39     -17.114   3.201   7.905  1.00 91.06           H  
ATOM    637  HB3 LYS A  39     -17.432   1.531   8.394  1.00 91.06           H  
ATOM    638  O   LYS A  39     -15.319  -0.023   7.079  1.00 91.06           O  
ATOM    639  CG  LYS A  39     -16.997   2.833  10.033  1.00 91.06           C  
ATOM    640  HG2 LYS A  39     -16.764   1.993  10.688  1.00 91.06           H  
ATOM    641  HG3 LYS A  39     -16.330   3.660  10.274  1.00 91.06           H  
ATOM    642  CD  LYS A  39     -18.449   3.263  10.246  1.00 91.06           C  
ATOM    643  HD2 LYS A  39     -19.109   2.426  10.018  1.00 91.06           H  
ATOM    644  HD3 LYS A  39     -18.673   4.101   9.585  1.00 91.06           H  
ATOM    645  CE  LYS A  39     -18.619   3.688  11.702  1.00 91.06           C  
ATOM    646  HE2 LYS A  39     -17.918   4.498  11.906  1.00 91.06           H  
ATOM    647  HE3 LYS A  39     -18.341   2.849  12.339  1.00 91.06           H  
ATOM    648  NZ  LYS A  39     -20.009   4.119  11.978  1.00 91.06           N  
ATOM    649  HZ1 LYS A  39     -20.093   4.395  12.946  1.00 91.06           H  
ATOM    650  HZ2 LYS A  39     -20.646   3.357  11.793  1.00 91.06           H  
ATOM    651  HZ3 LYS A  39     -20.246   4.905  11.391  1.00 91.06           H  
ATOM    652  N   ALA A  40     -15.275   1.841   5.844  1.00 93.78           N  
ATOM    653  H   ALA A  40     -15.268   2.851   5.842  1.00 93.78           H  
ATOM    654  CA  ALA A  40     -15.184   1.131   4.574  1.00 93.78           C  
ATOM    655  HA  ALA A  40     -15.957   0.364   4.544  1.00 93.78           H  
ATOM    656  C   ALA A  40     -13.835   0.407   4.429  1.00 93.78           C  
ATOM    657  CB  ALA A  40     -15.452   2.125   3.439  1.00 93.78           C  
ATOM    658  HB1 ALA A  40     -15.412   1.602   2.484  1.00 93.78           H  
ATOM    659  HB2 ALA A  40     -14.703   2.917   3.451  1.00 93.78           H  
ATOM    660  HB3 ALA A  40     -16.441   2.567   3.562  1.00 93.78           H  
ATOM    661  O   ALA A  40     -13.815  -0.733   3.974  1.00 93.78           O  
ATOM    662  N   PHE A  41     -12.739   1.029   4.871  1.00 92.82           N  
ATOM    663  H   PHE A  41     -12.823   1.968   5.234  1.00 92.82           H  
ATOM    664  CA  PHE A  41     -11.413   0.412   4.909  1.00 92.82           C  
ATOM    665  HA  PHE A  41     -11.158   0.048   3.914  1.00 92.82           H  
ATOM    666  C   PHE A  41     -11.387  -0.801   5.850  1.00 92.82           C  
ATOM    667  CB  PHE A  41     -10.394   1.484   5.315  1.00 92.82           C  
ATOM    668  HB2 PHE A  41     -10.602   1.820   6.331  1.00 92.82           H  
ATOM    669  HB3 PHE A  41     -10.508   2.348   4.660  1.00 92.82           H  
ATOM    670  O   PHE A  41     -10.991  -1.889   5.435  1.00 92.82           O  
ATOM    671  CG  PHE A  41      -8.956   1.026   5.247  1.00 92.82           C  
ATOM    672  CD1 PHE A  41      -8.323   0.512   6.393  1.00 92.82           C  
ATOM    673  HD1 PHE A  41      -8.863   0.418   7.323  1.00 92.82           H  
ATOM    674  CD2 PHE A  41      -8.240   1.138   4.040  1.00 92.82           C  
ATOM    675  HD2 PHE A  41      -8.721   1.528   3.155  1.00 92.82           H  
ATOM    676  CE1 PHE A  41      -6.972   0.127   6.331  1.00 92.82           C  
ATOM    677  HE1 PHE A  41      -6.478  -0.245   7.216  1.00 92.82           H  
ATOM    678  CE2 PHE A  41      -6.894   0.741   3.979  1.00 92.82           C  
ATOM    679  HE2 PHE A  41      -6.341   0.831   3.055  1.00 92.82           H  
ATOM    680  CZ  PHE A  41      -6.260   0.230   5.124  1.00 92.82           C  
ATOM    681  HZ  PHE A  41      -5.224  -0.069   5.083  1.00 92.82           H  
ATOM    682  N   ASP A  42     -11.908  -0.647   7.069  1.00 91.12           N  
ATOM    683  H   ASP A  42     -12.134   0.285   7.387  1.00 91.12           H  
ATOM    684  CA  ASP A  42     -11.985  -1.735   8.050  1.00 91.12           C  
ATOM    685  HA  ASP A  42     -10.980  -2.109   8.246  1.00 91.12           H  
ATOM    686  C   ASP A  42     -12.836  -2.908   7.537  1.00 91.12           C  
ATOM    687  CB  ASP A  42     -12.577  -1.213   9.370  1.00 91.12           C  
ATOM    688  HB2 ASP A  42     -13.580  -0.830   9.179  1.00 91.12           H  
ATOM    689  HB3 ASP A  42     -12.669  -2.050  10.061  1.00 91.12           H  
ATOM    690  O   ASP A  42     -12.466  -4.069   7.714  1.00 91.12           O  
ATOM    691  CG  ASP A  42     -11.751  -0.119  10.057  1.00 91.12           C  
ATOM    692  OD1 ASP A  42     -10.542   0.003   9.757  1.00 91.12           O  
ATOM    693  OD2 ASP A  42     -12.364   0.597  10.885  1.00 91.12           O  
ATOM    694  N   ASN A  43     -13.949  -2.618   6.853  1.00 91.51           N  
ATOM    695  H   ASN A  43     -14.225  -1.649   6.791  1.00 91.51           H  
ATOM    696  CA  ASN A  43     -14.810  -3.642   6.261  1.00 91.51           C  
ATOM    697  HA  ASN A  43     -15.075  -4.370   7.028  1.00 91.51           H  
ATOM    698  C   ASN A  43     -14.103  -4.412   5.137  1.00 91.51           C  
ATOM    699  CB  ASN A  43     -16.099  -3.000   5.730  1.00 91.51           C  
ATOM    700  HB2 ASN A  43     -15.841  -2.165   5.080  1.00 91.51           H  
ATOM    701  HB3 ASN A  43     -16.625  -3.743   5.131  1.00 91.51           H  
ATOM    702  O   ASN A  43     -14.204  -5.633   5.096  1.00 91.51           O  
ATOM    703  CG  ASN A  43     -17.066  -2.525   6.799  1.00 91.51           C  
ATOM    704  ND2 ASN A  43     -18.063  -1.772   6.395  1.00 91.51           N  
ATOM    705 HD21 ASN A  43     -18.725  -1.519   7.114  1.00 91.51           H  
ATOM    706 HD22 ASN A  43     -18.156  -1.579   5.408  1.00 91.51           H  
ATOM    707  OD1 ASN A  43     -17.010  -2.824   7.979  1.00 91.51           O  
ATOM    708  N   ILE A  44     -13.349  -3.735   4.259  1.00 94.64           N  
ATOM    709  H   ILE A  44     -13.278  -2.732   4.354  1.00 94.64           H  
ATOM    710  CA  ILE A  44     -12.560  -4.407   3.211  1.00 94.64           C  
ATOM    711  HA  ILE A  44     -13.232  -4.987   2.578  1.00 94.64           H  
ATOM    712  C   ILE A  44     -11.580  -5.397   3.846  1.00 94.64           C  
ATOM    713  CB  ILE A  44     -11.814  -3.372   2.334  1.00 94.64           C  
ATOM    714  HB  ILE A  44     -11.305  -2.662   2.985  1.00 94.64           H  
ATOM    715  O   ILE A  44     -11.516  -6.559   3.442  1.00 94.64           O  
ATOM    716  CG1 ILE A  44     -12.811  -2.605   1.441  1.00 94.64           C  
ATOM    717 HG12 ILE A  44     -13.713  -2.365   2.004  1.00 94.64           H  
ATOM    718 HG13 ILE A  44     -13.093  -3.259   0.616  1.00 94.64           H  
ATOM    719  CG2 ILE A  44     -10.755  -4.045   1.438  1.00 94.64           C  
ATOM    720 HG21 ILE A  44     -11.218  -4.808   0.812  1.00 94.64           H  
ATOM    721 HG22 ILE A  44     -10.266  -3.300   0.811  1.00 94.64           H  
ATOM    722 HG23 ILE A  44      -9.971  -4.503   2.041  1.00 94.64           H  
ATOM    723  CD1 ILE A  44     -12.261  -1.300   0.849  1.00 94.64           C  
ATOM    724 HD11 ILE A  44     -11.926  -0.643   1.652  1.00 94.64           H  
ATOM    725 HD12 ILE A  44     -11.430  -1.499   0.173  1.00 94.64           H  
ATOM    726 HD13 ILE A  44     -13.050  -0.798   0.290  1.00 94.64           H  
ATOM    727  N   LEU A  45     -10.840  -4.952   4.865  1.00 92.06           N  
ATOM    728  H   LEU A  45     -10.949  -3.991   5.156  1.00 92.06           H  
ATOM    729  CA  LEU A  45      -9.889  -5.801   5.581  1.00 92.06           C  
ATOM    730  HA  LEU A  45      -9.189  -6.235   4.867  1.00 92.06           H  
ATOM    731  C   LEU A  45     -10.594  -6.975   6.272  1.00 92.06           C  
ATOM    732  CB  LEU A  45      -9.122  -4.944   6.597  1.00 92.06           C  
ATOM    733  HB2 LEU A  45      -9.841  -4.447   7.248  1.00 92.06           H  
ATOM    734  HB3 LEU A  45      -8.516  -5.605   7.216  1.00 92.06           H  
ATOM    735  O   LEU A  45     -10.110  -8.105   6.205  1.00 92.06           O  
ATOM    736  CG  LEU A  45      -8.201  -3.878   5.975  1.00 92.06           C  
ATOM    737  HG  LEU A  45      -8.765  -3.236   5.298  1.00 92.06           H  
ATOM    738  CD1 LEU A  45      -7.650  -3.014   7.107  1.00 92.06           C  
ATOM    739 HD11 LEU A  45      -6.722  -2.533   6.801  1.00 92.06           H  
ATOM    740 HD12 LEU A  45      -7.477  -3.609   8.004  1.00 92.06           H  
ATOM    741 HD13 LEU A  45      -8.387  -2.250   7.354  1.00 92.06           H  
ATOM    742  CD2 LEU A  45      -7.053  -4.500   5.177  1.00 92.06           C  
ATOM    743 HD21 LEU A  45      -6.380  -3.712   4.838  1.00 92.06           H  
ATOM    744 HD22 LEU A  45      -7.442  -5.010   4.296  1.00 92.06           H  
ATOM    745 HD23 LEU A  45      -6.498  -5.205   5.797  1.00 92.06           H  
ATOM    746  N   GLN A  46     -11.753  -6.730   6.890  1.00 91.07           N  
ATOM    747  H   GLN A  46     -12.082  -5.775   6.919  1.00 91.07           H  
ATOM    748  CA  GLN A  46     -12.572  -7.760   7.527  1.00 91.07           C  
ATOM    749  HA  GLN A  46     -11.943  -8.292   8.240  1.00 91.07           H  
ATOM    750  C   GLN A  46     -13.039  -8.829   6.553  1.00 91.07           C  
ATOM    751  CB  GLN A  46     -13.779  -7.107   8.241  1.00 91.07           C  
ATOM    752  HB2 GLN A  46     -13.428  -6.396   8.988  1.00 91.07           H  
ATOM    753  HB3 GLN A  46     -14.354  -6.528   7.517  1.00 91.07           H  
ATOM    754  O   GLN A  46     -12.851 -10.017   6.823  1.00 91.07           O  
ATOM    755  CG  GLN A  46     -14.744  -8.124   8.886  1.00 91.07           C  
ATOM    756  HG2 GLN A  46     -15.488  -8.407   8.141  1.00 91.07           H  
ATOM    757  HG3 GLN A  46     -14.226  -9.043   9.161  1.00 91.07           H  
ATOM    758  CD  GLN A  46     -15.483  -7.570  10.104  1.00 91.07           C  
ATOM    759  NE2 GLN A  46     -15.111  -7.920  11.318  1.00 91.07           N  
ATOM    760 HE21 GLN A  46     -15.561  -7.402  12.060  1.00 91.07           H  
ATOM    761 HE22 GLN A  46     -14.259  -8.446  11.447  1.00 91.07           H  
ATOM    762  OE1 GLN A  46     -16.434  -6.817  10.014  1.00 91.07           O  
ATOM    763  N   ASP A  47     -13.626  -8.417   5.436  1.00 93.22           N  
ATOM    764  H   ASP A  47     -13.781  -7.428   5.304  1.00 93.22           H  
ATOM    765  CA  ASP A  47     -14.210  -9.327   4.458  1.00 93.22           C  
ATOM    766  HA  ASP A  47     -14.919  -9.987   4.960  1.00 93.22           H  
ATOM    767  C   ASP A  47     -13.129 -10.210   3.826  1.00 93.22           C  
ATOM    768  CB  ASP A  47     -14.970  -8.511   3.399  1.00 93.22           C  
ATOM    769  HB2 ASP A  47     -14.310  -7.746   2.988  1.00 93.22           H  
ATOM    770  HB3 ASP A  47     -15.248  -9.182   2.586  1.00 93.22           H  
ATOM    771  O   ASP A  47     -13.312 -11.420   3.674  1.00 93.22           O  
ATOM    772  CG  ASP A  47     -16.258  -7.854   3.925  1.00 93.22           C  
ATOM    773  OD1 ASP A  47     -16.753  -8.278   4.997  1.00 93.22           O  
ATOM    774  OD2 ASP A  47     -16.788  -6.972   3.211  1.00 93.22           O  
ATOM    775  N   VAL A  48     -11.961  -9.634   3.534  1.00 95.39           N  
ATOM    776  H   VAL A  48     -11.877  -8.639   3.692  1.00 95.39           H  
ATOM    777  CA  VAL A  48     -10.826 -10.352   2.940  1.00 95.39           C  
ATOM    778  HA  VAL A  48     -11.190 -10.955   2.108  1.00 95.39           H  
ATOM    779  C   VAL A  48     -10.178 -11.303   3.942  1.00 95.39           C  
ATOM    780  CB  VAL A  48      -9.801  -9.348   2.398  1.00 95.39           C  
ATOM    781  HB  VAL A  48      -9.496  -8.682   3.204  1.00 95.39           H  
ATOM    782  O   VAL A  48      -9.873 -12.446   3.589  1.00 95.39           O  
ATOM    783  CG1 VAL A  48      -8.556 -10.045   1.837  1.00 95.39           C  
ATOM    784 HG11 VAL A  48      -8.846 -10.811   1.118  1.00 95.39           H  
ATOM    785 HG12 VAL A  48      -7.924  -9.303   1.348  1.00 95.39           H  
ATOM    786 HG13 VAL A  48      -7.987 -10.504   2.646  1.00 95.39           H  
ATOM    787  CG2 VAL A  48     -10.424  -8.510   1.273  1.00 95.39           C  
ATOM    788 HG21 VAL A  48      -9.904  -7.553   1.226  1.00 95.39           H  
ATOM    789 HG22 VAL A  48     -10.374  -9.038   0.321  1.00 95.39           H  
ATOM    790 HG23 VAL A  48     -11.468  -8.274   1.476  1.00 95.39           H  
ATOM    791  N   LEU A  49     -10.005 -10.869   5.194  1.00 91.03           N  
ATOM    792  H   LEU A  49     -10.251  -9.915   5.417  1.00 91.03           H  
ATOM    793  CA  LEU A  49      -9.478 -11.717   6.260  1.00 91.03           C  
ATOM    794  HA  LEU A  49      -8.517 -12.113   5.932  1.00 91.03           H  
ATOM    795  C   LEU A  49     -10.408 -12.907   6.504  1.00 91.03           C  
ATOM    796  CB  LEU A  49      -9.240 -10.857   7.514  1.00 91.03           C  
ATOM    797  HB2 LEU A  49     -10.175 -10.398   7.834  1.00 91.03           H  
ATOM    798  HB3 LEU A  49      -8.570 -10.052   7.213  1.00 91.03           H  
ATOM    799  O   LEU A  49      -9.931 -14.041   6.546  1.00 91.03           O  
ATOM    800  CG  LEU A  49      -8.596 -11.608   8.696  1.00 91.03           C  
ATOM    801  HG  LEU A  49      -7.944 -12.398   8.321  1.00 91.03           H  
ATOM    802  CD1 LEU A  49      -7.741 -10.638   9.511  1.00 91.03           C  
ATOM    803 HD11 LEU A  49      -6.918 -10.271   8.897  1.00 91.03           H  
ATOM    804 HD12 LEU A  49      -8.345  -9.787   9.826  1.00 91.03           H  
ATOM    805 HD13 LEU A  49      -7.333 -11.135  10.392  1.00 91.03           H  
ATOM    806  CD2 LEU A  49      -9.628 -12.217   9.653  1.00 91.03           C  
ATOM    807 HD21 LEU A  49      -9.118 -12.690  10.492  1.00 91.03           H  
ATOM    808 HD22 LEU A  49     -10.294 -11.438  10.024  1.00 91.03           H  
ATOM    809 HD23 LEU A  49     -10.218 -12.977   9.140  1.00 91.03           H  
ATOM    810  N   LEU A  50     -11.719 -12.662   6.611  1.00 91.99           N  
ATOM    811  H   LEU A  50     -12.033 -11.706   6.536  1.00 91.99           H  
ATOM    812  CA  LEU A  50     -12.726 -13.704   6.812  1.00 91.99           C  
ATOM    813  HA  LEU A  50     -12.452 -14.268   7.703  1.00 91.99           H  
ATOM    814  C   LEU A  50     -12.751 -14.683   5.636  1.00 91.99           C  
ATOM    815  CB  LEU A  50     -14.101 -13.049   7.037  1.00 91.99           C  
ATOM    816  HB2 LEU A  50     -14.343 -12.438   6.168  1.00 91.99           H  
ATOM    817  HB3 LEU A  50     -14.036 -12.386   7.900  1.00 91.99           H  
ATOM    818  O   LEU A  50     -12.671 -15.892   5.856  1.00 91.99           O  
ATOM    819  CG  LEU A  50     -15.245 -14.057   7.261  1.00 91.99           C  
ATOM    820  HG  LEU A  50     -15.338 -14.706   6.390  1.00 91.99           H  
ATOM    821  CD1 LEU A  50     -15.024 -14.927   8.503  1.00 91.99           C  
ATOM    822 HD11 LEU A  50     -15.895 -15.561   8.665  1.00 91.99           H  
ATOM    823 HD12 LEU A  50     -14.161 -15.577   8.354  1.00 91.99           H  
ATOM    824 HD13 LEU A  50     -14.861 -14.297   9.378  1.00 91.99           H  
ATOM    825  CD2 LEU A  50     -16.566 -13.309   7.433  1.00 91.99           C  
ATOM    826 HD21 LEU A  50     -16.520 -12.662   8.309  1.00 91.99           H  
ATOM    827 HD22 LEU A  50     -16.751 -12.695   6.552  1.00 91.99           H  
ATOM    828 HD23 LEU A  50     -17.385 -14.021   7.542  1.00 91.99           H  
ATOM    829  N   TYR A  51     -12.791 -14.182   4.401  1.00 95.92           N  
ATOM    830  H   TYR A  51     -12.869 -13.182   4.282  1.00 95.92           H  
ATOM    831  CA  TYR A  51     -12.716 -15.015   3.202  1.00 95.92           C  
ATOM    832  HA  TYR A  51     -13.586 -15.670   3.167  1.00 95.92           H  
ATOM    833  C   TYR A  51     -11.467 -15.910   3.214  1.00 95.92           C  
ATOM    834  CB  TYR A  51     -12.735 -14.107   1.967  1.00 95.92           C  
ATOM    835  HB2 TYR A  51     -12.023 -13.293   2.106  1.00 95.92           H  
ATOM    836  HB3 TYR A  51     -13.725 -13.663   1.864  1.00 95.92           H  
ATOM    837  O   TYR A  51     -11.574 -17.131   3.073  1.00 95.92           O  
ATOM    838  CG  TYR A  51     -12.385 -14.844   0.696  1.00 95.92           C  
ATOM    839  CD1 TYR A  51     -11.109 -14.680   0.128  1.00 95.92           C  
ATOM    840  HD1 TYR A  51     -10.399 -14.008   0.586  1.00 95.92           H  
ATOM    841  CD2 TYR A  51     -13.302 -15.755   0.141  1.00 95.92           C  
ATOM    842  HD2 TYR A  51     -14.266 -15.900   0.604  1.00 95.92           H  
ATOM    843  CE1 TYR A  51     -10.756 -15.409  -1.021  1.00 95.92           C  
ATOM    844  HE1 TYR A  51      -9.777 -15.287  -1.458  1.00 95.92           H  
ATOM    845  CE2 TYR A  51     -12.949 -16.494  -1.001  1.00 95.92           C  
ATOM    846  HE2 TYR A  51     -13.640 -17.200  -1.438  1.00 95.92           H  
ATOM    847  OH  TYR A  51     -11.379 -16.970  -2.729  1.00 95.92           O  
ATOM    848  HH  TYR A  51     -10.582 -16.595  -3.111  1.00 95.92           H  
ATOM    849  CZ  TYR A  51     -11.683 -16.310  -1.589  1.00 95.92           C  
ATOM    850  N   GLY A  52     -10.297 -15.324   3.485  1.00 94.27           N  
ATOM    851  H   GLY A  52     -10.283 -14.323   3.623  1.00 94.27           H  
ATOM    852  CA  GLY A  52      -9.021 -16.034   3.521  1.00 94.27           C  
ATOM    853  HA2 GLY A  52      -8.236 -15.311   3.744  1.00 94.27           H  
ATOM    854  HA3 GLY A  52      -8.821 -16.468   2.541  1.00 94.27           H  
ATOM    855  C   GLY A  52      -8.944 -17.153   4.566  1.00 94.27           C  
ATOM    856  O   GLY A  52      -8.137 -18.063   4.417  1.00 94.27           O  
ATOM    857  N   THR A  53      -9.793 -17.151   5.603  1.00 91.14           N  
ATOM    858  H   THR A  53     -10.434 -16.376   5.701  1.00 91.14           H  
ATOM    859  CA  THR A  53      -9.836 -18.262   6.578  1.00 91.14           C  
ATOM    860  HA  THR A  53      -8.810 -18.506   6.854  1.00 91.14           H  
ATOM    861  C   THR A  53     -10.437 -19.557   6.026  1.00 91.14           C  
ATOM    862  CB  THR A  53     -10.582 -17.908   7.873  1.00 91.14           C  
ATOM    863  HB  THR A  53     -10.468 -18.752   8.553  1.00 91.14           H  
ATOM    864  O   THR A  53     -10.230 -20.616   6.614  1.00 91.14           O  
ATOM    865  CG2 THR A  53     -10.028 -16.679   8.588  1.00 91.14           C  
ATOM    866 HG21 THR A  53     -10.420 -15.772   8.127  1.00 91.14           H  
ATOM    867 HG22 THR A  53     -10.348 -16.696   9.629  1.00 91.14           H  
ATOM    868 HG23 THR A  53      -8.939 -16.678   8.550  1.00 91.14           H  
ATOM    869  OG1 THR A  53     -11.961 -17.706   7.669  1.00 91.14           O  
ATOM    870  HG1 THR A  53     -12.104 -17.035   6.998  1.00 91.14           H  
ATOM    871  N   THR A  54     -11.176 -19.481   4.917  1.00 94.55           N  
ATOM    872  H   THR A  54     -11.267 -18.576   4.477  1.00 94.55           H  
ATOM    873  CA  THR A  54     -11.901 -20.621   4.322  1.00 94.55           C  
ATOM    874  HA  THR A  54     -11.647 -21.535   4.859  1.00 94.55           H  
ATOM    875  C   THR A  54     -11.537 -20.883   2.864  1.00 94.55           C  
ATOM    876  CB  THR A  54     -13.421 -20.426   4.426  1.00 94.55           C  
ATOM    877  HB  THR A  54     -13.916 -21.292   3.986  1.00 94.55           H  
ATOM    878  O   THR A  54     -11.971 -21.881   2.292  1.00 94.55           O  
ATOM    879  CG2 THR A  54     -13.898 -20.299   5.871  1.00 94.55           C  
ATOM    880 HG21 THR A  54     -14.988 -20.293   5.889  1.00 94.55           H  
ATOM    881 HG22 THR A  54     -13.534 -21.145   6.454  1.00 94.55           H  
ATOM    882 HG23 THR A  54     -13.532 -19.372   6.312  1.00 94.55           H  
ATOM    883  OG1 THR A  54     -13.845 -19.269   3.736  1.00 94.55           O  
ATOM    884  HG1 THR A  54     -13.199 -18.572   3.873  1.00 94.55           H  
ATOM    885  N   ALA A  55     -10.768 -19.985   2.250  1.00 96.86           N  
ATOM    886  H   ALA A  55     -10.426 -19.191   2.773  1.00 96.86           H  
ATOM    887  CA  ALA A  55     -10.346 -20.110   0.869  1.00 96.86           C  
ATOM    888  HA  ALA A  55     -11.200 -20.441   0.278  1.00 96.86           H  
ATOM    889  C   ALA A  55      -9.232 -21.153   0.725  1.00 96.86           C  
ATOM    890  CB  ALA A  55      -9.919 -18.731   0.357  1.00 96.86           C  
ATOM    891  HB1 ALA A  55      -9.048 -18.384   0.913  1.00 96.86           H  
ATOM    892  HB2 ALA A  55      -9.669 -18.790  -0.702  1.00 96.86           H  
ATOM    893  HB3 ALA A  55     -10.735 -18.021   0.494  1.00 96.86           H  
ATOM    894  O   ALA A  55      -8.323 -21.235   1.547  1.00 96.86           O  
ATOM    895  N   GLU A  56      -9.271 -21.899  -0.374  1.00 97.28           N  
ATOM    896  H   GLU A  56     -10.036 -21.770  -1.021  1.00 97.28           H  
ATOM    897  CA  GLU A  56      -8.165 -22.759  -0.787  1.00 97.28           C  
ATOM    898  HA  GLU A  56      -7.638 -23.096   0.106  1.00 97.28           H  
ATOM    899  C   GLU A  56      -7.191 -21.976  -1.682  1.00 97.28           C  
ATOM    900  CB  GLU A  56      -8.701 -24.002  -1.508  1.00 97.28           C  
ATOM    901  HB2 GLU A  56      -7.872 -24.538  -1.970  1.00 97.28           H  
ATOM    902  HB3 GLU A  56      -9.373 -23.688  -2.308  1.00 97.28           H  
ATOM    903  O   GLU A  56      -7.635 -21.101  -2.441  1.00 97.28           O  
ATOM    904  CG  GLU A  56      -9.456 -24.956  -0.568  1.00 97.28           C  
ATOM    905  HG2 GLU A  56      -9.848 -25.778  -1.166  1.00 97.28           H  
ATOM    906  HG3 GLU A  56     -10.310 -24.433  -0.138  1.00 97.28           H  
ATOM    907  CD  GLU A  56      -8.570 -25.536   0.548  1.00 97.28           C  
ATOM    908  OE1 GLU A  56      -9.100 -25.759   1.657  1.00 97.28           O  
ATOM    909  OE2 GLU A  56      -7.378 -25.799   0.263  1.00 97.28           O  
ATOM    910  N   PRO A  57      -5.878 -22.272  -1.635  1.00 97.65           N  
ATOM    911  CA  PRO A  57      -4.900 -21.618  -2.494  1.00 97.65           C  
ATOM    912  HA  PRO A  57      -4.891 -20.558  -2.240  1.00 97.65           H  
ATOM    913  C   PRO A  57      -5.203 -21.775  -3.990  1.00 97.65           C  
ATOM    914  CB  PRO A  57      -3.542 -22.226  -2.131  1.00 97.65           C  
ATOM    915  HB2 PRO A  57      -3.334 -23.086  -2.768  1.00 97.65           H  
ATOM    916  HB3 PRO A  57      -2.739 -21.493  -2.205  1.00 97.65           H  
ATOM    917  O   PRO A  57      -5.863 -22.722  -4.433  1.00 97.65           O  
ATOM    918  CG  PRO A  57      -3.744 -22.701  -0.694  1.00 97.65           C  
ATOM    919  HG2 PRO A  57      -3.606 -21.864  -0.009  1.00 97.65           H  
ATOM    920  HG3 PRO A  57      -3.071 -23.521  -0.439  1.00 97.65           H  
ATOM    921  CD  PRO A  57      -5.205 -23.143  -0.680  1.00 97.65           C  
ATOM    922  HD2 PRO A  57      -5.602 -23.033   0.329  1.00 97.65           H  
ATOM    923  HD3 PRO A  57      -5.290 -24.179  -1.008  1.00 97.65           H  
ATOM    924  N   LEU A  58      -4.667 -20.854  -4.789  1.00 98.24           N  
ATOM    925  H   LEU A  58      -4.088 -20.147  -4.359  1.00 98.24           H  
ATOM    926  CA  LEU A  58      -4.679 -20.951  -6.241  1.00 98.24           C  
ATOM    927  HA  LEU A  58      -5.717 -20.976  -6.573  1.00 98.24           H  
ATOM    928  C   LEU A  58      -4.014 -22.253  -6.693  1.00 98.24           C  
ATOM    929  CB  LEU A  58      -3.959 -19.747  -6.870  1.00 98.24           C  
ATOM    930  HB2 LEU A  58      -3.703 -20.002  -7.899  1.00 98.24           H  
ATOM    931  HB3 LEU A  58      -3.024 -19.586  -6.333  1.00 98.24           H  
ATOM    932  O   LEU A  58      -2.929 -22.618  -6.242  1.00 98.24           O  
ATOM    933  CG  LEU A  58      -4.756 -18.436  -6.900  1.00 98.24           C  
ATOM    934  HG  LEU A  58      -5.030 -18.159  -5.882  1.00 98.24           H  
ATOM    935  CD1 LEU A  58      -3.898 -17.322  -7.498  1.00 98.24           C  
ATOM    936 HD11 LEU A  58      -4.414 -16.366  -7.409  1.00 98.24           H  
ATOM    937 HD12 LEU A  58      -3.698 -17.532  -8.549  1.00 98.24           H  
ATOM    938 HD13 LEU A  58      -2.944 -17.263  -6.975  1.00 98.24           H  
ATOM    939  CD2 LEU A  58      -6.020 -18.539  -7.760  1.00 98.24           C  
ATOM    940 HD21 LEU A  58      -6.477 -17.554  -7.859  1.00 98.24           H  
ATOM    941 HD22 LEU A  58      -6.741 -19.213  -7.299  1.00 98.24           H  
ATOM    942 HD23 LEU A  58      -5.758 -18.905  -8.753  1.00 98.24           H  
ATOM    943  N   LYS A  59      -4.677 -22.932  -7.630  1.00 96.38           N  
ATOM    944  H   LYS A  59      -5.580 -22.578  -7.913  1.00 96.38           H  
ATOM    945  CA  LYS A  59      -4.142 -24.128  -8.292  1.00 96.38           C  
ATOM    946  HA  LYS A  59      -3.479 -24.656  -7.607  1.00 96.38           H  
ATOM    947  C   LYS A  59      -3.283 -23.777  -9.502  1.00 96.38           C  
ATOM    948  CB  LYS A  59      -5.289 -25.061  -8.693  1.00 96.38           C  
ATOM    949  HB2 LYS A  59      -5.972 -24.536  -9.360  1.00 96.38           H  
ATOM    950  HB3 LYS A  59      -4.872 -25.913  -9.230  1.00 96.38           H  
ATOM    951  O   LYS A  59      -2.337 -24.493  -9.793  1.00 96.38           O  
ATOM    952  CG  LYS A  59      -6.048 -25.567  -7.459  1.00 96.38           C  
ATOM    953  HG2 LYS A  59      -6.497 -24.727  -6.930  1.00 96.38           H  
ATOM    954  HG3 LYS A  59      -5.350 -26.072  -6.792  1.00 96.38           H  
ATOM    955  CD  LYS A  59      -7.153 -26.542  -7.869  1.00 96.38           C  
ATOM    956  HD2 LYS A  59      -7.846 -26.036  -8.541  1.00 96.38           H  
ATOM    957  HD3 LYS A  59      -6.709 -27.397  -8.379  1.00 96.38           H  
ATOM    958  CE  LYS A  59      -7.884 -27.001  -6.606  1.00 96.38           C  
ATOM    959  HE2 LYS A  59      -7.163 -27.478  -5.942  1.00 96.38           H  
ATOM    960  HE3 LYS A  59      -8.270 -26.122  -6.090  1.00 96.38           H  
ATOM    961  NZ  LYS A  59      -8.988 -27.935  -6.930  1.00 96.38           N  
ATOM    962  HZ1 LYS A  59      -8.623 -28.752  -7.400  1.00 96.38           H  
ATOM    963  HZ2 LYS A  59      -9.451 -28.222  -6.080  1.00 96.38           H  
ATOM    964  HZ3 LYS A  59      -9.659 -27.480  -7.532  1.00 96.38           H  
ATOM    965  N   GLU A  60      -3.609 -22.668 -10.159  1.00 97.66           N  
ATOM    966  H   GLU A  60      -4.333 -22.078  -9.776  1.00 97.66           H  
ATOM    967  CA  GLU A  60      -2.914 -22.159 -11.337  1.00 97.66           C  
ATOM    968  HA  GLU A  60      -2.120 -22.856 -11.605  1.00 97.66           H  
ATOM    969  C   GLU A  60      -2.304 -20.784 -11.039  1.00 97.66           C  
ATOM    970  CB  GLU A  60      -3.879 -22.058 -12.528  1.00 97.66           C  
ATOM    971  HB2 GLU A  60      -3.364 -21.591 -13.368  1.00 97.66           H  
ATOM    972  HB3 GLU A  60      -4.713 -21.412 -12.254  1.00 97.66           H  
ATOM    973  O   GLU A  60      -2.881 -20.026 -10.250  1.00 97.66           O  
ATOM    974  CG  GLU A  60      -4.440 -23.414 -12.981  1.00 97.66           C  
ATOM    975  HG2 GLU A  60      -5.102 -23.244 -13.830  1.00 97.66           H  
ATOM    976  HG3 GLU A  60      -5.049 -23.829 -12.178  1.00 97.66           H  
ATOM    977  CD  GLU A  60      -3.354 -24.422 -13.388  1.00 97.66           C  
ATOM    978  OE1 GLU A  60      -3.598 -25.631 -13.171  1.00 97.66           O  
ATOM    979  OE2 GLU A  60      -2.307 -23.981 -13.915  1.00 97.66           O  
ATOM    980  N   PRO A  61      -1.166 -20.440 -11.667  1.00 97.66           N  
ATOM    981  CA  PRO A  61      -0.568 -19.114 -11.577  1.00 97.66           C  
ATOM    982  HA  PRO A  61      -0.117 -19.008 -10.590  1.00 97.66           H  
ATOM    983  C   PRO A  61      -1.576 -17.988 -11.848  1.00 97.66           C  
ATOM    984  CB  PRO A  61       0.535 -19.106 -12.636  1.00 97.66           C  
ATOM    985  HB2 PRO A  61       1.358 -18.447 -12.363  1.00 97.66           H  
ATOM    986  HB3 PRO A  61       0.129 -18.807 -13.602  1.00 97.66           H  
ATOM    987  O   PRO A  61      -2.335 -18.075 -12.817  1.00 97.66           O  
ATOM    988  CG  PRO A  61       0.957 -20.570 -12.713  1.00 97.66           C  
ATOM    989  HG2 PRO A  61       1.630 -20.814 -11.891  1.00 97.66           H  
ATOM    990  HG3 PRO A  61       1.409 -20.810 -13.675  1.00 97.66           H  
ATOM    991  CD  PRO A  61      -0.365 -21.301 -12.527  1.00 97.66           C  
ATOM    992  HD2 PRO A  61      -0.179 -22.275 -12.075  1.00 97.66           H  
ATOM    993  HD3 PRO A  61      -0.862 -21.421 -13.490  1.00 97.66           H  
ATOM    994  N   PRO A  62      -1.589 -16.908 -11.046  1.00 98.07           N  
ATOM    995  CA  PRO A  62      -2.344 -15.722 -11.413  1.00 98.07           C  
ATOM    996  HA  PRO A  62      -3.383 -15.992 -11.604  1.00 98.07           H  
ATOM    997  C   PRO A  62      -1.750 -15.066 -12.660  1.00 98.07           C  
ATOM    998  CB  PRO A  62      -2.260 -14.790 -10.209  1.00 98.07           C  
ATOM    999  HB2 PRO A  62      -3.032 -15.068  -9.491  1.00 98.07           H  
ATOM   1000  HB3 PRO A  62      -2.346 -13.739 -10.483  1.00 98.07           H  
ATOM   1001  O   PRO A  62      -0.556 -15.177 -12.937  1.00 98.07           O  
ATOM   1002  CG  PRO A  62      -0.881 -15.126  -9.648  1.00 98.07           C  
ATOM   1003  HG2 PRO A  62      -0.110 -14.629 -10.237  1.00 98.07           H  
ATOM   1004  HG3 PRO A  62      -0.801 -14.842  -8.599  1.00 98.07           H  
ATOM   1005  CD  PRO A  62      -0.797 -16.640  -9.853  1.00 98.07           C  
ATOM   1006  HD2 PRO A  62      -1.241 -17.157  -9.003  1.00 98.07           H  
ATOM   1007  HD3 PRO A  62       0.241 -16.948  -9.981  1.00 98.07           H  
ATOM   1008  N   SER A  63      -2.585 -14.326 -13.379  1.00 95.88           N  
ATOM   1009  H   SER A  63      -3.542 -14.255 -13.066  1.00 95.88           H  
ATOM   1010  CA  SER A  63      -2.137 -13.475 -14.481  1.00 95.88           C  
ATOM   1011  HA  SER A  63      -1.299 -13.956 -14.986  1.00 95.88           H  
ATOM   1012  C   SER A  63      -1.664 -12.115 -13.976  1.00 95.88           C  
ATOM   1013  CB  SER A  63      -3.257 -13.303 -15.504  1.00 95.88           C  
ATOM   1014  HB2 SER A  63      -4.132 -12.869 -15.019  1.00 95.88           H  
ATOM   1015  HB3 SER A  63      -2.931 -12.642 -16.307  1.00 95.88           H  
ATOM   1016  O   SER A  63      -2.155 -11.588 -12.975  1.00 95.88           O  
ATOM   1017  OG  SER A  63      -3.588 -14.567 -16.041  1.00 95.88           O  
ATOM   1018  HG  SER A  63      -3.547 -15.212 -15.332  1.00 95.88           H  
ATOM   1019  N   LYS A  64      -0.758 -11.491 -14.724  1.00 94.24           N  
ATOM   1020  H   LYS A  64      -0.373 -11.978 -15.521  1.00 94.24           H  
ATOM   1021  CA  LYS A  64      -0.437 -10.074 -14.554  1.00 94.24           C  
ATOM   1022  HA  LYS A  64      -0.000  -9.930 -13.566  1.00 94.24           H  
ATOM   1023  C   LYS A  64      -1.711  -9.222 -14.652  1.00 94.24           C  
ATOM   1024  CB  LYS A  64       0.601  -9.719 -15.617  1.00 94.24           C  
ATOM   1025  HB2 LYS A  64       0.209  -9.966 -16.603  1.00 94.24           H  
ATOM   1026  HB3 LYS A  64       1.488 -10.327 -15.440  1.00 94.24           H  
ATOM   1027  O   LYS A  64      -2.505  -9.377 -15.574  1.00 94.24           O  
ATOM   1028  CG  LYS A  64       0.992  -8.243 -15.599  1.00 94.24           C  
ATOM   1029  HG2 LYS A  64       1.241  -7.940 -14.582  1.00 94.24           H  
ATOM   1030  HG3 LYS A  64       0.164  -7.637 -15.967  1.00 94.24           H  
ATOM   1031  CD  LYS A  64       2.198  -8.083 -16.522  1.00 94.24           C  
ATOM   1032  HD2 LYS A  64       1.953  -8.482 -17.506  1.00 94.24           H  
ATOM   1033  HD3 LYS A  64       3.041  -8.646 -16.121  1.00 94.24           H  
ATOM   1034  CE  LYS A  64       2.586  -6.624 -16.661  1.00 94.24           C  
ATOM   1035  HE2 LYS A  64       2.881  -6.232 -15.687  1.00 94.24           H  
ATOM   1036  HE3 LYS A  64       1.720  -6.068 -17.018  1.00 94.24           H  
ATOM   1037  NZ  LYS A  64       3.685  -6.489 -17.638  1.00 94.24           N  
ATOM   1038  HZ1 LYS A  64       3.500  -7.057 -18.452  1.00 94.24           H  
ATOM   1039  HZ2 LYS A  64       3.750  -5.520 -17.916  1.00 94.24           H  
ATOM   1040  HZ3 LYS A  64       4.560  -6.826 -17.264  1.00 94.24           H  
ATOM   1041  N   GLY A  65      -1.909  -8.338 -13.681  1.00 95.94           N  
ATOM   1042  H   GLY A  65      -1.218  -8.301 -12.946  1.00 95.94           H  
ATOM   1043  CA  GLY A  65      -3.089  -7.481 -13.531  1.00 95.94           C  
ATOM   1044  HA2 GLY A  65      -2.806  -6.583 -12.982  1.00 95.94           H  
ATOM   1045  HA3 GLY A  65      -3.452  -7.186 -14.515  1.00 95.94           H  
ATOM   1046  C   GLY A  65      -4.247  -8.135 -12.776  1.00 95.94           C  
ATOM   1047  O   GLY A  65      -5.239  -7.469 -12.492  1.00 95.94           O  
ATOM   1048  N   GLN A  66      -4.138  -9.414 -12.412  1.00 97.88           N  
ATOM   1049  H   GLN A  66      -3.310  -9.937 -12.660  1.00 97.88           H  
ATOM   1050  CA  GLN A  66      -5.168 -10.094 -11.637  1.00 97.88           C  
ATOM   1051  HA  GLN A  66      -6.137  -9.834 -12.063  1.00 97.88           H  
ATOM   1052  C   GLN A  66      -5.141  -9.637 -10.174  1.00 97.88           C  
ATOM   1053  CB  GLN A  66      -4.984 -11.609 -11.774  1.00 97.88           C  
ATOM   1054  HB2 GLN A  66      -4.045 -11.901 -11.305  1.00 97.88           H  
ATOM   1055  HB3 GLN A  66      -4.947 -11.859 -12.835  1.00 97.88           H  
ATOM   1056  O   GLN A  66      -4.086  -9.626  -9.533  1.00 97.88           O  
ATOM   1057  CG  GLN A  66      -6.117 -12.405 -11.119  1.00 97.88           C  
ATOM   1058  HG2 GLN A  66      -7.078 -12.086 -11.523  1.00 97.88           H  
ATOM   1059  HG3 GLN A  66      -6.105 -12.217 -10.045  1.00 97.88           H  
ATOM   1060  CD  GLN A  66      -5.974 -13.906 -11.326  1.00 97.88           C  
ATOM   1061  NE2 GLN A  66      -6.726 -14.705 -10.603  1.00 97.88           N  
ATOM   1062 HE21 GLN A  66      -6.615 -15.693 -10.780  1.00 97.88           H  
ATOM   1063 HE22 GLN A  66      -7.396 -14.317  -9.954  1.00 97.88           H  
ATOM   1064  OE1 GLN A  66      -5.195 -14.393 -12.127  1.00 97.88           O  
ATOM   1065  N   THR A  67      -6.317  -9.324  -9.624  1.00 98.71           N  
ATOM   1066  H   THR A  67      -7.146  -9.346 -10.200  1.00 98.71           H  
ATOM   1067  CA  THR A  67      -6.471  -9.198  -8.170  1.00 98.71           C  
ATOM   1068  HA  THR A  67      -5.611  -8.652  -7.782  1.00 98.71           H  
ATOM   1069  C   THR A  67      -6.484 -10.593  -7.549  1.00 98.71           C  
ATOM   1070  CB  THR A  67      -7.729  -8.424  -7.747  1.00 98.71           C  
ATOM   1071  HB  THR A  67      -8.625  -8.998  -7.987  1.00 98.71           H  
ATOM   1072  O   THR A  67      -7.258 -11.462  -7.953  1.00 98.71           O  
ATOM   1073  CG2 THR A  67      -7.695  -8.128  -6.247  1.00 98.71           C  
ATOM   1074 HG21 THR A  67      -6.748  -7.656  -5.987  1.00 98.71           H  
ATOM   1075 HG22 THR A  67      -7.792  -9.052  -5.677  1.00 98.71           H  
ATOM   1076 HG23 THR A  67      -8.511  -7.460  -5.971  1.00 98.71           H  
ATOM   1077  OG1 THR A  67      -7.799  -7.172  -8.387  1.00 98.71           O  
ATOM   1078  HG1 THR A  67      -8.108  -7.318  -9.284  1.00 98.71           H  
ATOM   1079  N   VAL A  68      -5.641 -10.804  -6.547  1.00 98.74           N  
ATOM   1080  H   VAL A  68      -5.047 -10.038  -6.264  1.00 98.74           H  
ATOM   1081  CA  VAL A  68      -5.569 -12.026  -5.742  1.00 98.74           C  
ATOM   1082  HA  VAL A  68      -6.378 -12.698  -6.027  1.00 98.74           H  
ATOM   1083  C   VAL A  68      -5.769 -11.683  -4.270  1.00 98.74           C  
ATOM   1084  CB  VAL A  68      -4.251 -12.792  -5.972  1.00 98.74           C  
ATOM   1085  HB  VAL A  68      -4.271 -13.694  -5.360  1.00 98.74           H  
ATOM   1086  O   VAL A  68      -5.645 -10.529  -3.858  1.00 98.74           O  
ATOM   1087  CG1 VAL A  68      -4.122 -13.235  -7.433  1.00 98.74           C  
ATOM   1088 HG11 VAL A  68      -4.014 -12.370  -8.087  1.00 98.74           H  
ATOM   1089 HG12 VAL A  68      -3.241 -13.869  -7.534  1.00 98.74           H  
ATOM   1090 HG13 VAL A  68      -5.005 -13.803  -7.727  1.00 98.74           H  
ATOM   1091  CG2 VAL A  68      -2.997 -11.997  -5.586  1.00 98.74           C  
ATOM   1092 HG21 VAL A  68      -2.922 -11.090  -6.187  1.00 98.74           H  
ATOM   1093 HG22 VAL A  68      -2.108 -12.605  -5.756  1.00 98.74           H  
ATOM   1094 HG23 VAL A  68      -3.036 -11.727  -4.530  1.00 98.74           H  
ATOM   1095  N   VAL A  69      -6.064 -12.695  -3.463  1.00 98.33           N  
ATOM   1096  H   VAL A  69      -6.147 -13.620  -3.859  1.00 98.33           H  
ATOM   1097  CA  VAL A  69      -5.888 -12.605  -2.013  1.00 98.33           C  
ATOM   1098  HA  VAL A  69      -5.827 -11.558  -1.715  1.00 98.33           H  
ATOM   1099  C   VAL A  69      -4.547 -13.255  -1.682  1.00 98.33           C  
ATOM   1100  CB  VAL A  69      -7.094 -13.208  -1.275  1.00 98.33           C  
ATOM   1101  HB  VAL A  69      -7.314 -14.198  -1.673  1.00 98.33           H  
ATOM   1102  O   VAL A  69      -4.276 -14.366  -2.123  1.00 98.33           O  
ATOM   1103  CG1 VAL A  69      -6.848 -13.314   0.232  1.00 98.33           C  
ATOM   1104 HG11 VAL A  69      -6.044 -14.022   0.431  1.00 98.33           H  
ATOM   1105 HG12 VAL A  69      -6.586 -12.336   0.635  1.00 98.33           H  
ATOM   1106 HG13 VAL A  69      -7.749 -13.676   0.729  1.00 98.33           H  
ATOM   1107  CG2 VAL A  69      -8.331 -12.332  -1.510  1.00 98.33           C  
ATOM   1108 HG21 VAL A  69      -9.187 -12.737  -0.971  1.00 98.33           H  
ATOM   1109 HG22 VAL A  69      -8.140 -11.315  -1.167  1.00 98.33           H  
ATOM   1110 HG23 VAL A  69      -8.571 -12.311  -2.573  1.00 98.33           H  
ATOM   1111  N   SER A  70      -3.679 -12.564  -0.952  1.00 96.62           N  
ATOM   1112  H   SER A  70      -3.960 -11.656  -0.609  1.00 96.62           H  
ATOM   1113  CA  SER A  70      -2.349 -13.052  -0.583  1.00 96.62           C  
ATOM   1114  HA  SER A  70      -2.192 -14.049  -0.995  1.00 96.62           H  
ATOM   1115  C   SER A  70      -2.221 -13.142   0.927  1.00 96.62           C  
ATOM   1116  CB  SER A  70      -1.257 -12.154  -1.164  1.00 96.62           C  
ATOM   1117  HB2 SER A  70      -1.318 -12.175  -2.252  1.00 96.62           H  
ATOM   1118  HB3 SER A  70      -1.407 -11.130  -0.822  1.00 96.62           H  
ATOM   1119  O   SER A  70      -2.632 -12.232   1.651  1.00 96.62           O  
ATOM   1120  OG  SER A  70       0.019 -12.614  -0.753  1.00 96.62           O  
ATOM   1121  HG  SER A  70       0.515 -11.864  -0.416  1.00 96.62           H  
ATOM   1122  N   LYS A  71      -1.628 -14.237   1.405  1.00 94.26           N  
ATOM   1123  H   LYS A  71      -1.323 -14.929   0.736  1.00 94.26           H  
ATOM   1124  CA  LYS A  71      -1.247 -14.384   2.807  1.00 94.26           C  
ATOM   1125  HA  LYS A  71      -1.993 -13.871   3.415  1.00 94.26           H  
ATOM   1126  C   LYS A  71       0.101 -13.710   3.044  1.00 94.26           C  
ATOM   1127  CB  LYS A  71      -1.271 -15.865   3.192  1.00 94.26           C  
ATOM   1128  HB2 LYS A  71      -0.463 -16.399   2.692  1.00 94.26           H  
ATOM   1129  HB3 LYS A  71      -2.223 -16.280   2.861  1.00 94.26           H  
ATOM   1130  O   LYS A  71       1.140 -14.246   2.639  1.00 94.26           O  
ATOM   1131  CG  LYS A  71      -1.175 -16.048   4.710  1.00 94.26           C  
ATOM   1132  HG2 LYS A  71      -0.205 -15.705   5.068  1.00 94.26           H  
ATOM   1133  HG3 LYS A  71      -1.961 -15.463   5.188  1.00 94.26           H  
ATOM   1134  CD  LYS A  71      -1.366 -17.526   5.063  1.00 94.26           C  
ATOM   1135  HD2 LYS A  71      -2.291 -17.877   4.605  1.00 94.26           H  
ATOM   1136  HD3 LYS A  71      -0.529 -18.107   4.675  1.00 94.26           H  
ATOM   1137  CE  LYS A  71      -1.468 -17.690   6.578  1.00 94.26           C  
ATOM   1138  HE2 LYS A  71      -0.514 -17.421   7.034  1.00 94.26           H  
ATOM   1139  HE3 LYS A  71      -2.224 -16.993   6.939  1.00 94.26           H  
ATOM   1140  NZ  LYS A  71      -1.857 -19.071   6.941  1.00 94.26           N  
ATOM   1141  HZ1 LYS A  71      -1.154 -19.732   6.644  1.00 94.26           H  
ATOM   1142  HZ2 LYS A  71      -1.990 -19.143   7.940  1.00 94.26           H  
ATOM   1143  HZ3 LYS A  71      -2.730 -19.303   6.489  1.00 94.26           H  
ATOM   1144  N   TYR A  72       0.108 -12.581   3.742  1.00 87.55           N  
ATOM   1145  H   TYR A  72      -0.766 -12.247   4.123  1.00 87.55           H  
ATOM   1146  CA  TYR A  72       1.332 -11.842   4.055  1.00 87.55           C  
ATOM   1147  HA  TYR A  72       1.960 -11.843   3.164  1.00 87.55           H  
ATOM   1148  C   TYR A  72       2.138 -12.519   5.180  1.00 87.55           C  
ATOM   1149  CB  TYR A  72       0.995 -10.376   4.353  1.00 87.55           C  
ATOM   1150  HB2 TYR A  72       0.399 -10.340   5.266  1.00 87.55           H  
ATOM   1151  HB3 TYR A  72       0.398  -9.973   3.535  1.00 87.55           H  
ATOM   1152  O   TYR A  72       1.733 -13.536   5.751  1.00 87.55           O  
ATOM   1153  CG  TYR A  72       2.216  -9.494   4.519  1.00 87.55           C  
ATOM   1154  CD1 TYR A  72       2.576  -8.999   5.785  1.00 87.55           C  
ATOM   1155  HD1 TYR A  72       1.917  -9.142   6.628  1.00 87.55           H  
ATOM   1156  CD2 TYR A  72       3.051  -9.248   3.416  1.00 87.55           C  
ATOM   1157  HD2 TYR A  72       2.776  -9.633   2.445  1.00 87.55           H  
ATOM   1158  CE1 TYR A  72       3.775  -8.275   5.934  1.00 87.55           C  
ATOM   1159  HE1 TYR A  72       4.049  -7.867   6.895  1.00 87.55           H  
ATOM   1160  CE2 TYR A  72       4.221  -8.482   3.542  1.00 87.55           C  
ATOM   1161  HE2 TYR A  72       4.832  -8.271   2.677  1.00 87.55           H  
ATOM   1162  OH  TYR A  72       5.704  -7.258   4.995  1.00 87.55           O  
ATOM   1163  HH  TYR A  72       5.915  -6.660   4.274  1.00 87.55           H  
ATOM   1164  CZ  TYR A  72       4.584  -7.994   4.812  1.00 87.55           C  
ATOM   1165  N   THR A  73       3.333 -12.002   5.466  1.00 80.18           N  
ATOM   1166  H   THR A  73       3.556 -11.128   5.012  1.00 80.18           H  
ATOM   1167  CA  THR A  73       4.293 -12.557   6.441  1.00 80.18           C  
ATOM   1168  HA  THR A  73       4.536 -13.579   6.149  1.00 80.18           H  
ATOM   1169  C   THR A  73       3.742 -12.613   7.869  1.00 80.18           C  
ATOM   1170  CB  THR A  73       5.589 -11.733   6.422  1.00 80.18           C  
ATOM   1171  HB  THR A  73       5.384 -10.715   6.753  1.00 80.18           H  
ATOM   1172  O   THR A  73       4.123 -13.490   8.640  1.00 80.18           O  
ATOM   1173  CG2 THR A  73       6.709 -12.326   7.275  1.00 80.18           C  
ATOM   1174 HG21 THR A  73       6.449 -12.262   8.332  1.00 80.18           H  
ATOM   1175 HG22 THR A  73       7.626 -11.757   7.117  1.00 80.18           H  
ATOM   1176 HG23 THR A  73       6.877 -13.368   7.005  1.00 80.18           H  
ATOM   1177  OG1 THR A  73       6.081 -11.696   5.100  1.00 80.18           O  
ATOM   1178  HG1 THR A  73       5.471 -11.159   4.588  1.00 80.18           H  
ATOM   1179  N   ASP A  74       2.797 -11.740   8.208  1.00 78.24           N  
ATOM   1180  H   ASP A  74       2.435 -11.118   7.499  1.00 78.24           H  
ATOM   1181  CA  ASP A  74       2.058 -11.760   9.477  1.00 78.24           C  
ATOM   1182  HA  ASP A  74       2.770 -11.925  10.285  1.00 78.24           H  
ATOM   1183  C   ASP A  74       1.005 -12.886   9.568  1.00 78.24           C  
ATOM   1184  CB  ASP A  74       1.416 -10.384   9.691  1.00 78.24           C  
ATOM   1185  HB2 ASP A  74       1.020 -10.338  10.705  1.00 78.24           H  
ATOM   1186  HB3 ASP A  74       2.181  -9.614   9.595  1.00 78.24           H  
ATOM   1187  O   ASP A  74       0.349 -13.039  10.597  1.00 78.24           O  
ATOM   1188  CG  ASP A  74       0.283 -10.095   8.704  1.00 78.24           C  
ATOM   1189  OD1 ASP A  74       0.099 -10.881   7.745  1.00 78.24           O  
ATOM   1190  OD2 ASP A  74      -0.387  -9.069   8.900  1.00 78.24           O  
ATOM   1191  N   ASN A  75       0.877 -13.700   8.514  1.00 85.22           N  
ATOM   1192  H   ASN A  75       1.396 -13.428   7.692  1.00 85.22           H  
ATOM   1193  CA  ASN A  75      -0.099 -14.772   8.330  1.00 85.22           C  
ATOM   1194  HA  ASN A  75       0.142 -15.210   7.362  1.00 85.22           H  
ATOM   1195  C   ASN A  75      -1.559 -14.325   8.172  1.00 85.22           C  
ATOM   1196  CB  ASN A  75       0.090 -15.878   9.385  1.00 85.22           C  
ATOM   1197  HB2 ASN A  75      -0.041 -15.471  10.387  1.00 85.22           H  
ATOM   1198  HB3 ASN A  75      -0.669 -16.650   9.254  1.00 85.22           H  
ATOM   1199  O   ASN A  75      -2.445 -15.184   8.204  1.00 85.22           O  
ATOM   1200  CG  ASN A  75       1.434 -16.551   9.258  1.00 85.22           C  
ATOM   1201  ND2 ASN A  75       2.240 -16.513  10.291  1.00 85.22           N  
ATOM   1202 HD21 ASN A  75       3.176 -16.864  10.153  1.00 85.22           H  
ATOM   1203 HD22 ASN A  75       2.001 -15.912  11.067  1.00 85.22           H  
ATOM   1204  OD1 ASN A  75       1.748 -17.142   8.233  1.00 85.22           O  
ATOM   1205  N   LEU A  76      -1.813 -13.039   7.942  1.00 90.08           N  
ATOM   1206  H   LEU A  76      -1.045 -12.385   7.890  1.00 90.08           H  
ATOM   1207  CA  LEU A  76      -3.132 -12.526   7.586  1.00 90.08           C  
ATOM   1208  HA  LEU A  76      -3.894 -13.224   7.932  1.00 90.08           H  
ATOM   1209  C   LEU A  76      -3.290 -12.442   6.064  1.00 90.08           C  
ATOM   1210  CB  LEU A  76      -3.374 -11.183   8.293  1.00 90.08           C  
ATOM   1211  HB2 LEU A  76      -4.356 -10.805   8.011  1.00 90.08           H  
ATOM   1212  HB3 LEU A  76      -2.629 -10.470   7.940  1.00 90.08           H  
ATOM   1213  O   LEU A  76      -2.315 -12.488   5.310  1.00 90.08           O  
ATOM   1214  CG  LEU A  76      -3.281 -11.237   9.830  1.00 90.08           C  
ATOM   1215  HG  LEU A  76      -2.265 -11.497  10.129  1.00 90.08           H  
ATOM   1216  CD1 LEU A  76      -3.612  -9.867  10.420  1.00 90.08           C  
ATOM   1217 HD11 LEU A  76      -3.538  -9.898  11.507  1.00 90.08           H  
ATOM   1218 HD12 LEU A  76      -4.615  -9.557  10.126  1.00 90.08           H  
ATOM   1219 HD13 LEU A  76      -2.894  -9.137  10.047  1.00 90.08           H  
ATOM   1220  CD2 LEU A  76      -4.243 -12.266  10.433  1.00 90.08           C  
ATOM   1221 HD21 LEU A  76      -3.914 -13.273  10.173  1.00 90.08           H  
ATOM   1222 HD22 LEU A  76      -4.240 -12.178  11.519  1.00 90.08           H  
ATOM   1223 HD23 LEU A  76      -5.251 -12.099  10.055  1.00 90.08           H  
ATOM   1224  N   HIS A  77      -4.542 -12.383   5.617  1.00 93.81           N  
ATOM   1225  H   HIS A  77      -5.283 -12.223   6.284  1.00 93.81           H  
ATOM   1226  CA  HIS A  77      -4.899 -12.334   4.203  1.00 93.81           C  
ATOM   1227  HA  HIS A  77      -4.041 -12.640   3.604  1.00 93.81           H  
ATOM   1228  C   HIS A  77      -5.273 -10.914   3.797  1.00 93.81           C  
ATOM   1229  CB  HIS A  77      -6.038 -13.312   3.906  1.00 93.81           C  
ATOM   1230  HB2 HIS A  77      -6.896 -13.075   4.534  1.00 93.81           H  
ATOM   1231  HB3 HIS A  77      -6.349 -13.188   2.868  1.00 93.81           H  
ATOM   1232  O   HIS A  77      -6.027 -10.247   4.501  1.00 93.81           O  
ATOM   1233  CG  HIS A  77      -5.644 -14.747   4.117  1.00 93.81           C  
ATOM   1234  CD2 HIS A  77      -5.011 -15.570   3.226  1.00 93.81           C  
ATOM   1235  HD2 HIS A  77      -4.698 -15.305   2.227  1.00 93.81           H  
ATOM   1236  ND1 HIS A  77      -5.866 -15.477   5.260  1.00 93.81           N  
ATOM   1237  HD1 HIS A  77      -6.407 -15.173   6.056  1.00 93.81           H  
ATOM   1238  CE1 HIS A  77      -5.392 -16.715   5.056  1.00 93.81           C  
ATOM   1239  HE1 HIS A  77      -5.506 -17.541   5.742  1.00 93.81           H  
ATOM   1240  NE2 HIS A  77      -4.819 -16.808   3.849  1.00 93.81           N  
ATOM   1241  N   TYR A  78      -4.784 -10.493   2.635  1.00 94.76           N  
ATOM   1242  H   TYR A  78      -4.144 -11.097   2.140  1.00 94.76           H  
ATOM   1243  CA  TYR A  78      -4.966  -9.147   2.103  1.00 94.76           C  
ATOM   1244  HA  TYR A  78      -5.809  -8.657   2.590  1.00 94.76           H  
ATOM   1245  C   TYR A  78      -5.216  -9.190   0.604  1.00 94.76           C  
ATOM   1246  CB  TYR A  78      -3.701  -8.338   2.365  1.00 94.76           C  
ATOM   1247  HB2 TYR A  78      -3.817  -7.337   1.950  1.00 94.76           H  
ATOM   1248  HB3 TYR A  78      -2.876  -8.833   1.853  1.00 94.76           H  
ATOM   1249  O   TYR A  78      -4.796 -10.136  -0.068  1.00 94.76           O  
ATOM   1250  CG  TYR A  78      -3.351  -8.217   3.822  1.00 94.76           C  
ATOM   1251  CD1 TYR A  78      -4.004  -7.256   4.609  1.00 94.76           C  
ATOM   1252  HD1 TYR A  78      -4.752  -6.609   4.174  1.00 94.76           H  
ATOM   1253  CD2 TYR A  78      -2.396  -9.080   4.390  1.00 94.76           C  
ATOM   1254  HD2 TYR A  78      -1.925  -9.843   3.788  1.00 94.76           H  
ATOM   1255  CE1 TYR A  78      -3.666  -7.125   5.964  1.00 94.76           C  
ATOM   1256  HE1 TYR A  78      -4.140  -6.363   6.564  1.00 94.76           H  
ATOM   1257  CE2 TYR A  78      -2.059  -8.945   5.747  1.00 94.76           C  
ATOM   1258  HE2 TYR A  78      -1.329  -9.592   6.210  1.00 94.76           H  
ATOM   1259  OH  TYR A  78      -2.320  -7.791   7.825  1.00 94.76           O  
ATOM   1260  HH  TYR A  78      -1.564  -8.310   8.108  1.00 94.76           H  
ATOM   1261  CZ  TYR A  78      -2.675  -7.953   6.530  1.00 94.76           C  
ATOM   1262  N   ARG A  79      -5.855  -8.154   0.056  1.00 97.63           N  
ATOM   1263  H   ARG A  79      -6.097  -7.357   0.627  1.00 97.63           H  
ATOM   1264  CA  ARG A  79      -5.968  -8.026  -1.397  1.00 97.63           C  
ATOM   1265  HA  ARG A  79      -6.182  -9.006  -1.822  1.00 97.63           H  
ATOM   1266  C   ARG A  79      -4.644  -7.552  -1.961  1.00 97.63           C  
ATOM   1267  CB  ARG A  79      -7.083  -7.074  -1.820  1.00 97.63           C  
ATOM   1268  HB2 ARG A  79      -7.232  -7.186  -2.894  1.00 97.63           H  
ATOM   1269  HB3 ARG A  79      -6.794  -6.046  -1.602  1.00 97.63           H  
ATOM   1270  O   ARG A  79      -4.001  -6.656  -1.413  1.00 97.63           O  
ATOM   1271  CG  ARG A  79      -8.400  -7.386  -1.125  1.00 97.63           C  
ATOM   1272  HG2 ARG A  79      -8.304  -7.110  -0.075  1.00 97.63           H  
ATOM   1273  HG3 ARG A  79      -8.617  -8.450  -1.219  1.00 97.63           H  
ATOM   1274  CD  ARG A  79      -9.532  -6.589  -1.760  1.00 97.63           C  
ATOM   1275  HD2 ARG A  79     -10.481  -6.931  -1.347  1.00 97.63           H  
ATOM   1276  HD3 ARG A  79      -9.513  -6.800  -2.829  1.00 97.63           H  
ATOM   1277  NE  ARG A  79      -9.401  -5.137  -1.540  1.00 97.63           N  
ATOM   1278  HE  ARG A  79      -8.703  -4.793  -0.896  1.00 97.63           H  
ATOM   1279  NH1 ARG A  79     -10.974  -4.541  -3.084  1.00 97.63           N  
ATOM   1280 HH11 ARG A  79     -11.395  -3.810  -3.639  1.00 97.63           H  
ATOM   1281 HH12 ARG A  79     -11.082  -5.506  -3.361  1.00 97.63           H  
ATOM   1282  NH2 ARG A  79      -9.973  -2.962  -1.916  1.00 97.63           N  
ATOM   1283 HH21 ARG A  79      -9.217  -2.711  -1.295  1.00 97.63           H  
ATOM   1284 HH22 ARG A  79     -10.523  -2.270  -2.405  1.00 97.63           H  
ATOM   1285  CZ  ARG A  79     -10.115  -4.224  -2.167  1.00 97.63           C  
ATOM   1286  N   ALA A  80      -4.262  -8.131  -3.083  1.00 97.26           N  
ATOM   1287  H   ALA A  80      -4.823  -8.874  -3.474  1.00 97.26           H  
ATOM   1288  CA  ALA A  80      -3.057  -7.750  -3.784  1.00 97.26           C  
ATOM   1289  HA  ALA A  80      -2.795  -6.726  -3.515  1.00 97.26           H  
ATOM   1290  C   ALA A  80      -3.274  -7.784  -5.293  1.00 97.26           C  
ATOM   1291  CB  ALA A  80      -1.924  -8.666  -3.333  1.00 97.26           C  
ATOM   1292  HB1 ALA A  80      -1.782  -8.584  -2.255  1.00 97.26           H  
ATOM   1293  HB2 ALA A  80      -1.010  -8.346  -3.833  1.00 97.26           H  
ATOM   1294  HB3 ALA A  80      -2.153  -9.698  -3.597  1.00 97.26           H  
ATOM   1295  O   ALA A  80      -4.004  -8.628  -5.812  1.00 97.26           O  
ATOM   1296  N   LEU A  81      -2.619  -6.872  -5.999  1.00 97.74           N  
ATOM   1297  H   LEU A  81      -2.026  -6.223  -5.503  1.00 97.74           H  
ATOM   1298  CA  LEU A  81      -2.550  -6.879  -7.452  1.00 97.74           C  
ATOM   1299  HA  LEU A  81      -3.422  -7.395  -7.853  1.00 97.74           H  
ATOM   1300  C   LEU A  81      -1.290  -7.628  -7.881  1.00 97.74           C  
ATOM   1301  CB  LEU A  81      -2.560  -5.426  -7.946  1.00 97.74           C  
ATOM   1302  HB2 LEU A  81      -3.408  -4.906  -7.501  1.00 97.74           H  
ATOM   1303  HB3 LEU A  81      -1.650  -4.937  -7.599  1.00 97.74           H  
ATOM   1304  O   LEU A  81      -0.188  -7.282  -7.451  1.00 97.74           O  
ATOM   1305  CG  LEU A  81      -2.647  -5.297  -9.476  1.00 97.74           C  
ATOM   1306  HG  LEU A  81      -1.884  -5.914  -9.950  1.00 97.74           H  
ATOM   1307  CD1 LEU A  81      -4.025  -5.714  -9.992  1.00 97.74           C  
ATOM   1308 HD11 LEU A  81      -4.182  -6.783  -9.847  1.00 97.74           H  
ATOM   1309 HD12 LEU A  81      -4.807  -5.161  -9.471  1.00 97.74           H  
ATOM   1310 HD13 LEU A  81      -4.099  -5.498 -11.058  1.00 97.74           H  
ATOM   1311  CD2 LEU A  81      -2.401  -3.844  -9.868  1.00 97.74           C  
ATOM   1312 HD21 LEU A  81      -3.147  -3.199  -9.404  1.00 97.74           H  
ATOM   1313 HD22 LEU A  81      -2.470  -3.728 -10.950  1.00 97.74           H  
ATOM   1314 HD23 LEU A  81      -1.406  -3.534  -9.550  1.00 97.74           H  
ATOM   1315  N   CYS A  82      -1.433  -8.635  -8.741  1.00 97.32           N  
ATOM   1316  H   CYS A  82      -2.359  -8.898  -9.048  1.00 97.32           H  
ATOM   1317  CA  CYS A  82      -0.284  -9.298  -9.343  1.00 97.32           C  
ATOM   1318  HA  CYS A  82       0.475  -9.448  -8.575  1.00 97.32           H  
ATOM   1319  C   CYS A  82       0.333  -8.397 -10.419  1.00 97.32           C  
ATOM   1320  CB  CYS A  82      -0.710 -10.672  -9.870  1.00 97.32           C  
ATOM   1321  HB2 CYS A  82      -1.218 -11.229  -9.082  1.00 97.32           H  
ATOM   1322  HB3 CYS A  82      -1.391 -10.555 -10.712  1.00 97.32           H  
ATOM   1323  O   CYS A  82      -0.226  -8.234 -11.501  1.00 97.32           O  
ATOM   1324  SG  CYS A  82       0.768 -11.583 -10.398  1.00 97.32           S  
ATOM   1325  HG  CYS A  82       1.445 -11.511  -9.249  1.00 97.32           H  
ATOM   1326  N   LYS A  83       1.483  -7.787 -10.128  1.00 94.14           N  
ATOM   1327  H   LYS A  83       1.900  -7.971  -9.226  1.00 94.14           H  
ATOM   1328  CA  LYS A  83       2.165  -6.855 -11.036  1.00 94.14           C  
ATOM   1329  HA  LYS A  83       1.418  -6.299 -11.602  1.00 94.14           H  
ATOM   1330  C   LYS A  83       3.028  -7.565 -12.068  1.00 94.14           C  
ATOM   1331  CB  LYS A  83       3.003  -5.846 -10.242  1.00 94.14           C  
ATOM   1332  HB2 LYS A  83       3.564  -5.231 -10.945  1.00 94.14           H  
ATOM   1333  HB3 LYS A  83       3.715  -6.377  -9.610  1.00 94.14           H  
ATOM   1334  O   LYS A  83       3.100  -7.119 -13.212  1.00 94.14           O  
ATOM   1335  CG  LYS A  83       2.134  -4.929  -9.372  1.00 94.14           C  
ATOM   1336  HG2 LYS A  83       1.669  -5.526  -8.587  1.00 94.14           H  
ATOM   1337  HG3 LYS A  83       1.346  -4.475  -9.973  1.00 94.14           H  
ATOM   1338  CD  LYS A  83       2.973  -3.830  -8.708  1.00 94.14           C  
ATOM   1339  HD2 LYS A  83       2.394  -3.446  -7.869  1.00 94.14           H  
ATOM   1340  HD3 LYS A  83       3.890  -4.263  -8.308  1.00 94.14           H  
ATOM   1341  CE  LYS A  83       3.320  -2.621  -9.586  1.00 94.14           C  
ATOM   1342  HE2 LYS A  83       4.223  -2.158  -9.189  1.00 94.14           H  
ATOM   1343  HE3 LYS A  83       3.515  -2.938 -10.611  1.00 94.14           H  
ATOM   1344  NZ  LYS A  83       2.241  -1.606  -9.561  1.00 94.14           N  
ATOM   1345  HZ1 LYS A  83       1.437  -1.911 -10.090  1.00 94.14           H  
ATOM   1346  HZ2 LYS A  83       2.521  -0.742 -10.003  1.00 94.14           H  
ATOM   1347  HZ3 LYS A  83       1.956  -1.354  -8.625  1.00 94.14           H  
ATOM   1348  N   ARG A  84       3.702  -8.641 -11.662  1.00 92.04           N  
ATOM   1349  H   ARG A  84       3.559  -8.948 -10.710  1.00 92.04           H  
ATOM   1350  CA  ARG A  84       4.579  -9.447 -12.521  1.00 92.04           C  
ATOM   1351  HA  ARG A  84       4.205  -9.414 -13.544  1.00 92.04           H  
ATOM   1352  C   ARG A  84       4.574 -10.907 -12.089  1.00 92.04           C  
ATOM   1353  CB  ARG A  84       6.021  -8.910 -12.511  1.00 92.04           C  
ATOM   1354  HB2 ARG A  84       6.447  -8.999 -11.511  1.00 92.04           H  
ATOM   1355  HB3 ARG A  84       6.603  -9.542 -13.181  1.00 92.04           H  
ATOM   1356  O   ARG A  84       4.371 -11.209 -10.912  1.00 92.04           O  
ATOM   1357  CG  ARG A  84       6.149  -7.458 -12.989  1.00 92.04           C  
ATOM   1358  HG2 ARG A  84       5.625  -7.350 -13.939  1.00 92.04           H  
ATOM   1359  HG3 ARG A  84       5.721  -6.777 -12.253  1.00 92.04           H  
ATOM   1360  CD  ARG A  84       7.617  -7.106 -13.205  1.00 92.04           C  
ATOM   1361  HD2 ARG A  84       8.150  -7.143 -12.255  1.00 92.04           H  
ATOM   1362  HD3 ARG A  84       8.034  -7.859 -13.874  1.00 92.04           H  
ATOM   1363  NE  ARG A  84       7.771  -5.782 -13.819  1.00 92.04           N  
ATOM   1364  HE  ARG A  84       7.308  -5.005 -13.371  1.00 92.04           H  
ATOM   1365  NH1 ARG A  84       9.314  -6.338 -15.468  1.00 92.04           N  
ATOM   1366 HH11 ARG A  84       9.337  -7.313 -15.208  1.00 92.04           H  
ATOM   1367 HH12 ARG A  84      10.063  -5.938 -16.016  1.00 92.04           H  
ATOM   1368  NH2 ARG A  84       8.677  -4.268 -15.234  1.00 92.04           N  
ATOM   1369 HH21 ARG A  84       9.503  -4.078 -15.784  1.00 92.04           H  
ATOM   1370 HH22 ARG A  84       8.292  -3.505 -14.697  1.00 92.04           H  
ATOM   1371  CZ  ARG A  84       8.573  -5.486 -14.829  1.00 92.04           C  
ATOM   1372  N   THR A  85       4.839 -11.797 -13.034  1.00 94.31           N  
ATOM   1373  H   THR A  85       5.019 -11.487 -13.978  1.00 94.31           H  
ATOM   1374  CA  THR A  85       4.896 -13.246 -12.822  1.00 94.31           C  
ATOM   1375  HA  THR A  85       4.792 -13.474 -11.761  1.00 94.31           H  
ATOM   1376  C   THR A  85       6.245 -13.774 -13.284  1.00 94.31           C  
ATOM   1377  CB  THR A  85       3.759 -13.962 -13.570  1.00 94.31           C  
ATOM   1378  HB  THR A  85       3.787 -15.027 -13.339  1.00 94.31           H  
ATOM   1379  O   THR A  85       6.834 -13.235 -14.209  1.00 94.31           O  
ATOM   1380  CG2 THR A  85       2.384 -13.403 -13.202  1.00 94.31           C  
ATOM   1381 HG21 THR A  85       1.619 -14.029 -13.662  1.00 94.31           H  
ATOM   1382 HG22 THR A  85       2.270 -12.387 -13.580  1.00 94.31           H  
ATOM   1383 HG23 THR A  85       2.245 -13.401 -12.121  1.00 94.31           H  
ATOM   1384  OG1 THR A  85       3.867 -13.779 -14.958  1.00 94.31           O  
ATOM   1385  HG1 THR A  85       4.579 -14.325 -15.302  1.00 94.31           H  
ATOM   1386  N   SER A  86       6.770 -14.786 -12.611  1.00 93.14           N  
ATOM   1387  H   SER A  86       6.324 -15.069 -11.750  1.00 93.14           H  
ATOM   1388  CA  SER A  86       7.838 -15.651 -13.107  1.00 93.14           C  
ATOM   1389  HA  SER A  86       7.909 -15.562 -14.191  1.00 93.14           H  
ATOM   1390  C   SER A  86       7.422 -17.076 -12.770  1.00 93.14           C  
ATOM   1391  CB  SER A  86       9.201 -15.252 -12.549  1.00 93.14           C  
ATOM   1392  HB2 SER A  86       9.422 -14.224 -12.838  1.00 93.14           H  
ATOM   1393  HB3 SER A  86       9.189 -15.318 -11.461  1.00 93.14           H  
ATOM   1394  O   SER A  86       7.767 -17.624 -11.715  1.00 93.14           O  
ATOM   1395  OG  SER A  86      10.196 -16.110 -13.072  1.00 93.14           O  
ATOM   1396  HG  SER A  86      10.056 -16.180 -14.019  1.00 93.14           H  
ATOM   1397  N   VAL A  87       6.573 -17.642 -13.630  1.00 95.29           N  
ATOM   1398  H   VAL A  87       6.347 -17.115 -14.461  1.00 95.29           H  
ATOM   1399  CA  VAL A  87       5.877 -18.916 -13.392  1.00 95.29           C  
ATOM   1400  HA  VAL A  87       5.306 -18.839 -12.467  1.00 95.29           H  
ATOM   1401  C   VAL A  87       6.880 -20.052 -13.221  1.00 95.29           C  
ATOM   1402  CB  VAL A  87       4.896 -19.220 -14.544  1.00 95.29           C  
ATOM   1403  HB  VAL A  87       5.432 -19.202 -15.492  1.00 95.29           H  
ATOM   1404  O   VAL A  87       6.786 -20.830 -12.272  1.00 95.29           O  
ATOM   1405  CG1 VAL A  87       4.246 -20.601 -14.381  1.00 95.29           C  
ATOM   1406 HG11 VAL A  87       4.988 -21.389 -14.514  1.00 95.29           H  
ATOM   1407 HG12 VAL A  87       3.473 -20.738 -15.137  1.00 95.29           H  
ATOM   1408 HG13 VAL A  87       3.804 -20.687 -13.389  1.00 95.29           H  
ATOM   1409  CG2 VAL A  87       3.772 -18.177 -14.590  1.00 95.29           C  
ATOM   1410 HG21 VAL A  87       4.181 -17.192 -14.813  1.00 95.29           H  
ATOM   1411 HG22 VAL A  87       3.060 -18.427 -15.376  1.00 95.29           H  
ATOM   1412 HG23 VAL A  87       3.257 -18.138 -13.630  1.00 95.29           H  
ATOM   1413  N   ASN A  88       7.896 -20.101 -14.082  1.00 94.02           N  
ATOM   1414  H   ASN A  88       7.969 -19.351 -14.755  1.00 94.02           H  
ATOM   1415  CA  ASN A  88       8.967 -21.098 -14.035  1.00 94.02           C  
ATOM   1416  HA  ASN A  88       8.511 -22.087 -14.076  1.00 94.02           H  
ATOM   1417  C   ASN A  88       9.790 -21.052 -12.734  1.00 94.02           C  
ATOM   1418  CB  ASN A  88       9.869 -20.926 -15.274  1.00 94.02           C  
ATOM   1419  HB2 ASN A  88       9.270 -21.056 -16.175  1.00 94.02           H  
ATOM   1420  HB3 ASN A  88      10.628 -21.708 -15.258  1.00 94.02           H  
ATOM   1421  O   ASN A  88      10.291 -22.086 -12.295  1.00 94.02           O  
ATOM   1422  CG  ASN A  88      10.567 -19.575 -15.366  1.00 94.02           C  
ATOM   1423  ND2 ASN A  88      11.602 -19.464 -16.161  1.00 94.02           N  
ATOM   1424 HD21 ASN A  88      11.865 -20.225 -16.770  1.00 94.02           H  
ATOM   1425 HD22 ASN A  88      11.909 -18.514 -16.315  1.00 94.02           H  
ATOM   1426  OD1 ASN A  88      10.202 -18.599 -14.739  1.00 94.02           O  
ATOM   1427  N   LYS A  89       9.917 -19.880 -12.103  1.00 92.69           N  
ATOM   1428  H   LYS A  89       9.530 -19.063 -12.553  1.00 92.69           H  
ATOM   1429  CA  LYS A  89      10.602 -19.708 -10.812  1.00 92.69           C  
ATOM   1430  HA  LYS A  89      11.289 -20.540 -10.657  1.00 92.69           H  
ATOM   1431  C   LYS A  89       9.651 -19.719  -9.615  1.00 92.69           C  
ATOM   1432  CB  LYS A  89      11.412 -18.411 -10.823  1.00 92.69           C  
ATOM   1433  HB2 LYS A  89      11.891 -18.294  -9.851  1.00 92.69           H  
ATOM   1434  HB3 LYS A  89      10.721 -17.578 -10.953  1.00 92.69           H  
ATOM   1435  O   LYS A  89      10.120 -19.586  -8.485  1.00 92.69           O  
ATOM   1436  CG  LYS A  89      12.503 -18.359 -11.903  1.00 92.69           C  
ATOM   1437  HG2 LYS A  89      12.060 -18.424 -12.896  1.00 92.69           H  
ATOM   1438  HG3 LYS A  89      13.217 -19.171 -11.762  1.00 92.69           H  
ATOM   1439  CD  LYS A  89      13.199 -17.010 -11.740  1.00 92.69           C  
ATOM   1440  HD2 LYS A  89      12.430 -16.237 -11.731  1.00 92.69           H  
ATOM   1441  HD3 LYS A  89      13.707 -16.983 -10.776  1.00 92.69           H  
ATOM   1442  CE  LYS A  89      14.199 -16.665 -12.835  1.00 92.69           C  
ATOM   1443  HE2 LYS A  89      15.114 -17.237 -12.681  1.00 92.69           H  
ATOM   1444  HE3 LYS A  89      13.773 -16.913 -13.807  1.00 92.69           H  
ATOM   1445  NZ  LYS A  89      14.450 -15.207 -12.749  1.00 92.69           N  
ATOM   1446  HZ1 LYS A  89      15.303 -14.920 -13.208  1.00 92.69           H  
ATOM   1447  HZ2 LYS A  89      14.445 -14.913 -11.783  1.00 92.69           H  
ATOM   1448  HZ3 LYS A  89      13.670 -14.705 -13.149  1.00 92.69           H  
ATOM   1449  N   ASN A  90       8.343 -19.863  -9.839  1.00 95.47           N  
ATOM   1450  H   ASN A  90       8.042 -19.973 -10.797  1.00 95.47           H  
ATOM   1451  CA  ASN A  90       7.306 -19.732  -8.817  1.00 95.47           C  
ATOM   1452  HA  ASN A  90       6.351 -19.672  -9.337  1.00 95.47           H  
ATOM   1453  C   ASN A  90       7.438 -18.420  -8.015  1.00 95.47           C  
ATOM   1454  CB  ASN A  90       7.297 -21.012  -7.960  1.00 95.47           C  
ATOM   1455  HB2 ASN A  90       8.247 -21.092  -7.433  1.00 95.47           H  
ATOM   1456  HB3 ASN A  90       7.188 -21.881  -8.609  1.00 95.47           H  
ATOM   1457  O   ASN A  90       7.394 -18.425  -6.785  1.00 95.47           O  
ATOM   1458  CG  ASN A  90       6.174 -21.049  -6.940  1.00 95.47           C  
ATOM   1459  ND2 ASN A  90       6.401 -21.676  -5.809  1.00 95.47           N  
ATOM   1460 HD21 ASN A  90       5.649 -21.704  -5.136  1.00 95.47           H  
ATOM   1461 HD22 ASN A  90       7.312 -22.075  -5.635  1.00 95.47           H  
ATOM   1462  OD1 ASN A  90       5.081 -20.542  -7.133  1.00 95.47           O  
ATOM   1463  N   LYS A  91       7.645 -17.299  -8.714  1.00 92.77           N  
ATOM   1464  H   LYS A  91       7.664 -17.364  -9.722  1.00 92.77           H  
ATOM   1465  CA  LYS A  91       7.747 -15.963  -8.113  1.00 92.77           C  
ATOM   1466  HA  LYS A  91       7.576 -16.032  -7.039  1.00 92.77           H  
ATOM   1467  C   LYS A  91       6.677 -15.044  -8.679  1.00 92.77           C  
ATOM   1468  CB  LYS A  91       9.146 -15.374  -8.332  1.00 92.77           C  
ATOM   1469  HB2 LYS A  91       9.117 -14.307  -8.111  1.00 92.77           H  
ATOM   1470  HB3 LYS A  91       9.426 -15.493  -9.379  1.00 92.77           H  
ATOM   1471  O   LYS A  91       6.464 -15.002  -9.886  1.00 92.77           O  
ATOM   1472  CG  LYS A  91      10.213 -16.026  -7.444  1.00 92.77           C  
ATOM   1473  HG2 LYS A  91       9.965 -15.860  -6.396  1.00 92.77           H  
ATOM   1474  HG3 LYS A  91      10.258 -17.097  -7.639  1.00 92.77           H  
ATOM   1475  CD  LYS A  91      11.569 -15.392  -7.762  1.00 92.77           C  
ATOM   1476  HD2 LYS A  91      11.801 -15.590  -8.809  1.00 92.77           H  
ATOM   1477  HD3 LYS A  91      11.504 -14.314  -7.619  1.00 92.77           H  
ATOM   1478  CE  LYS A  91      12.694 -15.947  -6.886  1.00 92.77           C  
ATOM   1479  HE2 LYS A  91      12.743 -17.027  -7.022  1.00 92.77           H  
ATOM   1480  HE3 LYS A  91      12.468 -15.733  -5.842  1.00 92.77           H  
ATOM   1481  NZ  LYS A  91      13.982 -15.320  -7.270  1.00 92.77           N  
ATOM   1482  HZ1 LYS A  91      14.144 -15.391  -8.264  1.00 92.77           H  
ATOM   1483  HZ2 LYS A  91      14.785 -15.636  -6.746  1.00 92.77           H  
ATOM   1484  HZ3 LYS A  91      13.940 -14.312  -7.217  1.00 92.77           H  
ATOM   1485  N   TYR A  92       6.037 -14.276  -7.809  1.00 94.26           N  
ATOM   1486  H   TYR A  92       6.215 -14.422  -6.826  1.00 94.26           H  
ATOM   1487  CA  TYR A  92       4.982 -13.334  -8.180  1.00 94.26           C  
ATOM   1488  HA  TYR A  92       5.008 -13.146  -9.253  1.00 94.26           H  
ATOM   1489  C   TYR A  92       5.219 -12.017  -7.458  1.00 94.26           C  
ATOM   1490  CB  TYR A  92       3.610 -13.930  -7.834  1.00 94.26           C  
ATOM   1491  HB2 TYR A  92       2.834 -13.231  -8.145  1.00 94.26           H  
ATOM   1492  HB3 TYR A  92       3.531 -14.055  -6.754  1.00 94.26           H  
ATOM   1493  O   TYR A  92       5.284 -12.006  -6.228  1.00 94.26           O  
ATOM   1494  CG  TYR A  92       3.369 -15.268  -8.501  1.00 94.26           C  
ATOM   1495  CD1 TYR A  92       2.835 -15.318  -9.800  1.00 94.26           C  
ATOM   1496  HD1 TYR A  92       2.531 -14.403 -10.287  1.00 94.26           H  
ATOM   1497  CD2 TYR A  92       3.762 -16.453  -7.855  1.00 94.26           C  
ATOM   1498  HD2 TYR A  92       4.195 -16.409  -6.866  1.00 94.26           H  
ATOM   1499  CE1 TYR A  92       2.706 -16.551 -10.466  1.00 94.26           C  
ATOM   1500  HE1 TYR A  92       2.306 -16.588 -11.469  1.00 94.26           H  
ATOM   1501  CE2 TYR A  92       3.631 -17.686  -8.514  1.00 94.26           C  
ATOM   1502  HE2 TYR A  92       3.963 -18.592  -8.029  1.00 94.26           H  
ATOM   1503  OH  TYR A  92       2.975 -18.942 -10.435  1.00 94.26           O  
ATOM   1504  HH  TYR A  92       3.298 -19.665  -9.893  1.00 94.26           H  
ATOM   1505  CZ  TYR A  92       3.098 -17.741  -9.817  1.00 94.26           C  
ATOM   1506  N   LEU A  93       5.361 -10.930  -8.217  1.00 92.35           N  
ATOM   1507  H   LEU A  93       5.242 -11.021  -9.216  1.00 92.35           H  
ATOM   1508  CA  LEU A  93       5.459  -9.584  -7.667  1.00 92.35           C  
ATOM   1509  HA  LEU A  93       6.013  -9.632  -6.730  1.00 92.35           H  
ATOM   1510  C   LEU A  93       4.057  -9.065  -7.397  1.00 92.35           C  
ATOM   1511  CB  LEU A  93       6.176  -8.638  -8.639  1.00 92.35           C  
ATOM   1512  HB2 LEU A  93       7.087  -9.106  -9.013  1.00 92.35           H  
ATOM   1513  HB3 LEU A  93       5.525  -8.461  -9.496  1.00 92.35           H  
ATOM   1514  O   LEU A  93       3.258  -8.913  -8.324  1.00 92.35           O  
ATOM   1515  CG  LEU A  93       6.542  -7.285  -8.011  1.00 92.35           C  
ATOM   1516  HG  LEU A  93       5.660  -6.827  -7.562  1.00 92.35           H  
ATOM   1517  CD1 LEU A  93       7.624  -7.451  -6.946  1.00 92.35           C  
ATOM   1518 HD11 LEU A  93       8.460  -8.021  -7.351  1.00 92.35           H  
ATOM   1519 HD12 LEU A  93       7.223  -7.955  -6.067  1.00 92.35           H  
ATOM   1520 HD13 LEU A  93       7.986  -6.470  -6.638  1.00 92.35           H  
ATOM   1521  CD2 LEU A  93       7.059  -6.358  -9.109  1.00 92.35           C  
ATOM   1522 HD21 LEU A  93       7.917  -6.812  -9.604  1.00 92.35           H  
ATOM   1523 HD22 LEU A  93       6.272  -6.177  -9.841  1.00 92.35           H  
ATOM   1524 HD23 LEU A  93       7.357  -5.403  -8.676  1.00 92.35           H  
ATOM   1525  N   LEU A  94       3.773  -8.775  -6.141  1.00 94.30           N  
ATOM   1526  H   LEU A  94       4.482  -8.923  -5.438  1.00 94.30           H  
ATOM   1527  CA  LEU A  94       2.493  -8.267  -5.696  1.00 94.30           C  
ATOM   1528  HA  LEU A  94       1.787  -8.242  -6.526  1.00 94.30           H  
ATOM   1529  C   LEU A  94       2.629  -6.859  -5.144  1.00 94.30           C  
ATOM   1530  CB  LEU A  94       1.944  -9.182  -4.605  1.00 94.30           C  
ATOM   1531  HB2 LEU A  94       2.631  -9.167  -3.759  1.00 94.30           H  
ATOM   1532  HB3 LEU A  94       1.006  -8.744  -4.266  1.00 94.30           H  
ATOM   1533  O   LEU A  94       3.614  -6.555  -4.480  1.00 94.30           O  
ATOM   1534  CG  LEU A  94       1.706 -10.643  -5.003  1.00 94.30           C  
ATOM   1535  HG  LEU A  94       2.662 -11.161  -5.090  1.00 94.30           H  
ATOM   1536  CD1 LEU A  94       0.902 -11.259  -3.870  1.00 94.30           C  
ATOM   1537 HD11 LEU A  94       1.468 -11.209  -2.940  1.00 94.30           H  
ATOM   1538 HD12 LEU A  94       0.681 -12.299  -4.113  1.00 94.30           H  
ATOM   1539 HD13 LEU A  94      -0.044 -10.732  -3.747  1.00 94.30           H  
ATOM   1540  CD2 LEU A  94       0.929 -10.842  -6.304  1.00 94.30           C  
ATOM   1541 HD21 LEU A  94       0.031 -10.224  -6.300  1.00 94.30           H  
ATOM   1542 HD22 LEU A  94       1.574 -10.570  -7.139  1.00 94.30           H  
ATOM   1543 HD23 LEU A  94       0.651 -11.890  -6.418  1.00 94.30           H  
ATOM   1544  N   GLU A  95       1.601  -6.043  -5.336  1.00 92.21           N  
ATOM   1545  H   GLU A  95       0.845  -6.359  -5.927  1.00 92.21           H  
ATOM   1546  CA  GLU A  95       1.367  -4.847  -4.527  1.00 92.21           C  
ATOM   1547  HA  GLU A  95       2.191  -4.701  -3.828  1.00 92.21           H  
ATOM   1548  C   GLU A  95       0.095  -5.038  -3.712  1.00 92.21           C  
ATOM   1549  CB  GLU A  95       1.319  -3.618  -5.432  1.00 92.21           C  
ATOM   1550  HB2 GLU A  95       0.617  -3.796  -6.246  1.00 92.21           H  
ATOM   1551  HB3 GLU A  95       2.330  -3.504  -5.822  1.00 92.21           H  
ATOM   1552  O   GLU A  95      -0.974  -5.308  -4.266  1.00 92.21           O  
ATOM   1553  CG  GLU A  95       0.958  -2.305  -4.729  1.00 92.21           C  
ATOM   1554  HG2 GLU A  95       1.681  -2.124  -3.934  1.00 92.21           H  
ATOM   1555  HG3 GLU A  95      -0.029  -2.401  -4.276  1.00 92.21           H  
ATOM   1556  CD  GLU A  95       0.945  -1.106  -5.692  1.00 92.21           C  
ATOM   1557  OE1 GLU A  95       0.442  -0.042  -5.252  1.00 92.21           O  
ATOM   1558  OE2 GLU A  95       1.400  -1.249  -6.856  1.00 92.21           O  
ATOM   1559  N   TYR A  96       0.207  -4.913  -2.392  1.00 93.52           N  
ATOM   1560  H   TYR A  96       1.099  -4.651  -1.999  1.00 93.52           H  
ATOM   1561  CA  TYR A  96      -0.939  -4.994  -1.495  1.00 93.52           C  
ATOM   1562  HA  TYR A  96      -1.541  -5.861  -1.767  1.00 93.52           H  
ATOM   1563  C   TYR A  96      -1.801  -3.742  -1.653  1.00 93.52           C  
ATOM   1564  CB  TYR A  96      -0.450  -5.194  -0.063  1.00 93.52           C  
ATOM   1565  HB2 TYR A  96      -1.281  -5.034   0.624  1.00 93.52           H  
ATOM   1566  HB3 TYR A  96       0.308  -4.439   0.147  1.00 93.52           H  
ATOM   1567  O   TYR A  96      -1.329  -2.617  -1.510  1.00 93.52           O  
ATOM   1568  CG  TYR A  96       0.109  -6.582   0.174  1.00 93.52           C  
ATOM   1569  CD1 TYR A  96      -0.780  -7.626   0.473  1.00 93.52           C  
ATOM   1570  HD1 TYR A  96      -1.834  -7.406   0.542  1.00 93.52           H  
ATOM   1571  CD2 TYR A  96       1.483  -6.850   0.036  1.00 93.52           C  
ATOM   1572  HD2 TYR A  96       2.157  -6.051  -0.233  1.00 93.52           H  
ATOM   1573  CE1 TYR A  96      -0.307  -8.940   0.645  1.00 93.52           C  
ATOM   1574  HE1 TYR A  96      -0.991  -9.742   0.882  1.00 93.52           H  
ATOM   1575  CE2 TYR A  96       1.963  -8.163   0.210  1.00 93.52           C  
ATOM   1576  HE2 TYR A  96       3.017  -8.370   0.102  1.00 93.52           H  
ATOM   1577  OH  TYR A  96       1.494 -10.506   0.591  1.00 93.52           O  
ATOM   1578  HH  TYR A  96       2.453 -10.547   0.567  1.00 93.52           H  
ATOM   1579  CZ  TYR A  96       1.064  -9.217   0.493  1.00 93.52           C  
ATOM   1580  N   ILE A  97      -3.079  -3.922  -1.977  1.00 96.45           N  
ATOM   1581  H   ILE A  97      -3.439  -4.865  -1.975  1.00 96.45           H  
ATOM   1582  CA  ILE A  97      -3.928  -2.841  -2.503  1.00 96.45           C  
ATOM   1583  HA  ILE A  97      -3.399  -2.353  -3.322  1.00 96.45           H  
ATOM   1584  C   ILE A  97      -4.189  -1.760  -1.448  1.00 96.45           C  
ATOM   1585  CB  ILE A  97      -5.224  -3.461  -3.068  1.00 96.45           C  
ATOM   1586  HB  ILE A  97      -5.615  -4.169  -2.338  1.00 96.45           H  
ATOM   1587  O   ILE A  97      -4.128  -0.561  -1.750  1.00 96.45           O  
ATOM   1588  CG1 ILE A  97      -4.876  -4.205  -4.379  1.00 96.45           C  
ATOM   1589 HG12 ILE A  97      -3.973  -4.801  -4.247  1.00 96.45           H  
ATOM   1590 HG13 ILE A  97      -4.667  -3.472  -5.158  1.00 96.45           H  
ATOM   1591  CG2 ILE A  97      -6.315  -2.411  -3.346  1.00 96.45           C  
ATOM   1592 HG21 ILE A  97      -5.990  -1.736  -4.138  1.00 96.45           H  
ATOM   1593 HG22 ILE A  97      -6.547  -1.843  -2.445  1.00 96.45           H  
ATOM   1594 HG23 ILE A  97      -7.243  -2.900  -3.644  1.00 96.45           H  
ATOM   1595  CD1 ILE A  97      -5.968  -5.151  -4.879  1.00 96.45           C  
ATOM   1596 HD11 ILE A  97      -6.001  -6.029  -4.235  1.00 96.45           H  
ATOM   1597 HD12 ILE A  97      -6.944  -4.666  -4.883  1.00 96.45           H  
ATOM   1598 HD13 ILE A  97      -5.723  -5.472  -5.892  1.00 96.45           H  
ATOM   1599  N   GLU A  98      -4.442  -2.177  -0.208  1.00 94.92           N  
ATOM   1600  H   GLU A  98      -4.563  -3.168  -0.059  1.00 94.92           H  
ATOM   1601  CA  GLU A  98      -4.736  -1.277   0.910  1.00 94.92           C  
ATOM   1602  HA  GLU A  98      -5.430  -0.503   0.580  1.00 94.92           H  
ATOM   1603  C   GLU A  98      -3.489  -0.547   1.435  1.00 94.92           C  
ATOM   1604  CB  GLU A  98      -5.415  -2.077   2.036  1.00 94.92           C  
ATOM   1605  HB2 GLU A  98      -4.876  -3.010   2.202  1.00 94.92           H  
ATOM   1606  HB3 GLU A  98      -5.357  -1.497   2.957  1.00 94.92           H  
ATOM   1607  O   GLU A  98      -3.611   0.591   1.886  1.00 94.92           O  
ATOM   1608  CG  GLU A  98      -6.899  -2.375   1.768  1.00 94.92           C  
ATOM   1609  HG2 GLU A  98      -7.421  -1.431   1.616  1.00 94.92           H  
ATOM   1610  HG3 GLU A  98      -7.325  -2.843   2.655  1.00 94.92           H  
ATOM   1611  CD  GLU A  98      -7.131  -3.298   0.565  1.00 94.92           C  
ATOM   1612  OE1 GLU A  98      -7.785  -2.848  -0.402  1.00 94.92           O  
ATOM   1613  OE2 GLU A  98      -6.675  -4.462   0.572  1.00 94.92           O  
ATOM   1614  N   TYR A  99      -2.306  -1.163   1.330  1.00 91.56           N  
ATOM   1615  H   TYR A  99      -2.291  -2.077   0.901  1.00 91.56           H  
ATOM   1616  CA  TYR A  99      -1.073  -0.696   1.982  1.00 91.56           C  
ATOM   1617  HA  TYR A  99      -1.311   0.127   2.657  1.00 91.56           H  
ATOM   1618  C   TYR A  99      -0.013  -0.151   1.016  1.00 91.56           C  
ATOM   1619  CB  TYR A  99      -0.517  -1.834   2.846  1.00 91.56           C  
ATOM   1620  HB2 TYR A  99      -0.382  -2.718   2.223  1.00 91.56           H  
ATOM   1621  HB3 TYR A  99       0.463  -1.546   3.228  1.00 91.56           H  
ATOM   1622  O   TYR A  99       0.864   0.594   1.432  1.00 91.56           O  
ATOM   1623  CG  TYR A  99      -1.405  -2.189   4.021  1.00 91.56           C  
ATOM   1624  CD1 TYR A  99      -1.271  -1.490   5.236  1.00 91.56           C  
ATOM   1625  HD1 TYR A  99      -0.538  -0.702   5.325  1.00 91.56           H  
ATOM   1626  CD2 TYR A  99      -2.378  -3.200   3.895  1.00 91.56           C  
ATOM   1627  HD2 TYR A  99      -2.481  -3.740   2.965  1.00 91.56           H  
ATOM   1628  CE1 TYR A  99      -2.097  -1.809   6.329  1.00 91.56           C  
ATOM   1629  HE1 TYR A  99      -2.000  -1.265   7.257  1.00 91.56           H  
ATOM   1630  CE2 TYR A  99      -3.205  -3.523   4.986  1.00 91.56           C  
ATOM   1631  HE2 TYR A  99      -3.948  -4.303   4.905  1.00 91.56           H  
ATOM   1632  OH  TYR A  99      -3.862  -3.129   7.256  1.00 91.56           O  
ATOM   1633  HH  TYR A  99      -3.583  -2.653   8.042  1.00 91.56           H  
ATOM   1634  CZ  TYR A  99      -3.063  -2.829   6.204  1.00 91.56           C  
ATOM   1635  N   GLY A 100      -0.077  -0.502  -0.272  1.00 90.16           N  
ATOM   1636  H   GLY A 100      -0.772  -1.184  -0.539  1.00 90.16           H  
ATOM   1637  CA  GLY A 100       0.841  -0.033  -1.320  1.00 90.16           C  
ATOM   1638  HA2 GLY A 100       0.410  -0.242  -2.299  1.00 90.16           H  
ATOM   1639  HA3 GLY A 100       0.954   1.045  -1.202  1.00 90.16           H  
ATOM   1640  C   GLY A 100       2.239  -0.653  -1.294  1.00 90.16           C  
ATOM   1641  O   GLY A 100       3.041  -0.455  -2.214  1.00 90.16           O  
ATOM   1642  N   ASN A 101       2.534  -1.437  -0.266  1.00 88.00           N  
ATOM   1643  H   ASN A 101       1.856  -1.529   0.477  1.00 88.00           H  
ATOM   1644  CA  ASN A 101       3.786  -2.145  -0.127  1.00 88.00           C  
ATOM   1645  HA  ASN A 101       4.588  -1.435  -0.328  1.00 88.00           H  
ATOM   1646  C   ASN A 101       3.875  -3.292  -1.154  1.00 88.00           C  
ATOM   1647  CB  ASN A 101       3.892  -2.569   1.340  1.00 88.00           C  
ATOM   1648  HB2 ASN A 101       3.539  -1.773   1.995  1.00 88.00           H  
ATOM   1649  HB3 ASN A 101       4.934  -2.742   1.608  1.00 88.00           H  
ATOM   1650  O   ASN A 101       2.871  -3.909  -1.526  1.00 88.00           O  
ATOM   1651  CG  ASN A 101       3.092  -3.809   1.616  1.00 88.00           C  
ATOM   1652  ND2 ASN A 101       3.711  -4.967   1.571  1.00 88.00           N  
ATOM   1653 HD21 ASN A 101       3.138  -5.773   1.775  1.00 88.00           H  
ATOM   1654 HD22 ASN A 101       4.718  -5.007   1.505  1.00 88.00           H  
ATOM   1655  OD1 ASN A 101       1.892  -3.749   1.793  1.00 88.00           O  
ATOM   1656  N   ILE A 102       5.090  -3.569  -1.622  1.00 87.63           N  
ATOM   1657  H   ILE A 102       5.883  -3.074  -1.240  1.00 87.63           H  
ATOM   1658  CA  ILE A 102       5.363  -4.573  -2.654  1.00 87.63           C  
ATOM   1659  HA  ILE A 102       4.411  -4.885  -3.084  1.00 87.63           H  
ATOM   1660  C   ILE A 102       5.987  -5.816  -2.005  1.00 87.63           C  
ATOM   1661  CB  ILE A 102       6.189  -3.942  -3.804  1.00 87.63           C  
ATOM   1662  HB  ILE A 102       7.102  -3.522  -3.382  1.00 87.63           H  
ATOM   1663  O   ILE A 102       6.624  -5.714  -0.959  1.00 87.63           O  
ATOM   1664  CG1 ILE A 102       5.375  -2.799  -4.465  1.00 87.63           C  
ATOM   1665 HG12 ILE A 102       4.447  -3.206  -4.866  1.00 87.63           H  
ATOM   1666 HG13 ILE A 102       5.112  -2.059  -3.709  1.00 87.63           H  
ATOM   1667  CG2 ILE A 102       6.589  -4.977  -4.866  1.00 87.63           C  
ATOM   1668 HG21 ILE A 102       7.219  -5.747  -4.420  1.00 87.63           H  
ATOM   1669 HG22 ILE A 102       5.703  -5.431  -5.310  1.00 87.63           H  
ATOM   1670 HG23 ILE A 102       7.172  -4.500  -5.653  1.00 87.63           H  
ATOM   1671  CD1 ILE A 102       6.100  -2.042  -5.586  1.00 87.63           C  
ATOM   1672 HD11 ILE A 102       6.214  -2.673  -6.467  1.00 87.63           H  
ATOM   1673 HD12 ILE A 102       5.512  -1.169  -5.868  1.00 87.63           H  
ATOM   1674 HD13 ILE A 102       7.079  -1.712  -5.238  1.00 87.63           H  
ATOM   1675  N   GLU A 103       5.770  -6.999  -2.582  1.00 86.87           N  
ATOM   1676  H   GLU A 103       5.158  -7.023  -3.384  1.00 86.87           H  
ATOM   1677  CA  GLU A 103       6.392  -8.257  -2.153  1.00 86.87           C  
ATOM   1678  HA  GLU A 103       7.380  -8.038  -1.749  1.00 86.87           H  
ATOM   1679  C   GLU A 103       6.569  -9.228  -3.324  1.00 86.87           C  
ATOM   1680  CB  GLU A 103       5.537  -8.909  -1.048  1.00 86.87           C  
ATOM   1681  HB2 GLU A 103       4.509  -8.967  -1.407  1.00 86.87           H  
ATOM   1682  HB3 GLU A 103       5.569  -8.280  -0.158  1.00 86.87           H  
ATOM   1683  O   GLU A 103       5.683  -9.371  -4.164  1.00 86.87           O  
ATOM   1684  CG  GLU A 103       5.990 -10.333  -0.676  1.00 86.87           C  
ATOM   1685  HG2 GLU A 103       5.793 -10.989  -1.524  1.00 86.87           H  
ATOM   1686  HG3 GLU A 103       7.064 -10.332  -0.491  1.00 86.87           H  
ATOM   1687  CD  GLU A 103       5.243 -10.921   0.526  1.00 86.87           C  
ATOM   1688  OE1 GLU A 103       5.859 -11.690   1.301  1.00 86.87           O  
ATOM   1689  OE2 GLU A 103       4.047 -10.624   0.697  1.00 86.87           O  
ATOM   1690  N   ILE A 104       7.680  -9.970  -3.328  1.00 89.24           N  
ATOM   1691  H   ILE A 104       8.376  -9.800  -2.616  1.00 89.24           H  
ATOM   1692  CA  ILE A 104       7.813 -11.201  -4.114  1.00 89.24           C  
ATOM   1693  HA  ILE A 104       7.153 -11.133  -4.978  1.00 89.24           H  
ATOM   1694  C   ILE A 104       7.365 -12.387  -3.257  1.00 89.24           C  
ATOM   1695  CB  ILE A 104       9.243 -11.398  -4.655  1.00 89.24           C  
ATOM   1696  HB  ILE A 104       9.931 -11.486  -3.813  1.00 89.24           H  
ATOM   1697  O   ILE A 104       7.912 -12.630  -2.181  1.00 89.24           O  
ATOM   1698  CG1 ILE A 104       9.661 -10.175  -5.500  1.00 89.24           C  
ATOM   1699 HG12 ILE A 104       9.617  -9.278  -4.882  1.00 89.24           H  
ATOM   1700 HG13 ILE A 104       8.955 -10.047  -6.321  1.00 89.24           H  
ATOM   1701  CG2 ILE A 104       9.304 -12.704  -5.477  1.00 89.24           C  
ATOM   1702 HG21 ILE A 104      10.306 -12.852  -5.881  1.00 89.24           H  
ATOM   1703 HG22 ILE A 104       9.081 -13.565  -4.846  1.00 89.24           H  
ATOM   1704 HG23 ILE A 104       8.585 -12.665  -6.295  1.00 89.24           H  
ATOM   1705  CD1 ILE A 104      11.083 -10.247  -6.069  1.00 89.24           C  
ATOM   1706 HD11 ILE A 104      11.150 -11.007  -6.847  1.00 89.24           H  
ATOM   1707 HD12 ILE A 104      11.792 -10.471  -5.272  1.00 89.24           H  
ATOM   1708 HD13 ILE A 104      11.342  -9.284  -6.509  1.00 89.24           H  
ATOM   1709  N   THR A 105       6.392 -13.147  -3.749  1.00 92.05           N  
ATOM   1710  H   THR A 105       5.977 -12.866  -4.626  1.00 92.05           H  
ATOM   1711  CA  THR A 105       5.833 -14.316  -3.057  1.00 92.05           C  
ATOM   1712  HA  THR A 105       6.510 -14.614  -2.256  1.00 92.05           H  
ATOM   1713  C   THR A 105       5.707 -15.522  -3.994  1.00 92.05           C  
ATOM   1714  CB  THR A 105       4.512 -13.916  -2.390  1.00 92.05           C  
ATOM   1715  HB  THR A 105       4.665 -12.989  -1.838  1.00 92.05           H  
ATOM   1716  O   THR A 105       6.136 -15.475  -5.147  1.00 92.05           O  
ATOM   1717  CG2 THR A 105       3.384 -13.708  -3.385  1.00 92.05           C  
ATOM   1718 HG21 THR A 105       3.673 -12.956  -4.118  1.00 92.05           H  
ATOM   1719 HG22 THR A 105       2.509 -13.354  -2.841  1.00 92.05           H  
ATOM   1720 HG23 THR A 105       3.150 -14.641  -3.898  1.00 92.05           H  
ATOM   1721  OG1 THR A 105       4.069 -14.890  -1.477  1.00 92.05           O  
ATOM   1722  HG1 THR A 105       3.293 -14.505  -1.066  1.00 92.05           H  
ATOM   1723  N   GLN A 106       5.143 -16.618  -3.488  1.00 94.78           N  
ATOM   1724  H   GLN A 106       4.710 -16.522  -2.581  1.00 94.78           H  
ATOM   1725  CA  GLN A 106       4.997 -17.904  -4.172  1.00 94.78           C  
ATOM   1726  HA  GLN A 106       5.412 -17.840  -5.178  1.00 94.78           H  
ATOM   1727  C   GLN A 106       3.523 -18.302  -4.297  1.00 94.78           C  
ATOM   1728  CB  GLN A 106       5.769 -18.976  -3.395  1.00 94.78           C  
ATOM   1729  HB2 GLN A 106       5.607 -19.943  -3.872  1.00 94.78           H  
ATOM   1730  HB3 GLN A 106       5.382 -19.026  -2.377  1.00 94.78           H  
ATOM   1731  O   GLN A 106       2.695 -17.887  -3.484  1.00 94.78           O  
ATOM   1732  CG  GLN A 106       7.277 -18.698  -3.337  1.00 94.78           C  
ATOM   1733  HG2 GLN A 106       7.651 -18.519  -4.345  1.00 94.78           H  
ATOM   1734  HG3 GLN A 106       7.470 -17.805  -2.744  1.00 94.78           H  
ATOM   1735  CD  GLN A 106       8.055 -19.854  -2.724  1.00 94.78           C  
ATOM   1736  NE2 GLN A 106       9.268 -20.090  -3.172  1.00 94.78           N  
ATOM   1737 HE21 GLN A 106       9.770 -20.851  -2.735  1.00 94.78           H  
ATOM   1738 HE22 GLN A 106       9.641 -19.537  -3.930  1.00 94.78           H  
ATOM   1739  OE1 GLN A 106       7.605 -20.563  -1.838  1.00 94.78           O  
ATOM   1740  N   LEU A 107       3.201 -19.154  -5.278  1.00 97.86           N  
ATOM   1741  H   LEU A 107       3.932 -19.473  -5.897  1.00 97.86           H  
ATOM   1742  CA  LEU A 107       1.823 -19.539  -5.615  1.00 97.86           C  
ATOM   1743  HA  LEU A 107       1.305 -18.650  -5.975  1.00 97.86           H  
ATOM   1744  C   LEU A 107       1.025 -20.086  -4.421  1.00 97.86           C  
ATOM   1745  CB  LEU A 107       1.876 -20.584  -6.747  1.00 97.86           C  
ATOM   1746  HB2 LEU A 107       2.417 -20.160  -7.594  1.00 97.86           H  
ATOM   1747  HB3 LEU A 107       2.432 -21.454  -6.397  1.00 97.86           H  
ATOM   1748  O   LEU A 107      -0.145 -19.764  -4.256  1.00 97.86           O  
ATOM   1749  CG  LEU A 107       0.502 -21.059  -7.255  1.00 97.86           C  
ATOM   1750  HG  LEU A 107      -0.039 -21.557  -6.450  1.00 97.86           H  
ATOM   1751  CD1 LEU A 107      -0.328 -19.888  -7.773  1.00 97.86           C  
ATOM   1752 HD11 LEU A 107       0.257 -19.295  -8.476  1.00 97.86           H  
ATOM   1753 HD12 LEU A 107      -1.221 -20.268  -8.269  1.00 97.86           H  
ATOM   1754 HD13 LEU A 107      -0.649 -19.259  -6.943  1.00 97.86           H  
ATOM   1755  CD2 LEU A 107       0.699 -22.062  -8.391  1.00 97.86           C  
ATOM   1756 HD21 LEU A 107       1.300 -22.905  -8.047  1.00 97.86           H  
ATOM   1757 HD22 LEU A 107      -0.271 -22.443  -8.711  1.00 97.86           H  
ATOM   1758 HD23 LEU A 107       1.187 -21.585  -9.240  1.00 97.86           H  
ATOM   1759  N   ASN A 108       1.667 -20.859  -3.545  1.00 96.70           N  
ATOM   1760  H   ASN A 108       2.662 -20.983  -3.670  1.00 96.70           H  
ATOM   1761  CA  ASN A 108       1.036 -21.472  -2.370  1.00 96.70           C  
ATOM   1762  HA  ASN A 108       0.137 -21.987  -2.706  1.00 96.70           H  
ATOM   1763  C   ASN A 108       0.577 -20.469  -1.292  1.00 96.70           C  
ATOM   1764  CB  ASN A 108       2.000 -22.512  -1.769  1.00 96.70           C  
ATOM   1765  HB2 ASN A 108       1.470 -23.057  -0.988  1.00 96.70           H  
ATOM   1766  HB3 ASN A 108       2.293 -23.228  -2.538  1.00 96.70           H  
ATOM   1767  O   ASN A 108      -0.055 -20.874  -0.317  1.00 96.70           O  
ATOM   1768  CG  ASN A 108       3.257 -21.903  -1.164  1.00 96.70           C  
ATOM   1769  ND2 ASN A 108       3.943 -22.620  -0.307  1.00 96.70           N  
ATOM   1770 HD21 ASN A 108       4.822 -22.221  -0.012  1.00 96.70           H  
ATOM   1771 HD22 ASN A 108       3.641 -23.551  -0.057  1.00 96.70           H  
ATOM   1772  OD1 ASN A 108       3.669 -20.799  -1.469  1.00 96.70           O  
ATOM   1773  N   ARG A 109       0.910 -19.181  -1.430  1.00 96.60           N  
ATOM   1774  H   ARG A 109       1.482 -18.927  -2.222  1.00 96.60           H  
ATOM   1775  CA  ARG A 109       0.431 -18.100  -0.554  1.00 96.60           C  
ATOM   1776  HA  ARG A 109      -0.005 -18.532   0.347  1.00 96.60           H  
ATOM   1777  C   ARG A 109      -0.689 -17.279  -1.187  1.00 96.60           C  
ATOM   1778  CB  ARG A 109       1.603 -17.199  -0.149  1.00 96.60           C  
ATOM   1779  HB2 ARG A 109       1.224 -16.423   0.517  1.00 96.60           H  
ATOM   1780  HB3 ARG A 109       2.012 -16.715  -1.036  1.00 96.60           H  
ATOM   1781  O   ARG A 109      -1.176 -16.346  -0.549  1.00 96.60           O  
ATOM   1782  CG  ARG A 109       2.713 -17.985   0.562  1.00 96.60           C  
ATOM   1783  HG2 ARG A 109       2.282 -18.610   1.345  1.00 96.60           H  
ATOM   1784  HG3 ARG A 109       3.214 -18.628  -0.162  1.00 96.60           H  
ATOM   1785  CD  ARG A 109       3.763 -17.055   1.175  1.00 96.60           C  
ATOM   1786  HD2 ARG A 109       4.606 -17.653   1.523  1.00 96.60           H  
ATOM   1787  HD3 ARG A 109       4.148 -16.390   0.402  1.00 96.60           H  
ATOM   1788  NE  ARG A 109       3.202 -16.256   2.280  1.00 96.60           N  
ATOM   1789  HE  ARG A 109       2.693 -15.418   2.037  1.00 96.60           H  
ATOM   1790  NH1 ARG A 109       3.796 -17.624   4.030  1.00 96.60           N  
ATOM   1791 HH11 ARG A 109       4.254 -18.243   3.375  1.00 96.60           H  
ATOM   1792 HH12 ARG A 109       3.812 -17.790   5.026  1.00 96.60           H  
ATOM   1793  NH2 ARG A 109       2.662 -15.763   4.418  1.00 96.60           N  
ATOM   1794 HH21 ARG A 109       2.172 -14.952   4.067  1.00 96.60           H  
ATOM   1795 HH22 ARG A 109       2.689 -15.906   5.418  1.00 96.60           H  
ATOM   1796  CZ  ARG A 109       3.228 -16.549   3.563  1.00 96.60           C  
ATOM   1797  N   LEU A 110      -1.067 -17.604  -2.420  1.00 98.36           N  
ATOM   1798  H   LEU A 110      -0.670 -18.430  -2.845  1.00 98.36           H  
ATOM   1799  CA  LEU A 110      -2.051 -16.877  -3.206  1.00 98.36           C  
ATOM   1800  HA  LEU A 110      -2.235 -15.905  -2.748  1.00 98.36           H  
ATOM   1801  C   LEU A 110      -3.363 -17.639  -3.232  1.00 98.36           C  
ATOM   1802  CB  LEU A 110      -1.536 -16.650  -4.634  1.00 98.36           C  
ATOM   1803  HB2 LEU A 110      -2.232 -15.983  -5.143  1.00 98.36           H  
ATOM   1804  HB3 LEU A 110      -1.526 -17.605  -5.159  1.00 98.36           H  
ATOM   1805  O   LEU A 110      -3.386 -18.860  -3.330  1.00 98.36           O  
ATOM   1806  CG  LEU A 110      -0.129 -16.054  -4.709  1.00 98.36           C  
ATOM   1807  HG  LEU A 110       0.595 -16.777  -4.334  1.00 98.36           H  
ATOM   1808  CD1 LEU A 110       0.237 -15.714  -6.149  1.00 98.36           C  
ATOM   1809 HD11 LEU A 110       1.284 -15.416  -6.203  1.00 98.36           H  
ATOM   1810 HD12 LEU A 110      -0.389 -14.889  -6.489  1.00 98.36           H  
ATOM   1811 HD13 LEU A 110       0.087 -16.585  -6.788  1.00 98.36           H  
ATOM   1812  CD2 LEU A 110      -0.031 -14.776  -3.894  1.00 98.36           C  
ATOM   1813 HD21 LEU A 110       0.950 -14.347  -4.098  1.00 98.36           H  
ATOM   1814 HD22 LEU A 110      -0.095 -14.982  -2.825  1.00 98.36           H  
ATOM   1815 HD23 LEU A 110      -0.817 -14.078  -4.182  1.00 98.36           H  
ATOM   1816  N   TYR A 111      -4.452 -16.893  -3.193  1.00 98.65           N  
ATOM   1817  H   TYR A 111      -4.333 -15.895  -3.096  1.00 98.65           H  
ATOM   1818  CA  TYR A 111      -5.819 -17.377  -3.166  1.00 98.65           C  
ATOM   1819  HA  TYR A 111      -5.831 -18.445  -3.384  1.00 98.65           H  
ATOM   1820  C   TYR A 111      -6.605 -16.622  -4.241  1.00 98.65           C  
ATOM   1821  CB  TYR A 111      -6.425 -17.157  -1.771  1.00 98.65           C  
ATOM   1822  HB2 TYR A 111      -6.410 -16.089  -1.552  1.00 98.65           H  
ATOM   1823  HB3 TYR A 111      -7.466 -17.478  -1.772  1.00 98.65           H  
ATOM   1824  O   TYR A 111      -6.300 -15.454  -4.530  1.00 98.65           O  
ATOM   1825  CG  TYR A 111      -5.690 -17.853  -0.646  1.00 98.65           C  
ATOM   1826  CD1 TYR A 111      -6.197 -19.043  -0.091  1.00 98.65           C  
ATOM   1827  HD1 TYR A 111      -7.126 -19.459  -0.453  1.00 98.65           H  
ATOM   1828  CD2 TYR A 111      -4.489 -17.307  -0.155  1.00 98.65           C  
ATOM   1829  HD2 TYR A 111      -4.100 -16.388  -0.567  1.00 98.65           H  
ATOM   1830  CE1 TYR A 111      -5.497 -19.695   0.941  1.00 98.65           C  
ATOM   1831  HE1 TYR A 111      -5.887 -20.601   1.380  1.00 98.65           H  
ATOM   1832  CE2 TYR A 111      -3.770 -17.975   0.848  1.00 98.65           C  
ATOM   1833  HE2 TYR A 111      -2.829 -17.569   1.187  1.00 98.65           H  
ATOM   1834  OH  TYR A 111      -3.562 -19.796   2.373  1.00 98.65           O  
ATOM   1835  HH  TYR A 111      -2.739 -19.320   2.504  1.00 98.65           H  
ATOM   1836  CZ  TYR A 111      -4.279 -19.165   1.407  1.00 98.65           C  
ATOM   1837  N   PRO A 112      -7.620 -17.254  -4.849  1.00 98.50           N  
ATOM   1838  CA  PRO A 112      -8.481 -16.557  -5.790  1.00 98.50           C  
ATOM   1839  HA  PRO A 112      -7.893 -16.188  -6.631  1.00 98.50           H  
ATOM   1840  C   PRO A 112      -9.145 -15.369  -5.089  1.00 98.50           C  
ATOM   1841  CB  PRO A 112      -9.484 -17.604  -6.285  1.00 98.50           C  
ATOM   1842  HB2 PRO A 112     -10.476 -17.181  -6.440  1.00 98.50           H  
ATOM   1843  HB3 PRO A 112      -9.115 -18.038  -7.214  1.00 98.50           H  
ATOM   1844  O   PRO A 112      -9.550 -15.484  -3.935  1.00 98.50           O  
ATOM   1845  CG  PRO A 112      -9.494 -18.682  -5.197  1.00 98.50           C  
ATOM   1846  HG2 PRO A 112      -9.680 -19.671  -5.615  1.00 98.50           H  
ATOM   1847  HG3 PRO A 112     -10.250 -18.446  -4.449  1.00 98.50           H  
ATOM   1848  CD  PRO A 112      -8.107 -18.598  -4.566  1.00 98.50           C  
ATOM   1849  HD2 PRO A 112      -8.183 -18.783  -3.495  1.00 98.50           H  
ATOM   1850  HD3 PRO A 112      -7.444 -19.334  -5.022  1.00 98.50           H  
ATOM   1851  N   CYS A 113      -9.261 -14.229  -5.768  1.00 98.42           N  
ATOM   1852  H   CYS A 113      -8.921 -14.175  -6.718  1.00 98.42           H  
ATOM   1853  CA  CYS A 113     -10.053 -13.110  -5.272  1.00 98.42           C  
ATOM   1854  HA  CYS A 113     -10.080 -13.141  -4.183  1.00 98.42           H  
ATOM   1855  C   CYS A 113     -11.477 -13.224  -5.837  1.00 98.42           C  
ATOM   1856  CB  CYS A 113      -9.388 -11.790  -5.662  1.00 98.42           C  
ATOM   1857  HB2 CYS A 113      -9.506 -11.622  -6.733  1.00 98.42           H  
ATOM   1858  HB3 CYS A 113      -8.326 -11.818  -5.418  1.00 98.42           H  
ATOM   1859  O   CYS A 113     -11.631 -13.245  -7.060  1.00 98.42           O  
ATOM   1860  SG  CYS A 113     -10.162 -10.430  -4.750  1.00 98.42           S  
ATOM   1861  HG  CYS A 113      -9.730 -10.759  -3.529  1.00 98.42           H  
ATOM   1862  N   PRO A 114     -12.520 -13.320  -4.995  1.00 97.92           N  
ATOM   1863  CA  PRO A 114     -13.898 -13.238  -5.458  1.00 97.92           C  
ATOM   1864  HA  PRO A 114     -14.105 -14.078  -6.121  1.00 97.92           H  
ATOM   1865  C   PRO A 114     -14.144 -11.915  -6.184  1.00 97.92           C  
ATOM   1866  CB  PRO A 114     -14.759 -13.334  -4.196  1.00 97.92           C  
ATOM   1867  HB2 PRO A 114     -15.685 -13.881  -4.375  1.00 97.92           H  
ATOM   1868  HB3 PRO A 114     -14.966 -12.334  -3.816  1.00 97.92           H  
ATOM   1869  O   PRO A 114     -13.656 -10.879  -5.741  1.00 97.92           O  
ATOM   1870  CG  PRO A 114     -13.860 -14.052  -3.194  1.00 97.92           C  
ATOM   1871  HG2 PRO A 114     -13.901 -15.127  -3.371  1.00 97.92           H  
ATOM   1872  HG3 PRO A 114     -14.126 -13.816  -2.163  1.00 97.92           H  
ATOM   1873  CD  PRO A 114     -12.479 -13.522  -3.559  1.00 97.92           C  
ATOM   1874  HD2 PRO A 114     -12.295 -12.568  -3.066  1.00 97.92           H  
ATOM   1875  HD3 PRO A 114     -11.714 -14.248  -3.280  1.00 97.92           H  
ATOM   1876  N   GLU A 115     -14.959 -11.924  -7.241  1.00 97.15           N  
ATOM   1877  H   GLU A 115     -15.250 -12.813  -7.620  1.00 97.15           H  
ATOM   1878  CA  GLU A 115     -15.169 -10.730  -8.077  1.00 97.15           C  
ATOM   1879  HA  GLU A 115     -14.222 -10.480  -8.556  1.00 97.15           H  
ATOM   1880  C   GLU A 115     -15.604  -9.502  -7.264  1.00 97.15           C  
ATOM   1881  CB  GLU A 115     -16.203 -11.051  -9.170  1.00 97.15           C  
ATOM   1882  HB2 GLU A 115     -15.868 -11.927  -9.727  1.00 97.15           H  
ATOM   1883  HB3 GLU A 115     -17.153 -11.302  -8.700  1.00 97.15           H  
ATOM   1884  O   GLU A 115     -15.084  -8.414  -7.469  1.00 97.15           O  
ATOM   1885  CG  GLU A 115     -16.433  -9.891 -10.157  1.00 97.15           C  
ATOM   1886  HG2 GLU A 115     -17.102 -10.236 -10.944  1.00 97.15           H  
ATOM   1887  HG3 GLU A 115     -16.938  -9.079  -9.632  1.00 97.15           H  
ATOM   1888  CD  GLU A 115     -15.126  -9.379 -10.787  1.00 97.15           C  
ATOM   1889  OE1 GLU A 115     -14.967  -8.140 -10.901  1.00 97.15           O  
ATOM   1890  OE2 GLU A 115     -14.272 -10.237 -11.097  1.00 97.15           O  
ATOM   1891  N   HIS A 116     -16.476  -9.679  -6.267  1.00 97.06           N  
ATOM   1892  H   HIS A 116     -16.824 -10.612  -6.102  1.00 97.06           H  
ATOM   1893  CA  HIS A 116     -16.943  -8.586  -5.406  1.00 97.06           C  
ATOM   1894  HA  HIS A 116     -17.304  -7.785  -6.052  1.00 97.06           H  
ATOM   1895  C   HIS A 116     -15.849  -7.963  -4.516  1.00 97.06           C  
ATOM   1896  CB  HIS A 116     -18.123  -9.078  -4.556  1.00 97.06           C  
ATOM   1897  HB2 HIS A 116     -18.874  -9.524  -5.208  1.00 97.06           H  
ATOM   1898  HB3 HIS A 116     -18.580  -8.213  -4.077  1.00 97.06           H  
ATOM   1899  O   HIS A 116     -16.048  -6.867  -3.997  1.00 97.06           O  
ATOM   1900  CG  HIS A 116     -17.744 -10.069  -3.481  1.00 97.06           C  
ATOM   1901  CD2 HIS A 116     -17.491  -9.784  -2.165  1.00 97.06           C  
ATOM   1902  HD2 HIS A 116     -17.503  -8.805  -1.710  1.00 97.06           H  
ATOM   1903  ND1 HIS A 116     -17.619 -11.434  -3.630  1.00 97.06           N  
ATOM   1904  HD1 HIS A 116     -17.807 -11.965  -4.468  1.00 97.06           H  
ATOM   1905  CE1 HIS A 116     -17.296 -11.954  -2.434  1.00 97.06           C  
ATOM   1906  HE1 HIS A 116     -17.148 -13.003  -2.225  1.00 97.06           H  
ATOM   1907  NE2 HIS A 116     -17.215 -10.990  -1.512  1.00 97.06           N  
ATOM   1908  N   LEU A 117     -14.711  -8.643  -4.338  1.00 97.50           N  
ATOM   1909  H   LEU A 117     -14.603  -9.521  -4.826  1.00 97.50           H  
ATOM   1910  CA  LEU A 117     -13.530  -8.140  -3.631  1.00 97.50           C  
ATOM   1911  HA  LEU A 117     -13.804  -7.255  -3.056  1.00 97.50           H  
ATOM   1912  C   LEU A 117     -12.423  -7.684  -4.588  1.00 97.50           C  
ATOM   1913  CB  LEU A 117     -12.992  -9.210  -2.657  1.00 97.50           C  
ATOM   1914  HB2 LEU A 117     -12.087  -8.826  -2.186  1.00 97.50           H  
ATOM   1915  HB3 LEU A 117     -12.719 -10.094  -3.233  1.00 97.50           H  
ATOM   1916  O   LEU A 117     -11.452  -7.087  -4.124  1.00 97.50           O  
ATOM   1917  CG  LEU A 117     -13.962  -9.637  -1.545  1.00 97.50           C  
ATOM   1918  HG  LEU A 117     -14.829 -10.102  -2.017  1.00 97.50           H  
ATOM   1919  CD1 LEU A 117     -13.305 -10.678  -0.637  1.00 97.50           C  
ATOM   1920 HD11 LEU A 117     -12.998 -11.547  -1.219  1.00 97.50           H  
ATOM   1921 HD12 LEU A 117     -14.022 -11.003   0.117  1.00 97.50           H  
ATOM   1922 HD13 LEU A 117     -12.439 -10.247  -0.135  1.00 97.50           H  
ATOM   1923  CD2 LEU A 117     -14.416  -8.464  -0.675  1.00 97.50           C  
ATOM   1924 HD21 LEU A 117     -13.557  -7.963  -0.229  1.00 97.50           H  
ATOM   1925 HD22 LEU A 117     -15.065  -8.829   0.122  1.00 97.50           H  
ATOM   1926 HD23 LEU A 117     -14.991  -7.750  -1.266  1.00 97.50           H  
ATOM   1927  N   SER A 118     -12.539  -7.929  -5.896  1.00 97.85           N  
ATOM   1928  H   SER A 118     -13.375  -8.386  -6.231  1.00 97.85           H  
ATOM   1929  CA  SER A 118     -11.547  -7.485  -6.881  1.00 97.85           C  
ATOM   1930  HA  SER A 118     -10.586  -7.931  -6.626  1.00 97.85           H  
ATOM   1931  C   SER A 118     -11.409  -5.961  -6.871  1.00 97.85           C  
ATOM   1932  CB  SER A 118     -11.932  -7.958  -8.284  1.00 97.85           C  
ATOM   1933  HB2 SER A 118     -11.990  -9.046  -8.308  1.00 97.85           H  
ATOM   1934  HB3 SER A 118     -12.905  -7.545  -8.550  1.00 97.85           H  
ATOM   1935  O   SER A 118     -12.388  -5.247  -6.649  1.00 97.85           O  
ATOM   1936  OG  SER A 118     -10.972  -7.506  -9.222  1.00 97.85           O  
ATOM   1937  HG  SER A 118     -11.454  -7.321 -10.031  1.00 97.85           H  
ATOM   1938  N   VAL A 119     -10.215  -5.436  -7.168  1.00 97.39           N  
ATOM   1939  H   VAL A 119      -9.460  -6.061  -7.413  1.00 97.39           H  
ATOM   1940  CA  VAL A 119      -9.973  -3.981  -7.215  1.00 97.39           C  
ATOM   1941  HA  VAL A 119     -10.263  -3.572  -6.247  1.00 97.39           H  
ATOM   1942  C   VAL A 119     -10.827  -3.268  -8.274  1.00 97.39           C  
ATOM   1943  CB  VAL A 119      -8.474  -3.701  -7.420  1.00 97.39           C  
ATOM   1944  HB  VAL A 119      -7.917  -4.448  -6.853  1.00 97.39           H  
ATOM   1945  O   VAL A 119     -11.093  -2.074  -8.158  1.00 97.39           O  
ATOM   1946  CG1 VAL A 119      -8.011  -3.809  -8.879  1.00 97.39           C  
ATOM   1947 HG11 VAL A 119      -8.341  -4.753  -9.311  1.00 97.39           H  
ATOM   1948 HG12 VAL A 119      -8.412  -2.986  -9.471  1.00 97.39           H  
ATOM   1949 HG13 VAL A 119      -6.923  -3.769  -8.920  1.00 97.39           H  
ATOM   1950  CG2 VAL A 119      -8.094  -2.328  -6.863  1.00 97.39           C  
ATOM   1951 HG21 VAL A 119      -8.356  -2.273  -5.806  1.00 97.39           H  
ATOM   1952 HG22 VAL A 119      -8.621  -1.540  -7.402  1.00 97.39           H  
ATOM   1953 HG23 VAL A 119      -7.018  -2.185  -6.965  1.00 97.39           H  
ATOM   1954  N   THR A 120     -11.288  -4.008  -9.287  1.00 95.53           N  
ATOM   1955  H   THR A 120     -11.041  -4.987  -9.309  1.00 95.53           H  
ATOM   1956  CA  THR A 120     -12.201  -3.537 -10.339  1.00 95.53           C  
ATOM   1957  HA  THR A 120     -11.844  -2.583 -10.727  1.00 95.53           H  
ATOM   1958  C   THR A 120     -13.624  -3.310  -9.834  1.00 95.53           C  
ATOM   1959  CB  THR A 120     -12.250  -4.556 -11.491  1.00 95.53           C  
ATOM   1960  HB  THR A 120     -13.048  -4.293 -12.185  1.00 95.53           H  
ATOM   1961  O   THR A 120     -14.306  -2.412 -10.321  1.00 95.53           O  
ATOM   1962  CG2 THR A 120     -10.922  -4.578 -12.250  1.00 95.53           C  
ATOM   1963 HG21 THR A 120     -10.994  -5.279 -13.081  1.00 95.53           H  
ATOM   1964 HG22 THR A 120     -10.707  -3.585 -12.645  1.00 95.53           H  
ATOM   1965 HG23 THR A 120     -10.110  -4.889 -11.593  1.00 95.53           H  
ATOM   1966  OG1 THR A 120     -12.461  -5.868 -10.995  1.00 95.53           O  
ATOM   1967  HG1 THR A 120     -13.301  -6.208 -11.312  1.00 95.53           H  
ATOM   1968  N   SER A 121     -14.064  -4.102  -8.854  1.00 96.44           N  
ATOM   1969  H   SER A 121     -13.434  -4.808  -8.502  1.00 96.44           H  
ATOM   1970  CA  SER A 121     -15.409  -4.037  -8.268  1.00 96.44           C  
ATOM   1971  HA  SER A 121     -16.093  -3.551  -8.964  1.00 96.44           H  
ATOM   1972  C   SER A 121     -15.440  -3.239  -6.961  1.00 96.44           C  
ATOM   1973  CB  SER A 121     -15.914  -5.461  -8.029  1.00 96.44           C  
ATOM   1974  HB2 SER A 121     -16.813  -5.424  -7.414  1.00 96.44           H  
ATOM   1975  HB3 SER A 121     -15.148  -6.027  -7.499  1.00 96.44           H  
ATOM   1976  O   SER A 121     -16.442  -2.605  -6.636  1.00 96.44           O  
ATOM   1977  OG  SER A 121     -16.239  -6.077  -9.264  1.00 96.44           O  
ATOM   1978  HG  SER A 121     -15.614  -6.768  -9.497  1.00 96.44           H  
ATOM   1979  N   LEU A 122     -14.332  -3.240  -6.219  1.00 96.68           N  
ATOM   1980  H   LEU A 122     -13.566  -3.819  -6.532  1.00 96.68           H  
ATOM   1981  CA  LEU A 122     -14.170  -2.564  -4.940  1.00 96.68           C  
ATOM   1982  HA  LEU A 122     -14.962  -1.824  -4.827  1.00 96.68           H  
ATOM   1983  C   LEU A 122     -12.825  -1.836  -4.926  1.00 96.68           C  
ATOM   1984  CB  LEU A 122     -14.326  -3.624  -3.836  1.00 96.68           C  
ATOM   1985  HB2 LEU A 122     -15.290  -4.110  -3.985  1.00 96.68           H  
ATOM   1986  HB3 LEU A 122     -13.561  -4.390  -3.965  1.00 96.68           H  
ATOM   1987  O   LEU A 122     -11.793  -2.408  -4.576  1.00 96.68           O  
ATOM   1988  CG  LEU A 122     -14.275  -3.097  -2.390  1.00 96.68           C  
ATOM   1989  HG  LEU A 122     -13.292  -2.675  -2.177  1.00 96.68           H  
ATOM   1990  CD1 LEU A 122     -15.339  -2.027  -2.125  1.00 96.68           C  
ATOM   1991 HD11 LEU A 122     -15.122  -1.132  -2.707  1.00 96.68           H  
ATOM   1992 HD12 LEU A 122     -16.323  -2.414  -2.389  1.00 96.68           H  
ATOM   1993 HD13 LEU A 122     -15.326  -1.757  -1.069  1.00 96.68           H  
ATOM   1994  CD2 LEU A 122     -14.520  -4.282  -1.454  1.00 96.68           C  
ATOM   1995 HD21 LEU A 122     -14.777  -3.944  -0.450  1.00 96.68           H  
ATOM   1996 HD22 LEU A 122     -15.356  -4.882  -1.815  1.00 96.68           H  
ATOM   1997 HD23 LEU A 122     -13.631  -4.911  -1.413  1.00 96.68           H  
ATOM   1998  N   ALA A 123     -12.835  -0.569  -5.333  1.00 95.79           N  
ATOM   1999  H   ALA A 123     -13.709  -0.175  -5.651  1.00 95.79           H  
ATOM   2000  CA  ALA A 123     -11.627   0.242  -5.463  1.00 95.79           C  
ATOM   2001  HA  ALA A 123     -10.980  -0.236  -6.199  1.00 95.79           H  
ATOM   2002  C   ALA A 123     -10.835   0.352  -4.145  1.00 95.79           C  
ATOM   2003  CB  ALA A 123     -12.022   1.624  -5.997  1.00 95.79           C  
ATOM   2004  HB1 ALA A 123     -12.671   2.127  -5.281  1.00 95.79           H  
ATOM   2005  HB2 ALA A 123     -11.128   2.229  -6.147  1.00 95.79           H  
ATOM   2006  HB3 ALA A 123     -12.538   1.519  -6.951  1.00 95.79           H  
ATOM   2007  O   ALA A 123     -11.387   0.220  -3.048  1.00 95.79           O  
ATOM   2008  N   SER A 124      -9.532   0.628  -4.254  1.00 96.15           N  
ATOM   2009  H   SER A 124      -9.138   0.773  -5.173  1.00 96.15           H  
ATOM   2010  CA  SER A 124      -8.735   1.019  -3.089  1.00 96.15           C  
ATOM   2011  HA  SER A 124      -8.841   0.253  -2.322  1.00 96.15           H  
ATOM   2012  C   SER A 124      -9.241   2.351  -2.531  1.00 96.15           C  
ATOM   2013  CB  SER A 124      -7.250   1.138  -3.443  1.00 96.15           C  
ATOM   2014  HB2 SER A 124      -7.095   1.996  -4.097  1.00 96.15           H  
ATOM   2015  HB3 SER A 124      -6.926   0.239  -3.967  1.00 96.15           H  
ATOM   2016  O   SER A 124      -9.642   3.241  -3.282  1.00 96.15           O  
ATOM   2017  OG  SER A 124      -6.494   1.298  -2.255  1.00 96.15           O  
ATOM   2018  HG  SER A 124      -5.830   0.606  -2.210  1.00 96.15           H  
ATOM   2019  N   LEU A 125      -9.190   2.503  -1.210  1.00 96.69           N  
ATOM   2020  H   LEU A 125      -8.847   1.729  -0.659  1.00 96.69           H  
ATOM   2021  CA  LEU A 125      -9.434   3.783  -0.535  1.00 96.69           C  
ATOM   2022  HA  LEU A 125     -10.022   4.432  -1.183  1.00 96.69           H  
ATOM   2023  C   LEU A 125      -8.135   4.546  -0.253  1.00 96.69           C  
ATOM   2024  CB  LEU A 125     -10.228   3.530   0.755  1.00 96.69           C  
ATOM   2025  HB2 LEU A 125      -9.634   2.885   1.402  1.00 96.69           H  
ATOM   2026  HB3 LEU A 125     -10.372   4.479   1.272  1.00 96.69           H  
ATOM   2027  O   LEU A 125      -8.180   5.666   0.253  1.00 96.69           O  
ATOM   2028  CG  LEU A 125     -11.604   2.882   0.525  1.00 96.69           C  
ATOM   2029  HG  LEU A 125     -11.487   1.933   0.002  1.00 96.69           H  
ATOM   2030  CD1 LEU A 125     -12.245   2.595   1.877  1.00 96.69           C  
ATOM   2031 HD11 LEU A 125     -11.578   1.957   2.458  1.00 96.69           H  
ATOM   2032 HD12 LEU A 125     -13.180   2.058   1.721  1.00 96.69           H  
ATOM   2033 HD13 LEU A 125     -12.424   3.522   2.421  1.00 96.69           H  
ATOM   2034  CD2 LEU A 125     -12.554   3.779  -0.274  1.00 96.69           C  
ATOM   2035 HD21 LEU A 125     -12.176   3.899  -1.289  1.00 96.69           H  
ATOM   2036 HD22 LEU A 125     -12.639   4.754   0.204  1.00 96.69           H  
ATOM   2037 HD23 LEU A 125     -13.536   3.309  -0.332  1.00 96.69           H  
ATOM   2038  N   THR A 126      -6.992   3.938  -0.567  1.00 96.46           N  
ATOM   2039  H   THR A 126      -7.027   3.025  -0.996  1.00 96.46           H  
ATOM   2040  CA  THR A 126      -5.670   4.476  -0.268  1.00 96.46           C  
ATOM   2041  HA  THR A 126      -5.753   5.194   0.548  1.00 96.46           H  
ATOM   2042  C   THR A 126      -5.107   5.183  -1.495  1.00 96.46           C  
ATOM   2043  CB  THR A 126      -4.729   3.360   0.198  1.00 96.46           C  
ATOM   2044  HB  THR A 126      -4.524   2.684  -0.632  1.00 96.46           H  
ATOM   2045  O   THR A 126      -4.936   4.565  -2.550  1.00 96.46           O  
ATOM   2046  CG2 THR A 126      -3.418   3.909   0.736  1.00 96.46           C  
ATOM   2047 HG21 THR A 126      -3.605   4.543   1.603  1.00 96.46           H  
ATOM   2048 HG22 THR A 126      -2.783   3.075   1.031  1.00 96.46           H  
ATOM   2049 HG23 THR A 126      -2.908   4.495  -0.029  1.00 96.46           H  
ATOM   2050  OG1 THR A 126      -5.317   2.618   1.240  1.00 96.46           O  
ATOM   2051  HG1 THR A 126      -4.660   1.989   1.548  1.00 96.46           H  
ATOM   2052  N   SER A 127      -4.779   6.461  -1.348  1.00 97.73           N  
ATOM   2053  H   SER A 127      -4.892   6.867  -0.430  1.00 97.73           H  
ATOM   2054  CA  SER A 127      -4.086   7.272  -2.347  1.00 97.73           C  
ATOM   2055  HA  SER A 127      -4.353   6.927  -3.346  1.00 97.73           H  
ATOM   2056  C   SER A 127      -2.570   7.176  -2.186  1.00 97.73           C  
ATOM   2057  CB  SER A 127      -4.505   8.735  -2.233  1.00 97.73           C  
ATOM   2058  HB2 SER A 127      -4.268   9.099  -1.233  1.00 97.73           H  
ATOM   2059  HB3 SER A 127      -3.944   9.315  -2.965  1.00 97.73           H  
ATOM   2060  O   SER A 127      -2.065   7.016  -1.078  1.00 97.73           O  
ATOM   2061  OG  SER A 127      -5.887   8.899  -2.476  1.00 97.73           O  
ATOM   2062  HG  SER A 127      -6.033   8.986  -3.421  1.00 97.73           H  
ATOM   2063  N   HIS A 128      -1.850   7.315  -3.297  1.00 96.73           N  
ATOM   2064  H   HIS A 128      -2.344   7.483  -4.162  1.00 96.73           H  
ATOM   2065  CA  HIS A 128      -0.388   7.385  -3.367  1.00 96.73           C  
ATOM   2066  HA  HIS A 128       0.040   7.073  -2.415  1.00 96.73           H  
ATOM   2067  C   HIS A 128       0.041   8.831  -3.638  1.00 96.73           C  
ATOM   2068  CB  HIS A 128       0.101   6.401  -4.443  1.00 96.73           C  
ATOM   2069  HB2 HIS A 128      -0.454   6.583  -5.363  1.00 96.73           H  
ATOM   2070  HB3 HIS A 128      -0.136   5.387  -4.121  1.00 96.73           H  
ATOM   2071  O   HIS A 128      -0.455   9.470  -4.565  1.00 96.73           O  
ATOM   2072  CG  HIS A 128       1.560   6.449  -4.827  1.00 96.73           C  
ATOM   2073  CD2 HIS A 128       2.602   6.967  -4.115  1.00 96.73           C  
ATOM   2074  HD2 HIS A 128       2.575   7.369  -3.113  1.00 96.73           H  
ATOM   2075  ND1 HIS A 128       2.034   6.034  -6.070  1.00 96.73           N  
ATOM   2076  CE1 HIS A 128       3.334   6.360  -6.105  1.00 96.73           C  
ATOM   2077  HE1 HIS A 128       3.986   6.212  -6.953  1.00 96.73           H  
ATOM   2078  NE2 HIS A 128       3.694   6.945  -4.955  1.00 96.73           N  
ATOM   2079  HE2 HIS A 128       4.604   7.342  -4.768  1.00 96.73           H  
ATOM   2080  N   VAL A 129       0.952   9.348  -2.823  1.00 97.86           N  
ATOM   2081  H   VAL A 129       1.319   8.755  -2.093  1.00 97.86           H  
ATOM   2082  CA  VAL A 129       1.540  10.689  -2.911  1.00 97.86           C  
ATOM   2083  HA  VAL A 129       1.358  11.101  -3.904  1.00 97.86           H  
ATOM   2084  C   VAL A 129       3.057  10.624  -2.737  1.00 97.86           C  
ATOM   2085  CB  VAL A 129       0.908  11.645  -1.877  1.00 97.86           C  
ATOM   2086  HB  VAL A 129       1.357  12.630  -1.996  1.00 97.86           H  
ATOM   2087  O   VAL A 129       3.615   9.578  -2.404  1.00 97.86           O  
ATOM   2088  CG1 VAL A 129      -0.587  11.799  -2.143  1.00 97.86           C  
ATOM   2089 HG11 VAL A 129      -0.722  12.013  -3.203  1.00 97.86           H  
ATOM   2090 HG12 VAL A 129      -0.984  12.630  -1.561  1.00 97.86           H  
ATOM   2091 HG13 VAL A 129      -1.118  10.883  -1.884  1.00 97.86           H  
ATOM   2092  CG2 VAL A 129       1.100  11.213  -0.419  1.00 97.86           C  
ATOM   2093 HG21 VAL A 129       0.526  11.861   0.243  1.00 97.86           H  
ATOM   2094 HG22 VAL A 129       2.154  11.298  -0.152  1.00 97.86           H  
ATOM   2095 HG23 VAL A 129       0.770  10.185  -0.273  1.00 97.86           H  
ATOM   2096  N   GLN A 130       3.720  11.752  -2.956  1.00 96.57           N  
ATOM   2097  H   GLN A 130       3.208  12.575  -3.240  1.00 96.57           H  
ATOM   2098  CA  GLN A 130       5.143  11.940  -2.700  1.00 96.57           C  
ATOM   2099  HA  GLN A 130       5.575  11.029  -2.287  1.00 96.57           H  
ATOM   2100  C   GLN A 130       5.297  13.062  -1.676  1.00 96.57           C  
ATOM   2101  CB  GLN A 130       5.875  12.276  -4.007  1.00 96.57           C  
ATOM   2102  HB2 GLN A 130       5.550  13.255  -4.359  1.00 96.57           H  
ATOM   2103  HB3 GLN A 130       6.945  12.303  -3.805  1.00 96.57           H  
ATOM   2104  O   GLN A 130       4.624  14.091  -1.785  1.00 96.57           O  
ATOM   2105  CG  GLN A 130       5.577  11.261  -5.119  1.00 96.57           C  
ATOM   2106  HG2 GLN A 130       5.708  10.254  -4.722  1.00 96.57           H  
ATOM   2107  HG3 GLN A 130       4.539  11.360  -5.433  1.00 96.57           H  
ATOM   2108  CD  GLN A 130       6.452  11.414  -6.354  1.00 96.57           C  
ATOM   2109  NE2 GLN A 130       6.108  10.751  -7.437  1.00 96.57           N  
ATOM   2110 HE21 GLN A 130       6.747  10.827  -8.216  1.00 96.57           H  
ATOM   2111 HE22 GLN A 130       5.282  10.171  -7.452  1.00 96.57           H  
ATOM   2112  OE1 GLN A 130       7.431  12.138  -6.398  1.00 96.57           O  
ATOM   2113  N   LEU A 131       6.158  12.889  -0.677  1.00 97.88           N  
ATOM   2114  H   LEU A 131       6.757  12.076  -0.686  1.00 97.88           H  
ATOM   2115  CA  LEU A 131       6.492  14.000   0.206  1.00 97.88           C  
ATOM   2116  HA  LEU A 131       5.570  14.495   0.511  1.00 97.88           H  
ATOM   2117  C   LEU A 131       7.316  15.013  -0.575  1.00 97.88           C  
ATOM   2118  CB  LEU A 131       7.230  13.542   1.470  1.00 97.88           C  
ATOM   2119  HB2 LEU A 131       8.173  13.080   1.179  1.00 97.88           H  
ATOM   2120  HB3 LEU A 131       7.463  14.422   2.071  1.00 97.88           H  
ATOM   2121  O   LEU A 131       8.295  14.671  -1.230  1.00 97.88           O  
ATOM   2122  CG  LEU A 131       6.439  12.552   2.327  1.00 97.88           C  
ATOM   2123  HG  LEU A 131       6.355  11.629   1.753  1.00 97.88           H  
ATOM   2124  CD1 LEU A 131       7.196  12.260   3.619  1.00 97.88           C  
ATOM   2125 HD11 LEU A 131       6.686  11.478   4.182  1.00 97.88           H  
ATOM   2126 HD12 LEU A 131       8.203  11.917   3.382  1.00 97.88           H  
ATOM   2127 HD13 LEU A 131       7.260  13.166   4.221  1.00 97.88           H  
ATOM   2128  CD2 LEU A 131       5.039  13.044   2.706  1.00 97.88           C  
ATOM   2129 HD21 LEU A 131       4.417  13.127   1.815  1.00 97.88           H  
ATOM   2130 HD22 LEU A 131       5.104  14.011   3.203  1.00 97.88           H  
ATOM   2131 HD23 LEU A 131       4.575  12.318   3.375  1.00 97.88           H  
ATOM   2132  N   ASP A 132       6.912  16.271  -0.484  1.00 97.89           N  
ATOM   2133  H   ASP A 132       6.065  16.476   0.027  1.00 97.89           H  
ATOM   2134  CA  ASP A 132       7.701  17.390  -0.970  1.00 97.89           C  
ATOM   2135  HA  ASP A 132       8.080  17.164  -1.966  1.00 97.89           H  
ATOM   2136  C   ASP A 132       8.893  17.598  -0.033  1.00 97.89           C  
ATOM   2137  CB  ASP A 132       6.787  18.608  -1.064  1.00 97.89           C  
ATOM   2138  HB2 ASP A 132       6.491  18.924  -0.064  1.00 97.89           H  
ATOM   2139  HB3 ASP A 132       5.882  18.317  -1.598  1.00 97.89           H  
ATOM   2140  O   ASP A 132       8.767  18.205   1.034  1.00 97.89           O  
ATOM   2141  CG  ASP A 132       7.414  19.783  -1.809  1.00 97.89           C  
ATOM   2142  OD1 ASP A 132       8.499  19.629  -2.404  1.00 97.89           O  
ATOM   2143  OD2 ASP A 132       6.717  20.823  -1.831  1.00 97.89           O  
ATOM   2144  N   THR A 133      10.006  16.961  -0.380  1.00 96.32           N  
ATOM   2145  H   THR A 133       9.987  16.403  -1.222  1.00 96.32           H  
ATOM   2146  CA  THR A 133      11.273  16.993   0.345  1.00 96.32           C  
ATOM   2147  HA  THR A 133      11.419  17.996   0.745  1.00 96.32           H  
ATOM   2148  C   THR A 133      12.423  16.686  -0.613  1.00 96.32           C  
ATOM   2149  CB  THR A 133      11.263  16.010   1.527  1.00 96.32           C  
ATOM   2150  HB  THR A 133      10.442  16.271   2.195  1.00 96.32           H  
ATOM   2151  O   THR A 133      12.231  16.088  -1.672  1.00 96.32           O  
ATOM   2152  CG2 THR A 133      11.125  14.533   1.149  1.00 96.32           C  
ATOM   2153 HG21 THR A 133      11.963  14.217   0.527  1.00 96.32           H  
ATOM   2154 HG22 THR A 133      10.198  14.374   0.599  1.00 96.32           H  
ATOM   2155 HG23 THR A 133      11.107  13.929   2.056  1.00 96.32           H  
ATOM   2156  OG1 THR A 133      12.467  16.149   2.235  1.00 96.32           O  
ATOM   2157  HG1 THR A 133      12.468  17.045   2.580  1.00 96.32           H  
ATOM   2158  N   THR A 134      13.637  17.093  -0.248  1.00 93.36           N  
ATOM   2159  H   THR A 134      13.732  17.560   0.643  1.00 93.36           H  
ATOM   2160  CA  THR A 134      14.866  16.765  -0.988  1.00 93.36           C  
ATOM   2161  HA  THR A 134      14.614  16.594  -2.034  1.00 93.36           H  
ATOM   2162  C   THR A 134      15.540  15.481  -0.501  1.00 93.36           C  
ATOM   2163  CB  THR A 134      15.857  17.931  -0.935  1.00 93.36           C  
ATOM   2164  HB  THR A 134      16.768  17.660  -1.469  1.00 93.36           H  
ATOM   2165  O   THR A 134      16.563  15.081  -1.060  1.00 93.36           O  
ATOM   2166  CG2 THR A 134      15.286  19.201  -1.569  1.00 93.36           C  
ATOM   2167 HG21 THR A 134      14.968  18.984  -2.589  1.00 93.36           H  
ATOM   2168 HG22 THR A 134      16.053  19.975  -1.595  1.00 93.36           H  
ATOM   2169 HG23 THR A 134      14.428  19.561  -1.002  1.00 93.36           H  
ATOM   2170  OG1 THR A 134      16.177  18.236   0.402  1.00 93.36           O  
ATOM   2171  HG1 THR A 134      16.252  19.189   0.484  1.00 93.36           H  
ATOM   2172  N   VAL A 135      14.987  14.829   0.528  1.00 93.67           N  
ATOM   2173  H   VAL A 135      14.145  15.206   0.939  1.00 93.67           H  
ATOM   2174  CA  VAL A 135      15.503  13.558   1.050  1.00 93.67           C  
ATOM   2175  HA  VAL A 135      16.561  13.687   1.278  1.00 93.67           H  
ATOM   2176  C   VAL A 135      15.376  12.468  -0.015  1.00 93.67           C  
ATOM   2177  CB  VAL A 135      14.782  13.162   2.353  1.00 93.67           C  
ATOM   2178  HB  VAL A 135      13.705  13.143   2.185  1.00 93.67           H  
ATOM   2179  O   VAL A 135      14.300  12.250  -0.562  1.00 93.67           O  
ATOM   2180  CG1 VAL A 135      15.219  11.784   2.862  1.00 93.67           C  
ATOM   2181 HG11 VAL A 135      14.741  11.585   3.821  1.00 93.67           H  
ATOM   2182 HG12 VAL A 135      16.300  11.746   2.990  1.00 93.67           H  
ATOM   2183 HG13 VAL A 135      14.908  11.003   2.168  1.00 93.67           H  
ATOM   2184  CG2 VAL A 135      15.095  14.177   3.459  1.00 93.67           C  
ATOM   2185 HG21 VAL A 135      14.567  13.905   4.373  1.00 93.67           H  
ATOM   2186 HG22 VAL A 135      14.767  15.171   3.153  1.00 93.67           H  
ATOM   2187 HG23 VAL A 135      16.167  14.203   3.654  1.00 93.67           H  
ATOM   2188  N   GLY A 136      16.485  11.783  -0.306  1.00 85.51           N  
ATOM   2189  H   GLY A 136      17.341  12.050   0.160  1.00 85.51           H  
ATOM   2190  CA  GLY A 136      16.506  10.622  -1.199  1.00 85.51           C  
ATOM   2191  HA2 GLY A 136      17.479  10.556  -1.685  1.00 85.51           H  
ATOM   2192  HA3 GLY A 136      15.742  10.727  -1.969  1.00 85.51           H  
ATOM   2193  C   GLY A 136      16.251   9.319  -0.444  1.00 85.51           C  
ATOM   2194  O   GLY A 136      15.228   8.674  -0.642  1.00 85.51           O  
ATOM   2195  N   GLU A 137      17.172   8.954   0.449  1.00 88.61           N  
ATOM   2196  H   GLU A 137      17.975   9.548   0.601  1.00 88.61           H  
ATOM   2197  CA  GLU A 137      17.076   7.754   1.286  1.00 88.61           C  
ATOM   2198  HA  GLU A 137      16.242   7.140   0.947  1.00 88.61           H  
ATOM   2199  C   GLU A 137      16.812   8.131   2.745  1.00 88.61           C  
ATOM   2200  CB  GLU A 137      18.347   6.902   1.177  1.00 88.61           C  
ATOM   2201  HB2 GLU A 137      18.308   6.126   1.941  1.00 88.61           H  
ATOM   2202  HB3 GLU A 137      19.217   7.532   1.362  1.00 88.61           H  
ATOM   2203  O   GLU A 137      17.444   9.035   3.298  1.00 88.61           O  
ATOM   2204  CG  GLU A 137      18.478   6.226  -0.197  1.00 88.61           C  
ATOM   2205  HG2 GLU A 137      18.501   6.996  -0.968  1.00 88.61           H  
ATOM   2206  HG3 GLU A 137      17.597   5.606  -0.364  1.00 88.61           H  
ATOM   2207  CD  GLU A 137      19.741   5.356  -0.328  1.00 88.61           C  
ATOM   2208  OE1 GLU A 137      19.936   4.802  -1.433  1.00 88.61           O  
ATOM   2209  OE2 GLU A 137      20.525   5.272   0.646  1.00 88.61           O  
ATOM   2210  N   LEU A 138      15.878   7.421   3.377  1.00 93.56           N  
ATOM   2211  H   LEU A 138      15.435   6.656   2.888  1.00 93.56           H  
ATOM   2212  CA  LEU A 138      15.549   7.629   4.781  1.00 93.56           C  
ATOM   2213  HA  LEU A 138      15.554   8.701   4.982  1.00 93.56           H  
ATOM   2214  C   LEU A 138      16.596   6.989   5.688  1.00 93.56           C  
ATOM   2215  CB  LEU A 138      14.154   7.067   5.084  1.00 93.56           C  
ATOM   2216  HB2 LEU A 138      14.127   6.028   4.757  1.00 93.56           H  
ATOM   2217  HB3 LEU A 138      13.998   7.076   6.163  1.00 93.56           H  
ATOM   2218  O   LEU A 138      16.973   5.829   5.523  1.00 93.56           O  
ATOM   2219  CG  LEU A 138      13.009   7.840   4.413  1.00 93.56           C  
ATOM   2220  HG  LEU A 138      13.191   7.934   3.343  1.00 93.56           H  
ATOM   2221  CD1 LEU A 138      11.725   7.056   4.625  1.00 93.56           C  
ATOM   2222 HD11 LEU A 138      10.873   7.579   4.192  1.00 93.56           H  
ATOM   2223 HD12 LEU A 138      11.566   6.890   5.691  1.00 93.56           H  
ATOM   2224 HD13 LEU A 138      11.829   6.085   4.140  1.00 93.56           H  
ATOM   2225  CD2 LEU A 138      12.816   9.225   5.025  1.00 93.56           C  
ATOM   2226 HD21 LEU A 138      12.563   9.136   6.081  1.00 93.56           H  
ATOM   2227 HD22 LEU A 138      13.722   9.819   4.906  1.00 93.56           H  
ATOM   2228 HD23 LEU A 138      12.003   9.735   4.510  1.00 93.56           H  
ATOM   2229  N   THR A 139      17.015   7.724   6.715  1.00 95.33           N  
ATOM   2230  H   THR A 139      16.680   8.672   6.805  1.00 95.33           H  
ATOM   2231  CA  THR A 139      17.860   7.160   7.770  1.00 95.33           C  
ATOM   2232  HA  THR A 139      18.662   6.605   7.283  1.00 95.33           H  
ATOM   2233  C   THR A 139      17.058   6.196   8.653  1.00 95.33           C  
ATOM   2234  CB  THR A 139      18.497   8.252   8.641  1.00 95.33           C  
ATOM   2235  HB  THR A 139      19.171   7.779   9.355  1.00 95.33           H  
ATOM   2236  O   THR A 139      15.834   6.331   8.769  1.00 95.33           O  
ATOM   2237  CG2 THR A 139      19.325   9.230   7.813  1.00 95.33           C  
ATOM   2238 HG21 THR A 139      20.138   8.696   7.322  1.00 95.33           H  
ATOM   2239 HG22 THR A 139      18.713   9.700   7.043  1.00 95.33           H  
ATOM   2240 HG23 THR A 139      19.755   9.994   8.461  1.00 95.33           H  
ATOM   2241  OG1 THR A 139      17.503   8.927   9.381  1.00 95.33           O  
ATOM   2242  HG1 THR A 139      17.754   9.848   9.478  1.00 95.33           H  
ATOM   2243  N   PRO A 140      17.721   5.277   9.384  1.00 95.06           N  
ATOM   2244  CA  PRO A 140      17.045   4.420  10.360  1.00 95.06           C  
ATOM   2245  HA  PRO A 140      16.392   3.728   9.829  1.00 95.06           H  
ATOM   2246  C   PRO A 140      16.209   5.209  11.376  1.00 95.06           C  
ATOM   2247  CB  PRO A 140      18.166   3.633  11.046  1.00 95.06           C  
ATOM   2248  HB2 PRO A 140      18.552   4.187  11.902  1.00 95.06           H  
ATOM   2249  HB3 PRO A 140      17.830   2.643  11.354  1.00 95.06           H  
ATOM   2250  O   PRO A 140      15.111   4.799  11.736  1.00 95.06           O  
ATOM   2251  CG  PRO A 140      19.244   3.555   9.966  1.00 95.06           C  
ATOM   2252  HG2 PRO A 140      20.237   3.407  10.391  1.00 95.06           H  
ATOM   2253  HG3 PRO A 140      19.003   2.756   9.265  1.00 95.06           H  
ATOM   2254  CD  PRO A 140      19.125   4.904   9.261  1.00 95.06           C  
ATOM   2255  HD2 PRO A 140      19.421   4.801   8.217  1.00 95.06           H  
ATOM   2256  HD3 PRO A 140      19.749   5.641   9.765  1.00 95.06           H  
ATOM   2257  N   ARG A 141      16.682   6.393  11.784  1.00 96.55           N  
ATOM   2258  H   ARG A 141      17.553   6.713  11.386  1.00 96.55           H  
ATOM   2259  CA  ARG A 141      15.968   7.262  12.726  1.00 96.55           C  
ATOM   2260  HA  ARG A 141      15.634   6.652  13.565  1.00 96.55           H  
ATOM   2261  C   ARG A 141      14.708   7.886  12.112  1.00 96.55           C  
ATOM   2262  CB  ARG A 141      16.946   8.328  13.225  1.00 96.55           C  
ATOM   2263  HB2 ARG A 141      17.122   9.056  12.433  1.00 96.55           H  
ATOM   2264  HB3 ARG A 141      17.895   7.856  13.481  1.00 96.55           H  
ATOM   2265  O   ARG A 141      13.716   8.068  12.815  1.00 96.55           O  
ATOM   2266  CG  ARG A 141      16.404   9.027  14.471  1.00 96.55           C  
ATOM   2267  HG2 ARG A 141      16.322   8.306  15.285  1.00 96.55           H  
ATOM   2268  HG3 ARG A 141      15.413   9.433  14.266  1.00 96.55           H  
ATOM   2269  CD  ARG A 141      17.355  10.153  14.875  1.00 96.55           C  
ATOM   2270  HD2 ARG A 141      18.296   9.713  15.205  1.00 96.55           H  
ATOM   2271  HD3 ARG A 141      17.546  10.781  14.004  1.00 96.55           H  
ATOM   2272  NE  ARG A 141      16.768  10.976  15.945  1.00 96.55           N  
ATOM   2273  HE  ARG A 141      15.803  10.780  16.167  1.00 96.55           H  
ATOM   2274  NH1 ARG A 141      18.623  12.250  16.363  1.00 96.55           N  
ATOM   2275 HH11 ARG A 141      19.092  11.761  15.614  1.00 96.55           H  
ATOM   2276 HH12 ARG A 141      19.059  13.066  16.766  1.00 96.55           H  
ATOM   2277  NH2 ARG A 141      16.729  12.659  17.472  1.00 96.55           N  
ATOM   2278 HH21 ARG A 141      15.774  12.411  17.690  1.00 96.55           H  
ATOM   2279 HH22 ARG A 141      17.212  13.399  17.960  1.00 96.55           H  
ATOM   2280  CZ  ARG A 141      17.374  11.955  16.585  1.00 96.55           C  
ATOM   2281  N   ALA A 142      14.738   8.226  10.824  1.00 96.75           N  
ATOM   2282  H   ALA A 142      15.575   8.054  10.285  1.00 96.75           H  
ATOM   2283  CA  ALA A 142      13.556   8.700  10.111  1.00 96.75           C  
ATOM   2284  HA  ALA A 142      13.078   9.483  10.700  1.00 96.75           H  
ATOM   2285  C   ALA A 142      12.525   7.576   9.925  1.00 96.75           C  
ATOM   2286  CB  ALA A 142      13.992   9.319   8.782  1.00 96.75           C  
ATOM   2287  HB1 ALA A 142      13.128   9.765   8.288  1.00 96.75           H  
ATOM   2288  HB2 ALA A 142      14.732  10.098   8.965  1.00 96.75           H  
ATOM   2289  HB3 ALA A 142      14.426   8.560   8.131  1.00 96.75           H  
ATOM   2290  O   ALA A 142      11.336   7.808  10.138  1.00 96.75           O  
ATOM   2291  N   LEU A 143      12.977   6.352   9.626  1.00 93.34           N  
ATOM   2292  H   LEU A 143      13.961   6.240   9.429  1.00 93.34           H  
ATOM   2293  CA  LEU A 143      12.115   5.166   9.561  1.00 93.34           C  
ATOM   2294  HA  LEU A 143      11.302   5.358   8.861  1.00 93.34           H  
ATOM   2295  C   LEU A 143      11.455   4.865  10.915  1.00 93.34           C  
ATOM   2296  CB  LEU A 143      12.929   3.958   9.064  1.00 93.34           C  
ATOM   2297  HB2 LEU A 143      12.327   3.058   9.188  1.00 93.34           H  
ATOM   2298  HB3 LEU A 143      13.813   3.848   9.693  1.00 93.34           H  
ATOM   2299  O   LEU A 143      10.244   4.664  10.969  1.00 93.34           O  
ATOM   2300  CG  LEU A 143      13.372   4.044   7.592  1.00 93.34           C  
ATOM   2301  HG  LEU A 143      13.880   4.992   7.415  1.00 93.34           H  
ATOM   2302  CD1 LEU A 143      14.348   2.909   7.285  1.00 93.34           C  
ATOM   2303 HD11 LEU A 143      15.225   2.992   7.927  1.00 93.34           H  
ATOM   2304 HD12 LEU A 143      14.677   2.986   6.248  1.00 93.34           H  
ATOM   2305 HD13 LEU A 143      13.867   1.943   7.438  1.00 93.34           H  
ATOM   2306  CD2 LEU A 143      12.185   3.927   6.633  1.00 93.34           C  
ATOM   2307 HD21 LEU A 143      12.540   3.959   5.603  1.00 93.34           H  
ATOM   2308 HD22 LEU A 143      11.662   2.984   6.796  1.00 93.34           H  
ATOM   2309 HD23 LEU A 143      11.491   4.755   6.778  1.00 93.34           H  
ATOM   2310  N   GLU A 144      12.209   4.920  12.017  1.00 94.82           N  
ATOM   2311  H   GLU A 144      13.210   5.007  11.915  1.00 94.82           H  
ATOM   2312  CA  GLU A 144      11.650   4.800  13.372  1.00 94.82           C  
ATOM   2313  HA  GLU A 144      11.172   3.826  13.483  1.00 94.82           H  
ATOM   2314  C   GLU A 144      10.577   5.863  13.638  1.00 94.82           C  
ATOM   2315  CB  GLU A 144      12.756   4.941  14.428  1.00 94.82           C  
ATOM   2316  HB2 GLU A 144      12.289   5.140  15.392  1.00 94.82           H  
ATOM   2317  HB3 GLU A 144      13.382   5.796  14.172  1.00 94.82           H  
ATOM   2318  O   GLU A 144       9.514   5.546  14.167  1.00 94.82           O  
ATOM   2319  CG  GLU A 144      13.635   3.691  14.583  1.00 94.82           C  
ATOM   2320  HG2 GLU A 144      14.010   3.387  13.606  1.00 94.82           H  
ATOM   2321  HG3 GLU A 144      13.016   2.879  14.966  1.00 94.82           H  
ATOM   2322  CD  GLU A 144      14.821   3.918  15.539  1.00 94.82           C  
ATOM   2323  OE1 GLU A 144      15.720   3.046  15.565  1.00 94.82           O  
ATOM   2324  OE2 GLU A 144      14.839   4.948  16.258  1.00 94.82           O  
ATOM   2325  N   TYR A 145      10.817   7.118  13.244  1.00 96.68           N  
ATOM   2326  H   TYR A 145      11.705   7.326  12.809  1.00 96.68           H  
ATOM   2327  CA  TYR A 145       9.814   8.176  13.363  1.00 96.68           C  
ATOM   2328  HA  TYR A 145       9.501   8.235  14.406  1.00 96.68           H  
ATOM   2329  C   TYR A 145       8.554   7.868  12.546  1.00 96.68           C  
ATOM   2330  CB  TYR A 145      10.424   9.525  12.972  1.00 96.68           C  
ATOM   2331  HB2 TYR A 145      11.003   9.404  12.056  1.00 96.68           H  
ATOM   2332  HB3 TYR A 145      11.117   9.829  13.757  1.00 96.68           H  
ATOM   2333  O   TYR A 145       7.456   7.985  13.092  1.00 96.68           O  
ATOM   2334  CG  TYR A 145       9.407  10.631  12.758  1.00 96.68           C  
ATOM   2335  CD1 TYR A 145       9.210  11.167  11.470  1.00 96.68           C  
ATOM   2336  HD1 TYR A 145       9.785  10.796  10.635  1.00 96.68           H  
ATOM   2337  CD2 TYR A 145       8.628  11.092  13.837  1.00 96.68           C  
ATOM   2338  HD2 TYR A 145       8.738  10.637  14.811  1.00 96.68           H  
ATOM   2339  CE1 TYR A 145       8.252  12.177  11.267  1.00 96.68           C  
ATOM   2340  HE1 TYR A 145       8.109  12.602  10.284  1.00 96.68           H  
ATOM   2341  CE2 TYR A 145       7.661  12.096  13.635  1.00 96.68           C  
ATOM   2342  HE2 TYR A 145       7.045  12.427  14.458  1.00 96.68           H  
ATOM   2343  OH  TYR A 145       6.552  13.620  12.146  1.00 96.68           O  
ATOM   2344  HH  TYR A 145       6.077  13.848  12.949  1.00 96.68           H  
ATOM   2345  CZ  TYR A 145       7.472  12.639  12.346  1.00 96.68           C  
ATOM   2346  N   ILE A 146       8.694   7.430  11.291  1.00 94.82           N  
ATOM   2347  H   ILE A 146       9.628   7.336  10.919  1.00 94.82           H  
ATOM   2348  CA  ILE A 146       7.567   7.056  10.424  1.00 94.82           C  
ATOM   2349  HA  ILE A 146       6.926   7.927  10.287  1.00 94.82           H  
ATOM   2350  C   ILE A 146       6.707   5.971  11.076  1.00 94.82           C  
ATOM   2351  CB  ILE A 146       8.080   6.649   9.029  1.00 94.82           C  
ATOM   2352  HB  ILE A 146       8.941   5.992   9.148  1.00 94.82           H  
ATOM   2353  O   ILE A 146       5.487   6.119  11.122  1.00 94.82           O  
ATOM   2354  CG1 ILE A 146       8.509   7.921   8.266  1.00 94.82           C  
ATOM   2355 HG12 ILE A 146       7.636   8.380   7.802  1.00 94.82           H  
ATOM   2356 HG13 ILE A 146       8.944   8.651   8.948  1.00 94.82           H  
ATOM   2357  CG2 ILE A 146       7.010   5.893   8.214  1.00 94.82           C  
ATOM   2358 HG21 ILE A 146       6.826   4.916   8.661  1.00 94.82           H  
ATOM   2359 HG22 ILE A 146       6.082   6.464   8.188  1.00 94.82           H  
ATOM   2360 HG23 ILE A 146       7.359   5.724   7.195  1.00 94.82           H  
ATOM   2361  CD1 ILE A 146       9.552   7.621   7.193  1.00 94.82           C  
ATOM   2362 HD11 ILE A 146      10.503   7.389   7.671  1.00 94.82           H  
ATOM   2363 HD12 ILE A 146       9.252   6.764   6.591  1.00 94.82           H  
ATOM   2364 HD13 ILE A 146       9.680   8.494   6.553  1.00 94.82           H  
ATOM   2365  N   GLU A 147       7.314   4.938  11.664  1.00 90.07           N  
ATOM   2366  H   GLU A 147       8.317   4.851  11.584  1.00 90.07           H  
ATOM   2367  CA  GLU A 147       6.567   3.897  12.384  1.00 90.07           C  
ATOM   2368  HA  GLU A 147       5.860   3.433  11.696  1.00 90.07           H  
ATOM   2369  C   GLU A 147       5.723   4.461  13.539  1.00 90.07           C  
ATOM   2370  CB  GLU A 147       7.519   2.807  12.905  1.00 90.07           C  
ATOM   2371  HB2 GLU A 147       8.317   3.271  13.484  1.00 90.07           H  
ATOM   2372  HB3 GLU A 147       6.965   2.154  13.579  1.00 90.07           H  
ATOM   2373  O   GLU A 147       4.609   3.997  13.770  1.00 90.07           O  
ATOM   2374  CG  GLU A 147       8.146   1.936  11.803  1.00 90.07           C  
ATOM   2375  HG2 GLU A 147       8.791   2.557  11.182  1.00 90.07           H  
ATOM   2376  HG3 GLU A 147       8.773   1.183  12.280  1.00 90.07           H  
ATOM   2377  CD  GLU A 147       7.109   1.231  10.917  1.00 90.07           C  
ATOM   2378  OE1 GLU A 147       7.303   1.194   9.682  1.00 90.07           O  
ATOM   2379  OE2 GLU A 147       6.085   0.739  11.439  1.00 90.07           O  
ATOM   2380  N   THR A 148       6.194   5.504  14.235  1.00 93.71           N  
ATOM   2381  H   THR A 148       7.111   5.853  13.996  1.00 93.71           H  
ATOM   2382  CA  THR A 148       5.434   6.134  15.338  1.00 93.71           C  
ATOM   2383  HA  THR A 148       5.006   5.334  15.942  1.00 93.71           H  
ATOM   2384  C   THR A 148       4.256   6.998  14.893  1.00 93.71           C  
ATOM   2385  CB  THR A 148       6.308   6.990  16.267  1.00 93.71           C  
ATOM   2386  HB  THR A 148       5.685   7.303  17.104  1.00 93.71           H  
ATOM   2387  O   THR A 148       3.439   7.380  15.733  1.00 93.71           O  
ATOM   2388  CG2 THR A 148       7.484   6.228  16.865  1.00 93.71           C  
ATOM   2389 HG21 THR A 148       8.147   5.863  16.080  1.00 93.71           H  
ATOM   2390 HG22 THR A 148       7.112   5.376  17.434  1.00 93.71           H  
ATOM   2391 HG23 THR A 148       8.045   6.886  17.528  1.00 93.71           H  
ATOM   2392  OG1 THR A 148       6.794   8.167  15.657  1.00 93.71           O  
ATOM   2393  HG1 THR A 148       6.997   7.978  14.738  1.00 93.71           H  
ATOM   2394  N   ILE A 149       4.184   7.352  13.607  1.00 95.11           N  
ATOM   2395  H   ILE A 149       4.891   7.003  12.976  1.00 95.11           H  
ATOM   2396  CA  ILE A 149       3.135   8.220  13.053  1.00 95.11           C  
ATOM   2397  HA  ILE A 149       2.480   8.519  13.872  1.00 95.11           H  
ATOM   2398  C   ILE A 149       2.211   7.496  12.070  1.00 95.11           C  
ATOM   2399  CB  ILE A 149       3.718   9.518  12.457  1.00 95.11           C  
ATOM   2400  HB  ILE A 149       2.888  10.116  12.081  1.00 95.11           H  
ATOM   2401  O   ILE A 149       1.295   8.111  11.526  1.00 95.11           O  
ATOM   2402  CG1 ILE A 149       4.670   9.220  11.285  1.00 95.11           C  
ATOM   2403 HG12 ILE A 149       5.591   8.802  11.692  1.00 95.11           H  
ATOM   2404 HG13 ILE A 149       4.227   8.471  10.629  1.00 95.11           H  
ATOM   2405  CG2 ILE A 149       4.424  10.339  13.552  1.00 95.11           C  
ATOM   2406 HG21 ILE A 149       3.746  10.490  14.391  1.00 95.11           H  
ATOM   2407 HG22 ILE A 149       5.314   9.814  13.900  1.00 95.11           H  
ATOM   2408 HG23 ILE A 149       4.727  11.307  13.152  1.00 95.11           H  
ATOM   2409  CD1 ILE A 149       5.038  10.430  10.425  1.00 95.11           C  
ATOM   2410 HD11 ILE A 149       5.710  10.112   9.628  1.00 95.11           H  
ATOM   2411 HD12 ILE A 149       4.146  10.870   9.981  1.00 95.11           H  
ATOM   2412 HD13 ILE A 149       5.545  11.183  11.029  1.00 95.11           H  
ATOM   2413  N   LYS A 150       2.416   6.198  11.837  1.00 91.43           N  
ATOM   2414  H   LYS A 150       3.191   5.743  12.296  1.00 91.43           H  
ATOM   2415  CA  LYS A 150       1.440   5.368  11.125  1.00 91.43           C  
ATOM   2416  HA  LYS A 150       1.226   5.817  10.155  1.00 91.43           H  
ATOM   2417  C   LYS A 150       0.124   5.329  11.898  1.00 91.43           C  
ATOM   2418  CB  LYS A 150       2.013   3.966  10.907  1.00 91.43           C  
ATOM   2419  HB2 LYS A 150       1.206   3.289  10.628  1.00 91.43           H  
ATOM   2420  HB3 LYS A 150       2.476   3.607  11.827  1.00 91.43           H  
ATOM   2421  O   LYS A 150       0.120   5.348  13.126  1.00 91.43           O  
ATOM   2422  CG  LYS A 150       3.038   3.991   9.767  1.00 91.43           C  
ATOM   2423  HG2 LYS A 150       2.513   4.220   8.840  1.00 91.43           H  
ATOM   2424  HG3 LYS A 150       3.782   4.768   9.938  1.00 91.43           H  
ATOM   2425  CD  LYS A 150       3.749   2.649   9.625  1.00 91.43           C  
ATOM   2426  HD2 LYS A 150       4.413   2.476  10.471  1.00 91.43           H  
ATOM   2427  HD3 LYS A 150       2.991   1.866   9.592  1.00 91.43           H  
ATOM   2428  CE  LYS A 150       4.523   2.640   8.315  1.00 91.43           C  
ATOM   2429  HE2 LYS A 150       5.264   3.439   8.330  1.00 91.43           H  
ATOM   2430  HE3 LYS A 150       3.818   2.851   7.511  1.00 91.43           H  
ATOM   2431  NZ  LYS A 150       5.193   1.358   8.018  1.00 91.43           N  
ATOM   2432  HZ1 LYS A 150       4.571   0.569   8.121  1.00 91.43           H  
ATOM   2433  HZ2 LYS A 150       5.994   1.234   8.621  1.00 91.43           H  
ATOM   2434  HZ3 LYS A 150       5.513   1.412   7.062  1.00 91.43           H  
ATOM   2435  N   GLU A 151      -0.988   5.302  11.171  1.00 92.16           N  
ATOM   2436  H   GLU A 151      -0.895   5.275  10.165  1.00 92.16           H  
ATOM   2437  CA  GLU A 151      -2.353   5.416  11.706  1.00 92.16           C  
ATOM   2438  HA  GLU A 151      -3.019   5.379  10.844  1.00 92.16           H  
ATOM   2439  C   GLU A 151      -2.680   6.760  12.394  1.00 92.16           C  
ATOM   2440  CB  GLU A 151      -2.720   4.190  12.567  1.00 92.16           C  
ATOM   2441  HB2 GLU A 151      -3.737   4.305  12.941  1.00 92.16           H  
ATOM   2442  HB3 GLU A 151      -2.068   4.135  13.440  1.00 92.16           H  
ATOM   2443  O   GLU A 151      -3.808   6.963  12.846  1.00 92.16           O  
ATOM   2444  CG  GLU A 151      -2.630   2.858  11.798  1.00 92.16           C  
ATOM   2445  HG2 GLU A 151      -1.612   2.704  11.441  1.00 92.16           H  
ATOM   2446  HG3 GLU A 151      -2.855   2.049  12.492  1.00 92.16           H  
ATOM   2447  CD  GLU A 151      -3.622   2.788  10.626  1.00 92.16           C  
ATOM   2448  OE1 GLU A 151      -3.295   2.210   9.569  1.00 92.16           O  
ATOM   2449  OE2 GLU A 151      -4.753   3.305  10.769  1.00 92.16           O  
ATOM   2450  N   GLU A 152      -1.748   7.720  12.424  1.00 95.08           N  
ATOM   2451  H   GLU A 152      -0.829   7.527  12.051  1.00 95.08           H  
ATOM   2452  CA  GLU A 152      -2.029   9.071  12.908  1.00 95.08           C  
ATOM   2453  HA  GLU A 152      -2.684   8.992  13.776  1.00 95.08           H  
ATOM   2454  C   GLU A 152      -2.758   9.905  11.860  1.00 95.08           C  
ATOM   2455  CB  GLU A 152      -0.764   9.812  13.353  1.00 95.08           C  
ATOM   2456  HB2 GLU A 152      -0.045   9.831  12.534  1.00 95.08           H  
ATOM   2457  HB3 GLU A 152      -1.010  10.854  13.553  1.00 95.08           H  
ATOM   2458  O   GLU A 152      -2.553   9.786  10.647  1.00 95.08           O  
ATOM   2459  CG  GLU A 152      -0.115   9.209  14.606  1.00 95.08           C  
ATOM   2460  HG2 GLU A 152       0.868   9.668  14.708  1.00 95.08           H  
ATOM   2461  HG3 GLU A 152       0.023   8.135  14.483  1.00 95.08           H  
ATOM   2462  CD  GLU A 152      -0.880   9.507  15.902  1.00 95.08           C  
ATOM   2463  OE1 GLU A 152      -0.379   9.087  16.971  1.00 95.08           O  
ATOM   2464  OE2 GLU A 152      -1.769  10.386  15.913  1.00 95.08           O  
ATOM   2465  N   GLU A 153      -3.589  10.813  12.359  1.00 97.21           N  
ATOM   2466  H   GLU A 153      -3.668  10.886  13.364  1.00 97.21           H  
ATOM   2467  CA  GLU A 153      -4.330  11.739  11.526  1.00 97.21           C  
ATOM   2468  HA  GLU A 153      -4.569  11.219  10.598  1.00 97.21           H  
ATOM   2469  C   GLU A 153      -3.501  12.979  11.172  1.00 97.21           C  
ATOM   2470  CB  GLU A 153      -5.647  12.095  12.211  1.00 97.21           C  
ATOM   2471  HB2 GLU A 153      -6.129  11.183  12.564  1.00 97.21           H  
ATOM   2472  HB3 GLU A 153      -5.462  12.758  13.056  1.00 97.21           H  
ATOM   2473  O   GLU A 153      -2.846  13.597  12.020  1.00 97.21           O  
ATOM   2474  CG  GLU A 153      -6.561  12.769  11.194  1.00 97.21           C  
ATOM   2475  HG2 GLU A 153      -6.664  12.116  10.328  1.00 97.21           H  
ATOM   2476  HG3 GLU A 153      -6.117  13.707  10.862  1.00 97.21           H  
ATOM   2477  CD  GLU A 153      -7.943  13.062  11.744  1.00 97.21           C  
ATOM   2478  OE1 GLU A 153      -8.784  13.490  10.932  1.00 97.21           O  
ATOM   2479  OE2 GLU A 153      -8.198  13.051  12.965  1.00 97.21           O  
ATOM   2480  N   MET A 154      -3.567  13.374   9.904  1.00 98.63           N  
ATOM   2481  H   MET A 154      -4.123  12.819   9.270  1.00 98.63           H  
ATOM   2482  CA  MET A 154      -2.789  14.458   9.319  1.00 98.63           C  
ATOM   2483  HA  MET A 154      -2.399  15.080  10.124  1.00 98.63           H  
ATOM   2484  C   MET A 154      -3.648  15.339   8.411  1.00 98.63           C  
ATOM   2485  CB  MET A 154      -1.598  13.882   8.536  1.00 98.63           C  
ATOM   2486  HB2 MET A 154      -1.968  13.262   7.720  1.00 98.63           H  
ATOM   2487  HB3 MET A 154      -1.013  14.699   8.114  1.00 98.63           H  
ATOM   2488  O   MET A 154      -4.641  14.899   7.832  1.00 98.63           O  
ATOM   2489  CG  MET A 154      -0.686  13.036   9.426  1.00 98.63           C  
ATOM   2490  HG2 MET A 154      -0.307  13.664  10.233  1.00 98.63           H  
ATOM   2491  HG3 MET A 154      -1.261  12.218   9.858  1.00 98.63           H  
ATOM   2492  SD  MET A 154       0.721  12.309   8.566  1.00 98.63           S  
ATOM   2493  CE  MET A 154       1.329  11.263   9.912  1.00 98.63           C  
ATOM   2494  HE1 MET A 154       0.502  10.712  10.361  1.00 98.63           H  
ATOM   2495  HE2 MET A 154       1.820  11.883  10.663  1.00 98.63           H  
ATOM   2496  HE3 MET A 154       2.047  10.543   9.519  1.00 98.63           H  
ATOM   2497  N   ILE A 155      -3.238  16.595   8.252  1.00 98.88           N  
ATOM   2498  H   ILE A 155      -2.421  16.882   8.771  1.00 98.88           H  
ATOM   2499  CA  ILE A 155      -3.686  17.455   7.159  1.00 98.88           C  
ATOM   2500  HA  ILE A 155      -4.671  17.129   6.827  1.00 98.88           H  
ATOM   2501  C   ILE A 155      -2.717  17.286   5.997  1.00 98.88           C  
ATOM   2502  CB  ILE A 155      -3.789  18.934   7.587  1.00 98.88           C  
ATOM   2503  HB  ILE A 155      -2.788  19.295   7.823  1.00 98.88           H  
ATOM   2504  O   ILE A 155      -1.523  17.547   6.143  1.00 98.88           O  
ATOM   2505  CG1 ILE A 155      -4.655  19.145   8.847  1.00 98.88           C  
ATOM   2506 HG12 ILE A 155      -4.156  18.683   9.698  1.00 98.88           H  
ATOM   2507 HG13 ILE A 155      -4.721  20.213   9.056  1.00 98.88           H  
ATOM   2508  CG2 ILE A 155      -4.331  19.785   6.420  1.00 98.88           C  
ATOM   2509 HG21 ILE A 155      -3.622  19.780   5.592  1.00 98.88           H  
ATOM   2510 HG22 ILE A 155      -4.461  20.817   6.743  1.00 98.88           H  
ATOM   2511 HG23 ILE A 155      -5.283  19.390   6.066  1.00 98.88           H  
ATOM   2512  CD1 ILE A 155      -6.073  18.579   8.745  1.00 98.88           C  
ATOM   2513 HD11 ILE A 155      -6.619  19.040   7.923  1.00 98.88           H  
ATOM   2514 HD12 ILE A 155      -6.010  17.502   8.592  1.00 98.88           H  
ATOM   2515 HD13 ILE A 155      -6.605  18.772   9.677  1.00 98.88           H  
ATOM   2516  N   LEU A 156      -3.244  16.893   4.843  1.00 98.79           N  
ATOM   2517  H   LEU A 156      -4.233  16.687   4.814  1.00 98.79           H  
ATOM   2518  CA  LEU A 156      -2.506  16.835   3.592  1.00 98.79           C  
ATOM   2519  HA  LEU A 156      -1.442  16.744   3.814  1.00 98.79           H  
ATOM   2520  C   LEU A 156      -2.713  18.127   2.811  1.00 98.79           C  
ATOM   2521  CB  LEU A 156      -2.935  15.574   2.833  1.00 98.79           C  
ATOM   2522  HB2 LEU A 156      -4.003  15.611   2.620  1.00 98.79           H  
ATOM   2523  HB3 LEU A 156      -2.760  14.733   3.503  1.00 98.79           H  
ATOM   2524  O   LEU A 156      -3.842  18.495   2.483  1.00 98.79           O  
ATOM   2525  CG  LEU A 156      -2.150  15.326   1.533  1.00 98.79           C  
ATOM   2526  HG  LEU A 156      -1.095  15.550   1.694  1.00 98.79           H  
ATOM   2527  CD1 LEU A 156      -2.270  13.848   1.173  1.00 98.79           C  
ATOM   2528 HD11 LEU A 156      -1.859  13.239   1.978  1.00 98.79           H  
ATOM   2529 HD12 LEU A 156      -3.315  13.580   1.017  1.00 98.79           H  
ATOM   2530 HD13 LEU A 156      -1.694  13.642   0.271  1.00 98.79           H  
ATOM   2531  CD2 LEU A 156      -2.668  16.162   0.357  1.00 98.79           C  
ATOM   2532 HD21 LEU A 156      -2.246  15.791  -0.577  1.00 98.79           H  
ATOM   2533 HD22 LEU A 156      -2.350  17.201   0.445  1.00 98.79           H  
ATOM   2534 HD23 LEU A 156      -3.756  16.117   0.313  1.00 98.79           H  
ATOM   2535  N   THR A 157      -1.614  18.795   2.471  1.00 98.76           N  
ATOM   2536  H   THR A 157      -0.722  18.427   2.772  1.00 98.76           H  
ATOM   2537  CA  THR A 157      -1.608  19.988   1.617  1.00 98.76           C  
ATOM   2538  HA  THR A 157      -2.632  20.261   1.359  1.00 98.76           H  
ATOM   2539  C   THR A 157      -0.852  19.698   0.326  1.00 98.76           C  
ATOM   2540  CB  THR A 157      -0.994  21.181   2.357  1.00 98.76           C  
ATOM   2541  HB  THR A 157       0.060  20.989   2.557  1.00 98.76           H  
ATOM   2542  O   THR A 157       0.287  19.245   0.375  1.00 98.76           O  
ATOM   2543  CG2 THR A 157      -1.132  22.485   1.573  1.00 98.76           C  
ATOM   2544 HG21 THR A 157      -0.732  23.306   2.167  1.00 98.76           H  
ATOM   2545 HG22 THR A 157      -2.182  22.675   1.348  1.00 98.76           H  
ATOM   2546 HG23 THR A 157      -0.567  22.424   0.643  1.00 98.76           H  
ATOM   2547  OG1 THR A 157      -1.670  21.367   3.583  1.00 98.76           O  
ATOM   2548  HG1 THR A 157      -1.445  20.608   4.126  1.00 98.76           H  
ATOM   2549  N   LEU A 158      -1.471  19.963  -0.826  1.00 98.37           N  
ATOM   2550  H   LEU A 158      -2.373  20.417  -0.790  1.00 98.37           H  
ATOM   2551  CA  LEU A 158      -0.819  19.842  -2.131  1.00 98.37           C  
ATOM   2552  HA  LEU A 158      -0.273  18.900  -2.180  1.00 98.37           H  
ATOM   2553  C   LEU A 158       0.183  20.984  -2.312  1.00 98.37           C  
ATOM   2554  CB  LEU A 158      -1.859  19.886  -3.270  1.00 98.37           C  
ATOM   2555  HB2 LEU A 158      -2.390  20.837  -3.218  1.00 98.37           H  
ATOM   2556  HB3 LEU A 158      -1.322  19.866  -4.218  1.00 98.37           H  
ATOM   2557  O   LEU A 158      -0.201  22.155  -2.236  1.00 98.37           O  
ATOM   2558  CG  LEU A 158      -2.900  18.755  -3.285  1.00 98.37           C  
ATOM   2559  HG  LEU A 158      -3.489  18.792  -2.369  1.00 98.37           H  
ATOM   2560  CD1 LEU A 158      -3.840  18.931  -4.474  1.00 98.37           C  
ATOM   2561 HD11 LEU A 158      -3.291  18.804  -5.407  1.00 98.37           H  
ATOM   2562 HD12 LEU A 158      -4.644  18.196  -4.419  1.00 98.37           H  
ATOM   2563 HD13 LEU A 158      -4.270  19.932  -4.478  1.00 98.37           H  
ATOM   2564  CD2 LEU A 158      -2.266  17.374  -3.402  1.00 98.37           C  
ATOM   2565 HD21 LEU A 158      -3.035  16.619  -3.565  1.00 98.37           H  
ATOM   2566 HD22 LEU A 158      -1.554  17.356  -4.228  1.00 98.37           H  
ATOM   2567 HD23 LEU A 158      -1.755  17.140  -2.468  1.00 98.37           H  
ATOM   2568  N   SER A 159       1.434  20.660  -2.629  1.00 97.59           N  
ATOM   2569  H   SER A 159       1.713  19.690  -2.648  1.00 97.59           H  
ATOM   2570  CA  SER A 159       2.474  21.668  -2.871  1.00 97.59           C  
ATOM   2571  HA  SER A 159       2.507  22.355  -2.026  1.00 97.59           H  
ATOM   2572  C   SER A 159       2.217  22.501  -4.128  1.00 97.59           C  
ATOM   2573  CB  SER A 159       3.838  20.995  -2.969  1.00 97.59           C  
ATOM   2574  HB2 SER A 159       3.831  20.223  -3.739  1.00 97.59           H  
ATOM   2575  HB3 SER A 159       4.588  21.744  -3.222  1.00 97.59           H  
ATOM   2576  O   SER A 159       2.618  23.658  -4.202  1.00 97.59           O  
ATOM   2577  OG  SER A 159       4.163  20.428  -1.719  1.00 97.59           O  
ATOM   2578  HG  SER A 159       5.117  20.515  -1.669  1.00 97.59           H  
ATOM   2579  N   SER A 160       1.474  21.957  -5.096  1.00 93.87           N  
ATOM   2580  H   SER A 160       1.150  21.009  -4.972  1.00 93.87           H  
ATOM   2581  CA  SER A 160       1.041  22.694  -6.291  1.00 93.87           C  
ATOM   2582  HA  SER A 160       1.914  23.159  -6.750  1.00 93.87           H  
ATOM   2583  C   SER A 160       0.033  23.811  -5.995  1.00 93.87           C  
ATOM   2584  CB  SER A 160       0.425  21.719  -7.298  1.00 93.87           C  
ATOM   2585  HB2 SER A 160       0.169  22.258  -8.210  1.00 93.87           H  
ATOM   2586  HB3 SER A 160       1.153  20.945  -7.541  1.00 93.87           H  
ATOM   2587  O   SER A 160      -0.205  24.658  -6.852  1.00 93.87           O  
ATOM   2588  OG  SER A 160      -0.744  21.118  -6.760  1.00 93.87           O  
ATOM   2589  HG  SER A 160      -1.079  20.480  -7.394  1.00 93.87           H  
ATOM   2590  N   GLY A 161      -0.605  23.801  -4.819  1.00 92.61           N  
ATOM   2591  H   GLY A 161      -0.328  23.113  -4.133  1.00 92.61           H  
ATOM   2592  CA  GLY A 161      -1.648  24.757  -4.440  1.00 92.61           C  
ATOM   2593  HA2 GLY A 161      -1.800  24.689  -3.363  1.00 92.61           H  
ATOM   2594  HA3 GLY A 161      -1.302  25.764  -4.675  1.00 92.61           H  
ATOM   2595  C   GLY A 161      -3.008  24.554  -5.121  1.00 92.61           C  
ATOM   2596  O   GLY A 161      -3.947  25.268  -4.776  1.00 92.61           O  
ATOM   2597  N   GLY A 162      -3.139  23.591  -6.042  1.00 94.14           N  
ATOM   2598  H   GLY A 162      -2.324  23.038  -6.261  1.00 94.14           H  
ATOM   2599  CA  GLY A 162      -4.411  23.253  -6.695  1.00 94.14           C  
ATOM   2600  HA2 GLY A 162      -4.224  22.550  -7.507  1.00 94.14           H  
ATOM   2601  HA3 GLY A 162      -4.846  24.158  -7.118  1.00 94.14           H  
ATOM   2602  C   GLY A 162      -5.438  22.629  -5.743  1.00 94.14           C  
ATOM   2603  O   GLY A 162      -5.137  22.363  -4.580  1.00 94.14           O  
ATOM   2604  N   ASP A 163      -6.655  22.377  -6.233  1.00 96.87           N  
ATOM   2605  H   ASP A 163      -6.881  22.690  -7.167  1.00 96.87           H  
ATOM   2606  CA  ASP A 163      -7.745  21.816  -5.416  1.00 96.87           C  
ATOM   2607  HA  ASP A 163      -7.691  22.231  -4.409  1.00 96.87           H  
ATOM   2608  C   ASP A 163      -7.666  20.292  -5.278  1.00 96.87           C  
ATOM   2609  CB  ASP A 163      -9.104  22.206  -6.015  1.00 96.87           C  
ATOM   2610  HB2 ASP A 163      -9.886  21.650  -5.498  1.00 96.87           H  
ATOM   2611  HB3 ASP A 163      -9.127  21.916  -7.066  1.00 96.87           H  
ATOM   2612  O   ASP A 163      -7.944  19.745  -4.207  1.00 96.87           O  
ATOM   2613  CG  ASP A 163      -9.424  23.696  -5.881  1.00 96.87           C  
ATOM   2614  OD1 ASP A 163      -8.979  24.309  -4.884  1.00 96.87           O  
ATOM   2615  OD2 ASP A 163     -10.142  24.202  -6.771  1.00 96.87           O  
ATOM   2616  N   THR A 164      -7.267  19.598  -6.345  1.00 96.89           N  
ATOM   2617  H   THR A 164      -7.031  20.095  -7.192  1.00 96.89           H  
ATOM   2618  CA  THR A 164      -7.060  18.146  -6.353  1.00 96.89           C  
ATOM   2619  HA  THR A 164      -6.899  17.833  -5.321  1.00 96.89           H  
ATOM   2620  C   THR A 164      -5.798  17.770  -7.123  1.00 96.89           C  
ATOM   2621  CB  THR A 164      -8.273  17.349  -6.882  1.00 96.89           C  
ATOM   2622  HB  THR A 164      -8.114  16.302  -6.626  1.00 96.89           H  
ATOM   2623  O   THR A 164      -5.257  18.562  -7.900  1.00 96.89           O  
ATOM   2624  CG2 THR A 164      -9.610  17.784  -6.282  1.00 96.89           C  
ATOM   2625 HG21 THR A 164     -10.371  17.046  -6.538  1.00 96.89           H  
ATOM   2626 HG22 THR A 164      -9.900  18.754  -6.685  1.00 96.89           H  
ATOM   2627 HG23 THR A 164      -9.525  17.853  -5.198  1.00 96.89           H  
ATOM   2628  OG1 THR A 164      -8.418  17.439  -8.278  1.00 96.89           O  
ATOM   2629  HG1 THR A 164      -8.964  16.693  -8.535  1.00 96.89           H  
ATOM   2630  N   ALA A 165      -5.310  16.556  -6.891  1.00 96.77           N  
ATOM   2631  H   ALA A 165      -5.765  15.981  -6.195  1.00 96.77           H  
ATOM   2632  CA  ALA A 165      -4.245  15.946  -7.671  1.00 96.77           C  
ATOM   2633  HA  ALA A 165      -4.220  16.411  -8.657  1.00 96.77           H  
ATOM   2634  C   ALA A 165      -4.510  14.452  -7.869  1.00 96.77           C  
ATOM   2635  CB  ALA A 165      -2.898  16.201  -6.991  1.00 96.77           C  
ATOM   2636  HB1 ALA A 165      -2.907  15.781  -5.985  1.00 96.77           H  
ATOM   2637  HB2 ALA A 165      -2.103  15.737  -7.574  1.00 96.77           H  
ATOM   2638  HB3 ALA A 165      -2.708  17.273  -6.942  1.00 96.77           H  
ATOM   2639  O   ALA A 165      -5.079  13.780  -7.005  1.00 96.77           O  
ATOM   2640  N   GLN A 166      -4.075  13.927  -9.012  1.00 94.75           N  
ATOM   2641  H   GLN A 166      -3.553  14.513  -9.648  1.00 94.75           H  
ATOM   2642  CA  GLN A 166      -4.117  12.493  -9.280  1.00 94.75           C  
ATOM   2643  HA  GLN A 166      -5.120  12.125  -9.060  1.00 94.75           H  
ATOM   2644  C   GLN A 166      -3.142  11.747  -8.362  1.00 94.75           C  
ATOM   2645  CB  GLN A 166      -3.809  12.218 -10.761  1.00 94.75           C  
ATOM   2646  HB2 GLN A 166      -3.721  11.143 -10.914  1.00 94.75           H  
ATOM   2647  HB3 GLN A 166      -2.851  12.671 -11.018  1.00 94.75           H  
ATOM   2648  O   GLN A 166      -2.073  12.258  -8.016  1.00 94.75           O  
ATOM   2649  CG  GLN A 166      -4.892  12.763 -11.710  1.00 94.75           C  
ATOM   2650  HG2 GLN A 166      -4.584  12.577 -12.739  1.00 94.75           H  
ATOM   2651  HG3 GLN A 166      -4.987  13.841 -11.581  1.00 94.75           H  
ATOM   2652  CD  GLN A 166      -6.247  12.093 -11.497  1.00 94.75           C  
ATOM   2653  NE2 GLN A 166      -7.310  12.841 -11.296  1.00 94.75           N  
ATOM   2654 HE21 GLN A 166      -8.167  12.351 -11.085  1.00 94.75           H  
ATOM   2655 HE22 GLN A 166      -7.250  13.847 -11.225  1.00 94.75           H  
ATOM   2656  OE1 GLN A 166      -6.369  10.882 -11.474  1.00 94.75           O  
ATOM   2657  N   SER A 167      -3.512  10.523  -7.992  1.00 94.12           N  
ATOM   2658  H   SER A 167      -4.376  10.147  -8.355  1.00 94.12           H  
ATOM   2659  CA  SER A 167      -2.640   9.628  -7.234  1.00 94.12           C  
ATOM   2660  HA  SER A 167      -2.362  10.116  -6.300  1.00 94.12           H  
ATOM   2661  C   SER A 167      -1.358   9.315  -8.022  1.00 94.12           C  
ATOM   2662  CB  SER A 167      -3.421   8.355  -6.901  1.00 94.12           C  
ATOM   2663  HB2 SER A 167      -4.359   8.630  -6.418  1.00 94.12           H  
ATOM   2664  HB3 SER A 167      -3.647   7.811  -7.818  1.00 94.12           H  
ATOM   2665  O   SER A 167      -1.403   9.128  -9.235  1.00 94.12           O  
ATOM   2666  OG  SER A 167      -2.689   7.530  -6.026  1.00 94.12           O  
ATOM   2667  HG  SER A 167      -1.936   7.188  -6.513  1.00 94.12           H  
ATOM   2668  N   GLY A 168      -0.222   9.242  -7.328  1.00 88.98           N  
ATOM   2669  H   GLY A 168      -0.279   9.417  -6.335  1.00 88.98           H  
ATOM   2670  CA  GLY A 168       1.087   8.824  -7.845  1.00 88.98           C  
ATOM   2671  HA2 GLY A 168       0.956   8.250  -8.762  1.00 88.98           H  
ATOM   2672  HA3 GLY A 168       1.549   8.175  -7.101  1.00 88.98           H  
ATOM   2673  C   GLY A 168       2.091   9.945  -8.125  1.00 88.98           C  
ATOM   2674  O   GLY A 168       3.294   9.728  -7.995  1.00 88.98           O  
ATOM   2675  N   ALA A 169       1.624  11.153  -8.453  1.00 82.77           N  
ATOM   2676  H   ALA A 169       0.626  11.253  -8.572  1.00 82.77           H  
ATOM   2677  CA  ALA A 169       2.495  12.280  -8.825  1.00 82.77           C  
ATOM   2678  HA  ALA A 169       3.540  11.983  -8.733  1.00 82.77           H  
ATOM   2679  C   ALA A 169       2.337  13.525  -7.934  1.00 82.77           C  
ATOM   2680  CB  ALA A 169       2.240  12.603 -10.303  1.00 82.77           C  
ATOM   2681  HB1 ALA A 169       1.211  12.932 -10.442  1.00 82.77           H  
ATOM   2682  HB2 ALA A 169       2.423  11.716 -10.910  1.00 82.77           H  
ATOM   2683  HB3 ALA A 169       2.917  13.393 -10.626  1.00 82.77           H  
ATOM   2684  O   ALA A 169       3.030  14.523  -8.126  1.00 82.77           O  
ATOM   2685  N   ALA A 170       1.403  13.508  -6.982  1.00 92.91           N  
ATOM   2686  H   ALA A 170       0.871  12.662  -6.835  1.00 92.91           H  
ATOM   2687  CA  ALA A 170       1.142  14.652  -6.122  1.00 92.91           C  
ATOM   2688  HA  ALA A 170       1.088  15.549  -6.738  1.00 92.91           H  
ATOM   2689  C   ALA A 170       2.265  14.836  -5.088  1.00 92.91           C  
ATOM   2690  CB  ALA A 170      -0.221  14.447  -5.454  1.00 92.91           C  
ATOM   2691  HB1 ALA A 170      -0.980  14.240  -6.208  1.00 92.91           H  
ATOM   2692  HB2 ALA A 170      -0.490  15.338  -4.886  1.00 92.91           H  
ATOM   2693  HB3 ALA A 170      -0.170  13.597  -4.773  1.00 92.91           H  
ATOM   2694  O   ALA A 170       2.419  13.996  -4.203  1.00 92.91           O  
ATOM   2695  N   LEU A 171       2.995  15.953  -5.174  1.00 97.59           N  
ATOM   2696  H   LEU A 171       2.875  16.545  -5.983  1.00 97.59           H  
ATOM   2697  CA  LEU A 171       3.884  16.423  -4.109  1.00 97.59           C  
ATOM   2698  HA  LEU A 171       4.411  15.567  -3.687  1.00 97.59           H  
ATOM   2699  C   LEU A 171       3.061  17.066  -2.994  1.00 97.59           C  
ATOM   2700  CB  LEU A 171       4.918  17.419  -4.660  1.00 97.59           C  
ATOM   2701  HB2 LEU A 171       5.410  17.921  -3.826  1.00 97.59           H  
ATOM   2702  HB3 LEU A 171       4.393  18.181  -5.236  1.00 97.59           H  
ATOM   2703  O   LEU A 171       2.206  17.923  -3.259  1.00 97.59           O  
ATOM   2704  CG  LEU A 171       6.006  16.776  -5.534  1.00 97.59           C  
ATOM   2705  HG  LEU A 171       5.539  16.149  -6.293  1.00 97.59           H  
ATOM   2706  CD1 LEU A 171       6.803  17.879  -6.232  1.00 97.59           C  
ATOM   2707 HD11 LEU A 171       6.146  18.469  -6.871  1.00 97.59           H  
ATOM   2708 HD12 LEU A 171       7.269  18.528  -5.490  1.00 97.59           H  
ATOM   2709 HD13 LEU A 171       7.584  17.429  -6.845  1.00 97.59           H  
ATOM   2710  CD2 LEU A 171       6.993  15.939  -4.721  1.00 97.59           C  
ATOM   2711 HD21 LEU A 171       7.600  16.585  -4.087  1.00 97.59           H  
ATOM   2712 HD22 LEU A 171       6.479  15.223  -4.078  1.00 97.59           H  
ATOM   2713 HD23 LEU A 171       7.652  15.387  -5.391  1.00 97.59           H  
ATOM   2714  N   VAL A 172       3.300  16.639  -1.757  1.00 98.58           N  
ATOM   2715  H   VAL A 172       3.981  15.904  -1.628  1.00 98.58           H  
ATOM   2716  CA  VAL A 172       2.488  17.041  -0.608  1.00 98.58           C  
ATOM   2717  HA  VAL A 172       1.963  17.957  -0.878  1.00 98.58           H  
ATOM   2718  C   VAL A 172       3.317  17.376   0.619  1.00 98.58           C  
ATOM   2719  CB  VAL A 172       1.411  15.992  -0.254  1.00 98.58           C  
ATOM   2720  HB  VAL A 172       0.730  16.455   0.461  1.00 98.58           H  
ATOM   2721  O   VAL A 172       4.398  16.834   0.843  1.00 98.58           O  
ATOM   2722  CG1 VAL A 172       0.587  15.591  -1.480  1.00 98.58           C  
ATOM   2723 HG11 VAL A 172      -0.259  14.974  -1.177  1.00 98.58           H  
ATOM   2724 HG12 VAL A 172       1.202  15.013  -2.170  1.00 98.58           H  
ATOM   2725 HG13 VAL A 172       0.240  16.491  -1.989  1.00 98.58           H  
ATOM   2726  CG2 VAL A 172       1.948  14.710   0.393  1.00 98.58           C  
ATOM   2727 HG21 VAL A 172       2.513  14.939   1.297  1.00 98.58           H  
ATOM   2728 HG22 VAL A 172       2.594  14.176  -0.304  1.00 98.58           H  
ATOM   2729 HG23 VAL A 172       1.113  14.067   0.673  1.00 98.58           H  
ATOM   2730  N   ASN A 173       2.740  18.218   1.468  1.00 98.66           N  
ATOM   2731  H   ASN A 173       1.851  18.611   1.192  1.00 98.66           H  
ATOM   2732  CA  ASN A 173       3.141  18.389   2.855  1.00 98.66           C  
ATOM   2733  HA  ASN A 173       4.097  17.894   3.023  1.00 98.66           H  
ATOM   2734  C   ASN A 173       2.112  17.725   3.775  1.00 98.66           C  
ATOM   2735  CB  ASN A 173       3.323  19.881   3.153  1.00 98.66           C  
ATOM   2736  HB2 ASN A 173       2.560  20.471   2.645  1.00 98.66           H  
ATOM   2737  HB3 ASN A 173       3.225  20.040   4.226  1.00 98.66           H  
ATOM   2738  O   ASN A 173       0.906  17.947   3.617  1.00 98.66           O  
ATOM   2739  CG  ASN A 173       4.701  20.366   2.750  1.00 98.66           C  
ATOM   2740  ND2 ASN A 173       4.934  20.657   1.490  1.00 98.66           N  
ATOM   2741 HD21 ASN A 173       5.891  20.869   1.247  1.00 98.66           H  
ATOM   2742 HD22 ASN A 173       4.269  20.454   0.758  1.00 98.66           H  
ATOM   2743  OD1 ASN A 173       5.566  20.498   3.599  1.00 98.66           O  
ATOM   2744  N   LEU A 174       2.588  16.939   4.741  1.00 98.84           N  
ATOM   2745  H   LEU A 174       3.588  16.811   4.804  1.00 98.84           H  
ATOM   2746  CA  LEU A 174       1.763  16.325   5.780  1.00 98.84           C  
ATOM   2747  HA  LEU A 174       0.709  16.465   5.539  1.00 98.84           H  
ATOM   2748  C   LEU A 174       2.017  17.008   7.126  1.00 98.84           C  
ATOM   2749  CB  LEU A 174       2.036  14.812   5.861  1.00 98.84           C  
ATOM   2750  HB2 LEU A 174       1.457  14.407   6.691  1.00 98.84           H  
ATOM   2751  HB3 LEU A 174       3.092  14.667   6.086  1.00 98.84           H  
ATOM   2752  O   LEU A 174       3.162  17.175   7.546  1.00 98.84           O  
ATOM   2753  CG  LEU A 174       1.718  13.995   4.598  1.00 98.84           C  
ATOM   2754  HG  LEU A 174       2.345  14.340   3.776  1.00 98.84           H  
ATOM   2755  CD1 LEU A 174       2.022  12.519   4.853  1.00 98.84           C  
ATOM   2756 HD11 LEU A 174       1.887  11.949   3.933  1.00 98.84           H  
ATOM   2757 HD12 LEU A 174       3.054  12.406   5.186  1.00 98.84           H  
ATOM   2758 HD13 LEU A 174       1.360  12.121   5.621  1.00 98.84           H  
ATOM   2759  CD2 LEU A 174       0.252  14.107   4.182  1.00 98.84           C  
ATOM   2760 HD21 LEU A 174       0.050  15.128   3.858  1.00 98.84           H  
ATOM   2761 HD22 LEU A 174      -0.397  13.843   5.017  1.00 98.84           H  
ATOM   2762 HD23 LEU A 174       0.065  13.434   3.346  1.00 98.84           H  
ATOM   2763  N   THR A 175       0.942  17.362   7.825  1.00 98.87           N  
ATOM   2764  H   THR A 175       0.038  17.264   7.386  1.00 98.87           H  
ATOM   2765  CA  THR A 175       1.009  17.966   9.162  1.00 98.87           C  
ATOM   2766  HA  THR A 175       2.039  17.962   9.517  1.00 98.87           H  
ATOM   2767  C   THR A 175       0.165  17.161  10.137  1.00 98.87           C  
ATOM   2768  CB  THR A 175       0.537  19.425   9.131  1.00 98.87           C  
ATOM   2769  HB  THR A 175      -0.502  19.465   8.805  1.00 98.87           H  
ATOM   2770  O   THR A 175      -1.034  17.004   9.917  1.00 98.87           O  
ATOM   2771  CG2 THR A 175       0.658  20.106  10.490  1.00 98.87           C  
ATOM   2772 HG21 THR A 175       0.369  21.154  10.412  1.00 98.87           H  
ATOM   2773 HG22 THR A 175       1.687  20.041  10.845  1.00 98.87           H  
ATOM   2774 HG23 THR A 175      -0.006  19.622  11.206  1.00 98.87           H  
ATOM   2775  OG1 THR A 175       1.320  20.193   8.244  1.00 98.87           O  
ATOM   2776  HG1 THR A 175       1.023  21.102   8.331  1.00 98.87           H  
ATOM   2777  N   LEU A 176       0.759  16.677  11.227  1.00 98.75           N  
ATOM   2778  H   LEU A 176       1.730  16.911  11.379  1.00 98.75           H  
ATOM   2779  CA  LEU A 176       0.055  15.939  12.277  1.00 98.75           C  
ATOM   2780  HA  LEU A 176      -0.418  15.058  11.846  1.00 98.75           H  
ATOM   2781  C   LEU A 176      -1.048  16.794  12.909  1.00 98.75           C  
ATOM   2782  CB  LEU A 176       1.073  15.510  13.347  1.00 98.75           C  
ATOM   2783  HB2 LEU A 176       0.549  15.315  14.282  1.00 98.75           H  
ATOM   2784  HB3 LEU A 176       1.752  16.344  13.525  1.00 98.75           H  
ATOM   2785  O   LEU A 176      -0.793  17.893  13.398  1.00 98.75           O  
ATOM   2786  CG  LEU A 176       1.897  14.263  12.987  1.00 98.75           C  
ATOM   2787  HG  LEU A 176       2.322  14.369  11.988  1.00 98.75           H  
ATOM   2788  CD1 LEU A 176       3.033  14.101  13.996  1.00 98.75           C  
ATOM   2789 HD11 LEU A 176       2.640  14.087  15.013  1.00 98.75           H  
ATOM   2790 HD12 LEU A 176       3.578  13.179  13.794  1.00 98.75           H  
ATOM   2791 HD13 LEU A 176       3.724  14.938  13.894  1.00 98.75           H  
ATOM   2792  CD2 LEU A 176       1.045  12.994  13.047  1.00 98.75           C  
ATOM   2793 HD21 LEU A 176       1.672  12.115  12.897  1.00 98.75           H  
ATOM   2794 HD22 LEU A 176       0.549  12.910  14.014  1.00 98.75           H  
ATOM   2795 HD23 LEU A 176       0.281  13.004  12.269  1.00 98.75           H  
ATOM   2796  N   VAL A 177      -2.273  16.271  12.979  1.00 98.28           N  
ATOM   2797  H   VAL A 177      -2.436  15.359  12.577  1.00 98.28           H  
ATOM   2798  CA  VAL A 177      -3.402  16.990  13.597  1.00 98.28           C  
ATOM   2799  HA  VAL A 177      -3.452  17.993  13.172  1.00 98.28           H  
ATOM   2800  C   VAL A 177      -3.189  17.164  15.103  1.00 98.28           C  
ATOM   2801  CB  VAL A 177      -4.734  16.272  13.298  1.00 98.28           C  
ATOM   2802  HB  VAL A 177      -4.644  15.218  13.560  1.00 98.28           H  
ATOM   2803  O   VAL A 177      -3.549  18.200  15.659  1.00 98.28           O  
ATOM   2804  CG1 VAL A 177      -5.925  16.859  14.069  1.00 98.28           C  
ATOM   2805 HG11 VAL A 177      -6.844  16.362  13.757  1.00 98.28           H  
ATOM   2806 HG12 VAL A 177      -6.003  17.930  13.879  1.00 98.28           H  
ATOM   2807 HG13 VAL A 177      -5.802  16.689  15.138  1.00 98.28           H  
ATOM   2808  CG2 VAL A 177      -5.073  16.390  11.807  1.00 98.28           C  
ATOM   2809 HG21 VAL A 177      -4.289  15.925  11.210  1.00 98.28           H  
ATOM   2810 HG22 VAL A 177      -6.014  15.881  11.597  1.00 98.28           H  
ATOM   2811 HG23 VAL A 177      -5.161  17.440  11.526  1.00 98.28           H  
ATOM   2812  N   LYS A 178      -2.578  16.175  15.770  1.00 97.38           N  
ATOM   2813  H   LYS A 178      -2.310  15.358  15.240  1.00 97.38           H  
ATOM   2814  CA  LYS A 178      -2.439  16.144  17.237  1.00 97.38           C  
ATOM   2815  HA  LYS A 178      -3.430  16.297  17.666  1.00 97.38           H  
ATOM   2816  C   LYS A 178      -1.579  17.267  17.821  1.00 97.38           C  
ATOM   2817  CB  LYS A 178      -1.944  14.759  17.695  1.00 97.38           C  
ATOM   2818  HB2 LYS A 178      -1.952  14.736  18.785  1.00 97.38           H  
ATOM   2819  HB3 LYS A 178      -2.654  14.009  17.347  1.00 97.38           H  
ATOM   2820  O   LYS A 178      -1.797  17.658  18.964  1.00 97.38           O  
ATOM   2821  CG  LYS A 178      -0.535  14.367  17.205  1.00 97.38           C  
ATOM   2822  HG2 LYS A 178      -0.530  14.342  16.115  1.00 97.38           H  
ATOM   2823  HG3 LYS A 178       0.200  15.095  17.550  1.00 97.38           H  
ATOM   2824  CD  LYS A 178      -0.152  12.979  17.740  1.00 97.38           C  
ATOM   2825  HD2 LYS A 178      -0.066  13.017  18.825  1.00 97.38           H  
ATOM   2826  HD3 LYS A 178      -0.945  12.278  17.480  1.00 97.38           H  
ATOM   2827  CE  LYS A 178       1.163  12.470  17.134  1.00 97.38           C  
ATOM   2828  HE2 LYS A 178       1.078  12.533  16.049  1.00 97.38           H  
ATOM   2829  HE3 LYS A 178       1.986  13.112  17.448  1.00 97.38           H  
ATOM   2830  NZ  LYS A 178       1.416  11.053  17.510  1.00 97.38           N  
ATOM   2831  HZ1 LYS A 178       0.616  10.476  17.294  1.00 97.38           H  
ATOM   2832  HZ2 LYS A 178       2.167  10.635  16.979  1.00 97.38           H  
ATOM   2833  HZ3 LYS A 178       1.578  10.922  18.499  1.00 97.38           H  
ATOM   2834  N   ASN A 179      -0.597  17.763  17.073  1.00 97.95           N  
ATOM   2835  H   ASN A 179      -0.440  17.359  16.160  1.00 97.95           H  
ATOM   2836  CA  ASN A 179       0.376  18.739  17.570  1.00 97.95           C  
ATOM   2837  HA  ASN A 179      -0.094  19.331  18.356  1.00 97.95           H  
ATOM   2838  C   ASN A 179       0.842  19.763  16.522  1.00 97.95           C  
ATOM   2839  CB  ASN A 179       1.555  17.980  18.200  1.00 97.95           C  
ATOM   2840  HB2 ASN A 179       1.188  17.336  18.999  1.00 97.95           H  
ATOM   2841  HB3 ASN A 179       2.242  18.704  18.639  1.00 97.95           H  
ATOM   2842  O   ASN A 179       1.651  20.624  16.850  1.00 97.95           O  
ATOM   2843  CG  ASN A 179       2.341  17.133  17.216  1.00 97.95           C  
ATOM   2844  ND2 ASN A 179       3.360  16.472  17.700  1.00 97.95           N  
ATOM   2845 HD21 ASN A 179       4.108  16.374  17.029  1.00 97.95           H  
ATOM   2846 HD22 ASN A 179       3.671  16.707  18.632  1.00 97.95           H  
ATOM   2847  OD1 ASN A 179       2.032  17.038  16.038  1.00 97.95           O  
ATOM   2848  N   ASN A 180       0.304  19.714  15.300  1.00 97.93           N  
ATOM   2849  H   ASN A 180      -0.336  18.965  15.076  1.00 97.93           H  
ATOM   2850  CA  ASN A 180       0.659  20.595  14.189  1.00 97.93           C  
ATOM   2851  HA  ASN A 180       0.067  20.254  13.339  1.00 97.93           H  
ATOM   2852  C   ASN A 180       2.125  20.473  13.719  1.00 97.93           C  
ATOM   2853  CB  ASN A 180       0.177  22.020  14.512  1.00 97.93           C  
ATOM   2854  HB2 ASN A 180      -0.821  21.976  14.948  1.00 97.93           H  
ATOM   2855  HB3 ASN A 180       0.849  22.474  15.240  1.00 97.93           H  
ATOM   2856  O   ASN A 180       2.633  21.373  13.047  1.00 97.93           O  
ATOM   2857  CG  ASN A 180       0.088  22.902  13.286  1.00 97.93           C  
ATOM   2858  ND2 ASN A 180       0.894  23.932  13.206  1.00 97.93           N  
ATOM   2859 HD21 ASN A 180       0.885  24.417  12.320  1.00 97.93           H  
ATOM   2860 HD22 ASN A 180       1.689  23.949  13.829  1.00 97.93           H  
ATOM   2861  OD1 ASN A 180      -0.721  22.699  12.397  1.00 97.93           O  
ATOM   2862  N   ASP A 181       2.801  19.364  14.035  1.00 98.15           N  
ATOM   2863  H   ASP A 181       2.364  18.662  14.614  1.00 98.15           H  
ATOM   2864  CA  ASP A 181       4.148  19.094  13.532  1.00 98.15           C  
ATOM   2865  HA  ASP A 181       4.758  19.987  13.672  1.00 98.15           H  
ATOM   2866  C   ASP A 181       4.103  18.770  12.035  1.00 98.15           C  
ATOM   2867  CB  ASP A 181       4.818  17.940  14.291  1.00 98.15           C  
ATOM   2868  HB2 ASP A 181       4.130  17.095  14.328  1.00 98.15           H  
ATOM   2869  HB3 ASP A 181       5.698  17.626  13.730  1.00 98.15           H  
ATOM   2870  O   ASP A 181       3.317  17.930  11.587  1.00 98.15           O  
ATOM   2871  CG  ASP A 181       5.280  18.277  15.711  1.00 98.15           C  
ATOM   2872  OD1 ASP A 181       5.311  19.470  16.081  1.00 98.15           O  
ATOM   2873  OD2 ASP A 181       5.613  17.305  16.430  1.00 98.15           O  
ATOM   2874  N   ASN A 182       4.970  19.419  11.257  1.00 98.65           N  
ATOM   2875  H   ASN A 182       5.613  20.064  11.693  1.00 98.65           H  
ATOM   2876  CA  ASN A 182       5.148  19.113   9.841  1.00 98.65           C  
ATOM   2877  HA  ASN A 182       4.178  18.864   9.410  1.00 98.65           H  
ATOM   2878  C   ASN A 182       6.059  17.884   9.687  1.00 98.65           C  
ATOM   2879  CB  ASN A 182       5.665  20.361   9.113  1.00 98.65           C  
ATOM   2880  HB2 ASN A 182       4.952  21.175   9.244  1.00 98.65           H  
ATOM   2881  HB3 ASN A 182       6.624  20.660   9.538  1.00 98.65           H  
ATOM   2882  O   ASN A 182       7.222  17.897  10.099  1.00 98.65           O  
ATOM   2883  CG  ASN A 182       5.875  20.106   7.630  1.00 98.65           C  
ATOM   2884  ND2 ASN A 182       5.117  20.713   6.750  1.00 98.65           N  
ATOM   2885 HD21 ASN A 182       4.316  21.258   7.033  1.00 98.65           H  
ATOM   2886 HD22 ASN A 182       5.342  20.536   5.781  1.00 98.65           H  
ATOM   2887  OD1 ASN A 182       6.747  19.358   7.247  1.00 98.65           O  
ATOM   2888  N   VAL A 183       5.515  16.832   9.082  1.00 98.63           N  
ATOM   2889  H   VAL A 183       4.580  16.929   8.712  1.00 98.63           H  
ATOM   2890  CA  VAL A 183       6.172  15.533   8.911  1.00 98.63           C  
ATOM   2891  HA  VAL A 183       6.580  15.209   9.868  1.00 98.63           H  
ATOM   2892  C   VAL A 183       7.336  15.628   7.926  1.00 98.63           C  
ATOM   2893  CB  VAL A 183       5.141  14.488   8.446  1.00 98.63           C  
ATOM   2894  HB  VAL A 183       4.692  14.847   7.520  1.00 98.63           H  
ATOM   2895  O   VAL A 183       8.388  15.061   8.201  1.00 98.63           O  
ATOM   2896  CG1 VAL A 183       5.757  13.115   8.162  1.00 98.63           C  
ATOM   2897 HG11 VAL A 183       4.978  12.415   7.859  1.00 98.63           H  
ATOM   2898 HG12 VAL A 183       6.251  12.734   9.056  1.00 98.63           H  
ATOM   2899 HG13 VAL A 183       6.478  13.183   7.348  1.00 98.63           H  
ATOM   2900  CG2 VAL A 183       4.029  14.297   9.488  1.00 98.63           C  
ATOM   2901 HG21 VAL A 183       3.496  15.233   9.656  1.00 98.63           H  
ATOM   2902 HG22 VAL A 183       3.314  13.559   9.126  1.00 98.63           H  
ATOM   2903 HG23 VAL A 183       4.454  13.950  10.430  1.00 98.63           H  
ATOM   2904  N   ASN A 184       7.191  16.376   6.825  1.00 98.56           N  
ATOM   2905  H   ASN A 184       6.301  16.821   6.652  1.00 98.56           H  
ATOM   2906  CA  ASN A 184       8.244  16.560   5.818  1.00 98.56           C  
ATOM   2907  HA  ASN A 184       8.511  15.592   5.395  1.00 98.56           H  
ATOM   2908  C   ASN A 184       9.506  17.148   6.455  1.00 98.56           C  
ATOM   2909  CB  ASN A 184       7.767  17.487   4.682  1.00 98.56           C  
ATOM   2910  HB2 ASN A 184       8.582  17.581   3.965  1.00 98.56           H  
ATOM   2911  HB3 ASN A 184       7.560  18.490   5.053  1.00 98.56           H  
ATOM   2912  O   ASN A 184      10.576  16.547   6.405  1.00 98.56           O  
ATOM   2913  CG  ASN A 184       6.533  17.013   3.946  1.00 98.56           C  
ATOM   2914  ND2 ASN A 184       6.583  17.037   2.638  1.00 98.56           N  
ATOM   2915 HD21 ASN A 184       7.397  17.417   2.176  1.00 98.56           H  
ATOM   2916 HD22 ASN A 184       5.761  16.787   2.107  1.00 98.56           H  
ATOM   2917  OD1 ASN A 184       5.508  16.665   4.525  1.00 98.56           O  
ATOM   2918  N   LYS A 185       9.347  18.274   7.155  1.00 98.26           N  
ATOM   2919  H   LYS A 185       8.426  18.691   7.152  1.00 98.26           H  
ATOM   2920  CA  LYS A 185      10.425  18.943   7.880  1.00 98.26           C  
ATOM   2921  HA  LYS A 185      11.214  19.198   7.173  1.00 98.26           H  
ATOM   2922  C   LYS A 185      11.034  18.020   8.932  1.00 98.26           C  
ATOM   2923  CB  LYS A 185       9.872  20.219   8.521  1.00 98.26           C  
ATOM   2924  HB2 LYS A 185       9.155  19.954   9.298  1.00 98.26           H  
ATOM   2925  HB3 LYS A 185       9.366  20.816   7.762  1.00 98.26           H  
ATOM   2926  O   LYS A 185      12.247  17.999   9.109  1.00 98.26           O  
ATOM   2927  CG  LYS A 185      11.017  21.039   9.119  1.00 98.26           C  
ATOM   2928  HG2 LYS A 185      11.665  21.390   8.316  1.00 98.26           H  
ATOM   2929  HG3 LYS A 185      11.604  20.416   9.794  1.00 98.26           H  
ATOM   2930  CD  LYS A 185      10.498  22.226   9.921  1.00 98.26           C  
ATOM   2931  HD2 LYS A 185       9.944  22.908   9.276  1.00 98.26           H  
ATOM   2932  HD3 LYS A 185       9.857  21.852  10.720  1.00 98.26           H  
ATOM   2933  CE  LYS A 185      11.730  22.911  10.508  1.00 98.26           C  
ATOM   2934  HE2 LYS A 185      12.236  23.472   9.722  1.00 98.26           H  
ATOM   2935  HE3 LYS A 185      12.415  22.135  10.848  1.00 98.26           H  
ATOM   2936  NZ  LYS A 185      11.373  23.767  11.653  1.00 98.26           N  
ATOM   2937  HZ1 LYS A 185      10.694  24.465  11.386  1.00 98.26           H  
ATOM   2938  HZ2 LYS A 185      12.214  24.189  12.021  1.00 98.26           H  
ATOM   2939  HZ3 LYS A 185      11.002  23.161  12.371  1.00 98.26           H  
ATOM   2940  N   ARG A 186      10.206  17.242   9.635  1.00 98.26           N  
ATOM   2941  H   ARG A 186       9.214  17.304   9.458  1.00 98.26           H  
ATOM   2942  CA  ARG A 186      10.711  16.308  10.640  1.00 98.26           C  
ATOM   2943  HA  ARG A 186      11.394  16.880  11.268  1.00 98.26           H  
ATOM   2944  C   ARG A 186      11.545  15.191  10.015  1.00 98.26           C  
ATOM   2945  CB  ARG A 186       9.547  15.765  11.483  1.00 98.26           C  
ATOM   2946  HB2 ARG A 186       8.982  16.605  11.885  1.00 98.26           H  
ATOM   2947  HB3 ARG A 186       8.878  15.179  10.852  1.00 98.26           H  
ATOM   2948  O   ARG A 186      12.569  14.829  10.580  1.00 98.26           O  
ATOM   2949  CG  ARG A 186      10.017  14.892  12.653  1.00 98.26           C  
ATOM   2950  HG2 ARG A 186       9.154  14.653  13.275  1.00 98.26           H  
ATOM   2951  HG3 ARG A 186      10.448  13.964  12.277  1.00 98.26           H  
ATOM   2952  CD  ARG A 186      11.051  15.636  13.499  1.00 98.26           C  
ATOM   2953  HD2 ARG A 186      10.647  16.608  13.783  1.00 98.26           H  
ATOM   2954  HD3 ARG A 186      11.954  15.792  12.908  1.00 98.26           H  
ATOM   2955  NE  ARG A 186      11.425  14.886  14.699  1.00 98.26           N  
ATOM   2956  HE  ARG A 186      10.923  14.029  14.880  1.00 98.26           H  
ATOM   2957  NH1 ARG A 186      13.106  16.341  15.285  1.00 98.26           N  
ATOM   2958 HH11 ARG A 186      12.909  16.925  14.485  1.00 98.26           H  
ATOM   2959 HH12 ARG A 186      13.893  16.619  15.854  1.00 98.26           H  
ATOM   2960  NH2 ARG A 186      12.663  14.542  16.559  1.00 98.26           N  
ATOM   2961 HH21 ARG A 186      13.324  14.908  17.229  1.00 98.26           H  
ATOM   2962 HH22 ARG A 186      12.081  13.740  16.753  1.00 98.26           H  
ATOM   2963  CZ  ARG A 186      12.399  15.260  15.500  1.00 98.26           C  
ATOM   2964  N   ILE A 187      11.136  14.662   8.866  1.00 98.10           N  
ATOM   2965  H   ILE A 187      10.275  15.001   8.461  1.00 98.10           H  
ATOM   2966  CA  ILE A 187      11.912  13.672   8.114  1.00 98.10           C  
ATOM   2967  HA  ILE A 187      12.176  12.851   8.781  1.00 98.10           H  
ATOM   2968  C   ILE A 187      13.236  14.276   7.638  1.00 98.10           C  
ATOM   2969  CB  ILE A 187      11.056  13.095   6.965  1.00 98.10           C  
ATOM   2970  HB  ILE A 187      10.530  13.909   6.467  1.00 98.10           H  
ATOM   2971  O   ILE A 187      14.272  13.642   7.827  1.00 98.10           O  
ATOM   2972  CG1 ILE A 187      10.019  12.118   7.566  1.00 98.10           C  
ATOM   2973 HG12 ILE A 187       9.505  12.607   8.394  1.00 98.10           H  
ATOM   2974 HG13 ILE A 187      10.531  11.241   7.962  1.00 98.10           H  
ATOM   2975  CG2 ILE A 187      11.924  12.386   5.913  1.00 98.10           C  
ATOM   2976 HG21 ILE A 187      12.575  13.100   5.411  1.00 98.10           H  
ATOM   2977 HG22 ILE A 187      12.534  11.617   6.389  1.00 98.10           H  
ATOM   2978 HG23 ILE A 187      11.301  11.936   5.140  1.00 98.10           H  
ATOM   2979  CD1 ILE A 187       8.947  11.660   6.575  1.00 98.10           C  
ATOM   2980 HD11 ILE A 187       9.380  11.033   5.795  1.00 98.10           H  
ATOM   2981 HD12 ILE A 187       8.192  11.078   7.104  1.00 98.10           H  
ATOM   2982 HD13 ILE A 187       8.474  12.534   6.128  1.00 98.10           H  
ATOM   2983  N   GLU A 188      13.227  15.505   7.115  1.00 97.93           N  
ATOM   2984  H   GLU A 188      12.338  15.948   6.935  1.00 97.93           H  
ATOM   2985  CA  GLU A 188      14.445  16.233   6.728  1.00 97.93           C  
ATOM   2986  HA  GLU A 188      14.970  15.675   5.953  1.00 97.93           H  
ATOM   2987  C   GLU A 188      15.414  16.368   7.905  1.00 97.93           C  
ATOM   2988  CB  GLU A 188      14.088  17.621   6.174  1.00 97.93           C  
ATOM   2989  HB2 GLU A 188      13.399  18.121   6.856  1.00 97.93           H  
ATOM   2990  HB3 GLU A 188      14.994  18.221   6.091  1.00 97.93           H  
ATOM   2991  O   GLU A 188      16.559  15.944   7.799  1.00 97.93           O  
ATOM   2992  CG  GLU A 188      13.455  17.500   4.789  1.00 97.93           C  
ATOM   2993  HG2 GLU A 188      14.223  17.124   4.113  1.00 97.93           H  
ATOM   2994  HG3 GLU A 188      12.646  16.770   4.825  1.00 97.93           H  
ATOM   2995  CD  GLU A 188      12.903  18.806   4.213  1.00 97.93           C  
ATOM   2996  OE1 GLU A 188      12.530  18.742   3.016  1.00 97.93           O  
ATOM   2997  OE2 GLU A 188      12.842  19.830   4.936  1.00 97.93           O  
ATOM   2998  N   GLU A 189      14.938  16.846   9.059  1.00 97.79           N  
ATOM   2999  H   GLU A 189      13.985  17.180   9.069  1.00 97.79           H  
ATOM   3000  CA  GLU A 189      15.738  16.968  10.289  1.00 97.79           C  
ATOM   3001  HA  GLU A 189      16.568  17.654  10.120  1.00 97.79           H  
ATOM   3002  C   GLU A 189      16.337  15.635  10.764  1.00 97.79           C  
ATOM   3003  CB  GLU A 189      14.844  17.490  11.428  1.00 97.79           C  
ATOM   3004  HB2 GLU A 189      15.366  17.347  12.375  1.00 97.79           H  
ATOM   3005  HB3 GLU A 189      13.940  16.882  11.459  1.00 97.79           H  
ATOM   3006  O   GLU A 189      17.377  15.619  11.421  1.00 97.79           O  
ATOM   3007  CG  GLU A 189      14.448  18.973  11.345  1.00 97.79           C  
ATOM   3008  HG2 GLU A 189      14.082  19.208  10.346  1.00 97.79           H  
ATOM   3009  HG3 GLU A 189      15.341  19.575  11.514  1.00 97.79           H  
ATOM   3010  CD  GLU A 189      13.376  19.359  12.389  1.00 97.79           C  
ATOM   3011  OE1 GLU A 189      12.907  20.529  12.334  1.00 97.79           O  
ATOM   3012  OE2 GLU A 189      13.044  18.519  13.275  1.00 97.79           O  
ATOM   3013  N   LEU A 190      15.664  14.513  10.495  1.00 97.73           N  
ATOM   3014  H   LEU A 190      14.822  14.594   9.944  1.00 97.73           H  
ATOM   3015  CA  LEU A 190      16.126  13.178  10.878  1.00 97.73           C  
ATOM   3016  HA  LEU A 190      16.733  13.260  11.779  1.00 97.73           H  
ATOM   3017  C   LEU A 190      17.047  12.541   9.827  1.00 97.73           C  
ATOM   3018  CB  LEU A 190      14.903  12.295  11.181  1.00 97.73           C  
ATOM   3019  HB2 LEU A 190      14.257  12.299  10.303  1.00 97.73           H  
ATOM   3020  HB3 LEU A 190      15.238  11.270  11.338  1.00 97.73           H  
ATOM   3021  O   LEU A 190      17.683  11.528  10.131  1.00 97.73           O  
ATOM   3022  CG  LEU A 190      14.082  12.739  12.407  1.00 97.73           C  
ATOM   3023  HG  LEU A 190      13.802  13.790  12.337  1.00 97.73           H  
ATOM   3024  CD1 LEU A 190      12.815  11.891  12.498  1.00 97.73           C  
ATOM   3025 HD11 LEU A 190      13.077  10.840  12.625  1.00 97.73           H  
ATOM   3026 HD12 LEU A 190      12.196  12.222  13.332  1.00 97.73           H  
ATOM   3027 HD13 LEU A 190      12.242  12.006  11.579  1.00 97.73           H  
ATOM   3028  CD2 LEU A 190      14.842  12.578  13.722  1.00 97.73           C  
ATOM   3029 HD21 LEU A 190      14.187  12.829  14.557  1.00 97.73           H  
ATOM   3030 HD22 LEU A 190      15.701  13.249  13.726  1.00 97.73           H  
ATOM   3031 HD23 LEU A 190      15.175  11.543  13.797  1.00 97.73           H  
ATOM   3032  N   CYS A 191      17.120  13.112   8.621  1.00 96.15           N  
ATOM   3033  H   CYS A 191      16.556  13.932   8.447  1.00 96.15           H  
ATOM   3034  CA  CYS A 191      17.983  12.655   7.530  1.00 96.15           C  
ATOM   3035  HA  CYS A 191      18.382  11.675   7.795  1.00 96.15           H  
ATOM   3036  C   CYS A 191      19.227  13.531   7.304  1.00 96.15           C  
ATOM   3037  CB  CYS A 191      17.159  12.483   6.247  1.00 96.15           C  
ATOM   3038  HB2 CYS A 191      16.704  13.435   5.973  1.00 96.15           H  
ATOM   3039  HB3 CYS A 191      17.818  12.161   5.440  1.00 96.15           H  
ATOM   3040  O   CYS A 191      20.097  13.134   6.530  1.00 96.15           O  
ATOM   3041  SG  CYS A 191      15.872  11.229   6.493  1.00 96.15           S  
ATOM   3042  HG  CYS A 191      15.087  12.030   7.219  1.00 96.15           H  
ATOM   3043  N   THR A 192      19.319  14.685   7.970  1.00 88.16           N  
ATOM   3044  H   THR A 192      18.521  14.981   8.515  1.00 88.16           H  
ATOM   3045  CA  THR A 192      20.501  15.571   7.995  1.00 88.16           C  
ATOM   3046  HA  THR A 192      21.051  15.458   7.061  1.00 88.16           H  
ATOM   3047  C   THR A 192      21.496  15.243   9.100  1.00 88.16           C  
ATOM   3048  CB  THR A 192      20.095  17.035   8.136  1.00 88.16           C  
ATOM   3049  HB  THR A 192      20.990  17.634   8.300  1.00 88.16           H  
ATOM   3050  O   THR A 192      21.042  14.847  10.198  1.00 88.16           O  
ATOM   3051  CG2 THR A 192      19.394  17.565   6.884  1.00 88.16           C  
ATOM   3052 HG21 THR A 192      20.095  17.561   6.049  1.00 88.16           H  
ATOM   3053 HG22 THR A 192      19.052  18.584   7.064  1.00 88.16           H  
ATOM   3054 HG23 THR A 192      18.540  16.938   6.628  1.00 88.16           H  
ATOM   3055  OG1 THR A 192      19.252  17.173   9.256  1.00 88.16           O  
ATOM   3056  HG1 THR A 192      19.515  16.464   9.848  1.00 88.16           H  
ATOM   3057  OXT THR A 192      22.696  15.492   8.856  1.00 88.16           O  
TER    3058      THR A 192                                                       
ATOM   3058  N   SER B   1     -43.231 -20.926  25.864  1.00 23.31           N  
ATOM   3059  H   SER B   1     -42.675 -21.389  26.569  1.00 23.31           H  
ATOM   3060  H2  SER B   1     -44.100 -20.610  26.271  1.00 23.31           H  
ATOM   3061  H3  SER B   1     -43.438 -21.585  25.127  1.00 23.31           H  
ATOM   3062  CA  SER B   1     -42.490 -19.778  25.307  1.00 23.31           C  
ATOM   3063  HA  SER B   1     -43.103 -19.332  24.524  1.00 23.31           H  
ATOM   3064  C   SER B   1     -41.192 -20.223  24.634  1.00 23.31           C  
ATOM   3065  CB  SER B   1     -42.248 -18.686  26.347  1.00 23.31           C  
ATOM   3066  HB2 SER B   1     -43.149 -18.527  26.939  1.00 23.31           H  
ATOM   3067  HB3 SER B   1     -41.421 -18.956  27.003  1.00 23.31           H  
ATOM   3068  O   SER B   1     -40.881 -19.769  23.552  1.00 23.31           O  
ATOM   3069  OG  SER B   1     -41.955 -17.509  25.642  1.00 23.31           O  
ATOM   3070  HG  SER B   1     -41.708 -16.800  26.241  1.00 23.31           H  
ATOM   3071  N   ILE B   2     -40.489 -21.233  25.146  1.00 21.59           N  
ATOM   3072  H   ILE B   2     -40.242 -21.915  24.443  1.00 21.59           H  
ATOM   3073  CA  ILE B   2     -39.334 -21.000  26.037  1.00 21.59           C  
ATOM   3074  HA  ILE B   2     -39.330 -19.951  26.334  1.00 21.59           H  
ATOM   3075  C   ILE B   2     -37.990 -21.244  25.320  1.00 21.59           C  
ATOM   3076  CB  ILE B   2     -39.363 -21.889  27.317  1.00 21.59           C  
ATOM   3077  HB  ILE B   2     -38.632 -22.688  27.191  1.00 21.59           H  
ATOM   3078  O   ILE B   2     -36.953 -21.120  25.958  1.00 21.59           O  
ATOM   3079  CG1 ILE B   2     -40.710 -22.592  27.598  1.00 21.59           C  
ATOM   3080 HG12 ILE B   2     -41.039 -23.124  26.706  1.00 21.59           H  
ATOM   3081 HG13 ILE B   2     -41.460 -21.850  27.873  1.00 21.59           H  
ATOM   3082  CG2 ILE B   2     -38.922 -21.042  28.525  1.00 21.59           C  
ATOM   3083 HG21 ILE B   2     -39.668 -20.285  28.765  1.00 21.59           H  
ATOM   3084 HG22 ILE B   2     -38.758 -21.677  29.396  1.00 21.59           H  
ATOM   3085 HG23 ILE B   2     -37.974 -20.550  28.307  1.00 21.59           H  
ATOM   3086  CD1 ILE B   2     -40.632 -23.647  28.706  1.00 21.59           C  
ATOM   3087 HD11 ILE B   2     -40.433 -23.179  29.671  1.00 21.59           H  
ATOM   3088 HD12 ILE B   2     -41.584 -24.175  28.770  1.00 21.59           H  
ATOM   3089 HD13 ILE B   2     -39.846 -24.368  28.482  1.00 21.59           H  
ATOM   3090  N   PHE B   3     -37.985 -21.651  24.043  1.00 25.87           N  
ATOM   3091  H   PHE B   3     -38.808 -21.558  23.466  1.00 25.87           H  
ATOM   3092  CA  PHE B   3     -36.730 -21.997  23.375  1.00 25.87           C  
ATOM   3093  HA  PHE B   3     -36.186 -22.695  24.011  1.00 25.87           H  
ATOM   3094  C   PHE B   3     -35.905 -20.714  23.202  1.00 25.87           C  
ATOM   3095  CB  PHE B   3     -36.985 -22.731  22.054  1.00 25.87           C  
ATOM   3096  HB2 PHE B   3     -37.739 -22.200  21.474  1.00 25.87           H  
ATOM   3097  HB3 PHE B   3     -36.064 -22.726  21.471  1.00 25.87           H  
ATOM   3098  O   PHE B   3     -36.397 -19.779  22.562  1.00 25.87           O  
ATOM   3099  CG  PHE B   3     -37.399 -24.178  22.260  1.00 25.87           C  
ATOM   3100  CD1 PHE B   3     -36.423 -25.147  22.564  1.00 25.87           C  
ATOM   3101  HD1 PHE B   3     -35.381 -24.868  22.623  1.00 25.87           H  
ATOM   3102  CD2 PHE B   3     -38.752 -24.557  22.171  1.00 25.87           C  
ATOM   3103  HD2 PHE B   3     -39.502 -23.825  21.911  1.00 25.87           H  
ATOM   3104  CE1 PHE B   3     -36.797 -26.485  22.781  1.00 25.87           C  
ATOM   3105  HE1 PHE B   3     -36.043 -27.226  23.002  1.00 25.87           H  
ATOM   3106  CE2 PHE B   3     -39.126 -25.896  22.389  1.00 25.87           C  
ATOM   3107  HE2 PHE B   3     -40.160 -26.194  22.300  1.00 25.87           H  
ATOM   3108  CZ  PHE B   3     -38.149 -26.860  22.696  1.00 25.87           C  
ATOM   3109  HZ  PHE B   3     -38.432 -27.891  22.848  1.00 25.87           H  
ATOM   3110  N   PRO B   4     -34.707 -20.614  23.807  1.00 26.75           N  
ATOM   3111  CA  PRO B   4     -33.892 -19.418  23.692  1.00 26.75           C  
ATOM   3112  HA  PRO B   4     -34.464 -18.558  24.040  1.00 26.75           H  
ATOM   3113  C   PRO B   4     -33.502 -19.243  22.228  1.00 26.75           C  
ATOM   3114  CB  PRO B   4     -32.666 -19.628  24.595  1.00 26.75           C  
ATOM   3115  HB2 PRO B   4     -32.456 -18.744  25.197  1.00 26.75           H  
ATOM   3116  HB3 PRO B   4     -31.793 -19.888  23.998  1.00 26.75           H  
ATOM   3117  O   PRO B   4     -32.998 -20.170  21.600  1.00 26.75           O  
ATOM   3118  CG  PRO B   4     -33.039 -20.820  25.472  1.00 26.75           C  
ATOM   3119  HG2 PRO B   4     -33.550 -20.467  26.367  1.00 26.75           H  
ATOM   3120  HG3 PRO B   4     -32.165 -21.415  25.738  1.00 26.75           H  
ATOM   3121  CD  PRO B   4     -34.017 -21.609  24.613  1.00 26.75           C  
ATOM   3122  HD2 PRO B   4     -33.470 -22.288  23.959  1.00 26.75           H  
ATOM   3123  HD3 PRO B   4     -34.686 -22.167  25.268  1.00 26.75           H  
ATOM   3124  N   ILE B   5     -33.735 -18.055  21.674  1.00 28.14           N  
ATOM   3125  H   ILE B   5     -34.197 -17.344  22.222  1.00 28.14           H  
ATOM   3126  CA  ILE B   5     -33.164 -17.688  20.380  1.00 28.14           C  
ATOM   3127  HA  ILE B   5     -33.275 -18.520  19.684  1.00 28.14           H  
ATOM   3128  C   ILE B   5     -31.672 -17.471  20.646  1.00 28.14           C  
ATOM   3129  CB  ILE B   5     -33.873 -16.448  19.783  1.00 28.14           C  
ATOM   3130  HB  ILE B   5     -33.731 -15.610  20.464  1.00 28.14           H  
ATOM   3131  O   ILE B   5     -31.272 -16.375  21.046  1.00 28.14           O  
ATOM   3132  CG1 ILE B   5     -35.395 -16.690  19.626  1.00 28.14           C  
ATOM   3133 HG12 ILE B   5     -35.568 -17.442  18.857  1.00 28.14           H  
ATOM   3134 HG13 ILE B   5     -35.806 -17.072  20.561  1.00 28.14           H  
ATOM   3135  CG2 ILE B   5     -33.246 -16.084  18.422  1.00 28.14           C  
ATOM   3136 HG21 ILE B   5     -33.397 -16.898  17.713  1.00 28.14           H  
ATOM   3137 HG22 ILE B   5     -33.692 -15.173  18.024  1.00 28.14           H  
ATOM   3138 HG23 ILE B   5     -32.175 -15.912  18.529  1.00 28.14           H  
ATOM   3139  CD1 ILE B   5     -36.192 -15.424  19.284  1.00 28.14           C  
ATOM   3140 HD11 ILE B   5     -37.257 -15.657  19.301  1.00 28.14           H  
ATOM   3141 HD12 ILE B   5     -35.933 -15.067  18.287  1.00 28.14           H  
ATOM   3142 HD13 ILE B   5     -35.988 -14.645  20.018  1.00 28.14           H  
ATOM   3143  N   GLU B   6     -30.862 -18.523  20.507  1.00 27.81           N  
ATOM   3144  H   GLU B   6     -31.267 -19.431  20.327  1.00 27.81           H  
ATOM   3145  CA  GLU B   6     -29.405 -18.413  20.526  1.00 27.81           C  
ATOM   3146  HA  GLU B   6     -29.084 -17.949  21.459  1.00 27.81           H  
ATOM   3147  C   GLU B   6     -29.008 -17.491  19.373  1.00 27.81           C  
ATOM   3148  CB  GLU B   6     -28.720 -19.788  20.423  1.00 27.81           C  
ATOM   3149  HB2 GLU B   6     -27.675 -19.629  20.157  1.00 27.81           H  
ATOM   3150  HB3 GLU B   6     -29.197 -20.375  19.637  1.00 27.81           H  
ATOM   3151  O   GLU B   6     -28.986 -17.880  18.205  1.00 27.81           O  
ATOM   3152  CG  GLU B   6     -28.764 -20.554  21.756  1.00 27.81           C  
ATOM   3153  HG2 GLU B   6     -29.804 -20.751  22.013  1.00 27.81           H  
ATOM   3154  HG3 GLU B   6     -28.346 -19.913  22.532  1.00 27.81           H  
ATOM   3155  CD  GLU B   6     -27.987 -21.883  21.730  1.00 27.81           C  
ATOM   3156  OE1 GLU B   6     -27.743 -22.411  22.838  1.00 27.81           O  
ATOM   3157  OE2 GLU B   6     -27.658 -22.362  20.622  1.00 27.81           O  
ATOM   3158  N   LYS B   7     -28.782 -16.208  19.682  1.00 27.26           N  
ATOM   3159  H   LYS B   7     -28.909 -15.923  20.643  1.00 27.26           H  
ATOM   3160  CA  LYS B   7     -28.234 -15.275  18.701  1.00 27.26           C  
ATOM   3161  HA  LYS B   7     -28.902 -15.261  17.840  1.00 27.26           H  
ATOM   3162  C   LYS B   7     -26.885 -15.852  18.285  1.00 27.26           C  
ATOM   3163  CB  LYS B   7     -28.074 -13.861  19.274  1.00 27.26           C  
ATOM   3164  HB2 LYS B   7     -27.369 -13.311  18.650  1.00 27.26           H  
ATOM   3165  HB3 LYS B   7     -27.666 -13.918  20.283  1.00 27.26           H  
ATOM   3166  O   LYS B   7     -26.067 -16.089  19.177  1.00 27.26           O  
ATOM   3167  CG  LYS B   7     -29.409 -13.108  19.278  1.00 27.26           C  
ATOM   3168  HG2 LYS B   7     -29.783 -13.035  18.257  1.00 27.26           H  
ATOM   3169  HG3 LYS B   7     -30.131 -13.656  19.882  1.00 27.26           H  
ATOM   3170  CD  LYS B   7     -29.228 -11.699  19.854  1.00 27.26           C  
ATOM   3171  HD2 LYS B   7     -28.870 -11.785  20.880  1.00 27.26           H  
ATOM   3172  HD3 LYS B   7     -28.492 -11.157  19.261  1.00 27.26           H  
ATOM   3173  CE  LYS B   7     -30.568 -10.958  19.830  1.00 27.26           C  
ATOM   3174  HE2 LYS B   7     -31.307 -11.576  20.339  1.00 27.26           H  
ATOM   3175  HE3 LYS B   7     -30.888 -10.848  18.794  1.00 27.26           H  
ATOM   3176  NZ  LYS B   7     -30.471  -9.633  20.492  1.00 27.26           N  
ATOM   3177  HZ1 LYS B   7     -30.192  -9.750  21.456  1.00 27.26           H  
ATOM   3178  HZ2 LYS B   7     -31.365  -9.165  20.475  1.00 27.26           H  
ATOM   3179  HZ3 LYS B   7     -29.787  -9.052  20.028  1.00 27.26           H  
ATOM   3180  N   PRO B   8     -26.642 -16.074  16.981  1.00 26.42           N  
ATOM   3181  CA  PRO B   8     -25.353 -16.576  16.551  1.00 26.42           C  
ATOM   3182  HA  PRO B   8     -25.214 -17.581  16.949  1.00 26.42           H  
ATOM   3183  C   PRO B   8     -24.289 -15.621  17.095  1.00 26.42           C  
ATOM   3184  CB  PRO B   8     -25.397 -16.628  15.021  1.00 26.42           C  
ATOM   3185  HB2 PRO B   8     -24.442 -16.360  14.571  1.00 26.42           H  
ATOM   3186  HB3 PRO B   8     -25.697 -17.627  14.705  1.00 26.42           H  
ATOM   3187  O   PRO B   8     -24.516 -14.400  17.074  1.00 26.42           O  
ATOM   3188  CG  PRO B   8     -26.498 -15.631  14.656  1.00 26.42           C  
ATOM   3189  HG2 PRO B   8     -26.987 -15.895  13.718  1.00 26.42           H  
ATOM   3190  HG3 PRO B   8     -26.073 -14.629  14.597  1.00 26.42           H  
ATOM   3191  CD  PRO B   8     -27.460 -15.708  15.839  1.00 26.42           C  
ATOM   3192  HD2 PRO B   8     -27.946 -14.743  15.979  1.00 26.42           H  
ATOM   3193  HD3 PRO B   8     -28.202 -16.488  15.665  1.00 26.42           H  
ATOM   3194  N   PRO B   9     -23.175 -16.139  17.640  1.00 25.42           N  
ATOM   3195  CA  PRO B   9     -22.098 -15.282  18.083  1.00 25.42           C  
ATOM   3196  HA  PRO B   9     -22.433 -14.635  18.894  1.00 25.42           H  
ATOM   3197  C   PRO B   9     -21.714 -14.449  16.869  1.00 25.42           C  
ATOM   3198  CB  PRO B   9     -20.987 -16.212  18.586  1.00 25.42           C  
ATOM   3199  HB2 PRO B   9     -19.993 -15.835  18.345  1.00 25.42           H  
ATOM   3200  HB3 PRO B   9     -21.090 -16.344  19.663  1.00 25.42           H  
ATOM   3201  O   PRO B   9     -21.275 -14.977  15.849  1.00 25.42           O  
ATOM   3202  CG  PRO B   9     -21.272 -17.543  17.889  1.00 25.42           C  
ATOM   3203  HG2 PRO B   9     -20.782 -17.553  16.915  1.00 25.42           H  
ATOM   3204  HG3 PRO B   9     -20.944 -18.393  18.487  1.00 25.42           H  
ATOM   3205  CD  PRO B   9     -22.786 -17.538  17.694  1.00 25.42           C  
ATOM   3206  HD2 PRO B   9     -23.270 -18.014  18.546  1.00 25.42           H  
ATOM   3207  HD3 PRO B   9     -23.038 -18.064  16.773  1.00 25.42           H  
ATOM   3208  N   LYS B  10     -21.957 -13.136  16.940  1.00 25.02           N  
ATOM   3209  H   LYS B  10     -22.411 -12.776  17.767  1.00 25.02           H  
ATOM   3210  CA  LYS B  10     -21.301 -12.226  16.018  1.00 25.02           C  
ATOM   3211  HA  LYS B  10     -21.452 -12.551  14.988  1.00 25.02           H  
ATOM   3212  C   LYS B  10     -19.839 -12.390  16.358  1.00 25.02           C  
ATOM   3213  CB  LYS B  10     -21.766 -10.772  16.184  1.00 25.02           C  
ATOM   3214  HB2 LYS B  10     -21.822 -10.517  17.242  1.00 25.02           H  
ATOM   3215  HB3 LYS B  10     -21.019 -10.129  15.718  1.00 25.02           H  
ATOM   3216  O   LYS B  10     -19.379 -11.821  17.346  1.00 25.02           O  
ATOM   3217  CG  LYS B  10     -23.117 -10.513  15.507  1.00 25.02           C  
ATOM   3218  HG2 LYS B  10     -23.900 -11.065  16.028  1.00 25.02           H  
ATOM   3219  HG3 LYS B  10     -23.070 -10.851  14.472  1.00 25.02           H  
ATOM   3220  CD  LYS B  10     -23.427  -9.012  15.533  1.00 25.02           C  
ATOM   3221  HD2 LYS B  10     -22.609  -8.480  15.046  1.00 25.02           H  
ATOM   3222  HD3 LYS B  10     -23.503  -8.676  16.567  1.00 25.02           H  
ATOM   3223  CE  LYS B  10     -24.733  -8.722  14.788  1.00 25.02           C  
ATOM   3224  HE2 LYS B  10     -25.556  -9.196  15.323  1.00 25.02           H  
ATOM   3225  HE3 LYS B  10     -24.670  -9.179  13.801  1.00 25.02           H  
ATOM   3226  NZ  LYS B  10     -24.956  -7.261  14.654  1.00 25.02           N  
ATOM   3227  HZ1 LYS B  10     -24.193  -6.852  14.135  1.00 25.02           H  
ATOM   3228  HZ2 LYS B  10     -25.808  -7.075  14.144  1.00 25.02           H  
ATOM   3229  HZ3 LYS B  10     -24.994  -6.815  15.560  1.00 25.02           H  
ATOM   3230  N   THR B  11     -19.141 -13.207  15.583  1.00 24.28           N  
ATOM   3231  H   THR B  11     -19.632 -13.851  14.980  1.00 24.28           H  
ATOM   3232  CA  THR B  11     -17.692 -13.207  15.547  1.00 24.28           C  
ATOM   3233  HA  THR B  11     -17.305 -13.271  16.564  1.00 24.28           H  
ATOM   3234  C   THR B  11     -17.329 -11.853  14.962  1.00 24.28           C  
ATOM   3235  CB  THR B  11     -17.125 -14.386  14.736  1.00 24.28           C  
ATOM   3236  HB  THR B  11     -17.217 -14.194  13.667  1.00 24.28           H  
ATOM   3237  O   THR B  11     -17.030 -11.716  13.782  1.00 24.28           O  
ATOM   3238  CG2 THR B  11     -15.663 -14.654  15.094  1.00 24.28           C  
ATOM   3239 HG21 THR B  11     -15.572 -14.890  16.154  1.00 24.28           H  
ATOM   3240 HG22 THR B  11     -15.288 -15.490  14.503  1.00 24.28           H  
ATOM   3241 HG23 THR B  11     -15.063 -13.774  14.866  1.00 24.28           H  
ATOM   3242  OG1 THR B  11     -17.836 -15.564  15.035  1.00 24.28           O  
ATOM   3243  HG1 THR B  11     -17.497 -16.260  14.468  1.00 24.28           H  
ATOM   3244  N   VAL B  12     -17.418 -10.811  15.789  1.00 26.68           N  
ATOM   3245  H   VAL B  12     -17.806 -10.986  16.705  1.00 26.68           H  
ATOM   3246  CA  VAL B  12     -16.521  -9.678  15.679  1.00 26.68           C  
ATOM   3247  HA  VAL B  12     -16.547  -9.266  14.671  1.00 26.68           H  
ATOM   3248  C   VAL B  12     -15.165 -10.313  15.891  1.00 26.68           C  
ATOM   3249  CB  VAL B  12     -16.816  -8.552  16.698  1.00 26.68           C  
ATOM   3250  HB  VAL B  12     -15.886  -8.027  16.916  1.00 26.68           H  
ATOM   3251  O   VAL B  12     -14.678 -10.427  17.013  1.00 26.68           O  
ATOM   3252  CG1 VAL B  12     -17.772  -7.530  16.075  1.00 26.68           C  
ATOM   3253 HG11 VAL B  12     -18.715  -8.011  15.815  1.00 26.68           H  
ATOM   3254 HG12 VAL B  12     -17.953  -6.718  16.780  1.00 26.68           H  
ATOM   3255 HG13 VAL B  12     -17.321  -7.110  15.176  1.00 26.68           H  
ATOM   3256  CG2 VAL B  12     -17.432  -9.025  18.026  1.00 26.68           C  
ATOM   3257 HG21 VAL B  12     -18.440  -9.410  17.873  1.00 26.68           H  
ATOM   3258 HG22 VAL B  12     -16.807  -9.801  18.468  1.00 26.68           H  
ATOM   3259 HG23 VAL B  12     -17.476  -8.186  18.721  1.00 26.68           H  
ATOM   3260  N   ALA B  13     -14.600 -10.841  14.802  1.00 27.59           N  
ATOM   3261  H   ALA B  13     -15.125 -10.840  13.939  1.00 27.59           H  
ATOM   3262  CA  ALA B  13     -13.174 -10.997  14.727  1.00 27.59           C  
ATOM   3263  HA  ALA B  13     -12.837 -11.757  15.432  1.00 27.59           H  
ATOM   3264  C   ALA B  13     -12.678  -9.624  15.153  1.00 27.59           C  
ATOM   3265  CB  ALA B  13     -12.764 -11.389  13.301  1.00 27.59           C  
ATOM   3266  HB1 ALA B  13     -11.677 -11.437  13.232  1.00 27.59           H  
ATOM   3267  HB2 ALA B  13     -13.178 -12.365  13.051  1.00 27.59           H  
ATOM   3268  HB3 ALA B  13     -13.130 -10.653  12.585  1.00 27.59           H  
ATOM   3269  O   ALA B  13     -13.007  -8.619  14.516  1.00 27.59           O  
ATOM   3270  N   SER B  14     -12.031  -9.572  16.315  1.00 30.34           N  
ATOM   3271  H   SER B  14     -11.934 -10.419  16.857  1.00 30.34           H  
ATOM   3272  CA  SER B  14     -11.233  -8.423  16.678  1.00 30.34           C  
ATOM   3273  HA  SER B  14     -11.821  -7.508  16.599  1.00 30.34           H  
ATOM   3274  C   SER B  14     -10.144  -8.430  15.631  1.00 30.34           C  
ATOM   3275  CB  SER B  14     -10.690  -8.554  18.101  1.00 30.34           C  
ATOM   3276  HB2 SER B  14     -10.044  -9.427  18.184  1.00 30.34           H  
ATOM   3277  HB3 SER B  14     -11.528  -8.672  18.789  1.00 30.34           H  
ATOM   3278  O   SER B  14      -9.101  -9.053  15.813  1.00 30.34           O  
ATOM   3279  OG  SER B  14      -9.976  -7.390  18.455  1.00 30.34           O  
ATOM   3280  HG  SER B  14      -9.154  -7.378  17.960  1.00 30.34           H  
ATOM   3281  N   ILE B  15     -10.450  -7.848  14.478  1.00 33.28           N  
ATOM   3282  H   ILE B  15     -11.386  -7.489  14.358  1.00 33.28           H  
ATOM   3283  CA  ILE B  15      -9.472  -7.518  13.474  1.00 33.28           C  
ATOM   3284  HA  ILE B  15      -8.797  -8.355  13.295  1.00 33.28           H  
ATOM   3285  C   ILE B  15      -8.731  -6.409  14.168  1.00 33.28           C  
ATOM   3286  CB  ILE B  15     -10.126  -7.103  12.155  1.00 33.28           C  
ATOM   3287  HB  ILE B  15     -10.797  -6.266  12.348  1.00 33.28           H  
ATOM   3288  O   ILE B  15      -9.095  -5.239  14.110  1.00 33.28           O  
ATOM   3289  CG1 ILE B  15     -10.921  -8.302  11.618  1.00 33.28           C  
ATOM   3290 HG12 ILE B  15     -10.271  -8.970  11.053  1.00 33.28           H  
ATOM   3291 HG13 ILE B  15     -11.393  -8.879  12.413  1.00 33.28           H  
ATOM   3292  CG2 ILE B  15      -9.069  -6.673  11.119  1.00 33.28           C  
ATOM   3293 HG21 ILE B  15      -8.520  -5.806  11.488  1.00 33.28           H  
ATOM   3294 HG22 ILE B  15      -9.536  -6.383  10.178  1.00 33.28           H  
ATOM   3295 HG23 ILE B  15      -8.359  -7.479  10.934  1.00 33.28           H  
ATOM   3296  CD1 ILE B  15     -12.012  -7.776  10.733  1.00 33.28           C  
ATOM   3297 HD11 ILE B  15     -12.682  -7.147  11.319  1.00 33.28           H  
ATOM   3298 HD12 ILE B  15     -12.532  -8.647  10.334  1.00 33.28           H  
ATOM   3299 HD13 ILE B  15     -11.567  -7.171   9.943  1.00 33.28           H  
ATOM   3300  N   THR B  16      -7.758  -6.828  14.972  1.00 37.49           N  
ATOM   3301  H   THR B  16      -7.647  -7.823  15.106  1.00 37.49           H  
ATOM   3302  CA  THR B  16      -6.622  -5.996  15.289  1.00 37.49           C  
ATOM   3303  HA  THR B  16      -6.907  -5.221  16.001  1.00 37.49           H  
ATOM   3304  C   THR B  16      -6.248  -5.363  13.979  1.00 37.49           C  
ATOM   3305  CB  THR B  16      -5.428  -6.810  15.813  1.00 37.49           C  
ATOM   3306  HB  THR B  16      -4.510  -6.471  15.332  1.00 37.49           H  
ATOM   3307  O   THR B  16      -6.073  -6.093  12.997  1.00 37.49           O  
ATOM   3308  CG2 THR B  16      -5.276  -6.603  17.314  1.00 37.49           C  
ATOM   3309 HG21 THR B  16      -4.431  -7.190  17.675  1.00 37.49           H  
ATOM   3310 HG22 THR B  16      -5.091  -5.550  17.523  1.00 37.49           H  
ATOM   3311 HG23 THR B  16      -6.184  -6.925  17.824  1.00 37.49           H  
ATOM   3312  OG1 THR B  16      -5.579  -8.199  15.589  1.00 37.49           O  
ATOM   3313  HG1 THR B  16      -5.514  -8.323  14.640  1.00 37.49           H  
ATOM   3314  N   THR B  17      -6.224  -4.032  13.985  1.00 39.74           N  
ATOM   3315  H   THR B  17      -6.471  -3.520  14.820  1.00 39.74           H  
ATOM   3316  CA  THR B  17      -5.760  -3.215  12.875  1.00 39.74           C  
ATOM   3317  HA  THR B  17      -6.574  -3.097  12.160  1.00 39.74           H  
ATOM   3318  C   THR B  17      -4.579  -3.959  12.288  1.00 39.74           C  
ATOM   3319  CB  THR B  17      -5.306  -1.830  13.357  1.00 39.74           C  
ATOM   3320  HB  THR B  17      -4.233  -1.822  13.547  1.00 39.74           H  
ATOM   3321  O   THR B  17      -3.632  -4.234  13.044  1.00 39.74           O  
ATOM   3322  CG2 THR B  17      -5.636  -0.771  12.311  1.00 39.74           C  
ATOM   3323 HG21 THR B  17      -6.711  -0.723  12.142  1.00 39.74           H  
ATOM   3324 HG22 THR B  17      -5.137  -1.014  11.372  1.00 39.74           H  
ATOM   3325 HG23 THR B  17      -5.277   0.204  12.640  1.00 39.74           H  
ATOM   3326  OG1 THR B  17      -5.967  -1.463  14.552  1.00 39.74           O  
ATOM   3327  HG1 THR B  17      -5.888  -0.508  14.610  1.00 39.74           H  
ATOM   3328  N   PRO B  18      -4.701  -4.468  11.050  1.00 45.04           N  
ATOM   3329  CA  PRO B  18      -3.711  -5.398  10.569  1.00 45.04           C  
ATOM   3330  HA  PRO B  18      -3.719  -6.282  11.206  1.00 45.04           H  
ATOM   3331  C   PRO B  18      -2.366  -4.698  10.667  1.00 45.04           C  
ATOM   3332  CB  PRO B  18      -4.123  -5.790   9.164  1.00 45.04           C  
ATOM   3333  HB2 PRO B  18      -3.444  -5.347   8.435  1.00 45.04           H  
ATOM   3334  HB3 PRO B  18      -4.146  -6.877   9.088  1.00 45.04           H  
ATOM   3335  O   PRO B  18      -2.275  -3.493  10.402  1.00 45.04           O  
ATOM   3336  CG  PRO B  18      -5.545  -5.278   8.984  1.00 45.04           C  
ATOM   3337  HG2 PRO B  18      -6.245  -6.096   9.155  1.00 45.04           H  
ATOM   3338  HG3 PRO B  18      -5.683  -4.876   7.980  1.00 45.04           H  
ATOM   3339  CD  PRO B  18      -5.740  -4.225  10.066  1.00 45.04           C  
ATOM   3340  HD2 PRO B  18      -5.609  -3.229   9.641  1.00 45.04           H  
ATOM   3341  HD3 PRO B  18      -6.737  -4.331  10.494  1.00 45.04           H  
ATOM   3342  N   LYS B  19      -1.369  -5.415  11.199  1.00 50.94           N  
ATOM   3343  H   LYS B  19      -1.501  -6.410  11.308  1.00 50.94           H  
ATOM   3344  CA  LYS B  19      -0.058  -4.818  11.447  1.00 50.94           C  
ATOM   3345  HA  LYS B  19      -0.156  -4.036  12.201  1.00 50.94           H  
ATOM   3346  C   LYS B  19       0.397  -4.160  10.161  1.00 50.94           C  
ATOM   3347  CB  LYS B  19       0.973  -5.863  11.874  1.00 50.94           C  
ATOM   3348  HB2 LYS B  19       0.854  -6.767  11.277  1.00 50.94           H  
ATOM   3349  HB3 LYS B  19       1.968  -5.460  11.684  1.00 50.94           H  
ATOM   3350  O   LYS B  19       0.189  -4.736   9.092  1.00 50.94           O  
ATOM   3351  CG  LYS B  19       0.860  -6.185  13.365  1.00 50.94           C  
ATOM   3352  HG2 LYS B  19       0.929  -5.262  13.940  1.00 50.94           H  
ATOM   3353  HG3 LYS B  19      -0.097  -6.666  13.569  1.00 50.94           H  
ATOM   3354  CD  LYS B  19       2.009  -7.115  13.761  1.00 50.94           C  
ATOM   3355  HD2 LYS B  19       2.953  -6.646  13.486  1.00 50.94           H  
ATOM   3356  HD3 LYS B  19       1.907  -8.058  13.223  1.00 50.94           H  
ATOM   3357  CE  LYS B  19       1.983  -7.362  15.268  1.00 50.94           C  
ATOM   3358  HE2 LYS B  19       1.043  -7.851  15.525  1.00 50.94           H  
ATOM   3359  HE3 LYS B  19       2.011  -6.397  15.775  1.00 50.94           H  
ATOM   3360  NZ  LYS B  19       3.139  -8.193  15.679  1.00 50.94           N  
ATOM   3361  HZ1 LYS B  19       3.998  -7.722  15.434  1.00 50.94           H  
ATOM   3362  HZ2 LYS B  19       3.115  -9.082  15.199  1.00 50.94           H  
ATOM   3363  HZ3 LYS B  19       3.128  -8.348  16.677  1.00 50.94           H  
ATOM   3364  N   ILE B  20       1.009  -2.981  10.276  1.00 48.46           N  
ATOM   3365  H   ILE B  20       1.108  -2.533  11.176  1.00 48.46           H  
ATOM   3366  CA  ILE B  20       1.472  -2.301   9.079  1.00 48.46           C  
ATOM   3367  HA  ILE B  20       0.589  -2.110   8.469  1.00 48.46           H  
ATOM   3368  C   ILE B  20       2.373  -3.259   8.316  1.00 48.46           C  
ATOM   3369  CB  ILE B  20       2.150  -0.946   9.328  1.00 48.46           C  
ATOM   3370  HB  ILE B  20       3.063  -1.087   9.907  1.00 48.46           H  
ATOM   3371  O   ILE B  20       3.331  -3.829   8.849  1.00 48.46           O  
ATOM   3372  CG1 ILE B  20       1.191   0.019  10.070  1.00 48.46           C  
ATOM   3373 HG12 ILE B  20       1.029   0.923   9.483  1.00 48.46           H  
ATOM   3374 HG13 ILE B  20       0.206  -0.431  10.192  1.00 48.46           H  
ATOM   3375  CG2 ILE B  20       2.522  -0.408   7.928  1.00 48.46           C  
ATOM   3376 HG21 ILE B  20       3.419  -0.897   7.549  1.00 48.46           H  
ATOM   3377 HG22 ILE B  20       1.709  -0.585   7.224  1.00 48.46           H  
ATOM   3378 HG23 ILE B  20       2.656   0.674   7.919  1.00 48.46           H  
ATOM   3379  CD1 ILE B  20       1.718   0.416  11.455  1.00 48.46           C  
ATOM   3380 HD11 ILE B  20       1.087   1.200  11.873  1.00 48.46           H  
ATOM   3381 HD12 ILE B  20       1.677  -0.452  12.113  1.00 48.46           H  
ATOM   3382 HD13 ILE B  20       2.751   0.760  11.414  1.00 48.46           H  
ATOM   3383  N   ILE B  21       1.970  -3.487   7.078  1.00 55.76           N  
ATOM   3384  H   ILE B  21       1.145  -3.014   6.738  1.00 55.76           H  
ATOM   3385  CA  ILE B  21       2.641  -4.403   6.193  1.00 55.76           C  
ATOM   3386  HA  ILE B  21       2.837  -5.333   6.727  1.00 55.76           H  
ATOM   3387  C   ILE B  21       3.963  -3.740   5.823  1.00 55.76           C  
ATOM   3388  CB  ILE B  21       1.731  -4.710   4.991  1.00 55.76           C  
ATOM   3389  HB  ILE B  21       1.613  -3.809   4.390  1.00 55.76           H  
ATOM   3390  O   ILE B  21       3.982  -2.694   5.181  1.00 55.76           O  
ATOM   3391  CG1 ILE B  21       0.334  -5.206   5.435  1.00 55.76           C  
ATOM   3392 HG12 ILE B  21       0.441  -5.978   6.197  1.00 55.76           H  
ATOM   3393 HG13 ILE B  21      -0.212  -4.374   5.878  1.00 55.76           H  
ATOM   3394  CG2 ILE B  21       2.385  -5.799   4.153  1.00 55.76           C  
ATOM   3395 HG21 ILE B  21       2.218  -6.751   4.657  1.00 55.76           H  
ATOM   3396 HG22 ILE B  21       3.451  -5.609   4.027  1.00 55.76           H  
ATOM   3397 HG23 ILE B  21       1.889  -5.869   3.185  1.00 55.76           H  
ATOM   3398  CD1 ILE B  21      -0.519  -5.771   4.290  1.00 55.76           C  
ATOM   3399 HD11 ILE B  21      -0.172  -6.766   4.010  1.00 55.76           H  
ATOM   3400 HD12 ILE B  21      -0.468  -5.113   3.423  1.00 55.76           H  
ATOM   3401 HD13 ILE B  21      -1.554  -5.853   4.623  1.00 55.76           H  
ATOM   3402  N   LEU B  22       5.075  -4.329   6.265  1.00 52.42           N  
ATOM   3403  H   LEU B  22       4.994  -5.155   6.841  1.00 52.42           H  
ATOM   3404  CA  LEU B  22       6.396  -3.821   5.921  1.00 52.42           C  
ATOM   3405  HA  LEU B  22       6.429  -2.758   6.160  1.00 52.42           H  
ATOM   3406  C   LEU B  22       6.611  -3.952   4.411  1.00 52.42           C  
ATOM   3407  CB  LEU B  22       7.492  -4.543   6.727  1.00 52.42           C  
ATOM   3408  HB2 LEU B  22       7.389  -5.616   6.562  1.00 52.42           H  
ATOM   3409  HB3 LEU B  22       8.464  -4.241   6.336  1.00 52.42           H  
ATOM   3410  O   LEU B  22       6.294  -4.979   3.792  1.00 52.42           O  
ATOM   3411  CG  LEU B  22       7.465  -4.256   8.241  1.00 52.42           C  
ATOM   3412  HG  LEU B  22       6.471  -4.470   8.636  1.00 52.42           H  
ATOM   3413  CD1 LEU B  22       8.461  -5.175   8.951  1.00 52.42           C  
ATOM   3414 HD11 LEU B  22       8.427  -4.986  10.024  1.00 52.42           H  
ATOM   3415 HD12 LEU B  22       9.469  -4.977   8.586  1.00 52.42           H  
ATOM   3416 HD13 LEU B  22       8.201  -6.217   8.763  1.00 52.42           H  
ATOM   3417  CD2 LEU B  22       7.832  -2.808   8.568  1.00 52.42           C  
ATOM   3418 HD21 LEU B  22       8.805  -2.553   8.150  1.00 52.42           H  
ATOM   3419 HD22 LEU B  22       7.084  -2.124   8.166  1.00 52.42           H  
ATOM   3420 HD23 LEU B  22       7.859  -2.659   9.648  1.00 52.42           H  
ATOM   3421  N   GLN B  23       7.169  -2.911   3.807  1.00 49.67           N  
ATOM   3422  H   GLN B  23       7.370  -2.074   4.336  1.00 49.67           H  
ATOM   3423  CA  GLN B  23       7.567  -2.951   2.413  1.00 49.67           C  
ATOM   3424  HA  GLN B  23       6.738  -3.333   1.817  1.00 49.67           H  
ATOM   3425  C   GLN B  23       8.680  -3.975   2.238  1.00 49.67           C  
ATOM   3426  CB  GLN B  23       7.879  -1.522   1.951  1.00 49.67           C  
ATOM   3427  HB2 GLN B  23       7.130  -0.859   2.386  1.00 49.67           H  
ATOM   3428  HB3 GLN B  23       8.858  -1.213   2.319  1.00 49.67           H  
ATOM   3429  O   GLN B  23       9.752  -3.858   2.822  1.00 49.67           O  
ATOM   3430  CG  GLN B  23       7.817  -1.357   0.426  1.00 49.67           C  
ATOM   3431  HG2 GLN B  23       8.656  -1.885  -0.027  1.00 49.67           H  
ATOM   3432  HG3 GLN B  23       6.891  -1.792   0.051  1.00 49.67           H  
ATOM   3433  CD  GLN B  23       7.857   0.111  -0.001  1.00 49.67           C  
ATOM   3434  NE2 GLN B  23       7.987   0.396  -1.276  1.00 49.67           N  
ATOM   3435 HE21 GLN B  23       8.304   1.347  -1.397  1.00 49.67           H  
ATOM   3436 HE22 GLN B  23       8.260  -0.328  -1.924  1.00 49.67           H  
ATOM   3437  OE1 GLN B  23       7.803   1.042   0.774  1.00 49.67           O  
ATOM   3438  N   LYS B  24       8.392  -5.034   1.475  1.00 55.02           N  
ATOM   3439  H   LYS B  24       7.519  -5.052   0.967  1.00 55.02           H  
ATOM   3440  CA  LYS B  24       9.434  -5.950   1.032  1.00 55.02           C  
ATOM   3441  HA  LYS B  24      10.218  -5.985   1.789  1.00 55.02           H  
ATOM   3442  C   LYS B  24      10.065  -5.353  -0.212  1.00 55.02           C  
ATOM   3443  CB  LYS B  24       8.899  -7.369   0.831  1.00 55.02           C  
ATOM   3444  HB2 LYS B  24       9.597  -7.922   0.202  1.00 55.02           H  
ATOM   3445  HB3 LYS B  24       7.928  -7.343   0.337  1.00 55.02           H  
ATOM   3446  O   LYS B  24       9.385  -4.819  -1.088  1.00 55.02           O  
ATOM   3447  CG  LYS B  24       8.769  -8.086   2.178  1.00 55.02           C  
ATOM   3448  HG2 LYS B  24       9.745  -8.128   2.661  1.00 55.02           H  
ATOM   3449  HG3 LYS B  24       8.072  -7.548   2.820  1.00 55.02           H  
ATOM   3450  CD  LYS B  24       8.259  -9.504   1.943  1.00 55.02           C  
ATOM   3451  HD2 LYS B  24       7.235  -9.427   1.579  1.00 55.02           H  
ATOM   3452  HD3 LYS B  24       8.885 -10.001   1.203  1.00 55.02           H  
ATOM   3453  CE  LYS B  24       8.260 -10.300   3.242  1.00 55.02           C  
ATOM   3454  HE2 LYS B  24       7.530  -9.851   3.916  1.00 55.02           H  
ATOM   3455  HE3 LYS B  24       9.242 -10.229   3.710  1.00 55.02           H  
ATOM   3456  NZ  LYS B  24       7.910 -11.713   2.983  1.00 55.02           N  
ATOM   3457  HZ1 LYS B  24       8.656 -12.213   2.522  1.00 55.02           H  
ATOM   3458  HZ2 LYS B  24       7.110 -11.743   2.367  1.00 55.02           H  
ATOM   3459  HZ3 LYS B  24       7.611 -12.158   3.839  1.00 55.02           H  
ATOM   3460  N   GLU B  25      11.384  -5.416  -0.249  1.00 52.94           N  
ATOM   3461  H   GLU B  25      11.888  -5.801   0.536  1.00 52.94           H  
ATOM   3462  CA  GLU B  25      12.169  -4.768  -1.285  1.00 52.94           C  
ATOM   3463  HA  GLU B  25      11.870  -3.722  -1.353  1.00 52.94           H  
ATOM   3464  C   GLU B  25      11.901  -5.432  -2.638  1.00 52.94           C  
ATOM   3465  CB  GLU B  25      13.650  -4.792  -0.895  1.00 52.94           C  
ATOM   3466  HB2 GLU B  25      14.245  -4.433  -1.735  1.00 52.94           H  
ATOM   3467  HB3 GLU B  25      13.935  -5.820  -0.673  1.00 52.94           H  
ATOM   3468  O   GLU B  25      12.122  -6.628  -2.841  1.00 52.94           O  
ATOM   3469  CG  GLU B  25      13.913  -3.891   0.329  1.00 52.94           C  
ATOM   3470  HG2 GLU B  25      13.708  -2.858   0.048  1.00 52.94           H  
ATOM   3471  HG3 GLU B  25      13.223  -4.165   1.128  1.00 52.94           H  
ATOM   3472  CD  GLU B  25      15.343  -4.007   0.876  1.00 52.94           C  
ATOM   3473  OE1 GLU B  25      15.640  -3.273   1.842  1.00 52.94           O  
ATOM   3474  OE2 GLU B  25      16.097  -4.878   0.386  1.00 52.94           O  
ATOM   3475  N   TYR B  26      11.389  -4.635  -3.571  1.00 56.41           N  
ATOM   3476  H   TYR B  26      11.212  -3.674  -3.316  1.00 56.41           H  
ATOM   3477  CA  TYR B  26      11.483  -4.920  -4.991  1.00 56.41           C  
ATOM   3478  HA  TYR B  26      11.521  -5.995  -5.163  1.00 56.41           H  
ATOM   3479  C   TYR B  26      12.777  -4.291  -5.485  1.00 56.41           C  
ATOM   3480  CB  TYR B  26      10.263  -4.350  -5.716  1.00 56.41           C  
ATOM   3481  HB2 TYR B  26      10.054  -3.351  -5.333  1.00 56.41           H  
ATOM   3482  HB3 TYR B  26       9.407  -4.980  -5.476  1.00 56.41           H  
ATOM   3483  O   TYR B  26      12.951  -3.078  -5.379  1.00 56.41           O  
ATOM   3484  CG  TYR B  26      10.413  -4.265  -7.224  1.00 56.41           C  
ATOM   3485  CD1 TYR B  26      10.701  -3.026  -7.829  1.00 56.41           C  
ATOM   3486  HD1 TYR B  26      10.856  -2.152  -7.213  1.00 56.41           H  
ATOM   3487  CD2 TYR B  26      10.280  -5.418  -8.020  1.00 56.41           C  
ATOM   3488  HD2 TYR B  26      10.120  -6.379  -7.554  1.00 56.41           H  
ATOM   3489  CE1 TYR B  26      10.797  -2.924  -9.229  1.00 56.41           C  
ATOM   3490  HE1 TYR B  26      11.000  -1.966  -9.684  1.00 56.41           H  
ATOM   3491  CE2 TYR B  26      10.360  -5.320  -9.422  1.00 56.41           C  
ATOM   3492  HE2 TYR B  26      10.238  -6.194 -10.044  1.00 56.41           H  
ATOM   3493  OH  TYR B  26      10.624  -3.969 -11.383  1.00 56.41           O  
ATOM   3494  HH  TYR B  26      10.880  -3.091 -11.676  1.00 56.41           H  
ATOM   3495  CZ  TYR B  26      10.603  -4.069 -10.028  1.00 56.41           C  
ATOM   3496  N   LEU B  27      13.673  -5.111  -6.030  1.00 61.35           N  
ATOM   3497  H   LEU B  27      13.490  -6.104  -6.062  1.00 61.35           H  
ATOM   3498  CA  LEU B  27      14.864  -4.592  -6.682  1.00 61.35           C  
ATOM   3499  HA  LEU B  27      15.266  -3.799  -6.052  1.00 61.35           H  
ATOM   3500  C   LEU B  27      14.466  -4.002  -8.043  1.00 61.35           C  
ATOM   3501  CB  LEU B  27      15.934  -5.684  -6.809  1.00 61.35           C  
ATOM   3502  HB2 LEU B  27      16.775  -5.275  -7.369  1.00 61.35           H  
ATOM   3503  HB3 LEU B  27      15.525  -6.517  -7.380  1.00 61.35           H  
ATOM   3504  O   LEU B  27      13.804  -4.696  -8.823  1.00 61.35           O  
ATOM   3505  CG  LEU B  27      16.457  -6.204  -5.457  1.00 61.35           C  
ATOM   3506  HG  LEU B  27      15.632  -6.634  -4.888  1.00 61.35           H  
ATOM   3507  CD1 LEU B  27      17.482  -7.301  -5.716  1.00 61.35           C  
ATOM   3508 HD11 LEU B  27      18.330  -6.868  -6.247  1.00 61.35           H  
ATOM   3509 HD12 LEU B  27      17.044  -8.096  -6.319  1.00 61.35           H  
ATOM   3510 HD13 LEU B  27      17.828  -7.715  -4.769  1.00 61.35           H  
ATOM   3511  CD2 LEU B  27      17.128  -5.115  -4.618  1.00 61.35           C  
ATOM   3512 HD21 LEU B  27      16.399  -4.372  -4.294  1.00 61.35           H  
ATOM   3513 HD22 LEU B  27      17.567  -5.554  -3.722  1.00 61.35           H  
ATOM   3514 HD23 LEU B  27      17.917  -4.626  -5.191  1.00 61.35           H  
ATOM   3515  N   PRO B  28      14.838  -2.749  -8.351  1.00 56.71           N  
ATOM   3516  CA  PRO B  28      14.531  -2.126  -9.636  1.00 56.71           C  
ATOM   3517  HA  PRO B  28      13.452  -2.116  -9.788  1.00 56.71           H  
ATOM   3518  C   PRO B  28      15.182  -2.885 -10.801  1.00 56.71           C  
ATOM   3519  CB  PRO B  28      15.038  -0.684  -9.513  1.00 56.71           C  
ATOM   3520  HB2 PRO B  28      14.233  -0.050  -9.142  1.00 56.71           H  
ATOM   3521  HB3 PRO B  28      15.418  -0.293 -10.457  1.00 56.71           H  
ATOM   3522  O   PRO B  28      16.157  -3.601 -10.604  1.00 56.71           O  
ATOM   3523  CG  PRO B  28      16.138  -0.765  -8.456  1.00 56.71           C  
ATOM   3524  HG2 PRO B  28      17.072  -1.072  -8.926  1.00 56.71           H  
ATOM   3525  HG3 PRO B  28      16.267   0.180  -7.928  1.00 56.71           H  
ATOM   3526  CD  PRO B  28      15.652  -1.869  -7.526  1.00 56.71           C  
ATOM   3527  HD2 PRO B  28      16.510  -2.390  -7.102  1.00 56.71           H  
ATOM   3528  HD3 PRO B  28      15.037  -1.443  -6.733  1.00 56.71           H  
ATOM   3529  N   GLU B  29      14.668  -2.708 -12.026  1.00 60.36           N  
ATOM   3530  H   GLU B  29      13.870  -2.098 -12.133  1.00 60.36           H  
ATOM   3531  CA  GLU B  29      15.181  -3.375 -13.246  1.00 60.36           C  
ATOM   3532  HA  GLU B  29      15.076  -4.456 -13.152  1.00 60.36           H  
ATOM   3533  C   GLU B  29      16.673  -3.142 -13.505  1.00 60.36           C  
ATOM   3534  CB  GLU B  29      14.363  -2.948 -14.477  1.00 60.36           C  
ATOM   3535  HB2 GLU B  29      14.117  -1.888 -14.407  1.00 60.36           H  
ATOM   3536  HB3 GLU B  29      14.962  -3.105 -15.374  1.00 60.36           H  
ATOM   3537  O   GLU B  29      17.340  -3.956 -14.137  1.00 60.36           O  
ATOM   3538  CG  GLU B  29      13.083  -3.786 -14.613  1.00 60.36           C  
ATOM   3539  HG2 GLU B  29      13.392  -4.825 -14.722  1.00 60.36           H  
ATOM   3540  HG3 GLU B  29      12.480  -3.671 -13.713  1.00 60.36           H  
ATOM   3541  CD  GLU B  29      12.232  -3.462 -15.845  1.00 60.36           C  
ATOM   3542  OE1 GLU B  29      11.180  -4.130 -16.015  1.00 60.36           O  
ATOM   3543  OE2 GLU B  29      12.582  -2.541 -16.609  1.00 60.36           O  
ATOM   3544  N   THR B  30      17.198  -2.027 -13.004  1.00 60.65           N  
ATOM   3545  H   THR B  30      16.598  -1.416 -12.469  1.00 60.65           H  
ATOM   3546  CA  THR B  30      18.602  -1.638 -13.123  1.00 60.65           C  
ATOM   3547  HA  THR B  30      18.955  -1.887 -14.124  1.00 60.65           H  
ATOM   3548  C   THR B  30      19.526  -2.358 -12.141  1.00 60.65           C  
ATOM   3549  CB  THR B  30      18.728  -0.123 -12.918  1.00 60.65           C  
ATOM   3550  HB  THR B  30      19.780   0.159 -12.890  1.00 60.65           H  
ATOM   3551  O   THR B  30      20.743  -2.252 -12.287  1.00 60.65           O  
ATOM   3552  CG2 THR B  30      18.043   0.659 -14.040  1.00 60.65           C  
ATOM   3553 HG21 THR B  30      18.200   1.726 -13.881  1.00 60.65           H  
ATOM   3554 HG22 THR B  30      16.972   0.456 -14.048  1.00 60.65           H  
ATOM   3555 HG23 THR B  30      18.472   0.375 -15.001  1.00 60.65           H  
ATOM   3556  OG1 THR B  30      18.104   0.261 -11.709  1.00 60.65           O  
ATOM   3557  HG1 THR B  30      18.659  -0.034 -10.983  1.00 60.65           H  
ATOM   3558  N   ASP B  31      18.990  -3.047 -11.130  1.00 62.69           N  
ATOM   3559  H   ASP B  31      17.990  -3.188 -11.101  1.00 62.69           H  
ATOM   3560  CA  ASP B  31      19.799  -3.811 -10.183  1.00 62.69           C  
ATOM   3561  HA  ASP B  31      20.621  -3.169  -9.864  1.00 62.69           H  
ATOM   3562  C   ASP B  31      20.353  -5.075 -10.870  1.00 62.69           C  
ATOM   3563  CB  ASP B  31      18.983  -4.165  -8.930  1.00 62.69           C  
ATOM   3564  HB2 ASP B  31      18.430  -3.284  -8.604  1.00 62.69           H  
ATOM   3565  HB3 ASP B  31      18.265  -4.948  -9.173  1.00 62.69           H  
ATOM   3566  O   ASP B  31      19.605  -5.798 -11.526  1.00 62.69           O  
ATOM   3567  CG  ASP B  31      19.893  -4.633  -7.789  1.00 62.69           C  
ATOM   3568  OD1 ASP B  31      20.398  -5.779  -7.855  1.00 62.69           O  
ATOM   3569  OD2 ASP B  31      20.138  -3.824  -6.876  1.00 62.69           O  
ATOM   3570  N   PRO B  32      21.648  -5.402 -10.740  1.00 66.13           N  
ATOM   3571  CA  PRO B  32      22.202  -6.626 -11.323  1.00 66.13           C  
ATOM   3572  HA  PRO B  32      22.036  -6.619 -12.401  1.00 66.13           H  
ATOM   3573  C   PRO B  32      21.569  -7.916 -10.767  1.00 66.13           C  
ATOM   3574  CB  PRO B  32      23.706  -6.551 -11.040  1.00 66.13           C  
ATOM   3575  HB2 PRO B  32      24.138  -7.531 -10.840  1.00 66.13           H  
ATOM   3576  HB3 PRO B  32      24.209  -6.082 -11.886  1.00 66.13           H  
ATOM   3577  O   PRO B  32      21.649  -8.957 -11.417  1.00 66.13           O  
ATOM   3578  CG  PRO B  32      23.809  -5.630  -9.824  1.00 66.13           C  
ATOM   3579  HG2 PRO B  32      23.635  -6.206  -8.915  1.00 66.13           H  
ATOM   3580  HG3 PRO B  32      24.772  -5.121  -9.779  1.00 66.13           H  
ATOM   3581  CD  PRO B  32      22.662  -4.650 -10.024  1.00 66.13           C  
ATOM   3582  HD2 PRO B  32      22.987  -3.807 -10.635  1.00 66.13           H  
ATOM   3583  HD3 PRO B  32      22.307  -4.298  -9.055  1.00 66.13           H  
ATOM   3584  N   ASN B  33      20.928  -7.860  -9.595  1.00 65.65           N  
ATOM   3585  H   ASN B  33      20.888  -6.973  -9.113  1.00 65.65           H  
ATOM   3586  CA  ASN B  33      20.146  -8.948  -9.004  1.00 65.65           C  
ATOM   3587  HA  ASN B  33      20.468  -9.889  -9.449  1.00 65.65           H  
ATOM   3588  C   ASN B  33      18.645  -8.814  -9.298  1.00 65.65           C  
ATOM   3589  CB  ASN B  33      20.402  -9.028  -7.494  1.00 65.65           C  
ATOM   3590  HB2 ASN B  33      19.923  -8.179  -7.006  1.00 65.65           H  
ATOM   3591  HB3 ASN B  33      19.953  -9.938  -7.096  1.00 65.65           H  
ATOM   3592  O   ASN B  33      17.828  -9.462  -8.637  1.00 65.65           O  
ATOM   3593  CG  ASN B  33      21.867  -9.029  -7.139  1.00 65.65           C  
ATOM   3594  ND2 ASN B  33      22.337  -7.950  -6.562  1.00 65.65           N  
ATOM   3595 HD21 ASN B  33      21.745  -7.132  -6.553  1.00 65.65           H  
ATOM   3596 HD22 ASN B  33      23.325  -7.911  -6.357  1.00 65.65           H  
ATOM   3597  OD1 ASN B  33      22.594  -9.981  -7.380  1.00 65.65           O  
ATOM   3598  N   HIS B  34      18.267  -7.976 -10.266  1.00 68.87           N  
ATOM   3599  H   HIS B  34      18.959  -7.421 -10.749  1.00 68.87           H  
ATOM   3600  CA  HIS B  34      16.881  -7.818 -10.657  1.00 68.87           C  
ATOM   3601  HA  HIS B  34      16.336  -7.469  -9.779  1.00 68.87           H  
ATOM   3602  C   HIS B  34      16.275  -9.149 -11.105  1.00 68.87           C  
ATOM   3603  CB  HIS B  34      16.722  -6.768 -11.753  1.00 68.87           C  
ATOM   3604  HB2 HIS B  34      17.256  -7.077 -12.651  1.00 68.87           H  
ATOM   3605  HB3 HIS B  34      17.129  -5.817 -11.409  1.00 68.87           H  
ATOM   3606  O   HIS B  34      16.857  -9.926 -11.869  1.00 68.87           O  
ATOM   3607  CG  HIS B  34      15.269  -6.572 -12.062  1.00 68.87           C  
ATOM   3608  CD2 HIS B  34      14.593  -6.957 -13.188  1.00 68.87           C  
ATOM   3609  HD2 HIS B  34      15.020  -7.455 -14.046  1.00 68.87           H  
ATOM   3610  ND1 HIS B  34      14.352  -6.012 -11.210  1.00 68.87           N  
ATOM   3611  HD1 HIS B  34      14.548  -5.546 -10.335  1.00 68.87           H  
ATOM   3612  CE1 HIS B  34      13.159  -6.044 -11.806  1.00 68.87           C  
ATOM   3613  HE1 HIS B  34      12.247  -5.667 -11.367  1.00 68.87           H  
ATOM   3614  NE2 HIS B  34      13.244  -6.623 -13.008  1.00 68.87           N  
ATOM   3615  N   GLU B  35      15.061  -9.409 -10.633  1.00 69.99           N  
ATOM   3616  H   GLU B  35      14.600  -8.709 -10.070  1.00 69.99           H  
ATOM   3617  CA  GLU B  35      14.344 -10.617 -10.995  1.00 69.99           C  
ATOM   3618  HA  GLU B  35      15.028 -11.455 -10.860  1.00 69.99           H  
ATOM   3619  C   GLU B  35      13.912 -10.553 -12.463  1.00 69.99           C  
ATOM   3620  CB  GLU B  35      13.146 -10.803 -10.055  1.00 69.99           C  
ATOM   3621  HB2 GLU B  35      13.450 -10.601  -9.028  1.00 69.99           H  
ATOM   3622  HB3 GLU B  35      12.374 -10.076 -10.309  1.00 69.99           H  
ATOM   3623  O   GLU B  35      13.180  -9.660 -12.864  1.00 69.99           O  
ATOM   3624  CG  GLU B  35      12.566 -12.222 -10.138  1.00 69.99           C  
ATOM   3625  HG2 GLU B  35      11.646 -12.257  -9.555  1.00 69.99           H  
ATOM   3626  HG3 GLU B  35      12.319 -12.461 -11.172  1.00 69.99           H  
ATOM   3627  CD  GLU B  35      13.539 -13.264  -9.572  1.00 69.99           C  
ATOM   3628  OE1 GLU B  35      13.692 -14.376 -10.138  1.00 69.99           O  
ATOM   3629  OE2 GLU B  35      14.117 -13.033  -8.491  1.00 69.99           O  
ATOM   3630  N   ILE B  36      14.317 -11.530 -13.275  1.00 80.07           N  
ATOM   3631  H   ILE B  36      15.070 -12.127 -12.966  1.00 80.07           H  
ATOM   3632  CA  ILE B  36      13.754 -11.674 -14.624  1.00 80.07           C  
ATOM   3633  HA  ILE B  36      13.735 -10.690 -15.092  1.00 80.07           H  
ATOM   3634  C   ILE B  36      12.316 -12.174 -14.489  1.00 80.07           C  
ATOM   3635  CB  ILE B  36      14.594 -12.598 -15.527  1.00 80.07           C  
ATOM   3636  HB  ILE B  36      14.580 -13.604 -15.106  1.00 80.07           H  
ATOM   3637  O   ILE B  36      12.102 -13.283 -13.983  1.00 80.07           O  
ATOM   3638  CG1 ILE B  36      16.061 -12.115 -15.585  1.00 80.07           C  
ATOM   3639 HG12 ILE B  36      16.103 -11.134 -16.057  1.00 80.07           H  
ATOM   3640 HG13 ILE B  36      16.459 -12.017 -14.576  1.00 80.07           H  
ATOM   3641  CG2 ILE B  36      13.975 -12.654 -16.937  1.00 80.07           C  
ATOM   3642 HG21 ILE B  36      13.983 -11.664 -17.393  1.00 80.07           H  
ATOM   3643 HG22 ILE B  36      12.943 -13.004 -16.900  1.00 80.07           H  
ATOM   3644 HG23 ILE B  36      14.525 -13.343 -17.578  1.00 80.07           H  
ATOM   3645  CD1 ILE B  36      16.994 -13.072 -16.336  1.00 80.07           C  
ATOM   3646 HD11 ILE B  36      16.756 -13.084 -17.400  1.00 80.07           H  
ATOM   3647 HD12 ILE B  36      18.023 -12.730 -16.220  1.00 80.07           H  
ATOM   3648 HD13 ILE B  36      16.907 -14.078 -15.926  1.00 80.07           H  
ATOM   3649  N   TRP B  37      11.380 -11.351 -14.950  1.00 85.81           N  
ATOM   3650  H   TRP B  37      11.687 -10.472 -15.341  1.00 85.81           H  
ATOM   3651  CA  TRP B  37       9.947 -11.617 -14.998  1.00 85.81           C  
ATOM   3652  HA  TRP B  37       9.697 -12.398 -14.279  1.00 85.81           H  
ATOM   3653  C   TRP B  37       9.523 -12.111 -16.383  1.00 85.81           C  
ATOM   3654  CB  TRP B  37       9.192 -10.341 -14.611  1.00 85.81           C  
ATOM   3655  HB2 TRP B  37       9.405  -9.570 -15.351  1.00 85.81           H  
ATOM   3656  HB3 TRP B  37       8.123 -10.549 -14.654  1.00 85.81           H  
ATOM   3657  O   TRP B  37      10.193 -11.838 -17.377  1.00 85.81           O  
ATOM   3658  CG  TRP B  37       9.522  -9.813 -13.246  1.00 85.81           C  
ATOM   3659  CD1 TRP B  37      10.386  -8.813 -12.961  1.00 85.81           C  
ATOM   3660  HD1 TRP B  37      10.993  -8.281 -13.678  1.00 85.81           H  
ATOM   3661  CD2 TRP B  37       9.087 -10.328 -11.954  1.00 85.81           C  
ATOM   3662  CE2 TRP B  37       9.732  -9.591 -10.920  1.00 85.81           C  
ATOM   3663  CE3 TRP B  37       8.243 -11.382 -11.561  1.00 85.81           C  
ATOM   3664  HE3 TRP B  37       7.764 -11.963 -12.335  1.00 85.81           H  
ATOM   3665  NE1 TRP B  37      10.497  -8.663 -11.595  1.00 85.81           N  
ATOM   3666  HE1 TRP B  37      11.247  -8.116 -11.196  1.00 85.81           H  
ATOM   3667  CH2 TRP B  37       8.736 -10.988  -9.210  1.00 85.81           C  
ATOM   3668  HH2 TRP B  37       8.606 -11.259  -8.173  1.00 85.81           H  
ATOM   3669  CZ2 TRP B  37       9.572  -9.912  -9.564  1.00 85.81           C  
ATOM   3670  HZ2 TRP B  37      10.107  -9.354  -8.810  1.00 85.81           H  
ATOM   3671  CZ3 TRP B  37       8.057 -11.709 -10.208  1.00 85.81           C  
ATOM   3672  HZ3 TRP B  37       7.416 -12.535  -9.941  1.00 85.81           H  
ATOM   3673  N   ASP B  38       8.402 -12.816 -16.428  1.00 87.95           N  
ATOM   3674  H   ASP B  38       7.896 -12.980 -15.569  1.00 87.95           H  
ATOM   3675  CA  ASP B  38       7.687 -13.125 -17.658  1.00 87.95           C  
ATOM   3676  HA  ASP B  38       8.395 -13.536 -18.378  1.00 87.95           H  
ATOM   3677  C   ASP B  38       7.092 -11.821 -18.232  1.00 87.95           C  
ATOM   3678  CB  ASP B  38       6.586 -14.175 -17.403  1.00 87.95           C  
ATOM   3679  HB2 ASP B  38       6.202 -14.511 -18.366  1.00 87.95           H  
ATOM   3680  HB3 ASP B  38       5.767 -13.682 -16.881  1.00 87.95           H  
ATOM   3681  O   ASP B  38       6.656 -10.943 -17.473  1.00 87.95           O  
ATOM   3682  CG  ASP B  38       7.003 -15.412 -16.586  1.00 87.95           C  
ATOM   3683  OD1 ASP B  38       8.157 -15.889 -16.688  1.00 87.95           O  
ATOM   3684  OD2 ASP B  38       6.145 -15.900 -15.806  1.00 87.95           O  
ATOM   3685  N   ASP B  39       7.101 -11.691 -19.562  1.00 75.79           N  
ATOM   3686  H   ASP B  39       7.446 -12.459 -20.120  1.00 75.79           H  
ATOM   3687  CA  ASP B  39       6.589 -10.519 -20.292  1.00 75.79           C  
ATOM   3688  HA  ASP B  39       6.969  -9.623 -19.800  1.00 75.79           H  
ATOM   3689  C   ASP B  39       5.053 -10.388 -20.249  1.00 75.79           C  
ATOM   3690  CB  ASP B  39       7.135 -10.525 -21.740  1.00 75.79           C  
ATOM   3691  HB2 ASP B  39       7.079 -11.537 -22.141  1.00 75.79           H  
ATOM   3692  HB3 ASP B  39       6.484  -9.902 -22.353  1.00 75.79           H  
ATOM   3693  O   ASP B  39       4.354 -11.400 -20.489  1.00 75.79           O  
ATOM   3694  CG  ASP B  39       8.565  -9.971 -21.901  1.00 75.79           C  
ATOM   3695  OD1 ASP B  39       8.848  -8.888 -21.332  1.00 75.79           O  
ATOM   3696  OD2 ASP B  39       9.332 -10.559 -22.702  1.00 75.79           O  
ATOM   3697  OXT ASP B  39       4.591  -9.244 -19.989  1.00 75.79           O  
TER    3698      ASP B  39                                                       
END   
