# Supplementary material for: An extended Tudor domain within Vreteno interconnects Gtsf1L and Ago3 for piRNA biogenesis in Bombyx mori
Source: EMBO J. 2023 Nov 20;42(24):e114072. doi: 10.15252/embj.2023114072 (PMC10711660; doi:10.15252/embj.2023114072)
Supplement: Supplementary file 4 — Dataset EV1 [file EMBJ-42-e114072-s007.zip › manuscript_pdb/BmVreteno_AF-eTD1_BmGtsf1L_97_101.pdb]

ATOM      1  N   VAL A   1       1.765 -18.013  14.052  1.00 62.07           N  
ATOM      2  H   VAL A   1       0.841 -17.672  13.827  1.00 62.07           H  
ATOM      3  H2  VAL A   1       1.726 -19.003  14.247  1.00 62.07           H  
ATOM      4  H3  VAL A   1       2.094 -17.513  14.866  1.00 62.07           H  
ATOM      5  CA  VAL A   1       2.656 -17.747  12.900  1.00 62.07           C  
ATOM      6  HA  VAL A   1       3.684 -18.005  13.156  1.00 62.07           H  
ATOM      7  C   VAL A   1       2.584 -16.261  12.622  1.00 62.07           C  
ATOM      8  CB  VAL A   1       2.247 -18.551  11.651  1.00 62.07           C  
ATOM      9  HB  VAL A   1       1.265 -18.222  11.311  1.00 62.07           H  
ATOM     10  O   VAL A   1       1.473 -15.758  12.501  1.00 62.07           O  
ATOM     11  CG1 VAL A   1       3.251 -18.370  10.507  1.00 62.07           C  
ATOM     12 HG11 VAL A   1       4.244 -18.699  10.814  1.00 62.07           H  
ATOM     13 HG12 VAL A   1       2.941 -18.960   9.644  1.00 62.07           H  
ATOM     14 HG13 VAL A   1       3.306 -17.326  10.201  1.00 62.07           H  
ATOM     15  CG2 VAL A   1       2.169 -20.051  11.970  1.00 62.07           C  
ATOM     16 HG21 VAL A   1       3.119 -20.411  12.364  1.00 62.07           H  
ATOM     17 HG22 VAL A   1       1.948 -20.603  11.056  1.00 62.07           H  
ATOM     18 HG23 VAL A   1       1.364 -20.267  12.673  1.00 62.07           H  
ATOM     19  N   GLU A   2       3.721 -15.573  12.609  1.00 83.28           N  
ATOM     20  H   GLU A   2       4.612 -16.043  12.686  1.00 83.28           H  
ATOM     21  CA  GLU A   2       3.801 -14.140  12.299  1.00 83.28           C  
ATOM     22  HA  GLU A   2       3.183 -13.583  13.003  1.00 83.28           H  
ATOM     23  C   GLU A   2       3.282 -13.857  10.879  1.00 83.28           C  
ATOM     24  CB  GLU A   2       5.259 -13.713  12.505  1.00 83.28           C  
ATOM     25  HB2 GLU A   2       5.882 -14.200  11.755  1.00 83.28           H  
ATOM     26  HB3 GLU A   2       5.558 -14.076  13.489  1.00 83.28           H  
ATOM     27  O   GLU A   2       3.288 -14.748  10.024  1.00 83.28           O  
ATOM     28  CG  GLU A   2       5.499 -12.197  12.464  1.00 83.28           C  
ATOM     29  HG2 GLU A   2       4.751 -11.714  13.092  1.00 83.28           H  
ATOM     30  HG3 GLU A   2       5.369 -11.847  11.440  1.00 83.28           H  
ATOM     31  CD  GLU A   2       6.907 -11.825  12.965  1.00 83.28           C  
ATOM     32  OE1 GLU A   2       7.137 -10.616  13.169  1.00 83.28           O  
ATOM     33  OE2 GLU A   2       7.718 -12.757  13.179  1.00 83.28           O  
ATOM     34  N   ILE A   3       2.767 -12.651  10.634  1.00 89.40           N  
ATOM     35  H   ILE A   3       2.895 -11.920  11.319  1.00 89.40           H  
ATOM     36  CA  ILE A   3       2.349 -12.224   9.296  1.00 89.40           C  
ATOM     37  HA  ILE A   3       2.144 -13.107   8.690  1.00 89.40           H  
ATOM     38  C   ILE A   3       3.518 -11.430   8.695  1.00 89.40           C  
ATOM     39  CB  ILE A   3       1.044 -11.400   9.319  1.00 89.40           C  
ATOM     40  HB  ILE A   3       1.240 -10.446   9.808  1.00 89.40           H  
ATOM     41  O   ILE A   3       3.963 -10.481   9.332  1.00 89.40           O  
ATOM     42  CG1 ILE A   3      -0.081 -12.129  10.091  1.00 89.40           C  
ATOM     43 HG12 ILE A   3      -0.290 -13.091   9.623  1.00 89.40           H  
ATOM     44 HG13 ILE A   3       0.251 -12.312  11.113  1.00 89.40           H  
ATOM     45  CG2 ILE A   3       0.600 -11.132   7.870  1.00 89.40           C  
ATOM     46 HG21 ILE A   3       0.374 -12.069   7.362  1.00 89.40           H  
ATOM     47 HG22 ILE A   3       1.390 -10.607   7.332  1.00 89.40           H  
ATOM     48 HG23 ILE A   3      -0.276 -10.483   7.862  1.00 89.40           H  
ATOM     49  CD1 ILE A   3      -1.380 -11.318  10.183  1.00 89.40           C  
ATOM     50 HD11 ILE A   3      -1.917 -11.350   9.235  1.00 89.40           H  
ATOM     51 HD12 ILE A   3      -2.011 -11.732  10.968  1.00 89.40           H  
ATOM     52 HD13 ILE A   3      -1.153 -10.283  10.440  1.00 89.40           H  
ATOM     53  N   PRO A   4       4.032 -11.799   7.509  1.00 94.30           N  
ATOM     54  CA  PRO A   4       5.062 -11.029   6.825  1.00 94.30           C  
ATOM     55  HA  PRO A   4       5.960 -11.008   7.442  1.00 94.30           H  
ATOM     56  C   PRO A   4       4.580  -9.609   6.549  1.00 94.30           C  
ATOM     57  CB  PRO A   4       5.351 -11.766   5.514  1.00 94.30           C  
ATOM     58  HB2 PRO A   4       4.775 -11.339   4.693  1.00 94.30           H  
ATOM     59  HB3 PRO A   4       6.415 -11.754   5.274  1.00 94.30           H  
ATOM     60  O   PRO A   4       3.539  -9.429   5.917  1.00 94.30           O  
ATOM     61  CG  PRO A   4       4.848 -13.180   5.770  1.00 94.30           C  
ATOM     62  HG2 PRO A   4       5.646 -13.786   6.199  1.00 94.30           H  
ATOM     63  HG3 PRO A   4       4.448 -13.630   4.861  1.00 94.30           H  
ATOM     64  CD  PRO A   4       3.726 -13.009   6.779  1.00 94.30           C  
ATOM     65  HD2 PRO A   4       3.712 -13.871   7.445  1.00 94.30           H  
ATOM     66  HD3 PRO A   4       2.773 -12.894   6.263  1.00 94.30           H  
ATOM     67  N   GLU A   5       5.358  -8.620   6.971  1.00 94.44           N  
ATOM     68  H   GLU A   5       6.190  -8.840   7.499  1.00 94.44           H  
ATOM     69  CA  GLU A   5       5.105  -7.212   6.683  1.00 94.44           C  
ATOM     70  HA  GLU A   5       4.100  -7.108   6.275  1.00 94.44           H  
ATOM     71  C   GLU A   5       6.044  -6.692   5.594  1.00 94.44           C  
ATOM     72  CB  GLU A   5       5.173  -6.375   7.974  1.00 94.44           C  
ATOM     73  HB2 GLU A   5       6.130  -6.545   8.466  1.00 94.44           H  
ATOM     74  HB3 GLU A   5       5.116  -5.318   7.712  1.00 94.44           H  
ATOM     75  O   GLU A   5       7.163  -7.177   5.416  1.00 94.44           O  
ATOM     76  CG  GLU A   5       4.031  -6.698   8.960  1.00 94.44           C  
ATOM     77  HG2 GLU A   5       4.101  -6.017   9.808  1.00 94.44           H  
ATOM     78  HG3 GLU A   5       4.164  -7.712   9.336  1.00 94.44           H  
ATOM     79  CD  GLU A   5       2.641  -6.560   8.316  1.00 94.44           C  
ATOM     80  OE1 GLU A   5       1.731  -7.387   8.559  1.00 94.44           O  
ATOM     81  OE2 GLU A   5       2.446  -5.670   7.458  1.00 94.44           O  
ATOM     82  N   VAL A   6       5.567  -5.704   4.838  1.00 97.07           N  
ATOM     83  H   VAL A   6       4.666  -5.316   5.076  1.00 97.07           H  
ATOM     84  CA  VAL A   6       6.342  -5.057   3.776  1.00 97.07           C  
ATOM     85  HA  VAL A   6       6.826  -5.827   3.175  1.00 97.07           H  
ATOM     86  C   VAL A   6       7.409  -4.156   4.419  1.00 97.07           C  
ATOM     87  CB  VAL A   6       5.405  -4.255   2.850  1.00 97.07           C  
ATOM     88  HB  VAL A   6       4.853  -3.527   3.445  1.00 97.07           H  
ATOM     89  O   VAL A   6       7.046  -3.276   5.200  1.00 97.07           O  
ATOM     90  CG1 VAL A   6       6.165  -3.511   1.748  1.00 97.07           C  
ATOM     91 HG11 VAL A   6       6.861  -2.790   2.177  1.00 97.07           H  
ATOM     92 HG12 VAL A   6       6.714  -4.225   1.135  1.00 97.07           H  
ATOM     93 HG13 VAL A   6       5.458  -2.966   1.121  1.00 97.07           H  
ATOM     94  CG2 VAL A   6       4.392  -5.175   2.150  1.00 97.07           C  
ATOM     95 HG21 VAL A   6       3.761  -5.671   2.888  1.00 97.07           H  
ATOM     96 HG22 VAL A   6       3.742  -4.587   1.502  1.00 97.07           H  
ATOM     97 HG23 VAL A   6       4.912  -5.926   1.555  1.00 97.07           H  
ATOM     98  N   PRO A   7       8.709  -4.303   4.091  1.00 95.84           N  
ATOM     99  CA  PRO A   7       9.728  -3.336   4.491  1.00 95.84           C  
ATOM    100  HA  PRO A   7       9.711  -3.242   5.576  1.00 95.84           H  
ATOM    101  C   PRO A   7       9.456  -1.972   3.843  1.00 95.84           C  
ATOM    102  CB  PRO A   7      11.075  -3.933   4.061  1.00 95.84           C  
ATOM    103  HB2 PRO A   7      11.856  -3.733   4.794  1.00 95.84           H  
ATOM    104  HB3 PRO A   7      11.368  -3.551   3.083  1.00 95.84           H  
ATOM    105  O   PRO A   7       9.364  -1.860   2.617  1.00 95.84           O  
ATOM    106  CG  PRO A   7      10.783  -5.428   3.942  1.00 95.84           C  
ATOM    107  HG2 PRO A   7      11.454  -5.919   3.237  1.00 95.84           H  
ATOM    108  HG3 PRO A   7      10.844  -5.895   4.925  1.00 95.84           H  
ATOM    109  CD  PRO A   7       9.336  -5.449   3.455  1.00 95.84           C  
ATOM    110  HD2 PRO A   7       9.304  -5.325   2.372  1.00 95.84           H  
ATOM    111  HD3 PRO A   7       8.865  -6.389   3.742  1.00 95.84           H  
ATOM    112  N   ARG A   8       9.316  -0.933   4.672  1.00 97.56           N  
ATOM    113  H   ARG A   8       9.429  -1.100   5.661  1.00 97.56           H  
ATOM    114  CA  ARG A   8       8.902   0.421   4.270  1.00 97.56           C  
ATOM    115  HA  ARG A   8       8.993   0.512   3.188  1.00 97.56           H  
ATOM    116  C   ARG A   8       9.802   1.483   4.916  1.00 97.56           C  
ATOM    117  CB  ARG A   8       7.431   0.637   4.661  1.00 97.56           C  
ATOM    118  HB2 ARG A   8       7.306   0.363   5.708  1.00 97.56           H  
ATOM    119  HB3 ARG A   8       7.180   1.691   4.541  1.00 97.56           H  
ATOM    120  O   ARG A   8      10.275   1.260   6.031  1.00 97.56           O  
ATOM    121  CG  ARG A   8       6.465  -0.197   3.810  1.00 97.56           C  
ATOM    122  HG2 ARG A   8       6.600   0.060   2.759  1.00 97.56           H  
ATOM    123  HG3 ARG A   8       6.702  -1.255   3.922  1.00 97.56           H  
ATOM    124  CD  ARG A   8       5.004   0.018   4.231  1.00 97.56           C  
ATOM    125  HD2 ARG A   8       4.726   1.059   4.064  1.00 97.56           H  
ATOM    126  HD3 ARG A   8       4.916  -0.190   5.297  1.00 97.56           H  
ATOM    127  NE  ARG A   8       4.077  -0.872   3.500  1.00 97.56           N  
ATOM    128  HE  ARG A   8       3.645  -1.626   4.014  1.00 97.56           H  
ATOM    129  NH1 ARG A   8       4.244   0.111   1.434  1.00 97.56           N  
ATOM    130 HH11 ARG A   8       4.832   0.850   1.792  1.00 97.56           H  
ATOM    131 HH12 ARG A   8       3.963   0.152   0.465  1.00 97.56           H  
ATOM    132  NH2 ARG A   8       2.918  -1.646   1.700  1.00 97.56           N  
ATOM    133 HH21 ARG A   8       2.446  -2.323   2.283  1.00 97.56           H  
ATOM    134 HH22 ARG A   8       2.693  -1.578   0.718  1.00 97.56           H  
ATOM    135  CZ  ARG A   8       3.752  -0.797   2.222  1.00 97.56           C  
ATOM    136  N   PRO A   9      10.057   2.622   4.247  1.00 97.27           N  
ATOM    137  CA  PRO A   9      10.993   3.627   4.737  1.00 97.27           C  
ATOM    138  HA  PRO A   9      11.909   3.136   5.067  1.00 97.27           H  
ATOM    139  C   PRO A   9      10.432   4.431   5.919  1.00 97.27           C  
ATOM    140  CB  PRO A   9      11.316   4.506   3.523  1.00 97.27           C  
ATOM    141  HB2 PRO A   9      12.172   4.086   2.995  1.00 97.27           H  
ATOM    142  HB3 PRO A   9      11.516   5.540   3.802  1.00 97.27           H  
ATOM    143  O   PRO A   9       9.218   4.606   6.055  1.00 97.27           O  
ATOM    144  CG  PRO A   9      10.075   4.391   2.637  1.00 97.27           C  
ATOM    145  HG2 PRO A   9      10.323   4.504   1.581  1.00 97.27           H  
ATOM    146  HG3 PRO A   9       9.342   5.142   2.931  1.00 97.27           H  
ATOM    147  CD  PRO A   9       9.539   2.992   2.937  1.00 97.27           C  
ATOM    148  HD2 PRO A   9       9.918   2.290   2.194  1.00 97.27           H  
ATOM    149  HD3 PRO A   9       8.449   2.999   2.927  1.00 97.27           H  
ATOM    150  N   GLU A  10      11.336   4.961   6.748  1.00 96.91           N  
ATOM    151  H   GLU A  10      12.312   4.746   6.606  1.00 96.91           H  
ATOM    152  CA  GLU A  10      11.002   5.927   7.801  1.00 96.91           C  
ATOM    153  HA  GLU A  10      10.304   5.464   8.498  1.00 96.91           H  
ATOM    154  C   GLU A  10      10.339   7.190   7.244  1.00 96.91           C  
ATOM    155  CB  GLU A  10      12.250   6.375   8.577  1.00 96.91           C  
ATOM    156  HB2 GLU A  10      11.998   7.287   9.119  1.00 96.91           H  
ATOM    157  HB3 GLU A  10      13.054   6.607   7.879  1.00 96.91           H  
ATOM    158  O   GLU A  10      10.688   7.700   6.175  1.00 96.91           O  
ATOM    159  CG  GLU A  10      12.730   5.340   9.595  1.00 96.91           C  
ATOM    160  HG2 GLU A  10      13.031   4.438   9.062  1.00 96.91           H  
ATOM    161  HG3 GLU A  10      11.898   5.091  10.254  1.00 96.91           H  
ATOM    162  CD  GLU A  10      13.900   5.860  10.448  1.00 96.91           C  
ATOM    163  OE1 GLU A  10      14.697   5.005  10.896  1.00 96.91           O  
ATOM    164  OE2 GLU A  10      13.980   7.091  10.688  1.00 96.91           O  
ATOM    165  N   ILE A  11       9.435   7.745   8.044  1.00 97.32           N  
ATOM    166  H   ILE A  11       9.266   7.309   8.939  1.00 97.32           H  
ATOM    167  CA  ILE A  11       8.745   8.995   7.766  1.00 97.32           C  
ATOM    168  HA  ILE A  11       8.726   9.154   6.688  1.00 97.32           H  
ATOM    169  C   ILE A  11       9.513  10.138   8.418  1.00 97.32           C  
ATOM    170  CB  ILE A  11       7.291   8.927   8.265  1.00 97.32           C  
ATOM    171  HB  ILE A  11       7.279   8.817   9.349  1.00 97.32           H  
ATOM    172  O   ILE A  11       9.848  10.070   9.599  1.00 97.32           O  
ATOM    173  CG1 ILE A  11       6.524   7.754   7.621  1.00 97.32           C  
ATOM    174 HG12 ILE A  11       6.894   7.592   6.609  1.00 97.32           H  
ATOM    175 HG13 ILE A  11       5.471   8.023   7.533  1.00 97.32           H  
ATOM    176  CG2 ILE A  11       6.565  10.230   7.909  1.00 97.32           C  
ATOM    177 HG21 ILE A  11       7.012  11.077   8.430  1.00 97.32           H  
ATOM    178 HG22 ILE A  11       6.591  10.401   6.833  1.00 97.32           H  
ATOM    179 HG23 ILE A  11       5.527  10.149   8.231  1.00 97.32           H  
ATOM    180  CD1 ILE A  11       6.590   6.443   8.416  1.00 97.32           C  
ATOM    181 HD11 ILE A  11       5.832   5.760   8.032  1.00 97.32           H  
ATOM    182 HD12 ILE A  11       7.566   5.970   8.313  1.00 97.32           H  
ATOM    183 HD13 ILE A  11       6.385   6.628   9.470  1.00 97.32           H  
ATOM    184  N   LYS A  12       9.757  11.213   7.666  1.00 97.62           N  
ATOM    185  H   LYS A  12       9.400  11.208   6.721  1.00 97.62           H  
ATOM    186  CA  LYS A  12      10.371  12.446   8.178  1.00 97.62           C  
ATOM    187  HA  LYS A  12      10.936  12.219   9.082  1.00 97.62           H  
ATOM    188  C   LYS A  12       9.295  13.451   8.570  1.00 97.62           C  
ATOM    189  CB  LYS A  12      11.341  13.035   7.146  1.00 97.62           C  
ATOM    190  HB2 LYS A  12      11.733  13.977   7.528  1.00 97.62           H  
ATOM    191  HB3 LYS A  12      10.807  13.228   6.215  1.00 97.62           H  
ATOM    192  O   LYS A  12       8.328  13.642   7.831  1.00 97.62           O  
ATOM    193  CG  LYS A  12      12.508  12.076   6.879  1.00 97.62           C  
ATOM    194  HG2 LYS A  12      12.126  11.132   6.488  1.00 97.62           H  
ATOM    195  HG3 LYS A  12      13.034  11.881   7.813  1.00 97.62           H  
ATOM    196  CD  LYS A  12      13.491  12.663   5.866  1.00 97.62           C  
ATOM    197  HD2 LYS A  12      13.906  13.591   6.259  1.00 97.62           H  
ATOM    198  HD3 LYS A  12      12.970  12.857   4.929  1.00 97.62           H  
ATOM    199  CE  LYS A  12      14.603  11.633   5.649  1.00 97.62           C  
ATOM    200  HE2 LYS A  12      15.099  11.453   6.603  1.00 97.62           H  
ATOM    201  HE3 LYS A  12      14.146  10.694   5.336  1.00 97.62           H  
ATOM    202  NZ  LYS A  12      15.577  12.094   4.633  1.00 97.62           N  
ATOM    203  HZ1 LYS A  12      16.005  12.959   4.932  1.00 97.62           H  
ATOM    204  HZ2 LYS A  12      16.295  11.395   4.511  1.00 97.62           H  
ATOM    205  HZ3 LYS A  12      15.109  12.239   3.750  1.00 97.62           H  
ATOM    206  N   ASN A  13       9.479  14.127   9.696  1.00 98.44           N  
ATOM    207  H   ASN A  13      10.298  13.933  10.254  1.00 98.44           H  
ATOM    208  CA  ASN A  13       8.580  15.187  10.132  1.00 98.44           C  
ATOM    209  HA  ASN A  13       7.563  14.794  10.102  1.00 98.44           H  
ATOM    210  C   ASN A  13       8.640  16.398   9.187  1.00 98.44           C  
ATOM    211  CB  ASN A  13       8.931  15.555  11.580  1.00 98.44           C  
ATOM    212  HB2 ASN A  13       9.136  14.633  12.124  1.00 98.44           H  
ATOM    213  HB3 ASN A  13       9.838  16.159  11.603  1.00 98.44           H  
ATOM    214  O   ASN A  13       9.687  16.695   8.610  1.00 98.44           O  
ATOM    215  CG  ASN A  13       7.820  16.284  12.313  1.00 98.44           C  
ATOM    216  ND2 ASN A  13       8.013  16.609  13.564  1.00 98.44           N  
ATOM    217 HD21 ASN A  13       7.203  16.905  14.090  1.00 98.44           H  
ATOM    218 HD22 ASN A  13       8.810  16.200  14.031  1.00 98.44           H  
ATOM    219  OD1 ASN A  13       6.754  16.551  11.781  1.00 98.44           O  
ATOM    220  N   LYS A  14       7.512  17.104   9.045  1.00 98.46           N  
ATOM    221  H   LYS A  14       6.700  16.778   9.549  1.00 98.46           H  
ATOM    222  CA  LYS A  14       7.335  18.283   8.178  1.00 98.46           C  
ATOM    223  HA  LYS A  14       6.265  18.485   8.126  1.00 98.46           H  
ATOM    224  C   LYS A  14       7.755  18.024   6.723  1.00 98.46           C  
ATOM    225  CB  LYS A  14       8.015  19.514   8.805  1.00 98.46           C  
ATOM    226  HB2 LYS A  14       7.812  20.388   8.186  1.00 98.46           H  
ATOM    227  HB3 LYS A  14       9.093  19.351   8.824  1.00 98.46           H  
ATOM    228  O   LYS A  14       8.265  18.918   6.047  1.00 98.46           O  
ATOM    229  CG  LYS A  14       7.515  19.794  10.230  1.00 98.46           C  
ATOM    230  HG2 LYS A  14       6.452  20.033  10.202  1.00 98.46           H  
ATOM    231  HG3 LYS A  14       7.661  18.912  10.854  1.00 98.46           H  
ATOM    232  CD  LYS A  14       8.290  20.948  10.869  1.00 98.46           C  
ATOM    233  HD2 LYS A  14       8.108  21.867  10.313  1.00 98.46           H  
ATOM    234  HD3 LYS A  14       9.354  20.710  10.850  1.00 98.46           H  
ATOM    235  CE  LYS A  14       7.815  21.094  12.318  1.00 98.46           C  
ATOM    236  HE2 LYS A  14       6.775  21.418  12.316  1.00 98.46           H  
ATOM    237  HE3 LYS A  14       7.853  20.111  12.788  1.00 98.46           H  
ATOM    238  NZ  LYS A  14       8.664  22.043  13.077  1.00 98.46           N  
ATOM    239  HZ1 LYS A  14       8.641  22.960  12.655  1.00 98.46           H  
ATOM    240  HZ2 LYS A  14       8.341  22.104  14.032  1.00 98.46           H  
ATOM    241  HZ3 LYS A  14       9.617  21.707  13.095  1.00 98.46           H  
ATOM    242  N   SER A  15       7.570  16.793   6.246  1.00 98.33           N  
ATOM    243  H   SER A  15       7.045  16.145   6.816  1.00 98.33           H  
ATOM    244  CA  SER A  15       7.933  16.386   4.887  1.00 98.33           C  
ATOM    245  HA  SER A  15       8.758  17.017   4.555  1.00 98.33           H  
ATOM    246  C   SER A  15       6.784  16.602   3.903  1.00 98.33           C  
ATOM    247  CB  SER A  15       8.456  14.946   4.856  1.00 98.33           C  
ATOM    248  HB2 SER A  15       9.350  14.880   5.475  1.00 98.33           H  
ATOM    249  HB3 SER A  15       8.723  14.685   3.832  1.00 98.33           H  
ATOM    250  O   SER A  15       5.614  16.618   4.285  1.00 98.33           O  
ATOM    251  OG  SER A  15       7.503  14.018   5.322  1.00 98.33           O  
ATOM    252  HG  SER A  15       7.641  13.888   6.263  1.00 98.33           H  
ATOM    253  N   ARG A  16       7.127  16.783   2.623  1.00 98.80           N  
ATOM    254  H   ARG A  16       8.106  16.721   2.380  1.00 98.80           H  
ATOM    255  CA  ARG A  16       6.162  16.788   1.517  1.00 98.80           C  
ATOM    256  HA  ARG A  16       5.196  17.137   1.879  1.00 98.80           H  
ATOM    257  C   ARG A  16       5.972  15.357   1.027  1.00 98.80           C  
ATOM    258  CB  ARG A  16       6.611  17.719   0.380  1.00 98.80           C  
ATOM    259  HB2 ARG A  16       5.940  17.578  -0.466  1.00 98.80           H  
ATOM    260  HB3 ARG A  16       7.623  17.455   0.070  1.00 98.80           H  
ATOM    261  O   ARG A  16       6.946  14.698   0.650  1.00 98.80           O  
ATOM    262  CG  ARG A  16       6.556  19.194   0.798  1.00 98.80           C  
ATOM    263  HG2 ARG A  16       7.125  19.335   1.717  1.00 98.80           H  
ATOM    264  HG3 ARG A  16       5.516  19.466   0.977  1.00 98.80           H  
ATOM    265  CD  ARG A  16       7.125  20.137  -0.267  1.00 98.80           C  
ATOM    266  HD2 ARG A  16       8.096  19.762  -0.590  1.00 98.80           H  
ATOM    267  HD3 ARG A  16       7.279  21.120   0.178  1.00 98.80           H  
ATOM    268  NE  ARG A  16       6.239  20.252  -1.436  1.00 98.80           N  
ATOM    269  HE  ARG A  16       6.187  19.460  -2.061  1.00 98.80           H  
ATOM    270  NH1 ARG A  16       5.036  22.128  -0.881  1.00 98.80           N  
ATOM    271 HH11 ARG A  16       4.298  22.772  -1.127  1.00 98.80           H  
ATOM    272 HH12 ARG A  16       5.411  22.073   0.055  1.00 98.80           H  
ATOM    273  NH2 ARG A  16       4.766  21.199  -2.877  1.00 98.80           N  
ATOM    274 HH21 ARG A  16       4.013  21.834  -3.103  1.00 98.80           H  
ATOM    275 HH22 ARG A  16       4.761  20.340  -3.408  1.00 98.80           H  
ATOM    276  CZ  ARG A  16       5.358  21.188  -1.725  1.00 98.80           C  
ATOM    277  N   VAL A  17       4.732  14.891   1.043  1.00 98.91           N  
ATOM    278  H   VAL A  17       3.990  15.516   1.325  1.00 98.91           H  
ATOM    279  CA  VAL A  17       4.340  13.536   0.646  1.00 98.91           C  
ATOM    280  HA  VAL A  17       5.163  13.074   0.103  1.00 98.91           H  
ATOM    281  C   VAL A  17       3.151  13.580  -0.306  1.00 98.91           C  
ATOM    282  CB  VAL A  17       4.028  12.642   1.863  1.00 98.91           C  
ATOM    283  HB  VAL A  17       3.824  11.642   1.480  1.00 98.91           H  
ATOM    284  O   VAL A  17       2.432  14.571  -0.358  1.00 98.91           O  
ATOM    285  CG1 VAL A  17       5.226  12.523   2.812  1.00 98.91           C  
ATOM    286 HG11 VAL A  17       6.110  12.218   2.252  1.00 98.91           H  
ATOM    287 HG12 VAL A  17       5.420  13.475   3.305  1.00 98.91           H  
ATOM    288 HG13 VAL A  17       5.015  11.770   3.572  1.00 98.91           H  
ATOM    289  CG2 VAL A  17       2.804  13.104   2.666  1.00 98.91           C  
ATOM    290 HG21 VAL A  17       2.632  12.419   3.497  1.00 98.91           H  
ATOM    291 HG22 VAL A  17       2.959  14.112   3.050  1.00 98.91           H  
ATOM    292 HG23 VAL A  17       1.915  13.094   2.036  1.00 98.91           H  
ATOM    293  N   ILE A  18       2.944  12.501  -1.043  1.00 98.89           N  
ATOM    294  H   ILE A  18       3.603  11.740  -0.957  1.00 98.89           H  
ATOM    295  CA  ILE A  18       1.754  12.241  -1.848  1.00 98.89           C  
ATOM    296  HA  ILE A  18       1.134  13.137  -1.903  1.00 98.89           H  
ATOM    297  C   ILE A  18       0.950  11.145  -1.144  1.00 98.89           C  
ATOM    298  CB  ILE A  18       2.177  11.857  -3.282  1.00 98.89           C  
ATOM    299  HB  ILE A  18       2.910  11.052  -3.223  1.00 98.89           H  
ATOM    300  O   ILE A  18       1.544  10.154  -0.699  1.00 98.89           O  
ATOM    301  CG1 ILE A  18       2.827  13.062  -3.997  1.00 98.89           C  
ATOM    302 HG12 ILE A  18       2.062  13.802  -4.234  1.00 98.89           H  
ATOM    303 HG13 ILE A  18       3.551  13.534  -3.334  1.00 98.89           H  
ATOM    304  CG2 ILE A  18       0.971  11.357  -4.080  1.00 98.89           C  
ATOM    305 HG21 ILE A  18       0.186  12.112  -4.038  1.00 98.89           H  
ATOM    306 HG22 ILE A  18       0.592  10.419  -3.675  1.00 98.89           H  
ATOM    307 HG23 ILE A  18       1.231  11.179  -5.123  1.00 98.89           H  
ATOM    308  CD1 ILE A  18       3.578  12.683  -5.279  1.00 98.89           C  
ATOM    309 HD11 ILE A  18       4.094  13.566  -5.657  1.00 98.89           H  
ATOM    310 HD12 ILE A  18       2.887  12.335  -6.046  1.00 98.89           H  
ATOM    311 HD13 ILE A  18       4.311  11.905  -5.063  1.00 98.89           H  
ATOM    312  N   LEU A  19      -0.372  11.309  -1.039  1.00 98.90           N  
ATOM    313  H   LEU A  19      -0.791  12.133  -1.446  1.00 98.90           H  
ATOM    314  CA  LEU A  19      -1.259  10.239  -0.571  1.00 98.90           C  
ATOM    315  HA  LEU A  19      -0.804   9.772   0.302  1.00 98.90           H  
ATOM    316  C   LEU A  19      -1.409   9.175  -1.664  1.00 98.90           C  
ATOM    317  CB  LEU A  19      -2.628  10.812  -0.159  1.00 98.90           C  
ATOM    318  HB2 LEU A  19      -3.057  11.325  -1.019  1.00 98.90           H  
ATOM    319  HB3 LEU A  19      -2.480  11.541   0.638  1.00 98.90           H  
ATOM    320  O   LEU A  19      -1.818   9.490  -2.778  1.00 98.90           O  
ATOM    321  CG  LEU A  19      -3.624   9.733   0.320  1.00 98.90           C  
ATOM    322  HG  LEU A  19      -3.707   8.944  -0.428  1.00 98.90           H  
ATOM    323  CD1 LEU A  19      -3.195   9.109   1.648  1.00 98.90           C  
ATOM    324 HD11 LEU A  19      -3.116   9.876   2.419  1.00 98.90           H  
ATOM    325 HD12 LEU A  19      -2.239   8.598   1.539  1.00 98.90           H  
ATOM    326 HD13 LEU A  19      -3.935   8.366   1.946  1.00 98.90           H  
ATOM    327  CD2 LEU A  19      -5.017  10.316   0.522  1.00 98.90           C  
ATOM    328 HD21 LEU A  19      -5.358  10.750  -0.418  1.00 98.90           H  
ATOM    329 HD22 LEU A  19      -5.710   9.522   0.801  1.00 98.90           H  
ATOM    330 HD23 LEU A  19      -5.006  11.076   1.302  1.00 98.90           H  
ATOM    331  N   VAL A  20      -1.114   7.921  -1.322  1.00 98.54           N  
ATOM    332  H   VAL A  20      -0.823   7.735  -0.373  1.00 98.54           H  
ATOM    333  CA  VAL A  20      -1.246   6.772  -2.229  1.00 98.54           C  
ATOM    334  HA  VAL A  20      -1.216   7.121  -3.261  1.00 98.54           H  
ATOM    335  C   VAL A  20      -2.600   6.097  -2.028  1.00 98.54           C  
ATOM    336  CB  VAL A  20      -0.081   5.782  -2.030  1.00 98.54           C  
ATOM    337  HB  VAL A  20      -0.116   5.367  -1.023  1.00 98.54           H  
ATOM    338  O   VAL A  20      -3.389   5.991  -2.963  1.00 98.54           O  
ATOM    339  CG1 VAL A  20      -0.153   4.625  -3.029  1.00 98.54           C  
ATOM    340 HG11 VAL A  20      -0.192   5.011  -4.047  1.00 98.54           H  
ATOM    341 HG12 VAL A  20      -1.046   4.030  -2.838  1.00 98.54           H  
ATOM    342 HG13 VAL A  20       0.723   3.984  -2.921  1.00 98.54           H  
ATOM    343  CG2 VAL A  20       1.273   6.481  -2.211  1.00 98.54           C  
ATOM    344 HG21 VAL A  20       1.299   6.951  -3.194  1.00 98.54           H  
ATOM    345 HG22 VAL A  20       1.409   7.243  -1.443  1.00 98.54           H  
ATOM    346 HG23 VAL A  20       2.079   5.752  -2.123  1.00 98.54           H  
ATOM    347  N   ASP A  21      -2.895   5.672  -0.798  1.00 96.54           N  
ATOM    348  H   ASP A  21      -2.231   5.823  -0.052  1.00 96.54           H  
ATOM    349  CA  ASP A  21      -4.185   5.081  -0.435  1.00 96.54           C  
ATOM    350  HA  ASP A  21      -4.962   5.626  -0.970  1.00 96.54           H  
ATOM    351  C   ASP A  21      -4.465   5.228   1.068  1.00 96.54           C  
ATOM    352  CB  ASP A  21      -4.233   3.600  -0.867  1.00 96.54           C  
ATOM    353  HB2 ASP A  21      -3.827   3.501  -1.874  1.00 96.54           H  
ATOM    354  HB3 ASP A  21      -3.606   3.015  -0.195  1.00 96.54           H  
ATOM    355  O   ASP A  21      -3.544   5.400   1.872  1.00 96.54           O  
ATOM    356  CG  ASP A  21      -5.654   3.019  -0.882  1.00 96.54           C  
ATOM    357  OD1 ASP A  21      -6.622   3.802  -1.051  1.00 96.54           O  
ATOM    358  OD2 ASP A  21      -5.785   1.786  -0.733  1.00 96.54           O  
ATOM    359  N   ALA A  22      -5.739   5.161   1.450  1.00 97.24           N  
ATOM    360  H   ALA A  22      -6.426   4.954   0.739  1.00 97.24           H  
ATOM    361  CA  ALA A  22      -6.185   5.190   2.841  1.00 97.24           C  
ATOM    362  HA  ALA A  22      -5.454   4.675   3.465  1.00 97.24           H  
ATOM    363  C   ALA A  22      -7.524   4.451   2.983  1.00 97.24           C  
ATOM    364  CB  ALA A  22      -6.275   6.649   3.314  1.00 97.24           C  
ATOM    365  HB1 ALA A  22      -5.274   7.075   3.379  1.00 97.24           H  
ATOM    366  HB2 ALA A  22      -6.749   6.688   4.294  1.00 97.24           H  
ATOM    367  HB3 ALA A  22      -6.866   7.239   2.614  1.00 97.24           H  
ATOM    368  O   ALA A  22      -8.592   5.034   2.816  1.00 97.24           O  
ATOM    369  N   THR A  23      -7.472   3.155   3.294  1.00 93.12           N  
ATOM    370  H   THR A  23      -6.572   2.709   3.402  1.00 93.12           H  
ATOM    371  CA  THR A  23      -8.683   2.336   3.503  1.00 93.12           C  
ATOM    372  HA  THR A  23      -9.491   2.736   2.890  1.00 93.12           H  
ATOM    373  C   THR A  23      -9.192   2.356   4.944  1.00 93.12           C  
ATOM    374  CB  THR A  23      -8.457   0.883   3.074  1.00 93.12           C  
ATOM    375  HB  THR A  23      -9.358   0.309   3.285  1.00 93.12           H  
ATOM    376  O   THR A  23     -10.334   1.982   5.194  1.00 93.12           O  
ATOM    377  CG2 THR A  23      -8.151   0.762   1.583  1.00 93.12           C  
ATOM    378 HG21 THR A  23      -8.097  -0.287   1.293  1.00 93.12           H  
ATOM    379 HG22 THR A  23      -8.937   1.248   1.005  1.00 93.12           H  
ATOM    380 HG23 THR A  23      -7.202   1.246   1.354  1.00 93.12           H  
ATOM    381  OG1 THR A  23      -7.369   0.297   3.758  1.00 93.12           O  
ATOM    382  HG1 THR A  23      -7.293  -0.594   3.409  1.00 93.12           H  
ATOM    383  N   ASP A  24      -8.349   2.789   5.880  1.00 95.43           N  
ATOM    384  H   ASP A  24      -7.438   3.102   5.579  1.00 95.43           H  
ATOM    385  CA  ASP A  24      -8.604   2.879   7.317  1.00 95.43           C  
ATOM    386  HA  ASP A  24      -9.649   3.130   7.498  1.00 95.43           H  
ATOM    387  C   ASP A  24      -7.704   3.986   7.898  1.00 95.43           C  
ATOM    388  CB  ASP A  24      -8.304   1.511   7.949  1.00 95.43           C  
ATOM    389  HB2 ASP A  24      -7.243   1.285   7.843  1.00 95.43           H  
ATOM    390  HB3 ASP A  24      -8.865   0.739   7.422  1.00 95.43           H  
ATOM    391  O   ASP A  24      -6.619   4.238   7.362  1.00 95.43           O  
ATOM    392  CG  ASP A  24      -8.665   1.465   9.427  1.00 95.43           C  
ATOM    393  OD1 ASP A  24      -7.836   1.957  10.222  1.00 95.43           O  
ATOM    394  OD2 ASP A  24      -9.751   0.946   9.742  1.00 95.43           O  
ATOM    395  N   VAL A  25      -8.101   4.641   8.995  1.00 97.34           N  
ATOM    396  H   VAL A  25      -8.928   4.322   9.479  1.00 97.34           H  
ATOM    397  CA  VAL A  25      -7.271   5.689   9.627  1.00 97.34           C  
ATOM    398  HA  VAL A  25      -7.021   6.423   8.860  1.00 97.34           H  
ATOM    399  C   VAL A  25      -5.934   5.148  10.149  1.00 97.34           C  
ATOM    400  CB  VAL A  25      -8.014   6.433  10.751  1.00 97.34           C  
ATOM    401  HB  VAL A  25      -7.350   7.207  11.135  1.00 97.34           H  
ATOM    402  O   VAL A  25      -4.956   5.889  10.198  1.00 97.34           O  
ATOM    403  CG1 VAL A  25      -9.269   7.131  10.218  1.00 97.34           C  
ATOM    404 HG11 VAL A  25      -9.712   7.732  11.012  1.00 97.34           H  
ATOM    405 HG12 VAL A  25      -9.003   7.784   9.387  1.00 97.34           H  
ATOM    406 HG13 VAL A  25     -10.003   6.394   9.890  1.00 97.34           H  
ATOM    407  CG2 VAL A  25      -8.403   5.530  11.923  1.00 97.34           C  
ATOM    408 HG21 VAL A  25      -9.082   4.739  11.606  1.00 97.34           H  
ATOM    409 HG22 VAL A  25      -8.893   6.135  12.687  1.00 97.34           H  
ATOM    410 HG23 VAL A  25      -7.514   5.093  12.378  1.00 97.34           H  
ATOM    411  N   GLN A  26      -5.861   3.855  10.472  1.00 96.32           N  
ATOM    412  H   GLN A  26      -6.710   3.311  10.421  1.00 96.32           H  
ATOM    413  CA  GLN A  26      -4.649   3.131  10.860  1.00 96.32           C  
ATOM    414  HA  GLN A  26      -3.973   3.830  11.351  1.00 96.32           H  
ATOM    415  C   GLN A  26      -3.906   2.522   9.658  1.00 96.32           C  
ATOM    416  CB  GLN A  26      -4.987   2.010  11.861  1.00 96.32           C  
ATOM    417  HB2 GLN A  26      -5.555   1.235  11.347  1.00 96.32           H  
ATOM    418  HB3 GLN A  26      -4.054   1.567  12.209  1.00 96.32           H  
ATOM    419  O   GLN A  26      -2.863   1.898   9.855  1.00 96.32           O  
ATOM    420  CG  GLN A  26      -5.786   2.472  13.087  1.00 96.32           C  
ATOM    421  HG2 GLN A  26      -5.215   3.216  13.641  1.00 96.32           H  
ATOM    422  HG3 GLN A  26      -6.720   2.926  12.755  1.00 96.32           H  
ATOM    423  CD  GLN A  26      -6.134   1.317  14.021  1.00 96.32           C  
ATOM    424  NE2 GLN A  26      -7.275   1.373  14.670  1.00 96.32           N  
ATOM    425 HE21 GLN A  26      -7.933   2.105  14.443  1.00 96.32           H  
ATOM    426 HE22 GLN A  26      -7.525   0.560  15.215  1.00 96.32           H  
ATOM    427  OE1 GLN A  26      -5.407   0.349  14.195  1.00 96.32           O  
ATOM    428  N   ARG A  27      -4.410   2.651   8.421  1.00 96.32           N  
ATOM    429  H   ARG A  27      -5.268   3.177   8.326  1.00 96.32           H  
ATOM    430  CA  ARG A  27      -3.791   2.135   7.181  1.00 96.32           C  
ATOM    431  HA  ARG A  27      -2.744   1.899   7.376  1.00 96.32           H  
ATOM    432  C   ARG A  27      -3.750   3.201   6.088  1.00 96.32           C  
ATOM    433  CB  ARG A  27      -4.475   0.850   6.686  1.00 96.32           C  
ATOM    434  HB2 ARG A  27      -5.536   1.034   6.515  1.00 96.32           H  
ATOM    435  HB3 ARG A  27      -4.034   0.593   5.723  1.00 96.32           H  
ATOM    436  O   ARG A  27      -4.340   3.040   5.020  1.00 96.32           O  
ATOM    437  CG  ARG A  27      -4.292  -0.347   7.627  1.00 96.32           C  
ATOM    438  HG2 ARG A  27      -4.896  -0.192   8.521  1.00 96.32           H  
ATOM    439  HG3 ARG A  27      -3.246  -0.424   7.923  1.00 96.32           H  
ATOM    440  CD  ARG A  27      -4.727  -1.657   6.946  1.00 96.32           C  
ATOM    441  HD2 ARG A  27      -4.724  -2.456   7.687  1.00 96.32           H  
ATOM    442  HD3 ARG A  27      -5.754  -1.536   6.601  1.00 96.32           H  
ATOM    443  NE  ARG A  27      -3.866  -2.032   5.793  1.00 96.32           N  
ATOM    444  HE  ARG A  27      -4.188  -1.745   4.880  1.00 96.32           H  
ATOM    445  NH1 ARG A  27      -2.130  -3.006   6.942  1.00 96.32           N  
ATOM    446 HH11 ARG A  27      -2.550  -2.699   7.807  1.00 96.32           H  
ATOM    447 HH12 ARG A  27      -1.178  -3.345   6.918  1.00 96.32           H  
ATOM    448  NH2 ARG A  27      -2.061  -2.976   4.731  1.00 96.32           N  
ATOM    449 HH21 ARG A  27      -1.209  -3.518   4.744  1.00 96.32           H  
ATOM    450 HH22 ARG A  27      -2.362  -2.631   3.830  1.00 96.32           H  
ATOM    451  CZ  ARG A  27      -2.701  -2.666   5.822  1.00 96.32           C  
ATOM    452  N   VAL A  28      -3.004   4.269   6.355  1.00 98.39           N  
ATOM    453  H   VAL A  28      -2.559   4.337   7.259  1.00 98.39           H  
ATOM    454  CA  VAL A  28      -2.712   5.320   5.375  1.00 98.39           C  
ATOM    455  HA  VAL A  28      -3.430   5.257   4.557  1.00 98.39           H  
ATOM    456  C   VAL A  28      -1.324   5.102   4.779  1.00 98.39           C  
ATOM    457  CB  VAL A  28      -2.876   6.707   6.014  1.00 98.39           C  
ATOM    458  HB  VAL A  28      -2.197   6.802   6.861  1.00 98.39           H  
ATOM    459  O   VAL A  28      -0.353   4.887   5.507  1.00 98.39           O  
ATOM    460  CG1 VAL A  28      -2.572   7.833   5.021  1.00 98.39           C  
ATOM    461 HG11 VAL A  28      -2.763   8.800   5.486  1.00 98.39           H  
ATOM    462 HG12 VAL A  28      -1.524   7.799   4.721  1.00 98.39           H  
ATOM    463 HG13 VAL A  28      -3.201   7.728   4.138  1.00 98.39           H  
ATOM    464  CG2 VAL A  28      -4.311   6.874   6.527  1.00 98.39           C  
ATOM    465 HG21 VAL A  28      -4.539   7.929   6.677  1.00 98.39           H  
ATOM    466 HG22 VAL A  28      -4.432   6.342   7.471  1.00 98.39           H  
ATOM    467 HG23 VAL A  28      -5.022   6.464   5.809  1.00 98.39           H  
ATOM    468  N   PHE A  29      -1.219   5.164   3.455  1.00 98.75           N  
ATOM    469  H   PHE A  29      -2.056   5.330   2.914  1.00 98.75           H  
ATOM    470  CA  PHE A  29       0.024   4.972   2.715  1.00 98.75           C  
ATOM    471  HA  PHE A  29       0.823   4.755   3.425  1.00 98.75           H  
ATOM    472  C   PHE A  29       0.407   6.246   1.973  1.00 98.75           C  
ATOM    473  CB  PHE A  29      -0.080   3.756   1.789  1.00 98.75           C  
ATOM    474  HB2 PHE A  29      -0.940   3.871   1.129  1.00 98.75           H  
ATOM    475  HB3 PHE A  29       0.812   3.706   1.165  1.00 98.75           H  
ATOM    476  O   PHE A  29      -0.389   6.826   1.235  1.00 98.75           O  
ATOM    477  CG  PHE A  29      -0.205   2.464   2.569  1.00 98.75           C  
ATOM    478  CD1 PHE A  29       0.946   1.750   2.953  1.00 98.75           C  
ATOM    479  HD1 PHE A  29       1.923   2.099   2.651  1.00 98.75           H  
ATOM    480  CD2 PHE A  29      -1.476   2.010   2.968  1.00 98.75           C  
ATOM    481  HD2 PHE A  29      -2.361   2.553   2.669  1.00 98.75           H  
ATOM    482  CE1 PHE A  29       0.817   0.589   3.737  1.00 98.75           C  
ATOM    483  HE1 PHE A  29       1.690   0.025   4.032  1.00 98.75           H  
ATOM    484  CE2 PHE A  29      -1.597   0.860   3.765  1.00 98.75           C  
ATOM    485  HE2 PHE A  29      -2.581   0.523   4.057  1.00 98.75           H  
ATOM    486  CZ  PHE A  29      -0.448   0.154   4.159  1.00 98.75           C  
ATOM    487  HZ  PHE A  29      -0.532  -0.727   4.777  1.00 98.75           H  
ATOM    488  N   VAL A  30       1.650   6.680   2.171  1.00 98.85           N  
ATOM    489  H   VAL A  30       2.252   6.133   2.770  1.00 98.85           H  
ATOM    490  CA  VAL A  30       2.194   7.914   1.595  1.00 98.85           C  
ATOM    491  HA  VAL A  30       1.522   8.253   0.807  1.00 98.85           H  
ATOM    492  C   VAL A  30       3.549   7.658   0.943  1.00 98.85           C  
ATOM    493  CB  VAL A  30       2.286   9.047   2.636  1.00 98.85           C  
ATOM    494  HB  VAL A  30       2.687   9.925   2.130  1.00 98.85           H  
ATOM    495  O   VAL A  30       4.285   6.758   1.351  1.00 98.85           O  
ATOM    496  CG1 VAL A  30       0.912   9.439   3.191  1.00 98.85           C  
ATOM    497 HG11 VAL A  30       1.003  10.317   3.831  1.00 98.85           H  
ATOM    498 HG12 VAL A  30       0.490   8.619   3.772  1.00 98.85           H  
ATOM    499 HG13 VAL A  30       0.237   9.677   2.369  1.00 98.85           H  
ATOM    500  CG2 VAL A  30       3.214   8.719   3.815  1.00 98.85           C  
ATOM    501 HG21 VAL A  30       3.253   9.568   4.498  1.00 98.85           H  
ATOM    502 HG22 VAL A  30       4.223   8.516   3.457  1.00 98.85           H  
ATOM    503 HG23 VAL A  30       2.842   7.848   4.355  1.00 98.85           H  
ATOM    504  N   ARG A  31       3.910   8.465  -0.054  1.00 98.74           N  
ATOM    505  H   ARG A  31       3.243   9.164  -0.350  1.00 98.74           H  
ATOM    506  CA  ARG A  31       5.218   8.411  -0.734  1.00 98.74           C  
ATOM    507  HA  ARG A  31       5.875   7.765  -0.153  1.00 98.74           H  
ATOM    508  C   ARG A  31       5.868   9.798  -0.783  1.00 98.74           C  
ATOM    509  CB  ARG A  31       5.046   7.748  -2.112  1.00 98.74           C  
ATOM    510  HB2 ARG A  31       6.029   7.545  -2.537  1.00 98.74           H  
ATOM    511  HB3 ARG A  31       4.539   6.798  -1.942  1.00 98.74           H  
ATOM    512  O   ARG A  31       5.129  10.780  -0.824  1.00 98.74           O  
ATOM    513  CG  ARG A  31       4.206   8.529  -3.135  1.00 98.74           C  
ATOM    514  HG2 ARG A  31       4.741   9.432  -3.430  1.00 98.74           H  
ATOM    515  HG3 ARG A  31       3.252   8.806  -2.688  1.00 98.74           H  
ATOM    516  CD  ARG A  31       3.930   7.669  -4.381  1.00 98.74           C  
ATOM    517  HD2 ARG A  31       4.879   7.331  -4.798  1.00 98.74           H  
ATOM    518  HD3 ARG A  31       3.374   6.778  -4.089  1.00 98.74           H  
ATOM    519  NE  ARG A  31       3.146   8.405  -5.399  1.00 98.74           N  
ATOM    520  HE  ARG A  31       2.149   8.490  -5.265  1.00 98.74           H  
ATOM    521  NH1 ARG A  31       4.819   8.771  -6.947  1.00 98.74           N  
ATOM    522 HH11 ARG A  31       5.412   8.137  -6.430  1.00 98.74           H  
ATOM    523 HH12 ARG A  31       5.008   8.953  -7.922  1.00 98.74           H  
ATOM    524  NH2 ARG A  31       2.797   9.513  -7.362  1.00 98.74           N  
ATOM    525 HH21 ARG A  31       1.808   9.579  -7.171  1.00 98.74           H  
ATOM    526 HH22 ARG A  31       3.108   9.857  -8.260  1.00 98.74           H  
ATOM    527  CZ  ARG A  31       3.585   8.894  -6.548  1.00 98.74           C  
ATOM    528  N   PRO A  32       7.206   9.943  -0.761  1.00 98.66           N  
ATOM    529  CA  PRO A  32       7.831  11.264  -0.802  1.00 98.66           C  
ATOM    530  HA  PRO A  32       7.473  11.844   0.049  1.00 98.66           H  
ATOM    531  C   PRO A  32       7.492  12.004  -2.102  1.00 98.66           C  
ATOM    532  CB  PRO A  32       9.338  11.037  -0.650  1.00 98.66           C  
ATOM    533  HB2 PRO A  32       9.792  11.783   0.002  1.00 98.66           H  
ATOM    534  HB3 PRO A  32       9.819  11.056  -1.627  1.00 98.66           H  
ATOM    535  O   PRO A  32       7.559  11.425  -3.186  1.00 98.66           O  
ATOM    536  CG  PRO A  32       9.445   9.632  -0.056  1.00 98.66           C  
ATOM    537  HG2 PRO A  32       9.374   9.689   1.031  1.00 98.66           H  
ATOM    538  HG3 PRO A  32      10.369   9.137  -0.353  1.00 98.66           H  
ATOM    539  CD  PRO A  32       8.217   8.909  -0.605  1.00 98.66           C  
ATOM    540  HD2 PRO A  32       8.443   8.473  -1.578  1.00 98.66           H  
ATOM    541  HD3 PRO A  32       7.910   8.133   0.096  1.00 98.66           H  
ATOM    542  N   ALA A  33       7.155  13.290  -1.995  1.00 98.64           N  
ATOM    543  H   ALA A  33       7.109  13.711  -1.078  1.00 98.64           H  
ATOM    544  CA  ALA A  33       6.711  14.092  -3.135  1.00 98.64           C  
ATOM    545  HA  ALA A  33       6.123  13.455  -3.796  1.00 98.64           H  
ATOM    546  C   ALA A  33       7.856  14.679  -3.980  1.00 98.64           C  
ATOM    547  CB  ALA A  33       5.793  15.194  -2.615  1.00 98.64           C  
ATOM    548  HB1 ALA A  33       5.334  15.701  -3.464  1.00 98.64           H  
ATOM    549  HB2 ALA A  33       6.371  15.919  -2.041  1.00 98.64           H  
ATOM    550  HB3 ALA A  33       5.004  14.775  -1.990  1.00 98.64           H  
ATOM    551  O   ALA A  33       7.606  15.362  -4.972  1.00 98.64           O  
ATOM    552  N   ASP A  34       9.121  14.453  -3.621  1.00 98.22           N  
ATOM    553  H   ASP A  34       9.310  13.815  -2.861  1.00 98.22           H  
ATOM    554  CA  ASP A  34      10.238  14.967  -4.411  1.00 98.22           C  
ATOM    555  HA  ASP A  34      10.033  16.019  -4.609  1.00 98.22           H  
ATOM    556  C   ASP A  34      10.348  14.256  -5.774  1.00 98.22           C  
ATOM    557  CB  ASP A  34      11.543  14.914  -3.610  1.00 98.22           C  
ATOM    558  HB2 ASP A  34      11.368  15.272  -2.595  1.00 98.22           H  
ATOM    559  HB3 ASP A  34      12.266  15.583  -4.078  1.00 98.22           H  
ATOM    560  O   ASP A  34      10.052  13.069  -5.917  1.00 98.22           O  
ATOM    561  CG  ASP A  34      12.128  13.507  -3.574  1.00 98.22           C  
ATOM    562  OD1 ASP A  34      11.857  12.773  -2.600  1.00 98.22           O  
ATOM    563  OD2 ASP A  34      12.847  13.161  -4.540  1.00 98.22           O  
ATOM    564  N   THR A  35      10.815  14.979  -6.794  1.00 98.09           N  
ATOM    565  H   THR A  35      10.996  15.961  -6.645  1.00 98.09           H  
ATOM    566  CA  THR A  35      10.856  14.495  -8.185  1.00 98.09           C  
ATOM    567  HA  THR A  35       9.837  14.284  -8.509  1.00 98.09           H  
ATOM    568  C   THR A  35      11.673  13.211  -8.371  1.00 98.09           C  
ATOM    569  CB  THR A  35      11.452  15.588  -9.087  1.00 98.09           C  
ATOM    570  HB  THR A  35      12.516  15.680  -8.872  1.00 98.09           H  
ATOM    571  O   THR A  35      11.390  12.435  -9.285  1.00 98.09           O  
ATOM    572  CG2 THR A  35      11.279  15.328 -10.582  1.00 98.09           C  
ATOM    573 HG21 THR A  35      11.886  14.476 -10.887  1.00 98.09           H  
ATOM    574 HG22 THR A  35      10.233  15.119 -10.806  1.00 98.09           H  
ATOM    575 HG23 THR A  35      11.599  16.204 -11.146  1.00 98.09           H  
ATOM    576  OG1 THR A  35      10.850  16.833  -8.815  1.00 98.09           O  
ATOM    577  HG1 THR A  35       9.917  16.765  -9.030  1.00 98.09           H  
ATOM    578  N   ARG A  36      12.688  12.959  -7.529  1.00 98.25           N  
ATOM    579  H   ARG A  36      12.750  13.504  -6.681  1.00 98.25           H  
ATOM    580  CA  ARG A  36      13.497  11.736  -7.620  1.00 98.25           C  
ATOM    581  HA  ARG A  36      13.695  11.521  -8.670  1.00 98.25           H  
ATOM    582  C   ARG A  36      12.711  10.542  -7.088  1.00 98.25           C  
ATOM    583  CB  ARG A  36      14.834  11.933  -6.887  1.00 98.25           C  
ATOM    584  HB2 ARG A  36      15.374  12.759  -7.349  1.00 98.25           H  
ATOM    585  HB3 ARG A  36      14.647  12.185  -5.843  1.00 98.25           H  
ATOM    586  O   ARG A  36      12.726   9.499  -7.737  1.00 98.25           O  
ATOM    587  CG  ARG A  36      15.706  10.672  -6.925  1.00 98.25           C  
ATOM    588  HG2 ARG A  36      15.163   9.832  -6.491  1.00 98.25           H  
ATOM    589  HG3 ARG A  36      15.961  10.435  -7.959  1.00 98.25           H  
ATOM    590  CD  ARG A  36      16.983  10.884  -6.110  1.00 98.25           C  
ATOM    591  HD2 ARG A  36      17.559  11.692  -6.561  1.00 98.25           H  
ATOM    592  HD3 ARG A  36      16.702  11.166  -5.095  1.00 98.25           H  
ATOM    593  NE  ARG A  36      17.787   9.649  -6.071  1.00 98.25           N  
ATOM    594  HE  ARG A  36      17.370   8.835  -6.499  1.00 98.25           H  
ATOM    595  NH1 ARG A  36      19.544  10.463  -4.845  1.00 98.25           N  
ATOM    596 HH11 ARG A  36      20.425  10.317  -4.373  1.00 98.25           H  
ATOM    597 HH12 ARG A  36      19.065  11.350  -4.785  1.00 98.25           H  
ATOM    598  NH2 ARG A  36      19.550   8.330  -5.505  1.00 98.25           N  
ATOM    599 HH21 ARG A  36      20.433   8.194  -5.034  1.00 98.25           H  
ATOM    600 HH22 ARG A  36      19.096   7.542  -5.944  1.00 98.25           H  
ATOM    601  CZ  ARG A  36      18.953   9.488  -5.477  1.00 98.25           C  
ATOM    602  N   SER A  37      12.035  10.699  -5.953  1.00 98.12           N  
ATOM    603  H   SER A  37      12.122  11.575  -5.459  1.00 98.12           H  
ATOM    604  CA  SER A  37      11.188   9.657  -5.364  1.00 98.12           C  
ATOM    605  HA  SER A  37      11.764   8.736  -5.277  1.00 98.12           H  
ATOM    606  C   SER A  37       9.963   9.356  -6.224  1.00 98.12           C  
ATOM    607  CB  SER A  37      10.752  10.062  -3.959  1.00 98.12           C  
ATOM    608  HB2 SER A  37      10.115   9.286  -3.536  1.00 98.12           H  
ATOM    609  HB3 SER A  37      10.193  10.997  -4.002  1.00 98.12           H  
ATOM    610  O   SER A  37       9.669   8.182  -6.438  1.00 98.12           O  
ATOM    611  OG  SER A  37      11.898  10.222  -3.144  1.00 98.12           O  
ATOM    612  HG  SER A  37      11.937  11.152  -2.910  1.00 98.12           H  
ATOM    613  N   GLN A  38       9.316  10.379  -6.800  1.00 97.90           N  
ATOM    614  H   GLN A  38       9.569  11.321  -6.534  1.00 97.90           H  
ATOM    615  CA  GLN A  38       8.226  10.188  -7.764  1.00 97.90           C  
ATOM    616  HA  GLN A  38       7.424   9.633  -7.279  1.00 97.90           H  
ATOM    617  C   GLN A  38       8.686   9.347  -8.962  1.00 97.90           C  
ATOM    618  CB  GLN A  38       7.659  11.534  -8.241  1.00 97.90           C  
ATOM    619  HB2 GLN A  38       8.466  12.173  -8.600  1.00 97.90           H  
ATOM    620  HB3 GLN A  38       6.994  11.328  -9.080  1.00 97.90           H  
ATOM    621  O   GLN A  38       8.162   8.258  -9.178  1.00 97.90           O  
ATOM    622  CG  GLN A  38       6.858  12.281  -7.162  1.00 97.90           C  
ATOM    623  HG2 GLN A  38       6.141  11.599  -6.705  1.00 97.90           H  
ATOM    624  HG3 GLN A  38       7.528  12.645  -6.383  1.00 97.90           H  
ATOM    625  CD  GLN A  38       6.077  13.446  -7.767  1.00 97.90           C  
ATOM    626  NE2 GLN A  38       6.197  14.656  -7.272  1.00 97.90           N  
ATOM    627 HE21 GLN A  38       5.548  15.335  -7.642  1.00 97.90           H  
ATOM    628 HE22 GLN A  38       6.730  14.837  -6.433  1.00 97.90           H  
ATOM    629  OE1 GLN A  38       5.343  13.299  -8.724  1.00 97.90           O  
ATOM    630  N   LYS A  39       9.756   9.764  -9.656  1.00 98.42           N  
ATOM    631  H   LYS A  39      10.154  10.664  -9.430  1.00 98.42           H  
ATOM    632  CA  LYS A  39      10.288   9.010 -10.802  1.00 98.42           C  
ATOM    633  HA  LYS A  39       9.481   8.894 -11.524  1.00 98.42           H  
ATOM    634  C   LYS A  39      10.730   7.589 -10.430  1.00 98.42           C  
ATOM    635  CB  LYS A  39      11.431   9.811 -11.442  1.00 98.42           C  
ATOM    636  HB2 LYS A  39      12.238   9.942 -10.721  1.00 98.42           H  
ATOM    637  HB3 LYS A  39      11.052  10.791 -11.732  1.00 98.42           H  
ATOM    638  O   LYS A  39      10.583   6.672 -11.230  1.00 98.42           O  
ATOM    639  CG  LYS A  39      11.961   9.084 -12.685  1.00 98.42           C  
ATOM    640  HG2 LYS A  39      11.123   8.864 -13.347  1.00 98.42           H  
ATOM    641  HG3 LYS A  39      12.430   8.146 -12.388  1.00 98.42           H  
ATOM    642  CD  LYS A  39      12.996   9.907 -13.451  1.00 98.42           C  
ATOM    643  HD2 LYS A  39      13.857  10.103 -12.812  1.00 98.42           H  
ATOM    644  HD3 LYS A  39      12.543  10.846 -13.770  1.00 98.42           H  
ATOM    645  CE  LYS A  39      13.400   9.066 -14.665  1.00 98.42           C  
ATOM    646  HE2 LYS A  39      12.494   8.808 -15.214  1.00 98.42           H  
ATOM    647  HE3 LYS A  39      13.833   8.131 -14.312  1.00 98.42           H  
ATOM    648  NZ  LYS A  39      14.345   9.787 -15.548  1.00 98.42           N  
ATOM    649  HZ1 LYS A  39      15.195  10.010 -15.050  1.00 98.42           H  
ATOM    650  HZ2 LYS A  39      14.564   9.207 -16.345  1.00 98.42           H  
ATOM    651  HZ3 LYS A  39      13.913  10.637 -15.882  1.00 98.42           H  
ATOM    652  N   ALA A  40      11.299   7.390  -9.241  1.00 98.48           N  
ATOM    653  H   ALA A  40      11.416   8.177  -8.618  1.00 98.48           H  
ATOM    654  CA  ALA A  40      11.695   6.061  -8.785  1.00 98.48           C  
ATOM    655  HA  ALA A  40      12.282   5.586  -9.570  1.00 98.48           H  
ATOM    656  C   ALA A  40      10.479   5.150  -8.532  1.00 98.48           C  
ATOM    657  CB  ALA A  40      12.590   6.214  -7.552  1.00 98.48           C  
ATOM    658  HB1 ALA A  40      13.458   6.826  -7.798  1.00 98.48           H  
ATOM    659  HB2 ALA A  40      12.929   5.230  -7.227  1.00 98.48           H  
ATOM    660  HB3 ALA A  40      12.033   6.690  -6.745  1.00 98.48           H  
ATOM    661  O   ALA A  40      10.548   3.964  -8.840  1.00 98.48           O  
ATOM    662  N   PHE A  41       9.366   5.696  -8.035  1.00 98.50           N  
ATOM    663  H   PHE A  41       9.368   6.680  -7.807  1.00 98.50           H  
ATOM    664  CA  PHE A  41       8.100   4.976  -7.883  1.00 98.50           C  
ATOM    665  HA  PHE A  41       8.279   4.039  -7.356  1.00 98.50           H  
ATOM    666  C   PHE A  41       7.497   4.607  -9.246  1.00 98.50           C  
ATOM    667  CB  PHE A  41       7.163   5.842  -7.030  1.00 98.50           C  
ATOM    668  HB2 PHE A  41       7.643   6.037  -6.071  1.00 98.50           H  
ATOM    669  HB3 PHE A  41       7.019   6.806  -7.518  1.00 98.50           H  
ATOM    670  O   PHE A  41       7.179   3.441  -9.477  1.00 98.50           O  
ATOM    671  CG  PHE A  41       5.800   5.242  -6.771  1.00 98.50           C  
ATOM    672  CD1 PHE A  41       4.716   5.568  -7.608  1.00 98.50           C  
ATOM    673  HD1 PHE A  41       4.857   6.210  -8.465  1.00 98.50           H  
ATOM    674  CD2 PHE A  41       5.607   4.377  -5.678  1.00 98.50           C  
ATOM    675  HD2 PHE A  41       6.438   4.106  -5.043  1.00 98.50           H  
ATOM    676  CE1 PHE A  41       3.437   5.058  -7.330  1.00 98.50           C  
ATOM    677  HE1 PHE A  41       2.603   5.324  -7.963  1.00 98.50           H  
ATOM    678  CE2 PHE A  41       4.330   3.848  -5.420  1.00 98.50           C  
ATOM    679  HE2 PHE A  41       4.173   3.167  -4.597  1.00 98.50           H  
ATOM    680  CZ  PHE A  41       3.243   4.194  -6.240  1.00 98.50           C  
ATOM    681  HZ  PHE A  41       2.261   3.791  -6.040  1.00 98.50           H  
ATOM    682  N   ASP A  42       7.442   5.563 -10.176  1.00 98.28           N  
ATOM    683  H   ASP A  42       7.637   6.515  -9.901  1.00 98.28           H  
ATOM    684  CA  ASP A  42       6.923   5.343 -11.532  1.00 98.28           C  
ATOM    685  HA  ASP A  42       5.891   4.998 -11.461  1.00 98.28           H  
ATOM    686  C   ASP A  42       7.738   4.276 -12.288  1.00 98.28           C  
ATOM    687  CB  ASP A  42       6.939   6.663 -12.323  1.00 98.28           C  
ATOM    688  HB2 ASP A  42       7.977   6.952 -12.490  1.00 98.28           H  
ATOM    689  HB3 ASP A  42       6.486   6.486 -13.298  1.00 98.28           H  
ATOM    690  O   ASP A  42       7.172   3.430 -12.981  1.00 98.28           O  
ATOM    691  CG  ASP A  42       6.209   7.839 -11.658  1.00 98.28           C  
ATOM    692  OD1 ASP A  42       5.319   7.608 -10.806  1.00 98.28           O  
ATOM    693  OD2 ASP A  42       6.587   8.984 -12.001  1.00 98.28           O  
ATOM    694  N   ASN A  43       9.066   4.267 -12.104  1.00 98.47           N  
ATOM    695  H   ASN A  43       9.472   5.030 -11.581  1.00 98.47           H  
ATOM    696  CA  ASN A  43       9.953   3.237 -12.647  1.00 98.47           C  
ATOM    697  HA  ASN A  43       9.822   3.187 -13.728  1.00 98.47           H  
ATOM    698  C   ASN A  43       9.627   1.837 -12.088  1.00 98.47           C  
ATOM    699  CB  ASN A  43      11.417   3.581 -12.335  1.00 98.47           C  
ATOM    700  HB2 ASN A  43      12.006   2.683 -12.520  1.00 98.47           H  
ATOM    701  HB3 ASN A  43      11.512   3.822 -11.276  1.00 98.47           H  
ATOM    702  O   ASN A  43       9.539   0.896 -12.870  1.00 98.47           O  
ATOM    703  CG  ASN A  43      12.055   4.694 -13.149  1.00 98.47           C  
ATOM    704  ND2 ASN A  43      13.328   4.910 -12.911  1.00 98.47           N  
ATOM    705 HD21 ASN A  43      13.796   5.480 -13.601  1.00 98.47           H  
ATOM    706 HD22 ASN A  43      13.797   4.265 -12.292  1.00 98.47           H  
ATOM    707  OD1 ASN A  43      11.515   5.354 -14.021  1.00 98.47           O  
ATOM    708  N   ILE A  44       9.413   1.687 -10.769  1.00 98.60           N  
ATOM    709  H   ILE A  44       9.457   2.505 -10.177  1.00 98.60           H  
ATOM    710  CA  ILE A  44       9.053   0.388 -10.160  1.00 98.60           C  
ATOM    711  HA  ILE A  44       9.840  -0.331 -10.386  1.00 98.60           H  
ATOM    712  C   ILE A  44       7.764  -0.150 -10.790  1.00 98.60           C  
ATOM    713  CB  ILE A  44       8.907   0.499  -8.619  1.00 98.60           C  
ATOM    714  HB  ILE A  44       8.233   1.325  -8.394  1.00 98.60           H  
ATOM    715  O   ILE A  44       7.703  -1.322 -11.166  1.00 98.60           O  
ATOM    716  CG1 ILE A  44      10.271   0.774  -7.948  1.00 98.60           C  
ATOM    717 HG12 ILE A  44      10.862  -0.141  -7.951  1.00 98.60           H  
ATOM    718 HG13 ILE A  44      10.824   1.514  -8.527  1.00 98.60           H  
ATOM    719  CG2 ILE A  44       8.304  -0.787  -8.012  1.00 98.60           C  
ATOM    720 HG21 ILE A  44       8.253  -0.709  -6.926  1.00 98.60           H  
ATOM    721 HG22 ILE A  44       8.909  -1.651  -8.286  1.00 98.60           H  
ATOM    722 HG23 ILE A  44       7.284  -0.938  -8.366  1.00 98.60           H  
ATOM    723  CD1 ILE A  44      10.167   1.284  -6.504  1.00 98.60           C  
ATOM    724 HD11 ILE A  44       9.764   0.513  -5.847  1.00 98.60           H  
ATOM    725 HD12 ILE A  44       9.527   2.165  -6.467  1.00 98.60           H  
ATOM    726 HD13 ILE A  44      11.161   1.555  -6.147  1.00 98.60           H  
ATOM    727  N   LEU A  45       6.747   0.705 -10.943  1.00 98.52           N  
ATOM    728  H   LEU A  45       6.863   1.655 -10.622  1.00 98.52           H  
ATOM    729  CA  LEU A  45       5.501   0.324 -11.605  1.00 98.52           C  
ATOM    730  HA  LEU A  45       5.098  -0.562 -11.114  1.00 98.52           H  
ATOM    731  C   LEU A  45       5.748  -0.073 -13.067  1.00 98.52           C  
ATOM    732  CB  LEU A  45       4.477   1.469 -11.494  1.00 98.52           C  
ATOM    733  HB2 LEU A  45       3.602   1.196 -12.085  1.00 98.52           H  
ATOM    734  HB3 LEU A  45       4.906   2.368 -11.936  1.00 98.52           H  
ATOM    735  O   LEU A  45       5.285  -1.126 -13.498  1.00 98.52           O  
ATOM    736  CG  LEU A  45       4.011   1.801 -10.063  1.00 98.52           C  
ATOM    737  HG  LEU A  45       4.859   2.123  -9.459  1.00 98.52           H  
ATOM    738  CD1 LEU A  45       2.994   2.939 -10.129  1.00 98.52           C  
ATOM    739 HD11 LEU A  45       2.152   2.660 -10.763  1.00 98.52           H  
ATOM    740 HD12 LEU A  45       2.624   3.153  -9.127  1.00 98.52           H  
ATOM    741 HD13 LEU A  45       3.472   3.835 -10.524  1.00 98.52           H  
ATOM    742  CD2 LEU A  45       3.342   0.610  -9.372  1.00 98.52           C  
ATOM    743 HD21 LEU A  45       2.938   0.927  -8.411  1.00 98.52           H  
ATOM    744 HD22 LEU A  45       4.073  -0.179  -9.193  1.00 98.52           H  
ATOM    745 HD23 LEU A  45       2.532   0.231  -9.995  1.00 98.52           H  
ATOM    746  N   GLN A  46       6.513   0.719 -13.824  1.00 98.54           N  
ATOM    747  H   GLN A  46       6.884   1.563 -13.412  1.00 98.54           H  
ATOM    748  CA  GLN A  46       6.813   0.441 -15.231  1.00 98.54           C  
ATOM    749  HA  GLN A  46       5.864   0.328 -15.755  1.00 98.54           H  
ATOM    750  C   GLN A  46       7.587  -0.872 -15.438  1.00 98.54           C  
ATOM    751  CB  GLN A  46       7.542   1.652 -15.835  1.00 98.54           C  
ATOM    752  HB2 GLN A  46       8.448   1.862 -15.266  1.00 98.54           H  
ATOM    753  HB3 GLN A  46       6.882   2.517 -15.760  1.00 98.54           H  
ATOM    754  O   GLN A  46       7.222  -1.644 -16.327  1.00 98.54           O  
ATOM    755  CG  GLN A  46       7.920   1.432 -17.307  1.00 98.54           C  
ATOM    756  HG2 GLN A  46       8.808   0.802 -17.364  1.00 98.54           H  
ATOM    757  HG3 GLN A  46       7.104   0.922 -17.820  1.00 98.54           H  
ATOM    758  CD  GLN A  46       8.197   2.746 -18.027  1.00 98.54           C  
ATOM    759  NE2 GLN A  46       7.193   3.362 -18.612  1.00 98.54           N  
ATOM    760 HE21 GLN A  46       6.254   3.004 -18.514  1.00 98.54           H  
ATOM    761 HE22 GLN A  46       7.411   4.263 -19.014  1.00 98.54           H  
ATOM    762  OE1 GLN A  46       9.300   3.258 -18.090  1.00 98.54           O  
ATOM    763  N   ASP A  47       8.600  -1.157 -14.617  1.00 98.54           N  
ATOM    764  H   ASP A  47       8.880  -0.463 -13.939  1.00 98.54           H  
ATOM    765  CA  ASP A  47       9.406  -2.382 -14.708  1.00 98.54           C  
ATOM    766  HA  ASP A  47       9.808  -2.473 -15.717  1.00 98.54           H  
ATOM    767  C   ASP A  47       8.554  -3.635 -14.432  1.00 98.54           C  
ATOM    768  CB  ASP A  47      10.586  -2.304 -13.716  1.00 98.54           C  
ATOM    769  HB2 ASP A  47      10.206  -2.049 -12.726  1.00 98.54           H  
ATOM    770  HB3 ASP A  47      11.037  -3.294 -13.650  1.00 98.54           H  
ATOM    771  O   ASP A  47       8.648  -4.640 -15.143  1.00 98.54           O  
ATOM    772  CG  ASP A  47      11.699  -1.318 -14.110  1.00 98.54           C  
ATOM    773  OD1 ASP A  47      11.817  -1.003 -15.317  1.00 98.54           O  
ATOM    774  OD2 ASP A  47      12.481  -0.936 -13.206  1.00 98.54           O  
ATOM    775  N   VAL A  48       7.665  -3.564 -13.436  1.00 98.77           N  
ATOM    776  H   VAL A  48       7.635  -2.708 -12.900  1.00 98.77           H  
ATOM    777  CA  VAL A  48       6.771  -4.667 -13.044  1.00 98.77           C  
ATOM    778  HA  VAL A  48       7.352  -5.589 -13.003  1.00 98.77           H  
ATOM    779  C   VAL A  48       5.655  -4.879 -14.069  1.00 98.77           C  
ATOM    780  CB  VAL A  48       6.197  -4.396 -11.644  1.00 98.77           C  
ATOM    781  HB  VAL A  48       5.692  -3.431 -11.650  1.00 98.77           H  
ATOM    782  O   VAL A  48       5.343  -6.024 -14.410  1.00 98.77           O  
ATOM    783  CG1 VAL A  48       5.195  -5.470 -11.204  1.00 98.77           C  
ATOM    784 HG11 VAL A  48       4.301  -5.425 -11.827  1.00 98.77           H  
ATOM    785 HG12 VAL A  48       4.904  -5.288 -10.169  1.00 98.77           H  
ATOM    786 HG13 VAL A  48       5.643  -6.460 -11.292  1.00 98.77           H  
ATOM    787  CG2 VAL A  48       7.318  -4.361 -10.595  1.00 98.77           C  
ATOM    788 HG21 VAL A  48       6.973  -3.781  -9.739  1.00 98.77           H  
ATOM    789 HG22 VAL A  48       8.205  -3.854 -10.975  1.00 98.77           H  
ATOM    790 HG23 VAL A  48       7.600  -5.370 -10.294  1.00 98.77           H  
ATOM    791  N   LEU A  49       5.095  -3.793 -14.613  1.00 98.33           N  
ATOM    792  H   LEU A  49       5.372  -2.888 -14.260  1.00 98.33           H  
ATOM    793  CA  LEU A  49       4.145  -3.838 -15.724  1.00 98.33           C  
ATOM    794  HA  LEU A  49       3.288  -4.446 -15.432  1.00 98.33           H  
ATOM    795  C   LEU A  49       4.768  -4.505 -16.951  1.00 98.33           C  
ATOM    796  CB  LEU A  49       3.684  -2.412 -16.077  1.00 98.33           C  
ATOM    797  HB2 LEU A  49       4.558  -1.763 -16.122  1.00 98.33           H  
ATOM    798  HB3 LEU A  49       3.237  -2.423 -17.071  1.00 98.33           H  
ATOM    799  O   LEU A  49       4.176  -5.435 -17.500  1.00 98.33           O  
ATOM    800  CG  LEU A  49       2.663  -1.805 -15.102  1.00 98.33           C  
ATOM    801  HG  LEU A  49       3.017  -1.880 -14.073  1.00 98.33           H  
ATOM    802  CD1 LEU A  49       2.432  -0.333 -15.448  1.00 98.33           C  
ATOM    803 HD11 LEU A  49       3.373   0.211 -15.356  1.00 98.33           H  
ATOM    804 HD12 LEU A  49       2.048  -0.235 -16.463  1.00 98.33           H  
ATOM    805 HD13 LEU A  49       1.721   0.101 -14.745  1.00 98.33           H  
ATOM    806  CD2 LEU A  49       1.323  -2.522 -15.190  1.00 98.33           C  
ATOM    807 HD21 LEU A  49       0.973  -2.549 -16.222  1.00 98.33           H  
ATOM    808 HD22 LEU A  49       0.616  -1.974 -14.566  1.00 98.33           H  
ATOM    809 HD23 LEU A  49       1.429  -3.532 -14.793  1.00 98.33           H  
ATOM    810  N   LEU A  50       5.965  -4.062 -17.354  1.00 98.25           N  
ATOM    811  H   LEU A  50       6.392  -3.305 -16.839  1.00 98.25           H  
ATOM    812  CA  LEU A  50       6.688  -4.598 -18.506  1.00 98.25           C  
ATOM    813  HA  LEU A  50       6.042  -4.506 -19.379  1.00 98.25           H  
ATOM    814  C   LEU A  50       7.003  -6.085 -18.316  1.00 98.25           C  
ATOM    815  CB  LEU A  50       7.960  -3.760 -18.735  1.00 98.25           C  
ATOM    816  HB2 LEU A  50       7.671  -2.720 -18.885  1.00 98.25           H  
ATOM    817  HB3 LEU A  50       8.574  -3.806 -17.836  1.00 98.25           H  
ATOM    818  O   LEU A  50       6.691  -6.885 -19.200  1.00 98.25           O  
ATOM    819  CG  LEU A  50       8.812  -4.218 -19.934  1.00 98.25           C  
ATOM    820  HG  LEU A  50       9.133  -5.249 -19.783  1.00 98.25           H  
ATOM    821  CD1 LEU A  50       8.055  -4.126 -21.262  1.00 98.25           C  
ATOM    822 HD11 LEU A  50       7.226  -4.834 -21.269  1.00 98.25           H  
ATOM    823 HD12 LEU A  50       7.674  -3.115 -21.405  1.00 98.25           H  
ATOM    824 HD13 LEU A  50       8.723  -4.383 -22.084  1.00 98.25           H  
ATOM    825  CD2 LEU A  50      10.062  -3.344 -20.037  1.00 98.25           C  
ATOM    826 HD21 LEU A  50      10.626  -3.407 -19.106  1.00 98.25           H  
ATOM    827 HD22 LEU A  50       9.780  -2.305 -20.204  1.00 98.25           H  
ATOM    828 HD23 LEU A  50      10.694  -3.691 -20.854  1.00 98.25           H  
ATOM    829  N   TYR A  51       7.532  -6.471 -17.151  1.00 98.56           N  
ATOM    830  H   TYR A  51       7.780  -5.764 -16.474  1.00 98.56           H  
ATOM    831  CA  TYR A  51       7.747  -7.875 -16.798  1.00 98.56           C  
ATOM    832  HA  TYR A  51       8.486  -8.300 -17.476  1.00 98.56           H  
ATOM    833  C   TYR A  51       6.458  -8.703 -16.947  1.00 98.56           C  
ATOM    834  CB  TYR A  51       8.295  -7.954 -15.365  1.00 98.56           C  
ATOM    835  HB2 TYR A  51       7.665  -7.361 -14.701  1.00 98.56           H  
ATOM    836  HB3 TYR A  51       9.297  -7.525 -15.340  1.00 98.56           H  
ATOM    837  O   TYR A  51       6.442  -9.711 -17.661  1.00 98.56           O  
ATOM    838  CG  TYR A  51       8.349  -9.377 -14.853  1.00 98.56           C  
ATOM    839  CD1 TYR A  51       7.397  -9.832 -13.919  1.00 98.56           C  
ATOM    840  HD1 TYR A  51       6.666  -9.146 -13.519  1.00 98.56           H  
ATOM    841  CD2 TYR A  51       9.277 -10.273 -15.415  1.00 98.56           C  
ATOM    842  HD2 TYR A  51       9.981  -9.920 -16.154  1.00 98.56           H  
ATOM    843  CE1 TYR A  51       7.372 -11.191 -13.551  1.00 98.56           C  
ATOM    844  HE1 TYR A  51       6.638 -11.561 -12.850  1.00 98.56           H  
ATOM    845  CE2 TYR A  51       9.245 -11.632 -15.061  1.00 98.56           C  
ATOM    846  HE2 TYR A  51       9.933 -12.323 -15.524  1.00 98.56           H  
ATOM    847  OH  TYR A  51       8.252 -13.413 -13.831  1.00 98.56           O  
ATOM    848  HH  TYR A  51       8.896 -13.909 -14.342  1.00 98.56           H  
ATOM    849  CZ  TYR A  51       8.291 -12.092 -14.131  1.00 98.56           C  
ATOM    850  N   GLY A  52       5.353  -8.229 -16.363  1.00 97.69           N  
ATOM    851  H   GLY A  52       5.428  -7.377 -15.826  1.00 97.69           H  
ATOM    852  CA  GLY A  52       4.051  -8.894 -16.406  1.00 97.69           C  
ATOM    853  HA2 GLY A  52       3.357  -8.312 -15.801  1.00 97.69           H  
ATOM    854  HA3 GLY A  52       4.143  -9.885 -15.962  1.00 97.69           H  
ATOM    855  C   GLY A  52       3.446  -9.055 -17.808  1.00 97.69           C  
ATOM    856  O   GLY A  52       2.539  -9.864 -17.978  1.00 97.69           O  
ATOM    857  N   THR A  53       3.938  -8.350 -18.836  1.00 96.18           N  
ATOM    858  H   THR A  53       4.654  -7.661 -18.650  1.00 96.18           H  
ATOM    859  CA  THR A  53       3.514  -8.595 -20.234  1.00 96.18           C  
ATOM    860  HA  THR A  53       2.431  -8.716 -20.241  1.00 96.18           H  
ATOM    861  C   THR A  53       4.081  -9.884 -20.841  1.00 96.18           C  
ATOM    862  CB  THR A  53       3.837  -7.434 -21.189  1.00 96.18           C  
ATOM    863  HB  THR A  53       3.388  -7.670 -22.153  1.00 96.18           H  
ATOM    864  O   THR A  53       3.567 -10.347 -21.857  1.00 96.18           O  
ATOM    865  CG2 THR A  53       3.270  -6.090 -20.745  1.00 96.18           C  
ATOM    866 HG21 THR A  53       3.821  -5.716 -19.883  1.00 96.18           H  
ATOM    867 HG22 THR A  53       2.215  -6.197 -20.492  1.00 96.18           H  
ATOM    868 HG23 THR A  53       3.371  -5.372 -21.560  1.00 96.18           H  
ATOM    869  OG1 THR A  53       5.219  -7.268 -21.399  1.00 96.18           O  
ATOM    870  HG1 THR A  53       5.659  -7.100 -20.563  1.00 96.18           H  
ATOM    871  N   THR A  54       5.127 -10.460 -20.236  1.00 97.03           N  
ATOM    872  H   THR A  54       5.473 -10.023 -19.394  1.00 97.03           H  
ATOM    873  CA  THR A  54       5.853 -11.642 -20.751  1.00 97.03           C  
ATOM    874  HA  THR A  54       5.308 -12.058 -21.598  1.00 97.03           H  
ATOM    875  C   THR A  54       5.983 -12.781 -19.739  1.00 97.03           C  
ATOM    876  CB  THR A  54       7.259 -11.259 -21.242  1.00 97.03           C  
ATOM    877  HB  THR A  54       7.757 -12.156 -21.610  1.00 97.03           H  
ATOM    878  O   THR A  54       6.476 -13.855 -20.079  1.00 97.03           O  
ATOM    879  CG2 THR A  54       7.237 -10.242 -22.382  1.00 97.03           C  
ATOM    880 HG21 THR A  54       6.632 -10.626 -23.203  1.00 97.03           H  
ATOM    881 HG22 THR A  54       8.255 -10.075 -22.734  1.00 97.03           H  
ATOM    882 HG23 THR A  54       6.820  -9.295 -22.040  1.00 97.03           H  
ATOM    883  OG1 THR A  54       8.037 -10.714 -20.198  1.00 97.03           O  
ATOM    884  HG1 THR A  54       7.494 -10.095 -19.704  1.00 97.03           H  
ATOM    885  N   ALA A  55       5.563 -12.555 -18.494  1.00 98.06           N  
ATOM    886  H   ALA A  55       5.159 -11.655 -18.274  1.00 98.06           H  
ATOM    887  CA  ALA A  55       5.599 -13.549 -17.437  1.00 98.06           C  
ATOM    888  HA  ALA A  55       6.553 -14.074 -17.491  1.00 98.06           H  
ATOM    889  C   ALA A  55       4.471 -14.579 -17.594  1.00 98.06           C  
ATOM    890  CB  ALA A  55       5.527 -12.825 -16.090  1.00 98.06           C  
ATOM    891  HB1 ALA A  55       4.552 -12.350 -15.977  1.00 98.06           H  
ATOM    892  HB2 ALA A  55       6.301 -12.059 -16.045  1.00 98.06           H  
ATOM    893  HB3 ALA A  55       5.672 -13.537 -15.278  1.00 98.06           H  
ATOM    894  O   ALA A  55       3.328 -14.230 -17.879  1.00 98.06           O  
ATOM    895  N   GLU A  56       4.780 -15.844 -17.316  1.00 97.87           N  
ATOM    896  H   GLU A  56       5.734 -16.062 -17.064  1.00 97.87           H  
ATOM    897  CA  GLU A  56       3.780 -16.903 -17.160  1.00 97.87           C  
ATOM    898  HA  GLU A  56       2.906 -16.648 -17.758  1.00 97.87           H  
ATOM    899  C   GLU A  56       3.359 -17.028 -15.683  1.00 97.87           C  
ATOM    900  CB  GLU A  56       4.337 -18.235 -17.683  1.00 97.87           C  
ATOM    901  HB2 GLU A  56       3.692 -19.051 -17.357  1.00 97.87           H  
ATOM    902  HB3 GLU A  56       5.321 -18.405 -17.245  1.00 97.87           H  
ATOM    903  O   GLU A  56       4.199 -16.808 -14.798  1.00 97.87           O  
ATOM    904  CG  GLU A  56       4.460 -18.274 -19.216  1.00 97.87           C  
ATOM    905  HG2 GLU A  56       4.933 -19.216 -19.490  1.00 97.87           H  
ATOM    906  HG3 GLU A  56       5.122 -17.471 -19.540  1.00 97.87           H  
ATOM    907  CD  GLU A  56       3.107 -18.172 -19.941  1.00 97.87           C  
ATOM    908  OE1 GLU A  56       3.102 -17.686 -21.092  1.00 97.87           O  
ATOM    909  OE2 GLU A  56       2.097 -18.638 -19.361  1.00 97.87           O  
ATOM    910  N   PRO A  57       2.098 -17.396 -15.380  1.00 98.10           N  
ATOM    911  CA  PRO A  57       1.637 -17.568 -14.005  1.00 98.10           C  
ATOM    912  HA  PRO A  57       1.714 -16.600 -13.509  1.00 98.10           H  
ATOM    913  C   PRO A  57       2.435 -18.606 -13.201  1.00 98.10           C  
ATOM    914  CB  PRO A  57       0.157 -17.955 -14.099  1.00 98.10           C  
ATOM    915  HB2 PRO A  57      -0.420 -17.548 -13.269  1.00 98.10           H  
ATOM    916  HB3 PRO A  57       0.056 -19.040 -14.138  1.00 98.10           H  
ATOM    917  O   PRO A  57       3.050 -19.533 -13.741  1.00 98.10           O  
ATOM    918  CG  PRO A  57      -0.277 -17.359 -15.435  1.00 98.10           C  
ATOM    919  HG2 PRO A  57      -0.507 -16.302 -15.306  1.00 98.10           H  
ATOM    920  HG3 PRO A  57      -1.130 -17.889 -15.859  1.00 98.10           H  
ATOM    921  CD  PRO A  57       0.973 -17.515 -16.299  1.00 98.10           C  
ATOM    922  HD2 PRO A  57       0.979 -16.736 -17.061  1.00 98.10           H  
ATOM    923  HD3 PRO A  57       0.988 -18.499 -16.767  1.00 98.10           H  
ATOM    924  N   LEU A  58       2.374 -18.484 -11.874  1.00 98.52           N  
ATOM    925  H   LEU A  58       1.798 -17.740 -11.506  1.00 98.52           H  
ATOM    926  CA  LEU A  58       2.901 -19.478 -10.946  1.00 98.52           C  
ATOM    927  HA  LEU A  58       3.968 -19.590 -11.136  1.00 98.52           H  
ATOM    928  C   LEU A  58       2.241 -20.844 -11.178  1.00 98.52           C  
ATOM    929  CB  LEU A  58       2.676 -19.030  -9.491  1.00 98.52           C  
ATOM    930  HB2 LEU A  58       1.650 -18.676  -9.395  1.00 98.52           H  
ATOM    931  HB3 LEU A  58       2.780 -19.905  -8.848  1.00 98.52           H  
ATOM    932  O   LEU A  58       1.019 -20.970 -11.233  1.00 98.52           O  
ATOM    933  CG  LEU A  58       3.630 -17.950  -8.961  1.00 98.52           C  
ATOM    934  HG  LEU A  58       3.536 -17.054  -9.574  1.00 98.52           H  
ATOM    935  CD1 LEU A  58       3.263 -17.606  -7.519  1.00 98.52           C  
ATOM    936 HD11 LEU A  58       3.430 -18.470  -6.877  1.00 98.52           H  
ATOM    937 HD12 LEU A  58       2.210 -17.329  -7.460  1.00 98.52           H  
ATOM    938 HD13 LEU A  58       3.870 -16.769  -7.174  1.00 98.52           H  
ATOM    939  CD2 LEU A  58       5.091 -18.412  -8.949  1.00 98.52           C  
ATOM    940 HD21 LEU A  58       5.175 -19.357  -8.413  1.00 98.52           H  
ATOM    941 HD22 LEU A  58       5.459 -18.533  -9.968  1.00 98.52           H  
ATOM    942 HD23 LEU A  58       5.706 -17.665  -8.447  1.00 98.52           H  
ATOM    943  N   LYS A  59       3.081 -21.879 -11.261  1.00 96.91           N  
ATOM    944  H   LYS A  59       4.070 -21.675 -11.250  1.00 96.91           H  
ATOM    945  CA  LYS A  59       2.648 -23.283 -11.353  1.00 96.91           C  
ATOM    946  HA  LYS A  59       1.707 -23.331 -11.902  1.00 96.91           H  
ATOM    947  C   LYS A  59       2.354 -23.891  -9.984  1.00 96.91           C  
ATOM    948  CB  LYS A  59       3.703 -24.109 -12.101  1.00 96.91           C  
ATOM    949  HB2 LYS A  59       4.655 -24.052 -11.573  1.00 96.91           H  
ATOM    950  HB3 LYS A  59       3.381 -25.151 -12.121  1.00 96.91           H  
ATOM    951  O   LYS A  59       1.473 -24.731  -9.875  1.00 96.91           O  
ATOM    952  CG  LYS A  59       3.872 -23.607 -13.541  1.00 96.91           C  
ATOM    953  HG2 LYS A  59       2.907 -23.646 -14.048  1.00 96.91           H  
ATOM    954  HG3 LYS A  59       4.220 -22.574 -13.532  1.00 96.91           H  
ATOM    955  CD  LYS A  59       4.882 -24.455 -14.317  1.00 96.91           C  
ATOM    956  HD2 LYS A  59       5.846 -24.422 -13.810  1.00 96.91           H  
ATOM    957  HD3 LYS A  59       4.527 -25.485 -14.367  1.00 96.91           H  
ATOM    958  CE  LYS A  59       5.002 -23.862 -15.724  1.00 96.91           C  
ATOM    959  HE2 LYS A  59       4.017 -23.879 -16.192  1.00 96.91           H  
ATOM    960  HE3 LYS A  59       5.299 -22.818 -15.635  1.00 96.91           H  
ATOM    961  NZ  LYS A  59       5.980 -24.607 -16.552  1.00 96.91           N  
ATOM    962  HZ1 LYS A  59       6.035 -24.186 -17.469  1.00 96.91           H  
ATOM    963  HZ2 LYS A  59       6.893 -24.571 -16.122  1.00 96.91           H  
ATOM    964  HZ3 LYS A  59       5.692 -25.570 -16.648  1.00 96.91           H  
ATOM    965  N   GLU A  60       3.073 -23.431  -8.964  1.00 97.86           N  
ATOM    966  H   GLU A  60       3.697 -22.655  -9.134  1.00 97.86           H  
ATOM    967  CA  GLU A  60       2.958 -23.878  -7.577  1.00 97.86           C  
ATOM    968  HA  GLU A  60       2.224 -24.682  -7.522  1.00 97.86           H  
ATOM    969  C   GLU A  60       2.506 -22.718  -6.677  1.00 97.86           C  
ATOM    970  CB  GLU A  60       4.308 -24.421  -7.078  1.00 97.86           C  
ATOM    971  HB2 GLU A  60       4.227 -24.663  -6.019  1.00 97.86           H  
ATOM    972  HB3 GLU A  60       5.062 -23.639  -7.178  1.00 97.86           H  
ATOM    973  O   GLU A  60       2.856 -21.566  -6.962  1.00 97.86           O  
ATOM    974  CG  GLU A  60       4.797 -25.666  -7.834  1.00 97.86           C  
ATOM    975  HG2 GLU A  60       4.993 -25.394  -8.871  1.00 97.86           H  
ATOM    976  HG3 GLU A  60       5.746 -25.979  -7.398  1.00 97.86           H  
ATOM    977  CD  GLU A  60       3.810 -26.844  -7.781  1.00 97.86           C  
ATOM    978  OE1 GLU A  60       3.830 -27.636  -8.750  1.00 97.86           O  
ATOM    979  OE2 GLU A  60       3.062 -26.943  -6.781  1.00 97.86           O  
ATOM    980  N   PRO A  61       1.767 -22.989  -5.585  1.00 98.10           N  
ATOM    981  CA  PRO A  61       1.411 -21.989  -4.582  1.00 98.10           C  
ATOM    982  HA  PRO A  61       0.642 -21.345  -5.007  1.00 98.10           H  
ATOM    983  C   PRO A  61       2.616 -21.165  -4.098  1.00 98.10           C  
ATOM    984  CB  PRO A  61       0.812 -22.787  -3.420  1.00 98.10           C  
ATOM    985  HB2 PRO A  61       1.597 -23.116  -2.740  1.00 98.10           H  
ATOM    986  HB3 PRO A  61       0.066 -22.208  -2.876  1.00 98.10           H  
ATOM    987  O   PRO A  61       3.653 -21.747  -3.768  1.00 98.10           O  
ATOM    988  CG  PRO A  61       0.211 -24.009  -4.109  1.00 98.10           C  
ATOM    989  HG2 PRO A  61       0.124 -24.855  -3.428  1.00 98.10           H  
ATOM    990  HG3 PRO A  61      -0.756 -23.755  -4.543  1.00 98.10           H  
ATOM    991  CD  PRO A  61       1.217 -24.288  -5.219  1.00 98.10           C  
ATOM    992  HD2 PRO A  61       0.712 -24.766  -6.059  1.00 98.10           H  
ATOM    993  HD3 PRO A  61       2.015 -24.930  -4.846  1.00 98.10           H  
ATOM    994  N   PRO A  62       2.507 -19.827  -3.991  1.00 98.24           N  
ATOM    995  CA  PRO A  62       3.539 -19.037  -3.337  1.00 98.24           C  
ATOM    996  HA  PRO A  62       4.505 -19.242  -3.798  1.00 98.24           H  
ATOM    997  C   PRO A  62       3.609 -19.356  -1.843  1.00 98.24           C  
ATOM    998  CB  PRO A  62       3.156 -17.578  -3.563  1.00 98.24           C  
ATOM    999  HB2 PRO A  62       3.537 -17.254  -4.531  1.00 98.24           H  
ATOM   1000  HB3 PRO A  62       3.512 -16.922  -2.768  1.00 98.24           H  
ATOM   1001  O   PRO A  62       2.598 -19.632  -1.191  1.00 98.24           O  
ATOM   1002  CG  PRO A  62       1.634 -17.660  -3.600  1.00 98.24           C  
ATOM   1003  HG2 PRO A  62       1.238 -17.729  -2.587  1.00 98.24           H  
ATOM   1004  HG3 PRO A  62       1.209 -16.797  -4.114  1.00 98.24           H  
ATOM   1005  CD  PRO A  62       1.386 -18.971  -4.348  1.00 98.24           C  
ATOM   1006  HD2 PRO A  62       1.396 -18.795  -5.423  1.00 98.24           H  
ATOM   1007  HD3 PRO A  62       0.433 -19.405  -4.045  1.00 98.24           H  
ATOM   1008  N   SER A  63       4.807 -19.234  -1.281  1.00 96.08           N  
ATOM   1009  H   SER A  63       5.576 -18.951  -1.872  1.00 96.08           H  
ATOM   1010  CA  SER A  63       5.002 -19.288   0.166  1.00 96.08           C  
ATOM   1011  HA  SER A  63       4.405 -20.106   0.569  1.00 96.08           H  
ATOM   1012  C   SER A  63       4.553 -17.993   0.839  1.00 96.08           C  
ATOM   1013  CB  SER A  63       6.465 -19.571   0.501  1.00 96.08           C  
ATOM   1014  HB2 SER A  63       6.615 -19.498   1.579  1.00 96.08           H  
ATOM   1015  HB3 SER A  63       7.108 -18.843   0.006  1.00 96.08           H  
ATOM   1016  O   SER A  63       4.674 -16.895   0.292  1.00 96.08           O  
ATOM   1017  OG  SER A  63       6.796 -20.878   0.083  1.00 96.08           O  
ATOM   1018  HG  SER A  63       6.635 -20.944  -0.861  1.00 96.08           H  
ATOM   1019  N   LYS A  64       4.108 -18.098   2.089  1.00 95.99           N  
ATOM   1020  H   LYS A  64       4.021 -19.024   2.484  1.00 95.99           H  
ATOM   1021  CA  LYS A  64       3.942 -16.940   2.970  1.00 95.99           C  
ATOM   1022  HA  LYS A  64       3.206 -16.267   2.530  1.00 95.99           H  
ATOM   1023  C   LYS A  64       5.271 -16.184   3.104  1.00 95.99           C  
ATOM   1024  CB  LYS A  64       3.410 -17.458   4.305  1.00 95.99           C  
ATOM   1025  HB2 LYS A  64       2.476 -17.983   4.108  1.00 95.99           H  
ATOM   1026  HB3 LYS A  64       4.119 -18.171   4.727  1.00 95.99           H  
ATOM   1027  O   LYS A  64       6.294 -16.781   3.423  1.00 95.99           O  
ATOM   1028  CG  LYS A  64       3.157 -16.347   5.326  1.00 95.99           C  
ATOM   1029  HG2 LYS A  64       2.602 -15.536   4.856  1.00 95.99           H  
ATOM   1030  HG3 LYS A  64       4.106 -15.975   5.713  1.00 95.99           H  
ATOM   1031  CD  LYS A  64       2.330 -16.946   6.463  1.00 95.99           C  
ATOM   1032  HD2 LYS A  64       1.412 -17.347   6.034  1.00 95.99           H  
ATOM   1033  HD3 LYS A  64       2.882 -17.759   6.936  1.00 95.99           H  
ATOM   1034  CE  LYS A  64       1.973 -15.896   7.506  1.00 95.99           C  
ATOM   1035  HE2 LYS A  64       1.640 -14.994   6.992  1.00 95.99           H  
ATOM   1036  HE3 LYS A  64       2.864 -15.651   8.085  1.00 95.99           H  
ATOM   1037  NZ  LYS A  64       0.891 -16.395   8.381  1.00 95.99           N  
ATOM   1038  HZ1 LYS A  64       1.188 -17.188   8.932  1.00 95.99           H  
ATOM   1039  HZ2 LYS A  64       0.134 -16.769   7.827  1.00 95.99           H  
ATOM   1040  HZ3 LYS A  64       0.529 -15.670   8.983  1.00 95.99           H  
ATOM   1041  N   GLY A  65       5.249 -14.879   2.845  1.00 96.66           N  
ATOM   1042  H   GLY A  65       4.360 -14.473   2.589  1.00 96.66           H  
ATOM   1043  CA  GLY A  65       6.420 -13.995   2.834  1.00 96.66           C  
ATOM   1044  HA2 GLY A  65       7.150 -14.343   3.564  1.00 96.66           H  
ATOM   1045  HA3 GLY A  65       6.105 -12.989   3.109  1.00 96.66           H  
ATOM   1046  C   GLY A  65       7.121 -13.891   1.478  1.00 96.66           C  
ATOM   1047  O   GLY A  65       8.036 -13.088   1.332  1.00 96.66           O  
ATOM   1048  N   GLN A  66       6.683 -14.649   0.472  1.00 98.13           N  
ATOM   1049  H   GLN A  66       5.926 -15.298   0.629  1.00 98.13           H  
ATOM   1050  CA  GLN A  66       7.198 -14.527  -0.887  1.00 98.13           C  
ATOM   1051  HA  GLN A  66       8.286 -14.483  -0.841  1.00 98.13           H  
ATOM   1052  C   GLN A  66       6.682 -13.241  -1.548  1.00 98.13           C  
ATOM   1053  CB  GLN A  66       6.799 -15.788  -1.666  1.00 98.13           C  
ATOM   1054  HB2 GLN A  66       5.713 -15.833  -1.744  1.00 98.13           H  
ATOM   1055  HB3 GLN A  66       7.149 -16.657  -1.109  1.00 98.13           H  
ATOM   1056  O   GLN A  66       5.474 -12.978  -1.552  1.00 98.13           O  
ATOM   1057  CG  GLN A  66       7.374 -15.846  -3.084  1.00 98.13           C  
ATOM   1058  HG2 GLN A  66       6.931 -15.041  -3.670  1.00 98.13           H  
ATOM   1059  HG3 GLN A  66       8.455 -15.709  -3.053  1.00 98.13           H  
ATOM   1060  CD  GLN A  66       7.065 -17.160  -3.790  1.00 98.13           C  
ATOM   1061  NE2 GLN A  66       7.222 -17.214  -5.093  1.00 98.13           N  
ATOM   1062 HE21 GLN A  66       7.548 -16.400  -5.594  1.00 98.13           H  
ATOM   1063 HE22 GLN A  66       7.015 -18.100  -5.532  1.00 98.13           H  
ATOM   1064  OE1 GLN A  66       6.678 -18.157  -3.201  1.00 98.13           O  
ATOM   1065  N   THR A  67       7.588 -12.474  -2.165  1.00 98.82           N  
ATOM   1066  H   THR A  67       8.570 -12.679  -2.052  1.00 98.82           H  
ATOM   1067  CA  THR A  67       7.201 -11.459  -3.152  1.00 98.82           C  
ATOM   1068  HA  THR A  67       6.392 -10.863  -2.730  1.00 98.82           H  
ATOM   1069  C   THR A  67       6.703 -12.164  -4.413  1.00 98.82           C  
ATOM   1070  CB  THR A  67       8.343 -10.503  -3.552  1.00 98.82           C  
ATOM   1071  HB  THR A  67       9.022 -11.006  -4.240  1.00 98.82           H  
ATOM   1072  O   THR A  67       7.408 -12.996  -4.988  1.00 98.82           O  
ATOM   1073  CG2 THR A  67       7.760  -9.261  -4.229  1.00 98.82           C  
ATOM   1074 HG21 THR A  67       8.538  -8.524  -4.429  1.00 98.82           H  
ATOM   1075 HG22 THR A  67       7.013  -8.810  -3.574  1.00 98.82           H  
ATOM   1076 HG23 THR A  67       7.277  -9.531  -5.168  1.00 98.82           H  
ATOM   1077  OG1 THR A  67       9.097 -10.048  -2.451  1.00 98.82           O  
ATOM   1078  HG1 THR A  67      10.008 -10.312  -2.596  1.00 98.82           H  
ATOM   1079  N   VAL A  68       5.510 -11.810  -4.871  1.00 98.88           N  
ATOM   1080  H   VAL A  68       4.995 -11.112  -4.354  1.00 98.88           H  
ATOM   1081  CA  VAL A  68       4.939 -12.230  -6.156  1.00 98.88           C  
ATOM   1082  HA  VAL A  68       5.670 -12.821  -6.708  1.00 98.88           H  
ATOM   1083  C   VAL A  68       4.635 -10.999  -7.002  1.00 98.88           C  
ATOM   1084  CB  VAL A  68       3.688 -13.115  -5.973  1.00 98.88           C  
ATOM   1085  HB  VAL A  68       3.316 -13.389  -6.960  1.00 98.88           H  
ATOM   1086  O   VAL A  68       4.523  -9.887  -6.483  1.00 98.88           O  
ATOM   1087  CG1 VAL A  68       4.037 -14.413  -5.238  1.00 98.88           C  
ATOM   1088 HG11 VAL A  68       3.161 -15.062  -5.228  1.00 98.88           H  
ATOM   1089 HG12 VAL A  68       4.338 -14.201  -4.212  1.00 98.88           H  
ATOM   1090 HG13 VAL A  68       4.851 -14.921  -5.755  1.00 98.88           H  
ATOM   1091  CG2 VAL A  68       2.544 -12.422  -5.221  1.00 98.88           C  
ATOM   1092 HG21 VAL A  68       2.222 -11.538  -5.772  1.00 98.88           H  
ATOM   1093 HG22 VAL A  68       1.697 -13.102  -5.131  1.00 98.88           H  
ATOM   1094 HG23 VAL A  68       2.867 -12.127  -4.223  1.00 98.88           H  
ATOM   1095  N   VAL A  69       4.465 -11.195  -8.305  1.00 98.87           N  
ATOM   1096  H   VAL A  69       4.562 -12.130  -8.672  1.00 98.87           H  
ATOM   1097  CA  VAL A  69       3.757 -10.222  -9.141  1.00 98.87           C  
ATOM   1098  HA  VAL A  69       3.756  -9.249  -8.649  1.00 98.87           H  
ATOM   1099  C   VAL A  69       2.305 -10.686  -9.236  1.00 98.87           C  
ATOM   1100  CB  VAL A  69       4.472 -10.030 -10.490  1.00 98.87           C  
ATOM   1101  HB  VAL A  69       4.661 -11.001 -10.949  1.00 98.87           H  
ATOM   1102  O   VAL A  69       2.043 -11.858  -9.492  1.00 98.87           O  
ATOM   1103  CG1 VAL A  69       3.655  -9.171 -11.459  1.00 98.87           C  
ATOM   1104 HG11 VAL A  69       4.225  -9.003 -12.373  1.00 98.87           H  
ATOM   1105 HG12 VAL A  69       3.424  -8.209 -11.002  1.00 98.87           H  
ATOM   1106 HG13 VAL A  69       2.730  -9.682 -11.727  1.00 98.87           H  
ATOM   1107  CG2 VAL A  69       5.826  -9.344 -10.258  1.00 98.87           C  
ATOM   1108 HG21 VAL A  69       6.334  -9.187 -11.209  1.00 98.87           H  
ATOM   1109 HG22 VAL A  69       5.681  -8.383  -9.766  1.00 98.87           H  
ATOM   1110 HG23 VAL A  69       6.461  -9.972  -9.633  1.00 98.87           H  
ATOM   1111  N   SER A  70       1.349  -9.800  -8.973  1.00 98.77           N  
ATOM   1112  H   SER A  70       1.624  -8.847  -8.783  1.00 98.77           H  
ATOM   1113  CA  SER A  70      -0.084 -10.107  -8.990  1.00 98.77           C  
ATOM   1114  HA  SER A  70      -0.236 -11.147  -9.278  1.00 98.77           H  
ATOM   1115  C   SER A  70      -0.801  -9.228 -10.003  1.00 98.77           C  
ATOM   1116  CB  SER A  70      -0.694  -9.932  -7.599  1.00 98.77           C  
ATOM   1117  HB2 SER A  70      -0.212 -10.624  -6.909  1.00 98.77           H  
ATOM   1118  HB3 SER A  70      -0.529  -8.912  -7.253  1.00 98.77           H  
ATOM   1119  O   SER A  70      -0.543  -8.025 -10.081  1.00 98.77           O  
ATOM   1120  OG  SER A  70      -2.083 -10.206  -7.652  1.00 98.77           O  
ATOM   1121  HG  SER A  70      -2.508  -9.871  -6.859  1.00 98.77           H  
ATOM   1122  N   LYS A  71      -1.721  -9.826 -10.764  1.00 98.13           N  
ATOM   1123  H   LYS A  71      -1.864 -10.816 -10.627  1.00 98.13           H  
ATOM   1124  CA  LYS A  71      -2.602  -9.102 -11.680  1.00 98.13           C  
ATOM   1125  HA  LYS A  71      -2.056  -8.240 -12.063  1.00 98.13           H  
ATOM   1126  C   LYS A  71      -3.832  -8.591 -10.930  1.00 98.13           C  
ATOM   1127  CB  LYS A  71      -2.946 -10.003 -12.870  1.00 98.13           C  
ATOM   1128  HB2 LYS A  71      -3.612 -10.808 -12.558  1.00 98.13           H  
ATOM   1129  HB3 LYS A  71      -2.022 -10.442 -13.244  1.00 98.13           H  
ATOM   1130  O   LYS A  71      -4.729  -9.382 -10.623  1.00 98.13           O  
ATOM   1131  CG  LYS A  71      -3.586  -9.190 -13.999  1.00 98.13           C  
ATOM   1132  HG2 LYS A  71      -4.550  -8.797 -13.676  1.00 98.13           H  
ATOM   1133  HG3 LYS A  71      -2.928  -8.358 -14.248  1.00 98.13           H  
ATOM   1134  CD  LYS A  71      -3.774 -10.067 -15.240  1.00 98.13           C  
ATOM   1135  HD2 LYS A  71      -4.531 -10.827 -15.046  1.00 98.13           H  
ATOM   1136  HD3 LYS A  71      -2.826 -10.547 -15.482  1.00 98.13           H  
ATOM   1137  CE  LYS A  71      -4.198  -9.173 -16.403  1.00 98.13           C  
ATOM   1138  HE2 LYS A  71      -5.193  -8.774 -16.203  1.00 98.13           H  
ATOM   1139  HE3 LYS A  71      -3.500  -8.337 -16.443  1.00 98.13           H  
ATOM   1140  NZ  LYS A  71      -4.161  -9.892 -17.695  1.00 98.13           N  
ATOM   1141  HZ1 LYS A  71      -4.365  -9.248 -18.446  1.00 98.13           H  
ATOM   1142  HZ2 LYS A  71      -3.235 -10.266 -17.843  1.00 98.13           H  
ATOM   1143  HZ3 LYS A  71      -4.831 -10.648 -17.705  1.00 98.13           H  
ATOM   1144  N   TYR A  72      -3.897  -7.291 -10.660  1.00 96.20           N  
ATOM   1145  H   TYR A  72      -3.193  -6.684 -11.056  1.00 96.20           H  
ATOM   1146  CA  TYR A  72      -5.005  -6.671  -9.924  1.00 96.20           C  
ATOM   1147  HA  TYR A  72      -5.254  -7.321  -9.085  1.00 96.20           H  
ATOM   1148  C   TYR A  72      -6.280  -6.554 -10.783  1.00 96.20           C  
ATOM   1149  CB  TYR A  72      -4.528  -5.335  -9.339  1.00 96.20           C  
ATOM   1150  HB2 TYR A  72      -3.602  -5.508  -8.791  1.00 96.20           H  
ATOM   1151  HB3 TYR A  72      -4.304  -4.657 -10.163  1.00 96.20           H  
ATOM   1152  O   TYR A  72      -6.308  -6.974 -11.945  1.00 96.20           O  
ATOM   1153  CG  TYR A  72      -5.493  -4.664  -8.379  1.00 96.20           C  
ATOM   1154  CD1 TYR A  72      -5.881  -3.327  -8.591  1.00 96.20           C  
ATOM   1155  HD1 TYR A  72      -5.481  -2.772  -9.427  1.00 96.20           H  
ATOM   1156  CD2 TYR A  72      -6.008  -5.376  -7.275  1.00 96.20           C  
ATOM   1157  HD2 TYR A  72      -5.728  -6.404  -7.096  1.00 96.20           H  
ATOM   1158  CE1 TYR A  72      -6.758  -2.693  -7.688  1.00 96.20           C  
ATOM   1159  HE1 TYR A  72      -7.028  -1.660  -7.847  1.00 96.20           H  
ATOM   1160  CE2 TYR A  72      -6.884  -4.747  -6.374  1.00 96.20           C  
ATOM   1161  HE2 TYR A  72      -7.272  -5.289  -5.524  1.00 96.20           H  
ATOM   1162  OH  TYR A  72      -8.069  -2.792  -5.673  1.00 96.20           O  
ATOM   1163  HH  TYR A  72      -8.220  -1.873  -5.905  1.00 96.20           H  
ATOM   1164  CZ  TYR A  72      -7.248  -3.399  -6.567  1.00 96.20           C  
ATOM   1165  N   THR A  73      -7.380  -6.084 -10.193  1.00 92.61           N  
ATOM   1166  H   THR A  73      -7.284  -5.717  -9.256  1.00 92.61           H  
ATOM   1167  CA  THR A  73      -8.725  -6.055 -10.804  1.00 92.61           C  
ATOM   1168  HA  THR A  73      -8.979  -7.066 -11.122  1.00 92.61           H  
ATOM   1169  C   THR A  73      -8.826  -5.173 -12.054  1.00 92.61           C  
ATOM   1170  CB  THR A  73      -9.784  -5.610  -9.785  1.00 92.61           C  
ATOM   1171  HB  THR A  73     -10.734  -5.473 -10.302  1.00 92.61           H  
ATOM   1172  O   THR A  73      -9.596  -5.490 -12.961  1.00 92.61           O  
ATOM   1173  CG2 THR A  73      -9.983  -6.638  -8.676  1.00 92.61           C  
ATOM   1174 HG21 THR A  73     -10.271  -7.598  -9.105  1.00 92.61           H  
ATOM   1175 HG22 THR A  73     -10.770  -6.303  -8.002  1.00 92.61           H  
ATOM   1176 HG23 THR A  73      -9.062  -6.766  -8.108  1.00 92.61           H  
ATOM   1177  OG1 THR A  73      -9.422  -4.400  -9.168  1.00 92.61           O  
ATOM   1178  HG1 THR A  73      -8.990  -4.597  -8.334  1.00 92.61           H  
ATOM   1179  N   ASP A  74      -7.986  -4.145 -12.156  1.00 93.67           N  
ATOM   1180  H   ASP A  74      -7.354  -3.983 -11.386  1.00 93.67           H  
ATOM   1181  CA  ASP A  74      -7.771  -3.304 -13.345  1.00 93.67           C  
ATOM   1182  HA  ASP A  74      -8.740  -2.962 -13.709  1.00 93.67           H  
ATOM   1183  C   ASP A  74      -7.070  -4.024 -14.519  1.00 93.67           C  
ATOM   1184  CB  ASP A  74      -6.964  -2.070 -12.918  1.00 93.67           C  
ATOM   1185  HB2 ASP A  74      -7.544  -1.516 -12.179  1.00 93.67           H  
ATOM   1186  HB3 ASP A  74      -6.822  -1.422 -13.782  1.00 93.67           H  
ATOM   1187  O   ASP A  74      -7.031  -3.504 -15.634  1.00 93.67           O  
ATOM   1188  CG  ASP A  74      -5.595  -2.407 -12.318  1.00 93.67           C  
ATOM   1189  OD1 ASP A  74      -5.192  -3.597 -12.340  1.00 93.67           O  
ATOM   1190  OD2 ASP A  74      -4.976  -1.471 -11.793  1.00 93.67           O  
ATOM   1191  N   ASN A  75      -6.594  -5.255 -14.301  1.00 94.06           N  
ATOM   1192  H   ASN A  75      -6.615  -5.543 -13.334  1.00 94.06           H  
ATOM   1193  CA  ASN A  75      -5.794  -6.084 -15.209  1.00 94.06           C  
ATOM   1194  HA  ASN A  75      -5.706  -7.039 -14.691  1.00 94.06           H  
ATOM   1195  C   ASN A  75      -4.335  -5.644 -15.402  1.00 94.06           C  
ATOM   1196  CB  ASN A  75      -6.534  -6.370 -16.531  1.00 94.06           C  
ATOM   1197  HB2 ASN A  75      -5.946  -7.045 -17.152  1.00 94.06           H  
ATOM   1198  HB3 ASN A  75      -6.662  -5.449 -17.099  1.00 94.06           H  
ATOM   1199  O   ASN A  75      -3.667  -6.168 -16.300  1.00 94.06           O  
ATOM   1200  CG  ASN A  75      -7.873  -7.013 -16.277  1.00 94.06           C  
ATOM   1201  ND2 ASN A  75      -8.928  -6.238 -16.299  1.00 94.06           N  
ATOM   1202 HD21 ASN A  75      -8.768  -5.241 -16.337  1.00 94.06           H  
ATOM   1203 HD22 ASN A  75      -9.793  -6.606 -15.929  1.00 94.06           H  
ATOM   1204  OD1 ASN A  75      -7.954  -8.210 -16.029  1.00 94.06           O  
ATOM   1205  N   LEU A  76      -3.826  -4.767 -14.542  1.00 97.23           N  
ATOM   1206  H   LEU A  76      -4.415  -4.406 -13.806  1.00 97.23           H  
ATOM   1207  CA  LEU A  76      -2.419  -4.394 -14.475  1.00 97.23           C  
ATOM   1208  HA  LEU A  76      -1.955  -4.565 -15.447  1.00 97.23           H  
ATOM   1209  C   LEU A  76      -1.656  -5.285 -13.480  1.00 97.23           C  
ATOM   1210  CB  LEU A  76      -2.336  -2.892 -14.161  1.00 97.23           C  
ATOM   1211  HB2 LEU A  76      -1.295  -2.622 -13.988  1.00 97.23           H  
ATOM   1212  HB3 LEU A  76      -2.869  -2.701 -13.230  1.00 97.23           H  
ATOM   1213  O   LEU A  76      -2.244  -5.976 -12.645  1.00 97.23           O  
ATOM   1214  CG  LEU A  76      -2.937  -1.970 -15.242  1.00 97.23           C  
ATOM   1215  HG  LEU A  76      -4.013  -2.138 -15.302  1.00 97.23           H  
ATOM   1216  CD1 LEU A  76      -2.702  -0.509 -14.867  1.00 97.23           C  
ATOM   1217 HD11 LEU A  76      -3.146   0.149 -15.614  1.00 97.23           H  
ATOM   1218 HD12 LEU A  76      -3.186  -0.313 -13.910  1.00 97.23           H  
ATOM   1219 HD13 LEU A  76      -1.635  -0.305 -14.775  1.00 97.23           H  
ATOM   1220  CD2 LEU A  76      -2.341  -2.190 -16.638  1.00 97.23           C  
ATOM   1221 HD21 LEU A  76      -2.763  -1.460 -17.328  1.00 97.23           H  
ATOM   1222 HD22 LEU A  76      -2.597  -3.185 -17.002  1.00 97.23           H  
ATOM   1223 HD23 LEU A  76      -1.258  -2.066 -16.603  1.00 97.23           H  
ATOM   1224  N   HIS A  77      -0.332  -5.328 -13.627  1.00 98.55           N  
ATOM   1225  H   HIS A  77       0.094  -4.662 -14.256  1.00 98.55           H  
ATOM   1226  CA  HIS A  77       0.563  -6.154 -12.817  1.00 98.55           C  
ATOM   1227  HA  HIS A  77      -0.024  -6.888 -12.266  1.00 98.55           H  
ATOM   1228  C   HIS A  77       1.313  -5.302 -11.797  1.00 98.55           C  
ATOM   1229  CB  HIS A  77       1.544  -6.921 -13.709  1.00 98.55           C  
ATOM   1230  HB2 HIS A  77       2.282  -7.418 -13.079  1.00 98.55           H  
ATOM   1231  HB3 HIS A  77       2.081  -6.219 -14.347  1.00 98.55           H  
ATOM   1232  O   HIS A  77       1.901  -4.282 -12.149  1.00 98.55           O  
ATOM   1233  CG  HIS A  77       0.878  -7.965 -14.563  1.00 98.55           C  
ATOM   1234  CD2 HIS A  77       0.355  -9.158 -14.141  1.00 98.55           C  
ATOM   1235  HD2 HIS A  77       0.342  -9.518 -13.123  1.00 98.55           H  
ATOM   1236  ND1 HIS A  77       0.707  -7.906 -15.925  1.00 98.55           N  
ATOM   1237  HD1 HIS A  77       1.072  -7.189 -16.535  1.00 98.55           H  
ATOM   1238  CE1 HIS A  77       0.117  -9.046 -16.316  1.00 98.55           C  
ATOM   1239  HE1 HIS A  77      -0.058  -9.327 -17.345  1.00 98.55           H  
ATOM   1240  NE2 HIS A  77      -0.162  -9.824 -15.259  1.00 98.55           N  
ATOM   1241  N   TYR A  78       1.335  -5.768 -10.551  1.00 98.76           N  
ATOM   1242  H   TYR A  78       0.807  -6.605 -10.348  1.00 98.76           H  
ATOM   1243  CA  TYR A  78       1.917  -5.061  -9.413  1.00 98.76           C  
ATOM   1244  HA  TYR A  78       2.592  -4.278  -9.760  1.00 98.76           H  
ATOM   1245  C   TYR A  78       2.694  -6.017  -8.515  1.00 98.76           C  
ATOM   1246  CB  TYR A  78       0.787  -4.424  -8.609  1.00 98.76           C  
ATOM   1247  HB2 TYR A  78       1.203  -3.934  -7.729  1.00 98.76           H  
ATOM   1248  HB3 TYR A  78       0.118  -5.217  -8.276  1.00 98.76           H  
ATOM   1249  O   TYR A  78       2.412  -7.219  -8.491  1.00 98.76           O  
ATOM   1250  CG  TYR A  78      -0.016  -3.411  -9.383  1.00 98.76           C  
ATOM   1251  CD1 TYR A  78       0.518  -2.127  -9.579  1.00 98.76           C  
ATOM   1252  HD1 TYR A  78       1.496  -1.882  -9.192  1.00 98.76           H  
ATOM   1253  CD2 TYR A  78      -1.275  -3.750  -9.915  1.00 98.76           C  
ATOM   1254  HD2 TYR A  78      -1.673  -4.746  -9.787  1.00 98.76           H  
ATOM   1255  CE1 TYR A  78      -0.224  -1.157 -10.269  1.00 98.76           C  
ATOM   1256  HE1 TYR A  78       0.171  -0.161 -10.405  1.00 98.76           H  
ATOM   1257  CE2 TYR A  78      -2.017  -2.780 -10.612  1.00 98.76           C  
ATOM   1258  HE2 TYR A  78      -2.999  -2.998 -11.006  1.00 98.76           H  
ATOM   1259  OH  TYR A  78      -2.190  -0.532 -11.448  1.00 98.76           O  
ATOM   1260  HH  TYR A  78      -1.804   0.342 -11.353  1.00 98.76           H  
ATOM   1261  CZ  TYR A  78      -1.495  -1.481 -10.781  1.00 98.76           C  
ATOM   1262  N   ARG A  79       3.643  -5.498  -7.730  1.00 98.87           N  
ATOM   1263  H   ARG A  79       3.784  -4.498  -7.711  1.00 98.87           H  
ATOM   1264  CA  ARG A  79       4.322  -6.313  -6.719  1.00 98.87           C  
ATOM   1265  HA  ARG A  79       4.533  -7.295  -7.144  1.00 98.87           H  
ATOM   1266  C   ARG A  79       3.403  -6.503  -5.527  1.00 98.87           C  
ATOM   1267  CB  ARG A  79       5.646  -5.699  -6.264  1.00 98.87           C  
ATOM   1268  HB2 ARG A  79       6.198  -6.454  -5.705  1.00 98.87           H  
ATOM   1269  HB3 ARG A  79       5.449  -4.851  -5.607  1.00 98.87           H  
ATOM   1270  O   ARG A  79       2.758  -5.562  -5.065  1.00 98.87           O  
ATOM   1271  CG  ARG A  79       6.501  -5.221  -7.433  1.00 98.87           C  
ATOM   1272  HG2 ARG A  79       6.542  -6.002  -8.192  1.00 98.87           H  
ATOM   1273  HG3 ARG A  79       6.054  -4.319  -7.852  1.00 98.87           H  
ATOM   1274  CD  ARG A  79       7.920  -4.918  -6.971  1.00 98.87           C  
ATOM   1275  HD2 ARG A  79       8.536  -4.694  -7.841  1.00 98.87           H  
ATOM   1276  HD3 ARG A  79       8.299  -5.820  -6.489  1.00 98.87           H  
ATOM   1277  NE  ARG A  79       7.987  -3.788  -6.026  1.00 98.87           N  
ATOM   1278  HE  ARG A  79       7.198  -3.163  -5.945  1.00 98.87           H  
ATOM   1279  NH1 ARG A  79      10.099  -4.234  -5.283  1.00 98.87           N  
ATOM   1280 HH11 ARG A  79      10.865  -3.985  -4.673  1.00 98.87           H  
ATOM   1281 HH12 ARG A  79      10.122  -5.089  -5.821  1.00 98.87           H  
ATOM   1282  NH2 ARG A  79       9.060  -2.412  -4.569  1.00 98.87           N  
ATOM   1283 HH21 ARG A  79       9.897  -2.129  -4.080  1.00 98.87           H  
ATOM   1284 HH22 ARG A  79       8.220  -1.852  -4.591  1.00 98.87           H  
ATOM   1285  CZ  ARG A  79       9.043  -3.481  -5.302  1.00 98.87           C  
ATOM   1286  N   ALA A  80       3.383  -7.713  -4.995  1.00 98.85           N  
ATOM   1287  H   ALA A  80       3.913  -8.453  -5.433  1.00 98.85           H  
ATOM   1288  CA  ALA A  80       2.622  -8.030  -3.806  1.00 98.85           C  
ATOM   1289  HA  ALA A  80       2.431  -7.112  -3.250  1.00 98.85           H  
ATOM   1290  C   ALA A  80       3.393  -8.969  -2.881  1.00 98.85           C  
ATOM   1291  CB  ALA A  80       1.279  -8.614  -4.232  1.00 98.85           C  
ATOM   1292  HB1 ALA A  80       0.716  -7.878  -4.806  1.00 98.85           H  
ATOM   1293  HB2 ALA A  80       0.720  -8.870  -3.332  1.00 98.85           H  
ATOM   1294  HB3 ALA A  80       1.436  -9.508  -4.835  1.00 98.85           H  
ATOM   1295  O   ALA A  80       4.120  -9.856  -3.330  1.00 98.85           O  
ATOM   1296  N   LEU A  81       3.205  -8.790  -1.577  1.00 98.68           N  
ATOM   1297  H   LEU A  81       2.581  -8.050  -1.288  1.00 98.68           H  
ATOM   1298  CA  LEU A  81       3.708  -9.699  -0.557  1.00 98.68           C  
ATOM   1299  HA  LEU A  81       4.562 -10.244  -0.960  1.00 98.68           H  
ATOM   1300  C   LEU A  81       2.609 -10.703  -0.199  1.00 98.68           C  
ATOM   1301  CB  LEU A  81       4.176  -8.869   0.650  1.00 98.68           C  
ATOM   1302  HB2 LEU A  81       3.308  -8.386   1.097  1.00 98.68           H  
ATOM   1303  HB3 LEU A  81       4.849  -8.087   0.297  1.00 98.68           H  
ATOM   1304  O   LEU A  81       1.501 -10.306   0.167  1.00 98.68           O  
ATOM   1305  CG  LEU A  81       4.905  -9.689   1.729  1.00 98.68           C  
ATOM   1306  HG  LEU A  81       4.273 -10.514   2.057  1.00 98.68           H  
ATOM   1307  CD1 LEU A  81       6.236 -10.247   1.220  1.00 98.68           C  
ATOM   1308 HD11 LEU A  81       6.850  -9.444   0.810  1.00 98.68           H  
ATOM   1309 HD12 LEU A  81       6.780 -10.715   2.040  1.00 98.68           H  
ATOM   1310 HD13 LEU A  81       6.069 -11.000   0.450  1.00 98.68           H  
ATOM   1311  CD2 LEU A  81       5.195  -8.793   2.929  1.00 98.68           C  
ATOM   1312 HD21 LEU A  81       4.262  -8.417   3.349  1.00 98.68           H  
ATOM   1313 HD22 LEU A  81       5.821  -7.953   2.629  1.00 98.68           H  
ATOM   1314 HD23 LEU A  81       5.722  -9.353   3.702  1.00 98.68           H  
ATOM   1315  N   CYS A  82       2.903 -12.002  -0.280  1.00 98.40           N  
ATOM   1316  H   CYS A  82       3.806 -12.282  -0.636  1.00 98.40           H  
ATOM   1317  CA  CYS A  82       1.955 -13.035   0.131  1.00 98.40           C  
ATOM   1318  HA  CYS A  82       0.962 -12.753  -0.221  1.00 98.40           H  
ATOM   1319  C   CYS A  82       1.888 -13.121   1.665  1.00 98.40           C  
ATOM   1320  CB  CYS A  82       2.326 -14.355  -0.557  1.00 98.40           C  
ATOM   1321  HB2 CYS A  82       3.279 -14.730  -0.183  1.00 98.40           H  
ATOM   1322  HB3 CYS A  82       2.415 -14.187  -1.630  1.00 98.40           H  
ATOM   1323  O   CYS A  82       2.734 -13.750   2.303  1.00 98.40           O  
ATOM   1324  SG  CYS A  82       1.007 -15.565  -0.259  1.00 98.40           S  
ATOM   1325  HG  CYS A  82       1.423 -15.956   0.949  1.00 98.40           H  
ATOM   1326  N   LYS A  83       0.880 -12.489   2.276  1.00 97.57           N  
ATOM   1327  H   LYS A  83       0.210 -12.009   1.692  1.00 97.57           H  
ATOM   1328  CA  LYS A  83       0.718 -12.409   3.740  1.00 97.57           C  
ATOM   1329  HA  LYS A  83       1.707 -12.319   4.189  1.00 97.57           H  
ATOM   1330  C   LYS A  83       0.103 -13.675   4.337  1.00 97.57           C  
ATOM   1331  CB  LYS A  83      -0.085 -11.148   4.124  1.00 97.57           C  
ATOM   1332  HB2 LYS A  83      -0.205 -11.125   5.207  1.00 97.57           H  
ATOM   1333  HB3 LYS A  83      -1.073 -11.177   3.666  1.00 97.57           H  
ATOM   1334  O   LYS A  83       0.424 -14.019   5.474  1.00 97.57           O  
ATOM   1335  CG  LYS A  83       0.650  -9.873   3.677  1.00 97.57           C  
ATOM   1336  HG2 LYS A  83       0.559  -9.793   2.593  1.00 97.57           H  
ATOM   1337  HG3 LYS A  83       1.710  -9.966   3.912  1.00 97.57           H  
ATOM   1338  CD  LYS A  83       0.141  -8.555   4.279  1.00 97.57           C  
ATOM   1339  HD2 LYS A  83      -0.939  -8.469   4.164  1.00 97.57           H  
ATOM   1340  HD3 LYS A  83       0.627  -7.766   3.707  1.00 97.57           H  
ATOM   1341  CE  LYS A  83       0.555  -8.313   5.733  1.00 97.57           C  
ATOM   1342  HE2 LYS A  83       1.607  -8.583   5.834  1.00 97.57           H  
ATOM   1343  HE3 LYS A  83      -0.014  -8.945   6.415  1.00 97.57           H  
ATOM   1344  NZ  LYS A  83       0.426  -6.886   6.113  1.00 97.57           N  
ATOM   1345  HZ1 LYS A  83       1.032  -6.689   6.897  1.00 97.57           H  
ATOM   1346  HZ2 LYS A  83      -0.514  -6.625   6.375  1.00 97.57           H  
ATOM   1347  HZ3 LYS A  83       0.722  -6.249   5.387  1.00 97.57           H  
ATOM   1348  N   ARG A  84      -0.768 -14.368   3.593  1.00 97.36           N  
ATOM   1349  H   ARG A  84      -0.954 -14.016   2.665  1.00 97.36           H  
ATOM   1350  CA  ARG A  84      -1.424 -15.626   4.001  1.00 97.36           C  
ATOM   1351  HA  ARG A  84      -0.757 -16.201   4.644  1.00 97.36           H  
ATOM   1352  C   ARG A  84      -1.760 -16.511   2.798  1.00 97.36           C  
ATOM   1353  CB  ARG A  84      -2.710 -15.329   4.783  1.00 97.36           C  
ATOM   1354  HB2 ARG A  84      -3.387 -14.725   4.179  1.00 97.36           H  
ATOM   1355  HB3 ARG A  84      -3.238 -16.272   4.922  1.00 97.36           H  
ATOM   1356  O   ARG A  84      -2.010 -15.995   1.710  1.00 97.36           O  
ATOM   1357  CG  ARG A  84      -2.517 -14.660   6.151  1.00 97.36           C  
ATOM   1358  HG2 ARG A  84      -1.814 -15.245   6.746  1.00 97.36           H  
ATOM   1359  HG3 ARG A  84      -2.140 -13.645   6.025  1.00 97.36           H  
ATOM   1360  CD  ARG A  84      -3.876 -14.606   6.849  1.00 97.36           C  
ATOM   1361  HD2 ARG A  84      -4.578 -14.074   6.207  1.00 97.36           H  
ATOM   1362  HD3 ARG A  84      -4.241 -15.628   6.951  1.00 97.36           H  
ATOM   1363  NE  ARG A  84      -3.854 -13.944   8.167  1.00 97.36           N  
ATOM   1364  HE  ARG A  84      -4.375 -13.082   8.235  1.00 97.36           H  
ATOM   1365  NH1 ARG A  84      -2.735 -15.557   9.385  1.00 97.36           N  
ATOM   1366 HH11 ARG A  84      -2.775 -16.202   8.609  1.00 97.36           H  
ATOM   1367 HH12 ARG A  84      -2.496 -15.991  10.265  1.00 97.36           H  
ATOM   1368  NH2 ARG A  84      -3.612 -13.793  10.415  1.00 97.36           N  
ATOM   1369 HH21 ARG A  84      -3.251 -14.156  11.286  1.00 97.36           H  
ATOM   1370 HH22 ARG A  84      -4.139 -12.932  10.408  1.00 97.36           H  
ATOM   1371  CZ  ARG A  84      -3.398 -14.439   9.305  1.00 97.36           C  
ATOM   1372  N   THR A  85      -1.827 -17.821   3.013  1.00 97.03           N  
ATOM   1373  H   THR A  85      -1.693 -18.162   3.955  1.00 97.03           H  
ATOM   1374  CA  THR A  85      -2.038 -18.851   1.979  1.00 97.03           C  
ATOM   1375  HA  THR A  85      -2.286 -18.377   1.030  1.00 97.03           H  
ATOM   1376  C   THR A  85      -3.200 -19.778   2.347  1.00 97.03           C  
ATOM   1377  CB  THR A  85      -0.763 -19.692   1.770  1.00 97.03           C  
ATOM   1378  HB  THR A  85      -0.954 -20.460   1.020  1.00 97.03           H  
ATOM   1379  O   THR A  85      -3.585 -19.895   3.507  1.00 97.03           O  
ATOM   1380  CG2 THR A  85       0.438 -18.859   1.319  1.00 97.03           C  
ATOM   1381 HG21 THR A  85       0.696 -18.114   2.072  1.00 97.03           H  
ATOM   1382 HG22 THR A  85       1.292 -19.520   1.173  1.00 97.03           H  
ATOM   1383 HG23 THR A  85       0.220 -18.367   0.372  1.00 97.03           H  
ATOM   1384  OG1 THR A  85      -0.381 -20.310   2.976  1.00 97.03           O  
ATOM   1385  HG1 THR A  85      -0.721 -21.208   2.979  1.00 97.03           H  
ATOM   1386  N   SER A  86      -3.784 -20.446   1.360  1.00 97.28           N  
ATOM   1387  H   SER A  86      -3.513 -20.238   0.410  1.00 97.28           H  
ATOM   1388  CA  SER A  86      -4.765 -21.514   1.565  1.00 97.28           C  
ATOM   1389  HA  SER A  86      -4.456 -22.138   2.403  1.00 97.28           H  
ATOM   1390  C   SER A  86      -4.793 -22.353   0.301  1.00 97.28           C  
ATOM   1391  CB  SER A  86      -6.142 -20.914   1.864  1.00 97.28           C  
ATOM   1392  HB2 SER A  86      -6.042 -20.213   2.693  1.00 97.28           H  
ATOM   1393  HB3 SER A  86      -6.495 -20.362   0.993  1.00 97.28           H  
ATOM   1394  O   SER A  86      -5.556 -22.065  -0.632  1.00 97.28           O  
ATOM   1395  OG  SER A  86      -7.103 -21.890   2.214  1.00 97.28           O  
ATOM   1396  HG  SER A  86      -6.723 -22.434   2.908  1.00 97.28           H  
ATOM   1397  N   VAL A  87      -3.902 -23.341   0.230  1.00 96.86           N  
ATOM   1398  H   VAL A  87      -3.332 -23.535   1.041  1.00 96.86           H  
ATOM   1399  CA  VAL A  87      -3.751 -24.186  -0.961  1.00 96.86           C  
ATOM   1400  HA  VAL A  87      -3.576 -23.543  -1.824  1.00 96.86           H  
ATOM   1401  C   VAL A  87      -5.049 -24.951  -1.215  1.00 96.86           C  
ATOM   1402  CB  VAL A  87      -2.540 -25.131  -0.823  1.00 96.86           C  
ATOM   1403  HB  VAL A  87      -2.686 -25.791   0.033  1.00 96.86           H  
ATOM   1404  O   VAL A  87      -5.541 -24.967  -2.344  1.00 96.86           O  
ATOM   1405  CG1 VAL A  87      -2.368 -25.988  -2.084  1.00 96.86           C  
ATOM   1406 HG11 VAL A  87      -3.216 -26.662  -2.201  1.00 96.86           H  
ATOM   1407 HG12 VAL A  87      -2.289 -25.351  -2.965  1.00 96.86           H  
ATOM   1408 HG13 VAL A  87      -1.466 -26.595  -1.996  1.00 96.86           H  
ATOM   1409  CG2 VAL A  87      -1.247 -24.328  -0.623  1.00 96.86           C  
ATOM   1410 HG21 VAL A  87      -1.137 -23.589  -1.416  1.00 96.86           H  
ATOM   1411 HG22 VAL A  87      -1.269 -23.823   0.343  1.00 96.86           H  
ATOM   1412 HG23 VAL A  87      -0.388 -24.999  -0.622  1.00 96.86           H  
ATOM   1413  N   ASN A  88      -5.692 -25.462  -0.158  1.00 96.22           N  
ATOM   1414  H   ASN A  88      -5.288 -25.327   0.758  1.00 96.22           H  
ATOM   1415  CA  ASN A  88      -6.933 -26.235  -0.268  1.00 96.22           C  
ATOM   1416  HA  ASN A  88      -6.777 -27.037  -0.990  1.00 96.22           H  
ATOM   1417  C   ASN A  88      -8.126 -25.402  -0.770  1.00 96.22           C  
ATOM   1418  CB  ASN A  88      -7.265 -26.866   1.093  1.00 96.22           C  
ATOM   1419  HB2 ASN A  88      -8.180 -27.452   1.000  1.00 96.22           H  
ATOM   1420  HB3 ASN A  88      -7.432 -26.087   1.837  1.00 96.22           H  
ATOM   1421  O   ASN A  88      -9.072 -25.956  -1.328  1.00 96.22           O  
ATOM   1422  CG  ASN A  88      -6.174 -27.803   1.575  1.00 96.22           C  
ATOM   1423  ND2 ASN A  88      -5.323 -27.351   2.463  1.00 96.22           N  
ATOM   1424 HD21 ASN A  88      -4.507 -27.905   2.677  1.00 96.22           H  
ATOM   1425 HD22 ASN A  88      -5.332 -26.371   2.709  1.00 96.22           H  
ATOM   1426  OD1 ASN A  88      -6.083 -28.937   1.137  1.00 96.22           O  
ATOM   1427  N   LYS A  89      -8.106 -24.075  -0.576  1.00 97.27           N  
ATOM   1428  H   LYS A  89      -7.304 -23.690  -0.099  1.00 97.27           H  
ATOM   1429  CA  LYS A  89      -9.169 -23.163  -1.046  1.00 97.27           C  
ATOM   1430  HA  LYS A  89     -10.026 -23.758  -1.359  1.00 97.27           H  
ATOM   1431  C   LYS A  89      -8.769 -22.360  -2.283  1.00 97.27           C  
ATOM   1432  CB  LYS A  89      -9.630 -22.233   0.089  1.00 97.27           C  
ATOM   1433  HB2 LYS A  89     -10.451 -21.613  -0.271  1.00 97.27           H  
ATOM   1434  HB3 LYS A  89      -8.805 -21.574   0.358  1.00 97.27           H  
ATOM   1435  O   LYS A  89      -9.600 -21.591  -2.767  1.00 97.27           O  
ATOM   1436  CG  LYS A  89     -10.114 -23.009   1.323  1.00 97.27           C  
ATOM   1437  HG2 LYS A  89      -9.326 -23.684   1.657  1.00 97.27           H  
ATOM   1438  HG3 LYS A  89     -10.991 -23.601   1.061  1.00 97.27           H  
ATOM   1439  CD  LYS A  89     -10.454 -22.067   2.482  1.00 97.27           C  
ATOM   1440  HD2 LYS A  89      -9.607 -21.401   2.648  1.00 97.27           H  
ATOM   1441  HD3 LYS A  89     -11.338 -21.475   2.244  1.00 97.27           H  
ATOM   1442  CE  LYS A  89     -10.699 -22.917   3.734  1.00 97.27           C  
ATOM   1443  HE2 LYS A  89     -10.070 -23.803   3.661  1.00 97.27           H  
ATOM   1444  HE3 LYS A  89     -11.738 -23.245   3.757  1.00 97.27           H  
ATOM   1445  NZ  LYS A  89     -10.327 -22.184   4.966  1.00 97.27           N  
ATOM   1446  HZ1 LYS A  89      -9.340 -21.973   4.918  1.00 97.27           H  
ATOM   1447  HZ2 LYS A  89     -10.841 -21.322   5.076  1.00 97.27           H  
ATOM   1448  HZ3 LYS A  89     -10.455 -22.773   5.777  1.00 97.27           H  
ATOM   1449  N   ASN A  90      -7.528 -22.500  -2.763  1.00 97.60           N  
ATOM   1450  H   ASN A  90      -6.929 -23.178  -2.315  1.00 97.60           H  
ATOM   1451  CA  ASN A  90      -6.912 -21.636  -3.774  1.00 97.60           C  
ATOM   1452  HA  ASN A  90      -5.837 -21.810  -3.734  1.00 97.60           H  
ATOM   1453  C   ASN A  90      -7.118 -20.139  -3.448  1.00 97.60           C  
ATOM   1454  CB  ASN A  90      -7.404 -22.074  -5.168  1.00 97.60           C  
ATOM   1455  HB2 ASN A  90      -7.202 -23.136  -5.303  1.00 97.60           H  
ATOM   1456  HB3 ASN A  90      -8.481 -21.918  -5.227  1.00 97.60           H  
ATOM   1457  O   ASN A  90      -7.686 -19.390  -4.246  1.00 97.60           O  
ATOM   1458  CG  ASN A  90      -6.746 -21.325  -6.314  1.00 97.60           C  
ATOM   1459  ND2 ASN A  90      -7.369 -21.311  -7.468  1.00 97.60           N  
ATOM   1460 HD21 ASN A  90      -6.915 -20.830  -8.231  1.00 97.60           H  
ATOM   1461 HD22 ASN A  90      -8.249 -21.795  -7.577  1.00 97.60           H  
ATOM   1462  OD1 ASN A  90      -5.673 -20.755  -6.211  1.00 97.60           O  
ATOM   1463  N   LYS A  91      -6.732 -19.720  -2.232  1.00 97.88           N  
ATOM   1464  H   LYS A  91      -6.266 -20.386  -1.633  1.00 97.88           H  
ATOM   1465  CA  LYS A  91      -6.865 -18.328  -1.762  1.00 97.88           C  
ATOM   1466  HA  LYS A  91      -7.084 -17.689  -2.617  1.00 97.88           H  
ATOM   1467  C   LYS A  91      -5.567 -17.810  -1.161  1.00 97.88           C  
ATOM   1468  CB  LYS A  91      -8.012 -18.185  -0.746  1.00 97.88           C  
ATOM   1469  HB2 LYS A  91      -7.928 -17.212  -0.261  1.00 97.88           H  
ATOM   1470  HB3 LYS A  91      -7.935 -18.960   0.015  1.00 97.88           H  
ATOM   1471  O   LYS A  91      -5.033 -18.412  -0.236  1.00 97.88           O  
ATOM   1472  CG  LYS A  91      -9.375 -18.265  -1.438  1.00 97.88           C  
ATOM   1473  HG2 LYS A  91      -9.497 -19.256  -1.876  1.00 97.88           H  
ATOM   1474  HG3 LYS A  91      -9.407 -17.525  -2.237  1.00 97.88           H  
ATOM   1475  CD  LYS A  91     -10.534 -18.002  -0.471  1.00 97.88           C  
ATOM   1476  HD2 LYS A  91     -10.525 -18.746   0.325  1.00 97.88           H  
ATOM   1477  HD3 LYS A  91     -10.428 -17.003  -0.051  1.00 97.88           H  
ATOM   1478  CE  LYS A  91     -11.830 -18.104  -1.284  1.00 97.88           C  
ATOM   1479  HE2 LYS A  91     -11.707 -17.510  -2.189  1.00 97.88           H  
ATOM   1480  HE3 LYS A  91     -11.961 -19.140  -1.595  1.00 97.88           H  
ATOM   1481  NZ  LYS A  91     -13.016 -17.623  -0.532  1.00 97.88           N  
ATOM   1482  HZ1 LYS A  91     -13.158 -18.168   0.306  1.00 97.88           H  
ATOM   1483  HZ2 LYS A  91     -13.839 -17.702  -1.112  1.00 97.88           H  
ATOM   1484  HZ3 LYS A  91     -12.904 -16.647  -0.295  1.00 97.88           H  
ATOM   1485  N   TYR A  92      -5.135 -16.643  -1.621  1.00 97.96           N  
ATOM   1486  H   TYR A  92      -5.622 -16.226  -2.401  1.00 97.96           H  
ATOM   1487  CA  TYR A  92      -3.915 -15.978  -1.169  1.00 97.96           C  
ATOM   1488  HA  TYR A  92      -3.500 -16.507  -0.311  1.00 97.96           H  
ATOM   1489  C   TYR A  92      -4.258 -14.557  -0.740  1.00 97.96           C  
ATOM   1490  CB  TYR A  92      -2.868 -16.016  -2.291  1.00 97.96           C  
ATOM   1491  HB2 TYR A  92      -1.934 -15.592  -1.923  1.00 97.96           H  
ATOM   1492  HB3 TYR A  92      -3.207 -15.404  -3.126  1.00 97.96           H  
ATOM   1493  O   TYR A  92      -4.879 -13.822  -1.507  1.00 97.96           O  
ATOM   1494  CG  TYR A  92      -2.622 -17.431  -2.776  1.00 97.96           C  
ATOM   1495  CD1 TYR A  92      -1.719 -18.262  -2.088  1.00 97.96           C  
ATOM   1496  HD1 TYR A  92      -1.128 -17.853  -1.282  1.00 97.96           H  
ATOM   1497  CD2 TYR A  92      -3.390 -17.949  -3.835  1.00 97.96           C  
ATOM   1498  HD2 TYR A  92      -4.094 -17.312  -4.350  1.00 97.96           H  
ATOM   1499  CE1 TYR A  92      -1.592 -19.617  -2.447  1.00 97.96           C  
ATOM   1500  HE1 TYR A  92      -0.895 -20.258  -1.928  1.00 97.96           H  
ATOM   1501  CE2 TYR A  92      -3.267 -19.301  -4.193  1.00 97.96           C  
ATOM   1502  HE2 TYR A  92      -3.875 -19.704  -4.990  1.00 97.96           H  
ATOM   1503  OH  TYR A  92      -2.255 -21.443  -3.863  1.00 97.96           O  
ATOM   1504  HH  TYR A  92      -2.814 -21.666  -4.611  1.00 97.96           H  
ATOM   1505  CZ  TYR A  92      -2.366 -20.138  -3.506  1.00 97.96           C  
ATOM   1506  N   LEU A  93      -3.900 -14.192   0.492  1.00 97.50           N  
ATOM   1507  H   LEU A  93      -3.309 -14.825   1.012  1.00 97.50           H  
ATOM   1508  CA  LEU A  93      -4.023 -12.822   0.982  1.00 97.50           C  
ATOM   1509  HA  LEU A  93      -4.876 -12.343   0.501  1.00 97.50           H  
ATOM   1510  C   LEU A  93      -2.749 -12.075   0.605  1.00 97.50           C  
ATOM   1511  CB  LEU A  93      -4.225 -12.805   2.503  1.00 97.50           C  
ATOM   1512  HB2 LEU A  93      -4.979 -13.541   2.782  1.00 97.50           H  
ATOM   1513  HB3 LEU A  93      -3.268 -13.082   2.946  1.00 97.50           H  
ATOM   1514  O   LEU A  93      -1.660 -12.436   1.060  1.00 97.50           O  
ATOM   1515  CG  LEU A  93      -4.611 -11.432   3.079  1.00 97.50           C  
ATOM   1516  HG  LEU A  93      -3.942 -10.663   2.694  1.00 97.50           H  
ATOM   1517  CD1 LEU A  93      -6.057 -11.076   2.740  1.00 97.50           C  
ATOM   1518 HD11 LEU A  93      -6.728 -11.881   3.042  1.00 97.50           H  
ATOM   1519 HD12 LEU A  93      -6.149 -10.894   1.670  1.00 97.50           H  
ATOM   1520 HD13 LEU A  93      -6.348 -10.165   3.263  1.00 97.50           H  
ATOM   1521  CD2 LEU A  93      -4.487 -11.466   4.603  1.00 97.50           C  
ATOM   1522 HD21 LEU A  93      -5.180 -12.195   5.022  1.00 97.50           H  
ATOM   1523 HD22 LEU A  93      -4.716 -10.478   5.003  1.00 97.50           H  
ATOM   1524 HD23 LEU A  93      -3.464 -11.718   4.882  1.00 97.50           H  
ATOM   1525  N   LEU A  94      -2.901 -11.037  -0.199  1.00 98.17           N  
ATOM   1526  H   LEU A  94      -3.833 -10.788  -0.496  1.00 98.17           H  
ATOM   1527  CA  LEU A  94      -1.817 -10.194  -0.669  1.00 98.17           C  
ATOM   1528  HA  LEU A  94      -0.852 -10.631  -0.412  1.00 98.17           H  
ATOM   1529  C   LEU A  94      -1.900  -8.810  -0.038  1.00 98.17           C  
ATOM   1530  CB  LEU A  94      -1.924 -10.063  -2.189  1.00 98.17           C  
ATOM   1531  HB2 LEU A  94      -2.892  -9.624  -2.433  1.00 98.17           H  
ATOM   1532  HB3 LEU A  94      -1.167  -9.346  -2.506  1.00 98.17           H  
ATOM   1533  O   LEU A  94      -2.997  -8.299   0.163  1.00 98.17           O  
ATOM   1534  CG  LEU A  94      -1.768 -11.361  -2.994  1.00 98.17           C  
ATOM   1535  HG  LEU A  94      -2.653 -11.982  -2.854  1.00 98.17           H  
ATOM   1536  CD1 LEU A  94      -1.677 -10.947  -4.456  1.00 98.17           C  
ATOM   1537 HD11 LEU A  94      -1.540 -11.825  -5.088  1.00 98.17           H  
ATOM   1538 HD12 LEU A  94      -0.831 -10.276  -4.608  1.00 98.17           H  
ATOM   1539 HD13 LEU A  94      -2.594 -10.432  -4.743  1.00 98.17           H  
ATOM   1540  CD2 LEU A  94      -0.536 -12.192  -2.630  1.00 98.17           C  
ATOM   1541 HD21 LEU A  94      -0.677 -12.622  -1.639  1.00 98.17           H  
ATOM   1542 HD22 LEU A  94       0.356 -11.566  -2.644  1.00 98.17           H  
ATOM   1543 HD23 LEU A  94      -0.418 -13.009  -3.342  1.00 98.17           H  
ATOM   1544  N   GLU A  95      -0.751  -8.181   0.186  1.00 97.58           N  
ATOM   1545  H   GLU A  95       0.108  -8.688   0.028  1.00 97.58           H  
ATOM   1546  CA  GLU A  95      -0.649  -6.720   0.264  1.00 97.58           C  
ATOM   1547  HA  GLU A  95      -1.642  -6.273   0.218  1.00 97.58           H  
ATOM   1548  C   GLU A  95       0.144  -6.228  -0.944  1.00 97.58           C  
ATOM   1549  CB  GLU A  95      -0.014  -6.298   1.594  1.00 97.58           C  
ATOM   1550  HB2 GLU A  95      -0.672  -6.662   2.383  1.00 97.58           H  
ATOM   1551  HB3 GLU A  95       0.967  -6.762   1.689  1.00 97.58           H  
ATOM   1552  O   GLU A  95       1.259  -6.701  -1.185  1.00 97.58           O  
ATOM   1553  CG  GLU A  95       0.134  -4.779   1.763  1.00 97.58           C  
ATOM   1554  HG2 GLU A  95       0.815  -4.402   1.001  1.00 97.58           H  
ATOM   1555  HG3 GLU A  95      -0.841  -4.317   1.608  1.00 97.58           H  
ATOM   1556  CD  GLU A  95       0.656  -4.384   3.156  1.00 97.58           C  
ATOM   1557  OE1 GLU A  95       1.540  -3.496   3.217  1.00 97.58           O  
ATOM   1558  OE2 GLU A  95       0.143  -4.922   4.174  1.00 97.58           O  
ATOM   1559  N   TYR A  96      -0.426  -5.296  -1.703  1.00 98.44           N  
ATOM   1560  H   TYR A  96      -1.326  -4.924  -1.435  1.00 98.44           H  
ATOM   1561  CA  TYR A  96       0.264  -4.663  -2.823  1.00 98.44           C  
ATOM   1562  HA  TYR A  96       0.754  -5.433  -3.418  1.00 98.44           H  
ATOM   1563  C   TYR A  96       1.342  -3.723  -2.280  1.00 98.44           C  
ATOM   1564  CB  TYR A  96      -0.762  -3.962  -3.713  1.00 98.44           C  
ATOM   1565  HB2 TYR A  96      -0.242  -3.283  -4.388  1.00 98.44           H  
ATOM   1566  HB3 TYR A  96      -1.426  -3.367  -3.087  1.00 98.44           H  
ATOM   1567  O   TYR A  96       1.062  -2.828  -1.486  1.00 98.44           O  
ATOM   1568  CG  TYR A  96      -1.561  -4.946  -4.546  1.00 98.44           C  
ATOM   1569  CD1 TYR A  96      -0.967  -5.470  -5.706  1.00 98.44           C  
ATOM   1570  HD1 TYR A  96       0.025  -5.143  -5.983  1.00 98.44           H  
ATOM   1571  CD2 TYR A  96      -2.844  -5.380  -4.152  1.00 98.44           C  
ATOM   1572  HD2 TYR A  96      -3.299  -4.977  -3.260  1.00 98.44           H  
ATOM   1573  CE1 TYR A  96      -1.650  -6.409  -6.495  1.00 98.44           C  
ATOM   1574  HE1 TYR A  96      -1.199  -6.791  -7.399  1.00 98.44           H  
ATOM   1575  CE2 TYR A  96      -3.523  -6.344  -4.929  1.00 98.44           C  
ATOM   1576  HE2 TYR A  96      -4.508  -6.692  -4.655  1.00 98.44           H  
ATOM   1577  OH  TYR A  96      -3.543  -7.789  -6.861  1.00 98.44           O  
ATOM   1578  HH  TYR A  96      -3.089  -7.945  -7.693  1.00 98.44           H  
ATOM   1579  CZ  TYR A  96      -2.924  -6.854  -6.101  1.00 98.44           C  
ATOM   1580  N   ILE A  97       2.598  -3.944  -2.660  1.00 98.63           N  
ATOM   1581  H   ILE A  97       2.761  -4.615  -3.397  1.00 98.63           H  
ATOM   1582  CA  ILE A  97       3.759  -3.359  -1.966  1.00 98.63           C  
ATOM   1583  HA  ILE A  97       3.656  -3.549  -0.897  1.00 98.63           H  
ATOM   1584  C   ILE A  97       3.799  -1.837  -2.130  1.00 98.63           C  
ATOM   1585  CB  ILE A  97       5.039  -4.065  -2.459  1.00 98.63           C  
ATOM   1586  HB  ILE A  97       4.985  -4.149  -3.545  1.00 98.63           H  
ATOM   1587  O   ILE A  97       4.034  -1.112  -1.158  1.00 98.63           O  
ATOM   1588  CG1 ILE A  97       5.086  -5.477  -1.831  1.00 98.63           C  
ATOM   1589 HG12 ILE A  97       5.412  -5.397  -0.795  1.00 98.63           H  
ATOM   1590 HG13 ILE A  97       4.090  -5.921  -1.825  1.00 98.63           H  
ATOM   1591  CG2 ILE A  97       6.328  -3.301  -2.107  1.00 98.63           C  
ATOM   1592 HG21 ILE A  97       6.418  -3.198  -1.026  1.00 98.63           H  
ATOM   1593 HG22 ILE A  97       6.322  -2.312  -2.565  1.00 98.63           H  
ATOM   1594 HG23 ILE A  97       7.201  -3.825  -2.496  1.00 98.63           H  
ATOM   1595  CD1 ILE A  97       6.007  -6.452  -2.563  1.00 98.63           C  
ATOM   1596 HD11 ILE A  97       5.561  -6.722  -3.521  1.00 98.63           H  
ATOM   1597 HD12 ILE A  97       6.988  -6.011  -2.740  1.00 98.63           H  
ATOM   1598 HD13 ILE A  97       6.120  -7.354  -1.962  1.00 98.63           H  
ATOM   1599  N   GLU A  98       3.509  -1.355  -3.335  1.00 98.37           N  
ATOM   1600  H   GLU A  98       3.433  -2.009  -4.101  1.00 98.37           H  
ATOM   1601  CA  GLU A  98       3.473   0.070  -3.656  1.00 98.37           C  
ATOM   1602  HA  GLU A  98       4.368   0.549  -3.257  1.00 98.37           H  
ATOM   1603  C   GLU A  98       2.273   0.793  -3.016  1.00 98.37           C  
ATOM   1604  CB  GLU A  98       3.488   0.228  -5.187  1.00 98.37           C  
ATOM   1605  HB2 GLU A  98       2.791  -0.478  -5.639  1.00 98.37           H  
ATOM   1606  HB3 GLU A  98       3.147   1.231  -5.441  1.00 98.37           H  
ATOM   1607  O   GLU A  98       2.427   1.934  -2.591  1.00 98.37           O  
ATOM   1608  CG  GLU A  98       4.891   0.038  -5.795  1.00 98.37           C  
ATOM   1609  HG2 GLU A  98       4.837   0.233  -6.866  1.00 98.37           H  
ATOM   1610  HG3 GLU A  98       5.556   0.785  -5.363  1.00 98.37           H  
ATOM   1611  CD  GLU A  98       5.479  -1.365  -5.576  1.00 98.37           C  
ATOM   1612  OE1 GLU A  98       6.578  -1.463  -4.983  1.00 98.37           O  
ATOM   1613  OE2 GLU A  98       4.849  -2.371  -5.970  1.00 98.37           O  
ATOM   1614  N   TYR A  99       1.120   0.134  -2.867  1.00 97.38           N  
ATOM   1615  H   TYR A  99       1.082  -0.824  -3.186  1.00 97.38           H  
ATOM   1616  CA  TYR A  99      -0.152   0.783  -2.502  1.00 97.38           C  
ATOM   1617  HA  TYR A  99      -0.049   1.864  -2.601  1.00 97.38           H  
ATOM   1618  C   TYR A  99      -0.617   0.529  -1.061  1.00 97.38           C  
ATOM   1619  CB  TYR A  99      -1.221   0.337  -3.504  1.00 97.38           C  
ATOM   1620  HB2 TYR A  99      -2.190   0.726  -3.190  1.00 97.38           H  
ATOM   1621  HB3 TYR A  99      -1.275  -0.751  -3.492  1.00 97.38           H  
ATOM   1622  O   TYR A  99      -1.309   1.357  -0.481  1.00 97.38           O  
ATOM   1623  CG  TYR A  99      -0.951   0.795  -4.922  1.00 97.38           C  
ATOM   1624  CD1 TYR A  99      -1.388   2.065  -5.345  1.00 97.38           C  
ATOM   1625  HD1 TYR A  99      -1.943   2.699  -4.670  1.00 97.38           H  
ATOM   1626  CD2 TYR A  99      -0.235  -0.035  -5.806  1.00 97.38           C  
ATOM   1627  HD2 TYR A  99       0.092  -1.015  -5.491  1.00 97.38           H  
ATOM   1628  CE1 TYR A  99      -1.109   2.510  -6.651  1.00 97.38           C  
ATOM   1629  HE1 TYR A  99      -1.449   3.485  -6.968  1.00 97.38           H  
ATOM   1630  CE2 TYR A  99       0.058   0.415  -7.106  1.00 97.38           C  
ATOM   1631  HE2 TYR A  99       0.622  -0.205  -7.787  1.00 97.38           H  
ATOM   1632  OH  TYR A  99      -0.113   2.103  -8.798  1.00 97.38           O  
ATOM   1633  HH  TYR A  99      -0.454   2.988  -8.942  1.00 97.38           H  
ATOM   1634  CZ  TYR A  99      -0.387   1.681  -7.536  1.00 97.38           C  
ATOM   1635  N   GLY A 100      -0.245  -0.606  -0.465  1.00 96.86           N  
ATOM   1636  H   GLY A 100       0.295  -1.267  -1.005  1.00 96.86           H  
ATOM   1637  CA  GLY A 100      -0.624  -0.995   0.895  1.00 96.86           C  
ATOM   1638  HA2 GLY A 100      -0.542  -0.110   1.527  1.00 96.86           H  
ATOM   1639  HA3 GLY A 100       0.075  -1.748   1.260  1.00 96.86           H  
ATOM   1640  C   GLY A 100      -2.047  -1.548   1.057  1.00 96.86           C  
ATOM   1641  O   GLY A 100      -2.384  -2.069   2.128  1.00 96.86           O  
ATOM   1642  N   ASN A 101      -2.875  -1.509   0.011  1.00 94.94           N  
ATOM   1643  H   ASN A 101      -2.568  -1.060  -0.840  1.00 94.94           H  
ATOM   1644  CA  ASN A 101      -4.168  -2.187  -0.011  1.00 94.94           C  
ATOM   1645  HA  ASN A 101      -4.688  -1.908   0.906  1.00 94.94           H  
ATOM   1646  C   ASN A 101      -3.997  -3.719   0.000  1.00 94.94           C  
ATOM   1647  CB  ASN A 101      -5.031  -1.684  -1.184  1.00 94.94           C  
ATOM   1648  HB2 ASN A 101      -6.055  -2.033  -1.052  1.00 94.94           H  
ATOM   1649  HB3 ASN A 101      -5.054  -0.595  -1.177  1.00 94.94           H  
ATOM   1650  O   ASN A 101      -2.989  -4.271  -0.454  1.00 94.94           O  
ATOM   1651  CG  ASN A 101      -4.521  -2.131  -2.540  1.00 94.94           C  
ATOM   1652  ND2 ASN A 101      -5.330  -2.776  -3.348  1.00 94.94           N  
ATOM   1653 HD21 ASN A 101      -4.952  -3.004  -4.256  1.00 94.94           H  
ATOM   1654 HD22 ASN A 101      -6.313  -2.869  -3.138  1.00 94.94           H  
ATOM   1655  OD1 ASN A 101      -3.374  -1.936  -2.883  1.00 94.94           O  
ATOM   1656  N   ILE A 102      -5.003  -4.407   0.542  1.00 95.00           N  
ATOM   1657  H   ILE A 102      -5.839  -3.904   0.803  1.00 95.00           H  
ATOM   1658  CA  ILE A 102      -5.009  -5.861   0.736  1.00 95.00           C  
ATOM   1659  HA  ILE A 102      -4.054  -6.254   0.386  1.00 95.00           H  
ATOM   1660  C   ILE A 102      -6.101  -6.497  -0.130  1.00 95.00           C  
ATOM   1661  CB  ILE A 102      -5.135  -6.201   2.243  1.00 95.00           C  
ATOM   1662  HB  ILE A 102      -5.970  -5.631   2.651  1.00 95.00           H  
ATOM   1663  O   ILE A 102      -7.232  -6.017  -0.152  1.00 95.00           O  
ATOM   1664  CG1 ILE A 102      -3.843  -5.781   2.987  1.00 95.00           C  
ATOM   1665 HG12 ILE A 102      -3.660  -4.720   2.815  1.00 95.00           H  
ATOM   1666 HG13 ILE A 102      -3.001  -6.334   2.570  1.00 95.00           H  
ATOM   1667  CG2 ILE A 102      -5.429  -7.692   2.488  1.00 95.00           C  
ATOM   1668 HG21 ILE A 102      -5.592  -7.874   3.551  1.00 95.00           H  
ATOM   1669 HG22 ILE A 102      -4.597  -8.301   2.135  1.00 95.00           H  
ATOM   1670 HG23 ILE A 102      -6.341  -7.990   1.971  1.00 95.00           H  
ATOM   1671  CD1 ILE A 102      -3.865  -6.002   4.507  1.00 95.00           C  
ATOM   1672 HD11 ILE A 102      -2.951  -5.595   4.941  1.00 95.00           H  
ATOM   1673 HD12 ILE A 102      -4.725  -5.496   4.944  1.00 95.00           H  
ATOM   1674 HD13 ILE A 102      -3.899  -7.066   4.742  1.00 95.00           H  
ATOM   1675  N   GLU A 103      -5.784  -7.609  -0.796  1.00 95.42           N  
ATOM   1676  H   GLU A 103      -4.844  -7.964  -0.697  1.00 95.42           H  
ATOM   1677  CA  GLU A 103      -6.724  -8.376  -1.628  1.00 95.42           C  
ATOM   1678  HA  GLU A 103      -7.738  -8.040  -1.412  1.00 95.42           H  
ATOM   1679  C   GLU A 103      -6.644  -9.880  -1.307  1.00 95.42           C  
ATOM   1680  CB  GLU A 103      -6.453  -8.106  -3.122  1.00 95.42           C  
ATOM   1681  HB2 GLU A 103      -6.332  -7.033  -3.272  1.00 95.42           H  
ATOM   1682  HB3 GLU A 103      -5.522  -8.604  -3.393  1.00 95.42           H  
ATOM   1683  O   GLU A 103      -5.589 -10.397  -0.933  1.00 95.42           O  
ATOM   1684  CG  GLU A 103      -7.600  -8.588  -4.036  1.00 95.42           C  
ATOM   1685  HG2 GLU A 103      -8.473  -7.964  -3.849  1.00 95.42           H  
ATOM   1686  HG3 GLU A 103      -7.870  -9.612  -3.779  1.00 95.42           H  
ATOM   1687  CD  GLU A 103      -7.264  -8.590  -5.535  1.00 95.42           C  
ATOM   1688  OE1 GLU A 103      -8.199  -8.412  -6.345  1.00 95.42           O  
ATOM   1689  OE2 GLU A 103      -6.100  -8.878  -5.881  1.00 95.42           O  
ATOM   1690  N   ILE A 104      -7.756 -10.607  -1.475  1.00 96.96           N  
ATOM   1691  H   ILE A 104      -8.563 -10.129  -1.848  1.00 96.96           H  
ATOM   1692  CA  ILE A 104      -7.751 -12.073  -1.567  1.00 96.96           C  
ATOM   1693  HA  ILE A 104      -6.802 -12.449  -1.185  1.00 96.96           H  
ATOM   1694  C   ILE A 104      -7.865 -12.469  -3.038  1.00 96.96           C  
ATOM   1695  CB  ILE A 104      -8.872 -12.724  -0.728  1.00 96.96           C  
ATOM   1696  HB  ILE A 104      -9.833 -12.337  -1.068  1.00 96.96           H  
ATOM   1697  O   ILE A 104      -8.893 -12.222  -3.663  1.00 96.96           O  
ATOM   1698  CG1 ILE A 104      -8.698 -12.376   0.766  1.00 96.96           C  
ATOM   1699 HG12 ILE A 104      -8.635 -11.293   0.878  1.00 96.96           H  
ATOM   1700 HG13 ILE A 104      -7.764 -12.808   1.123  1.00 96.96           H  
ATOM   1701  CG2 ILE A 104      -8.857 -14.257  -0.920  1.00 96.96           C  
ATOM   1702 HG21 ILE A 104      -7.889 -14.656  -0.616  1.00 96.96           H  
ATOM   1703 HG22 ILE A 104      -9.652 -14.722  -0.338  1.00 96.96           H  
ATOM   1704 HG23 ILE A 104      -9.027 -14.512  -1.966  1.00 96.96           H  
ATOM   1705  CD1 ILE A 104      -9.845 -12.855   1.666  1.00 96.96           C  
ATOM   1706 HD11 ILE A 104     -10.799 -12.511   1.265  1.00 96.96           H  
ATOM   1707 HD12 ILE A 104      -9.710 -12.437   2.664  1.00 96.96           H  
ATOM   1708 HD13 ILE A 104      -9.844 -13.942   1.744  1.00 96.96           H  
ATOM   1709  N   THR A 105      -6.853 -13.160  -3.554  1.00 97.45           N  
ATOM   1710  H   THR A 105      -6.055 -13.341  -2.963  1.00 97.45           H  
ATOM   1711  CA  THR A 105      -6.780 -13.578  -4.960  1.00 97.45           C  
ATOM   1712  HA  THR A 105      -7.746 -13.402  -5.432  1.00 97.45           H  
ATOM   1713  C   THR A 105      -6.496 -15.082  -5.106  1.00 97.45           C  
ATOM   1714  CB  THR A 105      -5.783 -12.667  -5.687  1.00 97.45           C  
ATOM   1715  HB  THR A 105      -5.966 -11.638  -5.377  1.00 97.45           H  
ATOM   1716  O   THR A 105      -6.441 -15.816  -4.113  1.00 97.45           O  
ATOM   1717  CG2 THR A 105      -4.329 -13.010  -5.406  1.00 97.45           C  
ATOM   1718 HG21 THR A 105      -3.702 -12.285  -5.925  1.00 97.45           H  
ATOM   1719 HG22 THR A 105      -4.095 -14.010  -5.771  1.00 97.45           H  
ATOM   1720 HG23 THR A 105      -4.137 -12.955  -4.335  1.00 97.45           H  
ATOM   1721  OG1 THR A 105      -5.970 -12.732  -7.076  1.00 97.45           O  
ATOM   1722  HG1 THR A 105      -5.803 -11.835  -7.372  1.00 97.45           H  
ATOM   1723  N   GLN A 106      -6.362 -15.560  -6.345  1.00 97.96           N  
ATOM   1724  H   GLN A 106      -6.300 -14.875  -7.084  1.00 97.96           H  
ATOM   1725  CA  GLN A 106      -6.196 -16.973  -6.718  1.00 97.96           C  
ATOM   1726  HA  GLN A 106      -6.176 -17.591  -5.820  1.00 97.96           H  
ATOM   1727  C   GLN A 106      -4.881 -17.203  -7.476  1.00 97.96           C  
ATOM   1728  CB  GLN A 106      -7.382 -17.422  -7.584  1.00 97.96           C  
ATOM   1729  HB2 GLN A 106      -7.403 -16.828  -8.498  1.00 97.96           H  
ATOM   1730  HB3 GLN A 106      -7.235 -18.467  -7.857  1.00 97.96           H  
ATOM   1731  O   GLN A 106      -4.366 -16.284  -8.111  1.00 97.96           O  
ATOM   1732  CG  GLN A 106      -8.734 -17.283  -6.875  1.00 97.96           C  
ATOM   1733  HG2 GLN A 106      -8.992 -16.229  -6.772  1.00 97.96           H  
ATOM   1734  HG3 GLN A 106      -8.661 -17.713  -5.877  1.00 97.96           H  
ATOM   1735  CD  GLN A 106      -9.852 -17.978  -7.642  1.00 97.96           C  
ATOM   1736  NE2 GLN A 106     -10.665 -18.771  -6.980  1.00 97.96           N  
ATOM   1737 HE21 GLN A 106     -11.381 -19.223  -7.532  1.00 97.96           H  
ATOM   1738 HE22 GLN A 106     -10.473 -18.985  -6.012  1.00 97.96           H  
ATOM   1739  OE1 GLN A 106     -10.022 -17.842  -8.841  1.00 97.96           O  
ATOM   1740  N   LEU A 107      -4.361 -18.438  -7.460  1.00 98.42           N  
ATOM   1741  H   LEU A 107      -4.849 -19.158  -6.946  1.00 98.42           H  
ATOM   1742  CA  LEU A 107      -3.038 -18.783  -8.009  1.00 98.42           C  
ATOM   1743  HA  LEU A 107      -2.285 -18.262  -7.417  1.00 98.42           H  
ATOM   1744  C   LEU A 107      -2.842 -18.351  -9.473  1.00 98.42           C  
ATOM   1745  CB  LEU A 107      -2.827 -20.306  -7.863  1.00 98.42           C  
ATOM   1746  HB2 LEU A 107      -3.599 -20.824  -8.430  1.00 98.42           H  
ATOM   1747  HB3 LEU A 107      -2.945 -20.579  -6.814  1.00 98.42           H  
ATOM   1748  O   LEU A 107      -1.778 -17.867  -9.838  1.00 98.42           O  
ATOM   1749  CG  LEU A 107      -1.452 -20.822  -8.334  1.00 98.42           C  
ATOM   1750  HG  LEU A 107      -1.341 -20.649  -9.405  1.00 98.42           H  
ATOM   1751  CD1 LEU A 107      -0.313 -20.130  -7.589  1.00 98.42           C  
ATOM   1752 HD11 LEU A 107      -0.243 -19.087  -7.895  1.00 98.42           H  
ATOM   1753 HD12 LEU A 107       0.630 -20.614  -7.844  1.00 98.42           H  
ATOM   1754 HD13 LEU A 107      -0.474 -20.189  -6.512  1.00 98.42           H  
ATOM   1755  CD2 LEU A 107      -1.354 -22.325  -8.073  1.00 98.42           C  
ATOM   1756 HD21 LEU A 107      -0.407 -22.697  -8.464  1.00 98.42           H  
ATOM   1757 HD22 LEU A 107      -1.400 -22.533  -7.004  1.00 98.42           H  
ATOM   1758 HD23 LEU A 107      -2.161 -22.847  -8.587  1.00 98.42           H  
ATOM   1759  N   ASN A 108      -3.885 -18.454 -10.299  1.00 97.13           N  
ATOM   1760  H   ASN A 108      -4.772 -18.728  -9.901  1.00 97.13           H  
ATOM   1761  CA  ASN A 108      -3.857 -18.090 -11.720  1.00 97.13           C  
ATOM   1762  HA  ASN A 108      -2.978 -18.556 -12.165  1.00 97.13           H  
ATOM   1763  C   ASN A 108      -3.719 -16.578 -12.001  1.00 97.13           C  
ATOM   1764  CB  ASN A 108      -5.111 -18.665 -12.407  1.00 97.13           C  
ATOM   1765  HB2 ASN A 108      -5.012 -18.508 -13.481  1.00 97.13           H  
ATOM   1766  HB3 ASN A 108      -5.166 -19.739 -12.230  1.00 97.13           H  
ATOM   1767  O   ASN A 108      -3.599 -16.193 -13.163  1.00 97.13           O  
ATOM   1768  CG  ASN A 108      -6.412 -18.025 -11.946  1.00 97.13           C  
ATOM   1769  ND2 ASN A 108      -7.474 -18.171 -12.700  1.00 97.13           N  
ATOM   1770 HD21 ASN A 108      -7.415 -18.656 -13.584  1.00 97.13           H  
ATOM   1771 HD22 ASN A 108      -8.330 -17.775 -12.337  1.00 97.13           H  
ATOM   1772  OD1 ASN A 108      -6.518 -17.426 -10.892  1.00 97.13           O  
ATOM   1773  N   ARG A 109      -3.760 -15.720 -10.973  1.00 98.26           N  
ATOM   1774  H   ARG A 109      -3.932 -16.098 -10.052  1.00 98.26           H  
ATOM   1775  CA  ARG A 109      -3.464 -14.279 -11.073  1.00 98.26           C  
ATOM   1776  HA  ARG A 109      -3.465 -13.987 -12.123  1.00 98.26           H  
ATOM   1777  C   ARG A 109      -2.068 -13.921 -10.562  1.00 98.26           C  
ATOM   1778  CB  ARG A 109      -4.543 -13.462 -10.344  1.00 98.26           C  
ATOM   1779  HB2 ARG A 109      -4.309 -12.404 -10.461  1.00 98.26           H  
ATOM   1780  HB3 ARG A 109      -4.523 -13.697  -9.280  1.00 98.26           H  
ATOM   1781  O   ARG A 109      -1.698 -12.749 -10.612  1.00 98.26           O  
ATOM   1782  CG  ARG A 109      -5.950 -13.734 -10.899  1.00 98.26           C  
ATOM   1783  HG2 ARG A 109      -6.268 -14.728 -10.584  1.00 98.26           H  
ATOM   1784  HG3 ARG A 109      -5.927 -13.706 -11.988  1.00 98.26           H  
ATOM   1785  CD  ARG A 109      -6.980 -12.716 -10.395  1.00 98.26           C  
ATOM   1786  HD2 ARG A 109      -6.939 -12.672  -9.307  1.00 98.26           H  
ATOM   1787  HD3 ARG A 109      -7.978 -13.064 -10.662  1.00 98.26           H  
ATOM   1788  NE  ARG A 109      -6.740 -11.367 -10.946  1.00 98.26           N  
ATOM   1789  HE  ARG A 109      -6.028 -10.805 -10.501  1.00 98.26           H  
ATOM   1790  NH1 ARG A 109      -8.284 -11.372 -12.653  1.00 98.26           N  
ATOM   1791 HH11 ARG A 109      -8.596 -12.286 -12.359  1.00 98.26           H  
ATOM   1792 HH12 ARG A 109      -8.732 -10.865 -13.403  1.00 98.26           H  
ATOM   1793  NH2 ARG A 109      -7.003  -9.599 -12.339  1.00 98.26           N  
ATOM   1794 HH21 ARG A 109      -7.498  -9.078 -13.049  1.00 98.26           H  
ATOM   1795 HH22 ARG A 109      -6.321  -9.094 -11.792  1.00 98.26           H  
ATOM   1796  CZ  ARG A 109      -7.342 -10.790 -11.967  1.00 98.26           C  
ATOM   1797  N   LEU A 110      -1.320 -14.907 -10.067  1.00 98.80           N  
ATOM   1798  H   LEU A 110      -1.663 -15.854 -10.144  1.00 98.80           H  
ATOM   1799  CA  LEU A 110       0.000 -14.742  -9.475  1.00 98.80           C  
ATOM   1800  HA  LEU A 110       0.163 -13.689  -9.248  1.00 98.80           H  
ATOM   1801  C   LEU A 110       1.080 -15.188 -10.452  1.00 98.80           C  
ATOM   1802  CB  LEU A 110       0.107 -15.542  -8.167  1.00 98.80           C  
ATOM   1803  HB2 LEU A 110       0.125 -16.605  -8.409  1.00 98.80           H  
ATOM   1804  HB3 LEU A 110       1.052 -15.284  -7.690  1.00 98.80           H  
ATOM   1805  O   LEU A 110       0.942 -16.201 -11.129  1.00 98.80           O  
ATOM   1806  CG  LEU A 110      -1.034 -15.296  -7.175  1.00 98.80           C  
ATOM   1807  HG  LEU A 110      -1.971 -15.670  -7.588  1.00 98.80           H  
ATOM   1808  CD1 LEU A 110      -0.765 -16.028  -5.868  1.00 98.80           C  
ATOM   1809 HD11 LEU A 110       0.072 -15.543  -5.366  1.00 98.80           H  
ATOM   1810 HD12 LEU A 110      -1.646 -15.974  -5.229  1.00 98.80           H  
ATOM   1811 HD13 LEU A 110      -0.533 -17.075  -6.063  1.00 98.80           H  
ATOM   1812  CD2 LEU A 110      -1.180 -13.818  -6.843  1.00 98.80           C  
ATOM   1813 HD21 LEU A 110      -1.840 -13.729  -5.980  1.00 98.80           H  
ATOM   1814 HD22 LEU A 110      -0.210 -13.383  -6.603  1.00 98.80           H  
ATOM   1815 HD23 LEU A 110      -1.622 -13.279  -7.681  1.00 98.80           H  
ATOM   1816  N   TYR A 111       2.176 -14.450 -10.462  1.00 98.84           N  
ATOM   1817  H   TYR A 111       2.190 -13.628  -9.875  1.00 98.84           H  
ATOM   1818  CA  TYR A 111       3.341 -14.635 -11.310  1.00 98.84           C  
ATOM   1819  HA  TYR A 111       3.266 -15.589 -11.834  1.00 98.84           H  
ATOM   1820  C   TYR A 111       4.581 -14.641 -10.406  1.00 98.84           C  
ATOM   1821  CB  TYR A 111       3.397 -13.506 -12.355  1.00 98.84           C  
ATOM   1822  HB2 TYR A 111       3.471 -12.553 -11.832  1.00 98.84           H  
ATOM   1823  HB3 TYR A 111       4.300 -13.619 -12.954  1.00 98.84           H  
ATOM   1824  O   TYR A 111       4.580 -13.988  -9.350  1.00 98.84           O  
ATOM   1825  CG  TYR A 111       2.194 -13.430 -13.278  1.00 98.84           C  
ATOM   1826  CD1 TYR A 111       2.277 -13.917 -14.596  1.00 98.84           C  
ATOM   1827  HD1 TYR A 111       3.204 -14.329 -14.964  1.00 98.84           H  
ATOM   1828  CD2 TYR A 111       0.987 -12.871 -12.815  1.00 98.84           C  
ATOM   1829  HD2 TYR A 111       0.922 -12.474 -11.813  1.00 98.84           H  
ATOM   1830  CE1 TYR A 111       1.153 -13.864 -15.443  1.00 98.84           C  
ATOM   1831  HE1 TYR A 111       1.216 -14.224 -16.460  1.00 98.84           H  
ATOM   1832  CE2 TYR A 111      -0.147 -12.852 -13.644  1.00 98.84           C  
ATOM   1833  HE2 TYR A 111      -1.077 -12.454 -13.265  1.00 98.84           H  
ATOM   1834  OH  TYR A 111      -1.175 -13.325 -15.747  1.00 98.84           O  
ATOM   1835  HH  TYR A 111      -1.914 -12.988 -15.234  1.00 98.84           H  
ATOM   1836  CZ  TYR A 111      -0.064 -13.341 -14.964  1.00 98.84           C  
ATOM   1837  N   PRO A 112       5.646 -15.378 -10.763  1.00 98.66           N  
ATOM   1838  CA  PRO A 112       6.890 -15.319 -10.008  1.00 98.66           C  
ATOM   1839  HA  PRO A 112       6.714 -15.637  -8.980  1.00 98.66           H  
ATOM   1840  C   PRO A 112       7.422 -13.881  -9.993  1.00 98.66           C  
ATOM   1841  CB  PRO A 112       7.836 -16.311 -10.694  1.00 98.66           C  
ATOM   1842  HB2 PRO A 112       8.869 -15.964 -10.687  1.00 98.66           H  
ATOM   1843  HB3 PRO A 112       7.762 -17.278 -10.198  1.00 98.66           H  
ATOM   1844  O   PRO A 112       7.320 -13.168 -10.984  1.00 98.66           O  
ATOM   1845  CG  PRO A 112       7.292 -16.434 -12.120  1.00 98.66           C  
ATOM   1846  HG2 PRO A 112       7.742 -15.664 -12.747  1.00 98.66           H  
ATOM   1847  HG3 PRO A 112       7.483 -17.421 -12.541  1.00 98.66           H  
ATOM   1848  CD  PRO A 112       5.796 -16.164 -11.979  1.00 98.66           C  
ATOM   1849  HD2 PRO A 112       5.442 -15.619 -12.854  1.00 98.66           H  
ATOM   1850  HD3 PRO A 112       5.253 -17.104 -11.881  1.00 98.66           H  
ATOM   1851  N   CYS A 113       7.993 -13.440  -8.872  1.00 98.74           N  
ATOM   1852  H   CYS A 113       8.073 -14.053  -8.073  1.00 98.74           H  
ATOM   1853  CA  CYS A 113       8.729 -12.181  -8.838  1.00 98.74           C  
ATOM   1854  HA  CYS A 113       8.321 -11.503  -9.588  1.00 98.74           H  
ATOM   1855  C   CYS A 113      10.208 -12.468  -9.146  1.00 98.74           C  
ATOM   1856  CB  CYS A 113       8.535 -11.503  -7.480  1.00 98.74           C  
ATOM   1857  HB2 CYS A 113       9.123 -12.019  -6.721  1.00 98.74           H  
ATOM   1858  HB3 CYS A 113       7.481 -11.523  -7.206  1.00 98.74           H  
ATOM   1859  O   CYS A 113      10.814 -13.277  -8.436  1.00 98.74           O  
ATOM   1860  SG  CYS A 113       9.067  -9.778  -7.621  1.00 98.74           S  
ATOM   1861  HG  CYS A 113       8.904  -9.424  -6.343  1.00 98.74           H  
ATOM   1862  N   PRO A 114      10.813 -11.856 -10.180  1.00 98.32           N  
ATOM   1863  CA  PRO A 114      12.259 -11.890 -10.373  1.00 98.32           C  
ATOM   1864  HA  PRO A 114      12.574 -12.919 -10.546  1.00 98.32           H  
ATOM   1865  C   PRO A 114      12.975 -11.310  -9.152  1.00 98.32           C  
ATOM   1866  CB  PRO A 114      12.525 -11.036 -11.618  1.00 98.32           C  
ATOM   1867  HB2 PRO A 114      13.338 -11.441 -12.221  1.00 98.32           H  
ATOM   1868  HB3 PRO A 114      12.739 -10.008 -11.325  1.00 98.32           H  
ATOM   1869  O   PRO A 114      12.521 -10.307  -8.609  1.00 98.32           O  
ATOM   1870  CG  PRO A 114      11.197 -11.058 -12.369  1.00 98.32           C  
ATOM   1871  HG2 PRO A 114      11.072 -10.179 -13.001  1.00 98.32           H  
ATOM   1872  HG3 PRO A 114      11.126 -11.975 -12.954  1.00 98.32           H  
ATOM   1873  CD  PRO A 114      10.177 -11.091 -11.237  1.00 98.32           C  
ATOM   1874  HD2 PRO A 114       9.972 -10.081 -10.880  1.00 98.32           H  
ATOM   1875  HD3 PRO A 114       9.257 -11.566 -11.578  1.00 98.32           H  
ATOM   1876  N   GLU A 115      14.121 -11.871  -8.752  1.00 97.85           N  
ATOM   1877  H   GLU A 115      14.407 -12.747  -9.165  1.00 97.85           H  
ATOM   1878  CA  GLU A 115      14.809 -11.430  -7.524  1.00 97.85           C  
ATOM   1879  HA  GLU A 115      14.153 -11.635  -6.677  1.00 97.85           H  
ATOM   1880  C   GLU A 115      15.092  -9.919  -7.513  1.00 97.85           C  
ATOM   1881  CB  GLU A 115      16.108 -12.233  -7.328  1.00 97.85           C  
ATOM   1882  HB2 GLU A 115      16.766 -12.062  -8.180  1.00 97.85           H  
ATOM   1883  HB3 GLU A 115      15.864 -13.295  -7.303  1.00 97.85           H  
ATOM   1884  O   GLU A 115      14.854  -9.264  -6.509  1.00 97.85           O  
ATOM   1885  CG  GLU A 115      16.869 -11.865  -6.037  1.00 97.85           C  
ATOM   1886  HG2 GLU A 115      17.707 -12.553  -5.922  1.00 97.85           H  
ATOM   1887  HG3 GLU A 115      17.285 -10.864  -6.148  1.00 97.85           H  
ATOM   1888  CD  GLU A 115      15.981 -11.929  -4.779  1.00 97.85           C  
ATOM   1889  OE1 GLU A 115      16.001 -10.963  -3.974  1.00 97.85           O  
ATOM   1890  OE2 GLU A 115      15.243 -12.931  -4.660  1.00 97.85           O  
ATOM   1891  N   HIS A 116      15.480  -9.333  -8.651  1.00 97.79           N  
ATOM   1892  H   HIS A 116      15.589  -9.912  -9.472  1.00 97.79           H  
ATOM   1893  CA  HIS A 116      15.732  -7.891  -8.769  1.00 97.79           C  
ATOM   1894  HA  HIS A 116      16.433  -7.614  -7.981  1.00 97.79           H  
ATOM   1895  C   HIS A 116      14.488  -7.000  -8.565  1.00 97.79           C  
ATOM   1896  CB  HIS A 116      16.407  -7.599 -10.119  1.00 97.79           C  
ATOM   1897  HB2 HIS A 116      17.277  -8.245 -10.232  1.00 97.79           H  
ATOM   1898  HB3 HIS A 116      16.768  -6.571 -10.102  1.00 97.79           H  
ATOM   1899  O   HIS A 116      14.641  -5.809  -8.311  1.00 97.79           O  
ATOM   1900  CG  HIS A 116      15.507  -7.761 -11.322  1.00 97.79           C  
ATOM   1901  CD2 HIS A 116      14.769  -6.773 -11.920  1.00 97.79           C  
ATOM   1902  HD2 HIS A 116      14.703  -5.744 -11.601  1.00 97.79           H  
ATOM   1903  ND1 HIS A 116      15.313  -8.911 -12.057  1.00 97.79           N  
ATOM   1904  HD1 HIS A 116      15.785  -9.794 -11.923  1.00 97.79           H  
ATOM   1905  CE1 HIS A 116      14.475  -8.621 -13.067  1.00 97.79           C  
ATOM   1906  HE1 HIS A 116      14.148  -9.312 -13.830  1.00 97.79           H  
ATOM   1907  NE2 HIS A 116      14.121  -7.334 -13.024  1.00 97.79           N  
ATOM   1908  N   LEU A 117      13.275  -7.561  -8.657  1.00 98.35           N  
ATOM   1909  H   LEU A 117      13.227  -8.554  -8.833  1.00 98.35           H  
ATOM   1910  CA  LEU A 117      12.009  -6.893  -8.335  1.00 98.35           C  
ATOM   1911  HA  LEU A 117      12.178  -5.817  -8.281  1.00 98.35           H  
ATOM   1912  C   LEU A 117      11.462  -7.299  -6.957  1.00 98.35           C  
ATOM   1913  CB  LEU A 117      10.962  -7.165  -9.437  1.00 98.35           C  
ATOM   1914  HB2 LEU A 117      10.783  -8.240  -9.484  1.00 98.35           H  
ATOM   1915  HB3 LEU A 117      10.026  -6.686  -9.149  1.00 98.35           H  
ATOM   1916  O   LEU A 117      10.480  -6.710  -6.507  1.00 98.35           O  
ATOM   1917  CG  LEU A 117      11.329  -6.677 -10.848  1.00 98.35           C  
ATOM   1918  HG  LEU A 117      12.207  -7.230 -11.181  1.00 98.35           H  
ATOM   1919  CD1 LEU A 117      10.188  -6.969 -11.826  1.00 98.35           C  
ATOM   1920 HD11 LEU A 117       9.964  -8.036 -11.837  1.00 98.35           H  
ATOM   1921 HD12 LEU A 117      10.485  -6.665 -12.829  1.00 98.35           H  
ATOM   1922 HD13 LEU A 117       9.296  -6.412 -11.541  1.00 98.35           H  
ATOM   1923  CD2 LEU A 117      11.623  -5.177 -10.897  1.00 98.35           C  
ATOM   1924 HD21 LEU A 117      11.834  -4.880 -11.925  1.00 98.35           H  
ATOM   1925 HD22 LEU A 117      10.767  -4.607 -10.535  1.00 98.35           H  
ATOM   1926 HD23 LEU A 117      12.501  -4.940 -10.297  1.00 98.35           H  
ATOM   1927  N   SER A 118      12.061  -8.272  -6.261  1.00 98.25           N  
ATOM   1928  H   SER A 118      12.894  -8.698  -6.640  1.00 98.25           H  
ATOM   1929  CA  SER A 118      11.632  -8.658  -4.913  1.00 98.25           C  
ATOM   1930  HA  SER A 118      10.583  -8.947  -4.961  1.00 98.25           H  
ATOM   1931  C   SER A 118      11.781  -7.487  -3.938  1.00 98.25           C  
ATOM   1932  CB  SER A 118      12.424  -9.864  -4.404  1.00 98.25           C  
ATOM   1933  HB2 SER A 118      13.475  -9.594  -4.303  1.00 98.25           H  
ATOM   1934  HB3 SER A 118      12.337 -10.690  -5.109  1.00 98.25           H  
ATOM   1935  O   SER A 118      12.720  -6.699  -4.048  1.00 98.25           O  
ATOM   1936  OG  SER A 118      11.910 -10.259  -3.142  1.00 98.25           O  
ATOM   1937  HG  SER A 118      12.680 -10.522  -2.633  1.00 98.25           H  
ATOM   1938  N   VAL A 119      10.897  -7.381  -2.939  1.00 97.87           N  
ATOM   1939  H   VAL A 119      10.171  -8.079  -2.856  1.00 97.87           H  
ATOM   1940  CA  VAL A 119      10.966  -6.308  -1.927  1.00 97.87           C  
ATOM   1941  HA  VAL A 119      10.964  -5.360  -2.466  1.00 97.87           H  
ATOM   1942  C   VAL A 119      12.265  -6.338  -1.103  1.00 97.87           C  
ATOM   1943  CB  VAL A 119       9.710  -6.336  -1.038  1.00 97.87           C  
ATOM   1944  HB  VAL A 119       8.857  -6.539  -1.686  1.00 97.87           H  
ATOM   1945  O   VAL A 119      12.670  -5.324  -0.542  1.00 97.87           O  
ATOM   1946  CG1 VAL A 119       9.731  -7.429   0.038  1.00 97.87           C  
ATOM   1947 HG11 VAL A 119       8.765  -7.462   0.541  1.00 97.87           H  
ATOM   1948 HG12 VAL A 119      10.504  -7.225   0.778  1.00 97.87           H  
ATOM   1949 HG13 VAL A 119       9.915  -8.401  -0.419  1.00 97.87           H  
ATOM   1950  CG2 VAL A 119       9.462  -4.972  -0.391  1.00 97.87           C  
ATOM   1951 HG21 VAL A 119      10.266  -4.723   0.301  1.00 97.87           H  
ATOM   1952 HG22 VAL A 119       8.516  -4.999   0.151  1.00 97.87           H  
ATOM   1953 HG23 VAL A 119       9.403  -4.202  -1.160  1.00 97.87           H  
ATOM   1954  N   THR A 120      12.941  -7.492  -1.071  1.00 95.75           N  
ATOM   1955  H   THR A 120      12.549  -8.279  -1.568  1.00 95.75           H  
ATOM   1956  CA  THR A 120      14.267  -7.705  -0.469  1.00 95.75           C  
ATOM   1957  HA  THR A 120      14.275  -7.301   0.543  1.00 95.75           H  
ATOM   1958  C   THR A 120      15.402  -7.021  -1.229  1.00 95.75           C  
ATOM   1959  CB  THR A 120      14.578  -9.214  -0.408  1.00 95.75           C  
ATOM   1960  HB  THR A 120      15.634  -9.369  -0.189  1.00 95.75           H  
ATOM   1961  O   THR A 120      16.358  -6.568  -0.605  1.00 95.75           O  
ATOM   1962  CG2 THR A 120      13.743  -9.882   0.685  1.00 95.75           C  
ATOM   1963 HG21 THR A 120      12.679  -9.766   0.479  1.00 95.75           H  
ATOM   1964 HG22 THR A 120      13.984 -10.945   0.722  1.00 95.75           H  
ATOM   1965 HG23 THR A 120      13.976  -9.435   1.652  1.00 95.75           H  
ATOM   1966  OG1 THR A 120      14.237  -9.858  -1.626  1.00 95.75           O  
ATOM   1967  HG1 THR A 120      15.030 -10.163  -2.073  1.00 95.75           H  
ATOM   1968  N   SER A 121      15.296  -6.937  -2.557  1.00 97.14           N  
ATOM   1969  H   SER A 121      14.469  -7.325  -2.989  1.00 97.14           H  
ATOM   1970  CA  SER A 121      16.316  -6.360  -3.445  1.00 97.14           C  
ATOM   1971  HA  SER A 121      17.273  -6.308  -2.926  1.00 97.14           H  
ATOM   1972  C   SER A 121      15.965  -4.938  -3.901  1.00 97.14           C  
ATOM   1973  CB  SER A 121      16.491  -7.278  -4.657  1.00 97.14           C  
ATOM   1974  HB2 SER A 121      15.511  -7.497  -5.081  1.00 97.14           H  
ATOM   1975  HB3 SER A 121      17.092  -6.766  -5.409  1.00 97.14           H  
ATOM   1976  O   SER A 121      16.854  -4.125  -4.149  1.00 97.14           O  
ATOM   1977  OG  SER A 121      17.166  -8.468  -4.284  1.00 97.14           O  
ATOM   1978  HG  SER A 121      16.567  -9.218  -4.249  1.00 97.14           H  
ATOM   1979  N   LEU A 122      14.671  -4.620  -3.970  1.00 97.81           N  
ATOM   1980  H   LEU A 122      14.007  -5.358  -3.786  1.00 97.81           H  
ATOM   1981  CA  LEU A 122      14.121  -3.333  -4.381  1.00 97.81           C  
ATOM   1982  HA  LEU A 122      14.913  -2.583  -4.384  1.00 97.81           H  
ATOM   1983  C   LEU A 122      13.055  -2.908  -3.363  1.00 97.81           C  
ATOM   1984  CB  LEU A 122      13.598  -3.504  -5.821  1.00 97.81           C  
ATOM   1985  HB2 LEU A 122      12.873  -4.317  -5.836  1.00 97.81           H  
ATOM   1986  HB3 LEU A 122      14.439  -3.814  -6.440  1.00 97.81           H  
ATOM   1987  O   LEU A 122      11.891  -3.290  -3.471  1.00 97.81           O  
ATOM   1988  CG  LEU A 122      12.957  -2.264  -6.473  1.00 97.81           C  
ATOM   1989  HG  LEU A 122      12.058  -1.981  -5.925  1.00 97.81           H  
ATOM   1990  CD1 LEU A 122      13.907  -1.065  -6.512  1.00 97.81           C  
ATOM   1991 HD11 LEU A 122      14.119  -0.724  -5.499  1.00 97.81           H  
ATOM   1992 HD12 LEU A 122      14.833  -1.344  -7.014  1.00 97.81           H  
ATOM   1993 HD13 LEU A 122      13.433  -0.248  -7.057  1.00 97.81           H  
ATOM   1994  CD2 LEU A 122      12.564  -2.637  -7.904  1.00 97.81           C  
ATOM   1995 HD21 LEU A 122      12.197  -1.767  -8.449  1.00 97.81           H  
ATOM   1996 HD22 LEU A 122      11.780  -3.393  -7.885  1.00 97.81           H  
ATOM   1997 HD23 LEU A 122      13.426  -3.034  -8.440  1.00 97.81           H  
ATOM   1998  N   ALA A 123      13.453  -2.146  -2.345  1.00 96.75           N  
ATOM   1999  H   ALA A 123      14.429  -1.894  -2.284  1.00 96.75           H  
ATOM   2000  CA  ALA A 123      12.558  -1.732  -1.262  1.00 96.75           C  
ATOM   2001  HA  ALA A 123      12.207  -2.630  -0.753  1.00 96.75           H  
ATOM   2002  C   ALA A 123      11.317  -0.967  -1.770  1.00 96.75           C  
ATOM   2003  CB  ALA A 123      13.359  -0.895  -0.256  1.00 96.75           C  
ATOM   2004  HB1 ALA A 123      14.201  -1.474   0.121  1.00 96.75           H  
ATOM   2005  HB2 ALA A 123      13.723   0.013  -0.738  1.00 96.75           H  
ATOM   2006  HB3 ALA A 123      12.719  -0.617   0.581  1.00 96.75           H  
ATOM   2007  O   ALA A 123      11.338  -0.363  -2.846  1.00 96.75           O  
ATOM   2008  N   SER A 124      10.233  -0.967  -0.988  1.00 97.95           N  
ATOM   2009  H   SER A 124      10.267  -1.438  -0.095  1.00 97.95           H  
ATOM   2010  CA  SER A 124       9.118  -0.051  -1.250  1.00 97.95           C  
ATOM   2011  HA  SER A 124       8.831  -0.149  -2.297  1.00 97.95           H  
ATOM   2012  C   SER A 124       9.547   1.397  -1.002  1.00 97.95           C  
ATOM   2013  CB  SER A 124       7.889  -0.388  -0.403  1.00 97.95           C  
ATOM   2014  HB2 SER A 124       8.086  -0.176   0.648  1.00 97.95           H  
ATOM   2015  HB3 SER A 124       7.650  -1.445  -0.517  1.00 97.95           H  
ATOM   2016  O   SER A 124      10.360   1.675  -0.120  1.00 97.95           O  
ATOM   2017  OG  SER A 124       6.807   0.402  -0.864  1.00 97.95           O  
ATOM   2018  HG  SER A 124       5.979  -0.059  -0.714  1.00 97.95           H  
ATOM   2019  N   LEU A 125       8.969   2.328  -1.760  1.00 97.91           N  
ATOM   2020  H   LEU A 125       8.299   2.014  -2.448  1.00 97.91           H  
ATOM   2021  CA  LEU A 125       9.107   3.769  -1.531  1.00 97.91           C  
ATOM   2022  HA  LEU A 125       9.990   3.954  -0.919  1.00 97.91           H  
ATOM   2023  C   LEU A 125       7.931   4.349  -0.735  1.00 97.91           C  
ATOM   2024  CB  LEU A 125       9.299   4.485  -2.879  1.00 97.91           C  
ATOM   2025  HB2 LEU A 125       9.357   5.559  -2.704  1.00 97.91           H  
ATOM   2026  HB3 LEU A 125       8.423   4.296  -3.499  1.00 97.91           H  
ATOM   2027  O   LEU A 125       7.907   5.554  -0.486  1.00 97.91           O  
ATOM   2028  CG  LEU A 125      10.559   4.048  -3.648  1.00 97.91           C  
ATOM   2029  HG  LEU A 125      10.522   2.975  -3.839  1.00 97.91           H  
ATOM   2030  CD1 LEU A 125      10.592   4.765  -4.991  1.00 97.91           C  
ATOM   2031 HD11 LEU A 125      11.439   4.402  -5.573  1.00 97.91           H  
ATOM   2032 HD12 LEU A 125      10.663   5.844  -4.849  1.00 97.91           H  
ATOM   2033 HD13 LEU A 125       9.678   4.534  -5.537  1.00 97.91           H  
ATOM   2034  CD2 LEU A 125      11.857   4.374  -2.903  1.00 97.91           C  
ATOM   2035 HD21 LEU A 125      11.916   3.780  -1.991  1.00 97.91           H  
ATOM   2036 HD22 LEU A 125      12.710   4.116  -3.530  1.00 97.91           H  
ATOM   2037 HD23 LEU A 125      11.890   5.435  -2.654  1.00 97.91           H  
ATOM   2038  N   THR A 126       6.954   3.518  -0.352  1.00 98.52           N  
ATOM   2039  H   THR A 126       7.024   2.534  -0.568  1.00 98.52           H  
ATOM   2040  CA  THR A 126       5.721   3.974   0.295  1.00 98.52           C  
ATOM   2041  HA  THR A 126       5.719   5.064   0.274  1.00 98.52           H  
ATOM   2042  C   THR A 126       5.691   3.584   1.768  1.00 98.52           C  
ATOM   2043  CB  THR A 126       4.461   3.580  -0.496  1.00 98.52           C  
ATOM   2044  HB  THR A 126       3.605   4.118  -0.087  1.00 98.52           H  
ATOM   2045  O   THR A 126       5.825   2.414   2.137  1.00 98.52           O  
ATOM   2046  CG2 THR A 126       4.636   3.950  -1.971  1.00 98.52           C  
ATOM   2047 HG21 THR A 126       3.664   4.157  -2.419  1.00 98.52           H  
ATOM   2048 HG22 THR A 126       5.121   3.134  -2.506  1.00 98.52           H  
ATOM   2049 HG23 THR A 126       5.271   4.830  -2.077  1.00 98.52           H  
ATOM   2050  OG1 THR A 126       4.186   2.202  -0.501  1.00 98.52           O  
ATOM   2051  HG1 THR A 126       3.504   2.098  -1.170  1.00 98.52           H  
ATOM   2052  N   SER A 127       5.561   4.592   2.626  1.00 98.53           N  
ATOM   2053  H   SER A 127       5.394   5.512   2.244  1.00 98.53           H  
ATOM   2054  CA  SER A 127       5.505   4.463   4.079  1.00 98.53           C  
ATOM   2055  HA  SER A 127       6.099   3.606   4.395  1.00 98.53           H  
ATOM   2056  C   SER A 127       4.068   4.266   4.547  1.00 98.53           C  
ATOM   2057  CB  SER A 127       6.074   5.708   4.757  1.00 98.53           C  
ATOM   2058  HB2 SER A 127       5.502   6.581   4.443  1.00 98.53           H  
ATOM   2059  HB3 SER A 127       5.976   5.593   5.837  1.00 98.53           H  
ATOM   2060  O   SER A 127       3.141   4.865   4.005  1.00 98.53           O  
ATOM   2061  OG  SER A 127       7.434   5.908   4.433  1.00 98.53           O  
ATOM   2062  HG  SER A 127       7.986   5.429   5.056  1.00 98.53           H  
ATOM   2063  N   HIS A 128       3.897   3.461   5.591  1.00 98.50           N  
ATOM   2064  H   HIS A 128       4.716   3.049   6.016  1.00 98.50           H  
ATOM   2065  CA  HIS A 128       2.628   3.256   6.285  1.00 98.50           C  
ATOM   2066  HA  HIS A 128       1.797   3.508   5.627  1.00 98.50           H  
ATOM   2067  C   HIS A 128       2.569   4.171   7.515  1.00 98.50           C  
ATOM   2068  CB  HIS A 128       2.528   1.764   6.636  1.00 98.50           C  
ATOM   2069  HB2 HIS A 128       2.530   1.182   5.715  1.00 98.50           H  
ATOM   2070  HB3 HIS A 128       3.416   1.477   7.199  1.00 98.50           H  
ATOM   2071  O   HIS A 128       3.493   4.176   8.331  1.00 98.50           O  
ATOM   2072  CG  HIS A 128       1.356   1.333   7.471  1.00 98.50           C  
ATOM   2073  CD2 HIS A 128       0.175   1.993   7.644  1.00 98.50           C  
ATOM   2074  HD2 HIS A 128      -0.143   2.908   7.165  1.00 98.50           H  
ATOM   2075  ND1 HIS A 128       1.381   0.216   8.307  1.00 98.50           N  
ATOM   2076  CE1 HIS A 128       0.237   0.254   9.003  1.00 98.50           C  
ATOM   2077  HE1 HIS A 128      -0.034  -0.439   9.786  1.00 98.50           H  
ATOM   2078  NE2 HIS A 128      -0.496   1.309   8.626  1.00 98.50           N  
ATOM   2079  HE2 HIS A 128      -1.354   1.600   9.073  1.00 98.50           H  
ATOM   2080  N   VAL A 129       1.494   4.944   7.642  1.00 98.66           N  
ATOM   2081  H   VAL A 129       0.781   4.887   6.929  1.00 98.66           H  
ATOM   2082  CA  VAL A 129       1.216   5.857   8.758  1.00 98.66           C  
ATOM   2083  HA  VAL A 129       1.873   5.610   9.591  1.00 98.66           H  
ATOM   2084  C   VAL A 129      -0.215   5.679   9.266  1.00 98.66           C  
ATOM   2085  CB  VAL A 129       1.491   7.328   8.375  1.00 98.66           C  
ATOM   2086  HB  VAL A 129       1.367   7.941   9.269  1.00 98.66           H  
ATOM   2087  O   VAL A 129      -1.043   5.015   8.636  1.00 98.66           O  
ATOM   2088  CG1 VAL A 129       2.932   7.506   7.900  1.00 98.66           C  
ATOM   2089 HG11 VAL A 129       3.067   7.054   6.918  1.00 98.66           H  
ATOM   2090 HG12 VAL A 129       3.166   8.569   7.842  1.00 98.66           H  
ATOM   2091 HG13 VAL A 129       3.609   7.029   8.609  1.00 98.66           H  
ATOM   2092  CG2 VAL A 129       0.566   7.891   7.291  1.00 98.66           C  
ATOM   2093 HG21 VAL A 129       0.584   7.256   6.406  1.00 98.66           H  
ATOM   2094 HG22 VAL A 129      -0.452   7.953   7.677  1.00 98.66           H  
ATOM   2095 HG23 VAL A 129       0.884   8.895   7.010  1.00 98.66           H  
ATOM   2096  N   GLN A 130      -0.496   6.283  10.416  1.00 98.31           N  
ATOM   2097  H   GLN A 130       0.234   6.800  10.884  1.00 98.31           H  
ATOM   2098  CA  GLN A 130      -1.818   6.346  11.029  1.00 98.31           C  
ATOM   2099  HA  GLN A 130      -2.545   5.865  10.374  1.00 98.31           H  
ATOM   2100  C   GLN A 130      -2.210   7.817  11.201  1.00 98.31           C  
ATOM   2101  CB  GLN A 130      -1.816   5.609  12.379  1.00 98.31           C  
ATOM   2102  HB2 GLN A 130      -1.246   6.189  13.105  1.00 98.31           H  
ATOM   2103  HB3 GLN A 130      -2.847   5.543  12.727  1.00 98.31           H  
ATOM   2104  O   GLN A 130      -1.369   8.636  11.574  1.00 98.31           O  
ATOM   2105  CG  GLN A 130      -1.201   4.198  12.308  1.00 98.31           C  
ATOM   2106  HG2 GLN A 130      -0.134   4.282  12.102  1.00 98.31           H  
ATOM   2107  HG3 GLN A 130      -1.659   3.636  11.494  1.00 98.31           H  
ATOM   2108  CD  GLN A 130      -1.372   3.405  13.600  1.00 98.31           C  
ATOM   2109  NE2 GLN A 130      -0.561   2.400  13.843  1.00 98.31           N  
ATOM   2110 HE21 GLN A 130      -0.744   1.897  14.699  1.00 98.31           H  
ATOM   2111 HE22 GLN A 130       0.196   2.162  13.219  1.00 98.31           H  
ATOM   2112  OE1 GLN A 130      -2.226   3.660  14.430  1.00 98.31           O  
ATOM   2113  N   LEU A 131      -3.463   8.176  10.935  1.00 98.70           N  
ATOM   2114  H   LEU A 131      -4.130   7.459  10.689  1.00 98.70           H  
ATOM   2115  CA  LEU A 131      -3.947   9.531  11.195  1.00 98.70           C  
ATOM   2116  HA  LEU A 131      -3.196  10.243  10.853  1.00 98.70           H  
ATOM   2117  C   LEU A 131      -4.129   9.742  12.697  1.00 98.70           C  
ATOM   2118  CB  LEU A 131      -5.257   9.817  10.445  1.00 98.70           C  
ATOM   2119  HB2 LEU A 131      -6.021   9.130  10.808  1.00 98.70           H  
ATOM   2120  HB3 LEU A 131      -5.579  10.830  10.687  1.00 98.70           H  
ATOM   2121  O   LEU A 131      -4.733   8.922  13.382  1.00 98.70           O  
ATOM   2122  CG  LEU A 131      -5.162   9.679   8.921  1.00 98.70           C  
ATOM   2123  HG  LEU A 131      -4.948   8.636   8.687  1.00 98.70           H  
ATOM   2124  CD1 LEU A 131      -6.503  10.049   8.293  1.00 98.70           C  
ATOM   2125 HD11 LEU A 131      -6.734  11.092   8.506  1.00 98.70           H  
ATOM   2126 HD12 LEU A 131      -6.462   9.894   7.215  1.00 98.70           H  
ATOM   2127 HD13 LEU A 131      -7.288   9.416   8.706  1.00 98.70           H  
ATOM   2128  CD2 LEU A 131      -4.085  10.569   8.293  1.00 98.70           C  
ATOM   2129 HD21 LEU A 131      -4.243  11.608   8.581  1.00 98.70           H  
ATOM   2130 HD22 LEU A 131      -4.131  10.482   7.207  1.00 98.70           H  
ATOM   2131 HD23 LEU A 131      -3.097  10.245   8.619  1.00 98.70           H  
ATOM   2132  N   ASP A 132      -3.638  10.872  13.193  1.00 98.52           N  
ATOM   2133  H   ASP A 132      -3.100  11.471  12.583  1.00 98.52           H  
ATOM   2134  CA  ASP A 132      -3.973  11.379  14.519  1.00 98.52           C  
ATOM   2135  HA  ASP A 132      -3.848  10.584  15.254  1.00 98.52           H  
ATOM   2136  C   ASP A 132      -5.436  11.833  14.537  1.00 98.52           C  
ATOM   2137  CB  ASP A 132      -3.017  12.522  14.867  1.00 98.52           C  
ATOM   2138  HB2 ASP A 132      -2.007  12.246  14.566  1.00 98.52           H  
ATOM   2139  HB3 ASP A 132      -3.284  13.408  14.290  1.00 98.52           H  
ATOM   2140  O   ASP A 132      -5.767  12.916  14.047  1.00 98.52           O  
ATOM   2141  CG  ASP A 132      -3.002  12.869  16.357  1.00 98.52           C  
ATOM   2142  OD1 ASP A 132      -3.728  12.234  17.148  1.00 98.52           O  
ATOM   2143  OD2 ASP A 132      -2.180  13.754  16.690  1.00 98.52           O  
ATOM   2144  N   THR A 133      -6.317  10.946  14.990  1.00 97.97           N  
ATOM   2145  H   THR A 133      -5.975  10.043  15.286  1.00 97.97           H  
ATOM   2146  CA  THR A 133      -7.759  11.166  15.102  1.00 97.97           C  
ATOM   2147  HA  THR A 133      -7.928  12.159  15.519  1.00 97.97           H  
ATOM   2148  C   THR A 133      -8.379  10.133  16.048  1.00 97.97           C  
ATOM   2149  CB  THR A 133      -8.430  11.118  13.717  1.00 97.97           C  
ATOM   2150  HB  THR A 133      -7.969  11.868  13.075  1.00 97.97           H  
ATOM   2151  O   THR A 133      -7.780   9.099  16.345  1.00 97.97           O  
ATOM   2152  CG2 THR A 133      -8.356   9.766  13.006  1.00 97.97           C  
ATOM   2153 HG21 THR A 133      -7.313   9.482  12.865  1.00 97.97           H  
ATOM   2154 HG22 THR A 133      -8.856   8.995  13.592  1.00 97.97           H  
ATOM   2155 HG23 THR A 133      -8.836   9.848  12.030  1.00 97.97           H  
ATOM   2156  OG1 THR A 133      -9.788  11.443  13.853  1.00 97.97           O  
ATOM   2157  HG1 THR A 133      -9.811  12.363  14.126  1.00 97.97           H  
ATOM   2158  N   THR A 134      -9.595  10.398  16.525  1.00 96.28           N  
ATOM   2159  H   THR A 134     -10.034  11.261  16.238  1.00 96.28           H  
ATOM   2160  CA  THR A 134     -10.404   9.458  17.321  1.00 96.28           C  
ATOM   2161  HA  THR A 134      -9.745   8.700  17.744  1.00 96.28           H  
ATOM   2162  C   THR A 134     -11.441   8.689  16.494  1.00 96.28           C  
ATOM   2163  CB  THR A 134     -11.083  10.180  18.490  1.00 96.28           C  
ATOM   2164  HB  THR A 134     -11.714   9.479  19.036  1.00 96.28           H  
ATOM   2165  O   THR A 134     -12.189   7.886  17.055  1.00 96.28           O  
ATOM   2166  CG2 THR A 134     -10.068  10.776  19.468  1.00 96.28           C  
ATOM   2167 HG21 THR A 134      -9.393   9.992  19.812  1.00 96.28           H  
ATOM   2168 HG22 THR A 134     -10.590  11.197  20.328  1.00 96.28           H  
ATOM   2169 HG23 THR A 134      -9.485  11.557  18.980  1.00 96.28           H  
ATOM   2170  OG1 THR A 134     -11.872  11.242  18.009  1.00 96.28           O  
ATOM   2171  HG1 THR A 134     -12.088  11.818  18.746  1.00 96.28           H  
ATOM   2172  N   VAL A 135     -11.497   8.909  15.174  1.00 97.15           N  
ATOM   2173  H   VAL A 135     -10.860   9.587  14.780  1.00 97.15           H  
ATOM   2174  CA  VAL A 135     -12.350   8.146  14.247  1.00 97.15           C  
ATOM   2175  HA  VAL A 135     -13.388   8.264  14.558  1.00 97.15           H  
ATOM   2176  C   VAL A 135     -12.000   6.656  14.311  1.00 97.15           C  
ATOM   2177  CB  VAL A 135     -12.209   8.693  12.811  1.00 97.15           C  
ATOM   2178  HB  VAL A 135     -11.151   8.778  12.564  1.00 97.15           H  
ATOM   2179  O   VAL A 135     -10.839   6.283  14.191  1.00 97.15           O  
ATOM   2180  CG1 VAL A 135     -12.877   7.817  11.741  1.00 97.15           C  
ATOM   2181 HG11 VAL A 135     -13.939   7.696  11.953  1.00 97.15           H  
ATOM   2182 HG12 VAL A 135     -12.402   6.836  11.704  1.00 97.15           H  
ATOM   2183 HG13 VAL A 135     -12.744   8.280  10.763  1.00 97.15           H  
ATOM   2184  CG2 VAL A 135     -12.845  10.086  12.719  1.00 97.15           C  
ATOM   2185 HG21 VAL A 135     -12.724  10.489  11.713  1.00 97.15           H  
ATOM   2186 HG22 VAL A 135     -12.355  10.764  13.418  1.00 97.15           H  
ATOM   2187 HG23 VAL A 135     -13.906  10.034  12.966  1.00 97.15           H  
ATOM   2188  N   GLY A 136     -13.014   5.804  14.493  1.00 93.40           N  
ATOM   2189  H   GLY A 136     -13.939   6.190  14.619  1.00 93.40           H  
ATOM   2190  CA  GLY A 136     -12.859   4.346  14.470  1.00 93.40           C  
ATOM   2191  HA2 GLY A 136     -11.898   4.069  14.903  1.00 93.40           H  
ATOM   2192  HA3 GLY A 136     -13.649   3.886  15.062  1.00 93.40           H  
ATOM   2193  C   GLY A 136     -12.924   3.785  13.051  1.00 93.40           C  
ATOM   2194  O   GLY A 136     -11.923   3.327  12.517  1.00 93.40           O  
ATOM   2195  N   GLU A 137     -14.105   3.854  12.434  1.00 96.36           N  
ATOM   2196  H   GLU A 137     -14.880   4.294  12.909  1.00 96.36           H  
ATOM   2197  CA  GLU A 137     -14.345   3.413  11.055  1.00 96.36           C  
ATOM   2198  HA  GLU A 137     -13.464   2.890  10.681  1.00 96.36           H  
ATOM   2199  C   GLU A 137     -14.593   4.623  10.143  1.00 96.36           C  
ATOM   2200  CB  GLU A 137     -15.527   2.426  10.997  1.00 96.36           C  
ATOM   2201  HB2 GLU A 137     -15.743   2.213   9.950  1.00 96.36           H  
ATOM   2202  HB3 GLU A 137     -16.403   2.898  11.442  1.00 96.36           H  
ATOM   2203  O   GLU A 137     -15.274   5.580  10.524  1.00 96.36           O  
ATOM   2204  CG  GLU A 137     -15.238   1.094  11.717  1.00 96.36           C  
ATOM   2205  HG2 GLU A 137     -15.007   1.303  12.761  1.00 96.36           H  
ATOM   2206  HG3 GLU A 137     -14.357   0.642  11.262  1.00 96.36           H  
ATOM   2207  CD  GLU A 137     -16.404   0.086  11.665  1.00 96.36           C  
ATOM   2208  OE1 GLU A 137     -16.240  -1.013  12.245  1.00 96.36           O  
ATOM   2209  OE2 GLU A 137     -17.463   0.404  11.075  1.00 96.36           O  
ATOM   2210  N   LEU A 138     -14.055   4.586   8.921  1.00 98.16           N  
ATOM   2211  H   LEU A 138     -13.535   3.764   8.649  1.00 98.16           H  
ATOM   2212  CA  LEU A 138     -14.296   5.618   7.911  1.00 98.16           C  
ATOM   2213  HA  LEU A 138     -14.231   6.596   8.388  1.00 98.16           H  
ATOM   2214  C   LEU A 138     -15.706   5.476   7.325  1.00 98.16           C  
ATOM   2215  CB  LEU A 138     -13.230   5.530   6.803  1.00 98.16           C  
ATOM   2216  HB2 LEU A 138     -13.210   4.507   6.429  1.00 98.16           H  
ATOM   2217  HB3 LEU A 138     -13.531   6.176   5.978  1.00 98.16           H  
ATOM   2218  O   LEU A 138     -16.081   4.419   6.818  1.00 98.16           O  
ATOM   2219  CG  LEU A 138     -11.812   5.935   7.241  1.00 98.16           C  
ATOM   2220  HG  LEU A 138     -11.533   5.400   8.148  1.00 98.16           H  
ATOM   2221  CD1 LEU A 138     -10.816   5.574   6.143  1.00 98.16           C  
ATOM   2222 HD11 LEU A 138      -9.803   5.837   6.449  1.00 98.16           H  
ATOM   2223 HD12 LEU A 138     -11.063   6.099   5.220  1.00 98.16           H  
ATOM   2224 HD13 LEU A 138     -10.857   4.502   5.952  1.00 98.16           H  
ATOM   2225  CD2 LEU A 138     -11.708   7.441   7.485  1.00 98.16           C  
ATOM   2226 HD21 LEU A 138     -12.322   7.726   8.339  1.00 98.16           H  
ATOM   2227 HD22 LEU A 138     -12.031   7.987   6.598  1.00 98.16           H  
ATOM   2228 HD23 LEU A 138     -10.672   7.705   7.698  1.00 98.16           H  
ATOM   2229  N   THR A 139     -16.486   6.559   7.331  1.00 98.34           N  
ATOM   2230  H   THR A 139     -16.149   7.408   7.762  1.00 98.34           H  
ATOM   2231  CA  THR A 139     -17.793   6.568   6.658  1.00 98.34           C  
ATOM   2232  HA  THR A 139     -18.325   5.670   6.972  1.00 98.34           H  
ATOM   2233  C   THR A 139     -17.629   6.534   5.133  1.00 98.34           C  
ATOM   2234  CB  THR A 139     -18.649   7.783   7.045  1.00 98.34           C  
ATOM   2235  HB  THR A 139     -19.629   7.677   6.579  1.00 98.34           H  
ATOM   2236  O   THR A 139     -16.599   6.969   4.610  1.00 98.34           O  
ATOM   2237  CG2 THR A 139     -18.882   7.880   8.549  1.00 98.34           C  
ATOM   2238 HG21 THR A 139     -17.934   7.950   9.081  1.00 98.34           H  
ATOM   2239 HG22 THR A 139     -19.504   8.747   8.772  1.00 98.34           H  
ATOM   2240 HG23 THR A 139     -19.399   6.984   8.894  1.00 98.34           H  
ATOM   2241  OG1 THR A 139     -18.076   8.965   6.533  1.00 98.34           O  
ATOM   2242  HG1 THR A 139     -18.244   9.685   7.145  1.00 98.34           H  
ATOM   2243  N   PRO A 140     -18.669   6.138   4.370  1.00 98.22           N  
ATOM   2244  CA  PRO A 140     -18.649   6.239   2.909  1.00 98.22           C  
ATOM   2245  HA  PRO A 140     -17.904   5.544   2.520  1.00 98.22           H  
ATOM   2246  C   PRO A 140     -18.318   7.649   2.395  1.00 98.22           C  
ATOM   2247  CB  PRO A 140     -20.042   5.790   2.457  1.00 98.22           C  
ATOM   2248  HB2 PRO A 140     -20.009   5.299   1.484  1.00 98.22           H  
ATOM   2249  HB3 PRO A 140     -20.724   6.641   2.430  1.00 98.22           H  
ATOM   2250  O   PRO A 140     -17.661   7.788   1.370  1.00 98.22           O  
ATOM   2251  CG  PRO A 140     -20.474   4.829   3.564  1.00 98.22           C  
ATOM   2252  HG2 PRO A 140     -20.017   3.854   3.402  1.00 98.22           H  
ATOM   2253  HG3 PRO A 140     -21.559   4.742   3.627  1.00 98.22           H  
ATOM   2254  CD  PRO A 140     -19.883   5.471   4.817  1.00 98.22           C  
ATOM   2255  HD2 PRO A 140     -20.582   6.204   5.219  1.00 98.22           H  
ATOM   2256  HD3 PRO A 140     -19.669   4.701   5.559  1.00 98.22           H  
ATOM   2257  N   ARG A 141     -18.713   8.696   3.136  1.00 98.29           N  
ATOM   2258  H   ARG A 141     -19.169   8.497   4.015  1.00 98.29           H  
ATOM   2259  CA  ARG A 141     -18.420  10.102   2.809  1.00 98.29           C  
ATOM   2260  HA  ARG A 141     -18.574  10.242   1.740  1.00 98.29           H  
ATOM   2261  C   ARG A 141     -16.953  10.473   3.058  1.00 98.29           C  
ATOM   2262  CB  ARG A 141     -19.377  11.016   3.601  1.00 98.29           C  
ATOM   2263  HB2 ARG A 141     -20.074  10.415   4.184  1.00 98.29           H  
ATOM   2264  HB3 ARG A 141     -18.806  11.626   4.301  1.00 98.29           H  
ATOM   2265  O   ARG A 141     -16.400  11.277   2.314  1.00 98.29           O  
ATOM   2266  CG  ARG A 141     -20.184  11.923   2.660  1.00 98.29           C  
ATOM   2267  HG2 ARG A 141     -19.505  12.583   2.121  1.00 98.29           H  
ATOM   2268  HG3 ARG A 141     -20.704  11.301   1.931  1.00 98.29           H  
ATOM   2269  CD  ARG A 141     -21.228  12.764   3.412  1.00 98.29           C  
ATOM   2270  HD2 ARG A 141     -21.906  12.086   3.931  1.00 98.29           H  
ATOM   2271  HD3 ARG A 141     -21.799  13.329   2.675  1.00 98.29           H  
ATOM   2272  NE  ARG A 141     -20.617  13.698   4.382  1.00 98.29           N  
ATOM   2273  HE  ARG A 141     -19.609  13.678   4.453  1.00 98.29           H  
ATOM   2274  NH1 ARG A 141     -22.553  14.568   5.247  1.00 98.29           N  
ATOM   2275 HH11 ARG A 141     -23.015  15.074   5.989  1.00 98.29           H  
ATOM   2276 HH12 ARG A 141     -23.077  14.015   4.583  1.00 98.29           H  
ATOM   2277  NH2 ARG A 141     -20.611  15.134   6.166  1.00 98.29           N  
ATOM   2278 HH21 ARG A 141     -19.630  14.963   6.331  1.00 98.29           H  
ATOM   2279 HH22 ARG A 141     -21.104  15.560   6.938  1.00 98.29           H  
ATOM   2280  CZ  ARG A 141     -21.254  14.465   5.251  1.00 98.29           C  
ATOM   2281  N   ALA A 142     -16.324   9.898   4.084  1.00 98.64           N  
ATOM   2282  H   ALA A 142     -16.830   9.249   4.670  1.00 98.64           H  
ATOM   2283  CA  ALA A 142     -14.891  10.052   4.322  1.00 98.64           C  
ATOM   2284  HA  ALA A 142     -14.629  11.107   4.236  1.00 98.64           H  
ATOM   2285  C   ALA A 142     -14.061   9.294   3.271  1.00 98.64           C  
ATOM   2286  CB  ALA A 142     -14.575   9.608   5.752  1.00 98.64           C  
ATOM   2287  HB1 ALA A 142     -14.785   8.546   5.877  1.00 98.64           H  
ATOM   2288  HB2 ALA A 142     -15.178  10.179   6.457  1.00 98.64           H  
ATOM   2289  HB3 ALA A 142     -13.520   9.789   5.963  1.00 98.64           H  
ATOM   2290  O   ALA A 142     -13.088   9.846   2.764  1.00 98.64           O  
ATOM   2291  N   LEU A 143     -14.485   8.086   2.881  1.00 98.42           N  
ATOM   2292  H   LEU A 143     -15.270   7.680   3.369  1.00 98.42           H  
ATOM   2293  CA  LEU A 143     -13.865   7.311   1.796  1.00 98.42           C  
ATOM   2294  HA  LEU A 143     -12.797   7.219   1.995  1.00 98.42           H  
ATOM   2295  C   LEU A 143     -13.988   8.012   0.430  1.00 98.42           C  
ATOM   2296  CB  LEU A 143     -14.486   5.901   1.757  1.00 98.42           C  
ATOM   2297  HB2 LEU A 143     -14.139   5.392   0.858  1.00 98.42           H  
ATOM   2298  HB3 LEU A 143     -15.568   6.004   1.680  1.00 98.42           H  
ATOM   2299  O   LEU A 143     -13.011   8.081  -0.310  1.00 98.42           O  
ATOM   2300  CG  LEU A 143     -14.149   5.021   2.977  1.00 98.42           C  
ATOM   2301  HG  LEU A 143     -14.377   5.564   3.895  1.00 98.42           H  
ATOM   2302  CD1 LEU A 143     -15.004   3.754   2.952  1.00 98.42           C  
ATOM   2303 HD11 LEU A 143     -14.776   3.149   3.831  1.00 98.42           H  
ATOM   2304 HD12 LEU A 143     -14.796   3.179   2.050  1.00 98.42           H  
ATOM   2305 HD13 LEU A 143     -16.059   4.023   2.985  1.00 98.42           H  
ATOM   2306  CD2 LEU A 143     -12.678   4.601   3.001  1.00 98.42           C  
ATOM   2307 HD21 LEU A 143     -12.031   5.474   3.086  1.00 98.42           H  
ATOM   2308 HD22 LEU A 143     -12.422   4.063   2.087  1.00 98.42           H  
ATOM   2309 HD23 LEU A 143     -12.490   3.955   3.859  1.00 98.42           H  
ATOM   2310  N   GLU A 144     -15.148   8.599   0.117  1.00 98.46           N  
ATOM   2311  H   GLU A 144     -15.950   8.441   0.711  1.00 98.46           H  
ATOM   2312  CA  GLU A 144     -15.334   9.427  -1.085  1.00 98.46           C  
ATOM   2313  HA  GLU A 144     -15.094   8.831  -1.965  1.00 98.46           H  
ATOM   2314  C   GLU A 144     -14.385  10.637  -1.086  1.00 98.46           C  
ATOM   2315  CB  GLU A 144     -16.810   9.860  -1.174  1.00 98.46           C  
ATOM   2316  HB2 GLU A 144     -17.433   8.966  -1.180  1.00 98.46           H  
ATOM   2317  HB3 GLU A 144     -17.057  10.446  -0.289  1.00 98.46           H  
ATOM   2318  O   GLU A 144     -13.711  10.891  -2.082  1.00 98.46           O  
ATOM   2319  CG  GLU A 144     -17.134  10.682  -2.434  1.00 98.46           C  
ATOM   2320  HG2 GLU A 144     -16.863  10.092  -3.310  1.00 98.46           H  
ATOM   2321  HG3 GLU A 144     -16.527  11.587  -2.435  1.00 98.46           H  
ATOM   2322  CD  GLU A 144     -18.617  11.093  -2.530  1.00 98.46           C  
ATOM   2323  OE1 GLU A 144     -19.068  11.366  -3.666  1.00 98.46           O  
ATOM   2324  OE2 GLU A 144     -19.295  11.172  -1.475  1.00 98.46           O  
ATOM   2325  N   TYR A 145     -14.261  11.349   0.042  1.00 98.70           N  
ATOM   2326  H   TYR A 145     -14.836  11.105   0.835  1.00 98.70           H  
ATOM   2327  CA  TYR A 145     -13.297  12.446   0.171  1.00 98.70           C  
ATOM   2328  HA  TYR A 145     -13.500  13.174  -0.614  1.00 98.70           H  
ATOM   2329  C   TYR A 145     -11.851  11.977  -0.023  1.00 98.70           C  
ATOM   2330  CB  TYR A 145     -13.471  13.139   1.526  1.00 98.70           C  
ATOM   2331  HB2 TYR A 145     -14.406  13.699   1.502  1.00 98.70           H  
ATOM   2332  HB3 TYR A 145     -13.561  12.375   2.298  1.00 98.70           H  
ATOM   2333  O   TYR A 145     -11.120  12.625  -0.771  1.00 98.70           O  
ATOM   2334  CG  TYR A 145     -12.342  14.083   1.908  1.00 98.70           C  
ATOM   2335  CD1 TYR A 145     -11.547  13.805   3.038  1.00 98.70           C  
ATOM   2336  HD1 TYR A 145     -11.744  12.927   3.636  1.00 98.70           H  
ATOM   2337  CD2 TYR A 145     -12.057  15.210   1.112  1.00 98.70           C  
ATOM   2338  HD2 TYR A 145     -12.630  15.393   0.214  1.00 98.70           H  
ATOM   2339  CE1 TYR A 145     -10.481  14.659   3.380  1.00 98.70           C  
ATOM   2340  HE1 TYR A 145      -9.877  14.454   4.251  1.00 98.70           H  
ATOM   2341  CE2 TYR A 145     -10.985  16.062   1.445  1.00 98.70           C  
ATOM   2342  HE2 TYR A 145     -10.753  16.909   0.816  1.00 98.70           H  
ATOM   2343  OH  TYR A 145      -9.170  16.612   2.921  1.00 98.70           O  
ATOM   2344  HH  TYR A 145      -9.072  17.341   2.304  1.00 98.70           H  
ATOM   2345  CZ  TYR A 145     -10.193  15.785   2.581  1.00 98.70           C  
ATOM   2346  N   ILE A 146     -11.459  10.853   0.585  1.00 98.70           N  
ATOM   2347  H   ILE A 146     -12.124  10.377   1.178  1.00 98.70           H  
ATOM   2348  CA  ILE A 146     -10.131  10.244   0.423  1.00 98.70           C  
ATOM   2349  HA  ILE A 146      -9.377  10.945   0.781  1.00 98.70           H  
ATOM   2350  C   ILE A 146      -9.819   9.987  -1.057  1.00 98.70           C  
ATOM   2351  CB  ILE A 146     -10.027   8.976   1.297  1.00 98.70           C  
ATOM   2352  HB  ILE A 146     -10.962   8.421   1.218  1.00 98.70           H  
ATOM   2353  O   ILE A 146      -8.733  10.340  -1.511  1.00 98.70           O  
ATOM   2354  CG1 ILE A 146      -9.824   9.404   2.771  1.00 98.70           C  
ATOM   2355 HG12 ILE A 146      -8.803   9.760   2.909  1.00 98.70           H  
ATOM   2356 HG13 ILE A 146     -10.493  10.231   3.008  1.00 98.70           H  
ATOM   2357  CG2 ILE A 146      -8.894   8.042   0.839  1.00 98.70           C  
ATOM   2358 HG21 ILE A 146      -9.089   7.671  -0.167  1.00 98.70           H  
ATOM   2359 HG22 ILE A 146      -8.851   7.168   1.489  1.00 98.70           H  
ATOM   2360 HG23 ILE A 146      -7.939   8.566   0.854  1.00 98.70           H  
ATOM   2361  CD1 ILE A 146     -10.106   8.288   3.782  1.00 98.70           C  
ATOM   2362 HD11 ILE A 146     -10.029   8.688   4.793  1.00 98.70           H  
ATOM   2363 HD12 ILE A 146      -9.384   7.479   3.673  1.00 98.70           H  
ATOM   2364 HD13 ILE A 146     -11.115   7.902   3.633  1.00 98.70           H  
ATOM   2365  N   GLU A 147     -10.772   9.466  -1.833  1.00 98.38           N  
ATOM   2366  H   GLU A 147     -11.641   9.174  -1.409  1.00 98.38           H  
ATOM   2367  CA  GLU A 147     -10.588   9.249  -3.274  1.00 98.38           C  
ATOM   2368  HA  GLU A 147      -9.713   8.614  -3.409  1.00 98.38           H  
ATOM   2369  C   GLU A 147     -10.313  10.568  -4.028  1.00 98.38           C  
ATOM   2370  CB  GLU A 147     -11.817   8.509  -3.834  1.00 98.38           C  
ATOM   2371  HB2 GLU A 147     -12.121   7.730  -3.135  1.00 98.38           H  
ATOM   2372  HB3 GLU A 147     -12.646   9.211  -3.921  1.00 98.38           H  
ATOM   2373  O   GLU A 147      -9.462  10.602  -4.913  1.00 98.38           O  
ATOM   2374  CG  GLU A 147     -11.578   7.861  -5.210  1.00 98.38           C  
ATOM   2375  HG2 GLU A 147     -12.523   7.440  -5.554  1.00 98.38           H  
ATOM   2376  HG3 GLU A 147     -11.292   8.638  -5.919  1.00 98.38           H  
ATOM   2377  CD  GLU A 147     -10.518   6.743  -5.200  1.00 98.38           C  
ATOM   2378  OE1 GLU A 147      -9.882   6.519  -6.250  1.00 98.38           O  
ATOM   2379  OE2 GLU A 147     -10.317   6.088  -4.148  1.00 98.38           O  
ATOM   2380  N   THR A 148     -10.934  11.689  -3.627  1.00 98.59           N  
ATOM   2381  H   THR A 148     -11.613  11.605  -2.884  1.00 98.59           H  
ATOM   2382  CA  THR A 148     -10.668  13.021  -4.225  1.00 98.59           C  
ATOM   2383  HA  THR A 148     -10.653  12.887  -5.307  1.00 98.59           H  
ATOM   2384  C   THR A 148      -9.311  13.640  -3.862  1.00 98.59           C  
ATOM   2385  CB  THR A 148     -11.759  14.061  -3.914  1.00 98.59           C  
ATOM   2386  HB  THR A 148     -11.559  14.940  -4.527  1.00 98.59           H  
ATOM   2387  O   THR A 148      -8.960  14.696  -4.401  1.00 98.59           O  
ATOM   2388  CG2 THR A 148     -13.172  13.598  -4.255  1.00 98.59           C  
ATOM   2389 HG21 THR A 148     -13.461  12.755  -3.627  1.00 98.59           H  
ATOM   2390 HG22 THR A 148     -13.213  13.297  -5.302  1.00 98.59           H  
ATOM   2391 HG23 THR A 148     -13.872  14.416  -4.088  1.00 98.59           H  
ATOM   2392  OG1 THR A 148     -11.757  14.491  -2.570  1.00 98.59           O  
ATOM   2393  HG1 THR A 148     -11.520  13.743  -2.017  1.00 98.59           H  
ATOM   2394  N   ILE A 149      -8.567  13.031  -2.932  1.00 98.75           N  
ATOM   2395  H   ILE A 149      -8.925  12.178  -2.527  1.00 98.75           H  
ATOM   2396  CA  ILE A 149      -7.255  13.509  -2.463  1.00 98.75           C  
ATOM   2397  HA  ILE A 149      -6.956  14.333  -3.111  1.00 98.75           H  
ATOM   2398  C   ILE A 149      -6.132  12.477  -2.641  1.00 98.75           C  
ATOM   2399  CB  ILE A 149      -7.321  14.074  -1.024  1.00 98.75           C  
ATOM   2400  HB  ILE A 149      -6.328  14.442  -0.766  1.00 98.75           H  
ATOM   2401  O   ILE A 149      -5.012  12.712  -2.185  1.00 98.75           O  
ATOM   2402  CG1 ILE A 149      -7.718  13.002   0.007  1.00 98.75           C  
ATOM   2403 HG12 ILE A 149      -7.176  12.078  -0.193  1.00 98.75           H  
ATOM   2404 HG13 ILE A 149      -8.783  12.798  -0.111  1.00 98.75           H  
ATOM   2405  CG2 ILE A 149      -8.290  15.269  -0.964  1.00 98.75           C  
ATOM   2406 HG21 ILE A 149      -8.292  15.697   0.039  1.00 98.75           H  
ATOM   2407 HG22 ILE A 149      -7.983  16.026  -1.685  1.00 98.75           H  
ATOM   2408 HG23 ILE A 149      -9.304  14.945  -1.194  1.00 98.75           H  
ATOM   2409  CD1 ILE A 149      -7.470  13.377   1.470  1.00 98.75           C  
ATOM   2410 HD11 ILE A 149      -6.403  13.504   1.652  1.00 98.75           H  
ATOM   2411 HD12 ILE A 149      -7.844  12.579   2.112  1.00 98.75           H  
ATOM   2412 HD13 ILE A 149      -7.989  14.301   1.727  1.00 98.75           H  
ATOM   2413  N   LYS A 150      -6.391  11.354  -3.321  1.00 98.25           N  
ATOM   2414  H   LYS A 150      -7.328  11.206  -3.666  1.00 98.25           H  
ATOM   2415  CA  LYS A 150      -5.323  10.480  -3.826  1.00 98.25           C  
ATOM   2416  HA  LYS A 150      -4.664  10.206  -3.002  1.00 98.25           H  
ATOM   2417  C   LYS A 150      -4.477  11.218  -4.854  1.00 98.25           C  
ATOM   2418  CB  LYS A 150      -5.908   9.207  -4.442  1.00 98.25           C  
ATOM   2419  HB2 LYS A 150      -5.136   8.700  -5.021  1.00 98.25           H  
ATOM   2420  HB3 LYS A 150      -6.735   9.460  -5.106  1.00 98.25           H  
ATOM   2421  O   LYS A 150      -4.978  12.068  -5.585  1.00 98.25           O  
ATOM   2422  CG  LYS A 150      -6.380   8.265  -3.338  1.00 98.25           C  
ATOM   2423  HG2 LYS A 150      -7.137   8.758  -2.728  1.00 98.25           H  
ATOM   2424  HG3 LYS A 150      -5.532   7.999  -2.706  1.00 98.25           H  
ATOM   2425  CD  LYS A 150      -6.977   7.000  -3.946  1.00 98.25           C  
ATOM   2426  HD2 LYS A 150      -6.239   6.502  -4.574  1.00 98.25           H  
ATOM   2427  HD3 LYS A 150      -7.854   7.258  -4.540  1.00 98.25           H  
ATOM   2428  CE  LYS A 150      -7.362   6.098  -2.781  1.00 98.25           C  
ATOM   2429  HE2 LYS A 150      -6.452   5.810  -2.255  1.00 98.25           H  
ATOM   2430  HE3 LYS A 150      -7.999   6.654  -2.093  1.00 98.25           H  
ATOM   2431  NZ  LYS A 150      -8.067   4.888  -3.233  1.00 98.25           N  
ATOM   2432  HZ1 LYS A 150      -8.998   5.147  -3.527  1.00 98.25           H  
ATOM   2433  HZ2 LYS A 150      -7.588   4.473  -4.019  1.00 98.25           H  
ATOM   2434  HZ3 LYS A 150      -8.080   4.235  -2.462  1.00 98.25           H  
ATOM   2435  N   GLU A 151      -3.188  10.899  -4.878  1.00 98.19           N  
ATOM   2436  H   GLU A 151      -2.864  10.192  -4.234  1.00 98.19           H  
ATOM   2437  CA  GLU A 151      -2.169  11.557  -5.703  1.00 98.19           C  
ATOM   2438  HA  GLU A 151      -1.218  11.119  -5.402  1.00 98.19           H  
ATOM   2439  C   GLU A 151      -1.983  13.071  -5.441  1.00 98.19           C  
ATOM   2440  CB  GLU A 151      -2.343  11.177  -7.188  1.00 98.19           C  
ATOM   2441  HB2 GLU A 151      -3.318  11.510  -7.544  1.00 98.19           H  
ATOM   2442  HB3 GLU A 151      -1.588  11.692  -7.782  1.00 98.19           H  
ATOM   2443  O   GLU A 151      -1.131  13.709  -6.060  1.00 98.19           O  
ATOM   2444  CG  GLU A 151      -2.212   9.658  -7.432  1.00 98.19           C  
ATOM   2445  HG2 GLU A 151      -2.344   9.470  -8.498  1.00 98.19           H  
ATOM   2446  HG3 GLU A 151      -3.011   9.133  -6.907  1.00 98.19           H  
ATOM   2447  CD  GLU A 151      -0.844   9.103  -6.998  1.00 98.19           C  
ATOM   2448  OE1 GLU A 151      -0.757   7.968  -6.483  1.00 98.19           O  
ATOM   2449  OE2 GLU A 151       0.168   9.818  -7.172  1.00 98.19           O  
ATOM   2450  N   GLU A 152      -2.694  13.653  -4.466  1.00 98.70           N  
ATOM   2451  H   GLU A 152      -3.387  13.102  -3.981  1.00 98.70           H  
ATOM   2452  CA  GLU A 152      -2.482  15.033  -4.024  1.00 98.70           C  
ATOM   2453  HA  GLU A 152      -2.271  15.645  -4.901  1.00 98.70           H  
ATOM   2454  C   GLU A 152      -1.285  15.161  -3.082  1.00 98.70           C  
ATOM   2455  CB  GLU A 152      -3.729  15.606  -3.339  1.00 98.70           C  
ATOM   2456  HB2 GLU A 152      -4.066  14.917  -2.564  1.00 98.70           H  
ATOM   2457  HB3 GLU A 152      -3.466  16.532  -2.827  1.00 98.70           H  
ATOM   2458  O   GLU A 152      -1.000  14.294  -2.248  1.00 98.70           O  
ATOM   2459  CG  GLU A 152      -4.878  15.892  -4.314  1.00 98.70           C  
ATOM   2460  HG2 GLU A 152      -5.072  15.015  -4.932  1.00 98.70           H  
ATOM   2461  HG3 GLU A 152      -5.769  16.086  -3.717  1.00 98.70           H  
ATOM   2462  CD  GLU A 152      -4.644  17.126  -5.198  1.00 98.70           C  
ATOM   2463  OE1 GLU A 152      -5.562  17.437  -5.993  1.00 98.70           O  
ATOM   2464  OE2 GLU A 152      -3.713  17.917  -4.925  1.00 98.70           O  
ATOM   2465  N   GLU A 153      -0.608  16.304  -3.180  1.00 98.80           N  
ATOM   2466  H   GLU A 153      -0.928  16.989  -3.850  1.00 98.80           H  
ATOM   2467  CA  GLU A 153       0.547  16.616  -2.351  1.00 98.80           C  
ATOM   2468  HA  GLU A 153       1.059  15.675  -2.148  1.00 98.80           H  
ATOM   2469  C   GLU A 153       0.130  17.225  -1.002  1.00 98.80           C  
ATOM   2470  CB  GLU A 153       1.525  17.503  -3.130  1.00 98.80           C  
ATOM   2471  HB2 GLU A 153       1.142  18.523  -3.169  1.00 98.80           H  
ATOM   2472  HB3 GLU A 153       1.619  17.121  -4.147  1.00 98.80           H  
ATOM   2473  O   GLU A 153      -0.708  18.130  -0.918  1.00 98.80           O  
ATOM   2474  CG  GLU A 153       2.914  17.483  -2.480  1.00 98.80           C  
ATOM   2475  HG2 GLU A 153       2.843  17.883  -1.469  1.00 98.80           H  
ATOM   2476  HG3 GLU A 153       3.250  16.449  -2.410  1.00 98.80           H  
ATOM   2477  CD  GLU A 153       3.954  18.298  -3.255  1.00 98.80           C  
ATOM   2478  OE1 GLU A 153       5.141  18.275  -2.858  1.00 98.80           O  
ATOM   2479  OE2 GLU A 153       3.605  19.130  -4.120  1.00 98.80           O  
ATOM   2480  N   MET A 154       0.754  16.746   0.071  1.00 98.88           N  
ATOM   2481  H   MET A 154       1.425  16.005  -0.079  1.00 98.88           H  
ATOM   2482  CA  MET A 154       0.449  17.079   1.459  1.00 98.88           C  
ATOM   2483  HA  MET A 154      -0.174  17.973   1.476  1.00 98.88           H  
ATOM   2484  C   MET A 154       1.724  17.366   2.256  1.00 98.88           C  
ATOM   2485  CB  MET A 154      -0.333  15.929   2.118  1.00 98.88           C  
ATOM   2486  HB2 MET A 154       0.282  15.029   2.115  1.00 98.88           H  
ATOM   2487  HB3 MET A 154      -0.556  16.192   3.152  1.00 98.88           H  
ATOM   2488  O   MET A 154       2.794  16.821   1.980  1.00 98.88           O  
ATOM   2489  CG  MET A 154      -1.648  15.633   1.394  1.00 98.88           C  
ATOM   2490  HG2 MET A 154      -1.432  15.388   0.354  1.00 98.88           H  
ATOM   2491  HG3 MET A 154      -2.273  16.526   1.417  1.00 98.88           H  
ATOM   2492  SD  MET A 154      -2.589  14.259   2.089  1.00 98.88           S  
ATOM   2493  CE  MET A 154      -3.786  14.073   0.741  1.00 98.88           C  
ATOM   2494  HE1 MET A 154      -3.266  14.007  -0.214  1.00 98.88           H  
ATOM   2495  HE2 MET A 154      -4.360  13.157   0.884  1.00 98.88           H  
ATOM   2496  HE3 MET A 154      -4.463  14.926   0.730  1.00 98.88           H  
ATOM   2497  N   ILE A 155       1.603  18.193   3.293  1.00 98.94           N  
ATOM   2498  H   ILE A 155       0.692  18.600   3.452  1.00 98.94           H  
ATOM   2499  CA  ILE A 155       2.579  18.266   4.381  1.00 98.94           C  
ATOM   2500  HA  ILE A 155       3.566  18.013   3.992  1.00 98.94           H  
ATOM   2501  C   ILE A 155       2.201  17.227   5.430  1.00 98.94           C  
ATOM   2502  CB  ILE A 155       2.654  19.679   5.002  1.00 98.94           C  
ATOM   2503  HB  ILE A 155       1.699  19.894   5.480  1.00 98.94           H  
ATOM   2504  O   ILE A 155       1.096  17.271   5.972  1.00 98.94           O  
ATOM   2505  CG1 ILE A 155       2.897  20.793   3.960  1.00 98.94           C  
ATOM   2506 HG12 ILE A 155       2.031  20.853   3.302  1.00 98.94           H  
ATOM   2507 HG13 ILE A 155       2.972  21.750   4.477  1.00 98.94           H  
ATOM   2508  CG2 ILE A 155       3.744  19.720   6.093  1.00 98.94           C  
ATOM   2509 HG21 ILE A 155       4.698  19.375   5.695  1.00 98.94           H  
ATOM   2510 HG22 ILE A 155       3.462  19.079   6.929  1.00 98.94           H  
ATOM   2511 HG23 ILE A 155       3.853  20.736   6.471  1.00 98.94           H  
ATOM   2512  CD1 ILE A 155       4.148  20.602   3.097  1.00 98.94           C  
ATOM   2513 HD11 ILE A 155       4.057  19.668   2.541  1.00 98.94           H  
ATOM   2514 HD12 ILE A 155       4.228  21.427   2.389  1.00 98.94           H  
ATOM   2515 HD13 ILE A 155       5.044  20.578   3.716  1.00 98.94           H  
ATOM   2516  N   LEU A 156       3.136  16.335   5.745  1.00 98.91           N  
ATOM   2517  H   LEU A 156       4.008  16.361   5.236  1.00 98.91           H  
ATOM   2518  CA  LEU A 156       3.023  15.380   6.839  1.00 98.91           C  
ATOM   2519  HA  LEU A 156       1.970  15.261   7.096  1.00 98.91           H  
ATOM   2520  C   LEU A 156       3.750  15.916   8.072  1.00 98.91           C  
ATOM   2521  CB  LEU A 156       3.542  14.021   6.346  1.00 98.91           C  
ATOM   2522  HB2 LEU A 156       2.960  13.772   5.458  1.00 98.91           H  
ATOM   2523  HB3 LEU A 156       4.585  14.109   6.043  1.00 98.91           H  
ATOM   2524  O   LEU A 156       4.945  16.216   8.021  1.00 98.91           O  
ATOM   2525  CG  LEU A 156       3.389  12.871   7.356  1.00 98.91           C  
ATOM   2526  HG  LEU A 156       2.420  12.943   7.849  1.00 98.91           H  
ATOM   2527  CD1 LEU A 156       3.446  11.546   6.600  1.00 98.91           C  
ATOM   2528 HD11 LEU A 156       3.313  10.718   7.296  1.00 98.91           H  
ATOM   2529 HD12 LEU A 156       2.638  11.504   5.869  1.00 98.91           H  
ATOM   2530 HD13 LEU A 156       4.401  11.446   6.085  1.00 98.91           H  
ATOM   2531  CD2 LEU A 156       4.497  12.851   8.414  1.00 98.91           C  
ATOM   2532 HD21 LEU A 156       4.385  13.672   9.122  1.00 98.91           H  
ATOM   2533 HD22 LEU A 156       5.474  12.916   7.935  1.00 98.91           H  
ATOM   2534 HD23 LEU A 156       4.431  11.929   8.992  1.00 98.91           H  
ATOM   2535  N   THR A 157       3.040  15.989   9.197  1.00 98.86           N  
ATOM   2536  H   THR A 157       2.067  15.721   9.161  1.00 98.86           H  
ATOM   2537  CA  THR A 157       3.607  16.328  10.512  1.00 98.86           C  
ATOM   2538  HA  THR A 157       4.672  16.538  10.406  1.00 98.86           H  
ATOM   2539  C   THR A 157       3.448  15.150  11.470  1.00 98.86           C  
ATOM   2540  CB  THR A 157       2.949  17.592  11.082  1.00 98.86           C  
ATOM   2541  HB  THR A 157       1.896  17.398  11.286  1.00 98.86           H  
ATOM   2542  O   THR A 157       2.348  14.622  11.607  1.00 98.86           O  
ATOM   2543  CG2 THR A 157       3.631  18.091  12.355  1.00 98.86           C  
ATOM   2544 HG21 THR A 157       3.152  19.015  12.679  1.00 98.86           H  
ATOM   2545 HG22 THR A 157       3.528  17.352  13.150  1.00 98.86           H  
ATOM   2546 HG23 THR A 157       4.687  18.278  12.163  1.00 98.86           H  
ATOM   2547  OG1 THR A 157       3.051  18.635  10.138  1.00 98.86           O  
ATOM   2548  HG1 THR A 157       2.523  18.363   9.383  1.00 98.86           H  
ATOM   2549  N   LEU A 158       4.529  14.742  12.140  1.00 98.66           N  
ATOM   2550  H   LEU A 158       5.381  15.273  12.033  1.00 98.66           H  
ATOM   2551  CA  LEU A 158       4.493  13.701  13.173  1.00 98.66           C  
ATOM   2552  HA  LEU A 158       3.849  12.885  12.843  1.00 98.66           H  
ATOM   2553  C   LEU A 158       3.909  14.274  14.468  1.00 98.66           C  
ATOM   2554  CB  LEU A 158       5.907  13.147  13.450  1.00 98.66           C  
ATOM   2555  HB2 LEU A 158       5.826  12.412  14.252  1.00 98.66           H  
ATOM   2556  HB3 LEU A 158       6.534  13.959  13.819  1.00 98.66           H  
ATOM   2557  O   LEU A 158       4.462  15.232  15.017  1.00 98.66           O  
ATOM   2558  CG  LEU A 158       6.631  12.482  12.268  1.00 98.66           C  
ATOM   2559  HG  LEU A 158       6.780  13.217  11.476  1.00 98.66           H  
ATOM   2560  CD1 LEU A 158       7.996  11.967  12.716  1.00 98.66           C  
ATOM   2561 HD11 LEU A 158       8.539  11.571  11.858  1.00 98.66           H  
ATOM   2562 HD12 LEU A 158       8.579  12.772  13.165  1.00 98.66           H  
ATOM   2563 HD13 LEU A 158       7.874  11.185  13.465  1.00 98.66           H  
ATOM   2564  CD2 LEU A 158       5.859  11.298  11.698  1.00 98.66           C  
ATOM   2565 HD21 LEU A 158       5.594  10.600  12.492  1.00 98.66           H  
ATOM   2566 HD22 LEU A 158       6.461  10.785  10.948  1.00 98.66           H  
ATOM   2567 HD23 LEU A 158       4.954  11.668  11.217  1.00 98.66           H  
ATOM   2568  N   SER A 159       2.859  13.652  15.002  1.00 98.03           N  
ATOM   2569  H   SER A 159       2.423  12.890  14.503  1.00 98.03           H  
ATOM   2570  CA  SER A 159       2.228  14.086  16.258  1.00 98.03           C  
ATOM   2571  HA  SER A 159       2.020  15.154  16.196  1.00 98.03           H  
ATOM   2572  C   SER A 159       3.112  13.871  17.491  1.00 98.03           C  
ATOM   2573  CB  SER A 159       0.893  13.372  16.440  1.00 98.03           C  
ATOM   2574  HB2 SER A 159       0.456  13.657  17.397  1.00 98.03           H  
ATOM   2575  HB3 SER A 159       1.028  12.290  16.416  1.00 98.03           H  
ATOM   2576  O   SER A 159       2.952  14.553  18.498  1.00 98.03           O  
ATOM   2577  OG  SER A 159       0.028  13.771  15.401  1.00 98.03           O  
ATOM   2578  HG  SER A 159      -0.836  13.789  15.818  1.00 98.03           H  
ATOM   2579  N   SER A 160       4.112  12.987  17.399  1.00 95.40           N  
ATOM   2580  H   SER A 160       4.208  12.468  16.538  1.00 95.40           H  
ATOM   2581  CA  SER A 160       5.151  12.821  18.425  1.00 95.40           C  
ATOM   2582  HA  SER A 160       4.669  12.701  19.395  1.00 95.40           H  
ATOM   2583  C   SER A 160       6.114  14.012  18.535  1.00 95.40           C  
ATOM   2584  CB  SER A 160       5.965  11.558  18.126  1.00 95.40           C  
ATOM   2585  HB2 SER A 160       6.694  11.401  18.922  1.00 95.40           H  
ATOM   2586  HB3 SER A 160       5.296  10.698  18.089  1.00 95.40           H  
ATOM   2587  O   SER A 160       6.876  14.091  19.496  1.00 95.40           O  
ATOM   2588  OG  SER A 160       6.640  11.689  16.884  1.00 95.40           O  
ATOM   2589  HG  SER A 160       7.125  10.878  16.711  1.00 95.40           H  
ATOM   2590  N   GLY A 161       6.141  14.907  17.541  1.00 94.10           N  
ATOM   2591  H   GLY A 161       5.471  14.806  16.792  1.00 94.10           H  
ATOM   2592  CA  GLY A 161       7.067  16.041  17.474  1.00 94.10           C  
ATOM   2593  HA2 GLY A 161       6.712  16.732  16.710  1.00 94.10           H  
ATOM   2594  HA3 GLY A 161       7.053  16.557  18.434  1.00 94.10           H  
ATOM   2595  C   GLY A 161       8.528  15.690  17.155  1.00 94.10           C  
ATOM   2596  O   GLY A 161       9.315  16.611  16.946  1.00 94.10           O  
ATOM   2597  N   GLY A 162       8.895  14.404  17.079  1.00 95.44           N  
ATOM   2598  H   GLY A 162       8.187  13.705  17.252  1.00 95.44           H  
ATOM   2599  CA  GLY A 162      10.250  13.952  16.727  1.00 95.44           C  
ATOM   2600  HA2 GLY A 162      10.330  12.879  16.901  1.00 95.44           H  
ATOM   2601  HA3 GLY A 162      10.972  14.457  17.369  1.00 95.44           H  
ATOM   2602  C   GLY A 162      10.632  14.231  15.267  1.00 95.44           C  
ATOM   2603  O   GLY A 162       9.791  14.642  14.471  1.00 95.44           O  
ATOM   2604  N   ASP A 163      11.896  14.000  14.900  1.00 97.55           N  
ATOM   2605  H   ASP A 163      12.572  13.742  15.604  1.00 97.55           H  
ATOM   2606  CA  ASP A 163      12.395  14.263  13.537  1.00 97.55           C  
ATOM   2607  HA  ASP A 163      11.958  15.193  13.173  1.00 97.55           H  
ATOM   2608  C   ASP A 163      12.017  13.166  12.528  1.00 97.55           C  
ATOM   2609  CB  ASP A 163      13.920  14.442  13.563  1.00 97.55           C  
ATOM   2610  HB2 ASP A 163      14.374  13.572  14.037  1.00 97.55           H  
ATOM   2611  HB3 ASP A 163      14.283  14.491  12.537  1.00 97.55           H  
ATOM   2612  O   ASP A 163      11.698  13.469  11.373  1.00 97.55           O  
ATOM   2613  CG  ASP A 163      14.365  15.720  14.280  1.00 97.55           C  
ATOM   2614  OD1 ASP A 163      13.705  16.765  14.079  1.00 97.55           O  
ATOM   2615  OD2 ASP A 163      15.381  15.640  15.004  1.00 97.55           O  
ATOM   2616  N   THR A 164      12.017  11.897  12.953  1.00 97.57           N  
ATOM   2617  H   THR A 164      12.272  11.705  13.911  1.00 97.57           H  
ATOM   2618  CA  THR A 164      11.546  10.755  12.155  1.00 97.57           C  
ATOM   2619  HA  THR A 164      10.903  11.157  11.372  1.00 97.57           H  
ATOM   2620  C   THR A 164      10.679   9.798  12.973  1.00 97.57           C  
ATOM   2621  CB  THR A 164      12.675   9.970  11.446  1.00 97.57           C  
ATOM   2622  HB  THR A 164      12.210   9.308  10.716  1.00 97.57           H  
ATOM   2623  O   THR A 164      10.641   9.857  14.205  1.00 97.57           O  
ATOM   2624  CG2 THR A 164      13.670  10.860  10.704  1.00 97.57           C  
ATOM   2625 HG21 THR A 164      14.329  10.233  10.104  1.00 97.57           H  
ATOM   2626 HG22 THR A 164      13.126  11.548  10.057  1.00 97.57           H  
ATOM   2627 HG23 THR A 164      14.266  11.427  11.418  1.00 97.57           H  
ATOM   2628  OG1 THR A 164      13.418   9.171  12.331  1.00 97.57           O  
ATOM   2629  HG1 THR A 164      13.723   8.418  11.819  1.00 97.57           H  
ATOM   2630  N   ALA A 165       9.953   8.919  12.280  1.00 97.43           N  
ATOM   2631  H   ALA A 165       9.988   8.967  11.272  1.00 97.43           H  
ATOM   2632  CA  ALA A 165       9.234   7.797  12.869  1.00 97.43           C  
ATOM   2633  HA  ALA A 165       9.710   7.534  13.813  1.00 97.43           H  
ATOM   2634  C   ALA A 165       9.295   6.563  11.958  1.00 97.43           C  
ATOM   2635  CB  ALA A 165       7.786   8.209  13.159  1.00 97.43           C  
ATOM   2636  HB1 ALA A 165       7.773   8.984  13.926  1.00 97.43           H  
ATOM   2637  HB2 ALA A 165       7.223   7.350  13.524  1.00 97.43           H  
ATOM   2638  HB3 ALA A 165       7.321   8.587  12.248  1.00 97.43           H  
ATOM   2639  O   ALA A 165       9.338   6.673  10.730  1.00 97.43           O  
ATOM   2640  N   GLN A 166       9.258   5.380  12.575  1.00 95.21           N  
ATOM   2641  H   GLN A 166       9.172   5.361  13.581  1.00 95.21           H  
ATOM   2642  CA  GLN A 166       9.180   4.111  11.855  1.00 95.21           C  
ATOM   2643  HA  GLN A 166       9.941   4.110  11.075  1.00 95.21           H  
ATOM   2644  C   GLN A 166       7.823   3.948  11.163  1.00 95.21           C  
ATOM   2645  CB  GLN A 166       9.449   2.926  12.801  1.00 95.21           C  
ATOM   2646  HB2 GLN A 166       9.315   1.996  12.247  1.00 95.21           H  
ATOM   2647  HB3 GLN A 166       8.717   2.939  13.608  1.00 95.21           H  
ATOM   2648  O   GLN A 166       6.780   4.346  11.693  1.00 95.21           O  
ATOM   2649  CG  GLN A 166      10.862   2.930  13.410  1.00 95.21           C  
ATOM   2650  HG2 GLN A 166      10.983   2.047  14.038  1.00 95.21           H  
ATOM   2651  HG3 GLN A 166      10.975   3.808  14.047  1.00 95.21           H  
ATOM   2652  CD  GLN A 166      11.971   2.924  12.360  1.00 95.21           C  
ATOM   2653  NE2 GLN A 166      13.076   3.580  12.635  1.00 95.21           N  
ATOM   2654 HE21 GLN A 166      13.185   4.111  13.487  1.00 95.21           H  
ATOM   2655 HE22 GLN A 166      13.728   3.749  11.882  1.00 95.21           H  
ATOM   2656  OE1 GLN A 166      11.837   2.361  11.287  1.00 95.21           O  
ATOM   2657  N   SER A 167       7.844   3.312   9.992  1.00 94.33           N  
ATOM   2658  H   SER A 167       8.733   2.985   9.643  1.00 94.33           H  
ATOM   2659  CA  SER A 167       6.631   2.916   9.278  1.00 94.33           C  
ATOM   2660  HA  SER A 167       6.051   3.812   9.055  1.00 94.33           H  
ATOM   2661  C   SER A 167       5.758   1.993  10.142  1.00 94.33           C  
ATOM   2662  CB  SER A 167       7.021   2.260   7.951  1.00 94.33           C  
ATOM   2663  HB2 SER A 167       7.654   2.946   7.388  1.00 94.33           H  
ATOM   2664  HB3 SER A 167       7.582   1.345   8.143  1.00 94.33           H  
ATOM   2665  O   SER A 167       6.264   1.154  10.883  1.00 94.33           O  
ATOM   2666  OG  SER A 167       5.877   1.963   7.180  1.00 94.33           O  
ATOM   2667  HG  SER A 167       5.433   1.219   7.593  1.00 94.33           H  
ATOM   2668  N   GLY A 168       4.440   2.160  10.051  1.00 89.87           N  
ATOM   2669  H   GLY A 168       4.106   2.884   9.431  1.00 89.87           H  
ATOM   2670  CA  GLY A 168       3.423   1.404  10.788  1.00 89.87           C  
ATOM   2671  HA2 GLY A 168       2.502   1.411  10.205  1.00 89.87           H  
ATOM   2672  HA3 GLY A 168       3.750   0.370  10.902  1.00 89.87           H  
ATOM   2673  C   GLY A 168       3.072   1.950  12.176  1.00 89.87           C  
ATOM   2674  O   GLY A 168       1.953   1.732  12.635  1.00 89.87           O  
ATOM   2675  N   ALA A 169       3.969   2.706  12.819  1.00 83.31           N  
ATOM   2676  H   ALA A 169       4.878   2.819  12.393  1.00 83.31           H  
ATOM   2677  CA  ALA A 169       3.759   3.279  14.158  1.00 83.31           C  
ATOM   2678  HA  ALA A 169       2.834   2.884  14.579  1.00 83.31           H  
ATOM   2679  C   ALA A 169       3.618   4.816  14.177  1.00 83.31           C  
ATOM   2680  CB  ALA A 169       4.913   2.807  15.051  1.00 83.31           C  
ATOM   2681  HB1 ALA A 169       4.758   3.166  16.068  1.00 83.31           H  
ATOM   2682  HB2 ALA A 169       4.948   1.718  15.063  1.00 83.31           H  
ATOM   2683  HB3 ALA A 169       5.859   3.195  14.673  1.00 83.31           H  
ATOM   2684  O   ALA A 169       3.329   5.401  15.220  1.00 83.31           O  
ATOM   2685  N   ALA A 170       3.856   5.488  13.048  1.00 93.30           N  
ATOM   2686  H   ALA A 170       4.109   4.967  12.220  1.00 93.30           H  
ATOM   2687  CA  ALA A 170       3.824   6.943  12.960  1.00 93.30           C  
ATOM   2688  HA  ALA A 170       4.354   7.357  13.817  1.00 93.30           H  
ATOM   2689  C   ALA A 170       2.386   7.488  12.973  1.00 93.30           C  
ATOM   2690  CB  ALA A 170       4.582   7.357  11.694  1.00 93.30           C  
ATOM   2691  HB1 ALA A 170       4.075   6.953  10.817  1.00 93.30           H  
ATOM   2692  HB2 ALA A 170       4.610   8.444  11.617  1.00 93.30           H  
ATOM   2693  HB3 ALA A 170       5.598   6.964  11.724  1.00 93.30           H  
ATOM   2694  O   ALA A 170       1.658   7.326  11.995  1.00 93.30           O  
ATOM   2695  N   LEU A 171       2.014   8.176  14.056  1.00 98.14           N  
ATOM   2696  H   LEU A 171       2.641   8.194  14.848  1.00 98.14           H  
ATOM   2697  CA  LEU A 171       0.781   8.960  14.157  1.00 98.14           C  
ATOM   2698  HA  LEU A 171       0.011   8.454  13.576  1.00 98.14           H  
ATOM   2699  C   LEU A 171       1.008  10.364  13.568  1.00 98.14           C  
ATOM   2700  CB  LEU A 171       0.341   9.001  15.632  1.00 98.14           C  
ATOM   2701  HB2 LEU A 171       0.975   9.710  16.164  1.00 98.14           H  
ATOM   2702  HB3 LEU A 171       0.489   8.019  16.081  1.00 98.14           H  
ATOM   2703  O   LEU A 171       1.977  11.038  13.945  1.00 98.14           O  
ATOM   2704  CG  LEU A 171      -1.132   9.396  15.821  1.00 98.14           C  
ATOM   2705  HG  LEU A 171      -1.336  10.293  15.236  1.00 98.14           H  
ATOM   2706  CD1 LEU A 171      -2.074   8.277  15.375  1.00 98.14           C  
ATOM   2707 HD11 LEU A 171      -1.806   7.334  15.852  1.00 98.14           H  
ATOM   2708 HD12 LEU A 171      -2.043   8.161  14.292  1.00 98.14           H  
ATOM   2709 HD13 LEU A 171      -3.102   8.519  15.647  1.00 98.14           H  
ATOM   2710  CD2 LEU A 171      -1.396   9.700  17.293  1.00 98.14           C  
ATOM   2711 HD21 LEU A 171      -0.795  10.551  17.612  1.00 98.14           H  
ATOM   2712 HD22 LEU A 171      -1.171   8.828  17.907  1.00 98.14           H  
ATOM   2713 HD23 LEU A 171      -2.445   9.965  17.427  1.00 98.14           H  
ATOM   2714  N   VAL A 172       0.169  10.785  12.616  1.00 98.82           N  
ATOM   2715  H   VAL A 172      -0.578  10.166  12.335  1.00 98.82           H  
ATOM   2716  CA  VAL A 172       0.434  11.967  11.777  1.00 98.82           C  
ATOM   2717  HA  VAL A 172       1.174  12.574  12.298  1.00 98.82           H  
ATOM   2718  C   VAL A 172      -0.774  12.874  11.566  1.00 98.82           C  
ATOM   2719  CB  VAL A 172       1.051  11.596  10.407  1.00 98.82           C  
ATOM   2720  HB  VAL A 172       1.447  12.514   9.973  1.00 98.82           H  
ATOM   2721  O   VAL A 172      -1.919  12.431  11.497  1.00 98.82           O  
ATOM   2722  CG1 VAL A 172       2.222  10.620  10.555  1.00 98.82           C  
ATOM   2723 HG11 VAL A 172       2.903  10.986  11.324  1.00 98.82           H  
ATOM   2724 HG12 VAL A 172       1.852   9.640  10.854  1.00 98.82           H  
ATOM   2725 HG13 VAL A 172       2.747  10.514   9.605  1.00 98.82           H  
ATOM   2726  CG2 VAL A 172       0.077  10.995   9.385  1.00 98.82           C  
ATOM   2727 HG21 VAL A 172       0.597  10.810   8.446  1.00 98.82           H  
ATOM   2728 HG22 VAL A 172      -0.744  11.684   9.187  1.00 98.82           H  
ATOM   2729 HG23 VAL A 172      -0.332  10.056   9.758  1.00 98.82           H  
ATOM   2730  N   ASN A 173      -0.488  14.156  11.353  1.00 98.84           N  
ATOM   2731  H   ASN A 173       0.482  14.426  11.428  1.00 98.84           H  
ATOM   2732  CA  ASN A 173      -1.395  15.106  10.718  1.00 98.84           C  
ATOM   2733  HA  ASN A 173      -2.409  14.705  10.721  1.00 98.84           H  
ATOM   2734  C   ASN A 173      -0.993  15.317   9.252  1.00 98.84           C  
ATOM   2735  CB  ASN A 173      -1.403  16.420  11.514  1.00 98.84           C  
ATOM   2736  HB2 ASN A 173      -1.613  17.246  10.835  1.00 98.84           H  
ATOM   2737  HB3 ASN A 173      -0.433  16.598  11.977  1.00 98.84           H  
ATOM   2738  O   ASN A 173       0.187  15.548   8.964  1.00 98.84           O  
ATOM   2739  CG  ASN A 173      -2.486  16.429  12.573  1.00 98.84           C  
ATOM   2740  ND2 ASN A 173      -2.269  15.796  13.702  1.00 98.84           N  
ATOM   2741 HD21 ASN A 173      -3.038  15.740  14.355  1.00 98.84           H  
ATOM   2742 HD22 ASN A 173      -1.441  15.238  13.854  1.00 98.84           H  
ATOM   2743  OD1 ASN A 173      -3.529  17.030  12.373  1.00 98.84           O  
ATOM   2744  N   LEU A 174      -1.973  15.280   8.345  1.00 98.93           N  
ATOM   2745  H   LEU A 174      -2.909  15.076   8.664  1.00 98.93           H  
ATOM   2746  CA  LEU A 174      -1.805  15.590   6.923  1.00 98.93           C  
ATOM   2747  HA  LEU A 174      -0.746  15.732   6.705  1.00 98.93           H  
ATOM   2748  C   LEU A 174      -2.522  16.902   6.571  1.00 98.93           C  
ATOM   2749  CB  LEU A 174      -2.317  14.421   6.058  1.00 98.93           C  
ATOM   2750  HB2 LEU A 174      -3.369  14.259   6.297  1.00 98.93           H  
ATOM   2751  HB3 LEU A 174      -2.251  14.715   5.011  1.00 98.93           H  
ATOM   2752  O   LEU A 174      -3.680  17.108   6.939  1.00 98.93           O  
ATOM   2753  CG  LEU A 174      -1.601  13.071   6.234  1.00 98.93           C  
ATOM   2754  HG  LEU A 174      -1.723  12.731   7.262  1.00 98.93           H  
ATOM   2755  CD1 LEU A 174      -2.222  12.027   5.306  1.00 98.93           C  
ATOM   2756 HD11 LEU A 174      -2.061  12.302   4.264  1.00 98.93           H  
ATOM   2757 HD12 LEU A 174      -3.294  11.961   5.492  1.00 98.93           H  
ATOM   2758 HD13 LEU A 174      -1.773  11.052   5.494  1.00 98.93           H  
ATOM   2759  CD2 LEU A 174      -0.108  13.150   5.916  1.00 98.93           C  
ATOM   2760 HD21 LEU A 174       0.041  13.554   4.914  1.00 98.93           H  
ATOM   2761 HD22 LEU A 174       0.326  12.152   5.974  1.00 98.93           H  
ATOM   2762 HD23 LEU A 174       0.383  13.786   6.652  1.00 98.93           H  
ATOM   2763  N   THR A 175      -1.850  17.773   5.818  1.00 98.93           N  
ATOM   2764  H   THR A 175      -0.882  17.570   5.615  1.00 98.93           H  
ATOM   2765  CA  THR A 175      -2.413  19.043   5.326  1.00 98.93           C  
ATOM   2766  HA  THR A 175      -3.489  19.056   5.503  1.00 98.93           H  
ATOM   2767  C   THR A 175      -2.173  19.177   3.826  1.00 98.93           C  
ATOM   2768  CB  THR A 175      -1.802  20.243   6.067  1.00 98.93           C  
ATOM   2769  HB  THR A 175      -0.724  20.250   5.909  1.00 98.93           H  
ATOM   2770  O   THR A 175      -1.024  19.143   3.391  1.00 98.93           O  
ATOM   2771  CG2 THR A 175      -2.375  21.587   5.617  1.00 98.93           C  
ATOM   2772 HG21 THR A 175      -2.146  21.759   4.565  1.00 98.93           H  
ATOM   2773 HG22 THR A 175      -3.457  21.594   5.755  1.00 98.93           H  
ATOM   2774 HG23 THR A 175      -1.934  22.397   6.197  1.00 98.93           H  
ATOM   2775  OG1 THR A 175      -2.055  20.165   7.453  1.00 98.93           O  
ATOM   2776  HG1 THR A 175      -1.673  20.953   7.847  1.00 98.93           H  
ATOM   2777  N   LEU A 176      -3.230  19.362   3.034  1.00 98.92           N  
ATOM   2778  H   LEU A 176      -4.135  19.462   3.471  1.00 98.92           H  
ATOM   2779  CA  LEU A 176      -3.151  19.529   1.579  1.00 98.92           C  
ATOM   2780  HA  LEU A 176      -2.649  18.665   1.145  1.00 98.92           H  
ATOM   2781  C   LEU A 176      -2.346  20.776   1.190  1.00 98.92           C  
ATOM   2782  CB  LEU A 176      -4.578  19.636   1.014  1.00 98.92           C  
ATOM   2783  HB2 LEU A 176      -5.175  20.237   1.699  1.00 98.92           H  
ATOM   2784  HB3 LEU A 176      -4.547  20.171   0.064  1.00 98.92           H  
ATOM   2785  O   LEU A 176      -2.644  21.884   1.631  1.00 98.92           O  
ATOM   2786  CG  LEU A 176      -5.280  18.290   0.780  1.00 98.92           C  
ATOM   2787  HG  LEU A 176      -5.196  17.663   1.667  1.00 98.92           H  
ATOM   2788  CD1 LEU A 176      -6.757  18.550   0.492  1.00 98.92           C  
ATOM   2789 HD11 LEU A 176      -7.252  17.616   0.223  1.00 98.92           H  
ATOM   2790 HD12 LEU A 176      -6.866  19.274  -0.316  1.00 98.92           H  
ATOM   2791 HD13 LEU A 176      -7.232  18.945   1.389  1.00 98.92           H  
ATOM   2792  CD2 LEU A 176      -4.687  17.553  -0.424  1.00 98.92           C  
ATOM   2793 HD21 LEU A 176      -4.690  18.192  -1.307  1.00 98.92           H  
ATOM   2794 HD22 LEU A 176      -5.265  16.654  -0.633  1.00 98.92           H  
ATOM   2795 HD23 LEU A 176      -3.659  17.252  -0.223  1.00 98.92           H  
ATOM   2796  N   VAL A 177      -1.372  20.627   0.290  1.00 98.77           N  
ATOM   2797  H   VAL A 177      -1.177  19.701  -0.064  1.00 98.77           H  
ATOM   2798  CA  VAL A 177      -0.566  21.757  -0.205  1.00 98.77           C  
ATOM   2799  HA  VAL A 177      -0.218  22.336   0.651  1.00 98.77           H  
ATOM   2800  C   VAL A 177      -1.402  22.709  -1.067  1.00 98.77           C  
ATOM   2801  CB  VAL A 177       0.670  21.244  -0.973  1.00 98.77           C  
ATOM   2802  HB  VAL A 177       0.347  20.545  -1.745  1.00 98.77           H  
ATOM   2803  O   VAL A 177      -1.185  23.918  -1.014  1.00 98.77           O  
ATOM   2804  CG1 VAL A 177       1.468  22.366  -1.651  1.00 98.77           C  
ATOM   2805 HG11 VAL A 177       2.330  21.931  -2.156  1.00 98.77           H  
ATOM   2806 HG12 VAL A 177       0.858  22.853  -2.412  1.00 98.77           H  
ATOM   2807 HG13 VAL A 177       1.781  23.105  -0.913  1.00 98.77           H  
ATOM   2808  CG2 VAL A 177       1.644  20.529  -0.024  1.00 98.77           C  
ATOM   2809 HG21 VAL A 177       2.004  21.219   0.740  1.00 98.77           H  
ATOM   2810 HG22 VAL A 177       1.140  19.695   0.464  1.00 98.77           H  
ATOM   2811 HG23 VAL A 177       2.486  20.128  -0.588  1.00 98.77           H  
ATOM   2812  N   LYS A 178      -2.371  22.190  -1.838  1.00 98.19           N  
ATOM   2813  H   LYS A 178      -2.481  21.186  -1.836  1.00 98.19           H  
ATOM   2814  CA  LYS A 178      -3.158  22.982  -2.804  1.00 98.19           C  
ATOM   2815  HA  LYS A 178      -2.454  23.521  -3.439  1.00 98.19           H  
ATOM   2816  C   LYS A 178      -4.034  24.075  -2.179  1.00 98.19           C  
ATOM   2817  CB  LYS A 178      -3.982  22.055  -3.725  1.00 98.19           C  
ATOM   2818  HB2 LYS A 178      -4.504  22.678  -4.451  1.00 98.19           H  
ATOM   2819  HB3 LYS A 178      -3.293  21.418  -4.278  1.00 98.19           H  
ATOM   2820  O   LYS A 178      -4.318  25.068  -2.843  1.00 98.19           O  
ATOM   2821  CG  LYS A 178      -5.014  21.153  -3.017  1.00 98.19           C  
ATOM   2822  HG2 LYS A 178      -4.482  20.430  -2.399  1.00 98.19           H  
ATOM   2823  HG3 LYS A 178      -5.666  21.752  -2.381  1.00 98.19           H  
ATOM   2824  CD  LYS A 178      -5.880  20.398  -4.043  1.00 98.19           C  
ATOM   2825  HD2 LYS A 178      -5.228  19.958  -4.797  1.00 98.19           H  
ATOM   2826  HD3 LYS A 178      -6.549  21.102  -4.539  1.00 98.19           H  
ATOM   2827  CE  LYS A 178      -6.702  19.279  -3.380  1.00 98.19           C  
ATOM   2828  HE2 LYS A 178      -7.395  19.710  -2.658  1.00 98.19           H  
ATOM   2829  HE3 LYS A 178      -6.003  18.636  -2.843  1.00 98.19           H  
ATOM   2830  NZ  LYS A 178      -7.426  18.451  -4.381  1.00 98.19           N  
ATOM   2831  HZ1 LYS A 178      -6.770  18.123  -5.075  1.00 98.19           H  
ATOM   2832  HZ2 LYS A 178      -7.809  17.606  -3.981  1.00 98.19           H  
ATOM   2833  HZ3 LYS A 178      -8.141  18.962  -4.878  1.00 98.19           H  
ATOM   2834  N   ASN A 179      -4.480  23.893  -0.936  1.00 98.35           N  
ATOM   2835  H   ASN A 179      -4.253  23.023  -0.478  1.00 98.35           H  
ATOM   2836  CA  ASN A 179      -5.438  24.788  -0.275  1.00 98.35           C  
ATOM   2837  HA  ASN A 179      -5.298  25.794  -0.670  1.00 98.35           H  
ATOM   2838  C   ASN A 179      -5.263  24.920   1.252  1.00 98.35           C  
ATOM   2839  CB  ASN A 179      -6.862  24.335  -0.648  1.00 98.35           C  
ATOM   2840  HB2 ASN A 179      -7.575  25.047  -0.232  1.00 98.35           H  
ATOM   2841  HB3 ASN A 179      -6.975  24.340  -1.732  1.00 98.35           H  
ATOM   2842  O   ASN A 179      -5.995  25.688   1.868  1.00 98.35           O  
ATOM   2843  CG  ASN A 179      -7.233  22.957  -0.130  1.00 98.35           C  
ATOM   2844  ND2 ASN A 179      -8.449  22.549  -0.386  1.00 98.35           N  
ATOM   2845 HD21 ASN A 179      -8.814  21.903   0.299  1.00 98.35           H  
ATOM   2846 HD22 ASN A 179      -9.118  23.215  -0.746  1.00 98.35           H  
ATOM   2847  OD1 ASN A 179      -6.440  22.245   0.468  1.00 98.35           O  
ATOM   2848  N   ASN A 180      -4.283  24.233   1.853  1.00 98.41           N  
ATOM   2849  H   ASN A 180      -3.723  23.601   1.298  1.00 98.41           H  
ATOM   2850  CA  ASN A 180      -4.021  24.206   3.296  1.00 98.41           C  
ATOM   2851  HA  ASN A 180      -3.181  23.525   3.428  1.00 98.41           H  
ATOM   2852  C   ASN A 180      -5.152  23.578   4.149  1.00 98.41           C  
ATOM   2853  CB  ASN A 180      -3.515  25.594   3.743  1.00 98.41           C  
ATOM   2854  HB2 ASN A 180      -2.795  25.963   3.013  1.00 98.41           H  
ATOM   2855  HB3 ASN A 180      -4.352  26.291   3.777  1.00 98.41           H  
ATOM   2856  O   ASN A 180      -5.220  23.818   5.356  1.00 98.41           O  
ATOM   2857  CG  ASN A 180      -2.820  25.581   5.090  1.00 98.41           C  
ATOM   2858  ND2 ASN A 180      -3.488  25.999   6.136  1.00 98.41           N  
ATOM   2859 HD21 ASN A 180      -4.494  26.009   6.045  1.00 98.41           H  
ATOM   2860 HD22 ASN A 180      -3.032  25.867   7.028  1.00 98.41           H  
ATOM   2861  OD1 ASN A 180      -1.665  25.214   5.223  1.00 98.41           O  
ATOM   2862  N   ASP A 181      -6.013  22.742   3.558  1.00 98.45           N  
ATOM   2863  H   ASP A 181      -5.956  22.590   2.561  1.00 98.45           H  
ATOM   2864  CA  ASP A 181      -6.998  21.959   4.316  1.00 98.45           C  
ATOM   2865  HA  ASP A 181      -7.533  22.625   4.993  1.00 98.45           H  
ATOM   2866  C   ASP A 181      -6.302  20.871   5.149  1.00 98.45           C  
ATOM   2867  CB  ASP A 181      -8.026  21.292   3.389  1.00 98.45           C  
ATOM   2868  HB2 ASP A 181      -8.551  20.523   3.956  1.00 98.45           H  
ATOM   2869  HB3 ASP A 181      -7.493  20.797   2.577  1.00 98.45           H  
ATOM   2870  O   ASP A 181      -5.494  20.096   4.632  1.00 98.45           O  
ATOM   2871  CG  ASP A 181      -9.088  22.221   2.798  1.00 98.45           C  
ATOM   2872  OD1 ASP A 181      -9.243  23.362   3.283  1.00 98.45           O  
ATOM   2873  OD2 ASP A 181      -9.761  21.756   1.848  1.00 98.45           O  
ATOM   2874  N   ASN A 182      -6.643  20.776   6.437  1.00 98.87           N  
ATOM   2875  H   ASN A 182      -7.340  21.415   6.792  1.00 98.87           H  
ATOM   2876  CA  ASN A 182      -6.214  19.671   7.296  1.00 98.87           C  
ATOM   2877  HA  ASN A 182      -5.193  19.395   7.034  1.00 98.87           H  
ATOM   2878  C   ASN A 182      -7.110  18.444   7.046  1.00 98.87           C  
ATOM   2879  CB  ASN A 182      -6.202  20.138   8.760  1.00 98.87           C  
ATOM   2880  HB2 ASN A 182      -7.201  20.471   9.042  1.00 98.87           H  
ATOM   2881  HB3 ASN A 182      -5.511  20.974   8.867  1.00 98.87           H  
ATOM   2882  O   ASN A 182      -8.326  18.490   7.255  1.00 98.87           O  
ATOM   2883  CG  ASN A 182      -5.801  19.026   9.715  1.00 98.87           C  
ATOM   2884  ND2 ASN A 182      -4.608  19.037  10.259  1.00 98.87           N  
ATOM   2885 HD21 ASN A 182      -3.899  19.684   9.946  1.00 98.87           H  
ATOM   2886 HD22 ASN A 182      -4.404  18.290  10.908  1.00 98.87           H  
ATOM   2887  OD1 ASN A 182      -6.573  18.130   9.984  1.00 98.87           O  
ATOM   2888  N   VAL A 183      -6.493  17.350   6.601  1.00 98.88           N  
ATOM   2889  H   VAL A 183      -5.486  17.373   6.529  1.00 98.88           H  
ATOM   2890  CA  VAL A 183      -7.169  16.121   6.166  1.00 98.88           C  
ATOM   2891  HA  VAL A 183      -7.992  16.384   5.502  1.00 98.88           H  
ATOM   2892  C   VAL A 183      -7.762  15.364   7.356  1.00 98.88           C  
ATOM   2893  CB  VAL A 183      -6.181  15.236   5.380  1.00 98.88           C  
ATOM   2894  HB  VAL A 183      -5.349  14.998   6.042  1.00 98.88           H  
ATOM   2895  O   VAL A 183      -8.881  14.872   7.249  1.00 98.88           O  
ATOM   2896  CG1 VAL A 183      -6.795  13.917   4.905  1.00 98.88           C  
ATOM   2897 HG11 VAL A 183      -7.649  14.117   4.258  1.00 98.88           H  
ATOM   2898 HG12 VAL A 183      -7.118  13.318   5.757  1.00 98.88           H  
ATOM   2899 HG13 VAL A 183      -6.055  13.341   4.349  1.00 98.88           H  
ATOM   2900  CG2 VAL A 183      -5.631  15.960   4.140  1.00 98.88           C  
ATOM   2901 HG21 VAL A 183      -4.936  15.307   3.612  1.00 98.88           H  
ATOM   2902 HG22 VAL A 183      -5.095  16.864   4.428  1.00 98.88           H  
ATOM   2903 HG23 VAL A 183      -6.449  16.225   3.471  1.00 98.88           H  
ATOM   2904  N   ASN A 184      -7.067  15.323   8.501  1.00 98.84           N  
ATOM   2905  H   ASN A 184      -6.145  15.734   8.521  1.00 98.84           H  
ATOM   2906  CA  ASN A 184      -7.542  14.668   9.727  1.00 98.84           C  
ATOM   2907  HA  ASN A 184      -7.715  13.611   9.524  1.00 98.84           H  
ATOM   2908  C   ASN A 184      -8.881  15.270  10.182  1.00 98.84           C  
ATOM   2909  CB  ASN A 184      -6.494  14.793  10.853  1.00 98.84           C  
ATOM   2910  HB2 ASN A 184      -6.321  15.840  11.103  1.00 98.84           H  
ATOM   2911  HB3 ASN A 184      -6.905  14.320  11.745  1.00 98.84           H  
ATOM   2912  O   ASN A 184      -9.888  14.568  10.252  1.00 98.84           O  
ATOM   2913  CG  ASN A 184      -5.143  14.168  10.556  1.00 98.84           C  
ATOM   2914  ND2 ASN A 184      -4.610  13.421  11.489  1.00 98.84           N  
ATOM   2915 HD21 ASN A 184      -3.691  13.030  11.337  1.00 98.84           H  
ATOM   2916 HD22 ASN A 184      -5.090  13.299  12.369  1.00 98.84           H  
ATOM   2917  OD1 ASN A 184      -4.528  14.380   9.517  1.00 98.84           O  
ATOM   2918  N   LYS A 185      -8.916  16.596  10.370  1.00 98.66           N  
ATOM   2919  H   LYS A 185      -8.044  17.097  10.280  1.00 98.66           H  
ATOM   2920  CA  LYS A 185     -10.124  17.354  10.721  1.00 98.66           C  
ATOM   2921  HA  LYS A 185     -10.502  16.984  11.674  1.00 98.66           H  
ATOM   2922  C   LYS A 185     -11.228  17.162   9.686  1.00 98.66           C  
ATOM   2923  CB  LYS A 185      -9.754  18.837  10.860  1.00 98.66           C  
ATOM   2924  HB2 LYS A 185      -9.374  19.208   9.909  1.00 98.66           H  
ATOM   2925  HB3 LYS A 185      -8.966  18.927  11.608  1.00 98.66           H  
ATOM   2926  O   LYS A 185     -12.400  17.074  10.043  1.00 98.66           O  
ATOM   2927  CG  LYS A 185     -10.958  19.688  11.294  1.00 98.66           C  
ATOM   2928  HG2 LYS A 185     -11.723  19.674  10.517  1.00 98.66           H  
ATOM   2929  HG3 LYS A 185     -11.375  19.275  12.212  1.00 98.66           H  
ATOM   2930  CD  LYS A 185     -10.531  21.139  11.541  1.00 98.66           C  
ATOM   2931  HD2 LYS A 185     -10.123  21.571  10.627  1.00 98.66           H  
ATOM   2932  HD3 LYS A 185      -9.750  21.138  12.301  1.00 98.66           H  
ATOM   2933  CE  LYS A 185     -11.703  21.982  12.058  1.00 98.66           C  
ATOM   2934  HE2 LYS A 185     -12.258  21.389  12.785  1.00 98.66           H  
ATOM   2935  HE3 LYS A 185     -11.296  22.854  12.570  1.00 98.66           H  
ATOM   2936  NZ  LYS A 185     -12.594  22.424  10.963  1.00 98.66           N  
ATOM   2937  HZ1 LYS A 185     -13.019  21.625  10.515  1.00 98.66           H  
ATOM   2938  HZ2 LYS A 185     -12.106  22.914  10.227  1.00 98.66           H  
ATOM   2939  HZ3 LYS A 185     -13.387  22.954  11.295  1.00 98.66           H  
ATOM   2940  N   ARG A 186     -10.877  17.095   8.397  1.00 98.71           N  
ATOM   2941  H   ARG A 186      -9.903  17.197   8.153  1.00 98.71           H  
ATOM   2942  CA  ARG A 186     -11.873  16.876   7.347  1.00 98.71           C  
ATOM   2943  HA  ARG A 186     -12.693  17.558   7.570  1.00 98.71           H  
ATOM   2944  C   ARG A 186     -12.474  15.470   7.401  1.00 98.71           C  
ATOM   2945  CB  ARG A 186     -11.280  17.219   5.971  1.00 98.71           C  
ATOM   2946  HB2 ARG A 186     -10.847  18.218   6.013  1.00 98.71           H  
ATOM   2947  HB3 ARG A 186     -10.483  16.515   5.729  1.00 98.71           H  
ATOM   2948  O   ARG A 186     -13.670  15.332   7.179  1.00 98.71           O  
ATOM   2949  CG  ARG A 186     -12.328  17.193   4.847  1.00 98.71           C  
ATOM   2950  HG2 ARG A 186     -11.868  17.571   3.934  1.00 98.71           H  
ATOM   2951  HG3 ARG A 186     -12.659  16.168   4.675  1.00 98.71           H  
ATOM   2952  CD  ARG A 186     -13.539  18.066   5.191  1.00 98.71           C  
ATOM   2953  HD2 ARG A 186     -13.197  19.072   5.434  1.00 98.71           H  
ATOM   2954  HD3 ARG A 186     -14.049  17.652   6.061  1.00 98.71           H  
ATOM   2955  NE  ARG A 186     -14.508  18.123   4.093  1.00 98.71           N  
ATOM   2956  HE  ARG A 186     -14.244  17.675   3.227  1.00 98.71           H  
ATOM   2957  NH1 ARG A 186     -16.104  19.267   5.296  1.00 98.71           N  
ATOM   2958 HH11 ARG A 186     -15.498  19.323   6.102  1.00 98.71           H  
ATOM   2959 HH12 ARG A 186     -17.022  19.676   5.393  1.00 98.71           H  
ATOM   2960  NH2 ARG A 186     -16.512  18.646   3.184  1.00 98.71           N  
ATOM   2961 HH21 ARG A 186     -17.418  19.086   3.259  1.00 98.71           H  
ATOM   2962 HH22 ARG A 186     -16.213  18.197   2.330  1.00 98.71           H  
ATOM   2963  CZ  ARG A 186     -15.697  18.678   4.202  1.00 98.71           C  
ATOM   2964  N   ILE A 187     -11.686  14.450   7.732  1.00 98.75           N  
ATOM   2965  H   ILE A 187     -10.704  14.634   7.882  1.00 98.75           H  
ATOM   2966  CA  ILE A 187     -12.179  13.087   7.964  1.00 98.75           C  
ATOM   2967  HA  ILE A 187     -12.825  12.806   7.132  1.00 98.75           H  
ATOM   2968  C   ILE A 187     -13.068  13.039   9.216  1.00 98.75           C  
ATOM   2969  CB  ILE A 187     -10.987  12.101   7.981  1.00 98.75           C  
ATOM   2970  HB  ILE A 187     -10.177  12.535   8.568  1.00 98.75           H  
ATOM   2971  O   ILE A 187     -14.155  12.472   9.151  1.00 98.75           O  
ATOM   2972  CG1 ILE A 187     -10.505  11.906   6.523  1.00 98.75           C  
ATOM   2973 HG12 ILE A 187     -10.396  12.880   6.046  1.00 98.75           H  
ATOM   2974 HG13 ILE A 187     -11.254  11.345   5.964  1.00 98.75           H  
ATOM   2975  CG2 ILE A 187     -11.357  10.751   8.619  1.00 98.75           C  
ATOM   2976 HG21 ILE A 187     -10.512  10.063   8.579  1.00 98.75           H  
ATOM   2977 HG22 ILE A 187     -11.604  10.889   9.671  1.00 98.75           H  
ATOM   2978 HG23 ILE A 187     -12.212  10.312   8.105  1.00 98.75           H  
ATOM   2979  CD1 ILE A 187      -9.156  11.195   6.395  1.00 98.75           C  
ATOM   2980 HD11 ILE A 187      -8.409  11.734   6.978  1.00 98.75           H  
ATOM   2981 HD12 ILE A 187      -9.227  10.165   6.744  1.00 98.75           H  
ATOM   2982 HD13 ILE A 187      -8.851  11.187   5.348  1.00 98.75           H  
ATOM   2983  N   GLU A 188     -12.696  13.715  10.305  1.00 98.53           N  
ATOM   2984  H   GLU A 188     -11.772  14.123  10.324  1.00 98.53           H  
ATOM   2985  CA  GLU A 188     -13.531  13.847  11.513  1.00 98.53           C  
ATOM   2986  HA  GLU A 188     -13.728  12.856  11.922  1.00 98.53           H  
ATOM   2987  C   GLU A 188     -14.901  14.482  11.211  1.00 98.53           C  
ATOM   2988  CB  GLU A 188     -12.779  14.669  12.575  1.00 98.53           C  
ATOM   2989  HB2 GLU A 188     -12.413  15.592  12.125  1.00 98.53           H  
ATOM   2990  HB3 GLU A 188     -13.462  14.923  13.386  1.00 98.53           H  
ATOM   2991  O   GLU A 188     -15.936  13.926  11.576  1.00 98.53           O  
ATOM   2992  CG  GLU A 188     -11.611  13.863  13.153  1.00 98.53           C  
ATOM   2993  HG2 GLU A 188     -12.037  13.038  13.725  1.00 98.53           H  
ATOM   2994  HG3 GLU A 188     -11.027  13.434  12.338  1.00 98.53           H  
ATOM   2995  CD  GLU A 188     -10.660  14.653  14.061  1.00 98.53           C  
ATOM   2996  OE1 GLU A 188      -9.844  13.957  14.712  1.00 98.53           O  
ATOM   2997  OE2 GLU A 188     -10.730  15.906  14.092  1.00 98.53           O  
ATOM   2998  N   GLU A 189     -14.929  15.588  10.458  1.00 98.45           N  
ATOM   2999  H   GLU A 189     -14.041  16.003  10.216  1.00 98.45           H  
ATOM   3000  CA  GLU A 189     -16.159  16.247   9.974  1.00 98.45           C  
ATOM   3001  HA  GLU A 189     -16.780  16.535  10.822  1.00 98.45           H  
ATOM   3002  C   GLU A 189     -17.025  15.371   9.045  1.00 98.45           C  
ATOM   3003  CB  GLU A 189     -15.778  17.495   9.159  1.00 98.45           C  
ATOM   3004  HB2 GLU A 189     -16.650  17.823   8.594  1.00 98.45           H  
ATOM   3005  HB3 GLU A 189     -15.008  17.215   8.439  1.00 98.45           H  
ATOM   3006  O   GLU A 189     -18.206  15.657   8.831  1.00 98.45           O  
ATOM   3007  CG  GLU A 189     -15.292  18.702   9.970  1.00 98.45           C  
ATOM   3008  HG2 GLU A 189     -14.501  18.396  10.655  1.00 98.45           H  
ATOM   3009  HG3 GLU A 189     -16.124  19.076  10.567  1.00 98.45           H  
ATOM   3010  CD  GLU A 189     -14.774  19.833   9.060  1.00 98.45           C  
ATOM   3011  OE1 GLU A 189     -14.208  20.808   9.621  1.00 98.45           O  
ATOM   3012  OE2 GLU A 189     -14.955  19.769   7.814  1.00 98.45           O  
ATOM   3013  N   LEU A 190     -16.441  14.345   8.424  1.00 98.57           N  
ATOM   3014  H   LEU A 190     -15.465  14.172   8.621  1.00 98.57           H  
ATOM   3015  CA  LEU A 190     -17.138  13.410   7.538  1.00 98.57           C  
ATOM   3016  HA  LEU A 190     -18.076  13.860   7.212  1.00 98.57           H  
ATOM   3017  C   LEU A 190     -17.549  12.114   8.256  1.00 98.57           C  
ATOM   3018  CB  LEU A 190     -16.265  13.153   6.297  1.00 98.57           C  
ATOM   3019  HB2 LEU A 190     -16.708  12.348   5.711  1.00 98.57           H  
ATOM   3020  HB3 LEU A 190     -15.288  12.809   6.637  1.00 98.57           H  
ATOM   3021  O   LEU A 190     -18.381  11.378   7.718  1.00 98.57           O  
ATOM   3022  CG  LEU A 190     -16.077  14.383   5.386  1.00 98.57           C  
ATOM   3023  HG  LEU A 190     -15.771  15.253   5.967  1.00 98.57           H  
ATOM   3024  CD1 LEU A 190     -15.012  14.085   4.340  1.00 98.57           C  
ATOM   3025 HD11 LEU A 190     -14.824  14.967   3.727  1.00 98.57           H  
ATOM   3026 HD12 LEU A 190     -14.081  13.811   4.838  1.00 98.57           H  
ATOM   3027 HD13 LEU A 190     -15.336  13.259   3.707  1.00 98.57           H  
ATOM   3028  CD2 LEU A 190     -17.352  14.773   4.636  1.00 98.57           C  
ATOM   3029 HD21 LEU A 190     -17.720  13.914   4.075  1.00 98.57           H  
ATOM   3030 HD22 LEU A 190     -17.126  15.582   3.941  1.00 98.57           H  
ATOM   3031 HD23 LEU A 190     -18.086  15.136   5.356  1.00 98.57           H  
ATOM   3032  N   CYS A 191     -17.017  11.862   9.454  1.00 97.90           N  
ATOM   3033  H   CYS A 191     -16.291  12.483   9.783  1.00 97.90           H  
ATOM   3034  CA  CYS A 191     -17.340  10.718  10.307  1.00 97.90           C  
ATOM   3035  HA  CYS A 191     -17.934  10.012   9.727  1.00 97.90           H  
ATOM   3036  C   CYS A 191     -18.224  11.056  11.524  1.00 97.90           C  
ATOM   3037  CB  CYS A 191     -16.039  10.009  10.710  1.00 97.90           C  
ATOM   3038  HB2 CYS A 191     -16.270   9.227  11.433  1.00 97.90           H  
ATOM   3039  HB3 CYS A 191     -15.361  10.727  11.171  1.00 97.90           H  
ATOM   3040  O   CYS A 191     -18.560  10.146  12.281  1.00 97.90           O  
ATOM   3041  SG  CYS A 191     -15.246   9.250   9.260  1.00 97.90           S  
ATOM   3042  HG  CYS A 191     -14.331   8.564   9.950  1.00 97.90           H  
ATOM   3043  N   THR A 192     -18.609  12.327  11.692  1.00 89.56           N  
ATOM   3044  H   THR A 192     -18.331  12.996  10.987  1.00 89.56           H  
ATOM   3045  CA  THR A 192     -19.507  12.833  12.752  1.00 89.56           C  
ATOM   3046  HA  THR A 192     -19.648  12.057  13.503  1.00 89.56           H  
ATOM   3047  C   THR A 192     -20.901  13.164  12.209  1.00 89.56           C  
ATOM   3048  CB  THR A 192     -18.900  14.060  13.446  1.00 89.56           C  
ATOM   3049  HB  THR A 192     -18.927  14.910  12.764  1.00 89.56           H  
ATOM   3050  O   THR A 192     -20.987  13.618  11.043  1.00 89.56           O  
ATOM   3051  CG2 THR A 192     -19.626  14.429  14.740  1.00 89.56           C  
ATOM   3052 HG21 THR A 192     -19.107  15.255  15.226  1.00 89.56           H  
ATOM   3053 HG22 THR A 192     -19.645  13.567  15.407  1.00 89.56           H  
ATOM   3054 HG23 THR A 192     -20.648  14.735  14.516  1.00 89.56           H  
ATOM   3055  OG1 THR A 192     -17.560  13.822  13.810  1.00 89.56           O  
ATOM   3056  HG1 THR A 192     -17.061  13.714  12.997  1.00 89.56           H  
ATOM   3057  OXT THR A 192     -21.874  12.979  12.972  1.00 89.56           O  
TER    3058      THR A 192                                                       
ATOM   3058  N   GLU B   1     -10.288 -14.828   7.286  1.00 49.28           N  
ATOM   3059  H   GLU B   1     -10.615 -15.724   7.620  1.00 49.28           H  
ATOM   3060  H2  GLU B   1     -11.081 -14.211   7.182  1.00 49.28           H  
ATOM   3061  H3  GLU B   1      -9.821 -14.939   6.397  1.00 49.28           H  
ATOM   3062  CA  GLU B   1      -9.358 -14.232   8.263  1.00 49.28           C  
ATOM   3063  HA  GLU B   1      -9.051 -13.252   7.898  1.00 49.28           H  
ATOM   3064  C   GLU B   1      -8.073 -15.044   8.426  1.00 49.28           C  
ATOM   3065  CB  GLU B   1     -10.080 -14.000   9.585  1.00 49.28           C  
ATOM   3066  HB2 GLU B   1     -10.139 -14.934  10.143  1.00 49.28           H  
ATOM   3067  HB3 GLU B   1     -11.089 -13.656   9.356  1.00 49.28           H  
ATOM   3068  O   GLU B   1      -7.003 -14.492   8.211  1.00 49.28           O  
ATOM   3069  CG  GLU B   1      -9.362 -12.920  10.394  1.00 49.28           C  
ATOM   3070  HG2 GLU B   1      -8.360 -13.272  10.641  1.00 49.28           H  
ATOM   3071  HG3 GLU B   1      -9.273 -12.023   9.780  1.00 49.28           H  
ATOM   3072  CD  GLU B   1     -10.117 -12.581  11.681  1.00 49.28           C  
ATOM   3073  OE1 GLU B   1      -9.552 -11.788  12.455  1.00 49.28           O  
ATOM   3074  OE2 GLU B   1     -11.212 -13.158  11.864  1.00 49.28           O  
ATOM   3075  N   ILE B   2      -8.160 -16.341   8.754  1.00 63.23           N  
ATOM   3076  H   ILE B   2      -9.066 -16.734   8.964  1.00 63.23           H  
ATOM   3077  CA  ILE B   2      -7.008 -17.129   9.236  1.00 63.23           C  
ATOM   3078  HA  ILE B   2      -6.544 -16.577  10.052  1.00 63.23           H  
ATOM   3079  C   ILE B   2      -5.902 -17.341   8.203  1.00 63.23           C  
ATOM   3080  CB  ILE B   2      -7.500 -18.475   9.814  1.00 63.23           C  
ATOM   3081  HB  ILE B   2      -8.119 -18.963   9.061  1.00 63.23           H  
ATOM   3082  O   ILE B   2      -4.742 -17.276   8.575  1.00 63.23           O  
ATOM   3083  CG1 ILE B   2      -8.359 -18.214  11.073  1.00 63.23           C  
ATOM   3084 HG12 ILE B   2      -7.706 -18.010  11.922  1.00 63.23           H  
ATOM   3085 HG13 ILE B   2      -8.994 -17.339  10.936  1.00 63.23           H  
ATOM   3086  CG2 ILE B   2      -6.348 -19.435  10.178  1.00 63.23           C  
ATOM   3087 HG21 ILE B   2      -6.729 -20.351  10.631  1.00 63.23           H  
ATOM   3088 HG22 ILE B   2      -5.670 -18.954  10.883  1.00 63.23           H  
ATOM   3089 HG23 ILE B   2      -5.771 -19.727   9.301  1.00 63.23           H  
ATOM   3090  CD1 ILE B   2      -9.284 -19.383  11.423  1.00 63.23           C  
ATOM   3091 HD11 ILE B   2      -9.954 -19.585  10.587  1.00 63.23           H  
ATOM   3092 HD12 ILE B   2      -8.711 -20.280  11.656  1.00 63.23           H  
ATOM   3093 HD13 ILE B   2      -9.882 -19.117  12.295  1.00 63.23           H  
ATOM   3094  N   TRP B   3      -6.210 -17.595   6.933  1.00 61.48           N  
ATOM   3095  H   TRP B   3      -5.749 -16.947   6.309  1.00 61.48           H  
ATOM   3096  CA  TRP B   3      -5.929 -18.954   6.448  1.00 61.48           C  
ATOM   3097  HA  TRP B   3      -6.334 -19.691   7.142  1.00 61.48           H  
ATOM   3098  C   TRP B   3      -4.407 -19.159   6.358  1.00 61.48           C  
ATOM   3099  CB  TRP B   3      -6.581 -19.169   5.076  1.00 61.48           C  
ATOM   3100  HB2 TRP B   3      -6.643 -20.241   4.891  1.00 61.48           H  
ATOM   3101  HB3 TRP B   3      -5.913 -18.745   4.327  1.00 61.48           H  
ATOM   3102  O   TRP B   3      -3.715 -18.230   5.968  1.00 61.48           O  
ATOM   3103  CG  TRP B   3      -7.938 -18.556   4.862  1.00 61.48           C  
ATOM   3104  CD1 TRP B   3      -8.230 -17.664   3.891  1.00 61.48           C  
ATOM   3105  HD1 TRP B   3      -7.518 -17.319   3.156  1.00 61.48           H  
ATOM   3106  CD2 TRP B   3      -9.169 -18.728   5.628  1.00 61.48           C  
ATOM   3107  CE2 TRP B   3     -10.170 -17.874   5.069  1.00 61.48           C  
ATOM   3108  CE3 TRP B   3      -9.540 -19.506   6.745  1.00 61.48           C  
ATOM   3109  HE3 TRP B   3      -8.803 -20.154   7.196  1.00 61.48           H  
ATOM   3110  NE1 TRP B   3      -9.544 -17.255   4.007  1.00 61.48           N  
ATOM   3111  HE1 TRP B   3      -9.958 -16.577   3.383  1.00 61.48           H  
ATOM   3112  CH2 TRP B   3     -11.796 -18.564   6.727  1.00 61.48           C  
ATOM   3113  HH2 TRP B   3     -12.785 -18.510   7.156  1.00 61.48           H  
ATOM   3114  CZ2 TRP B   3     -11.465 -17.785   5.604  1.00 61.48           C  
ATOM   3115  HZ2 TRP B   3     -12.203 -17.137   5.155  1.00 61.48           H  
ATOM   3116  CZ3 TRP B   3     -10.835 -19.422   7.293  1.00 61.48           C  
ATOM   3117  HZ3 TRP B   3     -11.090 -20.008   8.163  1.00 61.48           H  
ATOM   3118  N   ASP B   4      -3.897 -20.324   6.738  1.00 65.04           N  
ATOM   3119  H   ASP B   4      -4.519 -21.076   6.996  1.00 65.04           H  
ATOM   3120  CA  ASP B   4      -2.486 -20.704   6.590  1.00 65.04           C  
ATOM   3121  HA  ASP B   4      -2.073 -20.276   5.677  1.00 65.04           H  
ATOM   3122  C   ASP B   4      -2.481 -22.253   6.440  1.00 65.04           C  
ATOM   3123  CB  ASP B   4      -1.641 -20.205   7.804  1.00 65.04           C  
ATOM   3124  HB2 ASP B   4      -2.138 -20.518   8.722  1.00 65.04           H  
ATOM   3125  HB3 ASP B   4      -0.683 -20.723   7.769  1.00 65.04           H  
ATOM   3126  O   ASP B   4      -2.176 -22.961   7.400  1.00 65.04           O  
ATOM   3127  CG  ASP B   4      -1.311 -18.692   7.912  1.00 65.04           C  
ATOM   3128  OD1 ASP B   4      -0.813 -18.059   6.954  1.00 65.04           O  
ATOM   3129  OD2 ASP B   4      -1.346 -18.124   9.035  1.00 65.04           O  
ATOM   3130  N   ASP B   5      -2.946 -22.769   5.285  1.00 78.94           N  
ATOM   3131  H   ASP B   5      -3.134 -22.125   4.530  1.00 78.94           H  
ATOM   3132  CA  ASP B   5      -3.089 -24.210   4.936  1.00 78.94           C  
ATOM   3133  HA  ASP B   5      -2.518 -24.794   5.657  1.00 78.94           H  
ATOM   3134  C   ASP B   5      -2.505 -24.582   3.559  1.00 78.94           C  
ATOM   3135  CB  ASP B   5      -4.567 -24.669   5.038  1.00 78.94           C  
ATOM   3136  HB2 ASP B   5      -4.594 -25.756   4.964  1.00 78.94           H  
ATOM   3137  HB3 ASP B   5      -4.937 -24.414   6.031  1.00 78.94           H  
ATOM   3138  O   ASP B   5      -2.472 -23.684   2.681  1.00 78.94           O  
ATOM   3139  CG  ASP B   5      -5.536 -24.092   3.984  1.00 78.94           C  
ATOM   3140  OD1 ASP B   5      -6.334 -23.179   4.331  1.00 78.94           O  
ATOM   3141  OD2 ASP B   5      -5.624 -24.603   2.841  1.00 78.94           O  
ATOM   3142  OXT ASP B   5      -2.133 -25.764   3.399  1.00 78.94           O  
TER    3143      ASP B   5                                                       
END   
