# Supplementary material for: An extended Tudor domain within Vreteno interconnects Gtsf1L and Ago3 for piRNA biogenesis in Bombyx mori
Source: EMBO J. 2023 Nov 20;42(24):e114072. doi: 10.15252/embj.2023114072 (PMC10711660; doi:10.15252/embj.2023114072)
Supplement: Supplementary file 4 — Dataset EV1 [file EMBJ-42-e114072-s007.zip › manuscript_pdb/BmVreteno_AF-eTD1_BmGtsf1L_87_101.pdb]

ATOM      1  N   VAL A   1     -12.642 -16.074   9.125  1.00 57.41           N  
ATOM      2  H   VAL A   1     -13.175 -16.931   9.090  1.00 57.41           H  
ATOM      3  H2  VAL A   1     -12.907 -15.515   9.923  1.00 57.41           H  
ATOM      4  H3  VAL A   1     -12.845 -15.542   8.291  1.00 57.41           H  
ATOM      5  CA  VAL A   1     -11.190 -16.369   9.142  1.00 57.41           C  
ATOM      6  HA  VAL A   1     -10.907 -16.856  10.076  1.00 57.41           H  
ATOM      7  C   VAL A   1     -10.443 -15.056   9.017  1.00 57.41           C  
ATOM      8  CB  VAL A   1     -10.830 -17.293   7.969  1.00 57.41           C  
ATOM      9  HB  VAL A   1     -11.156 -16.812   7.046  1.00 57.41           H  
ATOM     10  O   VAL A   1     -10.804 -14.288   8.137  1.00 57.41           O  
ATOM     11  CG1 VAL A   1      -9.326 -17.573   7.863  1.00 57.41           C  
ATOM     12 HG11 VAL A   1      -9.143 -18.180   6.976  1.00 57.41           H  
ATOM     13 HG12 VAL A   1      -8.742 -16.656   7.778  1.00 57.41           H  
ATOM     14 HG13 VAL A   1      -8.983 -18.127   8.737  1.00 57.41           H  
ATOM     15  CG2 VAL A   1     -11.553 -18.636   8.142  1.00 57.41           C  
ATOM     16 HG21 VAL A   1     -11.326 -19.085   9.109  1.00 57.41           H  
ATOM     17 HG22 VAL A   1     -12.630 -18.523   8.013  1.00 57.41           H  
ATOM     18 HG23 VAL A   1     -11.226 -19.320   7.359  1.00 57.41           H  
ATOM     19  N   GLU A   2      -9.437 -14.793   9.852  1.00 80.84           N  
ATOM     20  H   GLU A   2      -9.119 -15.483  10.517  1.00 80.84           H  
ATOM     21  CA  GLU A   2      -8.687 -13.524   9.828  1.00 80.84           C  
ATOM     22  HA  GLU A   2      -9.379 -12.710  10.042  1.00 80.84           H  
ATOM     23  C   GLU A   2      -8.061 -13.259   8.448  1.00 80.84           C  
ATOM     24  CB  GLU A   2      -7.632 -13.558  10.945  1.00 80.84           C  
ATOM     25  HB2 GLU A   2      -6.878 -14.305  10.698  1.00 80.84           H  
ATOM     26  HB3 GLU A   2      -8.133 -13.863  11.864  1.00 80.84           H  
ATOM     27  O   GLU A   2      -7.546 -14.179   7.804  1.00 80.84           O  
ATOM     28  CG  GLU A   2      -6.954 -12.202  11.194  1.00 80.84           C  
ATOM     29  HG2 GLU A   2      -6.383 -11.928  10.307  1.00 80.84           H  
ATOM     30  HG3 GLU A   2      -7.730 -11.452  11.346  1.00 80.84           H  
ATOM     31  CD  GLU A   2      -6.016 -12.220  12.416  1.00 80.84           C  
ATOM     32  OE1 GLU A   2      -5.555 -11.124  12.800  1.00 80.84           O  
ATOM     33  OE2 GLU A   2      -5.797 -13.319  12.977  1.00 80.84           O  
ATOM     34  N   ILE A   3      -8.169 -12.025   7.950  1.00 86.83           N  
ATOM     35  H   ILE A   3      -8.577 -11.304   8.527  1.00 86.83           H  
ATOM     36  CA  ILE A   3      -7.501 -11.604   6.714  1.00 86.83           C  
ATOM     37  HA  ILE A   3      -7.546 -12.430   6.004  1.00 86.83           H  
ATOM     38  C   ILE A   3      -6.038 -11.291   7.039  1.00 86.83           C  
ATOM     39  CB  ILE A   3      -8.200 -10.401   6.053  1.00 86.83           C  
ATOM     40  HB  ILE A   3      -8.252  -9.588   6.777  1.00 86.83           H  
ATOM     41  O   ILE A   3      -5.792 -10.507   7.950  1.00 86.83           O  
ATOM     42  CG1 ILE A   3      -9.623 -10.781   5.607  1.00 86.83           C  
ATOM     43 HG12 ILE A   3     -10.179 -11.141   6.473  1.00 86.83           H  
ATOM     44 HG13 ILE A   3      -9.585 -11.588   4.875  1.00 86.83           H  
ATOM     45  CG2 ILE A   3      -7.417  -9.913   4.823  1.00 86.83           C  
ATOM     46 HG21 ILE A   3      -7.877  -9.014   4.414  1.00 86.83           H  
ATOM     47 HG22 ILE A   3      -6.404  -9.629   5.110  1.00 86.83           H  
ATOM     48 HG23 ILE A   3      -7.381 -10.693   4.062  1.00 86.83           H  
ATOM     49  CD1 ILE A   3     -10.354  -9.581   4.998  1.00 86.83           C  
ATOM     50 HD11 ILE A   3     -10.138  -8.683   5.575  1.00 86.83           H  
ATOM     51 HD12 ILE A   3     -10.011  -9.427   3.975  1.00 86.83           H  
ATOM     52 HD13 ILE A   3     -11.431  -9.753   4.977  1.00 86.83           H  
ATOM     53  N   PRO A   4      -5.069 -11.870   6.310  1.00 92.55           N  
ATOM     54  CA  PRO A   4      -3.665 -11.570   6.519  1.00 92.55           C  
ATOM     55  HA  PRO A   4      -3.394 -11.750   7.559  1.00 92.55           H  
ATOM     56  C   PRO A   4      -3.390 -10.108   6.167  1.00 92.55           C  
ATOM     57  CB  PRO A   4      -2.903 -12.538   5.611  1.00 92.55           C  
ATOM     58  HB2 PRO A   4      -2.766 -13.490   6.125  1.00 92.55           H  
ATOM     59  HB3 PRO A   4      -1.940 -12.143   5.288  1.00 92.55           H  
ATOM     60  O   PRO A   4      -3.839  -9.603   5.137  1.00 92.55           O  
ATOM     61  CG  PRO A   4      -3.876 -12.719   4.451  1.00 92.55           C  
ATOM     62  HG2 PRO A   4      -3.706 -13.648   3.906  1.00 92.55           H  
ATOM     63  HG3 PRO A   4      -3.821 -11.859   3.784  1.00 92.55           H  
ATOM     64  CD  PRO A   4      -5.211 -12.759   5.173  1.00 92.55           C  
ATOM     65  HD2 PRO A   4      -6.010 -12.455   4.497  1.00 92.55           H  
ATOM     66  HD3 PRO A   4      -5.364 -13.770   5.552  1.00 92.55           H  
ATOM     67  N   GLU A   5      -2.612  -9.451   7.013  1.00 92.32           N  
ATOM     68  H   GLU A   5      -2.273  -9.927   7.837  1.00 92.32           H  
ATOM     69  CA  GLU A   5      -2.191  -8.069   6.825  1.00 92.32           C  
ATOM     70  HA  GLU A   5      -2.706  -7.638   5.967  1.00 92.32           H  
ATOM     71  C   GLU A   5      -0.698  -8.013   6.513  1.00 92.32           C  
ATOM     72  CB  GLU A   5      -2.558  -7.233   8.063  1.00 92.32           C  
ATOM     73  HB2 GLU A   5      -2.116  -6.241   7.965  1.00 92.32           H  
ATOM     74  HB3 GLU A   5      -2.126  -7.700   8.949  1.00 92.32           H  
ATOM     75  O   GLU A   5       0.085  -8.853   6.965  1.00 92.32           O  
ATOM     76  CG  GLU A   5      -4.080  -7.080   8.271  1.00 92.32           C  
ATOM     77  HG2 GLU A   5      -4.243  -6.484   9.168  1.00 92.32           H  
ATOM     78  HG3 GLU A   5      -4.518  -8.063   8.446  1.00 92.32           H  
ATOM     79  CD  GLU A   5      -4.792  -6.397   7.088  1.00 92.32           C  
ATOM     80  OE1 GLU A   5      -5.983  -6.670   6.811  1.00 92.32           O  
ATOM     81  OE2 GLU A   5      -4.152  -5.609   6.359  1.00 92.32           O  
ATOM     82  N   VAL A   6      -0.294  -7.014   5.731  1.00 95.71           N  
ATOM     83  H   VAL A   6      -0.974  -6.330   5.433  1.00 95.71           H  
ATOM     84  CA  VAL A   6       1.120  -6.775   5.434  1.00 95.71           C  
ATOM     85  HA  VAL A   6       1.572  -7.713   5.112  1.00 95.71           H  
ATOM     86  C   VAL A   6       1.807  -6.277   6.713  1.00 95.71           C  
ATOM     87  CB  VAL A   6       1.274  -5.763   4.282  1.00 95.71           C  
ATOM     88  HB  VAL A   6       0.773  -4.833   4.550  1.00 95.71           H  
ATOM     89  O   VAL A   6       1.382  -5.257   7.259  1.00 95.71           O  
ATOM     90  CG1 VAL A   6       2.746  -5.453   3.982  1.00 95.71           C  
ATOM     91 HG11 VAL A   6       2.804  -4.748   3.153  1.00 95.71           H  
ATOM     92 HG12 VAL A   6       3.224  -4.993   4.846  1.00 95.71           H  
ATOM     93 HG13 VAL A   6       3.275  -6.370   3.719  1.00 95.71           H  
ATOM     94  CG2 VAL A   6       0.647  -6.299   2.987  1.00 95.71           C  
ATOM     95 HG21 VAL A   6       0.759  -5.564   2.190  1.00 95.71           H  
ATOM     96 HG22 VAL A   6      -0.420  -6.473   3.127  1.00 95.71           H  
ATOM     97 HG23 VAL A   6       1.130  -7.229   2.689  1.00 95.71           H  
ATOM     98  N   PRO A   7       2.881  -6.928   7.198  1.00 95.95           N  
ATOM     99  CA  PRO A   7       3.686  -6.381   8.282  1.00 95.95           C  
ATOM    100  HA  PRO A   7       3.038  -6.201   9.140  1.00 95.95           H  
ATOM    101  C   PRO A   7       4.350  -5.075   7.840  1.00 95.95           C  
ATOM    102  CB  PRO A   7       4.713  -7.461   8.643  1.00 95.95           C  
ATOM    103  HB2 PRO A   7       4.872  -7.520   9.719  1.00 95.95           H  
ATOM    104  HB3 PRO A   7       5.658  -7.276   8.131  1.00 95.95           H  
ATOM    105  O   PRO A   7       5.049  -5.033   6.823  1.00 95.95           O  
ATOM    106  CG  PRO A   7       4.093  -8.744   8.093  1.00 95.95           C  
ATOM    107  HG2 PRO A   7       3.377  -9.145   8.811  1.00 95.95           H  
ATOM    108  HG3 PRO A   7       4.850  -9.489   7.846  1.00 95.95           H  
ATOM    109  CD  PRO A   7       3.353  -8.258   6.852  1.00 95.95           C  
ATOM    110  HD2 PRO A   7       4.043  -8.187   6.012  1.00 95.95           H  
ATOM    111  HD3 PRO A   7       2.537  -8.942   6.616  1.00 95.95           H  
ATOM    112  N   ARG A   8       4.135  -4.006   8.609  1.00 97.43           N  
ATOM    113  H   ARG A   8       3.551  -4.117   9.425  1.00 97.43           H  
ATOM    114  CA  ARG A   8       4.608  -2.654   8.292  1.00 97.43           C  
ATOM    115  HA  ARG A   8       5.323  -2.718   7.472  1.00 97.43           H  
ATOM    116  C   ARG A   8       5.326  -2.026   9.490  1.00 97.43           C  
ATOM    117  CB  ARG A   8       3.427  -1.793   7.826  1.00 97.43           C  
ATOM    118  HB2 ARG A   8       3.743  -0.753   7.758  1.00 97.43           H  
ATOM    119  HB3 ARG A   8       2.626  -1.872   8.561  1.00 97.43           H  
ATOM    120  O   ARG A   8       4.938  -2.291  10.631  1.00 97.43           O  
ATOM    121  CG  ARG A   8       2.895  -2.241   6.460  1.00 97.43           C  
ATOM    122  HG2 ARG A   8       3.701  -2.203   5.728  1.00 97.43           H  
ATOM    123  HG3 ARG A   8       2.552  -3.274   6.523  1.00 97.43           H  
ATOM    124  CD  ARG A   8       1.721  -1.370   5.997  1.00 97.43           C  
ATOM    125  HD2 ARG A   8       0.968  -1.354   6.785  1.00 97.43           H  
ATOM    126  HD3 ARG A   8       2.066  -0.349   5.833  1.00 97.43           H  
ATOM    127  NE  ARG A   8       1.101  -1.900   4.767  1.00 97.43           N  
ATOM    128  HE  ARG A   8       0.198  -2.345   4.851  1.00 97.43           H  
ATOM    129  NH1 ARG A   8       2.768  -1.357   3.275  1.00 97.43           N  
ATOM    130 HH11 ARG A   8       3.138  -1.468   2.342  1.00 97.43           H  
ATOM    131 HH12 ARG A   8       3.335  -0.973   4.017  1.00 97.43           H  
ATOM    132  NH2 ARG A   8       0.915  -2.343   2.548  1.00 97.43           N  
ATOM    133 HH21 ARG A   8       1.283  -2.294   1.609  1.00 97.43           H  
ATOM    134 HH22 ARG A   8      -0.021  -2.696   2.687  1.00 97.43           H  
ATOM    135  CZ  ARG A   8       1.595  -1.858   3.543  1.00 97.43           C  
ATOM    136  N   PRO A   9       6.371  -1.214   9.259  1.00 97.45           N  
ATOM    137  CA  PRO A   9       7.165  -0.633  10.333  1.00 97.45           C  
ATOM    138  HA  PRO A   9       7.476  -1.419  11.021  1.00 97.45           H  
ATOM    139  C   PRO A   9       6.377   0.417  11.124  1.00 97.45           C  
ATOM    140  CB  PRO A   9       8.407  -0.048   9.654  1.00 97.45           C  
ATOM    141  HB2 PRO A   9       8.767   0.851  10.153  1.00 97.45           H  
ATOM    142  HB3 PRO A   9       9.192  -0.804   9.628  1.00 97.45           H  
ATOM    143  O   PRO A   9       5.485   1.080  10.590  1.00 97.45           O  
ATOM    144  CG  PRO A   9       7.952   0.248   8.225  1.00 97.45           C  
ATOM    145  HG2 PRO A   9       8.775   0.172   7.514  1.00 97.45           H  
ATOM    146  HG3 PRO A   9       7.507   1.242   8.177  1.00 97.45           H  
ATOM    147  CD  PRO A   9       6.885  -0.810   7.956  1.00 97.45           C  
ATOM    148  HD2 PRO A   9       7.340  -1.671   7.466  1.00 97.45           H  
ATOM    149  HD3 PRO A   9       6.097  -0.392   7.330  1.00 97.45           H  
ATOM    150  N   GLU A  10       6.740   0.587  12.398  1.00 97.17           N  
ATOM    151  H   GLU A  10       7.505   0.040  12.765  1.00 97.17           H  
ATOM    152  CA  GLU A  10       6.234   1.687  13.223  1.00 97.17           C  
ATOM    153  HA  GLU A  10       5.145   1.627  13.238  1.00 97.17           H  
ATOM    154  C   GLU A  10       6.600   3.050  12.628  1.00 97.17           C  
ATOM    155  CB  GLU A  10       6.727   1.578  14.679  1.00 97.17           C  
ATOM    156  HB2 GLU A  10       6.422   0.613  15.084  1.00 97.17           H  
ATOM    157  HB3 GLU A  10       6.239   2.359  15.264  1.00 97.17           H  
ATOM    158  O   GLU A  10       7.610   3.205  11.936  1.00 97.17           O  
ATOM    159  CG  GLU A  10       8.251   1.737  14.835  1.00 97.17           C  
ATOM    160  HG2 GLU A  10       8.744   0.884  14.370  1.00 97.17           H  
ATOM    161  HG3 GLU A  10       8.575   2.636  14.310  1.00 97.17           H  
ATOM    162  CD  GLU A  10       8.722   1.863  16.292  1.00 97.17           C  
ATOM    163  OE1 GLU A  10       9.893   2.283  16.464  1.00 97.17           O  
ATOM    164  OE2 GLU A  10       7.929   1.576  17.217  1.00 97.17           O  
ATOM    165  N   ILE A  11       5.787   4.051  12.944  1.00 96.92           N  
ATOM    166  H   ILE A  11       5.017   3.872  13.572  1.00 96.92           H  
ATOM    167  CA  ILE A  11       6.001   5.418  12.492  1.00 96.92           C  
ATOM    168  HA  ILE A  11       6.741   5.400  11.692  1.00 96.92           H  
ATOM    169  C   ILE A  11       6.567   6.230  13.650  1.00 96.92           C  
ATOM    170  CB  ILE A  11       4.725   6.064  11.919  1.00 96.92           C  
ATOM    171  HB  ILE A  11       4.203   6.565  12.734  1.00 96.92           H  
ATOM    172  O   ILE A  11       6.125   6.100  14.793  1.00 96.92           O  
ATOM    173  CG1 ILE A  11       3.739   5.097  11.218  1.00 96.92           C  
ATOM    174 HG12 ILE A  11       4.169   4.108  11.062  1.00 96.92           H  
ATOM    175 HG13 ILE A  11       3.476   5.474  10.230  1.00 96.92           H  
ATOM    176  CG2 ILE A  11       5.139   7.140  10.908  1.00 96.92           C  
ATOM    177 HG21 ILE A  11       5.668   6.691  10.067  1.00 96.92           H  
ATOM    178 HG22 ILE A  11       4.237   7.627  10.539  1.00 96.92           H  
ATOM    179 HG23 ILE A  11       5.767   7.897  11.378  1.00 96.92           H  
ATOM    180  CD1 ILE A  11       2.445   4.973  12.019  1.00 96.92           C  
ATOM    181 HD11 ILE A  11       1.990   5.957  12.137  1.00 96.92           H  
ATOM    182 HD12 ILE A  11       1.755   4.305  11.503  1.00 96.92           H  
ATOM    183 HD13 ILE A  11       2.655   4.560  13.005  1.00 96.92           H  
ATOM    184  N   LYS A  12       7.534   7.094  13.349  1.00 97.66           N  
ATOM    185  H   LYS A  12       7.801   7.176  12.378  1.00 97.66           H  
ATOM    186  CA  LYS A  12       8.152   7.996  14.326  1.00 97.66           C  
ATOM    187  HA  LYS A  12       7.928   7.646  15.333  1.00 97.66           H  
ATOM    188  C   LYS A  12       7.557   9.386  14.199  1.00 97.66           C  
ATOM    189  CB  LYS A  12       9.676   8.001  14.162  1.00 97.66           C  
ATOM    190  HB2 LYS A  12       9.934   8.298  13.145  1.00 97.66           H  
ATOM    191  HB3 LYS A  12      10.105   8.719  14.860  1.00 97.66           H  
ATOM    192  O   LYS A  12       7.403   9.899  13.089  1.00 97.66           O  
ATOM    193  CG  LYS A  12      10.246   6.608  14.452  1.00 97.66           C  
ATOM    194  HG2 LYS A  12       9.951   6.304  15.456  1.00 97.66           H  
ATOM    195  HG3 LYS A  12       9.842   5.890  13.738  1.00 97.66           H  
ATOM    196  CD  LYS A  12      11.769   6.582  14.356  1.00 97.66           C  
ATOM    197  HD2 LYS A  12      12.074   6.858  13.346  1.00 97.66           H  
ATOM    198  HD3 LYS A  12      12.192   7.280  15.079  1.00 97.66           H  
ATOM    199  CE  LYS A  12      12.206   5.151  14.674  1.00 97.66           C  
ATOM    200  HE2 LYS A  12      11.838   4.885  15.664  1.00 97.66           H  
ATOM    201  HE3 LYS A  12      11.722   4.474  13.970  1.00 97.66           H  
ATOM    202  NZ  LYS A  12      13.676   4.999  14.609  1.00 97.66           N  
ATOM    203  HZ1 LYS A  12      14.114   5.616  15.278  1.00 97.66           H  
ATOM    204  HZ2 LYS A  12      13.909   4.044  14.842  1.00 97.66           H  
ATOM    205  HZ3 LYS A  12      14.004   5.202  13.676  1.00 97.66           H  
ATOM    206  N   ASN A  13       7.257  10.010  15.328  1.00 98.41           N  
ATOM    207  H   ASN A  13       7.431   9.543  16.207  1.00 98.41           H  
ATOM    208  CA  ASN A  13       6.757  11.373  15.353  1.00 98.41           C  
ATOM    209  HA  ASN A  13       5.881  11.421  14.705  1.00 98.41           H  
ATOM    210  C   ASN A  13       7.802  12.357  14.815  1.00 98.41           C  
ATOM    211  CB  ASN A  13       6.341  11.711  16.786  1.00 98.41           C  
ATOM    212  HB2 ASN A  13       7.226  11.844  17.409  1.00 98.41           H  
ATOM    213  HB3 ASN A  13       5.777  10.867  17.183  1.00 98.41           H  
ATOM    214  O   ASN A  13       9.003  12.184  15.033  1.00 98.41           O  
ATOM    215  CG  ASN A  13       5.464  12.942  16.886  1.00 98.41           C  
ATOM    216  ND2 ASN A  13       5.203  13.418  18.075  1.00 98.41           N  
ATOM    217 HD21 ASN A  13       5.389  12.802  18.852  1.00 98.41           H  
ATOM    218 HD22 ASN A  13       4.446  14.085  18.131  1.00 98.41           H  
ATOM    219  OD1 ASN A  13       4.988  13.484  15.901  1.00 98.41           O  
ATOM    220  N   LYS A  14       7.334  13.404  14.132  1.00 98.57           N  
ATOM    221  H   LYS A  14       6.339  13.441  13.964  1.00 98.57           H  
ATOM    222  CA  LYS A  14       8.157  14.455  13.514  1.00 98.57           C  
ATOM    223  HA  LYS A  14       7.497  15.054  12.887  1.00 98.57           H  
ATOM    224  C   LYS A  14       9.218  13.895  12.557  1.00 98.57           C  
ATOM    225  CB  LYS A  14       8.749  15.373  14.597  1.00 98.57           C  
ATOM    226  HB2 LYS A  14       9.465  14.805  15.191  1.00 98.57           H  
ATOM    227  HB3 LYS A  14       9.283  16.190  14.111  1.00 98.57           H  
ATOM    228  O   LYS A  14      10.309  14.455  12.439  1.00 98.57           O  
ATOM    229  CG  LYS A  14       7.681  15.970  15.522  1.00 98.57           C  
ATOM    230  HG2 LYS A  14       7.001  16.592  14.939  1.00 98.57           H  
ATOM    231  HG3 LYS A  14       7.112  15.173  16.001  1.00 98.57           H  
ATOM    232  CD  LYS A  14       8.341  16.805  16.618  1.00 98.57           C  
ATOM    233  HD2 LYS A  14       9.031  16.173  17.177  1.00 98.57           H  
ATOM    234  HD3 LYS A  14       8.886  17.635  16.169  1.00 98.57           H  
ATOM    235  CE  LYS A  14       7.249  17.331  17.551  1.00 98.57           C  
ATOM    236  HE2 LYS A  14       6.595  17.995  16.986  1.00 98.57           H  
ATOM    237  HE3 LYS A  14       6.649  16.483  17.883  1.00 98.57           H  
ATOM    238  NZ  LYS A  14       7.828  18.030  18.721  1.00 98.57           N  
ATOM    239  HZ1 LYS A  14       8.402  17.388  19.248  1.00 98.57           H  
ATOM    240  HZ2 LYS A  14       8.389  18.816  18.424  1.00 98.57           H  
ATOM    241  HZ3 LYS A  14       7.088  18.356  19.326  1.00 98.57           H  
ATOM    242  N   SER A  15       8.921  12.779  11.894  1.00 98.37           N  
ATOM    243  H   SER A  15       7.976  12.427  11.965  1.00 98.37           H  
ATOM    244  CA  SER A  15       9.826  12.156  10.927  1.00 98.37           C  
ATOM    245  HA  SER A  15      10.849  12.394  11.220  1.00 98.37           H  
ATOM    246  C   SER A  15       9.623  12.720   9.521  1.00 98.37           C  
ATOM    247  CB  SER A  15       9.716  10.629  10.957  1.00 98.37           C  
ATOM    248  HB2 SER A  15      10.416  10.208  10.235  1.00 98.37           H  
ATOM    249  HB3 SER A  15       9.987  10.274  11.951  1.00 98.37           H  
ATOM    250  O   SER A  15       8.544  13.203   9.179  1.00 98.37           O  
ATOM    251  OG  SER A  15       8.417  10.183  10.644  1.00 98.37           O  
ATOM    252  HG  SER A  15       7.906  10.147  11.456  1.00 98.37           H  
ATOM    253  N   ARG A  16      10.684  12.672   8.707  1.00 98.85           N  
ATOM    254  H   ARG A  16      11.521  12.221   9.048  1.00 98.85           H  
ATOM    255  CA  ARG A  16      10.632  12.997   7.276  1.00 98.85           C  
ATOM    256  HA  ARG A  16       9.863  13.749   7.100  1.00 98.85           H  
ATOM    257  C   ARG A  16      10.229  11.749   6.498  1.00 98.85           C  
ATOM    258  CB  ARG A  16      11.977  13.553   6.782  1.00 98.85           C  
ATOM    259  HB2 ARG A  16      11.950  13.606   5.693  1.00 98.85           H  
ATOM    260  HB3 ARG A  16      12.781  12.879   7.076  1.00 98.85           H  
ATOM    261  O   ARG A  16      10.909  10.723   6.588  1.00 98.85           O  
ATOM    262  CG  ARG A  16      12.248  14.963   7.323  1.00 98.85           C  
ATOM    263  HG2 ARG A  16      12.113  14.971   8.404  1.00 98.85           H  
ATOM    264  HG3 ARG A  16      11.530  15.645   6.868  1.00 98.85           H  
ATOM    265  CD  ARG A  16      13.654  15.488   7.009  1.00 98.85           C  
ATOM    266  HD2 ARG A  16      13.801  16.404   7.581  1.00 98.85           H  
ATOM    267  HD3 ARG A  16      14.391  14.753   7.334  1.00 98.85           H  
ATOM    268  NE  ARG A  16      13.826  15.757   5.575  1.00 98.85           N  
ATOM    269  HE  ARG A  16      13.394  15.111   4.930  1.00 98.85           H  
ATOM    270  NH1 ARG A  16      15.049  17.691   5.614  1.00 98.85           N  
ATOM    271 HH11 ARG A  16      15.008  17.673   6.623  1.00 98.85           H  
ATOM    272 HH12 ARG A  16      15.474  18.447   5.097  1.00 98.85           H  
ATOM    273  NH2 ARG A  16      14.470  16.829   3.667  1.00 98.85           N  
ATOM    274 HH21 ARG A  16      14.826  17.620   3.149  1.00 98.85           H  
ATOM    275 HH22 ARG A  16      13.943  16.151   3.136  1.00 98.85           H  
ATOM    276  CZ  ARG A  16      14.439  16.748   4.959  1.00 98.85           C  
ATOM    277  N   VAL A  17       9.143  11.847   5.748  1.00 98.92           N  
ATOM    278  H   VAL A  17       8.678  12.742   5.690  1.00 98.92           H  
ATOM    279  CA  VAL A  17       8.564  10.748   4.973  1.00 98.92           C  
ATOM    280  HA  VAL A  17       9.293   9.941   4.899  1.00 98.92           H  
ATOM    281  C   VAL A  17       8.259  11.191   3.547  1.00 98.92           C  
ATOM    282  CB  VAL A  17       7.307  10.166   5.649  1.00 98.92           C  
ATOM    283  HB  VAL A  17       6.983   9.316   5.048  1.00 98.92           H  
ATOM    284  O   VAL A  17       8.185  12.382   3.264  1.00 98.92           O  
ATOM    285  CG1 VAL A  17       7.605   9.631   7.055  1.00 98.92           C  
ATOM    286 HG11 VAL A  17       6.732   9.102   7.437  1.00 98.92           H  
ATOM    287 HG12 VAL A  17       8.444   8.936   7.015  1.00 98.92           H  
ATOM    288 HG13 VAL A  17       7.844  10.449   7.734  1.00 98.92           H  
ATOM    289  CG2 VAL A  17       6.145  11.164   5.731  1.00 98.92           C  
ATOM    290 HG21 VAL A  17       5.280  10.678   6.182  1.00 98.92           H  
ATOM    291 HG22 VAL A  17       5.860  11.492   4.731  1.00 98.92           H  
ATOM    292 HG23 VAL A  17       6.429  12.032   6.325  1.00 98.92           H  
ATOM    293  N   ILE A  18       8.081  10.221   2.663  1.00 98.84           N  
ATOM    294  H   ILE A  18       8.181   9.269   2.984  1.00 98.84           H  
ATOM    295  CA  ILE A  18       7.588  10.391   1.299  1.00 98.84           C  
ATOM    296  HA  ILE A  18       7.507  11.450   1.056  1.00 98.84           H  
ATOM    297  C   ILE A  18       6.192   9.773   1.240  1.00 98.84           C  
ATOM    298  CB  ILE A  18       8.556   9.719   0.300  1.00 98.84           C  
ATOM    299  HB  ILE A  18       8.620   8.661   0.553  1.00 98.84           H  
ATOM    300  O   ILE A  18       6.004   8.659   1.745  1.00 98.84           O  
ATOM    301  CG1 ILE A  18       9.992  10.286   0.367  1.00 98.84           C  
ATOM    302 HG12 ILE A  18      10.323  10.287   1.405  1.00 98.84           H  
ATOM    303 HG13 ILE A  18      10.657   9.620  -0.183  1.00 98.84           H  
ATOM    304  CG2 ILE A  18       8.012   9.824  -1.125  1.00 98.84           C  
ATOM    305 HG21 ILE A  18       7.746  10.859  -1.335  1.00 98.84           H  
ATOM    306 HG22 ILE A  18       7.129   9.197  -1.251  1.00 98.84           H  
ATOM    307 HG23 ILE A  18       8.760   9.498  -1.848  1.00 98.84           H  
ATOM    308  CD1 ILE A  18      10.169  11.701  -0.194  1.00 98.84           C  
ATOM    309 HD11 ILE A  18      11.163  12.074   0.055  1.00 98.84           H  
ATOM    310 HD12 ILE A  18      10.060  11.693  -1.278  1.00 98.84           H  
ATOM    311 HD13 ILE A  18       9.416  12.364   0.233  1.00 98.84           H  
ATOM    312  N   LEU A  19       5.228  10.475   0.642  1.00 98.85           N  
ATOM    313  H   LEU A  19       5.457  11.370   0.233  1.00 98.85           H  
ATOM    314  CA  LEU A  19       3.915   9.896   0.352  1.00 98.85           C  
ATOM    315  HA  LEU A  19       3.566   9.363   1.237  1.00 98.85           H  
ATOM    316  C   LEU A  19       4.045   8.891  -0.795  1.00 98.85           C  
ATOM    317  CB  LEU A  19       2.907  11.008   0.020  1.00 98.85           C  
ATOM    318  HB2 LEU A  19       2.834  11.686   0.871  1.00 98.85           H  
ATOM    319  HB3 LEU A  19       3.282  11.571  -0.835  1.00 98.85           H  
ATOM    320  O   LEU A  19       4.435   9.269  -1.896  1.00 98.85           O  
ATOM    321  CG  LEU A  19       1.501  10.472  -0.319  1.00 98.85           C  
ATOM    322  HG  LEU A  19       1.566   9.730  -1.114  1.00 98.85           H  
ATOM    323  CD1 LEU A  19       0.820   9.837   0.893  1.00 98.85           C  
ATOM    324 HD11 LEU A  19       1.376   8.961   1.227  1.00 98.85           H  
ATOM    325 HD12 LEU A  19      -0.177   9.503   0.606  1.00 98.85           H  
ATOM    326 HD13 LEU A  19       0.742  10.558   1.707  1.00 98.85           H  
ATOM    327  CD2 LEU A  19       0.608  11.601  -0.817  1.00 98.85           C  
ATOM    328 HD21 LEU A  19      -0.367  11.199  -1.093  1.00 98.85           H  
ATOM    329 HD22 LEU A  19       1.061  12.040  -1.705  1.00 98.85           H  
ATOM    330 HD23 LEU A  19       0.480  12.360  -0.045  1.00 98.85           H  
ATOM    331  N   VAL A  20       3.702   7.630  -0.534  1.00 98.34           N  
ATOM    332  H   VAL A  20       3.334   7.405   0.379  1.00 98.34           H  
ATOM    333  CA  VAL A  20       3.691   6.572  -1.553  1.00 98.34           C  
ATOM    334  HA  VAL A  20       4.435   6.796  -2.317  1.00 98.34           H  
ATOM    335  C   VAL A  20       2.336   6.539  -2.246  1.00 98.34           C  
ATOM    336  CB  VAL A  20       4.028   5.198  -0.942  1.00 98.34           C  
ATOM    337  HB  VAL A  20       3.275   4.922  -0.204  1.00 98.34           H  
ATOM    338  O   VAL A  20       2.250   6.682  -3.462  1.00 98.34           O  
ATOM    339  CG1 VAL A  20       4.062   4.117  -2.023  1.00 98.34           C  
ATOM    340 HG11 VAL A  20       4.407   3.174  -1.600  1.00 98.34           H  
ATOM    341 HG12 VAL A  20       4.735   4.413  -2.828  1.00 98.34           H  
ATOM    342 HG13 VAL A  20       3.062   3.971  -2.432  1.00 98.34           H  
ATOM    343  CG2 VAL A  20       5.392   5.216  -0.244  1.00 98.34           C  
ATOM    344 HG21 VAL A  20       6.149   5.543  -0.957  1.00 98.34           H  
ATOM    345 HG22 VAL A  20       5.635   4.219   0.122  1.00 98.34           H  
ATOM    346 HG23 VAL A  20       5.367   5.905   0.601  1.00 98.34           H  
ATOM    347  N   ASP A  21       1.268   6.376  -1.465  1.00 95.32           N  
ATOM    348  H   ASP A  21       1.387   6.305  -0.465  1.00 95.32           H  
ATOM    349  CA  ASP A  21      -0.097   6.347  -1.981  1.00 95.32           C  
ATOM    350  HA  ASP A  21      -0.163   7.088  -2.778  1.00 95.32           H  
ATOM    351  C   ASP A  21      -1.113   6.733  -0.900  1.00 95.32           C  
ATOM    352  CB  ASP A  21      -0.409   4.955  -2.568  1.00 95.32           C  
ATOM    353  HB2 ASP A  21       0.440   4.605  -3.154  1.00 95.32           H  
ATOM    354  HB3 ASP A  21      -0.566   4.254  -1.748  1.00 95.32           H  
ATOM    355  O   ASP A  21      -0.871   6.557   0.296  1.00 95.32           O  
ATOM    356  CG  ASP A  21      -1.637   4.957  -3.484  1.00 95.32           C  
ATOM    357  OD1 ASP A  21      -1.964   6.036  -4.031  1.00 95.32           O  
ATOM    358  OD2 ASP A  21      -2.258   3.887  -3.641  1.00 95.32           O  
ATOM    359  N   ALA A  22      -2.259   7.262  -1.320  1.00 95.21           N  
ATOM    360  H   ALA A  22      -2.413   7.307  -2.317  1.00 95.21           H  
ATOM    361  CA  ALA A  22      -3.393   7.546  -0.449  1.00 95.21           C  
ATOM    362  HA  ALA A  22      -3.426   6.808   0.352  1.00 95.21           H  
ATOM    363  C   ALA A  22      -4.687   7.428  -1.257  1.00 95.21           C  
ATOM    364  CB  ALA A  22      -3.234   8.932   0.189  1.00 95.21           C  
ATOM    365  HB1 ALA A  22      -3.021   9.680  -0.575  1.00 95.21           H  
ATOM    366  HB2 ALA A  22      -4.154   9.206   0.706  1.00 95.21           H  
ATOM    367  HB3 ALA A  22      -2.411   8.912   0.903  1.00 95.21           H  
ATOM    368  O   ALA A  22      -5.045   8.321  -2.018  1.00 95.21           O  
ATOM    369  N   THR A  23      -5.387   6.311  -1.088  1.00 89.17           N  
ATOM    370  H   THR A  23      -5.055   5.629  -0.421  1.00 89.17           H  
ATOM    371  CA  THR A  23      -6.674   6.064  -1.766  1.00 89.17           C  
ATOM    372  HA  THR A  23      -6.729   6.662  -2.676  1.00 89.17           H  
ATOM    373  C   THR A  23      -7.870   6.484  -0.920  1.00 89.17           C  
ATOM    374  CB  THR A  23      -6.807   4.590  -2.172  1.00 89.17           C  
ATOM    375  HB  THR A  23      -7.842   4.371  -2.437  1.00 89.17           H  
ATOM    376  O   THR A  23      -8.953   6.704  -1.447  1.00 89.17           O  
ATOM    377  CG2 THR A  23      -5.908   4.274  -3.366  1.00 89.17           C  
ATOM    378 HG21 THR A  23      -6.208   4.885  -4.218  1.00 89.17           H  
ATOM    379 HG22 THR A  23      -6.010   3.224  -3.639  1.00 89.17           H  
ATOM    380 HG23 THR A  23      -4.864   4.489  -3.136  1.00 89.17           H  
ATOM    381  OG1 THR A  23      -6.383   3.722  -1.138  1.00 89.17           O  
ATOM    382  HG1 THR A  23      -5.433   3.656  -1.255  1.00 89.17           H  
ATOM    383  N   ASP A  24      -7.660   6.617   0.387  1.00 92.54           N  
ATOM    384  H   ASP A  24      -6.724   6.464   0.736  1.00 92.54           H  
ATOM    385  CA  ASP A  24      -8.650   7.007   1.379  1.00 92.54           C  
ATOM    386  HA  ASP A  24      -9.350   7.727   0.955  1.00 92.54           H  
ATOM    387  C   ASP A  24      -7.934   7.658   2.574  1.00 92.54           C  
ATOM    388  CB  ASP A  24      -9.440   5.759   1.791  1.00 92.54           C  
ATOM    389  HB2 ASP A  24     -10.027   5.400   0.945  1.00 92.54           H  
ATOM    390  HB3 ASP A  24      -8.751   4.969   2.090  1.00 92.54           H  
ATOM    391  O   ASP A  24      -6.751   7.389   2.814  1.00 92.54           O  
ATOM    392  CG  ASP A  24     -10.368   6.083   2.945  1.00 92.54           C  
ATOM    393  OD1 ASP A  24     -10.074   5.569   4.045  1.00 92.54           O  
ATOM    394  OD2 ASP A  24     -11.235   6.953   2.768  1.00 92.54           O  
ATOM    395  N   VAL A  25      -8.634   8.484   3.358  1.00 95.93           N  
ATOM    396  H   VAL A  25      -9.628   8.564   3.198  1.00 95.93           H  
ATOM    397  CA  VAL A  25      -8.040   9.137   4.540  1.00 95.93           C  
ATOM    398  HA  VAL A  25      -7.137   9.655   4.217  1.00 95.93           H  
ATOM    399  C   VAL A  25      -7.601   8.132   5.606  1.00 95.93           C  
ATOM    400  CB  VAL A  25      -8.976  10.185   5.165  1.00 95.93           C  
ATOM    401  HB  VAL A  25      -8.465  10.624   6.022  1.00 95.93           H  
ATOM    402  O   VAL A  25      -6.680   8.423   6.367  1.00 95.93           O  
ATOM    403  CG1 VAL A  25      -9.275  11.320   4.181  1.00 95.93           C  
ATOM    404 HG11 VAL A  25      -8.342  11.758   3.826  1.00 95.93           H  
ATOM    405 HG12 VAL A  25      -9.862  12.089   4.684  1.00 95.93           H  
ATOM    406 HG13 VAL A  25      -9.852  10.941   3.338  1.00 95.93           H  
ATOM    407  CG2 VAL A  25     -10.293   9.587   5.662  1.00 95.93           C  
ATOM    408 HG21 VAL A  25     -10.107   8.828   6.422  1.00 95.93           H  
ATOM    409 HG22 VAL A  25     -10.889  10.374   6.123  1.00 95.93           H  
ATOM    410 HG23 VAL A  25     -10.863   9.150   4.841  1.00 95.93           H  
ATOM    411  N   GLN A  26      -8.193   6.935   5.640  1.00 94.31           N  
ATOM    412  H   GLN A  26      -8.960   6.751   5.008  1.00 94.31           H  
ATOM    413  CA  GLN A  26      -7.800   5.841   6.528  1.00 94.31           C  
ATOM    414  HA  GLN A  26      -7.330   6.278   7.410  1.00 94.31           H  
ATOM    415  C   GLN A  26      -6.785   4.887   5.888  1.00 94.31           C  
ATOM    416  CB  GLN A  26      -9.021   5.041   7.009  1.00 94.31           C  
ATOM    417  HB2 GLN A  26      -9.396   4.422   6.193  1.00 94.31           H  
ATOM    418  HB3 GLN A  26      -8.697   4.374   7.807  1.00 94.31           H  
ATOM    419  O   GLN A  26      -6.336   3.954   6.554  1.00 94.31           O  
ATOM    420  CG  GLN A  26     -10.161   5.915   7.540  1.00 94.31           C  
ATOM    421  HG2 GLN A  26     -10.548   6.534   6.730  1.00 94.31           H  
ATOM    422  HG3 GLN A  26      -9.783   6.567   8.328  1.00 94.31           H  
ATOM    423  CD  GLN A  26     -11.328   5.107   8.091  1.00 94.31           C  
ATOM    424  NE2 GLN A  26     -12.400   5.768   8.466  1.00 94.31           N  
ATOM    425 HE21 GLN A  26     -12.467   6.749   8.237  1.00 94.31           H  
ATOM    426 HE22 GLN A  26     -13.202   5.205   8.711  1.00 94.31           H  
ATOM    427  OE1 GLN A  26     -11.309   3.894   8.241  1.00 94.31           O  
ATOM    428  N   ARG A  27      -6.414   5.074   4.613  1.00 94.15           N  
ATOM    429  H   ARG A  27      -6.816   5.865   4.131  1.00 94.15           H  
ATOM    430  CA  ARG A  27      -5.447   4.246   3.871  1.00 94.15           C  
ATOM    431  HA  ARG A  27      -4.912   3.592   4.560  1.00 94.15           H  
ATOM    432  C   ARG A  27      -4.371   5.107   3.223  1.00 94.15           C  
ATOM    433  CB  ARG A  27      -6.145   3.360   2.833  1.00 94.15           C  
ATOM    434  HB2 ARG A  27      -5.371   2.884   2.231  1.00 94.15           H  
ATOM    435  HB3 ARG A  27      -6.743   3.977   2.162  1.00 94.15           H  
ATOM    436  O   ARG A  27      -4.271   5.187   1.999  1.00 94.15           O  
ATOM    437  CG  ARG A  27      -7.019   2.264   3.448  1.00 94.15           C  
ATOM    438  HG2 ARG A  27      -7.932   2.716   3.835  1.00 94.15           H  
ATOM    439  HG3 ARG A  27      -6.490   1.780   4.269  1.00 94.15           H  
ATOM    440  CD  ARG A  27      -7.373   1.228   2.367  1.00 94.15           C  
ATOM    441  HD2 ARG A  27      -7.781   1.751   1.502  1.00 94.15           H  
ATOM    442  HD3 ARG A  27      -8.150   0.562   2.743  1.00 94.15           H  
ATOM    443  NE  ARG A  27      -6.214   0.408   1.945  1.00 94.15           N  
ATOM    444  HE  ARG A  27      -5.784   0.654   1.065  1.00 94.15           H  
ATOM    445  NH1 ARG A  27      -6.141  -1.004   3.757  1.00 94.15           N  
ATOM    446 HH11 ARG A  27      -5.674  -1.750   4.252  1.00 94.15           H  
ATOM    447 HH12 ARG A  27      -6.909  -0.493   4.167  1.00 94.15           H  
ATOM    448  NH2 ARG A  27      -4.671  -1.271   2.127  1.00 94.15           N  
ATOM    449 HH21 ARG A  27      -4.231  -0.996   1.260  1.00 94.15           H  
ATOM    450 HH22 ARG A  27      -4.269  -2.060   2.613  1.00 94.15           H  
ATOM    451  CZ  ARG A  27      -5.684  -0.611   2.602  1.00 94.15           C  
ATOM    452  N   VAL A  28      -3.542   5.712   4.069  1.00 97.48           N  
ATOM    453  H   VAL A  28      -3.709   5.627   5.062  1.00 97.48           H  
ATOM    454  CA  VAL A  28      -2.388   6.503   3.640  1.00 97.48           C  
ATOM    455  HA  VAL A  28      -2.452   6.673   2.565  1.00 97.48           H  
ATOM    456  C   VAL A  28      -1.101   5.734   3.896  1.00 97.48           C  
ATOM    457  CB  VAL A  28      -2.401   7.883   4.308  1.00 97.48           C  
ATOM    458  HB  VAL A  28      -2.366   7.771   5.392  1.00 97.48           H  
ATOM    459  O   VAL A  28      -0.869   5.221   4.991  1.00 97.48           O  
ATOM    460  CG1 VAL A  28      -1.201   8.734   3.875  1.00 97.48           C  
ATOM    461 HG11 VAL A  28      -0.274   8.285   4.232  1.00 97.48           H  
ATOM    462 HG12 VAL A  28      -1.284   9.733   4.303  1.00 97.48           H  
ATOM    463 HG13 VAL A  28      -1.168   8.810   2.788  1.00 97.48           H  
ATOM    464  CG2 VAL A  28      -3.697   8.615   3.942  1.00 97.48           C  
ATOM    465 HG21 VAL A  28      -4.509   8.279   4.587  1.00 97.48           H  
ATOM    466 HG22 VAL A  28      -3.567   9.692   4.049  1.00 97.48           H  
ATOM    467 HG23 VAL A  28      -3.973   8.410   2.908  1.00 97.48           H  
ATOM    468  N   PHE A  29      -0.253   5.659   2.879  1.00 98.33           N  
ATOM    469  H   PHE A  29      -0.512   6.091   2.004  1.00 98.33           H  
ATOM    470  CA  PHE A  29       0.978   4.887   2.884  1.00 98.33           C  
ATOM    471  HA  PHE A  29       1.089   4.398   3.853  1.00 98.33           H  
ATOM    472  C   PHE A  29       2.178   5.801   2.678  1.00 98.33           C  
ATOM    473  CB  PHE A  29       0.880   3.783   1.832  1.00 98.33           C  
ATOM    474  HB2 PHE A  29       0.612   4.219   0.870  1.00 98.33           H  
ATOM    475  HB3 PHE A  29       1.857   3.316   1.704  1.00 98.33           H  
ATOM    476  O   PHE A  29       2.260   6.550   1.705  1.00 98.33           O  
ATOM    477  CG  PHE A  29      -0.127   2.718   2.207  1.00 98.33           C  
ATOM    478  CD1 PHE A  29       0.223   1.671   3.082  1.00 98.33           C  
ATOM    479  HD1 PHE A  29       1.227   1.604   3.473  1.00 98.33           H  
ATOM    480  CD2 PHE A  29      -1.440   2.812   1.716  1.00 98.33           C  
ATOM    481  HD2 PHE A  29      -1.706   3.612   1.041  1.00 98.33           H  
ATOM    482  CE1 PHE A  29      -0.751   0.731   3.463  1.00 98.33           C  
ATOM    483  HE1 PHE A  29      -0.511  -0.073   4.143  1.00 98.33           H  
ATOM    484  CE2 PHE A  29      -2.408   1.873   2.105  1.00 98.33           C  
ATOM    485  HE2 PHE A  29      -3.412   1.954   1.714  1.00 98.33           H  
ATOM    486  CZ  PHE A  29      -2.065   0.838   2.988  1.00 98.33           C  
ATOM    487  HZ  PHE A  29      -2.807   0.122   3.311  1.00 98.33           H  
ATOM    488  N   VAL A  30       3.122   5.737   3.613  1.00 98.81           N  
ATOM    489  H   VAL A  30       3.007   5.068   4.360  1.00 98.81           H  
ATOM    490  CA  VAL A  30       4.323   6.577   3.621  1.00 98.81           C  
ATOM    491  HA  VAL A  30       4.425   7.050   2.644  1.00 98.81           H  
ATOM    492  C   VAL A  30       5.568   5.732   3.840  1.00 98.81           C  
ATOM    493  CB  VAL A  30       4.239   7.702   4.671  1.00 98.81           C  
ATOM    494  HB  VAL A  30       5.146   8.301   4.582  1.00 98.81           H  
ATOM    495  O   VAL A  30       5.518   4.697   4.499  1.00 98.81           O  
ATOM    496  CG1 VAL A  30       3.056   8.644   4.426  1.00 98.81           C  
ATOM    497 HG11 VAL A  30       3.093   9.022   3.404  1.00 98.81           H  
ATOM    498 HG12 VAL A  30       2.114   8.116   4.573  1.00 98.81           H  
ATOM    499 HG13 VAL A  30       3.102   9.490   5.112  1.00 98.81           H  
ATOM    500  CG2 VAL A  30       4.159   7.180   6.113  1.00 98.81           C  
ATOM    501 HG21 VAL A  30       4.111   8.023   6.803  1.00 98.81           H  
ATOM    502 HG22 VAL A  30       3.268   6.565   6.242  1.00 98.81           H  
ATOM    503 HG23 VAL A  30       5.043   6.590   6.354  1.00 98.81           H  
ATOM    504  N   ARG A  31       6.711   6.190   3.336  1.00 98.79           N  
ATOM    505  H   ARG A  31       6.673   7.043   2.798  1.00 98.79           H  
ATOM    506  CA  ARG A  31       8.020   5.554   3.563  1.00 98.79           C  
ATOM    507  HA  ARG A  31       7.909   4.807   4.348  1.00 98.79           H  
ATOM    508  C   ARG A  31       9.039   6.585   4.053  1.00 98.79           C  
ATOM    509  CB  ARG A  31       8.462   4.806   2.293  1.00 98.79           C  
ATOM    510  HB2 ARG A  31       7.699   4.068   2.046  1.00 98.79           H  
ATOM    511  HB3 ARG A  31       9.391   4.271   2.494  1.00 98.79           H  
ATOM    512  O   ARG A  31       8.877   7.766   3.747  1.00 98.79           O  
ATOM    513  CG  ARG A  31       8.669   5.734   1.085  1.00 98.79           C  
ATOM    514  HG2 ARG A  31       7.783   6.350   0.933  1.00 98.79           H  
ATOM    515  HG3 ARG A  31       9.517   6.391   1.277  1.00 98.79           H  
ATOM    516  CD  ARG A  31       8.926   4.935  -0.198  1.00 98.79           C  
ATOM    517  HD2 ARG A  31       9.827   4.332  -0.087  1.00 98.79           H  
ATOM    518  HD3 ARG A  31       8.095   4.251  -0.368  1.00 98.79           H  
ATOM    519  NE  ARG A  31       9.046   5.828  -1.368  1.00 98.79           N  
ATOM    520  HE  ARG A  31       8.256   5.908  -1.991  1.00 98.79           H  
ATOM    521  NH1 ARG A  31      11.235   6.427  -1.076  1.00 98.79           N  
ATOM    522 HH11 ARG A  31      12.054   6.841  -1.499  1.00 98.79           H  
ATOM    523 HH12 ARG A  31      11.265   5.856  -0.244  1.00 98.79           H  
ATOM    524  NH2 ARG A  31      10.146   7.195  -2.829  1.00 98.79           N  
ATOM    525 HH21 ARG A  31      10.975   7.648  -3.187  1.00 98.79           H  
ATOM    526 HH22 ARG A  31       9.320   7.379  -3.380  1.00 98.79           H  
ATOM    527  CZ  ARG A  31      10.126   6.476  -1.755  1.00 98.79           C  
ATOM    528  N   PRO A  32      10.087   6.202   4.804  1.00 98.67           N  
ATOM    529  CA  PRO A  32      11.092   7.161   5.258  1.00 98.67           C  
ATOM    530  HA  PRO A  32      10.606   7.894   5.901  1.00 98.67           H  
ATOM    531  C   PRO A  32      11.772   7.879   4.084  1.00 98.67           C  
ATOM    532  CB  PRO A  32      12.095   6.355   6.085  1.00 98.67           C  
ATOM    533  HB2 PRO A  32      12.452   6.918   6.947  1.00 98.67           H  
ATOM    534  HB3 PRO A  32      12.936   6.061   5.456  1.00 98.67           H  
ATOM    535  O   PRO A  32      12.097   7.259   3.070  1.00 98.67           O  
ATOM    536  CG  PRO A  32      11.318   5.108   6.503  1.00 98.67           C  
ATOM    537  HG2 PRO A  32      11.977   4.254   6.659  1.00 98.67           H  
ATOM    538  HG3 PRO A  32      10.744   5.321   7.404  1.00 98.67           H  
ATOM    539  CD  PRO A  32      10.362   4.876   5.336  1.00 98.67           C  
ATOM    540  HD2 PRO A  32       9.460   4.381   5.697  1.00 98.67           H  
ATOM    541  HD3 PRO A  32      10.846   4.268   4.572  1.00 98.67           H  
ATOM    542  N   ALA A  33      12.014   9.181   4.236  1.00 98.60           N  
ATOM    543  H   ALA A  33      11.689   9.644   5.073  1.00 98.60           H  
ATOM    544  CA  ALA A  33      12.599  10.008   3.180  1.00 98.60           C  
ATOM    545  HA  ALA A  33      12.237   9.648   2.218  1.00 98.60           H  
ATOM    546  C   ALA A  33      14.133   9.948   3.112  1.00 98.60           C  
ATOM    547  CB  ALA A  33      12.115  11.447   3.365  1.00 98.60           C  
ATOM    548  HB1 ALA A  33      11.026  11.481   3.401  1.00 98.60           H  
ATOM    549  HB2 ALA A  33      12.449  12.054   2.524  1.00 98.60           H  
ATOM    550  HB3 ALA A  33      12.526  11.863   4.284  1.00 98.60           H  
ATOM    551  O   ALA A  33      14.737  10.544   2.224  1.00 98.60           O  
ATOM    552  N   ASP A  34      14.805   9.262   4.037  1.00 98.20           N  
ATOM    553  H   ASP A  34      14.296   8.699   4.703  1.00 98.20           H  
ATOM    554  CA  ASP A  34      16.263   9.199   4.023  1.00 98.20           C  
ATOM    555  HA  ASP A  34      16.629  10.221   3.921  1.00 98.20           H  
ATOM    556  C   ASP A  34      16.796   8.395   2.823  1.00 98.20           C  
ATOM    557  CB  ASP A  34      16.788   8.664   5.356  1.00 98.20           C  
ATOM    558  HB2 ASP A  34      17.857   8.873   5.420  1.00 98.20           H  
ATOM    559  HB3 ASP A  34      16.297   9.180   6.182  1.00 98.20           H  
ATOM    560  O   ASP A  34      16.186   7.437   2.348  1.00 98.20           O  
ATOM    561  CG  ASP A  34      16.567   7.161   5.469  1.00 98.20           C  
ATOM    562  OD1 ASP A  34      17.472   6.420   5.021  1.00 98.20           O  
ATOM    563  OD2 ASP A  34      15.498   6.753   5.967  1.00 98.20           O  
ATOM    564  N   THR A  35      17.985   8.760   2.341  1.00 98.00           N  
ATOM    565  H   THR A  35      18.423   9.586   2.723  1.00 98.00           H  
ATOM    566  CA  THR A  35      18.584   8.169   1.134  1.00 98.00           C  
ATOM    567  HA  THR A  35      17.929   8.369   0.286  1.00 98.00           H  
ATOM    568  C   THR A  35      18.778   6.654   1.219  1.00 98.00           C  
ATOM    569  CB  THR A  35      19.952   8.817   0.881  1.00 98.00           C  
ATOM    570  HB  THR A  35      20.620   8.559   1.702  1.00 98.00           H  
ATOM    571  O   THR A  35      18.750   5.981   0.189  1.00 98.00           O  
ATOM    572  CG2 THR A  35      20.617   8.394  -0.429  1.00 98.00           C  
ATOM    573 HG21 THR A  35      21.494   9.016  -0.608  1.00 98.00           H  
ATOM    574 HG22 THR A  35      20.929   7.351  -0.367  1.00 98.00           H  
ATOM    575 HG23 THR A  35      19.915   8.514  -1.255  1.00 98.00           H  
ATOM    576  OG1 THR A  35      19.831  10.219   0.851  1.00 98.00           O  
ATOM    577  HG1 THR A  35      19.136  10.450   0.231  1.00 98.00           H  
ATOM    578  N   ARG A  36      19.006   6.093   2.414  1.00 98.22           N  
ATOM    579  H   ARG A  36      18.804   6.633   3.243  1.00 98.22           H  
ATOM    580  CA  ARG A  36      19.187   4.644   2.566  1.00 98.22           C  
ATOM    581  HA  ARG A  36      19.850   4.279   1.781  1.00 98.22           H  
ATOM    582  C   ARG A  36      17.857   3.927   2.355  1.00 98.22           C  
ATOM    583  CB  ARG A  36      19.807   4.334   3.935  1.00 98.22           C  
ATOM    584  HB2 ARG A  36      20.765   4.848   4.015  1.00 98.22           H  
ATOM    585  HB3 ARG A  36      19.153   4.699   4.727  1.00 98.22           H  
ATOM    586  O   ARG A  36      17.836   2.931   1.638  1.00 98.22           O  
ATOM    587  CG  ARG A  36      20.020   2.831   4.145  1.00 98.22           C  
ATOM    588  HG2 ARG A  36      19.073   2.301   4.044  1.00 98.22           H  
ATOM    589  HG3 ARG A  36      20.723   2.454   3.403  1.00 98.22           H  
ATOM    590  CD  ARG A  36      20.563   2.581   5.551  1.00 98.22           C  
ATOM    591  HD2 ARG A  36      21.518   3.095   5.657  1.00 98.22           H  
ATOM    592  HD3 ARG A  36      19.856   2.991   6.273  1.00 98.22           H  
ATOM    593  NE  ARG A  36      20.736   1.140   5.798  1.00 98.22           N  
ATOM    594  HE  ARG A  36      20.415   0.518   5.070  1.00 98.22           H  
ATOM    595  NH1 ARG A  36      21.575   1.308   7.925  1.00 98.22           N  
ATOM    596 HH11 ARG A  36      21.449   2.309   7.873  1.00 98.22           H  
ATOM    597 HH12 ARG A  36      21.893   0.870   8.777  1.00 98.22           H  
ATOM    598  NH2 ARG A  36      21.292  -0.707   7.002  1.00 98.22           N  
ATOM    599 HH21 ARG A  36      21.614  -1.136   7.858  1.00 98.22           H  
ATOM    600 HH22 ARG A  36      20.968  -1.293   6.247  1.00 98.22           H  
ATOM    601  CZ  ARG A  36      21.200   0.589   6.903  1.00 98.22           C  
ATOM    602  N   SER A  37      16.782   4.447   2.937  1.00 98.02           N  
ATOM    603  H   SER A  37      16.899   5.231   3.563  1.00 98.02           H  
ATOM    604  CA  SER A  37      15.429   3.917   2.758  1.00 98.02           C  
ATOM    605  HA  SER A  37      15.431   2.852   2.989  1.00 98.02           H  
ATOM    606  C   SER A  37      14.936   4.073   1.320  1.00 98.02           C  
ATOM    607  CB  SER A  37      14.466   4.598   3.728  1.00 98.02           C  
ATOM    608  HB2 SER A  37      14.443   5.671   3.536  1.00 98.02           H  
ATOM    609  HB3 SER A  37      13.464   4.191   3.592  1.00 98.02           H  
ATOM    610  O   SER A  37      14.381   3.120   0.783  1.00 98.02           O  
ATOM    611  OG  SER A  37      14.896   4.358   5.056  1.00 98.02           O  
ATOM    612  HG  SER A  37      15.124   5.209   5.438  1.00 98.02           H  
ATOM    613  N   GLN A  38      15.213   5.209   0.662  1.00 97.43           N  
ATOM    614  H   GLN A  38      15.610   5.980   1.179  1.00 97.43           H  
ATOM    615  CA  GLN A  38      14.903   5.392  -0.765  1.00 97.43           C  
ATOM    616  HA  GLN A  38      13.830   5.269  -0.912  1.00 97.43           H  
ATOM    617  C   GLN A  38      15.584   4.319  -1.630  1.00 97.43           C  
ATOM    618  CB  GLN A  38      15.302   6.797  -1.248  1.00 97.43           C  
ATOM    619  HB2 GLN A  38      15.152   6.826  -2.327  1.00 97.43           H  
ATOM    620  HB3 GLN A  38      16.362   6.962  -1.053  1.00 97.43           H  
ATOM    621  O   GLN A  38      14.906   3.573  -2.324  1.00 97.43           O  
ATOM    622  CG  GLN A  38      14.494   7.945  -0.616  1.00 97.43           C  
ATOM    623  HG2 GLN A  38      13.427   7.770  -0.751  1.00 97.43           H  
ATOM    624  HG3 GLN A  38      14.688   7.996   0.455  1.00 97.43           H  
ATOM    625  CD  GLN A  38      14.824   9.290  -1.258  1.00 97.43           C  
ATOM    626  NE2 GLN A  38      15.008  10.349  -0.510  1.00 97.43           N  
ATOM    627 HE21 GLN A  38      14.843  10.328   0.486  1.00 97.43           H  
ATOM    628 HE22 GLN A  38      15.059  11.223  -1.014  1.00 97.43           H  
ATOM    629  OE1 GLN A  38      14.943   9.425  -2.459  1.00 97.43           O  
ATOM    630  N   LYS A  39      16.906   4.140  -1.494  1.00 98.29           N  
ATOM    631  H   LYS A  39      17.414   4.773  -0.892  1.00 98.29           H  
ATOM    632  CA  LYS A  39      17.642   3.109  -2.248  1.00 98.29           C  
ATOM    633  HA  LYS A  39      17.473   3.264  -3.314  1.00 98.29           H  
ATOM    634  C   LYS A  39      17.154   1.691  -1.959  1.00 98.29           C  
ATOM    635  CB  LYS A  39      19.138   3.190  -1.935  1.00 98.29           C  
ATOM    636  HB2 LYS A  39      19.624   2.293  -2.318  1.00 98.29           H  
ATOM    637  HB3 LYS A  39      19.282   3.229  -0.855  1.00 98.29           H  
ATOM    638  O   LYS A  39      17.121   0.863  -2.858  1.00 98.29           O  
ATOM    639  CG  LYS A  39      19.789   4.406  -2.597  1.00 98.29           C  
ATOM    640  HG2 LYS A  39      19.297   5.323  -2.270  1.00 98.29           H  
ATOM    641  HG3 LYS A  39      19.684   4.320  -3.678  1.00 98.29           H  
ATOM    642  CD  LYS A  39      21.272   4.459  -2.229  1.00 98.29           C  
ATOM    643  HD2 LYS A  39      21.752   3.535  -2.553  1.00 98.29           H  
ATOM    644  HD3 LYS A  39      21.370   4.566  -1.148  1.00 98.29           H  
ATOM    645  CE  LYS A  39      21.904   5.655  -2.936  1.00 98.29           C  
ATOM    646  HE2 LYS A  39      21.410   6.563  -2.591  1.00 98.29           H  
ATOM    647  HE3 LYS A  39      21.706   5.562  -4.004  1.00 98.29           H  
ATOM    648  NZ  LYS A  39      23.363   5.719  -2.687  1.00 98.29           N  
ATOM    649  HZ1 LYS A  39      23.800   4.875  -3.030  1.00 98.29           H  
ATOM    650  HZ2 LYS A  39      23.544   5.814  -1.698  1.00 98.29           H  
ATOM    651  HZ3 LYS A  39      23.757   6.509  -3.178  1.00 98.29           H  
ATOM    652  N   ALA A  40      16.819   1.388  -0.706  1.00 98.36           N  
ATOM    653  H   ALA A  40      16.870   2.105   0.003  1.00 98.36           H  
ATOM    654  CA  ALA A  40      16.309   0.070  -0.345  1.00 98.36           C  
ATOM    655  HA  ALA A  40      16.988  -0.688  -0.736  1.00 98.36           H  
ATOM    656  C   ALA A  40      14.933  -0.198  -0.980  1.00 98.36           C  
ATOM    657  CB  ALA A  40      16.290  -0.044   1.182  1.00 98.36           C  
ATOM    658  HB1 ALA A  40      15.633   0.717   1.604  1.00 98.36           H  
ATOM    659  HB2 ALA A  40      17.297   0.097   1.575  1.00 98.36           H  
ATOM    660  HB3 ALA A  40      15.932  -1.033   1.467  1.00 98.36           H  
ATOM    661  O   ALA A  40      14.699  -1.307  -1.448  1.00 98.36           O  
ATOM    662  N   PHE A  41      14.063   0.812  -1.041  1.00 98.35           N  
ATOM    663  H   PHE A  41      14.321   1.707  -0.649  1.00 98.35           H  
ATOM    664  CA  PHE A  41      12.772   0.732  -1.723  1.00 98.35           C  
ATOM    665  HA  PHE A  41      12.217  -0.125  -1.341  1.00 98.35           H  
ATOM    666  C   PHE A  41      12.948   0.516  -3.232  1.00 98.35           C  
ATOM    667  CB  PHE A  41      11.983   2.008  -1.407  1.00 98.35           C  
ATOM    668  HB2 PHE A  41      12.507   2.872  -1.814  1.00 98.35           H  
ATOM    669  HB3 PHE A  41      11.937   2.138  -0.326  1.00 98.35           H  
ATOM    670  O   PHE A  41      12.393  -0.433  -3.782  1.00 98.35           O  
ATOM    671  CG  PHE A  41      10.571   2.010  -1.944  1.00 98.35           C  
ATOM    672  CD1 PHE A  41      10.293   2.592  -3.194  1.00 98.35           C  
ATOM    673  HD1 PHE A  41      11.086   3.017  -3.792  1.00 98.35           H  
ATOM    674  CD2 PHE A  41       9.528   1.456  -1.178  1.00 98.35           C  
ATOM    675  HD2 PHE A  41       9.736   1.005  -0.219  1.00 98.35           H  
ATOM    676  CE1 PHE A  41       8.971   2.635  -3.665  1.00 98.35           C  
ATOM    677  HE1 PHE A  41       8.754   3.106  -4.613  1.00 98.35           H  
ATOM    678  CE2 PHE A  41       8.208   1.492  -1.657  1.00 98.35           C  
ATOM    679  HE2 PHE A  41       7.403   1.081  -1.066  1.00 98.35           H  
ATOM    680  CZ  PHE A  41       7.929   2.078  -2.904  1.00 98.35           C  
ATOM    681  HZ  PHE A  41       6.914   2.114  -3.272  1.00 98.35           H  
ATOM    682  N   ASP A  42      13.799   1.321  -3.872  1.00 98.15           N  
ATOM    683  H   ASP A  42      14.154   2.133  -3.389  1.00 98.15           H  
ATOM    684  CA  ASP A  42      14.085   1.214  -5.307  1.00 98.15           C  
ATOM    685  HA  ASP A  42      13.158   1.342  -5.865  1.00 98.15           H  
ATOM    686  C   ASP A  42      14.673  -0.157  -5.673  1.00 98.15           C  
ATOM    687  CB  ASP A  42      15.067   2.319  -5.731  1.00 98.15           C  
ATOM    688  HB2 ASP A  42      15.298   2.188  -6.788  1.00 98.15           H  
ATOM    689  HB3 ASP A  42      15.994   2.200  -5.171  1.00 98.15           H  
ATOM    690  O   ASP A  42      14.292  -0.750  -6.681  1.00 98.15           O  
ATOM    691  CG  ASP A  42      14.547   3.747  -5.533  1.00 98.15           C  
ATOM    692  OD1 ASP A  42      13.313   3.931  -5.444  1.00 98.15           O  
ATOM    693  OD2 ASP A  42      15.416   4.649  -5.460  1.00 98.15           O  
ATOM    694  N   ASN A  43      15.558  -0.698  -4.827  1.00 98.39           N  
ATOM    695  H   ASN A  43      15.878  -0.135  -4.052  1.00 98.39           H  
ATOM    696  CA  ASN A  43      16.131  -2.028  -5.024  1.00 98.39           C  
ATOM    697  HA  ASN A  43      16.572  -2.081  -6.019  1.00 98.39           H  
ATOM    698  C   ASN A  43      15.065  -3.131  -4.950  1.00 98.39           C  
ATOM    699  CB  ASN A  43      17.230  -2.284  -3.983  1.00 98.39           C  
ATOM    700  HB2 ASN A  43      16.839  -2.071  -2.988  1.00 98.39           H  
ATOM    701  HB3 ASN A  43      17.494  -3.340  -4.025  1.00 98.39           H  
ATOM    702  O   ASN A  43      15.080  -4.027  -5.785  1.00 98.39           O  
ATOM    703  CG  ASN A  43      18.510  -1.497  -4.196  1.00 98.39           C  
ATOM    704  ND2 ASN A  43      19.414  -1.578  -3.247  1.00 98.39           N  
ATOM    705 HD21 ASN A  43      19.244  -2.205  -2.473  1.00 98.39           H  
ATOM    706 HD22 ASN A  43      20.293  -1.131  -3.466  1.00 98.39           H  
ATOM    707  OD1 ASN A  43      18.775  -0.839  -5.187  1.00 98.39           O  
ATOM    708  N   ILE A  44      14.115  -3.059  -4.003  1.00 98.42           N  
ATOM    709  H   ILE A  44      14.122  -2.271  -3.371  1.00 98.42           H  
ATOM    710  CA  ILE A  44      13.008  -4.030  -3.921  1.00 98.42           C  
ATOM    711  HA  ILE A  44      13.429  -5.031  -3.822  1.00 98.42           H  
ATOM    712  C   ILE A  44      12.202  -4.014  -5.221  1.00 98.42           C  
ATOM    713  CB  ILE A  44      12.093  -3.751  -2.702  1.00 98.42           C  
ATOM    714  HB  ILE A  44      11.799  -2.701  -2.716  1.00 98.42           H  
ATOM    715  O   ILE A  44      11.947  -5.070  -5.801  1.00 98.42           O  
ATOM    716  CG1 ILE A  44      12.840  -4.040  -1.384  1.00 98.42           C  
ATOM    717 HG12 ILE A  44      13.858  -3.655  -1.439  1.00 98.42           H  
ATOM    718 HG13 ILE A  44      12.908  -5.121  -1.260  1.00 98.42           H  
ATOM    719  CG2 ILE A  44      10.810  -4.610  -2.752  1.00 98.42           C  
ATOM    720 HG21 ILE A  44      10.199  -4.433  -1.867  1.00 98.42           H  
ATOM    721 HG22 ILE A  44      10.200  -4.339  -3.613  1.00 98.42           H  
ATOM    722 HG23 ILE A  44      11.066  -5.667  -2.813  1.00 98.42           H  
ATOM    723  CD1 ILE A  44      12.176  -3.449  -0.133  1.00 98.42           C  
ATOM    724 HD11 ILE A  44      12.815  -3.630   0.732  1.00 98.42           H  
ATOM    725 HD12 ILE A  44      12.045  -2.374  -0.256  1.00 98.42           H  
ATOM    726 HD13 ILE A  44      11.208  -3.915   0.050  1.00 98.42           H  
ATOM    727  N   LEU A  45      11.822  -2.823  -5.695  1.00 98.38           N  
ATOM    728  H   LEU A  45      12.080  -1.992  -5.182  1.00 98.38           H  
ATOM    729  CA  LEU A  45      11.068  -2.682  -6.940  1.00 98.38           C  
ATOM    730  HA  LEU A  45      10.162  -3.285  -6.879  1.00 98.38           H  
ATOM    731  C   LEU A  45      11.858  -3.216  -8.139  1.00 98.38           C  
ATOM    732  CB  LEU A  45      10.686  -1.209  -7.156  1.00 98.38           C  
ATOM    733  HB2 LEU A  45      11.593  -0.604  -7.162  1.00 98.38           H  
ATOM    734  HB3 LEU A  45      10.230  -1.128  -8.143  1.00 98.38           H  
ATOM    735  O   LEU A  45      11.305  -3.942  -8.964  1.00 98.38           O  
ATOM    736  CG  LEU A  45       9.709  -0.616  -6.125  1.00 98.38           C  
ATOM    737  HG  LEU A  45      10.176  -0.581  -5.141  1.00 98.38           H  
ATOM    738  CD1 LEU A  45       9.361   0.805  -6.561  1.00 98.38           C  
ATOM    739 HD11 LEU A  45      10.250   1.434  -6.512  1.00 98.38           H  
ATOM    740 HD12 LEU A  45       8.599   1.211  -5.895  1.00 98.38           H  
ATOM    741 HD13 LEU A  45       8.963   0.806  -7.575  1.00 98.38           H  
ATOM    742  CD2 LEU A  45       8.408  -1.413  -6.018  1.00 98.38           C  
ATOM    743 HD21 LEU A  45       7.961  -1.516  -7.007  1.00 98.38           H  
ATOM    744 HD22 LEU A  45       8.602  -2.397  -5.591  1.00 98.38           H  
ATOM    745 HD23 LEU A  45       7.714  -0.888  -5.363  1.00 98.38           H  
ATOM    746  N   GLN A  46      13.153  -2.904  -8.224  1.00 98.39           N  
ATOM    747  H   GLN A  46      13.548  -2.296  -7.522  1.00 98.39           H  
ATOM    748  CA  GLN A  46      14.015  -3.361  -9.311  1.00 98.39           C  
ATOM    749  HA  GLN A  46      13.538  -3.088 -10.252  1.00 98.39           H  
ATOM    750  C   GLN A  46      14.191  -4.885  -9.318  1.00 98.39           C  
ATOM    751  CB  GLN A  46      15.365  -2.634  -9.225  1.00 98.39           C  
ATOM    752  HB2 GLN A  46      15.849  -2.862  -8.275  1.00 98.39           H  
ATOM    753  HB3 GLN A  46      15.191  -1.560  -9.278  1.00 98.39           H  
ATOM    754  O   GLN A  46      14.056  -5.502 -10.377  1.00 98.39           O  
ATOM    755  CG  GLN A  46      16.290  -3.047 -10.378  1.00 98.39           C  
ATOM    756  HG2 GLN A  46      16.603  -4.083 -10.248  1.00 98.39           H  
ATOM    757  HG3 GLN A  46      15.739  -2.971 -11.315  1.00 98.39           H  
ATOM    758  CD  GLN A  46      17.543  -2.184 -10.467  1.00 98.39           C  
ATOM    759  NE2 GLN A  46      17.860  -1.660 -11.632  1.00 98.39           N  
ATOM    760 HE21 GLN A  46      18.669  -1.056 -11.617  1.00 98.39           H  
ATOM    761 HE22 GLN A  46      17.250  -1.788 -12.428  1.00 98.39           H  
ATOM    762  OE1 GLN A  46      18.277  -1.956  -9.524  1.00 98.39           O  
ATOM    763  N   ASP A  47      14.462  -5.494  -8.163  1.00 98.36           N  
ATOM    764  H   ASP A  47      14.609  -4.929  -7.339  1.00 98.36           H  
ATOM    765  CA  ASP A  47      14.672  -6.939  -8.036  1.00 98.36           C  
ATOM    766  HA  ASP A  47      15.461  -7.250  -8.720  1.00 98.36           H  
ATOM    767  C   ASP A  47      13.403  -7.716  -8.409  1.00 98.36           C  
ATOM    768  CB  ASP A  47      15.104  -7.280  -6.596  1.00 98.36           C  
ATOM    769  HB2 ASP A  47      14.415  -6.815  -5.892  1.00 98.36           H  
ATOM    770  HB3 ASP A  47      15.028  -8.359  -6.465  1.00 98.36           H  
ATOM    771  O   ASP A  47      13.456  -8.709  -9.141  1.00 98.36           O  
ATOM    772  CG  ASP A  47      16.547  -6.875  -6.251  1.00 98.36           C  
ATOM    773  OD1 ASP A  47      17.341  -6.634  -7.190  1.00 98.36           O  
ATOM    774  OD2 ASP A  47      16.876  -6.894  -5.041  1.00 98.36           O  
ATOM    775  N   VAL A  48      12.242  -7.230  -7.965  1.00 98.70           N  
ATOM    776  H   VAL A  48      12.270  -6.410  -7.377  1.00 98.70           H  
ATOM    777  CA  VAL A  48      10.940  -7.844  -8.258  1.00 98.70           C  
ATOM    778  HA  VAL A  48      11.004  -8.914  -8.065  1.00 98.70           H  
ATOM    779  C   VAL A  48      10.562  -7.668  -9.724  1.00 98.70           C  
ATOM    780  CB  VAL A  48       9.862  -7.250  -7.343  1.00 98.70           C  
ATOM    781  HB  VAL A  48       9.860  -6.165  -7.449  1.00 98.70           H  
ATOM    782  O   VAL A  48      10.082  -8.619 -10.346  1.00 98.70           O  
ATOM    783  CG1 VAL A  48       8.465  -7.779  -7.687  1.00 98.70           C  
ATOM    784 HG11 VAL A  48       7.762  -7.455  -6.919  1.00 98.70           H  
ATOM    785 HG12 VAL A  48       8.479  -8.867  -7.738  1.00 98.70           H  
ATOM    786 HG13 VAL A  48       8.139  -7.376  -8.646  1.00 98.70           H  
ATOM    787  CG2 VAL A  48      10.155  -7.605  -5.878  1.00 98.70           C  
ATOM    788 HG21 VAL A  48       9.777  -8.599  -5.636  1.00 98.70           H  
ATOM    789 HG22 VAL A  48      11.224  -7.583  -5.669  1.00 98.70           H  
ATOM    790 HG23 VAL A  48       9.704  -6.844  -5.242  1.00 98.70           H  
ATOM    791  N   LEU A  49      10.816  -6.488 -10.298  1.00 98.29           N  
ATOM    792  H   LEU A  49      11.169  -5.734  -9.726  1.00 98.29           H  
ATOM    793  CA  LEU A  49      10.596  -6.236 -11.716  1.00 98.29           C  
ATOM    794  HA  LEU A  49       9.548  -6.448 -11.930  1.00 98.29           H  
ATOM    795  C   LEU A  49      11.450  -7.175 -12.572  1.00 98.29           C  
ATOM    796  CB  LEU A  49      10.869  -4.753 -12.025  1.00 98.29           C  
ATOM    797  HB2 LEU A  49      11.889  -4.514 -11.725  1.00 98.29           H  
ATOM    798  HB3 LEU A  49      10.192  -4.143 -11.427  1.00 98.29           H  
ATOM    799  O   LEU A  49      10.918  -7.851 -13.453  1.00 98.29           O  
ATOM    800  CG  LEU A  49      10.694  -4.382 -13.508  1.00 98.29           C  
ATOM    801  HG  LEU A  49      11.374  -4.978 -14.118  1.00 98.29           H  
ATOM    802  CD1 LEU A  49       9.262  -4.620 -13.997  1.00 98.29           C  
ATOM    803 HD11 LEU A  49       9.025  -5.682 -13.948  1.00 98.29           H  
ATOM    804 HD12 LEU A  49       9.171  -4.294 -15.033  1.00 98.29           H  
ATOM    805 HD13 LEU A  49       8.568  -4.057 -13.372  1.00 98.29           H  
ATOM    806  CD2 LEU A  49      11.044  -2.911 -13.722  1.00 98.29           C  
ATOM    807 HD21 LEU A  49      10.951  -2.654 -14.777  1.00 98.29           H  
ATOM    808 HD22 LEU A  49      12.070  -2.728 -13.400  1.00 98.29           H  
ATOM    809 HD23 LEU A  49      10.374  -2.281 -13.137  1.00 98.29           H  
ATOM    810  N   LEU A  50      12.754  -7.260 -12.290  1.00 98.18           N  
ATOM    811  H   LEU A  50      13.116  -6.700 -11.531  1.00 98.18           H  
ATOM    812  CA  LEU A  50      13.680  -8.127 -13.017  1.00 98.18           C  
ATOM    813  HA  LEU A  50      13.645  -7.851 -14.071  1.00 98.18           H  
ATOM    814  C   LEU A  50      13.265  -9.597 -12.908  1.00 98.18           C  
ATOM    815  CB  LEU A  50      15.103  -7.896 -12.479  1.00 98.18           C  
ATOM    816  HB2 LEU A  50      15.356  -6.843 -12.602  1.00 98.18           H  
ATOM    817  HB3 LEU A  50      15.111  -8.116 -11.412  1.00 98.18           H  
ATOM    818  O   LEU A  50      13.171 -10.283 -13.927  1.00 98.18           O  
ATOM    819  CG  LEU A  50      16.182  -8.755 -13.165  1.00 98.18           C  
ATOM    820  HG  LEU A  50      15.960  -9.812 -13.017  1.00 98.18           H  
ATOM    821  CD1 LEU A  50      16.282  -8.477 -14.668  1.00 98.18           C  
ATOM    822 HD11 LEU A  50      15.369  -8.802 -15.168  1.00 98.18           H  
ATOM    823 HD12 LEU A  50      16.432  -7.411 -14.842  1.00 98.18           H  
ATOM    824 HD13 LEU A  50      17.115  -9.038 -15.091  1.00 98.18           H  
ATOM    825  CD2 LEU A  50      17.542  -8.466 -12.532  1.00 98.18           C  
ATOM    826 HD21 LEU A  50      17.807  -7.419 -12.677  1.00 98.18           H  
ATOM    827 HD22 LEU A  50      17.493  -8.669 -11.462  1.00 98.18           H  
ATOM    828 HD23 LEU A  50      18.304  -9.105 -12.976  1.00 98.18           H  
ATOM    829  N   TYR A  51      12.944 -10.063 -11.700  1.00 98.43           N  
ATOM    830  H   TYR A  51      13.040  -9.455 -10.899  1.00 98.43           H  
ATOM    831  CA  TYR A  51      12.438 -11.415 -11.491  1.00 98.43           C  
ATOM    832  HA  TYR A  51      13.195 -12.128 -11.819  1.00 98.43           H  
ATOM    833  C   TYR A  51      11.173 -11.677 -12.321  1.00 98.43           C  
ATOM    834  CB  TYR A  51      12.180 -11.638  -9.998  1.00 98.43           C  
ATOM    835  HB2 TYR A  51      11.560 -10.831  -9.608  1.00 98.43           H  
ATOM    836  HB3 TYR A  51      13.128 -11.616  -9.460  1.00 98.43           H  
ATOM    837  O   TYR A  51      11.137 -12.627 -13.106  1.00 98.43           O  
ATOM    838  CG  TYR A  51      11.489 -12.957  -9.743  1.00 98.43           C  
ATOM    839  CD1 TYR A  51      10.093 -12.994  -9.582  1.00 98.43           C  
ATOM    840  HD1 TYR A  51       9.524 -12.076  -9.585  1.00 98.43           H  
ATOM    841  CD2 TYR A  51      12.230 -14.151  -9.801  1.00 98.43           C  
ATOM    842  HD2 TYR A  51      13.297 -14.111  -9.964  1.00 98.43           H  
ATOM    843  CE1 TYR A  51       9.435 -14.229  -9.473  1.00 98.43           C  
ATOM    844  HE1 TYR A  51       8.359 -14.266  -9.388  1.00 98.43           H  
ATOM    845  CE2 TYR A  51      11.577 -15.389  -9.684  1.00 98.43           C  
ATOM    846  HE2 TYR A  51      12.146 -16.305  -9.742  1.00 98.43           H  
ATOM    847  OH  TYR A  51       9.567 -16.632  -9.377  1.00 98.43           O  
ATOM    848  HH  TYR A  51      10.190 -17.356  -9.475  1.00 98.43           H  
ATOM    849  CZ  TYR A  51      10.178 -15.429  -9.508  1.00 98.43           C  
ATOM    850  N   GLY A  52      10.170 -10.798 -12.219  1.00 97.67           N  
ATOM    851  H   GLY A  52      10.283 -10.017 -11.589  1.00 97.67           H  
ATOM    852  CA  GLY A  52       8.888 -10.937 -12.910  1.00 97.67           C  
ATOM    853  HA2 GLY A  52       8.382 -11.837 -12.562  1.00 97.67           H  
ATOM    854  HA3 GLY A  52       8.269 -10.074 -12.663  1.00 97.67           H  
ATOM    855  C   GLY A  52       9.012 -11.009 -14.434  1.00 97.67           C  
ATOM    856  O   GLY A  52       8.251 -11.723 -15.076  1.00 97.67           O  
ATOM    857  N   THR A  53      10.016 -10.353 -15.031  1.00 95.80           N  
ATOM    858  H   THR A  53      10.588  -9.744 -14.464  1.00 95.80           H  
ATOM    859  CA  THR A  53      10.264 -10.446 -16.486  1.00 95.80           C  
ATOM    860  HA  THR A  53       9.310 -10.313 -16.995  1.00 95.80           H  
ATOM    861  C   THR A  53      10.796 -11.802 -16.960  1.00 95.80           C  
ATOM    862  CB  THR A  53      11.212  -9.351 -16.996  1.00 95.80           C  
ATOM    863  HB  THR A  53      11.325  -9.486 -18.071  1.00 95.80           H  
ATOM    864  O   THR A  53      10.767 -12.074 -18.159  1.00 95.80           O  
ATOM    865  CG2 THR A  53      10.657  -7.940 -16.800  1.00 95.80           C  
ATOM    866 HG21 THR A  53      11.418  -7.208 -17.068  1.00 95.80           H  
ATOM    867 HG22 THR A  53      10.353  -7.775 -15.766  1.00 95.80           H  
ATOM    868 HG23 THR A  53       9.787  -7.801 -17.442  1.00 95.80           H  
ATOM    869  OG1 THR A  53      12.505  -9.426 -16.438  1.00 95.80           O  
ATOM    870  HG1 THR A  53      12.472  -9.694 -15.517  1.00 95.80           H  
ATOM    871  N   THR A  54      11.280 -12.648 -16.048  1.00 96.58           N  
ATOM    872  H   THR A  54      11.235 -12.367 -15.079  1.00 96.58           H  
ATOM    873  CA  THR A  54      11.880 -13.960 -16.361  1.00 96.58           C  
ATOM    874  HA  THR A  54      11.873 -14.114 -17.440  1.00 96.58           H  
ATOM    875  C   THR A  54      11.111 -15.139 -15.769  1.00 96.58           C  
ATOM    876  CB  THR A  54      13.342 -14.025 -15.898  1.00 96.58           C  
ATOM    877  HB  THR A  54      13.754 -14.993 -16.182  1.00 96.58           H  
ATOM    878  O   THR A  54      11.385 -16.288 -16.110  1.00 96.58           O  
ATOM    879  CG2 THR A  54      14.204 -12.941 -16.545  1.00 96.58           C  
ATOM    880 HG21 THR A  54      14.115 -13.001 -17.630  1.00 96.58           H  
ATOM    881 HG22 THR A  54      13.887 -11.952 -16.214  1.00 96.58           H  
ATOM    882 HG23 THR A  54      15.245 -13.092 -16.261  1.00 96.58           H  
ATOM    883  OG1 THR A  54      13.457 -13.888 -14.498  1.00 96.58           O  
ATOM    884  HG1 THR A  54      12.899 -13.162 -14.211  1.00 96.58           H  
ATOM    885  N   ALA A  55      10.162 -14.864 -14.875  1.00 97.85           N  
ATOM    886  H   ALA A  55       9.978 -13.898 -14.644  1.00 97.85           H  
ATOM    887  CA  ALA A  55       9.344 -15.870 -14.227  1.00 97.85           C  
ATOM    888  HA  ALA A  55       9.963 -16.747 -14.039  1.00 97.85           H  
ATOM    889  C   ALA A  55       8.170 -16.300 -15.114  1.00 97.85           C  
ATOM    890  CB  ALA A  55       8.879 -15.320 -12.874  1.00 97.85           C  
ATOM    891  HB1 ALA A  55       8.253 -14.442 -13.029  1.00 97.85           H  
ATOM    892  HB2 ALA A  55       8.308 -16.078 -12.338  1.00 97.85           H  
ATOM    893  HB3 ALA A  55       9.747 -15.035 -12.280  1.00 97.85           H  
ATOM    894  O   ALA A  55       7.599 -15.512 -15.866  1.00 97.85           O  
ATOM    895  N   GLU A  56       7.761 -17.555 -14.961  1.00 97.82           N  
ATOM    896  H   GLU A  56       8.241 -18.142 -14.294  1.00 97.82           H  
ATOM    897  CA  GLU A  56       6.510 -18.055 -15.528  1.00 97.82           C  
ATOM    898  HA  GLU A  56       6.309 -17.517 -16.454  1.00 97.82           H  
ATOM    899  C   GLU A  56       5.353 -17.821 -14.542  1.00 97.82           C  
ATOM    900  CB  GLU A  56       6.647 -19.544 -15.872  1.00 97.82           C  
ATOM    901  HB2 GLU A  56       5.663 -19.958 -16.092  1.00 97.82           H  
ATOM    902  HB3 GLU A  56       7.036 -20.075 -15.003  1.00 97.82           H  
ATOM    903  O   GLU A  56       5.569 -17.919 -13.326  1.00 97.82           O  
ATOM    904  CG  GLU A  56       7.581 -19.795 -17.068  1.00 97.82           C  
ATOM    905  HG2 GLU A  56       7.691 -20.873 -17.187  1.00 97.82           H  
ATOM    906  HG3 GLU A  56       8.568 -19.392 -16.843  1.00 97.82           H  
ATOM    907  CD  GLU A  56       7.054 -19.207 -18.389  1.00 97.82           C  
ATOM    908  OE1 GLU A  56       7.895 -18.836 -19.236  1.00 97.82           O  
ATOM    909  OE2 GLU A  56       5.813 -19.192 -18.565  1.00 97.82           O  
ATOM    910  N   PRO A  57       4.128 -17.543 -15.026  1.00 97.94           N  
ATOM    911  CA  PRO A  57       2.963 -17.386 -14.163  1.00 97.94           C  
ATOM    912  HA  PRO A  57       3.134 -16.520 -13.523  1.00 97.94           H  
ATOM    913  C   PRO A  57       2.686 -18.614 -13.287  1.00 97.94           C  
ATOM    914  CB  PRO A  57       1.783 -17.089 -15.094  1.00 97.94           C  
ATOM    915  HB2 PRO A  57       1.283 -18.017 -15.372  1.00 97.94           H  
ATOM    916  HB3 PRO A  57       1.076 -16.396 -14.639  1.00 97.94           H  
ATOM    917  O   PRO A  57       3.061 -19.749 -13.604  1.00 97.94           O  
ATOM    918  CG  PRO A  57       2.450 -16.487 -16.328  1.00 97.94           C  
ATOM    919  HG2 PRO A  57       2.638 -15.427 -16.159  1.00 97.94           H  
ATOM    920  HG3 PRO A  57       1.848 -16.632 -17.226  1.00 97.94           H  
ATOM    921  CD  PRO A  57       3.775 -17.241 -16.407  1.00 97.94           C  
ATOM    922  HD2 PRO A  57       4.519 -16.609 -16.892  1.00 97.94           H  
ATOM    923  HD3 PRO A  57       3.649 -18.171 -16.962  1.00 97.94           H  
ATOM    924  N   LEU A  58       1.968 -18.390 -12.187  1.00 98.51           N  
ATOM    925  H   LEU A  58       1.641 -17.448 -12.030  1.00 98.51           H  
ATOM    926  CA  LEU A  58       1.457 -19.453 -11.334  1.00 98.51           C  
ATOM    927  HA  LEU A  58       2.306 -20.029 -10.964  1.00 98.51           H  
ATOM    928  C   LEU A  58       0.566 -20.404 -12.138  1.00 98.51           C  
ATOM    929  CB  LEU A  58       0.672 -18.866 -10.148  1.00 98.51           C  
ATOM    930  HB2 LEU A  58       0.060 -19.659  -9.717  1.00 98.51           H  
ATOM    931  HB3 LEU A  58      -0.006 -18.102 -10.529  1.00 98.51           H  
ATOM    932  O   LEU A  58      -0.313 -19.993 -12.894  1.00 98.51           O  
ATOM    933  CG  LEU A  58       1.522 -18.266  -9.019  1.00 98.51           C  
ATOM    934  HG  LEU A  58       2.141 -17.465  -9.421  1.00 98.51           H  
ATOM    935  CD1 LEU A  58       0.613 -17.689  -7.935  1.00 98.51           C  
ATOM    936 HD11 LEU A  58       1.208 -17.144  -7.202  1.00 98.51           H  
ATOM    937 HD12 LEU A  58       0.068 -18.492  -7.439  1.00 98.51           H  
ATOM    938 HD13 LEU A  58      -0.114 -17.009  -8.379  1.00 98.51           H  
ATOM    939  CD2 LEU A  58       2.413 -19.311  -8.338  1.00 98.51           C  
ATOM    940 HD21 LEU A  58       3.188 -19.654  -9.024  1.00 98.51           H  
ATOM    941 HD22 LEU A  58       2.895 -18.866  -7.467  1.00 98.51           H  
ATOM    942 HD23 LEU A  58       1.807 -20.156  -8.013  1.00 98.51           H  
ATOM    943  N   LYS A  59       0.791 -21.701 -11.928  1.00 97.07           N  
ATOM    944  H   LYS A  59       1.562 -21.947 -11.323  1.00 97.07           H  
ATOM    945  CA  LYS A  59      -0.047 -22.773 -12.483  1.00 97.07           C  
ATOM    946  HA  LYS A  59      -0.513 -22.429 -13.407  1.00 97.07           H  
ATOM    947  C   LYS A  59      -1.201 -23.142 -11.558  1.00 97.07           C  
ATOM    948  CB  LYS A  59       0.816 -24.000 -12.787  1.00 97.07           C  
ATOM    949  HB2 LYS A  59       1.335 -24.313 -11.881  1.00 97.07           H  
ATOM    950  HB3 LYS A  59       0.168 -24.814 -13.112  1.00 97.07           H  
ATOM    951  O   LYS A  59      -2.244 -23.564 -12.037  1.00 97.07           O  
ATOM    952  CG  LYS A  59       1.831 -23.695 -13.895  1.00 97.07           C  
ATOM    953  HG2 LYS A  59       2.482 -22.876 -13.589  1.00 97.07           H  
ATOM    954  HG3 LYS A  59       1.296 -23.400 -14.798  1.00 97.07           H  
ATOM    955  CD  LYS A  59       2.691 -24.923 -14.195  1.00 97.07           C  
ATOM    956  HD2 LYS A  59       2.052 -25.740 -14.531  1.00 97.07           H  
ATOM    957  HD3 LYS A  59       3.218 -25.220 -13.288  1.00 97.07           H  
ATOM    958  CE  LYS A  59       3.693 -24.546 -15.287  1.00 97.07           C  
ATOM    959  HE2 LYS A  59       4.262 -23.680 -14.950  1.00 97.07           H  
ATOM    960  HE3 LYS A  59       3.140 -24.243 -16.176  1.00 97.07           H  
ATOM    961  NZ  LYS A  59       4.604 -25.671 -15.600  1.00 97.07           N  
ATOM    962  HZ1 LYS A  59       5.255 -25.387 -16.318  1.00 97.07           H  
ATOM    963  HZ2 LYS A  59       5.125 -25.929 -14.774  1.00 97.07           H  
ATOM    964  HZ3 LYS A  59       4.074 -26.467 -15.925  1.00 97.07           H  
ATOM    965  N   GLU A  60      -1.001 -22.955 -10.257  1.00 98.03           N  
ATOM    966  H   GLU A  60      -0.158 -22.483  -9.964  1.00 98.03           H  
ATOM    967  CA  GLU A  60      -1.973 -23.250  -9.210  1.00 98.03           C  
ATOM    968  HA  GLU A  60      -2.866 -23.677  -9.667  1.00 98.03           H  
ATOM    969  C   GLU A  60      -2.345 -21.962  -8.465  1.00 98.03           C  
ATOM    970  CB  GLU A  60      -1.404 -24.281  -8.224  1.00 98.03           C  
ATOM    971  HB2 GLU A  60      -0.473 -23.896  -7.807  1.00 98.03           H  
ATOM    972  HB3 GLU A  60      -2.104 -24.413  -7.399  1.00 98.03           H  
ATOM    973  O   GLU A  60      -1.488 -21.080  -8.323  1.00 98.03           O  
ATOM    974  CG  GLU A  60      -1.122 -25.650  -8.862  1.00 98.03           C  
ATOM    975  HG2 GLU A  60      -0.351 -25.534  -9.623  1.00 98.03           H  
ATOM    976  HG3 GLU A  60      -0.716 -26.307  -8.092  1.00 98.03           H  
ATOM    977  CD  GLU A  60      -2.367 -26.313  -9.474  1.00 98.03           C  
ATOM    978  OE1 GLU A  60      -2.181 -27.051 -10.469  1.00 98.03           O  
ATOM    979  OE2 GLU A  60      -3.476 -26.097  -8.935  1.00 98.03           O  
ATOM    980  N   PRO A  61      -3.590 -21.844  -7.974  1.00 97.97           N  
ATOM    981  CA  PRO A  61      -4.024 -20.727  -7.145  1.00 97.97           C  
ATOM    982  HA  PRO A  61      -4.124 -19.848  -7.782  1.00 97.97           H  
ATOM    983  C   PRO A  61      -3.078 -20.451  -5.966  1.00 97.97           C  
ATOM    984  CB  PRO A  61      -5.404 -21.135  -6.627  1.00 97.97           C  
ATOM    985  HB2 PRO A  61      -5.308 -21.709  -5.706  1.00 97.97           H  
ATOM    986  HB3 PRO A  61      -6.044 -20.269  -6.455  1.00 97.97           H  
ATOM    987  O   PRO A  61      -2.669 -21.399  -5.288  1.00 97.97           O  
ATOM    988  CG  PRO A  61      -5.939 -22.049  -7.724  1.00 97.97           C  
ATOM    989  HG2 PRO A  61      -6.689 -22.743  -7.342  1.00 97.97           H  
ATOM    990  HG3 PRO A  61      -6.336 -21.458  -8.549  1.00 97.97           H  
ATOM    991  CD  PRO A  61      -4.685 -22.785  -8.175  1.00 97.97           C  
ATOM    992  HD2 PRO A  61      -4.793 -23.071  -9.221  1.00 97.97           H  
ATOM    993  HD3 PRO A  61      -4.527 -23.668  -7.555  1.00 97.97           H  
ATOM    994  N   PRO A  62      -2.750 -19.181  -5.665  1.00 98.24           N  
ATOM    995  CA  PRO A  62      -2.072 -18.858  -4.419  1.00 98.24           C  
ATOM    996  HA  PRO A  62      -1.168 -19.460  -4.326  1.00 98.24           H  
ATOM    997  C   PRO A  62      -2.982 -19.119  -3.215  1.00 98.24           C  
ATOM    998  CB  PRO A  62      -1.712 -17.379  -4.522  1.00 98.24           C  
ATOM    999  HB2 PRO A  62      -1.647 -16.893  -3.548  1.00 98.24           H  
ATOM   1000  HB3 PRO A  62      -0.775 -17.279  -5.068  1.00 98.24           H  
ATOM   1001  O   PRO A  62      -4.208 -19.061  -3.321  1.00 98.24           O  
ATOM   1002  CG  PRO A  62      -2.865 -16.832  -5.360  1.00 98.24           C  
ATOM   1003  HG2 PRO A  62      -3.750 -16.704  -4.737  1.00 98.24           H  
ATOM   1004  HG3 PRO A  62      -2.599 -15.889  -5.838  1.00 98.24           H  
ATOM   1005  CD  PRO A  62      -3.099 -17.956  -6.371  1.00 98.24           C  
ATOM   1006  HD2 PRO A  62      -4.138 -17.960  -6.700  1.00 98.24           H  
ATOM   1007  HD3 PRO A  62      -2.434 -17.832  -7.226  1.00 98.24           H  
ATOM   1008  N   SER A  63      -2.380 -19.341  -2.050  1.00 95.91           N  
ATOM   1009  H   SER A  63      -1.370 -19.357  -2.018  1.00 95.91           H  
ATOM   1010  CA  SER A  63      -3.115 -19.397  -0.789  1.00 95.91           C  
ATOM   1011  HA  SER A  63      -4.113 -19.784  -0.992  1.00 95.91           H  
ATOM   1012  C   SER A  63      -3.285 -18.012  -0.164  1.00 95.91           C  
ATOM   1013  CB  SER A  63      -2.457 -20.379   0.185  1.00 95.91           C  
ATOM   1014  HB2 SER A  63      -2.427 -21.367  -0.274  1.00 95.91           H  
ATOM   1015  HB3 SER A  63      -3.053 -20.434   1.095  1.00 95.91           H  
ATOM   1016  O   SER A  63      -2.476 -17.099  -0.352  1.00 95.91           O  
ATOM   1017  OG  SER A  63      -1.143 -19.981   0.514  1.00 95.91           O  
ATOM   1018  HG  SER A  63      -0.789 -20.583   1.173  1.00 95.91           H  
ATOM   1019  N   LYS A  64      -4.330 -17.860   0.653  1.00 94.22           N  
ATOM   1020  H   LYS A  64      -4.983 -18.625   0.742  1.00 94.22           H  
ATOM   1021  CA  LYS A  64      -4.476 -16.709   1.547  1.00 94.22           C  
ATOM   1022  HA  LYS A  64      -4.566 -15.808   0.939  1.00 94.22           H  
ATOM   1023  C   LYS A  64      -3.229 -16.577   2.434  1.00 94.22           C  
ATOM   1024  CB  LYS A  64      -5.757 -16.898   2.367  1.00 94.22           C  
ATOM   1025  HB2 LYS A  64      -6.590 -17.030   1.676  1.00 94.22           H  
ATOM   1026  HB3 LYS A  64      -5.669 -17.801   2.972  1.00 94.22           H  
ATOM   1027  O   LYS A  64      -2.831 -17.527   3.101  1.00 94.22           O  
ATOM   1028  CG  LYS A  64      -6.061 -15.709   3.283  1.00 94.22           C  
ATOM   1029  HG2 LYS A  64      -6.112 -14.806   2.674  1.00 94.22           H  
ATOM   1030  HG3 LYS A  64      -5.269 -15.598   4.023  1.00 94.22           H  
ATOM   1031  CD  LYS A  64      -7.394 -15.947   4.006  1.00 94.22           C  
ATOM   1032  HD2 LYS A  64      -7.268 -16.768   4.711  1.00 94.22           H  
ATOM   1033  HD3 LYS A  64      -8.155 -16.232   3.279  1.00 94.22           H  
ATOM   1034  CE  LYS A  64      -7.876 -14.701   4.747  1.00 94.22           C  
ATOM   1035  HE2 LYS A  64      -8.095 -13.924   4.014  1.00 94.22           H  
ATOM   1036  HE3 LYS A  64      -7.083 -14.351   5.409  1.00 94.22           H  
ATOM   1037  NZ  LYS A  64      -9.069 -14.995   5.571  1.00 94.22           N  
ATOM   1038  HZ1 LYS A  64      -8.761 -15.458   6.415  1.00 94.22           H  
ATOM   1039  HZ2 LYS A  64      -9.533 -14.152   5.878  1.00 94.22           H  
ATOM   1040  HZ3 LYS A  64      -9.721 -15.594   5.085  1.00 94.22           H  
ATOM   1041  N   GLY A  65      -2.625 -15.394   2.442  1.00 96.07           N  
ATOM   1042  H   GLY A  65      -3.011 -14.678   1.843  1.00 96.07           H  
ATOM   1043  CA  GLY A  65      -1.400 -15.066   3.174  1.00 96.07           C  
ATOM   1044  HA2 GLY A  65      -1.355 -15.650   4.093  1.00 96.07           H  
ATOM   1045  HA3 GLY A  65      -1.416 -14.008   3.436  1.00 96.07           H  
ATOM   1046  C   GLY A  65      -0.115 -15.322   2.388  1.00 96.07           C  
ATOM   1047  O   GLY A  65       0.960 -14.950   2.854  1.00 96.07           O  
ATOM   1048  N   GLN A  66      -0.195 -15.913   1.194  1.00 98.18           N  
ATOM   1049  H   GLN A  66      -1.090 -16.219   0.841  1.00 98.18           H  
ATOM   1050  CA  GLN A  66       0.970 -16.099   0.341  1.00 98.18           C  
ATOM   1051  HA  GLN A  66       1.775 -16.508   0.952  1.00 98.18           H  
ATOM   1052  C   GLN A  66       1.432 -14.761  -0.243  1.00 98.18           C  
ATOM   1053  CB  GLN A  66       0.642 -17.122  -0.752  1.00 98.18           C  
ATOM   1054  HB2 GLN A  66      -0.138 -16.725  -1.402  1.00 98.18           H  
ATOM   1055  HB3 GLN A  66       0.276 -18.028  -0.269  1.00 98.18           H  
ATOM   1056  O   GLN A  66       0.632 -13.998  -0.793  1.00 98.18           O  
ATOM   1057  CG  GLN A  66       1.859 -17.485  -1.607  1.00 98.18           C  
ATOM   1058  HG2 GLN A  66       2.684 -17.793  -0.965  1.00 98.18           H  
ATOM   1059  HG3 GLN A  66       2.162 -16.605  -2.175  1.00 98.18           H  
ATOM   1060  CD  GLN A  66       1.576 -18.598  -2.605  1.00 98.18           C  
ATOM   1061  NE2 GLN A  66       2.496 -18.869  -3.502  1.00 98.18           N  
ATOM   1062 HE21 GLN A  66       2.271 -19.612  -4.149  1.00 98.18           H  
ATOM   1063 HE22 GLN A  66       3.362 -18.349  -3.511  1.00 98.18           H  
ATOM   1064  OE1 GLN A  66       0.542 -19.243  -2.611  1.00 98.18           O  
ATOM   1065  N   THR A  67       2.740 -14.503  -0.173  1.00 98.81           N  
ATOM   1066  H   THR A  67       3.346 -15.180   0.269  1.00 98.81           H  
ATOM   1067  CA  THR A  67       3.350 -13.450  -0.992  1.00 98.81           C  
ATOM   1068  HA  THR A  67       2.686 -12.586  -0.996  1.00 98.81           H  
ATOM   1069  C   THR A  67       3.488 -13.965  -2.422  1.00 98.81           C  
ATOM   1070  CB  THR A  67       4.709 -12.974  -0.456  1.00 98.81           C  
ATOM   1071  HB  THR A  67       5.444 -13.775  -0.531  1.00 98.81           H  
ATOM   1072  O   THR A  67       4.038 -15.042  -2.656  1.00 98.81           O  
ATOM   1073  CG2 THR A  67       5.199 -11.748  -1.230  1.00 98.81           C  
ATOM   1074 HG21 THR A  67       4.416 -10.990  -1.256  1.00 98.81           H  
ATOM   1075 HG22 THR A  67       5.449 -12.024  -2.254  1.00 98.81           H  
ATOM   1076 HG23 THR A  67       6.083 -11.325  -0.753  1.00 98.81           H  
ATOM   1077  OG1 THR A  67       4.601 -12.566   0.889  1.00 98.81           O  
ATOM   1078  HG1 THR A  67       4.306 -13.322   1.402  1.00 98.81           H  
ATOM   1079  N   VAL A  68       2.997 -13.194  -3.382  1.00 98.90           N  
ATOM   1080  H   VAL A  68       2.571 -12.320  -3.109  1.00 98.90           H  
ATOM   1081  CA  VAL A  68       3.130 -13.435  -4.821  1.00 98.90           C  
ATOM   1082  HA  VAL A  68       3.769 -14.302  -4.991  1.00 98.90           H  
ATOM   1083  C   VAL A  68       3.813 -12.240  -5.473  1.00 98.90           C  
ATOM   1084  CB  VAL A  68       1.773 -13.747  -5.485  1.00 98.90           C  
ATOM   1085  HB  VAL A  68       1.945 -13.925  -6.547  1.00 98.90           H  
ATOM   1086  O   VAL A  68       3.885 -11.154  -4.896  1.00 98.90           O  
ATOM   1087  CG1 VAL A  68       1.160 -15.024  -4.902  1.00 98.90           C  
ATOM   1088 HG11 VAL A  68       1.870 -15.846  -4.983  1.00 98.90           H  
ATOM   1089 HG12 VAL A  68       0.892 -14.877  -3.856  1.00 98.90           H  
ATOM   1090 HG13 VAL A  68       0.262 -15.274  -5.468  1.00 98.90           H  
ATOM   1091  CG2 VAL A  68       0.753 -12.608  -5.367  1.00 98.90           C  
ATOM   1092 HG21 VAL A  68      -0.175 -12.892  -5.865  1.00 98.90           H  
ATOM   1093 HG22 VAL A  68       1.141 -11.711  -5.849  1.00 98.90           H  
ATOM   1094 HG23 VAL A  68       0.540 -12.393  -4.320  1.00 98.90           H  
ATOM   1095  N   VAL A  69       4.304 -12.428  -6.691  1.00 98.84           N  
ATOM   1096  H   VAL A  69       4.205 -13.339  -7.117  1.00 98.84           H  
ATOM   1097  CA  VAL A  69       4.595 -11.307  -7.584  1.00 98.84           C  
ATOM   1098  HA  VAL A  69       4.698 -10.390  -7.003  1.00 98.84           H  
ATOM   1099  C   VAL A  69       3.384 -11.137  -8.498  1.00 98.84           C  
ATOM   1100  CB  VAL A  69       5.929 -11.520  -8.317  1.00 98.84           C  
ATOM   1101  HB  VAL A  69       5.940 -12.504  -8.786  1.00 98.84           H  
ATOM   1102  O   VAL A  69       2.908 -12.108  -9.077  1.00 98.84           O  
ATOM   1103  CG1 VAL A  69       6.169 -10.452  -9.385  1.00 98.84           C  
ATOM   1104 HG11 VAL A  69       6.120  -9.461  -8.936  1.00 98.84           H  
ATOM   1105 HG12 VAL A  69       5.419 -10.535 -10.172  1.00 98.84           H  
ATOM   1106 HG13 VAL A  69       7.152 -10.593  -9.835  1.00 98.84           H  
ATOM   1107  CG2 VAL A  69       7.086 -11.480  -7.310  1.00 98.84           C  
ATOM   1108 HG21 VAL A  69       8.039 -11.582  -7.829  1.00 98.84           H  
ATOM   1109 HG22 VAL A  69       7.072 -10.536  -6.764  1.00 98.84           H  
ATOM   1110 HG23 VAL A  69       6.989 -12.304  -6.603  1.00 98.84           H  
ATOM   1111  N   SER A  70       2.842  -9.929  -8.597  1.00 98.40           N  
ATOM   1112  H   SER A  70       3.285  -9.164  -8.108  1.00 98.40           H  
ATOM   1113  CA  SER A  70       1.671  -9.620  -9.421  1.00 98.40           C  
ATOM   1114  HA  SER A  70       1.322 -10.520  -9.926  1.00 98.40           H  
ATOM   1115  C   SER A  70       2.037  -8.595 -10.478  1.00 98.40           C  
ATOM   1116  CB  SER A  70       0.514  -9.106  -8.563  1.00 98.40           C  
ATOM   1117  HB2 SER A  70       0.229  -9.881  -7.852  1.00 98.40           H  
ATOM   1118  HB3 SER A  70       0.833  -8.221  -8.012  1.00 98.40           H  
ATOM   1119  O   SER A  70       2.732  -7.617 -10.193  1.00 98.40           O  
ATOM   1120  OG  SER A  70      -0.596  -8.787  -9.384  1.00 98.40           O  
ATOM   1121  HG  SER A  70      -0.892  -7.897  -9.179  1.00 98.40           H  
ATOM   1122  N   LYS A  71       1.549  -8.810 -11.699  1.00 97.93           N  
ATOM   1123  H   LYS A  71       0.990  -9.640 -11.840  1.00 97.93           H  
ATOM   1124  CA  LYS A  71       1.634  -7.821 -12.766  1.00 97.93           C  
ATOM   1125  HA  LYS A  71       2.575  -7.282 -12.653  1.00 97.93           H  
ATOM   1126  C   LYS A  71       0.492  -6.817 -12.627  1.00 97.93           C  
ATOM   1127  CB  LYS A  71       1.662  -8.539 -14.115  1.00 97.93           C  
ATOM   1128  HB2 LYS A  71       2.410  -9.330 -14.061  1.00 97.93           H  
ATOM   1129  HB3 LYS A  71       0.691  -8.986 -14.326  1.00 97.93           H  
ATOM   1130  O   LYS A  71      -0.665  -7.168 -12.879  1.00 97.93           O  
ATOM   1131  CG  LYS A  71       2.064  -7.578 -15.236  1.00 97.93           C  
ATOM   1132  HG2 LYS A  71       3.017  -7.114 -14.981  1.00 97.93           H  
ATOM   1133  HG3 LYS A  71       1.307  -6.803 -15.355  1.00 97.93           H  
ATOM   1134  CD  LYS A  71       2.218  -8.360 -16.541  1.00 97.93           C  
ATOM   1135  HD2 LYS A  71       2.890  -9.201 -16.372  1.00 97.93           H  
ATOM   1136  HD3 LYS A  71       1.246  -8.733 -16.863  1.00 97.93           H  
ATOM   1137  CE  LYS A  71       2.817  -7.439 -17.599  1.00 97.93           C  
ATOM   1138  HE2 LYS A  71       2.117  -6.629 -17.806  1.00 97.93           H  
ATOM   1139  HE3 LYS A  71       3.726  -7.005 -17.184  1.00 97.93           H  
ATOM   1140  NZ  LYS A  71       3.142  -8.183 -18.834  1.00 97.93           N  
ATOM   1141  HZ1 LYS A  71       3.761  -8.947 -18.603  1.00 97.93           H  
ATOM   1142  HZ2 LYS A  71       2.300  -8.553 -19.250  1.00 97.93           H  
ATOM   1143  HZ3 LYS A  71       3.606  -7.569 -19.487  1.00 97.93           H  
ATOM   1144  N   TYR A  72       0.805  -5.571 -12.290  1.00 94.71           N  
ATOM   1145  H   TYR A  72       1.781  -5.329 -12.192  1.00 94.71           H  
ATOM   1146  CA  TYR A  72      -0.189  -4.508 -12.127  1.00 94.71           C  
ATOM   1147  HA  TYR A  72      -1.062  -4.939 -11.636  1.00 94.71           H  
ATOM   1148  C   TYR A  72      -0.661  -3.949 -13.478  1.00 94.71           C  
ATOM   1149  CB  TYR A  72       0.371  -3.423 -11.201  1.00 94.71           C  
ATOM   1150  HB2 TYR A  72       0.740  -3.899 -10.292  1.00 94.71           H  
ATOM   1151  HB3 TYR A  72       1.207  -2.945 -11.711  1.00 94.71           H  
ATOM   1152  O   TYR A  72      -0.172  -4.344 -14.542  1.00 94.71           O  
ATOM   1153  CG  TYR A  72      -0.623  -2.361 -10.771  1.00 94.71           C  
ATOM   1154  CD1 TYR A  72      -0.368  -0.993 -10.976  1.00 94.71           C  
ATOM   1155  HD1 TYR A  72       0.565  -0.676 -11.419  1.00 94.71           H  
ATOM   1156  CD2 TYR A  72      -1.825  -2.756 -10.168  1.00 94.71           C  
ATOM   1157  HD2 TYR A  72      -2.032  -3.806 -10.020  1.00 94.71           H  
ATOM   1158  CE1 TYR A  72      -1.313  -0.034 -10.555  1.00 94.71           C  
ATOM   1159  HE1 TYR A  72      -1.105   1.017 -10.694  1.00 94.71           H  
ATOM   1160  CE2 TYR A  72      -2.770  -1.813  -9.744  1.00 94.71           C  
ATOM   1161  HE2 TYR A  72      -3.689  -2.132  -9.275  1.00 94.71           H  
ATOM   1162  OH  TYR A  72      -3.425   0.462  -9.498  1.00 94.71           O  
ATOM   1163  HH  TYR A  72      -3.120   1.365  -9.617  1.00 94.71           H  
ATOM   1164  CZ  TYR A  72      -2.510  -0.444  -9.926  1.00 94.71           C  
ATOM   1165  N   THR A  73      -1.673  -3.082 -13.460  1.00 90.51           N  
ATOM   1166  H   THR A  73      -1.999  -2.762 -12.559  1.00 90.51           H  
ATOM   1167  CA  THR A  73      -2.318  -2.510 -14.657  1.00 90.51           C  
ATOM   1168  HA  THR A  73      -2.709  -3.326 -15.264  1.00 90.51           H  
ATOM   1169  C   THR A  73      -1.358  -1.718 -15.553  1.00 90.51           C  
ATOM   1170  CB  THR A  73      -3.499  -1.613 -14.259  1.00 90.51           C  
ATOM   1171  HB  THR A  73      -3.877  -1.109 -15.148  1.00 90.51           H  
ATOM   1172  O   THR A  73      -1.542  -1.696 -16.770  1.00 90.51           O  
ATOM   1173  CG2 THR A  73      -4.642  -2.408 -13.630  1.00 90.51           C  
ATOM   1174 HG21 THR A  73      -4.993  -3.169 -14.328  1.00 90.51           H  
ATOM   1175 HG22 THR A  73      -4.317  -2.898 -12.712  1.00 90.51           H  
ATOM   1176 HG23 THR A  73      -5.470  -1.739 -13.397  1.00 90.51           H  
ATOM   1177  OG1 THR A  73      -3.093  -0.648 -13.321  1.00 90.51           O  
ATOM   1178  HG1 THR A  73      -3.496  -0.858 -12.475  1.00 90.51           H  
ATOM   1179  N   ASP A  74      -0.283  -1.169 -14.987  1.00 92.98           N  
ATOM   1180  H   ASP A  74      -0.185  -1.255 -13.985  1.00 92.98           H  
ATOM   1181  CA  ASP A  74       0.834  -0.529 -15.700  1.00 92.98           C  
ATOM   1182  HA  ASP A  74       0.415   0.140 -16.452  1.00 92.98           H  
ATOM   1183  C   ASP A  74       1.762  -1.518 -16.443  1.00 92.98           C  
ATOM   1184  CB  ASP A  74       1.630   0.329 -14.704  1.00 92.98           C  
ATOM   1185  HB2 ASP A  74       2.358   0.921 -15.259  1.00 92.98           H  
ATOM   1186  HB3 ASP A  74       0.950   1.019 -14.206  1.00 92.98           H  
ATOM   1187  O   ASP A  74       2.667  -1.104 -17.166  1.00 92.98           O  
ATOM   1188  CG  ASP A  74       2.370  -0.493 -13.644  1.00 92.98           C  
ATOM   1189  OD1 ASP A  74       2.246  -1.739 -13.645  1.00 92.98           O  
ATOM   1190  OD2 ASP A  74       3.052   0.121 -12.803  1.00 92.98           O  
ATOM   1191  N   ASN A  75       1.508  -2.824 -16.317  1.00 94.47           N  
ATOM   1192  H   ASN A  75       0.802  -3.052 -15.631  1.00 94.47           H  
ATOM   1193  CA  ASN A  75       2.297  -3.943 -16.836  1.00 94.47           C  
ATOM   1194  HA  ASN A  75       1.723  -4.830 -16.570  1.00 94.47           H  
ATOM   1195  C   ASN A  75       3.661  -4.175 -16.169  1.00 94.47           C  
ATOM   1196  CB  ASN A  75       2.382  -3.907 -18.374  1.00 94.47           C  
ATOM   1197  HB2 ASN A  75       2.905  -3.009 -18.702  1.00 94.47           H  
ATOM   1198  HB3 ASN A  75       2.958  -4.758 -18.736  1.00 94.47           H  
ATOM   1199  O   ASN A  75       4.444  -4.982 -16.684  1.00 94.47           O  
ATOM   1200  CG  ASN A  75       1.019  -3.980 -19.010  1.00 94.47           C  
ATOM   1201  ND2 ASN A  75       0.574  -2.911 -19.623  1.00 94.47           N  
ATOM   1202 HD21 ASN A  75      -0.405  -2.908 -19.874  1.00 94.47           H  
ATOM   1203 HD22 ASN A  75       1.073  -2.046 -19.475  1.00 94.47           H  
ATOM   1204  OD1 ASN A  75       0.363  -5.013 -18.965  1.00 94.47           O  
ATOM   1205  N   LEU A  76       3.931  -3.546 -15.030  1.00 97.34           N  
ATOM   1206  H   LEU A  76       3.238  -2.923 -14.639  1.00 97.34           H  
ATOM   1207  CA  LEU A  76       5.099  -3.819 -14.200  1.00 97.34           C  
ATOM   1208  HA  LEU A  76       5.884  -4.256 -14.816  1.00 97.34           H  
ATOM   1209  C   LEU A  76       4.765  -4.862 -13.127  1.00 97.34           C  
ATOM   1210  CB  LEU A  76       5.635  -2.500 -13.620  1.00 97.34           C  
ATOM   1211  HB2 LEU A  76       6.506  -2.708 -12.997  1.00 97.34           H  
ATOM   1212  HB3 LEU A  76       4.864  -2.072 -12.979  1.00 97.34           H  
ATOM   1213  O   LEU A  76       3.601  -5.174 -12.870  1.00 97.34           O  
ATOM   1214  CG  LEU A  76       6.011  -1.442 -14.674  1.00 97.34           C  
ATOM   1215  HG  LEU A  76       5.127  -1.160 -15.246  1.00 97.34           H  
ATOM   1216  CD1 LEU A  76       6.554  -0.191 -13.989  1.00 97.34           C  
ATOM   1217 HD11 LEU A  76       7.419  -0.435 -13.372  1.00 97.34           H  
ATOM   1218 HD12 LEU A  76       6.827   0.558 -14.732  1.00 97.34           H  
ATOM   1219 HD13 LEU A  76       5.777   0.232 -13.353  1.00 97.34           H  
ATOM   1220  CD2 LEU A  76       7.086  -1.935 -15.649  1.00 97.34           C  
ATOM   1221 HD21 LEU A  76       6.713  -2.782 -16.224  1.00 97.34           H  
ATOM   1222 HD22 LEU A  76       7.330  -1.133 -16.346  1.00 97.34           H  
ATOM   1223 HD23 LEU A  76       7.983  -2.213 -15.097  1.00 97.34           H  
ATOM   1224  N   HIS A  77       5.806  -5.457 -12.547  1.00 98.57           N  
ATOM   1225  H   HIS A  77       6.725  -5.062 -12.689  1.00 98.57           H  
ATOM   1226  CA  HIS A  77       5.677  -6.516 -11.551  1.00 98.57           C  
ATOM   1227  HA  HIS A  77       4.649  -6.878 -11.539  1.00 98.57           H  
ATOM   1228  C   HIS A  77       6.002  -5.981 -10.162  1.00 98.57           C  
ATOM   1229  CB  HIS A  77       6.575  -7.705 -11.900  1.00 98.57           C  
ATOM   1230  HB2 HIS A  77       7.614  -7.378 -11.934  1.00 98.57           H  
ATOM   1231  HB3 HIS A  77       6.493  -8.449 -11.108  1.00 98.57           H  
ATOM   1232  O   HIS A  77       7.008  -5.300  -9.980  1.00 98.57           O  
ATOM   1233  CG  HIS A  77       6.223  -8.359 -13.207  1.00 98.57           C  
ATOM   1234  CD2 HIS A  77       5.349  -9.394 -13.408  1.00 98.57           C  
ATOM   1235  HD2 HIS A  77       4.772  -9.899 -12.648  1.00 98.57           H  
ATOM   1236  ND1 HIS A  77       6.742  -8.017 -14.431  1.00 98.57           N  
ATOM   1237  HD1 HIS A  77       7.453  -7.319 -14.594  1.00 98.57           H  
ATOM   1238  CE1 HIS A  77       6.197  -8.825 -15.351  1.00 98.57           C  
ATOM   1239  HE1 HIS A  77       6.447  -8.822 -16.401  1.00 98.57           H  
ATOM   1240  NE2 HIS A  77       5.320  -9.663 -14.782  1.00 98.57           N  
ATOM   1241  N   TYR A  78       5.178  -6.354  -9.189  1.00 98.61           N  
ATOM   1242  H   TYR A  78       4.362  -6.895  -9.437  1.00 98.61           H  
ATOM   1243  CA  TYR A  78       5.264  -5.883  -7.811  1.00 98.61           C  
ATOM   1244  HA  TYR A  78       6.251  -5.464  -7.615  1.00 98.61           H  
ATOM   1245  C   TYR A  78       5.010  -7.024  -6.836  1.00 98.61           C  
ATOM   1246  CB  TYR A  78       4.213  -4.797  -7.601  1.00 98.61           C  
ATOM   1247  HB2 TYR A  78       3.235  -5.240  -7.790  1.00 98.61           H  
ATOM   1248  HB3 TYR A  78       4.243  -4.457  -6.566  1.00 98.61           H  
ATOM   1249  O   TYR A  78       4.343  -8.004  -7.181  1.00 98.61           O  
ATOM   1250  CG  TYR A  78       4.377  -3.603  -8.508  1.00 98.61           C  
ATOM   1251  CD1 TYR A  78       5.332  -2.622  -8.197  1.00 98.61           C  
ATOM   1252  HD1 TYR A  78       5.948  -2.728  -7.317  1.00 98.61           H  
ATOM   1253  CD2 TYR A  78       3.598  -3.490  -9.674  1.00 98.61           C  
ATOM   1254  HD2 TYR A  78       2.895  -4.267  -9.934  1.00 98.61           H  
ATOM   1255  CE1 TYR A  78       5.476  -1.495  -9.027  1.00 98.61           C  
ATOM   1256  HE1 TYR A  78       6.184  -0.716  -8.786  1.00 98.61           H  
ATOM   1257  CE2 TYR A  78       3.742  -2.361 -10.502  1.00 98.61           C  
ATOM   1258  HE2 TYR A  78       3.157  -2.247 -11.402  1.00 98.61           H  
ATOM   1259  OH  TYR A  78       4.804  -0.242 -10.940  1.00 98.61           O  
ATOM   1260  HH  TYR A  78       4.128  -0.156 -11.615  1.00 98.61           H  
ATOM   1261  CZ  TYR A  78       4.668  -1.352 -10.170  1.00 98.61           C  
ATOM   1262  N   ARG A  79       5.497  -6.902  -5.598  1.00 98.86           N  
ATOM   1263  H   ARG A  79       5.950  -6.042  -5.322  1.00 98.86           H  
ATOM   1264  CA  ARG A  79       5.133  -7.865  -4.559  1.00 98.86           C  
ATOM   1265  HA  ARG A  79       5.145  -8.867  -4.988  1.00 98.86           H  
ATOM   1266  C   ARG A  79       3.725  -7.580  -4.081  1.00 98.86           C  
ATOM   1267  CB  ARG A  79       6.086  -7.848  -3.371  1.00 98.86           C  
ATOM   1268  HB2 ARG A  79       5.951  -6.925  -2.807  1.00 98.86           H  
ATOM   1269  HB3 ARG A  79       5.834  -8.698  -2.738  1.00 98.86           H  
ATOM   1270  O   ARG A  79       3.342  -6.428  -3.873  1.00 98.86           O  
ATOM   1271  CG  ARG A  79       7.541  -7.975  -3.793  1.00 98.86           C  
ATOM   1272  HG2 ARG A  79       7.653  -8.818  -4.474  1.00 98.86           H  
ATOM   1273  HG3 ARG A  79       7.837  -7.048  -4.285  1.00 98.86           H  
ATOM   1274  CD  ARG A  79       8.413  -8.203  -2.567  1.00 98.86           C  
ATOM   1275  HD2 ARG A  79       8.003  -9.068  -2.047  1.00 98.86           H  
ATOM   1276  HD3 ARG A  79       9.430  -8.428  -2.889  1.00 98.86           H  
ATOM   1277  NE  ARG A  79       8.433  -7.040  -1.660  1.00 98.86           N  
ATOM   1278  HE  ARG A  79       8.111  -6.144  -1.996  1.00 98.86           H  
ATOM   1279  NH1 ARG A  79       9.082  -8.199   0.197  1.00 98.86           N  
ATOM   1280 HH11 ARG A  79       9.101  -9.056  -0.338  1.00 98.86           H  
ATOM   1281 HH12 ARG A  79       9.369  -8.200   1.165  1.00 98.86           H  
ATOM   1282  NH2 ARG A  79       8.898  -6.006   0.317  1.00 98.86           N  
ATOM   1283 HH21 ARG A  79       8.518  -5.166  -0.096  1.00 98.86           H  
ATOM   1284 HH22 ARG A  79       9.242  -6.040   1.266  1.00 98.86           H  
ATOM   1285  CZ  ARG A  79       8.802  -7.081  -0.397  1.00 98.86           C  
ATOM   1286  N   ALA A  80       2.974  -8.641  -3.858  1.00 98.52           N  
ATOM   1287  H   ALA A  80       3.340  -9.559  -4.071  1.00 98.52           H  
ATOM   1288  CA  ALA A  80       1.623  -8.546  -3.359  1.00 98.52           C  
ATOM   1289  HA  ALA A  80       1.494  -7.593  -2.846  1.00 98.52           H  
ATOM   1290  C   ALA A  80       1.335  -9.656  -2.351  1.00 98.52           C  
ATOM   1291  CB  ALA A  80       0.669  -8.563  -4.547  1.00 98.52           C  
ATOM   1292  HB1 ALA A  80       0.753  -9.509  -5.082  1.00 98.52           H  
ATOM   1293  HB2 ALA A  80      -0.344  -8.435  -4.164  1.00 98.52           H  
ATOM   1294  HB3 ALA A  80       0.894  -7.737  -5.221  1.00 98.52           H  
ATOM   1295  O   ALA A  80       1.808 -10.783  -2.491  1.00 98.52           O  
ATOM   1296  N   LEU A  81       0.538  -9.336  -1.338  1.00 98.01           N  
ATOM   1297  H   LEU A  81       0.179  -8.393  -1.296  1.00 98.01           H  
ATOM   1298  CA  LEU A  81       0.019 -10.307  -0.387  1.00 98.01           C  
ATOM   1299  HA  LEU A  81       0.678 -11.175  -0.363  1.00 98.01           H  
ATOM   1300  C   LEU A  81      -1.369 -10.757  -0.840  1.00 98.01           C  
ATOM   1301  CB  LEU A  81      -0.003  -9.665   1.008  1.00 98.01           C  
ATOM   1302  HB2 LEU A  81      -0.706  -8.832   0.993  1.00 98.01           H  
ATOM   1303  HB3 LEU A  81       0.986  -9.262   1.227  1.00 98.01           H  
ATOM   1304  O   LEU A  81      -2.261  -9.925  -1.016  1.00 98.01           O  
ATOM   1305  CG  LEU A  81      -0.401 -10.638   2.130  1.00 98.01           C  
ATOM   1306  HG  LEU A  81      -1.345 -11.126   1.887  1.00 98.01           H  
ATOM   1307  CD1 LEU A  81       0.674 -11.703   2.357  1.00 98.01           C  
ATOM   1308 HD11 LEU A  81       1.644 -11.233   2.517  1.00 98.01           H  
ATOM   1309 HD12 LEU A  81       0.735 -12.371   1.498  1.00 98.01           H  
ATOM   1310 HD13 LEU A  81       0.424 -12.299   3.234  1.00 98.01           H  
ATOM   1311  CD2 LEU A  81      -0.588  -9.854   3.426  1.00 98.01           C  
ATOM   1312 HD21 LEU A  81       0.337  -9.341   3.693  1.00 98.01           H  
ATOM   1313 HD22 LEU A  81      -0.856 -10.527   4.241  1.00 98.01           H  
ATOM   1314 HD23 LEU A  81      -1.387  -9.122   3.308  1.00 98.01           H  
ATOM   1315  N   CYS A  82      -1.575 -12.064  -0.998  1.00 97.15           N  
ATOM   1316  H   CYS A  82      -0.805 -12.706  -0.874  1.00 97.15           H  
ATOM   1317  CA  CYS A  82      -2.898 -12.604  -1.286  1.00 97.15           C  
ATOM   1318  HA  CYS A  82      -3.370 -11.977  -2.042  1.00 97.15           H  
ATOM   1319  C   CYS A  82      -3.783 -12.541  -0.034  1.00 97.15           C  
ATOM   1320  CB  CYS A  82      -2.758 -14.017  -1.860  1.00 97.15           C  
ATOM   1321  HB2 CYS A  82      -2.066 -14.008  -2.703  1.00 97.15           H  
ATOM   1322  HB3 CYS A  82      -2.369 -14.691  -1.097  1.00 97.15           H  
ATOM   1323  O   CYS A  82      -3.603 -13.308   0.911  1.00 97.15           O  
ATOM   1324  SG  CYS A  82      -4.387 -14.589  -2.417  1.00 97.15           S  
ATOM   1325  HG  CYS A  82      -4.604 -13.639  -3.331  1.00 97.15           H  
ATOM   1326  N   LYS A  83      -4.743 -11.615  -0.007  1.00 94.43           N  
ATOM   1327  H   LYS A  83      -4.843 -11.020  -0.817  1.00 94.43           H  
ATOM   1328  CA  LYS A  83      -5.629 -11.385   1.144  1.00 94.43           C  
ATOM   1329  HA  LYS A  83      -5.086 -11.628   2.058  1.00 94.43           H  
ATOM   1330  C   LYS A  83      -6.847 -12.298   1.138  1.00 94.43           C  
ATOM   1331  CB  LYS A  83      -6.034  -9.901   1.221  1.00 94.43           C  
ATOM   1332  HB2 LYS A  83      -6.526  -9.598   0.297  1.00 94.43           H  
ATOM   1333  HB3 LYS A  83      -6.737  -9.770   2.043  1.00 94.43           H  
ATOM   1334  O   LYS A  83      -7.291 -12.722   2.205  1.00 94.43           O  
ATOM   1335  CG  LYS A  83      -4.809  -9.006   1.463  1.00 94.43           C  
ATOM   1336  HG2 LYS A  83      -4.240  -8.945   0.536  1.00 94.43           H  
ATOM   1337  HG3 LYS A  83      -4.168  -9.465   2.216  1.00 94.43           H  
ATOM   1338  CD  LYS A  83      -5.129  -7.573   1.918  1.00 94.43           C  
ATOM   1339  HD2 LYS A  83      -5.851  -7.105   1.250  1.00 94.43           H  
ATOM   1340  HD3 LYS A  83      -4.185  -7.031   1.859  1.00 94.43           H  
ATOM   1341  CE  LYS A  83      -5.578  -7.464   3.381  1.00 94.43           C  
ATOM   1342  HE2 LYS A  83      -4.955  -8.134   3.973  1.00 94.43           H  
ATOM   1343  HE3 LYS A  83      -6.615  -7.786   3.481  1.00 94.43           H  
ATOM   1344  NZ  LYS A  83      -5.408  -6.091   3.922  1.00 94.43           N  
ATOM   1345  HZ1 LYS A  83      -5.332  -6.099   4.929  1.00 94.43           H  
ATOM   1346  HZ2 LYS A  83      -6.159  -5.466   3.666  1.00 94.43           H  
ATOM   1347  HZ3 LYS A  83      -4.547  -5.665   3.607  1.00 94.43           H  
ATOM   1348  N   ARG A  84      -7.396 -12.591  -0.044  1.00 93.26           N  
ATOM   1349  H   ARG A  84      -6.946 -12.213  -0.866  1.00 93.26           H  
ATOM   1350  CA  ARG A  84      -8.544 -13.488  -0.248  1.00 93.26           C  
ATOM   1351  HA  ARG A  84      -8.519 -14.280   0.501  1.00 93.26           H  
ATOM   1352  C   ARG A  84      -8.475 -14.164  -1.612  1.00 93.26           C  
ATOM   1353  CB  ARG A  84      -9.877 -12.728  -0.128  1.00 93.26           C  
ATOM   1354  HB2 ARG A  84     -10.679 -13.437  -0.330  1.00 93.26           H  
ATOM   1355  HB3 ARG A  84      -9.931 -11.944  -0.883  1.00 93.26           H  
ATOM   1356  O   ARG A  84      -7.907 -13.613  -2.555  1.00 93.26           O  
ATOM   1357  CG  ARG A  84     -10.121 -12.121   1.260  1.00 93.26           C  
ATOM   1358  HG2 ARG A  84      -9.406 -11.323   1.463  1.00 93.26           H  
ATOM   1359  HG3 ARG A  84     -10.020 -12.906   2.009  1.00 93.26           H  
ATOM   1360  CD  ARG A  84     -11.528 -11.540   1.330  1.00 93.26           C  
ATOM   1361  HD2 ARG A  84     -12.211 -12.248   0.861  1.00 93.26           H  
ATOM   1362  HD3 ARG A  84     -11.569 -10.619   0.748  1.00 93.26           H  
ATOM   1363  NE  ARG A  84     -11.949 -11.293   2.723  1.00 93.26           N  
ATOM   1364  HE  ARG A  84     -11.535 -10.511   3.209  1.00 93.26           H  
ATOM   1365  NH1 ARG A  84     -13.511 -12.960   2.879  1.00 93.26           N  
ATOM   1366 HH11 ARG A  84     -13.191 -13.355   2.007  1.00 93.26           H  
ATOM   1367 HH12 ARG A  84     -14.220 -13.455   3.401  1.00 93.26           H  
ATOM   1368  NH2 ARG A  84     -13.345 -11.527   4.521  1.00 93.26           N  
ATOM   1369 HH21 ARG A  84     -12.982 -10.762   5.072  1.00 93.26           H  
ATOM   1370 HH22 ARG A  84     -14.092 -12.021   4.988  1.00 93.26           H  
ATOM   1371  CZ  ARG A  84     -12.921 -11.909   3.363  1.00 93.26           C  
ATOM   1372  N   THR A  85      -9.104 -15.326  -1.717  1.00 94.24           N  
ATOM   1373  H   THR A  85      -9.570 -15.717  -0.909  1.00 94.24           H  
ATOM   1374  CA  THR A  85      -9.199 -16.115  -2.949  1.00 94.24           C  
ATOM   1375  HA  THR A  85      -8.769 -15.557  -3.781  1.00 94.24           H  
ATOM   1376  C   THR A  85     -10.661 -16.386  -3.275  1.00 94.24           C  
ATOM   1377  CB  THR A  85      -8.425 -17.439  -2.830  1.00 94.24           C  
ATOM   1378  HB  THR A  85      -8.422 -17.940  -3.799  1.00 94.24           H  
ATOM   1379  O   THR A  85     -11.488 -16.465  -2.377  1.00 94.24           O  
ATOM   1380  CG2 THR A  85      -6.982 -17.221  -2.372  1.00 94.24           C  
ATOM   1381 HG21 THR A  85      -6.953 -16.898  -1.332  1.00 94.24           H  
ATOM   1382 HG22 THR A  85      -6.441 -18.163  -2.457  1.00 94.24           H  
ATOM   1383 HG23 THR A  85      -6.493 -16.470  -2.993  1.00 94.24           H  
ATOM   1384  OG1 THR A  85      -9.002 -18.286  -1.870  1.00 94.24           O  
ATOM   1385  HG1 THR A  85      -9.776 -18.712  -2.246  1.00 94.24           H  
ATOM   1386  N   SER A  86     -11.002 -16.470  -4.552  1.00 93.63           N  
ATOM   1387  H   SER A  86     -10.315 -16.214  -5.247  1.00 93.63           H  
ATOM   1388  CA  SER A  86     -12.243 -17.063  -5.047  1.00 93.63           C  
ATOM   1389  HA  SER A  86     -12.684 -17.695  -4.277  1.00 93.63           H  
ATOM   1390  C   SER A  86     -11.848 -17.945  -6.224  1.00 93.63           C  
ATOM   1391  CB  SER A  86     -13.269 -15.988  -5.414  1.00 93.63           C  
ATOM   1392  HB2 SER A  86     -12.921 -15.437  -6.288  1.00 93.63           H  
ATOM   1393  HB3 SER A  86     -13.375 -15.290  -4.583  1.00 93.63           H  
ATOM   1394  O   SER A  86     -11.916 -17.538  -7.390  1.00 93.63           O  
ATOM   1395  OG  SER A  86     -14.531 -16.571  -5.688  1.00 93.63           O  
ATOM   1396  HG  SER A  86     -15.030 -16.550  -4.868  1.00 93.63           H  
ATOM   1397  N   VAL A  87     -11.325 -19.135  -5.912  1.00 95.20           N  
ATOM   1398  H   VAL A  87     -11.290 -19.381  -4.933  1.00 95.20           H  
ATOM   1399  CA  VAL A  87     -10.685 -20.032  -6.891  1.00 95.20           C  
ATOM   1400  HA  VAL A  87      -9.843 -19.511  -7.346  1.00 95.20           H  
ATOM   1401  C   VAL A  87     -11.655 -20.388  -8.015  1.00 95.20           C  
ATOM   1402  CB  VAL A  87     -10.144 -21.303  -6.202  1.00 95.20           C  
ATOM   1403  HB  VAL A  87     -10.943 -21.773  -5.629  1.00 95.20           H  
ATOM   1404  O   VAL A  87     -11.312 -20.268  -9.190  1.00 95.20           O  
ATOM   1405  CG1 VAL A  87      -9.613 -22.320  -7.221  1.00 95.20           C  
ATOM   1406 HG11 VAL A  87      -8.895 -21.842  -7.886  1.00 95.20           H  
ATOM   1407 HG12 VAL A  87     -10.432 -22.730  -7.812  1.00 95.20           H  
ATOM   1408 HG13 VAL A  87      -9.131 -23.148  -6.701  1.00 95.20           H  
ATOM   1409  CG2 VAL A  87      -8.992 -20.950  -5.254  1.00 95.20           C  
ATOM   1410 HG21 VAL A  87      -8.202 -20.437  -5.803  1.00 95.20           H  
ATOM   1411 HG22 VAL A  87      -8.591 -21.854  -4.795  1.00 95.20           H  
ATOM   1412 HG23 VAL A  87      -9.342 -20.297  -4.455  1.00 95.20           H  
ATOM   1413  N   ASN A  88     -12.904 -20.717  -7.669  1.00 93.05           N  
ATOM   1414  H   ASN A  88     -13.113 -20.765  -6.682  1.00 93.05           H  
ATOM   1415  CA  ASN A  88     -13.949 -21.062  -8.641  1.00 93.05           C  
ATOM   1416  HA  ASN A  88     -13.605 -21.899  -9.248  1.00 93.05           H  
ATOM   1417  C   ASN A  88     -14.278 -19.919  -9.615  1.00 93.05           C  
ATOM   1418  CB  ASN A  88     -15.213 -21.479  -7.872  1.00 93.05           C  
ATOM   1419  HB2 ASN A  88     -16.047 -21.561  -8.569  1.00 93.05           H  
ATOM   1420  HB3 ASN A  88     -15.460 -20.718  -7.131  1.00 93.05           H  
ATOM   1421  O   ASN A  88     -14.738 -20.173 -10.727  1.00 93.05           O  
ATOM   1422  CG  ASN A  88     -15.068 -22.829  -7.198  1.00 93.05           C  
ATOM   1423  ND2 ASN A  88     -15.627 -22.997  -6.024  1.00 93.05           N  
ATOM   1424 HD21 ASN A  88     -15.434 -23.879  -5.571  1.00 93.05           H  
ATOM   1425 HD22 ASN A  88     -16.012 -22.213  -5.517  1.00 93.05           H  
ATOM   1426  OD1 ASN A  88     -14.467 -23.752  -7.717  1.00 93.05           O  
ATOM   1427  N   LYS A  89     -14.052 -18.664  -9.211  1.00 92.67           N  
ATOM   1428  H   LYS A  89     -13.637 -18.527  -8.301  1.00 92.67           H  
ATOM   1429  CA  LYS A  89     -14.271 -17.477 -10.048  1.00 92.67           C  
ATOM   1430  HA  LYS A  89     -14.912 -17.739 -10.890  1.00 92.67           H  
ATOM   1431  C   LYS A  89     -12.988 -16.924 -10.665  1.00 92.67           C  
ATOM   1432  CB  LYS A  89     -14.974 -16.398  -9.226  1.00 92.67           C  
ATOM   1433  HB2 LYS A  89     -15.054 -15.502  -9.841  1.00 92.67           H  
ATOM   1434  HB3 LYS A  89     -14.359 -16.154  -8.360  1.00 92.67           H  
ATOM   1435  O   LYS A  89     -13.057 -15.932 -11.389  1.00 92.67           O  
ATOM   1436  CG  LYS A  89     -16.383 -16.802  -8.768  1.00 92.67           C  
ATOM   1437  HG2 LYS A  89     -16.991 -17.086  -9.628  1.00 92.67           H  
ATOM   1438  HG3 LYS A  89     -16.337 -17.623  -8.053  1.00 92.67           H  
ATOM   1439  CD  LYS A  89     -16.969 -15.562  -8.104  1.00 92.67           C  
ATOM   1440  HD2 LYS A  89     -16.331 -15.290  -7.264  1.00 92.67           H  
ATOM   1441  HD3 LYS A  89     -16.937 -14.750  -8.831  1.00 92.67           H  
ATOM   1442  CE  LYS A  89     -18.405 -15.682  -7.614  1.00 92.67           C  
ATOM   1443  HE2 LYS A  89     -18.492 -16.531  -6.936  1.00 92.67           H  
ATOM   1444  HE3 LYS A  89     -19.060 -15.829  -8.472  1.00 92.67           H  
ATOM   1445  NZ  LYS A  89     -18.720 -14.414  -6.917  1.00 92.67           N  
ATOM   1446  HZ1 LYS A  89     -18.301 -13.643  -7.417  1.00 92.67           H  
ATOM   1447  HZ2 LYS A  89     -19.709 -14.253  -6.795  1.00 92.67           H  
ATOM   1448  HZ3 LYS A  89     -18.240 -14.402  -6.028  1.00 92.67           H  
ATOM   1449  N   ASN A  90     -11.836 -17.539 -10.391  1.00 95.23           N  
ATOM   1450  H   ASN A  90     -11.868 -18.363  -9.807  1.00 95.23           H  
ATOM   1451  CA  ASN A  90     -10.519 -17.041 -10.779  1.00 95.23           C  
ATOM   1452  HA  ASN A  90      -9.782 -17.624 -10.227  1.00 95.23           H  
ATOM   1453  C   ASN A  90     -10.297 -15.572 -10.361  1.00 95.23           C  
ATOM   1454  CB  ASN A  90     -10.308 -17.317 -12.279  1.00 95.23           C  
ATOM   1455  HB2 ASN A  90     -11.022 -16.727 -12.853  1.00 95.23           H  
ATOM   1456  HB3 ASN A  90     -10.485 -18.373 -12.484  1.00 95.23           H  
ATOM   1457  O   ASN A  90      -9.847 -14.750 -11.160  1.00 95.23           O  
ATOM   1458  CG  ASN A  90      -8.906 -16.980 -12.749  1.00 95.23           C  
ATOM   1459  ND2 ASN A  90      -8.762 -16.528 -13.972  1.00 95.23           N  
ATOM   1460 HD21 ASN A  90      -9.578 -16.357 -14.542  1.00 95.23           H  
ATOM   1461 HD22 ASN A  90      -7.825 -16.299 -14.272  1.00 95.23           H  
ATOM   1462  OD1 ASN A  90      -7.922 -17.126 -12.044  1.00 95.23           O  
ATOM   1463  N   LYS A  91     -10.654 -15.237  -9.116  1.00 94.00           N  
ATOM   1464  H   LYS A  91     -11.012 -15.962  -8.511  1.00 94.00           H  
ATOM   1465  CA  LYS A  91     -10.453 -13.902  -8.541  1.00 94.00           C  
ATOM   1466  HA  LYS A  91      -9.920 -13.273  -9.254  1.00 94.00           H  
ATOM   1467  C   LYS A  91      -9.590 -13.984  -7.293  1.00 94.00           C  
ATOM   1468  CB  LYS A  91     -11.795 -13.231  -8.232  1.00 94.00           C  
ATOM   1469  HB2 LYS A  91     -11.612 -12.369  -7.590  1.00 94.00           H  
ATOM   1470  HB3 LYS A  91     -12.432 -13.927  -7.685  1.00 94.00           H  
ATOM   1471  O   LYS A  91      -9.807 -14.840  -6.439  1.00 94.00           O  
ATOM   1472  CG  LYS A  91     -12.530 -12.750  -9.490  1.00 94.00           C  
ATOM   1473  HG2 LYS A  91     -11.911 -12.024 -10.018  1.00 94.00           H  
ATOM   1474  HG3 LYS A  91     -12.744 -13.592 -10.148  1.00 94.00           H  
ATOM   1475  CD  LYS A  91     -13.841 -12.093  -9.056  1.00 94.00           C  
ATOM   1476  HD2 LYS A  91     -14.454 -12.863  -8.587  1.00 94.00           H  
ATOM   1477  HD3 LYS A  91     -13.626 -11.321  -8.317  1.00 94.00           H  
ATOM   1478  CE  LYS A  91     -14.612 -11.462 -10.218  1.00 94.00           C  
ATOM   1479  HE2 LYS A  91     -13.941 -10.792 -10.755  1.00 94.00           H  
ATOM   1480  HE3 LYS A  91     -14.939 -12.251 -10.895  1.00 94.00           H  
ATOM   1481  NZ  LYS A  91     -15.777 -10.698  -9.704  1.00 94.00           N  
ATOM   1482  HZ1 LYS A  91     -15.516 -10.011  -9.012  1.00 94.00           H  
ATOM   1483  HZ2 LYS A  91     -16.375 -11.273  -9.128  1.00 94.00           H  
ATOM   1484  HZ3 LYS A  91     -16.333 -10.238 -10.411  1.00 94.00           H  
ATOM   1485  N   TYR A  92      -8.645 -13.062  -7.171  1.00 94.89           N  
ATOM   1486  H   TYR A  92      -8.490 -12.433  -7.945  1.00 94.89           H  
ATOM   1487  CA  TYR A  92      -7.726 -12.981  -6.039  1.00 94.89           C  
ATOM   1488  HA  TYR A  92      -8.101 -13.580  -5.210  1.00 94.89           H  
ATOM   1489  C   TYR A  92      -7.627 -11.537  -5.585  1.00 94.89           C  
ATOM   1490  CB  TYR A  92      -6.350 -13.527  -6.436  1.00 94.89           C  
ATOM   1491  HB2 TYR A  92      -5.915 -12.887  -7.204  1.00 94.89           H  
ATOM   1492  HB3 TYR A  92      -5.692 -13.497  -5.568  1.00 94.89           H  
ATOM   1493  O   TYR A  92      -7.304 -10.663  -6.388  1.00 94.89           O  
ATOM   1494  CG  TYR A  92      -6.422 -14.943  -6.957  1.00 94.89           C  
ATOM   1495  CD1 TYR A  92      -6.412 -16.023  -6.059  1.00 94.89           C  
ATOM   1496  HD1 TYR A  92      -6.274 -15.838  -5.004  1.00 94.89           H  
ATOM   1497  CD2 TYR A  92      -6.600 -15.170  -8.333  1.00 94.89           C  
ATOM   1498  HD2 TYR A  92      -6.638 -14.333  -9.015  1.00 94.89           H  
ATOM   1499  CE1 TYR A  92      -6.587 -17.337  -6.530  1.00 94.89           C  
ATOM   1500  HE1 TYR A  92      -6.582 -18.168  -5.840  1.00 94.89           H  
ATOM   1501  CE2 TYR A  92      -6.773 -16.478  -8.808  1.00 94.89           C  
ATOM   1502  HE2 TYR A  92      -6.945 -16.646  -9.861  1.00 94.89           H  
ATOM   1503  OH  TYR A  92      -6.917 -18.824  -8.393  1.00 94.89           O  
ATOM   1504  HH  TYR A  92      -7.031 -18.832  -9.346  1.00 94.89           H  
ATOM   1505  CZ  TYR A  92      -6.757 -17.566  -7.912  1.00 94.89           C  
ATOM   1506  N   LEU A  93      -7.905 -11.300  -4.306  1.00 93.91           N  
ATOM   1507  H   LEU A  93      -8.105 -12.084  -3.702  1.00 93.91           H  
ATOM   1508  CA  LEU A  93      -7.746  -9.992  -3.692  1.00 93.91           C  
ATOM   1509  HA  LEU A  93      -7.956  -9.224  -4.436  1.00 93.91           H  
ATOM   1510  C   LEU A  93      -6.312  -9.844  -3.205  1.00 93.91           C  
ATOM   1511  CB  LEU A  93      -8.720  -9.853  -2.523  1.00 93.91           C  
ATOM   1512  HB2 LEU A  93      -8.405 -10.533  -1.732  1.00 93.91           H  
ATOM   1513  HB3 LEU A  93      -9.724 -10.140  -2.835  1.00 93.91           H  
ATOM   1514  O   LEU A  93      -5.873 -10.601  -2.334  1.00 93.91           O  
ATOM   1515  CG  LEU A  93      -8.762  -8.426  -1.970  1.00 93.91           C  
ATOM   1516  HG  LEU A  93      -7.755  -8.060  -1.770  1.00 93.91           H  
ATOM   1517  CD1 LEU A  93      -9.475  -7.489  -2.939  1.00 93.91           C  
ATOM   1518 HD11 LEU A  93      -8.870  -7.324  -3.831  1.00 93.91           H  
ATOM   1519 HD12 LEU A  93      -9.647  -6.525  -2.459  1.00 93.91           H  
ATOM   1520 HD13 LEU A  93     -10.445  -7.900  -3.218  1.00 93.91           H  
ATOM   1521  CD2 LEU A  93      -9.533  -8.447  -0.659  1.00 93.91           C  
ATOM   1522 HD21 LEU A  93      -9.047  -9.119   0.049  1.00 93.91           H  
ATOM   1523 HD22 LEU A  93     -10.551  -8.785  -0.853  1.00 93.91           H  
ATOM   1524 HD23 LEU A  93      -9.548  -7.442  -0.237  1.00 93.91           H  
ATOM   1525  N   LEU A  94      -5.602  -8.863  -3.739  1.00 95.49           N  
ATOM   1526  H   LEU A  94      -6.034  -8.277  -4.439  1.00 95.49           H  
ATOM   1527  CA  LEU A  94      -4.197  -8.629  -3.455  1.00 95.49           C  
ATOM   1528  HA  LEU A  94      -3.813  -9.369  -2.754  1.00 95.49           H  
ATOM   1529  C   LEU A  94      -3.972  -7.245  -2.878  1.00 95.49           C  
ATOM   1530  CB  LEU A  94      -3.409  -8.708  -4.759  1.00 95.49           C  
ATOM   1531  HB2 LEU A  94      -3.779  -7.943  -5.442  1.00 95.49           H  
ATOM   1532  HB3 LEU A  94      -2.379  -8.447  -4.519  1.00 95.49           H  
ATOM   1533  O   LEU A  94      -4.462  -6.284  -3.453  1.00 95.49           O  
ATOM   1534  CG  LEU A  94      -3.430 -10.044  -5.496  1.00 95.49           C  
ATOM   1535  HG  LEU A  94      -4.394 -10.181  -5.986  1.00 95.49           H  
ATOM   1536  CD1 LEU A  94      -2.333  -9.954  -6.542  1.00 95.49           C  
ATOM   1537 HD11 LEU A  94      -2.311 -10.891  -7.098  1.00 95.49           H  
ATOM   1538 HD12 LEU A  94      -2.526  -9.122  -7.219  1.00 95.49           H  
ATOM   1539 HD13 LEU A  94      -1.362  -9.815  -6.066  1.00 95.49           H  
ATOM   1540  CD2 LEU A  94      -3.151 -11.268  -4.625  1.00 95.49           C  
ATOM   1541 HD21 LEU A  94      -3.010 -12.148  -5.254  1.00 95.49           H  
ATOM   1542 HD22 LEU A  94      -4.019 -11.443  -3.989  1.00 95.49           H  
ATOM   1543 HD23 LEU A  94      -2.259 -11.102  -4.022  1.00 95.49           H  
ATOM   1544  N   GLU A  95      -3.163  -7.128  -1.830  1.00 94.93           N  
ATOM   1545  H   GLU A  95      -2.758  -7.968  -1.441  1.00 94.93           H  
ATOM   1546  CA  GLU A  95      -2.582  -5.841  -1.430  1.00 94.93           C  
ATOM   1547  HA  GLU A  95      -3.131  -5.023  -1.897  1.00 94.93           H  
ATOM   1548  C   GLU A  95      -1.138  -5.755  -1.917  1.00 94.93           C  
ATOM   1549  CB  GLU A  95      -2.718  -5.656   0.084  1.00 94.93           C  
ATOM   1550  HB2 GLU A  95      -2.260  -6.501   0.599  1.00 94.93           H  
ATOM   1551  HB3 GLU A  95      -3.788  -5.639   0.287  1.00 94.93           H  
ATOM   1552  O   GLU A  95      -0.316  -6.611  -1.578  1.00 94.93           O  
ATOM   1553  CG  GLU A  95      -2.109  -4.350   0.615  1.00 94.93           C  
ATOM   1554  HG2 GLU A  95      -2.496  -3.518   0.026  1.00 94.93           H  
ATOM   1555  HG3 GLU A  95      -1.027  -4.383   0.480  1.00 94.93           H  
ATOM   1556  CD  GLU A  95      -2.425  -4.093   2.099  1.00 94.93           C  
ATOM   1557  OE1 GLU A  95      -1.634  -3.356   2.737  1.00 94.93           O  
ATOM   1558  OE2 GLU A  95      -3.470  -4.580   2.603  1.00 94.93           O  
ATOM   1559  N   TYR A  96      -0.824  -4.727  -2.704  1.00 97.08           N  
ATOM   1560  H   TYR A  96      -1.528  -4.033  -2.909  1.00 97.08           H  
ATOM   1561  CA  TYR A  96       0.537  -4.466  -3.163  1.00 97.08           C  
ATOM   1562  HA  TYR A  96       0.969  -5.396  -3.534  1.00 97.08           H  
ATOM   1563  C   TYR A  96       1.383  -3.979  -1.986  1.00 97.08           C  
ATOM   1564  CB  TYR A  96       0.513  -3.469  -4.321  1.00 97.08           C  
ATOM   1565  HB2 TYR A  96       1.527  -3.116  -4.507  1.00 97.08           H  
ATOM   1566  HB3 TYR A  96      -0.089  -2.608  -4.029  1.00 97.08           H  
ATOM   1567  O   TYR A  96       1.051  -3.005  -1.315  1.00 97.08           O  
ATOM   1568  CG  TYR A  96      -0.027  -4.073  -5.602  1.00 97.08           C  
ATOM   1569  CD1 TYR A  96       0.836  -4.821  -6.420  1.00 97.08           C  
ATOM   1570  HD1 TYR A  96       1.867  -4.936  -6.120  1.00 97.08           H  
ATOM   1571  CD2 TYR A  96      -1.381  -3.933  -5.956  1.00 97.08           C  
ATOM   1572  HD2 TYR A  96      -2.047  -3.364  -5.324  1.00 97.08           H  
ATOM   1573  CE1 TYR A  96       0.358  -5.429  -7.597  1.00 97.08           C  
ATOM   1574  HE1 TYR A  96       1.023  -5.992  -8.235  1.00 97.08           H  
ATOM   1575  CE2 TYR A  96      -1.865  -4.545  -7.129  1.00 97.08           C  
ATOM   1576  HE2 TYR A  96      -2.904  -4.437  -7.403  1.00 97.08           H  
ATOM   1577  OH  TYR A  96      -1.470  -5.968  -9.040  1.00 97.08           O  
ATOM   1578  HH  TYR A  96      -2.377  -5.713  -9.220  1.00 97.08           H  
ATOM   1579  CZ  TYR A  96      -1.002  -5.309  -7.944  1.00 97.08           C  
ATOM   1580  N   ILE A  97       2.477  -4.676  -1.693  1.00 98.19           N  
ATOM   1581  H   ILE A  97       2.763  -5.398  -2.337  1.00 98.19           H  
ATOM   1582  CA  ILE A  97       3.174  -4.562  -0.401  1.00 98.19           C  
ATOM   1583  HA  ILE A  97       2.439  -4.650   0.399  1.00 98.19           H  
ATOM   1584  C   ILE A  97       3.839  -3.193  -0.233  1.00 98.19           C  
ATOM   1585  CB  ILE A  97       4.177  -5.728  -0.272  1.00 98.19           C  
ATOM   1586  HB  ILE A  97       4.780  -5.767  -1.179  1.00 98.19           H  
ATOM   1587  O   ILE A  97       3.775  -2.589   0.846  1.00 98.19           O  
ATOM   1588  CG1 ILE A  97       3.364  -7.038  -0.154  1.00 98.19           C  
ATOM   1589 HG12 ILE A  97       2.755  -7.167  -1.049  1.00 98.19           H  
ATOM   1590 HG13 ILE A  97       2.692  -6.973   0.701  1.00 98.19           H  
ATOM   1591  CG2 ILE A  97       5.140  -5.552   0.916  1.00 98.19           C  
ATOM   1592 HG21 ILE A  97       5.711  -4.630   0.809  1.00 98.19           H  
ATOM   1593 HG22 ILE A  97       4.586  -5.544   1.855  1.00 98.19           H  
ATOM   1594 HG23 ILE A  97       5.872  -6.359   0.929  1.00 98.19           H  
ATOM   1595  CD1 ILE A  97       4.212  -8.296  -0.001  1.00 98.19           C  
ATOM   1596 HD11 ILE A  97       4.964  -8.348  -0.788  1.00 98.19           H  
ATOM   1597 HD12 ILE A  97       3.569  -9.175  -0.041  1.00 98.19           H  
ATOM   1598 HD13 ILE A  97       4.709  -8.265   0.969  1.00 98.19           H  
ATOM   1599  N   GLU A  98       4.454  -2.695  -1.301  1.00 98.05           N  
ATOM   1600  H   GLU A  98       4.542  -3.286  -2.116  1.00 98.05           H  
ATOM   1601  CA  GLU A  98       5.168  -1.418  -1.310  1.00 98.05           C  
ATOM   1602  HA  GLU A  98       5.773  -1.333  -0.408  1.00 98.05           H  
ATOM   1603  C   GLU A  98       4.220  -0.210  -1.311  1.00 98.05           C  
ATOM   1604  CB  GLU A  98       6.113  -1.385  -2.523  1.00 98.05           C  
ATOM   1605  HB2 GLU A  98       5.591  -1.742  -3.410  1.00 98.05           H  
ATOM   1606  HB3 GLU A  98       6.404  -0.351  -2.711  1.00 98.05           H  
ATOM   1607  O   GLU A  98       4.567   0.814  -0.728  1.00 98.05           O  
ATOM   1608  CG  GLU A  98       7.395  -2.204  -2.306  1.00 98.05           C  
ATOM   1609  HG2 GLU A  98       7.903  -1.824  -1.419  1.00 98.05           H  
ATOM   1610  HG3 GLU A  98       8.061  -2.045  -3.154  1.00 98.05           H  
ATOM   1611  CD  GLU A  98       7.137  -3.707  -2.155  1.00 98.05           C  
ATOM   1612  OE1 GLU A  98       7.504  -4.255  -1.093  1.00 98.05           O  
ATOM   1613  OE2 GLU A  98       6.563  -4.342  -3.066  1.00 98.05           O  
ATOM   1614  N   TYR A  99       3.024  -0.344  -1.891  1.00 96.18           N  
ATOM   1615  H   TYR A  99       2.808  -1.234  -2.316  1.00 96.18           H  
ATOM   1616  CA  TYR A  99       2.107   0.773  -2.162  1.00 96.18           C  
ATOM   1617  HA  TYR A  99       2.621   1.720  -1.997  1.00 96.18           H  
ATOM   1618  C   TYR A  99       0.866   0.790  -1.264  1.00 96.18           C  
ATOM   1619  CB  TYR A  99       1.706   0.713  -3.639  1.00 96.18           C  
ATOM   1620  HB2 TYR A  99       1.278  -0.269  -3.842  1.00 96.18           H  
ATOM   1621  HB3 TYR A  99       0.939   1.463  -3.833  1.00 96.18           H  
ATOM   1622  O   TYR A  99       0.329   1.847  -0.966  1.00 96.18           O  
ATOM   1623  CG  TYR A  99       2.861   0.942  -4.591  1.00 96.18           C  
ATOM   1624  CD1 TYR A  99       3.201   2.252  -4.978  1.00 96.18           C  
ATOM   1625  HD1 TYR A  99       2.619   3.089  -4.622  1.00 96.18           H  
ATOM   1626  CD2 TYR A  99       3.610  -0.151  -5.068  1.00 96.18           C  
ATOM   1627  HD2 TYR A  99       3.341  -1.160  -4.791  1.00 96.18           H  
ATOM   1628  CE1 TYR A  99       4.293   2.475  -5.837  1.00 96.18           C  
ATOM   1629  HE1 TYR A  99       4.548   3.483  -6.131  1.00 96.18           H  
ATOM   1630  CE2 TYR A  99       4.711   0.071  -5.914  1.00 96.18           C  
ATOM   1631  HE2 TYR A  99       5.303  -0.755  -6.279  1.00 96.18           H  
ATOM   1632  OH  TYR A  99       6.103   1.582  -7.139  1.00 96.18           O  
ATOM   1633  HH  TYR A  99       6.204   2.512  -7.357  1.00 96.18           H  
ATOM   1634  CZ  TYR A  99       5.048   1.381  -6.309  1.00 96.18           C  
ATOM   1635  N   GLY A 100       0.415  -0.376  -0.802  1.00 94.29           N  
ATOM   1636  H   GLY A 100       0.864  -1.221  -1.126  1.00 94.29           H  
ATOM   1637  CA  GLY A 100      -0.756  -0.530   0.058  1.00 94.29           C  
ATOM   1638  HA2 GLY A 100      -0.732   0.262   0.807  1.00 94.29           H  
ATOM   1639  HA3 GLY A 100      -0.706  -1.495   0.562  1.00 94.29           H  
ATOM   1640  C   GLY A 100      -2.105  -0.457  -0.661  1.00 94.29           C  
ATOM   1641  O   GLY A 100      -3.128  -0.775  -0.051  1.00 94.29           O  
ATOM   1642  N   ASN A 101      -2.148  -0.106  -1.948  1.00 91.75           N  
ATOM   1643  H   ASN A 101      -1.297   0.164  -2.421  1.00 91.75           H  
ATOM   1644  CA  ASN A 101      -3.356  -0.258  -2.753  1.00 91.75           C  
ATOM   1645  HA  ASN A 101      -4.165   0.253  -2.231  1.00 91.75           H  
ATOM   1646  C   ASN A 101      -3.737  -1.742  -2.875  1.00 91.75           C  
ATOM   1647  CB  ASN A 101      -3.192   0.425  -4.120  1.00 91.75           C  
ATOM   1648  HB2 ASN A 101      -4.160   0.468  -4.619  1.00 91.75           H  
ATOM   1649  HB3 ASN A 101      -2.850   1.450  -3.980  1.00 91.75           H  
ATOM   1650  O   ASN A 101      -2.891  -2.640  -2.810  1.00 91.75           O  
ATOM   1651  CG  ASN A 101      -2.197  -0.285  -5.017  1.00 91.75           C  
ATOM   1652  ND2 ASN A 101      -2.611  -0.773  -6.164  1.00 91.75           N  
ATOM   1653 HD21 ASN A 101      -1.902  -1.203  -6.742  1.00 91.75           H  
ATOM   1654 HD22 ASN A 101      -3.539  -0.574  -6.509  1.00 91.75           H  
ATOM   1655  OD1 ASN A 101      -1.041  -0.446  -4.679  1.00 91.75           O  
ATOM   1656  N   ILE A 102      -5.031  -1.996  -3.044  1.00 92.33           N  
ATOM   1657  H   ILE A 102      -5.669  -1.229  -3.197  1.00 92.33           H  
ATOM   1658  CA  ILE A 102      -5.569  -3.350  -3.147  1.00 92.33           C  
ATOM   1659  HA  ILE A 102      -4.729  -4.045  -3.150  1.00 92.33           H  
ATOM   1660  C   ILE A 102      -6.292  -3.494  -4.487  1.00 92.33           C  
ATOM   1661  CB  ILE A 102      -6.471  -3.703  -1.946  1.00 92.33           C  
ATOM   1662  HB  ILE A 102      -7.399  -3.167  -2.145  1.00 92.33           H  
ATOM   1663  O   ILE A 102      -6.959  -2.566  -4.938  1.00 92.33           O  
ATOM   1664  CG1 ILE A 102      -5.907  -3.241  -0.577  1.00 92.33           C  
ATOM   1665 HG12 ILE A 102      -5.794  -2.157  -0.587  1.00 92.33           H  
ATOM   1666 HG13 ILE A 102      -4.915  -3.673  -0.447  1.00 92.33           H  
ATOM   1667  CG2 ILE A 102      -6.755  -5.216  -1.893  1.00 92.33           C  
ATOM   1668 HG21 ILE A 102      -7.062  -5.600  -2.866  1.00 92.33           H  
ATOM   1669 HG22 ILE A 102      -5.856  -5.733  -1.558  1.00 92.33           H  
ATOM   1670 HG23 ILE A 102      -7.535  -5.464  -1.173  1.00 92.33           H  
ATOM   1671  CD1 ILE A 102      -6.750  -3.585   0.663  1.00 92.33           C  
ATOM   1672 HD11 ILE A 102      -6.880  -4.662   0.762  1.00 92.33           H  
ATOM   1673 HD12 ILE A 102      -6.228  -3.256   1.562  1.00 92.33           H  
ATOM   1674 HD13 ILE A 102      -7.711  -3.072   0.621  1.00 92.33           H  
ATOM   1675  N   GLU A 103      -6.162  -4.654  -5.119  1.00 90.41           N  
ATOM   1676  H   GLU A 103      -5.592  -5.366  -4.686  1.00 90.41           H  
ATOM   1677  CA  GLU A 103      -6.742  -4.961  -6.426  1.00 90.41           C  
ATOM   1678  HA  GLU A 103      -7.539  -4.252  -6.649  1.00 90.41           H  
ATOM   1679  C   GLU A 103      -7.328  -6.376  -6.437  1.00 90.41           C  
ATOM   1680  CB  GLU A 103      -5.651  -4.821  -7.500  1.00 90.41           C  
ATOM   1681  HB2 GLU A 103      -4.905  -5.591  -7.307  1.00 90.41           H  
ATOM   1682  HB3 GLU A 103      -5.180  -3.843  -7.398  1.00 90.41           H  
ATOM   1683  O   GLU A 103      -6.825  -7.283  -5.769  1.00 90.41           O  
ATOM   1684  CG  GLU A 103      -6.157  -4.959  -8.951  1.00 90.41           C  
ATOM   1685  HG2 GLU A 103      -6.731  -5.881  -9.048  1.00 90.41           H  
ATOM   1686  HG3 GLU A 103      -6.815  -4.120  -9.177  1.00 90.41           H  
ATOM   1687  CD  GLU A 103      -5.029  -5.037  -9.990  1.00 90.41           C  
ATOM   1688  OE1 GLU A 103      -5.324  -5.022 -11.204  1.00 90.41           O  
ATOM   1689  OE2 GLU A 103      -3.855  -5.190  -9.587  1.00 90.41           O  
ATOM   1690  N   ILE A 104      -8.372  -6.577  -7.241  1.00 92.39           N  
ATOM   1691  H   ILE A 104      -8.711  -5.798  -7.787  1.00 92.39           H  
ATOM   1692  CA  ILE A 104      -8.852  -7.907  -7.613  1.00 92.39           C  
ATOM   1693  HA  ILE A 104      -8.492  -8.630  -6.882  1.00 92.39           H  
ATOM   1694  C   ILE A 104      -8.279  -8.269  -8.971  1.00 92.39           C  
ATOM   1695  CB  ILE A 104     -10.384  -7.986  -7.614  1.00 92.39           C  
ATOM   1696  HB  ILE A 104     -10.783  -7.259  -8.322  1.00 92.39           H  
ATOM   1697  O   ILE A 104      -8.538  -7.600  -9.968  1.00 92.39           O  
ATOM   1698  CG1 ILE A 104     -10.863  -7.622  -6.201  1.00 92.39           C  
ATOM   1699 HG12 ILE A 104     -10.452  -8.337  -5.487  1.00 92.39           H  
ATOM   1700 HG13 ILE A 104     -10.515  -6.625  -5.932  1.00 92.39           H  
ATOM   1701  CG2 ILE A 104     -10.842  -9.400  -8.037  1.00 92.39           C  
ATOM   1702 HG21 ILE A 104     -11.929  -9.470  -7.989  1.00 92.39           H  
ATOM   1703 HG22 ILE A 104     -10.544  -9.603  -9.066  1.00 92.39           H  
ATOM   1704 HG23 ILE A 104     -10.400 -10.147  -7.379  1.00 92.39           H  
ATOM   1705  CD1 ILE A 104     -12.370  -7.600  -6.062  1.00 92.39           C  
ATOM   1706 HD11 ILE A 104     -12.828  -7.049  -6.884  1.00 92.39           H  
ATOM   1707 HD12 ILE A 104     -12.729  -8.629  -6.037  1.00 92.39           H  
ATOM   1708 HD13 ILE A 104     -12.608  -7.105  -5.120  1.00 92.39           H  
ATOM   1709  N   THR A 105      -7.537  -9.366  -9.015  1.00 93.92           N  
ATOM   1710  H   THR A 105      -7.376  -9.864  -8.151  1.00 93.92           H  
ATOM   1711  CA  THR A 105      -6.860  -9.823 -10.227  1.00 93.92           C  
ATOM   1712  HA  THR A 105      -7.266  -9.293 -11.088  1.00 93.92           H  
ATOM   1713  C   THR A 105      -7.107 -11.312 -10.479  1.00 93.92           C  
ATOM   1714  CB  THR A 105      -5.383  -9.428 -10.134  1.00 93.92           C  
ATOM   1715  HB  THR A 105      -5.320  -8.382  -9.833  1.00 93.92           H  
ATOM   1716  O   THR A 105      -7.862 -11.967  -9.758  1.00 93.92           O  
ATOM   1717  CG2 THR A 105      -4.610 -10.273  -9.138  1.00 93.92           C  
ATOM   1718 HG21 THR A 105      -4.651 -11.324  -9.422  1.00 93.92           H  
ATOM   1719 HG22 THR A 105      -5.040 -10.147  -8.144  1.00 93.92           H  
ATOM   1720 HG23 THR A 105      -3.575  -9.933  -9.126  1.00 93.92           H  
ATOM   1721  OG1 THR A 105      -4.737  -9.557 -11.374  1.00 93.92           O  
ATOM   1722  HG1 THR A 105      -4.007  -8.935 -11.326  1.00 93.92           H  
ATOM   1723  N   GLN A 106      -6.498 -11.845 -11.535  1.00 96.25           N  
ATOM   1724  H   GLN A 106      -5.801 -11.272 -11.988  1.00 96.25           H  
ATOM   1725  CA  GLN A 106      -6.687 -13.209 -12.029  1.00 96.25           C  
ATOM   1726  HA  GLN A 106      -7.408 -13.734 -11.402  1.00 96.25           H  
ATOM   1727  C   GLN A 106      -5.376 -13.998 -11.997  1.00 96.25           C  
ATOM   1728  CB  GLN A 106      -7.240 -13.156 -13.458  1.00 96.25           C  
ATOM   1729  HB2 GLN A 106      -7.323 -14.173 -13.843  1.00 96.25           H  
ATOM   1730  HB3 GLN A 106      -6.543 -12.605 -14.089  1.00 96.25           H  
ATOM   1731  O   GLN A 106      -4.296 -13.414 -12.073  1.00 96.25           O  
ATOM   1732  CG  GLN A 106      -8.616 -12.484 -13.537  1.00 96.25           C  
ATOM   1733  HG2 GLN A 106      -9.287 -12.950 -12.816  1.00 96.25           H  
ATOM   1734  HG3 GLN A 106      -8.531 -11.426 -13.285  1.00 96.25           H  
ATOM   1735  CD  GLN A 106      -9.224 -12.594 -14.928  1.00 96.25           C  
ATOM   1736  NE2 GLN A 106     -10.510 -12.850 -15.025  1.00 96.25           N  
ATOM   1737 HE21 GLN A 106     -10.893 -12.871 -15.959  1.00 96.25           H  
ATOM   1738 HE22 GLN A 106     -11.062 -12.964 -14.187  1.00 96.25           H  
ATOM   1739  OE1 GLN A 106      -8.573 -12.464 -15.953  1.00 96.25           O  
ATOM   1740  N   LEU A 107      -5.466 -15.333 -11.946  1.00 98.22           N  
ATOM   1741  H   LEU A 107      -6.383 -15.754 -11.901  1.00 98.22           H  
ATOM   1742  CA  LEU A 107      -4.308 -16.223 -11.779  1.00 98.22           C  
ATOM   1743  HA  LEU A 107      -3.883 -16.039 -10.793  1.00 98.22           H  
ATOM   1744  C   LEU A 107      -3.194 -15.991 -12.812  1.00 98.22           C  
ATOM   1745  CB  LEU A 107      -4.803 -17.681 -11.852  1.00 98.22           C  
ATOM   1746  HB2 LEU A 107      -5.260 -17.850 -12.827  1.00 98.22           H  
ATOM   1747  HB3 LEU A 107      -5.570 -17.834 -11.092  1.00 98.22           H  
ATOM   1748  O   LEU A 107      -2.017 -16.026 -12.473  1.00 98.22           O  
ATOM   1749  CG  LEU A 107      -3.715 -18.748 -11.634  1.00 98.22           C  
ATOM   1750  HG  LEU A 107      -2.960 -18.674 -12.417  1.00 98.22           H  
ATOM   1751  CD1 LEU A 107      -3.050 -18.583 -10.270  1.00 98.22           C  
ATOM   1752 HD11 LEU A 107      -2.394 -19.434 -10.083  1.00 98.22           H  
ATOM   1753 HD12 LEU A 107      -2.436 -17.682 -10.258  1.00 98.22           H  
ATOM   1754 HD13 LEU A 107      -3.805 -18.523  -9.485  1.00 98.22           H  
ATOM   1755  CD2 LEU A 107      -4.346 -20.138 -11.704  1.00 98.22           C  
ATOM   1756 HD21 LEU A 107      -4.840 -20.275 -12.666  1.00 98.22           H  
ATOM   1757 HD22 LEU A 107      -5.068 -20.270 -10.898  1.00 98.22           H  
ATOM   1758 HD23 LEU A 107      -3.568 -20.894 -11.608  1.00 98.22           H  
ATOM   1759  N   ASN A 108      -3.553 -15.699 -14.064  1.00 97.09           N  
ATOM   1760  H   ASN A 108      -4.533 -15.540 -14.247  1.00 97.09           H  
ATOM   1761  CA  ASN A 108      -2.604 -15.484 -15.162  1.00 97.09           C  
ATOM   1762  HA  ASN A 108      -1.904 -16.319 -15.166  1.00 97.09           H  
ATOM   1763  C   ASN A 108      -1.748 -14.210 -15.027  1.00 97.09           C  
ATOM   1764  CB  ASN A 108      -3.371 -15.483 -16.497  1.00 97.09           C  
ATOM   1765  HB2 ASN A 108      -3.952 -16.400 -16.591  1.00 97.09           H  
ATOM   1766  HB3 ASN A 108      -2.643 -15.460 -17.308  1.00 97.09           H  
ATOM   1767  O   ASN A 108      -0.844 -14.008 -15.835  1.00 97.09           O  
ATOM   1768  CG  ASN A 108      -4.311 -14.296 -16.656  1.00 97.09           C  
ATOM   1769  ND2 ASN A 108      -4.618 -13.899 -17.866  1.00 97.09           N  
ATOM   1770 HD21 ASN A 108      -5.296 -13.152 -17.918  1.00 97.09           H  
ATOM   1771 HD22 ASN A 108      -4.217 -14.352 -18.675  1.00 97.09           H  
ATOM   1772  OD1 ASN A 108      -4.818 -13.730 -15.705  1.00 97.09           O  
ATOM   1773  N   ARG A 109      -2.036 -13.343 -14.049  1.00 97.82           N  
ATOM   1774  H   ARG A 109      -2.829 -13.547 -13.458  1.00 97.82           H  
ATOM   1775  CA  ARG A 109      -1.229 -12.158 -13.717  1.00 97.82           C  
ATOM   1776  HA  ARG A 109      -0.552 -11.936 -14.542  1.00 97.82           H  
ATOM   1777  C   ARG A 109      -0.328 -12.378 -12.505  1.00 97.82           C  
ATOM   1778  CB  ARG A 109      -2.149 -10.950 -13.496  1.00 97.82           C  
ATOM   1779  HB2 ARG A 109      -2.795 -11.134 -12.638  1.00 97.82           H  
ATOM   1780  HB3 ARG A 109      -1.527 -10.082 -13.273  1.00 97.82           H  
ATOM   1781  O   ARG A 109       0.405 -11.466 -12.126  1.00 97.82           O  
ATOM   1782  CG  ARG A 109      -3.013 -10.657 -14.732  1.00 97.82           C  
ATOM   1783  HG2 ARG A 109      -2.383 -10.637 -15.622  1.00 97.82           H  
ATOM   1784  HG3 ARG A 109      -3.754 -11.448 -14.847  1.00 97.82           H  
ATOM   1785  CD  ARG A 109      -3.755  -9.324 -14.611  1.00 97.82           C  
ATOM   1786  HD2 ARG A 109      -4.449  -9.229 -15.446  1.00 97.82           H  
ATOM   1787  HD3 ARG A 109      -4.359  -9.326 -13.704  1.00 97.82           H  
ATOM   1788  NE  ARG A 109      -2.822  -8.185 -14.580  1.00 97.82           N  
ATOM   1789  HE  ARG A 109      -2.413  -7.936 -13.691  1.00 97.82           H  
ATOM   1790  NH1 ARG A 109      -2.837  -7.665 -16.821  1.00 97.82           N  
ATOM   1791 HH11 ARG A 109      -2.544  -7.030 -17.551  1.00 97.82           H  
ATOM   1792 HH12 ARG A 109      -3.549  -8.366 -16.967  1.00 97.82           H  
ATOM   1793  NH2 ARG A 109      -1.571  -6.510 -15.423  1.00 97.82           N  
ATOM   1794 HH21 ARG A 109      -1.297  -5.847 -16.134  1.00 97.82           H  
ATOM   1795 HH22 ARG A 109      -1.225  -6.356 -14.487  1.00 97.82           H  
ATOM   1796  CZ  ARG A 109      -2.422  -7.462 -15.604  1.00 97.82           C  
ATOM   1797  N   LEU A 110      -0.405 -13.559 -11.895  1.00 98.76           N  
ATOM   1798  H   LEU A 110      -0.976 -14.281 -12.310  1.00 98.76           H  
ATOM   1799  CA  LEU A 110       0.308 -13.907 -10.678  1.00 98.76           C  
ATOM   1800  HA  LEU A 110       0.689 -12.999 -10.210  1.00 98.76           H  
ATOM   1801  C   LEU A 110       1.492 -14.795 -11.001  1.00 98.76           C  
ATOM   1802  CB  LEU A 110      -0.626 -14.608  -9.682  1.00 98.76           C  
ATOM   1803  HB2 LEU A 110      -0.094 -14.711  -8.737  1.00 98.76           H  
ATOM   1804  HB3 LEU A 110      -0.860 -15.602 -10.062  1.00 98.76           H  
ATOM   1805  O   LEU A 110       1.410 -15.689 -11.836  1.00 98.76           O  
ATOM   1806  CG  LEU A 110      -1.944 -13.875  -9.432  1.00 98.76           C  
ATOM   1807  HG  LEU A 110      -2.558 -13.912 -10.333  1.00 98.76           H  
ATOM   1808  CD1 LEU A 110      -2.718 -14.539  -8.298  1.00 98.76           C  
ATOM   1809 HD11 LEU A 110      -2.163 -14.413  -7.369  1.00 98.76           H  
ATOM   1810 HD12 LEU A 110      -2.854 -15.600  -8.511  1.00 98.76           H  
ATOM   1811 HD13 LEU A 110      -3.698 -14.072  -8.199  1.00 98.76           H  
ATOM   1812  CD2 LEU A 110      -1.701 -12.426  -9.050  1.00 98.76           C  
ATOM   1813 HD21 LEU A 110      -1.013 -12.365  -8.206  1.00 98.76           H  
ATOM   1814 HD22 LEU A 110      -1.304 -11.853  -9.887  1.00 98.76           H  
ATOM   1815 HD23 LEU A 110      -2.670 -12.000  -8.792  1.00 98.76           H  
ATOM   1816  N   TYR A 111       2.574 -14.572 -10.280  1.00 98.82           N  
ATOM   1817  H   TYR A 111       2.554 -13.801  -9.628  1.00 98.82           H  
ATOM   1818  CA  TYR A 111       3.839 -15.265 -10.409  1.00 98.82           C  
ATOM   1819  HA  TYR A 111       3.717 -16.126 -11.066  1.00 98.82           H  
ATOM   1820  C   TYR A 111       4.267 -15.736  -9.016  1.00 98.82           C  
ATOM   1821  CB  TYR A 111       4.876 -14.322 -11.035  1.00 98.82           C  
ATOM   1822  HB2 TYR A 111       4.976 -13.445 -10.395  1.00 98.82           H  
ATOM   1823  HB3 TYR A 111       5.846 -14.819 -11.065  1.00 98.82           H  
ATOM   1824  O   TYR A 111       3.953 -15.080  -8.012  1.00 98.82           O  
ATOM   1825  CG  TYR A 111       4.524 -13.828 -12.423  1.00 98.82           C  
ATOM   1826  CD1 TYR A 111       5.138 -14.401 -13.550  1.00 98.82           C  
ATOM   1827  HD1 TYR A 111       5.865 -15.191 -13.431  1.00 98.82           H  
ATOM   1828  CD2 TYR A 111       3.591 -12.784 -12.586  1.00 98.82           C  
ATOM   1829  HD2 TYR A 111       3.124 -12.331 -11.724  1.00 98.82           H  
ATOM   1830  CE1 TYR A 111       4.825 -13.932 -14.838  1.00 98.82           C  
ATOM   1831  HE1 TYR A 111       5.326 -14.357 -15.695  1.00 98.82           H  
ATOM   1832  CE2 TYR A 111       3.247 -12.340 -13.874  1.00 98.82           C  
ATOM   1833  HE2 TYR A 111       2.514 -11.557 -14.006  1.00 98.82           H  
ATOM   1834  OH  TYR A 111       3.572 -12.463 -16.254  1.00 98.82           O  
ATOM   1835  HH  TYR A 111       4.141 -12.920 -16.877  1.00 98.82           H  
ATOM   1836  CZ  TYR A 111       3.875 -12.902 -15.003  1.00 98.82           C  
ATOM   1837  N   PRO A 112       4.971 -16.875  -8.919  1.00 98.65           N  
ATOM   1838  CA  PRO A 112       5.516 -17.314  -7.643  1.00 98.65           C  
ATOM   1839  HA  PRO A 112       4.707 -17.490  -6.934  1.00 98.65           H  
ATOM   1840  C   PRO A 112       6.445 -16.236  -7.077  1.00 98.65           C  
ATOM   1841  CB  PRO A 112       6.236 -18.633  -7.940  1.00 98.65           C  
ATOM   1842  HB2 PRO A 112       7.142 -18.750  -7.344  1.00 98.65           H  
ATOM   1843  HB3 PRO A 112       5.554 -19.463  -7.753  1.00 98.65           H  
ATOM   1844  O   PRO A 112       7.192 -15.612  -7.819  1.00 98.65           O  
ATOM   1845  CG  PRO A 112       6.552 -18.571  -9.437  1.00 98.65           C  
ATOM   1846  HG2 PRO A 112       6.565 -19.563  -9.889  1.00 98.65           H  
ATOM   1847  HG3 PRO A 112       7.509 -18.073  -9.590  1.00 98.65           H  
ATOM   1848  CD  PRO A 112       5.440 -17.707 -10.019  1.00 98.65           C  
ATOM   1849  HD2 PRO A 112       4.626 -18.335 -10.381  1.00 98.65           H  
ATOM   1850  HD3 PRO A 112       5.838 -17.107 -10.837  1.00 98.65           H  
ATOM   1851  N   CYS A 113       6.412 -16.000  -5.767  1.00 98.73           N  
ATOM   1852  H   CYS A 113       5.788 -16.529  -5.175  1.00 98.73           H  
ATOM   1853  CA  CYS A 113       7.398 -15.138  -5.122  1.00 98.73           C  
ATOM   1854  HA  CYS A 113       7.782 -14.422  -5.849  1.00 98.73           H  
ATOM   1855  C   CYS A 113       8.545 -16.008  -4.588  1.00 98.73           C  
ATOM   1856  CB  CYS A 113       6.735 -14.323  -4.012  1.00 98.73           C  
ATOM   1857  HB2 CYS A 113       6.502 -14.975  -3.170  1.00 98.73           H  
ATOM   1858  HB3 CYS A 113       5.817 -13.867  -4.382  1.00 98.73           H  
ATOM   1859  O   CYS A 113       8.285 -16.921  -3.800  1.00 98.73           O  
ATOM   1860  SG  CYS A 113       7.857 -13.011  -3.466  1.00 98.73           S  
ATOM   1861  HG  CYS A 113       7.852 -12.291  -4.592  1.00 98.73           H  
ATOM   1862  N   PRO A 114       9.804 -15.770  -4.991  1.00 98.25           N  
ATOM   1863  CA  PRO A 114      10.953 -16.404  -4.359  1.00 98.25           C  
ATOM   1864  HA  PRO A 114      10.898 -17.482  -4.510  1.00 98.25           H  
ATOM   1865  C   PRO A 114      10.996 -16.072  -2.868  1.00 98.25           C  
ATOM   1866  CB  PRO A 114      12.179 -15.827  -5.069  1.00 98.25           C  
ATOM   1867  HB2 PRO A 114      12.973 -16.566  -5.177  1.00 98.25           H  
ATOM   1868  HB3 PRO A 114      12.532 -14.948  -4.531  1.00 98.25           H  
ATOM   1869  O   PRO A 114      10.745 -14.932  -2.490  1.00 98.25           O  
ATOM   1870  CG  PRO A 114      11.638 -15.372  -6.418  1.00 98.25           C  
ATOM   1871  HG2 PRO A 114      12.241 -14.573  -6.850  1.00 98.25           H  
ATOM   1872  HG3 PRO A 114      11.581 -16.231  -7.085  1.00 98.25           H  
ATOM   1873  CD  PRO A 114      10.232 -14.898  -6.067  1.00 98.25           C  
ATOM   1874  HD2 PRO A 114       9.578 -14.987  -6.934  1.00 98.25           H  
ATOM   1875  HD3 PRO A 114      10.256 -13.868  -5.712  1.00 98.25           H  
ATOM   1876  N   GLU A 115      11.401 -17.026  -2.026  1.00 97.83           N  
ATOM   1877  H   GLU A 115      11.500 -17.970  -2.371  1.00 97.83           H  
ATOM   1878  CA  GLU A 115      11.384 -16.831  -0.567  1.00 97.83           C  
ATOM   1879  HA  GLU A 115      10.349 -16.694  -0.254  1.00 97.83           H  
ATOM   1880  C   GLU A 115      12.158 -15.580  -0.125  1.00 97.83           C  
ATOM   1881  CB  GLU A 115      11.942 -18.084   0.130  1.00 97.83           C  
ATOM   1882  HB2 GLU A 115      11.365 -18.951  -0.190  1.00 97.83           H  
ATOM   1883  HB3 GLU A 115      12.974 -18.238  -0.188  1.00 97.83           H  
ATOM   1884  O   GLU A 115      11.684 -14.841   0.726  1.00 97.83           O  
ATOM   1885  CG  GLU A 115      11.910 -18.001   1.669  1.00 97.83           C  
ATOM   1886  HG2 GLU A 115      12.238 -18.960   2.070  1.00 97.83           H  
ATOM   1887  HG3 GLU A 115      12.629 -17.250   1.996  1.00 97.83           H  
ATOM   1888  CD  GLU A 115      10.513 -17.670   2.227  1.00 97.83           C  
ATOM   1889  OE1 GLU A 115      10.426 -16.875   3.196  1.00 97.83           O  
ATOM   1890  OE2 GLU A 115       9.535 -18.192   1.651  1.00 97.83           O  
ATOM   1891  N   HIS A 116      13.294 -15.273  -0.758  1.00 97.84           N  
ATOM   1892  H   HIS A 116      13.606 -15.881  -1.502  1.00 97.84           H  
ATOM   1893  CA  HIS A 116      14.092 -14.084  -0.431  1.00 97.84           C  
ATOM   1894  HA  HIS A 116      14.278 -14.096   0.643  1.00 97.84           H  
ATOM   1895  C   HIS A 116      13.392 -12.746  -0.736  1.00 97.84           C  
ATOM   1896  CB  HIS A 116      15.449 -14.165  -1.145  1.00 97.84           C  
ATOM   1897  HB2 HIS A 116      16.099 -13.397  -0.726  1.00 97.84           H  
ATOM   1898  HB3 HIS A 116      15.910 -15.130  -0.937  1.00 97.84           H  
ATOM   1899  O   HIS A 116      13.809 -11.719  -0.207  1.00 97.84           O  
ATOM   1900  CG  HIS A 116      15.380 -13.957  -2.640  1.00 97.84           C  
ATOM   1901  CD2 HIS A 116      15.604 -12.782  -3.309  1.00 97.84           C  
ATOM   1902  HD2 HIS A 116      15.838 -11.827  -2.863  1.00 97.84           H  
ATOM   1903  ND1 HIS A 116      15.117 -14.919  -3.590  1.00 97.84           N  
ATOM   1904  HD1 HIS A 116      14.976 -15.905  -3.422  1.00 97.84           H  
ATOM   1905  CE1 HIS A 116      15.174 -14.335  -4.799  1.00 97.84           C  
ATOM   1906  HE1 HIS A 116      15.030 -14.835  -5.746  1.00 97.84           H  
ATOM   1907  NE2 HIS A 116      15.477 -13.041  -4.677  1.00 97.84           N  
ATOM   1908  N   LEU A 117      12.342 -12.751  -1.566  1.00 98.20           N  
ATOM   1909  H   LEU A 117      12.033 -13.639  -1.934  1.00 98.20           H  
ATOM   1910  CA  LEU A 117      11.490 -11.593  -1.852  1.00 98.20           C  
ATOM   1911  HA  LEU A 117      11.995 -10.684  -1.524  1.00 98.20           H  
ATOM   1912  C   LEU A 117      10.166 -11.636  -1.079  1.00 98.20           C  
ATOM   1913  CB  LEU A 117      11.226 -11.488  -3.369  1.00 98.20           C  
ATOM   1914  HB2 LEU A 117      10.731 -12.402  -3.697  1.00 98.20           H  
ATOM   1915  HB3 LEU A 117      10.543 -10.657  -3.545  1.00 98.20           H  
ATOM   1916  O   LEU A 117       9.439 -10.645  -1.089  1.00 98.20           O  
ATOM   1917  CG  LEU A 117      12.471 -11.274  -4.242  1.00 98.20           C  
ATOM   1918  HG  LEU A 117      13.114 -12.146  -4.125  1.00 98.20           H  
ATOM   1919  CD1 LEU A 117      12.078 -11.175  -5.717  1.00 98.20           C  
ATOM   1920 HD11 LEU A 117      11.445 -10.303  -5.880  1.00 98.20           H  
ATOM   1921 HD12 LEU A 117      11.548 -12.076  -6.029  1.00 98.20           H  
ATOM   1922 HD13 LEU A 117      12.977 -11.073  -6.325  1.00 98.20           H  
ATOM   1923  CD2 LEU A 117      13.246 -10.010  -3.867  1.00 98.20           C  
ATOM   1924 HD21 LEU A 117      12.601  -9.134  -3.930  1.00 98.20           H  
ATOM   1925 HD22 LEU A 117      13.651 -10.096  -2.859  1.00 98.20           H  
ATOM   1926 HD23 LEU A 117      14.085  -9.879  -4.551  1.00 98.20           H  
ATOM   1927  N   SER A 118       9.834 -12.737  -0.401  1.00 98.25           N  
ATOM   1928  H   SER A 118      10.482 -13.512  -0.388  1.00 98.25           H  
ATOM   1929  CA  SER A 118       8.614 -12.839   0.405  1.00 98.25           C  
ATOM   1930  HA  SER A 118       7.754 -12.683  -0.247  1.00 98.25           H  
ATOM   1931  C   SER A 118       8.597 -11.785   1.514  1.00 98.25           C  
ATOM   1932  CB  SER A 118       8.493 -14.235   1.020  1.00 98.25           C  
ATOM   1933  HB2 SER A 118       9.366 -14.430   1.642  1.00 98.25           H  
ATOM   1934  HB3 SER A 118       8.443 -14.986   0.232  1.00 98.25           H  
ATOM   1935  O   SER A 118       9.643 -11.422   2.053  1.00 98.25           O  
ATOM   1936  OG  SER A 118       7.335 -14.313   1.831  1.00 98.25           O  
ATOM   1937  HG  SER A 118       7.562 -14.891   2.562  1.00 98.25           H  
ATOM   1938  N   VAL A 119       7.409 -11.326   1.919  1.00 97.62           N  
ATOM   1939  H   VAL A 119       6.577 -11.707   1.492  1.00 97.62           H  
ATOM   1940  CA  VAL A 119       7.260 -10.350   3.015  1.00 97.62           C  
ATOM   1941  HA  VAL A 119       7.840  -9.467   2.747  1.00 97.62           H  
ATOM   1942  C   VAL A 119       7.814 -10.860   4.353  1.00 97.62           C  
ATOM   1943  CB  VAL A 119       5.787  -9.934   3.141  1.00 97.62           C  
ATOM   1944  HB  VAL A 119       5.385  -9.871   2.130  1.00 97.62           H  
ATOM   1945  O   VAL A 119       8.186 -10.067   5.214  1.00 97.62           O  
ATOM   1946  CG1 VAL A 119       4.908 -10.938   3.897  1.00 97.62           C  
ATOM   1947 HG11 VAL A 119       5.036 -11.937   3.480  1.00 97.62           H  
ATOM   1948 HG12 VAL A 119       3.861 -10.652   3.795  1.00 97.62           H  
ATOM   1949 HG13 VAL A 119       5.165 -10.953   4.956  1.00 97.62           H  
ATOM   1950  CG2 VAL A 119       5.659  -8.551   3.785  1.00 97.62           C  
ATOM   1951 HG21 VAL A 119       4.611  -8.249   3.777  1.00 97.62           H  
ATOM   1952 HG22 VAL A 119       6.026  -8.572   4.811  1.00 97.62           H  
ATOM   1953 HG23 VAL A 119       6.236  -7.823   3.213  1.00 97.62           H  
ATOM   1954  N   THR A 120       7.903 -12.184   4.514  1.00 95.94           N  
ATOM   1955  H   THR A 120       7.599 -12.774   3.753  1.00 95.94           H  
ATOM   1956  CA  THR A 120       8.492 -12.864   5.678  1.00 95.94           C  
ATOM   1957  HA  THR A 120       8.094 -12.424   6.593  1.00 95.94           H  
ATOM   1958  C   THR A 120      10.010 -12.728   5.744  1.00 95.94           C  
ATOM   1959  CB  THR A 120       8.145 -14.364   5.653  1.00 95.94           C  
ATOM   1960  HB  THR A 120       8.734 -14.896   6.400  1.00 95.94           H  
ATOM   1961  O   THR A 120      10.567 -12.679   6.838  1.00 95.94           O  
ATOM   1962  CG2 THR A 120       6.658 -14.562   5.956  1.00 95.94           C  
ATOM   1963 HG21 THR A 120       6.423 -14.148   6.936  1.00 95.94           H  
ATOM   1964 HG22 THR A 120       6.431 -15.628   5.959  1.00 95.94           H  
ATOM   1965 HG23 THR A 120       6.047 -14.072   5.198  1.00 95.94           H  
ATOM   1966  OG1 THR A 120       8.380 -14.918   4.369  1.00 95.94           O  
ATOM   1967  HG1 THR A 120       9.061 -15.594   4.398  1.00 95.94           H  
ATOM   1968  N   SER A 121      10.673 -12.652   4.589  1.00 97.60           N  
ATOM   1969  H   SER A 121      10.136 -12.689   3.734  1.00 97.60           H  
ATOM   1970  CA  SER A 121      12.134 -12.552   4.476  1.00 97.60           C  
ATOM   1971  HA  SER A 121      12.599 -12.873   5.407  1.00 97.60           H  
ATOM   1972  C   SER A 121      12.608 -11.123   4.201  1.00 97.60           C  
ATOM   1973  CB  SER A 121      12.616 -13.487   3.367  1.00 97.60           C  
ATOM   1974  HB2 SER A 121      13.671 -13.295   3.174  1.00 97.60           H  
ATOM   1975  HB3 SER A 121      12.052 -13.280   2.458  1.00 97.60           H  
ATOM   1976  O   SER A 121      13.715 -10.750   4.589  1.00 97.60           O  
ATOM   1977  OG  SER A 121      12.469 -14.841   3.766  1.00 97.60           O  
ATOM   1978  HG  SER A 121      11.695 -15.244   3.365  1.00 97.60           H  
ATOM   1979  N   LEU A 122      11.767 -10.307   3.562  1.00 97.93           N  
ATOM   1980  H   LEU A 122      10.897 -10.701   3.236  1.00 97.93           H  
ATOM   1981  CA  LEU A 122      12.054  -8.931   3.179  1.00 97.93           C  
ATOM   1982  HA  LEU A 122      12.924  -8.584   3.737  1.00 97.93           H  
ATOM   1983  C   LEU A 122      10.863  -8.037   3.538  1.00 97.93           C  
ATOM   1984  CB  LEU A 122      12.400  -8.931   1.681  1.00 97.93           C  
ATOM   1985  HB2 LEU A 122      11.545  -9.304   1.117  1.00 97.93           H  
ATOM   1986  HB3 LEU A 122      13.216  -9.639   1.533  1.00 97.93           H  
ATOM   1987  O   LEU A 122       9.889  -7.937   2.792  1.00 97.93           O  
ATOM   1988  CG  LEU A 122      12.830  -7.575   1.094  1.00 97.93           C  
ATOM   1989  HG  LEU A 122      12.005  -6.864   1.147  1.00 97.93           H  
ATOM   1990  CD1 LEU A 122      14.039  -6.981   1.823  1.00 97.93           C  
ATOM   1991 HD11 LEU A 122      14.362  -6.076   1.308  1.00 97.93           H  
ATOM   1992 HD12 LEU A 122      14.856  -7.703   1.830  1.00 97.93           H  
ATOM   1993 HD13 LEU A 122      13.767  -6.712   2.843  1.00 97.93           H  
ATOM   1994  CD2 LEU A 122      13.195  -7.804  -0.374  1.00 97.93           C  
ATOM   1995 HD21 LEU A 122      13.823  -8.690  -0.474  1.00 97.93           H  
ATOM   1996 HD22 LEU A 122      13.763  -6.964  -0.774  1.00 97.93           H  
ATOM   1997 HD23 LEU A 122      12.289  -7.945  -0.963  1.00 97.93           H  
ATOM   1998  N   ALA A 123      10.932  -7.389   4.698  1.00 96.69           N  
ATOM   1999  H   ALA A 123      11.746  -7.525   5.280  1.00 96.69           H  
ATOM   2000  CA  ALA A 123       9.847  -6.546   5.199  1.00 96.69           C  
ATOM   2001  HA  ALA A 123       8.951  -7.162   5.274  1.00 96.69           H  
ATOM   2002  C   ALA A 123       9.533  -5.366   4.259  1.00 96.69           C  
ATOM   2003  CB  ALA A 123      10.214  -6.063   6.607  1.00 96.69           C  
ATOM   2004  HB1 ALA A 123       9.394  -5.472   7.016  1.00 96.69           H  
ATOM   2005  HB2 ALA A 123      11.109  -5.442   6.565  1.00 96.69           H  
ATOM   2006  HB3 ALA A 123      10.391  -6.918   7.259  1.00 96.69           H  
ATOM   2007  O   ALA A 123      10.406  -4.877   3.538  1.00 96.69           O  
ATOM   2008  N   SER A 124       8.287  -4.882   4.287  1.00 97.62           N  
ATOM   2009  H   SER A 124       7.619  -5.290   4.926  1.00 97.62           H  
ATOM   2010  CA  SER A 124       7.942  -3.612   3.639  1.00 97.62           C  
ATOM   2011  HA  SER A 124       8.289  -3.644   2.606  1.00 97.62           H  
ATOM   2012  C   SER A 124       8.634  -2.448   4.353  1.00 97.62           C  
ATOM   2013  CB  SER A 124       6.427  -3.383   3.624  1.00 97.62           C  
ATOM   2014  HB2 SER A 124       6.071  -3.204   4.638  1.00 97.62           H  
ATOM   2015  HB3 SER A 124       5.928  -4.268   3.229  1.00 97.62           H  
ATOM   2016  O   SER A 124       8.787  -2.456   5.575  1.00 97.62           O  
ATOM   2017  OG  SER A 124       6.120  -2.262   2.810  1.00 97.62           O  
ATOM   2018  HG  SER A 124       5.510  -2.533   2.120  1.00 97.62           H  
ATOM   2019  N   LEU A 125       9.018  -1.424   3.593  1.00 97.94           N  
ATOM   2020  H   LEU A 125       8.854  -1.487   2.598  1.00 97.94           H  
ATOM   2021  CA  LEU A 125       9.512  -0.152   4.135  1.00 97.94           C  
ATOM   2022  HA  LEU A 125       9.937  -0.319   5.124  1.00 97.94           H  
ATOM   2023  C   LEU A 125       8.389   0.876   4.329  1.00 97.94           C  
ATOM   2024  CB  LEU A 125      10.610   0.394   3.210  1.00 97.94           C  
ATOM   2025  HB2 LEU A 125      10.937   1.364   3.585  1.00 97.94           H  
ATOM   2026  HB3 LEU A 125      10.181   0.548   2.220  1.00 97.94           H  
ATOM   2027  O   LEU A 125       8.629   1.949   4.881  1.00 97.94           O  
ATOM   2028  CG  LEU A 125      11.837  -0.524   3.089  1.00 97.94           C  
ATOM   2029  HG  LEU A 125      11.532  -1.509   2.734  1.00 97.94           H  
ATOM   2030  CD1 LEU A 125      12.796   0.065   2.063  1.00 97.94           C  
ATOM   2031 HD11 LEU A 125      13.170   1.034   2.395  1.00 97.94           H  
ATOM   2032 HD12 LEU A 125      12.273   0.187   1.114  1.00 97.94           H  
ATOM   2033 HD13 LEU A 125      13.621  -0.629   1.907  1.00 97.94           H  
ATOM   2034  CD2 LEU A 125      12.587  -0.684   4.415  1.00 97.94           C  
ATOM   2035 HD21 LEU A 125      13.490  -1.273   4.252  1.00 97.94           H  
ATOM   2036 HD22 LEU A 125      12.852   0.294   4.814  1.00 97.94           H  
ATOM   2037 HD23 LEU A 125      11.959  -1.216   5.129  1.00 97.94           H  
ATOM   2038  N   THR A 126       7.181   0.552   3.871  1.00 98.37           N  
ATOM   2039  H   THR A 126       7.055  -0.349   3.434  1.00 98.37           H  
ATOM   2040  CA  THR A 126       6.043   1.466   3.839  1.00 98.37           C  
ATOM   2041  HA  THR A 126       6.413   2.491   3.831  1.00 98.37           H  
ATOM   2042  C   THR A 126       5.163   1.266   5.069  1.00 98.37           C  
ATOM   2043  CB  THR A 126       5.242   1.261   2.548  1.00 98.37           C  
ATOM   2044  HB  THR A 126       4.780   0.274   2.557  1.00 98.37           H  
ATOM   2045  O   THR A 126       4.632   0.174   5.289  1.00 98.37           O  
ATOM   2046  CG2 THR A 126       4.166   2.318   2.366  1.00 98.37           C  
ATOM   2047 HG21 THR A 126       3.637   2.115   1.435  1.00 98.37           H  
ATOM   2048 HG22 THR A 126       3.459   2.290   3.196  1.00 98.37           H  
ATOM   2049 HG23 THR A 126       4.619   3.308   2.309  1.00 98.37           H  
ATOM   2050  OG1 THR A 126       6.089   1.351   1.427  1.00 98.37           O  
ATOM   2051  HG1 THR A 126       5.535   1.281   0.646  1.00 98.37           H  
ATOM   2052  N   SER A 127       4.973   2.328   5.849  1.00 98.48           N  
ATOM   2053  H   SER A 127       5.402   3.195   5.560  1.00 98.48           H  
ATOM   2054  CA  SER A 127       4.039   2.399   6.975  1.00 98.48           C  
ATOM   2055  HA  SER A 127       3.973   1.422   7.453  1.00 98.48           H  
ATOM   2056  C   SER A 127       2.642   2.811   6.511  1.00 98.48           C  
ATOM   2057  CB  SER A 127       4.523   3.403   8.023  1.00 98.48           C  
ATOM   2058  HB2 SER A 127       3.774   3.488   8.810  1.00 98.48           H  
ATOM   2059  HB3 SER A 127       4.645   4.379   7.552  1.00 98.48           H  
ATOM   2060  O   SER A 127       2.493   3.613   5.593  1.00 98.48           O  
ATOM   2061  OG  SER A 127       5.752   3.006   8.596  1.00 98.48           O  
ATOM   2062  HG  SER A 127       5.592   2.354   9.283  1.00 98.48           H  
ATOM   2063  N   HIS A 128       1.622   2.292   7.189  1.00 97.97           N  
ATOM   2064  H   HIS A 128       1.832   1.676   7.962  1.00 97.97           H  
ATOM   2065  CA  HIS A 128       0.215   2.657   7.019  1.00 97.97           C  
ATOM   2066  HA  HIS A 128       0.078   3.168   6.066  1.00 97.97           H  
ATOM   2067  C   HIS A 128      -0.211   3.606   8.143  1.00 97.97           C  
ATOM   2068  CB  HIS A 128      -0.623   1.371   6.995  1.00 97.97           C  
ATOM   2069  HB2 HIS A 128      -0.305   0.759   6.151  1.00 97.97           H  
ATOM   2070  HB3 HIS A 128      -0.429   0.801   7.904  1.00 97.97           H  
ATOM   2071  O   HIS A 128      -0.009   3.305   9.321  1.00 97.97           O  
ATOM   2072  CG  HIS A 128      -2.114   1.543   6.923  1.00 97.97           C  
ATOM   2073  CD2 HIS A 128      -2.798   2.616   6.436  1.00 97.97           C  
ATOM   2074  HD2 HIS A 128      -2.387   3.509   5.991  1.00 97.97           H  
ATOM   2075  ND1 HIS A 128      -3.023   0.620   7.442  1.00 97.97           N  
ATOM   2076  CE1 HIS A 128      -4.231   1.176   7.294  1.00 97.97           C  
ATOM   2077  HE1 HIS A 128      -5.159   0.743   7.638  1.00 97.97           H  
ATOM   2078  NE2 HIS A 128      -4.120   2.371   6.702  1.00 97.97           N  
ATOM   2079  HE2 HIS A 128      -4.880   3.027   6.589  1.00 97.97           H  
ATOM   2080  N   VAL A 129      -0.787   4.746   7.774  1.00 98.32           N  
ATOM   2081  H   VAL A 129      -0.922   4.912   6.787  1.00 98.32           H  
ATOM   2082  CA  VAL A 129      -1.308   5.781   8.672  1.00 98.32           C  
ATOM   2083  HA  VAL A 129      -1.427   5.361   9.671  1.00 98.32           H  
ATOM   2084  C   VAL A 129      -2.695   6.235   8.229  1.00 98.32           C  
ATOM   2085  CB  VAL A 129      -0.341   6.981   8.773  1.00 98.32           C  
ATOM   2086  HB  VAL A 129      -0.745   7.685   9.501  1.00 98.32           H  
ATOM   2087  O   VAL A 129      -3.161   5.899   7.138  1.00 98.32           O  
ATOM   2088  CG1 VAL A 129       1.016   6.520   9.297  1.00 98.32           C  
ATOM   2089 HG11 VAL A 129       1.566   5.985   8.523  1.00 98.32           H  
ATOM   2090 HG12 VAL A 129       1.594   7.378   9.640  1.00 98.32           H  
ATOM   2091 HG13 VAL A 129       0.836   5.853  10.141  1.00 98.32           H  
ATOM   2092  CG2 VAL A 129      -0.118   7.734   7.456  1.00 98.32           C  
ATOM   2093 HG21 VAL A 129       0.652   8.495   7.586  1.00 98.32           H  
ATOM   2094 HG22 VAL A 129      -1.043   8.229   7.160  1.00 98.32           H  
ATOM   2095 HG23 VAL A 129       0.196   7.048   6.670  1.00 98.32           H  
ATOM   2096  N   GLN A 130      -3.344   7.020   9.082  1.00 97.81           N  
ATOM   2097  H   GLN A 130      -2.916   7.241   9.970  1.00 97.81           H  
ATOM   2098  CA  GLN A 130      -4.617   7.670   8.801  1.00 97.81           C  
ATOM   2099  HA  GLN A 130      -4.917   7.465   7.774  1.00 97.81           H  
ATOM   2100  C   GLN A 130      -4.450   9.178   8.965  1.00 97.81           C  
ATOM   2101  CB  GLN A 130      -5.704   7.136   9.741  1.00 97.81           C  
ATOM   2102  HB2 GLN A 130      -6.661   7.568   9.449  1.00 97.81           H  
ATOM   2103  HB3 GLN A 130      -5.471   7.439  10.762  1.00 97.81           H  
ATOM   2104  O   GLN A 130      -3.793   9.631   9.905  1.00 97.81           O  
ATOM   2105  CG  GLN A 130      -5.794   5.607   9.720  1.00 97.81           C  
ATOM   2106  HG2 GLN A 130      -5.836   5.254   8.689  1.00 97.81           H  
ATOM   2107  HG3 GLN A 130      -4.893   5.196  10.175  1.00 97.81           H  
ATOM   2108  CD  GLN A 130      -6.987   5.049  10.480  1.00 97.81           C  
ATOM   2109  NE2 GLN A 130      -7.068   3.744  10.600  1.00 97.81           N  
ATOM   2110 HE21 GLN A 130      -7.940   3.406  10.981  1.00 97.81           H  
ATOM   2111 HE22 GLN A 130      -6.392   3.170  10.117  1.00 97.81           H  
ATOM   2112  OE1 GLN A 130      -7.858   5.737  10.982  1.00 97.81           O  
ATOM   2113  N   LEU A 131      -5.033   9.969   8.071  1.00 98.49           N  
ATOM   2114  H   LEU A 131      -5.631   9.552   7.372  1.00 98.49           H  
ATOM   2115  CA  LEU A 131      -5.057  11.415   8.247  1.00 98.49           C  
ATOM   2116  HA  LEU A 131      -4.060  11.750   8.532  1.00 98.49           H  
ATOM   2117  C   LEU A 131      -6.001  11.764   9.392  1.00 98.49           C  
ATOM   2118  CB  LEU A 131      -5.457  12.136   6.954  1.00 98.49           C  
ATOM   2119  HB2 LEU A 131      -6.470  11.836   6.684  1.00 98.49           H  
ATOM   2120  HB3 LEU A 131      -5.466  13.209   7.146  1.00 98.49           H  
ATOM   2121  O   LEU A 131      -7.145  11.324   9.430  1.00 98.49           O  
ATOM   2122  CG  LEU A 131      -4.529  11.848   5.769  1.00 98.49           C  
ATOM   2123  HG  LEU A 131      -4.640  10.797   5.506  1.00 98.49           H  
ATOM   2124  CD1 LEU A 131      -4.954  12.695   4.576  1.00 98.49           C  
ATOM   2125 HD11 LEU A 131      -4.843  13.752   4.820  1.00 98.49           H  
ATOM   2126 HD12 LEU A 131      -4.340  12.450   3.709  1.00 98.49           H  
ATOM   2127 HD13 LEU A 131      -5.996  12.488   4.334  1.00 98.49           H  
ATOM   2128  CD2 LEU A 131      -3.052  12.145   6.057  1.00 98.49           C  
ATOM   2129 HD21 LEU A 131      -2.473  11.997   5.145  1.00 98.49           H  
ATOM   2130 HD22 LEU A 131      -2.937  13.173   6.399  1.00 98.49           H  
ATOM   2131 HD23 LEU A 131      -2.674  11.458   6.814  1.00 98.49           H  
ATOM   2132  N   ASP A 132      -5.516  12.583  10.316  1.00 98.43           N  
ATOM   2133  H   ASP A 132      -4.547  12.861  10.261  1.00 98.43           H  
ATOM   2134  CA  ASP A 132      -6.354  13.206  11.329  1.00 98.43           C  
ATOM   2135  HA  ASP A 132      -7.023  12.459  11.755  1.00 98.43           H  
ATOM   2136  C   ASP A 132      -7.199  14.300  10.674  1.00 98.43           C  
ATOM   2137  CB  ASP A 132      -5.456  13.739  12.441  1.00 98.43           C  
ATOM   2138  HB2 ASP A 132      -4.861  14.572  12.065  1.00 98.43           H  
ATOM   2139  HB3 ASP A 132      -4.764  12.949  12.733  1.00 98.43           H  
ATOM   2140  O   ASP A 132      -6.714  15.401  10.398  1.00 98.43           O  
ATOM   2141  CG  ASP A 132      -6.229  14.182  13.682  1.00 98.43           C  
ATOM   2142  OD1 ASP A 132      -7.449  13.937  13.773  1.00 98.43           O  
ATOM   2143  OD2 ASP A 132      -5.535  14.713  14.580  1.00 98.43           O  
ATOM   2144  N   THR A 133      -8.425  13.938  10.311  1.00 97.57           N  
ATOM   2145  H   THR A 133      -8.716  12.990  10.501  1.00 97.57           H  
ATOM   2146  CA  THR A 133      -9.403  14.800   9.654  1.00 97.57           C  
ATOM   2147  HA  THR A 133      -9.335  15.797  10.088  1.00 97.57           H  
ATOM   2148  C   THR A 133     -10.814  14.266   9.901  1.00 97.57           C  
ATOM   2149  CB  THR A 133      -9.111  14.923   8.150  1.00 97.57           C  
ATOM   2150  HB  THR A 133      -8.108  15.330   8.020  1.00 97.57           H  
ATOM   2151  O   THR A 133     -11.007  13.111  10.278  1.00 97.57           O  
ATOM   2152  CG2 THR A 133      -9.203  13.612   7.366  1.00 97.57           C  
ATOM   2153 HG21 THR A 133     -10.206  13.190   7.435  1.00 97.57           H  
ATOM   2154 HG22 THR A 133      -8.489  12.890   7.761  1.00 97.57           H  
ATOM   2155 HG23 THR A 133      -8.966  13.802   6.319  1.00 97.57           H  
ATOM   2156  OG1 THR A 133     -10.027  15.826   7.583  1.00 97.57           O  
ATOM   2157  HG1 THR A 133      -9.831  16.689   7.956  1.00 97.57           H  
ATOM   2158  N   THR A 134     -11.818  15.114   9.688  1.00 94.96           N  
ATOM   2159  H   THR A 134     -11.576  16.017   9.305  1.00 94.96           H  
ATOM   2160  CA  THR A 134     -13.237  14.724   9.746  1.00 94.96           C  
ATOM   2161  HA  THR A 134     -13.330  13.839  10.374  1.00 94.96           H  
ATOM   2162  C   THR A 134     -13.810  14.317   8.385  1.00 94.96           C  
ATOM   2163  CB  THR A 134     -14.091  15.823  10.390  1.00 94.96           C  
ATOM   2164  HB  THR A 134     -15.135  15.509  10.393  1.00 94.96           H  
ATOM   2165  O   THR A 134     -14.977  13.933   8.309  1.00 94.96           O  
ATOM   2166  CG2 THR A 134     -13.674  16.115  11.833  1.00 94.96           C  
ATOM   2167 HG21 THR A 134     -14.360  16.844  12.265  1.00 94.96           H  
ATOM   2168 HG22 THR A 134     -13.715  15.198  12.421  1.00 94.96           H  
ATOM   2169 HG23 THR A 134     -12.660  16.515  11.866  1.00 94.96           H  
ATOM   2170  OG1 THR A 134     -13.976  17.038   9.686  1.00 94.96           O  
ATOM   2171  HG1 THR A 134     -13.087  17.376   9.820  1.00 94.96           H  
ATOM   2172  N   VAL A 135     -13.009  14.389   7.313  1.00 96.13           N  
ATOM   2173  H   VAL A 135     -12.056  14.695   7.445  1.00 96.13           H  
ATOM   2174  CA  VAL A 135     -13.402  13.943   5.968  1.00 96.13           C  
ATOM   2175  HA  VAL A 135     -14.307  14.476   5.678  1.00 96.13           H  
ATOM   2176  C   VAL A 135     -13.721  12.447   5.987  1.00 96.13           C  
ATOM   2177  CB  VAL A 135     -12.303  14.270   4.937  1.00 96.13           C  
ATOM   2178  HB  VAL A 135     -11.348  13.881   5.291  1.00 96.13           H  
ATOM   2179  O   VAL A 135     -12.937  11.652   6.492  1.00 96.13           O  
ATOM   2180  CG1 VAL A 135     -12.579  13.675   3.551  1.00 96.13           C  
ATOM   2181 HG11 VAL A 135     -11.797  13.983   2.857  1.00 96.13           H  
ATOM   2182 HG12 VAL A 135     -12.568  12.586   3.592  1.00 96.13           H  
ATOM   2183 HG13 VAL A 135     -13.543  14.012   3.170  1.00 96.13           H  
ATOM   2184  CG2 VAL A 135     -12.183  15.790   4.771  1.00 96.13           C  
ATOM   2185 HG21 VAL A 135     -11.401  16.023   4.047  1.00 96.13           H  
ATOM   2186 HG22 VAL A 135     -11.918  16.247   5.724  1.00 96.13           H  
ATOM   2187 HG23 VAL A 135     -13.129  16.206   4.425  1.00 96.13           H  
ATOM   2188  N   GLY A 136     -14.884  12.078   5.444  1.00 90.02           N  
ATOM   2189  H   GLY A 136     -15.481  12.799   5.067  1.00 90.02           H  
ATOM   2190  CA  GLY A 136     -15.287  10.681   5.271  1.00 90.02           C  
ATOM   2191  HA2 GLY A 136     -16.374  10.612   5.256  1.00 90.02           H  
ATOM   2192  HA3 GLY A 136     -14.910  10.079   6.098  1.00 90.02           H  
ATOM   2193  C   GLY A 136     -14.745  10.099   3.969  1.00 90.02           C  
ATOM   2194  O   GLY A 136     -13.863   9.254   3.996  1.00 90.02           O  
ATOM   2195  N   GLU A 137     -15.257  10.585   2.839  1.00 93.24           N  
ATOM   2196  H   GLU A 137     -15.951  11.317   2.886  1.00 93.24           H  
ATOM   2197  CA  GLU A 137     -14.852  10.158   1.495  1.00 93.24           C  
ATOM   2198  HA  GLU A 137     -14.196   9.290   1.566  1.00 93.24           H  
ATOM   2199  C   GLU A 137     -14.083  11.278   0.787  1.00 93.24           C  
ATOM   2200  CB  GLU A 137     -16.081   9.751   0.666  1.00 93.24           C  
ATOM   2201  HB2 GLU A 137     -15.769   9.606  -0.368  1.00 93.24           H  
ATOM   2202  HB3 GLU A 137     -16.806  10.564   0.696  1.00 93.24           H  
ATOM   2203  O   GLU A 137     -14.451  12.455   0.861  1.00 93.24           O  
ATOM   2204  CG  GLU A 137     -16.739   8.453   1.164  1.00 93.24           C  
ATOM   2205  HG2 GLU A 137     -16.963   8.557   2.225  1.00 93.24           H  
ATOM   2206  HG3 GLU A 137     -16.029   7.634   1.048  1.00 93.24           H  
ATOM   2207  CD  GLU A 137     -18.046   8.108   0.422  1.00 93.24           C  
ATOM   2208  OE1 GLU A 137     -18.758   7.196   0.906  1.00 93.24           O  
ATOM   2209  OE2 GLU A 137     -18.386   8.798  -0.569  1.00 93.24           O  
ATOM   2210  N   LEU A 138     -13.019  10.912   0.073  1.00 96.72           N  
ATOM   2211  H   LEU A 138     -12.793   9.929   0.016  1.00 96.72           H  
ATOM   2212  CA  LEU A 138     -12.242  11.852  -0.727  1.00 96.72           C  
ATOM   2213  HA  LEU A 138     -12.099  12.765  -0.149  1.00 96.72           H  
ATOM   2214  C   LEU A 138     -12.999  12.225  -2.005  1.00 96.72           C  
ATOM   2215  CB  LEU A 138     -10.867  11.249  -1.059  1.00 96.72           C  
ATOM   2216  HB2 LEU A 138     -10.367  11.893  -1.782  1.00 96.72           H  
ATOM   2217  HB3 LEU A 138     -11.024  10.281  -1.534  1.00 96.72           H  
ATOM   2218  O   LEU A 138     -13.412  11.368  -2.785  1.00 96.72           O  
ATOM   2219  CG  LEU A 138      -9.941  11.068   0.155  1.00 96.72           C  
ATOM   2220  HG  LEU A 138     -10.451  10.506   0.938  1.00 96.72           H  
ATOM   2221  CD1 LEU A 138      -8.702  10.287  -0.270  1.00 96.72           C  
ATOM   2222 HD11 LEU A 138      -9.002   9.314  -0.660  1.00 96.72           H  
ATOM   2223 HD12 LEU A 138      -8.175  10.825  -1.059  1.00 96.72           H  
ATOM   2224 HD13 LEU A 138      -8.038  10.136   0.581  1.00 96.72           H  
ATOM   2225  CD2 LEU A 138      -9.475  12.414   0.715  1.00 96.72           C  
ATOM   2226 HD21 LEU A 138     -10.321  12.953   1.143  1.00 96.72           H  
ATOM   2227 HD22 LEU A 138      -8.739  12.246   1.501  1.00 96.72           H  
ATOM   2228 HD23 LEU A 138      -9.017  13.007  -0.076  1.00 96.72           H  
ATOM   2229  N   THR A 139     -13.128  13.524  -2.272  1.00 97.69           N  
ATOM   2230  H   THR A 139     -12.794  14.197  -1.598  1.00 97.69           H  
ATOM   2231  CA  THR A 139     -13.684  13.993  -3.548  1.00 97.69           C  
ATOM   2232  HA  THR A 139     -14.587  13.415  -3.740  1.00 97.69           H  
ATOM   2233  C   THR A 139     -12.697  13.753  -4.699  1.00 97.69           C  
ATOM   2234  CB  THR A 139     -14.072  15.478  -3.500  1.00 97.69           C  
ATOM   2235  HB  THR A 139     -14.564  15.735  -4.438  1.00 97.69           H  
ATOM   2236  O   THR A 139     -11.485  13.683  -4.473  1.00 97.69           O  
ATOM   2237  CG2 THR A 139     -15.060  15.781  -2.378  1.00 97.69           C  
ATOM   2238 HG21 THR A 139     -15.957  15.176  -2.508  1.00 97.69           H  
ATOM   2239 HG22 THR A 139     -15.342  16.834  -2.406  1.00 97.69           H  
ATOM   2240 HG23 THR A 139     -14.625  15.541  -1.407  1.00 97.69           H  
ATOM   2241  OG1 THR A 139     -12.922  16.292  -3.393  1.00 97.69           O  
ATOM   2242  HG1 THR A 139     -13.125  17.053  -2.845  1.00 97.69           H  
ATOM   2243  N   PRO A 140     -13.156  13.747  -5.968  1.00 97.54           N  
ATOM   2244  CA  PRO A 140     -12.253  13.669  -7.120  1.00 97.54           C  
ATOM   2245  HA  PRO A 140     -11.777  12.689  -7.124  1.00 97.54           H  
ATOM   2246  C   PRO A 140     -11.158  14.747  -7.124  1.00 97.54           C  
ATOM   2247  CB  PRO A 140     -13.161  13.795  -8.347  1.00 97.54           C  
ATOM   2248  HB2 PRO A 140     -13.299  14.844  -8.610  1.00 97.54           H  
ATOM   2249  HB3 PRO A 140     -12.765  13.238  -9.196  1.00 97.54           H  
ATOM   2250  O   PRO A 140     -10.041  14.488  -7.554  1.00 97.54           O  
ATOM   2251  CG  PRO A 140     -14.488  13.216  -7.859  1.00 97.54           C  
ATOM   2252  HG2 PRO A 140     -14.449  12.127  -7.899  1.00 97.54           H  
ATOM   2253  HG3 PRO A 140     -15.333  13.593  -8.435  1.00 97.54           H  
ATOM   2254  CD  PRO A 140     -14.545  13.671  -6.402  1.00 97.54           C  
ATOM   2255  HD2 PRO A 140     -15.006  14.658  -6.343  1.00 97.54           H  
ATOM   2256  HD3 PRO A 140     -15.111  12.950  -5.812  1.00 97.54           H  
ATOM   2257  N   ARG A 141     -11.451  15.947  -6.598  1.00 98.10           N  
ATOM   2258  H   ARG A 141     -12.355  16.056  -6.162  1.00 98.10           H  
ATOM   2259  CA  ARG A 141     -10.471  17.040  -6.481  1.00 98.10           C  
ATOM   2260  HA  ARG A 141      -9.919  17.133  -7.417  1.00 98.10           H  
ATOM   2261  C   ARG A 141      -9.420  16.767  -5.406  1.00 98.10           C  
ATOM   2262  CB  ARG A 141     -11.185  18.361  -6.168  1.00 98.10           C  
ATOM   2263  HB2 ARG A 141     -11.809  18.233  -5.283  1.00 98.10           H  
ATOM   2264  HB3 ARG A 141     -10.427  19.111  -5.944  1.00 98.10           H  
ATOM   2265  O   ARG A 141      -8.267  17.148  -5.582  1.00 98.10           O  
ATOM   2266  CG  ARG A 141     -12.042  18.866  -7.338  1.00 98.10           C  
ATOM   2267  HG2 ARG A 141     -12.772  18.103  -7.608  1.00 98.10           H  
ATOM   2268  HG3 ARG A 141     -11.406  19.058  -8.203  1.00 98.10           H  
ATOM   2269  CD  ARG A 141     -12.799  20.143  -6.953  1.00 98.10           C  
ATOM   2270  HD2 ARG A 141     -13.393  19.930  -6.064  1.00 98.10           H  
ATOM   2271  HD3 ARG A 141     -13.476  20.401  -7.767  1.00 98.10           H  
ATOM   2272  NE  ARG A 141     -11.887  21.277  -6.705  1.00 98.10           N  
ATOM   2273  HE  ARG A 141     -10.965  21.199  -7.110  1.00 98.10           H  
ATOM   2274  NH1 ARG A 141     -13.297  22.519  -5.377  1.00 98.10           N  
ATOM   2275 HH11 ARG A 141     -13.966  21.763  -5.398  1.00 98.10           H  
ATOM   2276 HH12 ARG A 141     -13.425  23.232  -4.673  1.00 98.10           H  
ATOM   2277  NH2 ARG A 141     -11.232  23.253  -5.787  1.00 98.10           N  
ATOM   2278 HH21 ARG A 141     -10.309  23.106  -6.171  1.00 98.10           H  
ATOM   2279 HH22 ARG A 141     -11.422  24.015  -5.152  1.00 98.10           H  
ATOM   2280  CZ  ARG A 141     -12.146  22.341  -5.964  1.00 98.10           C  
ATOM   2281  N   ALA A 142      -9.808  16.138  -4.297  1.00 98.46           N  
ATOM   2282  H   ALA A 142     -10.766  15.832  -4.208  1.00 98.46           H  
ATOM   2283  CA  ALA A 142      -8.866  15.726  -3.262  1.00 98.46           C  
ATOM   2284  HA  ALA A 142      -8.221  16.569  -3.014  1.00 98.46           H  
ATOM   2285  C   ALA A 142      -7.961  14.590  -3.758  1.00 98.46           C  
ATOM   2286  CB  ALA A 142      -9.647  15.348  -2.002  1.00 98.46           C  
ATOM   2287  HB1 ALA A 142     -10.273  16.186  -1.694  1.00 98.46           H  
ATOM   2288  HB2 ALA A 142     -10.277  14.478  -2.190  1.00 98.46           H  
ATOM   2289  HB3 ALA A 142      -8.949  15.116  -1.198  1.00 98.46           H  
ATOM   2290  O   ALA A 142      -6.755  14.647  -3.536  1.00 98.46           O  
ATOM   2291  N   LEU A 143      -8.514  13.624  -4.501  1.00 97.95           N  
ATOM   2292  H   LEU A 143      -9.519  13.613  -4.605  1.00 97.95           H  
ATOM   2293  CA  LEU A 143      -7.737  12.565  -5.155  1.00 97.95           C  
ATOM   2294  HA  LEU A 143      -7.126  12.060  -4.408  1.00 97.95           H  
ATOM   2295  C   LEU A 143      -6.758  13.134  -6.193  1.00 97.95           C  
ATOM   2296  CB  LEU A 143      -8.691  11.540  -5.794  1.00 97.95           C  
ATOM   2297  HB2 LEU A 143      -8.105  10.857  -6.408  1.00 97.95           H  
ATOM   2298  HB3 LEU A 143      -9.379  12.069  -6.453  1.00 97.95           H  
ATOM   2299  O   LEU A 143      -5.587  12.773  -6.183  1.00 97.95           O  
ATOM   2300  CG  LEU A 143      -9.502  10.706  -4.783  1.00 97.95           C  
ATOM   2301  HG  LEU A 143     -10.023  11.372  -4.094  1.00 97.95           H  
ATOM   2302  CD1 LEU A 143     -10.548   9.878  -5.529  1.00 97.95           C  
ATOM   2303 HD11 LEU A 143     -11.221  10.538  -6.077  1.00 97.95           H  
ATOM   2304 HD12 LEU A 143     -11.136   9.309  -4.809  1.00 97.95           H  
ATOM   2305 HD13 LEU A 143     -10.060   9.189  -6.218  1.00 97.95           H  
ATOM   2306  CD2 LEU A 143      -8.619   9.750  -3.980  1.00 97.95           C  
ATOM   2307 HD21 LEU A 143      -7.901  10.303  -3.374  1.00 97.95           H  
ATOM   2308 HD22 LEU A 143      -9.236   9.149  -3.311  1.00 97.95           H  
ATOM   2309 HD23 LEU A 143      -8.075   9.083  -4.649  1.00 97.95           H  
ATOM   2310  N   GLU A 144      -7.188  14.086  -7.027  1.00 98.23           N  
ATOM   2311  H   GLU A 144      -8.174  14.301  -7.056  1.00 98.23           H  
ATOM   2312  CA  GLU A 144      -6.291  14.778  -7.965  1.00 98.23           C  
ATOM   2313  HA  GLU A 144      -5.828  14.039  -8.618  1.00 98.23           H  
ATOM   2314  C   GLU A 144      -5.157  15.506  -7.228  1.00 98.23           C  
ATOM   2315  CB  GLU A 144      -7.106  15.756  -8.829  1.00 98.23           C  
ATOM   2316  HB2 GLU A 144      -7.908  15.204  -9.317  1.00 98.23           H  
ATOM   2317  HB3 GLU A 144      -7.550  16.511  -8.180  1.00 98.23           H  
ATOM   2318  O   GLU A 144      -3.996  15.391  -7.613  1.00 98.23           O  
ATOM   2319  CG  GLU A 144      -6.261  16.449  -9.913  1.00 98.23           C  
ATOM   2320  HG2 GLU A 144      -5.444  16.993  -9.437  1.00 98.23           H  
ATOM   2321  HG3 GLU A 144      -5.827  15.683 -10.556  1.00 98.23           H  
ATOM   2322  CD  GLU A 144      -7.060  17.446 -10.773  1.00 98.23           C  
ATOM   2323  OE1 GLU A 144      -6.508  17.886 -11.808  1.00 98.23           O  
ATOM   2324  OE2 GLU A 144      -8.199  17.811 -10.390  1.00 98.23           O  
ATOM   2325  N   TYR A 145      -5.461  16.210  -6.132  1.00 98.60           N  
ATOM   2326  H   TYR A 145      -6.429  16.278  -5.854  1.00 98.60           H  
ATOM   2327  CA  TYR A 145      -4.430  16.835  -5.303  1.00 98.60           C  
ATOM   2328  HA  TYR A 145      -3.851  17.513  -5.929  1.00 98.60           H  
ATOM   2329  C   TYR A 145      -3.446  15.807  -4.737  1.00 98.60           C  
ATOM   2330  CB  TYR A 145      -5.081  17.650  -4.182  1.00 98.60           C  
ATOM   2331  HB2 TYR A 145      -5.551  18.527  -4.629  1.00 98.60           H  
ATOM   2332  HB3 TYR A 145      -5.869  17.054  -3.721  1.00 98.60           H  
ATOM   2333  O   TYR A 145      -2.240  16.040  -4.818  1.00 98.60           O  
ATOM   2334  CG  TYR A 145      -4.119  18.105  -3.099  1.00 98.60           C  
ATOM   2335  CD1 TYR A 145      -4.238  17.593  -1.793  1.00 98.60           C  
ATOM   2336  HD1 TYR A 145      -5.019  16.884  -1.559  1.00 98.60           H  
ATOM   2337  CD2 TYR A 145      -3.078  19.003  -3.408  1.00 98.60           C  
ATOM   2338  HD2 TYR A 145      -2.953  19.347  -4.424  1.00 98.60           H  
ATOM   2339  CE1 TYR A 145      -3.334  17.994  -0.793  1.00 98.60           C  
ATOM   2340  HE1 TYR A 145      -3.439  17.620   0.215  1.00 98.60           H  
ATOM   2341  CE2 TYR A 145      -2.160  19.393  -2.414  1.00 98.60           C  
ATOM   2342  HE2 TYR A 145      -1.343  20.055  -2.662  1.00 98.60           H  
ATOM   2343  OH  TYR A 145      -1.413  19.268  -0.133  1.00 98.60           O  
ATOM   2344  HH  TYR A 145      -0.733  19.858  -0.466  1.00 98.60           H  
ATOM   2345  CZ  TYR A 145      -2.285  18.883  -1.103  1.00 98.60           C  
ATOM   2346  N   ILE A 146      -3.933  14.674  -4.225  1.00 98.55           N  
ATOM   2347  H   ILE A 146      -4.934  14.543  -4.217  1.00 98.55           H  
ATOM   2348  CA  ILE A 146      -3.096  13.580  -3.720  1.00 98.55           C  
ATOM   2349  HA  ILE A 146      -2.484  13.958  -2.900  1.00 98.55           H  
ATOM   2350  C   ILE A 146      -2.129  13.085  -4.800  1.00 98.55           C  
ATOM   2351  CB  ILE A 146      -3.976  12.454  -3.143  1.00 98.55           C  
ATOM   2352  HB  ILE A 146      -4.800  12.262  -3.830  1.00 98.55           H  
ATOM   2353  O   ILE A 146      -0.937  12.968  -4.521  1.00 98.55           O  
ATOM   2354  CG1 ILE A 146      -4.552  12.908  -1.781  1.00 98.55           C  
ATOM   2355 HG12 ILE A 146      -3.769  12.878  -1.024  1.00 98.55           H  
ATOM   2356 HG13 ILE A 146      -4.900  13.938  -1.852  1.00 98.55           H  
ATOM   2357  CG2 ILE A 146      -3.184  11.147  -2.984  1.00 98.55           C  
ATOM   2358 HG21 ILE A 146      -2.312  11.299  -2.348  1.00 98.55           H  
ATOM   2359 HG22 ILE A 146      -2.871  10.766  -3.956  1.00 98.55           H  
ATOM   2360 HG23 ILE A 146      -3.830  10.381  -2.553  1.00 98.55           H  
ATOM   2361  CD1 ILE A 146      -5.736  12.058  -1.312  1.00 98.55           C  
ATOM   2362 HD11 ILE A 146      -5.425  11.032  -1.115  1.00 98.55           H  
ATOM   2363 HD12 ILE A 146      -6.143  12.481  -0.394  1.00 98.55           H  
ATOM   2364 HD13 ILE A 146      -6.512  12.064  -2.078  1.00 98.55           H  
ATOM   2365  N   GLU A 147      -2.590  12.882  -6.039  1.00 98.20           N  
ATOM   2366  H   GLU A 147      -3.583  12.960  -6.208  1.00 98.20           H  
ATOM   2367  CA  GLU A 147      -1.711  12.487  -7.150  1.00 98.20           C  
ATOM   2368  HA  GLU A 147      -1.239  11.535  -6.908  1.00 98.20           H  
ATOM   2369  C   GLU A 147      -0.567  13.492  -7.372  1.00 98.20           C  
ATOM   2370  CB  GLU A 147      -2.506  12.316  -8.458  1.00 98.20           C  
ATOM   2371  HB2 GLU A 147      -1.798  12.173  -9.274  1.00 98.20           H  
ATOM   2372  HB3 GLU A 147      -3.059  13.231  -8.672  1.00 98.20           H  
ATOM   2373  O   GLU A 147       0.564  13.089  -7.636  1.00 98.20           O  
ATOM   2374  CG  GLU A 147      -3.486  11.134  -8.473  1.00 98.20           C  
ATOM   2375  HG2 GLU A 147      -3.951  11.084  -9.457  1.00 98.20           H  
ATOM   2376  HG3 GLU A 147      -4.278  11.315  -7.747  1.00 98.20           H  
ATOM   2377  CD  GLU A 147      -2.812   9.790  -8.170  1.00 98.20           C  
ATOM   2378  OE1 GLU A 147      -3.357   9.015  -7.357  1.00 98.20           O  
ATOM   2379  OE2 GLU A 147      -1.724   9.502  -8.712  1.00 98.20           O  
ATOM   2380  N   THR A 148      -0.811  14.798  -7.199  1.00 98.51           N  
ATOM   2381  H   THR A 148      -1.759  15.072  -6.987  1.00 98.51           H  
ATOM   2382  CA  THR A 148       0.236  15.831  -7.360  1.00 98.51           C  
ATOM   2383  HA  THR A 148       0.787  15.601  -8.272  1.00 98.51           H  
ATOM   2384  C   THR A 148       1.275  15.873  -6.239  1.00 98.51           C  
ATOM   2385  CB  THR A 148      -0.333  17.250  -7.515  1.00 98.51           C  
ATOM   2386  HB  THR A 148       0.495  17.908  -7.778  1.00 98.51           H  
ATOM   2387  O   THR A 148       2.298  16.547  -6.386  1.00 98.51           O  
ATOM   2388  CG2 THR A 148      -1.361  17.374  -8.634  1.00 98.51           C  
ATOM   2389 HG21 THR A 148      -0.913  17.058  -9.576  1.00 98.51           H  
ATOM   2390 HG22 THR A 148      -1.685  18.411  -8.719  1.00 98.51           H  
ATOM   2391 HG23 THR A 148      -2.230  16.748  -8.431  1.00 98.51           H  
ATOM   2392  OG1 THR A 148      -0.901  17.760  -6.327  1.00 98.51           O  
ATOM   2393  HG1 THR A 148      -1.359  17.047  -5.875  1.00 98.51           H  
ATOM   2394  N   ILE A 149       1.009  15.212  -5.109  1.00 98.72           N  
ATOM   2395  H   ILE A 149       0.153  14.678  -5.063  1.00 98.72           H  
ATOM   2396  CA  ILE A 149       1.895  15.189  -3.938  1.00 98.72           C  
ATOM   2397  HA  ILE A 149       2.780  15.779  -4.176  1.00 98.72           H  
ATOM   2398  C   ILE A 149       2.448  13.794  -3.632  1.00 98.72           C  
ATOM   2399  CB  ILE A 149       1.238  15.849  -2.705  1.00 98.72           C  
ATOM   2400  HB  ILE A 149       1.963  15.826  -1.892  1.00 98.72           H  
ATOM   2401  O   ILE A 149       3.162  13.628  -2.642  1.00 98.72           O  
ATOM   2402  CG1 ILE A 149      -0.016  15.080  -2.255  1.00 98.72           C  
ATOM   2403 HG12 ILE A 149       0.194  14.010  -2.241  1.00 98.72           H  
ATOM   2404 HG13 ILE A 149      -0.805  15.256  -2.986  1.00 98.72           H  
ATOM   2405  CG2 ILE A 149       0.905  17.325  -2.991  1.00 98.72           C  
ATOM   2406 HG21 ILE A 149       0.535  17.803  -2.084  1.00 98.72           H  
ATOM   2407 HG22 ILE A 149       1.798  17.843  -3.340  1.00 98.72           H  
ATOM   2408 HG23 ILE A 149       0.130  17.391  -3.755  1.00 98.72           H  
ATOM   2409  CD1 ILE A 149      -0.552  15.465  -0.875  1.00 98.72           C  
ATOM   2410 HD11 ILE A 149       0.219  15.331  -0.116  1.00 98.72           H  
ATOM   2411 HD12 ILE A 149      -1.404  14.830  -0.632  1.00 98.72           H  
ATOM   2412 HD13 ILE A 149      -0.879  16.505  -0.873  1.00 98.72           H  
ATOM   2413  N   LYS A 150       2.159  12.791  -4.468  1.00 98.11           N  
ATOM   2414  H   LYS A 150       1.552  12.978  -5.253  1.00 98.11           H  
ATOM   2415  CA  LYS A 150       2.892  11.521  -4.445  1.00 98.11           C  
ATOM   2416  HA  LYS A 150       2.812  11.074  -3.454  1.00 98.11           H  
ATOM   2417  C   LYS A 150       4.371  11.777  -4.708  1.00 98.11           C  
ATOM   2418  CB  LYS A 150       2.325  10.543  -5.480  1.00 98.11           C  
ATOM   2419  HB2 LYS A 150       2.205  11.044  -6.440  1.00 98.11           H  
ATOM   2420  HB3 LYS A 150       3.025   9.716  -5.605  1.00 98.11           H  
ATOM   2421  O   LYS A 150       4.728  12.669  -5.473  1.00 98.11           O  
ATOM   2422  CG  LYS A 150       0.987   9.971  -5.010  1.00 98.11           C  
ATOM   2423  HG2 LYS A 150       0.266  10.777  -4.876  1.00 98.11           H  
ATOM   2424  HG3 LYS A 150       1.133   9.466  -4.054  1.00 98.11           H  
ATOM   2425  CD  LYS A 150       0.437   8.974  -6.029  1.00 98.11           C  
ATOM   2426  HD2 LYS A 150       1.166   8.182  -6.199  1.00 98.11           H  
ATOM   2427  HD3 LYS A 150       0.219   9.485  -6.966  1.00 98.11           H  
ATOM   2428  CE  LYS A 150      -0.836   8.382  -5.436  1.00 98.11           C  
ATOM   2429  HE2 LYS A 150      -0.576   7.887  -4.501  1.00 98.11           H  
ATOM   2430  HE3 LYS A 150      -1.544   9.181  -5.217  1.00 98.11           H  
ATOM   2431  NZ  LYS A 150      -1.479   7.402  -6.328  1.00 98.11           N  
ATOM   2432  HZ1 LYS A 150      -2.025   6.785  -5.744  1.00 98.11           H  
ATOM   2433  HZ2 LYS A 150      -0.804   6.872  -6.859  1.00 98.11           H  
ATOM   2434  HZ3 LYS A 150      -2.106   7.893  -6.949  1.00 98.11           H  
ATOM   2435  N   GLU A 151       5.223  11.004  -4.046  1.00 98.09           N  
ATOM   2436  H   GLU A 151       4.841  10.279  -3.454  1.00 98.09           H  
ATOM   2437  CA  GLU A 151       6.684  11.143  -4.077  1.00 98.09           C  
ATOM   2438  HA  GLU A 151       7.073  10.369  -3.416  1.00 98.09           H  
ATOM   2439  C   GLU A 151       7.234  12.465  -3.496  1.00 98.09           C  
ATOM   2440  CB  GLU A 151       7.235  10.799  -5.475  1.00 98.09           C  
ATOM   2441  HB2 GLU A 151       6.866  11.513  -6.211  1.00 98.09           H  
ATOM   2442  HB3 GLU A 151       8.322  10.889  -5.462  1.00 98.09           H  
ATOM   2443  O   GLU A 151       8.448  12.667  -3.453  1.00 98.09           O  
ATOM   2444  CG  GLU A 151       6.865   9.374  -5.930  1.00 98.09           C  
ATOM   2445  HG2 GLU A 151       5.782   9.282  -6.014  1.00 98.09           H  
ATOM   2446  HG3 GLU A 151       7.283   9.213  -6.924  1.00 98.09           H  
ATOM   2447  CD  GLU A 151       7.419   8.301  -4.980  1.00 98.09           C  
ATOM   2448  OE1 GLU A 151       6.714   7.328  -4.643  1.00 98.09           O  
ATOM   2449  OE2 GLU A 151       8.583   8.444  -4.542  1.00 98.09           O  
ATOM   2450  N   GLU A 152       6.377  13.345  -2.966  1.00 98.62           N  
ATOM   2451  H   GLU A 152       5.387  13.156  -3.024  1.00 98.62           H  
ATOM   2452  CA  GLU A 152       6.812  14.556  -2.272  1.00 98.62           C  
ATOM   2453  HA  GLU A 152       7.694  14.943  -2.783  1.00 98.62           H  
ATOM   2454  C   GLU A 152       7.209  14.275  -0.826  1.00 98.62           C  
ATOM   2455  CB  GLU A 152       5.743  15.653  -2.303  1.00 98.62           C  
ATOM   2456  HB2 GLU A 152       4.807  15.259  -1.908  1.00 98.62           H  
ATOM   2457  HB3 GLU A 152       6.035  16.462  -1.634  1.00 98.62           H  
ATOM   2458  O   GLU A 152       6.622  13.449  -0.119  1.00 98.62           O  
ATOM   2459  CG  GLU A 152       5.513  16.226  -3.708  1.00 98.62           C  
ATOM   2460  HG2 GLU A 152       5.350  15.420  -4.424  1.00 98.62           H  
ATOM   2461  HG3 GLU A 152       4.605  16.826  -3.664  1.00 98.62           H  
ATOM   2462  CD  GLU A 152       6.638  17.151  -4.190  1.00 98.62           C  
ATOM   2463  OE1 GLU A 152       6.504  17.670  -5.321  1.00 98.62           O  
ATOM   2464  OE2 GLU A 152       7.454  17.619  -3.365  1.00 98.62           O  
ATOM   2465  N   GLU A 153       8.196  15.036  -0.363  1.00 98.77           N  
ATOM   2466  H   GLU A 153       8.602  15.722  -0.984  1.00 98.77           H  
ATOM   2467  CA  GLU A 153       8.677  14.946   1.003  1.00 98.77           C  
ATOM   2468  HA  GLU A 153       8.601  13.903   1.310  1.00 98.77           H  
ATOM   2469  C   GLU A 153       7.812  15.743   1.978  1.00 98.77           C  
ATOM   2470  CB  GLU A 153      10.152  15.339   1.057  1.00 98.77           C  
ATOM   2471  HB2 GLU A 153      10.255  16.416   0.924  1.00 98.77           H  
ATOM   2472  HB3 GLU A 153      10.688  14.825   0.259  1.00 98.77           H  
ATOM   2473  O   GLU A 153       7.461  16.905   1.749  1.00 98.77           O  
ATOM   2474  CG  GLU A 153      10.742  14.911   2.398  1.00 98.77           C  
ATOM   2475  HG2 GLU A 153      10.531  13.854   2.556  1.00 98.77           H  
ATOM   2476  HG3 GLU A 153      10.271  15.473   3.205  1.00 98.77           H  
ATOM   2477  CD  GLU A 153      12.245  15.122   2.465  1.00 98.77           C  
ATOM   2478  OE1 GLU A 153      12.850  14.603   3.424  1.00 98.77           O  
ATOM   2479  OE2 GLU A 153      12.843  15.907   1.701  1.00 98.77           O  
ATOM   2480  N   MET A 154       7.500  15.114   3.109  1.00 98.87           N  
ATOM   2481  H   MET A 154       7.813  14.159   3.212  1.00 98.87           H  
ATOM   2482  CA  MET A 154       6.612  15.631   4.139  1.00 98.87           C  
ATOM   2483  HA  MET A 154       6.491  16.704   3.987  1.00 98.87           H  
ATOM   2484  C   MET A 154       7.196  15.410   5.536  1.00 98.87           C  
ATOM   2485  CB  MET A 154       5.231  14.965   4.023  1.00 98.87           C  
ATOM   2486  HB2 MET A 154       5.337  13.894   4.193  1.00 98.87           H  
ATOM   2487  HB3 MET A 154       4.569  15.371   4.787  1.00 98.87           H  
ATOM   2488  O   MET A 154       7.959  14.474   5.778  1.00 98.87           O  
ATOM   2489  CG  MET A 154       4.588  15.184   2.651  1.00 98.87           C  
ATOM   2490  HG2 MET A 154       5.255  14.806   1.877  1.00 98.87           H  
ATOM   2491  HG3 MET A 154       4.443  16.253   2.499  1.00 98.87           H  
ATOM   2492  SD  MET A 154       2.997  14.357   2.441  1.00 98.87           S  
ATOM   2493  CE  MET A 154       2.817  14.574   0.651  1.00 98.87           C  
ATOM   2494  HE1 MET A 154       3.716  14.231   0.139  1.00 98.87           H  
ATOM   2495  HE2 MET A 154       1.971  13.986   0.294  1.00 98.87           H  
ATOM   2496  HE3 MET A 154       2.642  15.626   0.425  1.00 98.87           H  
ATOM   2497  N   ILE A 155       6.800  16.256   6.483  1.00 98.94           N  
ATOM   2498  H   ILE A 155       6.184  17.006   6.201  1.00 98.94           H  
ATOM   2499  CA  ILE A 155       6.935  15.987   7.913  1.00 98.94           C  
ATOM   2500  HA  ILE A 155       7.764  15.296   8.072  1.00 98.94           H  
ATOM   2501  C   ILE A 155       5.661  15.305   8.391  1.00 98.94           C  
ATOM   2502  CB  ILE A 155       7.221  17.271   8.720  1.00 98.94           C  
ATOM   2503  HB  ILE A 155       6.359  17.932   8.629  1.00 98.94           H  
ATOM   2504  O   ILE A 155       4.573  15.870   8.271  1.00 98.94           O  
ATOM   2505  CG1 ILE A 155       8.448  18.051   8.201  1.00 98.94           C  
ATOM   2506 HG12 ILE A 155       8.591  18.937   8.819  1.00 98.94           H  
ATOM   2507 HG13 ILE A 155       8.241  18.398   7.189  1.00 98.94           H  
ATOM   2508  CG2 ILE A 155       7.397  16.933  10.214  1.00 98.94           C  
ATOM   2509 HG21 ILE A 155       6.457  16.571  10.630  1.00 98.94           H  
ATOM   2510 HG22 ILE A 155       7.687  17.827  10.766  1.00 98.94           H  
ATOM   2511 HG23 ILE A 155       8.157  16.162  10.345  1.00 98.94           H  
ATOM   2512  CD1 ILE A 155       9.753  17.250   8.186  1.00 98.94           C  
ATOM   2513 HD11 ILE A 155       9.626  16.372   7.554  1.00 98.94           H  
ATOM   2514 HD12 ILE A 155      10.030  16.941   9.194  1.00 98.94           H  
ATOM   2515 HD13 ILE A 155      10.550  17.870   7.775  1.00 98.94           H  
ATOM   2516  N   LEU A 156       5.808  14.117   8.969  1.00 98.89           N  
ATOM   2517  H   LEU A 156       6.735  13.718   9.015  1.00 98.89           H  
ATOM   2518  CA  LEU A 156       4.725  13.389   9.615  1.00 98.89           C  
ATOM   2519  HA  LEU A 156       3.775  13.734   9.207  1.00 98.89           H  
ATOM   2520  C   LEU A 156       4.728  13.675  11.112  1.00 98.89           C  
ATOM   2521  CB  LEU A 156       4.866  11.903   9.272  1.00 98.89           C  
ATOM   2522  HB2 LEU A 156       4.855  11.839   8.184  1.00 98.89           H  
ATOM   2523  HB3 LEU A 156       5.831  11.529   9.614  1.00 98.89           H  
ATOM   2524  O   LEU A 156       5.718  13.425  11.801  1.00 98.89           O  
ATOM   2525  CG  LEU A 156       3.734  11.016   9.821  1.00 98.89           C  
ATOM   2526  HG  LEU A 156       2.784  11.546   9.757  1.00 98.89           H  
ATOM   2527  CD1 LEU A 156       3.644   9.773   8.944  1.00 98.89           C  
ATOM   2528 HD11 LEU A 156       2.836   9.132   9.296  1.00 98.89           H  
ATOM   2529 HD12 LEU A 156       3.419  10.059   7.916  1.00 98.89           H  
ATOM   2530 HD13 LEU A 156       4.592   9.235   8.958  1.00 98.89           H  
ATOM   2531  CD2 LEU A 156       3.971  10.570  11.271  1.00 98.89           C  
ATOM   2532 HD21 LEU A 156       3.773  11.389  11.963  1.00 98.89           H  
ATOM   2533 HD22 LEU A 156       4.999  10.230  11.395  1.00 98.89           H  
ATOM   2534 HD23 LEU A 156       3.296   9.753  11.525  1.00 98.89           H  
ATOM   2535  N   THR A 157       3.605  14.167  11.625  1.00 98.84           N  
ATOM   2536  H   THR A 157       2.829  14.333  11.000  1.00 98.84           H  
ATOM   2537  CA  THR A 157       3.397  14.409  13.058  1.00 98.84           C  
ATOM   2538  HA  THR A 157       4.305  14.162  13.607  1.00 98.84           H  
ATOM   2539  C   THR A 157       2.273  13.517  13.572  1.00 98.84           C  
ATOM   2540  CB  THR A 157       3.093  15.888  13.326  1.00 98.84           C  
ATOM   2541  HB  THR A 157       2.139  16.155  12.873  1.00 98.84           H  
ATOM   2542  O   THR A 157       1.184  13.526  13.009  1.00 98.84           O  
ATOM   2543  CG2 THR A 157       3.058  16.216  14.818  1.00 98.84           C  
ATOM   2544 HG21 THR A 157       2.246  15.672  15.301  1.00 98.84           H  
ATOM   2545 HG22 THR A 157       4.006  15.943  15.283  1.00 98.84           H  
ATOM   2546 HG23 THR A 157       2.884  17.284  14.948  1.00 98.84           H  
ATOM   2547  OG1 THR A 157       4.111  16.686  12.758  1.00 98.84           O  
ATOM   2548  HG1 THR A 157       4.039  16.570  11.808  1.00 98.84           H  
ATOM   2549  N   LEU A 158       2.525  12.758  14.640  1.00 98.61           N  
ATOM   2550  H   LEU A 158       3.417  12.867  15.101  1.00 98.61           H  
ATOM   2551  CA  LEU A 158       1.504  11.947  15.306  1.00 98.61           C  
ATOM   2552  HA  LEU A 158       0.921  11.409  14.558  1.00 98.61           H  
ATOM   2553  C   LEU A 158       0.552  12.856  16.086  1.00 98.61           C  
ATOM   2554  CB  LEU A 158       2.153  10.935  16.272  1.00 98.61           C  
ATOM   2555  HB2 LEU A 158       1.353  10.414  16.799  1.00 98.61           H  
ATOM   2556  HB3 LEU A 158       2.728  11.485  17.017  1.00 98.61           H  
ATOM   2557  O   LEU A 158       0.998  13.614  16.952  1.00 98.61           O  
ATOM   2558  CG  LEU A 158       3.071   9.880  15.635  1.00 98.61           C  
ATOM   2559  HG  LEU A 158       3.912  10.376  15.151  1.00 98.61           H  
ATOM   2560  CD1 LEU A 158       3.617   8.952  16.715  1.00 98.61           C  
ATOM   2561 HD11 LEU A 158       4.352   8.275  16.279  1.00 98.61           H  
ATOM   2562 HD12 LEU A 158       4.090   9.526  17.511  1.00 98.61           H  
ATOM   2563 HD13 LEU A 158       2.805   8.374  17.158  1.00 98.61           H  
ATOM   2564  CD2 LEU A 158       2.349   9.018  14.604  1.00 98.61           C  
ATOM   2565 HD21 LEU A 158       1.410   8.641  15.009  1.00 98.61           H  
ATOM   2566 HD22 LEU A 158       2.980   8.181  14.306  1.00 98.61           H  
ATOM   2567 HD23 LEU A 158       2.156   9.621  13.717  1.00 98.61           H  
ATOM   2568  N   SER A 159      -0.753  12.727  15.853  1.00 98.07           N  
ATOM   2569  H   SER A 159      -1.074  12.121  15.112  1.00 98.07           H  
ATOM   2570  CA  SER A 159      -1.765  13.514  16.568  1.00 98.07           C  
ATOM   2571  HA  SER A 159      -1.507  14.571  16.502  1.00 98.07           H  
ATOM   2572  C   SER A 159      -1.857  13.163  18.054  1.00 98.07           C  
ATOM   2573  CB  SER A 159      -3.127  13.327  15.910  1.00 98.07           C  
ATOM   2574  HB2 SER A 159      -3.380  12.269  15.847  1.00 98.07           H  
ATOM   2575  HB3 SER A 159      -3.885  13.842  16.501  1.00 98.07           H  
ATOM   2576  O   SER A 159      -2.210  14.006  18.874  1.00 98.07           O  
ATOM   2577  OG  SER A 159      -3.094  13.895  14.621  1.00 98.07           O  
ATOM   2578  HG  SER A 159      -3.983  14.236  14.502  1.00 98.07           H  
ATOM   2579  N   SER A 160      -1.461  11.944  18.436  1.00 95.33           N  
ATOM   2580  H   SER A 160      -1.157  11.295  17.724  1.00 95.33           H  
ATOM   2581  CA  SER A 160      -1.360  11.535  19.843  1.00 95.33           C  
ATOM   2582  HA  SER A 160      -2.306  11.751  20.338  1.00 95.33           H  
ATOM   2583  C   SER A 160      -0.259  12.270  20.619  1.00 95.33           C  
ATOM   2584  CB  SER A 160      -1.099  10.028  19.921  1.00 95.33           C  
ATOM   2585  HB2 SER A 160      -1.892   9.498  19.393  1.00 95.33           H  
ATOM   2586  HB3 SER A 160      -1.101   9.713  20.964  1.00 95.33           H  
ATOM   2587  O   SER A 160      -0.253  12.238  21.848  1.00 95.33           O  
ATOM   2588  OG  SER A 160       0.155   9.711  19.335  1.00 95.33           O  
ATOM   2589  HG  SER A 160       0.254   8.757  19.317  1.00 95.33           H  
ATOM   2590  N   GLY A 161       0.703  12.889  19.925  1.00 94.25           N  
ATOM   2591  H   GLY A 161       0.611  12.930  18.920  1.00 94.25           H  
ATOM   2592  CA  GLY A 161       1.863  13.547  20.527  1.00 94.25           C  
ATOM   2593  HA2 GLY A 161       2.315  14.200  19.781  1.00 94.25           H  
ATOM   2594  HA3 GLY A 161       1.522  14.163  21.360  1.00 94.25           H  
ATOM   2595  C   GLY A 161       2.954  12.606  21.057  1.00 94.25           C  
ATOM   2596  O   GLY A 161       3.996  13.101  21.478  1.00 94.25           O  
ATOM   2597  N   GLY A 162       2.754  11.283  21.016  1.00 95.53           N  
ATOM   2598  H   GLY A 162       1.879  10.950  20.635  1.00 95.53           H  
ATOM   2599  CA  GLY A 162       3.760  10.294  21.426  1.00 95.53           C  
ATOM   2600  HA2 GLY A 162       4.095  10.524  22.437  1.00 95.53           H  
ATOM   2601  HA3 GLY A 162       3.310   9.301  21.431  1.00 95.53           H  
ATOM   2602  C   GLY A 162       4.990  10.261  20.511  1.00 95.53           C  
ATOM   2603  O   GLY A 162       5.021  10.929  19.478  1.00 95.53           O  
ATOM   2604  N   ASP A 163       6.006   9.474  20.875  1.00 97.39           N  
ATOM   2605  H   ASP A 163       5.969   9.009  21.771  1.00 97.39           H  
ATOM   2606  CA  ASP A 163       7.253   9.369  20.097  1.00 97.39           C  
ATOM   2607  HA  ASP A 163       7.516  10.351  19.704  1.00 97.39           H  
ATOM   2608  C   ASP A 163       7.127   8.423  18.897  1.00 97.39           C  
ATOM   2609  CB  ASP A 163       8.400   8.899  21.004  1.00 97.39           C  
ATOM   2610  HB2 ASP A 163       8.105   7.977  21.505  1.00 97.39           H  
ATOM   2611  HB3 ASP A 163       9.268   8.680  20.383  1.00 97.39           H  
ATOM   2612  O   ASP A 163       7.683   8.689  17.828  1.00 97.39           O  
ATOM   2613  CG  ASP A 163       8.820   9.942  22.043  1.00 97.39           C  
ATOM   2614  OD1 ASP A 163       8.731  11.153  21.736  1.00 97.39           O  
ATOM   2615  OD2 ASP A 163       9.255   9.512  23.134  1.00 97.39           O  
ATOM   2616  N   THR A 164       6.378   7.330  19.058  1.00 97.49           N  
ATOM   2617  H   THR A 164       5.931   7.171  19.949  1.00 97.49           H  
ATOM   2618  CA  THR A 164       6.106   6.350  18.003  1.00 97.49           C  
ATOM   2619  HA  THR A 164       6.278   6.837  17.044  1.00 97.49           H  
ATOM   2620  C   THR A 164       4.646   5.910  18.018  1.00 97.49           C  
ATOM   2621  CB  THR A 164       7.033   5.117  18.060  1.00 97.49           C  
ATOM   2622  HB  THR A 164       6.858   4.524  17.162  1.00 97.49           H  
ATOM   2623  O   THR A 164       3.930   6.074  19.009  1.00 97.49           O  
ATOM   2624  CG2 THR A 164       8.515   5.481  18.111  1.00 97.49           C  
ATOM   2625 HG21 THR A 164       8.734   6.210  17.331  1.00 97.49           H  
ATOM   2626 HG22 THR A 164       8.765   5.904  19.083  1.00 97.49           H  
ATOM   2627 HG23 THR A 164       9.110   4.583  17.943  1.00 97.49           H  
ATOM   2628  OG1 THR A 164       6.778   4.303  19.179  1.00 97.49           O  
ATOM   2629  HG1 THR A 164       7.152   3.445  18.969  1.00 97.49           H  
ATOM   2630  N   ALA A 165       4.195   5.355  16.897  1.00 97.64           N  
ATOM   2631  H   ALA A 165       4.816   5.306  16.102  1.00 97.64           H  
ATOM   2632  CA  ALA A 165       2.927   4.652  16.795  1.00 97.64           C  
ATOM   2633  HA  ALA A 165       2.625   4.314  17.786  1.00 97.64           H  
ATOM   2634  C   ALA A 165       3.088   3.418  15.907  1.00 97.64           C  
ATOM   2635  CB  ALA A 165       1.845   5.595  16.258  1.00 97.64           C  
ATOM   2636  HB1 ALA A 165       0.904   5.052  16.166  1.00 97.64           H  
ATOM   2637  HB2 ALA A 165       2.137   5.977  15.280  1.00 97.64           H  
ATOM   2638  HB3 ALA A 165       1.699   6.423  16.951  1.00 97.64           H  
ATOM   2639  O   ALA A 165       3.871   3.414  14.956  1.00 97.64           O  
ATOM   2640  N   GLN A 166       2.327   2.368  16.203  1.00 95.31           N  
ATOM   2641  H   GLN A 166       1.661   2.439  16.959  1.00 95.31           H  
ATOM   2642  CA  GLN A 166       2.262   1.204  15.327  1.00 95.31           C  
ATOM   2643  HA  GLN A 166       3.280   0.890  15.094  1.00 95.31           H  
ATOM   2644  C   GLN A 166       1.570   1.573  14.009  1.00 95.31           C  
ATOM   2645  CB  GLN A 166       1.548   0.040  16.026  1.00 95.31           C  
ATOM   2646  HB2 GLN A 166       0.544   0.350  16.315  1.00 95.31           H  
ATOM   2647  HB3 GLN A 166       1.462  -0.789  15.323  1.00 95.31           H  
ATOM   2648  O   GLN A 166       0.650   2.392  13.986  1.00 95.31           O  
ATOM   2649  CG  GLN A 166       2.312  -0.443  17.267  1.00 95.31           C  
ATOM   2650  HG2 GLN A 166       2.352   0.350  18.014  1.00 95.31           H  
ATOM   2651  HG3 GLN A 166       3.333  -0.705  16.988  1.00 95.31           H  
ATOM   2652  CD  GLN A 166       1.635  -1.654  17.894  1.00 95.31           C  
ATOM   2653  NE2 GLN A 166       2.059  -2.857  17.577  1.00 95.31           N  
ATOM   2654 HE21 GLN A 166       2.811  -2.986  16.914  1.00 95.31           H  
ATOM   2655 HE22 GLN A 166       1.544  -3.623  17.987  1.00 95.31           H  
ATOM   2656  OE1 GLN A 166       0.700  -1.542  18.667  1.00 95.31           O  
ATOM   2657  N   SER A 167       2.006   0.942  12.918  1.00 92.77           N  
ATOM   2658  H   SER A 167       2.761   0.278  13.009  1.00 92.77           H  
ATOM   2659  CA  SER A 167       1.338   1.045  11.621  1.00 92.77           C  
ATOM   2660  HA  SER A 167       1.357   2.084  11.292  1.00 92.77           H  
ATOM   2661  C   SER A 167      -0.121   0.584  11.715  1.00 92.77           C  
ATOM   2662  CB  SER A 167       2.100   0.199  10.603  1.00 92.77           C  
ATOM   2663  HB2 SER A 167       2.046  -0.854  10.882  1.00 92.77           H  
ATOM   2664  HB3 SER A 167       3.145   0.506  10.595  1.00 92.77           H  
ATOM   2665  O   SER A 167      -0.430  -0.361  12.440  1.00 92.77           O  
ATOM   2666  OG  SER A 167       1.571   0.375   9.311  1.00 92.77           O  
ATOM   2667  HG  SER A 167       0.677   0.026   9.305  1.00 92.77           H  
ATOM   2668  N   GLY A 168      -1.007   1.223  10.951  1.00 86.67           N  
ATOM   2669  H   GLY A 168      -0.684   2.000  10.392  1.00 86.67           H  
ATOM   2670  CA  GLY A 168      -2.442   0.950  10.937  1.00 86.67           C  
ATOM   2671  HA2 GLY A 168      -2.754   0.716   9.919  1.00 86.67           H  
ATOM   2672  HA3 GLY A 168      -2.681   0.091  11.564  1.00 86.67           H  
ATOM   2673  C   GLY A 168      -3.242   2.157  11.412  1.00 86.67           C  
ATOM   2674  O   GLY A 168      -3.544   3.054  10.636  1.00 86.67           O  
ATOM   2675  N   ALA A 169      -3.594   2.188  12.697  1.00 81.59           N  
ATOM   2676  H   ALA A 169      -3.265   1.446  13.298  1.00 81.59           H  
ATOM   2677  CA  ALA A 169      -4.550   3.153  13.254  1.00 81.59           C  
ATOM   2678  HA  ALA A 169      -5.241   3.438  12.461  1.00 81.59           H  
ATOM   2679  C   ALA A 169      -3.932   4.479  13.752  1.00 81.59           C  
ATOM   2680  CB  ALA A 169      -5.375   2.435  14.329  1.00 81.59           C  
ATOM   2681  HB1 ALA A 169      -4.738   2.166  15.171  1.00 81.59           H  
ATOM   2682  HB2 ALA A 169      -6.169   3.095  14.680  1.00 81.59           H  
ATOM   2683  HB3 ALA A 169      -5.830   1.537  13.911  1.00 81.59           H  
ATOM   2684  O   ALA A 169      -4.561   5.209  14.517  1.00 81.59           O  
ATOM   2685  N   ALA A 170      -2.691   4.795  13.376  1.00 93.14           N  
ATOM   2686  H   ALA A 170      -2.223   4.209  12.700  1.00 93.14           H  
ATOM   2687  CA  ALA A 170      -2.048   6.037  13.792  1.00 93.14           C  
ATOM   2688  HA  ALA A 170      -2.206   6.173  14.862  1.00 93.14           H  
ATOM   2689  C   ALA A 170      -2.652   7.243  13.053  1.00 93.14           C  
ATOM   2690  CB  ALA A 170      -0.542   5.917  13.548  1.00 93.14           C  
ATOM   2691  HB1 ALA A 170      -0.037   6.815  13.904  1.00 93.14           H  
ATOM   2692  HB2 ALA A 170      -0.358   5.804  12.480  1.00 93.14           H  
ATOM   2693  HB3 ALA A 170      -0.150   5.043  14.068  1.00 93.14           H  
ATOM   2694  O   ALA A 170      -2.489   7.360  11.839  1.00 93.14           O  
ATOM   2695  N   LEU A 171      -3.298   8.148  13.796  1.00 98.15           N  
ATOM   2696  H   LEU A 171      -3.468   7.936  14.769  1.00 98.15           H  
ATOM   2697  CA  LEU A 171      -3.762   9.442  13.288  1.00 98.15           C  
ATOM   2698  HA  LEU A 171      -4.173   9.300  12.288  1.00 98.15           H  
ATOM   2699  C   LEU A 171      -2.592  10.422  13.175  1.00 98.15           C  
ATOM   2700  CB  LEU A 171      -4.864  10.018  14.194  1.00 98.15           C  
ATOM   2701  HB2 LEU A 171      -5.069  11.045  13.890  1.00 98.15           H  
ATOM   2702  HB3 LEU A 171      -4.489  10.048  15.217  1.00 98.15           H  
ATOM   2703  O   LEU A 171      -1.839  10.618  14.139  1.00 98.15           O  
ATOM   2704  CG  LEU A 171      -6.192   9.243  14.167  1.00 98.15           C  
ATOM   2705  HG  LEU A 171      -6.005   8.194  14.395  1.00 98.15           H  
ATOM   2706  CD1 LEU A 171      -7.123   9.816  15.236  1.00 98.15           C  
ATOM   2707 HD11 LEU A 171      -8.064   9.265  15.232  1.00 98.15           H  
ATOM   2708 HD12 LEU A 171      -7.329  10.865  15.025  1.00 98.15           H  
ATOM   2709 HD13 LEU A 171      -6.663   9.728  16.220  1.00 98.15           H  
ATOM   2710  CD2 LEU A 171      -6.914   9.347  12.825  1.00 98.15           C  
ATOM   2711 HD21 LEU A 171      -7.213  10.378  12.633  1.00 98.15           H  
ATOM   2712 HD22 LEU A 171      -7.805   8.720  12.832  1.00 98.15           H  
ATOM   2713 HD23 LEU A 171      -6.274   9.018  12.006  1.00 98.15           H  
ATOM   2714  N   VAL A 172      -2.437  11.025  11.998  1.00 98.79           N  
ATOM   2715  H   VAL A 172      -3.065  10.774  11.248  1.00 98.79           H  
ATOM   2716  CA  VAL A 172      -1.300  11.892  11.684  1.00 98.79           C  
ATOM   2717  HA  VAL A 172      -0.855  12.208  12.627  1.00 98.79           H  
ATOM   2718  C   VAL A 172      -1.706  13.168  10.962  1.00 98.79           C  
ATOM   2719  CB  VAL A 172      -0.199  11.153  10.890  1.00 98.79           C  
ATOM   2720  HB  VAL A 172       0.687  11.789  10.893  1.00 98.79           H  
ATOM   2721  O   VAL A 172      -2.695  13.219  10.232  1.00 98.79           O  
ATOM   2722  CG1 VAL A 172       0.187   9.829  11.555  1.00 98.79           C  
ATOM   2723 HG11 VAL A 172      -0.618   9.104  11.437  1.00 98.79           H  
ATOM   2724 HG12 VAL A 172       0.350   9.996  12.619  1.00 98.79           H  
ATOM   2725 HG13 VAL A 172       1.087   9.424  11.092  1.00 98.79           H  
ATOM   2726  CG2 VAL A 172      -0.545  10.862   9.425  1.00 98.79           C  
ATOM   2727 HG21 VAL A 172      -1.401  10.191   9.364  1.00 98.79           H  
ATOM   2728 HG22 VAL A 172       0.309  10.396   8.934  1.00 98.79           H  
ATOM   2729 HG23 VAL A 172      -0.779  11.784   8.892  1.00 98.79           H  
ATOM   2730  N   ASN A 173      -0.864  14.185  11.105  1.00 98.85           N  
ATOM   2731  H   ASN A 173      -0.082  14.047  11.729  1.00 98.85           H  
ATOM   2732  CA  ASN A 173      -0.808  15.331  10.210  1.00 98.85           C  
ATOM   2733  HA  ASN A 173      -1.695  15.345   9.577  1.00 98.85           H  
ATOM   2734  C   ASN A 173       0.408  15.212   9.286  1.00 98.85           C  
ATOM   2735  CB  ASN A 173      -0.792  16.625  11.033  1.00 98.85           C  
ATOM   2736  HB2 ASN A 173      -0.214  16.492  11.947  1.00 98.85           H  
ATOM   2737  HB3 ASN A 173      -0.326  17.414  10.443  1.00 98.85           H  
ATOM   2738  O   ASN A 173       1.514  14.922   9.757  1.00 98.85           O  
ATOM   2739  CG  ASN A 173      -2.194  17.085  11.372  1.00 98.85           C  
ATOM   2740  ND2 ASN A 173      -2.826  16.519  12.375  1.00 98.85           N  
ATOM   2741 HD21 ASN A 173      -2.456  15.707  12.848  1.00 98.85           H  
ATOM   2742 HD22 ASN A 173      -3.795  16.774  12.498  1.00 98.85           H  
ATOM   2743  OD1 ASN A 173      -2.711  17.982  10.727  1.00 98.85           O  
ATOM   2744  N   LEU A 174       0.210  15.473   7.993  1.00 98.93           N  
ATOM   2745  H   LEU A 174      -0.726  15.699   7.689  1.00 98.93           H  
ATOM   2746  CA  LEU A 174       1.279  15.550   6.998  1.00 98.93           C  
ATOM   2747  HA  LEU A 174       2.219  15.225   7.444  1.00 98.93           H  
ATOM   2748  C   LEU A 174       1.467  17.000   6.545  1.00 98.93           C  
ATOM   2749  CB  LEU A 174       0.974  14.625   5.806  1.00 98.93           C  
ATOM   2750  HB2 LEU A 174       1.762  14.752   5.064  1.00 98.93           H  
ATOM   2751  HB3 LEU A 174       0.035  14.946   5.355  1.00 98.93           H  
ATOM   2752  O   LEU A 174       0.508  17.674   6.169  1.00 98.93           O  
ATOM   2753  CG  LEU A 174       0.838  13.128   6.128  1.00 98.93           C  
ATOM   2754  HG  LEU A 174       0.007  12.980   6.819  1.00 98.93           H  
ATOM   2755  CD1 LEU A 174       0.544  12.350   4.847  1.00 98.93           C  
ATOM   2756 HD11 LEU A 174       1.381  12.430   4.153  1.00 98.93           H  
ATOM   2757 HD12 LEU A 174       0.374  11.300   5.083  1.00 98.93           H  
ATOM   2758 HD13 LEU A 174      -0.349  12.751   4.367  1.00 98.93           H  
ATOM   2759  CD2 LEU A 174       2.106  12.545   6.750  1.00 98.93           C  
ATOM   2760 HD21 LEU A 174       2.262  12.987   7.734  1.00 98.93           H  
ATOM   2761 HD22 LEU A 174       1.976  11.469   6.867  1.00 98.93           H  
ATOM   2762 HD23 LEU A 174       2.964  12.742   6.107  1.00 98.93           H  
ATOM   2763  N   THR A 175       2.711  17.473   6.550  1.00 98.95           N  
ATOM   2764  H   THR A 175       3.438  16.891   6.939  1.00 98.95           H  
ATOM   2765  CA  THR A 175       3.065  18.823   6.089  1.00 98.95           C  
ATOM   2766  HA  THR A 175       2.188  19.306   5.658  1.00 98.95           H  
ATOM   2767  C   THR A 175       4.138  18.738   5.015  1.00 98.95           C  
ATOM   2768  CB  THR A 175       3.547  19.698   7.255  1.00 98.95           C  
ATOM   2769  HB  THR A 175       4.443  19.255   7.691  1.00 98.95           H  
ATOM   2770  O   THR A 175       5.221  18.222   5.282  1.00 98.95           O  
ATOM   2771  CG2 THR A 175       3.859  21.130   6.827  1.00 98.95           C  
ATOM   2772 HG21 THR A 175       4.676  21.136   6.105  1.00 98.95           H  
ATOM   2773 HG22 THR A 175       2.977  21.582   6.374  1.00 98.95           H  
ATOM   2774 HG23 THR A 175       4.164  21.724   7.689  1.00 98.95           H  
ATOM   2775  OG1 THR A 175       2.558  19.799   8.257  1.00 98.95           O  
ATOM   2776  HG1 THR A 175       2.922  20.362   8.944  1.00 98.95           H  
ATOM   2777  N   LEU A 176       3.871  19.266   3.822  1.00 98.92           N  
ATOM   2778  H   LEU A 176       2.991  19.747   3.704  1.00 98.92           H  
ATOM   2779  CA  LEU A 176       4.830  19.313   2.717  1.00 98.92           C  
ATOM   2780  HA  LEU A 176       5.141  18.300   2.461  1.00 98.92           H  
ATOM   2781  C   LEU A 176       6.085  20.101   3.106  1.00 98.92           C  
ATOM   2782  CB  LEU A 176       4.156  19.970   1.501  1.00 98.92           C  
ATOM   2783  HB2 LEU A 176       4.924  20.341   0.824  1.00 98.92           H  
ATOM   2784  HB3 LEU A 176       3.590  20.833   1.853  1.00 98.92           H  
ATOM   2785  O   LEU A 176       6.002  21.246   3.548  1.00 98.92           O  
ATOM   2786  CG  LEU A 176       3.217  19.049   0.707  1.00 98.92           C  
ATOM   2787  HG  LEU A 176       2.521  18.549   1.379  1.00 98.92           H  
ATOM   2788  CD1 LEU A 176       2.424  19.889  -0.295  1.00 98.92           C  
ATOM   2789 HD11 LEU A 176       1.807  19.239  -0.915  1.00 98.92           H  
ATOM   2790 HD12 LEU A 176       3.098  20.473  -0.921  1.00 98.92           H  
ATOM   2791 HD13 LEU A 176       1.767  20.567   0.250  1.00 98.92           H  
ATOM   2792  CD2 LEU A 176       4.001  18.004  -0.089  1.00 98.92           C  
ATOM   2793 HD21 LEU A 176       4.514  17.312   0.580  1.00 98.92           H  
ATOM   2794 HD22 LEU A 176       4.747  18.483  -0.723  1.00 98.92           H  
ATOM   2795 HD23 LEU A 176       3.322  17.428  -0.718  1.00 98.92           H  
ATOM   2796  N   VAL A 177       7.268  19.532   2.876  1.00 98.74           N  
ATOM   2797  H   VAL A 177       7.290  18.592   2.507  1.00 98.74           H  
ATOM   2798  CA  VAL A 177       8.541  20.215   3.165  1.00 98.74           C  
ATOM   2799  HA  VAL A 177       8.489  20.637   4.169  1.00 98.74           H  
ATOM   2800  C   VAL A 177       8.771  21.389   2.210  1.00 98.74           C  
ATOM   2801  CB  VAL A 177       9.715  19.214   3.127  1.00 98.74           C  
ATOM   2802  HB  VAL A 177       9.692  18.666   2.186  1.00 98.74           H  
ATOM   2803  O   VAL A 177       9.298  22.420   2.625  1.00 98.74           O  
ATOM   2804  CG1 VAL A 177      11.087  19.891   3.257  1.00 98.74           C  
ATOM   2805 HG11 VAL A 177      11.279  20.518   2.386  1.00 98.74           H  
ATOM   2806 HG12 VAL A 177      11.866  19.130   3.298  1.00 98.74           H  
ATOM   2807 HG13 VAL A 177      11.119  20.502   4.158  1.00 98.74           H  
ATOM   2808  CG2 VAL A 177       9.600  18.220   4.290  1.00 98.74           C  
ATOM   2809 HG21 VAL A 177       8.672  17.655   4.207  1.00 98.74           H  
ATOM   2810 HG22 VAL A 177       9.610  18.753   5.241  1.00 98.74           H  
ATOM   2811 HG23 VAL A 177      10.432  17.516   4.262  1.00 98.74           H  
ATOM   2812  N   LYS A 178       8.355  21.264   0.941  1.00 98.27           N  
ATOM   2813  H   LYS A 178       7.932  20.386   0.677  1.00 98.27           H  
ATOM   2814  CA  LYS A 178       8.641  22.256  -0.112  1.00 98.27           C  
ATOM   2815  HA  LYS A 178       9.718  22.421  -0.128  1.00 98.27           H  
ATOM   2816  C   LYS A 178       8.032  23.639   0.135  1.00 98.27           C  
ATOM   2817  CB  LYS A 178       8.237  21.705  -1.493  1.00 98.27           C  
ATOM   2818  HB2 LYS A 178       8.548  22.425  -2.250  1.00 98.27           H  
ATOM   2819  HB3 LYS A 178       8.792  20.783  -1.670  1.00 98.27           H  
ATOM   2820  O   LYS A 178       8.594  24.636  -0.309  1.00 98.27           O  
ATOM   2821  CG  LYS A 178       6.733  21.416  -1.681  1.00 98.27           C  
ATOM   2822  HG2 LYS A 178       6.148  22.317  -1.494  1.00 98.27           H  
ATOM   2823  HG3 LYS A 178       6.428  20.638  -0.981  1.00 98.27           H  
ATOM   2824  CD  LYS A 178       6.458  20.936  -3.115  1.00 98.27           C  
ATOM   2825  HD2 LYS A 178       6.633  21.756  -3.812  1.00 98.27           H  
ATOM   2826  HD3 LYS A 178       7.158  20.134  -3.350  1.00 98.27           H  
ATOM   2827  CE  LYS A 178       5.029  20.404  -3.290  1.00 98.27           C  
ATOM   2828  HE2 LYS A 178       4.312  21.215  -3.167  1.00 98.27           H  
ATOM   2829  HE3 LYS A 178       4.851  19.669  -2.504  1.00 98.27           H  
ATOM   2830  NZ  LYS A 178       4.861  19.733  -4.608  1.00 98.27           N  
ATOM   2831  HZ1 LYS A 178       4.930  20.366  -5.391  1.00 98.27           H  
ATOM   2832  HZ2 LYS A 178       5.586  19.046  -4.756  1.00 98.27           H  
ATOM   2833  HZ3 LYS A 178       4.004  19.202  -4.671  1.00 98.27           H  
ATOM   2834  N   ASN A 179       6.887  23.705   0.809  1.00 98.21           N  
ATOM   2835  H   ASN A 179       6.454  22.839   1.097  1.00 98.21           H  
ATOM   2836  CA  ASN A 179       6.128  24.944   0.992  1.00 98.21           C  
ATOM   2837  HA  ASN A 179       6.819  25.786   0.944  1.00 98.21           H  
ATOM   2838  C   ASN A 179       5.438  25.068   2.361  1.00 98.21           C  
ATOM   2839  CB  ASN A 179       5.135  25.087  -0.175  1.00 98.21           C  
ATOM   2840  HB2 ASN A 179       5.679  25.079  -1.120  1.00 98.21           H  
ATOM   2841  HB3 ASN A 179       4.626  26.047  -0.085  1.00 98.21           H  
ATOM   2842  O   ASN A 179       4.798  26.083   2.612  1.00 98.21           O  
ATOM   2843  CG  ASN A 179       4.074  24.004  -0.216  1.00 98.21           C  
ATOM   2844  ND2 ASN A 179       3.194  24.084  -1.181  1.00 98.21           N  
ATOM   2845 HD21 ASN A 179       2.287  23.729  -0.912  1.00 98.21           H  
ATOM   2846 HD22 ASN A 179       3.161  24.936  -1.722  1.00 98.21           H  
ATOM   2847  OD1 ASN A 179       4.049  23.082   0.585  1.00 98.21           O  
ATOM   2848  N   ASN A 180       5.609  24.087   3.254  1.00 98.39           N  
ATOM   2849  H   ASN A 180       6.125  23.262   2.983  1.00 98.39           H  
ATOM   2850  CA  ASN A 180       4.997  24.042   4.583  1.00 98.39           C  
ATOM   2851  HA  ASN A 180       5.316  23.102   5.032  1.00 98.39           H  
ATOM   2852  C   ASN A 180       3.453  23.962   4.570  1.00 98.39           C  
ATOM   2853  CB  ASN A 180       5.607  25.163   5.444  1.00 98.39           C  
ATOM   2854  HB2 ASN A 180       5.199  26.125   5.135  1.00 98.39           H  
ATOM   2855  HB3 ASN A 180       6.686  25.184   5.295  1.00 98.39           H  
ATOM   2856  O   ASN A 180       2.812  24.261   5.580  1.00 98.39           O  
ATOM   2857  CG  ASN A 180       5.366  24.969   6.925  1.00 98.39           C  
ATOM   2858  ND2 ASN A 180       4.520  25.772   7.522  1.00 98.39           N  
ATOM   2859 HD21 ASN A 180       3.881  26.277   6.925  1.00 98.39           H  
ATOM   2860 HD22 ASN A 180       4.290  25.526   8.474  1.00 98.39           H  
ATOM   2861  OD1 ASN A 180       5.947  24.114   7.572  1.00 98.39           O  
ATOM   2862  N   ASP A 181       2.850  23.539   3.456  1.00 98.49           N  
ATOM   2863  H   ASP A 181       3.404  23.327   2.638  1.00 98.49           H  
ATOM   2864  CA  ASP A 181       1.406  23.316   3.380  1.00 98.49           C  
ATOM   2865  HA  ASP A 181       0.897  24.177   3.815  1.00 98.49           H  
ATOM   2866  C   ASP A 181       1.012  22.070   4.177  1.00 98.49           C  
ATOM   2867  CB  ASP A 181       0.927  23.171   1.929  1.00 98.49           C  
ATOM   2868  HB2 ASP A 181      -0.082  22.758   1.940  1.00 98.49           H  
ATOM   2869  HB3 ASP A 181       1.570  22.457   1.415  1.00 98.49           H  
ATOM   2870  O   ASP A 181       1.610  21.001   4.034  1.00 98.49           O  
ATOM   2871  CG  ASP A 181       0.877  24.475   1.131  1.00 98.49           C  
ATOM   2872  OD1 ASP A 181       0.985  25.566   1.733  1.00 98.49           O  
ATOM   2873  OD2 ASP A 181       0.715  24.361  -0.106  1.00 98.49           O  
ATOM   2874  N   ASN A 182      -0.027  22.197   5.002  1.00 98.86           N  
ATOM   2875  H   ASN A 182      -0.503  23.087   5.037  1.00 98.86           H  
ATOM   2876  CA  ASN A 182      -0.620  21.067   5.707  1.00 98.86           C  
ATOM   2877  HA  ASN A 182       0.167  20.365   5.981  1.00 98.86           H  
ATOM   2878  C   ASN A 182      -1.600  20.334   4.776  1.00 98.86           C  
ATOM   2879  CB  ASN A 182      -1.260  21.570   7.007  1.00 98.86           C  
ATOM   2880  HB2 ASN A 182      -2.034  22.301   6.772  1.00 98.86           H  
ATOM   2881  HB3 ASN A 182      -0.499  22.045   7.626  1.00 98.86           H  
ATOM   2882  O   ASN A 182      -2.602  20.901   4.332  1.00 98.86           O  
ATOM   2883  CG  ASN A 182      -1.910  20.442   7.785  1.00 98.86           C  
ATOM   2884  ND2 ASN A 182      -1.320  19.964   8.853  1.00 98.86           N  
ATOM   2885 HD21 ASN A 182      -0.369  20.218   9.082  1.00 98.86           H  
ATOM   2886 HD22 ASN A 182      -1.833  19.254   9.355  1.00 98.86           H  
ATOM   2887  OD1 ASN A 182      -2.974  19.983   7.432  1.00 98.86           O  
ATOM   2888  N   VAL A 183      -1.296  19.069   4.498  1.00 98.85           N  
ATOM   2889  H   VAL A 183      -0.493  18.663   4.955  1.00 98.85           H  
ATOM   2890  CA  VAL A 183      -2.037  18.212   3.566  1.00 98.85           C  
ATOM   2891  HA  VAL A 183      -2.149  18.730   2.613  1.00 98.85           H  
ATOM   2892  C   VAL A 183      -3.439  17.912   4.095  1.00 98.85           C  
ATOM   2893  CB  VAL A 183      -1.246  16.913   3.322  1.00 98.85           C  
ATOM   2894  HB  VAL A 183      -1.076  16.441   4.290  1.00 98.85           H  
ATOM   2895  O   VAL A 183      -4.387  17.956   3.317  1.00 98.85           O  
ATOM   2896  CG1 VAL A 183      -1.981  15.901   2.440  1.00 98.85           C  
ATOM   2897 HG11 VAL A 183      -1.366  15.011   2.308  1.00 98.85           H  
ATOM   2898 HG12 VAL A 183      -2.916  15.593   2.909  1.00 98.85           H  
ATOM   2899 HG13 VAL A 183      -2.188  16.335   1.461  1.00 98.85           H  
ATOM   2900  CG2 VAL A 183       0.115  17.201   2.669  1.00 98.85           C  
ATOM   2901 HG21 VAL A 183       0.653  16.265   2.517  1.00 98.85           H  
ATOM   2902 HG22 VAL A 183       0.721  17.842   3.309  1.00 98.85           H  
ATOM   2903 HG23 VAL A 183      -0.031  17.688   1.705  1.00 98.85           H  
ATOM   2904  N   ASN A 184      -3.598  17.675   5.403  1.00 98.82           N  
ATOM   2905  H   ASN A 184      -2.780  17.638   5.995  1.00 98.82           H  
ATOM   2906  CA  ASN A 184      -4.897  17.394   6.027  1.00 98.82           C  
ATOM   2907  HA  ASN A 184      -5.324  16.500   5.572  1.00 98.82           H  
ATOM   2908  C   ASN A 184      -5.877  18.545   5.782  1.00 98.82           C  
ATOM   2909  CB  ASN A 184      -4.745  17.154   7.543  1.00 98.82           C  
ATOM   2910  HB2 ASN A 184      -5.734  16.939   7.947  1.00 98.82           H  
ATOM   2911  HB3 ASN A 184      -4.392  18.054   8.049  1.00 98.82           H  
ATOM   2912  O   ASN A 184      -6.947  18.346   5.214  1.00 98.82           O  
ATOM   2913  CG  ASN A 184      -3.812  16.024   7.927  1.00 98.82           C  
ATOM   2914  ND2 ASN A 184      -4.247  15.176   8.827  1.00 98.82           N  
ATOM   2915 HD21 ASN A 184      -5.142  15.325   9.270  1.00 98.82           H  
ATOM   2916 HD22 ASN A 184      -3.633  14.439   9.144  1.00 98.82           H  
ATOM   2917  OD1 ASN A 184      -2.680  15.915   7.468  1.00 98.82           O  
ATOM   2918  N   LYS A 185      -5.460  19.770   6.114  1.00 98.56           N  
ATOM   2919  H   LYS A 185      -4.566  19.843   6.577  1.00 98.56           H  
ATOM   2920  CA  LYS A 185      -6.243  20.986   5.891  1.00 98.56           C  
ATOM   2921  HA  LYS A 185      -7.195  20.888   6.411  1.00 98.56           H  
ATOM   2922  C   LYS A 185      -6.556  21.181   4.409  1.00 98.56           C  
ATOM   2923  CB  LYS A 185      -5.468  22.179   6.459  1.00 98.56           C  
ATOM   2924  HB2 LYS A 185      -4.535  22.304   5.908  1.00 98.56           H  
ATOM   2925  HB3 LYS A 185      -5.237  21.990   7.507  1.00 98.56           H  
ATOM   2926  O   LYS A 185      -7.662  21.579   4.056  1.00 98.56           O  
ATOM   2927  CG  LYS A 185      -6.310  23.453   6.352  1.00 98.56           C  
ATOM   2928  HG2 LYS A 185      -7.220  23.334   6.941  1.00 98.56           H  
ATOM   2929  HG3 LYS A 185      -6.585  23.625   5.311  1.00 98.56           H  
ATOM   2930  CD  LYS A 185      -5.540  24.674   6.839  1.00 98.56           C  
ATOM   2931  HD2 LYS A 185      -4.619  24.765   6.262  1.00 98.56           H  
ATOM   2932  HD3 LYS A 185      -5.315  24.576   7.901  1.00 98.56           H  
ATOM   2933  CE  LYS A 185      -6.445  25.876   6.581  1.00 98.56           C  
ATOM   2934  HE2 LYS A 185      -7.310  25.818   7.242  1.00 98.56           H  
ATOM   2935  HE3 LYS A 185      -6.815  25.804   5.558  1.00 98.56           H  
ATOM   2936  NZ  LYS A 185      -5.714  27.146   6.752  1.00 98.56           N  
ATOM   2937  HZ1 LYS A 185      -6.336  27.909   6.528  1.00 98.56           H  
ATOM   2938  HZ2 LYS A 185      -4.954  27.159   6.086  1.00 98.56           H  
ATOM   2939  HZ3 LYS A 185      -5.361  27.228   7.695  1.00 98.56           H  
ATOM   2940  N   ARG A 186      -5.594  20.897   3.525  1.00 98.65           N  
ATOM   2941  H   ARG A 186      -4.698  20.583   3.869  1.00 98.65           H  
ATOM   2942  CA  ARG A 186      -5.818  21.024   2.084  1.00 98.65           C  
ATOM   2943  HA  ARG A 186      -6.257  22.011   1.931  1.00 98.65           H  
ATOM   2944  C   ARG A 186      -6.851  20.019   1.572  1.00 98.65           C  
ATOM   2945  CB  ARG A 186      -4.480  20.921   1.335  1.00 98.65           C  
ATOM   2946  HB2 ARG A 186      -4.061  19.924   1.468  1.00 98.65           H  
ATOM   2947  HB3 ARG A 186      -3.781  21.639   1.763  1.00 98.65           H  
ATOM   2948  O   ARG A 186      -7.665  20.378   0.728  1.00 98.65           O  
ATOM   2949  CG  ARG A 186      -4.611  21.208  -0.167  1.00 98.65           C  
ATOM   2950  HG2 ARG A 186      -3.611  21.240  -0.599  1.00 98.65           H  
ATOM   2951  HG3 ARG A 186      -5.178  20.413  -0.650  1.00 98.65           H  
ATOM   2952  CD  ARG A 186      -5.296  22.553  -0.412  1.00 98.65           C  
ATOM   2953  HD2 ARG A 186      -4.772  23.329   0.145  1.00 98.65           H  
ATOM   2954  HD3 ARG A 186      -6.325  22.502  -0.057  1.00 98.65           H  
ATOM   2955  NE  ARG A 186      -5.328  22.900  -1.834  1.00 98.65           N  
ATOM   2956  HE  ARG A 186      -4.829  22.293  -2.469  1.00 98.65           H  
ATOM   2957  NH1 ARG A 186      -6.696  24.725  -1.539  1.00 98.65           N  
ATOM   2958 HH11 ARG A 186      -7.246  25.494  -1.893  1.00 98.65           H  
ATOM   2959 HH12 ARG A 186      -6.733  24.567  -0.542  1.00 98.65           H  
ATOM   2960  NH2 ARG A 186      -5.999  24.144  -3.599  1.00 98.65           N  
ATOM   2961 HH21 ARG A 186      -5.471  23.525  -4.198  1.00 98.65           H  
ATOM   2962 HH22 ARG A 186      -6.478  24.955  -3.964  1.00 98.65           H  
ATOM   2963  CZ  ARG A 186      -6.009  23.919  -2.312  1.00 98.65           C  
ATOM   2964  N   ILE A 187      -6.843  18.792   2.086  1.00 98.64           N  
ATOM   2965  H   ILE A 187      -6.128  18.561   2.761  1.00 98.64           H  
ATOM   2966  CA  ILE A 187      -7.851  17.772   1.772  1.00 98.64           C  
ATOM   2967  HA  ILE A 187      -7.953  17.704   0.689  1.00 98.64           H  
ATOM   2968  C   ILE A 187      -9.226  18.185   2.300  1.00 98.64           C  
ATOM   2969  CB  ILE A 187      -7.388  16.392   2.290  1.00 98.64           C  
ATOM   2970  HB  ILE A 187      -6.963  16.511   3.287  1.00 98.64           H  
ATOM   2971  O   ILE A 187     -10.196  18.082   1.554  1.00 98.64           O  
ATOM   2972  CG1 ILE A 187      -6.292  15.866   1.335  1.00 98.64           C  
ATOM   2973 HG12 ILE A 187      -5.541  16.641   1.185  1.00 98.64           H  
ATOM   2974 HG13 ILE A 187      -6.733  15.636   0.365  1.00 98.64           H  
ATOM   2975  CG2 ILE A 187      -8.550  15.388   2.392  1.00 98.64           C  
ATOM   2976 HG21 ILE A 187      -9.046  15.280   1.427  1.00 98.64           H  
ATOM   2977 HG22 ILE A 187      -8.191  14.414   2.723  1.00 98.64           H  
ATOM   2978 HG23 ILE A 187      -9.275  15.719   3.135  1.00 98.64           H  
ATOM   2979  CD1 ILE A 187      -5.562  14.625   1.851  1.00 98.64           C  
ATOM   2980 HD11 ILE A 187      -6.235  13.768   1.902  1.00 98.64           H  
ATOM   2981 HD12 ILE A 187      -5.155  14.842   2.839  1.00 98.64           H  
ATOM   2982 HD13 ILE A 187      -4.743  14.382   1.175  1.00 98.64           H  
ATOM   2983  N   GLU A 188      -9.311  18.719   3.521  1.00 98.41           N  
ATOM   2984  H   GLU A 188      -8.490  18.720   4.110  1.00 98.41           H  
ATOM   2985  CA  GLU A 188     -10.557  19.270   4.075  1.00 98.41           C  
ATOM   2986  HA  GLU A 188     -11.302  18.478   4.141  1.00 98.41           H  
ATOM   2987  C   GLU A 188     -11.140  20.346   3.155  1.00 98.41           C  
ATOM   2988  CB  GLU A 188     -10.316  19.834   5.486  1.00 98.41           C  
ATOM   2989  HB2 GLU A 188     -11.183  20.418   5.793  1.00 98.41           H  
ATOM   2990  HB3 GLU A 188      -9.442  20.484   5.476  1.00 98.41           H  
ATOM   2991  O   GLU A 188     -12.281  20.225   2.725  1.00 98.41           O  
ATOM   2992  CG  GLU A 188     -10.113  18.697   6.489  1.00 98.41           C  
ATOM   2993  HG2 GLU A 188     -11.061  18.165   6.572  1.00 98.41           H  
ATOM   2994  HG3 GLU A 188      -9.369  18.001   6.103  1.00 98.41           H  
ATOM   2995  CD  GLU A 188      -9.682  19.135   7.893  1.00 98.41           C  
ATOM   2996  OE1 GLU A 188      -9.729  18.234   8.768  1.00 98.41           O  
ATOM   2997  OE2 GLU A 188      -9.317  20.318   8.093  1.00 98.41           O  
ATOM   2998  N   GLU A 189     -10.335  21.333   2.749  1.00 98.19           N  
ATOM   2999  H   GLU A 189      -9.404  21.368   3.140  1.00 98.19           H  
ATOM   3000  CA  GLU A 189     -10.744  22.395   1.815  1.00 98.19           C  
ATOM   3001  HA  GLU A 189     -11.570  22.963   2.244  1.00 98.19           H  
ATOM   3002  C   GLU A 189     -11.217  21.872   0.446  1.00 98.19           C  
ATOM   3003  CB  GLU A 189      -9.548  23.326   1.554  1.00 98.19           C  
ATOM   3004  HB2 GLU A 189      -8.693  22.712   1.271  1.00 98.19           H  
ATOM   3005  HB3 GLU A 189      -9.784  23.972   0.708  1.00 98.19           H  
ATOM   3006  O   GLU A 189     -12.016  22.520  -0.231  1.00 98.19           O  
ATOM   3007  CG  GLU A 189      -9.145  24.234   2.727  1.00 98.19           C  
ATOM   3008  HG2 GLU A 189      -9.933  24.972   2.876  1.00 98.19           H  
ATOM   3009  HG3 GLU A 189      -9.069  23.649   3.643  1.00 98.19           H  
ATOM   3010  CD  GLU A 189      -7.808  24.966   2.476  1.00 98.19           C  
ATOM   3011  OE1 GLU A 189      -7.346  25.661   3.420  1.00 98.19           O  
ATOM   3012  OE2 GLU A 189      -7.256  24.880   1.342  1.00 98.19           O  
ATOM   3013  N   LEU A 190     -10.689  20.732  -0.006  1.00 98.36           N  
ATOM   3014  H   LEU A 190     -10.041  20.245   0.595  1.00 98.36           H  
ATOM   3015  CA  LEU A 190     -11.057  20.116  -1.284  1.00 98.36           C  
ATOM   3016  HA  LEU A 190     -11.369  20.899  -1.975  1.00 98.36           H  
ATOM   3017  C   LEU A 190     -12.269  19.178  -1.168  1.00 98.36           C  
ATOM   3018  CB  LEU A 190      -9.827  19.400  -1.868  1.00 98.36           C  
ATOM   3019  HB2 LEU A 190      -9.445  18.713  -1.113  1.00 98.36           H  
ATOM   3020  HB3 LEU A 190     -10.135  18.803  -2.727  1.00 98.36           H  
ATOM   3021  O   LEU A 190     -12.825  18.793  -2.202  1.00 98.36           O  
ATOM   3022  CG  LEU A 190      -8.695  20.347  -2.310  1.00 98.36           C  
ATOM   3023  HG  LEU A 190      -8.451  21.054  -1.516  1.00 98.36           H  
ATOM   3024  CD1 LEU A 190      -7.449  19.528  -2.637  1.00 98.36           C  
ATOM   3025 HD11 LEU A 190      -6.626  20.186  -2.916  1.00 98.36           H  
ATOM   3026 HD12 LEU A 190      -7.151  18.957  -1.758  1.00 98.36           H  
ATOM   3027 HD13 LEU A 190      -7.663  18.840  -3.454  1.00 98.36           H  
ATOM   3028  CD2 LEU A 190      -9.057  21.164  -3.556  1.00 98.36           C  
ATOM   3029 HD21 LEU A 190      -9.903  21.812  -3.328  1.00 98.36           H  
ATOM   3030 HD22 LEU A 190      -9.314  20.485  -4.369  1.00 98.36           H  
ATOM   3031 HD23 LEU A 190      -8.204  21.778  -3.844  1.00 98.36           H  
ATOM   3032  N   CYS A 191     -12.677  18.822   0.053  1.00 97.33           N  
ATOM   3033  H   CYS A 191     -12.154  19.160   0.848  1.00 97.33           H  
ATOM   3034  CA  CYS A 191     -13.839  17.976   0.331  1.00 97.33           C  
ATOM   3035  HA  CYS A 191     -14.170  17.527  -0.605  1.00 97.33           H  
ATOM   3036  C   CYS A 191     -15.069  18.744   0.850  1.00 97.33           C  
ATOM   3037  CB  CYS A 191     -13.437  16.827   1.268  1.00 97.33           C  
ATOM   3038  HB2 CYS A 191     -14.313  16.213   1.474  1.00 97.33           H  
ATOM   3039  HB3 CYS A 191     -13.062  17.234   2.207  1.00 97.33           H  
ATOM   3040  O   CYS A 191     -16.136  18.142   0.956  1.00 97.33           O  
ATOM   3041  SG  CYS A 191     -12.163  15.790   0.493  1.00 97.33           S  
ATOM   3042  HG  CYS A 191     -11.174  16.662   0.709  1.00 97.33           H  
ATOM   3043  N   THR A 192     -14.940  20.042   1.148  1.00 88.56           N  
ATOM   3044  H   THR A 192     -14.014  20.447   1.122  1.00 88.56           H  
ATOM   3045  CA  THR A 192     -16.063  20.951   1.465  1.00 88.56           C  
ATOM   3046  HA  THR A 192     -16.818  20.397   2.023  1.00 88.56           H  
ATOM   3047  C   THR A 192     -16.787  21.501   0.241  1.00 88.56           C  
ATOM   3048  CB  THR A 192     -15.618  22.138   2.315  1.00 88.56           C  
ATOM   3049  HB  THR A 192     -16.458  22.826   2.411  1.00 88.56           H  
ATOM   3050  O   THR A 192     -16.113  21.721  -0.793  1.00 88.56           O  
ATOM   3051  CG2 THR A 192     -15.181  21.734   3.723  1.00 88.56           C  
ATOM   3052 HG21 THR A 192     -15.986  21.183   4.208  1.00 88.56           H  
ATOM   3053 HG22 THR A 192     -14.958  22.629   4.304  1.00 88.56           H  
ATOM   3054 HG23 THR A 192     -14.295  21.101   3.684  1.00 88.56           H  
ATOM   3055  OG1 THR A 192     -14.565  22.801   1.658  1.00 88.56           O  
ATOM   3056  HG1 THR A 192     -14.689  22.597   0.728  1.00 88.56           H  
ATOM   3057  OXT THR A 192     -17.988  21.804   0.402  1.00 88.56           O  
TER    3058      THR A 192                                                       
ATOM   3058  N   GLU B   1     -12.540  -5.951   9.020  1.00 30.19           N  
ATOM   3059  H   GLU B   1     -12.505  -6.689   9.708  1.00 30.19           H  
ATOM   3060  H2  GLU B   1     -12.175  -5.093   9.409  1.00 30.19           H  
ATOM   3061  H3  GLU B   1     -13.499  -5.797   8.742  1.00 30.19           H  
ATOM   3062  CA  GLU B   1     -11.772  -6.341   7.824  1.00 30.19           C  
ATOM   3063  HA  GLU B   1     -10.715  -6.468   8.056  1.00 30.19           H  
ATOM   3064  C   GLU B   1     -11.912  -5.228   6.811  1.00 30.19           C  
ATOM   3065  CB  GLU B   1     -12.316  -7.655   7.263  1.00 30.19           C  
ATOM   3066  HB2 GLU B   1     -12.018  -7.748   6.219  1.00 30.19           H  
ATOM   3067  HB3 GLU B   1     -13.405  -7.629   7.310  1.00 30.19           H  
ATOM   3068  O   GLU B   1     -12.970  -5.106   6.209  1.00 30.19           O  
ATOM   3069  CG  GLU B   1     -11.785  -8.847   8.072  1.00 30.19           C  
ATOM   3070  HG2 GLU B   1     -12.035  -8.697   9.122  1.00 30.19           H  
ATOM   3071  HG3 GLU B   1     -10.699  -8.881   7.984  1.00 30.19           H  
ATOM   3072  CD  GLU B   1     -12.386 -10.175   7.607  1.00 30.19           C  
ATOM   3073  OE1 GLU B   1     -11.966 -11.229   8.121  1.00 30.19           O  
ATOM   3074  OE2 GLU B   1     -13.255 -10.129   6.713  1.00 30.19           O  
ATOM   3075  N   TYR B   2     -10.910  -4.357   6.708  1.00 36.01           N  
ATOM   3076  H   TYR B   2     -10.039  -4.507   7.196  1.00 36.01           H  
ATOM   3077  CA  TYR B   2     -10.914  -3.293   5.706  1.00 36.01           C  
ATOM   3078  HA  TYR B   2     -11.914  -2.867   5.626  1.00 36.01           H  
ATOM   3079  C   TYR B   2     -10.572  -3.949   4.368  1.00 36.01           C  
ATOM   3080  CB  TYR B   2      -9.956  -2.163   6.127  1.00 36.01           C  
ATOM   3081  HB2 TYR B   2      -8.944  -2.361   5.774  1.00 36.01           H  
ATOM   3082  HB3 TYR B   2      -9.896  -2.148   7.215  1.00 36.01           H  
ATOM   3083  O   TYR B   2      -9.436  -3.906   3.896  1.00 36.01           O  
ATOM   3084  CG  TYR B   2     -10.382  -0.774   5.689  1.00 36.01           C  
ATOM   3085  CD1 TYR B   2     -10.012  -0.247   4.433  1.00 36.01           C  
ATOM   3086  HD1 TYR B   2      -9.500  -0.877   3.721  1.00 36.01           H  
ATOM   3087  CD2 TYR B   2     -11.150   0.008   6.571  1.00 36.01           C  
ATOM   3088  HD2 TYR B   2     -11.454  -0.380   7.532  1.00 36.01           H  
ATOM   3089  CE1 TYR B   2     -10.356   1.086   4.094  1.00 36.01           C  
ATOM   3090  HE1 TYR B   2     -10.119   1.505   3.128  1.00 36.01           H  
ATOM   3091  CE2 TYR B   2     -11.513   1.318   6.221  1.00 36.01           C  
ATOM   3092  HE2 TYR B   2     -12.089   1.933   6.896  1.00 36.01           H  
ATOM   3093  OH  TYR B   2     -11.447   3.167   4.753  1.00 36.01           O  
ATOM   3094  HH  TYR B   2     -10.949   3.675   4.109  1.00 36.01           H  
ATOM   3095  CZ  TYR B   2     -11.094   1.879   5.002  1.00 36.01           C  
ATOM   3096  N   LEU B   3     -11.534  -4.690   3.812  1.00 40.27           N  
ATOM   3097  H   LEU B   3     -12.437  -4.701   4.264  1.00 40.27           H  
ATOM   3098  CA  LEU B   3     -11.480  -4.991   2.394  1.00 40.27           C  
ATOM   3099  HA  LEU B   3     -10.564  -5.548   2.193  1.00 40.27           H  
ATOM   3100  C   LEU B   3     -11.359  -3.642   1.687  1.00 40.27           C  
ATOM   3101  CB  LEU B   3     -12.730  -5.783   1.959  1.00 40.27           C  
ATOM   3102  HB2 LEU B   3     -12.779  -5.815   0.871  1.00 40.27           H  
ATOM   3103  HB3 LEU B   3     -13.618  -5.256   2.310  1.00 40.27           H  
ATOM   3104  O   LEU B   3     -11.974  -2.677   2.149  1.00 40.27           O  
ATOM   3105  CG  LEU B   3     -12.738  -7.215   2.508  1.00 40.27           C  
ATOM   3106  HG  LEU B   3     -12.558  -7.200   3.583  1.00 40.27           H  
ATOM   3107  CD1 LEU B   3     -14.068  -7.924   2.252  1.00 40.27           C  
ATOM   3108 HD11 LEU B   3     -14.035  -8.943   2.638  1.00 40.27           H  
ATOM   3109 HD12 LEU B   3     -14.865  -7.382   2.762  1.00 40.27           H  
ATOM   3110 HD13 LEU B   3     -14.287  -7.939   1.185  1.00 40.27           H  
ATOM   3111  CD2 LEU B   3     -11.646  -8.038   1.837  1.00 40.27           C  
ATOM   3112 HD21 LEU B   3     -11.532  -8.968   2.394  1.00 40.27           H  
ATOM   3113 HD22 LEU B   3     -11.931  -8.237   0.803  1.00 40.27           H  
ATOM   3114 HD23 LEU B   3     -10.678  -7.538   1.865  1.00 40.27           H  
ATOM   3115  N   PRO B   4     -10.549  -3.525   0.626  1.00 39.81           N  
ATOM   3116  CA  PRO B   4     -10.714  -2.344  -0.205  1.00 39.81           C  
ATOM   3117  HA  PRO B   4     -10.427  -1.437   0.327  1.00 39.81           H  
ATOM   3118  C   PRO B   4     -12.179  -2.275  -0.614  1.00 39.81           C  
ATOM   3119  CB  PRO B   4      -9.847  -2.552  -1.423  1.00 39.81           C  
ATOM   3120  HB2 PRO B   4      -8.850  -2.199  -1.160  1.00 39.81           H  
ATOM   3121  HB3 PRO B   4     -10.222  -2.026  -2.301  1.00 39.81           H  
ATOM   3122  O   PRO B   4     -12.814  -3.323  -0.752  1.00 39.81           O  
ATOM   3123  CG  PRO B   4      -9.934  -4.068  -1.584  1.00 39.81           C  
ATOM   3124  HG2 PRO B   4     -10.869  -4.316  -2.086  1.00 39.81           H  
ATOM   3125  HG3 PRO B   4      -9.129  -4.456  -2.209  1.00 39.81           H  
ATOM   3126  CD  PRO B   4      -9.984  -4.612  -0.151  1.00 39.81           C  
ATOM   3127  HD2 PRO B   4     -10.636  -5.486  -0.130  1.00 39.81           H  
ATOM   3128  HD3 PRO B   4      -8.997  -4.872   0.232  1.00 39.81           H  
ATOM   3129  N   GLU B   5     -12.696  -1.065  -0.777  1.00 37.88           N  
ATOM   3130  H   GLU B   5     -12.117  -0.250  -0.630  1.00 37.88           H  
ATOM   3131  CA  GLU B   5     -14.122  -0.836  -1.000  1.00 37.88           C  
ATOM   3132  HA  GLU B   5     -14.665  -0.841  -0.055  1.00 37.88           H  
ATOM   3133  C   GLU B   5     -14.765  -1.869  -1.933  1.00 37.88           C  
ATOM   3134  CB  GLU B   5     -14.310   0.510  -1.700  1.00 37.88           C  
ATOM   3135  HB2 GLU B   5     -13.681   0.513  -2.591  1.00 37.88           H  
ATOM   3136  HB3 GLU B   5     -15.356   0.576  -1.999  1.00 37.88           H  
ATOM   3137  O   GLU B   5     -15.616  -2.671  -1.549  1.00 37.88           O  
ATOM   3138  CG  GLU B   5     -13.991   1.779  -0.931  1.00 37.88           C  
ATOM   3139  HG2 GLU B   5     -12.932   1.792  -0.675  1.00 37.88           H  
ATOM   3140  HG3 GLU B   5     -14.580   1.793  -0.014  1.00 37.88           H  
ATOM   3141  CD  GLU B   5     -14.341   2.983  -1.822  1.00 37.88           C  
ATOM   3142  OE1 GLU B   5     -14.690   4.026  -1.243  1.00 37.88           O  
ATOM   3143  OE2 GLU B   5     -14.283   2.833  -3.070  1.00 37.88           O  
ATOM   3144  N   THR B   6     -14.370  -1.804  -3.199  1.00 37.03           N  
ATOM   3145  H   THR B   6     -13.627  -1.160  -3.431  1.00 37.03           H  
ATOM   3146  CA  THR B   6     -15.175  -2.291  -4.293  1.00 37.03           C  
ATOM   3147  HA  THR B   6     -16.190  -2.465  -3.933  1.00 37.03           H  
ATOM   3148  C   THR B   6     -14.620  -3.644  -4.725  1.00 37.03           C  
ATOM   3149  CB  THR B   6     -15.285  -1.225  -5.410  1.00 37.03           C  
ATOM   3150  HB  THR B   6     -15.845  -1.624  -6.256  1.00 37.03           H  
ATOM   3151  O   THR B   6     -14.022  -3.786  -5.785  1.00 37.03           O  
ATOM   3152  CG2 THR B   6     -16.010   0.049  -4.981  1.00 37.03           C  
ATOM   3153 HG21 THR B   6     -16.216   0.665  -5.856  1.00 37.03           H  
ATOM   3154 HG22 THR B   6     -15.400   0.632  -4.290  1.00 37.03           H  
ATOM   3155 HG23 THR B   6     -16.953  -0.204  -4.497  1.00 37.03           H  
ATOM   3156  OG1 THR B   6     -14.030  -0.809  -5.874  1.00 37.03           O  
ATOM   3157  HG1 THR B   6     -13.895   0.086  -5.554  1.00 37.03           H  
ATOM   3158  N   ASP B   7     -14.942  -4.708  -3.988  1.00 46.13           N  
ATOM   3159  H   ASP B   7     -15.251  -4.515  -3.045  1.00 46.13           H  
ATOM   3160  CA  ASP B   7     -15.762  -5.645  -4.750  1.00 46.13           C  
ATOM   3161  HA  ASP B   7     -15.492  -5.537  -5.801  1.00 46.13           H  
ATOM   3162  C   ASP B   7     -17.218  -5.208  -4.598  1.00 46.13           C  
ATOM   3163  CB  ASP B   7     -15.544  -7.136  -4.489  1.00 46.13           C  
ATOM   3164  HB2 ASP B   7     -14.510  -7.325  -4.199  1.00 46.13           H  
ATOM   3165  HB3 ASP B   7     -16.185  -7.502  -3.687  1.00 46.13           H  
ATOM   3166  O   ASP B   7     -17.928  -5.697  -3.714  1.00 46.13           O  
ATOM   3167  CG  ASP B   7     -15.874  -7.850  -5.812  1.00 46.13           C  
ATOM   3168  OD1 ASP B   7     -16.832  -7.414  -6.499  1.00 46.13           O  
ATOM   3169  OD2 ASP B   7     -15.121  -8.767  -6.192  1.00 46.13           O  
ATOM   3170  N   PRO B   8     -17.683  -4.253  -5.432  1.00 43.77           N  
ATOM   3171  CA  PRO B   8     -19.054  -3.772  -5.332  1.00 43.77           C  
ATOM   3172  HA  PRO B   8     -19.258  -3.392  -4.331  1.00 43.77           H  
ATOM   3173  C   PRO B   8     -20.031  -4.917  -5.643  1.00 43.77           C  
ATOM   3174  CB  PRO B   8     -19.135  -2.639  -6.356  1.00 43.77           C  
ATOM   3175  HB2 PRO B   8     -18.776  -1.718  -5.895  1.00 43.77           H  
ATOM   3176  HB3 PRO B   8     -20.147  -2.498  -6.736  1.00 43.77           H  
ATOM   3177  O   PRO B   8     -21.217  -4.858  -5.315  1.00 43.77           O  
ATOM   3178  CG  PRO B   8     -18.165  -3.057  -7.461  1.00 43.77           C  
ATOM   3179  HG2 PRO B   8     -18.697  -3.640  -8.213  1.00 43.77           H  
ATOM   3180  HG3 PRO B   8     -17.688  -2.191  -7.920  1.00 43.77           H  
ATOM   3181  CD  PRO B   8     -17.148  -3.949  -6.757  1.00 43.77           C  
ATOM   3182  HD2 PRO B   8     -17.030  -4.870  -7.328  1.00 43.77           H  
ATOM   3183  HD3 PRO B   8     -16.175  -3.458  -6.725  1.00 43.77           H  
ATOM   3184  N   ASN B   9     -19.523  -5.994  -6.250  1.00 53.06           N  
ATOM   3185  H   ASN B   9     -18.523  -6.046  -6.387  1.00 53.06           H  
ATOM   3186  CA  ASN B   9     -20.284  -7.150  -6.668  1.00 53.06           C  
ATOM   3187  HA  ASN B   9     -21.263  -6.800  -6.995  1.00 53.06           H  
ATOM   3188  C   ASN B   9     -20.531  -8.139  -5.526  1.00 53.06           C  
ATOM   3189  CB  ASN B   9     -19.605  -7.818  -7.873  1.00 53.06           C  
ATOM   3190  HB2 ASN B   9     -20.322  -8.477  -8.364  1.00 53.06           H  
ATOM   3191  HB3 ASN B   9     -18.784  -8.445  -7.528  1.00 53.06           H  
ATOM   3192  O   ASN B   9     -21.030  -9.230  -5.800  1.00 53.06           O  
ATOM   3193  CG  ASN B   9     -19.101  -6.826  -8.898  1.00 53.06           C  
ATOM   3194  ND2 ASN B   9     -17.808  -6.774  -9.090  1.00 53.06           N  
ATOM   3195 HD21 ASN B   9     -17.461  -6.008  -9.650  1.00 53.06           H  
ATOM   3196 HD22 ASN B   9     -17.252  -7.193  -8.359  1.00 53.06           H  
ATOM   3197  OD1 ASN B   9     -19.852  -6.081  -9.505  1.00 53.06           O  
ATOM   3198  N   HIS B  10     -20.227  -7.775  -4.269  1.00 57.84           N  
ATOM   3199  H   HIS B  10     -19.762  -6.890  -4.127  1.00 57.84           H  
ATOM   3200  CA  HIS B  10     -20.404  -8.654  -3.110  1.00 57.84           C  
ATOM   3201  HA  HIS B  10     -19.890  -8.199  -2.264  1.00 57.84           H  
ATOM   3202  C   HIS B  10     -19.736 -10.013  -3.357  1.00 57.84           C  
ATOM   3203  CB  HIS B  10     -21.894  -8.789  -2.745  1.00 57.84           C  
ATOM   3204  HB2 HIS B  10     -22.450  -9.173  -3.600  1.00 57.84           H  
ATOM   3205  HB3 HIS B  10     -21.983  -9.524  -1.946  1.00 57.84           H  
ATOM   3206  O   HIS B  10     -20.377 -11.066  -3.284  1.00 57.84           O  
ATOM   3207  CG  HIS B  10     -22.550  -7.522  -2.272  1.00 57.84           C  
ATOM   3208  CD2 HIS B  10     -22.993  -7.281  -1.001  1.00 57.84           C  
ATOM   3209  HD2 HIS B  10     -22.912  -7.956  -0.162  1.00 57.84           H  
ATOM   3210  ND1 HIS B  10     -22.861  -6.414  -3.029  1.00 57.84           N  
ATOM   3211  HD1 HIS B  10     -22.526  -6.211  -3.960  1.00 57.84           H  
ATOM   3212  CE1 HIS B  10     -23.479  -5.532  -2.228  1.00 57.84           C  
ATOM   3213  HE1 HIS B  10     -23.788  -4.541  -2.526  1.00 57.84           H  
ATOM   3214  NE2 HIS B  10     -23.594  -6.021  -0.983  1.00 57.84           N  
ATOM   3215  N   GLU B  11     -18.455  -9.992  -3.737  1.00 63.10           N  
ATOM   3216  H   GLU B  11     -17.988  -9.106  -3.867  1.00 63.10           H  
ATOM   3217  CA  GLU B  11     -17.753 -11.220  -4.090  1.00 63.10           C  
ATOM   3218  HA  GLU B  11     -18.254 -11.624  -4.970  1.00 63.10           H  
ATOM   3219  C   GLU B  11     -17.824 -12.229  -2.950  1.00 63.10           C  
ATOM   3220  CB  GLU B  11     -16.280 -10.985  -4.425  1.00 63.10           C  
ATOM   3221  HB2 GLU B  11     -16.120  -9.909  -4.486  1.00 63.10           H  
ATOM   3222  HB3 GLU B  11     -15.663 -11.301  -3.584  1.00 63.10           H  
ATOM   3223  O   GLU B  11     -17.417 -11.975  -1.815  1.00 63.10           O  
ATOM   3224  CG  GLU B  11     -15.759 -11.748  -5.657  1.00 63.10           C  
ATOM   3225  HG2 GLU B  11     -14.712 -11.489  -5.814  1.00 63.10           H  
ATOM   3226  HG3 GLU B  11     -15.785 -12.809  -5.409  1.00 63.10           H  
ATOM   3227  CD  GLU B  11     -16.528 -11.548  -6.973  1.00 63.10           C  
ATOM   3228  OE1 GLU B  11     -16.707 -12.541  -7.718  1.00 63.10           O  
ATOM   3229  OE2 GLU B  11     -17.000 -10.467  -7.353  1.00 63.10           O  
ATOM   3230  N   ILE B  12     -18.315 -13.413  -3.292  1.00 77.07           N  
ATOM   3231  H   ILE B  12     -18.818 -13.483  -4.164  1.00 77.07           H  
ATOM   3232  CA  ILE B  12     -18.186 -14.583  -2.441  1.00 77.07           C  
ATOM   3233  HA  ILE B  12     -18.369 -14.286  -1.408  1.00 77.07           H  
ATOM   3234  C   ILE B  12     -16.736 -15.054  -2.560  1.00 77.07           C  
ATOM   3235  CB  ILE B  12     -19.222 -15.663  -2.803  1.00 77.07           C  
ATOM   3236  HB  ILE B  12     -18.983 -16.066  -3.787  1.00 77.07           H  
ATOM   3237  O   ILE B  12     -16.344 -15.666  -3.560  1.00 77.07           O  
ATOM   3238  CG1 ILE B  12     -20.651 -15.067  -2.849  1.00 77.07           C  
ATOM   3239 HG12 ILE B  12     -20.922 -14.695  -1.860  1.00 77.07           H  
ATOM   3240 HG13 ILE B  12     -20.683 -14.226  -3.542  1.00 77.07           H  
ATOM   3241  CG2 ILE B  12     -19.129 -16.796  -1.766  1.00 77.07           C  
ATOM   3242 HG21 ILE B  12     -18.114 -17.190  -1.716  1.00 77.07           H  
ATOM   3243 HG22 ILE B  12     -19.786 -17.623  -2.034  1.00 77.07           H  
ATOM   3244 HG23 ILE B  12     -19.402 -16.429  -0.776  1.00 77.07           H  
ATOM   3245  CD1 ILE B  12     -21.721 -16.057  -3.319  1.00 77.07           C  
ATOM   3246 HD11 ILE B  12     -22.668 -15.530  -3.442  1.00 77.07           H  
ATOM   3247 HD12 ILE B  12     -21.860 -16.847  -2.582  1.00 77.07           H  
ATOM   3248 HD13 ILE B  12     -21.431 -16.494  -4.275  1.00 77.07           H  
ATOM   3249  N   TRP B  13     -15.948 -14.688  -1.558  1.00 85.28           N  
ATOM   3250  H   TRP B  13     -16.348 -14.106  -0.836  1.00 85.28           H  
ATOM   3251  CA  TRP B  13     -14.604 -15.202  -1.341  1.00 85.28           C  
ATOM   3252  HA  TRP B  13     -14.090 -15.294  -2.297  1.00 85.28           H  
ATOM   3253  C   TRP B  13     -14.673 -16.590  -0.707  1.00 85.28           C  
ATOM   3254  CB  TRP B  13     -13.827 -14.219  -0.463  1.00 85.28           C  
ATOM   3255  HB2 TRP B  13     -12.831 -14.626  -0.288  1.00 85.28           H  
ATOM   3256  HB3 TRP B  13     -14.332 -14.145   0.500  1.00 85.28           H  
ATOM   3257  O   TRP B  13     -15.620 -16.899   0.014  1.00 85.28           O  
ATOM   3258  CG  TRP B  13     -13.683 -12.846  -1.050  1.00 85.28           C  
ATOM   3259  CD1 TRP B  13     -14.396 -11.747  -0.709  1.00 85.28           C  
ATOM   3260  HD1 TRP B  13     -15.189 -11.723   0.024  1.00 85.28           H  
ATOM   3261  CD2 TRP B  13     -12.833 -12.428  -2.159  1.00 85.28           C  
ATOM   3262  CE2 TRP B  13     -13.086 -11.057  -2.443  1.00 85.28           C  
ATOM   3263  CE3 TRP B  13     -11.902 -13.089  -2.982  1.00 85.28           C  
ATOM   3264  HE3 TRP B  13     -11.701 -14.131  -2.786  1.00 85.28           H  
ATOM   3265  NE1 TRP B  13     -14.022 -10.681  -1.505  1.00 85.28           N  
ATOM   3266  HE1 TRP B  13     -14.512  -9.798  -1.516  1.00 85.28           H  
ATOM   3267  CH2 TRP B  13     -11.574 -11.091  -4.332  1.00 85.28           C  
ATOM   3268  HH2 TRP B  13     -11.112 -10.593  -5.171  1.00 85.28           H  
ATOM   3269  CZ2 TRP B  13     -12.476 -10.391  -3.513  1.00 85.28           C  
ATOM   3270  HZ2 TRP B  13     -12.731  -9.363  -3.728  1.00 85.28           H  
ATOM   3271  CZ3 TRP B  13     -11.272 -12.436  -4.055  1.00 85.28           C  
ATOM   3272  HZ3 TRP B  13     -10.577 -12.975  -4.681  1.00 85.28           H  
ATOM   3273  N   ASP B  14     -13.656 -17.396  -0.974  1.00 83.37           N  
ATOM   3274  H   ASP B  14     -12.906 -17.057  -1.560  1.00 83.37           H  
ATOM   3275  CA  ASP B  14     -13.398 -18.633  -0.252  1.00 83.37           C  
ATOM   3276  HA  ASP B  14     -14.292 -19.254  -0.302  1.00 83.37           H  
ATOM   3277  C   ASP B  14     -13.110 -18.294   1.226  1.00 83.37           C  
ATOM   3278  CB  ASP B  14     -12.231 -19.407  -0.898  1.00 83.37           C  
ATOM   3279  HB2 ASP B  14     -11.306 -18.887  -0.648  1.00 83.37           H  
ATOM   3280  HB3 ASP B  14     -12.180 -20.397  -0.444  1.00 83.37           H  
ATOM   3281  O   ASP B  14     -12.533 -17.239   1.534  1.00 83.37           O  
ATOM   3282  CG  ASP B  14     -12.300 -19.573  -2.428  1.00 83.37           C  
ATOM   3283  OD1 ASP B  14     -13.396 -19.774  -3.002  1.00 83.37           O  
ATOM   3284  OD2 ASP B  14     -11.222 -19.484  -3.069  1.00 83.37           O  
ATOM   3285  N   ASP B  15     -13.554 -19.170   2.127  1.00 73.18           N  
ATOM   3286  H   ASP B  15     -13.998 -20.016   1.800  1.00 73.18           H  
ATOM   3287  CA  ASP B  15     -13.457 -18.990   3.584  1.00 73.18           C  
ATOM   3288  HA  ASP B  15     -13.851 -18.003   3.825  1.00 73.18           H  
ATOM   3289  C   ASP B  15     -12.012 -18.999   4.125  1.00 73.18           C  
ATOM   3290  CB  ASP B  15     -14.353 -20.032   4.294  1.00 73.18           C  
ATOM   3291  HB2 ASP B  15     -14.124 -21.022   3.901  1.00 73.18           H  
ATOM   3292  HB3 ASP B  15     -14.093 -20.037   5.353  1.00 73.18           H  
ATOM   3293  O   ASP B  15     -11.181 -19.811   3.657  1.00 73.18           O  
ATOM   3294  CG  ASP B  15     -15.872 -19.770   4.200  1.00 73.18           C  
ATOM   3295  OD1 ASP B  15     -16.291 -18.598   4.357  1.00 73.18           O  
ATOM   3296  OD2 ASP B  15     -16.626 -20.766   4.075  1.00 73.18           O  
ATOM   3297  OXT ASP B  15     -11.748 -18.179   5.043  1.00 73.18           O  
TER    3298      ASP B  15                                                       
END   
