# Supplementary material for: An extended Tudor domain within Vreteno interconnects Gtsf1L and Ago3 for piRNA biogenesis in Bombyx mori
Source: EMBO J. 2023 Nov 20;42(24):e114072. doi: 10.15252/embj.2023114072 (PMC10711660; doi:10.15252/embj.2023114072)
Supplement: Supplementary file 4 — Dataset EV1 [file EMBJ-42-e114072-s007.zip › manuscript_pdb/BmVreteno_AF-eTD1_BmGtsf1L_73_93.pdb]

ATOM      1  N   VAL A   1     -12.879  15.029 -14.349  1.00 59.28           N  
ATOM      2  H   VAL A   1     -13.528  14.449 -13.838  1.00 59.28           H  
ATOM      3  H2  VAL A   1     -12.587  14.521 -15.173  1.00 59.28           H  
ATOM      4  H3  VAL A   1     -13.334  15.882 -14.641  1.00 59.28           H  
ATOM      5  CA  VAL A   1     -11.699  15.331 -13.503  1.00 59.28           C  
ATOM      6  HA  VAL A   1     -10.963  15.881 -14.091  1.00 59.28           H  
ATOM      7  C   VAL A   1     -11.078  14.018 -13.073  1.00 59.28           C  
ATOM      8  CB  VAL A   1     -12.040  16.171 -12.253  1.00 59.28           C  
ATOM      9  HB  VAL A   1     -12.668  15.585 -11.581  1.00 59.28           H  
ATOM     10  O   VAL A   1     -11.724  13.285 -12.328  1.00 59.28           O  
ATOM     11  CG1 VAL A   1     -10.768  16.586 -11.500  1.00 59.28           C  
ATOM     12 HG11 VAL A   1     -10.135  15.727 -11.280  1.00 59.28           H  
ATOM     13 HG12 VAL A   1     -10.184  17.274 -12.112  1.00 59.28           H  
ATOM     14 HG13 VAL A   1     -11.030  17.096 -10.573  1.00 59.28           H  
ATOM     15  CG2 VAL A   1     -12.802  17.451 -12.610  1.00 59.28           C  
ATOM     16 HG21 VAL A   1     -12.231  18.049 -13.321  1.00 59.28           H  
ATOM     17 HG22 VAL A   1     -12.959  18.049 -11.713  1.00 59.28           H  
ATOM     18 HG23 VAL A   1     -13.782  17.224 -13.030  1.00 59.28           H  
ATOM     19  N   GLU A   2      -9.872  13.720 -13.544  1.00 82.73           N  
ATOM     20  H   GLU A   2      -9.371  14.352 -14.152  1.00 82.73           H  
ATOM     21  CA  GLU A   2      -9.145  12.493 -13.194  1.00 82.73           C  
ATOM     22  HA  GLU A   2      -9.756  11.626 -13.444  1.00 82.73           H  
ATOM     23  C   GLU A   2      -8.845  12.425 -11.694  1.00 82.73           C  
ATOM     24  CB  GLU A   2      -7.855  12.400 -14.013  1.00 82.73           C  
ATOM     25  HB2 GLU A   2      -7.294  13.327 -13.901  1.00 82.73           H  
ATOM     26  HB3 GLU A   2      -7.257  11.569 -13.639  1.00 82.73           H  
ATOM     27  O   GLU A   2      -8.765  13.453 -11.014  1.00 82.73           O  
ATOM     28  CG  GLU A   2      -8.190  12.148 -15.490  1.00 82.73           C  
ATOM     29  HG2 GLU A   2      -8.810  12.966 -15.858  1.00 82.73           H  
ATOM     30  HG3 GLU A   2      -8.775  11.230 -15.560  1.00 82.73           H  
ATOM     31  CD  GLU A   2      -6.948  12.034 -16.378  1.00 82.73           C  
ATOM     32  OE1 GLU A   2      -7.145  11.617 -17.537  1.00 82.73           O  
ATOM     33  OE2 GLU A   2      -5.862  12.428 -15.905  1.00 82.73           O  
ATOM     34  N   ILE A   3      -8.786  11.217 -11.142  1.00 87.38           N  
ATOM     35  H   ILE A   3      -8.712  10.418 -11.756  1.00 87.38           H  
ATOM     36  CA  ILE A   3      -8.421  10.989  -9.743  1.00 87.38           C  
ATOM     37  HA  ILE A   3      -8.752  11.832  -9.137  1.00 87.38           H  
ATOM     38  C   ILE A   3      -6.890  10.873  -9.701  1.00 87.38           C  
ATOM     39  CB  ILE A   3      -9.100   9.723  -9.178  1.00 87.38           C  
ATOM     40  HB  ILE A   3      -8.702   8.858  -9.707  1.00 87.38           H  
ATOM     41  O   ILE A   3      -6.357  10.068 -10.452  1.00 87.38           O  
ATOM     42  CG1 ILE A   3     -10.635   9.758  -9.375  1.00 87.38           C  
ATOM     43 HG12 ILE A   3     -11.074  10.567  -8.791  1.00 87.38           H  
ATOM     44 HG13 ILE A   3     -10.860   9.931 -10.427  1.00 87.38           H  
ATOM     45  CG2 ILE A   3      -8.767   9.577  -7.682  1.00 87.38           C  
ATOM     46 HG21 ILE A   3      -7.687   9.505  -7.556  1.00 87.38           H  
ATOM     47 HG22 ILE A   3      -9.138  10.430  -7.115  1.00 87.38           H  
ATOM     48 HG23 ILE A   3      -9.190   8.652  -7.291  1.00 87.38           H  
ATOM     49  CD1 ILE A   3     -11.294   8.426  -9.000  1.00 87.38           C  
ATOM     50 HD11 ILE A   3     -11.427   8.356  -7.920  1.00 87.38           H  
ATOM     51 HD12 ILE A   3     -12.256   8.340  -9.505  1.00 87.38           H  
ATOM     52 HD13 ILE A   3     -10.675   7.596  -9.339  1.00 87.38           H  
ATOM     53  N   PRO A   4      -6.187  11.668  -8.875  1.00 92.61           N  
ATOM     54  CA  PRO A   4      -4.755  11.548  -8.683  1.00 92.61           C  
ATOM     55  HA  PRO A   4      -4.245  11.782  -9.617  1.00 92.61           H  
ATOM     56  C   PRO A   4      -4.413  10.142  -8.232  1.00 92.61           C  
ATOM     57  CB  PRO A   4      -4.372  12.567  -7.607  1.00 92.61           C  
ATOM     58  HB2 PRO A   4      -3.383  12.988  -7.784  1.00 92.61           H  
ATOM     59  HB3 PRO A   4      -4.423  12.117  -6.616  1.00 92.61           H  
ATOM     60  O   PRO A   4      -5.031   9.626  -7.300  1.00 92.61           O  
ATOM     61  CG  PRO A   4      -5.464  13.617  -7.720  1.00 92.61           C  
ATOM     62  HG2 PRO A   4      -5.190  14.355  -8.474  1.00 92.61           H  
ATOM     63  HG3 PRO A   4      -5.662  14.091  -6.758  1.00 92.61           H  
ATOM     64  CD  PRO A   4      -6.676  12.826  -8.184  1.00 92.61           C  
ATOM     65  HD2 PRO A   4      -7.287  12.524  -7.334  1.00 92.61           H  
ATOM     66  HD3 PRO A   4      -7.212  13.429  -8.916  1.00 92.61           H  
ATOM     67  N   GLU A   5      -3.415   9.564  -8.875  1.00 93.03           N  
ATOM     68  H   GLU A   5      -2.940  10.066  -9.610  1.00 93.03           H  
ATOM     69  CA  GLU A   5      -2.865   8.269  -8.515  1.00 93.03           C  
ATOM     70  HA  GLU A   5      -3.467   7.813  -7.729  1.00 93.03           H  
ATOM     71  C   GLU A   5      -1.467   8.460  -7.937  1.00 93.03           C  
ATOM     72  CB  GLU A   5      -2.884   7.329  -9.732  1.00 93.03           C  
ATOM     73  HB2 GLU A   5      -2.359   7.805 -10.560  1.00 93.03           H  
ATOM     74  HB3 GLU A   5      -2.347   6.415  -9.480  1.00 93.03           H  
ATOM     75  O   GLU A   5      -0.752   9.404  -8.285  1.00 93.03           O  
ATOM     76  CG  GLU A   5      -4.310   6.956 -10.189  1.00 93.03           C  
ATOM     77  HG2 GLU A   5      -4.821   7.854 -10.536  1.00 93.03           H  
ATOM     78  HG3 GLU A   5      -4.232   6.276 -11.038  1.00 93.03           H  
ATOM     79  CD  GLU A   5      -5.141   6.278  -9.084  1.00 93.03           C  
ATOM     80  OE1 GLU A   5      -6.367   6.511  -8.963  1.00 93.03           O  
ATOM     81  OE2 GLU A   5      -4.571   5.563  -8.232  1.00 93.03           O  
ATOM     82  N   VAL A   6      -1.088   7.569  -7.025  1.00 96.21           N  
ATOM     83  H   VAL A   6      -1.696   6.788  -6.826  1.00 96.21           H  
ATOM     84  CA  VAL A   6       0.270   7.545  -6.485  1.00 96.21           C  
ATOM     85  HA  VAL A   6       0.524   8.548  -6.141  1.00 96.21           H  
ATOM     86  C   VAL A   6       1.212   7.126  -7.619  1.00 96.21           C  
ATOM     87  CB  VAL A   6       0.358   6.585  -5.286  1.00 96.21           C  
ATOM     88  HB  VAL A   6       0.036   5.591  -5.597  1.00 96.21           H  
ATOM     89  O   VAL A   6       0.982   6.074  -8.219  1.00 96.21           O  
ATOM     90  CG1 VAL A   6       1.782   6.484  -4.731  1.00 96.21           C  
ATOM     91 HG11 VAL A   6       2.125   7.467  -4.411  1.00 96.21           H  
ATOM     92 HG12 VAL A   6       2.462   6.090  -5.487  1.00 96.21           H  
ATOM     93 HG13 VAL A   6       1.793   5.800  -3.882  1.00 96.21           H  
ATOM     94  CG2 VAL A   6      -0.552   7.056  -4.141  1.00 96.21           C  
ATOM     95 HG21 VAL A   6      -0.470   6.368  -3.299  1.00 96.21           H  
ATOM     96 HG22 VAL A   6      -1.593   7.063  -4.464  1.00 96.21           H  
ATOM     97 HG23 VAL A   6      -0.264   8.056  -3.818  1.00 96.21           H  
ATOM     98  N   PRO A   7       2.268   7.897  -7.937  1.00 95.90           N  
ATOM     99  CA  PRO A   7       3.280   7.437  -8.876  1.00 95.90           C  
ATOM    100  HA  PRO A   7       2.808   7.109  -9.802  1.00 95.90           H  
ATOM    101  C   PRO A   7       4.041   6.266  -8.247  1.00 95.90           C  
ATOM    102  CB  PRO A   7       4.161   8.653  -9.164  1.00 95.90           C  
ATOM    103  HB2 PRO A   7       3.741   9.214 -10.000  1.00 95.90           H  
ATOM    104  HB3 PRO A   7       5.194   8.375  -9.374  1.00 95.90           H  
ATOM    105  O   PRO A   7       4.567   6.370  -7.136  1.00 95.90           O  
ATOM    106  CG  PRO A   7       4.044   9.485  -7.888  1.00 95.90           C  
ATOM    107  HG2 PRO A   7       4.765   9.119  -7.158  1.00 95.90           H  
ATOM    108  HG3 PRO A   7       4.202  10.546  -8.078  1.00 95.90           H  
ATOM    109  CD  PRO A   7       2.623   9.202  -7.398  1.00 95.90           C  
ATOM    110  HD2 PRO A   7       1.939   9.953  -7.793  1.00 95.90           H  
ATOM    111  HD3 PRO A   7       2.600   9.206  -6.308  1.00 95.90           H  
ATOM    112  N   ARG A   8       4.070   5.136  -8.955  1.00 97.25           N  
ATOM    113  H   ARG A   8       3.634   5.135  -9.866  1.00 97.25           H  
ATOM    114  CA  ARG A   8       4.629   3.866  -8.480  1.00 97.25           C  
ATOM    115  HA  ARG A   8       5.174   4.042  -7.553  1.00 97.25           H  
ATOM    116  C   ARG A   8       5.612   3.298  -9.506  1.00 97.25           C  
ATOM    117  CB  ARG A   8       3.491   2.878  -8.193  1.00 97.25           C  
ATOM    118  HB2 ARG A   8       2.848   2.816  -9.071  1.00 97.25           H  
ATOM    119  HB3 ARG A   8       3.913   1.892  -7.999  1.00 97.25           H  
ATOM    120  O   ARG A   8       5.394   3.486 -10.706  1.00 97.25           O  
ATOM    121  CG  ARG A   8       2.652   3.307  -6.985  1.00 97.25           C  
ATOM    122  HG2 ARG A   8       3.300   3.402  -6.113  1.00 97.25           H  
ATOM    123  HG3 ARG A   8       2.212   4.286  -7.175  1.00 97.25           H  
ATOM    124  CD  ARG A   8       1.518   2.315  -6.701  1.00 97.25           C  
ATOM    125  HD2 ARG A   8       1.938   1.343  -6.446  1.00 97.25           H  
ATOM    126  HD3 ARG A   8       0.920   2.200  -7.605  1.00 97.25           H  
ATOM    127  NE  ARG A   8       0.642   2.792  -5.610  1.00 97.25           N  
ATOM    128  HE  ARG A   8      -0.275   3.139  -5.852  1.00 97.25           H  
ATOM    129  NH1 ARG A   8       2.105   2.440  -3.890  1.00 97.25           N  
ATOM    130 HH11 ARG A   8       2.800   2.054  -4.513  1.00 97.25           H  
ATOM    131 HH12 ARG A   8       2.325   2.453  -2.905  1.00 97.25           H  
ATOM    132  NH2 ARG A   8       0.091   3.256  -3.448  1.00 97.25           N  
ATOM    133 HH21 ARG A   8       0.368   3.302  -2.478  1.00 97.25           H  
ATOM    134 HH22 ARG A   8      -0.849   3.505  -3.721  1.00 97.25           H  
ATOM    135  CZ  ARG A   8       0.946   2.824  -4.326  1.00 97.25           C  
ATOM    136  N   PRO A   9       6.687   2.625  -9.066  1.00 97.26           N  
ATOM    137  CA  PRO A   9       7.722   2.139  -9.967  1.00 97.26           C  
ATOM    138  HA  PRO A   9       8.046   2.952 -10.617  1.00 97.26           H  
ATOM    139  C   PRO A   9       7.218   0.992 -10.847  1.00 97.26           C  
ATOM    140  CB  PRO A   9       8.894   1.732  -9.068  1.00 97.26           C  
ATOM    141  HB2 PRO A   9       9.565   2.583  -8.948  1.00 97.26           H  
ATOM    142  HB3 PRO A   9       9.439   0.875  -9.462  1.00 97.26           H  
ATOM    143  O   PRO A   9       6.313   0.242 -10.466  1.00 97.26           O  
ATOM    144  CG  PRO A   9       8.247   1.414  -7.719  1.00 97.26           C  
ATOM    145  HG2 PRO A   9       8.920   1.632  -6.891  1.00 97.26           H  
ATOM    146  HG3 PRO A   9       7.952   0.365  -7.690  1.00 97.26           H  
ATOM    147  CD  PRO A   9       7.010   2.308  -7.681  1.00 97.26           C  
ATOM    148  HD2 PRO A   9       7.244   3.231  -7.150  1.00 97.26           H  
ATOM    149  HD3 PRO A   9       6.189   1.787  -7.189  1.00 97.26           H  
ATOM    150  N   GLU A  10       7.832   0.848 -12.023  1.00 96.74           N  
ATOM    151  H   GLU A  10       8.592   1.471 -12.257  1.00 96.74           H  
ATOM    152  CA  GLU A  10       7.621  -0.314 -12.886  1.00 96.74           C  
ATOM    153  HA  GLU A  10       6.556  -0.382 -13.110  1.00 96.74           H  
ATOM    154  C   GLU A  10       8.013  -1.617 -12.181  1.00 96.74           C  
ATOM    155  CB  GLU A  10       8.366  -0.169 -14.227  1.00 96.74           C  
ATOM    156  HB2 GLU A  10       8.110  -1.027 -14.848  1.00 96.74           H  
ATOM    157  HB3 GLU A  10       8.014   0.731 -14.731  1.00 96.74           H  
ATOM    158  O   GLU A  10       8.883  -1.651 -11.306  1.00 96.74           O  
ATOM    159  CG  GLU A  10       9.898  -0.100 -14.080  1.00 96.74           C  
ATOM    160  HG2 GLU A  10      10.158   0.825 -13.565  1.00 96.74           H  
ATOM    161  HG3 GLU A  10      10.238  -0.931 -13.462  1.00 96.74           H  
ATOM    162  CD  GLU A  10      10.668  -0.173 -15.409  1.00 96.74           C  
ATOM    163  OE1 GLU A  10      11.920  -0.155 -15.322  1.00 96.74           O  
ATOM    164  OE2 GLU A  10      10.031  -0.300 -16.481  1.00 96.74           O  
ATOM    165  N   ILE A  11       7.378  -2.706 -12.598  1.00 96.49           N  
ATOM    166  H   ILE A  11       6.725  -2.618 -13.363  1.00 96.49           H  
ATOM    167  CA  ILE A  11       7.669  -4.045 -12.109  1.00 96.49           C  
ATOM    168  HA  ILE A  11       8.205  -3.972 -11.163  1.00 96.49           H  
ATOM    169  C   ILE A  11       8.563  -4.750 -13.117  1.00 96.49           C  
ATOM    170  CB  ILE A  11       6.371  -4.823 -11.850  1.00 96.49           C  
ATOM    171  HB  ILE A  11       5.846  -4.958 -12.796  1.00 96.49           H  
ATOM    172  O   ILE A  11       8.299  -4.728 -14.318  1.00 96.49           O  
ATOM    173  CG1 ILE A  11       5.456  -4.091 -10.844  1.00 96.49           C  
ATOM    174 HG12 ILE A  11       6.011  -3.299 -10.340  1.00 96.49           H  
ATOM    175 HG13 ILE A  11       5.104  -4.776 -10.073  1.00 96.49           H  
ATOM    176  CG2 ILE A  11       6.691  -6.212 -11.292  1.00 96.49           C  
ATOM    177 HG21 ILE A  11       7.295  -6.135 -10.388  1.00 96.49           H  
ATOM    178 HG22 ILE A  11       5.751  -6.708 -11.050  1.00 96.49           H  
ATOM    179 HG23 ILE A  11       7.209  -6.816 -12.037  1.00 96.49           H  
ATOM    180  CD1 ILE A  11       4.230  -3.490 -11.532  1.00 96.49           C  
ATOM    181 HD11 ILE A  11       3.729  -4.245 -12.138  1.00 96.49           H  
ATOM    182 HD12 ILE A  11       3.540  -3.113 -10.777  1.00 96.49           H  
ATOM    183 HD13 ILE A  11       4.537  -2.668 -12.178  1.00 96.49           H  
ATOM    184  N   LYS A  12       9.602  -5.419 -12.621  1.00 97.43           N  
ATOM    185  H   LYS A  12       9.721  -5.425 -11.618  1.00 97.43           H  
ATOM    186  CA  LYS A  12      10.488  -6.254 -13.436  1.00 97.43           C  
ATOM    187  HA  LYS A  12      10.383  -5.974 -14.484  1.00 97.43           H  
ATOM    188  C   LYS A  12      10.076  -7.712 -13.326  1.00 97.43           C  
ATOM    189  CB  LYS A  12      11.952  -6.031 -13.043  1.00 97.43           C  
ATOM    190  HB2 LYS A  12      12.580  -6.681 -13.652  1.00 97.43           H  
ATOM    191  HB3 LYS A  12      12.096  -6.284 -11.992  1.00 97.43           H  
ATOM    192  O   LYS A  12       9.780  -8.195 -12.231  1.00 97.43           O  
ATOM    193  CG  LYS A  12      12.354  -4.570 -13.282  1.00 97.43           C  
ATOM    194  HG2 LYS A  12      11.782  -3.920 -12.620  1.00 97.43           H  
ATOM    195  HG3 LYS A  12      12.129  -4.299 -14.313  1.00 97.43           H  
ATOM    196  CD  LYS A  12      13.842  -4.342 -13.025  1.00 97.43           C  
ATOM    197  HD2 LYS A  12      14.073  -4.584 -11.987  1.00 97.43           H  
ATOM    198  HD3 LYS A  12      14.426  -4.974 -13.694  1.00 97.43           H  
ATOM    199  CE  LYS A  12      14.128  -2.866 -13.306  1.00 97.43           C  
ATOM    200  HE2 LYS A  12      13.494  -2.257 -12.661  1.00 97.43           H  
ATOM    201  HE3 LYS A  12      13.834  -2.641 -14.332  1.00 97.43           H  
ATOM    202  NZ  LYS A  12      15.553  -2.532 -13.094  1.00 97.43           N  
ATOM    203  HZ1 LYS A  12      15.813  -2.704 -12.133  1.00 97.43           H  
ATOM    204  HZ2 LYS A  12      15.689  -1.554 -13.307  1.00 97.43           H  
ATOM    205  HZ3 LYS A  12      16.129  -3.082 -13.715  1.00 97.43           H  
ATOM    206  N   ASN A  13      10.078  -8.417 -14.448  1.00 98.32           N  
ATOM    207  H   ASN A  13      10.350  -7.966 -15.309  1.00 98.32           H  
ATOM    208  CA  ASN A  13       9.796  -9.842 -14.475  1.00 98.32           C  
ATOM    209  HA  ASN A  13       8.832 -10.003 -13.994  1.00 98.32           H  
ATOM    210  C   ASN A  13      10.852 -10.629 -13.696  1.00 98.32           C  
ATOM    211  CB  ASN A  13       9.718 -10.298 -15.935  1.00 98.32           C  
ATOM    212  HB2 ASN A  13       9.133  -9.567 -16.492  1.00 98.32           H  
ATOM    213  HB3 ASN A  13      10.717 -10.325 -16.370  1.00 98.32           H  
ATOM    214  O   ASN A  13      12.030 -10.268 -13.688  1.00 98.32           O  
ATOM    215  CG  ASN A  13       9.060 -11.652 -16.106  1.00 98.32           C  
ATOM    216  ND2 ASN A  13       9.128 -12.222 -17.281  1.00 98.32           N  
ATOM    217 HD21 ASN A  13       9.379 -11.626 -18.056  1.00 98.32           H  
ATOM    218 HD22 ASN A  13       8.510 -13.007 -17.432  1.00 98.32           H  
ATOM    219  OD1 ASN A  13       8.467 -12.207 -15.194  1.00 98.32           O  
ATOM    220  N   LYS A  14      10.423 -11.721 -13.058  1.00 98.37           N  
ATOM    221  H   LYS A  14       9.435 -11.925 -13.098  1.00 98.37           H  
ATOM    222  CA  LYS A  14      11.260 -12.608 -12.237  1.00 98.37           C  
ATOM    223  HA  LYS A  14      10.591 -13.279 -11.698  1.00 98.37           H  
ATOM    224  C   LYS A  14      12.033 -11.854 -11.146  1.00 98.37           C  
ATOM    225  CB  LYS A  14      12.164 -13.466 -13.137  1.00 98.37           C  
ATOM    226  HB2 LYS A  14      12.880 -12.820 -13.645  1.00 98.37           H  
ATOM    227  HB3 LYS A  14      12.721 -14.164 -12.511  1.00 98.37           H  
ATOM    228  O   LYS A  14      13.166 -12.209 -10.825  1.00 98.37           O  
ATOM    229  CG  LYS A  14      11.375 -14.269 -14.179  1.00 98.37           C  
ATOM    230  HG2 LYS A  14      10.681 -14.940 -13.672  1.00 98.37           H  
ATOM    231  HG3 LYS A  14      10.813 -13.594 -14.824  1.00 98.37           H  
ATOM    232  CD  LYS A  14      12.334 -15.079 -15.053  1.00 98.37           C  
ATOM    233  HD2 LYS A  14      12.898 -15.771 -14.428  1.00 98.37           H  
ATOM    234  HD3 LYS A  14      13.021 -14.395 -15.551  1.00 98.37           H  
ATOM    235  CE  LYS A  14      11.522 -15.850 -16.094  1.00 98.37           C  
ATOM    236  HE2 LYS A  14      10.854 -16.538 -15.576  1.00 98.37           H  
ATOM    237  HE3 LYS A  14      10.904 -15.139 -16.642  1.00 98.37           H  
ATOM    238  NZ  LYS A  14      12.406 -16.584 -17.031  1.00 98.37           N  
ATOM    239  HZ1 LYS A  14      12.983 -17.244 -16.529  1.00 98.37           H  
ATOM    240  HZ2 LYS A  14      12.999 -15.931 -17.523  1.00 98.37           H  
ATOM    241  HZ3 LYS A  14      11.851 -17.080 -17.713  1.00 98.37           H  
ATOM    242  N   SER A  15      11.440 -10.798 -10.590  1.00 98.17           N  
ATOM    243  H   SER A  15      10.473 -10.624 -10.824  1.00 98.17           H  
ATOM    244  CA  SER A  15      12.058  -9.999  -9.529  1.00 98.17           C  
ATOM    245  HA  SER A  15      13.140 -10.054  -9.650  1.00 98.17           H  
ATOM    246  C   SER A  15      11.736 -10.556  -8.143  1.00 98.17           C  
ATOM    247  CB  SER A  15      11.689  -8.518  -9.648  1.00 98.17           C  
ATOM    248  HB2 SER A  15      12.085  -8.129 -10.586  1.00 98.17           H  
ATOM    249  HB3 SER A  15      12.149  -7.970  -8.826  1.00 98.17           H  
ATOM    250  O   SER A  15      10.688 -11.165  -7.930  1.00 98.17           O  
ATOM    251  OG  SER A  15      10.296  -8.310  -9.614  1.00 98.17           O  
ATOM    252  HG  SER A  15       9.968  -8.354 -10.515  1.00 98.17           H  
ATOM    253  N   ARG A  16      12.654 -10.346  -7.193  1.00 98.67           N  
ATOM    254  H   ARG A  16      13.476  -9.813  -7.437  1.00 98.67           H  
ATOM    255  CA  ARG A  16      12.429 -10.622  -5.768  1.00 98.67           C  
ATOM    256  HA  ARG A  16      11.766 -11.481  -5.665  1.00 98.67           H  
ATOM    257  C   ARG A  16      11.722  -9.427  -5.136  1.00 98.67           C  
ATOM    258  CB  ARG A  16      13.747 -10.942  -5.045  1.00 98.67           C  
ATOM    259  HB2 ARG A  16      14.485 -10.170  -5.268  1.00 98.67           H  
ATOM    260  HB3 ARG A  16      13.561 -10.944  -3.971  1.00 98.67           H  
ATOM    261  O   ARG A  16      12.231  -8.304  -5.193  1.00 98.67           O  
ATOM    262  CG  ARG A  16      14.294 -12.323  -5.430  1.00 98.67           C  
ATOM    263  HG2 ARG A  16      14.331 -12.410  -6.516  1.00 98.67           H  
ATOM    264  HG3 ARG A  16      13.614 -13.076  -5.031  1.00 98.67           H  
ATOM    265  CD  ARG A  16      15.689 -12.620  -4.872  1.00 98.67           C  
ATOM    266  HD2 ARG A  16      16.059 -13.519  -5.366  1.00 98.67           H  
ATOM    267  HD3 ARG A  16      16.358 -11.793  -5.112  1.00 98.67           H  
ATOM    268  NE  ARG A  16      15.657 -12.822  -3.416  1.00 98.67           N  
ATOM    269  HE  ARG A  16      15.054 -12.215  -2.880  1.00 98.67           H  
ATOM    270  NH1 ARG A  16      17.055 -14.619  -3.168  1.00 98.67           N  
ATOM    271 HH11 ARG A  16      17.195 -14.625  -4.169  1.00 98.67           H  
ATOM    272 HH12 ARG A  16      17.463 -15.312  -2.558  1.00 98.67           H  
ATOM    273  NH2 ARG A  16      16.061 -13.767  -1.382  1.00 98.67           N  
ATOM    274 HH21 ARG A  16      15.387 -13.131  -0.980  1.00 98.67           H  
ATOM    275 HH22 ARG A  16      16.417 -14.489  -0.771  1.00 98.67           H  
ATOM    276  CZ  ARG A  16      16.252 -13.728  -2.665  1.00 98.67           C  
ATOM    277  N   VAL A  17      10.566  -9.675  -4.540  1.00 98.55           N  
ATOM    278  H   VAL A  17      10.246 -10.632  -4.498  1.00 98.55           H  
ATOM    279  CA  VAL A  17       9.708  -8.662  -3.923  1.00 98.55           C  
ATOM    280  HA  VAL A  17      10.284  -7.746  -3.785  1.00 98.55           H  
ATOM    281  C   VAL A  17       9.256  -9.107  -2.538  1.00 98.55           C  
ATOM    282  CB  VAL A  17       8.496  -8.317  -4.810  1.00 98.55           C  
ATOM    283  HB  VAL A  17       7.953  -7.512  -4.314  1.00 98.55           H  
ATOM    284  O   VAL A  17       9.312 -10.286  -2.209  1.00 98.55           O  
ATOM    285  CG1 VAL A  17       8.922  -7.789  -6.185  1.00 98.55           C  
ATOM    286 HG11 VAL A  17       9.629  -6.968  -6.063  1.00 98.55           H  
ATOM    287 HG12 VAL A  17       9.385  -8.581  -6.773  1.00 98.55           H  
ATOM    288 HG13 VAL A  17       8.047  -7.422  -6.723  1.00 98.55           H  
ATOM    289  CG2 VAL A  17       7.529  -9.491  -5.006  1.00 98.55           C  
ATOM    290 HG21 VAL A  17       8.035 -10.321  -5.499  1.00 98.55           H  
ATOM    291 HG22 VAL A  17       6.682  -9.170  -5.612  1.00 98.55           H  
ATOM    292 HG23 VAL A  17       7.145  -9.828  -4.043  1.00 98.55           H  
ATOM    293  N   ILE A  18       8.798  -8.160  -1.735  1.00 97.09           N  
ATOM    294  H   ILE A  18       8.821  -7.208  -2.072  1.00 97.09           H  
ATOM    295  CA  ILE A  18       8.125  -8.378  -0.459  1.00 97.09           C  
ATOM    296  HA  ILE A  18       8.187  -9.430  -0.178  1.00 97.09           H  
ATOM    297  C   ILE A  18       6.653  -8.023  -0.650  1.00 97.09           C  
ATOM    298  CB  ILE A  18       8.810  -7.545   0.642  1.00 97.09           C  
ATOM    299  HB  ILE A  18       8.860  -6.504   0.323  1.00 97.09           H  
ATOM    300  O   ILE A  18       6.342  -6.984  -1.249  1.00 97.09           O  
ATOM    301  CG1 ILE A  18      10.243  -8.068   0.879  1.00 97.09           C  
ATOM    302 HG12 ILE A  18      10.199  -9.081   1.281  1.00 97.09           H  
ATOM    303 HG13 ILE A  18      10.772  -8.109  -0.072  1.00 97.09           H  
ATOM    304  CG2 ILE A  18       8.005  -7.624   1.938  1.00 97.09           C  
ATOM    305 HG21 ILE A  18       7.011  -7.194   1.815  1.00 97.09           H  
ATOM    306 HG22 ILE A  18       8.489  -7.075   2.746  1.00 97.09           H  
ATOM    307 HG23 ILE A  18       7.929  -8.673   2.225  1.00 97.09           H  
ATOM    308  CD1 ILE A  18      11.082  -7.197   1.816  1.00 97.09           C  
ATOM    309 HD11 ILE A  18      10.689  -7.221   2.832  1.00 97.09           H  
ATOM    310 HD12 ILE A  18      11.100  -6.172   1.446  1.00 97.09           H  
ATOM    311 HD13 ILE A  18      12.099  -7.589   1.835  1.00 97.09           H  
ATOM    312  N   LEU A  19       5.751  -8.879  -0.166  1.00 96.42           N  
ATOM    313  H   LEU A  19       6.071  -9.705   0.319  1.00 96.42           H  
ATOM    314  CA  LEU A  19       4.320  -8.592  -0.203  1.00 96.42           C  
ATOM    315  HA  LEU A  19       4.087  -8.194  -1.191  1.00 96.42           H  
ATOM    316  C   LEU A  19       3.958  -7.530   0.839  1.00 96.42           C  
ATOM    317  CB  LEU A  19       3.511  -9.883   0.007  1.00 96.42           C  
ATOM    318  HB2 LEU A  19       3.771 -10.597  -0.774  1.00 96.42           H  
ATOM    319  HB3 LEU A  19       3.784 -10.314   0.971  1.00 96.42           H  
ATOM    320  O   LEU A  19       4.163  -7.742   2.028  1.00 96.42           O  
ATOM    321  CG  LEU A  19       1.989  -9.635  -0.017  1.00 96.42           C  
ATOM    322  HG  LEU A  19       1.729  -8.866   0.709  1.00 96.42           H  
ATOM    323  CD1 LEU A  19       1.513  -9.188  -1.399  1.00 96.42           C  
ATOM    324 HD11 LEU A  19       0.442  -8.993  -1.351  1.00 96.42           H  
ATOM    325 HD12 LEU A  19       1.991  -8.254  -1.695  1.00 96.42           H  
ATOM    326 HD13 LEU A  19       1.718  -9.958  -2.143  1.00 96.42           H  
ATOM    327  CD2 LEU A  19       1.209 -10.888   0.358  1.00 96.42           C  
ATOM    328 HD21 LEU A  19       0.152 -10.643   0.466  1.00 96.42           H  
ATOM    329 HD22 LEU A  19       1.321 -11.651  -0.413  1.00 96.42           H  
ATOM    330 HD23 LEU A  19       1.582 -11.259   1.312  1.00 96.42           H  
ATOM    331  N   VAL A  20       3.351  -6.429   0.399  1.00 93.84           N  
ATOM    332  H   VAL A  20       3.170  -6.333  -0.590  1.00 93.84           H  
ATOM    333  CA  VAL A  20       2.835  -5.384   1.294  1.00 93.84           C  
ATOM    334  HA  VAL A  20       3.380  -5.410   2.238  1.00 93.84           H  
ATOM    335  C   VAL A  20       1.365  -5.649   1.616  1.00 93.84           C  
ATOM    336  CB  VAL A  20       3.039  -3.990   0.673  1.00 93.84           C  
ATOM    337  HB  VAL A  20       2.498  -3.924  -0.271  1.00 93.84           H  
ATOM    338  O   VAL A  20       0.976  -5.718   2.780  1.00 93.84           O  
ATOM    339  CG1 VAL A  20       2.520  -2.881   1.587  1.00 93.84           C  
ATOM    340 HG11 VAL A  20       2.985  -2.967   2.568  1.00 93.84           H  
ATOM    341 HG12 VAL A  20       2.768  -1.909   1.159  1.00 93.84           H  
ATOM    342 HG13 VAL A  20       1.437  -2.952   1.688  1.00 93.84           H  
ATOM    343  CG2 VAL A  20       4.524  -3.723   0.392  1.00 93.84           C  
ATOM    344 HG21 VAL A  20       4.916  -4.455  -0.314  1.00 93.84           H  
ATOM    345 HG22 VAL A  20       4.645  -2.728  -0.038  1.00 93.84           H  
ATOM    346 HG23 VAL A  20       5.085  -3.791   1.324  1.00 93.84           H  
ATOM    347  N   ASP A  21       0.543  -5.843   0.582  1.00 91.55           N  
ATOM    348  H   ASP A  21       0.918  -5.808  -0.355  1.00 91.55           H  
ATOM    349  CA  ASP A  21      -0.871  -6.182   0.736  1.00 91.55           C  
ATOM    350  HA  ASP A  21      -0.978  -6.820   1.613  1.00 91.55           H  
ATOM    351  C   ASP A  21      -1.410  -6.932  -0.479  1.00 91.55           C  
ATOM    352  CB  ASP A  21      -1.714  -4.917   0.938  1.00 91.55           C  
ATOM    353  HB2 ASP A  21      -1.879  -4.426  -0.021  1.00 91.55           H  
ATOM    354  HB3 ASP A  21      -1.170  -4.212   1.568  1.00 91.55           H  
ATOM    355  O   ASP A  21      -1.017  -6.645  -1.608  1.00 91.55           O  
ATOM    356  CG  ASP A  21      -3.054  -5.274   1.585  1.00 91.55           C  
ATOM    357  OD1 ASP A  21      -3.053  -5.747   2.742  1.00 91.55           O  
ATOM    358  OD2 ASP A  21      -4.091  -5.201   0.897  1.00 91.55           O  
ATOM    359  N   ALA A  22      -2.340  -7.857  -0.252  1.00 94.11           N  
ATOM    360  H   ALA A  22      -2.620  -8.025   0.704  1.00 94.11           H  
ATOM    361  CA  ALA A  22      -3.101  -8.523  -1.308  1.00 94.11           C  
ATOM    362  HA  ALA A  22      -3.128  -7.858  -2.172  1.00 94.11           H  
ATOM    363  C   ALA A  22      -4.569  -8.743  -0.910  1.00 94.11           C  
ATOM    364  CB  ALA A  22      -2.401  -9.829  -1.720  1.00 94.11           C  
ATOM    365  HB1 ALA A  22      -2.993 -10.347  -2.474  1.00 94.11           H  
ATOM    366  HB2 ALA A  22      -1.428  -9.613  -2.161  1.00 94.11           H  
ATOM    367  HB3 ALA A  22      -2.279 -10.481  -0.855  1.00 94.11           H  
ATOM    368  O   ALA A  22      -5.184  -9.714  -1.338  1.00 94.11           O  
ATOM    369  N   THR A  23      -5.138  -7.869  -0.069  1.00 91.23           N  
ATOM    370  H   THR A  23      -4.632  -7.037   0.202  1.00 91.23           H  
ATOM    371  CA  THR A  23      -6.531  -8.014   0.406  1.00 91.23           C  
ATOM    372  HA  THR A  23      -6.678  -9.052   0.707  1.00 91.23           H  
ATOM    373  C   THR A  23      -7.584  -7.755  -0.680  1.00 91.23           C  
ATOM    374  CB  THR A  23      -6.813  -7.142   1.638  1.00 91.23           C  
ATOM    375  HB  THR A  23      -7.858  -7.276   1.916  1.00 91.23           H  
ATOM    376  O   THR A  23      -8.769  -8.002  -0.470  1.00 91.23           O  
ATOM    377  CG2 THR A  23      -5.966  -7.564   2.838  1.00 91.23           C  
ATOM    378 HG21 THR A  23      -6.215  -8.587   3.121  1.00 91.23           H  
ATOM    379 HG22 THR A  23      -4.905  -7.511   2.596  1.00 91.23           H  
ATOM    380 HG23 THR A  23      -6.175  -6.902   3.678  1.00 91.23           H  
ATOM    381  OG1 THR A  23      -6.600  -5.764   1.395  1.00 91.23           O  
ATOM    382  HG1 THR A  23      -5.665  -5.602   1.253  1.00 91.23           H  
ATOM    383  N   ASP A  24      -7.144  -7.311  -1.856  1.00 90.57           N  
ATOM    384  H   ASP A  24      -6.160  -7.096  -1.925  1.00 90.57           H  
ATOM    385  CA  ASP A  24      -7.890  -7.250  -3.107  1.00 90.57           C  
ATOM    386  HA  ASP A  24      -8.768  -7.894  -3.057  1.00 90.57           H  
ATOM    387  C   ASP A  24      -6.962  -7.756  -4.222  1.00 90.57           C  
ATOM    388  CB  ASP A  24      -8.354  -5.798  -3.318  1.00 90.57           C  
ATOM    389  HB2 ASP A  24      -9.048  -5.542  -2.517  1.00 90.57           H  
ATOM    390  HB3 ASP A  24      -7.490  -5.141  -3.223  1.00 90.57           H  
ATOM    391  O   ASP A  24      -5.893  -7.188  -4.455  1.00 90.57           O  
ATOM    392  CG  ASP A  24      -9.041  -5.511  -4.660  1.00 90.57           C  
ATOM    393  OD1 ASP A  24      -9.043  -6.397  -5.545  1.00 90.57           O  
ATOM    394  OD2 ASP A  24      -9.528  -4.364  -4.806  1.00 90.57           O  
ATOM    395  N   VAL A  25      -7.352  -8.827  -4.918  1.00 94.31           N  
ATOM    396  H   VAL A  25      -8.267  -9.213  -4.733  1.00 94.31           H  
ATOM    397  CA  VAL A  25      -6.517  -9.461  -5.954  1.00 94.31           C  
ATOM    398  HA  VAL A  25      -5.533  -9.639  -5.520  1.00 94.31           H  
ATOM    399  C   VAL A  25      -6.288  -8.561  -7.173  1.00 94.31           C  
ATOM    400  CB  VAL A  25      -7.078 -10.827  -6.388  1.00 94.31           C  
ATOM    401  HB  VAL A  25      -6.394 -11.261  -7.117  1.00 94.31           H  
ATOM    402  O   VAL A  25      -5.322  -8.766  -7.904  1.00 94.31           O  
ATOM    403  CG1 VAL A  25      -7.166 -11.793  -5.202  1.00 94.31           C  
ATOM    404 HG11 VAL A  25      -6.206 -11.843  -4.688  1.00 94.31           H  
ATOM    405 HG12 VAL A  25      -7.430 -12.788  -5.562  1.00 94.31           H  
ATOM    406 HG13 VAL A  25      -7.930 -11.458  -4.501  1.00 94.31           H  
ATOM    407  CG2 VAL A  25      -8.459 -10.728  -7.039  1.00 94.31           C  
ATOM    408 HG21 VAL A  25      -8.786 -11.729  -7.319  1.00 94.31           H  
ATOM    409 HG22 VAL A  25      -8.409 -10.128  -7.947  1.00 94.31           H  
ATOM    410 HG23 VAL A  25      -9.191 -10.297  -6.355  1.00 94.31           H  
ATOM    411  N   GLN A  26      -7.114  -7.529  -7.374  1.00 91.50           N  
ATOM    412  H   GLN A  26      -7.868  -7.387  -6.717  1.00 91.50           H  
ATOM    413  CA  GLN A  26      -6.928  -6.499  -8.405  1.00 91.50           C  
ATOM    414  HA  GLN A  26      -6.387  -6.931  -9.246  1.00 91.50           H  
ATOM    415  C   GLN A  26      -6.107  -5.300  -7.894  1.00 91.50           C  
ATOM    416  CB  GLN A  26      -8.297  -6.023  -8.913  1.00 91.50           C  
ATOM    417  HB2 GLN A  26      -8.837  -5.541  -8.097  1.00 91.50           H  
ATOM    418  HB3 GLN A  26      -8.137  -5.286  -9.699  1.00 91.50           H  
ATOM    419  O   GLN A  26      -5.747  -4.398  -8.660  1.00 91.50           O  
ATOM    420  CG  GLN A  26      -9.156  -7.163  -9.480  1.00 91.50           C  
ATOM    421  HG2 GLN A  26      -9.357  -7.893  -8.696  1.00 91.50           H  
ATOM    422  HG3 GLN A  26      -8.610  -7.661 -10.282  1.00 91.50           H  
ATOM    423  CD  GLN A  26     -10.498  -6.690 -10.029  1.00 91.50           C  
ATOM    424  NE2 GLN A  26     -11.365  -7.611 -10.391  1.00 91.50           N  
ATOM    425 HE21 GLN A  26     -12.265  -7.283 -10.710  1.00 91.50           H  
ATOM    426 HE22 GLN A  26     -11.147  -8.586 -10.245  1.00 91.50           H  
ATOM    427  OE1 GLN A  26     -10.803  -5.512 -10.163  1.00 91.50           O  
ATOM    428  N   ARG A  27      -5.811  -5.250  -6.590  1.00 92.79           N  
ATOM    429  H   ARG A  27      -6.132  -6.011  -6.010  1.00 92.79           H  
ATOM    430  CA  ARG A  27      -5.037  -4.188  -5.936  1.00 92.79           C  
ATOM    431  HA  ARG A  27      -4.427  -3.683  -6.685  1.00 92.79           H  
ATOM    432  C   ARG A  27      -4.010  -4.755  -4.967  1.00 92.79           C  
ATOM    433  CB  ARG A  27      -5.953  -3.140  -5.292  1.00 92.79           C  
ATOM    434  HB2 ARG A  27      -5.321  -2.428  -4.762  1.00 92.79           H  
ATOM    435  HB3 ARG A  27      -6.607  -3.623  -4.565  1.00 92.79           H  
ATOM    436  O   ARG A  27      -4.037  -4.472  -3.773  1.00 92.79           O  
ATOM    437  CG  ARG A  27      -6.808  -2.374  -6.311  1.00 92.79           C  
ATOM    438  HG2 ARG A  27      -6.169  -1.955  -7.088  1.00 92.79           H  
ATOM    439  HG3 ARG A  27      -7.519  -3.061  -6.771  1.00 92.79           H  
ATOM    440  CD  ARG A  27      -7.596  -1.246  -5.633  1.00 92.79           C  
ATOM    441  HD2 ARG A  27      -8.272  -0.800  -6.362  1.00 92.79           H  
ATOM    442  HD3 ARG A  27      -8.213  -1.692  -4.852  1.00 92.79           H  
ATOM    443  NE  ARG A  27      -6.718  -0.209  -5.035  1.00 92.79           N  
ATOM    444  HE  ARG A  27      -6.450  -0.371  -4.075  1.00 92.79           H  
ATOM    445  NH1 ARG A  27      -6.371   1.092  -6.893  1.00 92.79           N  
ATOM    446 HH11 ARG A  27      -5.824   1.810  -7.346  1.00 92.79           H  
ATOM    447 HH12 ARG A  27      -6.865   0.398  -7.435  1.00 92.79           H  
ATOM    448  NH2 ARG A  27      -5.417   1.666  -4.950  1.00 92.79           N  
ATOM    449 HH21 ARG A  27      -4.938   2.441  -5.386  1.00 92.79           H  
ATOM    450 HH22 ARG A  27      -5.192   1.479  -3.984  1.00 92.79           H  
ATOM    451  CZ  ARG A  27      -6.174   0.841  -5.628  1.00 92.79           C  
ATOM    452  N   VAL A  28      -3.067  -5.510  -5.519  1.00 95.85           N  
ATOM    453  H   VAL A  28      -3.096  -5.669  -6.516  1.00 95.85           H  
ATOM    454  CA  VAL A  28      -1.937  -6.062  -4.772  1.00 95.85           C  
ATOM    455  HA  VAL A  28      -2.238  -6.191  -3.732  1.00 95.85           H  
ATOM    456  C   VAL A  28      -0.765  -5.091  -4.789  1.00 95.85           C  
ATOM    457  CB  VAL A  28      -1.566  -7.448  -5.318  1.00 95.85           C  
ATOM    458  HB  VAL A  28      -1.379  -7.369  -6.389  1.00 95.85           H  
ATOM    459  O   VAL A  28      -0.413  -4.547  -5.836  1.00 95.85           O  
ATOM    460  CG1 VAL A  28      -0.309  -8.039  -4.668  1.00 95.85           C  
ATOM    461 HG11 VAL A  28       0.558  -7.414  -4.883  1.00 95.85           H  
ATOM    462 HG12 VAL A  28      -0.441  -8.111  -3.589  1.00 95.85           H  
ATOM    463 HG13 VAL A  28      -0.119  -9.033  -5.073  1.00 95.85           H  
ATOM    464  CG2 VAL A  28      -2.748  -8.404  -5.119  1.00 95.85           C  
ATOM    465 HG21 VAL A  28      -2.393  -9.418  -4.934  1.00 95.85           H  
ATOM    466 HG22 VAL A  28      -3.356  -8.105  -4.265  1.00 95.85           H  
ATOM    467 HG23 VAL A  28      -3.383  -8.384  -6.004  1.00 95.85           H  
ATOM    468  N   PHE A  29      -0.138  -4.891  -3.634  1.00 95.44           N  
ATOM    469  H   PHE A  29      -0.455  -5.412  -2.829  1.00 95.44           H  
ATOM    470  CA  PHE A  29       1.022  -4.026  -3.468  1.00 95.44           C  
ATOM    471  HA  PHE A  29       1.244  -3.562  -4.429  1.00 95.44           H  
ATOM    472  C   PHE A  29       2.243  -4.839  -3.059  1.00 95.44           C  
ATOM    473  CB  PHE A  29       0.721  -2.884  -2.492  1.00 95.44           C  
ATOM    474  HB2 PHE A  29       0.407  -3.300  -1.535  1.00 95.44           H  
ATOM    475  HB3 PHE A  29       1.634  -2.312  -2.322  1.00 95.44           H  
ATOM    476  O   PHE A  29       2.196  -5.654  -2.136  1.00 95.44           O  
ATOM    477  CG  PHE A  29      -0.350  -1.948  -3.010  1.00 95.44           C  
ATOM    478  CD1 PHE A  29      -0.008  -0.857  -3.831  1.00 95.44           C  
ATOM    479  HD1 PHE A  29       1.027  -0.661  -4.066  1.00 95.44           H  
ATOM    480  CD2 PHE A  29      -1.702  -2.211  -2.725  1.00 95.44           C  
ATOM    481  HD2 PHE A  29      -1.973  -3.056  -2.109  1.00 95.44           H  
ATOM    482  CE1 PHE A  29      -1.024  -0.042  -4.362  1.00 95.44           C  
ATOM    483  HE1 PHE A  29      -0.782   0.789  -5.009  1.00 95.44           H  
ATOM    484  CE2 PHE A  29      -2.713  -1.400  -3.265  1.00 95.44           C  
ATOM    485  HE2 PHE A  29      -3.745  -1.630  -3.047  1.00 95.44           H  
ATOM    486  CZ  PHE A  29      -2.373  -0.317  -4.091  1.00 95.44           C  
ATOM    487  HZ  PHE A  29      -3.144   0.305  -4.522  1.00 95.44           H  
ATOM    488  N   VAL A  30       3.354  -4.591  -3.744  1.00 97.51           N  
ATOM    489  H   VAL A  30       3.315  -3.891  -4.470  1.00 97.51           H  
ATOM    490  CA  VAL A  30       4.647  -5.235  -3.491  1.00 97.51           C  
ATOM    491  HA  VAL A  30       4.628  -5.693  -2.502  1.00 97.51           H  
ATOM    492  C   VAL A  30       5.757  -4.193  -3.483  1.00 97.51           C  
ATOM    493  CB  VAL A  30       4.950  -6.347  -4.514  1.00 97.51           C  
ATOM    494  HB  VAL A  30       5.912  -6.784  -4.249  1.00 97.51           H  
ATOM    495  O   VAL A  30       5.616  -3.119  -4.068  1.00 97.51           O  
ATOM    496  CG1 VAL A  30       3.917  -7.477  -4.469  1.00 97.51           C  
ATOM    497 HG11 VAL A  30       4.231  -8.295  -5.118  1.00 97.51           H  
ATOM    498 HG12 VAL A  30       3.830  -7.855  -3.451  1.00 97.51           H  
ATOM    499 HG13 VAL A  30       2.943  -7.116  -4.799  1.00 97.51           H  
ATOM    500  CG2 VAL A  30       5.049  -5.828  -5.957  1.00 97.51           C  
ATOM    501 HG21 VAL A  30       4.100  -5.391  -6.267  1.00 97.51           H  
ATOM    502 HG22 VAL A  30       5.294  -6.654  -6.624  1.00 97.51           H  
ATOM    503 HG23 VAL A  30       5.836  -5.078  -6.038  1.00 97.51           H  
ATOM    504  N   ARG A  31       6.887  -4.508  -2.854  1.00 96.83           N  
ATOM    505  H   ARG A  31       6.921  -5.389  -2.362  1.00 96.83           H  
ATOM    506  CA  ARG A  31       8.087  -3.656  -2.845  1.00 96.83           C  
ATOM    507  HA  ARG A  31       7.992  -2.922  -3.646  1.00 96.83           H  
ATOM    508  C   ARG A  31       9.344  -4.481  -3.123  1.00 96.83           C  
ATOM    509  CB  ARG A  31       8.139  -2.877  -1.522  1.00 96.83           C  
ATOM    510  HB2 ARG A  31       7.184  -2.360  -1.430  1.00 96.83           H  
ATOM    511  HB3 ARG A  31       8.937  -2.135  -1.564  1.00 96.83           H  
ATOM    512  O   ARG A  31       9.343  -5.664  -2.793  1.00 96.83           O  
ATOM    513  CG  ARG A  31       8.307  -3.741  -0.264  1.00 96.83           C  
ATOM    514  HG2 ARG A  31       9.310  -4.166  -0.249  1.00 96.83           H  
ATOM    515  HG3 ARG A  31       7.579  -4.552  -0.273  1.00 96.83           H  
ATOM    516  CD  ARG A  31       8.079  -2.908   1.005  1.00 96.83           C  
ATOM    517  HD2 ARG A  31       8.783  -2.077   1.032  1.00 96.83           H  
ATOM    518  HD3 ARG A  31       7.074  -2.486   0.981  1.00 96.83           H  
ATOM    519  NE  ARG A  31       8.212  -3.730   2.223  1.00 96.83           N  
ATOM    520  HE  ARG A  31       7.381  -4.101   2.660  1.00 96.83           H  
ATOM    521  NH1 ARG A  31      10.494  -3.572   2.472  1.00 96.83           N  
ATOM    522 HH11 ARG A  31      11.269  -3.693   3.107  1.00 96.83           H  
ATOM    523 HH12 ARG A  31      10.533  -2.952   1.676  1.00 96.83           H  
ATOM    524  NH2 ARG A  31       9.318  -4.683   3.962  1.00 96.83           N  
ATOM    525 HH21 ARG A  31      10.140  -4.863   4.521  1.00 96.83           H  
ATOM    526 HH22 ARG A  31       8.460  -5.032   4.364  1.00 96.83           H  
ATOM    527  CZ  ARG A  31       9.328  -3.992   2.873  1.00 96.83           C  
ATOM    528  N   PRO A  32      10.408  -3.929  -3.727  1.00 97.86           N  
ATOM    529  CA  PRO A  32      11.615  -4.705  -4.005  1.00 97.86           C  
ATOM    530  HA  PRO A  32      11.355  -5.522  -4.678  1.00 97.86           H  
ATOM    531  C   PRO A  32      12.237  -5.279  -2.725  1.00 97.86           C  
ATOM    532  CB  PRO A  32      12.570  -3.753  -4.726  1.00 97.86           C  
ATOM    533  HB2 PRO A  32      13.127  -4.260  -5.514  1.00 97.86           H  
ATOM    534  HB3 PRO A  32      13.260  -3.311  -4.007  1.00 97.86           H  
ATOM    535  O   PRO A  32      12.313  -4.595  -1.703  1.00 97.86           O  
ATOM    536  CG  PRO A  32      11.660  -2.662  -5.287  1.00 97.86           C  
ATOM    537  HG2 PRO A  32      12.180  -1.708  -5.380  1.00 97.86           H  
ATOM    538  HG3 PRO A  32      11.265  -2.978  -6.253  1.00 97.86           H  
ATOM    539  CD  PRO A  32      10.521  -2.586  -4.275  1.00 97.86           C  
ATOM    540  HD2 PRO A  32      10.772  -1.886  -3.479  1.00 97.86           H  
ATOM    541  HD3 PRO A  32       9.609  -2.274  -4.784  1.00 97.86           H  
ATOM    542  N   ALA A  33      12.703  -6.527  -2.789  1.00 97.02           N  
ATOM    543  H   ALA A  33      12.589  -7.047  -3.648  1.00 97.02           H  
ATOM    544  CA  ALA A  33      13.274  -7.231  -1.640  1.00 97.02           C  
ATOM    545  HA  ALA A  33      12.772  -6.886  -0.735  1.00 97.02           H  
ATOM    546  C   ALA A  33      14.778  -6.981  -1.442  1.00 97.02           C  
ATOM    547  CB  ALA A  33      12.989  -8.725  -1.793  1.00 97.02           C  
ATOM    548  HB1 ALA A  33      13.287  -9.246  -0.883  1.00 97.02           H  
ATOM    549  HB2 ALA A  33      11.926  -8.899  -1.960  1.00 97.02           H  
ATOM    550  HB3 ALA A  33      13.563  -9.125  -2.629  1.00 97.02           H  
ATOM    551  O   ALA A  33      15.379  -7.508  -0.509  1.00 97.02           O  
ATOM    552  N   ASP A  34      15.436  -6.208  -2.306  1.00 96.58           N  
ATOM    553  H   ASP A  34      14.922  -5.708  -3.017  1.00 96.58           H  
ATOM    554  CA  ASP A  34      16.861  -5.931  -2.140  1.00 96.58           C  
ATOM    555  HA  ASP A  34      17.363  -6.884  -1.972  1.00 96.58           H  
ATOM    556  C   ASP A  34      17.127  -5.043  -0.909  1.00 96.58           C  
ATOM    557  CB  ASP A  34      17.445  -5.338  -3.424  1.00 96.58           C  
ATOM    558  HB2 ASP A  34      18.532  -5.377  -3.364  1.00 96.58           H  
ATOM    559  HB3 ASP A  34      17.133  -5.935  -4.281  1.00 96.58           H  
ATOM    560  O   ASP A  34      16.320  -4.192  -0.532  1.00 96.58           O  
ATOM    561  CG  ASP A  34      17.005  -3.892  -3.610  1.00 96.58           C  
ATOM    562  OD1 ASP A  34      17.725  -3.004  -3.099  1.00 96.58           O  
ATOM    563  OD2 ASP A  34      15.942  -3.671  -4.229  1.00 96.58           O  
ATOM    564  N   THR A  35      18.293  -5.212  -0.282  1.00 93.04           N  
ATOM    565  H   THR A  35      18.906  -5.952  -0.593  1.00 93.04           H  
ATOM    566  CA  THR A  35      18.642  -4.518   0.969  1.00 93.04           C  
ATOM    567  HA  THR A  35      17.943  -4.824   1.748  1.00 93.04           H  
ATOM    568  C   THR A  35      18.567  -2.994   0.861  1.00 93.04           C  
ATOM    569  CB  THR A  35      20.068  -4.899   1.391  1.00 93.04           C  
ATOM    570  HB  THR A  35      20.767  -4.524   0.644  1.00 93.04           H  
ATOM    571  O   THR A  35      18.245  -2.331   1.847  1.00 93.04           O  
ATOM    572  CG2 THR A  35      20.490  -4.349   2.755  1.00 93.04           C  
ATOM    573 HG21 THR A  35      21.477  -4.736   3.009  1.00 93.04           H  
ATOM    574 HG22 THR A  35      19.775  -4.657   3.518  1.00 93.04           H  
ATOM    575 HG23 THR A  35      20.540  -3.261   2.721  1.00 93.04           H  
ATOM    576  OG1 THR A  35      20.202  -6.299   1.446  1.00 93.04           O  
ATOM    577  HG1 THR A  35      19.475  -6.660   1.958  1.00 93.04           H  
ATOM    578  N   ARG A  36      18.883  -2.413  -0.303  1.00 96.35           N  
ATOM    579  H   ARG A  36      18.922  -2.991  -1.131  1.00 96.35           H  
ATOM    580  CA  ARG A  36      18.863  -0.956  -0.477  1.00 96.35           C  
ATOM    581  HA  ARG A  36      19.347  -0.485   0.378  1.00 96.35           H  
ATOM    582  C   ARG A  36      17.425  -0.448  -0.477  1.00 96.35           C  
ATOM    583  CB  ARG A  36      19.617  -0.574  -1.757  1.00 96.35           C  
ATOM    584  HB2 ARG A  36      20.648  -0.920  -1.680  1.00 96.35           H  
ATOM    585  HB3 ARG A  36      19.154  -1.061  -2.614  1.00 96.35           H  
ATOM    586  O   ARG A  36      17.144   0.522   0.222  1.00 96.35           O  
ATOM    587  CG  ARG A  36      19.609   0.940  -1.996  1.00 96.35           C  
ATOM    588  HG2 ARG A  36      18.582   1.304  -2.042  1.00 96.35           H  
ATOM    589  HG3 ARG A  36      20.131   1.444  -1.182  1.00 96.35           H  
ATOM    590  CD  ARG A  36      20.288   1.259  -3.328  1.00 96.35           C  
ATOM    591  HD2 ARG A  36      21.332   0.951  -3.275  1.00 96.35           H  
ATOM    592  HD3 ARG A  36      19.787   0.693  -4.113  1.00 96.35           H  
ATOM    593  NE  ARG A  36      20.201   2.698  -3.629  1.00 96.35           N  
ATOM    594  HE  ARG A  36      19.725   3.273  -2.949  1.00 96.35           H  
ATOM    595  NH1 ARG A  36      21.208   2.628  -5.690  1.00 96.35           N  
ATOM    596 HH11 ARG A  36      21.299   1.627  -5.594  1.00 96.35           H  
ATOM    597 HH12 ARG A  36      21.506   3.096  -6.534  1.00 96.35           H  
ATOM    598  NH2 ARG A  36      20.464   4.575  -4.887  1.00 96.35           N  
ATOM    599 HH21 ARG A  36      20.768   5.030  -5.736  1.00 96.35           H  
ATOM    600 HH22 ARG A  36      19.989   5.114  -4.178  1.00 96.35           H  
ATOM    601  CZ  ARG A  36      20.624   3.291  -4.730  1.00 96.35           C  
ATOM    602  N   SER A  37      16.538  -1.105  -1.217  1.00 94.63           N  
ATOM    603  H   SER A  37      16.859  -1.857  -1.810  1.00 94.63           H  
ATOM    604  CA  SER A  37      15.117  -0.757  -1.263  1.00 94.63           C  
ATOM    605  HA  SER A  37      15.015   0.298  -1.516  1.00 94.63           H  
ATOM    606  C   SER A  37      14.426  -0.984   0.078  1.00 94.63           C  
ATOM    607  CB  SER A  37      14.410  -1.566  -2.345  1.00 94.63           C  
ATOM    608  HB2 SER A  37      13.357  -1.288  -2.375  1.00 94.63           H  
ATOM    609  HB3 SER A  37      14.489  -2.629  -2.117  1.00 94.63           H  
ATOM    610  O   SER A  37      13.645  -0.134   0.492  1.00 94.63           O  
ATOM    611  OG  SER A  37      15.002  -1.301  -3.603  1.00 94.63           O  
ATOM    612  HG  SER A  37      15.380  -2.130  -3.905  1.00 94.63           H  
ATOM    613  N   GLN A  38      14.758  -2.063   0.800  1.00 90.64           N  
ATOM    614  H   GLN A  38      15.352  -2.764   0.381  1.00 90.64           H  
ATOM    615  CA  GLN A  38      14.229  -2.293   2.149  1.00 90.64           C  
ATOM    616  HA  GLN A  38      13.140  -2.296   2.102  1.00 90.64           H  
ATOM    617  C   GLN A  38      14.620  -1.163   3.111  1.00 90.64           C  
ATOM    618  CB  GLN A  38      14.691  -3.649   2.698  1.00 90.64           C  
ATOM    619  HB2 GLN A  38      14.405  -3.691   3.749  1.00 90.64           H  
ATOM    620  HB3 GLN A  38      15.776  -3.725   2.638  1.00 90.64           H  
ATOM    621  O   GLN A  38      13.745  -0.555   3.714  1.00 90.64           O  
ATOM    622  CG  GLN A  38      14.054  -4.845   1.974  1.00 90.64           C  
ATOM    623  HG2 GLN A  38      12.975  -4.704   1.906  1.00 90.64           H  
ATOM    624  HG3 GLN A  38      14.447  -4.930   0.960  1.00 90.64           H  
ATOM    625  CD  GLN A  38      14.313  -6.137   2.740  1.00 90.64           C  
ATOM    626  NE2 GLN A  38      14.941  -7.136   2.172  1.00 90.64           N  
ATOM    627 HE21 GLN A  38      15.143  -7.142   1.182  1.00 90.64           H  
ATOM    628 HE22 GLN A  38      14.953  -7.989   2.713  1.00 90.64           H  
ATOM    629  OE1 GLN A  38      13.970  -6.271   3.896  1.00 90.64           O  
ATOM    630  N   LYS A  39      15.908  -0.794   3.167  1.00 90.33           N  
ATOM    631  H   LYS A  39      16.583  -1.325   2.634  1.00 90.33           H  
ATOM    632  CA  LYS A  39      16.370   0.330   4.001  1.00 90.33           C  
ATOM    633  HA  LYS A  39      16.065   0.155   5.032  1.00 90.33           H  
ATOM    634  C   LYS A  39      15.733   1.661   3.605  1.00 90.33           C  
ATOM    635  CB  LYS A  39      17.894   0.461   3.921  1.00 90.33           C  
ATOM    636  HB2 LYS A  39      18.205   0.445   2.877  1.00 90.33           H  
ATOM    637  HB3 LYS A  39      18.181   1.421   4.351  1.00 90.33           H  
ATOM    638  O   LYS A  39      15.417   2.464   4.470  1.00 90.33           O  
ATOM    639  CG  LYS A  39      18.613  -0.644   4.700  1.00 90.33           C  
ATOM    640  HG2 LYS A  39      18.332  -0.580   5.751  1.00 90.33           H  
ATOM    641  HG3 LYS A  39      18.324  -1.625   4.321  1.00 90.33           H  
ATOM    642  CD  LYS A  39      20.127  -0.461   4.563  1.00 90.33           C  
ATOM    643  HD2 LYS A  39      20.402  -0.528   3.511  1.00 90.33           H  
ATOM    644  HD3 LYS A  39      20.397   0.522   4.948  1.00 90.33           H  
ATOM    645  CE  LYS A  39      20.846  -1.547   5.362  1.00 90.33           C  
ATOM    646  HE2 LYS A  39      20.465  -1.525   6.383  1.00 90.33           H  
ATOM    647  HE3 LYS A  39      20.593  -2.518   4.936  1.00 90.33           H  
ATOM    648  NZ  LYS A  39      22.314  -1.335   5.361  1.00 90.33           N  
ATOM    649  HZ1 LYS A  39      22.674  -1.349   4.417  1.00 90.33           H  
ATOM    650  HZ2 LYS A  39      22.771  -2.054   5.903  1.00 90.33           H  
ATOM    651  HZ3 LYS A  39      22.527  -0.441   5.780  1.00 90.33           H  
ATOM    652  N   ALA A  40      15.566   1.916   2.308  1.00 93.06           N  
ATOM    653  H   ALA A  40      15.867   1.229   1.631  1.00 93.06           H  
ATOM    654  CA  ALA A  40      14.933   3.144   1.837  1.00 93.06           C  
ATOM    655  HA  ALA A  40      15.409   3.994   2.327  1.00 93.06           H  
ATOM    656  C   ALA A  40      13.441   3.197   2.205  1.00 93.06           C  
ATOM    657  CB  ALA A  40      15.170   3.264   0.328  1.00 93.06           C  
ATOM    658  HB1 ALA A  40      14.716   4.185  -0.037  1.00 93.06           H  
ATOM    659  HB2 ALA A  40      16.241   3.291   0.126  1.00 93.06           H  
ATOM    660  HB3 ALA A  40      14.730   2.410  -0.187  1.00 93.06           H  
ATOM    661  O   ALA A  40      12.958   4.256   2.593  1.00 93.06           O  
ATOM    662  N   PHE A  41      12.734   2.065   2.122  1.00 91.61           N  
ATOM    663  H   PHE A  41      13.188   1.227   1.788  1.00 91.61           H  
ATOM    664  CA  PHE A  41      11.344   1.950   2.562  1.00 91.61           C  
ATOM    665  HA  PHE A  41      10.741   2.710   2.064  1.00 91.61           H  
ATOM    666  C   PHE A  41      11.224   2.203   4.060  1.00 91.61           C  
ATOM    667  CB  PHE A  41      10.796   0.564   2.197  1.00 91.61           C  
ATOM    668  HB2 PHE A  41      11.391  -0.205   2.689  1.00 91.61           H  
ATOM    669  HB3 PHE A  41      10.895   0.415   1.122  1.00 91.61           H  
ATOM    670  O   PHE A  41      10.399   3.016   4.467  1.00 91.61           O  
ATOM    671  CG  PHE A  41       9.344   0.373   2.582  1.00 91.61           C  
ATOM    672  CD1 PHE A  41       9.008  -0.178   3.834  1.00 91.61           C  
ATOM    673  HD1 PHE A  41       9.779  -0.462   4.535  1.00 91.61           H  
ATOM    674  CD2 PHE A  41       8.326   0.764   1.693  1.00 91.61           C  
ATOM    675  HD2 PHE A  41       8.576   1.213   0.744  1.00 91.61           H  
ATOM    676  CE1 PHE A  41       7.659  -0.354   4.183  1.00 91.61           C  
ATOM    677  HE1 PHE A  41       7.405  -0.786   5.140  1.00 91.61           H  
ATOM    678  CE2 PHE A  41       6.977   0.595   2.052  1.00 91.61           C  
ATOM    679  HE2 PHE A  41       6.187   0.910   1.387  1.00 91.61           H  
ATOM    680  CZ  PHE A  41       6.643   0.035   3.296  1.00 91.61           C  
ATOM    681  HZ  PHE A  41       5.608  -0.091   3.578  1.00 91.61           H  
ATOM    682  N   ASP A  42      12.097   1.574   4.849  1.00 89.59           N  
ATOM    683  H   ASP A  42      12.703   0.866   4.459  1.00 89.59           H  
ATOM    684  CA  ASP A  42      12.148   1.808   6.282  1.00 89.59           C  
ATOM    685  HA  ASP A  42      11.180   1.530   6.697  1.00 89.59           H  
ATOM    686  C   ASP A  42      12.341   3.303   6.548  1.00 89.59           C  
ATOM    687  CB  ASP A  42      13.246   0.947   6.940  1.00 89.59           C  
ATOM    688  HB2 ASP A  42      13.357   1.254   7.980  1.00 89.59           H  
ATOM    689  HB3 ASP A  42      14.197   1.124   6.438  1.00 89.59           H  
ATOM    690  O   ASP A  42      11.481   3.918   7.175  1.00 89.59           O  
ATOM    691  CG  ASP A  42      12.941  -0.553   6.943  1.00 89.59           C  
ATOM    692  OD1 ASP A  42      11.739  -0.897   6.922  1.00 89.59           O  
ATOM    693  OD2 ASP A  42      13.920  -1.334   7.022  1.00 89.59           O  
ATOM    694  N   ASN A  43      13.407   3.907   6.010  1.00 90.21           N  
ATOM    695  H   ASN A  43      14.074   3.335   5.513  1.00 90.21           H  
ATOM    696  CA  ASN A  43      13.753   5.307   6.273  1.00 90.21           C  
ATOM    697  HA  ASN A  43      13.987   5.425   7.331  1.00 90.21           H  
ATOM    698  C   ASN A  43      12.600   6.276   5.965  1.00 90.21           C  
ATOM    699  CB  ASN A  43      14.987   5.689   5.445  1.00 90.21           C  
ATOM    700  HB2 ASN A  43      15.121   6.768   5.520  1.00 90.21           H  
ATOM    701  HB3 ASN A  43      14.811   5.440   4.398  1.00 90.21           H  
ATOM    702  O   ASN A  43      12.363   7.197   6.739  1.00 90.21           O  
ATOM    703  CG  ASN A  43      16.285   5.044   5.897  1.00 90.21           C  
ATOM    704  ND2 ASN A  43      17.354   5.306   5.180  1.00 90.21           N  
ATOM    705 HD21 ASN A  43      18.216   5.001   5.609  1.00 90.21           H  
ATOM    706 HD22 ASN A  43      17.285   6.025   4.474  1.00 90.21           H  
ATOM    707  OD1 ASN A  43      16.406   4.328   6.876  1.00 90.21           O  
ATOM    708  N   ILE A  44      11.841   6.044   4.884  1.00 93.44           N  
ATOM    709  H   ILE A  44      12.062   5.244   4.308  1.00 93.44           H  
ATOM    710  CA  ILE A  44      10.639   6.837   4.576  1.00 93.44           C  
ATOM    711  HA  ILE A  44      10.929   7.881   4.459  1.00 93.44           H  
ATOM    712  C   ILE A  44       9.642   6.778   5.735  1.00 93.44           C  
ATOM    713  CB  ILE A  44       9.976   6.347   3.267  1.00 93.44           C  
ATOM    714  HB  ILE A  44       9.888   5.262   3.304  1.00 93.44           H  
ATOM    715  O   ILE A  44       9.126   7.815   6.153  1.00 93.44           O  
ATOM    716  CG1 ILE A  44      10.838   6.737   2.050  1.00 93.44           C  
ATOM    717 HG12 ILE A  44      11.894   6.585   2.273  1.00 93.44           H  
ATOM    718 HG13 ILE A  44      10.684   7.799   1.856  1.00 93.44           H  
ATOM    719  CG2 ILE A  44       8.561   6.938   3.089  1.00 93.44           C  
ATOM    720 HG21 ILE A  44       8.600   8.026   3.125  1.00 93.44           H  
ATOM    721 HG22 ILE A  44       8.136   6.610   2.140  1.00 93.44           H  
ATOM    722 HG23 ILE A  44       7.891   6.576   3.869  1.00 93.44           H  
ATOM    723  CD1 ILE A  44      10.508   5.969   0.764  1.00 93.44           C  
ATOM    724 HD11 ILE A  44       9.497   6.195   0.425  1.00 93.44           H  
ATOM    725 HD12 ILE A  44      10.601   4.897   0.939  1.00 93.44           H  
ATOM    726 HD13 ILE A  44      11.209   6.261  -0.018  1.00 93.44           H  
ATOM    727  N   LEU A  45       9.371   5.583   6.265  1.00 90.60           N  
ATOM    728  H   LEU A  45       9.890   4.777   5.947  1.00 90.60           H  
ATOM    729  CA  LEU A  45       8.508   5.441   7.433  1.00 90.60           C  
ATOM    730  HA  LEU A  45       7.558   5.932   7.224  1.00 90.60           H  
ATOM    731  C   LEU A  45       9.103   6.174   8.648  1.00 90.60           C  
ATOM    732  CB  LEU A  45       8.236   3.951   7.728  1.00 90.60           C  
ATOM    733  HB2 LEU A  45       7.628   3.893   8.630  1.00 90.60           H  
ATOM    734  HB3 LEU A  45       9.183   3.459   7.948  1.00 90.60           H  
ATOM    735  O   LEU A  45       8.338   6.732   9.428  1.00 90.60           O  
ATOM    736  CG  LEU A  45       7.526   3.160   6.610  1.00 90.60           C  
ATOM    737  HG  LEU A  45       8.118   3.188   5.695  1.00 90.60           H  
ATOM    738  CD1 LEU A  45       7.370   1.703   7.044  1.00 90.60           C  
ATOM    739 HD11 LEU A  45       8.354   1.245   7.136  1.00 90.60           H  
ATOM    740 HD12 LEU A  45       6.859   1.644   8.006  1.00 90.60           H  
ATOM    741 HD13 LEU A  45       6.795   1.153   6.300  1.00 90.60           H  
ATOM    742  CD2 LEU A  45       6.133   3.718   6.303  1.00 90.60           C  
ATOM    743 HD21 LEU A  45       5.547   3.765   7.221  1.00 90.60           H  
ATOM    744 HD22 LEU A  45       6.223   4.715   5.873  1.00 90.60           H  
ATOM    745 HD23 LEU A  45       5.632   3.074   5.581  1.00 90.60           H  
ATOM    746  N   GLN A  46      10.434   6.262   8.794  1.00 90.13           N  
ATOM    747  H   GLN A  46      11.024   5.816   8.106  1.00 90.13           H  
ATOM    748  CA  GLN A  46      11.068   6.872   9.989  1.00 90.13           C  
ATOM    749  HA  GLN A  46      10.577   6.485  10.882  1.00 90.13           H  
ATOM    750  C   GLN A  46      10.873   8.341   9.990  1.00 90.13           C  
ATOM    751  CB  GLN A  46      12.601   6.670  10.084  1.00 90.13           C  
ATOM    752  HB2 GLN A  46      13.144   7.468   9.579  1.00 90.13           H  
ATOM    753  HB3 GLN A  46      12.900   5.783   9.524  1.00 90.13           H  
ATOM    754  O   GLN A  46      10.439   8.909  10.985  1.00 90.13           O  
ATOM    755  CG  GLN A  46      13.086   6.631  11.547  1.00 90.13           C  
ATOM    756  HG2 GLN A  46      12.314   6.197  12.182  1.00 90.13           H  
ATOM    757  HG3 GLN A  46      13.244   7.653  11.892  1.00 90.13           H  
ATOM    758  CD  GLN A  46      14.375   5.840  11.773  1.00 90.13           C  
ATOM    759  NE2 GLN A  46      14.616   5.385  12.985  1.00 90.13           N  
ATOM    760 HE21 GLN A  46      13.956   5.538  13.734  1.00 90.13           H  
ATOM    761 HE22 GLN A  46      15.450   4.825  13.089  1.00 90.13           H  
ATOM    762  OE1 GLN A  46      15.198   5.615  10.900  1.00 90.13           O  
ATOM    763  N   ASP A  47      11.210   8.929   8.855  1.00 91.33           N  
ATOM    764  H   ASP A  47      11.624   8.364   8.126  1.00 91.33           H  
ATOM    765  CA  ASP A  47      11.226  10.358   8.694  1.00 91.33           C  
ATOM    766  HA  ASP A  47      11.852  10.804   9.467  1.00 91.33           H  
ATOM    767  C   ASP A  47       9.801  10.885   8.866  1.00 91.33           C  
ATOM    768  CB  ASP A  47      11.829  10.684   7.321  1.00 91.33           C  
ATOM    769  HB2 ASP A  47      11.238  10.200   6.543  1.00 91.33           H  
ATOM    770  HB3 ASP A  47      11.763  11.762   7.177  1.00 91.33           H  
ATOM    771  O   ASP A  47       9.588  11.919   9.494  1.00 91.33           O  
ATOM    772  CG  ASP A  47      13.307  10.281   7.170  1.00 91.33           C  
ATOM    773  OD1 ASP A  47      13.983  10.074   8.204  1.00 91.33           O  
ATOM    774  OD2 ASP A  47      13.772  10.250   6.006  1.00 91.33           O  
ATOM    775  N   VAL A  48       8.803  10.127   8.401  1.00 94.20           N  
ATOM    776  H   VAL A  48       9.055   9.279   7.914  1.00 94.20           H  
ATOM    777  CA  VAL A  48       7.384  10.469   8.538  1.00 94.20           C  
ATOM    778  HA  VAL A  48       7.262  11.529   8.313  1.00 94.20           H  
ATOM    779  C   VAL A  48       6.873  10.251   9.961  1.00 94.20           C  
ATOM    780  CB  VAL A  48       6.559   9.670   7.523  1.00 94.20           C  
ATOM    781  HB  VAL A  48       6.722   8.605   7.690  1.00 94.20           H  
ATOM    782  O   VAL A  48       6.142  11.103  10.469  1.00 94.20           O  
ATOM    783  CG1 VAL A  48       5.060   9.969   7.645  1.00 94.20           C  
ATOM    784 HG11 VAL A  48       4.531   9.472   6.830  1.00 94.20           H  
ATOM    785 HG12 VAL A  48       4.887  11.044   7.600  1.00 94.20           H  
ATOM    786 HG13 VAL A  48       4.682   9.583   8.592  1.00 94.20           H  
ATOM    787  CG2 VAL A  48       6.983  10.019   6.089  1.00 94.20           C  
ATOM    788 HG21 VAL A  48       6.494  10.933   5.750  1.00 94.20           H  
ATOM    789 HG22 VAL A  48       6.747   9.171   5.446  1.00 94.20           H  
ATOM    790 HG23 VAL A  48       8.060  10.164   6.012  1.00 94.20           H  
ATOM    791  N   LEU A  49       7.262   9.156  10.622  1.00 89.83           N  
ATOM    792  H   LEU A  49       7.845   8.481  10.148  1.00 89.83           H  
ATOM    793  CA  LEU A  49       6.924   8.909  12.025  1.00 89.83           C  
ATOM    794  HA  LEU A  49       5.842   8.976  12.141  1.00 89.83           H  
ATOM    795  C   LEU A  49       7.524   9.986  12.933  1.00 89.83           C  
ATOM    796  CB  LEU A  49       7.402   7.507  12.449  1.00 89.83           C  
ATOM    797  HB2 LEU A  49       8.420   7.360  12.089  1.00 89.83           H  
ATOM    798  HB3 LEU A  49       7.433   7.460  13.537  1.00 89.83           H  
ATOM    799  O   LEU A  49       6.792  10.576  13.726  1.00 89.83           O  
ATOM    800  CG  LEU A  49       6.515   6.354  11.946  1.00 89.83           C  
ATOM    801  HG  LEU A  49       6.336   6.447  10.875  1.00 89.83           H  
ATOM    802  CD1 LEU A  49       7.198   5.013  12.223  1.00 89.83           C  
ATOM    803 HD11 LEU A  49       7.407   4.902  13.287  1.00 89.83           H  
ATOM    804 HD12 LEU A  49       6.561   4.194  11.891  1.00 89.83           H  
ATOM    805 HD13 LEU A  49       8.130   4.961  11.660  1.00 89.83           H  
ATOM    806  CD2 LEU A  49       5.162   6.342  12.648  1.00 89.83           C  
ATOM    807 HD21 LEU A  49       4.593   7.229  12.368  1.00 89.83           H  
ATOM    808 HD22 LEU A  49       5.301   6.300  13.729  1.00 89.83           H  
ATOM    809 HD23 LEU A  49       4.627   5.457  12.305  1.00 89.83           H  
ATOM    810  N   LEU A  50       8.817  10.287  12.769  1.00 91.45           N  
ATOM    811  H   LEU A  50       9.333   9.765  12.075  1.00 91.45           H  
ATOM    812  CA  LEU A  50       9.545  11.315  13.514  1.00 91.45           C  
ATOM    813  HA  LEU A  50       9.448  11.098  14.578  1.00 91.45           H  
ATOM    814  C   LEU A  50       8.966  12.702  13.259  1.00 91.45           C  
ATOM    815  CB  LEU A  50      11.035  11.301  13.112  1.00 91.45           C  
ATOM    816  HB2 LEU A  50      11.115  11.541  12.052  1.00 91.45           H  
ATOM    817  HB3 LEU A  50      11.450  10.302  13.243  1.00 91.45           H  
ATOM    818  O   LEU A  50       8.748  13.465  14.192  1.00 91.45           O  
ATOM    819  CG  LEU A  50      11.914  12.285  13.905  1.00 91.45           C  
ATOM    820  HG  LEU A  50      11.611  13.307  13.676  1.00 91.45           H  
ATOM    821  CD1 LEU A  50      11.827  12.077  15.419  1.00 91.45           C  
ATOM    822 HD11 LEU A  50      12.013  11.032  15.669  1.00 91.45           H  
ATOM    823 HD12 LEU A  50      12.564  12.702  15.922  1.00 91.45           H  
ATOM    824 HD13 LEU A  50      10.840  12.368  15.779  1.00 91.45           H  
ATOM    825  CD2 LEU A  50      13.371  12.118  13.476  1.00 91.45           C  
ATOM    826 HD21 LEU A  50      13.726  11.120  13.732  1.00 91.45           H  
ATOM    827 HD22 LEU A  50      13.456  12.260  12.399  1.00 91.45           H  
ATOM    828 HD23 LEU A  50      13.992  12.860  13.980  1.00 91.45           H  
ATOM    829  N   TYR A  51       8.679  13.033  12.002  1.00 94.52           N  
ATOM    830  H   TYR A  51       8.932  12.405  11.253  1.00 94.52           H  
ATOM    831  CA  TYR A  51       8.002  14.280  11.673  1.00 94.52           C  
ATOM    832  HA  TYR A  51       8.606  15.118  12.021  1.00 94.52           H  
ATOM    833  C   TYR A  51       6.638  14.371  12.375  1.00 94.52           C  
ATOM    834  CB  TYR A  51       7.854  14.370  10.151  1.00 94.52           C  
ATOM    835  HB2 TYR A  51       7.424  13.442   9.775  1.00 94.52           H  
ATOM    836  HB3 TYR A  51       8.840  14.493   9.702  1.00 94.52           H  
ATOM    837  O   TYR A  51       6.309  15.387  12.988  1.00 94.52           O  
ATOM    838  CG  TYR A  51       6.975  15.518   9.728  1.00 94.52           C  
ATOM    839  CD1 TYR A  51       5.660  15.271   9.294  1.00 94.52           C  
ATOM    840  HD1 TYR A  51       5.301  14.255   9.228  1.00 94.52           H  
ATOM    841  CD2 TYR A  51       7.444  16.834   9.882  1.00 94.52           C  
ATOM    842  HD2 TYR A  51       8.442  17.006  10.256  1.00 94.52           H  
ATOM    843  CE1 TYR A  51       4.808  16.351   9.006  1.00 94.52           C  
ATOM    844  HE1 TYR A  51       3.786  16.181   8.698  1.00 94.52           H  
ATOM    845  CE2 TYR A  51       6.592  17.915   9.609  1.00 94.52           C  
ATOM    846  HE2 TYR A  51       6.942  18.925   9.764  1.00 94.52           H  
ATOM    847  OH  TYR A  51       4.463  18.730   8.944  1.00 94.52           O  
ATOM    848  HH  TYR A  51       4.893  19.548   9.205  1.00 94.52           H  
ATOM    849  CZ  TYR A  51       5.275  17.671   9.172  1.00 94.52           C  
ATOM    850  N   GLY A  52       5.864  13.284  12.344  1.00 92.96           N  
ATOM    851  H   GLY A  52       6.204  12.471  11.851  1.00 92.96           H  
ATOM    852  CA  GLY A  52       4.537  13.208  12.944  1.00 92.96           C  
ATOM    853  HA2 GLY A  52       4.129  12.223  12.718  1.00 92.96           H  
ATOM    854  HA3 GLY A  52       3.893  13.963  12.494  1.00 92.96           H  
ATOM    855  C   GLY A  52       4.501  13.391  14.465  1.00 92.96           C  
ATOM    856  O   GLY A  52       3.450  13.748  14.990  1.00 92.96           O  
ATOM    857  N   THR A  53       5.609  13.193  15.192  1.00 90.83           N  
ATOM    858  H   THR A  53       6.461  12.901  14.735  1.00 90.83           H  
ATOM    859  CA  THR A  53       5.640  13.420  16.653  1.00 90.83           C  
ATOM    860  HA  THR A  53       4.744  12.980  17.089  1.00 90.83           H  
ATOM    861  C   THR A  53       5.623  14.901  17.034  1.00 90.83           C  
ATOM    862  CB  THR A  53       6.848  12.763  17.338  1.00 90.83           C  
ATOM    863  HB  THR A  53       6.740  12.888  18.416  1.00 90.83           H  
ATOM    864  O   THR A  53       5.237  15.234  18.152  1.00 90.83           O  
ATOM    865  CG2 THR A  53       6.985  11.273  17.043  1.00 90.83           C  
ATOM    866 HG21 THR A  53       6.018  10.781  17.142  1.00 90.83           H  
ATOM    867 HG22 THR A  53       7.681  10.826  17.753  1.00 90.83           H  
ATOM    868 HG23 THR A  53       7.373  11.125  16.035  1.00 90.83           H  
ATOM    869  OG1 THR A  53       8.039  13.382  16.933  1.00 90.83           O  
ATOM    870  HG1 THR A  53       8.771  12.828  17.215  1.00 90.83           H  
ATOM    871  N   THR A  54       6.013  15.789  16.116  1.00 94.46           N  
ATOM    872  H   THR A  54       6.320  15.428  15.223  1.00 94.46           H  
ATOM    873  CA  THR A  54       6.128  17.240  16.358  1.00 94.46           C  
ATOM    874  HA  THR A  54       5.784  17.468  17.367  1.00 94.46           H  
ATOM    875  C   THR A  54       5.266  18.085  15.422  1.00 94.46           C  
ATOM    876  CB  THR A  54       7.589  17.701  16.254  1.00 94.46           C  
ATOM    877  HB  THR A  54       7.629  18.779  16.404  1.00 94.46           H  
ATOM    878  O   THR A  54       5.163  19.299  15.599  1.00 94.46           O  
ATOM    879  CG2 THR A  54       8.491  17.042  17.296  1.00 94.46           C  
ATOM    880 HG21 THR A  54       8.086  17.217  18.293  1.00 94.46           H  
ATOM    881 HG22 THR A  54       8.558  15.968  17.122  1.00 94.46           H  
ATOM    882 HG23 THR A  54       9.489  17.475  17.237  1.00 94.46           H  
ATOM    883  OG1 THR A  54       8.124  17.397  14.984  1.00 94.46           O  
ATOM    884  HG1 THR A  54       8.220  16.444  14.935  1.00 94.46           H  
ATOM    885  N   ALA A  55       4.649  17.467  14.415  1.00 96.58           N  
ATOM    886  H   ALA A  55       4.804  16.477  14.287  1.00 96.58           H  
ATOM    887  CA  ALA A  55       3.803  18.158  13.459  1.00 96.58           C  
ATOM    888  HA  ALA A  55       4.331  19.056  13.137  1.00 96.58           H  
ATOM    889  C   ALA A  55       2.469  18.585  14.084  1.00 96.58           C  
ATOM    890  CB  ALA A  55       3.596  17.266  12.232  1.00 96.58           C  
ATOM    891  HB1 ALA A  55       4.565  16.987  11.817  1.00 96.58           H  
ATOM    892  HB2 ALA A  55       3.059  16.363  12.519  1.00 96.58           H  
ATOM    893  HB3 ALA A  55       3.024  17.803  11.476  1.00 96.58           H  
ATOM    894  O   ALA A  55       1.796  17.814  14.765  1.00 96.58           O  
ATOM    895  N   GLU A  56       2.036  19.797  13.751  1.00 97.39           N  
ATOM    896  H   GLU A  56       2.638  20.391  13.199  1.00 97.39           H  
ATOM    897  CA  GLU A  56       0.689  20.272  14.060  1.00 97.39           C  
ATOM    898  HA  GLU A  56       0.358  19.779  14.973  1.00 97.39           H  
ATOM    899  C   GLU A  56      -0.283  19.924  12.919  1.00 97.39           C  
ATOM    900  CB  GLU A  56       0.709  21.781  14.328  1.00 97.39           C  
ATOM    901  HB2 GLU A  56       1.226  22.284  13.511  1.00 97.39           H  
ATOM    902  HB3 GLU A  56      -0.314  22.159  14.348  1.00 97.39           H  
ATOM    903  O   GLU A  56       0.115  19.956  11.745  1.00 97.39           O  
ATOM    904  CG  GLU A  56       1.402  22.133  15.655  1.00 97.39           C  
ATOM    905  HG2 GLU A  56       1.417  23.219  15.749  1.00 97.39           H  
ATOM    906  HG3 GLU A  56       2.438  21.794  15.618  1.00 97.39           H  
ATOM    907  CD  GLU A  56       0.688  21.538  16.880  1.00 97.39           C  
ATOM    908  OE1 GLU A  56       1.387  21.184  17.850  1.00 97.39           O  
ATOM    909  OE2 GLU A  56      -0.566  21.484  16.845  1.00 97.39           O  
ATOM    910  N   PRO A  57      -1.560  19.619  13.219  1.00 97.67           N  
ATOM    911  CA  PRO A  57      -2.551  19.315  12.195  1.00 97.67           C  
ATOM    912  HA  PRO A  57      -2.225  18.413  11.675  1.00 97.67           H  
ATOM    913  C   PRO A  57      -2.741  20.443  11.173  1.00 97.67           C  
ATOM    914  CB  PRO A  57      -3.854  19.013  12.941  1.00 97.67           C  
ATOM    915  HB2 PRO A  57      -4.442  19.924  13.052  1.00 97.67           H  
ATOM    916  HB3 PRO A  57      -4.436  18.240  12.438  1.00 97.67           H  
ATOM    917  O   PRO A  57      -2.528  21.630  11.445  1.00 97.67           O  
ATOM    918  CG  PRO A  57      -3.374  18.554  14.316  1.00 97.67           C  
ATOM    919  HG2 PRO A  57      -4.124  18.726  15.088  1.00 97.67           H  
ATOM    920  HG3 PRO A  57      -3.099  17.500  14.274  1.00 97.67           H  
ATOM    921  CD  PRO A  57      -2.124  19.400  14.545  1.00 97.67           C  
ATOM    922  HD2 PRO A  57      -2.391  20.359  14.989  1.00 97.67           H  
ATOM    923  HD3 PRO A  57      -1.442  18.858  15.200  1.00 97.67           H  
ATOM    924  N   LEU A  58      -3.217  20.073   9.985  1.00 98.24           N  
ATOM    925  H   LEU A  58      -3.419  19.092   9.853  1.00 98.24           H  
ATOM    926  CA  LEU A  58      -3.634  21.018   8.960  1.00 98.24           C  
ATOM    927  HA  LEU A  58      -2.773  21.630   8.691  1.00 98.24           H  
ATOM    928  C   LEU A  58      -4.721  21.951   9.501  1.00 98.24           C  
ATOM    929  CB  LEU A  58      -4.160  20.278   7.719  1.00 98.24           C  
ATOM    930  HB2 LEU A  58      -4.756  20.978   7.132  1.00 98.24           H  
ATOM    931  HB3 LEU A  58      -4.826  19.481   8.050  1.00 98.24           H  
ATOM    932  O   LEU A  58      -5.744  21.517  10.030  1.00 98.24           O  
ATOM    933  CG  LEU A  58      -3.089  19.688   6.792  1.00 98.24           C  
ATOM    934  HG  LEU A  58      -2.479  18.979   7.352  1.00 98.24           H  
ATOM    935  CD1 LEU A  58      -3.763  18.953   5.633  1.00 98.24           C  
ATOM    936 HD11 LEU A  58      -4.485  18.235   6.021  1.00 98.24           H  
ATOM    937 HD12 LEU A  58      -4.288  19.667   4.999  1.00 98.24           H  
ATOM    938 HD13 LEU A  58      -3.010  18.424   5.049  1.00 98.24           H  
ATOM    939  CD2 LEU A  58      -2.192  20.765   6.174  1.00 98.24           C  
ATOM    940 HD21 LEU A  58      -2.805  21.532   5.700  1.00 98.24           H  
ATOM    941 HD22 LEU A  58      -1.543  20.313   5.423  1.00 98.24           H  
ATOM    942 HD23 LEU A  58      -1.563  21.218   6.941  1.00 98.24           H  
ATOM    943  N   LYS A  59      -4.509  23.251   9.293  1.00 96.29           N  
ATOM    944  H   LYS A  59      -3.610  23.523   8.923  1.00 96.29           H  
ATOM    945  CA  LYS A  59      -5.500  24.291   9.598  1.00 96.29           C  
ATOM    946  HA  LYS A  59      -6.057  24.002  10.489  1.00 96.29           H  
ATOM    947  C   LYS A  59      -6.541  24.436   8.490  1.00 96.29           C  
ATOM    948  CB  LYS A  59      -4.790  25.623   9.870  1.00 96.29           C  
ATOM    949  HB2 LYS A  59      -4.209  25.915   8.995  1.00 96.29           H  
ATOM    950  HB3 LYS A  59      -5.543  26.389  10.054  1.00 96.29           H  
ATOM    951  O   LYS A  59      -7.688  24.754   8.775  1.00 96.29           O  
ATOM    952  CG  LYS A  59      -3.869  25.520  11.095  1.00 96.29           C  
ATOM    953  HG2 LYS A  59      -3.094  24.777  10.913  1.00 96.29           H  
ATOM    954  HG3 LYS A  59      -4.458  25.206  11.957  1.00 96.29           H  
ATOM    955  CD  LYS A  59      -3.198  26.860  11.406  1.00 96.29           C  
ATOM    956  HD2 LYS A  59      -2.611  27.178  10.544  1.00 96.29           H  
ATOM    957  HD3 LYS A  59      -3.963  27.606  11.622  1.00 96.29           H  
ATOM    958  CE  LYS A  59      -2.287  26.671  12.623  1.00 96.29           C  
ATOM    959  HE2 LYS A  59      -2.894  26.328  13.462  1.00 96.29           H  
ATOM    960  HE3 LYS A  59      -1.573  25.878  12.401  1.00 96.29           H  
ATOM    961  NZ  LYS A  59      -1.572  27.918  12.983  1.00 96.29           N  
ATOM    962  HZ1 LYS A  59      -2.230  28.649  13.211  1.00 96.29           H  
ATOM    963  HZ2 LYS A  59      -0.987  28.219  12.216  1.00 96.29           H  
ATOM    964  HZ3 LYS A  59      -0.983  27.750  13.786  1.00 96.29           H  
ATOM    965  N   GLU A  60      -6.141  24.162   7.251  1.00 97.57           N  
ATOM    966  H   GLU A  60      -5.205  23.806   7.121  1.00 97.57           H  
ATOM    967  CA  GLU A  60      -6.985  24.263   6.062  1.00 97.57           C  
ATOM    968  HA  GLU A  60      -7.973  24.604   6.369  1.00 97.57           H  
ATOM    969  C   GLU A  60      -7.122  22.902   5.366  1.00 97.57           C  
ATOM    970  CB  GLU A  60      -6.413  25.299   5.081  1.00 97.57           C  
ATOM    971  HB2 GLU A  60      -5.375  25.047   4.863  1.00 97.57           H  
ATOM    972  HB3 GLU A  60      -6.965  25.250   4.143  1.00 97.57           H  
ATOM    973  O   GLU A  60      -6.181  22.101   5.394  1.00 97.57           O  
ATOM    974  CG  GLU A  60      -6.469  26.737   5.617  1.00 97.57           C  
ATOM    975  HG2 GLU A  60      -6.038  27.399   4.865  1.00 97.57           H  
ATOM    976  HG3 GLU A  60      -5.841  26.805   6.506  1.00 97.57           H  
ATOM    977  CD  GLU A  60      -7.894  27.211   5.944  1.00 97.57           C  
ATOM    978  OE1 GLU A  60      -8.018  28.039   6.873  1.00 97.57           O  
ATOM    979  OE2 GLU A  60      -8.841  26.748   5.263  1.00 97.57           O  
ATOM    980  N   PRO A  61      -8.265  22.629   4.713  1.00 97.45           N  
ATOM    981  CA  PRO A  61      -8.463  21.425   3.918  1.00 97.45           C  
ATOM    982  HA  PRO A  61      -8.559  20.580   4.601  1.00 97.45           H  
ATOM    983  C   PRO A  61      -7.340  21.188   2.899  1.00 97.45           C  
ATOM    984  CB  PRO A  61      -9.792  21.646   3.195  1.00 97.45           C  
ATOM    985  HB2 PRO A  61     -10.307  20.706   2.998  1.00 97.45           H  
ATOM    986  HB3 PRO A  61      -9.629  22.180   2.259  1.00 97.45           H  
ATOM    987  O   PRO A  61      -6.992  22.113   2.158  1.00 97.45           O  
ATOM    988  CG  PRO A  61     -10.564  22.553   4.147  1.00 97.45           C  
ATOM    989  HG2 PRO A  61     -11.322  23.135   3.624  1.00 97.45           H  
ATOM    990  HG3 PRO A  61     -11.001  21.967   4.956  1.00 97.45           H  
ATOM    991  CD  PRO A  61      -9.467  23.451   4.700  1.00 97.45           C  
ATOM    992  HD2 PRO A  61      -9.745  23.789   5.698  1.00 97.45           H  
ATOM    993  HD3 PRO A  61      -9.317  24.307   4.041  1.00 97.45           H  
ATOM    994  N   PRO A  62      -6.811  19.957   2.774  1.00 98.08           N  
ATOM    995  CA  PRO A  62      -5.882  19.652   1.699  1.00 98.08           C  
ATOM    996  HA  PRO A  62      -5.058  20.366   1.713  1.00 98.08           H  
ATOM    997  C   PRO A  62      -6.577  19.710   0.339  1.00 98.08           C  
ATOM    998  CB  PRO A  62      -5.352  18.253   1.992  1.00 98.08           C  
ATOM    999  HB2 PRO A  62      -4.513  18.327   2.685  1.00 98.08           H  
ATOM   1000  HB3 PRO A  62      -5.059  17.715   1.090  1.00 98.08           H  
ATOM   1001  O   PRO A  62      -7.786  19.486   0.208  1.00 98.08           O  
ATOM   1002  CG  PRO A  62      -6.545  17.604   2.687  1.00 98.08           C  
ATOM   1003  HG2 PRO A  62      -6.228  16.756   3.295  1.00 98.08           H  
ATOM   1004  HG3 PRO A  62      -7.281  17.290   1.947  1.00 98.08           H  
ATOM   1005  CD  PRO A  62      -7.110  18.749   3.530  1.00 98.08           C  
ATOM   1006  HD2 PRO A  62      -6.599  18.791   4.492  1.00 98.08           H  
ATOM   1007  HD3 PRO A  62      -8.182  18.617   3.677  1.00 98.08           H  
ATOM   1008  N   SER A  63      -5.782  19.947  -0.698  1.00 96.38           N  
ATOM   1009  H   SER A  63      -4.800  20.084  -0.509  1.00 96.38           H  
ATOM   1010  CA  SER A  63      -6.233  19.867  -2.082  1.00 96.38           C  
ATOM   1011  HA  SER A  63      -7.261  20.225  -2.134  1.00 96.38           H  
ATOM   1012  C   SER A  63      -6.211  18.432  -2.599  1.00 96.38           C  
ATOM   1013  CB  SER A  63      -5.391  20.781  -2.970  1.00 96.38           C  
ATOM   1014  HB2 SER A  63      -4.330  20.578  -2.821  1.00 96.38           H  
ATOM   1015  HB3 SER A  63      -5.644  20.613  -4.017  1.00 96.38           H  
ATOM   1016  O   SER A  63      -5.402  17.597  -2.196  1.00 96.38           O  
ATOM   1017  OG  SER A  63      -5.686  22.119  -2.636  1.00 96.38           O  
ATOM   1018  HG  SER A  63      -5.387  22.285  -1.739  1.00 96.38           H  
ATOM   1019  N   LYS A  64      -7.083  18.144  -3.564  1.00 94.33           N  
ATOM   1020  H   LYS A  64      -7.679  18.890  -3.893  1.00 94.33           H  
ATOM   1021  CA  LYS A  64      -7.011  16.900  -4.330  1.00 94.33           C  
ATOM   1022  HA  LYS A  64      -7.074  16.060  -3.639  1.00 94.33           H  
ATOM   1023  C   LYS A  64      -5.653  16.817  -5.047  1.00 94.33           C  
ATOM   1024  CB  LYS A  64      -8.206  16.866  -5.286  1.00 94.33           C  
ATOM   1025  HB2 LYS A  64      -9.120  16.817  -4.693  1.00 94.33           H  
ATOM   1026  HB3 LYS A  64      -8.222  17.782  -5.877  1.00 94.33           H  
ATOM   1027  O   LYS A  64      -5.290  17.738  -5.769  1.00 94.33           O  
ATOM   1028  CG  LYS A  64      -8.152  15.672  -6.234  1.00 94.33           C  
ATOM   1029  HG2 LYS A  64      -7.322  15.813  -6.926  1.00 94.33           H  
ATOM   1030  HG3 LYS A  64      -7.992  14.758  -5.664  1.00 94.33           H  
ATOM   1031  CD  LYS A  64      -9.453  15.573  -7.035  1.00 94.33           C  
ATOM   1032  HD2 LYS A  64      -9.656  16.528  -7.521  1.00 94.33           H  
ATOM   1033  HD3 LYS A  64     -10.275  15.303  -6.372  1.00 94.33           H  
ATOM   1034  CE  LYS A  64      -9.232  14.496  -8.082  1.00 94.33           C  
ATOM   1035  HE2 LYS A  64      -9.006  13.558  -7.574  1.00 94.33           H  
ATOM   1036  HE3 LYS A  64      -8.361  14.802  -8.660  1.00 94.33           H  
ATOM   1037  NZ  LYS A  64     -10.358  14.319  -9.012  1.00 94.33           N  
ATOM   1038  HZ1 LYS A  64     -11.135  13.849  -8.569  1.00 94.33           H  
ATOM   1039  HZ2 LYS A  64     -10.021  13.768  -9.788  1.00 94.33           H  
ATOM   1040  HZ3 LYS A  64     -10.630  15.214  -9.393  1.00 94.33           H  
ATOM   1041  N   GLY A  65      -4.940  15.710  -4.863  1.00 96.30           N  
ATOM   1042  H   GLY A  65      -5.314  15.016  -4.232  1.00 96.30           H  
ATOM   1043  CA  GLY A  65      -3.593  15.462  -5.387  1.00 96.30           C  
ATOM   1044  HA2 GLY A  65      -3.465  15.976  -6.339  1.00 96.30           H  
ATOM   1045  HA3 GLY A  65      -3.468  14.392  -5.551  1.00 96.30           H  
ATOM   1046  C   GLY A  65      -2.467  15.911  -4.456  1.00 96.30           C  
ATOM   1047  O   GLY A  65      -1.307  15.669  -4.764  1.00 96.30           O  
ATOM   1048  N   GLN A  66      -2.784  16.531  -3.318  1.00 98.09           N  
ATOM   1049  H   GLN A  66      -3.753  16.707  -3.093  1.00 98.09           H  
ATOM   1050  CA  GLN A  66      -1.783  16.922  -2.334  1.00 98.09           C  
ATOM   1051  HA  GLN A  66      -0.931  17.355  -2.856  1.00 98.09           H  
ATOM   1052  C   GLN A  66      -1.298  15.704  -1.539  1.00 98.09           C  
ATOM   1053  CB  GLN A  66      -2.389  18.002  -1.429  1.00 98.09           C  
ATOM   1054  HB2 GLN A  66      -2.756  18.814  -2.057  1.00 98.09           H  
ATOM   1055  HB3 GLN A  66      -3.226  17.577  -0.875  1.00 98.09           H  
ATOM   1056  O   GLN A  66      -2.114  14.921  -1.037  1.00 98.09           O  
ATOM   1057  CG  GLN A  66      -1.390  18.574  -0.419  1.00 98.09           C  
ATOM   1058  HG2 GLN A  66      -0.509  18.952  -0.937  1.00 98.09           H  
ATOM   1059  HG3 GLN A  66      -1.088  17.777   0.261  1.00 98.09           H  
ATOM   1060  CD  GLN A  66      -1.983  19.692   0.428  1.00 98.09           C  
ATOM   1061  NE2 GLN A  66      -1.300  20.099   1.473  1.00 98.09           N  
ATOM   1062 HE21 GLN A  66      -0.401  19.686   1.679  1.00 98.09           H  
ATOM   1063 HE22 GLN A  66      -1.696  20.855   2.014  1.00 98.09           H  
ATOM   1064  OE1 GLN A  66      -3.063  20.208   0.176  1.00 98.09           O  
ATOM   1065  N   THR A  67       0.021  15.580  -1.380  1.00 98.73           N  
ATOM   1066  H   THR A  67       0.644  16.196  -1.883  1.00 98.73           H  
ATOM   1067  CA  THR A  67       0.611  14.695  -0.370  1.00 98.73           C  
ATOM   1068  HA  THR A  67       0.110  13.729  -0.422  1.00 98.73           H  
ATOM   1069  C   THR A  67       0.391  15.300   1.014  1.00 98.73           C  
ATOM   1070  CB  THR A  67       2.119  14.462  -0.568  1.00 98.73           C  
ATOM   1071  HB  THR A  67       2.673  15.349  -0.263  1.00 98.73           H  
ATOM   1072  O   THR A  67       0.717  16.463   1.254  1.00 98.73           O  
ATOM   1073  CG2 THR A  67       2.573  13.265   0.269  1.00 98.73           C  
ATOM   1074 HG21 THR A  67       2.525  13.508   1.331  1.00 98.73           H  
ATOM   1075 HG22 THR A  67       1.922  12.413   0.077  1.00 98.73           H  
ATOM   1076 HG23 THR A  67       3.599  12.987   0.025  1.00 98.73           H  
ATOM   1077  OG1 THR A  67       2.440  14.186  -1.912  1.00 98.73           O  
ATOM   1078  HG1 THR A  67       3.126  14.808  -2.164  1.00 98.73           H  
ATOM   1079  N   VAL A  68      -0.149  14.512   1.932  1.00 98.73           N  
ATOM   1080  H   VAL A  68      -0.369  13.561   1.671  1.00 98.73           H  
ATOM   1081  CA  VAL A  68      -0.313  14.855   3.347  1.00 98.73           C  
ATOM   1082  HA  VAL A  68       0.188  15.799   3.559  1.00 98.73           H  
ATOM   1083  C   VAL A  68       0.363  13.792   4.202  1.00 98.73           C  
ATOM   1084  CB  VAL A  68      -1.797  15.029   3.732  1.00 98.73           C  
ATOM   1085  HB  VAL A  68      -1.848  15.292   4.789  1.00 98.73           H  
ATOM   1086  O   VAL A  68       0.595  12.672   3.746  1.00 98.73           O  
ATOM   1087  CG1 VAL A  68      -2.437  16.177   2.943  1.00 98.73           C  
ATOM   1088 HG11 VAL A  68      -3.444  16.352   3.323  1.00 98.73           H  
ATOM   1089 HG12 VAL A  68      -2.488  15.930   1.883  1.00 98.73           H  
ATOM   1090 HG13 VAL A  68      -1.846  17.084   3.073  1.00 98.73           H  
ATOM   1091  CG2 VAL A  68      -2.645  13.767   3.526  1.00 98.73           C  
ATOM   1092 HG21 VAL A  68      -2.244  12.950   4.126  1.00 98.73           H  
ATOM   1093 HG22 VAL A  68      -2.644  13.475   2.476  1.00 98.73           H  
ATOM   1094 HG23 VAL A  68      -3.671  13.956   3.844  1.00 98.73           H  
ATOM   1095  N   VAL A  69       0.645  14.126   5.455  1.00 98.28           N  
ATOM   1096  H   VAL A  69       0.426  15.058   5.774  1.00 98.28           H  
ATOM   1097  CA  VAL A  69       0.892  13.116   6.484  1.00 98.28           C  
ATOM   1098  HA  VAL A  69       1.195  12.179   6.015  1.00 98.28           H  
ATOM   1099  C   VAL A  69      -0.434  12.862   7.193  1.00 98.28           C  
ATOM   1100  CB  VAL A  69       2.048  13.542   7.404  1.00 98.28           C  
ATOM   1101  HB  VAL A  69       1.884  14.561   7.754  1.00 98.28           H  
ATOM   1102  O   VAL A  69      -1.175  13.796   7.490  1.00 98.28           O  
ATOM   1103  CG1 VAL A  69       2.192  12.611   8.609  1.00 98.28           C  
ATOM   1104 HG11 VAL A  69       3.064  12.902   9.195  1.00 98.28           H  
ATOM   1105 HG12 VAL A  69       1.315  12.688   9.252  1.00 98.28           H  
ATOM   1106 HG13 VAL A  69       2.318  11.582   8.274  1.00 98.28           H  
ATOM   1107  CG2 VAL A  69       3.360  13.530   6.610  1.00 98.28           C  
ATOM   1108 HG21 VAL A  69       3.545  12.537   6.201  1.00 98.28           H  
ATOM   1109 HG22 VAL A  69       4.192  13.808   7.257  1.00 98.28           H  
ATOM   1110 HG23 VAL A  69       3.312  14.249   5.793  1.00 98.28           H  
ATOM   1111  N   SER A  70      -0.795  11.605   7.414  1.00 96.02           N  
ATOM   1112  H   SER A  70      -0.165  10.866   7.136  1.00 96.02           H  
ATOM   1113  CA  SER A  70      -2.060  11.232   8.040  1.00 96.02           C  
ATOM   1114  HA  SER A  70      -2.537  12.124   8.445  1.00 96.02           H  
ATOM   1115  C   SER A  70      -1.825  10.275   9.192  1.00 96.02           C  
ATOM   1116  CB  SER A  70      -3.015  10.633   7.010  1.00 96.02           C  
ATOM   1117  HB2 SER A  70      -3.224  11.376   6.240  1.00 96.02           H  
ATOM   1118  HB3 SER A  70      -2.552   9.765   6.541  1.00 96.02           H  
ATOM   1119  O   SER A  70      -1.079   9.305   9.059  1.00 96.02           O  
ATOM   1120  OG  SER A  70      -4.223  10.247   7.637  1.00 96.02           O  
ATOM   1121  HG  SER A  70      -4.604  11.008   8.082  1.00 96.02           H  
ATOM   1122  N   LYS A  71      -2.495  10.546  10.315  1.00 93.25           N  
ATOM   1123  H   LYS A  71      -3.075  11.373  10.336  1.00 93.25           H  
ATOM   1124  CA  LYS A  71      -2.528   9.643  11.459  1.00 93.25           C  
ATOM   1125  HA  LYS A  71      -1.541   9.192  11.558  1.00 93.25           H  
ATOM   1126  C   LYS A  71      -3.539   8.532  11.201  1.00 93.25           C  
ATOM   1127  CB  LYS A  71      -2.803  10.440  12.736  1.00 93.25           C  
ATOM   1128  HB2 LYS A  71      -2.114  11.284  12.755  1.00 93.25           H  
ATOM   1129  HB3 LYS A  71      -3.825  10.819  12.737  1.00 93.25           H  
ATOM   1130  O   LYS A  71      -4.748   8.789  11.168  1.00 93.25           O  
ATOM   1131  CG  LYS A  71      -2.545   9.600  13.990  1.00 93.25           C  
ATOM   1132  HG2 LYS A  71      -1.545   9.171  13.925  1.00 93.25           H  
ATOM   1133  HG3 LYS A  71      -3.276   8.793  14.058  1.00 93.25           H  
ATOM   1134  CD  LYS A  71      -2.628  10.484  15.240  1.00 93.25           C  
ATOM   1135  HD2 LYS A  71      -3.656  10.811  15.398  1.00 93.25           H  
ATOM   1136  HD3 LYS A  71      -1.991  11.357  15.096  1.00 93.25           H  
ATOM   1137  CE  LYS A  71      -2.125   9.693  16.447  1.00 93.25           C  
ATOM   1138  HE2 LYS A  71      -1.151   9.284  16.179  1.00 93.25           H  
ATOM   1139  HE3 LYS A  71      -2.801   8.861  16.644  1.00 93.25           H  
ATOM   1140  NZ  LYS A  71      -1.960  10.541  17.648  1.00 93.25           N  
ATOM   1141  HZ1 LYS A  71      -1.333  11.305  17.436  1.00 93.25           H  
ATOM   1142  HZ2 LYS A  71      -1.536  10.002  18.389  1.00 93.25           H  
ATOM   1143  HZ3 LYS A  71      -2.845  10.914  17.961  1.00 93.25           H  
ATOM   1144  N   TYR A  72      -3.063   7.307  11.048  1.00 86.60           N  
ATOM   1145  H   TYR A  72      -2.070   7.158  11.161  1.00 86.60           H  
ATOM   1146  CA  TYR A  72      -3.898   6.141  10.782  1.00 86.60           C  
ATOM   1147  HA  TYR A  72      -4.718   6.446  10.131  1.00 86.60           H  
ATOM   1148  C   TYR A  72      -4.530   5.572  12.068  1.00 86.60           C  
ATOM   1149  CB  TYR A  72      -3.062   5.130  10.002  1.00 86.60           C  
ATOM   1150  HB2 TYR A  72      -2.234   4.790  10.625  1.00 86.60           H  
ATOM   1151  HB3 TYR A  72      -2.659   5.610   9.111  1.00 86.60           H  
ATOM   1152  O   TYR A  72      -4.262   6.062  13.168  1.00 86.60           O  
ATOM   1153  CG  TYR A  72      -3.897   3.965   9.569  1.00 86.60           C  
ATOM   1154  CD1 TYR A  72      -3.849   2.756  10.273  1.00 86.60           C  
ATOM   1155  HD1 TYR A  72      -3.090   2.604  11.027  1.00 86.60           H  
ATOM   1156  CD2 TYR A  72      -4.902   4.181   8.625  1.00 86.60           C  
ATOM   1157  HD2 TYR A  72      -5.020   5.155   8.173  1.00 86.60           H  
ATOM   1158  CE1 TYR A  72      -4.754   1.730   9.951  1.00 86.60           C  
ATOM   1159  HE1 TYR A  72      -4.721   0.791  10.484  1.00 86.60           H  
ATOM   1160  CE2 TYR A  72      -5.841   3.188   8.349  1.00 86.60           C  
ATOM   1161  HE2 TYR A  72      -6.691   3.429   7.728  1.00 86.60           H  
ATOM   1162  OH  TYR A  72      -6.620   0.949   8.736  1.00 86.60           O  
ATOM   1163  HH  TYR A  72      -6.406   0.174   9.260  1.00 86.60           H  
ATOM   1164  CZ  TYR A  72      -5.732   1.935   8.971  1.00 86.60           C  
ATOM   1165  N   THR A  73      -5.447   4.602  11.969  1.00 78.84           N  
ATOM   1166  H   THR A  73      -5.615   4.201  11.057  1.00 78.84           H  
ATOM   1167  CA  THR A  73      -6.186   4.040  13.117  1.00 78.84           C  
ATOM   1168  HA  THR A  73      -6.703   4.859  13.619  1.00 78.84           H  
ATOM   1169  C   THR A  73      -5.298   3.379  14.175  1.00 78.84           C  
ATOM   1170  CB  THR A  73      -7.255   3.022  12.685  1.00 78.84           C  
ATOM   1171  HB  THR A  73      -7.797   2.698  13.574  1.00 78.84           H  
ATOM   1172  O   THR A  73      -5.713   3.275  15.324  1.00 78.84           O  
ATOM   1173  CG2 THR A  73      -8.269   3.607  11.704  1.00 78.84           C  
ATOM   1174 HG21 THR A  73      -8.736   4.493  12.133  1.00 78.84           H  
ATOM   1175 HG22 THR A  73      -9.037   2.864  11.492  1.00 78.84           H  
ATOM   1176 HG23 THR A  73      -7.780   3.877  10.768  1.00 78.84           H  
ATOM   1177  OG1 THR A  73      -6.688   1.888  12.080  1.00 78.84           O  
ATOM   1178  HG1 THR A  73      -6.053   1.502  12.688  1.00 78.84           H  
ATOM   1179  N   ASP A  74      -4.083   2.968  13.813  1.00 78.63           N  
ATOM   1180  H   ASP A  74      -3.762   3.189  12.881  1.00 78.63           H  
ATOM   1181  CA  ASP A  74      -3.035   2.497  14.735  1.00 78.63           C  
ATOM   1182  HA  ASP A  74      -3.484   1.822  15.464  1.00 78.63           H  
ATOM   1183  C   ASP A  74      -2.360   3.635  15.531  1.00 78.63           C  
ATOM   1184  CB  ASP A  74      -1.990   1.702  13.936  1.00 78.63           C  
ATOM   1185  HB2 ASP A  74      -1.295   1.233  14.633  1.00 78.63           H  
ATOM   1186  HB3 ASP A  74      -2.493   0.911  13.381  1.00 78.63           H  
ATOM   1187  O   ASP A  74      -1.516   3.383  16.384  1.00 78.63           O  
ATOM   1188  CG  ASP A  74      -1.198   2.574  12.958  1.00 78.63           C  
ATOM   1189  OD1 ASP A  74      -1.567   3.758  12.777  1.00 78.63           O  
ATOM   1190  OD2 ASP A  74      -0.276   2.044  12.320  1.00 78.63           O  
ATOM   1191  N   ASN A  75      -2.763   4.886  15.283  1.00 83.56           N  
ATOM   1192  H   ASN A  75      -3.382   4.987  14.491  1.00 83.56           H  
ATOM   1193  CA  ASN A  75      -2.208   6.124  15.827  1.00 83.56           C  
ATOM   1194  HA  ASN A  75      -2.821   6.917  15.399  1.00 83.56           H  
ATOM   1195  C   ASN A  75      -0.790   6.478  15.364  1.00 83.56           C  
ATOM   1196  CB  ASN A  75      -2.394   6.189  17.353  1.00 83.56           C  
ATOM   1197  HB2 ASN A  75      -1.883   5.353  17.829  1.00 83.56           H  
ATOM   1198  HB3 ASN A  75      -1.941   7.098  17.749  1.00 83.56           H  
ATOM   1199  O   ASN A  75      -0.193   7.397  15.929  1.00 83.56           O  
ATOM   1200  CG  ASN A  75      -3.852   6.206  17.735  1.00 83.56           C  
ATOM   1201  ND2 ASN A  75      -4.278   5.268  18.545  1.00 83.56           N  
ATOM   1202 HD21 ASN A  75      -3.648   4.512  18.775  1.00 83.56           H  
ATOM   1203 HD22 ASN A  75      -5.271   5.213  18.723  1.00 83.56           H  
ATOM   1204  OD1 ASN A  75      -4.607   7.083  17.326  1.00 83.56           O  
ATOM   1205  N   LEU A  76      -0.293   5.842  14.310  1.00 88.59           N  
ATOM   1206  H   LEU A  76      -0.837   5.114  13.869  1.00 88.59           H  
ATOM   1207  CA  LEU A  76       0.971   6.184  13.674  1.00 88.59           C  
ATOM   1208  HA  LEU A  76       1.590   6.749  14.371  1.00 88.59           H  
ATOM   1209  C   LEU A  76       0.752   7.094  12.460  1.00 88.59           C  
ATOM   1210  CB  LEU A  76       1.711   4.885  13.334  1.00 88.59           C  
ATOM   1211  HB2 LEU A  76       2.613   5.129  12.772  1.00 88.59           H  
ATOM   1212  HB3 LEU A  76       1.078   4.291  12.674  1.00 88.59           H  
ATOM   1213  O   LEU A  76      -0.354   7.202  11.924  1.00 88.59           O  
ATOM   1214  CG  LEU A  76       2.086   4.011  14.547  1.00 88.59           C  
ATOM   1215  HG  LEU A  76       1.176   3.655  15.031  1.00 88.59           H  
ATOM   1216  CD1 LEU A  76       2.885   2.796  14.081  1.00 88.59           C  
ATOM   1217 HD11 LEU A  76       3.152   2.174  14.935  1.00 88.59           H  
ATOM   1218 HD12 LEU A  76       2.274   2.198  13.404  1.00 88.59           H  
ATOM   1219 HD13 LEU A  76       3.790   3.109  13.562  1.00 88.59           H  
ATOM   1220  CD2 LEU A  76       2.927   4.757  15.587  1.00 88.59           C  
ATOM   1221 HD21 LEU A  76       3.222   4.066  16.377  1.00 88.59           H  
ATOM   1222 HD22 LEU A  76       2.345   5.558  16.043  1.00 88.59           H  
ATOM   1223 HD23 LEU A  76       3.826   5.162  15.122  1.00 88.59           H  
ATOM   1224  N   HIS A  77       1.806   7.804  12.065  1.00 92.80           N  
ATOM   1225  H   HIS A  77       2.705   7.588  12.471  1.00 92.80           H  
ATOM   1226  CA  HIS A  77       1.775   8.762  10.964  1.00 92.80           C  
ATOM   1227  HA  HIS A  77       0.741   9.037  10.757  1.00 92.80           H  
ATOM   1228  C   HIS A  77       2.358   8.152   9.695  1.00 92.80           C  
ATOM   1229  CB  HIS A  77       2.520  10.043  11.351  1.00 92.80           C  
ATOM   1230  HB2 HIS A  77       2.599  10.688  10.476  1.00 92.80           H  
ATOM   1231  HB3 HIS A  77       3.534   9.794  11.665  1.00 92.80           H  
ATOM   1232  O   HIS A  77       3.425   7.547   9.723  1.00 92.80           O  
ATOM   1233  CG  HIS A  77       1.829  10.806  12.447  1.00 92.80           C  
ATOM   1234  CD2 HIS A  77       0.817  11.716  12.308  1.00 92.80           C  
ATOM   1235  HD2 HIS A  77       0.358  12.022  11.379  1.00 92.80           H  
ATOM   1236  ND1 HIS A  77       2.116  10.719  13.787  1.00 92.80           N  
ATOM   1237  HD1 HIS A  77       2.894  10.219  14.195  1.00 92.80           H  
ATOM   1238  CE1 HIS A  77       1.313  11.573  14.438  1.00 92.80           C  
ATOM   1239  HE1 HIS A  77       1.380  11.801  15.491  1.00 92.80           H  
ATOM   1240  NE2 HIS A  77       0.470  12.171  13.583  1.00 92.80           N  
ATOM   1241  N   TYR A  78       1.676   8.373   8.574  1.00 94.00           N  
ATOM   1242  H   TYR A  78       0.778   8.829   8.646  1.00 94.00           H  
ATOM   1243  CA  TYR A  78       2.058   7.838   7.270  1.00 94.00           C  
ATOM   1244  HA  TYR A  78       3.108   7.547   7.279  1.00 94.00           H  
ATOM   1245  C   TYR A  78       1.845   8.871   6.172  1.00 94.00           C  
ATOM   1246  CB  TYR A  78       1.212   6.602   6.973  1.00 94.00           C  
ATOM   1247  HB2 TYR A  78       1.480   6.208   5.993  1.00 94.00           H  
ATOM   1248  HB3 TYR A  78       0.167   6.910   6.945  1.00 94.00           H  
ATOM   1249  O   TYR A  78       0.982   9.746   6.291  1.00 94.00           O  
ATOM   1250  CG  TYR A  78       1.356   5.500   7.992  1.00 94.00           C  
ATOM   1251  CD1 TYR A  78       2.484   4.661   7.955  1.00 94.00           C  
ATOM   1252  HD1 TYR A  78       3.252   4.815   7.212  1.00 94.00           H  
ATOM   1253  CD2 TYR A  78       0.389   5.344   9.002  1.00 94.00           C  
ATOM   1254  HD2 TYR A  78      -0.446   6.025   9.066  1.00 94.00           H  
ATOM   1255  CE1 TYR A  78       2.626   3.639   8.912  1.00 94.00           C  
ATOM   1256  HE1 TYR A  78       3.492   2.994   8.914  1.00 94.00           H  
ATOM   1257  CE2 TYR A  78       0.527   4.311   9.948  1.00 94.00           C  
ATOM   1258  HE2 TYR A  78      -0.200   4.170  10.734  1.00 94.00           H  
ATOM   1259  OH  TYR A  78       1.785   2.437  10.786  1.00 94.00           O  
ATOM   1260  HH  TYR A  78       1.028   2.313  11.363  1.00 94.00           H  
ATOM   1261  CZ  TYR A  78       1.640   3.450   9.898  1.00 94.00           C  
ATOM   1262  N   ARG A  79       2.581   8.751   5.063  1.00 96.82           N  
ATOM   1263  H   ARG A  79       3.223   7.977   4.974  1.00 96.82           H  
ATOM   1264  CA  ARG A  79       2.312   9.581   3.887  1.00 96.82           C  
ATOM   1265  HA  ARG A  79       2.140  10.606   4.217  1.00 96.82           H  
ATOM   1266  C   ARG A  79       1.057   9.090   3.197  1.00 96.82           C  
ATOM   1267  CB  ARG A  79       3.470   9.592   2.892  1.00 96.82           C  
ATOM   1268  HB2 ARG A  79       3.547   8.618   2.408  1.00 96.82           H  
ATOM   1269  HB3 ARG A  79       3.263  10.350   2.137  1.00 96.82           H  
ATOM   1270  O   ARG A  79       0.846   7.890   3.018  1.00 96.82           O  
ATOM   1271  CG  ARG A  79       4.795   9.929   3.558  1.00 96.82           C  
ATOM   1272  HG2 ARG A  79       5.093   9.076   4.167  1.00 96.82           H  
ATOM   1273  HG3 ARG A  79       4.676  10.816   4.181  1.00 96.82           H  
ATOM   1274  CD  ARG A  79       5.861  10.200   2.506  1.00 96.82           C  
ATOM   1275  HD2 ARG A  79       6.766  10.548   3.004  1.00 96.82           H  
ATOM   1276  HD3 ARG A  79       5.482  10.993   1.861  1.00 96.82           H  
ATOM   1277  NE  ARG A  79       6.177   9.011   1.692  1.00 96.82           N  
ATOM   1278  HE  ARG A  79       5.824   8.108   1.975  1.00 96.82           H  
ATOM   1279  NH1 ARG A  79       7.377  10.148   0.120  1.00 96.82           N  
ATOM   1280 HH11 ARG A  79       7.866  10.143  -0.764  1.00 96.82           H  
ATOM   1281 HH12 ARG A  79       7.187  11.018   0.596  1.00 96.82           H  
ATOM   1282  NH2 ARG A  79       7.198   7.961  -0.060  1.00 96.82           N  
ATOM   1283 HH21 ARG A  79       7.806   7.989  -0.866  1.00 96.82           H  
ATOM   1284 HH22 ARG A  79       6.778   7.101   0.264  1.00 96.82           H  
ATOM   1285  CZ  ARG A  79       6.917   9.037   0.602  1.00 96.82           C  
ATOM   1286  N   ALA A  80       0.244  10.032   2.753  1.00 96.86           N  
ATOM   1287  H   ALA A  80       0.453  10.997   2.963  1.00 96.86           H  
ATOM   1288  CA  ALA A  80      -0.963   9.729   2.020  1.00 96.86           C  
ATOM   1289  HA  ALA A  80      -0.854   8.753   1.547  1.00 96.86           H  
ATOM   1290  C   ALA A  80      -1.213  10.747   0.909  1.00 96.86           C  
ATOM   1291  CB  ALA A  80      -2.117   9.647   3.014  1.00 96.86           C  
ATOM   1292  HB1 ALA A  80      -3.007   9.319   2.476  1.00 96.86           H  
ATOM   1293  HB2 ALA A  80      -1.892   8.915   3.790  1.00 96.86           H  
ATOM   1294  HB3 ALA A  80      -2.284  10.622   3.472  1.00 96.86           H  
ATOM   1295  O   ALA A  80      -0.950  11.940   1.056  1.00 96.86           O  
ATOM   1296  N   LEU A  81      -1.764  10.278  -0.207  1.00 97.08           N  
ATOM   1297  H   LEU A  81      -1.956   9.287  -0.256  1.00 97.08           H  
ATOM   1298  CA  LEU A  81      -2.225  11.127  -1.295  1.00 97.08           C  
ATOM   1299  HA  LEU A  81      -1.667  12.063  -1.274  1.00 97.08           H  
ATOM   1300  C   LEU A  81      -3.711  11.436  -1.106  1.00 97.08           C  
ATOM   1301  CB  LEU A  81      -1.947  10.421  -2.630  1.00 97.08           C  
ATOM   1302  HB2 LEU A  81      -0.898  10.124  -2.662  1.00 97.08           H  
ATOM   1303  HB3 LEU A  81      -2.551   9.515  -2.676  1.00 97.08           H  
ATOM   1304  O   LEU A  81      -4.536  10.525  -1.020  1.00 97.08           O  
ATOM   1305  CG  LEU A  81      -2.252  11.294  -3.860  1.00 97.08           C  
ATOM   1306  HG  LEU A  81      -3.257  11.710  -3.785  1.00 97.08           H  
ATOM   1307  CD1 LEU A  81      -1.248  12.438  -4.002  1.00 97.08           C  
ATOM   1308 HD11 LEU A  81      -1.419  12.973  -4.936  1.00 97.08           H  
ATOM   1309 HD12 LEU A  81      -1.347  13.144  -3.178  1.00 97.08           H  
ATOM   1310 HD13 LEU A  81      -0.230  12.047  -4.010  1.00 97.08           H  
ATOM   1311  CD2 LEU A  81      -2.191  10.438  -5.122  1.00 97.08           C  
ATOM   1312 HD21 LEU A  81      -2.942   9.650  -5.079  1.00 97.08           H  
ATOM   1313 HD22 LEU A  81      -2.369  11.051  -6.006  1.00 97.08           H  
ATOM   1314 HD23 LEU A  81      -1.203   9.987  -5.213  1.00 97.08           H  
ATOM   1315  N   CYS A  82      -4.081  12.717  -1.090  1.00 96.91           N  
ATOM   1316  H   CYS A  82      -3.370  13.434  -1.117  1.00 96.91           H  
ATOM   1317  CA  CYS A  82      -5.486  13.107  -1.030  1.00 96.91           C  
ATOM   1318  HA  CYS A  82      -5.987  12.454  -0.316  1.00 96.91           H  
ATOM   1319  C   CYS A  82      -6.174  12.905  -2.391  1.00 96.91           C  
ATOM   1320  CB  CYS A  82      -5.594  14.543  -0.510  1.00 96.91           C  
ATOM   1321  HB2 CYS A  82      -4.999  14.656   0.397  1.00 96.91           H  
ATOM   1322  HB3 CYS A  82      -5.217  15.240  -1.259  1.00 96.91           H  
ATOM   1323  O   CYS A  82      -6.036  13.716  -3.305  1.00 96.91           O  
ATOM   1324  SG  CYS A  82      -7.339  14.889  -0.146  1.00 96.91           S  
ATOM   1325  HG  CYS A  82      -7.416  14.092   0.924  1.00 96.91           H  
ATOM   1326  N   LYS A  83      -6.956  11.833  -2.548  1.00 93.87           N  
ATOM   1327  H   LYS A  83      -7.038  11.200  -1.766  1.00 93.87           H  
ATOM   1328  CA  LYS A  83      -7.613  11.480  -3.821  1.00 93.87           C  
ATOM   1329  HA  LYS A  83      -6.945  11.752  -4.639  1.00 93.87           H  
ATOM   1330  C   LYS A  83      -8.914  12.245  -4.053  1.00 93.87           C  
ATOM   1331  CB  LYS A  83      -7.839   9.957  -3.895  1.00 93.87           C  
ATOM   1332  HB2 LYS A  83      -8.494   9.636  -3.084  1.00 93.87           H  
ATOM   1333  HB3 LYS A  83      -8.319   9.722  -4.845  1.00 93.87           H  
ATOM   1334  O   LYS A  83      -9.247  12.582  -5.196  1.00 93.87           O  
ATOM   1335  CG  LYS A  83      -6.512   9.189  -3.806  1.00 93.87           C  
ATOM   1336  HG2 LYS A  83      -6.147   9.249  -2.781  1.00 93.87           H  
ATOM   1337  HG3 LYS A  83      -5.774   9.669  -4.450  1.00 93.87           H  
ATOM   1338  CD  LYS A  83      -6.585   7.703  -4.188  1.00 93.87           C  
ATOM   1339  HD2 LYS A  83      -5.614   7.291  -3.915  1.00 93.87           H  
ATOM   1340  HD3 LYS A  83      -7.358   7.188  -3.618  1.00 93.87           H  
ATOM   1341  CE  LYS A  83      -6.743   7.447  -5.693  1.00 93.87           C  
ATOM   1342  HE2 LYS A  83      -7.783   7.553  -6.000  1.00 93.87           H  
ATOM   1343  HE3 LYS A  83      -6.158   8.201  -6.220  1.00 93.87           H  
ATOM   1344  NZ  LYS A  83      -6.208   6.122  -6.094  1.00 93.87           N  
ATOM   1345  HZ1 LYS A  83      -6.809   5.345  -5.861  1.00 93.87           H  
ATOM   1346  HZ2 LYS A  83      -5.327   5.914  -5.646  1.00 93.87           H  
ATOM   1347  HZ3 LYS A  83      -5.999   6.084  -7.082  1.00 93.87           H  
ATOM   1348  N   ARG A  84      -9.686  12.508  -2.991  1.00 92.60           N  
ATOM   1349  H   ARG A  84      -9.328  12.223  -2.091  1.00 92.60           H  
ATOM   1350  CA  ARG A  84     -10.952  13.267  -3.045  1.00 92.60           C  
ATOM   1351  HA  ARG A  84     -10.885  13.985  -3.862  1.00 92.60           H  
ATOM   1352  C   ARG A  84     -11.177  14.067  -1.766  1.00 92.60           C  
ATOM   1353  CB  ARG A  84     -12.166  12.345  -3.280  1.00 92.60           C  
ATOM   1354  HB2 ARG A  84     -13.061  12.966  -3.307  1.00 92.60           H  
ATOM   1355  HB3 ARG A  84     -12.273  11.664  -2.436  1.00 92.60           H  
ATOM   1356  O   ARG A  84     -10.828  13.618  -0.680  1.00 92.60           O  
ATOM   1357  CG  ARG A  84     -12.109  11.534  -4.582  1.00 92.60           C  
ATOM   1358  HG2 ARG A  84     -12.025  12.217  -5.427  1.00 92.60           H  
ATOM   1359  HG3 ARG A  84     -11.246  10.868  -4.570  1.00 92.60           H  
ATOM   1360  CD  ARG A  84     -13.371  10.681  -4.736  1.00 92.60           C  
ATOM   1361  HD2 ARG A  84     -14.253  11.311  -4.623  1.00 92.60           H  
ATOM   1362  HD3 ARG A  84     -13.391   9.945  -3.933  1.00 92.60           H  
ATOM   1363  NE  ARG A  84     -13.396   9.973  -6.032  1.00 92.60           N  
ATOM   1364  HE  ARG A  84     -12.881   9.104  -6.075  1.00 92.60           H  
ATOM   1365  NH1 ARG A  84     -14.767  11.417  -7.186  1.00 92.60           N  
ATOM   1366 HH11 ARG A  84     -14.819  12.010  -6.369  1.00 92.60           H  
ATOM   1367 HH12 ARG A  84     -15.341  11.601  -7.997  1.00 92.60           H  
ATOM   1368  NH2 ARG A  84     -14.094   9.537  -8.156  1.00 92.60           N  
ATOM   1369 HH21 ARG A  84     -13.584   8.666  -8.147  1.00 92.60           H  
ATOM   1370 HH22 ARG A  84     -14.641   9.765  -8.974  1.00 92.60           H  
ATOM   1371  CZ  ARG A  84     -14.077  10.312  -7.113  1.00 92.60           C  
ATOM   1372  N   THR A  85     -11.855  15.201  -1.901  1.00 93.85           N  
ATOM   1373  H   THR A  85     -12.125  15.517  -2.821  1.00 93.85           H  
ATOM   1374  CA  THR A  85     -12.186  16.104  -0.796  1.00 93.85           C  
ATOM   1375  HA  THR A  85     -11.884  15.656   0.150  1.00 93.85           H  
ATOM   1376  C   THR A  85     -13.700  16.337  -0.743  1.00 93.85           C  
ATOM   1377  CB  THR A  85     -11.419  17.435  -0.934  1.00 93.85           C  
ATOM   1378  HB  THR A  85     -11.627  18.059  -0.065  1.00 93.85           H  
ATOM   1379  O   THR A  85     -14.364  16.472  -1.770  1.00 93.85           O  
ATOM   1380  CG2 THR A  85      -9.908  17.262  -1.079  1.00 93.85           C  
ATOM   1381 HG21 THR A  85      -9.442  18.242  -1.183  1.00 93.85           H  
ATOM   1382 HG22 THR A  85      -9.492  16.782  -0.194  1.00 93.85           H  
ATOM   1383 HG23 THR A  85      -9.656  16.670  -1.959  1.00 93.85           H  
ATOM   1384  OG1 THR A  85     -11.810  18.119  -2.098  1.00 93.85           O  
ATOM   1385  HG1 THR A  85     -11.320  18.945  -2.108  1.00 93.85           H  
ATOM   1386  N   SER A  86     -14.266  16.369   0.462  1.00 94.28           N  
ATOM   1387  H   SER A  86     -13.709  16.083   1.255  1.00 94.28           H  
ATOM   1388  CA  SER A  86     -15.631  16.824   0.746  1.00 94.28           C  
ATOM   1389  HA  SER A  86     -16.004  17.398  -0.102  1.00 94.28           H  
ATOM   1390  C   SER A  86     -15.569  17.744   1.961  1.00 94.28           C  
ATOM   1391  CB  SER A  86     -16.578  15.639   0.971  1.00 94.28           C  
ATOM   1392  HB2 SER A  86     -16.295  15.117   1.885  1.00 94.28           H  
ATOM   1393  HB3 SER A  86     -16.476  14.944   0.138  1.00 94.28           H  
ATOM   1394  O   SER A  86     -15.913  17.348   3.075  1.00 94.28           O  
ATOM   1395  OG  SER A  86     -17.941  16.048   1.055  1.00 94.28           O  
ATOM   1396  HG  SER A  86     -17.999  16.974   1.300  1.00 94.28           H  
ATOM   1397  N   VAL A  87     -15.100  18.974   1.733  1.00 95.19           N  
ATOM   1398  H   VAL A  87     -14.797  19.196   0.796  1.00 95.19           H  
ATOM   1399  CA  VAL A  87     -14.835  19.978   2.781  1.00 95.19           C  
ATOM   1400  HA  VAL A  87     -14.037  19.614   3.427  1.00 95.19           H  
ATOM   1401  C   VAL A  87     -16.064  20.207   3.662  1.00 95.19           C  
ATOM   1402  CB  VAL A  87     -14.371  21.305   2.144  1.00 95.19           C  
ATOM   1403  HB  VAL A  87     -15.150  21.674   1.478  1.00 95.19           H  
ATOM   1404  O   VAL A  87     -15.984  20.106   4.881  1.00 95.19           O  
ATOM   1405  CG1 VAL A  87     -14.102  22.371   3.209  1.00 95.19           C  
ATOM   1406 HG11 VAL A  87     -15.027  22.662   3.708  1.00 95.19           H  
ATOM   1407 HG12 VAL A  87     -13.405  21.989   3.954  1.00 95.19           H  
ATOM   1408 HG13 VAL A  87     -13.678  23.264   2.749  1.00 95.19           H  
ATOM   1409  CG2 VAL A  87     -13.095  21.092   1.317  1.00 95.19           C  
ATOM   1410 HG21 VAL A  87     -12.716  22.052   0.967  1.00 95.19           H  
ATOM   1411 HG22 VAL A  87     -13.295  20.470   0.444  1.00 95.19           H  
ATOM   1412 HG23 VAL A  87     -12.331  20.619   1.932  1.00 95.19           H  
ATOM   1413  N   ASN A  88     -17.235  20.381   3.047  1.00 94.77           N  
ATOM   1414  H   ASN A  88     -17.239  20.390   2.037  1.00 94.77           H  
ATOM   1415  CA  ASN A  88     -18.516  20.563   3.737  1.00 94.77           C  
ATOM   1416  HA  ASN A  88     -18.442  21.448   4.370  1.00 94.77           H  
ATOM   1417  C   ASN A  88     -18.926  19.398   4.657  1.00 94.77           C  
ATOM   1418  CB  ASN A  88     -19.606  20.801   2.678  1.00 94.77           C  
ATOM   1419  HB2 ASN A  88     -20.530  21.051   3.200  1.00 94.77           H  
ATOM   1420  HB3 ASN A  88     -19.337  21.657   2.060  1.00 94.77           H  
ATOM   1421  O   ASN A  88     -19.716  19.596   5.572  1.00 94.77           O  
ATOM   1422  CG  ASN A  88     -19.867  19.607   1.765  1.00 94.77           C  
ATOM   1423  ND2 ASN A  88     -21.076  19.477   1.273  1.00 94.77           N  
ATOM   1424 HD21 ASN A  88     -21.202  18.782   0.551  1.00 94.77           H  
ATOM   1425 HD22 ASN A  88     -21.776  20.175   1.484  1.00 94.77           H  
ATOM   1426  OD1 ASN A  88     -19.006  18.789   1.458  1.00 94.77           O  
ATOM   1427  N   LYS A  89     -18.427  18.181   4.408  1.00 93.16           N  
ATOM   1428  H   LYS A  89     -17.744  18.104   3.668  1.00 93.16           H  
ATOM   1429  CA  LYS A  89     -18.688  16.992   5.234  1.00 93.16           C  
ATOM   1430  HA  LYS A  89     -19.512  17.205   5.916  1.00 93.16           H  
ATOM   1431  C   LYS A  89     -17.509  16.639   6.140  1.00 93.16           C  
ATOM   1432  CB  LYS A  89     -19.088  15.797   4.351  1.00 93.16           C  
ATOM   1433  HB2 LYS A  89     -19.224  14.922   4.987  1.00 93.16           H  
ATOM   1434  HB3 LYS A  89     -18.280  15.582   3.651  1.00 93.16           H  
ATOM   1435  O   LYS A  89     -17.592  15.627   6.831  1.00 93.16           O  
ATOM   1436  CG  LYS A  89     -20.398  16.034   3.585  1.00 93.16           C  
ATOM   1437  HG2 LYS A  89     -21.185  16.286   4.296  1.00 93.16           H  
ATOM   1438  HG3 LYS A  89     -20.272  16.866   2.892  1.00 93.16           H  
ATOM   1439  CD  LYS A  89     -20.811  14.786   2.795  1.00 93.16           C  
ATOM   1440  HD2 LYS A  89     -20.949  13.954   3.485  1.00 93.16           H  
ATOM   1441  HD3 LYS A  89     -20.025  14.539   2.082  1.00 93.16           H  
ATOM   1442  CE  LYS A  89     -22.121  15.067   2.050  1.00 93.16           C  
ATOM   1443  HE2 LYS A  89     -21.963  15.928   1.401  1.00 93.16           H  
ATOM   1444  HE3 LYS A  89     -22.883  15.341   2.779  1.00 93.16           H  
ATOM   1445  NZ  LYS A  89     -22.572  13.902   1.248  1.00 93.16           N  
ATOM   1446  HZ1 LYS A  89     -23.425  14.127   0.757  1.00 93.16           H  
ATOM   1447  HZ2 LYS A  89     -21.871  13.653   0.565  1.00 93.16           H  
ATOM   1448  HZ3 LYS A  89     -22.755  13.107   1.843  1.00 93.16           H  
ATOM   1449  N   ASN A  90     -16.422  17.416   6.102  1.00 95.40           N  
ATOM   1450  H   ASN A  90     -16.463  18.269   5.563  1.00 95.40           H  
ATOM   1451  CA  ASN A  90     -15.145  17.100   6.741  1.00 95.40           C  
ATOM   1452  HA  ASN A  90     -14.394  17.755   6.300  1.00 95.40           H  
ATOM   1453  C   ASN A  90     -14.688  15.657   6.441  1.00 95.40           C  
ATOM   1454  CB  ASN A  90     -15.236  17.444   8.238  1.00 95.40           C  
ATOM   1455  HB2 ASN A  90     -15.596  18.466   8.361  1.00 95.40           H  
ATOM   1456  HB3 ASN A  90     -15.939  16.766   8.722  1.00 95.40           H  
ATOM   1457  O   ASN A  90     -14.381  14.889   7.350  1.00 95.40           O  
ATOM   1458  CG  ASN A  90     -13.894  17.341   8.942  1.00 95.40           C  
ATOM   1459  ND2 ASN A  90     -13.891  17.091  10.229  1.00 95.40           N  
ATOM   1460 HD21 ASN A  90     -14.756  16.975  10.737  1.00 95.40           H  
ATOM   1461 HD22 ASN A  90     -12.995  17.051  10.693  1.00 95.40           H  
ATOM   1462  OD1 ASN A  90     -12.837  17.488   8.350  1.00 95.40           O  
ATOM   1463  N   LYS A  91     -14.729  15.257   5.163  1.00 92.74           N  
ATOM   1464  H   LYS A  91     -14.987  15.941   4.466  1.00 92.74           H  
ATOM   1465  CA  LYS A  91     -14.338  13.912   4.713  1.00 92.74           C  
ATOM   1466  HA  LYS A  91     -13.846  13.394   5.535  1.00 92.74           H  
ATOM   1467  C   LYS A  91     -13.321  13.991   3.586  1.00 92.74           C  
ATOM   1468  CB  LYS A  91     -15.566  13.086   4.296  1.00 92.74           C  
ATOM   1469  HB2 LYS A  91     -16.221  13.690   3.668  1.00 92.74           H  
ATOM   1470  HB3 LYS A  91     -15.230  12.226   3.717  1.00 92.74           H  
ATOM   1471  O   LYS A  91     -13.567  14.655   2.578  1.00 92.74           O  
ATOM   1472  CG  LYS A  91     -16.339  12.575   5.517  1.00 92.74           C  
ATOM   1473  HG2 LYS A  91     -15.659  12.001   6.147  1.00 92.74           H  
ATOM   1474  HG3 LYS A  91     -16.711  13.421   6.095  1.00 92.74           H  
ATOM   1475  CD  LYS A  91     -17.520  11.681   5.119  1.00 92.74           C  
ATOM   1476  HD2 LYS A  91     -18.219  12.248   4.504  1.00 92.74           H  
ATOM   1477  HD3 LYS A  91     -17.144  10.827   4.556  1.00 92.74           H  
ATOM   1478  CE  LYS A  91     -18.211  11.204   6.402  1.00 92.74           C  
ATOM   1479  HE2 LYS A  91     -18.687  12.059   6.882  1.00 92.74           H  
ATOM   1480  HE3 LYS A  91     -17.440  10.843   7.084  1.00 92.74           H  
ATOM   1481  NZ  LYS A  91     -19.194  10.119   6.155  1.00 92.74           N  
ATOM   1482  HZ1 LYS A  91     -19.935  10.424   5.541  1.00 92.74           H  
ATOM   1483  HZ2 LYS A  91     -19.599   9.824   7.031  1.00 92.74           H  
ATOM   1484  HZ3 LYS A  91     -18.729   9.315   5.757  1.00 92.74           H  
ATOM   1485  N   TYR A  92     -12.228  13.256   3.735  1.00 93.87           N  
ATOM   1486  H   TYR A  92     -12.090  12.779   4.614  1.00 93.87           H  
ATOM   1487  CA  TYR A  92     -11.122  13.218   2.782  1.00 93.87           C  
ATOM   1488  HA  TYR A  92     -11.407  13.720   1.858  1.00 93.87           H  
ATOM   1489  C   TYR A  92     -10.793  11.768   2.463  1.00 93.87           C  
ATOM   1490  CB  TYR A  92      -9.917  13.962   3.369  1.00 93.87           C  
ATOM   1491  HB2 TYR A  92      -9.109  13.966   2.638  1.00 93.87           H  
ATOM   1492  HB3 TYR A  92      -9.559  13.432   4.253  1.00 93.87           H  
ATOM   1493  O   TYR A  92     -10.552  10.985   3.376  1.00 93.87           O  
ATOM   1494  CG  TYR A  92     -10.255  15.388   3.750  1.00 93.87           C  
ATOM   1495  CD1 TYR A  92     -10.186  16.408   2.786  1.00 93.87           C  
ATOM   1496  HD1 TYR A  92      -9.799  16.180   1.804  1.00 93.87           H  
ATOM   1497  CD2 TYR A  92     -10.713  15.675   5.049  1.00 93.87           C  
ATOM   1498  HD2 TYR A  92     -10.762  14.890   5.789  1.00 93.87           H  
ATOM   1499  CE1 TYR A  92     -10.590  17.717   3.109  1.00 93.87           C  
ATOM   1500  HE1 TYR A  92     -10.514  18.510   2.380  1.00 93.87           H  
ATOM   1501  CE2 TYR A  92     -11.111  16.980   5.378  1.00 93.87           C  
ATOM   1502  HE2 TYR A  92     -11.468  17.196   6.374  1.00 93.87           H  
ATOM   1503  OH  TYR A  92     -11.452  19.258   4.741  1.00 93.87           O  
ATOM   1504  HH  TYR A  92     -11.624  19.346   5.681  1.00 93.87           H  
ATOM   1505  CZ  TYR A  92     -11.049  18.005   4.413  1.00 93.87           C  
ATOM   1506  N   LEU A  93     -10.825  11.413   1.177  1.00 92.16           N  
ATOM   1507  H   LEU A  93     -10.924  12.147   0.491  1.00 92.16           H  
ATOM   1508  CA  LEU A  93     -10.430  10.089   0.705  1.00 92.16           C  
ATOM   1509  HA  LEU A  93     -10.652   9.354   1.478  1.00 92.16           H  
ATOM   1510  C   LEU A  93      -8.929  10.104   0.444  1.00 92.16           C  
ATOM   1511  CB  LEU A  93     -11.204   9.722  -0.570  1.00 92.16           C  
ATOM   1512  HB2 LEU A  93     -10.862  10.386  -1.364  1.00 92.16           H  
ATOM   1513  HB3 LEU A  93     -12.269   9.889  -0.411  1.00 92.16           H  
ATOM   1514  O   LEU A  93      -8.471  10.841  -0.434  1.00 92.16           O  
ATOM   1515  CG  LEU A  93     -10.975   8.267  -1.022  1.00 92.16           C  
ATOM   1516  HG  LEU A  93      -9.912   8.026  -1.009  1.00 92.16           H  
ATOM   1517  CD1 LEU A  93     -11.739   7.294  -0.128  1.00 92.16           C  
ATOM   1518 HD11 LEU A  93     -11.702   6.289  -0.549  1.00 92.16           H  
ATOM   1519 HD12 LEU A  93     -12.785   7.591  -0.044  1.00 92.16           H  
ATOM   1520 HD13 LEU A  93     -11.282   7.265   0.861  1.00 92.16           H  
ATOM   1521  CD2 LEU A  93     -11.486   8.092  -2.454  1.00 92.16           C  
ATOM   1522 HD21 LEU A  93     -10.953   8.773  -3.117  1.00 92.16           H  
ATOM   1523 HD22 LEU A  93     -11.285   7.071  -2.778  1.00 92.16           H  
ATOM   1524 HD23 LEU A  93     -12.559   8.278  -2.492  1.00 92.16           H  
ATOM   1525  N   LEU A  94      -8.196   9.289   1.180  1.00 93.47           N  
ATOM   1526  H   LEU A  94      -8.658   8.700   1.858  1.00 93.47           H  
ATOM   1527  CA  LEU A  94      -6.752   9.168   1.102  1.00 93.47           C  
ATOM   1528  HA  LEU A  94      -6.342   9.929   0.438  1.00 93.47           H  
ATOM   1529  C   LEU A  94      -6.348   7.798   0.575  1.00 93.47           C  
ATOM   1530  CB  LEU A  94      -6.163   9.358   2.499  1.00 93.47           C  
ATOM   1531  HB2 LEU A  94      -6.511   8.548   3.140  1.00 93.47           H  
ATOM   1532  HB3 LEU A  94      -5.083   9.250   2.403  1.00 93.47           H  
ATOM   1533  O   LEU A  94      -7.037   6.823   0.848  1.00 93.47           O  
ATOM   1534  CG  LEU A  94      -6.471  10.686   3.199  1.00 93.47           C  
ATOM   1535  HG  LEU A  94      -7.514  10.703   3.516  1.00 93.47           H  
ATOM   1536  CD1 LEU A  94      -5.577  10.742   4.426  1.00 93.47           C  
ATOM   1537 HD11 LEU A  94      -5.736  11.686   4.946  1.00 93.47           H  
ATOM   1538 HD12 LEU A  94      -5.806   9.914   5.098  1.00 93.47           H  
ATOM   1539 HD13 LEU A  94      -4.527  10.683   4.140  1.00 93.47           H  
ATOM   1540  CD2 LEU A  94      -6.204  11.928   2.345  1.00 93.47           C  
ATOM   1541 HD21 LEU A  94      -6.947  11.974   1.548  1.00 93.47           H  
ATOM   1542 HD22 LEU A  94      -5.198  11.877   1.929  1.00 93.47           H  
ATOM   1543 HD23 LEU A  94      -6.295  12.823   2.960  1.00 93.47           H  
ATOM   1544  N   GLU A  95      -5.218   7.721  -0.119  1.00 91.45           N  
ATOM   1545  H   GLU A  95      -4.722   8.577  -0.321  1.00 91.45           H  
ATOM   1546  CA  GLU A  95      -4.477   6.471  -0.320  1.00 91.45           C  
ATOM   1547  HA  GLU A  95      -5.017   5.636   0.125  1.00 91.45           H  
ATOM   1548  C   GLU A  95      -3.129   6.585   0.385  1.00 91.45           C  
ATOM   1549  CB  GLU A  95      -4.330   6.185  -1.818  1.00 91.45           C  
ATOM   1550  HB2 GLU A  95      -5.341   6.044  -2.200  1.00 91.45           H  
ATOM   1551  HB3 GLU A  95      -3.872   7.043  -2.310  1.00 91.45           H  
ATOM   1552  O   GLU A  95      -2.370   7.516   0.107  1.00 91.45           O  
ATOM   1553  CG  GLU A  95      -3.515   4.924  -2.147  1.00 91.45           C  
ATOM   1554  HG2 GLU A  95      -3.954   4.082  -1.612  1.00 91.45           H  
ATOM   1555  HG3 GLU A  95      -2.493   5.059  -1.793  1.00 91.45           H  
ATOM   1556  CD  GLU A  95      -3.486   4.603  -3.653  1.00 91.45           C  
ATOM   1557  OE1 GLU A  95      -2.514   3.946  -4.097  1.00 91.45           O  
ATOM   1558  OE2 GLU A  95      -4.439   4.989  -4.379  1.00 91.45           O  
ATOM   1559  N   TYR A  96      -2.840   5.660   1.296  1.00 93.32           N  
ATOM   1560  H   TYR A  96      -3.486   4.900   1.452  1.00 93.32           H  
ATOM   1561  CA  TYR A  96      -1.550   5.597   1.975  1.00 93.32           C  
ATOM   1562  HA  TYR A  96      -1.292   6.590   2.343  1.00 93.32           H  
ATOM   1563  C   TYR A  96      -0.476   5.165   0.977  1.00 93.32           C  
ATOM   1564  CB  TYR A  96      -1.655   4.663   3.178  1.00 93.32           C  
ATOM   1565  HB2 TYR A  96      -2.128   3.736   2.854  1.00 93.32           H  
ATOM   1566  HB3 TYR A  96      -0.655   4.426   3.541  1.00 93.32           H  
ATOM   1567  O   TYR A  96      -0.599   4.136   0.317  1.00 93.32           O  
ATOM   1568  CG  TYR A  96      -2.448   5.278   4.311  1.00 93.32           C  
ATOM   1569  CD1 TYR A  96      -1.813   6.219   5.138  1.00 93.32           C  
ATOM   1570  HD1 TYR A  96      -0.771   6.449   4.969  1.00 93.32           H  
ATOM   1571  CD2 TYR A  96      -3.811   4.976   4.503  1.00 93.32           C  
ATOM   1572  HD2 TYR A  96      -4.302   4.253   3.869  1.00 93.32           H  
ATOM   1573  CE1 TYR A  96      -2.530   6.879   6.150  1.00 93.32           C  
ATOM   1574  HE1 TYR A  96      -2.037   7.599   6.787  1.00 93.32           H  
ATOM   1575  CE2 TYR A  96      -4.534   5.641   5.514  1.00 93.32           C  
ATOM   1576  HE2 TYR A  96      -5.580   5.433   5.684  1.00 93.32           H  
ATOM   1577  OH  TYR A  96      -4.609   7.330   7.225  1.00 93.32           O  
ATOM   1578  HH  TYR A  96      -4.122   8.067   7.601  1.00 93.32           H  
ATOM   1579  CZ  TYR A  96      -3.899   6.610   6.321  1.00 93.32           C  
ATOM   1580  N   ILE A  97       0.565   5.978   0.814  1.00 95.82           N  
ATOM   1581  H   ILE A  97       0.678   6.744   1.463  1.00 95.82           H  
ATOM   1582  CA  ILE A  97       1.476   5.886  -0.337  1.00 95.82           C  
ATOM   1583  HA  ILE A  97       0.882   5.853  -1.250  1.00 95.82           H  
ATOM   1584  C   ILE A  97       2.285   4.588  -0.302  1.00 95.82           C  
ATOM   1585  CB  ILE A  97       2.357   7.153  -0.381  1.00 95.82           C  
ATOM   1586  HB  ILE A  97       2.726   7.356   0.625  1.00 95.82           H  
ATOM   1587  O   ILE A  97       2.377   3.887  -1.316  1.00 95.82           O  
ATOM   1588  CG1 ILE A  97       1.487   8.333  -0.870  1.00 95.82           C  
ATOM   1589 HG12 ILE A  97       1.341   8.243  -1.946  1.00 95.82           H  
ATOM   1590 HG13 ILE A  97       0.501   8.296  -0.406  1.00 95.82           H  
ATOM   1591  CG2 ILE A  97       3.567   7.004  -1.319  1.00 95.82           C  
ATOM   1592 HG21 ILE A  97       4.205   7.885  -1.260  1.00 95.82           H  
ATOM   1593 HG22 ILE A  97       4.186   6.157  -1.022  1.00 95.82           H  
ATOM   1594 HG23 ILE A  97       3.229   6.866  -2.346  1.00 95.82           H  
ATOM   1595  CD1 ILE A  97       2.075   9.712  -0.573  1.00 95.82           C  
ATOM   1596 HD11 ILE A  97       1.894   9.956   0.474  1.00 95.82           H  
ATOM   1597 HD12 ILE A  97       1.572  10.454  -1.193  1.00 95.82           H  
ATOM   1598 HD13 ILE A  97       3.148   9.742  -0.766  1.00 95.82           H  
ATOM   1599  N   GLU A  98       2.814   4.245   0.869  1.00 94.50           N  
ATOM   1600  H   GLU A  98       2.789   4.920   1.620  1.00 94.50           H  
ATOM   1601  CA  GLU A  98       3.618   3.041   1.074  1.00 94.50           C  
ATOM   1602  HA  GLU A  98       4.374   2.974   0.292  1.00 94.50           H  
ATOM   1603  C   GLU A  98       2.773   1.760   0.984  1.00 94.50           C  
ATOM   1604  CB  GLU A  98       4.339   3.150   2.430  1.00 94.50           C  
ATOM   1605  HB2 GLU A  98       3.642   3.501   3.191  1.00 94.50           H  
ATOM   1606  HB3 GLU A  98       4.674   2.157   2.729  1.00 94.50           H  
ATOM   1607  O   GLU A  98       3.247   0.758   0.459  1.00 94.50           O  
ATOM   1608  CG  GLU A  98       5.571   4.072   2.383  1.00 94.50           C  
ATOM   1609  HG2 GLU A  98       6.065   4.046   3.354  1.00 94.50           H  
ATOM   1610  HG3 GLU A  98       6.272   3.674   1.650  1.00 94.50           H  
ATOM   1611  CD  GLU A  98       5.231   5.528   2.037  1.00 94.50           C  
ATOM   1612  OE1 GLU A  98       5.716   6.012   0.991  1.00 94.50           O  
ATOM   1613  OE2 GLU A  98       4.450   6.180   2.764  1.00 94.50           O  
ATOM   1614  N   TYR A  99       1.505   1.803   1.396  1.00 91.08           N  
ATOM   1615  H   TYR A  99       1.167   2.680   1.766  1.00 91.08           H  
ATOM   1616  CA  TYR A  99       0.692   0.605   1.637  1.00 91.08           C  
ATOM   1617  HA  TYR A  99       1.319  -0.284   1.570  1.00 91.08           H  
ATOM   1618  C   TYR A  99      -0.469   0.386   0.649  1.00 91.08           C  
ATOM   1619  CB  TYR A  99       0.186   0.699   3.073  1.00 91.08           C  
ATOM   1620  HB2 TYR A  99      -0.297   1.669   3.195  1.00 91.08           H  
ATOM   1621  HB3 TYR A  99      -0.550  -0.089   3.233  1.00 91.08           H  
ATOM   1622  O   TYR A  99      -0.984  -0.724   0.542  1.00 91.08           O  
ATOM   1623  CG  TYR A  99       1.247   0.591   4.141  1.00 91.08           C  
ATOM   1624  CD1 TYR A  99       1.841  -0.653   4.413  1.00 91.08           C  
ATOM   1625  HD1 TYR A  99       1.549  -1.532   3.858  1.00 91.08           H  
ATOM   1626  CD2 TYR A  99       1.641   1.736   4.859  1.00 91.08           C  
ATOM   1627  HD2 TYR A  99       1.181   2.693   4.663  1.00 91.08           H  
ATOM   1628  CE1 TYR A  99       2.840  -0.751   5.394  1.00 91.08           C  
ATOM   1629  HE1 TYR A  99       3.327  -1.695   5.591  1.00 91.08           H  
ATOM   1630  CE2 TYR A  99       2.634   1.636   5.849  1.00 91.08           C  
ATOM   1631  HE2 TYR A  99       2.946   2.509   6.403  1.00 91.08           H  
ATOM   1632  OH  TYR A  99       4.196   0.270   7.064  1.00 91.08           O  
ATOM   1633  HH  TYR A  99       4.339   1.062   7.587  1.00 91.08           H  
ATOM   1634  CZ  TYR A  99       3.233   0.388   6.121  1.00 91.08           C  
ATOM   1635  N   GLY A 100      -0.891   1.422  -0.082  1.00 89.92           N  
ATOM   1636  H   GLY A 100      -0.487   2.326   0.116  1.00 89.92           H  
ATOM   1637  CA  GLY A 100      -1.903   1.359  -1.148  1.00 89.92           C  
ATOM   1638  HA2 GLY A 100      -1.684   0.475  -1.746  1.00 89.92           H  
ATOM   1639  HA3 GLY A 100      -1.811   2.241  -1.781  1.00 89.92           H  
ATOM   1640  C   GLY A 100      -3.367   1.259  -0.696  1.00 89.92           C  
ATOM   1641  O   GLY A 100      -4.289   1.429  -1.504  1.00 89.92           O  
ATOM   1642  N   ASN A 101      -3.593   1.027   0.594  1.00 88.59           N  
ATOM   1643  H   ASN A 101      -2.787   0.924   1.193  1.00 88.59           H  
ATOM   1644  CA  ASN A 101      -4.894   1.050   1.248  1.00 88.59           C  
ATOM   1645  HA  ASN A 101      -5.557   0.402   0.675  1.00 88.59           H  
ATOM   1646  C   ASN A 101      -5.508   2.455   1.258  1.00 88.59           C  
ATOM   1647  CB  ASN A 101      -4.774   0.468   2.664  1.00 88.59           C  
ATOM   1648  HB2 ASN A 101      -4.488  -0.580   2.570  1.00 88.59           H  
ATOM   1649  HB3 ASN A 101      -5.754   0.489   3.140  1.00 88.59           H  
ATOM   1650  O   ASN A 101      -4.819   3.475   1.320  1.00 88.59           O  
ATOM   1651  CG  ASN A 101      -3.740   1.189   3.525  1.00 88.59           C  
ATOM   1652  ND2 ASN A 101      -4.008   1.598   4.731  1.00 88.59           N  
ATOM   1653 HD21 ASN A 101      -4.817   1.251   5.227  1.00 88.59           H  
ATOM   1654 HD22 ASN A 101      -3.262   2.079   5.213  1.00 88.59           H  
ATOM   1655  OD1 ASN A 101      -2.635   1.428   3.106  1.00 88.59           O  
ATOM   1656  N   ILE A 102      -6.840   2.491   1.202  1.00 87.60           N  
ATOM   1657  H   ILE A 102      -7.344   1.617   1.244  1.00 87.60           H  
ATOM   1658  CA  ILE A 102      -7.623   3.716   1.037  1.00 87.60           C  
ATOM   1659  HA  ILE A 102      -6.928   4.551   0.953  1.00 87.60           H  
ATOM   1660  C   ILE A 102      -8.495   3.950   2.270  1.00 87.60           C  
ATOM   1661  CB  ILE A 102      -8.454   3.647  -0.267  1.00 87.60           C  
ATOM   1662  HB  ILE A 102      -9.075   2.753  -0.223  1.00 87.60           H  
ATOM   1663  O   ILE A 102      -9.237   3.056   2.664  1.00 87.60           O  
ATOM   1664  CG1 ILE A 102      -7.528   3.536  -1.502  1.00 87.60           C  
ATOM   1665 HG12 ILE A 102      -6.871   4.405  -1.535  1.00 87.60           H  
ATOM   1666 HG13 ILE A 102      -6.902   2.650  -1.403  1.00 87.60           H  
ATOM   1667  CG2 ILE A 102      -9.391   4.860  -0.417  1.00 87.60           C  
ATOM   1668 HG21 ILE A 102     -10.056   4.711  -1.267  1.00 87.60           H  
ATOM   1669 HG22 ILE A 102     -10.014   4.970   0.471  1.00 87.60           H  
ATOM   1670 HG23 ILE A 102      -8.806   5.767  -0.566  1.00 87.60           H  
ATOM   1671  CD1 ILE A 102      -8.261   3.421  -2.846  1.00 87.60           C  
ATOM   1672 HD11 ILE A 102      -7.534   3.214  -3.630  1.00 87.60           H  
ATOM   1673 HD12 ILE A 102      -8.984   2.606  -2.807  1.00 87.60           H  
ATOM   1674 HD13 ILE A 102      -8.767   4.356  -3.090  1.00 87.60           H  
ATOM   1675  N   GLU A 103      -8.488   5.168   2.816  1.00 87.36           N  
ATOM   1676  H   GLU A 103      -7.883   5.863   2.402  1.00 87.36           H  
ATOM   1677  CA  GLU A 103      -9.300   5.562   3.976  1.00 87.36           C  
ATOM   1678  HA  GLU A 103     -10.011   4.765   4.193  1.00 87.36           H  
ATOM   1679  C   GLU A 103     -10.117   6.828   3.708  1.00 87.36           C  
ATOM   1680  CB  GLU A 103      -8.411   5.752   5.220  1.00 87.36           C  
ATOM   1681  HB2 GLU A 103      -7.795   6.640   5.079  1.00 87.36           H  
ATOM   1682  HB3 GLU A 103      -7.752   4.890   5.321  1.00 87.36           H  
ATOM   1683  O   GLU A 103      -9.673   7.738   3.009  1.00 87.36           O  
ATOM   1684  CG  GLU A 103      -9.246   5.908   6.510  1.00 87.36           C  
ATOM   1685  HG2 GLU A 103      -9.884   5.034   6.640  1.00 87.36           H  
ATOM   1686  HG3 GLU A 103      -9.892   6.780   6.401  1.00 87.36           H  
ATOM   1687  CD  GLU A 103      -8.421   6.139   7.778  1.00 87.36           C  
ATOM   1688  OE1 GLU A 103      -9.020   6.547   8.799  1.00 87.36           O  
ATOM   1689  OE2 GLU A 103      -7.194   5.978   7.708  1.00 87.36           O  
ATOM   1690  N   ILE A 104     -11.312   6.914   4.302  1.00 89.60           N  
ATOM   1691  H   ILE A 104     -11.567   6.161   4.926  1.00 89.60           H  
ATOM   1692  CA  ILE A 104     -11.999   8.194   4.496  1.00 89.60           C  
ATOM   1693  HA  ILE A 104     -11.597   8.922   3.790  1.00 89.60           H  
ATOM   1694  C   ILE A 104     -11.717   8.687   5.909  1.00 89.60           C  
ATOM   1695  CB  ILE A 104     -13.515   8.105   4.238  1.00 89.60           C  
ATOM   1696  HB  ILE A 104     -13.945   7.364   4.912  1.00 89.60           H  
ATOM   1697  O   ILE A 104     -12.197   8.095   6.871  1.00 89.60           O  
ATOM   1698  CG1 ILE A 104     -13.782   7.669   2.784  1.00 89.60           C  
ATOM   1699 HG12 ILE A 104     -13.399   8.432   2.105  1.00 89.60           H  
ATOM   1700 HG13 ILE A 104     -13.250   6.739   2.584  1.00 89.60           H  
ATOM   1701  CG2 ILE A 104     -14.171   9.476   4.518  1.00 89.60           C  
ATOM   1702 HG21 ILE A 104     -15.245   9.426   4.335  1.00 89.60           H  
ATOM   1703 HG22 ILE A 104     -14.032   9.760   5.561  1.00 89.60           H  
ATOM   1704 HG23 ILE A 104     -13.719  10.237   3.881  1.00 89.60           H  
ATOM   1705  CD1 ILE A 104     -15.261   7.417   2.470  1.00 89.60           C  
ATOM   1706 HD11 ILE A 104     -15.343   6.970   1.479  1.00 89.60           H  
ATOM   1707 HD12 ILE A 104     -15.684   6.729   3.202  1.00 89.60           H  
ATOM   1708 HD13 ILE A 104     -15.821   8.352   2.471  1.00 89.60           H  
ATOM   1709  N   THR A 105     -11.026   9.814   6.018  1.00 92.71           N  
ATOM   1710  H   THR A 105     -10.669  10.237   5.173  1.00 92.71           H  
ATOM   1711  CA  THR A 105     -10.657  10.411   7.303  1.00 92.71           C  
ATOM   1712  HA  THR A 105     -11.165   9.875   8.105  1.00 92.71           H  
ATOM   1713  C   THR A 105     -11.113  11.873   7.405  1.00 92.71           C  
ATOM   1714  CB  THR A 105      -9.159  10.185   7.532  1.00 92.71           C  
ATOM   1715  HB  THR A 105      -8.911   9.164   7.240  1.00 92.71           H  
ATOM   1716  O   THR A 105     -11.818  12.382   6.524  1.00 92.71           O  
ATOM   1717  CG2 THR A 105      -8.279  11.141   6.743  1.00 92.71           C  
ATOM   1718 HG21 THR A 105      -7.240  10.853   6.899  1.00 92.71           H  
ATOM   1719 HG22 THR A 105      -8.425  12.163   7.091  1.00 92.71           H  
ATOM   1720 HG23 THR A 105      -8.511  11.071   5.680  1.00 92.71           H  
ATOM   1721  OG1 THR A 105      -8.861  10.319   8.894  1.00 92.71           O  
ATOM   1722  HG1 THR A 105      -8.539   9.452   9.149  1.00 92.71           H  
ATOM   1723  N   GLN A 106     -10.756  12.544   8.499  1.00 94.27           N  
ATOM   1724  H   GLN A 106     -10.092  12.090   9.110  1.00 94.27           H  
ATOM   1725  CA  GLN A 106     -11.164  13.911   8.841  1.00 94.27           C  
ATOM   1726  HA  GLN A 106     -11.817  14.308   8.064  1.00 94.27           H  
ATOM   1727  C   GLN A 106      -9.957  14.848   8.956  1.00 94.27           C  
ATOM   1728  CB  GLN A 106     -11.949  13.891  10.158  1.00 94.27           C  
ATOM   1729  HB2 GLN A 106     -12.207  14.914  10.430  1.00 94.27           H  
ATOM   1730  HB3 GLN A 106     -11.316  13.475  10.942  1.00 94.27           H  
ATOM   1731  O   GLN A 106      -8.844  14.393   9.208  1.00 94.27           O  
ATOM   1732  CG  GLN A 106     -13.233  13.059  10.073  1.00 94.27           C  
ATOM   1733  HG2 GLN A 106     -13.798  13.351   9.188  1.00 94.27           H  
ATOM   1734  HG3 GLN A 106     -12.985  12.001   9.982  1.00 94.27           H  
ATOM   1735  CD  GLN A 106     -14.107  13.240  11.306  1.00 94.27           C  
ATOM   1736  NE2 GLN A 106     -15.403  13.391  11.140  1.00 94.27           N  
ATOM   1737 HE21 GLN A 106     -15.790  13.448  10.209  1.00 94.27           H  
ATOM   1738 HE22 GLN A 106     -15.933  13.496  11.993  1.00 94.27           H  
ATOM   1739  OE1 GLN A 106     -13.662  13.256  12.438  1.00 94.27           O  
ATOM   1740  N   LEU A 107     -10.178  16.161   8.803  1.00 97.47           N  
ATOM   1741  H   LEU A 107     -11.122  16.478   8.631  1.00 97.47           H  
ATOM   1742  CA  LEU A 107      -9.107  17.169   8.753  1.00 97.47           C  
ATOM   1743  HA  LEU A 107      -8.499  16.970   7.870  1.00 97.47           H  
ATOM   1744  C   LEU A 107      -8.166  17.130   9.967  1.00 97.47           C  
ATOM   1745  CB  LEU A 107      -9.747  18.566   8.619  1.00 97.47           C  
ATOM   1746  HB2 LEU A 107     -10.386  18.580   7.736  1.00 97.47           H  
ATOM   1747  HB3 LEU A 107     -10.376  18.747   9.491  1.00 97.47           H  
ATOM   1748  O   LEU A 107      -6.960  17.265   9.812  1.00 97.47           O  
ATOM   1749  CG  LEU A 107      -8.742  19.729   8.498  1.00 97.47           C  
ATOM   1750  HG  LEU A 107      -8.136  19.793   9.402  1.00 97.47           H  
ATOM   1751  CD1 LEU A 107      -7.831  19.549   7.285  1.00 97.47           C  
ATOM   1752 HD11 LEU A 107      -7.133  18.730   7.463  1.00 97.47           H  
ATOM   1753 HD12 LEU A 107      -8.421  19.345   6.391  1.00 97.47           H  
ATOM   1754 HD13 LEU A 107      -7.240  20.454   7.141  1.00 97.47           H  
ATOM   1755  CD2 LEU A 107      -9.508  21.043   8.338  1.00 97.47           C  
ATOM   1756 HD21 LEU A 107     -10.173  21.192   9.189  1.00 97.47           H  
ATOM   1757 HD22 LEU A 107      -8.798  21.870   8.318  1.00 97.47           H  
ATOM   1758 HD23 LEU A 107     -10.081  21.045   7.411  1.00 97.47           H  
ATOM   1759  N   ASN A 108      -8.700  16.881  11.163  1.00 96.53           N  
ATOM   1760  H   ASN A 108      -9.680  16.641  11.207  1.00 96.53           H  
ATOM   1761  CA  ASN A 108      -7.938  16.828  12.415  1.00 96.53           C  
ATOM   1762  HA  ASN A 108      -7.327  17.728  12.478  1.00 96.53           H  
ATOM   1763  C   ASN A 108      -6.963  15.641  12.522  1.00 96.53           C  
ATOM   1764  CB  ASN A 108      -8.923  16.823  13.599  1.00 96.53           C  
ATOM   1765  HB2 ASN A 108      -8.347  16.919  14.519  1.00 96.53           H  
ATOM   1766  HB3 ASN A 108      -9.591  17.682  13.532  1.00 96.53           H  
ATOM   1767  O   ASN A 108      -6.233  15.551  13.503  1.00 96.53           O  
ATOM   1768  CG  ASN A 108      -9.761  15.555  13.679  1.00 96.53           C  
ATOM   1769  ND2 ASN A 108     -10.114  15.115  14.863  1.00 96.53           N  
ATOM   1770 HD21 ASN A 108      -9.780  15.574  15.698  1.00 96.53           H  
ATOM   1771 HD22 ASN A 108     -10.701  14.294  14.880  1.00 96.53           H  
ATOM   1772  OD1 ASN A 108     -10.146  14.965  12.683  1.00 96.53           O  
ATOM   1773  N   ARG A 109      -6.968  14.718  11.554  1.00 96.39           N  
ATOM   1774  H   ARG A 109      -7.636  14.828  10.805  1.00 96.39           H  
ATOM   1775  CA  ARG A 109      -6.010  13.605  11.451  1.00 96.39           C  
ATOM   1776  HA  ARG A 109      -5.433  13.536  12.374  1.00 96.39           H  
ATOM   1777  C   ARG A 109      -4.978  13.820  10.347  1.00 96.39           C  
ATOM   1778  CB  ARG A 109      -6.767  12.286  11.243  1.00 96.39           C  
ATOM   1779  HB2 ARG A 109      -7.305  12.320  10.296  1.00 96.39           H  
ATOM   1780  HB3 ARG A 109      -6.039  11.477  11.193  1.00 96.39           H  
ATOM   1781  O   ARG A 109      -4.202  12.910  10.055  1.00 96.39           O  
ATOM   1782  CG  ARG A 109      -7.759  12.004  12.381  1.00 96.39           C  
ATOM   1783  HG2 ARG A 109      -8.563  12.740  12.353  1.00 96.39           H  
ATOM   1784  HG3 ARG A 109      -7.246  12.085  13.340  1.00 96.39           H  
ATOM   1785  CD  ARG A 109      -8.381  10.612  12.253  1.00 96.39           C  
ATOM   1786  HD2 ARG A 109      -9.157  10.500  13.011  1.00 96.39           H  
ATOM   1787  HD3 ARG A 109      -8.870  10.526  11.283  1.00 96.39           H  
ATOM   1788  NE  ARG A 109      -7.371   9.549  12.397  1.00 96.39           N  
ATOM   1789  HE  ARG A 109      -6.841   9.287  11.578  1.00 96.39           H  
ATOM   1790  NH1 ARG A 109      -7.549   9.199  14.670  1.00 96.39           N  
ATOM   1791 HH11 ARG A 109      -7.226   8.688  15.479  1.00 96.39           H  
ATOM   1792 HH12 ARG A 109      -8.290   9.883  14.726  1.00 96.39           H  
ATOM   1793  NH2 ARG A 109      -6.074   8.064  13.482  1.00 96.39           N  
ATOM   1794 HH21 ARG A 109      -5.573   7.929  12.615  1.00 96.39           H  
ATOM   1795 HH22 ARG A 109      -5.766   7.529  14.281  1.00 96.39           H  
ATOM   1796  CZ  ARG A 109      -7.013   8.945  13.511  1.00 96.39           C  
ATOM   1797  N   LEU A 110      -5.018  14.978   9.693  1.00 97.98           N  
ATOM   1798  H   LEU A 110      -5.635  15.702  10.033  1.00 97.98           H  
ATOM   1799  CA  LEU A 110      -4.157  15.331   8.576  1.00 97.98           C  
ATOM   1800  HA  LEU A 110      -3.599  14.453   8.249  1.00 97.98           H  
ATOM   1801  C   LEU A 110      -3.155  16.380   9.018  1.00 97.98           C  
ATOM   1802  CB  LEU A 110      -4.978  15.857   7.391  1.00 97.98           C  
ATOM   1803  HB2 LEU A 110      -5.375  16.837   7.651  1.00 97.98           H  
ATOM   1804  HB3 LEU A 110      -4.306  15.970   6.540  1.00 97.98           H  
ATOM   1805  O   LEU A 110      -3.497  17.314   9.734  1.00 97.98           O  
ATOM   1806  CG  LEU A 110      -6.149  14.964   6.985  1.00 97.98           C  
ATOM   1807  HG  LEU A 110      -6.900  14.967   7.775  1.00 97.98           H  
ATOM   1808  CD1 LEU A 110      -6.804  15.478   5.706  1.00 97.98           C  
ATOM   1809 HD11 LEU A 110      -7.041  16.536   5.813  1.00 97.98           H  
ATOM   1810 HD12 LEU A 110      -6.111  15.329   4.878  1.00 97.98           H  
ATOM   1811 HD13 LEU A 110      -7.723  14.923   5.518  1.00 97.98           H  
ATOM   1812  CD2 LEU A 110      -5.695  13.539   6.724  1.00 97.98           C  
ATOM   1813 HD21 LEU A 110      -6.542  13.011   6.287  1.00 97.98           H  
ATOM   1814 HD22 LEU A 110      -4.844  13.529   6.043  1.00 97.98           H  
ATOM   1815 HD23 LEU A 110      -5.426  13.046   7.658  1.00 97.98           H  
ATOM   1816  N   TYR A 111      -1.942  16.241   8.521  1.00 98.66           N  
ATOM   1817  H   TYR A 111      -1.759  15.437   7.938  1.00 98.66           H  
ATOM   1818  CA  TYR A 111      -0.793  17.071   8.818  1.00 98.66           C  
ATOM   1819  HA  TYR A 111      -1.109  17.946   9.386  1.00 98.66           H  
ATOM   1820  C   TYR A 111      -0.180  17.511   7.486  1.00 98.66           C  
ATOM   1821  CB  TYR A 111       0.198  16.271   9.675  1.00 98.66           C  
ATOM   1822  HB2 TYR A 111       0.502  15.384   9.120  1.00 98.66           H  
ATOM   1823  HB3 TYR A 111       1.090  16.871   9.854  1.00 98.66           H  
ATOM   1824  O   TYR A 111      -0.286  16.787   6.482  1.00 98.66           O  
ATOM   1825  CG  TYR A 111      -0.366  15.803  11.001  1.00 98.66           C  
ATOM   1826  CD1 TYR A 111      -0.052  16.495  12.182  1.00 98.66           C  
ATOM   1827  HD1 TYR A 111       0.608  17.349  12.154  1.00 98.66           H  
ATOM   1828  CD2 TYR A 111      -1.208  14.673  11.052  1.00 98.66           C  
ATOM   1829  HD2 TYR A 111      -1.435  14.125  10.149  1.00 98.66           H  
ATOM   1830  CE1 TYR A 111      -0.571  16.059  13.414  1.00 98.66           C  
ATOM   1831  HE1 TYR A 111      -0.296  16.575  14.323  1.00 98.66           H  
ATOM   1832  CE2 TYR A 111      -1.763  14.262  12.276  1.00 98.66           C  
ATOM   1833  HE2 TYR A 111      -2.423  13.408  12.324  1.00 98.66           H  
ATOM   1834  OH  TYR A 111      -1.920  14.525  14.661  1.00 98.66           O  
ATOM   1835  HH  TYR A 111      -1.501  15.041  15.353  1.00 98.66           H  
ATOM   1836  CZ  TYR A 111      -1.425  14.939  13.464  1.00 98.66           C  
ATOM   1837  N   PRO A 112       0.430  18.704   7.428  1.00 98.49           N  
ATOM   1838  CA  PRO A 112       1.148  19.114   6.234  1.00 98.49           C  
ATOM   1839  HA  PRO A 112       0.461  19.154   5.388  1.00 98.49           H  
ATOM   1840  C   PRO A 112       2.247  18.094   5.919  1.00 98.49           C  
ATOM   1841  CB  PRO A 112       1.676  20.521   6.525  1.00 98.49           C  
ATOM   1842  HB2 PRO A 112       0.983  21.255   6.113  1.00 98.49           H  
ATOM   1843  HB3 PRO A 112       2.673  20.677   6.112  1.00 98.49           H  
ATOM   1844  O   PRO A 112       2.849  17.522   6.817  1.00 98.49           O  
ATOM   1845  CG  PRO A 112       1.677  20.639   8.052  1.00 98.49           C  
ATOM   1846  HG2 PRO A 112       1.430  21.651   8.374  1.00 98.49           H  
ATOM   1847  HG3 PRO A 112       2.657  20.360   8.440  1.00 98.49           H  
ATOM   1848  CD  PRO A 112       0.631  19.637   8.529  1.00 98.49           C  
ATOM   1849  HD2 PRO A 112      -0.304  20.151   8.754  1.00 98.49           H  
ATOM   1850  HD3 PRO A 112       0.998  19.127   9.420  1.00 98.49           H  
ATOM   1851  N   CYS A 113       2.500  17.836   4.639  1.00 98.49           N  
ATOM   1852  H   CYS A 113       1.993  18.330   3.918  1.00 98.49           H  
ATOM   1853  CA  CYS A 113       3.664  17.058   4.236  1.00 98.49           C  
ATOM   1854  HA  CYS A 113       3.987  16.414   5.054  1.00 98.49           H  
ATOM   1855  C   CYS A 113       4.782  18.037   3.865  1.00 98.49           C  
ATOM   1856  CB  CYS A 113       3.294  16.142   3.070  1.00 98.49           C  
ATOM   1857  HB2 CYS A 113       2.419  15.548   3.335  1.00 98.49           H  
ATOM   1858  HB3 CYS A 113       3.077  16.738   2.184  1.00 98.49           H  
ATOM   1859  O   CYS A 113       4.585  18.829   2.940  1.00 98.49           O  
ATOM   1860  SG  CYS A 113       4.673  15.019   2.729  1.00 98.49           S  
ATOM   1861  HG  CYS A 113       5.597  15.933   2.421  1.00 98.49           H  
ATOM   1862  N   PRO A 114       5.941  18.010   4.542  1.00 98.07           N  
ATOM   1863  CA  PRO A 114       7.118  18.738   4.090  1.00 98.07           C  
ATOM   1864  HA  PRO A 114       6.922  19.808   4.153  1.00 98.07           H  
ATOM   1865  C   PRO A 114       7.475  18.346   2.655  1.00 98.07           C  
ATOM   1866  CB  PRO A 114       8.234  18.349   5.062  1.00 98.07           C  
ATOM   1867  HB2 PRO A 114       8.917  19.177   5.249  1.00 98.07           H  
ATOM   1868  HB3 PRO A 114       8.771  17.482   4.675  1.00 98.07           H  
ATOM   1869  O   PRO A 114       7.343  17.178   2.286  1.00 98.07           O  
ATOM   1870  CG  PRO A 114       7.491  17.929   6.327  1.00 98.07           C  
ATOM   1871  HG2 PRO A 114       8.071  17.228   6.926  1.00 98.07           H  
ATOM   1872  HG3 PRO A 114       7.227  18.813   6.908  1.00 98.07           H  
ATOM   1873  CD  PRO A 114       6.226  17.285   5.769  1.00 98.07           C  
ATOM   1874  HD2 PRO A 114       6.408  16.236   5.536  1.00 98.07           H  
ATOM   1875  HD3 PRO A 114       5.411  17.378   6.486  1.00 98.07           H  
ATOM   1876  N   GLU A 115       7.969  19.295   1.858  1.00 97.38           N  
ATOM   1877  H   GLU A 115       7.976  20.252   2.182  1.00 97.38           H  
ATOM   1878  CA  GLU A 115       8.237  19.051   0.432  1.00 97.38           C  
ATOM   1879  HA  GLU A 115       7.296  18.791  -0.051  1.00 97.38           H  
ATOM   1880  C   GLU A 115       9.198  17.876   0.214  1.00 97.38           C  
ATOM   1881  CB  GLU A 115       8.783  20.334  -0.220  1.00 97.38           C  
ATOM   1882  HB2 GLU A 115       9.729  20.601   0.251  1.00 97.38           H  
ATOM   1883  HB3 GLU A 115       8.081  21.148  -0.037  1.00 97.38           H  
ATOM   1884  O   GLU A 115       8.955  17.041  -0.649  1.00 97.38           O  
ATOM   1885  CG  GLU A 115       9.008  20.201  -1.739  1.00 97.38           C  
ATOM   1886  HG2 GLU A 115       9.304  21.175  -2.129  1.00 97.38           H  
ATOM   1887  HG3 GLU A 115       9.837  19.514  -1.911  1.00 97.38           H  
ATOM   1888  CD  GLU A 115       7.757  19.713  -2.489  1.00 97.38           C  
ATOM   1889  OE1 GLU A 115       7.897  18.846  -3.385  1.00 97.38           O  
ATOM   1890  OE2 GLU A 115       6.651  20.168  -2.119  1.00 97.38           O  
ATOM   1891  N   HIS A 116      10.227  17.738   1.056  1.00 97.27           N  
ATOM   1892  H   HIS A 116      10.347  18.428   1.783  1.00 97.27           H  
ATOM   1893  CA  HIS A 116      11.191  16.634   0.975  1.00 97.27           C  
ATOM   1894  HA  HIS A 116      11.575  16.601  -0.044  1.00 97.27           H  
ATOM   1895  C   HIS A 116      10.581  15.247   1.255  1.00 97.27           C  
ATOM   1896  CB  HIS A 116      12.372  16.917   1.915  1.00 97.27           C  
ATOM   1897  HB2 HIS A 116      13.161  16.199   1.693  1.00 97.27           H  
ATOM   1898  HB3 HIS A 116      12.768  17.911   1.709  1.00 97.27           H  
ATOM   1899  O   HIS A 116      11.162  14.245   0.849  1.00 97.27           O  
ATOM   1900  CG  HIS A 116      12.040  16.808   3.384  1.00 97.27           C  
ATOM   1901  CD2 HIS A 116      12.231  15.709   4.180  1.00 97.27           C  
ATOM   1902  HD2 HIS A 116      12.625  14.753   3.869  1.00 97.27           H  
ATOM   1903  ND1 HIS A 116      11.534  17.807   4.189  1.00 97.27           N  
ATOM   1904  HD1 HIS A 116      11.400  18.774   3.930  1.00 97.27           H  
ATOM   1905  CE1 HIS A 116      11.420  17.318   5.436  1.00 97.27           C  
ATOM   1906  HE1 HIS A 116      11.089  17.871   6.302  1.00 97.27           H  
ATOM   1907  NE2 HIS A 116      11.832  16.049   5.475  1.00 97.27           N  
ATOM   1908  N   LEU A 117       9.415  15.184   1.911  1.00 97.71           N  
ATOM   1909  H   LEU A 117       8.974  16.050   2.183  1.00 97.71           H  
ATOM   1910  CA  LEU A 117       8.654  13.950   2.133  1.00 97.71           C  
ATOM   1911  HA  LEU A 117       9.309  13.092   1.982  1.00 97.71           H  
ATOM   1912  C   LEU A 117       7.512  13.776   1.128  1.00 97.71           C  
ATOM   1913  CB  LEU A 117       8.114  13.901   3.578  1.00 97.71           C  
ATOM   1914  HB2 LEU A 117       7.455  14.755   3.734  1.00 97.71           H  
ATOM   1915  HB3 LEU A 117       7.520  12.995   3.696  1.00 97.71           H  
ATOM   1916  O   LEU A 117       6.897  12.712   1.100  1.00 97.71           O  
ATOM   1917  CG  LEU A 117       9.184  13.912   4.678  1.00 97.71           C  
ATOM   1918  HG  LEU A 117       9.708  14.866   4.619  1.00 97.71           H  
ATOM   1919  CD1 LEU A 117       8.532  13.818   6.059  1.00 97.71           C  
ATOM   1920 HD11 LEU A 117       8.025  12.860   6.172  1.00 97.71           H  
ATOM   1921 HD12 LEU A 117       9.302  13.894   6.826  1.00 97.71           H  
ATOM   1922 HD13 LEU A 117       7.820  14.630   6.201  1.00 97.71           H  
ATOM   1923  CD2 LEU A 117      10.183  12.763   4.537  1.00 97.71           C  
ATOM   1924 HD21 LEU A 117       9.673  11.801   4.583  1.00 97.71           H  
ATOM   1925 HD22 LEU A 117      10.907  12.818   5.351  1.00 97.71           H  
ATOM   1926 HD23 LEU A 117      10.741  12.844   3.604  1.00 97.71           H  
ATOM   1927  N   SER A 118       7.203  14.775   0.297  1.00 98.01           N  
ATOM   1928  H   SER A 118       7.774  15.609   0.305  1.00 98.01           H  
ATOM   1929  CA  SER A 118       6.136  14.659  -0.700  1.00 98.01           C  
ATOM   1930  HA  SER A 118       5.210  14.421  -0.177  1.00 98.01           H  
ATOM   1931  C   SER A 118       6.445  13.542  -1.697  1.00 98.01           C  
ATOM   1932  CB  SER A 118       5.929  15.977  -1.447  1.00 98.01           C  
ATOM   1933  HB2 SER A 118       6.849  16.246  -1.966  1.00 98.01           H  
ATOM   1934  HB3 SER A 118       5.678  16.768  -0.740  1.00 98.01           H  
ATOM   1935  O   SER A 118       7.599  13.336  -2.066  1.00 98.01           O  
ATOM   1936  OG  SER A 118       4.883  15.828  -2.397  1.00 98.01           O  
ATOM   1937  HG  SER A 118       5.152  16.357  -3.152  1.00 98.01           H  
ATOM   1938  N   VAL A 119       5.417  12.855  -2.207  1.00 97.70           N  
ATOM   1939  H   VAL A 119       4.482  13.084  -1.900  1.00 97.70           H  
ATOM   1940  CA  VAL A 119       5.588  11.788  -3.210  1.00 97.70           C  
ATOM   1941  HA  VAL A 119       6.270  11.052  -2.785  1.00 97.70           H  
ATOM   1942  C   VAL A 119       6.227  12.282  -4.518  1.00 97.70           C  
ATOM   1943  CB  VAL A 119       4.243  11.087  -3.464  1.00 97.70           C  
ATOM   1944  HB  VAL A 119       3.734  10.999  -2.504  1.00 97.70           H  
ATOM   1945  O   VAL A 119       6.773  11.491  -5.281  1.00 97.70           O  
ATOM   1946  CG1 VAL A 119       3.305  11.857  -4.404  1.00 97.70           C  
ATOM   1947 HG11 VAL A 119       3.697  11.856  -5.421  1.00 97.70           H  
ATOM   1948 HG12 VAL A 119       3.195  12.887  -4.064  1.00 97.70           H  
ATOM   1949 HG13 VAL A 119       2.324  11.383  -4.404  1.00 97.70           H  
ATOM   1950  CG2 VAL A 119       4.452   9.668  -3.994  1.00 97.70           C  
ATOM   1951 HG21 VAL A 119       4.941   9.691  -4.968  1.00 97.70           H  
ATOM   1952 HG22 VAL A 119       3.486   9.170  -4.080  1.00 97.70           H  
ATOM   1953 HG23 VAL A 119       5.075   9.105  -3.299  1.00 97.70           H  
ATOM   1954  N   THR A 120       6.179  13.594  -4.767  1.00 95.67           N  
ATOM   1955  H   THR A 120       5.725  14.189  -4.089  1.00 95.67           H  
ATOM   1956  CA  THR A 120       6.841  14.269  -5.893  1.00 95.67           C  
ATOM   1957  HA  THR A 120       6.662  13.703  -6.807  1.00 95.67           H  
ATOM   1958  C   THR A 120       8.356  14.368  -5.727  1.00 95.67           C  
ATOM   1959  CB  THR A 120       6.274  15.689  -6.068  1.00 95.67           C  
ATOM   1960  HB  THR A 120       6.884  16.250  -6.776  1.00 95.67           H  
ATOM   1961  O   THR A 120       9.073  14.327  -6.723  1.00 95.67           O  
ATOM   1962  CG2 THR A 120       4.838  15.623  -6.593  1.00 95.67           C  
ATOM   1963 HG21 THR A 120       4.192  15.114  -5.877  1.00 95.67           H  
ATOM   1964 HG22 THR A 120       4.817  15.089  -7.543  1.00 95.67           H  
ATOM   1965 HG23 THR A 120       4.466  16.636  -6.748  1.00 95.67           H  
ATOM   1966  OG1 THR A 120       6.220  16.377  -4.828  1.00 95.67           O  
ATOM   1967  HG1 THR A 120       6.879  17.076  -4.808  1.00 95.67           H  
ATOM   1968  N   SER A 121       8.838  14.479  -4.488  1.00 96.76           N  
ATOM   1969  H   SER A 121       8.178  14.482  -3.722  1.00 96.76           H  
ATOM   1970  CA  SER A 121      10.262  14.609  -4.150  1.00 96.76           C  
ATOM   1971  HA  SER A 121      10.821  14.954  -5.020  1.00 96.76           H  
ATOM   1972  C   SER A 121      10.878  13.281  -3.705  1.00 96.76           C  
ATOM   1973  CB  SER A 121      10.418  15.659  -3.049  1.00 96.76           C  
ATOM   1974  HB2 SER A 121       9.751  15.416  -2.222  1.00 96.76           H  
ATOM   1975  HB3 SER A 121      11.447  15.651  -2.687  1.00 96.76           H  
ATOM   1976  O   SER A 121      12.051  13.018  -3.957  1.00 96.76           O  
ATOM   1977  OG  SER A 121      10.130  16.941  -3.580  1.00 96.76           O  
ATOM   1978  HG  SER A 121       9.349  17.328  -3.177  1.00 96.76           H  
ATOM   1979  N   LEU A 122      10.075  12.421  -3.079  1.00 96.93           N  
ATOM   1980  H   LEU A 122       9.136  12.730  -2.872  1.00 96.93           H  
ATOM   1981  CA  LEU A 122      10.465  11.112  -2.575  1.00 96.93           C  
ATOM   1982  HA  LEU A 122      11.433  10.843  -2.997  1.00 96.93           H  
ATOM   1983  C   LEU A 122       9.435  10.076  -3.031  1.00 96.93           C  
ATOM   1984  CB  LEU A 122      10.611  11.231  -1.048  1.00 96.93           C  
ATOM   1985  HB2 LEU A 122       9.658  11.537  -0.618  1.00 96.93           H  
ATOM   1986  HB3 LEU A 122      11.321  12.034  -0.852  1.00 96.93           H  
ATOM   1987  O   LEU A 122       8.401   9.882  -2.392  1.00 96.93           O  
ATOM   1988  CG  LEU A 122      11.107   9.970  -0.321  1.00 96.93           C  
ATOM   1989  HG  LEU A 122      10.372   9.170  -0.414  1.00 96.93           H  
ATOM   1990  CD1 LEU A 122      12.449   9.472  -0.865  1.00 96.93           C  
ATOM   1991 HD11 LEU A 122      12.805   8.648  -0.248  1.00 96.93           H  
ATOM   1992 HD12 LEU A 122      13.179  10.281  -0.840  1.00 96.93           H  
ATOM   1993 HD13 LEU A 122      12.329   9.106  -1.885  1.00 96.93           H  
ATOM   1994  CD2 LEU A 122      11.274  10.325   1.158  1.00 96.93           C  
ATOM   1995 HD21 LEU A 122      11.851   9.566   1.686  1.00 96.93           H  
ATOM   1996 HD22 LEU A 122      11.815  11.266   1.263  1.00 96.93           H  
ATOM   1997 HD23 LEU A 122      10.297  10.429   1.629  1.00 96.93           H  
ATOM   1998  N   ALA A 123       9.696   9.434  -4.168  1.00 96.29           N  
ATOM   1999  H   ALA A 123      10.552   9.651  -4.658  1.00 96.29           H  
ATOM   2000  CA  ALA A 123       8.753   8.507  -4.788  1.00 96.29           C  
ATOM   2001  HA  ALA A 123       7.837   9.057  -5.003  1.00 96.29           H  
ATOM   2002  C   ALA A 123       8.388   7.328  -3.867  1.00 96.29           C  
ATOM   2003  CB  ALA A 123       9.339   8.019  -6.117  1.00 96.29           C  
ATOM   2004  HB1 ALA A 123       9.598   8.871  -6.745  1.00 96.29           H  
ATOM   2005  HB2 ALA A 123       8.604   7.406  -6.639  1.00 96.29           H  
ATOM   2006  HB3 ALA A 123      10.229   7.418  -5.930  1.00 96.29           H  
ATOM   2007  O   ALA A 123       9.158   6.940  -2.985  1.00 96.29           O  
ATOM   2008  N   SER A 124       7.213   6.732  -4.093  1.00 96.63           N  
ATOM   2009  H   SER A 124       6.641   7.053  -4.860  1.00 96.63           H  
ATOM   2010  CA  SER A 124       6.895   5.443  -3.477  1.00 96.63           C  
ATOM   2011  HA  SER A 124       7.030   5.527  -2.399  1.00 96.63           H  
ATOM   2012  C   SER A 124       7.835   4.363  -4.009  1.00 96.63           C  
ATOM   2013  CB  SER A 124       5.447   5.031  -3.743  1.00 96.63           C  
ATOM   2014  HB2 SER A 124       5.303   4.831  -4.804  1.00 96.63           H  
ATOM   2015  HB3 SER A 124       4.780   5.838  -3.440  1.00 96.63           H  
ATOM   2016  O   SER A 124       8.186   4.357  -5.190  1.00 96.63           O  
ATOM   2017  OG  SER A 124       5.174   3.866  -2.990  1.00 96.63           O  
ATOM   2018  HG  SER A 124       4.260   3.864  -2.699  1.00 96.63           H  
ATOM   2019  N   LEU A 125       8.205   3.420  -3.148  1.00 96.68           N  
ATOM   2020  H   LEU A 125       7.878   3.499  -2.196  1.00 96.68           H  
ATOM   2021  CA  LEU A 125       8.924   2.209  -3.545  1.00 96.68           C  
ATOM   2022  HA  LEU A 125       9.458   2.391  -4.478  1.00 96.68           H  
ATOM   2023  C   LEU A 125       7.978   1.040  -3.831  1.00 96.68           C  
ATOM   2024  CB  LEU A 125       9.949   1.853  -2.459  1.00 96.68           C  
ATOM   2025  HB2 LEU A 125      10.440   0.916  -2.725  1.00 96.68           H  
ATOM   2026  HB3 LEU A 125       9.418   1.697  -1.520  1.00 96.68           H  
ATOM   2027  O   LEU A 125       8.441  -0.031  -4.220  1.00 96.68           O  
ATOM   2028  CG  LEU A 125      11.028   2.929  -2.256  1.00 96.68           C  
ATOM   2029  HG  LEU A 125      10.562   3.886  -2.020  1.00 96.68           H  
ATOM   2030  CD1 LEU A 125      11.900   2.532  -1.076  1.00 96.68           C  
ATOM   2031 HD11 LEU A 125      11.267   2.411  -0.197  1.00 96.68           H  
ATOM   2032 HD12 LEU A 125      12.425   1.598  -1.279  1.00 96.68           H  
ATOM   2033 HD13 LEU A 125      12.613   3.331  -0.874  1.00 96.68           H  
ATOM   2034  CD2 LEU A 125      11.929   3.103  -3.482  1.00 96.68           C  
ATOM   2035 HD21 LEU A 125      12.363   2.144  -3.767  1.00 96.68           H  
ATOM   2036 HD22 LEU A 125      12.726   3.809  -3.249  1.00 96.68           H  
ATOM   2037 HD23 LEU A 125      11.350   3.508  -4.312  1.00 96.68           H  
ATOM   2038  N   THR A 126       6.671   1.220  -3.619  1.00 96.70           N  
ATOM   2039  H   THR A 126       6.328   2.128  -3.338  1.00 96.70           H  
ATOM   2040  CA  THR A 126       5.700   0.133  -3.712  1.00 96.70           C  
ATOM   2041  HA  THR A 126       6.257  -0.804  -3.698  1.00 96.70           H  
ATOM   2042  C   THR A 126       4.961   0.165  -5.042  1.00 96.70           C  
ATOM   2043  CB  THR A 126       4.786   0.050  -2.477  1.00 96.70           C  
ATOM   2044  HB  THR A 126       4.201  -0.868  -2.531  1.00 96.70           H  
ATOM   2045  O   THR A 126       4.359   1.172  -5.424  1.00 96.70           O  
ATOM   2046  CG2 THR A 126       5.631   0.041  -1.204  1.00 96.70           C  
ATOM   2047 HG21 THR A 126       5.770   1.056  -0.833  1.00 96.70           H  
ATOM   2048 HG22 THR A 126       5.149  -0.569  -0.439  1.00 96.70           H  
ATOM   2049 HG23 THR A 126       6.625  -0.361  -1.398  1.00 96.70           H  
ATOM   2050  OG1 THR A 126       3.928   1.145  -2.294  1.00 96.70           O  
ATOM   2051  HG1 THR A 126       3.614   1.040  -1.393  1.00 96.70           H  
ATOM   2052  N   SER A 127       5.021  -0.949  -5.764  1.00 97.84           N  
ATOM   2053  H   SER A 127       5.492  -1.744  -5.357  1.00 97.84           H  
ATOM   2054  CA  SER A 127       4.338  -1.165  -7.037  1.00 97.84           C  
ATOM   2055  HA  SER A 127       4.214  -0.212  -7.551  1.00 97.84           H  
ATOM   2056  C   SER A 127       2.962  -1.778  -6.810  1.00 97.84           C  
ATOM   2057  CB  SER A 127       5.153  -2.081  -7.948  1.00 97.84           C  
ATOM   2058  HB2 SER A 127       5.320  -3.033  -7.444  1.00 97.84           H  
ATOM   2059  HB3 SER A 127       4.588  -2.262  -8.863  1.00 97.84           H  
ATOM   2060  O   SER A 127       2.770  -2.573  -5.894  1.00 97.84           O  
ATOM   2061  OG  SER A 127       6.398  -1.503  -8.279  1.00 97.84           O  
ATOM   2062  HG  SER A 127       6.304  -0.940  -9.050  1.00 97.84           H  
ATOM   2063  N   HIS A 128       2.014  -1.431  -7.676  1.00 96.54           N  
ATOM   2064  H   HIS A 128       2.269  -0.808  -8.430  1.00 96.54           H  
ATOM   2065  CA  HIS A 128       0.665  -1.993  -7.727  1.00 96.54           C  
ATOM   2066  HA  HIS A 128       0.455  -2.518  -6.795  1.00 96.54           H  
ATOM   2067  C   HIS A 128       0.580  -3.003  -8.877  1.00 96.54           C  
ATOM   2068  CB  HIS A 128      -0.348  -0.841  -7.849  1.00 96.54           C  
ATOM   2069  HB2 HIS A 128      -0.297  -0.235  -6.944  1.00 96.54           H  
ATOM   2070  HB3 HIS A 128      -0.052  -0.203  -8.681  1.00 96.54           H  
ATOM   2071  O   HIS A 128       0.910  -2.685 -10.019  1.00 96.54           O  
ATOM   2072  CG  HIS A 128      -1.792  -1.210  -8.095  1.00 96.54           C  
ATOM   2073  CD2 HIS A 128      -2.392  -2.416  -7.881  1.00 96.54           C  
ATOM   2074  HD2 HIS A 128      -1.953  -3.288  -7.420  1.00 96.54           H  
ATOM   2075  ND1 HIS A 128      -2.710  -0.365  -8.724  1.00 96.54           N  
ATOM   2076  CE1 HIS A 128      -3.804  -1.107  -8.947  1.00 96.54           C  
ATOM   2077  HE1 HIS A 128      -4.674  -0.775  -9.493  1.00 96.54           H  
ATOM   2078  NE2 HIS A 128      -3.636  -2.344  -8.464  1.00 96.54           N  
ATOM   2079  HE2 HIS A 128      -4.282  -3.111  -8.585  1.00 96.54           H  
ATOM   2080  N   VAL A 129       0.138  -4.217  -8.574  1.00 98.10           N  
ATOM   2081  H   VAL A 129      -0.119  -4.395  -7.614  1.00 98.10           H  
ATOM   2082  CA  VAL A 129      -0.066  -5.328  -9.508  1.00 98.10           C  
ATOM   2083  HA  VAL A 129      -0.053  -4.951 -10.531  1.00 98.10           H  
ATOM   2084  C   VAL A 129      -1.439  -5.965  -9.298  1.00 98.10           C  
ATOM   2085  CB  VAL A 129       1.063  -6.374  -9.381  1.00 98.10           C  
ATOM   2086  HB  VAL A 129       0.874  -7.178 -10.093  1.00 98.10           H  
ATOM   2087  O   VAL A 129      -2.159  -5.639  -8.353  1.00 98.10           O  
ATOM   2088  CG1 VAL A 129       2.405  -5.748  -9.756  1.00 98.10           C  
ATOM   2089 HG11 VAL A 129       2.293  -5.247 -10.717  1.00 98.10           H  
ATOM   2090 HG12 VAL A 129       2.717  -5.029  -8.999  1.00 98.10           H  
ATOM   2091 HG13 VAL A 129       3.162  -6.526  -9.851  1.00 98.10           H  
ATOM   2092  CG2 VAL A 129       1.191  -6.997  -7.987  1.00 98.10           C  
ATOM   2093 HG21 VAL A 129       1.295  -6.224  -7.225  1.00 98.10           H  
ATOM   2094 HG22 VAL A 129       0.310  -7.602  -7.777  1.00 98.10           H  
ATOM   2095 HG23 VAL A 129       2.066  -7.645  -7.944  1.00 98.10           H  
ATOM   2096  N   GLN A 130      -1.802  -6.878 -10.191  1.00 96.84           N  
ATOM   2097  H   GLN A 130      -1.180  -7.091 -10.958  1.00 96.84           H  
ATOM   2098  CA  GLN A 130      -2.995  -7.711 -10.086  1.00 96.84           C  
ATOM   2099  HA  GLN A 130      -3.519  -7.504  -9.153  1.00 96.84           H  
ATOM   2100  C   GLN A 130      -2.556  -9.171 -10.081  1.00 96.84           C  
ATOM   2101  CB  GLN A 130      -3.948  -7.420 -11.255  1.00 96.84           C  
ATOM   2102  HB2 GLN A 130      -3.478  -7.732 -12.188  1.00 96.84           H  
ATOM   2103  HB3 GLN A 130      -4.864  -7.992 -11.106  1.00 96.84           H  
ATOM   2104  O   GLN A 130      -1.699  -9.557 -10.879  1.00 96.84           O  
ATOM   2105  CG  GLN A 130      -4.278  -5.927 -11.371  1.00 96.84           C  
ATOM   2106  HG2 GLN A 130      -3.385  -5.382 -11.677  1.00 96.84           H  
ATOM   2107  HG3 GLN A 130      -4.577  -5.555 -10.391  1.00 96.84           H  
ATOM   2108  CD  GLN A 130      -5.381  -5.606 -12.370  1.00 96.84           C  
ATOM   2109  NE2 GLN A 130      -5.580  -4.342 -12.675  1.00 96.84           N  
ATOM   2110 HE21 GLN A 130      -6.336  -4.166 -13.322  1.00 96.84           H  
ATOM   2111 HE22 GLN A 130      -4.981  -3.622 -12.299  1.00 96.84           H  
ATOM   2112  OE1 GLN A 130      -6.071  -6.452 -12.911  1.00 96.84           O  
ATOM   2113  N   LEU A 131      -3.115  -9.991  -9.196  1.00 98.13           N  
ATOM   2114  H   LEU A 131      -3.884  -9.653  -8.636  1.00 98.13           H  
ATOM   2115  CA  LEU A 131      -2.883 -11.427  -9.281  1.00 98.13           C  
ATOM   2116  HA  LEU A 131      -1.816 -11.604  -9.419  1.00 98.13           H  
ATOM   2117  C   LEU A 131      -3.595 -11.963 -10.515  1.00 98.13           C  
ATOM   2118  CB  LEU A 131      -3.331 -12.171  -8.016  1.00 98.13           C  
ATOM   2119  HB2 LEU A 131      -4.403 -12.026  -7.885  1.00 98.13           H  
ATOM   2120  HB3 LEU A 131      -3.155 -13.237  -8.163  1.00 98.13           H  
ATOM   2121  O   LEU A 131      -4.774 -11.697 -10.734  1.00 98.13           O  
ATOM   2122  CG  LEU A 131      -2.611 -11.723  -6.741  1.00 98.13           C  
ATOM   2123  HG  LEU A 131      -2.928 -10.702  -6.533  1.00 98.13           H  
ATOM   2124  CD1 LEU A 131      -3.025 -12.611  -5.572  1.00 98.13           C  
ATOM   2125 HD11 LEU A 131      -4.111 -12.621  -5.486  1.00 98.13           H  
ATOM   2126 HD12 LEU A 131      -2.602 -12.224  -4.645  1.00 98.13           H  
ATOM   2127 HD13 LEU A 131      -2.670 -13.628  -5.740  1.00 98.13           H  
ATOM   2128  CD2 LEU A 131      -1.083 -11.765  -6.846  1.00 98.13           C  
ATOM   2129 HD21 LEU A 131      -0.736 -11.025  -7.567  1.00 98.13           H  
ATOM   2130 HD22 LEU A 131      -0.650 -11.521  -5.876  1.00 98.13           H  
ATOM   2131 HD23 LEU A 131      -0.757 -12.759  -7.151  1.00 98.13           H  
ATOM   2132  N   ASP A 132      -2.865 -12.731 -11.309  1.00 98.16           N  
ATOM   2133  H   ASP A 132      -1.886 -12.863 -11.097  1.00 98.16           H  
ATOM   2134  CA  ASP A 132      -3.434 -13.506 -12.398  1.00 98.16           C  
ATOM   2135  HA  ASP A 132      -4.125 -12.881 -12.964  1.00 98.16           H  
ATOM   2136  C   ASP A 132      -4.213 -14.684 -11.810  1.00 98.16           C  
ATOM   2137  CB  ASP A 132      -2.301 -13.937 -13.324  1.00 98.16           C  
ATOM   2138  HB2 ASP A 132      -1.670 -14.668 -12.818  1.00 98.16           H  
ATOM   2139  HB3 ASP A 132      -1.682 -13.066 -13.538  1.00 98.16           H  
ATOM   2140  O   ASP A 132      -3.636 -15.704 -11.426  1.00 98.16           O  
ATOM   2141  CG  ASP A 132      -2.792 -14.511 -14.651  1.00 98.16           C  
ATOM   2142  OD1 ASP A 132      -4.007 -14.467 -14.931  1.00 98.16           O  
ATOM   2143  OD2 ASP A 132      -1.889 -14.925 -15.415  1.00 98.16           O  
ATOM   2144  N   THR A 133      -5.507 -14.463 -11.610  1.00 96.99           N  
ATOM   2145  H   THR A 133      -5.877 -13.560 -11.871  1.00 96.99           H  
ATOM   2146  CA  THR A 133      -6.458 -15.421 -11.055  1.00 96.99           C  
ATOM   2147  HA  THR A 133      -6.209 -16.412 -11.434  1.00 96.99           H  
ATOM   2148  C   THR A 133      -7.872 -15.071 -11.516  1.00 96.99           C  
ATOM   2149  CB  THR A 133      -6.377 -15.469  -9.521  1.00 96.99           C  
ATOM   2150  HB  THR A 133      -5.365 -15.750  -9.231  1.00 96.99           H  
ATOM   2151  O   THR A 133      -8.163 -13.937 -11.895  1.00 96.99           O  
ATOM   2152  CG2 THR A 133      -6.740 -14.164  -8.807  1.00 96.99           C  
ATOM   2153 HG21 THR A 133      -7.769 -13.878  -9.028  1.00 96.99           H  
ATOM   2154 HG22 THR A 133      -6.631 -14.299  -7.731  1.00 96.99           H  
ATOM   2155 HG23 THR A 133      -6.075 -13.364  -9.132  1.00 96.99           H  
ATOM   2156  OG1 THR A 133      -7.262 -16.457  -9.058  1.00 96.99           O  
ATOM   2157  HG1 THR A 133      -6.925 -17.290  -9.396  1.00 96.99           H  
ATOM   2158  N   THR A 134      -8.773 -16.050 -11.469  1.00 94.28           N  
ATOM   2159  H   THR A 134      -8.466 -16.933 -11.087  1.00 94.28           H  
ATOM   2160  CA  THR A 134     -10.206 -15.850 -11.748  1.00 94.28           C  
ATOM   2161  HA  THR A 134     -10.315 -14.988 -12.406  1.00 94.28           H  
ATOM   2162  C   THR A 134     -11.026 -15.518 -10.498  1.00 94.28           C  
ATOM   2163  CB  THR A 134     -10.803 -17.053 -12.484  1.00 94.28           C  
ATOM   2164  HB  THR A 134     -11.866 -16.877 -12.648  1.00 94.28           H  
ATOM   2165  O   THR A 134     -12.230 -15.274 -10.603  1.00 94.28           O  
ATOM   2166  CG2 THR A 134     -10.139 -17.283 -13.841  1.00 94.28           C  
ATOM   2167 HG21 THR A 134     -10.235 -16.385 -14.451  1.00 94.28           H  
ATOM   2168 HG22 THR A 134      -9.082 -17.519 -13.717  1.00 94.28           H  
ATOM   2169 HG23 THR A 134     -10.633 -18.112 -14.349  1.00 94.28           H  
ATOM   2170  OG1 THR A 134     -10.648 -18.236 -11.735  1.00 94.28           O  
ATOM   2171  HG1 THR A 134      -9.719 -18.480 -11.737  1.00 94.28           H  
ATOM   2172  N   VAL A 135     -10.396 -15.490  -9.317  1.00 94.70           N  
ATOM   2173  H   VAL A 135      -9.405 -15.683  -9.297  1.00 94.70           H  
ATOM   2174  CA  VAL A 135     -11.055 -15.137  -8.054  1.00 94.70           C  
ATOM   2175  HA  VAL A 135     -11.922 -15.786  -7.928  1.00 94.70           H  
ATOM   2176  C   VAL A 135     -11.547 -13.689  -8.101  1.00 94.70           C  
ATOM   2177  CB  VAL A 135     -10.113 -15.371  -6.856  1.00 94.70           C  
ATOM   2178  HB  VAL A 135      -9.171 -14.849  -7.026  1.00 94.70           H  
ATOM   2179  O   VAL A 135     -10.780 -12.770  -8.369  1.00 94.70           O  
ATOM   2180  CG1 VAL A 135     -10.708 -14.877  -5.532  1.00 94.70           C  
ATOM   2181 HG11 VAL A 135     -10.027 -15.124  -4.718  1.00 94.70           H  
ATOM   2182 HG12 VAL A 135     -11.672 -15.349  -5.343  1.00 94.70           H  
ATOM   2183 HG13 VAL A 135     -10.828 -13.793  -5.547  1.00 94.70           H  
ATOM   2184  CG2 VAL A 135      -9.828 -16.870  -6.698  1.00 94.70           C  
ATOM   2185 HG21 VAL A 135      -9.143 -17.032  -5.865  1.00 94.70           H  
ATOM   2186 HG22 VAL A 135     -10.755 -17.414  -6.514  1.00 94.70           H  
ATOM   2187 HG23 VAL A 135      -9.365 -17.257  -7.605  1.00 94.70           H  
ATOM   2188  N   GLY A 136     -12.838 -13.486  -7.825  1.00 86.55           N  
ATOM   2189  H   GLY A 136     -13.417 -14.298  -7.666  1.00 86.55           H  
ATOM   2190  CA  GLY A 136     -13.442 -12.155  -7.719  1.00 86.55           C  
ATOM   2191  HA2 GLY A 136     -12.929 -11.460  -8.384  1.00 86.55           H  
ATOM   2192  HA3 GLY A 136     -14.487 -12.213  -8.024  1.00 86.55           H  
ATOM   2193  C   GLY A 136     -13.385 -11.593  -6.299  1.00 86.55           C  
ATOM   2194  O   GLY A 136     -12.786 -10.548  -6.065  1.00 86.55           O  
ATOM   2195  N   GLU A 137     -13.999 -12.297  -5.345  1.00 90.39           N  
ATOM   2196  H   GLU A 137     -14.419 -13.184  -5.583  1.00 90.39           H  
ATOM   2197  CA  GLU A 137     -14.012 -11.927  -3.926  1.00 90.39           C  
ATOM   2198  HA  GLU A 137     -13.495 -10.977  -3.794  1.00 90.39           H  
ATOM   2199  C   GLU A 137     -13.265 -12.974  -3.098  1.00 90.39           C  
ATOM   2200  CB  GLU A 137     -15.447 -11.745  -3.401  1.00 90.39           C  
ATOM   2201  HB2 GLU A 137     -16.030 -12.640  -3.620  1.00 90.39           H  
ATOM   2202  HB3 GLU A 137     -15.397 -11.618  -2.320  1.00 90.39           H  
ATOM   2203  O   GLU A 137     -13.469 -14.178  -3.258  1.00 90.39           O  
ATOM   2204  CG  GLU A 137     -16.144 -10.512  -4.002  1.00 90.39           C  
ATOM   2205  HG2 GLU A 137     -16.263 -10.661  -5.076  1.00 90.39           H  
ATOM   2206  HG3 GLU A 137     -15.498  -9.647  -3.854  1.00 90.39           H  
ATOM   2207  CD  GLU A 137     -17.523 -10.211  -3.383  1.00 90.39           C  
ATOM   2208  OE1 GLU A 137     -18.069  -9.126  -3.699  1.00 90.39           O  
ATOM   2209  OE2 GLU A 137     -18.035 -11.037  -2.594  1.00 90.39           O  
ATOM   2210  N   LEU A 138     -12.398 -12.505  -2.200  1.00 95.30           N  
ATOM   2211  H   LEU A 138     -12.301 -11.506  -2.093  1.00 95.30           H  
ATOM   2212  CA  LEU A 138     -11.632 -13.367  -1.308  1.00 95.30           C  
ATOM   2213  HA  LEU A 138     -11.289 -14.235  -1.872  1.00 95.30           H  
ATOM   2214  C   LEU A 138     -12.506 -13.873  -0.161  1.00 95.30           C  
ATOM   2215  CB  LEU A 138     -10.414 -12.601  -0.772  1.00 95.30           C  
ATOM   2216  HB2 LEU A 138     -10.763 -11.665  -0.336  1.00 95.30           H  
ATOM   2217  HB3 LEU A 138      -9.951 -13.183   0.026  1.00 95.30           H  
ATOM   2218  O   LEU A 138     -13.202 -13.103   0.503  1.00 95.30           O  
ATOM   2219  CG  LEU A 138      -9.351 -12.301  -1.841  1.00 95.30           C  
ATOM   2220  HG  LEU A 138      -9.815 -11.875  -2.731  1.00 95.30           H  
ATOM   2221  CD1 LEU A 138      -8.363 -11.289  -1.280  1.00 95.30           C  
ATOM   2222 HD11 LEU A 138      -7.967 -11.641  -0.328  1.00 95.30           H  
ATOM   2223 HD12 LEU A 138      -8.890 -10.348  -1.119  1.00 95.30           H  
ATOM   2224 HD13 LEU A 138      -7.547 -11.116  -1.981  1.00 95.30           H  
ATOM   2225  CD2 LEU A 138      -8.574 -13.554  -2.227  1.00 95.30           C  
ATOM   2226 HD21 LEU A 138      -8.098 -13.984  -1.346  1.00 95.30           H  
ATOM   2227 HD22 LEU A 138      -9.242 -14.286  -2.682  1.00 95.30           H  
ATOM   2228 HD23 LEU A 138      -7.800 -13.295  -2.950  1.00 95.30           H  
ATOM   2229  N   THR A 139     -12.418 -15.170   0.124  1.00 96.83           N  
ATOM   2230  H   THR A 139     -11.839 -15.760  -0.456  1.00 96.83           H  
ATOM   2231  CA  THR A 139     -13.054 -15.753   1.310  1.00 96.83           C  
ATOM   2232  HA  THR A 139     -14.080 -15.389   1.346  1.00 96.83           H  
ATOM   2233  C   THR A 139     -12.328 -15.314   2.589  1.00 96.83           C  
ATOM   2234  CB  THR A 139     -13.093 -17.287   1.239  1.00 96.83           C  
ATOM   2235  HB  THR A 139     -13.635 -17.663   2.106  1.00 96.83           H  
ATOM   2236  O   THR A 139     -11.143 -14.965   2.543  1.00 96.83           O  
ATOM   2237  CG2 THR A 139     -13.822 -17.783  -0.006  1.00 96.83           C  
ATOM   2238 HG21 THR A 139     -14.857 -17.441   0.016  1.00 96.83           H  
ATOM   2239 HG22 THR A 139     -13.354 -17.395  -0.910  1.00 96.83           H  
ATOM   2240 HG23 THR A 139     -13.818 -18.873  -0.028  1.00 96.83           H  
ATOM   2241  OG1 THR A 139     -11.782 -17.802   1.301  1.00 96.83           O  
ATOM   2242  HG1 THR A 139     -11.728 -18.601   0.771  1.00 96.83           H  
ATOM   2243  N   PRO A 140     -12.973 -15.402   3.771  1.00 96.55           N  
ATOM   2244  CA  PRO A 140     -12.296 -15.153   5.046  1.00 96.55           C  
ATOM   2245  HA  PRO A 140     -12.038 -14.096   5.105  1.00 96.55           H  
ATOM   2246  C   PRO A 140     -11.018 -15.983   5.223  1.00 96.55           C  
ATOM   2247  CB  PRO A 140     -13.335 -15.482   6.122  1.00 96.55           C  
ATOM   2248  HB2 PRO A 140     -13.201 -14.862   7.010  1.00 96.55           H  
ATOM   2249  HB3 PRO A 140     -13.288 -16.538   6.387  1.00 96.55           H  
ATOM   2250  O   PRO A 140     -10.008 -15.473   5.694  1.00 96.55           O  
ATOM   2251  CG  PRO A 140     -14.662 -15.193   5.422  1.00 96.55           C  
ATOM   2252  HG2 PRO A 140     -14.860 -14.121   5.441  1.00 96.55           H  
ATOM   2253  HG3 PRO A 140     -15.487 -15.745   5.871  1.00 96.55           H  
ATOM   2254  CD  PRO A 140     -14.395 -15.639   3.986  1.00 96.55           C  
ATOM   2255  HD2 PRO A 140     -14.612 -16.702   3.885  1.00 96.55           H  
ATOM   2256  HD3 PRO A 140     -15.008 -15.057   3.297  1.00 96.55           H  
ATOM   2257  N   ARG A 141     -11.023 -17.239   4.758  1.00 97.48           N  
ATOM   2258  H   ARG A 141     -11.866 -17.575   4.316  1.00 97.48           H  
ATOM   2259  CA  ARG A 141      -9.862 -18.134   4.835  1.00 97.48           C  
ATOM   2260  HA  ARG A 141      -9.476 -18.111   5.854  1.00 97.48           H  
ATOM   2261  C   ARG A 141      -8.716 -17.689   3.919  1.00 97.48           C  
ATOM   2262  CB  ARG A 141     -10.335 -19.552   4.500  1.00 97.48           C  
ATOM   2263  HB2 ARG A 141     -10.507 -19.627   3.426  1.00 97.48           H  
ATOM   2264  HB3 ARG A 141     -11.275 -19.750   5.015  1.00 97.48           H  
ATOM   2265  O   ARG A 141      -7.551 -17.829   4.286  1.00 97.48           O  
ATOM   2266  CG  ARG A 141      -9.318 -20.607   4.943  1.00 97.48           C  
ATOM   2267  HG2 ARG A 141      -8.338 -20.376   4.525  1.00 97.48           H  
ATOM   2268  HG3 ARG A 141      -9.242 -20.607   6.031  1.00 97.48           H  
ATOM   2269  CD  ARG A 141      -9.791 -21.979   4.457  1.00 97.48           C  
ATOM   2270  HD2 ARG A 141     -10.697 -22.252   4.998  1.00 97.48           H  
ATOM   2271  HD3 ARG A 141     -10.027 -21.906   3.395  1.00 97.48           H  
ATOM   2272  NE  ARG A 141      -8.758 -23.010   4.651  1.00 97.48           N  
ATOM   2273  HE  ARG A 141      -7.929 -22.722   5.152  1.00 97.48           H  
ATOM   2274  NH1 ARG A 141      -9.855 -24.687   3.535  1.00 97.48           N  
ATOM   2275 HH11 ARG A 141      -9.855 -25.583   3.069  1.00 97.48           H  
ATOM   2276 HH12 ARG A 141     -10.607 -24.043   3.338  1.00 97.48           H  
ATOM   2277  NH2 ARG A 141      -7.803 -25.052   4.330  1.00 97.48           N  
ATOM   2278 HH21 ARG A 141      -7.876 -25.995   3.975  1.00 97.48           H  
ATOM   2279 HH22 ARG A 141      -7.004 -24.747   4.868  1.00 97.48           H  
ATOM   2280  CZ  ARG A 141      -8.809 -24.239   4.172  1.00 97.48           C  
ATOM   2281  N   ALA A 142      -9.026 -17.154   2.737  1.00 97.03           N  
ATOM   2282  H   ALA A 142      -9.996 -17.070   2.471  1.00 97.03           H  
ATOM   2283  CA  ALA A 142      -8.019 -16.576   1.852  1.00 97.03           C  
ATOM   2284  HA  ALA A 142      -7.199 -17.285   1.740  1.00 97.03           H  
ATOM   2285  C   ALA A 142      -7.428 -15.283   2.440  1.00 97.03           C  
ATOM   2286  CB  ALA A 142      -8.641 -16.358   0.471  1.00 97.03           C  
ATOM   2287  HB1 ALA A 142      -9.428 -15.606   0.521  1.00 97.03           H  
ATOM   2288  HB2 ALA A 142      -7.870 -16.029  -0.225  1.00 97.03           H  
ATOM   2289  HB3 ALA A 142      -9.063 -17.294   0.106  1.00 97.03           H  
ATOM   2290  O   ALA A 142      -6.216 -15.092   2.384  1.00 97.03           O  
ATOM   2291  N   LEU A 143      -8.254 -14.440   3.072  1.00 94.64           N  
ATOM   2292  H   LEU A 143      -9.244 -14.643   3.060  1.00 94.64           H  
ATOM   2293  CA  LEU A 143      -7.795 -13.241   3.784  1.00 94.64           C  
ATOM   2294  HA  LEU A 143      -7.188 -12.640   3.107  1.00 94.64           H  
ATOM   2295  C   LEU A 143      -6.888 -13.587   4.975  1.00 94.64           C  
ATOM   2296  CB  LEU A 143      -9.008 -12.413   4.245  1.00 94.64           C  
ATOM   2297  HB2 LEU A 143      -8.659 -11.631   4.920  1.00 94.64           H  
ATOM   2298  HB3 LEU A 143      -9.676 -13.060   4.813  1.00 94.64           H  
ATOM   2299  O   LEU A 143      -5.844 -12.962   5.144  1.00 94.64           O  
ATOM   2300  CG  LEU A 143      -9.802 -11.750   3.106  1.00 94.64           C  
ATOM   2301  HG  LEU A 143     -10.065 -12.495   2.355  1.00 94.64           H  
ATOM   2302  CD1 LEU A 143     -11.093 -11.151   3.665  1.00 94.64           C  
ATOM   2303 HD11 LEU A 143     -11.662 -10.700   2.852  1.00 94.64           H  
ATOM   2304 HD12 LEU A 143     -10.863 -10.394   4.415  1.00 94.64           H  
ATOM   2305 HD13 LEU A 143     -11.697 -11.941   4.111  1.00 94.64           H  
ATOM   2306  CD2 LEU A 143      -9.007 -10.626   2.435  1.00 94.64           C  
ATOM   2307 HD21 LEU A 143      -8.105 -11.025   1.971  1.00 94.64           H  
ATOM   2308 HD22 LEU A 143      -8.728  -9.869   3.168  1.00 94.64           H  
ATOM   2309 HD23 LEU A 143      -9.610 -10.162   1.654  1.00 94.64           H  
ATOM   2310  N   GLU A 144      -7.233 -14.613   5.758  1.00 96.32           N  
ATOM   2311  H   GLU A 144      -8.142 -15.035   5.631  1.00 96.32           H  
ATOM   2312  CA  GLU A 144      -6.364 -15.137   6.821  1.00 96.32           C  
ATOM   2313  HA  GLU A 144      -6.153 -14.348   7.543  1.00 96.32           H  
ATOM   2314  C   GLU A 144      -5.018 -15.609   6.262  1.00 96.32           C  
ATOM   2315  CB  GLU A 144      -7.043 -16.308   7.544  1.00 96.32           C  
ATOM   2316  HB2 GLU A 144      -7.462 -16.986   6.801  1.00 96.32           H  
ATOM   2317  HB3 GLU A 144      -6.287 -16.850   8.113  1.00 96.32           H  
ATOM   2318  O   GLU A 144      -3.974 -15.268   6.812  1.00 96.32           O  
ATOM   2319  CG  GLU A 144      -8.143 -15.866   8.518  1.00 96.32           C  
ATOM   2320  HG2 GLU A 144      -7.679 -15.311   9.335  1.00 96.32           H  
ATOM   2321  HG3 GLU A 144      -8.828 -15.189   8.008  1.00 96.32           H  
ATOM   2322  CD  GLU A 144      -8.936 -17.054   9.093  1.00 96.32           C  
ATOM   2323  OE1 GLU A 144      -9.987 -16.792   9.719  1.00 96.32           O  
ATOM   2324  OE2 GLU A 144      -8.506 -18.219   8.907  1.00 96.32           O  
ATOM   2325  N   TYR A 145      -5.018 -16.339   5.143  1.00 97.26           N  
ATOM   2326  H   TYR A 145      -5.904 -16.604   4.736  1.00 97.26           H  
ATOM   2327  CA  TYR A 145      -3.778 -16.738   4.478  1.00 97.26           C  
ATOM   2328  HA  TYR A 145      -3.171 -17.294   5.193  1.00 97.26           H  
ATOM   2329  C   TYR A 145      -2.944 -15.528   4.041  1.00 97.26           C  
ATOM   2330  CB  TYR A 145      -4.092 -17.662   3.298  1.00 97.26           C  
ATOM   2331  HB2 TYR A 145      -4.425 -18.621   3.697  1.00 97.26           H  
ATOM   2332  HB3 TYR A 145      -4.916 -17.242   2.722  1.00 97.26           H  
ATOM   2333  O   TYR A 145      -1.752 -15.494   4.342  1.00 97.26           O  
ATOM   2334  CG  TYR A 145      -2.920 -17.899   2.364  1.00 97.26           C  
ATOM   2335  CD1 TYR A 145      -2.962 -17.405   1.046  1.00 97.26           C  
ATOM   2336  HD1 TYR A 145      -3.830 -16.867   0.694  1.00 97.26           H  
ATOM   2337  CD2 TYR A 145      -1.776 -18.579   2.825  1.00 97.26           C  
ATOM   2338  HD2 TYR A 145      -1.724 -18.911   3.852  1.00 97.26           H  
ATOM   2339  CE1 TYR A 145      -1.868 -17.606   0.185  1.00 97.26           C  
ATOM   2340  HE1 TYR A 145      -1.899 -17.245  -0.833  1.00 97.26           H  
ATOM   2341  CE2 TYR A 145      -0.676 -18.775   1.968  1.00 97.26           C  
ATOM   2342  HE2 TYR A 145       0.211 -19.274   2.329  1.00 97.26           H  
ATOM   2343  OH  TYR A 145       0.328 -18.482  -0.195  1.00 97.26           O  
ATOM   2344  HH  TYR A 145       1.054 -18.952   0.222  1.00 97.26           H  
ATOM   2345  CZ  TYR A 145      -0.721 -18.284   0.645  1.00 97.26           C  
ATOM   2346  N   ILE A 146      -3.556 -14.521   3.411  1.00 94.44           N  
ATOM   2347  H   ILE A 146      -4.541 -14.615   3.208  1.00 94.44           H  
ATOM   2348  CA  ILE A 146      -2.872 -13.289   2.986  1.00 94.44           C  
ATOM   2349  HA  ILE A 146      -2.090 -13.552   2.274  1.00 94.44           H  
ATOM   2350  C   ILE A 146      -2.184 -12.600   4.168  1.00 94.44           C  
ATOM   2351  CB  ILE A 146      -3.858 -12.354   2.254  1.00 94.44           C  
ATOM   2352  HB  ILE A 146      -4.782 -12.302   2.830  1.00 94.44           H  
ATOM   2353  O   ILE A 146      -1.024 -12.211   4.056  1.00 94.44           O  
ATOM   2354  CG1 ILE A 146      -4.163 -12.932   0.854  1.00 94.44           C  
ATOM   2355 HG12 ILE A 146      -3.372 -12.643   0.162  1.00 94.44           H  
ATOM   2356 HG13 ILE A 146      -4.190 -14.021   0.884  1.00 94.44           H  
ATOM   2357  CG2 ILE A 146      -3.299 -10.923   2.106  1.00 94.44           C  
ATOM   2358 HG21 ILE A 146      -2.316 -10.953   1.636  1.00 94.44           H  
ATOM   2359 HG22 ILE A 146      -3.970 -10.315   1.498  1.00 94.44           H  
ATOM   2360 HG23 ILE A 146      -3.219 -10.447   3.083  1.00 94.44           H  
ATOM   2361  CD1 ILE A 146      -5.508 -12.453   0.310  1.00 94.44           C  
ATOM   2362 HD11 ILE A 146      -5.584 -12.702  -0.748  1.00 94.44           H  
ATOM   2363 HD12 ILE A 146      -5.619 -11.377   0.442  1.00 94.44           H  
ATOM   2364 HD13 ILE A 146      -6.317 -12.947   0.849  1.00 94.44           H  
ATOM   2365  N   GLU A 147      -2.844 -12.510   5.324  1.00 91.23           N  
ATOM   2366  H   GLU A 147      -3.799 -12.837   5.361  1.00 91.23           H  
ATOM   2367  CA  GLU A 147      -2.245 -11.944   6.538  1.00 91.23           C  
ATOM   2368  HA  GLU A 147      -1.921 -10.924   6.331  1.00 91.23           H  
ATOM   2369  C   GLU A 147      -0.995 -12.709   7.007  1.00 91.23           C  
ATOM   2370  CB  GLU A 147      -3.291 -11.912   7.664  1.00 91.23           C  
ATOM   2371  HB2 GLU A 147      -3.792 -12.878   7.718  1.00 91.23           H  
ATOM   2372  HB3 GLU A 147      -2.791 -11.757   8.620  1.00 91.23           H  
ATOM   2373  O   GLU A 147      -0.082 -12.089   7.547  1.00 91.23           O  
ATOM   2374  CG  GLU A 147      -4.352 -10.817   7.480  1.00 91.23           C  
ATOM   2375  HG2 GLU A 147      -4.800 -10.902   6.490  1.00 91.23           H  
ATOM   2376  HG3 GLU A 147      -5.138 -10.974   8.218  1.00 91.23           H  
ATOM   2377  CD  GLU A 147      -3.773  -9.410   7.674  1.00 91.23           C  
ATOM   2378  OE1 GLU A 147      -3.952  -8.559   6.771  1.00 91.23           O  
ATOM   2379  OE2 GLU A 147      -3.161  -9.168   8.750  1.00 91.23           O  
ATOM   2380  N   THR A 148      -0.915 -14.028   6.784  1.00 94.76           N  
ATOM   2381  H   THR A 148      -1.704 -14.477   6.341  1.00 94.76           H  
ATOM   2382  CA  THR A 148       0.266 -14.843   7.155  1.00 94.76           C  
ATOM   2383  HA  THR A 148       0.622 -14.496   8.125  1.00 94.76           H  
ATOM   2384  C   THR A 148       1.449 -14.713   6.201  1.00 94.76           C  
ATOM   2385  CB  THR A 148      -0.044 -16.342   7.291  1.00 94.76           C  
ATOM   2386  HB  THR A 148       0.851 -16.832   7.674  1.00 94.76           H  
ATOM   2387  O   THR A 148       2.549 -15.142   6.545  1.00 94.76           O  
ATOM   2388  CG2 THR A 148      -1.166 -16.641   8.281  1.00 94.76           C  
ATOM   2389 HG21 THR A 148      -2.095 -16.165   7.966  1.00 94.76           H  
ATOM   2390 HG22 THR A 148      -0.893 -16.263   9.266  1.00 94.76           H  
ATOM   2391 HG23 THR A 148      -1.323 -17.718   8.343  1.00 94.76           H  
ATOM   2392  OG1 THR A 148      -0.356 -16.961   6.061  1.00 94.76           O  
ATOM   2393  HG1 THR A 148      -0.853 -16.342   5.520  1.00 94.76           H  
ATOM   2394  N   ILE A 149       1.227 -14.172   5.001  1.00 95.51           N  
ATOM   2395  H   ILE A 149       0.290 -13.866   4.782  1.00 95.51           H  
ATOM   2396  CA  ILE A 149       2.265 -14.008   3.974  1.00 95.51           C  
ATOM   2397  HA  ILE A 149       3.186 -14.454   4.349  1.00 95.51           H  
ATOM   2398  C   ILE A 149       2.626 -12.545   3.717  1.00 95.51           C  
ATOM   2399  CB  ILE A 149       1.904 -14.749   2.670  1.00 95.51           C  
ATOM   2400  HB  ILE A 149       2.720 -14.596   1.964  1.00 95.51           H  
ATOM   2401  O   ILE A 149       3.478 -12.267   2.873  1.00 95.51           O  
ATOM   2402  CG1 ILE A 149       0.610 -14.189   2.051  1.00 95.51           C  
ATOM   2403 HG12 ILE A 149      -0.233 -14.532   2.651  1.00 95.51           H  
ATOM   2404 HG13 ILE A 149       0.621 -13.100   2.084  1.00 95.51           H  
ATOM   2405  CG2 ILE A 149       1.790 -16.262   2.925  1.00 95.51           C  
ATOM   2406 HG21 ILE A 149       1.657 -16.787   1.979  1.00 95.51           H  
ATOM   2407 HG22 ILE A 149       2.698 -16.621   3.409  1.00 95.51           H  
ATOM   2408 HG23 ILE A 149       0.935 -16.473   3.567  1.00 95.51           H  
ATOM   2409  CD1 ILE A 149       0.364 -14.607   0.601  1.00 95.51           C  
ATOM   2410 HD11 ILE A 149       1.192 -14.290  -0.032  1.00 95.51           H  
ATOM   2411 HD12 ILE A 149       0.256 -15.689   0.533  1.00 95.51           H  
ATOM   2412 HD13 ILE A 149      -0.554 -14.140   0.243  1.00 95.51           H  
ATOM   2413  N   LYS A 150       2.000 -11.603   4.430  1.00 91.60           N  
ATOM   2414  H   LYS A 150       1.302 -11.895   5.100  1.00 91.60           H  
ATOM   2415  CA  LYS A 150       2.471 -10.220   4.466  1.00 91.60           C  
ATOM   2416  HA  LYS A 150       2.441  -9.807   3.457  1.00 91.60           H  
ATOM   2417  C   LYS A 150       3.921 -10.200   4.914  1.00 91.60           C  
ATOM   2418  CB  LYS A 150       1.606  -9.363   5.393  1.00 91.60           C  
ATOM   2419  HB2 LYS A 150       2.166  -8.475   5.687  1.00 91.60           H  
ATOM   2420  HB3 LYS A 150       1.342  -9.922   6.291  1.00 91.60           H  
ATOM   2421  O   LYS A 150       4.304 -10.909   5.839  1.00 91.60           O  
ATOM   2422  CG  LYS A 150       0.350  -8.919   4.647  1.00 91.60           C  
ATOM   2423  HG2 LYS A 150       0.655  -8.369   3.756  1.00 91.60           H  
ATOM   2424  HG3 LYS A 150      -0.223  -9.792   4.335  1.00 91.60           H  
ATOM   2425  CD  LYS A 150      -0.536  -8.021   5.510  1.00 91.60           C  
ATOM   2426  HD2 LYS A 150       0.048  -7.194   5.914  1.00 91.60           H  
ATOM   2427  HD3 LYS A 150      -0.979  -8.601   6.319  1.00 91.60           H  
ATOM   2428  CE  LYS A 150      -1.612  -7.486   4.574  1.00 91.60           C  
ATOM   2429  HE2 LYS A 150      -2.079  -8.322   4.053  1.00 91.60           H  
ATOM   2430  HE3 LYS A 150      -1.130  -6.856   3.827  1.00 91.60           H  
ATOM   2431  NZ  LYS A 150      -2.653  -6.706   5.264  1.00 91.60           N  
ATOM   2432  HZ1 LYS A 150      -3.204  -6.269   4.540  1.00 91.60           H  
ATOM   2433  HZ2 LYS A 150      -3.236  -7.323   5.812  1.00 91.60           H  
ATOM   2434  HZ3 LYS A 150      -2.248  -5.997   5.858  1.00 91.60           H  
ATOM   2435  N   GLU A 151       4.700  -9.385   4.222  1.00 91.69           N  
ATOM   2436  H   GLU A 151       4.276  -8.819   3.501  1.00 91.69           H  
ATOM   2437  CA  GLU A 151       6.132  -9.200   4.413  1.00 91.69           C  
ATOM   2438  HA  GLU A 151       6.429  -8.437   3.692  1.00 91.69           H  
ATOM   2439  C   GLU A 151       7.023 -10.415   4.133  1.00 91.69           C  
ATOM   2440  CB  GLU A 151       6.398  -8.608   5.774  1.00 91.69           C  
ATOM   2441  HB2 GLU A 151       6.005  -9.265   6.550  1.00 91.69           H  
ATOM   2442  HB3 GLU A 151       7.482  -8.548   5.867  1.00 91.69           H  
ATOM   2443  O   GLU A 151       8.242 -10.361   4.303  1.00 91.69           O  
ATOM   2444  CG  GLU A 151       5.776  -7.219   5.920  1.00 91.69           C  
ATOM   2445  HG2 GLU A 151       4.769  -7.212   5.505  1.00 91.69           H  
ATOM   2446  HG3 GLU A 151       5.682  -7.001   6.983  1.00 91.69           H  
ATOM   2447  CD  GLU A 151       6.647  -6.151   5.254  1.00 91.69           C  
ATOM   2448  OE1 GLU A 151       6.229  -5.463   4.296  1.00 91.69           O  
ATOM   2449  OE2 GLU A 151       7.806  -5.993   5.676  1.00 91.69           O  
ATOM   2450  N   GLU A 152       6.442 -11.496   3.624  1.00 94.81           N  
ATOM   2451  H   GLU A 152       5.440 -11.509   3.501  1.00 94.81           H  
ATOM   2452  CA  GLU A 152       7.223 -12.600   3.098  1.00 94.81           C  
ATOM   2453  HA  GLU A 152       8.036 -12.815   3.792  1.00 94.81           H  
ATOM   2454  C   GLU A 152       7.846 -12.227   1.755  1.00 94.81           C  
ATOM   2455  CB  GLU A 152       6.369 -13.860   2.965  1.00 94.81           C  
ATOM   2456  HB2 GLU A 152       6.929 -14.619   2.419  1.00 94.81           H  
ATOM   2457  HB3 GLU A 152       5.484 -13.637   2.368  1.00 94.81           H  
ATOM   2458  O   GLU A 152       7.270 -11.506   0.930  1.00 94.81           O  
ATOM   2459  CG  GLU A 152       5.940 -14.427   4.325  1.00 94.81           C  
ATOM   2460  HG2 GLU A 152       5.185 -15.188   4.128  1.00 94.81           H  
ATOM   2461  HG3 GLU A 152       5.482 -13.649   4.936  1.00 94.81           H  
ATOM   2462  CD  GLU A 152       7.074 -15.114   5.095  1.00 94.81           C  
ATOM   2463  OE1 GLU A 152       6.790 -15.614   6.207  1.00 94.81           O  
ATOM   2464  OE2 GLU A 152       8.112 -15.456   4.488  1.00 94.81           O  
ATOM   2465  N   GLU A 153       9.033 -12.774   1.522  1.00 97.10           N  
ATOM   2466  H   GLU A 153       9.437 -13.367   2.233  1.00 97.10           H  
ATOM   2467  CA  GLU A 153       9.733 -12.609   0.263  1.00 97.10           C  
ATOM   2468  HA  GLU A 153       9.554 -11.588  -0.075  1.00 97.10           H  
ATOM   2469  C   GLU A 153       9.190 -13.568  -0.804  1.00 97.10           C  
ATOM   2470  CB  GLU A 153      11.237 -12.768   0.481  1.00 97.10           C  
ATOM   2471  HB2 GLU A 153      11.540 -12.185   1.350  1.00 97.10           H  
ATOM   2472  HB3 GLU A 153      11.480 -13.818   0.648  1.00 97.10           H  
ATOM   2473  O   GLU A 153       8.975 -14.762  -0.568  1.00 97.10           O  
ATOM   2474  CG  GLU A 153      11.977 -12.241  -0.746  1.00 97.10           C  
ATOM   2475  HG2 GLU A 153      11.701 -12.826  -1.623  1.00 97.10           H  
ATOM   2476  HG3 GLU A 153      11.669 -11.210  -0.922  1.00 97.10           H  
ATOM   2477  CD  GLU A 153      13.490 -12.277  -0.598  1.00 97.10           C  
ATOM   2478  OE1 GLU A 153      14.158 -11.773  -1.523  1.00 97.10           O  
ATOM   2479  OE2 GLU A 153      14.061 -12.904   0.316  1.00 97.10           O  
ATOM   2480  N   MET A 154       8.995 -13.045  -2.012  1.00 98.64           N  
ATOM   2481  H   MET A 154       9.194 -12.062  -2.132  1.00 98.64           H  
ATOM   2482  CA  MET A 154       8.391 -13.740  -3.140  1.00 98.64           C  
ATOM   2483  HA  MET A 154       8.426 -14.813  -2.946  1.00 98.64           H  
ATOM   2484  C   MET A 154       9.151 -13.466  -4.437  1.00 98.64           C  
ATOM   2485  CB  MET A 154       6.918 -13.325  -3.288  1.00 98.64           C  
ATOM   2486  HB2 MET A 154       6.864 -12.258  -3.506  1.00 98.64           H  
ATOM   2487  HB3 MET A 154       6.471 -13.871  -4.119  1.00 98.64           H  
ATOM   2488  O   MET A 154       9.772 -12.418  -4.613  1.00 98.64           O  
ATOM   2489  CG  MET A 154       6.109 -13.611  -2.022  1.00 98.64           C  
ATOM   2490  HG2 MET A 154       6.537 -13.050  -1.191  1.00 98.64           H  
ATOM   2491  HG3 MET A 154       6.180 -14.675  -1.797  1.00 98.64           H  
ATOM   2492  SD  MET A 154       4.365 -13.167  -2.135  1.00 98.64           S  
ATOM   2493  CE  MET A 154       3.922 -13.482  -0.408  1.00 98.64           C  
ATOM   2494  HE1 MET A 154       3.852 -14.557  -0.241  1.00 98.64           H  
ATOM   2495  HE2 MET A 154       2.960 -13.022  -0.184  1.00 98.64           H  
ATOM   2496  HE3 MET A 154       4.672 -13.049   0.253  1.00 98.64           H  
ATOM   2497  N   ILE A 155       9.060 -14.398  -5.383  1.00 98.90           N  
ATOM   2498  H   ILE A 155       8.550 -15.239  -5.156  1.00 98.90           H  
ATOM   2499  CA  ILE A 155       9.382 -14.153  -6.787  1.00 98.90           C  
ATOM   2500  HA  ILE A 155      10.108 -13.343  -6.851  1.00 98.90           H  
ATOM   2501  C   ILE A 155       8.113 -13.700  -7.496  1.00 98.90           C  
ATOM   2502  CB  ILE A 155       9.994 -15.396  -7.466  1.00 98.90           C  
ATOM   2503  HB  ILE A 155       9.242 -16.185  -7.483  1.00 98.90           H  
ATOM   2504  O   ILE A 155       7.110 -14.416  -7.500  1.00 98.90           O  
ATOM   2505  CG1 ILE A 155      11.221 -15.953  -6.713  1.00 98.90           C  
ATOM   2506 HG12 ILE A 155      11.605 -16.818  -7.254  1.00 98.90           H  
ATOM   2507 HG13 ILE A 155      10.902 -16.307  -5.732  1.00 98.90           H  
ATOM   2508  CG2 ILE A 155      10.368 -15.070  -8.926  1.00 98.90           C  
ATOM   2509 HG21 ILE A 155      10.886 -15.917  -9.374  1.00 98.90           H  
ATOM   2510 HG22 ILE A 155      11.007 -14.188  -8.971  1.00 98.90           H  
ATOM   2511 HG23 ILE A 155       9.467 -14.880  -9.511  1.00 98.90           H  
ATOM   2512  CD1 ILE A 155      12.360 -14.949  -6.524  1.00 98.90           C  
ATOM   2513 HD11 ILE A 155      13.163 -15.419  -5.956  1.00 98.90           H  
ATOM   2514 HD12 ILE A 155      11.987 -14.089  -5.968  1.00 98.90           H  
ATOM   2515 HD13 ILE A 155      12.753 -14.624  -7.488  1.00 98.90           H  
ATOM   2516  N   LEU A 156       8.179 -12.530  -8.122  1.00 98.85           N  
ATOM   2517  H   LEU A 156       9.035 -12.000  -8.052  1.00 98.85           H  
ATOM   2518  CA  LEU A 156       7.132 -12.006  -8.984  1.00 98.85           C  
ATOM   2519  HA  LEU A 156       6.187 -12.482  -8.722  1.00 98.85           H  
ATOM   2520  C   LEU A 156       7.445 -12.344 -10.437  1.00 98.85           C  
ATOM   2521  CB  LEU A 156       6.992 -10.503  -8.719  1.00 98.85           C  
ATOM   2522  HB2 LEU A 156       7.930  -9.994  -8.942  1.00 98.85           H  
ATOM   2523  HB3 LEU A 156       6.800 -10.390  -7.652  1.00 98.85           H  
ATOM   2524  O   LEU A 156       8.488 -11.959 -10.964  1.00 98.85           O  
ATOM   2525  CG  LEU A 156       5.839  -9.838  -9.491  1.00 98.85           C  
ATOM   2526  HG  LEU A 156       4.971 -10.497  -9.490  1.00 98.85           H  
ATOM   2527  CD1 LEU A 156       5.456  -8.548  -8.772  1.00 98.85           C  
ATOM   2528 HD11 LEU A 156       4.613  -8.082  -9.282  1.00 98.85           H  
ATOM   2529 HD12 LEU A 156       5.150  -8.774  -7.751  1.00 98.85           H  
ATOM   2530 HD13 LEU A 156       6.303  -7.863  -8.752  1.00 98.85           H  
ATOM   2531  CD2 LEU A 156       6.208  -9.493 -10.939  1.00 98.85           C  
ATOM   2532 HD21 LEU A 156       7.171  -8.983 -10.968  1.00 98.85           H  
ATOM   2533 HD22 LEU A 156       6.256 -10.388 -11.559  1.00 98.85           H  
ATOM   2534 HD23 LEU A 156       5.438  -8.858 -11.376  1.00 98.85           H  
ATOM   2535  N   THR A 157       6.510 -13.017 -11.102  1.00 98.81           N  
ATOM   2536  H   THR A 157       5.676 -13.293 -10.604  1.00 98.81           H  
ATOM   2537  CA  THR A 157       6.578 -13.309 -12.539  1.00 98.81           C  
ATOM   2538  HA  THR A 157       7.520 -12.941 -12.946  1.00 98.81           H  
ATOM   2539  C   THR A 157       5.440 -12.602 -13.267  1.00 98.81           C  
ATOM   2540  CB  THR A 157       6.540 -14.821 -12.785  1.00 98.81           C  
ATOM   2541  HB  THR A 157       5.578 -15.222 -12.466  1.00 98.81           H  
ATOM   2542  O   THR A 157       4.285 -12.742 -12.875  1.00 98.81           O  
ATOM   2543  CG2 THR A 157       6.779 -15.181 -14.250  1.00 98.81           C  
ATOM   2544 HG21 THR A 157       7.733 -14.773 -14.584  1.00 98.81           H  
ATOM   2545 HG22 THR A 157       6.791 -16.265 -14.356  1.00 98.81           H  
ATOM   2546 HG23 THR A 157       5.975 -14.783 -14.871  1.00 98.81           H  
ATOM   2547  OG1 THR A 157       7.569 -15.439 -12.043  1.00 98.81           O  
ATOM   2548  HG1 THR A 157       7.332 -15.347 -11.117  1.00 98.81           H  
ATOM   2549  N   LEU A 158       5.756 -11.848 -14.322  1.00 98.55           N  
ATOM   2550  H   LEU A 158       6.715 -11.854 -14.640  1.00 98.55           H  
ATOM   2551  CA  LEU A 158       4.758 -11.210 -15.183  1.00 98.55           C  
ATOM   2552  HA  LEU A 158       3.990 -10.742 -14.566  1.00 98.55           H  
ATOM   2553  C   LEU A 158       4.084 -12.270 -16.058  1.00 98.55           C  
ATOM   2554  CB  LEU A 158       5.413 -10.141 -16.081  1.00 98.55           C  
ATOM   2555  HB2 LEU A 158       6.176 -10.621 -16.693  1.00 98.55           H  
ATOM   2556  HB3 LEU A 158       4.650  -9.757 -16.759  1.00 98.55           H  
ATOM   2557  O   LEU A 158       4.766 -12.973 -16.807  1.00 98.55           O  
ATOM   2558  CG  LEU A 158       6.055  -8.945 -15.359  1.00 98.55           C  
ATOM   2559  HG  LEU A 158       6.857  -9.299 -14.711  1.00 98.55           H  
ATOM   2560  CD1 LEU A 158       6.648  -7.978 -16.380  1.00 98.55           C  
ATOM   2561 HD11 LEU A 158       7.192  -7.186 -15.865  1.00 98.55           H  
ATOM   2562 HD12 LEU A 158       5.855  -7.543 -16.989  1.00 98.55           H  
ATOM   2563 HD13 LEU A 158       7.330  -8.501 -17.050  1.00 98.55           H  
ATOM   2564  CD2 LEU A 158       5.052  -8.163 -14.517  1.00 98.55           C  
ATOM   2565 HD21 LEU A 158       4.169  -7.924 -15.110  1.00 98.55           H  
ATOM   2566 HD22 LEU A 158       4.769  -8.767 -13.656  1.00 98.55           H  
ATOM   2567 HD23 LEU A 158       5.508  -7.243 -14.150  1.00 98.55           H  
ATOM   2568  N   SER A 159       2.754 -12.335 -16.034  1.00 97.91           N  
ATOM   2569  H   SER A 159       2.235 -11.766 -15.381  1.00 97.91           H  
ATOM   2570  CA  SER A 159       1.995 -13.283 -16.860  1.00 97.91           C  
ATOM   2571  HA  SER A 159       2.392 -14.286 -16.707  1.00 97.91           H  
ATOM   2572  C   SER A 159       2.086 -12.980 -18.357  1.00 97.91           C  
ATOM   2573  CB  SER A 159       0.531 -13.292 -16.431  1.00 97.91           C  
ATOM   2574  HB2 SER A 159      -0.032 -13.932 -17.110  1.00 97.91           H  
ATOM   2575  HB3 SER A 159       0.118 -12.284 -16.469  1.00 97.91           H  
ATOM   2576  O   SER A 159       1.971 -13.882 -19.181  1.00 97.91           O  
ATOM   2577  OG  SER A 159       0.422 -13.810 -15.125  1.00 97.91           O  
ATOM   2578  HG  SER A 159      -0.424 -14.262 -15.133  1.00 97.91           H  
ATOM   2579  N   SER A 160       2.362 -11.726 -18.730  1.00 94.63           N  
ATOM   2580  H   SER A 160       2.478 -11.027 -18.011  1.00 94.63           H  
ATOM   2581  CA  SER A 160       2.598 -11.332 -20.126  1.00 94.63           C  
ATOM   2582  HA  SER A 160       1.771 -11.696 -20.736  1.00 94.63           H  
ATOM   2583  C   SER A 160       3.890 -11.906 -20.720  1.00 94.63           C  
ATOM   2584  CB  SER A 160       2.640  -9.805 -20.229  1.00 94.63           C  
ATOM   2585  HB2 SER A 160       1.700  -9.394 -19.862  1.00 94.63           H  
ATOM   2586  HB3 SER A 160       2.766  -9.519 -21.273  1.00 94.63           H  
ATOM   2587  O   SER A 160       4.074 -11.856 -21.934  1.00 94.63           O  
ATOM   2588  OG  SER A 160       3.717  -9.285 -19.463  1.00 94.63           O  
ATOM   2589  HG  SER A 160       3.731  -8.330 -19.563  1.00 94.63           H  
ATOM   2590  N   GLY A 161       4.814 -12.395 -19.885  1.00 93.44           N  
ATOM   2591  H   GLY A 161       4.585 -12.453 -18.903  1.00 93.44           H  
ATOM   2592  CA  GLY A 161       6.126 -12.888 -20.308  1.00 93.44           C  
ATOM   2593  HA2 GLY A 161       5.994 -13.553 -21.161  1.00 93.44           H  
ATOM   2594  HA3 GLY A 161       6.561 -13.462 -19.490  1.00 93.44           H  
ATOM   2595  C   GLY A 161       7.137 -11.806 -20.712  1.00 93.44           C  
ATOM   2596  O   GLY A 161       8.284 -12.149 -20.985  1.00 93.44           O  
ATOM   2597  N   GLY A 162       6.751 -10.524 -20.727  1.00 94.78           N  
ATOM   2598  H   GLY A 162       5.794 -10.319 -20.479  1.00 94.78           H  
ATOM   2599  CA  GLY A 162       7.660  -9.405 -21.008  1.00 94.78           C  
ATOM   2600  HA2 GLY A 162       7.081  -8.489 -21.121  1.00 94.78           H  
ATOM   2601  HA3 GLY A 162       8.183  -9.597 -21.944  1.00 94.78           H  
ATOM   2602  C   GLY A 162       8.709  -9.182 -19.911  1.00 94.78           C  
ATOM   2603  O   GLY A 162       8.660  -9.814 -18.856  1.00 94.78           O  
ATOM   2604  N   ASP A 163       9.651  -8.265 -20.146  1.00 97.24           N  
ATOM   2605  H   ASP A 163       9.706  -7.845 -21.063  1.00 97.24           H  
ATOM   2606  CA  ASP A 163      10.732  -7.964 -19.191  1.00 97.24           C  
ATOM   2607  HA  ASP A 163      11.057  -8.888 -18.713  1.00 97.24           H  
ATOM   2608  C   ASP A 163      10.297  -7.009 -18.075  1.00 97.24           C  
ATOM   2609  CB  ASP A 163      11.936  -7.366 -19.934  1.00 97.24           C  
ATOM   2610  HB2 ASP A 163      11.606  -6.506 -20.516  1.00 97.24           H  
ATOM   2611  HB3 ASP A 163      12.660  -7.015 -19.198  1.00 97.24           H  
ATOM   2612  O   ASP A 163      10.709  -7.162 -16.922  1.00 97.24           O  
ATOM   2613  CG  ASP A 163      12.645  -8.370 -20.846  1.00 97.24           C  
ATOM   2614  OD1 ASP A 163      12.644  -9.575 -20.508  1.00 97.24           O  
ATOM   2615  OD2 ASP A 163      13.201  -7.910 -21.865  1.00 97.24           O  
ATOM   2616  N   THR A 164       9.445  -6.034 -18.400  1.00 97.40           N  
ATOM   2617  H   THR A 164       9.127  -5.961 -19.356  1.00 97.40           H  
ATOM   2618  CA  THR A 164       8.879  -5.083 -17.439  1.00 97.40           C  
ATOM   2619  HA  THR A 164       8.944  -5.539 -16.451  1.00 97.40           H  
ATOM   2620  C   THR A 164       7.398  -4.835 -17.706  1.00 97.40           C  
ATOM   2621  CB  THR A 164       9.646  -3.745 -17.369  1.00 97.40           C  
ATOM   2622  HB  THR A 164       9.286  -3.202 -16.495  1.00 97.40           H  
ATOM   2623  O   THR A 164       6.876  -5.129 -18.785  1.00 97.40           O  
ATOM   2624  CG2 THR A 164      11.159  -3.912 -17.231  1.00 97.40           C  
ATOM   2625 HG21 THR A 164      11.377  -4.609 -16.421  1.00 97.40           H  
ATOM   2626 HG22 THR A 164      11.606  -2.944 -17.004  1.00 97.40           H  
ATOM   2627 HG23 THR A 164      11.580  -4.294 -18.160  1.00 97.40           H  
ATOM   2628  OG1 THR A 164       9.432  -2.936 -18.498  1.00 97.40           O  
ATOM   2629  HG1 THR A 164       9.692  -2.051 -18.230  1.00 97.40           H  
ATOM   2630  N   ALA A 165       6.703  -4.309 -16.702  1.00 97.24           N  
ATOM   2631  H   ALA A 165       7.176  -4.150 -15.824  1.00 97.24           H  
ATOM   2632  CA  ALA A 165       5.340  -3.820 -16.830  1.00 97.24           C  
ATOM   2633  HA  ALA A 165       5.162  -3.542 -17.869  1.00 97.24           H  
ATOM   2634  C   ALA A 165       5.134  -2.571 -15.971  1.00 97.24           C  
ATOM   2635  CB  ALA A 165       4.354  -4.930 -16.455  1.00 97.24           C  
ATOM   2636  HB1 ALA A 165       4.532  -5.252 -15.430  1.00 97.24           H  
ATOM   2637  HB2 ALA A 165       3.334  -4.557 -16.550  1.00 97.24           H  
ATOM   2638  HB3 ALA A 165       4.476  -5.774 -17.134  1.00 97.24           H  
ATOM   2639  O   ALA A 165       5.723  -2.420 -14.899  1.00 97.24           O  
ATOM   2640  N   GLN A 166       4.261  -1.678 -16.432  1.00 95.33           N  
ATOM   2641  H   GLN A 166       3.769  -1.872 -17.292  1.00 95.33           H  
ATOM   2642  CA  GLN A 166       3.854  -0.518 -15.647  1.00 95.33           C  
ATOM   2643  HA  GLN A 166       4.750  -0.025 -15.271  1.00 95.33           H  
ATOM   2644  C   GLN A 166       3.014  -0.947 -14.439  1.00 95.33           C  
ATOM   2645  CB  GLN A 166       3.088   0.479 -16.525  1.00 95.33           C  
ATOM   2646  HB2 GLN A 166       2.695   1.273 -15.890  1.00 95.33           H  
ATOM   2647  HB3 GLN A 166       2.248  -0.025 -17.003  1.00 95.33           H  
ATOM   2648  O   GLN A 166       2.217  -1.886 -14.510  1.00 95.33           O  
ATOM   2649  CG  GLN A 166       3.992   1.114 -17.592  1.00 95.33           C  
ATOM   2650  HG2 GLN A 166       4.350   0.352 -18.284  1.00 95.33           H  
ATOM   2651  HG3 GLN A 166       4.855   1.563 -17.101  1.00 95.33           H  
ATOM   2652  CD  GLN A 166       3.266   2.188 -18.396  1.00 95.33           C  
ATOM   2653  NE2 GLN A 166       3.937   3.254 -18.773  1.00 95.33           N  
ATOM   2654 HE21 GLN A 166       4.914   3.361 -18.542  1.00 95.33           H  
ATOM   2655 HE22 GLN A 166       3.410   3.934 -19.302  1.00 95.33           H  
ATOM   2656  OE1 GLN A 166       2.093   2.095 -18.711  1.00 95.33           O  
ATOM   2657  N   SER A 167       3.172  -0.219 -13.335  1.00 95.21           N  
ATOM   2658  H   SER A 167       3.833   0.545 -13.346  1.00 95.21           H  
ATOM   2659  CA  SER A 167       2.331  -0.380 -12.150  1.00 95.21           C  
ATOM   2660  HA  SER A 167       2.420  -1.406 -11.792  1.00 95.21           H  
ATOM   2661  C   SER A 167       0.857  -0.110 -12.482  1.00 95.21           C  
ATOM   2662  CB  SER A 167       2.844   0.560 -11.058  1.00 95.21           C  
ATOM   2663  HB2 SER A 167       3.891   0.331 -10.857  1.00 95.21           H  
ATOM   2664  HB3 SER A 167       2.770   1.593 -11.395  1.00 95.21           H  
ATOM   2665  O   SER A 167       0.542   0.848 -13.183  1.00 95.21           O  
ATOM   2666  OG  SER A 167       2.112   0.400  -9.866  1.00 95.21           O  
ATOM   2667  HG  SER A 167       1.216   0.702 -10.030  1.00 95.21           H  
ATOM   2668  N   GLY A 168      -0.047  -0.931 -11.945  1.00 90.31           N  
ATOM   2669  H   GLY A 168       0.303  -1.682 -11.368  1.00 90.31           H  
ATOM   2670  CA  GLY A 168      -1.503  -0.758 -11.990  1.00 90.31           C  
ATOM   2671  HA2 GLY A 168      -1.878  -0.753 -10.967  1.00 90.31           H  
ATOM   2672  HA3 GLY A 168      -1.748   0.204 -12.441  1.00 90.31           H  
ATOM   2673  C   GLY A 168      -2.273  -1.839 -12.754  1.00 90.31           C  
ATOM   2674  O   GLY A 168      -3.370  -2.215 -12.341  1.00 90.31           O  
ATOM   2675  N   ALA A 169      -1.707  -2.359 -13.845  1.00 84.09           N  
ATOM   2676  H   ALA A 169      -0.814  -1.987 -14.136  1.00 84.09           H  
ATOM   2677  CA  ALA A 169      -2.394  -3.307 -14.736  1.00 84.09           C  
ATOM   2678  HA  ALA A 169      -3.327  -3.632 -14.274  1.00 84.09           H  
ATOM   2679  C   ALA A 169      -1.606  -4.598 -15.014  1.00 84.09           C  
ATOM   2680  CB  ALA A 169      -2.758  -2.567 -16.029  1.00 84.09           C  
ATOM   2681  HB1 ALA A 169      -3.325  -3.230 -16.683  1.00 84.09           H  
ATOM   2682  HB2 ALA A 169      -3.371  -1.696 -15.798  1.00 84.09           H  
ATOM   2683  HB3 ALA A 169      -1.852  -2.247 -16.545  1.00 84.09           H  
ATOM   2684  O   ALA A 169      -2.067  -5.456 -15.764  1.00 84.09           O  
ATOM   2685  N   ALA A 170      -0.412  -4.747 -14.439  1.00 94.07           N  
ATOM   2686  H   ALA A 170      -0.072  -4.031 -13.813  1.00 94.07           H  
ATOM   2687  CA  ALA A 170       0.391  -5.949 -14.613  1.00 94.07           C  
ATOM   2688  HA  ALA A 170       0.474  -6.166 -15.678  1.00 94.07           H  
ATOM   2689  C   ALA A 170      -0.270  -7.150 -13.916  1.00 94.07           C  
ATOM   2690  CB  ALA A 170       1.794  -5.672 -14.066  1.00 94.07           C  
ATOM   2691  HB1 ALA A 170       1.741  -5.498 -12.991  1.00 94.07           H  
ATOM   2692  HB2 ALA A 170       2.437  -6.532 -14.252  1.00 94.07           H  
ATOM   2693  HB3 ALA A 170       2.213  -4.786 -14.542  1.00 94.07           H  
ATOM   2694  O   ALA A 170      -0.386  -7.154 -12.690  1.00 94.07           O  
ATOM   2695  N   LEU A 171      -0.660  -8.161 -14.697  1.00 97.95           N  
ATOM   2696  H   LEU A 171      -0.610  -8.041 -15.699  1.00 97.95           H  
ATOM   2697  CA  LEU A 171      -1.054  -9.477 -14.192  1.00 97.95           C  
ATOM   2698  HA  LEU A 171      -1.647  -9.345 -13.287  1.00 97.95           H  
ATOM   2699  C   LEU A 171       0.193 -10.279 -13.823  1.00 97.95           C  
ATOM   2700  CB  LEU A 171      -1.897 -10.231 -15.234  1.00 97.95           C  
ATOM   2701  HB2 LEU A 171      -1.989 -11.274 -14.930  1.00 97.95           H  
ATOM   2702  HB3 LEU A 171      -1.367 -10.213 -16.186  1.00 97.95           H  
ATOM   2703  O   LEU A 171       1.135 -10.373 -14.621  1.00 97.95           O  
ATOM   2704  CG  LEU A 171      -3.313  -9.666 -15.431  1.00 97.95           C  
ATOM   2705  HG  LEU A 171      -3.255  -8.592 -15.609  1.00 97.95           H  
ATOM   2706  CD1 LEU A 171      -3.952 -10.331 -16.650  1.00 97.95           C  
ATOM   2707 HD11 LEU A 171      -4.963  -9.947 -16.787  1.00 97.95           H  
ATOM   2708 HD12 LEU A 171      -4.003 -11.410 -16.501  1.00 97.95           H  
ATOM   2709 HD13 LEU A 171      -3.365 -10.117 -17.543  1.00 97.95           H  
ATOM   2710  CD2 LEU A 171      -4.225  -9.930 -14.232  1.00 97.95           C  
ATOM   2711 HD21 LEU A 171      -4.437 -10.996 -14.151  1.00 97.95           H  
ATOM   2712 HD22 LEU A 171      -3.765  -9.604 -13.299  1.00 97.95           H  
ATOM   2713 HD23 LEU A 171      -5.167  -9.395 -14.359  1.00 97.95           H  
ATOM   2714  N   VAL A 172       0.209 -10.827 -12.611  1.00 98.68           N  
ATOM   2715  H   VAL A 172      -0.580 -10.666 -12.001  1.00 98.68           H  
ATOM   2716  CA  VAL A 172       1.390 -11.490 -12.054  1.00 98.68           C  
ATOM   2717  HA  VAL A 172       2.042 -11.756 -12.886  1.00 98.68           H  
ATOM   2718  C   VAL A 172       1.059 -12.793 -11.346  1.00 98.68           C  
ATOM   2719  CB  VAL A 172       2.201 -10.563 -11.122  1.00 98.68           C  
ATOM   2720  HB  VAL A 172       3.158 -11.050 -10.930  1.00 98.68           H  
ATOM   2721  O   VAL A 172      -0.020 -12.971 -10.783  1.00 98.68           O  
ATOM   2722  CG1 VAL A 172       2.497  -9.214 -11.784  1.00 98.68           C  
ATOM   2723 HG11 VAL A 172       2.900  -9.386 -12.782  1.00 98.68           H  
ATOM   2724 HG12 VAL A 172       3.207  -8.648 -11.182  1.00 98.68           H  
ATOM   2725 HG13 VAL A 172       1.579  -8.633 -11.872  1.00 98.68           H  
ATOM   2726  CG2 VAL A 172       1.550 -10.285  -9.762  1.00 98.68           C  
ATOM   2727 HG21 VAL A 172       1.373 -11.215  -9.222  1.00 98.68           H  
ATOM   2728 HG22 VAL A 172       0.601  -9.764  -9.896  1.00 98.68           H  
ATOM   2729 HG23 VAL A 172       2.215  -9.666  -9.159  1.00 98.68           H  
ATOM   2730  N   ASN A 173       2.055 -13.670 -11.299  1.00 98.73           N  
ATOM   2731  H   ASN A 173       2.901 -13.432 -11.798  1.00 98.73           H  
ATOM   2732  CA  ASN A 173       2.122 -14.789 -10.373  1.00 98.73           C  
ATOM   2733  HA  ASN A 173       1.155 -14.921  -9.887  1.00 98.73           H  
ATOM   2734  C   ASN A 173       3.148 -14.491  -9.275  1.00 98.73           C  
ATOM   2735  CB  ASN A 173       2.437 -16.074 -11.146  1.00 98.73           C  
ATOM   2736  HB2 ASN A 173       2.888 -16.795 -10.465  1.00 98.73           H  
ATOM   2737  HB3 ASN A 173       3.143 -15.875 -11.953  1.00 98.73           H  
ATOM   2738  O   ASN A 173       4.277 -14.090  -9.576  1.00 98.73           O  
ATOM   2739  CG  ASN A 173       1.181 -16.709 -11.707  1.00 98.73           C  
ATOM   2740  ND2 ASN A 173       0.672 -16.242 -12.825  1.00 98.73           N  
ATOM   2741 HD21 ASN A 173      -0.215 -16.628 -13.113  1.00 98.73           H  
ATOM   2742 HD22 ASN A 173       1.030 -15.412 -13.276  1.00 98.73           H  
ATOM   2743  OD1 ASN A 173       0.666 -17.647 -11.123  1.00 98.73           O  
ATOM   2744  N   LEU A 174       2.769 -14.716  -8.016  1.00 98.88           N  
ATOM   2745  H   LEU A 174       1.828 -15.046  -7.854  1.00 98.88           H  
ATOM   2746  CA  LEU A 174       3.657 -14.610  -6.859  1.00 98.88           C  
ATOM   2747  HA  LEU A 174       4.599 -14.152  -7.163  1.00 98.88           H  
ATOM   2748  C   LEU A 174       3.985 -16.004  -6.322  1.00 98.88           C  
ATOM   2749  CB  LEU A 174       3.030 -13.722  -5.772  1.00 98.88           C  
ATOM   2750  HB2 LEU A 174       3.688 -13.732  -4.903  1.00 98.88           H  
ATOM   2751  HB3 LEU A 174       2.077 -14.160  -5.477  1.00 98.88           H  
ATOM   2752  O   LEU A 174       3.107 -16.851  -6.166  1.00 98.88           O  
ATOM   2753  CG  LEU A 174       2.763 -12.260  -6.166  1.00 98.88           C  
ATOM   2754  HG  LEU A 174       2.043 -12.231  -6.984  1.00 98.88           H  
ATOM   2755  CD1 LEU A 174       2.170 -11.512  -4.972  1.00 98.88           C  
ATOM   2756 HD11 LEU A 174       1.281 -12.032  -4.614  1.00 98.88           H  
ATOM   2757 HD12 LEU A 174       1.890 -10.501  -5.270  1.00 98.88           H  
ATOM   2758 HD13 LEU A 174       2.896 -11.458  -4.161  1.00 98.88           H  
ATOM   2759  CD2 LEU A 174       4.031 -11.524  -6.599  1.00 98.88           C  
ATOM   2760 HD21 LEU A 174       4.395 -11.953  -7.532  1.00 98.88           H  
ATOM   2761 HD22 LEU A 174       3.796 -10.473  -6.770  1.00 98.88           H  
ATOM   2762 HD23 LEU A 174       4.796 -11.605  -5.827  1.00 98.88           H  
ATOM   2763  N   THR A 175       5.260 -16.257  -6.043  1.00 98.89           N  
ATOM   2764  H   THR A 175       5.945 -15.544  -6.250  1.00 98.89           H  
ATOM   2765  CA  THR A 175       5.732 -17.527  -5.472  1.00 98.89           C  
ATOM   2766  HA  THR A 175       4.882 -18.130  -5.153  1.00 98.89           H  
ATOM   2767  C   THR A 175       6.595 -17.255  -4.251  1.00 98.89           C  
ATOM   2768  CB  THR A 175       6.505 -18.333  -6.523  1.00 98.89           C  
ATOM   2769  HB  THR A 175       7.370 -17.760  -6.856  1.00 98.89           H  
ATOM   2770  O   THR A 175       7.577 -16.526  -4.355  1.00 98.89           O  
ATOM   2771  CG2 THR A 175       6.966 -19.691  -6.009  1.00 98.89           C  
ATOM   2772 HG21 THR A 175       7.691 -19.557  -5.206  1.00 98.89           H  
ATOM   2773 HG22 THR A 175       6.110 -20.259  -5.646  1.00 98.89           H  
ATOM   2774 HG23 THR A 175       7.443 -20.244  -6.819  1.00 98.89           H  
ATOM   2775  OG1 THR A 175       5.659 -18.570  -7.628  1.00 98.89           O  
ATOM   2776  HG1 THR A 175       5.091 -17.800  -7.702  1.00 98.89           H  
ATOM   2777  N   LEU A 176       6.247 -17.830  -3.101  1.00 98.81           N  
ATOM   2778  H   LEU A 176       5.473 -18.479  -3.110  1.00 98.81           H  
ATOM   2779  CA  LEU A 176       6.998 -17.677  -1.855  1.00 98.81           C  
ATOM   2780  HA  LEU A 176       7.068 -16.620  -1.599  1.00 98.81           H  
ATOM   2781  C   LEU A 176       8.426 -18.212  -2.007  1.00 98.81           C  
ATOM   2782  CB  LEU A 176       6.260 -18.433  -0.737  1.00 98.81           C  
ATOM   2783  HB2 LEU A 176       5.922 -19.388  -1.140  1.00 98.81           H  
ATOM   2784  HB3 LEU A 176       6.961 -18.654   0.068  1.00 98.81           H  
ATOM   2785  O   LEU A 176       8.626 -19.360  -2.394  1.00 98.81           O  
ATOM   2786  CG  LEU A 176       5.055 -17.687  -0.142  1.00 98.81           C  
ATOM   2787  HG  LEU A 176       4.408 -17.320  -0.938  1.00 98.81           H  
ATOM   2788  CD1 LEU A 176       4.254 -18.637   0.749  1.00 98.81           C  
ATOM   2789 HD11 LEU A 176       3.446 -18.094   1.239  1.00 98.81           H  
ATOM   2790 HD12 LEU A 176       4.903 -19.095   1.495  1.00 98.81           H  
ATOM   2791 HD13 LEU A 176       3.817 -19.422   0.131  1.00 98.81           H  
ATOM   2792  CD2 LEU A 176       5.503 -16.514   0.732  1.00 98.81           C  
ATOM   2793 HD21 LEU A 176       5.997 -15.751   0.130  1.00 98.81           H  
ATOM   2794 HD22 LEU A 176       6.203 -16.853   1.496  1.00 98.81           H  
ATOM   2795 HD23 LEU A 176       4.642 -16.060   1.222  1.00 98.81           H  
ATOM   2796  N   VAL A 177       9.432 -17.417  -1.636  1.00 98.39           N  
ATOM   2797  H   VAL A 177       9.223 -16.484  -1.310  1.00 98.39           H  
ATOM   2798  CA  VAL A 177      10.840 -17.849  -1.704  1.00 98.39           C  
ATOM   2799  HA  VAL A 177      11.035 -18.252  -2.698  1.00 98.39           H  
ATOM   2800  C   VAL A 177      11.119 -18.982  -0.712  1.00 98.39           C  
ATOM   2801  CB  VAL A 177      11.791 -16.656  -1.473  1.00 98.39           C  
ATOM   2802  HB  VAL A 177      11.497 -16.131  -0.564  1.00 98.39           H  
ATOM   2803  O   VAL A 177      11.880 -19.895  -1.022  1.00 98.39           O  
ATOM   2804  CG1 VAL A 177      13.263 -17.069  -1.334  1.00 98.39           C  
ATOM   2805 HG11 VAL A 177      13.886 -16.178  -1.250  1.00 98.39           H  
ATOM   2806 HG12 VAL A 177      13.572 -17.654  -2.201  1.00 98.39           H  
ATOM   2807 HG13 VAL A 177      13.405 -17.660  -0.429  1.00 98.39           H  
ATOM   2808  CG2 VAL A 177      11.717 -15.686  -2.658  1.00 98.39           C  
ATOM   2809 HG21 VAL A 177      12.010 -16.195  -3.577  1.00 98.39           H  
ATOM   2810 HG22 VAL A 177      12.382 -14.839  -2.489  1.00 98.39           H  
ATOM   2811 HG23 VAL A 177      10.700 -15.310  -2.767  1.00 98.39           H  
ATOM   2812  N   LYS A 178      10.485 -18.953   0.469  1.00 97.64           N  
ATOM   2813  H   LYS A 178       9.877 -18.167   0.648  1.00 97.64           H  
ATOM   2814  CA  LYS A 178      10.767 -19.894   1.567  1.00 97.64           C  
ATOM   2815  HA  LYS A 178      11.842 -19.878   1.749  1.00 97.64           H  
ATOM   2816  C   LYS A 178      10.442 -21.358   1.257  1.00 97.64           C  
ATOM   2817  CB  LYS A 178      10.073 -19.427   2.860  1.00 97.64           C  
ATOM   2818  HB2 LYS A 178      10.429 -18.424   3.096  1.00 97.64           H  
ATOM   2819  HB3 LYS A 178      10.385 -20.085   3.671  1.00 97.64           H  
ATOM   2820  O   LYS A 178      11.065 -22.246   1.829  1.00 97.64           O  
ATOM   2821  CG  LYS A 178       8.533 -19.404   2.809  1.00 97.64           C  
ATOM   2822  HG2 LYS A 178       8.210 -18.707   2.036  1.00 97.64           H  
ATOM   2823  HG3 LYS A 178       8.146 -20.398   2.583  1.00 97.64           H  
ATOM   2824  CD  LYS A 178       7.972 -18.944   4.162  1.00 97.64           C  
ATOM   2825  HD2 LYS A 178       8.209 -19.686   4.924  1.00 97.64           H  
ATOM   2826  HD3 LYS A 178       8.456 -18.006   4.434  1.00 97.64           H  
ATOM   2827  CE  LYS A 178       6.456 -18.717   4.118  1.00 97.64           C  
ATOM   2828  HE2 LYS A 178       6.240 -18.057   3.278  1.00 97.64           H  
ATOM   2829  HE3 LYS A 178       5.947 -19.665   3.950  1.00 97.64           H  
ATOM   2830  NZ  LYS A 178       5.983 -18.067   5.369  1.00 97.64           N  
ATOM   2831  HZ1 LYS A 178       6.113 -18.640   6.191  1.00 97.64           H  
ATOM   2832  HZ2 LYS A 178       6.503 -17.221   5.554  1.00 97.64           H  
ATOM   2833  HZ3 LYS A 178       5.025 -17.752   5.312  1.00 97.64           H  
ATOM   2834  N   ASN A 179       9.463 -21.618   0.395  1.00 97.99           N  
ATOM   2835  H   ASN A 179       8.958 -20.840  -0.006  1.00 97.99           H  
ATOM   2836  CA  ASN A 179       8.971 -22.973   0.128  1.00 97.99           C  
ATOM   2837  HA  ASN A 179       9.791 -23.675   0.279  1.00 97.99           H  
ATOM   2838  C   ASN A 179       8.503 -23.207  -1.318  1.00 97.99           C  
ATOM   2839  CB  ASN A 179       7.873 -23.307   1.154  1.00 97.99           C  
ATOM   2840  HB2 ASN A 179       7.568 -24.344   1.011  1.00 97.99           H  
ATOM   2841  HB3 ASN A 179       8.276 -23.211   2.162  1.00 97.99           H  
ATOM   2842  O   ASN A 179       8.063 -24.307  -1.631  1.00 97.99           O  
ATOM   2843  CG  ASN A 179       6.633 -22.440   1.037  1.00 97.99           C  
ATOM   2844  ND2 ASN A 179       5.665 -22.691   1.880  1.00 97.99           N  
ATOM   2845 HD21 ASN A 179       5.737 -23.539   2.424  1.00 97.99           H  
ATOM   2846 HD22 ASN A 179       4.750 -22.517   1.490  1.00 97.99           H  
ATOM   2847  OD1 ASN A 179       6.539 -21.534   0.224  1.00 97.99           O  
ATOM   2848  N   ASN A 180       8.639 -22.212  -2.201  1.00 98.14           N  
ATOM   2849  H   ASN A 180       8.987 -21.319  -1.882  1.00 98.14           H  
ATOM   2850  CA  ASN A 180       8.220 -22.267  -3.601  1.00 98.14           C  
ATOM   2851  HA  ASN A 180       8.434 -21.282  -4.014  1.00 98.14           H  
ATOM   2852  C   ASN A 180       6.702 -22.463  -3.808  1.00 98.14           C  
ATOM   2853  CB  ASN A 180       9.126 -23.260  -4.350  1.00 98.14           C  
ATOM   2854  HB2 ASN A 180       8.824 -24.279  -4.110  1.00 98.14           H  
ATOM   2855  HB3 ASN A 180      10.159 -23.122  -4.030  1.00 98.14           H  
ATOM   2856  O   ASN A 180       6.272 -22.863  -4.892  1.00 98.14           O  
ATOM   2857  CG  ASN A 180       9.097 -23.059  -5.850  1.00 98.14           C  
ATOM   2858  ND2 ASN A 180       8.637 -24.035  -6.595  1.00 98.14           N  
ATOM   2859 HD21 ASN A 180       8.117 -24.768  -6.134  1.00 98.14           H  
ATOM   2860 HD22 ASN A 180       8.525 -23.812  -7.574  1.00 98.14           H  
ATOM   2861  OD1 ASN A 180       9.515 -22.043  -6.377  1.00 98.14           O  
ATOM   2862  N   ASP A 181       5.880 -22.161  -2.797  1.00 98.32           N  
ATOM   2863  H   ASP A 181       6.267 -21.877  -1.909  1.00 98.32           H  
ATOM   2864  CA  ASP A 181       4.424 -22.197  -2.932  1.00 98.32           C  
ATOM   2865  HA  ASP A 181       4.141 -23.135  -3.410  1.00 98.32           H  
ATOM   2866  C   ASP A 181       3.938 -21.040  -3.812  1.00 98.32           C  
ATOM   2867  CB  ASP A 181       3.722 -22.130  -1.568  1.00 98.32           C  
ATOM   2868  HB2 ASP A 181       2.670 -21.899  -1.735  1.00 98.32           H  
ATOM   2869  HB3 ASP A 181       4.152 -21.311  -0.992  1.00 98.32           H  
ATOM   2870  O   ASP A 181       4.283 -19.875  -3.589  1.00 98.32           O  
ATOM   2871  CG  ASP A 181       3.779 -23.416  -0.742  1.00 98.32           C  
ATOM   2872  OD1 ASP A 181       4.140 -24.480  -1.288  1.00 98.32           O  
ATOM   2873  OD2 ASP A 181       3.426 -23.318   0.458  1.00 98.32           O  
ATOM   2874  N   ASN A 182       3.098 -21.353  -4.799  1.00 98.73           N  
ATOM   2875  H   ASN A 182       2.836 -22.321  -4.914  1.00 98.73           H  
ATOM   2876  CA  ASN A 182       2.445 -20.348  -5.632  1.00 98.73           C  
ATOM   2877  HA  ASN A 182       3.152 -19.539  -5.817  1.00 98.73           H  
ATOM   2878  C   ASN A 182       1.237 -19.754  -4.887  1.00 98.73           C  
ATOM   2879  CB  ASN A 182       2.094 -20.963  -6.995  1.00 98.73           C  
ATOM   2880  HB2 ASN A 182       3.004 -21.338  -7.463  1.00 98.73           H  
ATOM   2881  HB3 ASN A 182       1.402 -21.793  -6.855  1.00 98.73           H  
ATOM   2882  O   ASN A 182       0.275 -20.455  -4.563  1.00 98.73           O  
ATOM   2883  CG  ASN A 182       1.432 -19.952  -7.916  1.00 98.73           C  
ATOM   2884  ND2 ASN A 182       2.031 -19.593  -9.026  1.00 98.73           N  
ATOM   2885 HD21 ASN A 182       1.512 -18.968  -9.626  1.00 98.73           H  
ATOM   2886 HD22 ASN A 182       2.953 -19.934  -9.257  1.00 98.73           H  
ATOM   2887  OD1 ASN A 182       0.350 -19.477  -7.645  1.00 98.73           O  
ATOM   2888  N   VAL A 183       1.295 -18.448  -4.641  1.00 98.77           N  
ATOM   2889  H   VAL A 183       2.085 -17.933  -5.005  1.00 98.77           H  
ATOM   2890  CA  VAL A 183       0.297 -17.697  -3.874  1.00 98.77           C  
ATOM   2891  HA  VAL A 183       0.104 -18.216  -2.935  1.00 98.77           H  
ATOM   2892  C   VAL A 183      -1.029 -17.607  -4.628  1.00 98.77           C  
ATOM   2893  CB  VAL A 183       0.841 -16.294  -3.550  1.00 98.77           C  
ATOM   2894  HB  VAL A 183       1.102 -15.810  -4.491  1.00 98.77           H  
ATOM   2895  O   VAL A 183      -2.076 -17.765  -4.007  1.00 98.77           O  
ATOM   2896  CG1 VAL A 183      -0.173 -15.399  -2.832  1.00 98.77           C  
ATOM   2897 HG11 VAL A 183       0.281 -14.436  -2.601  1.00 98.77           H  
ATOM   2898 HG12 VAL A 183      -0.498 -15.873  -1.906  1.00 98.77           H  
ATOM   2899 HG13 VAL A 183      -1.038 -15.216  -3.471  1.00 98.77           H  
ATOM   2900  CG2 VAL A 183       2.101 -16.373  -2.676  1.00 98.77           C  
ATOM   2901 HG21 VAL A 183       1.871 -16.868  -1.732  1.00 98.77           H  
ATOM   2902 HG22 VAL A 183       2.467 -15.367  -2.470  1.00 98.77           H  
ATOM   2903 HG23 VAL A 183       2.890 -16.924  -3.188  1.00 98.77           H  
ATOM   2904  N   ASN A 184      -1.005 -17.409  -5.952  1.00 98.71           N  
ATOM   2905  H   ASN A 184      -0.113 -17.307  -6.414  1.00 98.71           H  
ATOM   2906  CA  ASN A 184      -2.211 -17.331  -6.785  1.00 98.71           C  
ATOM   2907  HA  ASN A 184      -2.838 -16.513  -6.431  1.00 98.71           H  
ATOM   2908  C   ASN A 184      -3.027 -18.621  -6.668  1.00 98.71           C  
ATOM   2909  CB  ASN A 184      -1.853 -17.081  -8.264  1.00 98.71           C  
ATOM   2910  HB2 ASN A 184      -2.785 -17.034  -8.828  1.00 98.71           H  
ATOM   2911  HB3 ASN A 184      -1.284 -17.915  -8.677  1.00 98.71           H  
ATOM   2912  O   ASN A 184      -4.191 -18.589  -6.277  1.00 98.71           O  
ATOM   2913  CG  ASN A 184      -1.064 -15.818  -8.534  1.00 98.71           C  
ATOM   2914  ND2 ASN A 184      -1.475 -15.066  -9.525  1.00 98.71           N  
ATOM   2915 HD21 ASN A 184      -2.243 -15.376 -10.104  1.00 98.71           H  
ATOM   2916 HD22 ASN A 184      -0.931 -14.257  -9.787  1.00 98.71           H  
ATOM   2917  OD1 ASN A 184      -0.061 -15.512  -7.898  1.00 98.71           O  
ATOM   2918  N   LYS A 185      -2.376 -19.765  -6.901  1.00 98.43           N  
ATOM   2919  H   LYS A 185      -1.415 -19.693  -7.204  1.00 98.43           H  
ATOM   2920  CA  LYS A 185      -2.985 -21.089  -6.773  1.00 98.43           C  
ATOM   2921  HA  LYS A 185      -3.840 -21.146  -7.448  1.00 98.43           H  
ATOM   2922  C   LYS A 185      -3.509 -21.319  -5.359  1.00 98.43           C  
ATOM   2923  CB  LYS A 185      -1.952 -22.152  -7.161  1.00 98.43           C  
ATOM   2924  HB2 LYS A 185      -1.551 -21.921  -8.149  1.00 98.43           H  
ATOM   2925  HB3 LYS A 185      -1.136 -22.146  -6.439  1.00 98.43           H  
ATOM   2926  O   LYS A 185      -4.597 -21.857  -5.181  1.00 98.43           O  
ATOM   2927  CG  LYS A 185      -2.605 -23.536  -7.198  1.00 98.43           C  
ATOM   2928  HG2 LYS A 185      -3.082 -23.744  -6.241  1.00 98.43           H  
ATOM   2929  HG3 LYS A 185      -3.366 -23.554  -7.979  1.00 98.43           H  
ATOM   2930  CD  LYS A 185      -1.577 -24.633  -7.455  1.00 98.43           C  
ATOM   2931  HD2 LYS A 185      -0.824 -24.598  -6.667  1.00 98.43           H  
ATOM   2932  HD3 LYS A 185      -1.110 -24.492  -8.429  1.00 98.43           H  
ATOM   2933  CE  LYS A 185      -2.332 -25.959  -7.403  1.00 98.43           C  
ATOM   2934  HE2 LYS A 185      -2.982 -25.941  -6.529  1.00 98.43           H  
ATOM   2935  HE3 LYS A 185      -2.972 -26.039  -8.282  1.00 98.43           H  
ATOM   2936  NZ  LYS A 185      -1.406 -27.103  -7.299  1.00 98.43           N  
ATOM   2937  HZ1 LYS A 185      -0.889 -27.005  -6.438  1.00 98.43           H  
ATOM   2938  HZ2 LYS A 185      -1.944 -27.956  -7.238  1.00 98.43           H  
ATOM   2939  HZ3 LYS A 185      -0.776 -27.129  -8.088  1.00 98.43           H  
ATOM   2940  N   ARG A 186      -2.757 -20.896  -4.337  1.00 98.51           N  
ATOM   2941  H   ARG A 186      -1.860 -20.478  -4.536  1.00 98.51           H  
ATOM   2942  CA  ARG A 186      -3.197 -21.052  -2.951  1.00 98.51           C  
ATOM   2943  HA  ARG A 186      -3.502 -22.093  -2.847  1.00 98.51           H  
ATOM   2944  C   ARG A 186      -4.438 -20.214  -2.643  1.00 98.51           C  
ATOM   2945  CB  ARG A 186      -2.035 -20.745  -1.994  1.00 98.51           C  
ATOM   2946  HB2 ARG A 186      -1.177 -21.356  -2.274  1.00 98.51           H  
ATOM   2947  HB3 ARG A 186      -1.746 -19.698  -2.090  1.00 98.51           H  
ATOM   2948  O   ARG A 186      -5.328 -20.695  -1.953  1.00 98.51           O  
ATOM   2949  CG  ARG A 186      -2.378 -21.034  -0.526  1.00 98.51           C  
ATOM   2950  HG2 ARG A 186      -1.473 -20.922   0.070  1.00 98.51           H  
ATOM   2951  HG3 ARG A 186      -3.126 -20.325  -0.171  1.00 98.51           H  
ATOM   2952  CD  ARG A 186      -2.906 -22.460  -0.367  1.00 98.51           C  
ATOM   2953  HD2 ARG A 186      -3.863 -22.548  -0.881  1.00 98.51           H  
ATOM   2954  HD3 ARG A 186      -2.202 -23.156  -0.822  1.00 98.51           H  
ATOM   2955  NE  ARG A 186      -3.116 -22.817   1.037  1.00 98.51           N  
ATOM   2956  HE  ARG A 186      -2.795 -22.160   1.734  1.00 98.51           H  
ATOM   2957  NH1 ARG A 186      -4.142 -24.813   0.540  1.00 98.51           N  
ATOM   2958 HH11 ARG A 186      -4.598 -25.677   0.798  1.00 98.51           H  
ATOM   2959 HH12 ARG A 186      -4.024 -24.654  -0.450  1.00 98.51           H  
ATOM   2960  NH2 ARG A 186      -3.813 -24.206   2.680  1.00 98.51           N  
ATOM   2961 HH21 ARG A 186      -3.395 -23.570   3.344  1.00 98.51           H  
ATOM   2962 HH22 ARG A 186      -4.114 -25.133   2.947  1.00 98.51           H  
ATOM   2963  CZ  ARG A 186      -3.696 -23.939   1.407  1.00 98.51           C  
ATOM   2964  N   ILE A 187      -4.518 -18.990  -3.155  1.00 98.38           N  
ATOM   2965  H   ILE A 187      -3.743 -18.650  -3.707  1.00 98.38           H  
ATOM   2966  CA  ILE A 187      -5.708 -18.142  -3.028  1.00 98.38           C  
ATOM   2967  HA  ILE A 187      -5.985 -18.083  -1.976  1.00 98.38           H  
ATOM   2968  C   ILE A 187      -6.903 -18.778  -3.745  1.00 98.38           C  
ATOM   2969  CB  ILE A 187      -5.393 -16.712  -3.522  1.00 98.38           C  
ATOM   2970  HB  ILE A 187      -4.817 -16.774  -4.445  1.00 98.38           H  
ATOM   2971  O   ILE A 187      -7.982 -18.826  -3.159  1.00 98.38           O  
ATOM   2972  CG1 ILE A 187      -4.543 -15.997  -2.446  1.00 98.38           C  
ATOM   2973 HG12 ILE A 187      -5.147 -15.829  -1.555  1.00 98.38           H  
ATOM   2974 HG13 ILE A 187      -3.708 -16.640  -2.167  1.00 98.38           H  
ATOM   2975  CG2 ILE A 187      -6.675 -15.918  -3.819  1.00 98.38           C  
ATOM   2976 HG21 ILE A 187      -6.435 -14.893  -4.105  1.00 98.38           H  
ATOM   2977 HG22 ILE A 187      -7.325 -15.917  -2.944  1.00 98.38           H  
ATOM   2978 HG23 ILE A 187      -7.206 -16.359  -4.662  1.00 98.38           H  
ATOM   2979  CD1 ILE A 187      -3.953 -14.660  -2.904  1.00 98.38           C  
ATOM   2980 HD11 ILE A 187      -4.738 -13.919  -3.055  1.00 98.38           H  
ATOM   2981 HD12 ILE A 187      -3.271 -14.288  -2.139  1.00 98.38           H  
ATOM   2982 HD13 ILE A 187      -3.400 -14.810  -3.831  1.00 98.38           H  
ATOM   2983  N   GLU A 188      -6.710 -19.318  -4.951  1.00 98.18           N  
ATOM   2984  H   GLU A 188      -5.812 -19.202  -5.397  1.00 98.18           H  
ATOM   2985  CA  GLU A 188      -7.749 -20.047  -5.691  1.00 98.18           C  
ATOM   2986  HA  GLU A 188      -8.596 -19.385  -5.872  1.00 98.18           H  
ATOM   2987  C   GLU A 188      -8.287 -21.228  -4.882  1.00 98.18           C  
ATOM   2988  CB  GLU A 188      -7.207 -20.522  -7.049  1.00 98.18           C  
ATOM   2989  HB2 GLU A 188      -7.906 -21.233  -7.490  1.00 98.18           H  
ATOM   2990  HB3 GLU A 188      -6.245 -21.016  -6.909  1.00 98.18           H  
ATOM   2991  O   GLU A 188      -9.486 -21.295  -4.636  1.00 98.18           O  
ATOM   2992  CG  GLU A 188      -7.054 -19.334  -7.998  1.00 98.18           C  
ATOM   2993  HG2 GLU A 188      -6.490 -18.543  -7.504  1.00 98.18           H  
ATOM   2994  HG3 GLU A 188      -8.055 -18.954  -8.203  1.00 98.18           H  
ATOM   2995  CD  GLU A 188      -6.378 -19.651  -9.335  1.00 98.18           C  
ATOM   2996  OE1 GLU A 188      -6.453 -18.736 -10.192  1.00 98.18           O  
ATOM   2997  OE2 GLU A 188      -5.814 -20.757  -9.500  1.00 98.18           O  
ATOM   2998  N   GLU A 189      -7.406 -22.090  -4.363  1.00 98.03           N  
ATOM   2999  H   GLU A 189      -6.434 -21.974  -4.613  1.00 98.03           H  
ATOM   3000  CA  GLU A 189      -7.776 -23.228  -3.506  1.00 98.03           C  
ATOM   3001  HA  GLU A 189      -8.406 -23.921  -4.063  1.00 98.03           H  
ATOM   3002  C   GLU A 189      -8.549 -22.817  -2.242  1.00 98.03           C  
ATOM   3003  CB  GLU A 189      -6.498 -23.939  -3.031  1.00 98.03           C  
ATOM   3004  HB2 GLU A 189      -6.760 -24.624  -2.224  1.00 98.03           H  
ATOM   3005  HB3 GLU A 189      -5.825 -23.188  -2.619  1.00 98.03           H  
ATOM   3006  O   GLU A 189      -9.349 -23.591  -1.719  1.00 98.03           O  
ATOM   3007  CG  GLU A 189      -5.749 -24.752  -4.096  1.00 98.03           C  
ATOM   3008  HG2 GLU A 189      -6.356 -25.619  -4.359  1.00 98.03           H  
ATOM   3009  HG3 GLU A 189      -5.622 -24.157  -5.000  1.00 98.03           H  
ATOM   3010  CD  GLU A 189      -4.368 -25.232  -3.600  1.00 98.03           C  
ATOM   3011  OE1 GLU A 189      -3.631 -25.825  -4.431  1.00 98.03           O  
ATOM   3012  OE2 GLU A 189      -4.048 -25.048  -2.390  1.00 98.03           O  
ATOM   3013  N   LEU A 190      -8.279 -21.627  -1.702  1.00 98.17           N  
ATOM   3014  H   LEU A 190      -7.611 -21.038  -2.177  1.00 98.17           H  
ATOM   3015  CA  LEU A 190      -8.953 -21.108  -0.510  1.00 98.17           C  
ATOM   3016  HA  LEU A 190      -9.244 -21.948   0.122  1.00 98.17           H  
ATOM   3017  C   LEU A 190     -10.265 -20.378  -0.836  1.00 98.17           C  
ATOM   3018  CB  LEU A 190      -7.974 -20.214   0.269  1.00 98.17           C  
ATOM   3019  HB2 LEU A 190      -7.618 -19.434  -0.404  1.00 98.17           H  
ATOM   3020  HB3 LEU A 190      -8.512 -19.728   1.083  1.00 98.17           H  
ATOM   3021  O   LEU A 190     -11.029 -20.087   0.089  1.00 98.17           O  
ATOM   3022  CG  LEU A 190      -6.759 -20.957   0.860  1.00 98.17           C  
ATOM   3023  HG  LEU A 190      -6.230 -21.523   0.094  1.00 98.17           H  
ATOM   3024  CD1 LEU A 190      -5.805 -19.938   1.478  1.00 98.17           C  
ATOM   3025 HD11 LEU A 190      -4.916 -20.438   1.862  1.00 98.17           H  
ATOM   3026 HD12 LEU A 190      -6.304 -19.401   2.285  1.00 98.17           H  
ATOM   3027 HD13 LEU A 190      -5.495 -19.227   0.712  1.00 98.17           H  
ATOM   3028  CD2 LEU A 190      -7.146 -21.951   1.952  1.00 98.17           C  
ATOM   3029 HD21 LEU A 190      -6.245 -22.372   2.399  1.00 98.17           H  
ATOM   3030 HD22 LEU A 190      -7.739 -22.754   1.515  1.00 98.17           H  
ATOM   3031 HD23 LEU A 190      -7.727 -21.418   2.704  1.00 98.17           H  
ATOM   3032  N   CYS A 191     -10.522 -20.083  -2.113  1.00 96.96           N  
ATOM   3033  H   CYS A 191      -9.840 -20.348  -2.809  1.00 96.96           H  
ATOM   3034  CA  CYS A 191     -11.747 -19.442  -2.595  1.00 96.96           C  
ATOM   3035  HA  CYS A 191     -12.307 -19.077  -1.734  1.00 96.96           H  
ATOM   3036  C   CYS A 191     -12.716 -20.397  -3.311  1.00 96.96           C  
ATOM   3037  CB  CYS A 191     -11.395 -18.228  -3.464  1.00 96.96           C  
ATOM   3038  HB2 CYS A 191     -10.785 -18.549  -4.309  1.00 96.96           H  
ATOM   3039  HB3 CYS A 191     -12.315 -17.782  -3.842  1.00 96.96           H  
ATOM   3040  O   CYS A 191     -13.840 -19.986  -3.601  1.00 96.96           O  
ATOM   3041  SG  CYS A 191     -10.497 -16.993  -2.483  1.00 96.96           S  
ATOM   3042  HG  CYS A 191      -9.352 -17.683  -2.488  1.00 96.96           H  
ATOM   3043  N   THR A 192     -12.301 -21.638  -3.580  1.00 89.27           N  
ATOM   3044  H   THR A 192     -11.335 -21.866  -3.391  1.00 89.27           H  
ATOM   3045  CA  THR A 192     -13.140 -22.731  -4.109  1.00 89.27           C  
ATOM   3046  HA  THR A 192     -13.935 -22.308  -4.723  1.00 89.27           H  
ATOM   3047  C   THR A 192     -13.844 -23.541  -3.028  1.00 89.27           C  
ATOM   3048  CB  THR A 192     -12.325 -23.689  -4.975  1.00 89.27           C  
ATOM   3049  HB  THR A 192     -12.939 -24.556  -5.218  1.00 89.27           H  
ATOM   3050  O   THR A 192     -13.242 -23.720  -1.944  1.00 89.27           O  
ATOM   3051  CG2 THR A 192     -11.876 -23.043  -6.287  1.00 89.27           C  
ATOM   3052 HG21 THR A 192     -11.336 -22.117  -6.095  1.00 89.27           H  
ATOM   3053 HG22 THR A 192     -11.228 -23.733  -6.828  1.00 89.27           H  
ATOM   3054 HG23 THR A 192     -12.753 -22.819  -6.896  1.00 89.27           H  
ATOM   3055  OG1 THR A 192     -11.202 -24.126  -4.246  1.00 89.27           O  
ATOM   3056  HG1 THR A 192     -11.475 -24.097  -3.326  1.00 89.27           H  
ATOM   3057  OXT THR A 192     -14.945 -24.039  -3.343  1.00 89.27           O  
TER    3058      THR A 192                                                       
ATOM   3058  N   THR B   1     -17.786  -0.650   0.562  1.00 24.76           N  
ATOM   3059  H   THR B   1     -17.111   0.049   0.841  1.00 24.76           H  
ATOM   3060  H2  THR B   1     -18.100  -0.446  -0.375  1.00 24.76           H  
ATOM   3061  H3  THR B   1     -18.568  -0.661   1.201  1.00 24.76           H  
ATOM   3062  CA  THR B   1     -17.142  -1.975   0.540  1.00 24.76           C  
ATOM   3063  HA  THR B   1     -17.910  -2.724   0.349  1.00 24.76           H  
ATOM   3064  C   THR B   1     -16.557  -2.290   1.901  1.00 24.76           C  
ATOM   3065  CB  THR B   1     -16.138  -2.092  -0.588  1.00 24.76           C  
ATOM   3066  HB  THR B   1     -15.190  -1.660  -0.268  1.00 24.76           H  
ATOM   3067  O   THR B   1     -17.193  -3.037   2.617  1.00 24.76           O  
ATOM   3068  CG2 THR B   1     -15.876  -3.524  -1.003  1.00 24.76           C  
ATOM   3069 HG21 THR B   1     -15.129  -3.552  -1.797  1.00 24.76           H  
ATOM   3070 HG22 THR B   1     -16.793  -3.991  -1.364  1.00 24.76           H  
ATOM   3071 HG23 THR B   1     -15.496  -4.100  -0.160  1.00 24.76           H  
ATOM   3072  OG1 THR B   1     -16.573  -1.322  -1.678  1.00 24.76           O  
ATOM   3073  HG1 THR B   1     -16.111  -1.661  -2.448  1.00 24.76           H  
ATOM   3074  N   VAL B   2     -15.585  -1.538   2.434  1.00 25.65           N  
ATOM   3075  H   VAL B   2     -15.790  -1.370   3.409  1.00 25.65           H  
ATOM   3076  CA  VAL B   2     -14.108  -1.683   2.284  1.00 25.65           C  
ATOM   3077  HA  VAL B   2     -13.847  -2.727   2.112  1.00 25.65           H  
ATOM   3078  C   VAL B   2     -13.534  -1.284   3.649  1.00 25.65           C  
ATOM   3079  CB  VAL B   2     -13.407  -0.794   1.201  1.00 25.65           C  
ATOM   3080  HB  VAL B   2     -12.485  -0.394   1.623  1.00 25.65           H  
ATOM   3081  O   VAL B   2     -13.132  -0.147   3.848  1.00 25.65           O  
ATOM   3082  CG1 VAL B   2     -12.843  -1.594   0.014  1.00 25.65           C  
ATOM   3083 HG11 VAL B   2     -13.328  -2.563  -0.103  1.00 25.65           H  
ATOM   3084 HG12 VAL B   2     -11.788  -1.801   0.189  1.00 25.65           H  
ATOM   3085 HG13 VAL B   2     -12.919  -1.024  -0.912  1.00 25.65           H  
ATOM   3086  CG2 VAL B   2     -14.205   0.467   0.806  1.00 25.65           C  
ATOM   3087 HG21 VAL B   2     -13.562   1.097   0.192  1.00 25.65           H  
ATOM   3088 HG22 VAL B   2     -15.116   0.266   0.242  1.00 25.65           H  
ATOM   3089 HG23 VAL B   2     -14.448   1.029   1.708  1.00 25.65           H  
ATOM   3090  N   ALA B   3     -13.581  -2.161   4.647  1.00 26.96           N  
ATOM   3091  H   ALA B   3     -13.962  -3.085   4.503  1.00 26.96           H  
ATOM   3092  CA  ALA B   3     -12.844  -1.905   5.891  1.00 26.96           C  
ATOM   3093  HA  ALA B   3     -12.798  -0.832   6.079  1.00 26.96           H  
ATOM   3094  C   ALA B   3     -11.380  -2.376   5.784  1.00 26.96           C  
ATOM   3095  CB  ALA B   3     -13.606  -2.514   7.071  1.00 26.96           C  
ATOM   3096  HB1 ALA B   3     -13.094  -2.268   8.002  1.00 26.96           H  
ATOM   3097  HB2 ALA B   3     -14.619  -2.114   7.111  1.00 26.96           H  
ATOM   3098  HB3 ALA B   3     -13.645  -3.598   6.971  1.00 26.96           H  
ATOM   3099  O   ALA B   3     -10.692  -2.444   6.792  1.00 26.96           O  
ATOM   3100  N   SER B   4     -10.919  -2.694   4.563  1.00 30.18           N  
ATOM   3101  H   SER B   4     -11.551  -2.537   3.791  1.00 30.18           H  
ATOM   3102  CA  SER B   4      -9.693  -3.443   4.220  1.00 30.18           C  
ATOM   3103  HA  SER B   4      -9.780  -4.456   4.615  1.00 30.18           H  
ATOM   3104  C   SER B   4      -8.380  -2.861   4.725  1.00 30.18           C  
ATOM   3105  CB  SER B   4      -9.562  -3.510   2.691  1.00 30.18           C  
ATOM   3106  HB2 SER B   4      -8.923  -2.712   2.312  1.00 30.18           H  
ATOM   3107  HB3 SER B   4     -10.547  -3.411   2.236  1.00 30.18           H  
ATOM   3108  O   SER B   4      -7.315  -3.386   4.433  1.00 30.18           O  
ATOM   3109  OG  SER B   4      -9.056  -4.762   2.320  1.00 30.18           O  
ATOM   3110  HG  SER B   4      -8.106  -4.761   2.179  1.00 30.18           H  
ATOM   3111  N   ILE B   5      -8.424  -1.722   5.399  1.00 35.19           N  
ATOM   3112  H   ILE B   5      -9.310  -1.455   5.804  1.00 35.19           H  
ATOM   3113  CA  ILE B   5      -7.304  -0.808   5.531  1.00 35.19           C  
ATOM   3114  HA  ILE B   5      -6.838  -0.730   4.549  1.00 35.19           H  
ATOM   3115  C   ILE B   5      -6.226  -1.362   6.473  1.00 35.19           C  
ATOM   3116  CB  ILE B   5      -7.834   0.591   5.932  1.00 35.19           C  
ATOM   3117  HB  ILE B   5      -8.105   0.553   6.987  1.00 35.19           H  
ATOM   3118  O   ILE B   5      -5.268  -0.665   6.760  1.00 35.19           O  
ATOM   3119  CG1 ILE B   5      -9.131   1.006   5.219  1.00 35.19           C  
ATOM   3120 HG12 ILE B   5      -8.968   1.042   4.142  1.00 35.19           H  
ATOM   3121 HG13 ILE B   5      -9.912   0.271   5.417  1.00 35.19           H  
ATOM   3122  CG2 ILE B   5      -6.799   1.688   5.661  1.00 35.19           C  
ATOM   3123 HG21 ILE B   5      -5.927   1.549   6.300  1.00 35.19           H  
ATOM   3124 HG22 ILE B   5      -7.182   2.675   5.919  1.00 35.19           H  
ATOM   3125 HG23 ILE B   5      -6.565   1.739   4.598  1.00 35.19           H  
ATOM   3126  CD1 ILE B   5      -9.689   2.340   5.724  1.00 35.19           C  
ATOM   3127 HD11 ILE B   5     -10.719   2.447   5.384  1.00 35.19           H  
ATOM   3128 HD12 ILE B   5      -9.668   2.378   6.813  1.00 35.19           H  
ATOM   3129 HD13 ILE B   5      -9.111   3.165   5.306  1.00 35.19           H  
ATOM   3130  N   THR B   6      -6.328  -2.604   6.954  1.00 33.83           N  
ATOM   3131  H   THR B   6      -7.078  -3.195   6.626  1.00 33.83           H  
ATOM   3132  CA  THR B   6      -5.451  -3.161   7.989  1.00 33.83           C  
ATOM   3133  HA  THR B   6      -5.529  -2.502   8.854  1.00 33.83           H  
ATOM   3134  C   THR B   6      -3.967  -3.206   7.627  1.00 33.83           C  
ATOM   3135  CB  THR B   6      -5.876  -4.577   8.427  1.00 33.83           C  
ATOM   3136  HB  THR B   6      -5.205  -5.313   7.984  1.00 33.83           H  
ATOM   3137  O   THR B   6      -3.169  -3.600   8.471  1.00 33.83           O  
ATOM   3138  CG2 THR B   6      -5.827  -4.703   9.951  1.00 33.83           C  
ATOM   3139 HG21 THR B   6      -4.815  -4.513  10.307  1.00 33.83           H  
ATOM   3140 HG22 THR B   6      -6.512  -3.989  10.408  1.00 33.83           H  
ATOM   3141 HG23 THR B   6      -6.113  -5.714  10.241  1.00 33.83           H  
ATOM   3142  OG1 THR B   6      -7.191  -4.897   8.028  1.00 33.83           O  
ATOM   3143  HG1 THR B   6      -7.236  -5.852   7.941  1.00 33.83           H  
ATOM   3144  N   THR B   7      -3.538  -2.783   6.438  1.00 38.19           N  
ATOM   3145  H   THR B   7      -4.194  -2.397   5.774  1.00 38.19           H  
ATOM   3146  CA  THR B   7      -2.128  -2.797   6.046  1.00 38.19           C  
ATOM   3147  HA  THR B   7      -1.849  -3.845   5.940  1.00 38.19           H  
ATOM   3148  C   THR B   7      -1.119  -2.202   7.026  1.00 38.19           C  
ATOM   3149  CB  THR B   7      -1.872  -2.100   4.710  1.00 38.19           C  
ATOM   3150  HB  THR B   7      -1.417  -1.124   4.881  1.00 38.19           H  
ATOM   3151  O   THR B   7      -0.023  -2.752   7.076  1.00 38.19           O  
ATOM   3152  CG2 THR B   7      -0.951  -2.972   3.874  1.00 38.19           C  
ATOM   3153 HG21 THR B   7      -1.411  -3.947   3.714  1.00 38.19           H  
ATOM   3154 HG22 THR B   7      -0.006  -3.128   4.394  1.00 38.19           H  
ATOM   3155 HG23 THR B   7      -0.746  -2.485   2.920  1.00 38.19           H  
ATOM   3156  OG1 THR B   7      -3.042  -1.918   3.963  1.00 38.19           O  
ATOM   3157  HG1 THR B   7      -2.790  -2.039   3.044  1.00 38.19           H  
ATOM   3158  N   PRO B   8      -1.390  -1.171   7.848  1.00 38.10           N  
ATOM   3159  CA  PRO B   8      -0.335  -0.653   8.713  1.00 38.10           C  
ATOM   3160  HA  PRO B   8       0.591  -0.574   8.143  1.00 38.10           H  
ATOM   3161  C   PRO B   8      -0.034  -1.569   9.896  1.00 38.10           C  
ATOM   3162  CB  PRO B   8      -0.731   0.748   9.114  1.00 38.10           C  
ATOM   3163  HB2 PRO B   8      -0.318   1.462   8.401  1.00 38.10           H  
ATOM   3164  HB3 PRO B   8      -0.420   0.997  10.129  1.00 38.10           H  
ATOM   3165  O   PRO B   8       0.784  -1.231  10.739  1.00 38.10           O  
ATOM   3166  CG  PRO B   8      -2.225   0.699   8.981  1.00 38.10           C  
ATOM   3167  HG2 PRO B   8      -2.554   1.655   8.575  1.00 38.10           H  
ATOM   3168  HG3 PRO B   8      -2.617   0.429   9.961  1.00 38.10           H  
ATOM   3169  CD  PRO B   8      -2.588  -0.378   7.989  1.00 38.10           C  
ATOM   3170  HD2 PRO B   8      -2.852   0.068   7.030  1.00 38.10           H  
ATOM   3171  HD3 PRO B   8      -3.416  -0.948   8.410  1.00 38.10           H  
ATOM   3172  N   LYS B   9      -0.602  -2.782   9.938  1.00 35.67           N  
ATOM   3173  H   LYS B   9      -1.297  -3.018   9.244  1.00 35.67           H  
ATOM   3174  CA  LYS B   9      -0.080  -3.836  10.806  1.00 35.67           C  
ATOM   3175  HA  LYS B   9      -0.252  -3.548  11.843  1.00 35.67           H  
ATOM   3176  C   LYS B   9       1.420  -4.043  10.637  1.00 35.67           C  
ATOM   3177  CB  LYS B   9      -0.780  -5.150  10.487  1.00 35.67           C  
ATOM   3178  HB2 LYS B   9      -1.790  -4.949  10.131  1.00 35.67           H  
ATOM   3179  HB3 LYS B   9      -0.241  -5.663   9.690  1.00 35.67           H  
ATOM   3180  O   LYS B   9       2.039  -4.496  11.592  1.00 35.67           O  
ATOM   3181  CG  LYS B   9      -0.906  -6.050  11.718  1.00 35.67           C  
ATOM   3182  HG2 LYS B   9       0.039  -6.124  12.256  1.00 35.67           H  
ATOM   3183  HG3 LYS B   9      -1.676  -5.651  12.379  1.00 35.67           H  
ATOM   3184  CD  LYS B   9      -1.305  -7.429  11.202  1.00 35.67           C  
ATOM   3185  HD2 LYS B   9      -2.003  -7.305  10.375  1.00 35.67           H  
ATOM   3186  HD3 LYS B   9      -0.416  -7.928  10.815  1.00 35.67           H  
ATOM   3187  CE  LYS B   9      -1.986  -8.310  12.237  1.00 35.67           C  
ATOM   3188  HE2 LYS B   9      -1.304  -8.504  13.065  1.00 35.67           H  
ATOM   3189  HE3 LYS B   9      -2.867  -7.788  12.612  1.00 35.67           H  
ATOM   3190  NZ  LYS B   9      -2.378  -9.564  11.551  1.00 35.67           N  
ATOM   3191  HZ1 LYS B   9      -2.814  -9.354  10.665  1.00 35.67           H  
ATOM   3192  HZ2 LYS B   9      -3.006 -10.136  12.098  1.00 35.67           H  
ATOM   3193  HZ3 LYS B   9      -1.562 -10.100  11.292  1.00 35.67           H  
ATOM   3194  N   ILE B  10       1.992  -3.764   9.460  1.00 36.21           N  
ATOM   3195  H   ILE B  10       1.421  -3.374   8.724  1.00 36.21           H  
ATOM   3196  CA  ILE B  10       3.436  -3.859   9.240  1.00 36.21           C  
ATOM   3197  HA  ILE B  10       3.788  -4.771   9.721  1.00 36.21           H  
ATOM   3198  C   ILE B  10       4.131  -2.695   9.962  1.00 36.21           C  
ATOM   3199  CB  ILE B  10       3.783  -3.996   7.746  1.00 36.21           C  
ATOM   3200  HB  ILE B  10       3.449  -3.093   7.235  1.00 36.21           H  
ATOM   3201  O   ILE B  10       4.759  -1.813   9.393  1.00 36.21           O  
ATOM   3202  CG1 ILE B  10       3.087  -5.234   7.124  1.00 36.21           C  
ATOM   3203 HG12 ILE B  10       2.049  -5.290   7.450  1.00 36.21           H  
ATOM   3204 HG13 ILE B  10       3.577  -6.148   7.461  1.00 36.21           H  
ATOM   3205  CG2 ILE B  10       5.295  -4.166   7.567  1.00 36.21           C  
ATOM   3206 HG21 ILE B  10       5.545  -4.166   6.506  1.00 36.21           H  
ATOM   3207 HG22 ILE B  10       5.574  -5.114   8.026  1.00 36.21           H  
ATOM   3208 HG23 ILE B  10       5.876  -3.352   8.000  1.00 36.21           H  
ATOM   3209  CD1 ILE B  10       3.048  -5.197   5.593  1.00 36.21           C  
ATOM   3210 HD11 ILE B  10       2.372  -4.404   5.272  1.00 36.21           H  
ATOM   3211 HD12 ILE B  10       2.672  -6.145   5.208  1.00 36.21           H  
ATOM   3212 HD13 ILE B  10       4.029  -4.992   5.163  1.00 36.21           H  
ATOM   3213  N   ILE B  11       4.099  -2.777  11.281  1.00 31.49           N  
ATOM   3214  H   ILE B  11       3.432  -3.427  11.672  1.00 31.49           H  
ATOM   3215  CA  ILE B  11       5.264  -2.543  12.102  1.00 31.49           C  
ATOM   3216  HA  ILE B  11       5.789  -1.657  11.745  1.00 31.49           H  
ATOM   3217  C   ILE B  11       6.165  -3.781  11.914  1.00 31.49           C  
ATOM   3218  CB  ILE B  11       4.848  -2.330  13.582  1.00 31.49           C  
ATOM   3219  HB  ILE B  11       4.564  -3.293  14.006  1.00 31.49           H  
ATOM   3220  O   ILE B  11       6.346  -4.557  12.845  1.00 31.49           O  
ATOM   3221  CG1 ILE B  11       3.629  -1.392  13.768  1.00 31.49           C  
ATOM   3222 HG12 ILE B  11       3.881  -0.390  13.423  1.00 31.49           H  
ATOM   3223 HG13 ILE B  11       2.791  -1.752  13.172  1.00 31.49           H  
ATOM   3224  CG2 ILE B  11       6.069  -1.792  14.351  1.00 31.49           C  
ATOM   3225 HG21 ILE B  11       5.862  -1.753  15.421  1.00 31.49           H  
ATOM   3226 HG22 ILE B  11       6.931  -2.444  14.212  1.00 31.49           H  
ATOM   3227 HG23 ILE B  11       6.325  -0.792  13.998  1.00 31.49           H  
ATOM   3228  CD1 ILE B  11       3.130  -1.319  15.218  1.00 31.49           C  
ATOM   3229 HD11 ILE B  11       2.948  -2.323  15.602  1.00 31.49           H  
ATOM   3230 HD12 ILE B  11       2.198  -0.755  15.245  1.00 31.49           H  
ATOM   3231 HD13 ILE B  11       3.857  -0.809  15.850  1.00 31.49           H  
ATOM   3232  N   LEU B  12       6.663  -4.069  10.700  1.00 30.27           N  
ATOM   3233  H   LEU B  12       6.446  -3.463   9.922  1.00 30.27           H  
ATOM   3234  CA  LEU B  12       7.799  -5.006  10.589  1.00 30.27           C  
ATOM   3235  HA  LEU B  12       7.767  -5.694  11.434  1.00 30.27           H  
ATOM   3236  C   LEU B  12       9.145  -4.344  10.781  1.00 30.27           C  
ATOM   3237  CB  LEU B  12       7.856  -5.842   9.308  1.00 30.27           C  
ATOM   3238  HB2 LEU B  12       7.568  -5.255   8.436  1.00 30.27           H  
ATOM   3239  HB3 LEU B  12       8.905  -6.060   9.106  1.00 30.27           H  
ATOM   3240  O   LEU B  12      10.166  -5.032  10.814  1.00 30.27           O  
ATOM   3241  CG  LEU B  12       7.154  -7.209   9.357  1.00 30.27           C  
ATOM   3242  HG  LEU B  12       6.110  -7.113   9.058  1.00 30.27           H  
ATOM   3243  CD1 LEU B  12       7.930  -8.111   8.415  1.00 30.27           C  
ATOM   3244 HD11 LEU B  12       7.374  -9.027   8.220  1.00 30.27           H  
ATOM   3245 HD12 LEU B  12       8.887  -8.388   8.857  1.00 30.27           H  
ATOM   3246 HD13 LEU B  12       8.172  -7.562   7.504  1.00 30.27           H  
ATOM   3247  CD2 LEU B  12       7.202  -7.971  10.682  1.00 30.27           C  
ATOM   3248 HD21 LEU B  12       8.221  -8.003  11.065  1.00 30.27           H  
ATOM   3249 HD22 LEU B  12       6.557  -7.476  11.408  1.00 30.27           H  
ATOM   3250 HD23 LEU B  12       6.830  -8.986  10.542  1.00 30.27           H  
ATOM   3251  N   GLN B  13       9.197  -3.040  10.997  1.00 27.76           N  
ATOM   3252  H   GLN B  13       8.343  -2.501  11.020  1.00 27.76           H  
ATOM   3253  CA  GLN B  13      10.362  -2.557  11.725  1.00 27.76           C  
ATOM   3254  HA  GLN B  13      11.261  -2.799  11.159  1.00 27.76           H  
ATOM   3255  C   GLN B  13      10.410  -3.335  13.057  1.00 27.76           C  
ATOM   3256  CB  GLN B  13      10.257  -1.048  11.839  1.00 27.76           C  
ATOM   3257  HB2 GLN B  13       9.268  -0.772  12.207  1.00 27.76           H  
ATOM   3258  HB3 GLN B  13      11.018  -0.667  12.521  1.00 27.76           H  
ATOM   3259  O   GLN B  13       9.373  -3.581  13.664  1.00 27.76           O  
ATOM   3260  CG  GLN B  13      10.502  -0.491  10.429  1.00 27.76           C  
ATOM   3261  HG2 GLN B  13       9.888  -1.001   9.687  1.00 27.76           H  
ATOM   3262  HG3 GLN B  13      11.546  -0.650  10.160  1.00 27.76           H  
ATOM   3263  CD  GLN B  13      10.189   0.973  10.310  1.00 27.76           C  
ATOM   3264  NE2 GLN B  13      10.547   1.537   9.184  1.00 27.76           N  
ATOM   3265 HE21 GLN B  13      10.450   2.539   9.097  1.00 27.76           H  
ATOM   3266 HE22 GLN B  13      10.947   0.961   8.457  1.00 27.76           H  
ATOM   3267  OE1 GLN B  13       9.598   1.586  11.178  1.00 27.76           O  
ATOM   3268  N   LYS B  14      11.529  -3.921  13.504  1.00 26.82           N  
ATOM   3269  H   LYS B  14      11.283  -4.603  14.207  1.00 26.82           H  
ATOM   3270  CA  LYS B  14      12.912  -3.414  13.601  1.00 26.82           C  
ATOM   3271  HA  LYS B  14      13.407  -4.129  14.258  1.00 26.82           H  
ATOM   3272  C   LYS B  14      13.002  -2.091  14.384  1.00 26.82           C  
ATOM   3273  CB  LYS B  14      13.680  -3.449  12.260  1.00 26.82           C  
ATOM   3274  HB2 LYS B  14      13.138  -4.056  11.535  1.00 26.82           H  
ATOM   3275  HB3 LYS B  14      13.759  -2.437  11.863  1.00 26.82           H  
ATOM   3276  O   LYS B  14      12.002  -1.585  14.870  1.00 26.82           O  
ATOM   3277  CG  LYS B  14      15.078  -4.071  12.451  1.00 26.82           C  
ATOM   3278  HG2 LYS B  14      15.534  -3.684  13.363  1.00 26.82           H  
ATOM   3279  HG3 LYS B  14      14.968  -5.150  12.559  1.00 26.82           H  
ATOM   3280  CD  LYS B  14      16.022  -3.775  11.283  1.00 26.82           C  
ATOM   3281  HD2 LYS B  14      15.599  -4.191  10.368  1.00 26.82           H  
ATOM   3282  HD3 LYS B  14      16.109  -2.695  11.161  1.00 26.82           H  
ATOM   3283  CE  LYS B  14      17.399  -4.404  11.544  1.00 26.82           C  
ATOM   3284  HE2 LYS B  14      17.338  -5.016  12.444  1.00 26.82           H  
ATOM   3285  HE3 LYS B  14      17.646  -5.058  10.708  1.00 26.82           H  
ATOM   3286  NZ  LYS B  14      18.449  -3.369  11.715  1.00 26.82           N  
ATOM   3287  HZ1 LYS B  14      18.246  -2.753  12.489  1.00 26.82           H  
ATOM   3288  HZ2 LYS B  14      19.348  -3.759  11.963  1.00 26.82           H  
ATOM   3289  HZ3 LYS B  14      18.522  -2.756  10.916  1.00 26.82           H  
ATOM   3290  N   GLU B  15      14.228  -1.587  14.543  1.00 29.98           N  
ATOM   3291  H   GLU B  15      14.951  -2.051  14.013  1.00 29.98           H  
ATOM   3292  CA  GLU B  15      14.745  -0.596  15.519  1.00 29.98           C  
ATOM   3293  HA  GLU B  15      14.543  -0.951  16.529  1.00 29.98           H  
ATOM   3294  C   GLU B  15      14.173   0.834  15.445  1.00 29.98           C  
ATOM   3295  CB  GLU B  15      16.275  -0.500  15.323  1.00 29.98           C  
ATOM   3296  HB2 GLU B  15      16.447  -0.182  14.295  1.00 29.98           H  
ATOM   3297  HB3 GLU B  15      16.698   0.251  15.989  1.00 29.98           H  
ATOM   3298  O   GLU B  15      14.925   1.806  15.531  1.00 29.98           O  
ATOM   3299  CG  GLU B  15      17.056  -1.784  15.601  1.00 29.98           C  
ATOM   3300  HG2 GLU B  15      16.522  -2.640  15.191  1.00 29.98           H  
ATOM   3301  HG3 GLU B  15      17.135  -1.928  16.679  1.00 29.98           H  
ATOM   3302  CD  GLU B  15      18.447  -1.745  14.953  1.00 29.98           C  
ATOM   3303  OE1 GLU B  15      19.421  -2.176  15.599  1.00 29.98           O  
ATOM   3304  OE2 GLU B  15      18.514  -1.501  13.721  1.00 29.98           O  
ATOM   3305  N   TYR B  16      12.879   1.019  15.226  1.00 28.87           N  
ATOM   3306  H   TYR B  16      12.243   0.235  15.198  1.00 28.87           H  
ATOM   3307  CA  TYR B  16      12.373   2.376  15.070  1.00 28.87           C  
ATOM   3308  HA  TYR B  16      13.129   2.929  14.513  1.00 28.87           H  
ATOM   3309  C   TYR B  16      12.299   3.165  16.356  1.00 28.87           C  
ATOM   3310  CB  TYR B  16      11.120   2.410  14.211  1.00 28.87           C  
ATOM   3311  HB2 TYR B  16      10.603   1.451  14.234  1.00 28.87           H  
ATOM   3312  HB3 TYR B  16      10.425   3.179  14.546  1.00 28.87           H  
ATOM   3313  O   TYR B  16      12.562   2.648  17.439  1.00 28.87           O  
ATOM   3314  CG  TYR B  16      11.589   2.707  12.824  1.00 28.87           C  
ATOM   3315  CD1 TYR B  16      11.119   3.823  12.137  1.00 28.87           C  
ATOM   3316  HD1 TYR B  16      10.290   4.401  12.520  1.00 28.87           H  
ATOM   3317  CD2 TYR B  16      12.508   1.831  12.218  1.00 28.87           C  
ATOM   3318  HD2 TYR B  16      12.827   0.933  12.726  1.00 28.87           H  
ATOM   3319  CE1 TYR B  16      11.558   3.973  10.823  1.00 28.87           C  
ATOM   3320  HE1 TYR B  16      10.939   4.512  10.121  1.00 28.87           H  
ATOM   3321  CE2 TYR B  16      13.088   2.137  10.989  1.00 28.87           C  
ATOM   3322  HE2 TYR B  16      13.859   1.509  10.567  1.00 28.87           H  
ATOM   3323  OH  TYR B  16      13.229   3.571   9.142  1.00 28.87           O  
ATOM   3324  HH  TYR B  16      14.060   3.109   9.008  1.00 28.87           H  
ATOM   3325  CZ  TYR B  16      12.643   3.261  10.307  1.00 28.87           C  
ATOM   3326  N   LEU B  17      12.029   4.455  16.139  1.00 26.80           N  
ATOM   3327  H   LEU B  17      11.702   4.686  15.212  1.00 26.80           H  
ATOM   3328  CA  LEU B  17      12.396   5.575  16.989  1.00 26.80           C  
ATOM   3329  HA  LEU B  17      13.441   5.812  16.787  1.00 26.80           H  
ATOM   3330  C   LEU B  17      12.205   5.239  18.468  1.00 26.80           C  
ATOM   3331  CB  LEU B  17      11.564   6.803  16.596  1.00 26.80           C  
ATOM   3332  HB2 LEU B  17      11.691   7.585  17.344  1.00 26.80           H  
ATOM   3333  HB3 LEU B  17      10.513   6.514  16.602  1.00 26.80           H  
ATOM   3334  O   LEU B  17      11.059   5.101  18.903  1.00 26.80           O  
ATOM   3335  CG  LEU B  17      11.959   7.348  15.216  1.00 26.80           C  
ATOM   3336  HG  LEU B  17      12.189   6.518  14.548  1.00 26.80           H  
ATOM   3337  CD1 LEU B  17      10.781   8.091  14.604  1.00 26.80           C  
ATOM   3338 HD11 LEU B  17       9.883   7.477  14.654  1.00 26.80           H  
ATOM   3339 HD12 LEU B  17      10.988   8.275  13.549  1.00 26.80           H  
ATOM   3340 HD13 LEU B  17      10.605   9.024  15.140  1.00 26.80           H  
ATOM   3341  CD2 LEU B  17      13.191   8.255  15.292  1.00 26.80           C  
ATOM   3342 HD21 LEU B  17      13.026   9.049  16.021  1.00 26.80           H  
ATOM   3343 HD22 LEU B  17      14.062   7.677  15.601  1.00 26.80           H  
ATOM   3344 HD23 LEU B  17      13.387   8.693  14.313  1.00 26.80           H  
ATOM   3345  N   PRO B  18      13.301   5.116  19.237  1.00 24.34           N  
ATOM   3346  CA  PRO B  18      13.172   5.139  20.680  1.00 24.34           C  
ATOM   3347  HA  PRO B  18      12.591   4.280  21.015  1.00 24.34           H  
ATOM   3348  C   PRO B  18      12.442   6.427  21.086  1.00 24.34           C  
ATOM   3349  CB  PRO B  18      14.601   5.042  21.227  1.00 24.34           C  
ATOM   3350  HB2 PRO B  18      14.736   5.628  22.136  1.00 24.34           H  
ATOM   3351  HB3 PRO B  18      14.839   3.996  21.417  1.00 24.34           H  
ATOM   3352  O   PRO B  18      12.592   7.469  20.437  1.00 24.34           O  
ATOM   3353  CG  PRO B  18      15.479   5.556  20.088  1.00 24.34           C  
ATOM   3354  HG2 PRO B  18      16.471   5.105  20.104  1.00 24.34           H  
ATOM   3355  HG3 PRO B  18      15.551   6.642  20.152  1.00 24.34           H  
ATOM   3356  CD  PRO B  18      14.702   5.174  18.835  1.00 24.34           C  
ATOM   3357  HD2 PRO B  18      14.898   5.933  18.078  1.00 24.34           H  
ATOM   3358  HD3 PRO B  18      15.017   4.191  18.483  1.00 24.34           H  
ATOM   3359  N   GLU B  19      11.649   6.360  22.156  1.00 25.99           N  
ATOM   3360  H   GLU B  19      11.562   5.484  22.650  1.00 25.99           H  
ATOM   3361  CA  GLU B  19      11.271   7.580  22.871  1.00 25.99           C  
ATOM   3362  HA  GLU B  19      10.695   8.221  22.204  1.00 25.99           H  
ATOM   3363  C   GLU B  19      12.536   8.358  23.276  1.00 25.99           C  
ATOM   3364  CB  GLU B  19      10.417   7.259  24.114  1.00 25.99           C  
ATOM   3365  HB2 GLU B  19      10.458   8.108  24.795  1.00 25.99           H  
ATOM   3366  HB3 GLU B  19      10.835   6.391  24.625  1.00 25.99           H  
ATOM   3367  O   GLU B  19      13.629   7.798  23.380  1.00 25.99           O  
ATOM   3368  CG  GLU B  19       8.938   7.014  23.775  1.00 25.99           C  
ATOM   3369  HG2 GLU B  19       8.865   6.139  23.128  1.00 25.99           H  
ATOM   3370  HG3 GLU B  19       8.567   7.874  23.216  1.00 25.99           H  
ATOM   3371  CD  GLU B  19       8.055   6.797  25.020  1.00 25.99           C  
ATOM   3372  OE1 GLU B  19       6.842   7.103  24.928  1.00 25.99           O  
ATOM   3373  OE2 GLU B  19       8.567   6.290  26.043  1.00 25.99           O  
ATOM   3374  N   THR B  20      12.384   9.661  23.505  1.00 22.03           N  
ATOM   3375  H   THR B  20      11.457  10.062  23.470  1.00 22.03           H  
ATOM   3376  CA  THR B  20      13.427  10.494  24.109  1.00 22.03           C  
ATOM   3377  HA  THR B  20      14.318  10.498  23.481  1.00 22.03           H  
ATOM   3378  C   THR B  20      13.811   9.959  25.488  1.00 22.03           C  
ATOM   3379  CB  THR B  20      12.929  11.940  24.281  1.00 22.03           C  
ATOM   3380  HB  THR B  20      13.598  12.486  24.947  1.00 22.03           H  
ATOM   3381  O   THR B  20      12.955   9.904  26.374  1.00 22.03           O  
ATOM   3382  CG2 THR B  20      12.853  12.688  22.950  1.00 22.03           C  
ATOM   3383 HG21 THR B  20      12.173  12.175  22.269  1.00 22.03           H  
ATOM   3384 HG22 THR B  20      13.849  12.733  22.509  1.00 22.03           H  
ATOM   3385 HG23 THR B  20      12.495  13.702  23.129  1.00 22.03           H  
ATOM   3386  OG1 THR B  20      11.629  11.931  24.838  1.00 22.03           O  
ATOM   3387  HG1 THR B  20      11.724  11.393  25.628  1.00 22.03           H  
ATOM   3388  N   ASP B  21      15.100   9.674  25.673  1.00 23.13           N  
ATOM   3389  H   ASP B  21      15.656   9.597  24.834  1.00 23.13           H  
ATOM   3390  CA  ASP B  21      15.815  10.336  26.771  1.00 23.13           C  
ATOM   3391  HA  ASP B  21      15.250  10.235  27.698  1.00 23.13           H  
ATOM   3392  C   ASP B  21      15.925  11.844  26.470  1.00 23.13           C  
ATOM   3393  CB  ASP B  21      17.215   9.709  26.976  1.00 23.13           C  
ATOM   3394  HB2 ASP B  21      17.832  10.437  27.503  1.00 23.13           H  
ATOM   3395  HB3 ASP B  21      17.675   9.552  26.000  1.00 23.13           H  
ATOM   3396  O   ASP B  21      16.121  12.196  25.278  1.00 23.13           O  
ATOM   3397  CG  ASP B  21      17.284   8.399  27.792  1.00 23.13           C  
ATOM   3398  OD1 ASP B  21      16.400   8.137  28.641  1.00 23.13           O  
ATOM   3399  OD2 ASP B  21      18.307   7.686  27.629  1.00 23.13           O  
ATOM   3400  OXT ASP B  21      15.772  12.635  27.427  1.00 23.13           O  
TER    3401      ASP B  21                                                       
END   
