# Supplementary material for: An extended Tudor domain within Vreteno interconnects Gtsf1L and Ago3 for piRNA biogenesis in Bombyx mori
Source: EMBO J. 2023 Nov 20;42(24):e114072. doi: 10.15252/embj.2023114072 (PMC10711660; doi:10.15252/embj.2023114072)
Supplement: Supplementary file 4 — Dataset EV1 [file EMBJ-42-e114072-s007.zip › manuscript_pdb/BmVreteno_AF-eTD1_BmGtsf1L_63_82.pdb]

ATOM      1  N   VAL A   1      16.554   6.587  15.816  1.00 60.46           N  
ATOM      2  H   VAL A   1      17.037   7.172  16.483  1.00 60.46           H  
ATOM      3  H2  VAL A   1      16.839   5.629  15.959  1.00 60.46           H  
ATOM      4  H3  VAL A   1      16.815   6.854  14.877  1.00 60.46           H  
ATOM      5  CA  VAL A   1      15.085   6.708  15.985  1.00 60.46           C  
ATOM      6  HA  VAL A   1      14.800   6.338  16.969  1.00 60.46           H  
ATOM      7  C   VAL A   1      14.415   5.842  14.933  1.00 60.46           C  
ATOM      8  CB  VAL A   1      14.580   8.163  15.851  1.00 60.46           C  
ATOM      9  HB  VAL A   1      14.703   8.499  14.821  1.00 60.46           H  
ATOM     10  O   VAL A   1      14.549   6.164  13.755  1.00 60.46           O  
ATOM     11  CG1 VAL A   1      13.095   8.267  16.225  1.00 60.46           C  
ATOM     12 HG11 VAL A   1      12.962   8.048  17.284  1.00 60.46           H  
ATOM     13 HG12 VAL A   1      12.731   9.277  16.036  1.00 60.46           H  
ATOM     14 HG13 VAL A   1      12.489   7.558  15.660  1.00 60.46           H  
ATOM     15  CG2 VAL A   1      15.356   9.134  16.750  1.00 60.46           C  
ATOM     16 HG21 VAL A   1      15.308   8.812  17.790  1.00 60.46           H  
ATOM     17 HG22 VAL A   1      14.917  10.129  16.682  1.00 60.46           H  
ATOM     18 HG23 VAL A   1      16.397   9.214  16.438  1.00 60.46           H  
ATOM     19  N   GLU A   2      13.733   4.769  15.333  1.00 80.78           N  
ATOM     20  H   GLU A   2      13.629   4.541  16.311  1.00 80.78           H  
ATOM     21  CA  GLU A   2      13.012   3.880  14.407  1.00 80.78           C  
ATOM     22  HA  GLU A   2      13.721   3.417  13.721  1.00 80.78           H  
ATOM     23  C   GLU A   2      11.991   4.640  13.564  1.00 80.78           C  
ATOM     24  CB  GLU A   2      12.293   2.765  15.170  1.00 80.78           C  
ATOM     25  HB2 GLU A   2      11.901   3.165  16.105  1.00 80.78           H  
ATOM     26  HB3 GLU A   2      11.460   2.398  14.569  1.00 80.78           H  
ATOM     27  O   GLU A   2      11.394   5.620  14.021  1.00 80.78           O  
ATOM     28  CG  GLU A   2      13.242   1.593  15.430  1.00 80.78           C  
ATOM     29  HG2 GLU A   2      14.080   1.947  16.030  1.00 80.78           H  
ATOM     30  HG3 GLU A   2      13.634   1.247  14.473  1.00 80.78           H  
ATOM     31  CD  GLU A   2      12.543   0.438  16.152  1.00 80.78           C  
ATOM     32  OE1 GLU A   2      13.046  -0.694  16.008  1.00 80.78           O  
ATOM     33  OE2 GLU A   2      11.561   0.725  16.870  1.00 80.78           O  
ATOM     34  N   ILE A   3      11.852   4.240  12.303  1.00 83.71           N  
ATOM     35  H   ILE A   3      12.249   3.347  12.047  1.00 83.71           H  
ATOM     36  CA  ILE A   3      10.836   4.769  11.396  1.00 83.71           C  
ATOM     37  HA  ILE A   3      10.655   5.817  11.637  1.00 83.71           H  
ATOM     38  C   ILE A   3       9.561   3.961  11.649  1.00 83.71           C  
ATOM     39  CB  ILE A   3      11.307   4.698   9.928  1.00 83.71           C  
ATOM     40  HB  ILE A   3      11.453   3.653   9.657  1.00 83.71           H  
ATOM     41  O   ILE A   3       9.643   2.739  11.650  1.00 83.71           O  
ATOM     42  CG1 ILE A   3      12.645   5.456   9.753  1.00 83.71           C  
ATOM     43 HG12 ILE A   3      12.510   6.509  10.002  1.00 83.71           H  
ATOM     44 HG13 ILE A   3      13.386   5.039  10.435  1.00 83.71           H  
ATOM     45  CG2 ILE A   3      10.241   5.303   9.004  1.00 83.71           C  
ATOM     46 HG21 ILE A   3      10.078   6.357   9.233  1.00 83.71           H  
ATOM     47 HG22 ILE A   3       9.305   4.757   9.126  1.00 83.71           H  
ATOM     48 HG23 ILE A   3      10.545   5.187   7.964  1.00 83.71           H  
ATOM     49  CD1 ILE A   3      13.239   5.342   8.347  1.00 83.71           C  
ATOM     50 HD11 ILE A   3      12.694   5.976   7.647  1.00 83.71           H  
ATOM     51 HD12 ILE A   3      13.198   4.306   8.010  1.00 83.71           H  
ATOM     52 HD13 ILE A   3      14.284   5.648   8.386  1.00 83.71           H  
ATOM     53  N   PRO A   4       8.414   4.608  11.914  1.00 91.42           N  
ATOM     54  CA  PRO A   4       7.167   3.897  12.122  1.00 91.42           C  
ATOM     55  HA  PRO A   4       7.268   3.175  12.933  1.00 91.42           H  
ATOM     56  C   PRO A   4       6.796   3.173  10.832  1.00 91.42           C  
ATOM     57  CB  PRO A   4       6.142   4.968  12.498  1.00 91.42           C  
ATOM     58  HB2 PRO A   4       6.194   5.167  13.569  1.00 91.42           H  
ATOM     59  HB3 PRO A   4       5.125   4.694  12.219  1.00 91.42           H  
ATOM     60  O   PRO A   4       6.890   3.741   9.741  1.00 91.42           O  
ATOM     61  CG  PRO A   4       6.655   6.178  11.723  1.00 91.42           C  
ATOM     62  HG2 PRO A   4       6.387   6.097  10.669  1.00 91.42           H  
ATOM     63  HG3 PRO A   4       6.305   7.123  12.139  1.00 91.42           H  
ATOM     64  CD  PRO A   4       8.152   6.030  11.918  1.00 91.42           C  
ATOM     65  HD2 PRO A   4       8.380   6.401  12.917  1.00 91.42           H  
ATOM     66  HD3 PRO A   4       8.689   6.565  11.135  1.00 91.42           H  
ATOM     67  N   GLU A   5       6.358   1.935  10.979  1.00 92.70           N  
ATOM     68  H   GLU A   5       6.289   1.537  11.904  1.00 92.70           H  
ATOM     69  CA  GLU A   5       5.898   1.108   9.876  1.00 92.70           C  
ATOM     70  HA  GLU A   5       6.093   1.612   8.929  1.00 92.70           H  
ATOM     71  C   GLU A   5       4.386   0.931   9.962  1.00 92.70           C  
ATOM     72  CB  GLU A   5       6.661  -0.227   9.859  1.00 92.70           C  
ATOM     73  HB2 GLU A   5       6.551  -0.717  10.827  1.00 92.70           H  
ATOM     74  HB3 GLU A   5       6.219  -0.876   9.104  1.00 92.70           H  
ATOM     75  O   GLU A   5       3.793   0.958  11.043  1.00 92.70           O  
ATOM     76  CG  GLU A   5       8.164  -0.056   9.549  1.00 92.70           C  
ATOM     77  HG2 GLU A   5       8.637   0.492  10.364  1.00 92.70           H  
ATOM     78  HG3 GLU A   5       8.623  -1.045   9.509  1.00 92.70           H  
ATOM     79  CD  GLU A   5       8.422   0.670   8.214  1.00 92.70           C  
ATOM     80  OE1 GLU A   5       9.323   1.537   8.114  1.00 92.70           O  
ATOM     81  OE2 GLU A   5       7.655   0.476   7.247  1.00 92.70           O  
ATOM     82  N   VAL A   6       3.754   0.775   8.803  1.00 95.99           N  
ATOM     83  H   VAL A   6       4.302   0.706   7.958  1.00 95.99           H  
ATOM     84  CA  VAL A   6       2.327   0.470   8.734  1.00 95.99           C  
ATOM     85  HA  VAL A   6       1.791   1.171   9.374  1.00 95.99           H  
ATOM     86  C   VAL A   6       2.131  -0.963   9.246  1.00 95.99           C  
ATOM     87  CB  VAL A   6       1.807   0.635   7.294  1.00 95.99           C  
ATOM     88  HB  VAL A   6       2.382  -0.010   6.630  1.00 95.99           H  
ATOM     89  O   VAL A   6       2.760  -1.872   8.700  1.00 95.99           O  
ATOM     90  CG1 VAL A   6       0.327   0.265   7.169  1.00 95.99           C  
ATOM     91 HG11 VAL A   6      -0.273   0.894   7.827  1.00 95.99           H  
ATOM     92 HG12 VAL A   6       0.005   0.406   6.137  1.00 95.99           H  
ATOM     93 HG13 VAL A   6       0.170  -0.782   7.428  1.00 95.99           H  
ATOM     94  CG2 VAL A   6       1.963   2.086   6.815  1.00 95.99           C  
ATOM     95 HG21 VAL A   6       3.014   2.374   6.816  1.00 95.99           H  
ATOM     96 HG22 VAL A   6       1.402   2.759   7.463  1.00 95.99           H  
ATOM     97 HG23 VAL A   6       1.593   2.178   5.794  1.00 95.99           H  
ATOM     98  N   PRO A   7       1.276  -1.211  10.255  1.00 95.79           N  
ATOM     99  CA  PRO A   7       0.929  -2.572  10.637  1.00 95.79           C  
ATOM    100  HA  PRO A   7       1.836  -3.151  10.812  1.00 95.79           H  
ATOM    101  C   PRO A   7       0.121  -3.221   9.509  1.00 95.79           C  
ATOM    102  CB  PRO A   7       0.149  -2.453  11.947  1.00 95.79           C  
ATOM    103  HB2 PRO A   7      -0.599  -3.238  12.055  1.00 95.79           H  
ATOM    104  HB3 PRO A   7       0.845  -2.471  12.786  1.00 95.79           H  
ATOM    105  O   PRO A   7      -0.867  -2.662   9.023  1.00 95.79           O  
ATOM    106  CG  PRO A   7      -0.487  -1.069  11.847  1.00 95.79           C  
ATOM    107  HG2 PRO A   7      -0.687  -0.640  12.829  1.00 95.79           H  
ATOM    108  HG3 PRO A   7      -1.409  -1.147  11.270  1.00 95.79           H  
ATOM    109  CD  PRO A   7       0.546  -0.252  11.070  1.00 95.79           C  
ATOM    110  HD2 PRO A   7       1.236   0.228  11.764  1.00 95.79           H  
ATOM    111  HD3 PRO A   7       0.045   0.498  10.457  1.00 95.79           H  
ATOM    112  N   ARG A   8       0.562  -4.401   9.075  1.00 97.56           N  
ATOM    113  H   ARG A   8       1.358  -4.814   9.541  1.00 97.56           H  
ATOM    114  CA  ARG A   8       0.012  -5.120   7.921  1.00 97.56           C  
ATOM    115  HA  ARG A   8      -0.939  -4.667   7.644  1.00 97.56           H  
ATOM    116  C   ARG A   8      -0.247  -6.583   8.281  1.00 97.56           C  
ATOM    117  CB  ARG A   8       0.975  -5.002   6.732  1.00 97.56           C  
ATOM    118  HB2 ARG A   8       0.632  -5.655   5.929  1.00 97.56           H  
ATOM    119  HB3 ARG A   8       1.969  -5.326   7.041  1.00 97.56           H  
ATOM    120  O   ARG A   8       0.518  -7.146   9.065  1.00 97.56           O  
ATOM    121  CG  ARG A   8       1.055  -3.568   6.198  1.00 97.56           C  
ATOM    122  HG2 ARG A   8       1.406  -2.902   6.987  1.00 97.56           H  
ATOM    123  HG3 ARG A   8       0.060  -3.237   5.900  1.00 97.56           H  
ATOM    124  CD  ARG A   8       2.024  -3.465   5.018  1.00 97.56           C  
ATOM    125  HD2 ARG A   8       2.994  -3.853   5.329  1.00 97.56           H  
ATOM    126  HD3 ARG A   8       1.662  -4.077   4.191  1.00 97.56           H  
ATOM    127  NE  ARG A   8       2.193  -2.065   4.580  1.00 97.56           N  
ATOM    128  HE  ARG A   8       3.048  -1.593   4.836  1.00 97.56           H  
ATOM    129  NH1 ARG A   8       0.154  -1.813   3.566  1.00 97.56           N  
ATOM    130 HH11 ARG A   8      -0.102  -2.771   3.764  1.00 97.56           H  
ATOM    131 HH12 ARG A   8      -0.510  -1.215   3.096  1.00 97.56           H  
ATOM    132  NH2 ARG A   8       1.576  -0.113   3.580  1.00 97.56           N  
ATOM    133 HH21 ARG A   8       2.483   0.298   3.754  1.00 97.56           H  
ATOM    134 HH22 ARG A   8       0.861   0.429   3.117  1.00 97.56           H  
ATOM    135  CZ  ARG A   8       1.315  -1.342   3.912  1.00 97.56           C  
ATOM    136  N   PRO A   9      -1.301  -7.207   7.731  1.00 97.24           N  
ATOM    137  CA  PRO A   9      -1.669  -8.570   8.085  1.00 97.24           C  
ATOM    138  HA  PRO A   9      -1.737  -8.657   9.169  1.00 97.24           H  
ATOM    139  C   PRO A   9      -0.636  -9.587   7.589  1.00 97.24           C  
ATOM    140  CB  PRO A   9      -3.061  -8.789   7.484  1.00 97.24           C  
ATOM    141  HB2 PRO A   9      -3.211  -9.815   7.149  1.00 97.24           H  
ATOM    142  HB3 PRO A   9      -3.816  -8.521   8.223  1.00 97.24           H  
ATOM    143  O   PRO A   9       0.098  -9.344   6.624  1.00 97.24           O  
ATOM    144  CG  PRO A   9      -3.133  -7.802   6.318  1.00 97.24           C  
ATOM    145  HG2 PRO A   9      -2.734  -8.265   5.416  1.00 97.24           H  
ATOM    146  HG3 PRO A   9      -4.153  -7.462   6.142  1.00 97.24           H  
ATOM    147  CD  PRO A   9      -2.231  -6.652   6.757  1.00 97.24           C  
ATOM    148  HD2 PRO A   9      -2.831  -5.880   7.238  1.00 97.24           H  
ATOM    149  HD3 PRO A   9      -1.706  -6.241   5.894  1.00 97.24           H  
ATOM    150  N   GLU A  10      -0.597 -10.745   8.244  1.00 97.10           N  
ATOM    151  H   GLU A  10      -1.231 -10.895   9.017  1.00 97.10           H  
ATOM    152  CA  GLU A  10       0.169 -11.896   7.769  1.00 97.10           C  
ATOM    153  HA  GLU A  10       1.205 -11.584   7.636  1.00 97.10           H  
ATOM    154  C   GLU A  10      -0.334 -12.386   6.407  1.00 97.10           C  
ATOM    155  CB  GLU A  10       0.167 -13.038   8.800  1.00 97.10           C  
ATOM    156  HB2 GLU A  10       0.816 -13.831   8.428  1.00 97.10           H  
ATOM    157  HB3 GLU A  10       0.586 -12.669   9.736  1.00 97.10           H  
ATOM    158  O   GLU A  10      -1.491 -12.193   6.023  1.00 97.10           O  
ATOM    159  CG  GLU A  10      -1.231 -13.626   9.067  1.00 97.10           C  
ATOM    160  HG2 GLU A  10      -1.710 -13.861   8.117  1.00 97.10           H  
ATOM    161  HG3 GLU A  10      -1.839 -12.874   9.571  1.00 97.10           H  
ATOM    162  CD  GLU A  10      -1.211 -14.910   9.909  1.00 97.10           C  
ATOM    163  OE1 GLU A  10      -2.287 -15.554   9.960  1.00 97.10           O  
ATOM    164  OE2 GLU A  10      -0.138 -15.264  10.454  1.00 97.10           O  
ATOM    165  N   ILE A  11       0.555 -13.056   5.687  1.00 96.98           N  
ATOM    166  H   ILE A  11       1.469 -13.213   6.087  1.00 96.98           H  
ATOM    167  CA  ILE A  11       0.278 -13.657   4.394  1.00 96.98           C  
ATOM    168  HA  ILE A  11      -0.646 -13.240   3.994  1.00 96.98           H  
ATOM    169  C   ILE A  11       0.092 -15.152   4.590  1.00 96.98           C  
ATOM    170  CB  ILE A  11       1.409 -13.347   3.400  1.00 96.98           C  
ATOM    171  HB  ILE A  11       2.334 -13.817   3.736  1.00 96.98           H  
ATOM    172  O   ILE A  11       0.891 -15.793   5.269  1.00 96.98           O  
ATOM    173  CG1 ILE A  11       1.632 -11.830   3.245  1.00 96.98           C  
ATOM    174 HG12 ILE A  11       0.686 -11.312   3.404  1.00 96.98           H  
ATOM    175 HG13 ILE A  11       1.947 -11.610   2.225  1.00 96.98           H  
ATOM    176  CG2 ILE A  11       1.051 -13.925   2.026  1.00 96.98           C  
ATOM    177 HG21 ILE A  11       1.015 -15.014   2.065  1.00 96.98           H  
ATOM    178 HG22 ILE A  11       1.828 -13.642   1.316  1.00 96.98           H  
ATOM    179 HG23 ILE A  11       0.094 -13.533   1.681  1.00 96.98           H  
ATOM    180  CD1 ILE A  11       2.703 -11.256   4.179  1.00 96.98           C  
ATOM    181 HD11 ILE A  11       3.608 -11.862   4.137  1.00 96.98           H  
ATOM    182 HD12 ILE A  11       2.341 -11.210   5.207  1.00 96.98           H  
ATOM    183 HD13 ILE A  11       2.946 -10.245   3.851  1.00 96.98           H  
ATOM    184  N   LYS A  12      -0.938 -15.717   3.961  1.00 97.90           N  
ATOM    185  H   LYS A  12      -1.519 -15.123   3.387  1.00 97.90           H  
ATOM    186  CA  LYS A  12      -1.177 -17.163   3.937  1.00 97.90           C  
ATOM    187  HA  LYS A  12      -0.643 -17.631   4.763  1.00 97.90           H  
ATOM    188  C   LYS A  12      -0.619 -17.765   2.656  1.00 97.90           C  
ATOM    189  CB  LYS A  12      -2.669 -17.465   4.113  1.00 97.90           C  
ATOM    190  HB2 LYS A  12      -3.241 -16.967   3.329  1.00 97.90           H  
ATOM    191  HB3 LYS A  12      -2.822 -18.541   4.031  1.00 97.90           H  
ATOM    192  O   LYS A  12      -0.814 -17.209   1.573  1.00 97.90           O  
ATOM    193  CG  LYS A  12      -3.155 -16.990   5.488  1.00 97.90           C  
ATOM    194  HG2 LYS A  12      -2.546 -17.457   6.262  1.00 97.90           H  
ATOM    195  HG3 LYS A  12      -3.044 -15.908   5.564  1.00 97.90           H  
ATOM    196  CD  LYS A  12      -4.619 -17.352   5.728  1.00 97.90           C  
ATOM    197  HD2 LYS A  12      -4.739 -18.434   5.670  1.00 97.90           H  
ATOM    198  HD3 LYS A  12      -5.242 -16.868   4.975  1.00 97.90           H  
ATOM    199  CE  LYS A  12      -4.989 -16.854   7.127  1.00 97.90           C  
ATOM    200  HE2 LYS A  12      -4.814 -15.779   7.174  1.00 97.90           H  
ATOM    201  HE3 LYS A  12      -4.314 -17.311   7.850  1.00 97.90           H  
ATOM    202  NZ  LYS A  12      -6.395 -17.166   7.465  1.00 97.90           N  
ATOM    203  HZ1 LYS A  12      -6.538 -18.166   7.441  1.00 97.90           H  
ATOM    204  HZ2 LYS A  12      -7.021 -16.710   6.818  1.00 97.90           H  
ATOM    205  HZ3 LYS A  12      -6.583 -16.837   8.401  1.00 97.90           H  
ATOM    206  N   ASN A  13       0.047 -18.904   2.772  1.00 98.54           N  
ATOM    207  H   ASN A  13       0.157 -19.314   3.688  1.00 98.54           H  
ATOM    208  CA  ASN A  13       0.549 -19.641   1.623  1.00 98.54           C  
ATOM    209  HA  ASN A  13       1.156 -18.961   1.026  1.00 98.54           H  
ATOM    210  C   ASN A  13      -0.599 -20.151   0.746  1.00 98.54           C  
ATOM    211  CB  ASN A  13       1.426 -20.791   2.128  1.00 98.54           C  
ATOM    212  HB2 ASN A  13       2.065 -20.409   2.924  1.00 98.54           H  
ATOM    213  HB3 ASN A  13       0.802 -21.577   2.553  1.00 98.54           H  
ATOM    214  O   ASN A  13      -1.679 -20.472   1.245  1.00 98.54           O  
ATOM    215  CG  ASN A  13       2.321 -21.384   1.058  1.00 98.54           C  
ATOM    216  ND2 ASN A  13       2.994 -22.467   1.349  1.00 98.54           N  
ATOM    217 HD21 ASN A  13       3.068 -22.705   2.328  1.00 98.54           H  
ATOM    218 HD22 ASN A  13       3.729 -22.730   0.708  1.00 98.54           H  
ATOM    219  OD1 ASN A  13       2.441 -20.875  -0.046  1.00 98.54           O  
ATOM    220  N   LYS A  14      -0.351 -20.240  -0.564  1.00 98.54           N  
ATOM    221  H   LYS A  14       0.558 -19.940  -0.885  1.00 98.54           H  
ATOM    222  CA  LYS A  14      -1.315 -20.683  -1.583  1.00 98.54           C  
ATOM    223  HA  LYS A  14      -0.892 -20.443  -2.558  1.00 98.54           H  
ATOM    224  C   LYS A  14      -2.642 -19.914  -1.519  1.00 98.54           C  
ATOM    225  CB  LYS A  14      -1.499 -22.209  -1.505  1.00 98.54           C  
ATOM    226  HB2 LYS A  14      -2.185 -22.521  -2.293  1.00 98.54           H  
ATOM    227  HB3 LYS A  14      -1.948 -22.464  -0.545  1.00 98.54           H  
ATOM    228  O   LYS A  14      -3.707 -20.477  -1.771  1.00 98.54           O  
ATOM    229  CG  LYS A  14      -0.183 -22.978  -1.675  1.00 98.54           C  
ATOM    230  HG2 LYS A  14       0.541 -22.657  -0.925  1.00 98.54           H  
ATOM    231  HG3 LYS A  14       0.224 -22.782  -2.667  1.00 98.54           H  
ATOM    232  CD  LYS A  14      -0.422 -24.478  -1.498  1.00 98.54           C  
ATOM    233  HD2 LYS A  14      -0.823 -24.656  -0.500  1.00 98.54           H  
ATOM    234  HD3 LYS A  14      -1.137 -24.825  -2.244  1.00 98.54           H  
ATOM    235  CE  LYS A  14       0.907 -25.218  -1.660  1.00 98.54           C  
ATOM    236  HE2 LYS A  14       1.272 -25.062  -2.675  1.00 98.54           H  
ATOM    237  HE3 LYS A  14       1.632 -24.774  -0.977  1.00 98.54           H  
ATOM    238  NZ  LYS A  14       0.761 -26.665  -1.373  1.00 98.54           N  
ATOM    239  HZ1 LYS A  14       1.647 -27.133  -1.491  1.00 98.54           H  
ATOM    240  HZ2 LYS A  14       0.079 -27.084  -1.990  1.00 98.54           H  
ATOM    241  HZ3 LYS A  14       0.465 -26.794  -0.416  1.00 98.54           H  
ATOM    242  N   SER A  15      -2.590 -18.633  -1.156  1.00 98.32           N  
ATOM    243  H   SER A  15      -1.679 -18.210  -1.055  1.00 98.32           H  
ATOM    244  CA  SER A  15      -3.775 -17.779  -1.062  1.00 98.32           C  
ATOM    245  HA  SER A  15      -4.637 -18.416  -0.865  1.00 98.32           H  
ATOM    246  C   SER A  15      -4.049 -17.050  -2.376  1.00 98.32           C  
ATOM    247  CB  SER A  15      -3.680 -16.811   0.120  1.00 98.32           C  
ATOM    248  HB2 SER A  15      -4.588 -16.209   0.162  1.00 98.32           H  
ATOM    249  HB3 SER A  15      -3.605 -17.387   1.043  1.00 98.32           H  
ATOM    250  O   SER A  15      -3.138 -16.782  -3.159  1.00 98.32           O  
ATOM    251  OG  SER A  15      -2.568 -15.951   0.017  1.00 98.32           O  
ATOM    252  HG  SER A  15      -1.826 -16.369   0.459  1.00 98.32           H  
ATOM    253  N   ARG A  16      -5.326 -16.732  -2.616  1.00 98.76           N  
ATOM    254  H   ARG A  16      -6.013 -16.965  -1.914  1.00 98.76           H  
ATOM    255  CA  ARG A  16      -5.754 -15.867  -3.721  1.00 98.76           C  
ATOM    256  HA  ARG A  16      -5.074 -15.992  -4.564  1.00 98.76           H  
ATOM    257  C   ARG A  16      -5.665 -14.412  -3.277  1.00 98.76           C  
ATOM    258  CB  ARG A  16      -7.173 -16.219  -4.192  1.00 98.76           C  
ATOM    259  HB2 ARG A  16      -7.493 -15.458  -4.905  1.00 98.76           H  
ATOM    260  HB3 ARG A  16      -7.855 -16.203  -3.343  1.00 98.76           H  
ATOM    261  O   ARG A  16      -6.300 -14.021  -2.293  1.00 98.76           O  
ATOM    262  CG  ARG A  16      -7.228 -17.589  -4.881  1.00 98.76           C  
ATOM    263  HG2 ARG A  16      -6.597 -17.555  -5.769  1.00 98.76           H  
ATOM    264  HG3 ARG A  16      -6.844 -18.350  -4.201  1.00 98.76           H  
ATOM    265  CD  ARG A  16      -8.637 -18.002  -5.323  1.00 98.76           C  
ATOM    266  HD2 ARG A  16      -8.629 -19.071  -5.536  1.00 98.76           H  
ATOM    267  HD3 ARG A  16      -9.335 -17.810  -4.508  1.00 98.76           H  
ATOM    268  NE  ARG A  16      -9.060 -17.284  -6.534  1.00 98.76           N  
ATOM    269  HE  ARG A  16      -8.546 -16.446  -6.763  1.00 98.76           H  
ATOM    270  NH1 ARG A  16     -11.259 -17.941  -6.628  1.00 98.76           N  
ATOM    271 HH11 ARG A  16     -11.157 -18.484  -5.782  1.00 98.76           H  
ATOM    272 HH12 ARG A  16     -12.125 -17.827  -7.134  1.00 98.76           H  
ATOM    273  NH2 ARG A  16     -10.531 -16.575  -8.151  1.00 98.76           N  
ATOM    274 HH21 ARG A  16      -9.795 -16.537  -8.842  1.00 98.76           H  
ATOM    275 HH22 ARG A  16     -10.563 -15.583  -7.963  1.00 98.76           H  
ATOM    276  CZ  ARG A  16     -10.255 -17.267  -7.092  1.00 98.76           C  
ATOM    277  N   VAL A  17      -4.885 -13.626  -4.001  1.00 98.79           N  
ATOM    278  H   VAL A  17      -4.437 -14.017  -4.818  1.00 98.79           H  
ATOM    279  CA  VAL A  17      -4.627 -12.219  -3.705  1.00 98.79           C  
ATOM    280  HA  VAL A  17      -5.351 -11.875  -2.967  1.00 98.79           H  
ATOM    281  C   VAL A  17      -4.825 -11.360  -4.945  1.00 98.79           C  
ATOM    282  CB  VAL A  17      -3.223 -12.005  -3.109  1.00 98.79           C  
ATOM    283  HB  VAL A  17      -3.139 -10.947  -2.860  1.00 98.79           H  
ATOM    284  O   VAL A  17      -4.780 -11.852  -6.066  1.00 98.79           O  
ATOM    285  CG1 VAL A  17      -3.024 -12.788  -1.805  1.00 98.79           C  
ATOM    286 HG11 VAL A  17      -3.004 -13.860  -2.003  1.00 98.79           H  
ATOM    287 HG12 VAL A  17      -3.836 -12.565  -1.113  1.00 98.79           H  
ATOM    288 HG13 VAL A  17      -2.079 -12.500  -1.345  1.00 98.79           H  
ATOM    289  CG2 VAL A  17      -2.088 -12.353  -4.080  1.00 98.79           C  
ATOM    290 HG21 VAL A  17      -1.128 -12.145  -3.609  1.00 98.79           H  
ATOM    291 HG22 VAL A  17      -2.138 -13.406  -4.358  1.00 98.79           H  
ATOM    292 HG23 VAL A  17      -2.161 -11.743  -4.981  1.00 98.79           H  
ATOM    293  N   ILE A  18      -5.023 -10.068  -4.734  1.00 97.57           N  
ATOM    294  H   ILE A  18      -5.072  -9.754  -3.776  1.00 97.57           H  
ATOM    295  CA  ILE A  18      -5.016  -9.040  -5.768  1.00 97.57           C  
ATOM    296  HA  ILE A  18      -5.030  -9.504  -6.755  1.00 97.57           H  
ATOM    297  C   ILE A  18      -3.723  -8.246  -5.632  1.00 97.57           C  
ATOM    298  CB  ILE A  18      -6.256  -8.133  -5.630  1.00 97.57           C  
ATOM    299  HB  ILE A  18      -6.232  -7.672  -4.643  1.00 97.57           H  
ATOM    300  O   ILE A  18      -3.375  -7.831  -4.518  1.00 97.57           O  
ATOM    301  CG1 ILE A  18      -7.588  -8.904  -5.738  1.00 97.57           C  
ATOM    302 HG12 ILE A  18      -8.405  -8.236  -5.465  1.00 97.57           H  
ATOM    303 HG13 ILE A  18      -7.573  -9.714  -5.009  1.00 97.57           H  
ATOM    304  CG2 ILE A  18      -6.205  -7.013  -6.669  1.00 97.57           C  
ATOM    305 HG21 ILE A  18      -5.995  -7.446  -7.647  1.00 97.57           H  
ATOM    306 HG22 ILE A  18      -7.163  -6.495  -6.719  1.00 97.57           H  
ATOM    307 HG23 ILE A  18      -5.433  -6.286  -6.417  1.00 97.57           H  
ATOM    308  CD1 ILE A  18      -7.904  -9.500  -7.112  1.00 97.57           C  
ATOM    309 HD11 ILE A  18      -7.068 -10.114  -7.449  1.00 97.57           H  
ATOM    310 HD12 ILE A  18      -8.088  -8.708  -7.838  1.00 97.57           H  
ATOM    311 HD13 ILE A  18      -8.796 -10.123  -7.042  1.00 97.57           H  
ATOM    312  N   LEU A  19      -3.034  -7.992  -6.748  1.00 96.31           N  
ATOM    313  H   LEU A  19      -3.364  -8.372  -7.624  1.00 96.31           H  
ATOM    314  CA  LEU A  19      -1.917  -7.052  -6.748  1.00 96.31           C  
ATOM    315  HA  LEU A  19      -1.276  -7.299  -5.901  1.00 96.31           H  
ATOM    316  C   LEU A  19      -2.447  -5.630  -6.550  1.00 96.31           C  
ATOM    317  CB  LEU A  19      -1.081  -7.187  -8.028  1.00 96.31           C  
ATOM    318  HB2 LEU A  19      -0.722  -8.213  -8.108  1.00 96.31           H  
ATOM    319  HB3 LEU A  19      -1.719  -6.980  -8.887  1.00 96.31           H  
ATOM    320  O   LEU A  19      -3.125  -5.061  -7.413  1.00 96.31           O  
ATOM    321  CG  LEU A  19       0.128  -6.228  -8.053  1.00 96.31           C  
ATOM    322  HG  LEU A  19      -0.210  -5.205  -7.892  1.00 96.31           H  
ATOM    323  CD1 LEU A  19       1.167  -6.573  -6.986  1.00 96.31           C  
ATOM    324 HD11 LEU A  19       2.028  -5.911  -7.089  1.00 96.31           H  
ATOM    325 HD12 LEU A  19       0.757  -6.427  -5.987  1.00 96.31           H  
ATOM    326 HD13 LEU A  19       1.494  -7.606  -7.099  1.00 96.31           H  
ATOM    327  CD2 LEU A  19       0.827  -6.267  -9.405  1.00 96.31           C  
ATOM    328 HD21 LEU A  19       1.235  -7.260  -9.594  1.00 96.31           H  
ATOM    329 HD22 LEU A  19       1.636  -5.536  -9.421  1.00 96.31           H  
ATOM    330 HD23 LEU A  19       0.110  -6.007 -10.183  1.00 96.31           H  
ATOM    331  N   VAL A  20      -2.107  -5.029  -5.413  1.00 94.21           N  
ATOM    332  H   VAL A  20      -1.504  -5.514  -4.764  1.00 94.21           H  
ATOM    333  CA  VAL A  20      -2.414  -3.622  -5.161  1.00 94.21           C  
ATOM    334  HA  VAL A  20      -3.395  -3.399  -5.581  1.00 94.21           H  
ATOM    335  C   VAL A  20      -1.394  -2.772  -5.881  1.00 94.21           C  
ATOM    336  CB  VAL A  20      -2.493  -3.291  -3.664  1.00 94.21           C  
ATOM    337  HB  VAL A  20      -1.559  -3.540  -3.159  1.00 94.21           H  
ATOM    338  O   VAL A  20      -1.780  -1.970  -6.735  1.00 94.21           O  
ATOM    339  CG1 VAL A  20      -2.797  -1.809  -3.430  1.00 94.21           C  
ATOM    340 HG11 VAL A  20      -3.705  -1.515  -3.957  1.00 94.21           H  
ATOM    341 HG12 VAL A  20      -1.961  -1.198  -3.769  1.00 94.21           H  
ATOM    342 HG13 VAL A  20      -2.931  -1.623  -2.364  1.00 94.21           H  
ATOM    343  CG2 VAL A  20      -3.627  -4.123  -3.069  1.00 94.21           C  
ATOM    344 HG21 VAL A  20      -4.529  -4.018  -3.672  1.00 94.21           H  
ATOM    345 HG22 VAL A  20      -3.849  -3.783  -2.057  1.00 94.21           H  
ATOM    346 HG23 VAL A  20      -3.332  -5.172  -3.034  1.00 94.21           H  
ATOM    347  N   ASP A  21      -0.123  -2.999  -5.553  1.00 90.52           N  
ATOM    348  H   ASP A  21       0.094  -3.739  -4.901  1.00 90.52           H  
ATOM    349  CA  ASP A  21       0.979  -2.174  -5.999  1.00 90.52           C  
ATOM    350  HA  ASP A  21       0.807  -1.944  -7.051  1.00 90.52           H  
ATOM    351  C   ASP A  21       2.345  -2.880  -5.891  1.00 90.52           C  
ATOM    352  CB  ASP A  21       0.948  -0.881  -5.179  1.00 90.52           C  
ATOM    353  HB2 ASP A  21      -0.072  -0.586  -4.930  1.00 90.52           H  
ATOM    354  HB3 ASP A  21       1.514  -1.011  -4.257  1.00 90.52           H  
ATOM    355  O   ASP A  21       2.482  -3.879  -5.198  1.00 90.52           O  
ATOM    356  CG  ASP A  21       1.544   0.193  -6.038  1.00 90.52           C  
ATOM    357  OD1 ASP A  21       0.916   0.475  -7.082  1.00 90.52           O  
ATOM    358  OD2 ASP A  21       2.720   0.515  -5.805  1.00 90.52           O  
ATOM    359  N   ALA A  22       3.351  -2.381  -6.606  1.00 91.48           N  
ATOM    360  H   ALA A  22       3.227  -1.414  -6.871  1.00 91.48           H  
ATOM    361  CA  ALA A  22       4.712  -2.927  -6.689  1.00 91.48           C  
ATOM    362  HA  ALA A  22       5.098  -3.089  -5.683  1.00 91.48           H  
ATOM    363  C   ALA A  22       5.649  -1.945  -7.419  1.00 91.48           C  
ATOM    364  CB  ALA A  22       4.685  -4.278  -7.421  1.00 91.48           C  
ATOM    365  HB1 ALA A  22       4.081  -4.209  -8.326  1.00 91.48           H  
ATOM    366  HB2 ALA A  22       4.243  -5.037  -6.776  1.00 91.48           H  
ATOM    367  HB3 ALA A  22       5.698  -4.587  -7.678  1.00 91.48           H  
ATOM    368  O   ALA A  22       5.667  -1.894  -8.651  1.00 91.48           O  
ATOM    369  N   THR A  23       6.393  -1.126  -6.681  1.00 84.41           N  
ATOM    370  H   THR A  23       6.294  -1.148  -5.676  1.00 84.41           H  
ATOM    371  CA  THR A  23       7.391  -0.193  -7.254  1.00 84.41           C  
ATOM    372  HA  THR A  23       7.133   0.047  -8.286  1.00 84.41           H  
ATOM    373  C   THR A  23       8.802  -0.770  -7.281  1.00 84.41           C  
ATOM    374  CB  THR A  23       7.442   1.120  -6.463  1.00 84.41           C  
ATOM    375  HB  THR A  23       8.265   1.733  -6.829  1.00 84.41           H  
ATOM    376  O   THR A  23       9.676  -0.213  -7.931  1.00 84.41           O  
ATOM    377  CG2 THR A  23       6.160   1.932  -6.594  1.00 84.41           C  
ATOM    378 HG21 THR A  23       6.216   2.807  -5.947  1.00 84.41           H  
ATOM    379 HG22 THR A  23       6.059   2.274  -7.624  1.00 84.41           H  
ATOM    380 HG23 THR A  23       5.302   1.330  -6.296  1.00 84.41           H  
ATOM    381  OG1 THR A  23       7.651   0.855  -5.092  1.00 84.41           O  
ATOM    382  HG1 THR A  23       8.539   0.498  -5.013  1.00 84.41           H  
ATOM    383  N   ASP A  24       9.026  -1.842  -6.529  1.00 89.86           N  
ATOM    384  H   ASP A  24       8.243  -2.271  -6.055  1.00 89.86           H  
ATOM    385  CA  ASP A  24      10.308  -2.504  -6.321  1.00 89.86           C  
ATOM    386  HA  ASP A  24      10.919  -2.448  -7.222  1.00 89.86           H  
ATOM    387  C   ASP A  24      10.033  -3.975  -5.980  1.00 89.86           C  
ATOM    388  CB  ASP A  24      11.039  -1.790  -5.178  1.00 89.86           C  
ATOM    389  HB2 ASP A  24      11.156  -0.735  -5.424  1.00 89.86           H  
ATOM    390  HB3 ASP A  24      10.448  -1.860  -4.265  1.00 89.86           H  
ATOM    391  O   ASP A  24       8.985  -4.282  -5.399  1.00 89.86           O  
ATOM    392  CG  ASP A  24      12.408  -2.403  -4.933  1.00 89.86           C  
ATOM    393  OD1 ASP A  24      12.454  -3.356  -4.129  1.00 89.86           O  
ATOM    394  OD2 ASP A  24      13.366  -1.938  -5.573  1.00 89.86           O  
ATOM    395  N   VAL A  25      10.946  -4.889  -6.315  1.00 95.22           N  
ATOM    396  H   VAL A  25      11.835  -4.584  -6.686  1.00 95.22           H  
ATOM    397  CA  VAL A  25      10.758  -6.323  -6.033  1.00 95.22           C  
ATOM    398  HA  VAL A  25       9.796  -6.626  -6.446  1.00 95.22           H  
ATOM    399  C   VAL A  25      10.687  -6.622  -4.533  1.00 95.22           C  
ATOM    400  CB  VAL A  25      11.837  -7.195  -6.698  1.00 95.22           C  
ATOM    401  HB  VAL A  25      11.634  -8.235  -6.443  1.00 95.22           H  
ATOM    402  O   VAL A  25      10.035  -7.582  -4.141  1.00 95.22           O  
ATOM    403  CG1 VAL A  25      11.780  -7.071  -8.224  1.00 95.22           C  
ATOM    404 HG11 VAL A  25      12.491  -7.768  -8.668  1.00 95.22           H  
ATOM    405 HG12 VAL A  25      12.048  -6.060  -8.532  1.00 95.22           H  
ATOM    406 HG13 VAL A  25      10.779  -7.316  -8.580  1.00 95.22           H  
ATOM    407  CG2 VAL A  25      13.251  -6.862  -6.226  1.00 95.22           C  
ATOM    408 HG21 VAL A  25      13.547  -5.856  -6.524  1.00 95.22           H  
ATOM    409 HG22 VAL A  25      13.328  -6.964  -5.143  1.00 95.22           H  
ATOM    410 HG23 VAL A  25      13.941  -7.582  -6.666  1.00 95.22           H  
ATOM    411  N   GLN A  26      11.268  -5.774  -3.683  1.00 94.01           N  
ATOM    412  H   GLN A  26      11.798  -5.003  -4.064  1.00 94.01           H  
ATOM    413  CA  GLN A  26      11.193  -5.847  -2.224  1.00 94.01           C  
ATOM    414  HA  GLN A  26      11.058  -6.891  -1.942  1.00 94.01           H  
ATOM    415  C   GLN A  26      10.018  -5.047  -1.643  1.00 94.01           C  
ATOM    416  CB  GLN A  26      12.502  -5.355  -1.584  1.00 94.01           C  
ATOM    417  HB2 GLN A  26      12.594  -4.279  -1.734  1.00 94.01           H  
ATOM    418  HB3 GLN A  26      12.450  -5.538  -0.511  1.00 94.01           H  
ATOM    419  O   GLN A  26       9.822  -5.057  -0.429  1.00 94.01           O  
ATOM    420  CG  GLN A  26      13.760  -6.042  -2.127  1.00 94.01           C  
ATOM    421  HG2 GLN A  26      13.834  -5.859  -3.199  1.00 94.01           H  
ATOM    422  HG3 GLN A  26      13.695  -7.117  -1.960  1.00 94.01           H  
ATOM    423  CD  GLN A  26      15.040  -5.517  -1.486  1.00 94.01           C  
ATOM    424  NE2 GLN A  26      16.168  -5.710  -2.133  1.00 94.01           N  
ATOM    425 HE21 GLN A  26      16.150  -6.126  -3.053  1.00 94.01           H  
ATOM    426 HE22 GLN A  26      16.998  -5.303  -1.726  1.00 94.01           H  
ATOM    427  OE1 GLN A  26      15.067  -4.931  -0.411  1.00 94.01           O  
ATOM    428  N   ARG A  27       9.234  -4.326  -2.458  1.00 93.04           N  
ATOM    429  H   ARG A  27       9.444  -4.363  -3.446  1.00 93.04           H  
ATOM    430  CA  ARG A  27       8.055  -3.548  -2.031  1.00 93.04           C  
ATOM    431  HA  ARG A  27       7.762  -3.861  -1.029  1.00 93.04           H  
ATOM    432  C   ARG A  27       6.845  -3.860  -2.897  1.00 93.04           C  
ATOM    433  CB  ARG A  27       8.340  -2.039  -1.979  1.00 93.04           C  
ATOM    434  HB2 ARG A  27       8.687  -1.691  -2.952  1.00 93.04           H  
ATOM    435  HB3 ARG A  27       7.398  -1.533  -1.765  1.00 93.04           H  
ATOM    436  O   ARG A  27       6.368  -3.014  -3.654  1.00 93.04           O  
ATOM    437  CG  ARG A  27       9.350  -1.655  -0.892  1.00 93.04           C  
ATOM    438  HG2 ARG A  27      10.338  -2.012  -1.184  1.00 93.04           H  
ATOM    439  HG3 ARG A  27       9.074  -2.132   0.048  1.00 93.04           H  
ATOM    440  CD  ARG A  27       9.405  -0.130  -0.701  1.00 93.04           C  
ATOM    441  HD2 ARG A  27      10.231   0.108  -0.030  1.00 93.04           H  
ATOM    442  HD3 ARG A  27       9.631   0.328  -1.664  1.00 93.04           H  
ATOM    443  NE  ARG A  27       8.143   0.446  -0.168  1.00 93.04           N  
ATOM    444  HE  ARG A  27       7.529   0.888  -0.837  1.00 93.04           H  
ATOM    445  NH1 ARG A  27       8.390  -0.158   2.035  1.00 93.04           N  
ATOM    446 HH11 ARG A  27       7.986  -0.237   2.957  1.00 93.04           H  
ATOM    447 HH12 ARG A  27       9.195  -0.713   1.779  1.00 93.04           H  
ATOM    448  NH2 ARG A  27       6.624   1.050   1.440  1.00 93.04           N  
ATOM    449 HH21 ARG A  27       6.288   1.029   2.393  1.00 93.04           H  
ATOM    450 HH22 ARG A  27       6.019   1.480   0.755  1.00 93.04           H  
ATOM    451  CZ  ARG A  27       7.725   0.445   1.090  1.00 93.04           C  
ATOM    452  N   VAL A  28       6.334  -5.075  -2.732  1.00 95.85           N  
ATOM    453  H   VAL A  28       6.806  -5.721  -2.116  1.00 95.85           H  
ATOM    454  CA  VAL A  28       5.101  -5.536  -3.369  1.00 95.85           C  
ATOM    455  HA  VAL A  28       4.810  -4.828  -4.145  1.00 95.85           H  
ATOM    456  C   VAL A  28       3.974  -5.576  -2.345  1.00 95.85           C  
ATOM    457  CB  VAL A  28       5.336  -6.889  -4.057  1.00 95.85           C  
ATOM    458  HB  VAL A  28       5.664  -7.622  -3.320  1.00 95.85           H  
ATOM    459  O   VAL A  28       4.130  -6.114  -1.250  1.00 95.85           O  
ATOM    460  CG1 VAL A  28       4.060  -7.416  -4.724  1.00 95.85           C  
ATOM    461 HG11 VAL A  28       3.655  -6.672  -5.410  1.00 95.85           H  
ATOM    462 HG12 VAL A  28       3.312  -7.648  -3.967  1.00 95.85           H  
ATOM    463 HG13 VAL A  28       4.281  -8.331  -5.273  1.00 95.85           H  
ATOM    464  CG2 VAL A  28       6.436  -6.746  -5.115  1.00 95.85           C  
ATOM    465 HG21 VAL A  28       7.415  -6.739  -4.635  1.00 95.85           H  
ATOM    466 HG22 VAL A  28       6.315  -5.818  -5.673  1.00 95.85           H  
ATOM    467 HG23 VAL A  28       6.388  -7.579  -5.816  1.00 95.85           H  
ATOM    468  N   PHE A  29       2.828  -5.005  -2.697  1.00 95.87           N  
ATOM    469  H   PHE A  29       2.758  -4.608  -3.623  1.00 95.87           H  
ATOM    470  CA  PHE A  29       1.648  -4.913  -1.850  1.00 95.87           C  
ATOM    471  HA  PHE A  29       1.879  -5.369  -0.887  1.00 95.87           H  
ATOM    472  C   PHE A  29       0.491  -5.683  -2.466  1.00 95.87           C  
ATOM    473  CB  PHE A  29       1.281  -3.452  -1.572  1.00 95.87           C  
ATOM    474  HB2 PHE A  29       1.112  -2.934  -2.516  1.00 95.87           H  
ATOM    475  HB3 PHE A  29       0.352  -3.420  -1.005  1.00 95.87           H  
ATOM    476  O   PHE A  29       0.114  -5.476  -3.622  1.00 95.87           O  
ATOM    477  CG  PHE A  29       2.355  -2.733  -0.786  1.00 95.87           C  
ATOM    478  CD1 PHE A  29       2.372  -2.806   0.619  1.00 95.87           C  
ATOM    479  HD1 PHE A  29       1.594  -3.341   1.143  1.00 95.87           H  
ATOM    480  CD2 PHE A  29       3.382  -2.054  -1.467  1.00 95.87           C  
ATOM    481  HD2 PHE A  29       3.367  -1.994  -2.545  1.00 95.87           H  
ATOM    482  CE1 PHE A  29       3.428  -2.212   1.331  1.00 95.87           C  
ATOM    483  HE1 PHE A  29       3.477  -2.280   2.408  1.00 95.87           H  
ATOM    484  CE2 PHE A  29       4.439  -1.470  -0.751  1.00 95.87           C  
ATOM    485  HE2 PHE A  29       5.223  -0.957  -1.288  1.00 95.87           H  
ATOM    486  CZ  PHE A  29       4.466  -1.562   0.650  1.00 95.87           C  
ATOM    487  HZ  PHE A  29       5.289  -1.147   1.213  1.00 95.87           H  
ATOM    488  N   VAL A  30      -0.100  -6.562  -1.666  1.00 97.76           N  
ATOM    489  H   VAL A  30       0.235  -6.639  -0.716  1.00 97.76           H  
ATOM    490  CA  VAL A  30      -1.214  -7.423  -2.066  1.00 97.76           C  
ATOM    491  HA  VAL A  30      -1.627  -7.056  -3.006  1.00 97.76           H  
ATOM    492  C   VAL A  30      -2.329  -7.356  -1.032  1.00 97.76           C  
ATOM    493  CB  VAL A  30      -0.758  -8.876  -2.300  1.00 97.76           C  
ATOM    494  HB  VAL A  30      -1.635  -9.449  -2.601  1.00 97.76           H  
ATOM    495  O   VAL A  30      -2.087  -7.048   0.132  1.00 97.76           O  
ATOM    496  CG1 VAL A  30       0.265  -8.986  -3.437  1.00 97.76           C  
ATOM    497 HG11 VAL A  30       1.191  -8.479  -3.167  1.00 97.76           H  
ATOM    498 HG12 VAL A  30       0.481 -10.035  -3.641  1.00 97.76           H  
ATOM    499 HG13 VAL A  30      -0.141  -8.533  -4.342  1.00 97.76           H  
ATOM    500  CG2 VAL A  30      -0.172  -9.534  -1.042  1.00 97.76           C  
ATOM    501 HG21 VAL A  30       0.096 -10.567  -1.263  1.00 97.76           H  
ATOM    502 HG22 VAL A  30       0.720  -9.001  -0.715  1.00 97.76           H  
ATOM    503 HG23 VAL A  30      -0.908  -9.537  -0.238  1.00 97.76           H  
ATOM    504  N   ARG A  31      -3.557  -7.675  -1.436  1.00 97.18           N  
ATOM    505  H   ARG A  31      -3.679  -7.910  -2.411  1.00 97.18           H  
ATOM    506  CA  ARG A  31      -4.705  -7.869  -0.531  1.00 97.18           C  
ATOM    507  HA  ARG A  31      -4.334  -7.945   0.492  1.00 97.18           H  
ATOM    508  C   ARG A  31      -5.427  -9.169  -0.860  1.00 97.18           C  
ATOM    509  CB  ARG A  31      -5.681  -6.682  -0.584  1.00 97.18           C  
ATOM    510  HB2 ARG A  31      -5.194  -5.805  -0.160  1.00 97.18           H  
ATOM    511  HB3 ARG A  31      -6.539  -6.894   0.055  1.00 97.18           H  
ATOM    512  O   ARG A  31      -5.342  -9.605  -2.005  1.00 97.18           O  
ATOM    513  CG  ARG A  31      -6.196  -6.352  -1.992  1.00 97.18           C  
ATOM    514  HG2 ARG A  31      -5.364  -6.259  -2.690  1.00 97.18           H  
ATOM    515  HG3 ARG A  31      -6.836  -7.167  -2.330  1.00 97.18           H  
ATOM    516  CD  ARG A  31      -6.991  -5.038  -1.993  1.00 97.18           C  
ATOM    517  HD2 ARG A  31      -6.351  -4.231  -1.637  1.00 97.18           H  
ATOM    518  HD3 ARG A  31      -7.839  -5.120  -1.313  1.00 97.18           H  
ATOM    519  NE  ARG A  31      -7.468  -4.704  -3.347  1.00 97.18           N  
ATOM    520  HE  ARG A  31      -7.025  -3.939  -3.835  1.00 97.18           H  
ATOM    521  NH1 ARG A  31      -9.193  -6.234  -3.498  1.00 97.18           N  
ATOM    522 HH11 ARG A  31      -9.919  -6.633  -4.076  1.00 97.18           H  
ATOM    523 HH12 ARG A  31      -8.991  -6.607  -2.581  1.00 97.18           H  
ATOM    524  NH2 ARG A  31      -8.737  -4.936  -5.214  1.00 97.18           N  
ATOM    525 HH21 ARG A  31      -9.452  -5.424  -5.735  1.00 97.18           H  
ATOM    526 HH22 ARG A  31      -8.201  -4.278  -5.761  1.00 97.18           H  
ATOM    527  CZ  ARG A  31      -8.461  -5.279  -4.000  1.00 97.18           C  
ATOM    528  N   PRO A  32      -6.164  -9.779   0.080  1.00 98.45           N  
ATOM    529  CA  PRO A  32      -6.992 -10.939  -0.232  1.00 98.45           C  
ATOM    530  HA  PRO A  32      -6.344 -11.763  -0.530  1.00 98.45           H  
ATOM    531  C   PRO A  32      -7.994 -10.637  -1.359  1.00 98.45           C  
ATOM    532  CB  PRO A  32      -7.701 -11.300   1.073  1.00 98.45           C  
ATOM    533  HB2 PRO A  32      -7.799 -12.379   1.196  1.00 98.45           H  
ATOM    534  HB3 PRO A  32      -8.684 -10.829   1.095  1.00 98.45           H  
ATOM    535  O   PRO A  32      -8.553  -9.540  -1.423  1.00 98.45           O  
ATOM    536  CG  PRO A  32      -6.824 -10.680   2.162  1.00 98.45           C  
ATOM    537  HG2 PRO A  32      -6.005 -11.359   2.402  1.00 98.45           H  
ATOM    538  HG3 PRO A  32      -7.399 -10.438   3.056  1.00 98.45           H  
ATOM    539  CD  PRO A  32      -6.270  -9.429   1.490  1.00 98.45           C  
ATOM    540  HD2 PRO A  32      -5.304  -9.174   1.926  1.00 98.45           H  
ATOM    541  HD3 PRO A  32      -6.971  -8.604   1.612  1.00 98.45           H  
ATOM    542  N   ALA A  33      -8.218 -11.617  -2.236  1.00 97.66           N  
ATOM    543  H   ALA A  33      -7.687 -12.472  -2.154  1.00 97.66           H  
ATOM    544  CA  ALA A  33      -9.104 -11.480  -3.397  1.00 97.66           C  
ATOM    545  HA  ALA A  33      -9.083 -10.445  -3.737  1.00 97.66           H  
ATOM    546  C   ALA A  33     -10.581 -11.793  -3.110  1.00 97.66           C  
ATOM    547  CB  ALA A  33      -8.558 -12.375  -4.513  1.00 97.66           C  
ATOM    548  HB1 ALA A  33      -8.633 -13.423  -4.223  1.00 97.66           H  
ATOM    549  HB2 ALA A  33      -7.517 -12.129  -4.725  1.00 97.66           H  
ATOM    550  HB3 ALA A  33      -9.142 -12.220  -5.420  1.00 97.66           H  
ATOM    551  O   ALA A  33     -11.436 -11.651  -3.984  1.00 97.66           O  
ATOM    552  N   ASP A  34     -10.910 -12.249  -1.902  1.00 97.29           N  
ATOM    553  H   ASP A  34     -10.209 -12.273  -1.175  1.00 97.29           H  
ATOM    554  CA  ASP A  34     -12.283 -12.599  -1.566  1.00 97.29           C  
ATOM    555  HA  ASP A  34     -12.649 -13.258  -2.353  1.00 97.29           H  
ATOM    556  C   ASP A  34     -13.204 -11.365  -1.532  1.00 97.29           C  
ATOM    557  CB  ASP A  34     -12.316 -13.391  -0.256  1.00 97.29           C  
ATOM    558  HB2 ASP A  34     -11.569 -14.184  -0.283  1.00 97.29           H  
ATOM    559  HB3 ASP A  34     -13.296 -13.858  -0.154  1.00 97.29           H  
ATOM    560  O   ASP A  34     -12.802 -10.245  -1.207  1.00 97.29           O  
ATOM    561  CG  ASP A  34     -12.075 -12.480   0.943  1.00 97.29           C  
ATOM    562  OD1 ASP A  34     -13.079 -11.930   1.450  1.00 97.29           O  
ATOM    563  OD2 ASP A  34     -10.902 -12.297   1.332  1.00 97.29           O  
ATOM    564  N   THR A  35     -14.488 -11.579  -1.826  1.00 95.57           N  
ATOM    565  H   THR A  35     -14.759 -12.500  -2.139  1.00 95.57           H  
ATOM    566  CA  THR A  35     -15.482 -10.502  -1.936  1.00 95.57           C  
ATOM    567  HA  THR A  35     -15.167  -9.818  -2.724  1.00 95.57           H  
ATOM    568  C   THR A  35     -15.644  -9.684  -0.653  1.00 95.57           C  
ATOM    569  CB  THR A  35     -16.847 -11.101  -2.302  1.00 95.57           C  
ATOM    570  HB  THR A  35     -17.194 -11.717  -1.473  1.00 95.57           H  
ATOM    571  O   THR A  35     -15.987  -8.503  -0.726  1.00 95.57           O  
ATOM    572  CG2 THR A  35     -17.925 -10.061  -2.608  1.00 95.57           C  
ATOM    573 HG21 THR A  35     -18.808 -10.562  -3.006  1.00 95.57           H  
ATOM    574 HG22 THR A  35     -17.553  -9.347  -3.343  1.00 95.57           H  
ATOM    575 HG23 THR A  35     -18.202  -9.534  -1.695  1.00 95.57           H  
ATOM    576  OG1 THR A  35     -16.734 -11.927  -3.435  1.00 95.57           O  
ATOM    577  HG1 THR A  35     -16.250 -11.456  -4.117  1.00 95.57           H  
ATOM    578  N   ARG A  36     -15.436 -10.279   0.530  1.00 97.37           N  
ATOM    579  H   ARG A  36     -14.953 -11.165   0.541  1.00 97.37           H  
ATOM    580  CA  ARG A  36     -15.566  -9.551   1.799  1.00 97.37           C  
ATOM    581  HA  ARG A  36     -16.465  -8.936   1.771  1.00 97.37           H  
ATOM    582  C   ARG A  36     -14.400  -8.579   1.961  1.00 97.37           C  
ATOM    583  CB  ARG A  36     -15.675 -10.544   2.966  1.00 97.37           C  
ATOM    584  HB2 ARG A  36     -14.794 -11.185   2.988  1.00 97.37           H  
ATOM    585  HB3 ARG A  36     -16.552 -11.174   2.817  1.00 97.37           H  
ATOM    586  O   ARG A  36     -14.641  -7.424   2.301  1.00 97.37           O  
ATOM    587  CG  ARG A  36     -15.786  -9.836   4.323  1.00 97.37           C  
ATOM    588  HG2 ARG A  36     -14.934  -9.172   4.465  1.00 97.37           H  
ATOM    589  HG3 ARG A  36     -16.706  -9.252   4.358  1.00 97.37           H  
ATOM    590  CD  ARG A  36     -15.781 -10.868   5.451  1.00 97.37           C  
ATOM    591  HD2 ARG A  36     -16.660 -11.505   5.351  1.00 97.37           H  
ATOM    592  HD3 ARG A  36     -14.885 -11.481   5.357  1.00 97.37           H  
ATOM    593  NE  ARG A  36     -15.783 -10.208   6.769  1.00 97.37           N  
ATOM    594  HE  ARG A  36     -15.710  -9.201   6.770  1.00 97.37           H  
ATOM    595  NH1 ARG A  36     -15.840 -12.111   8.049  1.00 97.37           N  
ATOM    596 HH11 ARG A  36     -15.820 -12.662   7.203  1.00 97.37           H  
ATOM    597 HH12 ARG A  36     -15.821 -12.557   8.955  1.00 97.37           H  
ATOM    598  NH2 ARG A  36     -15.780 -10.110   9.042  1.00 97.37           N  
ATOM    599 HH21 ARG A  36     -15.781 -10.568   9.942  1.00 97.37           H  
ATOM    600 HH22 ARG A  36     -15.714  -9.103   8.999  1.00 97.37           H  
ATOM    601  CZ  ARG A  36     -15.802 -10.811   7.944  1.00 97.37           C  
ATOM    602  N   SER A  37     -13.180  -9.027   1.682  1.00 95.98           N  
ATOM    603  H   SER A  37     -13.063 -10.007   1.467  1.00 95.98           H  
ATOM    604  CA  SER A  37     -11.978  -8.191   1.720  1.00 95.98           C  
ATOM    605  HA  SER A  37     -11.914  -7.704   2.693  1.00 95.98           H  
ATOM    606  C   SER A  37     -12.001  -7.096   0.654  1.00 95.98           C  
ATOM    607  CB  SER A  37     -10.731  -9.055   1.551  1.00 95.98           C  
ATOM    608  HB2 SER A  37      -9.844  -8.422   1.583  1.00 95.98           H  
ATOM    609  HB3 SER A  37     -10.765  -9.572   0.591  1.00 95.98           H  
ATOM    610  O   SER A  37     -11.655  -5.960   0.965  1.00 95.98           O  
ATOM    611  OG  SER A  37     -10.671  -9.998   2.603  1.00 95.98           O  
ATOM    612  HG  SER A  37     -10.760 -10.866   2.204  1.00 95.98           H  
ATOM    613  N   GLN A  38     -12.484  -7.393  -0.560  1.00 92.19           N  
ATOM    614  H   GLN A  38     -12.669  -8.362  -0.777  1.00 92.19           H  
ATOM    615  CA  GLN A  38     -12.704  -6.387  -1.609  1.00 92.19           C  
ATOM    616  HA  GLN A  38     -11.748  -5.930  -1.867  1.00 92.19           H  
ATOM    617  C   GLN A  38     -13.634  -5.270  -1.110  1.00 92.19           C  
ATOM    618  CB  GLN A  38     -13.278  -7.072  -2.863  1.00 92.19           C  
ATOM    619  HB2 GLN A  38     -14.262  -7.470  -2.615  1.00 92.19           H  
ATOM    620  HB3 GLN A  38     -12.650  -7.919  -3.138  1.00 92.19           H  
ATOM    621  O   GLN A  38     -13.241  -4.110  -1.082  1.00 92.19           O  
ATOM    622  CG  GLN A  38     -13.440  -6.126  -4.072  1.00 92.19           C  
ATOM    623  HG2 GLN A  38     -13.756  -5.137  -3.741  1.00 92.19           H  
ATOM    624  HG3 GLN A  38     -14.238  -6.515  -4.706  1.00 92.19           H  
ATOM    625  CD  GLN A  38     -12.201  -5.997  -4.955  1.00 92.19           C  
ATOM    626  NE2 GLN A  38     -11.928  -4.820  -5.473  1.00 92.19           N  
ATOM    627 HE21 GLN A  38     -11.219  -4.718  -6.185  1.00 92.19           H  
ATOM    628 HE22 GLN A  38     -12.474  -4.015  -5.201  1.00 92.19           H  
ATOM    629  OE1 GLN A  38     -11.455  -6.940  -5.175  1.00 92.19           O  
ATOM    630  N   LYS A  39     -14.831  -5.618  -0.611  1.00 93.77           N  
ATOM    631  H   LYS A  39     -15.091  -6.594  -0.637  1.00 93.77           H  
ATOM    632  CA  LYS A  39     -15.788  -4.628  -0.086  1.00 93.77           C  
ATOM    633  HA  LYS A  39     -15.997  -3.893  -0.864  1.00 93.77           H  
ATOM    634  C   LYS A  39     -15.227  -3.833   1.091  1.00 93.77           C  
ATOM    635  CB  LYS A  39     -17.085  -5.319   0.346  1.00 93.77           C  
ATOM    636  HB2 LYS A  39     -17.677  -4.613   0.928  1.00 93.77           H  
ATOM    637  HB3 LYS A  39     -16.845  -6.172   0.981  1.00 93.77           H  
ATOM    638  O   LYS A  39     -15.482  -2.642   1.197  1.00 93.77           O  
ATOM    639  CG  LYS A  39     -17.925  -5.776  -0.849  1.00 93.77           C  
ATOM    640  HG2 LYS A  39     -18.215  -4.905  -1.437  1.00 93.77           H  
ATOM    641  HG3 LYS A  39     -17.345  -6.446  -1.483  1.00 93.77           H  
ATOM    642  CD  LYS A  39     -19.181  -6.497  -0.351  1.00 93.77           C  
ATOM    643  HD2 LYS A  39     -19.764  -5.812   0.264  1.00 93.77           H  
ATOM    644  HD3 LYS A  39     -18.884  -7.360   0.245  1.00 93.77           H  
ATOM    645  CE  LYS A  39     -20.008  -6.956  -1.552  1.00 93.77           C  
ATOM    646  HE2 LYS A  39     -20.226  -6.084  -2.170  1.00 93.77           H  
ATOM    647  HE3 LYS A  39     -19.401  -7.635  -2.150  1.00 93.77           H  
ATOM    648  NZ  LYS A  39     -21.266  -7.614  -1.126  1.00 93.77           N  
ATOM    649  HZ1 LYS A  39     -21.063  -8.425  -0.559  1.00 93.77           H  
ATOM    650  HZ2 LYS A  39     -21.793  -7.908  -1.936  1.00 93.77           H  
ATOM    651  HZ3 LYS A  39     -21.830  -6.969  -0.591  1.00 93.77           H  
ATOM    652  N   ALA A  40     -14.490  -4.483   1.991  1.00 94.93           N  
ATOM    653  H   ALA A  40     -14.324  -5.472   1.866  1.00 94.93           H  
ATOM    654  CA  ALA A  40     -13.881  -3.804   3.130  1.00 94.93           C  
ATOM    655  HA  ALA A  40     -14.651  -3.231   3.646  1.00 94.93           H  
ATOM    656  C   ALA A  40     -12.802  -2.801   2.685  1.00 94.93           C  
ATOM    657  CB  ALA A  40     -13.341  -4.862   4.096  1.00 94.93           C  
ATOM    658  HB1 ALA A  40     -14.153  -5.514   4.420  1.00 94.93           H  
ATOM    659  HB2 ALA A  40     -12.576  -5.463   3.603  1.00 94.93           H  
ATOM    660  HB3 ALA A  40     -12.911  -4.371   4.969  1.00 94.93           H  
ATOM    661  O   ALA A  40     -12.741  -1.702   3.228  1.00 94.93           O  
ATOM    662  N   PHE A  41     -11.999  -3.151   1.678  1.00 92.41           N  
ATOM    663  H   PHE A  41     -12.100  -4.068   1.266  1.00 92.41           H  
ATOM    664  CA  PHE A  41     -11.019  -2.250   1.077  1.00 92.41           C  
ATOM    665  HA  PHE A  41     -10.372  -1.853   1.859  1.00 92.41           H  
ATOM    666  C   PHE A  41     -11.701  -1.050   0.409  1.00 92.41           C  
ATOM    667  CB  PHE A  41     -10.162  -3.052   0.089  1.00 92.41           C  
ATOM    668  HB2 PHE A  41     -10.793  -3.430  -0.716  1.00 92.41           H  
ATOM    669  HB3 PHE A  41      -9.744  -3.918   0.603  1.00 92.41           H  
ATOM    670  O   PHE A  41     -11.357   0.091   0.711  1.00 92.41           O  
ATOM    671  CG  PHE A  41      -9.023  -2.267  -0.519  1.00 92.41           C  
ATOM    672  CD1 PHE A  41      -9.169  -1.678  -1.787  1.00 92.41           C  
ATOM    673  HD1 PHE A  41     -10.104  -1.757  -2.323  1.00 92.41           H  
ATOM    674  CD2 PHE A  41      -7.808  -2.141   0.180  1.00 92.41           C  
ATOM    675  HD2 PHE A  41      -7.699  -2.582   1.160  1.00 92.41           H  
ATOM    676  CE1 PHE A  41      -8.093  -0.981  -2.362  1.00 92.41           C  
ATOM    677  HE1 PHE A  41      -8.209  -0.531  -3.337  1.00 92.41           H  
ATOM    678  CE2 PHE A  41      -6.739  -1.430  -0.391  1.00 92.41           C  
ATOM    679  HE2 PHE A  41      -5.808  -1.328   0.148  1.00 92.41           H  
ATOM    680  CZ  PHE A  41      -6.883  -0.842  -1.659  1.00 92.41           C  
ATOM    681  HZ  PHE A  41      -6.067  -0.283  -2.094  1.00 92.41           H  
ATOM    682  N   ASP A  42     -12.726  -1.300  -0.409  1.00 91.19           N  
ATOM    683  H   ASP A  42     -12.910  -2.257  -0.675  1.00 91.19           H  
ATOM    684  CA  ASP A  42     -13.489  -0.249  -1.088  1.00 91.19           C  
ATOM    685  HA  ASP A  42     -12.806   0.340  -1.701  1.00 91.19           H  
ATOM    686  C   ASP A  42     -14.162   0.705  -0.084  1.00 91.19           C  
ATOM    687  CB  ASP A  42     -14.547  -0.876  -2.012  1.00 91.19           C  
ATOM    688  HB2 ASP A  42     -15.250  -1.449  -1.407  1.00 91.19           H  
ATOM    689  HB3 ASP A  42     -15.098  -0.064  -2.487  1.00 91.19           H  
ATOM    690  O   ASP A  42     -14.156   1.920  -0.283  1.00 91.19           O  
ATOM    691  CG  ASP A  42     -13.997  -1.779  -3.127  1.00 91.19           C  
ATOM    692  OD1 ASP A  42     -12.810  -1.642  -3.496  1.00 91.19           O  
ATOM    693  OD2 ASP A  42     -14.788  -2.620  -3.618  1.00 91.19           O  
ATOM    694  N   ASN A  43     -14.688   0.175   1.028  1.00 92.64           N  
ATOM    695  H   ASN A  43     -14.716  -0.832   1.102  1.00 92.64           H  
ATOM    696  CA  ASN A  43     -15.289   0.976   2.095  1.00 92.64           C  
ATOM    697  HA  ASN A  43     -16.043   1.635   1.664  1.00 92.64           H  
ATOM    698  C   ASN A  43     -14.261   1.875   2.794  1.00 92.64           C  
ATOM    699  CB  ASN A  43     -15.965   0.061   3.126  1.00 92.64           C  
ATOM    700  HB2 ASN A  43     -16.220   0.664   3.998  1.00 92.64           H  
ATOM    701  HB3 ASN A  43     -15.262  -0.710   3.441  1.00 92.64           H  
ATOM    702  O   ASN A  43     -14.538   3.054   2.984  1.00 92.64           O  
ATOM    703  CG  ASN A  43     -17.248  -0.597   2.653  1.00 92.64           C  
ATOM    704  ND2 ASN A  43     -17.766  -1.507   3.445  1.00 92.64           N  
ATOM    705 HD21 ASN A  43     -18.673  -1.849   3.162  1.00 92.64           H  
ATOM    706 HD22 ASN A  43     -17.341  -1.659   4.349  1.00 92.64           H  
ATOM    707  OD1 ASN A  43     -17.840  -0.315   1.625  1.00 92.64           O  
ATOM    708  N   ILE A  44     -13.068   1.360   3.131  1.00 94.24           N  
ATOM    709  H   ILE A  44     -12.886   0.388   2.925  1.00 94.24           H  
ATOM    710  CA  ILE A  44     -11.992   2.178   3.723  1.00 94.24           C  
ATOM    711  HA  ILE A  44     -12.337   2.583   4.675  1.00 94.24           H  
ATOM    712  C   ILE A  44     -11.685   3.367   2.814  1.00 94.24           C  
ATOM    713  CB  ILE A  44     -10.712   1.339   3.960  1.00 94.24           C  
ATOM    714  HB  ILE A  44     -10.492   0.776   3.052  1.00 94.24           H  
ATOM    715  O   ILE A  44     -11.633   4.507   3.273  1.00 94.24           O  
ATOM    716  CG1 ILE A  44     -10.921   0.343   5.119  1.00 94.24           C  
ATOM    717 HG12 ILE A  44     -10.905   0.894   6.059  1.00 94.24           H  
ATOM    718 HG13 ILE A  44     -11.899  -0.129   5.029  1.00 94.24           H  
ATOM    719  CG2 ILE A  44      -9.492   2.233   4.270  1.00 94.24           C  
ATOM    720 HG21 ILE A  44      -8.610   1.617   4.444  1.00 94.24           H  
ATOM    721 HG22 ILE A  44      -9.253   2.877   3.424  1.00 94.24           H  
ATOM    722 HG23 ILE A  44      -9.693   2.850   5.146  1.00 94.24           H  
ATOM    723  CD1 ILE A  44      -9.865  -0.767   5.202  1.00 94.24           C  
ATOM    724 HD11 ILE A  44      -8.885  -0.355   5.442  1.00 94.24           H  
ATOM    725 HD12 ILE A  44      -9.815  -1.301   4.253  1.00 94.24           H  
ATOM    726 HD13 ILE A  44     -10.144  -1.469   5.987  1.00 94.24           H  
ATOM    727  N   LEU A  45     -11.491   3.102   1.521  1.00 91.97           N  
ATOM    728  H   LEU A  45     -11.576   2.148   1.200  1.00 91.97           H  
ATOM    729  CA  LEU A  45     -11.184   4.150   0.559  1.00 91.97           C  
ATOM    730  HA  LEU A  45     -10.320   4.714   0.912  1.00 91.97           H  
ATOM    731  C   LEU A  45     -12.342   5.157   0.445  1.00 91.97           C  
ATOM    732  CB  LEU A  45     -10.844   3.504  -0.791  1.00 91.97           C  
ATOM    733  HB2 LEU A  45     -10.636   4.313  -1.491  1.00 91.97           H  
ATOM    734  HB3 LEU A  45     -11.706   2.937  -1.142  1.00 91.97           H  
ATOM    735  O   LEU A  45     -12.104   6.365   0.456  1.00 91.97           O  
ATOM    736  CG  LEU A  45      -9.604   2.610  -0.854  1.00 91.97           C  
ATOM    737  HG  LEU A  45      -9.702   1.756  -0.184  1.00 91.97           H  
ATOM    738  CD1 LEU A  45      -9.470   2.116  -2.292  1.00 91.97           C  
ATOM    739 HD11 LEU A  45     -10.310   1.465  -2.534  1.00 91.97           H  
ATOM    740 HD12 LEU A  45      -9.449   2.951  -2.992  1.00 91.97           H  
ATOM    741 HD13 LEU A  45      -8.547   1.545  -2.385  1.00 91.97           H  
ATOM    742  CD2 LEU A  45      -8.331   3.377  -0.492  1.00 91.97           C  
ATOM    743 HD21 LEU A  45      -8.364   3.672   0.557  1.00 91.97           H  
ATOM    744 HD22 LEU A  45      -7.468   2.728  -0.637  1.00 91.97           H  
ATOM    745 HD23 LEU A  45      -8.236   4.266  -1.116  1.00 91.97           H  
ATOM    746  N   GLN A  46     -13.590   4.683   0.385  1.00 92.78           N  
ATOM    747  H   GLN A  46     -13.727   3.682   0.384  1.00 92.78           H  
ATOM    748  CA  GLN A  46     -14.769   5.544   0.288  1.00 92.78           C  
ATOM    749  HA  GLN A  46     -14.630   6.205  -0.567  1.00 92.78           H  
ATOM    750  C   GLN A  46     -14.952   6.435   1.521  1.00 92.78           C  
ATOM    751  CB  GLN A  46     -16.019   4.687   0.040  1.00 92.78           C  
ATOM    752  HB2 GLN A  46     -16.208   4.044   0.899  1.00 92.78           H  
ATOM    753  HB3 GLN A  46     -15.833   4.068  -0.838  1.00 92.78           H  
ATOM    754  O   GLN A  46     -15.198   7.632   1.365  1.00 92.78           O  
ATOM    755  CG  GLN A  46     -17.241   5.582  -0.221  1.00 92.78           C  
ATOM    756  HG2 GLN A  46     -17.016   6.235  -1.064  1.00 92.78           H  
ATOM    757  HG3 GLN A  46     -17.429   6.210   0.649  1.00 92.78           H  
ATOM    758  CD  GLN A  46     -18.538   4.839  -0.516  1.00 92.78           C  
ATOM    759  NE2 GLN A  46     -19.477   5.484  -1.171  1.00 92.78           N  
ATOM    760 HE21 GLN A  46     -20.368   5.008  -1.174  1.00 92.78           H  
ATOM    761 HE22 GLN A  46     -19.346   6.461  -1.388  1.00 92.78           H  
ATOM    762  OE1 GLN A  46     -18.788   3.700  -0.171  1.00 92.78           O  
ATOM    763  N   ASP A  47     -14.823   5.878   2.723  1.00 93.67           N  
ATOM    764  H   ASP A  47     -14.675   4.881   2.782  1.00 93.67           H  
ATOM    765  CA  ASP A  47     -15.010   6.605   3.981  1.00 93.67           C  
ATOM    766  HA  ASP A  47     -15.992   7.079   3.984  1.00 93.67           H  
ATOM    767  C   ASP A  47     -13.960   7.710   4.134  1.00 93.67           C  
ATOM    768  CB  ASP A  47     -14.932   5.625   5.166  1.00 93.67           C  
ATOM    769  HB2 ASP A  47     -14.876   6.207   6.086  1.00 93.67           H  
ATOM    770  HB3 ASP A  47     -14.017   5.038   5.089  1.00 93.67           H  
ATOM    771  O   ASP A  47     -14.271   8.840   4.516  1.00 93.67           O  
ATOM    772  CG  ASP A  47     -16.140   4.684   5.286  1.00 93.67           C  
ATOM    773  OD1 ASP A  47     -17.190   4.978   4.668  1.00 93.67           O  
ATOM    774  OD2 ASP A  47     -16.025   3.700   6.054  1.00 93.67           O  
ATOM    775  N   VAL A  48     -12.717   7.409   3.761  1.00 95.06           N  
ATOM    776  H   VAL A  48     -12.540   6.464   3.453  1.00 95.06           H  
ATOM    777  CA  VAL A  48     -11.595   8.352   3.802  1.00 95.06           C  
ATOM    778  HA  VAL A  48     -11.564   8.830   4.781  1.00 95.06           H  
ATOM    779  C   VAL A  48     -11.757   9.454   2.762  1.00 95.06           C  
ATOM    780  CB  VAL A  48     -10.290   7.581   3.586  1.00 95.06           C  
ATOM    781  HB  VAL A  48     -10.375   6.984   2.678  1.00 95.06           H  
ATOM    782  O   VAL A  48     -11.537  10.628   3.077  1.00 95.06           O  
ATOM    783  CG1 VAL A  48      -9.079   8.504   3.442  1.00 95.06           C  
ATOM    784 HG11 VAL A  48      -9.152   9.080   2.520  1.00 95.06           H  
ATOM    785 HG12 VAL A  48      -9.029   9.185   4.292  1.00 95.06           H  
ATOM    786 HG13 VAL A  48      -8.178   7.891   3.397  1.00 95.06           H  
ATOM    787  CG2 VAL A  48     -10.046   6.641   4.775  1.00 95.06           C  
ATOM    788 HG21 VAL A  48      -9.581   7.178   5.602  1.00 95.06           H  
ATOM    789 HG22 VAL A  48     -10.977   6.205   5.136  1.00 95.06           H  
ATOM    790 HG23 VAL A  48      -9.434   5.804   4.439  1.00 95.06           H  
ATOM    791  N   LEU A  49     -12.178   9.098   1.545  1.00 92.66           N  
ATOM    792  H   LEU A  49     -12.301   8.117   1.342  1.00 92.66           H  
ATOM    793  CA  LEU A  49     -12.476  10.065   0.496  1.00 92.66           C  
ATOM    794  HA  LEU A  49     -11.576  10.653   0.317  1.00 92.66           H  
ATOM    795  C   LEU A  49     -13.585  11.023   0.943  1.00 92.66           C  
ATOM    796  CB  LEU A  49     -12.845   9.320  -0.800  1.00 92.66           C  
ATOM    797  HB2 LEU A  49     -11.997   8.707  -1.107  1.00 92.66           H  
ATOM    798  HB3 LEU A  49     -13.682   8.653  -0.595  1.00 92.66           H  
ATOM    799  O   LEU A  49     -13.410  12.240   0.865  1.00 92.66           O  
ATOM    800  CG  LEU A  49     -13.236  10.258  -1.956  1.00 92.66           C  
ATOM    801  HG  LEU A  49     -14.058  10.903  -1.646  1.00 92.66           H  
ATOM    802  CD1 LEU A  49     -12.062  11.135  -2.397  1.00 92.66           C  
ATOM    803 HD11 LEU A  49     -11.763  11.794  -1.581  1.00 92.66           H  
ATOM    804 HD12 LEU A  49     -11.223  10.504  -2.689  1.00 92.66           H  
ATOM    805 HD13 LEU A  49     -12.368  11.753  -3.241  1.00 92.66           H  
ATOM    806  CD2 LEU A  49     -13.722   9.446  -3.155  1.00 92.66           C  
ATOM    807 HD21 LEU A  49     -14.053  10.116  -3.948  1.00 92.66           H  
ATOM    808 HD22 LEU A  49     -12.909   8.824  -3.529  1.00 92.66           H  
ATOM    809 HD23 LEU A  49     -14.555   8.808  -2.857  1.00 92.66           H  
ATOM    810  N   LEU A  50     -14.701  10.478   1.439  1.00 94.62           N  
ATOM    811  H   LEU A  50     -14.751   9.472   1.503  1.00 94.62           H  
ATOM    812  CA  LEU A  50     -15.852  11.255   1.893  1.00 94.62           C  
ATOM    813  HA  LEU A  50     -16.186  11.878   1.064  1.00 94.62           H  
ATOM    814  C   LEU A  50     -15.469  12.184   3.047  1.00 94.62           C  
ATOM    815  CB  LEU A  50     -16.985  10.291   2.291  1.00 94.62           C  
ATOM    816  HB2 LEU A  50     -17.217   9.651   1.440  1.00 94.62           H  
ATOM    817  HB3 LEU A  50     -16.630   9.652   3.099  1.00 94.62           H  
ATOM    818  O   LEU A  50     -15.750  13.381   2.981  1.00 94.62           O  
ATOM    819  CG  LEU A  50     -18.273  11.000   2.752  1.00 94.62           C  
ATOM    820  HG  LEU A  50     -18.052  11.657   3.593  1.00 94.62           H  
ATOM    821  CD1 LEU A  50     -18.907  11.827   1.630  1.00 94.62           C  
ATOM    822 HD11 LEU A  50     -19.078  11.202   0.754  1.00 94.62           H  
ATOM    823 HD12 LEU A  50     -18.254  12.658   1.365  1.00 94.62           H  
ATOM    824 HD13 LEU A  50     -19.855  12.243   1.973  1.00 94.62           H  
ATOM    825  CD2 LEU A  50     -19.294   9.964   3.219  1.00 94.62           C  
ATOM    826 HD21 LEU A  50     -18.873   9.387   4.042  1.00 94.62           H  
ATOM    827 HD22 LEU A  50     -19.543   9.285   2.404  1.00 94.62           H  
ATOM    828 HD23 LEU A  50     -20.196  10.464   3.571  1.00 94.62           H  
ATOM    829  N   TYR A  51     -14.766  11.666   4.057  1.00 97.07           N  
ATOM    830  H   TYR A  51     -14.573  10.675   4.059  1.00 97.07           H  
ATOM    831  CA  TYR A  51     -14.244  12.473   5.156  1.00 97.07           C  
ATOM    832  HA  TYR A  51     -15.079  12.909   5.705  1.00 97.07           H  
ATOM    833  C   TYR A  51     -13.380  13.630   4.635  1.00 97.07           C  
ATOM    834  CB  TYR A  51     -13.445  11.577   6.112  1.00 97.07           C  
ATOM    835  HB2 TYR A  51     -12.730  10.984   5.543  1.00 97.07           H  
ATOM    836  HB3 TYR A  51     -14.125  10.886   6.609  1.00 97.07           H  
ATOM    837  O   TYR A  51     -13.654  14.794   4.938  1.00 97.07           O  
ATOM    838  CG  TYR A  51     -12.696  12.378   7.154  1.00 97.07           C  
ATOM    839  CD1 TYR A  51     -11.337  12.690   6.957  1.00 97.07           C  
ATOM    840  HD1 TYR A  51     -10.814  12.308   6.093  1.00 97.07           H  
ATOM    841  CD2 TYR A  51     -13.391  12.906   8.256  1.00 97.07           C  
ATOM    842  HD2 TYR A  51     -14.441  12.687   8.381  1.00 97.07           H  
ATOM    843  CE1 TYR A  51     -10.679  13.545   7.857  1.00 97.07           C  
ATOM    844  HE1 TYR A  51      -9.651  13.827   7.689  1.00 97.07           H  
ATOM    845  CE2 TYR A  51     -12.730  13.743   9.172  1.00 97.07           C  
ATOM    846  HE2 TYR A  51     -13.272  14.156  10.010  1.00 97.07           H  
ATOM    847  OH  TYR A  51     -10.752  14.877   9.861  1.00 97.07           O  
ATOM    848  HH  TYR A  51     -11.362  15.191  10.533  1.00 97.07           H  
ATOM    849  CZ  TYR A  51     -11.373  14.066   8.970  1.00 97.07           C  
ATOM    850  N   GLY A  52     -12.392  13.325   3.787  1.00 95.73           N  
ATOM    851  H   GLY A  52     -12.254  12.355   3.542  1.00 95.73           H  
ATOM    852  CA  GLY A  52     -11.457  14.309   3.243  1.00 95.73           C  
ATOM    853  HA2 GLY A  52     -10.759  13.792   2.584  1.00 95.73           H  
ATOM    854  HA3 GLY A  52     -10.895  14.765   4.058  1.00 95.73           H  
ATOM    855  C   GLY A  52     -12.130  15.426   2.441  1.00 95.73           C  
ATOM    856  O   GLY A  52     -11.652  16.554   2.455  1.00 95.73           O  
ATOM    857  N   THR A  53     -13.279  15.165   1.804  1.00 92.78           N  
ATOM    858  H   THR A  53     -13.613  14.212   1.789  1.00 92.78           H  
ATOM    859  CA  THR A  53     -14.037  16.210   1.084  1.00 92.78           C  
ATOM    860  HA  THR A  53     -13.334  16.758   0.457  1.00 92.78           H  
ATOM    861  C   THR A  53     -14.691  17.261   1.988  1.00 92.78           C  
ATOM    862  CB  THR A  53     -15.113  15.629   0.155  1.00 92.78           C  
ATOM    863  HB  THR A  53     -15.537  16.463  -0.405  1.00 92.78           H  
ATOM    864  O   THR A  53     -15.077  18.319   1.498  1.00 92.78           O  
ATOM    865  CG2 THR A  53     -14.565  14.636  -0.872  1.00 92.78           C  
ATOM    866 HG21 THR A  53     -14.982  14.874  -1.851  1.00 92.78           H  
ATOM    867 HG22 THR A  53     -13.478  14.691  -0.929  1.00 92.78           H  
ATOM    868 HG23 THR A  53     -14.864  13.619  -0.615  1.00 92.78           H  
ATOM    869  OG1 THR A  53     -16.169  15.014   0.860  1.00 92.78           O  
ATOM    870  HG1 THR A  53     -15.830  14.463   1.570  1.00 92.78           H  
ATOM    871  N   THR A  54     -14.814  16.985   3.289  1.00 96.14           N  
ATOM    872  H   THR A  54     -14.445  16.104   3.617  1.00 96.14           H  
ATOM    873  CA  THR A  54     -15.474  17.868   4.272  1.00 96.14           C  
ATOM    874  HA  THR A  54     -15.845  18.760   3.767  1.00 96.14           H  
ATOM    875  C   THR A  54     -14.536  18.362   5.372  1.00 96.14           C  
ATOM    876  CB  THR A  54     -16.677  17.168   4.920  1.00 96.14           C  
ATOM    877  HB  THR A  54     -17.163  17.870   5.597  1.00 96.14           H  
ATOM    878  O   THR A  54     -14.918  19.212   6.175  1.00 96.14           O  
ATOM    879  CG2 THR A  54     -17.715  16.704   3.899  1.00 96.14           C  
ATOM    880 HG21 THR A  54     -17.308  15.910   3.272  1.00 96.14           H  
ATOM    881 HG22 THR A  54     -18.015  17.544   3.272  1.00 96.14           H  
ATOM    882 HG23 THR A  54     -18.588  16.322   4.428  1.00 96.14           H  
ATOM    883  OG1 THR A  54     -16.279  16.035   5.664  1.00 96.14           O  
ATOM    884  HG1 THR A  54     -15.608  15.558   5.170  1.00 96.14           H  
ATOM    885  N   ALA A  55     -13.322  17.816   5.434  1.00 97.63           N  
ATOM    886  H   ALA A  55     -13.052  17.155   4.720  1.00 97.63           H  
ATOM    887  CA  ALA A  55     -12.342  18.143   6.451  1.00 97.63           C  
ATOM    888  HA  ALA A  55     -12.868  18.340   7.385  1.00 97.63           H  
ATOM    889  C   ALA A  55     -11.550  19.403   6.082  1.00 97.63           C  
ATOM    890  CB  ALA A  55     -11.436  16.925   6.666  1.00 97.63           C  
ATOM    891  HB1 ALA A  55     -12.043  16.062   6.941  1.00 97.63           H  
ATOM    892  HB2 ALA A  55     -10.719  17.128   7.462  1.00 97.63           H  
ATOM    893  HB3 ALA A  55     -10.897  16.700   5.746  1.00 97.63           H  
ATOM    894  O   ALA A  55     -11.264  19.667   4.916  1.00 97.63           O  
ATOM    895  N   GLU A  56     -11.118  20.138   7.103  1.00 97.58           N  
ATOM    896  H   GLU A  56     -11.368  19.860   8.041  1.00 97.58           H  
ATOM    897  CA  GLU A  56     -10.147  21.219   6.946  1.00 97.58           C  
ATOM    898  HA  GLU A  56     -10.266  21.644   5.949  1.00 97.58           H  
ATOM    899  C   GLU A  56      -8.714  20.678   7.094  1.00 97.58           C  
ATOM    900  CB  GLU A  56     -10.424  22.336   7.961  1.00 97.58           C  
ATOM    901  HB2 GLU A  56     -10.515  21.900   8.956  1.00 97.58           H  
ATOM    902  HB3 GLU A  56      -9.580  23.025   7.982  1.00 97.58           H  
ATOM    903  O   GLU A  56      -8.491  19.757   7.892  1.00 97.58           O  
ATOM    904  CG  GLU A  56     -11.707  23.122   7.640  1.00 97.58           C  
ATOM    905  HG2 GLU A  56     -11.861  23.852   8.434  1.00 97.58           H  
ATOM    906  HG3 GLU A  56     -12.556  22.439   7.655  1.00 97.58           H  
ATOM    907  CD  GLU A  56     -11.643  23.861   6.292  1.00 97.58           C  
ATOM    908  OE1 GLU A  56     -12.713  24.027   5.670  1.00 97.58           O  
ATOM    909  OE2 GLU A  56     -10.526  24.291   5.918  1.00 97.58           O  
ATOM    910  N   PRO A  57      -7.728  21.235   6.367  1.00 97.89           N  
ATOM    911  CA  PRO A  57      -6.334  20.830   6.496  1.00 97.89           C  
ATOM    912  HA  PRO A  57      -6.260  19.787   6.190  1.00 97.89           H  
ATOM    913  C   PRO A  57      -5.786  20.977   7.923  1.00 97.89           C  
ATOM    914  CB  PRO A  57      -5.548  21.695   5.505  1.00 97.89           C  
ATOM    915  HB2 PRO A  57      -5.189  22.598   5.999  1.00 97.89           H  
ATOM    916  HB3 PRO A  57      -4.717  21.146   5.062  1.00 97.89           H  
ATOM    917  O   PRO A  57      -6.263  21.776   8.736  1.00 97.89           O  
ATOM    918  CG  PRO A  57      -6.594  22.075   4.460  1.00 97.89           C  
ATOM    919  HG2 PRO A  57      -6.699  21.265   3.738  1.00 97.89           H  
ATOM    920  HG3 PRO A  57      -6.346  23.009   3.956  1.00 97.89           H  
ATOM    921  CD  PRO A  57      -7.872  22.199   5.284  1.00 97.89           C  
ATOM    922  HD2 PRO A  57      -7.958  23.204   5.698  1.00 97.89           H  
ATOM    923  HD3 PRO A  57      -8.730  21.980   4.648  1.00 97.89           H  
ATOM    924  N   LEU A  58      -4.722  20.232   8.217  1.00 98.36           N  
ATOM    925  H   LEU A  58      -4.344  19.653   7.481  1.00 98.36           H  
ATOM    926  CA  LEU A  58      -3.965  20.376   9.453  1.00 98.36           C  
ATOM    927  HA  LEU A  58      -4.640  20.195  10.290  1.00 98.36           H  
ATOM    928  C   LEU A  58      -3.426  21.804   9.588  1.00 98.36           C  
ATOM    929  CB  LEU A  58      -2.799  19.374   9.499  1.00 98.36           C  
ATOM    930  HB2 LEU A  58      -2.095  19.709  10.260  1.00 98.36           H  
ATOM    931  HB3 LEU A  58      -2.284  19.404   8.539  1.00 98.36           H  
ATOM    932  O   LEU A  58      -2.810  22.353   8.675  1.00 98.36           O  
ATOM    933  CG  LEU A  58      -3.176  17.922   9.824  1.00 98.36           C  
ATOM    934  HG  LEU A  58      -3.888  17.559   9.084  1.00 98.36           H  
ATOM    935  CD1 LEU A  58      -1.923  17.045   9.776  1.00 98.36           C  
ATOM    936 HD11 LEU A  58      -1.235  17.343  10.567  1.00 98.36           H  
ATOM    937 HD12 LEU A  58      -2.201  15.999   9.904  1.00 98.36           H  
ATOM    938 HD13 LEU A  58      -1.421  17.169   8.817  1.00 98.36           H  
ATOM    939  CD2 LEU A  58      -3.767  17.774  11.229  1.00 98.36           C  
ATOM    940 HD21 LEU A  58      -3.899  16.717  11.461  1.00 98.36           H  
ATOM    941 HD22 LEU A  58      -3.095  18.218  11.963  1.00 98.36           H  
ATOM    942 HD23 LEU A  58      -4.741  18.261  11.281  1.00 98.36           H  
ATOM    943  N   LYS A  59      -3.617  22.375  10.778  1.00 96.80           N  
ATOM    944  H   LYS A  59      -4.191  21.880  11.445  1.00 96.80           H  
ATOM    945  CA  LYS A  59      -3.039  23.671  11.162  1.00 96.80           C  
ATOM    946  HA  LYS A  59      -2.944  24.300  10.277  1.00 96.80           H  
ATOM    947  C   LYS A  59      -1.625  23.527  11.720  1.00 96.80           C  
ATOM    948  CB  LYS A  59      -3.961  24.371  12.168  1.00 96.80           C  
ATOM    949  HB2 LYS A  59      -4.082  23.743  13.050  1.00 96.80           H  
ATOM    950  HB3 LYS A  59      -3.496  25.309  12.474  1.00 96.80           H  
ATOM    951  O   LYS A  59      -0.817  24.430  11.558  1.00 96.80           O  
ATOM    952  CG  LYS A  59      -5.335  24.671  11.549  1.00 96.80           C  
ATOM    953  HG2 LYS A  59      -5.201  25.296  10.666  1.00 96.80           H  
ATOM    954  HG3 LYS A  59      -5.816  23.740  11.249  1.00 96.80           H  
ATOM    955  CD  LYS A  59      -6.245  25.391  12.546  1.00 96.80           C  
ATOM    956  HD2 LYS A  59      -6.367  24.770  13.433  1.00 96.80           H  
ATOM    957  HD3 LYS A  59      -5.793  26.342  12.827  1.00 96.80           H  
ATOM    958  CE  LYS A  59      -7.604  25.628  11.880  1.00 96.80           C  
ATOM    959  HE2 LYS A  59      -7.454  26.240  10.992  1.00 96.80           H  
ATOM    960  HE3 LYS A  59      -7.998  24.668  11.546  1.00 96.80           H  
ATOM    961  NZ  LYS A  59      -8.562  26.282  12.803  1.00 96.80           N  
ATOM    962  HZ1 LYS A  59      -9.445  26.422  12.332  1.00 96.80           H  
ATOM    963  HZ2 LYS A  59      -8.207  27.179  13.101  1.00 96.80           H  
ATOM    964  HZ3 LYS A  59      -8.720  25.700  13.613  1.00 96.80           H  
ATOM    965  N   GLU A  60      -1.336  22.378  12.326  1.00 97.83           N  
ATOM    966  H   GLU A  60      -2.034  21.648  12.326  1.00 97.83           H  
ATOM    967  CA  GLU A  60      -0.049  22.059  12.939  1.00 97.83           C  
ATOM    968  HA  GLU A  60       0.605  22.925  12.834  1.00 97.83           H  
ATOM    969  C   GLU A  60       0.603  20.854  12.251  1.00 97.83           C  
ATOM    970  CB  GLU A  60      -0.221  21.775  14.439  1.00 97.83           C  
ATOM    971  HB2 GLU A  60       0.722  21.409  14.845  1.00 97.83           H  
ATOM    972  HB3 GLU A  60      -0.962  20.987  14.569  1.00 97.83           H  
ATOM    973  O   GLU A  60      -0.106  19.946  11.802  1.00 97.83           O  
ATOM    974  CG  GLU A  60      -0.662  23.007  15.242  1.00 97.83           C  
ATOM    975  HG2 GLU A  60      -0.746  22.720  16.290  1.00 97.83           H  
ATOM    976  HG3 GLU A  60      -1.654  23.308  14.907  1.00 97.83           H  
ATOM    977  CD  GLU A  60       0.314  24.189  15.123  1.00 97.83           C  
ATOM    978  OE1 GLU A  60      -0.181  25.337  15.164  1.00 97.83           O  
ATOM    979  OE2 GLU A  60       1.534  23.933  14.989  1.00 97.83           O  
ATOM    980  N   PRO A  61       1.945  20.807  12.182  1.00 97.92           N  
ATOM    981  CA  PRO A  61       2.678  19.663  11.656  1.00 97.92           C  
ATOM    982  HA  PRO A  61       2.546  19.642  10.575  1.00 97.92           H  
ATOM    983  C   PRO A  61       2.249  18.333  12.294  1.00 97.92           C  
ATOM    984  CB  PRO A  61       4.142  19.956  11.986  1.00 97.92           C  
ATOM    985  HB2 PRO A  61       4.815  19.518  11.248  1.00 97.92           H  
ATOM    986  HB3 PRO A  61       4.389  19.582  12.979  1.00 97.92           H  
ATOM    987  O   PRO A  61       2.183  18.248  13.523  1.00 97.92           O  
ATOM    988  CG  PRO A  61       4.209  21.479  12.006  1.00 97.92           C  
ATOM    989  HG2 PRO A  61       4.279  21.871  10.992  1.00 97.92           H  
ATOM    990  HG3 PRO A  61       5.029  21.838  12.628  1.00 97.92           H  
ATOM    991  CD  PRO A  61       2.863  21.855  12.606  1.00 97.92           C  
ATOM    992  HD2 PRO A  61       2.927  21.866  13.694  1.00 97.92           H  
ATOM    993  HD3 PRO A  61       2.567  22.837  12.236  1.00 97.92           H  
ATOM    994  N   PRO A  62       2.025  17.263  11.509  1.00 98.12           N  
ATOM    995  CA  PRO A  62       1.817  15.946  12.089  1.00 98.12           C  
ATOM    996  HA  PRO A  62       0.995  15.986  12.804  1.00 98.12           H  
ATOM    997  C   PRO A  62       3.081  15.450  12.792  1.00 98.12           C  
ATOM    998  CB  PRO A  62       1.448  15.032  10.924  1.00 98.12           C  
ATOM    999  HB2 PRO A  62       1.730  13.994  11.096  1.00 98.12           H  
ATOM   1000  HB3 PRO A  62       0.379  15.116  10.726  1.00 98.12           H  
ATOM   1001  O   PRO A  62       4.208  15.797  12.428  1.00 98.12           O  
ATOM   1002  CG  PRO A  62       2.241  15.662   9.784  1.00 98.12           C  
ATOM   1003  HG2 PRO A  62       3.293  15.387   9.863  1.00 98.12           H  
ATOM   1004  HG3 PRO A  62       1.847  15.358   8.814  1.00 98.12           H  
ATOM   1005  CD  PRO A  62       2.075  17.159  10.057  1.00 98.12           C  
ATOM   1006  HD2 PRO A  62       1.135  17.514   9.636  1.00 98.12           H  
ATOM   1007  HD3 PRO A  62       2.912  17.716   9.636  1.00 98.12           H  
ATOM   1008  N   SER A  63       2.893  14.563  13.762  1.00 96.33           N  
ATOM   1009  H   SER A  63       1.940  14.306  13.979  1.00 96.33           H  
ATOM   1010  CA  SER A  63       3.988  13.848  14.412  1.00 96.33           C  
ATOM   1011  HA  SER A  63       4.839  14.523  14.501  1.00 96.33           H  
ATOM   1012  C   SER A  63       4.439  12.638  13.595  1.00 96.33           C  
ATOM   1013  CB  SER A  63       3.585  13.439  15.827  1.00 96.33           C  
ATOM   1014  HB2 SER A  63       4.348  12.788  16.254  1.00 96.33           H  
ATOM   1015  HB3 SER A  63       2.632  12.910  15.812  1.00 96.33           H  
ATOM   1016  O   SER A  63       3.680  12.039  12.832  1.00 96.33           O  
ATOM   1017  OG  SER A  63       3.485  14.602  16.619  1.00 96.33           O  
ATOM   1018  HG  SER A  63       2.749  15.132  16.303  1.00 96.33           H  
ATOM   1019  N   LYS A  64       5.695  12.226  13.784  1.00 94.82           N  
ATOM   1020  H   LYS A  64       6.254  12.722  14.462  1.00 94.82           H  
ATOM   1021  CA  LYS A  64       6.175  10.937  13.275  1.00 94.82           C  
ATOM   1022  HA  LYS A  64       6.046  10.916  12.193  1.00 94.82           H  
ATOM   1023  C   LYS A  64       5.328   9.805  13.875  1.00 94.82           C  
ATOM   1024  CB  LYS A  64       7.663  10.795  13.617  1.00 94.82           C  
ATOM   1025  HB2 LYS A  64       7.784  10.802  14.701  1.00 94.82           H  
ATOM   1026  HB3 LYS A  64       8.197  11.649  13.203  1.00 94.82           H  
ATOM   1027  O   LYS A  64       5.187   9.733  15.089  1.00 94.82           O  
ATOM   1028  CG  LYS A  64       8.267   9.506  13.051  1.00 94.82           C  
ATOM   1029  HG2 LYS A  64       7.775   8.643  13.498  1.00 94.82           H  
ATOM   1030  HG3 LYS A  64       8.109   9.488  11.973  1.00 94.82           H  
ATOM   1031  CD  LYS A  64       9.767   9.439  13.365  1.00 94.82           C  
ATOM   1032  HD2 LYS A  64       9.899   9.350  14.443  1.00 94.82           H  
ATOM   1033  HD3 LYS A  64      10.252  10.350  13.014  1.00 94.82           H  
ATOM   1034  CE  LYS A  64      10.385   8.233  12.662  1.00 94.82           C  
ATOM   1035  HE2 LYS A  64       9.852   7.340  12.989  1.00 94.82           H  
ATOM   1036  HE3 LYS A  64      10.256   8.345  11.585  1.00 94.82           H  
ATOM   1037  NZ  LYS A  64      11.803   8.031  13.010  1.00 94.82           N  
ATOM   1038  HZ1 LYS A  64      12.328   8.894  13.023  1.00 94.82           H  
ATOM   1039  HZ2 LYS A  64      11.825   7.563  13.904  1.00 94.82           H  
ATOM   1040  HZ3 LYS A  64      12.221   7.351  12.390  1.00 94.82           H  
ATOM   1041  N   GLY A  65       4.794   8.932  13.028  1.00 96.61           N  
ATOM   1042  H   GLY A  65       4.934   9.091  12.041  1.00 96.61           H  
ATOM   1043  CA  GLY A  65       3.923   7.812  13.402  1.00 96.61           C  
ATOM   1044  HA2 GLY A  65       4.031   7.012  12.670  1.00 96.61           H  
ATOM   1045  HA3 GLY A  65       4.214   7.427  14.379  1.00 96.61           H  
ATOM   1046  C   GLY A  65       2.439   8.166  13.461  1.00 96.61           C  
ATOM   1047  O   GLY A  65       1.620   7.281  13.667  1.00 96.61           O  
ATOM   1048  N   GLN A  66       2.073   9.432  13.249  1.00 98.01           N  
ATOM   1049  H   GLN A  66       2.775  10.135  13.068  1.00 98.01           H  
ATOM   1050  CA  GLN A  66       0.675   9.836  13.196  1.00 98.01           C  
ATOM   1051  HA  GLN A  66       0.149   9.375  14.032  1.00 98.01           H  
ATOM   1052  C   GLN A  66       0.026   9.361  11.891  1.00 98.01           C  
ATOM   1053  CB  GLN A  66       0.601  11.358  13.365  1.00 98.01           C  
ATOM   1054  HB2 GLN A  66       1.107  11.626  14.292  1.00 98.01           H  
ATOM   1055  HB3 GLN A  66       1.114  11.838  12.532  1.00 98.01           H  
ATOM   1056  O   GLN A  66       0.569   9.588  10.804  1.00 98.01           O  
ATOM   1057  CG  GLN A  66      -0.838  11.884  13.414  1.00 98.01           C  
ATOM   1058  HG2 GLN A  66      -1.309  11.702  12.448  1.00 98.01           H  
ATOM   1059  HG3 GLN A  66      -1.400  11.362  14.188  1.00 98.01           H  
ATOM   1060  CD  GLN A  66      -0.907  13.381  13.681  1.00 98.01           C  
ATOM   1061  NE2 GLN A  66      -2.062  13.983  13.516  1.00 98.01           N  
ATOM   1062 HE21 GLN A  66      -2.877  13.448  13.252  1.00 98.01           H  
ATOM   1063 HE22 GLN A  66      -2.092  14.972  13.719  1.00 98.01           H  
ATOM   1064  OE1 GLN A  66       0.067  14.032  14.028  1.00 98.01           O  
ATOM   1065  N   THR A  67      -1.160   8.758  11.999  1.00 98.65           N  
ATOM   1066  H   THR A  67      -1.517   8.522  12.913  1.00 98.65           H  
ATOM   1067  CA  THR A  67      -2.047   8.580  10.847  1.00 98.65           C  
ATOM   1068  HA  THR A  67      -1.456   8.197  10.015  1.00 98.65           H  
ATOM   1069  C   THR A  67      -2.638   9.933  10.461  1.00 98.65           C  
ATOM   1070  CB  THR A  67      -3.199   7.592  11.103  1.00 98.65           C  
ATOM   1071  HB  THR A  67      -3.954   8.059  11.734  1.00 98.65           H  
ATOM   1072  O   THR A  67      -3.206  10.636  11.297  1.00 98.65           O  
ATOM   1073  CG2 THR A  67      -3.829   7.180   9.770  1.00 98.65           C  
ATOM   1074 HG21 THR A  67      -4.572   6.396   9.916  1.00 98.65           H  
ATOM   1075 HG22 THR A  67      -3.053   6.803   9.104  1.00 98.65           H  
ATOM   1076 HG23 THR A  67      -4.304   8.037   9.293  1.00 98.65           H  
ATOM   1077  OG1 THR A  67      -2.763   6.410  11.735  1.00 98.65           O  
ATOM   1078  HG1 THR A  67      -3.247   6.334  12.560  1.00 98.65           H  
ATOM   1079  N   VAL A  68      -2.533  10.292   9.190  1.00 98.80           N  
ATOM   1080  H   VAL A  68      -2.071   9.655   8.557  1.00 98.80           H  
ATOM   1081  CA  VAL A  68      -3.160  11.470   8.589  1.00 98.80           C  
ATOM   1082  HA  VAL A  68      -3.823  11.946   9.312  1.00 98.80           H  
ATOM   1083  C   VAL A  68      -4.023  11.035   7.414  1.00 98.80           C  
ATOM   1084  CB  VAL A  68      -2.122  12.529   8.167  1.00 98.80           C  
ATOM   1085  HB  VAL A  68      -2.652  13.376   7.730  1.00 98.80           H  
ATOM   1086  O   VAL A  68      -3.867   9.936   6.881  1.00 98.80           O  
ATOM   1087  CG1 VAL A  68      -1.350  13.052   9.384  1.00 98.80           C  
ATOM   1088 HG11 VAL A  68      -0.735  12.261   9.814  1.00 98.80           H  
ATOM   1089 HG12 VAL A  68      -2.052  13.411  10.137  1.00 98.80           H  
ATOM   1090 HG13 VAL A  68      -0.710  13.877   9.072  1.00 98.80           H  
ATOM   1091  CG2 VAL A  68      -1.115  12.024   7.126  1.00 98.80           C  
ATOM   1092 HG21 VAL A  68      -0.550  11.179   7.521  1.00 98.80           H  
ATOM   1093 HG22 VAL A  68      -0.422  12.824   6.865  1.00 98.80           H  
ATOM   1094 HG23 VAL A  68      -1.642  11.715   6.223  1.00 98.80           H  
ATOM   1095  N   VAL A  69      -4.925  11.908   6.994  1.00 98.19           N  
ATOM   1096  H   VAL A  69      -5.006  12.793   7.474  1.00 98.19           H  
ATOM   1097  CA  VAL A  69      -5.526  11.824   5.664  1.00 98.19           C  
ATOM   1098  HA  VAL A  69      -5.438  10.810   5.274  1.00 98.19           H  
ATOM   1099  C   VAL A  69      -4.717  12.761   4.771  1.00 98.19           C  
ATOM   1100  CB  VAL A  69      -7.024  12.157   5.741  1.00 98.19           C  
ATOM   1101  HB  VAL A  69      -7.139  13.104   6.269  1.00 98.19           H  
ATOM   1102  O   VAL A  69      -4.420  13.885   5.166  1.00 98.19           O  
ATOM   1103  CG1 VAL A  69      -7.652  12.282   4.350  1.00 98.19           C  
ATOM   1104 HG11 VAL A  69      -7.224  13.130   3.817  1.00 98.19           H  
ATOM   1105 HG12 VAL A  69      -7.480  11.367   3.783  1.00 98.19           H  
ATOM   1106 HG13 VAL A  69      -8.726  12.446   4.445  1.00 98.19           H  
ATOM   1107  CG2 VAL A  69      -7.794  11.107   6.560  1.00 98.19           C  
ATOM   1108 HG21 VAL A  69      -7.138  10.574   7.248  1.00 98.19           H  
ATOM   1109 HG22 VAL A  69      -8.270  10.375   5.908  1.00 98.19           H  
ATOM   1110 HG23 VAL A  69      -8.565  11.606   7.146  1.00 98.19           H  
ATOM   1111  N   SER A  70      -4.294  12.318   3.593  1.00 95.72           N  
ATOM   1112  H   SER A  70      -4.548  11.384   3.303  1.00 95.72           H  
ATOM   1113  CA  SER A  70      -3.528  13.146   2.664  1.00 95.72           C  
ATOM   1114  HA  SER A  70      -3.524  14.172   3.034  1.00 95.72           H  
ATOM   1115  C   SER A  70      -4.178  13.172   1.296  1.00 95.72           C  
ATOM   1116  CB  SER A  70      -2.070  12.702   2.576  1.00 95.72           C  
ATOM   1117  HB2 SER A  70      -1.997  11.731   2.086  1.00 95.72           H  
ATOM   1118  HB3 SER A  70      -1.659  12.626   3.583  1.00 95.72           H  
ATOM   1119  O   SER A  70      -4.644  12.149   0.797  1.00 95.72           O  
ATOM   1120  OG  SER A  70      -1.337  13.670   1.849  1.00 95.72           O  
ATOM   1121  HG  SER A  70      -1.613  14.545   2.130  1.00 95.72           H  
ATOM   1122  N   LYS A  71      -4.209  14.365   0.703  1.00 93.65           N  
ATOM   1123  H   LYS A  71      -3.806  15.151   1.193  1.00 93.65           H  
ATOM   1124  CA  LYS A  71      -4.637  14.552  -0.674  1.00 93.65           C  
ATOM   1125  HA  LYS A  71      -5.468  13.873  -0.864  1.00 93.65           H  
ATOM   1126  C   LYS A  71      -3.491  14.186  -1.609  1.00 93.65           C  
ATOM   1127  CB  LYS A  71      -5.144  15.984  -0.854  1.00 93.65           C  
ATOM   1128  HB2 LYS A  71      -5.838  16.198  -0.041  1.00 93.65           H  
ATOM   1129  HB3 LYS A  71      -4.315  16.690  -0.805  1.00 93.65           H  
ATOM   1130  O   LYS A  71      -2.458  14.867  -1.603  1.00 93.65           O  
ATOM   1131  CG  LYS A  71      -5.901  16.143  -2.174  1.00 93.65           C  
ATOM   1132  HG2 LYS A  71      -6.680  15.382  -2.226  1.00 93.65           H  
ATOM   1133  HG3 LYS A  71      -5.219  16.017  -3.015  1.00 93.65           H  
ATOM   1134  CD  LYS A  71      -6.548  17.530  -2.231  1.00 93.65           C  
ATOM   1135  HD2 LYS A  71      -7.104  17.701  -1.309  1.00 93.65           H  
ATOM   1136  HD3 LYS A  71      -5.777  18.293  -2.335  1.00 93.65           H  
ATOM   1137  CE  LYS A  71      -7.516  17.580  -3.411  1.00 93.65           C  
ATOM   1138  HE2 LYS A  71      -6.958  17.453  -4.338  1.00 93.65           H  
ATOM   1139  HE3 LYS A  71      -8.201  16.738  -3.312  1.00 93.65           H  
ATOM   1140  NZ  LYS A  71      -8.290  18.840  -3.431  1.00 93.65           N  
ATOM   1141  HZ1 LYS A  71      -7.678  19.629  -3.580  1.00 93.65           H  
ATOM   1142  HZ2 LYS A  71      -8.772  18.952  -2.551  1.00 93.65           H  
ATOM   1143  HZ3 LYS A  71      -8.976  18.803  -4.172  1.00 93.65           H  
ATOM   1144  N   TYR A  72      -3.679  13.165  -2.436  1.00 87.42           N  
ATOM   1145  H   TYR A  72      -4.573  12.696  -2.434  1.00 87.42           H  
ATOM   1146  CA  TYR A  72      -2.675  12.714  -3.394  1.00 87.42           C  
ATOM   1147  HA  TYR A  72      -1.698  12.910  -2.951  1.00 87.42           H  
ATOM   1148  C   TYR A  72      -2.724  13.505  -4.708  1.00 87.42           C  
ATOM   1149  CB  TYR A  72      -2.791  11.199  -3.598  1.00 87.42           C  
ATOM   1150  HB2 TYR A  72      -3.704  10.985  -4.153  1.00 87.42           H  
ATOM   1151  HB3 TYR A  72      -2.853  10.719  -2.622  1.00 87.42           H  
ATOM   1152  O   TYR A  72      -3.554  14.402  -4.883  1.00 87.42           O  
ATOM   1153  CG  TYR A  72      -1.612  10.591  -4.318  1.00 87.42           C  
ATOM   1154  CD1 TYR A  72      -1.759   9.845  -5.496  1.00 87.42           C  
ATOM   1155  HD1 TYR A  72      -2.742   9.665  -5.907  1.00 87.42           H  
ATOM   1156  CD2 TYR A  72      -0.328  10.834  -3.819  1.00 87.42           C  
ATOM   1157  HD2 TYR A  72      -0.215  11.465  -2.950  1.00 87.42           H  
ATOM   1158  CE1 TYR A  72      -0.606   9.302  -6.099  1.00 87.42           C  
ATOM   1159  HE1 TYR A  72      -0.675   8.694  -6.989  1.00 87.42           H  
ATOM   1160  CE2 TYR A  72       0.817  10.321  -4.432  1.00 87.42           C  
ATOM   1161  HE2 TYR A  72       1.796  10.543  -4.033  1.00 87.42           H  
ATOM   1162  OH  TYR A  72       1.773   8.985  -6.147  1.00 87.42           O  
ATOM   1163  HH  TYR A  72       1.522   8.239  -6.697  1.00 87.42           H  
ATOM   1164  CZ  TYR A  72       0.675   9.526  -5.571  1.00 87.42           C  
ATOM   1165  N   THR A  73      -1.766  13.266  -5.603  1.00 81.45           N  
ATOM   1166  H   THR A  73      -1.149  12.483  -5.440  1.00 81.45           H  
ATOM   1167  CA  THR A  73      -1.599  13.998  -6.873  1.00 81.45           C  
ATOM   1168  HA  THR A  73      -1.475  15.058  -6.653  1.00 81.45           H  
ATOM   1169  C   THR A  73      -2.813  13.888  -7.801  1.00 81.45           C  
ATOM   1170  CB  THR A  73      -0.341  13.520  -7.611  1.00 81.45           C  
ATOM   1171  HB  THR A  73      -0.311  13.968  -8.604  1.00 81.45           H  
ATOM   1172  O   THR A  73      -3.088  14.831  -8.540  1.00 81.45           O  
ATOM   1173  CG2 THR A  73       0.939  13.901  -6.866  1.00 81.45           C  
ATOM   1174 HG21 THR A  73       1.807  13.588  -7.447  1.00 81.45           H  
ATOM   1175 HG22 THR A  73       0.975  13.421  -5.888  1.00 81.45           H  
ATOM   1176 HG23 THR A  73       0.980  14.982  -6.731  1.00 81.45           H  
ATOM   1177  OG1 THR A  73      -0.344  12.120  -7.732  1.00 81.45           O  
ATOM   1178  HG1 THR A  73       0.510  11.790  -7.442  1.00 81.45           H  
ATOM   1179  N   ASP A  74      -3.592  12.811  -7.685  1.00 80.99           N  
ATOM   1180  H   ASP A  74      -3.310  12.101  -7.025  1.00 80.99           H  
ATOM   1181  CA  ASP A  74      -4.905  12.607  -8.323  1.00 80.99           C  
ATOM   1182  HA  ASP A  74      -4.821  12.860  -9.380  1.00 80.99           H  
ATOM   1183  C   ASP A  74      -6.037  13.486  -7.739  1.00 80.99           C  
ATOM   1184  CB  ASP A  74      -5.268  11.115  -8.226  1.00 80.99           C  
ATOM   1185  HB2 ASP A  74      -4.488  10.533  -8.717  1.00 80.99           H  
ATOM   1186  HB3 ASP A  74      -6.202  10.940  -8.760  1.00 80.99           H  
ATOM   1187  O   ASP A  74      -7.159  13.482  -8.237  1.00 80.99           O  
ATOM   1188  CG  ASP A  74      -5.422  10.619  -6.785  1.00 80.99           C  
ATOM   1189  OD1 ASP A  74      -5.402  11.454  -5.851  1.00 80.99           O  
ATOM   1190  OD2 ASP A  74      -5.468   9.393  -6.580  1.00 80.99           O  
ATOM   1191  N   ASN A  75      -5.743  14.280  -6.704  1.00 84.79           N  
ATOM   1192  H   ASN A  75      -4.822  14.140  -6.312  1.00 84.79           H  
ATOM   1193  CA  ASN A  75      -6.672  15.097  -5.922  1.00 84.79           C  
ATOM   1194  HA  ASN A  75      -6.045  15.601  -5.186  1.00 84.79           H  
ATOM   1195  C   ASN A  75      -7.691  14.328  -5.065  1.00 84.79           C  
ATOM   1196  CB  ASN A  75      -7.317  16.194  -6.790  1.00 84.79           C  
ATOM   1197  HB2 ASN A  75      -7.864  15.747  -7.620  1.00 84.79           H  
ATOM   1198  HB3 ASN A  75      -8.042  16.757  -6.204  1.00 84.79           H  
ATOM   1199  O   ASN A  75      -8.602  14.956  -4.516  1.00 84.79           O  
ATOM   1200  CG  ASN A  75      -6.297  17.179  -7.304  1.00 84.79           C  
ATOM   1201  ND2 ASN A  75      -6.143  17.277  -8.601  1.00 84.79           N  
ATOM   1202 HD21 ASN A  75      -6.579  16.576  -9.183  1.00 84.79           H  
ATOM   1203 HD22 ASN A  75      -5.368  17.830  -8.938  1.00 84.79           H  
ATOM   1204  OD1 ASN A  75      -5.662  17.887  -6.530  1.00 84.79           O  
ATOM   1205  N   LEU A  76      -7.515  13.023  -4.878  1.00 89.99           N  
ATOM   1206  H   LEU A  76      -6.733  12.569  -5.328  1.00 89.99           H  
ATOM   1207  CA  LEU A  76      -8.297  12.205  -3.957  1.00 89.99           C  
ATOM   1208  HA  LEU A  76      -9.264  12.679  -3.790  1.00 89.99           H  
ATOM   1209  C   LEU A  76      -7.610  12.121  -2.589  1.00 89.99           C  
ATOM   1210  CB  LEU A  76      -8.551  10.825  -4.587  1.00 89.99           C  
ATOM   1211  HB2 LEU A  76      -9.130  10.214  -3.895  1.00 89.99           H  
ATOM   1212  HB3 LEU A  76      -7.588  10.335  -4.733  1.00 89.99           H  
ATOM   1213  O   LEU A  76      -6.430  12.443  -2.438  1.00 89.99           O  
ATOM   1214  CG  LEU A  76      -9.267  10.856  -5.950  1.00 89.99           C  
ATOM   1215  HG  LEU A  76      -8.653  11.390  -6.676  1.00 89.99           H  
ATOM   1216  CD1 LEU A  76      -9.481   9.432  -6.458  1.00 89.99           C  
ATOM   1217 HD11 LEU A  76      -8.515   8.944  -6.587  1.00 89.99           H  
ATOM   1218 HD12 LEU A  76      -9.970   9.453  -7.432  1.00 89.99           H  
ATOM   1219 HD13 LEU A  76     -10.082   8.856  -5.754  1.00 89.99           H  
ATOM   1220  CD2 LEU A  76     -10.640  11.532  -5.878  1.00 89.99           C  
ATOM   1221 HD21 LEU A  76     -11.097  11.508  -6.868  1.00 89.99           H  
ATOM   1222 HD22 LEU A  76     -10.533  12.576  -5.582  1.00 89.99           H  
ATOM   1223 HD23 LEU A  76     -11.281  10.995  -5.179  1.00 89.99           H  
ATOM   1224  N   HIS A  77      -8.375  11.740  -1.568  1.00 93.13           N  
ATOM   1225  H   HIS A  77      -9.291  11.365  -1.770  1.00 93.13           H  
ATOM   1226  CA  HIS A  77      -7.895  11.651  -0.192  1.00 93.13           C  
ATOM   1227  HA  HIS A  77      -6.941  12.172  -0.110  1.00 93.13           H  
ATOM   1228  C   HIS A  77      -7.666  10.198   0.206  1.00 93.13           C  
ATOM   1229  CB  HIS A  77      -8.868  12.339   0.770  1.00 93.13           C  
ATOM   1230  HB2 HIS A  77      -8.508  12.202   1.790  1.00 93.13           H  
ATOM   1231  HB3 HIS A  77      -9.846  11.864   0.702  1.00 93.13           H  
ATOM   1232  O   HIS A  77      -8.512   9.342  -0.041  1.00 93.13           O  
ATOM   1233  CG  HIS A  77      -9.019  13.812   0.511  1.00 93.13           C  
ATOM   1234  CD2 HIS A  77      -8.289  14.829   1.064  1.00 93.13           C  
ATOM   1235  HD2 HIS A  77      -7.486  14.722   1.778  1.00 93.13           H  
ATOM   1236  ND1 HIS A  77      -9.938  14.383  -0.336  1.00 93.13           N  
ATOM   1237  HD1 HIS A  77     -10.661  13.891  -0.840  1.00 93.13           H  
ATOM   1238  CE1 HIS A  77      -9.767  15.712  -0.295  1.00 93.13           C  
ATOM   1239  HE1 HIS A  77     -10.381  16.430  -0.819  1.00 93.13           H  
ATOM   1240  NE2 HIS A  77      -8.751  16.032   0.518  1.00 93.13           N  
ATOM   1241  N   TYR A  78      -6.547   9.948   0.878  1.00 94.40           N  
ATOM   1242  H   TYR A  78      -5.886  10.703   0.998  1.00 94.40           H  
ATOM   1243  CA  TYR A  78      -6.115   8.617   1.293  1.00 94.40           C  
ATOM   1244  HA  TYR A  78      -6.951   7.918   1.245  1.00 94.40           H  
ATOM   1245  C   TYR A  78      -5.572   8.638   2.710  1.00 94.40           C  
ATOM   1246  CB  TYR A  78      -5.014   8.134   0.357  1.00 94.40           C  
ATOM   1247  HB2 TYR A  78      -4.186   8.841   0.420  1.00 94.40           H  
ATOM   1248  HB3 TYR A  78      -4.661   7.156   0.682  1.00 94.40           H  
ATOM   1249  O   TYR A  78      -5.086   9.668   3.182  1.00 94.40           O  
ATOM   1250  CG  TYR A  78      -5.452   8.040  -1.075  1.00 94.40           C  
ATOM   1251  CD1 TYR A  78      -6.157   6.905  -1.508  1.00 94.40           C  
ATOM   1252  HD1 TYR A  78      -6.370   6.100  -0.820  1.00 94.40           H  
ATOM   1253  CD2 TYR A  78      -5.207   9.113  -1.950  1.00 94.40           C  
ATOM   1254  HD2 TYR A  78      -4.708  10.004  -1.597  1.00 94.40           H  
ATOM   1255  CE1 TYR A  78      -6.602   6.837  -2.837  1.00 94.40           C  
ATOM   1256  HE1 TYR A  78      -7.139   5.975  -3.202  1.00 94.40           H  
ATOM   1257  CE2 TYR A  78      -5.640   9.034  -3.282  1.00 94.40           C  
ATOM   1258  HE2 TYR A  78      -5.474   9.844  -3.977  1.00 94.40           H  
ATOM   1259  OH  TYR A  78      -6.743   7.787  -5.003  1.00 94.40           O  
ATOM   1260  HH  TYR A  78      -6.317   8.403  -5.603  1.00 94.40           H  
ATOM   1261  CZ  TYR A  78      -6.330   7.893  -3.726  1.00 94.40           C  
ATOM   1262  N   ARG A  79      -5.590   7.488   3.387  1.00 96.84           N  
ATOM   1263  H   ARG A  79      -5.902   6.645   2.926  1.00 96.84           H  
ATOM   1264  CA  ARG A  79      -4.909   7.367   4.674  1.00 96.84           C  
ATOM   1265  HA  ARG A  79      -5.085   8.274   5.253  1.00 96.84           H  
ATOM   1266  C   ARG A  79      -3.422   7.246   4.435  1.00 96.84           C  
ATOM   1267  CB  ARG A  79      -5.402   6.178   5.491  1.00 96.84           C  
ATOM   1268  HB2 ARG A  79      -4.941   6.226   6.478  1.00 96.84           H  
ATOM   1269  HB3 ARG A  79      -5.112   5.246   5.004  1.00 96.84           H  
ATOM   1270  O   ARG A  79      -2.970   6.519   3.550  1.00 96.84           O  
ATOM   1271  CG  ARG A  79      -6.910   6.214   5.667  1.00 96.84           C  
ATOM   1272  HG2 ARG A  79      -7.217   7.208   5.993  1.00 96.84           H  
ATOM   1273  HG3 ARG A  79      -7.362   5.977   4.703  1.00 96.84           H  
ATOM   1274  CD  ARG A  79      -7.354   5.192   6.704  1.00 96.84           C  
ATOM   1275  HD2 ARG A  79      -6.801   5.403   7.619  1.00 96.84           H  
ATOM   1276  HD3 ARG A  79      -8.419   5.319   6.894  1.00 96.84           H  
ATOM   1277  NE  ARG A  79      -7.094   3.803   6.289  1.00 96.84           N  
ATOM   1278  HE  ARG A  79      -6.742   3.608   5.363  1.00 96.84           H  
ATOM   1279  NH1 ARG A  79      -7.578   2.864   8.309  1.00 96.84           N  
ATOM   1280 HH11 ARG A  79      -7.713   3.782   8.707  1.00 96.84           H  
ATOM   1281 HH12 ARG A  79      -7.509   2.060   8.916  1.00 96.84           H  
ATOM   1282  NH2 ARG A  79      -6.988   1.554   6.634  1.00 96.84           N  
ATOM   1283 HH21 ARG A  79      -7.106   0.748   7.231  1.00 96.84           H  
ATOM   1284 HH22 ARG A  79      -6.617   1.498   5.697  1.00 96.84           H  
ATOM   1285  CZ  ARG A  79      -7.232   2.750   7.067  1.00 96.84           C  
ATOM   1286  N   ALA A  80      -2.656   7.925   5.268  1.00 96.47           N  
ATOM   1287  H   ALA A  80      -3.086   8.530   5.952  1.00 96.47           H  
ATOM   1288  CA  ALA A  80      -1.217   7.854   5.220  1.00 96.47           C  
ATOM   1289  HA  ALA A  80      -0.932   6.912   4.751  1.00 96.47           H  
ATOM   1290  C   ALA A  80      -0.610   7.867   6.619  1.00 96.47           C  
ATOM   1291  CB  ALA A  80      -0.701   8.995   4.349  1.00 96.47           C  
ATOM   1292  HB1 ALA A  80      -0.966   9.955   4.793  1.00 96.47           H  
ATOM   1293  HB2 ALA A  80       0.383   8.903   4.280  1.00 96.47           H  
ATOM   1294  HB3 ALA A  80      -1.125   8.925   3.348  1.00 96.47           H  
ATOM   1295  O   ALA A  80      -1.122   8.503   7.538  1.00 96.47           O  
ATOM   1296  N   LEU A  81       0.517   7.184   6.771  1.00 97.45           N  
ATOM   1297  H   LEU A  81       0.868   6.676   5.972  1.00 97.45           H  
ATOM   1298  CA  LEU A  81       1.334   7.224   7.973  1.00 97.45           C  
ATOM   1299  HA  LEU A  81       0.718   7.540   8.815  1.00 97.45           H  
ATOM   1300  C   LEU A  81       2.463   8.234   7.779  1.00 97.45           C  
ATOM   1301  CB  LEU A  81       1.861   5.810   8.247  1.00 97.45           C  
ATOM   1302  HB2 LEU A  81       2.554   5.538   7.450  1.00 97.45           H  
ATOM   1303  HB3 LEU A  81       1.029   5.108   8.216  1.00 97.45           H  
ATOM   1304  O   LEU A  81       3.250   8.119   6.839  1.00 97.45           O  
ATOM   1305  CG  LEU A  81       2.572   5.673   9.603  1.00 97.45           C  
ATOM   1306  HG  LEU A  81       3.318   6.458   9.721  1.00 97.45           H  
ATOM   1307  CD1 LEU A  81       1.578   5.743  10.762  1.00 97.45           C  
ATOM   1308 HD11 LEU A  81       2.086   5.531  11.703  1.00 97.45           H  
ATOM   1309 HD12 LEU A  81       1.129   6.735  10.829  1.00 97.45           H  
ATOM   1310 HD13 LEU A  81       0.787   5.006  10.626  1.00 97.45           H  
ATOM   1311  CD2 LEU A  81       3.282   4.324   9.650  1.00 97.45           C  
ATOM   1312 HD21 LEU A  81       4.057   4.278   8.885  1.00 97.45           H  
ATOM   1313 HD22 LEU A  81       2.565   3.520   9.485  1.00 97.45           H  
ATOM   1314 HD23 LEU A  81       3.741   4.166  10.626  1.00 97.45           H  
ATOM   1315  N   CYS A  82       2.590   9.205   8.681  1.00 97.54           N  
ATOM   1316  H   CYS A  82       1.898   9.286   9.413  1.00 97.54           H  
ATOM   1317  CA  CYS A  82       3.694  10.157   8.637  1.00 97.54           C  
ATOM   1318  HA  CYS A  82       3.852  10.456   7.601  1.00 97.54           H  
ATOM   1319  C   CYS A  82       5.003   9.505   9.122  1.00 97.54           C  
ATOM   1320  CB  CYS A  82       3.289  11.412   9.415  1.00 97.54           C  
ATOM   1321  HB2 CYS A  82       2.389  11.833   8.968  1.00 97.54           H  
ATOM   1322  HB3 CYS A  82       3.076  11.163  10.455  1.00 97.54           H  
ATOM   1323  O   CYS A  82       5.250   9.371  10.321  1.00 97.54           O  
ATOM   1324  SG  CYS A  82       4.630  12.629   9.325  1.00 97.54           S  
ATOM   1325  HG  CYS A  82       5.169  12.294  10.501  1.00 97.54           H  
ATOM   1326  N   LYS A  83       5.882   9.113   8.196  1.00 94.03           N  
ATOM   1327  H   LYS A  83       5.628   9.273   7.232  1.00 94.03           H  
ATOM   1328  CA  LYS A  83       7.158   8.431   8.478  1.00 94.03           C  
ATOM   1329  HA  LYS A  83       7.002   7.755   9.318  1.00 94.03           H  
ATOM   1330  C   LYS A  83       8.276   9.379   8.905  1.00 94.03           C  
ATOM   1331  CB  LYS A  83       7.589   7.579   7.268  1.00 94.03           C  
ATOM   1332  HB2 LYS A  83       8.544   7.104   7.496  1.00 94.03           H  
ATOM   1333  HB3 LYS A  83       7.714   8.209   6.387  1.00 94.03           H  
ATOM   1334  O   LYS A  83       9.126   8.995   9.714  1.00 94.03           O  
ATOM   1335  CG  LYS A  83       6.555   6.485   6.969  1.00 94.03           C  
ATOM   1336  HG2 LYS A  83       6.216   6.047   7.908  1.00 94.03           H  
ATOM   1337  HG3 LYS A  83       5.694   6.953   6.492  1.00 94.03           H  
ATOM   1338  CD  LYS A  83       7.028   5.341   6.060  1.00 94.03           C  
ATOM   1339  HD2 LYS A  83       7.445   5.728   5.130  1.00 94.03           H  
ATOM   1340  HD3 LYS A  83       6.123   4.773   5.843  1.00 94.03           H  
ATOM   1341  CE  LYS A  83       7.972   4.324   6.713  1.00 94.03           C  
ATOM   1342  HE2 LYS A  83       7.649   4.187   7.745  1.00 94.03           H  
ATOM   1343  HE3 LYS A  83       8.996   4.698   6.722  1.00 94.03           H  
ATOM   1344  NZ  LYS A  83       7.908   2.992   6.054  1.00 94.03           N  
ATOM   1345  HZ1 LYS A  83       6.963   2.735   5.805  1.00 94.03           H  
ATOM   1346  HZ2 LYS A  83       8.212   2.257   6.675  1.00 94.03           H  
ATOM   1347  HZ3 LYS A  83       8.445   2.926   5.201  1.00 94.03           H  
ATOM   1348  N   ARG A  84       8.320  10.605   8.369  1.00 92.82           N  
ATOM   1349  H   ARG A  84       7.576  10.850   7.731  1.00 92.82           H  
ATOM   1350  CA  ARG A  84       9.310  11.640   8.740  1.00 92.82           C  
ATOM   1351  HA  ARG A  84       9.580  11.495   9.785  1.00 92.82           H  
ATOM   1352  C   ARG A  84       8.718  13.040   8.624  1.00 92.82           C  
ATOM   1353  CB  ARG A  84      10.589  11.562   7.879  1.00 92.82           C  
ATOM   1354  HB2 ARG A  84      11.275  12.334   8.229  1.00 92.82           H  
ATOM   1355  HB3 ARG A  84      10.348  11.795   6.842  1.00 92.82           H  
ATOM   1356  O   ARG A  84       7.896  13.297   7.753  1.00 92.82           O  
ATOM   1357  CG  ARG A  84      11.326  10.215   7.936  1.00 92.82           C  
ATOM   1358  HG2 ARG A  84      11.557   9.975   8.974  1.00 92.82           H  
ATOM   1359  HG3 ARG A  84      10.697   9.431   7.515  1.00 92.82           H  
ATOM   1360  CD  ARG A  84      12.630  10.281   7.134  1.00 92.82           C  
ATOM   1361  HD2 ARG A  84      12.390  10.507   6.095  1.00 92.82           H  
ATOM   1362  HD3 ARG A  84      13.243  11.087   7.537  1.00 92.82           H  
ATOM   1363  NE  ARG A  84      13.381   9.011   7.198  1.00 92.82           N  
ATOM   1364  HE  ARG A  84      12.887   8.202   7.546  1.00 92.82           H  
ATOM   1365  NH1 ARG A  84      15.319   9.767   6.217  1.00 92.82           N  
ATOM   1366 HH11 ARG A  84      16.242   9.573   5.856  1.00 92.82           H  
ATOM   1367 HH12 ARG A  84      14.897  10.674   6.079  1.00 92.82           H  
ATOM   1368  NH2 ARG A  84      15.178   7.643   6.847  1.00 92.82           N  
ATOM   1369 HH21 ARG A  84      16.100   7.491   6.464  1.00 92.82           H  
ATOM   1370 HH22 ARG A  84      14.653   6.840   7.163  1.00 92.82           H  
ATOM   1371  CZ  ARG A  84      14.615   8.813   6.760  1.00 92.82           C  
ATOM   1372  N   THR A  85       9.211  13.957   9.448  1.00 94.38           N  
ATOM   1373  H   THR A  85       9.900  13.694  10.138  1.00 94.38           H  
ATOM   1374  CA  THR A  85       8.785  15.358   9.475  1.00 94.38           C  
ATOM   1375  HA  THR A  85       8.101  15.555   8.649  1.00 94.38           H  
ATOM   1376  C   THR A  85      10.005  16.267   9.305  1.00 94.38           C  
ATOM   1377  CB  THR A  85       8.031  15.678  10.780  1.00 94.38           C  
ATOM   1378  HB  THR A  85       7.678  16.709  10.749  1.00 94.38           H  
ATOM   1379  O   THR A  85      11.064  16.030   9.884  1.00 94.38           O  
ATOM   1380  CG2 THR A  85       6.849  14.751  11.054  1.00 94.38           C  
ATOM   1381 HG21 THR A  85       7.138  13.701  11.000  1.00 94.38           H  
ATOM   1382 HG22 THR A  85       6.044  14.947  10.345  1.00 94.38           H  
ATOM   1383 HG23 THR A  85       6.470  14.941  12.058  1.00 94.38           H  
ATOM   1384  OG1 THR A  85       8.870  15.520  11.897  1.00 94.38           O  
ATOM   1385  HG1 THR A  85       8.366  15.802  12.664  1.00 94.38           H  
ATOM   1386  N   SER A  86       9.878  17.309   8.489  1.00 94.68           N  
ATOM   1387  H   SER A  86       9.050  17.367   7.913  1.00 94.68           H  
ATOM   1388  CA  SER A  86      10.846  18.402   8.370  1.00 94.68           C  
ATOM   1389  HA  SER A  86      11.525  18.381   9.222  1.00 94.68           H  
ATOM   1390  C   SER A  86      10.068  19.711   8.409  1.00 94.68           C  
ATOM   1391  CB  SER A  86      11.684  18.265   7.094  1.00 94.68           C  
ATOM   1392  HB2 SER A  86      12.084  17.252   7.042  1.00 94.68           H  
ATOM   1393  HB3 SER A  86      11.048  18.422   6.222  1.00 94.68           H  
ATOM   1394  O   SER A  86       9.834  20.343   7.378  1.00 94.68           O  
ATOM   1395  OG  SER A  86      12.775  19.180   7.064  1.00 94.68           O  
ATOM   1396  HG  SER A  86      12.598  19.939   7.625  1.00 94.68           H  
ATOM   1397  N   VAL A  87       9.644  20.093   9.616  1.00 95.61           N  
ATOM   1398  H   VAL A  87       9.845  19.487  10.399  1.00 95.61           H  
ATOM   1399  CA  VAL A  87       8.772  21.254   9.869  1.00 95.61           C  
ATOM   1400  HA  VAL A  87       7.803  21.079   9.402  1.00 95.61           H  
ATOM   1401  C   VAL A  87       9.348  22.531   9.255  1.00 95.61           C  
ATOM   1402  CB  VAL A  87       8.550  21.436  11.385  1.00 95.61           C  
ATOM   1403  HB  VAL A  87       9.513  21.595  11.871  1.00 95.61           H  
ATOM   1404  O   VAL A  87       8.672  23.216   8.497  1.00 95.61           O  
ATOM   1405  CG1 VAL A  87       7.660  22.646  11.678  1.00 95.61           C  
ATOM   1406 HG11 VAL A  87       7.422  22.692  12.740  1.00 95.61           H  
ATOM   1407 HG12 VAL A  87       8.168  23.573  11.410  1.00 95.61           H  
ATOM   1408 HG13 VAL A  87       6.734  22.578  11.107  1.00 95.61           H  
ATOM   1409  CG2 VAL A  87       7.910  20.180  11.992  1.00 95.61           C  
ATOM   1410 HG21 VAL A  87       8.602  19.338  11.964  1.00 95.61           H  
ATOM   1411 HG22 VAL A  87       7.008  19.924  11.437  1.00 95.61           H  
ATOM   1412 HG23 VAL A  87       7.643  20.364  13.032  1.00 95.61           H  
ATOM   1413  N   ASN A  88      10.640  22.785   9.474  1.00 94.82           N  
ATOM   1414  H   ASN A  88      11.152  22.140  10.059  1.00 94.82           H  
ATOM   1415  CA  ASN A  88      11.369  23.931   8.921  1.00 94.82           C  
ATOM   1416  HA  ASN A  88      10.896  24.845   9.279  1.00 94.82           H  
ATOM   1417  C   ASN A  88      11.371  24.013   7.383  1.00 94.82           C  
ATOM   1418  CB  ASN A  88      12.816  23.884   9.444  1.00 94.82           C  
ATOM   1419  HB2 ASN A  88      13.322  24.789   9.111  1.00 94.82           H  
ATOM   1420  HB3 ASN A  88      12.810  23.894  10.534  1.00 94.82           H  
ATOM   1421  O   ASN A  88      11.521  25.097   6.832  1.00 94.82           O  
ATOM   1422  CG  ASN A  88      13.623  22.676   8.976  1.00 94.82           C  
ATOM   1423  ND2 ASN A  88      14.928  22.799   8.947  1.00 94.82           N  
ATOM   1424 HD21 ASN A  88      15.355  23.662   9.253  1.00 94.82           H  
ATOM   1425 HD22 ASN A  88      15.465  21.960   8.783  1.00 94.82           H  
ATOM   1426  OD1 ASN A  88      13.115  21.604   8.658  1.00 94.82           O  
ATOM   1427  N   LYS A  89      11.233  22.879   6.687  1.00 93.95           N  
ATOM   1428  H   LYS A  89      11.071  22.031   7.211  1.00 93.95           H  
ATOM   1429  CA  LYS A  89      11.181  22.807   5.219  1.00 93.95           C  
ATOM   1430  HA  LYS A  89      11.515  23.757   4.803  1.00 93.95           H  
ATOM   1431  C   LYS A  89       9.756  22.624   4.694  1.00 93.95           C  
ATOM   1432  CB  LYS A  89      12.119  21.699   4.701  1.00 93.95           C  
ATOM   1433  HB2 LYS A  89      11.810  20.743   5.125  1.00 93.95           H  
ATOM   1434  HB3 LYS A  89      12.018  21.634   3.617  1.00 93.95           H  
ATOM   1435  O   LYS A  89       9.596  22.507   3.482  1.00 93.95           O  
ATOM   1436  CG  LYS A  89      13.598  21.962   5.024  1.00 93.95           C  
ATOM   1437  HG2 LYS A  89      13.883  22.933   4.617  1.00 93.95           H  
ATOM   1438  HG3 LYS A  89      13.737  21.985   6.105  1.00 93.95           H  
ATOM   1439  CD  LYS A  89      14.513  20.880   4.431  1.00 93.95           C  
ATOM   1440  HD2 LYS A  89      14.223  19.908   4.832  1.00 93.95           H  
ATOM   1441  HD3 LYS A  89      14.401  20.871   3.347  1.00 93.95           H  
ATOM   1442  CE  LYS A  89      15.972  21.181   4.802  1.00 93.95           C  
ATOM   1443  HE2 LYS A  89      16.228  22.171   4.424  1.00 93.95           H  
ATOM   1444  HE3 LYS A  89      16.043  21.219   5.889  1.00 93.95           H  
ATOM   1445  NZ  LYS A  89      16.923  20.170   4.269  1.00 93.95           N  
ATOM   1446  HZ1 LYS A  89      17.866  20.395   4.550  1.00 93.95           H  
ATOM   1447  HZ2 LYS A  89      16.907  20.152   3.259  1.00 93.95           H  
ATOM   1448  HZ3 LYS A  89      16.705  19.250   4.624  1.00 93.95           H  
ATOM   1449  N   ASN A  90       8.754  22.549   5.576  1.00 96.54           N  
ATOM   1450  H   ASN A  90       8.961  22.729   6.548  1.00 96.54           H  
ATOM   1451  CA  ASN A  90       7.382  22.160   5.252  1.00 96.54           C  
ATOM   1452  HA  ASN A  90       6.885  21.916   6.191  1.00 96.54           H  
ATOM   1453  C   ASN A  90       7.329  20.879   4.393  1.00 96.54           C  
ATOM   1454  CB  ASN A  90       6.649  23.368   4.642  1.00 96.54           C  
ATOM   1455  HB2 ASN A  90       6.754  24.232   5.298  1.00 96.54           H  
ATOM   1456  HB3 ASN A  90       7.095  23.609   3.677  1.00 96.54           H  
ATOM   1457  O   ASN A  90       6.689  20.843   3.345  1.00 96.54           O  
ATOM   1458  CG  ASN A  90       5.164  23.114   4.445  1.00 96.54           C  
ATOM   1459  ND2 ASN A  90       4.548  23.782   3.499  1.00 96.54           N  
ATOM   1460 HD21 ASN A  90       5.051  24.443   2.924  1.00 96.54           H  
ATOM   1461 HD22 ASN A  90       3.555  23.630   3.392  1.00 96.54           H  
ATOM   1462  OD1 ASN A  90       4.538  22.326   5.136  1.00 96.54           O  
ATOM   1463  N   LYS A  91       8.080  19.846   4.796  1.00 92.98           N  
ATOM   1464  H   LYS A  91       8.577  19.941   5.670  1.00 92.98           H  
ATOM   1465  CA  LYS A  91       8.157  18.562   4.083  1.00 92.98           C  
ATOM   1466  HA  LYS A  91       7.400  18.543   3.300  1.00 92.98           H  
ATOM   1467  C   LYS A  91       7.836  17.409   5.019  1.00 92.98           C  
ATOM   1468  CB  LYS A  91       9.533  18.381   3.421  1.00 92.98           C  
ATOM   1469  HB2 LYS A  91       9.666  17.329   3.170  1.00 92.98           H  
ATOM   1470  HB3 LYS A  91      10.319  18.671   4.119  1.00 92.98           H  
ATOM   1471  O   LYS A  91       8.461  17.275   6.072  1.00 92.98           O  
ATOM   1472  CG  LYS A  91       9.654  19.204   2.133  1.00 92.98           C  
ATOM   1473  HG2 LYS A  91       8.861  18.903   1.450  1.00 92.98           H  
ATOM   1474  HG3 LYS A  91       9.529  20.263   2.359  1.00 92.98           H  
ATOM   1475  CD  LYS A  91      11.010  18.991   1.447  1.00 92.98           C  
ATOM   1476  HD2 LYS A  91      11.809  19.338   2.103  1.00 92.98           H  
ATOM   1477  HD3 LYS A  91      11.142  17.929   1.243  1.00 92.98           H  
ATOM   1478  CE  LYS A  91      11.026  19.781   0.133  1.00 92.98           C  
ATOM   1479  HE2 LYS A  91      10.988  20.846   0.362  1.00 92.98           H  
ATOM   1480  HE3 LYS A  91      10.117  19.536  -0.415  1.00 92.98           H  
ATOM   1481  NZ  LYS A  91      12.208  19.462  -0.710  1.00 92.98           N  
ATOM   1482  HZ1 LYS A  91      13.070  19.717  -0.251  1.00 92.98           H  
ATOM   1483  HZ2 LYS A  91      12.224  18.478  -0.936  1.00 92.98           H  
ATOM   1484  HZ3 LYS A  91      12.149  19.963  -1.585  1.00 92.98           H  
ATOM   1485  N   TYR A  92       6.918  16.553   4.597  1.00 94.91           N  
ATOM   1486  H   TYR A  92       6.423  16.762   3.742  1.00 94.91           H  
ATOM   1487  CA  TYR A  92       6.465  15.394   5.359  1.00 94.91           C  
ATOM   1488  HA  TYR A  92       7.099  15.248   6.233  1.00 94.91           H  
ATOM   1489  C   TYR A  92       6.555  14.164   4.487  1.00 94.91           C  
ATOM   1490  CB  TYR A  92       5.033  15.611   5.847  1.00 94.91           C  
ATOM   1491  HB2 TYR A  92       4.725  14.758   6.451  1.00 94.91           H  
ATOM   1492  HB3 TYR A  92       4.360  15.676   4.992  1.00 94.91           H  
ATOM   1493  O   TYR A  92       6.028  14.168   3.379  1.00 94.91           O  
ATOM   1494  CG  TYR A  92       4.926  16.871   6.666  1.00 94.91           C  
ATOM   1495  CD1 TYR A  92       5.294  16.852   8.021  1.00 94.91           C  
ATOM   1496  HD1 TYR A  92       5.553  15.912   8.485  1.00 94.91           H  
ATOM   1497  CD2 TYR A  92       4.569  18.077   6.041  1.00 94.91           C  
ATOM   1498  HD2 TYR A  92       4.303  18.087   4.994  1.00 94.91           H  
ATOM   1499  CE1 TYR A  92       5.308  18.047   8.761  1.00 94.91           C  
ATOM   1500  HE1 TYR A  92       5.572  18.038   9.808  1.00 94.91           H  
ATOM   1501  CE2 TYR A  92       4.575  19.270   6.778  1.00 94.91           C  
ATOM   1502  HE2 TYR A  92       4.315  20.200   6.294  1.00 94.91           H  
ATOM   1503  OH  TYR A  92       4.943  20.420   8.838  1.00 94.91           O  
ATOM   1504  HH  TYR A  92       4.585  21.150   8.328  1.00 94.91           H  
ATOM   1505  CZ  TYR A  92       4.935  19.258   8.140  1.00 94.91           C  
ATOM   1506  N   LEU A  93       7.245  13.143   4.989  1.00 92.13           N  
ATOM   1507  H   LEU A  93       7.540  13.196   5.953  1.00 92.13           H  
ATOM   1508  CA  LEU A  93       7.334  11.865   4.317  1.00 92.13           C  
ATOM   1509  HA  LEU A  93       7.203  12.057   3.252  1.00 92.13           H  
ATOM   1510  C   LEU A  93       6.205  10.962   4.784  1.00 92.13           C  
ATOM   1511  CB  LEU A  93       8.697  11.213   4.571  1.00 92.13           C  
ATOM   1512  HB2 LEU A  93       9.495  11.924   4.358  1.00 92.13           H  
ATOM   1513  HB3 LEU A  93       8.745  10.920   5.619  1.00 92.13           H  
ATOM   1514  O   LEU A  93       6.135  10.649   5.971  1.00 92.13           O  
ATOM   1515  CG  LEU A  93       8.874   9.960   3.706  1.00 92.13           C  
ATOM   1516  HG  LEU A  93       8.006   9.307   3.796  1.00 92.13           H  
ATOM   1517  CD1 LEU A  93       9.037  10.397   2.258  1.00 92.13           C  
ATOM   1518 HD11 LEU A  93       9.969  10.945   2.119  1.00 92.13           H  
ATOM   1519 HD12 LEU A  93       8.209  11.012   1.905  1.00 92.13           H  
ATOM   1520 HD13 LEU A  93       8.991   9.513   1.622  1.00 92.13           H  
ATOM   1521  CD2 LEU A  93      10.105   9.175   4.165  1.00 92.13           C  
ATOM   1522 HD21 LEU A  93      10.207   8.287   3.540  1.00 92.13           H  
ATOM   1523 HD22 LEU A  93      11.000   9.790   4.070  1.00 92.13           H  
ATOM   1524 HD23 LEU A  93       9.970   8.856   5.199  1.00 92.13           H  
ATOM   1525  N   LEU A  94       5.382  10.519   3.854  1.00 93.72           N  
ATOM   1526  H   LEU A  94       5.534  10.820   2.902  1.00 93.72           H  
ATOM   1527  CA  LEU A  94       4.206   9.707   4.082  1.00 93.72           C  
ATOM   1528  HA  LEU A  94       4.031   9.588   5.152  1.00 93.72           H  
ATOM   1529  C   LEU A  94       4.359   8.328   3.453  1.00 93.72           C  
ATOM   1530  CB  LEU A  94       3.007  10.416   3.453  1.00 93.72           C  
ATOM   1531  HB2 LEU A  94       3.175  10.499   2.380  1.00 93.72           H  
ATOM   1532  HB3 LEU A  94       2.142   9.766   3.587  1.00 93.72           H  
ATOM   1533  O   LEU A  94       4.986   8.203   2.410  1.00 93.72           O  
ATOM   1534  CG  LEU A  94       2.674  11.814   3.992  1.00 93.72           C  
ATOM   1535  HG  LEU A  94       3.417  12.530   3.640  1.00 93.72           H  
ATOM   1536  CD1 LEU A  94       1.316  12.177   3.410  1.00 93.72           C  
ATOM   1537 HD11 LEU A  94       0.557  11.465   3.733  1.00 93.72           H  
ATOM   1538 HD12 LEU A  94       1.014  13.172   3.738  1.00 93.72           H  
ATOM   1539 HD13 LEU A  94       1.360  12.170   2.320  1.00 93.72           H  
ATOM   1540  CD2 LEU A  94       2.601  11.901   5.519  1.00 93.72           C  
ATOM   1541 HD21 LEU A  94       1.960  11.109   5.906  1.00 93.72           H  
ATOM   1542 HD22 LEU A  94       2.194  12.870   5.811  1.00 93.72           H  
ATOM   1543 HD23 LEU A  94       3.606  11.814   5.931  1.00 93.72           H  
ATOM   1544  N   GLU A  95       3.730   7.319   4.043  1.00 92.02           N  
ATOM   1545  H   GLU A  95       3.280   7.494   4.930  1.00 92.02           H  
ATOM   1546  CA  GLU A  95       3.370   6.074   3.356  1.00 92.02           C  
ATOM   1547  HA  GLU A  95       3.765   6.074   2.340  1.00 92.02           H  
ATOM   1548  C   GLU A  95       1.859   5.983   3.263  1.00 92.02           C  
ATOM   1549  CB  GLU A  95       3.946   4.871   4.110  1.00 92.02           C  
ATOM   1550  HB2 GLU A  95       5.022   5.039   4.161  1.00 92.02           H  
ATOM   1551  HB3 GLU A  95       3.551   4.836   5.125  1.00 92.02           H  
ATOM   1552  O   GLU A  95       1.190   6.000   4.296  1.00 92.02           O  
ATOM   1553  CG  GLU A  95       3.691   3.525   3.411  1.00 92.02           C  
ATOM   1554  HG2 GLU A  95       2.625   3.303   3.459  1.00 92.02           H  
ATOM   1555  HG3 GLU A  95       3.968   3.616   2.361  1.00 92.02           H  
ATOM   1556  CD  GLU A  95       4.482   2.356   4.027  1.00 92.02           C  
ATOM   1557  OE1 GLU A  95       4.007   1.202   3.894  1.00 92.02           O  
ATOM   1558  OE2 GLU A  95       5.594   2.580   4.573  1.00 92.02           O  
ATOM   1559  N   TYR A  96       1.321   5.877   2.053  1.00 94.02           N  
ATOM   1560  H   TYR A  96       1.921   5.826   1.242  1.00 94.02           H  
ATOM   1561  CA  TYR A  96      -0.104   5.639   1.859  1.00 94.02           C  
ATOM   1562  HA  TYR A  96      -0.671   6.344   2.467  1.00 94.02           H  
ATOM   1563  C   TYR A  96      -0.436   4.223   2.325  1.00 94.02           C  
ATOM   1564  CB  TYR A  96      -0.465   5.886   0.397  1.00 94.02           C  
ATOM   1565  HB2 TYR A  96       0.232   5.330  -0.229  1.00 94.02           H  
ATOM   1566  HB3 TYR A  96      -1.469   5.506   0.205  1.00 94.02           H  
ATOM   1567  O   TYR A  96       0.136   3.248   1.842  1.00 94.02           O  
ATOM   1568  CG  TYR A  96      -0.430   7.358   0.044  1.00 94.02           C  
ATOM   1569  CD1 TYR A  96      -1.508   8.168   0.434  1.00 94.02           C  
ATOM   1570  HD1 TYR A  96      -2.339   7.721   0.959  1.00 94.02           H  
ATOM   1571  CD2 TYR A  96       0.680   7.932  -0.605  1.00 94.02           C  
ATOM   1572  HD2 TYR A  96       1.514   7.311  -0.898  1.00 94.02           H  
ATOM   1573  CE1 TYR A  96      -1.489   9.551   0.177  1.00 94.02           C  
ATOM   1574  HE1 TYR A  96      -2.313  10.182   0.474  1.00 94.02           H  
ATOM   1575  CE2 TYR A  96       0.700   9.317  -0.867  1.00 94.02           C  
ATOM   1576  HE2 TYR A  96       1.533   9.769  -1.384  1.00 94.02           H  
ATOM   1577  OH  TYR A  96      -0.350  11.481  -0.610  1.00 94.02           O  
ATOM   1578  HH  TYR A  96       0.424  11.786  -1.090  1.00 94.02           H  
ATOM   1579  CZ  TYR A  96      -0.377  10.133  -0.456  1.00 94.02           C  
ATOM   1580  N   ILE A  97      -1.321   4.098   3.310  1.00 95.18           N  
ATOM   1581  H   ILE A  97      -1.853   4.914   3.576  1.00 95.18           H  
ATOM   1582  CA  ILE A  97      -1.475   2.867   4.102  1.00 95.18           C  
ATOM   1583  HA  ILE A  97      -0.498   2.575   4.487  1.00 95.18           H  
ATOM   1584  C   ILE A  97      -1.958   1.708   3.230  1.00 95.18           C  
ATOM   1585  CB  ILE A  97      -2.406   3.157   5.300  1.00 95.18           C  
ATOM   1586  HB  ILE A  97      -3.246   3.759   4.953  1.00 95.18           H  
ATOM   1587  O   ILE A  97      -1.398   0.608   3.279  1.00 95.18           O  
ATOM   1588  CG1 ILE A  97      -1.598   3.955   6.348  1.00 95.18           C  
ATOM   1589 HG12 ILE A  97      -0.996   4.718   5.856  1.00 95.18           H  
ATOM   1590 HG13 ILE A  97      -0.913   3.276   6.856  1.00 95.18           H  
ATOM   1591  CG2 ILE A  97      -2.969   1.875   5.941  1.00 95.18           C  
ATOM   1592 HG21 ILE A  97      -2.157   1.243   6.300  1.00 95.18           H  
ATOM   1593 HG22 ILE A  97      -3.632   2.122   6.771  1.00 95.18           H  
ATOM   1594 HG23 ILE A  97      -3.572   1.322   5.221  1.00 95.18           H  
ATOM   1595  CD1 ILE A  97      -2.453   4.661   7.401  1.00 95.18           C  
ATOM   1596 HD11 ILE A  97      -1.804   5.010   8.204  1.00 95.18           H  
ATOM   1597 HD12 ILE A  97      -2.936   5.525   6.945  1.00 95.18           H  
ATOM   1598 HD13 ILE A  97      -3.210   3.996   7.815  1.00 95.18           H  
ATOM   1599  N   GLU A  98      -2.955   1.970   2.392  1.00 93.09           N  
ATOM   1600  H   GLU A  98      -3.427   2.859   2.472  1.00 93.09           H  
ATOM   1601  CA  GLU A  98      -3.547   0.966   1.517  1.00 93.09           C  
ATOM   1602  HA  GLU A  98      -3.764   0.067   2.094  1.00 93.09           H  
ATOM   1603  C   GLU A  98      -2.588   0.558   0.397  1.00 93.09           C  
ATOM   1604  CB  GLU A  98      -4.871   1.502   0.948  1.00 93.09           C  
ATOM   1605  HB2 GLU A  98      -4.718   2.499   0.533  1.00 93.09           H  
ATOM   1606  HB3 GLU A  98      -5.188   0.855   0.130  1.00 93.09           H  
ATOM   1607  O   GLU A  98      -2.524  -0.615   0.060  1.00 93.09           O  
ATOM   1608  CG  GLU A  98      -5.993   1.541   1.997  1.00 93.09           C  
ATOM   1609  HG2 GLU A  98      -6.929   1.802   1.503  1.00 93.09           H  
ATOM   1610  HG3 GLU A  98      -6.113   0.541   2.414  1.00 93.09           H  
ATOM   1611  CD  GLU A  98      -5.726   2.549   3.121  1.00 93.09           C  
ATOM   1612  OE1 GLU A  98      -5.915   2.172   4.296  1.00 93.09           O  
ATOM   1613  OE2 GLU A  98      -5.277   3.683   2.847  1.00 93.09           O  
ATOM   1614  N   TYR A  99      -1.785   1.478  -0.132  1.00 91.66           N  
ATOM   1615  H   TYR A  99      -1.837   2.418   0.233  1.00 91.66           H  
ATOM   1616  CA  TYR A  99      -1.036   1.260  -1.375  1.00 91.66           C  
ATOM   1617  HA  TYR A  99      -1.414   0.371  -1.880  1.00 91.66           H  
ATOM   1618  C   TYR A  99       0.464   1.023  -1.181  1.00 91.66           C  
ATOM   1619  CB  TYR A  99      -1.323   2.452  -2.284  1.00 91.66           C  
ATOM   1620  HB2 TYR A  99      -0.692   2.399  -3.171  1.00 91.66           H  
ATOM   1621  HB3 TYR A  99      -1.094   3.372  -1.746  1.00 91.66           H  
ATOM   1622  O   TYR A  99       1.109   0.430  -2.037  1.00 91.66           O  
ATOM   1623  CG  TYR A  99      -2.770   2.484  -2.707  1.00 91.66           C  
ATOM   1624  CD1 TYR A  99      -3.185   1.657  -3.761  1.00 91.66           C  
ATOM   1625  HD1 TYR A  99      -2.463   1.050  -4.287  1.00 91.66           H  
ATOM   1626  CD2 TYR A  99      -3.709   3.269  -2.007  1.00 91.66           C  
ATOM   1627  HD2 TYR A  99      -3.387   3.902  -1.193  1.00 91.66           H  
ATOM   1628  CE1 TYR A  99      -4.540   1.619  -4.118  1.00 91.66           C  
ATOM   1629  HE1 TYR A  99      -4.871   0.952  -4.900  1.00 91.66           H  
ATOM   1630  CE2 TYR A  99      -5.060   3.276  -2.403  1.00 91.66           C  
ATOM   1631  HE2 TYR A  99      -5.768   3.927  -1.911  1.00 91.66           H  
ATOM   1632  OH  TYR A  99      -6.735   2.529  -3.967  1.00 91.66           O  
ATOM   1633  HH  TYR A  99      -7.285   3.176  -3.519  1.00 91.66           H  
ATOM   1634  CZ  TYR A  99      -5.472   2.464  -3.481  1.00 91.66           C  
ATOM   1635  N   GLY A 100       1.025   1.459  -0.053  1.00 90.80           N  
ATOM   1636  H   GLY A 100       0.446   1.982   0.589  1.00 90.80           H  
ATOM   1637  CA  GLY A 100       2.432   1.287   0.303  1.00 90.80           C  
ATOM   1638  HA2 GLY A 100       2.708   0.256   0.081  1.00 90.80           H  
ATOM   1639  HA3 GLY A 100       2.550   1.456   1.374  1.00 90.80           H  
ATOM   1640  C   GLY A 100       3.413   2.210  -0.430  1.00 90.80           C  
ATOM   1641  O   GLY A 100       4.606   2.213  -0.105  1.00 90.80           O  
ATOM   1642  N   ASN A 101       2.941   3.019  -1.381  1.00 88.59           N  
ATOM   1643  H   ASN A 101       1.955   2.982  -1.601  1.00 88.59           H  
ATOM   1644  CA  ASN A 101       3.731   4.061  -2.029  1.00 88.59           C  
ATOM   1645  HA  ASN A 101       4.680   3.614  -2.323  1.00 88.59           H  
ATOM   1646  C   ASN A 101       4.048   5.204  -1.044  1.00 88.59           C  
ATOM   1647  CB  ASN A 101       3.033   4.529  -3.322  1.00 88.59           C  
ATOM   1648  HB2 ASN A 101       3.706   5.176  -3.884  1.00 88.59           H  
ATOM   1649  HB3 ASN A 101       2.822   3.663  -3.950  1.00 88.59           H  
ATOM   1650  O   ASN A 101       3.331   5.440  -0.068  1.00 88.59           O  
ATOM   1651  CG  ASN A 101       1.720   5.246  -3.064  1.00 88.59           C  
ATOM   1652  ND2 ASN A 101       1.558   6.483  -3.470  1.00 88.59           N  
ATOM   1653 HD21 ASN A 101       0.644   6.883  -3.312  1.00 88.59           H  
ATOM   1654 HD22 ASN A 101       2.225   6.934  -4.080  1.00 88.59           H  
ATOM   1655  OD1 ASN A 101       0.820   4.696  -2.465  1.00 88.59           O  
ATOM   1656  N   ILE A 102       5.162   5.896  -1.285  1.00 88.65           N  
ATOM   1657  H   ILE A 102       5.660   5.726  -2.147  1.00 88.65           H  
ATOM   1658  CA  ILE A 102       5.805   6.777  -0.301  1.00 88.65           C  
ATOM   1659  HA  ILE A 102       5.200   6.806   0.605  1.00 88.65           H  
ATOM   1660  C   ILE A 102       5.948   8.196  -0.841  1.00 88.65           C  
ATOM   1661  CB  ILE A 102       7.208   6.221   0.033  1.00 88.65           C  
ATOM   1662  HB  ILE A 102       7.756   6.112  -0.903  1.00 88.65           H  
ATOM   1663  O   ILE A 102       6.695   8.348  -1.791  1.00 88.65           O  
ATOM   1664  CG1 ILE A 102       7.209   4.830   0.690  1.00 88.65           C  
ATOM   1665 HG12 ILE A 102       8.220   4.425   0.663  1.00 88.65           H  
ATOM   1666 HG13 ILE A 102       6.574   4.153   0.120  1.00 88.65           H  
ATOM   1667  CG2 ILE A 102       7.994   7.207   0.903  1.00 88.65           C  
ATOM   1668 HG21 ILE A 102       7.384   7.562   1.734  1.00 88.65           H  
ATOM   1669 HG22 ILE A 102       8.291   8.045   0.272  1.00 88.65           H  
ATOM   1670 HG23 ILE A 102       8.889   6.717   1.286  1.00 88.65           H  
ATOM   1671  CD1 ILE A 102       6.739   4.845   2.139  1.00 88.65           C  
ATOM   1672 HD11 ILE A 102       6.595   3.819   2.478  1.00 88.65           H  
ATOM   1673 HD12 ILE A 102       7.477   5.327   2.780  1.00 88.65           H  
ATOM   1674 HD13 ILE A 102       5.797   5.391   2.186  1.00 88.65           H  
ATOM   1675  N   GLU A 103       5.361   9.227  -0.220  1.00 87.95           N  
ATOM   1676  H   GLU A 103       4.857   9.033   0.634  1.00 87.95           H  
ATOM   1677  CA  GLU A 103       5.389  10.615  -0.721  1.00 87.95           C  
ATOM   1678  HA  GLU A 103       6.078  10.635  -1.565  1.00 87.95           H  
ATOM   1679  C   GLU A 103       6.009  11.662   0.183  1.00 87.95           C  
ATOM   1680  CB  GLU A 103       3.989  11.072  -1.180  1.00 87.95           C  
ATOM   1681  HB2 GLU A 103       3.337  11.114  -0.307  1.00 87.95           H  
ATOM   1682  HB3 GLU A 103       3.577  10.330  -1.864  1.00 87.95           H  
ATOM   1683  O   GLU A 103       5.775  11.668   1.384  1.00 87.95           O  
ATOM   1684  CG  GLU A 103       3.997  12.461  -1.865  1.00 87.95           C  
ATOM   1685  HG2 GLU A 103       4.811  12.538  -2.586  1.00 87.95           H  
ATOM   1686  HG3 GLU A 103       4.174  13.207  -1.090  1.00 87.95           H  
ATOM   1687  CD  GLU A 103       2.670  12.821  -2.527  1.00 87.95           C  
ATOM   1688  OE1 GLU A 103       2.669  13.586  -3.514  1.00 87.95           O  
ATOM   1689  OE2 GLU A 103       1.643  12.383  -1.973  1.00 87.95           O  
ATOM   1690  N   ILE A 104       6.744  12.614  -0.411  1.00 90.65           N  
ATOM   1691  H   ILE A 104       6.831  12.577  -1.416  1.00 90.65           H  
ATOM   1692  CA  ILE A 104       7.023  13.897   0.239  1.00 90.65           C  
ATOM   1693  HA  ILE A 104       6.994  13.745   1.318  1.00 90.65           H  
ATOM   1694  C   ILE A 104       5.948  14.903  -0.153  1.00 90.65           C  
ATOM   1695  CB  ILE A 104       8.407  14.478  -0.091  1.00 90.65           C  
ATOM   1696  HB  ILE A 104       8.420  14.769  -1.142  1.00 90.65           H  
ATOM   1697  O   ILE A 104       5.872  15.317  -1.306  1.00 90.65           O  
ATOM   1698  CG1 ILE A 104       9.533  13.454   0.127  1.00 90.65           C  
ATOM   1699 HG12 ILE A 104       9.559  13.136   1.169  1.00 90.65           H  
ATOM   1700 HG13 ILE A 104       9.344  12.585  -0.503  1.00 90.65           H  
ATOM   1701  CG2 ILE A 104       8.638  15.737   0.776  1.00 90.65           C  
ATOM   1702 HG21 ILE A 104       7.875  16.487   0.569  1.00 90.65           H  
ATOM   1703 HG22 ILE A 104       8.593  15.469   1.832  1.00 90.65           H  
ATOM   1704 HG23 ILE A 104       9.605  16.185   0.550  1.00 90.65           H  
ATOM   1705  CD1 ILE A 104      10.897  14.028  -0.275  1.00 90.65           C  
ATOM   1706 HD11 ILE A 104      11.544  13.228  -0.635  1.00 90.65           H  
ATOM   1707 HD12 ILE A 104      11.363  14.527   0.575  1.00 90.65           H  
ATOM   1708 HD13 ILE A 104      10.785  14.734  -1.098  1.00 90.65           H  
ATOM   1709  N   THR A 105       5.190  15.368   0.830  1.00 92.50           N  
ATOM   1710  H   THR A 105       5.306  14.965   1.749  1.00 92.50           H  
ATOM   1711  CA  THR A 105       4.150  16.379   0.633  1.00 92.50           C  
ATOM   1712  HA  THR A 105       4.248  16.807  -0.365  1.00 92.50           H  
ATOM   1713  C   THR A 105       4.306  17.540   1.620  1.00 92.50           C  
ATOM   1714  CB  THR A 105       2.782  15.689   0.664  1.00 92.50           C  
ATOM   1715  HB  THR A 105       2.827  14.795   0.042  1.00 92.50           H  
ATOM   1716  O   THR A 105       5.270  17.600   2.392  1.00 92.50           O  
ATOM   1717  CG2 THR A 105       2.345  15.290   2.063  1.00 92.50           C  
ATOM   1718 HG21 THR A 105       1.404  14.745   1.987  1.00 92.50           H  
ATOM   1719 HG22 THR A 105       3.093  14.638   2.516  1.00 92.50           H  
ATOM   1720 HG23 THR A 105       2.200  16.175   2.682  1.00 92.50           H  
ATOM   1721  OG1 THR A 105       1.785  16.525   0.142  1.00 92.50           O  
ATOM   1722  HG1 THR A 105       1.099  15.919  -0.148  1.00 92.50           H  
ATOM   1723  N   GLN A 106       3.378  18.491   1.568  1.00 95.68           N  
ATOM   1724  H   GLN A 106       2.571  18.299   0.991  1.00 95.68           H  
ATOM   1725  CA  GLN A 106       3.360  19.720   2.363  1.00 95.68           C  
ATOM   1726  HA  GLN A 106       4.256  19.777   2.982  1.00 95.68           H  
ATOM   1727  C   GLN A 106       2.146  19.755   3.295  1.00 95.68           C  
ATOM   1728  CB  GLN A 106       3.346  20.929   1.423  1.00 95.68           C  
ATOM   1729  HB2 GLN A 106       2.479  20.857   0.767  1.00 95.68           H  
ATOM   1730  HB3 GLN A 106       3.255  21.839   2.017  1.00 95.68           H  
ATOM   1731  O   GLN A 106       1.140  19.100   3.031  1.00 95.68           O  
ATOM   1732  CG  GLN A 106       4.611  21.026   0.560  1.00 95.68           C  
ATOM   1733  HG2 GLN A 106       4.652  20.189  -0.136  1.00 95.68           H  
ATOM   1734  HG3 GLN A 106       5.490  20.978   1.202  1.00 95.68           H  
ATOM   1735  CD  GLN A 106       4.658  22.318  -0.244  1.00 95.68           C  
ATOM   1736  NE2 GLN A 106       5.826  22.886  -0.449  1.00 95.68           N  
ATOM   1737 HE21 GLN A 106       6.663  22.488  -0.048  1.00 95.68           H  
ATOM   1738 HE22 GLN A 106       5.804  23.727  -1.008  1.00 95.68           H  
ATOM   1739  OE1 GLN A 106       3.664  22.851  -0.703  1.00 95.68           O  
ATOM   1740  N   LEU A 107       2.224  20.549   4.370  1.00 98.16           N  
ATOM   1741  H   LEU A 107       3.068  21.082   4.519  1.00 98.16           H  
ATOM   1742  CA  LEU A 107       1.201  20.595   5.424  1.00 98.16           C  
ATOM   1743  HA  LEU A 107       1.180  19.621   5.914  1.00 98.16           H  
ATOM   1744  C   LEU A 107      -0.218  20.869   4.896  1.00 98.16           C  
ATOM   1745  CB  LEU A 107       1.608  21.671   6.450  1.00 98.16           C  
ATOM   1746  HB2 LEU A 107       1.645  22.638   5.948  1.00 98.16           H  
ATOM   1747  HB3 LEU A 107       2.608  21.450   6.823  1.00 98.16           H  
ATOM   1748  O   LEU A 107      -1.171  20.247   5.346  1.00 98.16           O  
ATOM   1749  CG  LEU A 107       0.669  21.792   7.664  1.00 98.16           C  
ATOM   1750  HG  LEU A 107      -0.326  22.093   7.333  1.00 98.16           H  
ATOM   1751  CD1 LEU A 107       0.576  20.471   8.424  1.00 98.16           C  
ATOM   1752 HD11 LEU A 107       0.035  19.735   7.830  1.00 98.16           H  
ATOM   1753 HD12 LEU A 107       0.010  20.630   9.342  1.00 98.16           H  
ATOM   1754 HD13 LEU A 107       1.572  20.098   8.665  1.00 98.16           H  
ATOM   1755  CD2 LEU A 107       1.209  22.860   8.615  1.00 98.16           C  
ATOM   1756 HD21 LEU A 107       2.181  22.568   9.012  1.00 98.16           H  
ATOM   1757 HD22 LEU A 107       0.513  22.988   9.443  1.00 98.16           H  
ATOM   1758 HD23 LEU A 107       1.291  23.815   8.095  1.00 98.16           H  
ATOM   1759  N   ASN A 108      -0.354  21.744   3.898  1.00 96.79           N  
ATOM   1760  H   ASN A 108       0.484  22.121   3.480  1.00 96.79           H  
ATOM   1761  CA  ASN A 108      -1.638  22.128   3.300  1.00 96.79           C  
ATOM   1762  HA  ASN A 108      -2.317  22.405   4.107  1.00 96.79           H  
ATOM   1763  C   ASN A 108      -2.342  21.004   2.515  1.00 96.79           C  
ATOM   1764  CB  ASN A 108      -1.422  23.359   2.400  1.00 96.79           C  
ATOM   1765  HB2 ASN A 108      -0.956  24.160   2.973  1.00 96.79           H  
ATOM   1766  HB3 ASN A 108      -2.398  23.712   2.066  1.00 96.79           H  
ATOM   1767  O   ASN A 108      -3.467  21.198   2.063  1.00 96.79           O  
ATOM   1768  CG  ASN A 108      -0.565  23.072   1.174  1.00 96.79           C  
ATOM   1769  ND2 ASN A 108      -0.759  23.792   0.096  1.00 96.79           N  
ATOM   1770 HD21 ASN A 108      -0.134  23.614  -0.677  1.00 96.79           H  
ATOM   1771 HD22 ASN A 108      -1.491  24.487   0.068  1.00 96.79           H  
ATOM   1772  OD1 ASN A 108       0.317  22.230   1.177  1.00 96.79           O  
ATOM   1773  N   ARG A 109      -1.688  19.854   2.319  1.00 96.84           N  
ATOM   1774  H   ARG A 109      -0.745  19.787   2.674  1.00 96.84           H  
ATOM   1775  CA  ARG A 109      -2.267  18.648   1.701  1.00 96.84           C  
ATOM   1776  HA  ARG A 109      -3.221  18.900   1.237  1.00 96.84           H  
ATOM   1777  C   ARG A 109      -2.584  17.560   2.723  1.00 96.84           C  
ATOM   1778  CB  ARG A 109      -1.315  18.116   0.623  1.00 96.84           C  
ATOM   1779  HB2 ARG A 109      -0.371  17.830   1.088  1.00 96.84           H  
ATOM   1780  HB3 ARG A 109      -1.761  17.227   0.177  1.00 96.84           H  
ATOM   1781  O   ARG A 109      -2.975  16.456   2.340  1.00 96.84           O  
ATOM   1782  CG  ARG A 109      -1.047  19.155  -0.476  1.00 96.84           C  
ATOM   1783  HG2 ARG A 109      -1.996  19.511  -0.876  1.00 96.84           H  
ATOM   1784  HG3 ARG A 109      -0.508  20.003  -0.053  1.00 96.84           H  
ATOM   1785  CD  ARG A 109      -0.203  18.578  -1.614  1.00 96.84           C  
ATOM   1786  HD2 ARG A 109       0.025  19.375  -2.322  1.00 96.84           H  
ATOM   1787  HD3 ARG A 109       0.750  18.228  -1.217  1.00 96.84           H  
ATOM   1788  NE  ARG A 109      -0.898  17.473  -2.295  1.00 96.84           N  
ATOM   1789  HE  ARG A 109      -0.824  16.550  -1.892  1.00 96.84           H  
ATOM   1790  NH1 ARG A 109      -1.914  18.665  -3.992  1.00 96.84           N  
ATOM   1791 HH11 ARG A 109      -2.499  18.635  -4.815  1.00 96.84           H  
ATOM   1792 HH12 ARG A 109      -1.457  19.513  -3.688  1.00 96.84           H  
ATOM   1793  NH2 ARG A 109      -2.242  16.486  -3.788  1.00 96.84           N  
ATOM   1794 HH21 ARG A 109      -2.838  16.433  -4.601  1.00 96.84           H  
ATOM   1795 HH22 ARG A 109      -2.164  15.651  -3.226  1.00 96.84           H  
ATOM   1796  CZ  ARG A 109      -1.673  17.555  -3.356  1.00 96.84           C  
ATOM   1797  N   LEU A 110      -2.356  17.844   4.001  1.00 98.43           N  
ATOM   1798  H   LEU A 110      -2.090  18.788   4.243  1.00 98.43           H  
ATOM   1799  CA  LEU A 110      -2.585  16.932   5.108  1.00 98.43           C  
ATOM   1800  HA  LEU A 110      -2.748  15.923   4.731  1.00 98.43           H  
ATOM   1801  C   LEU A 110      -3.825  17.364   5.867  1.00 98.43           C  
ATOM   1802  CB  LEU A 110      -1.378  16.913   6.053  1.00 98.43           C  
ATOM   1803  HB2 LEU A 110      -1.332  17.868   6.577  1.00 98.43           H  
ATOM   1804  HB3 LEU A 110      -1.545  16.125   6.787  1.00 98.43           H  
ATOM   1805  O   LEU A 110      -4.039  18.547   6.105  1.00 98.43           O  
ATOM   1806  CG  LEU A 110      -0.029  16.680   5.374  1.00 98.43           C  
ATOM   1807  HG  LEU A 110       0.217  17.522   4.728  1.00 98.43           H  
ATOM   1808  CD1 LEU A 110       1.064  16.547   6.425  1.00 98.43           C  
ATOM   1809 HD11 LEU A 110       0.879  15.633   6.988  1.00 98.43           H  
ATOM   1810 HD12 LEU A 110       2.039  16.489   5.940  1.00 98.43           H  
ATOM   1811 HD13 LEU A 110       1.048  17.410   7.090  1.00 98.43           H  
ATOM   1812  CD2 LEU A 110      -0.032  15.397   4.563  1.00 98.43           C  
ATOM   1813 HD21 LEU A 110      -0.471  14.579   5.135  1.00 98.43           H  
ATOM   1814 HD22 LEU A 110      -0.590  15.546   3.638  1.00 98.43           H  
ATOM   1815 HD23 LEU A 110       1.004  15.160   4.322  1.00 98.43           H  
ATOM   1816  N   TYR A 111      -4.594  16.385   6.299  1.00 98.68           N  
ATOM   1817  H   TYR A 111      -4.340  15.438   6.057  1.00 98.68           H  
ATOM   1818  CA  TYR A 111      -5.826  16.532   7.047  1.00 98.68           C  
ATOM   1819  HA  TYR A 111      -5.954  17.574   7.342  1.00 98.68           H  
ATOM   1820  C   TYR A 111      -5.720  15.653   8.297  1.00 98.68           C  
ATOM   1821  CB  TYR A 111      -7.011  16.131   6.158  1.00 98.68           C  
ATOM   1822  HB2 TYR A 111      -7.929  16.155   6.746  1.00 98.68           H  
ATOM   1823  HB3 TYR A 111      -6.860  15.106   5.821  1.00 98.68           H  
ATOM   1824  O   TYR A 111      -5.045  14.611   8.269  1.00 98.68           O  
ATOM   1825  CG  TYR A 111      -7.187  16.983   4.919  1.00 98.68           C  
ATOM   1826  CD1 TYR A 111      -8.178  17.978   4.886  1.00 98.68           C  
ATOM   1827  HD1 TYR A 111      -8.820  18.137   5.740  1.00 98.68           H  
ATOM   1828  CD2 TYR A 111      -6.365  16.772   3.793  1.00 98.68           C  
ATOM   1829  HD2 TYR A 111      -5.614  15.996   3.808  1.00 98.68           H  
ATOM   1830  CE1 TYR A 111      -8.353  18.761   3.731  1.00 98.68           C  
ATOM   1831  HE1 TYR A 111      -9.133  19.506   3.702  1.00 98.68           H  
ATOM   1832  CE2 TYR A 111      -6.514  17.578   2.650  1.00 98.68           C  
ATOM   1833  HE2 TYR A 111      -5.877  17.439   1.788  1.00 98.68           H  
ATOM   1834  OH  TYR A 111      -7.696  19.329   1.502  1.00 98.68           O  
ATOM   1835  HH  TYR A 111      -8.464  19.889   1.639  1.00 98.68           H  
ATOM   1836  CZ  TYR A 111      -7.522  18.562   2.610  1.00 98.68           C  
ATOM   1837  N   PRO A 112      -6.346  16.054   9.415  1.00 98.52           N  
ATOM   1838  CA  PRO A 112      -6.412  15.194  10.587  1.00 98.52           C  
ATOM   1839  HA  PRO A 112      -5.407  15.001  10.963  1.00 98.52           H  
ATOM   1840  C   PRO A 112      -7.062  13.859  10.207  1.00 98.52           C  
ATOM   1841  CB  PRO A 112      -7.209  15.980  11.631  1.00 98.52           C  
ATOM   1842  HB2 PRO A 112      -6.518  16.525  12.274  1.00 98.52           H  
ATOM   1843  HB3 PRO A 112      -7.849  15.334  12.232  1.00 98.52           H  
ATOM   1844  O   PRO A 112      -7.985  13.822   9.405  1.00 98.52           O  
ATOM   1845  CG  PRO A 112      -8.029  16.983  10.815  1.00 98.52           C  
ATOM   1846  HG2 PRO A 112      -8.209  17.904  11.368  1.00 98.52           H  
ATOM   1847  HG3 PRO A 112      -8.976  16.531  10.520  1.00 98.52           H  
ATOM   1848  CD  PRO A 112      -7.187  17.234   9.569  1.00 98.52           C  
ATOM   1849  HD2 PRO A 112      -6.563  18.117   9.711  1.00 98.52           H  
ATOM   1850  HD3 PRO A 112      -7.843  17.376   8.711  1.00 98.52           H  
ATOM   1851  N   CYS A 113      -6.575  12.749  10.759  1.00 98.65           N  
ATOM   1852  H   CYS A 113      -5.828  12.811  11.436  1.00 98.65           H  
ATOM   1853  CA  CYS A 113      -7.267  11.471  10.629  1.00 98.65           C  
ATOM   1854  HA  CYS A 113      -7.875  11.477   9.725  1.00 98.65           H  
ATOM   1855  C   CYS A 113      -8.162  11.288  11.861  1.00 98.65           C  
ATOM   1856  CB  CYS A 113      -6.247  10.342  10.477  1.00 98.65           C  
ATOM   1857  HB2 CYS A 113      -5.534  10.600   9.694  1.00 98.65           H  
ATOM   1858  HB3 CYS A 113      -5.723  10.188  11.421  1.00 98.65           H  
ATOM   1859  O   CYS A 113      -7.640  11.344  12.979  1.00 98.65           O  
ATOM   1860  SG  CYS A 113      -7.117   8.830   9.996  1.00 98.65           S  
ATOM   1861  HG  CYS A 113      -6.056   8.029   9.860  1.00 98.65           H  
ATOM   1862  N   PRO A 114      -9.484  11.106  11.711  1.00 98.23           N  
ATOM   1863  CA  PRO A 114     -10.342  10.817  12.849  1.00 98.23           C  
ATOM   1864  HA  PRO A 114     -10.193  11.561  13.632  1.00 98.23           H  
ATOM   1865  C   PRO A 114     -10.001   9.429  13.401  1.00 98.23           C  
ATOM   1866  CB  PRO A 114     -11.767  10.923  12.305  1.00 98.23           C  
ATOM   1867  HB2 PRO A 114     -12.091  11.963  12.340  1.00 98.23           H  
ATOM   1868  HB3 PRO A 114     -12.463  10.290  12.856  1.00 98.23           H  
ATOM   1869  O   PRO A 114      -9.651   8.529  12.642  1.00 98.23           O  
ATOM   1870  CG  PRO A 114     -11.614  10.493  10.847  1.00 98.23           C  
ATOM   1871  HG2 PRO A 114     -11.616   9.404  10.801  1.00 98.23           H  
ATOM   1872  HG3 PRO A 114     -12.398  10.907  10.212  1.00 98.23           H  
ATOM   1873  CD  PRO A 114     -10.231  11.020  10.466  1.00 98.23           C  
ATOM   1874  HD2 PRO A 114      -9.757  10.341   9.758  1.00 98.23           H  
ATOM   1875  HD3 PRO A 114     -10.312  12.018  10.035  1.00 98.23           H  
ATOM   1876  N   GLU A 115     -10.131   9.234  14.717  1.00 97.79           N  
ATOM   1877  H   GLU A 115     -10.346  10.028  15.303  1.00 97.79           H  
ATOM   1878  CA  GLU A 115      -9.621   8.024  15.385  1.00 97.79           C  
ATOM   1879  HA  GLU A 115      -8.537   8.012  15.281  1.00 97.79           H  
ATOM   1880  C   GLU A 115     -10.146   6.723  14.761  1.00 97.79           C  
ATOM   1881  CB  GLU A 115      -9.967   8.078  16.884  1.00 97.79           C  
ATOM   1882  HB2 GLU A 115     -11.050   8.071  17.000  1.00 97.79           H  
ATOM   1883  HB3 GLU A 115      -9.594   9.014  17.300  1.00 97.79           H  
ATOM   1884  O   GLU A 115      -9.377   5.795  14.550  1.00 97.79           O  
ATOM   1885  CG  GLU A 115      -9.380   6.905  17.693  1.00 97.79           C  
ATOM   1886  HG2 GLU A 115      -9.607   7.062  18.748  1.00 97.79           H  
ATOM   1887  HG3 GLU A 115      -9.877   5.984  17.387  1.00 97.79           H  
ATOM   1888  CD  GLU A 115      -7.859   6.757  17.519  1.00 97.79           C  
ATOM   1889  OE1 GLU A 115      -7.382   5.601  17.419  1.00 97.79           O  
ATOM   1890  OE2 GLU A 115      -7.185   7.806  17.424  1.00 97.79           O  
ATOM   1891  N   HIS A 116     -11.423   6.681  14.369  1.00 97.93           N  
ATOM   1892  H   HIS A 116     -11.997   7.496  14.531  1.00 97.93           H  
ATOM   1893  CA  HIS A 116     -12.031   5.506  13.734  1.00 97.93           C  
ATOM   1894  HA  HIS A 116     -11.857   4.649  14.384  1.00 97.93           H  
ATOM   1895  C   HIS A 116     -11.431   5.142  12.361  1.00 97.93           C  
ATOM   1896  CB  HIS A 116     -13.549   5.714  13.625  1.00 97.93           C  
ATOM   1897  HB2 HIS A 116     -13.945   6.010  14.596  1.00 97.93           H  
ATOM   1898  HB3 HIS A 116     -14.005   4.759  13.365  1.00 97.93           H  
ATOM   1899  O   HIS A 116     -11.593   4.009  11.920  1.00 97.93           O  
ATOM   1900  CG  HIS A 116     -13.964   6.730  12.586  1.00 97.93           C  
ATOM   1901  CD2 HIS A 116     -14.375   6.463  11.306  1.00 97.93           C  
ATOM   1902  HD2 HIS A 116     -14.444   5.488  10.847  1.00 97.93           H  
ATOM   1903  ND1 HIS A 116     -14.036   8.095  12.757  1.00 97.93           N  
ATOM   1904  HD1 HIS A 116     -13.882   8.599  13.618  1.00 97.93           H  
ATOM   1905  CE1 HIS A 116     -14.474   8.636  11.607  1.00 97.93           C  
ATOM   1906  HE1 HIS A 116     -14.659   9.686  11.437  1.00 97.93           H  
ATOM   1907  NE2 HIS A 116     -14.700   7.681  10.701  1.00 97.93           N  
ATOM   1908  N   LEU A 117     -10.738   6.074  11.696  1.00 98.03           N  
ATOM   1909  H   LEU A 117     -10.617   6.977  12.130  1.00 98.03           H  
ATOM   1910  CA  LEU A 117      -9.999   5.831  10.452  1.00 98.03           C  
ATOM   1911  HA  LEU A 117     -10.340   4.896  10.010  1.00 98.03           H  
ATOM   1912  C   LEU A 117      -8.494   5.655  10.687  1.00 98.03           C  
ATOM   1913  CB  LEU A 117     -10.252   6.967   9.439  1.00 98.03           C  
ATOM   1914  HB2 LEU A 117      -9.911   7.904   9.880  1.00 98.03           H  
ATOM   1915  HB3 LEU A 117      -9.649   6.780   8.551  1.00 98.03           H  
ATOM   1916  O   LEU A 117      -7.785   5.283   9.751  1.00 98.03           O  
ATOM   1917  CG  LEU A 117     -11.710   7.143   8.992  1.00 98.03           C  
ATOM   1918  HG  LEU A 117     -12.297   7.415   9.869  1.00 98.03           H  
ATOM   1919  CD1 LEU A 117     -11.820   8.277   7.970  1.00 98.03           C  
ATOM   1920 HD11 LEU A 117     -11.381   9.194   8.362  1.00 98.03           H  
ATOM   1921 HD12 LEU A 117     -11.309   8.000   7.048  1.00 98.03           H  
ATOM   1922 HD13 LEU A 117     -12.872   8.458   7.745  1.00 98.03           H  
ATOM   1923  CD2 LEU A 117     -12.293   5.877   8.365  1.00 98.03           C  
ATOM   1924 HD21 LEU A 117     -11.687   5.552   7.519  1.00 98.03           H  
ATOM   1925 HD22 LEU A 117     -13.307   6.077   8.017  1.00 98.03           H  
ATOM   1926 HD23 LEU A 117     -12.352   5.079   9.105  1.00 98.03           H  
ATOM   1927  N   SER A 118      -7.980   5.898  11.896  1.00 97.95           N  
ATOM   1928  H   SER A 118      -8.606   6.147  12.648  1.00 97.95           H  
ATOM   1929  CA  SER A 118      -6.562   5.692  12.203  1.00 97.95           C  
ATOM   1930  HA  SER A 118      -5.977   6.325  11.536  1.00 97.95           H  
ATOM   1931  C   SER A 118      -6.165   4.233  11.982  1.00 97.95           C  
ATOM   1932  CB  SER A 118      -6.237   6.102  13.641  1.00 97.95           C  
ATOM   1933  HB2 SER A 118      -6.817   5.490  14.331  1.00 97.95           H  
ATOM   1934  HB3 SER A 118      -6.493   7.150  13.795  1.00 97.95           H  
ATOM   1935  O   SER A 118      -6.954   3.323  12.235  1.00 97.95           O  
ATOM   1936  OG  SER A 118      -4.853   5.902  13.891  1.00 97.95           O  
ATOM   1937  HG  SER A 118      -4.802   5.624  14.808  1.00 97.95           H  
ATOM   1938  N   VAL A 119      -4.918   3.984  11.572  1.00 97.11           N  
ATOM   1939  H   VAL A 119      -4.293   4.763  11.422  1.00 97.11           H  
ATOM   1940  CA  VAL A 119      -4.403   2.620  11.362  1.00 97.11           C  
ATOM   1941  HA  VAL A 119      -5.063   2.132  10.645  1.00 97.11           H  
ATOM   1942  C   VAL A 119      -4.428   1.761  12.638  1.00 97.11           C  
ATOM   1943  CB  VAL A 119      -2.996   2.691  10.742  1.00 97.11           C  
ATOM   1944  HB  VAL A 119      -2.992   3.512  10.025  1.00 97.11           H  
ATOM   1945  O   VAL A 119      -4.416   0.536  12.558  1.00 97.11           O  
ATOM   1946  CG1 VAL A 119      -1.882   2.974  11.759  1.00 97.11           C  
ATOM   1947 HG11 VAL A 119      -0.944   3.148  11.231  1.00 97.11           H  
ATOM   1948 HG12 VAL A 119      -2.122   3.864  12.342  1.00 97.11           H  
ATOM   1949 HG13 VAL A 119      -1.752   2.127  12.432  1.00 97.11           H  
ATOM   1950  CG2 VAL A 119      -2.679   1.416   9.960  1.00 97.11           C  
ATOM   1951 HG21 VAL A 119      -2.673   0.556  10.629  1.00 97.11           H  
ATOM   1952 HG22 VAL A 119      -1.708   1.519   9.477  1.00 97.11           H  
ATOM   1953 HG23 VAL A 119      -3.437   1.259   9.193  1.00 97.11           H  
ATOM   1954  N   THR A 120      -4.495   2.400  13.811  1.00 95.42           N  
ATOM   1955  H   THR A 120      -4.528   3.409  13.802  1.00 95.42           H  
ATOM   1956  CA  THR A 120      -4.637   1.756  15.127  1.00 95.42           C  
ATOM   1957  HA  THR A 120      -3.950   0.912  15.190  1.00 95.42           H  
ATOM   1958  C   THR A 120      -6.038   1.204  15.381  1.00 95.42           C  
ATOM   1959  CB  THR A 120      -4.297   2.756  16.249  1.00 95.42           C  
ATOM   1960  HB  THR A 120      -4.597   2.347  17.214  1.00 95.42           H  
ATOM   1961  O   THR A 120      -6.169   0.190  16.060  1.00 95.42           O  
ATOM   1962  CG2 THR A 120      -2.793   3.033  16.267  1.00 95.42           C  
ATOM   1963 HG21 THR A 120      -2.564   3.717  17.084  1.00 95.42           H  
ATOM   1964 HG22 THR A 120      -2.249   2.101  16.421  1.00 95.42           H  
ATOM   1965 HG23 THR A 120      -2.481   3.485  15.325  1.00 95.42           H  
ATOM   1966  OG1 THR A 120      -4.932   4.007  16.034  1.00 95.42           O  
ATOM   1967  HG1 THR A 120      -5.505   4.219  16.775  1.00 95.42           H  
ATOM   1968  N   SER A 121      -7.069   1.846  14.828  1.00 97.24           N  
ATOM   1969  H   SER A 121      -6.871   2.661  14.264  1.00 97.24           H  
ATOM   1970  CA  SER A 121      -8.478   1.463  14.998  1.00 97.24           C  
ATOM   1971  HA  SER A 121      -8.582   0.813  15.867  1.00 97.24           H  
ATOM   1972  C   SER A 121      -9.025   0.701  13.788  1.00 97.24           C  
ATOM   1973  CB  SER A 121      -9.320   2.717  15.248  1.00 97.24           C  
ATOM   1974  HB2 SER A 121      -9.137   3.432  14.446  1.00 97.24           H  
ATOM   1975  HB3 SER A 121     -10.375   2.442  15.243  1.00 97.24           H  
ATOM   1976  O   SER A 121      -9.898  -0.152  13.930  1.00 97.24           O  
ATOM   1977  OG  SER A 121      -9.014   3.278  16.513  1.00 97.24           O  
ATOM   1978  HG  SER A 121      -8.565   4.123  16.429  1.00 97.24           H  
ATOM   1979  N   LEU A 122      -8.492   0.976  12.596  1.00 97.29           N  
ATOM   1980  H   LEU A 122      -7.811   1.720  12.553  1.00 97.29           H  
ATOM   1981  CA  LEU A 122      -8.881   0.361  11.332  1.00 97.29           C  
ATOM   1982  HA  LEU A 122      -9.498  -0.514  11.536  1.00 97.29           H  
ATOM   1983  C   LEU A 122      -7.626  -0.105  10.590  1.00 97.29           C  
ATOM   1984  CB  LEU A 122      -9.732   1.383  10.558  1.00 97.29           C  
ATOM   1985  HB2 LEU A 122      -9.147   2.289  10.402  1.00 97.29           H  
ATOM   1986  HB3 LEU A 122     -10.572   1.654  11.198  1.00 97.29           H  
ATOM   1987  O   LEU A 122      -7.007   0.654   9.842  1.00 97.29           O  
ATOM   1988  CG  LEU A 122     -10.301   0.905   9.209  1.00 97.29           C  
ATOM   1989  HG  LEU A 122      -9.491   0.667   8.520  1.00 97.29           H  
ATOM   1990  CD1 LEU A 122     -11.192  -0.328   9.366  1.00 97.29           C  
ATOM   1991 HD11 LEU A 122     -11.649  -0.571   8.406  1.00 97.29           H  
ATOM   1992 HD12 LEU A 122     -11.976  -0.127  10.096  1.00 97.29           H  
ATOM   1993 HD13 LEU A 122     -10.597  -1.184   9.687  1.00 97.29           H  
ATOM   1994  CD2 LEU A 122     -11.128   2.052   8.625  1.00 97.29           C  
ATOM   1995 HD21 LEU A 122     -11.796   2.456   9.385  1.00 97.29           H  
ATOM   1996 HD22 LEU A 122     -11.753   1.714   7.799  1.00 97.29           H  
ATOM   1997 HD23 LEU A 122     -10.471   2.848   8.276  1.00 97.29           H  
ATOM   1998  N   ALA A 123      -7.243  -1.359  10.819  1.00 96.01           N  
ATOM   1999  H   ALA A 123      -7.781  -1.912  11.470  1.00 96.01           H  
ATOM   2000  CA  ALA A 123      -6.040  -1.948  10.240  1.00 96.01           C  
ATOM   2001  HA  ALA A 123      -5.183  -1.372  10.590  1.00 96.01           H  
ATOM   2002  C   ALA A 123      -6.044  -1.902   8.702  1.00 96.01           C  
ATOM   2003  CB  ALA A 123      -5.897  -3.384  10.757  1.00 96.01           C  
ATOM   2004  HB1 ALA A 123      -4.978  -3.825  10.370  1.00 96.01           H  
ATOM   2005  HB2 ALA A 123      -6.743  -3.985  10.425  1.00 96.01           H  
ATOM   2006  HB3 ALA A 123      -5.854  -3.384  11.846  1.00 96.01           H  
ATOM   2007  O   ALA A 123      -7.098  -1.909   8.058  1.00 96.01           O  
ATOM   2008  N   SER A 124      -4.852  -1.883   8.103  1.00 96.53           N  
ATOM   2009  H   SER A 124      -4.017  -1.926   8.670  1.00 96.53           H  
ATOM   2010  CA  SER A 124      -4.731  -2.098   6.662  1.00 96.53           C  
ATOM   2011  HA  SER A 124      -5.406  -1.411   6.153  1.00 96.53           H  
ATOM   2012  C   SER A 124      -5.127  -3.530   6.298  1.00 96.53           C  
ATOM   2013  CB  SER A 124      -3.314  -1.816   6.166  1.00 96.53           C  
ATOM   2014  HB2 SER A 124      -3.001  -0.824   6.494  1.00 96.53           H  
ATOM   2015  HB3 SER A 124      -2.621  -2.563   6.554  1.00 96.53           H  
ATOM   2016  O   SER A 124      -4.852  -4.472   7.041  1.00 96.53           O  
ATOM   2017  OG  SER A 124      -3.356  -1.870   4.756  1.00 96.53           O  
ATOM   2018  HG  SER A 124      -2.520  -1.585   4.380  1.00 96.53           H  
ATOM   2019  N   LEU A 125      -5.727  -3.700   5.121  1.00 96.58           N  
ATOM   2020  H   LEU A 125      -5.908  -2.875   4.568  1.00 96.58           H  
ATOM   2021  CA  LEU A 125      -5.970  -5.014   4.520  1.00 96.58           C  
ATOM   2022  HA  LEU A 125      -6.026  -5.769   5.304  1.00 96.58           H  
ATOM   2023  C   LEU A 125      -4.827  -5.452   3.595  1.00 96.58           C  
ATOM   2024  CB  LEU A 125      -7.311  -4.986   3.770  1.00 96.58           C  
ATOM   2025  HB2 LEU A 125      -7.472  -5.957   3.301  1.00 96.58           H  
ATOM   2026  HB3 LEU A 125      -7.247  -4.240   2.978  1.00 96.58           H  
ATOM   2027  O   LEU A 125      -4.855  -6.570   3.083  1.00 96.58           O  
ATOM   2028  CG  LEU A 125      -8.521  -4.666   4.662  1.00 96.58           C  
ATOM   2029  HG  LEU A 125      -8.380  -3.701   5.148  1.00 96.58           H  
ATOM   2030  CD1 LEU A 125      -9.763  -4.570   3.787  1.00 96.58           C  
ATOM   2031 HD11 LEU A 125     -10.605  -4.246   4.399  1.00 96.58           H  
ATOM   2032 HD12 LEU A 125      -9.983  -5.530   3.319  1.00 96.58           H  
ATOM   2033 HD13 LEU A 125      -9.598  -3.819   3.014  1.00 96.58           H  
ATOM   2034  CD2 LEU A 125      -8.766  -5.731   5.733  1.00 96.58           C  
ATOM   2035 HD21 LEU A 125      -8.861  -6.713   5.272  1.00 96.58           H  
ATOM   2036 HD22 LEU A 125      -7.939  -5.736   6.443  1.00 96.58           H  
ATOM   2037 HD23 LEU A 125      -9.678  -5.493   6.280  1.00 96.58           H  
ATOM   2038  N   THR A 126      -3.847  -4.575   3.353  1.00 96.77           N  
ATOM   2039  H   THR A 126      -3.853  -3.679   3.820  1.00 96.77           H  
ATOM   2040  CA  THR A 126      -2.754  -4.836   2.417  1.00 96.77           C  
ATOM   2041  HA  THR A 126      -3.081  -5.642   1.760  1.00 96.77           H  
ATOM   2042  C   THR A 126      -1.509  -5.338   3.119  1.00 96.77           C  
ATOM   2043  CB  THR A 126      -2.449  -3.647   1.496  1.00 96.77           C  
ATOM   2044  HB  THR A 126      -1.580  -3.881   0.880  1.00 96.77           H  
ATOM   2045  O   THR A 126      -0.938  -4.665   3.979  1.00 96.77           O  
ATOM   2046  CG2 THR A 126      -3.650  -3.445   0.589  1.00 96.77           C  
ATOM   2047 HG21 THR A 126      -3.454  -2.692  -0.175  1.00 96.77           H  
ATOM   2048 HG22 THR A 126      -4.540  -3.179   1.160  1.00 96.77           H  
ATOM   2049 HG23 THR A 126      -3.801  -4.380   0.050  1.00 96.77           H  
ATOM   2050  OG1 THR A 126      -2.237  -2.422   2.151  1.00 96.77           O  
ATOM   2051  HG1 THR A 126      -2.290  -1.768   1.451  1.00 96.77           H  
ATOM   2052  N   SER A 127      -1.070  -6.523   2.712  1.00 98.10           N  
ATOM   2053  H   SER A 127      -1.578  -6.981   1.969  1.00 98.10           H  
ATOM   2054  CA  SER A 127       0.179  -7.143   3.135  1.00 98.10           C  
ATOM   2055  HA  SER A 127       0.382  -6.873   4.171  1.00 98.10           H  
ATOM   2056  C   SER A 127       1.340  -6.673   2.269  1.00 98.10           C  
ATOM   2057  CB  SER A 127       0.078  -8.662   3.059  1.00 98.10           C  
ATOM   2058  HB2 SER A 127       1.045  -9.092   3.319  1.00 98.10           H  
ATOM   2059  HB3 SER A 127      -0.176  -8.957   2.041  1.00 98.10           H  
ATOM   2060  O   SER A 127       1.168  -6.384   1.086  1.00 98.10           O  
ATOM   2061  OG  SER A 127      -0.905  -9.148   3.947  1.00 98.10           O  
ATOM   2062  HG  SER A 127      -0.522  -9.260   4.821  1.00 98.10           H  
ATOM   2063  N   HIS A 128       2.532  -6.634   2.860  1.00 97.39           N  
ATOM   2064  H   HIS A 128       2.597  -6.982   3.806  1.00 97.39           H  
ATOM   2065  CA  HIS A 128       3.785  -6.314   2.174  1.00 97.39           C  
ATOM   2066  HA  HIS A 128       3.575  -5.898   1.188  1.00 97.39           H  
ATOM   2067  C   HIS A 128       4.598  -7.595   1.987  1.00 97.39           C  
ATOM   2068  CB  HIS A 128       4.530  -5.247   2.987  1.00 97.39           C  
ATOM   2069  HB2 HIS A 128       3.916  -4.348   3.026  1.00 97.39           H  
ATOM   2070  HB3 HIS A 128       4.644  -5.609   4.009  1.00 97.39           H  
ATOM   2071  O   HIS A 128       4.850  -8.313   2.953  1.00 97.39           O  
ATOM   2072  CG  HIS A 128       5.903  -4.860   2.493  1.00 97.39           C  
ATOM   2073  CD2 HIS A 128       6.420  -5.051   1.246  1.00 97.39           C  
ATOM   2074  HD2 HIS A 128       5.917  -5.462   0.383  1.00 97.39           H  
ATOM   2075  ND1 HIS A 128       6.905  -4.353   3.320  1.00 97.39           N  
ATOM   2076  CE1 HIS A 128       8.021  -4.330   2.580  1.00 97.39           C  
ATOM   2077  HE1 HIS A 128       9.003  -4.075   2.949  1.00 97.39           H  
ATOM   2078  NE2 HIS A 128       7.754  -4.741   1.336  1.00 97.39           N  
ATOM   2079  HE2 HIS A 128       8.458  -4.939   0.639  1.00 97.39           H  
ATOM   2080  N   VAL A 129       5.003  -7.886   0.757  1.00 98.30           N  
ATOM   2081  H   VAL A 129       4.764  -7.248   0.011  1.00 98.30           H  
ATOM   2082  CA  VAL A 129       5.819  -9.044   0.381  1.00 98.30           C  
ATOM   2083  HA  VAL A 129       6.261  -9.480   1.277  1.00 98.30           H  
ATOM   2084  C   VAL A 129       6.984  -8.622  -0.511  1.00 98.30           C  
ATOM   2085  CB  VAL A 129       4.967 -10.142  -0.291  1.00 98.30           C  
ATOM   2086  HB  VAL A 129       5.608 -11.002  -0.485  1.00 98.30           H  
ATOM   2087  O   VAL A 129       7.051  -7.484  -0.983  1.00 98.30           O  
ATOM   2088  CG1 VAL A 129       3.855 -10.610   0.649  1.00 98.30           C  
ATOM   2089 HG11 VAL A 129       3.091  -9.839   0.753  1.00 98.30           H  
ATOM   2090 HG12 VAL A 129       3.402 -11.517   0.250  1.00 98.30           H  
ATOM   2091 HG13 VAL A 129       4.278 -10.835   1.628  1.00 98.30           H  
ATOM   2092  CG2 VAL A 129       4.336  -9.715  -1.622  1.00 98.30           C  
ATOM   2093 HG21 VAL A 129       5.120  -9.571  -2.365  1.00 98.30           H  
ATOM   2094 HG22 VAL A 129       3.768  -8.792  -1.501  1.00 98.30           H  
ATOM   2095 HG23 VAL A 129       3.666 -10.495  -1.983  1.00 98.30           H  
ATOM   2096  N   GLN A 130       7.897  -9.559  -0.737  1.00 97.89           N  
ATOM   2097  H   GLN A 130       7.788 -10.466  -0.307  1.00 97.89           H  
ATOM   2098  CA  GLN A 130       9.018  -9.428  -1.656  1.00 97.89           C  
ATOM   2099  HA  GLN A 130       8.968  -8.464  -2.161  1.00 97.89           H  
ATOM   2100  C   GLN A 130       8.920 -10.538  -2.703  1.00 97.89           C  
ATOM   2101  CB  GLN A 130      10.343  -9.510  -0.885  1.00 97.89           C  
ATOM   2102  HB2 GLN A 130      10.465 -10.521  -0.499  1.00 97.89           H  
ATOM   2103  HB3 GLN A 130      11.155  -9.299  -1.581  1.00 97.89           H  
ATOM   2104  O   GLN A 130       8.607 -11.681  -2.366  1.00 97.89           O  
ATOM   2105  CG  GLN A 130      10.414  -8.547   0.311  1.00 97.89           C  
ATOM   2106  HG2 GLN A 130      10.134  -7.541  -0.003  1.00 97.89           H  
ATOM   2107  HG3 GLN A 130       9.704  -8.869   1.072  1.00 97.89           H  
ATOM   2108  CD  GLN A 130      11.795  -8.490   0.952  1.00 97.89           C  
ATOM   2109  NE2 GLN A 130      11.898  -8.023   2.175  1.00 97.89           N  
ATOM   2110 HE21 GLN A 130      11.082  -7.735   2.695  1.00 97.89           H  
ATOM   2111 HE22 GLN A 130      12.840  -7.971   2.537  1.00 97.89           H  
ATOM   2112  OE1 GLN A 130      12.811  -8.851   0.388  1.00 97.89           O  
ATOM   2113  N   LEU A 131       9.167 -10.229  -3.971  1.00 98.49           N  
ATOM   2114  H   LEU A 131       9.498  -9.299  -4.185  1.00 98.49           H  
ATOM   2115  CA  LEU A 131       9.277 -11.262  -4.993  1.00 98.49           C  
ATOM   2116  HA  LEU A 131       8.438 -11.951  -4.893  1.00 98.49           H  
ATOM   2117  C   LEU A 131      10.555 -12.059  -4.757  1.00 98.49           C  
ATOM   2118  CB  LEU A 131       9.253 -10.664  -6.406  1.00 98.49           C  
ATOM   2119  HB2 LEU A 131      10.119 -10.014  -6.526  1.00 98.49           H  
ATOM   2120  HB3 LEU A 131       9.346 -11.478  -7.125  1.00 98.49           H  
ATOM   2121  O   LEU A 131      11.628 -11.491  -4.574  1.00 98.49           O  
ATOM   2122  CG  LEU A 131       7.989  -9.860  -6.725  1.00 98.49           C  
ATOM   2123  HG  LEU A 131       7.984  -8.974  -6.090  1.00 98.49           H  
ATOM   2124  CD1 LEU A 131       8.029  -9.407  -8.180  1.00 98.49           C  
ATOM   2125 HD11 LEU A 131       7.164  -8.780  -8.398  1.00 98.49           H  
ATOM   2126 HD12 LEU A 131       8.024 -10.280  -8.833  1.00 98.49           H  
ATOM   2127 HD13 LEU A 131       8.938  -8.833  -8.361  1.00 98.49           H  
ATOM   2128  CD2 LEU A 131       6.691 -10.644  -6.510  1.00 98.49           C  
ATOM   2129 HD21 LEU A 131       6.719 -11.574  -7.078  1.00 98.49           H  
ATOM   2130 HD22 LEU A 131       5.843 -10.043  -6.839  1.00 98.49           H  
ATOM   2131 HD23 LEU A 131       6.561 -10.868  -5.451  1.00 98.49           H  
ATOM   2132  N   ASP A 132      10.430 -13.378  -4.783  1.00 98.45           N  
ATOM   2133  H   ASP A 132       9.510 -13.784  -4.881  1.00 98.45           H  
ATOM   2134  CA  ASP A 132      11.575 -14.273  -4.836  1.00 98.45           C  
ATOM   2135  HA  ASP A 132      12.330 -13.940  -4.123  1.00 98.45           H  
ATOM   2136  C   ASP A 132      12.179 -14.227  -6.240  1.00 98.45           C  
ATOM   2137  CB  ASP A 132      11.117 -15.670  -4.433  1.00 98.45           C  
ATOM   2138  HB2 ASP A 132      10.464 -16.081  -5.204  1.00 98.45           H  
ATOM   2139  HB3 ASP A 132      10.530 -15.590  -3.518  1.00 98.45           H  
ATOM   2140  O   ASP A 132      11.636 -14.806  -7.184  1.00 98.45           O  
ATOM   2141  CG  ASP A 132      12.277 -16.630  -4.178  1.00 98.45           C  
ATOM   2142  OD1 ASP A 132      13.444 -16.190  -4.151  1.00 98.45           O  
ATOM   2143  OD2 ASP A 132      11.942 -17.810  -3.926  1.00 98.45           O  
ATOM   2144  N   THR A 133      13.219 -13.413  -6.386  1.00 97.43           N  
ATOM   2145  H   THR A 133      13.555 -12.926  -5.567  1.00 97.43           H  
ATOM   2146  CA  THR A 133      13.936 -13.162  -7.634  1.00 97.43           C  
ATOM   2147  HA  THR A 133      14.066 -14.107  -8.160  1.00 97.43           H  
ATOM   2148  C   THR A 133      15.316 -12.580  -7.330  1.00 97.43           C  
ATOM   2149  CB  THR A 133      13.139 -12.214  -8.546  1.00 97.43           C  
ATOM   2150  HB  THR A 133      12.170 -12.663  -8.762  1.00 97.43           H  
ATOM   2151  O   THR A 133      15.546 -12.008  -6.265  1.00 97.43           O  
ATOM   2152  CG2 THR A 133      12.900 -10.814  -7.975  1.00 97.43           C  
ATOM   2153 HG21 THR A 133      12.362 -10.885  -7.030  1.00 97.43           H  
ATOM   2154 HG22 THR A 133      12.299 -10.243  -8.683  1.00 97.43           H  
ATOM   2155 HG23 THR A 133      13.846 -10.301  -7.803  1.00 97.43           H  
ATOM   2156  OG1 THR A 133      13.830 -12.056  -9.758  1.00 97.43           O  
ATOM   2157  HG1 THR A 133      13.767 -12.908 -10.195  1.00 97.43           H  
ATOM   2158  N   THR A 134      16.245 -12.692  -8.278  1.00 95.44           N  
ATOM   2159  H   THR A 134      16.001 -13.176  -9.130  1.00 95.44           H  
ATOM   2160  CA  THR A 134      17.569 -12.057  -8.196  1.00 95.44           C  
ATOM   2161  HA  THR A 134      17.832 -11.928  -7.146  1.00 95.44           H  
ATOM   2162  C   THR A 134      17.610 -10.659  -8.817  1.00 95.44           C  
ATOM   2163  CB  THR A 134      18.645 -12.947  -8.830  1.00 95.44           C  
ATOM   2164  HB  THR A 134      19.613 -12.450  -8.759  1.00 95.44           H  
ATOM   2165  O   THR A 134      18.676 -10.045  -8.857  1.00 95.44           O  
ATOM   2166  CG2 THR A 134      18.750 -14.303  -8.131  1.00 95.44           C  
ATOM   2167 HG21 THR A 134      19.578 -14.867  -8.562  1.00 95.44           H  
ATOM   2168 HG22 THR A 134      17.830 -14.871  -8.266  1.00 95.44           H  
ATOM   2169 HG23 THR A 134      18.931 -14.156  -7.066  1.00 95.44           H  
ATOM   2170  OG1 THR A 134      18.352 -13.190 -10.186  1.00 95.44           O  
ATOM   2171  HG1 THR A 134      18.416 -12.360 -10.664  1.00 95.44           H  
ATOM   2172  N   VAL A 135      16.489 -10.158  -9.348  1.00 95.75           N  
ATOM   2173  H   VAL A 135      15.648 -10.714  -9.304  1.00 95.75           H  
ATOM   2174  CA  VAL A 135      16.401  -8.804  -9.917  1.00 95.75           C  
ATOM   2175  HA  VAL A 135      17.152  -8.708 -10.702  1.00 95.75           H  
ATOM   2176  C   VAL A 135      16.708  -7.762  -8.839  1.00 95.75           C  
ATOM   2177  CB  VAL A 135      15.015  -8.569 -10.549  1.00 95.75           C  
ATOM   2178  HB  VAL A 135      14.243  -8.867  -9.839  1.00 95.75           H  
ATOM   2179  O   VAL A 135      16.097  -7.767  -7.777  1.00 95.75           O  
ATOM   2180  CG1 VAL A 135      14.759  -7.109 -10.944  1.00 95.75           C  
ATOM   2181 HG11 VAL A 135      14.774  -6.466 -10.063  1.00 95.75           H  
ATOM   2182 HG12 VAL A 135      15.508  -6.765 -11.657  1.00 95.75           H  
ATOM   2183 HG13 VAL A 135      13.766  -7.030 -11.387  1.00 95.75           H  
ATOM   2184  CG2 VAL A 135      14.867  -9.418 -11.817  1.00 95.75           C  
ATOM   2185 HG21 VAL A 135      15.610  -9.125 -12.560  1.00 95.75           H  
ATOM   2186 HG22 VAL A 135      13.869  -9.292 -12.236  1.00 95.75           H  
ATOM   2187 HG23 VAL A 135      15.005 -10.472 -11.577  1.00 95.75           H  
ATOM   2188  N   GLY A 136      17.652  -6.858  -9.118  1.00 88.77           N  
ATOM   2189  H   GLY A 136      18.147  -6.940  -9.994  1.00 88.77           H  
ATOM   2190  CA  GLY A 136      17.990  -5.751  -8.218  1.00 88.77           C  
ATOM   2191  HA2 GLY A 136      19.022  -5.447  -8.394  1.00 88.77           H  
ATOM   2192  HA3 GLY A 136      17.898  -6.074  -7.181  1.00 88.77           H  
ATOM   2193  C   GLY A 136      17.091  -4.533  -8.424  1.00 88.77           C  
ATOM   2194  O   GLY A 136      16.398  -4.112  -7.507  1.00 88.77           O  
ATOM   2195  N   GLU A 137      17.087  -3.985  -9.641  1.00 91.28           N  
ATOM   2196  H   GLU A 137      17.637  -4.411 -10.374  1.00 91.28           H  
ATOM   2197  CA  GLU A 137      16.269  -2.830 -10.023  1.00 91.28           C  
ATOM   2198  HA  GLU A 137      15.665  -2.514  -9.173  1.00 91.28           H  
ATOM   2199  C   GLU A 137      15.313  -3.212 -11.157  1.00 91.28           C  
ATOM   2200  CB  GLU A 137      17.148  -1.635 -10.435  1.00 91.28           C  
ATOM   2201  HB2 GLU A 137      17.841  -1.951 -11.216  1.00 91.28           H  
ATOM   2202  HB3 GLU A 137      16.496  -0.862 -10.841  1.00 91.28           H  
ATOM   2203  O   GLU A 137      15.687  -3.913 -12.100  1.00 91.28           O  
ATOM   2204  CG  GLU A 137      17.937  -1.036  -9.256  1.00 91.28           C  
ATOM   2205  HG2 GLU A 137      17.231  -0.782  -8.465  1.00 91.28           H  
ATOM   2206  HG3 GLU A 137      18.620  -1.791  -8.868  1.00 91.28           H  
ATOM   2207  CD  GLU A 137      18.745   0.224  -9.625  1.00 91.28           C  
ATOM   2208  OE1 GLU A 137      19.365   0.801  -8.700  1.00 91.28           O  
ATOM   2209  OE2 GLU A 137      18.753   0.620 -10.814  1.00 91.28           O  
ATOM   2210  N   LEU A 138      14.067  -2.743 -11.071  1.00 94.11           N  
ATOM   2211  H   LEU A 138      13.832  -2.140 -10.296  1.00 94.11           H  
ATOM   2212  CA  LEU A 138      13.073  -2.951 -12.121  1.00 94.11           C  
ATOM   2213  HA  LEU A 138      13.142  -3.982 -12.468  1.00 94.11           H  
ATOM   2214  C   LEU A 138      13.359  -2.040 -13.318  1.00 94.11           C  
ATOM   2215  CB  LEU A 138      11.659  -2.702 -11.570  1.00 94.11           C  
ATOM   2216  HB2 LEU A 138      11.635  -1.709 -11.121  1.00 94.11           H  
ATOM   2217  HB3 LEU A 138      10.957  -2.705 -12.404  1.00 94.11           H  
ATOM   2218  O   LEU A 138      13.484  -0.823 -13.177  1.00 94.11           O  
ATOM   2219  CG  LEU A 138      11.185  -3.736 -10.535  1.00 94.11           C  
ATOM   2220  HG  LEU A 138      11.921  -3.835  -9.737  1.00 94.11           H  
ATOM   2221  CD1 LEU A 138       9.868  -3.271  -9.921  1.00 94.11           C  
ATOM   2222 HD11 LEU A 138       9.112  -3.168 -10.699  1.00 94.11           H  
ATOM   2223 HD12 LEU A 138       9.532  -3.987  -9.170  1.00 94.11           H  
ATOM   2224 HD13 LEU A 138      10.020  -2.302  -9.445  1.00 94.11           H  
ATOM   2225  CD2 LEU A 138      10.940  -5.102 -11.176  1.00 94.11           C  
ATOM   2226 HD21 LEU A 138      10.259  -5.004 -12.022  1.00 94.11           H  
ATOM   2227 HD22 LEU A 138      10.496  -5.778 -10.444  1.00 94.11           H  
ATOM   2228 HD23 LEU A 138      11.883  -5.531 -11.513  1.00 94.11           H  
ATOM   2229  N   THR A 139      13.392  -2.616 -14.518  1.00 95.26           N  
ATOM   2230  H   THR A 139      13.304  -3.620 -14.584  1.00 95.26           H  
ATOM   2231  CA  THR A 139      13.486  -1.837 -15.759  1.00 95.26           C  
ATOM   2232  HA  THR A 139      14.274  -1.096 -15.623  1.00 95.26           H  
ATOM   2233  C   THR A 139      12.170  -1.107 -16.054  1.00 95.26           C  
ATOM   2234  CB  THR A 139      13.864  -2.719 -16.959  1.00 95.26           C  
ATOM   2235  HB  THR A 139      13.982  -2.083 -17.835  1.00 95.26           H  
ATOM   2236  O   THR A 139      11.107  -1.526 -15.582  1.00 95.26           O  
ATOM   2237  CG2 THR A 139      15.190  -3.442 -16.743  1.00 95.26           C  
ATOM   2238 HG21 THR A 139      15.148  -4.075 -15.857  1.00 95.26           H  
ATOM   2239 HG22 THR A 139      15.427  -4.047 -17.618  1.00 95.26           H  
ATOM   2240 HG23 THR A 139      15.986  -2.711 -16.602  1.00 95.26           H  
ATOM   2241  OG1 THR A 139      12.823  -3.631 -17.235  1.00 95.26           O  
ATOM   2242  HG1 THR A 139      13.196  -4.439 -17.594  1.00 95.26           H  
ATOM   2243  N   PRO A 140      12.176  -0.066 -16.912  1.00 94.40           N  
ATOM   2244  CA  PRO A 140      10.940   0.565 -17.377  1.00 94.40           C  
ATOM   2245  HA  PRO A 140      10.470   1.074 -16.535  1.00 94.40           H  
ATOM   2246  C   PRO A 140       9.934  -0.433 -17.969  1.00 94.40           C  
ATOM   2247  CB  PRO A 140      11.383   1.607 -18.408  1.00 94.40           C  
ATOM   2248  HB2 PRO A 140      11.445   1.159 -19.400  1.00 94.40           H  
ATOM   2249  HB3 PRO A 140      10.714   2.467 -18.422  1.00 94.40           H  
ATOM   2250  O   PRO A 140       8.746  -0.346 -17.680  1.00 94.40           O  
ATOM   2251  CG  PRO A 140      12.786   1.985 -17.934  1.00 94.40           C  
ATOM   2252  HG2 PRO A 140      12.715   2.703 -17.116  1.00 94.40           H  
ATOM   2253  HG3 PRO A 140      13.396   2.384 -18.745  1.00 94.40           H  
ATOM   2254  CD  PRO A 140      13.338   0.662 -17.408  1.00 94.40           C  
ATOM   2255  HD2 PRO A 140      14.062   0.850 -16.616  1.00 94.40           H  
ATOM   2256  HD3 PRO A 140      13.801   0.107 -18.224  1.00 94.40           H  
ATOM   2257  N   ARG A 141      10.407  -1.445 -18.712  1.00 97.19           N  
ATOM   2258  H   ARG A 141      11.406  -1.509 -18.840  1.00 97.19           H  
ATOM   2259  CA  ARG A 141       9.549  -2.496 -19.288  1.00 97.19           C  
ATOM   2260  HA  ARG A 141       8.715  -2.027 -19.811  1.00 97.19           H  
ATOM   2261  C   ARG A 141       8.923  -3.396 -18.222  1.00 97.19           C  
ATOM   2262  CB  ARG A 141      10.349  -3.356 -20.274  1.00 97.19           C  
ATOM   2263  HB2 ARG A 141      11.249  -3.729 -19.785  1.00 97.19           H  
ATOM   2264  HB3 ARG A 141       9.734  -4.211 -20.553  1.00 97.19           H  
ATOM   2265  O   ARG A 141       7.765  -3.784 -18.359  1.00 97.19           O  
ATOM   2266  CG  ARG A 141      10.728  -2.589 -21.548  1.00 97.19           C  
ATOM   2267  HG2 ARG A 141       9.825  -2.235 -22.046  1.00 97.19           H  
ATOM   2268  HG3 ARG A 141      11.335  -1.724 -21.282  1.00 97.19           H  
ATOM   2269  CD  ARG A 141      11.536  -3.472 -22.506  1.00 97.19           C  
ATOM   2270  HD2 ARG A 141      11.885  -2.850 -23.331  1.00 97.19           H  
ATOM   2271  HD3 ARG A 141      12.403  -3.860 -21.972  1.00 97.19           H  
ATOM   2272  NE  ARG A 141      10.734  -4.587 -23.044  1.00 97.19           N  
ATOM   2273  HE  ARG A 141       9.751  -4.582 -22.811  1.00 97.19           H  
ATOM   2274  NH1 ARG A 141      12.438  -5.670 -24.138  1.00 97.19           N  
ATOM   2275 HH11 ARG A 141      12.800  -6.506 -24.573  1.00 97.19           H  
ATOM   2276 HH12 ARG A 141      13.088  -4.998 -23.756  1.00 97.19           H  
ATOM   2277  NH2 ARG A 141      10.384  -6.541 -24.160  1.00 97.19           N  
ATOM   2278 HH21 ARG A 141       9.421  -6.528 -23.854  1.00 97.19           H  
ATOM   2279 HH22 ARG A 141      10.759  -7.332 -24.664  1.00 97.19           H  
ATOM   2280  CZ  ARG A 141      11.187  -5.588 -23.778  1.00 97.19           C  
ATOM   2281  N   ALA A 142       9.668  -3.735 -17.170  1.00 96.57           N  
ATOM   2282  H   ALA A 142      10.623  -3.412 -17.109  1.00 96.57           H  
ATOM   2283  CA  ALA A 142       9.122  -4.486 -16.045  1.00 96.57           C  
ATOM   2284  HA  ALA A 142       8.616  -5.374 -16.425  1.00 96.57           H  
ATOM   2285  C   ALA A 142       8.081  -3.656 -15.278  1.00 96.57           C  
ATOM   2286  CB  ALA A 142      10.272  -4.951 -15.149  1.00 96.57           C  
ATOM   2287  HB1 ALA A 142       9.879  -5.573 -14.344  1.00 96.57           H  
ATOM   2288  HB2 ALA A 142      10.975  -5.544 -15.733  1.00 96.57           H  
ATOM   2289  HB3 ALA A 142      10.793  -4.095 -14.721  1.00 96.57           H  
ATOM   2290  O   ALA A 142       7.024  -4.178 -14.935  1.00 96.57           O  
ATOM   2291  N   LEU A 143       8.326  -2.357 -15.076  1.00 94.11           N  
ATOM   2292  H   LEU A 143       9.219  -1.988 -15.368  1.00 94.11           H  
ATOM   2293  CA  LEU A 143       7.356  -1.444 -14.462  1.00 94.11           C  
ATOM   2294  HA  LEU A 143       7.043  -1.862 -13.505  1.00 94.11           H  
ATOM   2295  C   LEU A 143       6.077  -1.311 -15.301  1.00 94.11           C  
ATOM   2296  CB  LEU A 143       8.008  -0.072 -14.220  1.00 94.11           C  
ATOM   2297  HB2 LEU A 143       7.232   0.640 -13.940  1.00 94.11           H  
ATOM   2298  HB3 LEU A 143       8.447   0.274 -15.157  1.00 94.11           H  
ATOM   2299  O   LEU A 143       4.987  -1.405 -14.743  1.00 94.11           O  
ATOM   2300  CG  LEU A 143       9.092  -0.066 -13.127  1.00 94.11           C  
ATOM   2301  HG  LEU A 143       9.827  -0.845 -13.330  1.00 94.11           H  
ATOM   2302  CD1 LEU A 143       9.809   1.284 -13.127  1.00 94.11           C  
ATOM   2303 HD11 LEU A 143      10.592   1.278 -12.368  1.00 94.11           H  
ATOM   2304 HD12 LEU A 143      10.278   1.446 -14.098  1.00 94.11           H  
ATOM   2305 HD13 LEU A 143       9.103   2.089 -12.920  1.00 94.11           H  
ATOM   2306  CD2 LEU A 143       8.502  -0.290 -11.732  1.00 94.11           C  
ATOM   2307 HD21 LEU A 143       8.043  -1.277 -11.669  1.00 94.11           H  
ATOM   2308 HD22 LEU A 143       9.296  -0.238 -10.988  1.00 94.11           H  
ATOM   2309 HD23 LEU A 143       7.755   0.473 -11.513  1.00 94.11           H  
ATOM   2310  N   GLU A 144       6.193  -1.170 -16.625  1.00 95.39           N  
ATOM   2311  H   GLU A 144       7.113  -1.028 -17.016  1.00 95.39           H  
ATOM   2312  CA  GLU A 144       5.049  -1.179 -17.548  1.00 95.39           C  
ATOM   2313  HA  GLU A 144       4.375  -0.357 -17.307  1.00 95.39           H  
ATOM   2314  C   GLU A 144       4.243  -2.477 -17.431  1.00 95.39           C  
ATOM   2315  CB  GLU A 144       5.530  -1.023 -18.998  1.00 95.39           C  
ATOM   2316  HB2 GLU A 144       6.375  -1.692 -19.161  1.00 95.39           H  
ATOM   2317  HB3 GLU A 144       4.725  -1.325 -19.668  1.00 95.39           H  
ATOM   2318  O   GLU A 144       3.025  -2.431 -17.276  1.00 95.39           O  
ATOM   2319  CG  GLU A 144       5.933   0.412 -19.362  1.00 95.39           C  
ATOM   2320  HG2 GLU A 144       6.601   0.806 -18.596  1.00 95.39           H  
ATOM   2321  HG3 GLU A 144       5.037   1.033 -19.367  1.00 95.39           H  
ATOM   2322  CD  GLU A 144       6.626   0.500 -20.735  1.00 95.39           C  
ATOM   2323  OE1 GLU A 144       7.214   1.569 -21.014  1.00 95.39           O  
ATOM   2324  OE2 GLU A 144       6.589  -0.493 -21.501  1.00 95.39           O  
ATOM   2325  N   TYR A 145       4.910  -3.637 -17.435  1.00 96.94           N  
ATOM   2326  H   TYR A 145       5.909  -3.619 -17.581  1.00 96.94           H  
ATOM   2327  CA  TYR A 145       4.243  -4.922 -17.223  1.00 96.94           C  
ATOM   2328  HA  TYR A 145       3.498  -5.061 -18.006  1.00 96.94           H  
ATOM   2329  C   TYR A 145       3.501  -4.962 -15.885  1.00 96.94           C  
ATOM   2330  CB  TYR A 145       5.260  -6.064 -17.312  1.00 96.94           C  
ATOM   2331  HB2 TYR A 145       6.155  -5.791 -16.754  1.00 96.94           H  
ATOM   2332  HB3 TYR A 145       5.545  -6.185 -18.358  1.00 96.94           H  
ATOM   2333  O   TYR A 145       2.334  -5.352 -15.854  1.00 96.94           O  
ATOM   2334  CG  TYR A 145       4.742  -7.391 -16.786  1.00 96.94           C  
ATOM   2335  CD1 TYR A 145       5.303  -7.959 -15.625  1.00 96.94           C  
ATOM   2336  HD1 TYR A 145       6.123  -7.465 -15.125  1.00 96.94           H  
ATOM   2337  CD2 TYR A 145       3.663  -8.028 -17.430  1.00 96.94           C  
ATOM   2338  HD2 TYR A 145       3.200  -7.570 -18.291  1.00 96.94           H  
ATOM   2339  CE1 TYR A 145       4.797  -9.170 -15.116  1.00 96.94           C  
ATOM   2340  HE1 TYR A 145       5.247  -9.614 -14.240  1.00 96.94           H  
ATOM   2341  CE2 TYR A 145       3.148  -9.232 -16.917  1.00 96.94           C  
ATOM   2342  HE2 TYR A 145       2.306  -9.718 -17.388  1.00 96.94           H  
ATOM   2343  OH  TYR A 145       3.213 -10.971 -15.281  1.00 96.94           O  
ATOM   2344  HH  TYR A 145       3.682 -11.270 -14.499  1.00 96.94           H  
ATOM   2345  CZ  TYR A 145       3.711  -9.803 -15.759  1.00 96.94           C  
ATOM   2346  N   ILE A 146       4.132  -4.511 -14.800  1.00 95.10           N  
ATOM   2347  H   ILE A 146       5.085  -4.191 -14.897  1.00 95.10           H  
ATOM   2348  CA  ILE A 146       3.503  -4.476 -13.479  1.00 95.10           C  
ATOM   2349  HA  ILE A 146       3.191  -5.490 -13.228  1.00 95.10           H  
ATOM   2350  C   ILE A 146       2.241  -3.596 -13.491  1.00 95.10           C  
ATOM   2351  CB  ILE A 146       4.519  -4.056 -12.403  1.00 95.10           C  
ATOM   2352  HB  ILE A 146       4.964  -3.102 -12.687  1.00 95.10           H  
ATOM   2353  O   ILE A 146       1.247  -3.968 -12.866  1.00 95.10           O  
ATOM   2354  CG1 ILE A 146       5.624  -5.123 -12.215  1.00 95.10           C  
ATOM   2355 HG12 ILE A 146       5.225  -5.980 -11.672  1.00 95.10           H  
ATOM   2356 HG13 ILE A 146       5.952  -5.505 -13.182  1.00 95.10           H  
ATOM   2357  CG2 ILE A 146       3.823  -3.912 -11.045  1.00 95.10           C  
ATOM   2358 HG21 ILE A 146       3.500  -4.891 -10.692  1.00 95.10           H  
ATOM   2359 HG22 ILE A 146       4.535  -3.490 -10.336  1.00 95.10           H  
ATOM   2360 HG23 ILE A 146       2.937  -3.282 -11.124  1.00 95.10           H  
ATOM   2361  CD1 ILE A 146       6.855  -4.591 -11.474  1.00 95.10           C  
ATOM   2362 HD11 ILE A 146       7.265  -3.739 -12.016  1.00 95.10           H  
ATOM   2363 HD12 ILE A 146       7.612  -5.375 -11.432  1.00 95.10           H  
ATOM   2364 HD13 ILE A 146       6.606  -4.297 -10.454  1.00 95.10           H  
ATOM   2365  N   GLU A 147       2.230  -2.468 -14.208  1.00 91.56           N  
ATOM   2366  H   GLU A 147       3.066  -2.187 -14.700  1.00 91.56           H  
ATOM   2367  CA  GLU A 147       1.013  -1.654 -14.350  1.00 91.56           C  
ATOM   2368  HA  GLU A 147       0.648  -1.401 -13.354  1.00 91.56           H  
ATOM   2369  C   GLU A 147      -0.133  -2.429 -15.014  1.00 91.56           C  
ATOM   2370  CB  GLU A 147       1.284  -0.344 -15.115  1.00 91.56           C  
ATOM   2371  HB2 GLU A 147       1.733  -0.563 -16.084  1.00 91.56           H  
ATOM   2372  HB3 GLU A 147       0.327   0.142 -15.302  1.00 91.56           H  
ATOM   2373  O   GLU A 147      -1.274  -2.305 -14.574  1.00 91.56           O  
ATOM   2374  CG  GLU A 147       2.173   0.658 -14.365  1.00 91.56           C  
ATOM   2375  HG2 GLU A 147       2.196   1.596 -14.920  1.00 91.56           H  
ATOM   2376  HG3 GLU A 147       3.194   0.279 -14.321  1.00 91.56           H  
ATOM   2377  CD  GLU A 147       1.667   0.915 -12.944  1.00 91.56           C  
ATOM   2378  OE1 GLU A 147       2.293   0.427 -11.971  1.00 91.56           O  
ATOM   2379  OE2 GLU A 147       0.601   1.542 -12.756  1.00 91.56           O  
ATOM   2380  N   THR A 148       0.157  -3.292 -15.996  1.00 94.93           N  
ATOM   2381  H   THR A 148       1.115  -3.349 -16.309  1.00 94.93           H  
ATOM   2382  CA  THR A 148      -0.873  -4.110 -16.671  1.00 94.93           C  
ATOM   2383  HA  THR A 148      -1.697  -3.448 -16.940  1.00 94.93           H  
ATOM   2384  C   THR A 148      -1.481  -5.213 -15.804  1.00 94.93           C  
ATOM   2385  CB  THR A 148      -0.369  -4.760 -17.970  1.00 94.93           C  
ATOM   2386  HB  THR A 148      -1.236  -5.168 -18.489  1.00 94.93           H  
ATOM   2387  O   THR A 148      -2.527  -5.753 -16.159  1.00 94.93           O  
ATOM   2388  CG2 THR A 148       0.308  -3.781 -18.924  1.00 94.93           C  
ATOM   2389 HG21 THR A 148       0.431  -4.258 -19.897  1.00 94.93           H  
ATOM   2390 HG22 THR A 148       1.291  -3.502 -18.547  1.00 94.93           H  
ATOM   2391 HG23 THR A 148      -0.307  -2.889 -19.039  1.00 94.93           H  
ATOM   2392  OG1 THR A 148       0.529  -5.824 -17.741  1.00 94.93           O  
ATOM   2393  HG1 THR A 148       1.141  -5.571 -17.046  1.00 94.93           H  
ATOM   2394  N   ILE A 149      -0.830  -5.571 -14.693  1.00 96.25           N  
ATOM   2395  H   ILE A 149       0.032  -5.092 -14.477  1.00 96.25           H  
ATOM   2396  CA  ILE A 149      -1.273  -6.646 -13.791  1.00 96.25           C  
ATOM   2397  HA  ILE A 149      -2.161  -7.101 -14.228  1.00 96.25           H  
ATOM   2398  C   ILE A 149      -1.741  -6.132 -12.424  1.00 96.25           C  
ATOM   2399  CB  ILE A 149      -0.219  -7.768 -13.672  1.00 96.25           C  
ATOM   2400  HB  ILE A 149      -0.619  -8.536 -13.010  1.00 96.25           H  
ATOM   2401  O   ILE A 149      -2.032  -6.923 -11.527  1.00 96.25           O  
ATOM   2402  CG1 ILE A 149       1.089  -7.233 -13.068  1.00 96.25           C  
ATOM   2403 HG12 ILE A 149       0.868  -6.612 -12.200  1.00 96.25           H  
ATOM   2404 HG13 ILE A 149       1.568  -6.606 -13.821  1.00 96.25           H  
ATOM   2405  CG2 ILE A 149       0.036  -8.418 -15.043  1.00 96.25           C  
ATOM   2406 HG21 ILE A 149       0.706  -9.271 -14.933  1.00 96.25           H  
ATOM   2407 HG22 ILE A 149       0.500  -7.704 -15.723  1.00 96.25           H  
ATOM   2408 HG23 ILE A 149      -0.907  -8.757 -15.472  1.00 96.25           H  
ATOM   2409  CD1 ILE A 149       2.089  -8.305 -12.629  1.00 96.25           C  
ATOM   2410 HD11 ILE A 149       2.950  -7.824 -12.165  1.00 96.25           H  
ATOM   2411 HD12 ILE A 149       1.630  -8.984 -11.911  1.00 96.25           H  
ATOM   2412 HD13 ILE A 149       2.430  -8.876 -13.492  1.00 96.25           H  
ATOM   2413  N   LYS A 150      -1.830  -4.815 -12.225  1.00 92.10           N  
ATOM   2414  H   LYS A 150      -1.603  -4.204 -12.997  1.00 92.10           H  
ATOM   2415  CA  LYS A 150      -2.524  -4.255 -11.059  1.00 92.10           C  
ATOM   2416  HA  LYS A 150      -2.089  -4.661 -10.147  1.00 92.10           H  
ATOM   2417  C   LYS A 150      -3.999  -4.634 -11.088  1.00 92.10           C  
ATOM   2418  CB  LYS A 150      -2.419  -2.736 -11.064  1.00 92.10           C  
ATOM   2419  HB2 LYS A 150      -2.619  -2.360 -12.068  1.00 92.10           H  
ATOM   2420  HB3 LYS A 150      -3.177  -2.332 -10.394  1.00 92.10           H  
ATOM   2421  O   LYS A 150      -4.602  -4.680 -12.149  1.00 92.10           O  
ATOM   2422  CG  LYS A 150      -1.054  -2.261 -10.587  1.00 92.10           C  
ATOM   2423  HG2 LYS A 150      -0.269  -2.617 -11.254  1.00 92.10           H  
ATOM   2424  HG3 LYS A 150      -0.873  -2.623  -9.575  1.00 92.10           H  
ATOM   2425  CD  LYS A 150      -1.099  -0.739 -10.601  1.00 92.10           C  
ATOM   2426  HD2 LYS A 150      -1.954  -0.377 -10.030  1.00 92.10           H  
ATOM   2427  HD3 LYS A 150      -1.170  -0.386 -11.630  1.00 92.10           H  
ATOM   2428  CE  LYS A 150       0.168  -0.228  -9.965  1.00 92.10           C  
ATOM   2429  HE2 LYS A 150       1.007  -0.679 -10.494  1.00 92.10           H  
ATOM   2430  HE3 LYS A 150       0.183  -0.530  -8.918  1.00 92.10           H  
ATOM   2431  NZ  LYS A 150       0.253   1.236 -10.079  1.00 92.10           N  
ATOM   2432  HZ1 LYS A 150       1.123   1.556  -9.679  1.00 92.10           H  
ATOM   2433  HZ2 LYS A 150       0.273   1.475 -11.059  1.00 92.10           H  
ATOM   2434  HZ3 LYS A 150      -0.524   1.685  -9.615  1.00 92.10           H  
ATOM   2435  N   GLU A 151      -4.581  -4.840  -9.906  1.00 92.66           N  
ATOM   2436  H   GLU A 151      -3.974  -4.897  -9.101  1.00 92.66           H  
ATOM   2437  CA  GLU A 151      -5.952  -5.359  -9.739  1.00 92.66           C  
ATOM   2438  HA  GLU A 151      -6.109  -5.471  -8.666  1.00 92.66           H  
ATOM   2439  C   GLU A 151      -6.189  -6.774 -10.289  1.00 92.66           C  
ATOM   2440  CB  GLU A 151      -7.035  -4.372 -10.225  1.00 92.66           C  
ATOM   2441  HB2 GLU A 151      -6.835  -4.054 -11.249  1.00 92.66           H  
ATOM   2442  HB3 GLU A 151      -8.003  -4.872 -10.233  1.00 92.66           H  
ATOM   2443  O   GLU A 151      -7.273  -7.318 -10.097  1.00 92.66           O  
ATOM   2444  CG  GLU A 151      -7.176  -3.134  -9.341  1.00 92.66           C  
ATOM   2445  HG2 GLU A 151      -7.927  -2.478  -9.781  1.00 92.66           H  
ATOM   2446  HG3 GLU A 151      -6.234  -2.587  -9.357  1.00 92.66           H  
ATOM   2447  CD  GLU A 151      -7.624  -3.516  -7.914  1.00 92.66           C  
ATOM   2448  OE1 GLU A 151      -6.812  -3.523  -6.958  1.00 92.66           O  
ATOM   2449  OE2 GLU A 151      -8.798  -3.859  -7.717  1.00 92.66           O  
ATOM   2450  N   GLU A 152      -5.185  -7.416 -10.889  1.00 95.03           N  
ATOM   2451  H   GLU A 152      -4.305  -6.949 -11.054  1.00 95.03           H  
ATOM   2452  CA  GLU A 152      -5.311  -8.803 -11.313  1.00 95.03           C  
ATOM   2453  HA  GLU A 152      -6.298  -8.938 -11.755  1.00 95.03           H  
ATOM   2454  C   GLU A 152      -5.207  -9.757 -10.132  1.00 95.03           C  
ATOM   2455  CB  GLU A 152      -4.274  -9.177 -12.373  1.00 95.03           C  
ATOM   2456  HB2 GLU A 152      -3.273  -8.958 -12.001  1.00 95.03           H  
ATOM   2457  HB3 GLU A 152      -4.308 -10.253 -12.544  1.00 95.03           H  
ATOM   2458  O   GLU A 152      -4.450  -9.555  -9.173  1.00 95.03           O  
ATOM   2459  CG  GLU A 152      -4.505  -8.456 -13.706  1.00 95.03           C  
ATOM   2460  HG2 GLU A 152      -4.572  -7.380 -13.547  1.00 95.03           H  
ATOM   2461  HG3 GLU A 152      -3.634  -8.652 -14.332  1.00 95.03           H  
ATOM   2462  CD  GLU A 152      -5.733  -8.962 -14.472  1.00 95.03           C  
ATOM   2463  OE1 GLU A 152      -5.974  -8.429 -15.579  1.00 95.03           O  
ATOM   2464  OE2 GLU A 152      -6.272 -10.036 -14.131  1.00 95.03           O  
ATOM   2465  N   GLU A 153      -5.960 -10.843 -10.250  1.00 97.82           N  
ATOM   2466  H   GLU A 153      -6.522 -10.948 -11.083  1.00 97.82           H  
ATOM   2467  CA  GLU A 153      -5.956 -11.912  -9.276  1.00 97.82           C  
ATOM   2468  HA  GLU A 153      -5.791 -11.464  -8.296  1.00 97.82           H  
ATOM   2469  C   GLU A 153      -4.805 -12.887  -9.507  1.00 97.82           C  
ATOM   2470  CB  GLU A 153      -7.320 -12.594  -9.263  1.00 97.82           C  
ATOM   2471  HB2 GLU A 153      -8.103 -11.836  -9.241  1.00 97.82           H  
ATOM   2472  HB3 GLU A 153      -7.438 -13.212 -10.153  1.00 97.82           H  
ATOM   2473  O   GLU A 153      -4.525 -13.322 -10.627  1.00 97.82           O  
ATOM   2474  CG  GLU A 153      -7.426 -13.446  -8.005  1.00 97.82           C  
ATOM   2475  HG2 GLU A 153      -7.222 -12.821  -7.136  1.00 97.82           H  
ATOM   2476  HG3 GLU A 153      -6.678 -14.239  -8.031  1.00 97.82           H  
ATOM   2477  CD  GLU A 153      -8.794 -14.078  -7.840  1.00 97.82           C  
ATOM   2478  OE1 GLU A 153      -8.994 -14.693  -6.777  1.00 97.82           O  
ATOM   2479  OE2 GLU A 153      -9.620 -14.142  -8.772  1.00 97.82           O  
ATOM   2480  N   MET A 154      -4.144 -13.253  -8.413  1.00 98.78           N  
ATOM   2481  H   MET A 154      -4.432 -12.849  -7.533  1.00 98.78           H  
ATOM   2482  CA  MET A 154      -2.956 -14.088  -8.396  1.00 98.78           C  
ATOM   2483  HA  MET A 154      -2.884 -14.605  -9.353  1.00 98.78           H  
ATOM   2484  C   MET A 154      -3.041 -15.136  -7.289  1.00 98.78           C  
ATOM   2485  CB  MET A 154      -1.703 -13.217  -8.211  1.00 98.78           C  
ATOM   2486  HB2 MET A 154      -0.818 -13.853  -8.191  1.00 98.78           H  
ATOM   2487  HB3 MET A 154      -1.772 -12.693  -7.257  1.00 98.78           H  
ATOM   2488  O   MET A 154      -3.656 -14.922  -6.244  1.00 98.78           O  
ATOM   2489  CG  MET A 154      -1.538 -12.185  -9.330  1.00 98.78           C  
ATOM   2490  HG2 MET A 154      -2.450 -11.594  -9.411  1.00 98.78           H  
ATOM   2491  HG3 MET A 154      -1.380 -12.714 -10.270  1.00 98.78           H  
ATOM   2492  SD  MET A 154      -0.173 -11.029  -9.081  1.00 98.78           S  
ATOM   2493  CE  MET A 154      -0.579  -9.867 -10.408  1.00 98.78           C  
ATOM   2494  HE1 MET A 154      -0.414 -10.344 -11.374  1.00 98.78           H  
ATOM   2495  HE2 MET A 154      -1.620  -9.554 -10.324  1.00 98.78           H  
ATOM   2496  HE3 MET A 154       0.057  -8.985 -10.331  1.00 98.78           H  
ATOM   2497  N   ILE A 155      -2.368 -16.263  -7.496  1.00 98.93           N  
ATOM   2498  H   ILE A 155      -1.909 -16.373  -8.388  1.00 98.93           H  
ATOM   2499  CA  ILE A 155      -2.000 -17.181  -6.422  1.00 98.93           C  
ATOM   2500  HA  ILE A 155      -2.742 -17.117  -5.625  1.00 98.93           H  
ATOM   2501  C   ILE A 155      -0.662 -16.731  -5.854  1.00 98.93           C  
ATOM   2502  CB  ILE A 155      -1.946 -18.643  -6.909  1.00 98.93           C  
ATOM   2503  HB  ILE A 155      -1.145 -18.732  -7.643  1.00 98.93           H  
ATOM   2504  O   ILE A 155       0.323 -16.629  -6.588  1.00 98.93           O  
ATOM   2505  CG1 ILE A 155      -3.249 -19.097  -7.600  1.00 98.93           C  
ATOM   2506 HG12 ILE A 155      -3.163 -20.152  -7.859  1.00 98.93           H  
ATOM   2507 HG13 ILE A 155      -3.363 -18.547  -8.534  1.00 98.93           H  
ATOM   2508  CG2 ILE A 155      -1.610 -19.581  -5.733  1.00 98.93           C  
ATOM   2509 HG21 ILE A 155      -1.645 -20.618  -6.066  1.00 98.93           H  
ATOM   2510 HG22 ILE A 155      -2.315 -19.439  -4.914  1.00 98.93           H  
ATOM   2511 HG23 ILE A 155      -0.603 -19.381  -5.368  1.00 98.93           H  
ATOM   2512  CD1 ILE A 155      -4.516 -18.902  -6.763  1.00 98.93           C  
ATOM   2513 HD11 ILE A 155      -5.379 -19.250  -7.330  1.00 98.93           H  
ATOM   2514 HD12 ILE A 155      -4.456 -19.462  -5.830  1.00 98.93           H  
ATOM   2515 HD13 ILE A 155      -4.640 -17.840  -6.552  1.00 98.93           H  
ATOM   2516  N   LEU A 156      -0.628 -16.495  -4.547  1.00 98.90           N  
ATOM   2517  H   LEU A 156      -1.488 -16.580  -4.024  1.00 98.90           H  
ATOM   2518  CA  LEU A 156       0.589 -16.217  -3.803  1.00 98.90           C  
ATOM   2519  HA  LEU A 156       1.356 -15.871  -4.496  1.00 98.90           H  
ATOM   2520  C   LEU A 156       1.094 -17.498  -3.149  1.00 98.90           C  
ATOM   2521  CB  LEU A 156       0.307 -15.082  -2.811  1.00 98.90           C  
ATOM   2522  HB2 LEU A 156      -0.471 -15.383  -2.109  1.00 98.90           H  
ATOM   2523  HB3 LEU A 156      -0.078 -14.248  -3.397  1.00 98.90           H  
ATOM   2524  O   LEU A 156       0.397 -18.112  -2.340  1.00 98.90           O  
ATOM   2525  CG  LEU A 156       1.548 -14.597  -2.042  1.00 98.90           C  
ATOM   2526  HG  LEU A 156       2.402 -14.548  -2.717  1.00 98.90           H  
ATOM   2527  CD1 LEU A 156       1.275 -13.187  -1.523  1.00 98.90           C  
ATOM   2528 HD11 LEU A 156       0.421 -13.196  -0.846  1.00 98.90           H  
ATOM   2529 HD12 LEU A 156       2.157 -12.813  -1.004  1.00 98.90           H  
ATOM   2530 HD13 LEU A 156       1.066 -12.520  -2.360  1.00 98.90           H  
ATOM   2531  CD2 LEU A 156       1.899 -15.491  -0.848  1.00 98.90           C  
ATOM   2532 HD21 LEU A 156       2.341 -16.430  -1.180  1.00 98.90           H  
ATOM   2533 HD22 LEU A 156       1.006 -15.699  -0.258  1.00 98.90           H  
ATOM   2534 HD23 LEU A 156       2.647 -15.001  -0.225  1.00 98.90           H  
ATOM   2535  N   THR A 157       2.330 -17.873  -3.467  1.00 98.86           N  
ATOM   2536  H   THR A 157       2.841 -17.315  -4.136  1.00 98.86           H  
ATOM   2537  CA  THR A 157       3.030 -19.000  -2.842  1.00 98.86           C  
ATOM   2538  HA  THR A 157       2.362 -19.508  -2.146  1.00 98.86           H  
ATOM   2539  C   THR A 157       4.232 -18.488  -2.060  1.00 98.86           C  
ATOM   2540  CB  THR A 157       3.452 -20.030  -3.895  1.00 98.86           C  
ATOM   2541  HB  THR A 157       4.172 -19.582  -4.580  1.00 98.86           H  
ATOM   2542  O   THR A 157       5.056 -17.764  -2.612  1.00 98.86           O  
ATOM   2543  CG2 THR A 157       4.056 -21.286  -3.272  1.00 98.86           C  
ATOM   2544 HG21 THR A 157       4.279 -22.006  -4.060  1.00 98.86           H  
ATOM   2545 HG22 THR A 157       3.353 -21.728  -2.566  1.00 98.86           H  
ATOM   2546 HG23 THR A 157       4.984 -21.041  -2.756  1.00 98.86           H  
ATOM   2547  OG1 THR A 157       2.316 -20.443  -4.623  1.00 98.86           O  
ATOM   2548  HG1 THR A 157       2.059 -19.702  -5.177  1.00 98.86           H  
ATOM   2549  N   LEU A 158       4.341 -18.858  -0.783  1.00 98.71           N  
ATOM   2550  H   LEU A 158       3.667 -19.518  -0.421  1.00 98.71           H  
ATOM   2551  CA  LEU A 158       5.503 -18.543   0.048  1.00 98.71           C  
ATOM   2552  HA  LEU A 158       5.791 -17.503  -0.104  1.00 98.71           H  
ATOM   2553  C   LEU A 158       6.683 -19.426  -0.364  1.00 98.71           C  
ATOM   2554  CB  LEU A 158       5.184 -18.769   1.541  1.00 98.71           C  
ATOM   2555  HB2 LEU A 158       6.097 -18.597   2.110  1.00 98.71           H  
ATOM   2556  HB3 LEU A 158       4.906 -19.814   1.683  1.00 98.71           H  
ATOM   2557  O   LEU A 158       6.574 -20.654  -0.326  1.00 98.71           O  
ATOM   2558  CG  LEU A 158       4.074 -17.889   2.139  1.00 98.71           C  
ATOM   2559  HG  LEU A 158       3.136 -18.083   1.620  1.00 98.71           H  
ATOM   2560  CD1 LEU A 158       3.886 -18.217   3.617  1.00 98.71           C  
ATOM   2561 HD11 LEU A 158       4.786 -17.959   4.175  1.00 98.71           H  
ATOM   2562 HD12 LEU A 158       3.711 -19.284   3.752  1.00 98.71           H  
ATOM   2563 HD13 LEU A 158       3.035 -17.663   4.014  1.00 98.71           H  
ATOM   2564  CD2 LEU A 158       4.394 -16.401   2.039  1.00 98.71           C  
ATOM   2565 HD21 LEU A 158       4.326 -16.101   0.994  1.00 98.71           H  
ATOM   2566 HD22 LEU A 158       3.664 -15.822   2.606  1.00 98.71           H  
ATOM   2567 HD23 LEU A 158       5.396 -16.204   2.419  1.00 98.71           H  
ATOM   2568  N   SER A 159       7.827 -18.821  -0.676  1.00 98.31           N  
ATOM   2569  H   SER A 159       7.864 -17.813  -0.729  1.00 98.31           H  
ATOM   2570  CA  SER A 159       9.040 -19.563  -1.045  1.00 98.31           C  
ATOM   2571  HA  SER A 159       8.795 -20.274  -1.834  1.00 98.31           H  
ATOM   2572  C   SER A 159       9.633 -20.363   0.117  1.00 98.31           C  
ATOM   2573  CB  SER A 159      10.093 -18.606  -1.594  1.00 98.31           C  
ATOM   2574  HB2 SER A 159      11.012 -19.159  -1.787  1.00 98.31           H  
ATOM   2575  HB3 SER A 159      10.301 -17.814  -0.875  1.00 98.31           H  
ATOM   2576  O   SER A 159      10.302 -21.369  -0.097  1.00 98.31           O  
ATOM   2577  OG  SER A 159       9.635 -18.052  -2.806  1.00 98.31           O  
ATOM   2578  HG  SER A 159      10.442 -17.931  -3.313  1.00 98.31           H  
ATOM   2579  N   SER A 160       9.338 -19.975   1.362  1.00 96.14           N  
ATOM   2580  H   SER A 160       8.760 -19.155   1.482  1.00 96.14           H  
ATOM   2581  CA  SER A 160       9.725 -20.735   2.557  1.00 96.14           C  
ATOM   2582  HA  SER A 160      10.792 -20.950   2.505  1.00 96.14           H  
ATOM   2583  C   SER A 160       8.996 -22.076   2.699  1.00 96.14           C  
ATOM   2584  CB  SER A 160       9.459 -19.895   3.810  1.00 96.14           C  
ATOM   2585  HB2 SER A 160      10.017 -18.962   3.743  1.00 96.14           H  
ATOM   2586  HB3 SER A 160       9.797 -20.444   4.689  1.00 96.14           H  
ATOM   2587  O   SER A 160       9.407 -22.909   3.502  1.00 96.14           O  
ATOM   2588  OG  SER A 160       8.073 -19.611   3.934  1.00 96.14           O  
ATOM   2589  HG  SER A 160       7.935 -19.108   4.740  1.00 96.14           H  
ATOM   2590  N   GLY A 161       7.883 -22.275   1.982  1.00 95.15           N  
ATOM   2591  H   GLY A 161       7.622 -21.574   1.304  1.00 95.15           H  
ATOM   2592  CA  GLY A 161       7.031 -23.459   2.099  1.00 95.15           C  
ATOM   2593  HA2 GLY A 161       7.661 -24.349   2.089  1.00 95.15           H  
ATOM   2594  HA3 GLY A 161       6.370 -23.497   1.233  1.00 95.15           H  
ATOM   2595  C   GLY A 161       6.160 -23.518   3.362  1.00 95.15           C  
ATOM   2596  O   GLY A 161       5.338 -24.425   3.465  1.00 95.15           O  
ATOM   2597  N   GLY A 162       6.296 -22.566   4.293  1.00 96.27           N  
ATOM   2598  H   GLY A 162       6.982 -21.843   4.131  1.00 96.27           H  
ATOM   2599  CA  GLY A 162       5.466 -22.489   5.501  1.00 96.27           C  
ATOM   2600  HA2 GLY A 162       5.864 -21.724   6.167  1.00 96.27           H  
ATOM   2601  HA3 GLY A 162       5.503 -23.448   6.019  1.00 96.27           H  
ATOM   2602  C   GLY A 162       3.998 -22.159   5.211  1.00 96.27           C  
ATOM   2603  O   GLY A 162       3.640 -21.825   4.082  1.00 96.27           O  
ATOM   2604  N   ASP A 163       3.144 -22.228   6.234  1.00 97.99           N  
ATOM   2605  H   ASP A 163       3.465 -22.607   7.114  1.00 97.99           H  
ATOM   2606  CA  ASP A 163       1.705 -21.949   6.095  1.00 97.99           C  
ATOM   2607  HA  ASP A 163       1.349 -22.356   5.148  1.00 97.99           H  
ATOM   2608  C   ASP A 163       1.389 -20.450   6.092  1.00 97.99           C  
ATOM   2609  CB  ASP A 163       0.926 -22.632   7.228  1.00 97.99           C  
ATOM   2610  HB2 ASP A 163       1.345 -22.325   8.186  1.00 97.99           H  
ATOM   2611  HB3 ASP A 163      -0.110 -22.295   7.191  1.00 97.99           H  
ATOM   2612  O   ASP A 163       0.508 -19.996   5.355  1.00 97.99           O  
ATOM   2613  CG  ASP A 163       0.927 -24.158   7.125  1.00 97.99           C  
ATOM   2614  OD1 ASP A 163       0.960 -24.671   5.984  1.00 97.99           O  
ATOM   2615  OD2 ASP A 163       0.871 -24.794   8.199  1.00 97.99           O  
ATOM   2616  N   THR A 164       2.119 -19.670   6.892  1.00 97.85           N  
ATOM   2617  H   THR A 164       2.835 -20.093   7.464  1.00 97.85           H  
ATOM   2618  CA  THR A 164       2.003 -18.210   6.944  1.00 97.85           C  
ATOM   2619  HA  THR A 164       1.546 -17.894   6.007  1.00 97.85           H  
ATOM   2620  C   THR A 164       3.372 -17.538   7.008  1.00 97.85           C  
ATOM   2621  CB  THR A 164       1.095 -17.701   8.086  1.00 97.85           C  
ATOM   2622  HB  THR A 164       0.908 -16.641   7.914  1.00 97.85           H  
ATOM   2623  O   THR A 164       4.386 -18.161   7.331  1.00 97.85           O  
ATOM   2624  CG2 THR A 164      -0.255 -18.412   8.154  1.00 97.85           C  
ATOM   2625 HG21 THR A 164      -0.122 -19.441   8.487  1.00 97.85           H  
ATOM   2626 HG22 THR A 164      -0.902 -17.888   8.857  1.00 97.85           H  
ATOM   2627 HG23 THR A 164      -0.716 -18.409   7.167  1.00 97.85           H  
ATOM   2628  OG1 THR A 164       1.688 -17.833   9.354  1.00 97.85           O  
ATOM   2629  HG1 THR A 164       1.165 -17.281   9.940  1.00 97.85           H  
ATOM   2630  N   ALA A 165       3.408 -16.250   6.677  1.00 97.60           N  
ATOM   2631  H   ALA A 165       2.552 -15.815   6.365  1.00 97.60           H  
ATOM   2632  CA  ALA A 165       4.569 -15.394   6.871  1.00 97.60           C  
ATOM   2633  HA  ALA A 165       5.182 -15.811   7.671  1.00 97.60           H  
ATOM   2634  C   ALA A 165       4.139 -13.989   7.299  1.00 97.60           C  
ATOM   2635  CB  ALA A 165       5.412 -15.361   5.594  1.00 97.60           C  
ATOM   2636  HB1 ALA A 165       5.779 -16.362   5.370  1.00 97.60           H  
ATOM   2637  HB2 ALA A 165       6.272 -14.707   5.739  1.00 97.60           H  
ATOM   2638  HB3 ALA A 165       4.810 -14.993   4.762  1.00 97.60           H  
ATOM   2639  O   ALA A 165       3.078 -13.496   6.913  1.00 97.60           O  
ATOM   2640  N   GLN A 166       4.985 -13.328   8.085  1.00 95.75           N  
ATOM   2641  H   GLN A 166       5.871 -13.755   8.316  1.00 95.75           H  
ATOM   2642  CA  GLN A 166       4.765 -11.938   8.473  1.00 95.75           C  
ATOM   2643  HA  GLN A 166       3.727 -11.825   8.788  1.00 95.75           H  
ATOM   2644  C   GLN A 166       4.982 -10.999   7.280  1.00 95.75           C  
ATOM   2645  CB  GLN A 166       5.675 -11.570   9.657  1.00 95.75           C  
ATOM   2646  HB2 GLN A 166       6.715 -11.732   9.375  1.00 95.75           H  
ATOM   2647  HB3 GLN A 166       5.550 -10.510   9.881  1.00 95.75           H  
ATOM   2648  O   GLN A 166       5.854 -11.236   6.438  1.00 95.75           O  
ATOM   2649  CG  GLN A 166       5.364 -12.379  10.928  1.00 95.75           C  
ATOM   2650  HG2 GLN A 166       6.029 -12.053  11.728  1.00 95.75           H  
ATOM   2651  HG3 GLN A 166       5.554 -13.437  10.748  1.00 95.75           H  
ATOM   2652  CD  GLN A 166       3.924 -12.185  11.396  1.00 95.75           C  
ATOM   2653  NE2 GLN A 166       3.134 -13.233  11.494  1.00 95.75           N  
ATOM   2654 HE21 GLN A 166       2.171 -13.060  11.744  1.00 95.75           H  
ATOM   2655 HE22 GLN A 166       3.447 -14.166  11.268  1.00 95.75           H  
ATOM   2656  OE1 GLN A 166       3.475 -11.078  11.632  1.00 95.75           O  
ATOM   2657  N   SER A 167       4.206  -9.914   7.229  1.00 95.07           N  
ATOM   2658  H   SER A 167       3.540  -9.758   7.972  1.00 95.07           H  
ATOM   2659  CA  SER A 167       4.421  -8.846   6.248  1.00 95.07           C  
ATOM   2660  HA  SER A 167       4.331  -9.269   5.248  1.00 95.07           H  
ATOM   2661  C   SER A 167       5.831  -8.256   6.365  1.00 95.07           C  
ATOM   2662  CB  SER A 167       3.375  -7.736   6.402  1.00 95.07           C  
ATOM   2663  HB2 SER A 167       3.796  -6.804   6.025  1.00 95.07           H  
ATOM   2664  HB3 SER A 167       3.121  -7.595   7.452  1.00 95.07           H  
ATOM   2665  O   SER A 167       6.370  -8.112   7.459  1.00 95.07           O  
ATOM   2666  OG  SER A 167       2.213  -8.018   5.645  1.00 95.07           O  
ATOM   2667  HG  SER A 167       1.622  -8.584   6.147  1.00 95.07           H  
ATOM   2668  N   GLY A 168       6.417  -7.896   5.225  1.00 90.04           N  
ATOM   2669  H   GLY A 168       5.908  -8.069   4.370  1.00 90.04           H  
ATOM   2670  CA  GLY A 168       7.700  -7.206   5.103  1.00 90.04           C  
ATOM   2671  HA2 GLY A 168       7.951  -6.723   6.048  1.00 90.04           H  
ATOM   2672  HA3 GLY A 168       7.603  -6.432   4.342  1.00 90.04           H  
ATOM   2673  C   GLY A 168       8.877  -8.087   4.692  1.00 90.04           C  
ATOM   2674  O   GLY A 168       9.720  -7.628   3.927  1.00 90.04           O  
ATOM   2675  N   ALA A 169       8.932  -9.343   5.143  1.00 84.52           N  
ATOM   2676  H   ALA A 169       8.209  -9.645   5.780  1.00 84.52           H  
ATOM   2677  CA  ALA A 169      10.074 -10.242   4.904  1.00 84.52           C  
ATOM   2678  HA  ALA A 169      10.841  -9.715   4.337  1.00 84.52           H  
ATOM   2679  C   ALA A 169       9.735 -11.496   4.077  1.00 84.52           C  
ATOM   2680  CB  ALA A 169      10.682 -10.605   6.264  1.00 84.52           C  
ATOM   2681  HB1 ALA A 169      11.570 -11.218   6.115  1.00 84.52           H  
ATOM   2682  HB2 ALA A 169       9.960 -11.162   6.860  1.00 84.52           H  
ATOM   2683  HB3 ALA A 169      10.968  -9.697   6.796  1.00 84.52           H  
ATOM   2684  O   ALA A 169      10.619 -12.292   3.768  1.00 84.52           O  
ATOM   2685  N   ALA A 170       8.462 -11.708   3.740  1.00 92.94           N  
ATOM   2686  H   ALA A 170       7.765 -11.027   4.004  1.00 92.94           H  
ATOM   2687  CA  ALA A 170       8.028 -12.891   3.008  1.00 92.94           C  
ATOM   2688  HA  ALA A 170       8.464 -13.773   3.477  1.00 92.94           H  
ATOM   2689  C   ALA A 170       8.486 -12.845   1.540  1.00 92.94           C  
ATOM   2690  CB  ALA A 170       6.503 -12.994   3.126  1.00 92.94           C  
ATOM   2691  HB1 ALA A 170       6.160 -13.918   2.660  1.00 92.94           H  
ATOM   2692  HB2 ALA A 170       6.207 -12.978   4.175  1.00 92.94           H  
ATOM   2693  HB3 ALA A 170       6.034 -12.150   2.620  1.00 92.94           H  
ATOM   2694  O   ALA A 170       8.007 -12.001   0.781  1.00 92.94           O  
ATOM   2695  N   LEU A 171       9.360 -13.777   1.147  1.00 98.31           N  
ATOM   2696  H   LEU A 171       9.768 -14.378   1.849  1.00 98.31           H  
ATOM   2697  CA  LEU A 171       9.679 -14.064  -0.254  1.00 98.31           C  
ATOM   2698  HA  LEU A 171       9.731 -13.124  -0.804  1.00 98.31           H  
ATOM   2699  C   LEU A 171       8.569 -14.912  -0.875  1.00 98.31           C  
ATOM   2700  CB  LEU A 171      11.036 -14.779  -0.371  1.00 98.31           C  
ATOM   2701  HB2 LEU A 171      11.153 -15.153  -1.389  1.00 98.31           H  
ATOM   2702  HB3 LEU A 171      11.030 -15.642   0.295  1.00 98.31           H  
ATOM   2703  O   LEU A 171       8.167 -15.935  -0.304  1.00 98.31           O  
ATOM   2704  CG  LEU A 171      12.252 -13.897  -0.048  1.00 98.31           C  
ATOM   2705  HG  LEU A 171      12.110 -13.424   0.924  1.00 98.31           H  
ATOM   2706  CD1 LEU A 171      13.502 -14.775   0.015  1.00 98.31           C  
ATOM   2707 HD11 LEU A 171      13.657 -15.271  -0.943  1.00 98.31           H  
ATOM   2708 HD12 LEU A 171      14.372 -14.157   0.236  1.00 98.31           H  
ATOM   2709 HD13 LEU A 171      13.392 -15.527   0.797  1.00 98.31           H  
ATOM   2710  CD2 LEU A 171      12.500 -12.818  -1.101  1.00 98.31           C  
ATOM   2711 HD21 LEU A 171      12.801 -13.275  -2.044  1.00 98.31           H  
ATOM   2712 HD22 LEU A 171      11.604 -12.223  -1.281  1.00 98.31           H  
ATOM   2713 HD23 LEU A 171      13.296 -12.151  -0.769  1.00 98.31           H  
ATOM   2714  N   VAL A 172       8.058 -14.472  -2.023  1.00 98.80           N  
ATOM   2715  H   VAL A 172       8.409 -13.603  -2.399  1.00 98.80           H  
ATOM   2716  CA  VAL A 172       6.892 -15.084  -2.660  1.00 98.80           C  
ATOM   2717  HA  VAL A 172       6.781 -16.087  -2.248  1.00 98.80           H  
ATOM   2718  C   VAL A 172       7.061 -15.260  -4.159  1.00 98.80           C  
ATOM   2719  CB  VAL A 172       5.584 -14.322  -2.349  1.00 98.80           C  
ATOM   2720  HB  VAL A 172       4.755 -14.958  -2.660  1.00 98.80           H  
ATOM   2721  O   VAL A 172       7.730 -14.479  -4.834  1.00 98.80           O  
ATOM   2722  CG1 VAL A 172       5.424 -14.059  -0.849  1.00 98.80           C  
ATOM   2723 HG11 VAL A 172       5.604 -14.985  -0.303  1.00 98.80           H  
ATOM   2724 HG12 VAL A 172       4.424 -13.681  -0.637  1.00 98.80           H  
ATOM   2725 HG13 VAL A 172       6.152 -13.317  -0.520  1.00 98.80           H  
ATOM   2726  CG2 VAL A 172       5.427 -12.981  -3.076  1.00 98.80           C  
ATOM   2727 HG21 VAL A 172       6.207 -12.287  -2.761  1.00 98.80           H  
ATOM   2728 HG22 VAL A 172       4.452 -12.553  -2.844  1.00 98.80           H  
ATOM   2729 HG23 VAL A 172       5.490 -13.118  -4.155  1.00 98.80           H  
ATOM   2730  N   ASN A 173       6.352 -16.251  -4.689  1.00 98.84           N  
ATOM   2731  H   ASN A 173       5.844 -16.845  -4.050  1.00 98.84           H  
ATOM   2732  CA  ASN A 173       6.032 -16.364  -6.103  1.00 98.84           C  
ATOM   2733  HA  ASN A 173       6.648 -15.671  -6.676  1.00 98.84           H  
ATOM   2734  C   ASN A 173       4.569 -15.973  -6.335  1.00 98.84           C  
ATOM   2735  CB  ASN A 173       6.348 -17.784  -6.587  1.00 98.84           C  
ATOM   2736  HB2 ASN A 173       5.719 -18.019  -7.446  1.00 98.84           H  
ATOM   2737  HB3 ASN A 173       6.148 -18.515  -5.804  1.00 98.84           H  
ATOM   2738  O   ASN A 173       3.677 -16.457  -5.631  1.00 98.84           O  
ATOM   2739  CG  ASN A 173       7.787 -17.896  -7.045  1.00 98.84           C  
ATOM   2740  ND2 ASN A 173       8.724 -18.125  -6.155  1.00 98.84           N  
ATOM   2741 HD21 ASN A 173       9.678 -18.096  -6.485  1.00 98.84           H  
ATOM   2742 HD22 ASN A 173       8.535 -18.137  -5.162  1.00 98.84           H  
ATOM   2743  OD1 ASN A 173       8.055 -17.774  -8.229  1.00 98.84           O  
ATOM   2744  N   LEU A 174       4.327 -15.123  -7.334  1.00 98.92           N  
ATOM   2745  H   LEU A 174       5.112 -14.772  -7.862  1.00 98.92           H  
ATOM   2746  CA  LEU A 174       2.987 -14.729  -7.767  1.00 98.92           C  
ATOM   2747  HA  LEU A 174       2.248 -15.110  -7.062  1.00 98.92           H  
ATOM   2748  C   LEU A 174       2.677 -15.349  -9.131  1.00 98.92           C  
ATOM   2749  CB  LEU A 174       2.861 -13.196  -7.798  1.00 98.92           C  
ATOM   2750  HB2 LEU A 174       3.616 -12.807  -8.482  1.00 98.92           H  
ATOM   2751  HB3 LEU A 174       1.880 -12.939  -8.196  1.00 98.92           H  
ATOM   2752  O   LEU A 174       3.481 -15.277 -10.058  1.00 98.92           O  
ATOM   2753  CG  LEU A 174       3.053 -12.478  -6.452  1.00 98.92           C  
ATOM   2754  HG  LEU A 174       4.054 -12.682  -6.072  1.00 98.92           H  
ATOM   2755  CD1 LEU A 174       2.914 -10.969  -6.649  1.00 98.92           C  
ATOM   2756 HD11 LEU A 174       3.140 -10.455  -5.715  1.00 98.92           H  
ATOM   2757 HD12 LEU A 174       3.613 -10.632  -7.415  1.00 98.92           H  
ATOM   2758 HD13 LEU A 174       1.900 -10.721  -6.962  1.00 98.92           H  
ATOM   2759  CD2 LEU A 174       2.029 -12.912  -5.404  1.00 98.92           C  
ATOM   2760 HD21 LEU A 174       1.018 -12.787  -5.791  1.00 98.92           H  
ATOM   2761 HD22 LEU A 174       2.155 -12.309  -4.504  1.00 98.92           H  
ATOM   2762 HD23 LEU A 174       2.202 -13.957  -5.146  1.00 98.92           H  
ATOM   2763  N   THR A 175       1.506 -15.966  -9.261  1.00 98.93           N  
ATOM   2764  H   THR A 175       0.910 -16.036  -8.448  1.00 98.93           H  
ATOM   2765  CA  THR A 175       1.033 -16.556 -10.523  1.00 98.93           C  
ATOM   2766  HA  THR A 175       1.712 -16.295 -11.335  1.00 98.93           H  
ATOM   2767  C   THR A 175      -0.341 -16.006 -10.866  1.00 98.93           C  
ATOM   2768  CB  THR A 175       0.994 -18.086 -10.428  1.00 98.93           C  
ATOM   2769  HB  THR A 175       0.296 -18.383  -9.645  1.00 98.93           H  
ATOM   2770  O   THR A 175      -1.255 -16.125 -10.055  1.00 98.93           O  
ATOM   2771  CG2 THR A 175       0.593 -18.749 -11.740  1.00 98.93           C  
ATOM   2772 HG21 THR A 175       0.660 -19.832 -11.637  1.00 98.93           H  
ATOM   2773 HG22 THR A 175       1.262 -18.426 -12.538  1.00 98.93           H  
ATOM   2774 HG23 THR A 175      -0.434 -18.488 -11.993  1.00 98.93           H  
ATOM   2775  OG1 THR A 175       2.282 -18.554 -10.094  1.00 98.93           O  
ATOM   2776  HG1 THR A 175       2.654 -17.915  -9.482  1.00 98.93           H  
ATOM   2777  N   LEU A 176      -0.501 -15.407 -12.044  1.00 98.89           N  
ATOM   2778  H   LEU A 176       0.273 -15.419 -12.693  1.00 98.89           H  
ATOM   2779  CA  LEU A 176      -1.778 -14.867 -12.510  1.00 98.89           C  
ATOM   2780  HA  LEU A 176      -2.147 -14.135 -11.791  1.00 98.89           H  
ATOM   2781  C   LEU A 176      -2.829 -15.975 -12.624  1.00 98.89           C  
ATOM   2782  CB  LEU A 176      -1.565 -14.194 -13.875  1.00 98.89           C  
ATOM   2783  HB2 LEU A 176      -2.523 -14.126 -14.391  1.00 98.89           H  
ATOM   2784  HB3 LEU A 176      -0.920 -14.837 -14.474  1.00 98.89           H  
ATOM   2785  O   LEU A 176      -2.610 -16.984 -13.288  1.00 98.89           O  
ATOM   2786  CG  LEU A 176      -0.948 -12.787 -13.819  1.00 98.89           C  
ATOM   2787  HG  LEU A 176      -0.046 -12.795 -13.208  1.00 98.89           H  
ATOM   2788  CD1 LEU A 176      -0.590 -12.334 -15.233  1.00 98.89           C  
ATOM   2789 HD11 LEU A 176       0.231 -12.945 -15.609  1.00 98.89           H  
ATOM   2790 HD12 LEU A 176      -0.252 -11.298 -15.225  1.00 98.89           H  
ATOM   2791 HD13 LEU A 176      -1.446 -12.444 -15.900  1.00 98.89           H  
ATOM   2792  CD2 LEU A 176      -1.936 -11.766 -13.252  1.00 98.89           C  
ATOM   2793 HD21 LEU A 176      -2.154 -11.977 -12.205  1.00 98.89           H  
ATOM   2794 HD22 LEU A 176      -1.516 -10.763 -13.321  1.00 98.89           H  
ATOM   2795 HD23 LEU A 176      -2.871 -11.795 -13.812  1.00 98.89           H  
ATOM   2796  N   VAL A 177      -4.010 -15.772 -12.039  1.00 98.67           N  
ATOM   2797  H   VAL A 177      -4.152 -14.922 -11.514  1.00 98.67           H  
ATOM   2798  CA  VAL A 177      -5.105 -16.756 -12.114  1.00 98.67           C  
ATOM   2799  HA  VAL A 177      -4.712 -17.738 -11.851  1.00 98.67           H  
ATOM   2800  C   VAL A 177      -5.650 -16.873 -13.540  1.00 98.67           C  
ATOM   2801  CB  VAL A 177      -6.223 -16.399 -11.113  1.00 98.67           C  
ATOM   2802  HB  VAL A 177      -6.514 -15.358 -11.254  1.00 98.67           H  
ATOM   2803  O   VAL A 177      -6.005 -17.966 -13.973  1.00 98.67           O  
ATOM   2804  CG1 VAL A 177      -7.476 -17.272 -11.267  1.00 98.67           C  
ATOM   2805 HG11 VAL A 177      -7.951 -17.084 -12.230  1.00 98.67           H  
ATOM   2806 HG12 VAL A 177      -7.209 -18.327 -11.199  1.00 98.67           H  
ATOM   2807 HG13 VAL A 177      -8.197 -17.024 -10.488  1.00 98.67           H  
ATOM   2808  CG2 VAL A 177      -5.723 -16.588  -9.675  1.00 98.67           C  
ATOM   2809 HG21 VAL A 177      -4.871 -15.935  -9.488  1.00 98.67           H  
ATOM   2810 HG22 VAL A 177      -6.514 -16.335  -8.968  1.00 98.67           H  
ATOM   2811 HG23 VAL A 177      -5.419 -17.623  -9.520  1.00 98.67           H  
ATOM   2812  N   LYS A 178      -5.695 -15.762 -14.288  1.00 97.93           N  
ATOM   2813  H   LYS A 178      -5.382 -14.902 -13.862  1.00 97.93           H  
ATOM   2814  CA  LYS A 178      -6.326 -15.703 -15.618  1.00 97.93           C  
ATOM   2815  HA  LYS A 178      -7.337 -16.102 -15.525  1.00 97.93           H  
ATOM   2816  C   LYS A 178      -5.655 -16.574 -16.684  1.00 97.93           C  
ATOM   2817  CB  LYS A 178      -6.445 -14.240 -16.084  1.00 97.93           C  
ATOM   2818  HB2 LYS A 178      -7.004 -14.226 -17.019  1.00 97.93           H  
ATOM   2819  HB3 LYS A 178      -7.027 -13.688 -15.346  1.00 97.93           H  
ATOM   2820  O   LYS A 178      -6.324 -17.004 -17.618  1.00 97.93           O  
ATOM   2821  CG  LYS A 178      -5.103 -13.514 -16.301  1.00 97.93           C  
ATOM   2822  HG2 LYS A 178      -4.568 -13.456 -15.353  1.00 97.93           H  
ATOM   2823  HG3 LYS A 178      -4.494 -14.054 -17.026  1.00 97.93           H  
ATOM   2824  CD  LYS A 178      -5.349 -12.093 -16.825  1.00 97.93           C  
ATOM   2825  HD2 LYS A 178      -6.046 -11.590 -16.154  1.00 97.93           H  
ATOM   2826  HD3 LYS A 178      -5.802 -12.146 -17.815  1.00 97.93           H  
ATOM   2827  CE  LYS A 178      -4.054 -11.276 -16.894  1.00 97.93           C  
ATOM   2828  HE2 LYS A 178      -3.577 -11.319 -15.915  1.00 97.93           H  
ATOM   2829  HE3 LYS A 178      -3.377 -11.723 -17.622  1.00 97.93           H  
ATOM   2830  NZ  LYS A 178      -4.341  -9.857 -17.229  1.00 97.93           N  
ATOM   2831  HZ1 LYS A 178      -5.023  -9.471 -16.592  1.00 97.93           H  
ATOM   2832  HZ2 LYS A 178      -3.530  -9.263 -17.128  1.00 97.93           H  
ATOM   2833  HZ3 LYS A 178      -4.738  -9.745 -18.151  1.00 97.93           H  
ATOM   2834  N   ASN A 179      -4.349 -16.801 -16.577  1.00 98.19           N  
ATOM   2835  H   ASN A 179      -3.851 -16.374 -15.809  1.00 98.19           H  
ATOM   2836  CA  ASN A 179      -3.563 -17.485 -17.609  1.00 98.19           C  
ATOM   2837  HA  ASN A 179      -4.213 -18.183 -18.137  1.00 98.19           H  
ATOM   2838  C   ASN A 179      -2.409 -18.341 -17.061  1.00 98.19           C  
ATOM   2839  CB  ASN A 179      -3.070 -16.439 -18.625  1.00 98.19           C  
ATOM   2840  HB2 ASN A 179      -2.556 -16.955 -19.435  1.00 98.19           H  
ATOM   2841  HB3 ASN A 179      -3.925 -15.913 -19.049  1.00 98.19           H  
ATOM   2842  O   ASN A 179      -1.696 -18.953 -17.848  1.00 98.19           O  
ATOM   2843  CG  ASN A 179      -2.108 -15.420 -18.041  1.00 98.19           C  
ATOM   2844  ND2 ASN A 179      -1.659 -14.502 -18.859  1.00 98.19           N  
ATOM   2845 HD21 ASN A 179      -1.826 -14.643 -19.845  1.00 98.19           H  
ATOM   2846 HD22 ASN A 179      -0.722 -14.202 -18.632  1.00 98.19           H  
ATOM   2847  OD1 ASN A 179      -1.787 -15.420 -16.863  1.00 98.19           O  
ATOM   2848  N   ASN A 180      -2.255 -18.429 -15.736  1.00 98.31           N  
ATOM   2849  H   ASN A 180      -2.859 -17.886 -15.136  1.00 98.31           H  
ATOM   2850  CA  ASN A 180      -1.205 -19.187 -15.056  1.00 98.31           C  
ATOM   2851  HA  ASN A 180      -1.368 -19.031 -13.990  1.00 98.31           H  
ATOM   2852  C   ASN A 180       0.230 -18.677 -15.314  1.00 98.31           C  
ATOM   2853  CB  ASN A 180      -1.430 -20.686 -15.319  1.00 98.31           C  
ATOM   2854  HB2 ASN A 180      -2.497 -20.907 -15.289  1.00 98.31           H  
ATOM   2855  HB3 ASN A 180      -1.055 -20.936 -16.312  1.00 98.31           H  
ATOM   2856  O   ASN A 180       1.194 -19.406 -15.072  1.00 98.31           O  
ATOM   2857  CG  ASN A 180      -0.767 -21.568 -14.285  1.00 98.31           C  
ATOM   2858  ND2 ASN A 180       0.067 -22.489 -14.704  1.00 98.31           N  
ATOM   2859 HD21 ASN A 180       0.560 -22.987 -13.977  1.00 98.31           H  
ATOM   2860 HD22 ASN A 180       0.381 -22.450 -15.663  1.00 98.31           H  
ATOM   2861  OD1 ASN A 180      -1.020 -21.478 -13.096  1.00 98.31           O  
ATOM   2862  N   ASP A 181       0.389 -17.432 -15.773  1.00 98.41           N  
ATOM   2863  H   ASP A 181      -0.424 -16.879 -16.005  1.00 98.41           H  
ATOM   2864  CA  ASP A 181       1.707 -16.823 -15.960  1.00 98.41           C  
ATOM   2865  HA  ASP A 181       2.336 -17.520 -16.514  1.00 98.41           H  
ATOM   2866  C   ASP A 181       2.371 -16.543 -14.607  1.00 98.41           C  
ATOM   2867  CB  ASP A 181       1.622 -15.517 -16.763  1.00 98.41           C  
ATOM   2868  HB2 ASP A 181       2.561 -14.976 -16.642  1.00 98.41           H  
ATOM   2869  HB3 ASP A 181       0.827 -14.902 -16.342  1.00 98.41           H  
ATOM   2870  O   ASP A 181       1.780 -15.928 -13.713  1.00 98.41           O  
ATOM   2871  CG  ASP A 181       1.384 -15.690 -18.263  1.00 98.41           C  
ATOM   2872  OD1 ASP A 181       1.528 -16.819 -18.778  1.00 98.41           O  
ATOM   2873  OD2 ASP A 181       1.064 -14.657 -18.898  1.00 98.41           O  
ATOM   2874  N   ASN A 182       3.631 -16.957 -14.467  1.00 98.83           N  
ATOM   2875  H   ASN A 182       4.066 -17.433 -15.244  1.00 98.83           H  
ATOM   2876  CA  ASN A 182       4.441 -16.628 -13.300  1.00 98.83           C  
ATOM   2877  HA  ASN A 182       3.803 -16.655 -12.417  1.00 98.83           H  
ATOM   2878  C   ASN A 182       4.996 -15.200 -13.436  1.00 98.83           C  
ATOM   2879  CB  ASN A 182       5.526 -17.697 -13.108  1.00 98.83           C  
ATOM   2880  HB2 ASN A 182       6.189 -17.706 -13.973  1.00 98.83           H  
ATOM   2881  HB3 ASN A 182       5.056 -18.675 -13.013  1.00 98.83           H  
ATOM   2882  O   ASN A 182       5.769 -14.890 -14.346  1.00 98.83           O  
ATOM   2883  CG  ASN A 182       6.364 -17.415 -11.874  1.00 98.83           C  
ATOM   2884  ND2 ASN A 182       6.261 -18.196 -10.826  1.00 98.83           N  
ATOM   2885 HD21 ASN A 182       6.882 -17.989 -10.057  1.00 98.83           H  
ATOM   2886 HD22 ASN A 182       5.609 -18.967 -10.809  1.00 98.83           H  
ATOM   2887  OD1 ASN A 182       7.119 -16.466 -11.840  1.00 98.83           O  
ATOM   2888  N   VAL A 183       4.602 -14.332 -12.507  1.00 98.82           N  
ATOM   2889  H   VAL A 183       4.021 -14.675 -11.756  1.00 98.82           H  
ATOM   2890  CA  VAL A 183       4.946 -12.908 -12.508  1.00 98.82           C  
ATOM   2891  HA  VAL A 183       4.743 -12.501 -13.499  1.00 98.82           H  
ATOM   2892  C   VAL A 183       6.434 -12.692 -12.231  1.00 98.82           C  
ATOM   2893  CB  VAL A 183       4.076 -12.165 -11.477  1.00 98.82           C  
ATOM   2894  HB  VAL A 183       4.228 -12.645 -10.511  1.00 98.82           H  
ATOM   2895  O   VAL A 183       7.031 -11.835 -12.876  1.00 98.82           O  
ATOM   2896  CG1 VAL A 183       4.436 -10.684 -11.320  1.00 98.82           C  
ATOM   2897 HG11 VAL A 183       4.353 -10.169 -12.277  1.00 98.82           H  
ATOM   2898 HG12 VAL A 183       5.451 -10.583 -10.937  1.00 98.82           H  
ATOM   2899 HG13 VAL A 183       3.762 -10.216 -10.603  1.00 98.82           H  
ATOM   2900  CG2 VAL A 183       2.584 -12.247 -11.835  1.00 98.82           C  
ATOM   2901 HG21 VAL A 183       2.260 -13.286 -11.885  1.00 98.82           H  
ATOM   2902 HG22 VAL A 183       1.995 -11.747 -11.066  1.00 98.82           H  
ATOM   2903 HG23 VAL A 183       2.392 -11.768 -12.796  1.00 98.82           H  
ATOM   2904  N   ASN A 184       7.039 -13.474 -11.330  1.00 98.77           N  
ATOM   2905  H   ASN A 184       6.495 -14.175 -10.848  1.00 98.77           H  
ATOM   2906  CA  ASN A 184       8.462 -13.377 -10.986  1.00 98.77           C  
ATOM   2907  HA  ASN A 184       8.678 -12.369 -10.632  1.00 98.77           H  
ATOM   2908  C   ASN A 184       9.330 -13.621 -12.223  1.00 98.77           C  
ATOM   2909  CB  ASN A 184       8.831 -14.381  -9.876  1.00 98.77           C  
ATOM   2910  HB2 ASN A 184       9.897 -14.276  -9.673  1.00 98.77           H  
ATOM   2911  HB3 ASN A 184       8.680 -15.408 -10.209  1.00 98.77           H  
ATOM   2912  O   ASN A 184      10.108 -12.755 -12.613  1.00 98.77           O  
ATOM   2913  CG  ASN A 184       8.074 -14.207  -8.575  1.00 98.77           C  
ATOM   2914  ND2 ASN A 184       8.780 -14.218  -7.472  1.00 98.77           N  
ATOM   2915 HD21 ASN A 184       9.770 -14.413  -7.511  1.00 98.77           H  
ATOM   2916 HD22 ASN A 184       8.300 -14.187  -6.583  1.00 98.77           H  
ATOM   2917  OD1 ASN A 184       6.853 -14.093  -8.526  1.00 98.77           O  
ATOM   2918  N   LYS A 185       9.104 -14.749 -12.903  1.00 98.60           N  
ATOM   2919  H   LYS A 185       8.440 -15.399 -12.509  1.00 98.60           H  
ATOM   2920  CA  LYS A 185       9.800 -15.115 -14.138  1.00 98.60           C  
ATOM   2921  HA  LYS A 185      10.869 -15.167 -13.934  1.00 98.60           H  
ATOM   2922  C   LYS A 185       9.596 -14.062 -15.224  1.00 98.60           C  
ATOM   2923  CB  LYS A 185       9.302 -16.489 -14.598  1.00 98.60           C  
ATOM   2924  HB2 LYS A 185       8.249 -16.423 -14.872  1.00 98.60           H  
ATOM   2925  HB3 LYS A 185       9.411 -17.202 -13.780  1.00 98.60           H  
ATOM   2926  O   LYS A 185      10.532 -13.710 -15.933  1.00 98.60           O  
ATOM   2927  CG  LYS A 185      10.123 -16.975 -15.795  1.00 98.60           C  
ATOM   2928  HG2 LYS A 185      11.163 -17.094 -15.493  1.00 98.60           H  
ATOM   2929  HG3 LYS A 185      10.073 -16.238 -16.597  1.00 98.60           H  
ATOM   2930  CD  LYS A 185       9.592 -18.297 -16.340  1.00 98.60           C  
ATOM   2931  HD2 LYS A 185       8.548 -18.167 -16.626  1.00 98.60           H  
ATOM   2932  HD3 LYS A 185       9.682 -19.077 -15.584  1.00 98.60           H  
ATOM   2933  CE  LYS A 185      10.436 -18.633 -17.567  1.00 98.60           C  
ATOM   2934  HE2 LYS A 185      11.452 -18.864 -17.247  1.00 98.60           H  
ATOM   2935  HE3 LYS A 185      10.489 -17.742 -18.193  1.00 98.60           H  
ATOM   2936  NZ  LYS A 185       9.847 -19.743 -18.342  1.00 98.60           N  
ATOM   2937  HZ1 LYS A 185       9.781 -20.577 -17.776  1.00 98.60           H  
ATOM   2938  HZ2 LYS A 185      10.416 -19.908 -19.159  1.00 98.60           H  
ATOM   2939  HZ3 LYS A 185       8.931 -19.455 -18.656  1.00 98.60           H  
ATOM   2940  N   ARG A 186       8.379 -13.522 -15.350  1.00 98.68           N  
ATOM   2941  H   ARG A 186       7.634 -13.870 -14.763  1.00 98.68           H  
ATOM   2942  CA  ARG A 186       8.107 -12.473 -16.335  1.00 98.68           C  
ATOM   2943  HA  ARG A 186       8.496 -12.838 -17.286  1.00 98.68           H  
ATOM   2944  C   ARG A 186       8.869 -11.182 -16.033  1.00 98.68           C  
ATOM   2945  CB  ARG A 186       6.593 -12.241 -16.441  1.00 98.68           C  
ATOM   2946  HB2 ARG A 186       6.105 -13.194 -16.647  1.00 98.68           H  
ATOM   2947  HB3 ARG A 186       6.213 -11.867 -15.490  1.00 98.68           H  
ATOM   2948  O   ARG A 186       9.349 -10.538 -16.958  1.00 98.68           O  
ATOM   2949  CG  ARG A 186       6.214 -11.253 -17.552  1.00 98.68           C  
ATOM   2950  HG2 ARG A 186       5.128 -11.245 -17.649  1.00 98.68           H  
ATOM   2951  HG3 ARG A 186       6.553 -10.250 -17.294  1.00 98.68           H  
ATOM   2952  CD  ARG A 186       6.824 -11.674 -18.888  1.00 98.68           C  
ATOM   2953  HD2 ARG A 186       6.573 -12.718 -19.078  1.00 98.68           H  
ATOM   2954  HD3 ARG A 186       7.909 -11.583 -18.838  1.00 98.68           H  
ATOM   2955  NE  ARG A 186       6.347 -10.843 -19.995  1.00 98.68           N  
ATOM   2956  HE  ARG A 186       5.673 -10.123 -19.776  1.00 98.68           H  
ATOM   2957  NH1 ARG A 186       7.622 -11.923 -21.570  1.00 98.68           N  
ATOM   2958 HH11 ARG A 186       7.951 -12.056 -22.516  1.00 98.68           H  
ATOM   2959 HH12 ARG A 186       8.032 -12.513 -20.861  1.00 98.68           H  
ATOM   2960  NH2 ARG A 186       6.264 -10.233 -22.173  1.00 98.68           N  
ATOM   2961 HH21 ARG A 186       5.557  -9.554 -21.931  1.00 98.68           H  
ATOM   2962 HH22 ARG A 186       6.519 -10.412 -23.134  1.00 98.68           H  
ATOM   2963  CZ  ARG A 186       6.750 -11.004 -21.237  1.00 98.68           C  
ATOM   2964  N   ILE A 187       8.986 -10.804 -14.763  1.00 98.51           N  
ATOM   2965  H   ILE A 187       8.566 -11.381 -14.049  1.00 98.51           H  
ATOM   2966  CA  ILE A 187       9.792  -9.652 -14.343  1.00 98.51           C  
ATOM   2967  HA  ILE A 187       9.524  -8.793 -14.958  1.00 98.51           H  
ATOM   2968  C   ILE A 187      11.278  -9.909 -14.609  1.00 98.51           C  
ATOM   2969  CB  ILE A 187       9.488  -9.297 -12.871  1.00 98.51           C  
ATOM   2970  HB  ILE A 187       9.448 -10.216 -12.286  1.00 98.51           H  
ATOM   2971  O   ILE A 187      11.938  -9.027 -15.145  1.00 98.51           O  
ATOM   2972  CG1 ILE A 187       8.108  -8.603 -12.812  1.00 98.51           C  
ATOM   2973 HG12 ILE A 187       7.390  -9.182 -13.393  1.00 98.51           H  
ATOM   2974 HG13 ILE A 187       8.178  -7.612 -13.260  1.00 98.51           H  
ATOM   2975  CG2 ILE A 187      10.572  -8.393 -12.258  1.00 98.51           C  
ATOM   2976 HG21 ILE A 187      10.310  -8.113 -11.237  1.00 98.51           H  
ATOM   2977 HG22 ILE A 187      11.519  -8.930 -12.202  1.00 98.51           H  
ATOM   2978 HG23 ILE A 187      10.704  -7.498 -12.865  1.00 98.51           H  
ATOM   2979  CD1 ILE A 187       7.545  -8.473 -11.396  1.00 98.51           C  
ATOM   2980 HD11 ILE A 187       8.154  -7.798 -10.795  1.00 98.51           H  
ATOM   2981 HD12 ILE A 187       7.517  -9.460 -10.935  1.00 98.51           H  
ATOM   2982 HD13 ILE A 187       6.530  -8.078 -11.446  1.00 98.51           H  
ATOM   2983  N   GLU A 188      11.786 -11.108 -14.318  1.00 98.34           N  
ATOM   2984  H   GLU A 188      11.205 -11.779 -13.836  1.00 98.34           H  
ATOM   2985  CA  GLU A 188      13.163 -11.504 -14.642  1.00 98.34           C  
ATOM   2986  HA  GLU A 188      13.862 -10.848 -14.123  1.00 98.34           H  
ATOM   2987  C   GLU A 188      13.451 -11.356 -16.137  1.00 98.34           C  
ATOM   2988  CB  GLU A 188      13.421 -12.948 -14.188  1.00 98.34           C  
ATOM   2989  HB2 GLU A 188      12.610 -13.588 -14.538  1.00 98.34           H  
ATOM   2990  HB3 GLU A 188      14.357 -13.303 -14.618  1.00 98.34           H  
ATOM   2991  O   GLU A 188      14.379 -10.643 -16.503  1.00 98.34           O  
ATOM   2992  CG  GLU A 188      13.525 -13.018 -12.665  1.00 98.34           C  
ATOM   2993  HG2 GLU A 188      14.461 -12.538 -12.379  1.00 98.34           H  
ATOM   2994  HG3 GLU A 188      12.709 -12.450 -12.219  1.00 98.34           H  
ATOM   2995  CD  GLU A 188      13.503 -14.433 -12.080  1.00 98.34           C  
ATOM   2996  OE1 GLU A 188      13.703 -14.490 -10.842  1.00 98.34           O  
ATOM   2997  OE2 GLU A 188      13.279 -15.415 -12.826  1.00 98.34           O  
ATOM   2998  N   GLU A 189      12.602 -11.920 -17.000  1.00 98.24           N  
ATOM   2999  H   GLU A 189      11.866 -12.500 -16.622  1.00 98.24           H  
ATOM   3000  CA  GLU A 189      12.714 -11.806 -18.463  1.00 98.24           C  
ATOM   3001  HA  GLU A 189      13.647 -12.260 -18.799  1.00 98.24           H  
ATOM   3002  C   GLU A 189      12.705 -10.353 -18.965  1.00 98.24           C  
ATOM   3003  CB  GLU A 189      11.515 -12.517 -19.117  1.00 98.24           C  
ATOM   3004  HB2 GLU A 189      11.469 -12.231 -20.168  1.00 98.24           H  
ATOM   3005  HB3 GLU A 189      10.605 -12.155 -18.638  1.00 98.24           H  
ATOM   3006  O   GLU A 189      13.302 -10.043 -19.994  1.00 98.24           O  
ATOM   3007  CG  GLU A 189      11.536 -14.052 -19.057  1.00 98.24           C  
ATOM   3008  HG2 GLU A 189      11.769 -14.382 -18.045  1.00 98.24           H  
ATOM   3009  HG3 GLU A 189      12.334 -14.411 -19.708  1.00 98.24           H  
ATOM   3010  CD  GLU A 189      10.198 -14.681 -19.503  1.00 98.24           C  
ATOM   3011  OE1 GLU A 189      10.082 -15.929 -19.383  1.00 98.24           O  
ATOM   3012  OE2 GLU A 189       9.293 -13.942 -19.990  1.00 98.24           O  
ATOM   3013  N   LEU A 190      11.986  -9.458 -18.282  1.00 98.33           N  
ATOM   3014  H   LEU A 190      11.526  -9.773 -17.440  1.00 98.33           H  
ATOM   3015  CA  LEU A 190      11.895  -8.041 -18.645  1.00 98.33           C  
ATOM   3016  HA  LEU A 190      12.001  -7.948 -19.726  1.00 98.33           H  
ATOM   3017  C   LEU A 190      13.033  -7.196 -18.051  1.00 98.33           C  
ATOM   3018  CB  LEU A 190      10.517  -7.505 -18.225  1.00 98.33           C  
ATOM   3019  HB2 LEU A 190      10.506  -6.421 -18.345  1.00 98.33           H  
ATOM   3020  HB3 LEU A 190      10.379  -7.721 -17.166  1.00 98.33           H  
ATOM   3021  O   LEU A 190      13.202  -6.041 -18.458  1.00 98.33           O  
ATOM   3022  CG  LEU A 190       9.340  -8.097 -19.021  1.00 98.33           C  
ATOM   3023  HG  LEU A 190       9.386  -9.186 -19.029  1.00 98.33           H  
ATOM   3024  CD1 LEU A 190       8.030  -7.664 -18.366  1.00 98.33           C  
ATOM   3025 HD11 LEU A 190       7.184  -8.105 -18.894  1.00 98.33           H  
ATOM   3026 HD12 LEU A 190       8.013  -8.013 -17.334  1.00 98.33           H  
ATOM   3027 HD13 LEU A 190       7.952  -6.577 -18.382  1.00 98.33           H  
ATOM   3028  CD2 LEU A 190       9.311  -7.625 -20.479  1.00 98.33           C  
ATOM   3029 HD21 LEU A 190       8.434  -8.040 -20.975  1.00 98.33           H  
ATOM   3030 HD22 LEU A 190       9.275  -6.536 -20.508  1.00 98.33           H  
ATOM   3031 HD23 LEU A 190      10.206  -7.980 -20.990  1.00 98.33           H  
ATOM   3032  N   CYS A 191      13.790  -7.749 -17.104  1.00 96.76           N  
ATOM   3033  H   CYS A 191      13.562  -8.686 -16.804  1.00 96.76           H  
ATOM   3034  CA  CYS A 191      14.939  -7.112 -16.469  1.00 96.76           C  
ATOM   3035  HA  CYS A 191      14.930  -6.049 -16.711  1.00 96.76           H  
ATOM   3036  C   CYS A 191      16.298  -7.620 -16.980  1.00 96.76           C  
ATOM   3037  CB  CYS A 191      14.811  -7.246 -14.947  1.00 96.76           C  
ATOM   3038  HB2 CYS A 191      14.602  -8.286 -14.695  1.00 96.76           H  
ATOM   3039  HB3 CYS A 191      15.752  -6.952 -14.483  1.00 96.76           H  
ATOM   3040  O   CYS A 191      17.313  -7.005 -16.652  1.00 96.76           O  
ATOM   3041  SG  CYS A 191      13.486  -6.172 -14.317  1.00 96.76           S  
ATOM   3042  HG  CYS A 191      13.623  -6.541 -13.040  1.00 96.76           H  
ATOM   3043  N   THR A 192      16.326  -8.703 -17.763  1.00 87.96           N  
ATOM   3044  H   THR A 192      15.459  -9.200 -17.914  1.00 87.96           H  
ATOM   3045  CA  THR A 192      17.519  -9.237 -18.453  1.00 87.96           C  
ATOM   3046  HA  THR A 192      18.407  -8.998 -17.866  1.00 87.96           H  
ATOM   3047  C   THR A 192      17.763  -8.627 -19.827  1.00 87.96           C  
ATOM   3048  CB  THR A 192      17.445 -10.755 -18.604  1.00 87.96           C  
ATOM   3049  HB  THR A 192      18.267 -11.086 -19.240  1.00 87.96           H  
ATOM   3050  O   THR A 192      16.767  -8.297 -20.512  1.00 87.96           O  
ATOM   3051  CG2 THR A 192      17.564 -11.479 -17.262  1.00 87.96           C  
ATOM   3052 HG21 THR A 192      17.410 -12.547 -17.410  1.00 87.96           H  
ATOM   3053 HG22 THR A 192      16.823 -11.103 -16.555  1.00 87.96           H  
ATOM   3054 HG23 THR A 192      18.559 -11.311 -16.850  1.00 87.96           H  
ATOM   3055  OG1 THR A 192      16.231 -11.100 -19.228  1.00 87.96           O  
ATOM   3056  HG1 THR A 192      16.002 -10.343 -19.772  1.00 87.96           H  
ATOM   3057  OXT THR A 192      18.954  -8.573 -20.201  1.00 87.96           O  
TER    3058      THR A 192                                                       
ATOM   3058  N   SER B   1     -22.940   4.078  -4.520  1.00 31.75           N  
ATOM   3059  H   SER B   1     -23.867   3.918  -4.889  1.00 31.75           H  
ATOM   3060  H2  SER B   1     -22.851   5.042  -4.229  1.00 31.75           H  
ATOM   3061  H3  SER B   1     -22.786   3.487  -3.716  1.00 31.75           H  
ATOM   3062  CA  SER B   1     -21.926   3.799  -5.546  1.00 31.75           C  
ATOM   3063  HA  SER B   1     -21.954   2.747  -5.830  1.00 31.75           H  
ATOM   3064  C   SER B   1     -20.592   4.117  -4.925  1.00 31.75           C  
ATOM   3065  CB  SER B   1     -22.153   4.654  -6.798  1.00 31.75           C  
ATOM   3066  HB2 SER B   1     -23.188   4.544  -7.121  1.00 31.75           H  
ATOM   3067  HB3 SER B   1     -21.959   5.708  -6.598  1.00 31.75           H  
ATOM   3068  O   SER B   1     -20.338   5.290  -4.683  1.00 31.75           O  
ATOM   3069  OG  SER B   1     -21.323   4.196  -7.835  1.00 31.75           O  
ATOM   3070  HG  SER B   1     -20.469   4.636  -7.824  1.00 31.75           H  
ATOM   3071  N   ILE B   2     -19.812   3.103  -4.560  1.00 39.93           N  
ATOM   3072  H   ILE B   2     -20.067   2.155  -4.797  1.00 39.93           H  
ATOM   3073  CA  ILE B   2     -18.396   3.305  -4.240  1.00 39.93           C  
ATOM   3074  HA  ILE B   2     -18.298   4.022  -3.425  1.00 39.93           H  
ATOM   3075  C   ILE B   2     -17.792   3.932  -5.494  1.00 39.93           C  
ATOM   3076  CB  ILE B   2     -17.694   1.977  -3.835  1.00 39.93           C  
ATOM   3077  HB  ILE B   2     -16.660   2.017  -4.178  1.00 39.93           H  
ATOM   3078  O   ILE B   2     -17.911   3.358  -6.577  1.00 39.93           O  
ATOM   3079  CG1 ILE B   2     -18.363   0.711  -4.429  1.00 39.93           C  
ATOM   3080 HG12 ILE B   2     -18.409   0.821  -5.513  1.00 39.93           H  
ATOM   3081 HG13 ILE B   2     -19.378   0.609  -4.046  1.00 39.93           H  
ATOM   3082  CG2 ILE B   2     -17.664   1.877  -2.308  1.00 39.93           C  
ATOM   3083 HG21 ILE B   2     -17.089   1.012  -1.978  1.00 39.93           H  
ATOM   3084 HG22 ILE B   2     -18.673   1.807  -1.899  1.00 39.93           H  
ATOM   3085 HG23 ILE B   2     -17.159   2.752  -1.899  1.00 39.93           H  
ATOM   3086  CD1 ILE B   2     -17.634  -0.602  -4.129  1.00 39.93           C  
ATOM   3087 HD11 ILE B   2     -17.685  -0.844  -3.067  1.00 39.93           H  
ATOM   3088 HD12 ILE B   2     -18.103  -1.412  -4.687  1.00 39.93           H  
ATOM   3089 HD13 ILE B   2     -16.591  -0.525  -4.438  1.00 39.93           H  
ATOM   3090  N   PHE B   3     -17.305   5.171  -5.397  1.00 41.37           N  
ATOM   3091  H   PHE B   3     -17.225   5.608  -4.490  1.00 41.37           H  
ATOM   3092  CA  PHE B   3     -16.572   5.751  -6.517  1.00 41.37           C  
ATOM   3093  HA  PHE B   3     -17.233   5.792  -7.382  1.00 41.37           H  
ATOM   3094  C   PHE B   3     -15.412   4.794  -6.797  1.00 41.37           C  
ATOM   3095  CB  PHE B   3     -16.093   7.172  -6.192  1.00 41.37           C  
ATOM   3096  HB2 PHE B   3     -15.538   7.166  -5.254  1.00 41.37           H  
ATOM   3097  HB3 PHE B   3     -15.404   7.493  -6.974  1.00 41.37           H  
ATOM   3098  O   PHE B   3     -14.799   4.338  -5.830  1.00 41.37           O  
ATOM   3099  CG  PHE B   3     -17.229   8.176  -6.112  1.00 41.37           C  
ATOM   3100  CD1 PHE B   3     -17.725   8.770  -7.288  1.00 41.37           C  
ATOM   3101  HD1 PHE B   3     -17.275   8.537  -8.241  1.00 41.37           H  
ATOM   3102  CD2 PHE B   3     -17.809   8.499  -4.870  1.00 41.37           C  
ATOM   3103  HD2 PHE B   3     -17.420   8.059  -3.964  1.00 41.37           H  
ATOM   3104  CE1 PHE B   3     -18.798   9.678  -7.224  1.00 41.37           C  
ATOM   3105  HE1 PHE B   3     -19.164  10.143  -8.128  1.00 41.37           H  
ATOM   3106  CE2 PHE B   3     -18.882   9.405  -4.806  1.00 41.37           C  
ATOM   3107  HE2 PHE B   3     -19.311   9.666  -3.850  1.00 41.37           H  
ATOM   3108  CZ  PHE B   3     -19.378   9.994  -5.983  1.00 41.37           C  
ATOM   3109  HZ  PHE B   3     -20.189  10.705  -5.932  1.00 41.37           H  
ATOM   3110  N   PRO B   4     -15.145   4.418  -8.058  1.00 46.74           N  
ATOM   3111  CA  PRO B   4     -13.914   3.719  -8.367  1.00 46.74           C  
ATOM   3112  HA  PRO B   4     -13.835   2.789  -7.804  1.00 46.74           H  
ATOM   3113  C   PRO B   4     -12.801   4.675  -7.957  1.00 46.74           C  
ATOM   3114  CB  PRO B   4     -13.962   3.422  -9.868  1.00 46.74           C  
ATOM   3115  HB2 PRO B   4     -14.413   2.442 -10.024  1.00 46.74           H  
ATOM   3116  HB3 PRO B   4     -12.973   3.460 -10.326  1.00 46.74           H  
ATOM   3117  O   PRO B   4     -12.574   5.695  -8.603  1.00 46.74           O  
ATOM   3118  CG  PRO B   4     -14.889   4.501 -10.425  1.00 46.74           C  
ATOM   3119  HG2 PRO B   4     -14.309   5.394 -10.661  1.00 46.74           H  
ATOM   3120  HG3 PRO B   4     -15.423   4.155 -11.310  1.00 46.74           H  
ATOM   3121  CD  PRO B   4     -15.845   4.805  -9.272  1.00 46.74           C  
ATOM   3122  HD2 PRO B   4     -16.748   4.204  -9.372  1.00 46.74           H  
ATOM   3123  HD3 PRO B   4     -16.090   5.867  -9.272  1.00 46.74           H  
ATOM   3124  N   ILE B   5     -12.211   4.424  -6.795  1.00 45.74           N  
ATOM   3125  H   ILE B   5     -12.519   3.635  -6.245  1.00 45.74           H  
ATOM   3126  CA  ILE B   5     -11.092   5.214  -6.320  1.00 45.74           C  
ATOM   3127  HA  ILE B   5     -11.249   6.266  -6.559  1.00 45.74           H  
ATOM   3128  C   ILE B   5      -9.948   4.715  -7.171  1.00 45.74           C  
ATOM   3129  CB  ILE B   5     -10.940   5.098  -4.791  1.00 45.74           C  
ATOM   3130  HB  ILE B   5     -11.005   4.051  -4.493  1.00 45.74           H  
ATOM   3131  O   ILE B   5      -9.438   3.613  -6.960  1.00 45.74           O  
ATOM   3132  CG1 ILE B   5     -12.119   5.896  -4.192  1.00 45.74           C  
ATOM   3133 HG12 ILE B   5     -11.957   6.954  -4.398  1.00 45.74           H  
ATOM   3134 HG13 ILE B   5     -13.050   5.618  -4.686  1.00 45.74           H  
ATOM   3135  CG2 ILE B   5      -9.603   5.687  -4.316  1.00 45.74           C  
ATOM   3136 HG21 ILE B   5      -9.532   5.645  -3.229  1.00 45.74           H  
ATOM   3137 HG22 ILE B   5      -8.776   5.119  -4.743  1.00 45.74           H  
ATOM   3138 HG23 ILE B   5      -9.503   6.723  -4.641  1.00 45.74           H  
ATOM   3139  CD1 ILE B   5     -12.373   5.734  -2.704  1.00 45.74           C  
ATOM   3140 HD11 ILE B   5     -12.581   4.686  -2.487  1.00 45.74           H  
ATOM   3141 HD12 ILE B   5     -13.251   6.320  -2.435  1.00 45.74           H  
ATOM   3142 HD13 ILE B   5     -11.524   6.125  -2.143  1.00 45.74           H  
ATOM   3143  N   GLU B   6      -9.664   5.478  -8.228  1.00 50.62           N  
ATOM   3144  H   GLU B   6     -10.217   6.306  -8.398  1.00 50.62           H  
ATOM   3145  CA  GLU B   6      -8.462   5.287  -9.018  1.00 50.62           C  
ATOM   3146  HA  GLU B   6      -8.539   4.362  -9.591  1.00 50.62           H  
ATOM   3147  C   GLU B   6      -7.330   5.167  -8.019  1.00 50.62           C  
ATOM   3148  CB  GLU B   6      -8.211   6.458  -9.977  1.00 50.62           C  
ATOM   3149  HB2 GLU B   6      -7.190   6.380 -10.350  1.00 50.62           H  
ATOM   3150  HB3 GLU B   6      -8.325   7.402  -9.444  1.00 50.62           H  
ATOM   3151  O   GLU B   6      -7.156   6.028  -7.163  1.00 50.62           O  
ATOM   3152  CG  GLU B   6      -9.171   6.407 -11.173  1.00 50.62           C  
ATOM   3153  HG2 GLU B   6     -10.191   6.530 -10.811  1.00 50.62           H  
ATOM   3154  HG3 GLU B   6      -9.095   5.422 -11.633  1.00 50.62           H  
ATOM   3155  CD  GLU B   6      -8.881   7.478 -12.238  1.00 50.62           C  
ATOM   3156  OE1 GLU B   6      -9.510   7.381 -13.316  1.00 50.62           O  
ATOM   3157  OE2 GLU B   6      -8.053   8.382 -11.986  1.00 50.62           O  
ATOM   3158  N   LYS B   7      -6.643   4.029  -8.044  1.00 51.67           N  
ATOM   3159  H   LYS B   7      -6.881   3.328  -8.731  1.00 51.67           H  
ATOM   3160  CA  LYS B   7      -5.559   3.798  -7.105  1.00 51.67           C  
ATOM   3161  HA  LYS B   7      -5.979   3.744  -6.101  1.00 51.67           H  
ATOM   3162  C   LYS B   7      -4.600   4.980  -7.207  1.00 51.67           C  
ATOM   3163  CB  LYS B   7      -4.820   2.520  -7.460  1.00 51.67           C  
ATOM   3164  HB2 LYS B   7      -4.398   2.615  -8.461  1.00 51.67           H  
ATOM   3165  HB3 LYS B   7      -3.996   2.412  -6.755  1.00 51.67           H  
ATOM   3166  O   LYS B   7      -4.258   5.329  -8.341  1.00 51.67           O  
ATOM   3167  CG  LYS B   7      -5.721   1.287  -7.416  1.00 51.67           C  
ATOM   3168  HG2 LYS B   7      -6.462   1.323  -8.214  1.00 51.67           H  
ATOM   3169  HG3 LYS B   7      -6.241   1.218  -6.461  1.00 51.67           H  
ATOM   3170  CD  LYS B   7      -4.785   0.106  -7.641  1.00 51.67           C  
ATOM   3171  HD2 LYS B   7      -4.538   0.048  -8.701  1.00 51.67           H  
ATOM   3172  HD3 LYS B   7      -3.864   0.223  -7.069  1.00 51.67           H  
ATOM   3173  CE  LYS B   7      -5.447  -1.165  -7.192  1.00 51.67           C  
ATOM   3174  HE2 LYS B   7      -6.422  -1.250  -7.672  1.00 51.67           H  
ATOM   3175  HE3 LYS B   7      -5.612  -1.131  -6.115  1.00 51.67           H  
ATOM   3176  NZ  LYS B   7      -4.592  -2.320  -7.547  1.00 51.67           N  
ATOM   3177  HZ1 LYS B   7      -5.060  -3.146  -7.201  1.00 51.67           H  
ATOM   3178  HZ2 LYS B   7      -4.540  -2.430  -8.549  1.00 51.67           H  
ATOM   3179  HZ3 LYS B   7      -3.658  -2.248  -7.169  1.00 51.67           H  
ATOM   3180  N   PRO B   8      -4.125   5.549  -6.087  1.00 51.87           N  
ATOM   3181  CA  PRO B   8      -3.135   6.593  -6.135  1.00 51.87           C  
ATOM   3182  HA  PRO B   8      -3.592   7.481  -6.572  1.00 51.87           H  
ATOM   3183  C   PRO B   8      -1.981   6.050  -6.982  1.00 51.87           C  
ATOM   3184  CB  PRO B   8      -2.741   6.896  -4.687  1.00 51.87           C  
ATOM   3185  HB2 PRO B   8      -1.680   7.122  -4.584  1.00 51.87           H  
ATOM   3186  HB3 PRO B   8      -3.344   7.726  -4.318  1.00 51.87           H  
ATOM   3187  O   PRO B   8      -1.463   4.966  -6.680  1.00 51.87           O  
ATOM   3188  CG  PRO B   8      -3.111   5.639  -3.925  1.00 51.87           C  
ATOM   3189  HG2 PRO B   8      -3.442   5.877  -2.914  1.00 51.87           H  
ATOM   3190  HG3 PRO B   8      -2.249   4.971  -3.907  1.00 51.87           H  
ATOM   3191  CD  PRO B   8      -4.227   5.018  -4.759  1.00 51.87           C  
ATOM   3192  HD2 PRO B   8      -4.045   3.946  -4.824  1.00 51.87           H  
ATOM   3193  HD3 PRO B   8      -5.209   5.245  -4.343  1.00 51.87           H  
ATOM   3194  N   PRO B   9      -1.626   6.713  -8.097  1.00 43.85           N  
ATOM   3195  CA  PRO B   9      -0.528   6.269  -8.931  1.00 43.85           C  
ATOM   3196  HA  PRO B   9      -0.840   5.362  -9.449  1.00 43.85           H  
ATOM   3197  C   PRO B   9       0.705   5.969  -8.080  1.00 43.85           C  
ATOM   3198  CB  PRO B   9      -0.288   7.379  -9.963  1.00 43.85           C  
ATOM   3199  HB2 PRO B   9       0.739   7.744  -9.936  1.00 43.85           H  
ATOM   3200  HB3 PRO B   9      -0.516   6.997 -10.958  1.00 43.85           H  
ATOM   3201  O   PRO B   9       1.075   6.745  -7.206  1.00 43.85           O  
ATOM   3202  CG  PRO B   9      -1.264   8.507  -9.614  1.00 43.85           C  
ATOM   3203  HG2 PRO B   9      -1.735   8.916 -10.508  1.00 43.85           H  
ATOM   3204  HG3 PRO B   9      -0.739   9.300  -9.083  1.00 43.85           H  
ATOM   3205  CD  PRO B   9      -2.300   7.853  -8.705  1.00 43.85           C  
ATOM   3206  HD2 PRO B   9      -3.138   7.497  -9.304  1.00 43.85           H  
ATOM   3207  HD3 PRO B   9      -2.659   8.584  -7.980  1.00 43.85           H  
ATOM   3208  N   LYS B  10       1.374   4.854  -8.372  1.00 45.68           N  
ATOM   3209  H   LYS B  10       0.963   4.249  -9.068  1.00 45.68           H  
ATOM   3210  CA  LYS B  10       2.645   4.437  -7.753  1.00 45.68           C  
ATOM   3211  HA  LYS B  10       2.475   3.982  -6.777  1.00 45.68           H  
ATOM   3212  C   LYS B  10       3.664   5.517  -7.577  1.00 45.68           C  
ATOM   3213  CB  LYS B  10       3.366   3.506  -8.728  1.00 45.68           C  
ATOM   3214  HB2 LYS B  10       3.047   3.680  -9.756  1.00 45.68           H  
ATOM   3215  HB3 LYS B  10       4.450   3.607  -8.680  1.00 45.68           H  
ATOM   3216  O   LYS B  10       4.481   5.446  -6.661  1.00 45.68           O  
ATOM   3217  CG  LYS B  10       3.020   2.137  -8.287  1.00 45.68           C  
ATOM   3218  HG2 LYS B  10       3.404   2.061  -7.270  1.00 45.68           H  
ATOM   3219  HG3 LYS B  10       1.933   2.072  -8.344  1.00 45.68           H  
ATOM   3220  CD  LYS B  10       3.693   1.107  -9.163  1.00 45.68           C  
ATOM   3221  HD2 LYS B  10       3.521   1.368 -10.207  1.00 45.68           H  
ATOM   3222  HD3 LYS B  10       4.769   1.090  -8.989  1.00 45.68           H  
ATOM   3223  CE  LYS B  10       3.107  -0.237  -8.823  1.00 45.68           C  
ATOM   3224  HE2 LYS B  10       2.031  -0.135  -8.679  1.00 45.68           H  
ATOM   3225  HE3 LYS B  10       3.566  -0.540  -7.882  1.00 45.68           H  
ATOM   3226  NZ  LYS B  10       3.372  -1.175  -9.910  1.00 45.68           N  
ATOM   3227  HZ1 LYS B  10       4.361  -1.379  -9.934  1.00 45.68           H  
ATOM   3228  HZ2 LYS B  10       2.883  -2.050  -9.788  1.00 45.68           H  
ATOM   3229  HZ3 LYS B  10       3.112  -0.754 -10.790  1.00 45.68           H  
ATOM   3230  N   THR B  11       3.694   6.385  -8.584  1.00 40.76           N  
ATOM   3231  H   THR B  11       3.004   6.261  -9.311  1.00 40.76           H  
ATOM   3232  CA  THR B  11       4.785   7.284  -8.894  1.00 40.76           C  
ATOM   3233  HA  THR B  11       5.723   6.740  -8.781  1.00 40.76           H  
ATOM   3234  C   THR B  11       4.783   8.414  -7.908  1.00 40.76           C  
ATOM   3235  CB  THR B  11       4.698   7.824 -10.326  1.00 40.76           C  
ATOM   3236  HB  THR B  11       3.976   8.639 -10.385  1.00 40.76           H  
ATOM   3237  O   THR B  11       4.704   9.586  -8.268  1.00 40.76           O  
ATOM   3238  CG2 THR B  11       6.068   8.303 -10.806  1.00 40.76           C  
ATOM   3239 HG21 THR B  11       5.983   8.691 -11.821  1.00 40.76           H  
ATOM   3240 HG22 THR B  11       6.438   9.099 -10.160  1.00 40.76           H  
ATOM   3241 HG23 THR B  11       6.776   7.475 -10.796  1.00 40.76           H  
ATOM   3242  OG1 THR B  11       4.261   6.809 -11.196  1.00 40.76           O  
ATOM   3243  HG1 THR B  11       4.299   7.151 -12.093  1.00 40.76           H  
ATOM   3244  N   VAL B  12       4.924   8.082  -6.640  1.00 37.22           N  
ATOM   3245  H   VAL B  12       4.999   7.108  -6.385  1.00 37.22           H  
ATOM   3246  CA  VAL B  12       5.606   9.049  -5.855  1.00 37.22           C  
ATOM   3247  HA  VAL B  12       5.104   9.998  -6.044  1.00 37.22           H  
ATOM   3248  C   VAL B  12       7.043   9.094  -6.340  1.00 37.22           C  
ATOM   3249  CB  VAL B  12       5.579   8.790  -4.381  1.00 37.22           C  
ATOM   3250  HB  VAL B  12       6.346   8.051  -4.146  1.00 37.22           H  
ATOM   3251  O   VAL B  12       7.693   8.061  -6.514  1.00 37.22           O  
ATOM   3252  CG1 VAL B  12       5.949  10.187  -3.864  1.00 37.22           C  
ATOM   3253 HG11 VAL B  12       6.887  10.147  -3.311  1.00 37.22           H  
ATOM   3254 HG12 VAL B  12       5.075  10.557  -3.327  1.00 37.22           H  
ATOM   3255 HG13 VAL B  12       6.106  10.968  -4.608  1.00 37.22           H  
ATOM   3256  CG2 VAL B  12       4.218   8.285  -3.875  1.00 37.22           C  
ATOM   3257 HG21 VAL B  12       4.017   7.313  -4.325  1.00 37.22           H  
ATOM   3258 HG22 VAL B  12       3.438   8.989  -4.164  1.00 37.22           H  
ATOM   3259 HG23 VAL B  12       4.216   8.183  -2.790  1.00 37.22           H  
ATOM   3260  N   ALA B  13       7.519  10.309  -6.581  1.00 33.16           N  
ATOM   3261  H   ALA B  13       6.890  11.092  -6.475  1.00 33.16           H  
ATOM   3262  CA  ALA B  13       8.915  10.577  -6.831  1.00 33.16           C  
ATOM   3263  HA  ALA B  13       9.160  10.237  -7.837  1.00 33.16           H  
ATOM   3264  C   ALA B  13       9.789   9.824  -5.819  1.00 33.16           C  
ATOM   3265  CB  ALA B  13       9.133  12.093  -6.739  1.00 33.16           C  
ATOM   3266  HB1 ALA B  13       8.870  12.446  -5.742  1.00 33.16           H  
ATOM   3267  HB2 ALA B  13      10.180  12.323  -6.932  1.00 33.16           H  
ATOM   3268  HB3 ALA B  13       8.514  12.601  -7.479  1.00 33.16           H  
ATOM   3269  O   ALA B  13       9.528   9.859  -4.613  1.00 33.16           O  
ATOM   3270  N   SER B  14      10.865   9.208  -6.320  1.00 33.77           N  
ATOM   3271  H   SER B  14      10.956   9.146  -7.324  1.00 33.77           H  
ATOM   3272  CA  SER B  14      12.018   8.864  -5.492  1.00 33.77           C  
ATOM   3273  HA  SER B  14      11.796   7.972  -4.906  1.00 33.77           H  
ATOM   3274  C   SER B  14      12.276  10.047  -4.565  1.00 33.77           C  
ATOM   3275  CB  SER B  14      13.239   8.598  -6.384  1.00 33.77           C  
ATOM   3276  HB2 SER B  14      13.066   7.688  -6.958  1.00 33.77           H  
ATOM   3277  HB3 SER B  14      13.376   9.430  -7.074  1.00 33.77           H  
ATOM   3278  O   SER B  14      12.445  11.177  -5.041  1.00 33.77           O  
ATOM   3279  OG  SER B  14      14.411   8.450  -5.608  1.00 33.77           O  
ATOM   3280  HG  SER B  14      15.015   7.869  -6.077  1.00 33.77           H  
ATOM   3281  N   ILE B  15      12.224   9.813  -3.248  1.00 33.84           N  
ATOM   3282  H   ILE B  15      11.986   8.880  -2.945  1.00 33.84           H  
ATOM   3283  CA  ILE B  15      12.677  10.786  -2.257  1.00 33.84           C  
ATOM   3284  HA  ILE B  15      12.132  11.722  -2.375  1.00 33.84           H  
ATOM   3285  C   ILE B  15      14.151  10.981  -2.578  1.00 33.84           C  
ATOM   3286  CB  ILE B  15      12.543  10.264  -0.815  1.00 33.84           C  
ATOM   3287  HB  ILE B  15      13.200   9.395  -0.768  1.00 33.84           H  
ATOM   3288  O   ILE B  15      15.011  10.254  -2.082  1.00 33.84           O  
ATOM   3289  CG1 ILE B  15      11.146   9.746  -0.445  1.00 33.84           C  
ATOM   3290 HG12 ILE B  15      10.732   9.141  -1.251  1.00 33.84           H  
ATOM   3291 HG13 ILE B  15      10.460  10.566  -0.232  1.00 33.84           H  
ATOM   3292  CG2 ILE B  15      13.058  11.266   0.249  1.00 33.84           C  
ATOM   3293 HG21 ILE B  15      13.685  12.035  -0.202  1.00 33.84           H  
ATOM   3294 HG22 ILE B  15      12.228  11.733   0.780  1.00 33.84           H  
ATOM   3295 HG23 ILE B  15      13.661  10.723   0.975  1.00 33.84           H  
ATOM   3296  CD1 ILE B  15      11.333   8.837   0.777  1.00 33.84           C  
ATOM   3297 HD11 ILE B  15      10.445   8.228   0.946  1.00 33.84           H  
ATOM   3298 HD12 ILE B  15      12.134   8.119   0.597  1.00 33.84           H  
ATOM   3299 HD13 ILE B  15      11.586   9.415   1.666  1.00 33.84           H  
ATOM   3300  N   THR B  16      14.442  11.931  -3.456  1.00 32.12           N  
ATOM   3301  H   THR B  16      13.679  12.384  -3.940  1.00 32.12           H  
ATOM   3302  CA  THR B  16      15.805  12.283  -3.799  1.00 32.12           C  
ATOM   3303  HA  THR B  16      16.309  11.397  -4.186  1.00 32.12           H  
ATOM   3304  C   THR B  16      16.440  12.662  -2.479  1.00 32.12           C  
ATOM   3305  CB  THR B  16      15.890  13.410  -4.843  1.00 32.12           C  
ATOM   3306  HB  THR B  16      16.687  14.102  -4.569  1.00 32.12           H  
ATOM   3307  O   THR B  16      15.990  13.593  -1.801  1.00 32.12           O  
ATOM   3308  CG2 THR B  16      16.203  12.833  -6.222  1.00 32.12           C  
ATOM   3309 HG21 THR B  16      15.444  12.103  -6.503  1.00 32.12           H  
ATOM   3310 HG22 THR B  16      16.226  13.635  -6.960  1.00 32.12           H  
ATOM   3311 HG23 THR B  16      17.177  12.345  -6.204  1.00 32.12           H  
ATOM   3312  OG1 THR B  16      14.680  14.125  -4.987  1.00 32.12           O  
ATOM   3313  HG1 THR B  16      14.107  13.588  -5.540  1.00 32.12           H  
ATOM   3314  N   THR B  17      17.407  11.850  -2.052  1.00 31.16           N  
ATOM   3315  H   THR B  17      17.703  11.074  -2.627  1.00 31.16           H  
ATOM   3316  CA  THR B  17      18.130  12.067  -0.809  1.00 31.16           C  
ATOM   3317  HA  THR B  17      17.431  11.941   0.019  1.00 31.16           H  
ATOM   3318  C   THR B  17      18.639  13.500  -0.867  1.00 31.16           C  
ATOM   3319  CB  THR B  17      19.293  11.072  -0.638  1.00 31.16           C  
ATOM   3320  HB  THR B  17      20.083  11.530  -0.044  1.00 31.16           H  
ATOM   3321  O   THR B  17      19.354  13.847  -1.812  1.00 31.16           O  
ATOM   3322  CG2 THR B  17      18.823   9.804   0.073  1.00 31.16           C  
ATOM   3323 HG21 THR B  17      19.654   9.106   0.173  1.00 31.16           H  
ATOM   3324 HG22 THR B  17      18.452  10.054   1.067  1.00 31.16           H  
ATOM   3325 HG23 THR B  17      18.026   9.332  -0.501  1.00 31.16           H  
ATOM   3326  OG1 THR B  17      19.812  10.662  -1.884  1.00 31.16           O  
ATOM   3327  HG1 THR B  17      20.492  10.002  -1.730  1.00 31.16           H  
ATOM   3328  N   PRO B  18      18.220  14.389   0.053  1.00 30.10           N  
ATOM   3329  CA  PRO B  18      18.761  15.733   0.042  1.00 30.10           C  
ATOM   3330  HA  PRO B  18      18.532  16.228  -0.901  1.00 30.10           H  
ATOM   3331  C   PRO B  18      20.273  15.582   0.196  1.00 30.10           C  
ATOM   3332  CB  PRO B  18      18.084  16.469   1.202  1.00 30.10           C  
ATOM   3333  HB2 PRO B  18      17.221  17.014   0.820  1.00 30.10           H  
ATOM   3334  HB3 PRO B  18      18.768  17.149   1.709  1.00 30.10           H  
ATOM   3335  O   PRO B  18      20.718  14.981   1.174  1.00 30.10           O  
ATOM   3336  CG  PRO B  18      17.603  15.352   2.131  1.00 30.10           C  
ATOM   3337  HG2 PRO B  18      16.701  15.635   2.674  1.00 30.10           H  
ATOM   3338  HG3 PRO B  18      18.401  15.093   2.827  1.00 30.10           H  
ATOM   3339  CD  PRO B  18      17.351  14.171   1.196  1.00 30.10           C  
ATOM   3340  HD2 PRO B  18      17.589  13.240   1.710  1.00 30.10           H  
ATOM   3341  HD3 PRO B  18      16.313  14.169   0.864  1.00 30.10           H  
ATOM   3342  N   LYS B  19      21.045  16.063  -0.787  1.00 27.50           N  
ATOM   3343  H   LYS B  19      20.608  16.451  -1.611  1.00 27.50           H  
ATOM   3344  CA  LYS B  19      22.501  16.126  -0.652  1.00 27.50           C  
ATOM   3345  HA  LYS B  19      22.903  15.120  -0.531  1.00 27.50           H  
ATOM   3346  C   LYS B  19      22.801  16.905   0.629  1.00 27.50           C  
ATOM   3347  CB  LYS B  19      23.166  16.795  -1.869  1.00 27.50           C  
ATOM   3348  HB2 LYS B  19      22.657  17.733  -2.092  1.00 27.50           H  
ATOM   3349  HB3 LYS B  19      24.195  17.029  -1.599  1.00 27.50           H  
ATOM   3350  O   LYS B  19      22.295  18.019   0.789  1.00 27.50           O  
ATOM   3351  CG  LYS B  19      23.191  15.900  -3.120  1.00 27.50           C  
ATOM   3352  HG2 LYS B  19      22.170  15.686  -3.436  1.00 27.50           H  
ATOM   3353  HG3 LYS B  19      23.689  14.962  -2.875  1.00 27.50           H  
ATOM   3354  CD  LYS B  19      23.949  16.591  -4.265  1.00 27.50           C  
ATOM   3355  HD2 LYS B  19      23.428  17.509  -4.534  1.00 27.50           H  
ATOM   3356  HD3 LYS B  19      24.952  16.842  -3.919  1.00 27.50           H  
ATOM   3357  CE  LYS B  19      24.048  15.668  -5.487  1.00 27.50           C  
ATOM   3358  HE2 LYS B  19      23.040  15.412  -5.813  1.00 27.50           H  
ATOM   3359  HE3 LYS B  19      24.539  14.745  -5.179  1.00 27.50           H  
ATOM   3360  NZ  LYS B  19      24.805  16.302  -6.596  1.00 27.50           N  
ATOM   3361  HZ1 LYS B  19      24.871  15.672  -7.382  1.00 27.50           H  
ATOM   3362  HZ2 LYS B  19      25.741  16.527  -6.292  1.00 27.50           H  
ATOM   3363  HZ3 LYS B  19      24.351  17.153  -6.898  1.00 27.50           H  
ATOM   3364  N   ILE B  20      23.554  16.284   1.535  1.00 22.93           N  
ATOM   3365  H   ILE B  20      23.912  15.377   1.273  1.00 22.93           H  
ATOM   3366  CA  ILE B  20      24.413  17.042   2.448  1.00 22.93           C  
ATOM   3367  HA  ILE B  20      23.896  17.934   2.799  1.00 22.93           H  
ATOM   3368  C   ILE B  20      25.577  17.545   1.598  1.00 22.93           C  
ATOM   3369  CB  ILE B  20      24.852  16.198   3.662  1.00 22.93           C  
ATOM   3370  HB  ILE B  20      25.402  15.329   3.301  1.00 22.93           H  
ATOM   3371  O   ILE B  20      26.084  16.726   0.795  1.00 22.93           O  
ATOM   3372  CG1 ILE B  20      23.618  15.725   4.466  1.00 22.93           C  
ATOM   3373 HG12 ILE B  20      22.963  15.154   3.808  1.00 22.93           H  
ATOM   3374 HG13 ILE B  20      23.064  16.594   4.820  1.00 22.93           H  
ATOM   3375  CG2 ILE B  20      25.788  17.042   4.546  1.00 22.93           C  
ATOM   3376 HG21 ILE B  20      25.267  17.928   4.910  1.00 22.93           H  
ATOM   3377 HG22 ILE B  20      26.163  16.457   5.386  1.00 22.93           H  
ATOM   3378 HG23 ILE B  20      26.654  17.367   3.969  1.00 22.93           H  
ATOM   3379  CD1 ILE B  20      23.951  14.827   5.665  1.00 22.93           C  
ATOM   3380 HD11 ILE B  20      24.464  15.397   6.439  1.00 22.93           H  
ATOM   3381 HD12 ILE B  20      23.026  14.430   6.084  1.00 22.93           H  
ATOM   3382 HD13 ILE B  20      24.579  13.997   5.343  1.00 22.93           H  
ATOM   3383  OXT ILE B  20      25.849  18.754   1.710  1.00 22.93           O  
TER    3384      ILE B  20                                                       
END   
