# Supplementary material for: An extended Tudor domain within Vreteno interconnects Gtsf1L and Ago3 for piRNA biogenesis in Bombyx mori
Source: EMBO J. 2023 Nov 20;42(24):e114072. doi: 10.15252/embj.2023114072 (PMC10711660; doi:10.15252/embj.2023114072)
Supplement: Supplementary file 4 — Dataset EV1 [file EMBJ-42-e114072-s007.zip › manuscript_pdb/BmVreteno_AF-eTD0_BmGtsf1L_63_67.pdb]

ATOM      1  N   GLN A   1      24.362  24.613   1.633  1.00 56.25           N  
ATOM      2  H   GLN A   1      24.515  25.403   1.022  1.00 56.25           H  
ATOM      3  H2  GLN A   1      24.859  23.814   1.266  1.00 56.25           H  
ATOM      4  H3  GLN A   1      24.719  24.804   2.558  1.00 56.25           H  
ATOM      5  CA  GLN A   1      22.927  24.264   1.688  1.00 56.25           C  
ATOM      6  HA  GLN A   1      22.355  25.052   2.179  1.00 56.25           H  
ATOM      7  C   GLN A   1      22.817  22.997   2.507  1.00 56.25           C  
ATOM      8  CB  GLN A   1      22.376  24.037   0.276  1.00 56.25           C  
ATOM      9  HB2 GLN A   1      23.104  23.457  -0.291  1.00 56.25           H  
ATOM     10  HB3 GLN A   1      21.454  23.459   0.333  1.00 56.25           H  
ATOM     11  O   GLN A   1      23.660  22.130   2.328  1.00 56.25           O  
ATOM     12  CG  GLN A   1      22.064  25.365  -0.433  1.00 56.25           C  
ATOM     13  HG2 GLN A   1      21.157  25.793  -0.005  1.00 56.25           H  
ATOM     14  HG3 GLN A   1      22.880  26.074  -0.291  1.00 56.25           H  
ATOM     15  CD  GLN A   1      21.881  25.174  -1.934  1.00 56.25           C  
ATOM     16  NE2 GLN A   1      20.968  25.868  -2.570  1.00 56.25           N  
ATOM     17 HE21 GLN A   1      20.899  25.662  -3.556  1.00 56.25           H  
ATOM     18 HE22 GLN A   1      20.314  26.474  -2.096  1.00 56.25           H  
ATOM     19  OE1 GLN A   1      22.599  24.429  -2.564  1.00 56.25           O  
ATOM     20  N   ARG A   2      21.884  22.911   3.456  1.00 66.93           N  
ATOM     21  H   ARG A   2      21.146  23.598   3.512  1.00 66.93           H  
ATOM     22  CA  ARG A   2      21.670  21.642   4.155  1.00 66.93           C  
ATOM     23  HA  ARG A   2      22.619  21.139   4.340  1.00 66.93           H  
ATOM     24  C   ARG A   2      20.864  20.751   3.206  1.00 66.93           C  
ATOM     25  CB  ARG A   2      20.976  21.874   5.503  1.00 66.93           C  
ATOM     26  HB2 ARG A   2      20.018  22.362   5.326  1.00 66.93           H  
ATOM     27  HB3 ARG A   2      20.817  20.892   5.948  1.00 66.93           H  
ATOM     28  O   ARG A   2      19.783  21.158   2.793  1.00 66.93           O  
ATOM     29  CG  ARG A   2      21.776  22.701   6.520  1.00 66.93           C  
ATOM     30  HG2 ARG A   2      21.952  23.704   6.129  1.00 66.93           H  
ATOM     31  HG3 ARG A   2      22.733  22.213   6.705  1.00 66.93           H  
ATOM     32  CD  ARG A   2      20.991  22.802   7.836  1.00 66.93           C  
ATOM     33  HD2 ARG A   2      20.747  21.797   8.180  1.00 66.93           H  
ATOM     34  HD3 ARG A   2      20.056  23.326   7.642  1.00 66.93           H  
ATOM     35  NE  ARG A   2      21.750  23.494   8.902  1.00 66.93           N  
ATOM     36  HE  ARG A   2      22.759  23.494   8.849  1.00 66.93           H  
ATOM     37  NH1 ARG A   2      19.934  24.028  10.164  1.00 66.93           N  
ATOM     38 HH11 ARG A   2      19.361  23.356   9.674  1.00 66.93           H  
ATOM     39 HH12 ARG A   2      19.516  24.408  11.001  1.00 66.93           H  
ATOM     40  NH2 ARG A   2      21.900  24.599  10.922  1.00 66.93           N  
ATOM     41 HH21 ARG A   2      21.373  24.910  11.726  1.00 66.93           H  
ATOM     42 HH22 ARG A   2      22.910  24.609  10.916  1.00 66.93           H  
ATOM     43  CZ  ARG A   2      21.204  24.032   9.982  1.00 66.93           C  
ATOM     44  N   GLU A   3      21.435  19.631   2.784  1.00 78.41           N  
ATOM     45  H   GLU A   3      22.343  19.359   3.133  1.00 78.41           H  
ATOM     46  CA  GLU A   3      20.770  18.692   1.875  1.00 78.41           C  
ATOM     47  HA  GLU A   3      20.188  19.253   1.144  1.00 78.41           H  
ATOM     48  C   GLU A   3      19.783  17.814   2.643  1.00 78.41           C  
ATOM     49  CB  GLU A   3      21.796  17.853   1.097  1.00 78.41           C  
ATOM     50  HB2 GLU A   3      21.284  17.009   0.635  1.00 78.41           H  
ATOM     51  HB3 GLU A   3      22.550  17.474   1.788  1.00 78.41           H  
ATOM     52  O   GLU A   3      19.984  17.503   3.822  1.00 78.41           O  
ATOM     53  CG  GLU A   3      22.459  18.683  -0.015  1.00 78.41           C  
ATOM     54  HG2 GLU A   3      22.971  19.532   0.437  1.00 78.41           H  
ATOM     55  HG3 GLU A   3      21.677  19.076  -0.664  1.00 78.41           H  
ATOM     56  CD  GLU A   3      23.468  17.887  -0.860  1.00 78.41           C  
ATOM     57  OE1 GLU A   3      23.801  18.392  -1.955  1.00 78.41           O  
ATOM     58  OE2 GLU A   3      23.941  16.831  -0.386  1.00 78.41           O  
ATOM     59  N   SER A   4      18.692  17.448   1.976  1.00 81.98           N  
ATOM     60  H   SER A   4      18.623  17.640   0.987  1.00 81.98           H  
ATOM     61  CA  SER A   4      17.739  16.483   2.500  1.00 81.98           C  
ATOM     62  HA  SER A   4      17.479  16.767   3.520  1.00 81.98           H  
ATOM     63  C   SER A   4      18.378  15.092   2.544  1.00 81.98           C  
ATOM     64  CB  SER A   4      16.462  16.537   1.664  1.00 81.98           C  
ATOM     65  HB2 SER A   4      15.694  15.912   2.120  1.00 81.98           H  
ATOM     66  HB3 SER A   4      16.093  17.563   1.646  1.00 81.98           H  
ATOM     67  O   SER A   4      19.311  14.787   1.798  1.00 81.98           O  
ATOM     68  OG  SER A   4      16.711  16.118   0.340  1.00 81.98           O  
ATOM     69  HG  SER A   4      16.290  15.258   0.279  1.00 81.98           H  
ATOM     70  N   THR A   5      17.939  14.252   3.480  1.00 86.73           N  
ATOM     71  H   THR A   5      17.113  14.514   3.998  1.00 86.73           H  
ATOM     72  CA  THR A   5      18.488  12.900   3.637  1.00 86.73           C  
ATOM     73  HA  THR A   5      19.344  12.768   2.975  1.00 86.73           H  
ATOM     74  C   THR A   5      17.441  11.874   3.249  1.00 86.73           C  
ATOM     75  CB  THR A   5      18.996  12.647   5.060  1.00 86.73           C  
ATOM     76  HB  THR A   5      18.165  12.705   5.763  1.00 86.73           H  
ATOM     77  O   THR A   5      16.454  11.689   3.961  1.00 86.73           O  
ATOM     78  CG2 THR A   5      19.689  11.287   5.193  1.00 86.73           C  
ATOM     79 HG21 THR A   5      20.089  11.184   6.201  1.00 86.73           H  
ATOM     80 HG22 THR A   5      20.507  11.219   4.475  1.00 86.73           H  
ATOM     81 HG23 THR A   5      18.978  10.483   5.001  1.00 86.73           H  
ATOM     82  OG1 THR A   5      19.960  13.609   5.413  1.00 86.73           O  
ATOM     83  HG1 THR A   5      19.746  14.411   4.930  1.00 86.73           H  
ATOM     84  N   ARG A   6      17.701  11.142   2.164  1.00 86.73           N  
ATOM     85  H   ARG A   6      18.507  11.382   1.606  1.00 86.73           H  
ATOM     86  CA  ARG A   6      16.853  10.026   1.742  1.00 86.73           C  
ATOM     87  HA  ARG A   6      15.815  10.308   1.917  1.00 86.73           H  
ATOM     88  C   ARG A   6      17.124   8.783   2.571  1.00 86.73           C  
ATOM     89  CB  ARG A   6      17.006   9.746   0.248  1.00 86.73           C  
ATOM     90  HB2 ARG A   6      16.452   8.841  -0.003  1.00 86.73           H  
ATOM     91  HB3 ARG A   6      18.057   9.601  -0.004  1.00 86.73           H  
ATOM     92  O   ARG A   6      18.271   8.356   2.709  1.00 86.73           O  
ATOM     93  CG  ARG A   6      16.426  10.916  -0.545  1.00 86.73           C  
ATOM     94  HG2 ARG A   6      15.392  11.080  -0.242  1.00 86.73           H  
ATOM     95  HG3 ARG A   6      17.004  11.820  -0.354  1.00 86.73           H  
ATOM     96  CD  ARG A   6      16.453  10.609  -2.034  1.00 86.73           C  
ATOM     97  HD2 ARG A   6      17.476  10.374  -2.331  1.00 86.73           H  
ATOM     98  HD3 ARG A   6      15.813   9.749  -2.231  1.00 86.73           H  
ATOM     99  NE  ARG A   6      15.977  11.773  -2.788  1.00 86.73           N  
ATOM    100  HE  ARG A   6      15.654  12.566  -2.252  1.00 86.73           H  
ATOM    101  NH1 ARG A   6      16.201  10.842  -4.870  1.00 86.73           N  
ATOM    102 HH11 ARG A   6      16.056  10.903  -5.867  1.00 86.73           H  
ATOM    103 HH12 ARG A   6      16.306   9.940  -4.427  1.00 86.73           H  
ATOM    104  NH2 ARG A   6      15.533  12.976  -4.635  1.00 86.73           N  
ATOM    105 HH21 ARG A   6      15.267  13.720  -4.006  1.00 86.73           H  
ATOM    106 HH22 ARG A   6      15.438  13.078  -5.636  1.00 86.73           H  
ATOM    107  CZ  ARG A   6      15.912  11.857  -4.097  1.00 86.73           C  
ATOM    108  N   ARG A   7      16.061   8.193   3.112  1.00 90.02           N  
ATOM    109  H   ARG A   7      15.164   8.638   2.982  1.00 90.02           H  
ATOM    110  CA  ARG A   7      16.096   6.925   3.839  1.00 90.02           C  
ATOM    111  HA  ARG A   7      17.010   6.390   3.581  1.00 90.02           H  
ATOM    112  C   ARG A   7      14.922   6.065   3.430  1.00 90.02           C  
ATOM    113  CB  ARG A   7      16.058   7.147   5.354  1.00 90.02           C  
ATOM    114  HB2 ARG A   7      15.123   7.647   5.606  1.00 90.02           H  
ATOM    115  HB3 ARG A   7      16.073   6.178   5.853  1.00 90.02           H  
ATOM    116  O   ARG A   7      13.815   6.543   3.225  1.00 90.02           O  
ATOM    117  CG  ARG A   7      17.233   7.987   5.855  1.00 90.02           C  
ATOM    118  HG2 ARG A   7      18.171   7.497   5.594  1.00 90.02           H  
ATOM    119  HG3 ARG A   7      17.198   8.974   5.394  1.00 90.02           H  
ATOM    120  CD  ARG A   7      17.144   8.161   7.368  1.00 90.02           C  
ATOM    121  HD2 ARG A   7      17.182   7.181   7.843  1.00 90.02           H  
ATOM    122  HD3 ARG A   7      16.190   8.633   7.605  1.00 90.02           H  
ATOM    123  NE  ARG A   7      18.250   9.000   7.859  1.00 90.02           N  
ATOM    124  HE  ARG A   7      18.947   9.267   7.179  1.00 90.02           H  
ATOM    125  NH1 ARG A   7      17.515   9.184  10.022  1.00 90.02           N  
ATOM    126 HH11 ARG A   7      17.598   9.572  10.950  1.00 90.02           H  
ATOM    127 HH12 ARG A   7      16.699   8.643   9.774  1.00 90.02           H  
ATOM    128  NH2 ARG A   7      19.399  10.214   9.397  1.00 90.02           N  
ATOM    129 HH21 ARG A   7      19.489  10.578  10.334  1.00 90.02           H  
ATOM    130 HH22 ARG A   7      20.056  10.490   8.680  1.00 90.02           H  
ATOM    131  CZ  ARG A   7      18.383   9.459   9.087  1.00 90.02           C  
ATOM    132  N   THR A   8      15.172   4.776   3.366  1.00 87.07           N  
ATOM    133  H   THR A   8      16.116   4.448   3.509  1.00 87.07           H  
ATOM    134  CA  THR A   8      14.140   3.776   3.154  1.00 87.07           C  
ATOM    135  HA  THR A   8      13.403   4.133   2.434  1.00 87.07           H  
ATOM    136  C   THR A   8      13.442   3.507   4.488  1.00 87.07           C  
ATOM    137  CB  THR A   8      14.837   2.545   2.576  1.00 87.07           C  
ATOM    138  HB  THR A   8      15.584   2.187   3.284  1.00 87.07           H  
ATOM    139  O   THR A   8      14.110   3.158   5.463  1.00 87.07           O  
ATOM    140  CG2 THR A   8      13.891   1.422   2.254  1.00 87.07           C  
ATOM    141 HG21 THR A   8      13.459   1.098   3.201  1.00 87.07           H  
ATOM    142 HG22 THR A   8      14.441   0.588   1.818  1.00 87.07           H  
ATOM    143 HG23 THR A   8      13.131   1.765   1.551  1.00 87.07           H  
ATOM    144  OG1 THR A   8      15.480   2.886   1.370  1.00 87.07           O  
ATOM    145  HG1 THR A   8      14.799   2.996   0.702  1.00 87.07           H  
ATOM    146  N   LEU A   9      12.119   3.690   4.549  1.00 85.66           N  
ATOM    147  H   LEU A   9      11.623   3.977   3.718  1.00 85.66           H  
ATOM    148  CA  LEU A   9      11.325   3.357   5.735  1.00 85.66           C  
ATOM    149  HA  LEU A   9      11.986   3.202   6.587  1.00 85.66           H  
ATOM    150  C   LEU A   9      10.589   2.046   5.520  1.00 85.66           C  
ATOM    151  CB  LEU A   9      10.337   4.475   6.094  1.00 85.66           C  
ATOM    152  HB2 LEU A   9       9.865   4.831   5.178  1.00 85.66           H  
ATOM    153  HB3 LEU A   9       9.554   4.052   6.724  1.00 85.66           H  
ATOM    154  O   LEU A   9       9.637   1.972   4.746  1.00 85.66           O  
ATOM    155  CG  LEU A   9      10.948   5.662   6.852  1.00 85.66           C  
ATOM    156  HG  LEU A   9      11.704   6.135   6.226  1.00 85.66           H  
ATOM    157  CD1 LEU A   9       9.842   6.675   7.147  1.00 85.66           C  
ATOM    158 HD11 LEU A   9       9.515   6.618   8.186  1.00 85.66           H  
ATOM    159 HD12 LEU A   9       8.964   6.493   6.526  1.00 85.66           H  
ATOM    160 HD13 LEU A   9      10.205   7.680   6.932  1.00 85.66           H  
ATOM    161  CD2 LEU A   9      11.582   5.249   8.188  1.00 85.66           C  
ATOM    162 HD21 LEU A   9      10.877   4.651   8.765  1.00 85.66           H  
ATOM    163 HD22 LEU A   9      12.495   4.680   8.015  1.00 85.66           H  
ATOM    164 HD23 LEU A   9      11.846   6.137   8.762  1.00 85.66           H  
ATOM    165  N   VAL A  10      11.042   1.027   6.242  1.00 82.79           N  
ATOM    166  H   VAL A  10      11.802   1.197   6.885  1.00 82.79           H  
ATOM    167  CA  VAL A  10      10.435  -0.299   6.245  1.00 82.79           C  
ATOM    168  HA  VAL A  10      10.235  -0.597   5.216  1.00 82.79           H  
ATOM    169  C   VAL A  10       9.115  -0.246   7.027  1.00 82.79           C  
ATOM    170  CB  VAL A  10      11.422  -1.330   6.817  1.00 82.79           C  
ATOM    171  HB  VAL A  10      11.687  -1.059   7.839  1.00 82.79           H  
ATOM    172  O   VAL A  10       9.144   0.142   8.196  1.00 82.79           O  
ATOM    173  CG1 VAL A  10      10.815  -2.728   6.817  1.00 82.79           C  
ATOM    174 HG11 VAL A  10      11.560  -3.464   7.121  1.00 82.79           H  
ATOM    175 HG12 VAL A  10      10.003  -2.757   7.544  1.00 82.79           H  
ATOM    176 HG13 VAL A  10      10.444  -2.977   5.822  1.00 82.79           H  
ATOM    177  CG2 VAL A  10      12.707  -1.387   5.978  1.00 82.79           C  
ATOM    178 HG21 VAL A  10      13.220  -0.425   5.995  1.00 82.79           H  
ATOM    179 HG22 VAL A  10      13.381  -2.138   6.389  1.00 82.79           H  
ATOM    180 HG23 VAL A  10      12.469  -1.650   4.947  1.00 82.79           H  
ATOM    181  N   PRO A  11       7.975  -0.626   6.417  1.00 82.01           N  
ATOM    182  CA  PRO A  11       6.714  -0.829   7.128  1.00 82.01           C  
ATOM    183  HA  PRO A  11       6.286   0.133   7.407  1.00 82.01           H  
ATOM    184  C   PRO A  11       6.892  -1.716   8.358  1.00 82.01           C  
ATOM    185  CB  PRO A  11       5.807  -1.536   6.116  1.00 82.01           C  
ATOM    186  HB2 PRO A  11       4.750  -1.352   6.309  1.00 82.01           H  
ATOM    187  HB3 PRO A  11       5.986  -2.611   6.129  1.00 82.01           H  
ATOM    188  O   PRO A  11       7.529  -2.763   8.254  1.00 82.01           O  
ATOM    189  CG  PRO A  11       6.287  -0.985   4.778  1.00 82.01           C  
ATOM    190  HG2 PRO A  11       6.029  -1.644   3.948  1.00 82.01           H  
ATOM    191  HG3 PRO A  11       5.890   0.017   4.615  1.00 82.01           H  
ATOM    192  CD  PRO A  11       7.793  -0.896   4.994  1.00 82.01           C  
ATOM    193  HD2 PRO A  11       8.264  -1.844   4.735  1.00 82.01           H  
ATOM    194  HD3 PRO A  11       8.198  -0.095   4.376  1.00 82.01           H  
ATOM    195  N   ASP A  12       6.303  -1.352   9.497  1.00 82.60           N  
ATOM    196  H   ASP A  12       5.813  -0.471   9.550  1.00 82.60           H  
ATOM    197  CA  ASP A  12       6.316  -2.237  10.673  1.00 82.60           C  
ATOM    198  HA  ASP A  12       7.341  -2.540  10.883  1.00 82.60           H  
ATOM    199  C   ASP A  12       5.501  -3.512  10.402  1.00 82.60           C  
ATOM    200  CB  ASP A  12       5.777  -1.480  11.897  1.00 82.60           C  
ATOM    201  HB2 ASP A  12       4.728  -1.233  11.734  1.00 82.60           H  
ATOM    202  HB3 ASP A  12       6.330  -0.548  12.009  1.00 82.60           H  
ATOM    203  O   ASP A  12       5.885  -4.619  10.776  1.00 82.60           O  
ATOM    204  CG  ASP A  12       5.926  -2.289  13.194  1.00 82.60           C  
ATOM    205  OD1 ASP A  12       7.022  -2.850  13.407  1.00 82.60           O  
ATOM    206  OD2 ASP A  12       4.949  -2.327  13.979  1.00 82.60           O  
ATOM    207  N   ARG A  13       4.387  -3.362   9.675  1.00 91.67           N  
ATOM    208  H   ARG A  13       4.150  -2.430   9.366  1.00 91.67           H  
ATOM    209  CA  ARG A  13       3.482  -4.452   9.312  1.00 91.67           C  
ATOM    210  HA  ARG A  13       3.992  -5.408   9.426  1.00 91.67           H  
ATOM    211  C   ARG A  13       3.062  -4.306   7.859  1.00 91.67           C  
ATOM    212  CB  ARG A  13       2.255  -4.425  10.240  1.00 91.67           C  
ATOM    213  HB2 ARG A  13       1.717  -3.487  10.104  1.00 91.67           H  
ATOM    214  HB3 ARG A  13       1.592  -5.246   9.966  1.00 91.67           H  
ATOM    215  O   ARG A  13       2.373  -3.353   7.526  1.00 91.67           O  
ATOM    216  CG  ARG A  13       2.633  -4.564  11.719  1.00 91.67           C  
ATOM    217  HG2 ARG A  13       3.174  -5.498  11.869  1.00 91.67           H  
ATOM    218  HG3 ARG A  13       3.266  -3.731  12.025  1.00 91.67           H  
ATOM    219  CD  ARG A  13       1.380  -4.550  12.589  1.00 91.67           C  
ATOM    220  HD2 ARG A  13       0.851  -3.609  12.436  1.00 91.67           H  
ATOM    221  HD3 ARG A  13       0.732  -5.372  12.286  1.00 91.67           H  
ATOM    222  NE  ARG A  13       1.756  -4.681  14.004  1.00 91.67           N  
ATOM    223  HE  ARG A  13       2.690  -4.370  14.232  1.00 91.67           H  
ATOM    224  NH1 ARG A  13      -0.280  -5.396  14.787  1.00 91.67           N  
ATOM    225 HH11 ARG A  13      -0.872  -5.747  15.527  1.00 91.67           H  
ATOM    226 HH12 ARG A  13      -0.688  -5.188  13.887  1.00 91.67           H  
ATOM    227  NH2 ARG A  13       1.471  -5.272  16.170  1.00 91.67           N  
ATOM    228 HH21 ARG A  13       0.883  -5.587  16.928  1.00 91.67           H  
ATOM    229 HH22 ARG A  13       2.439  -5.025  16.319  1.00 91.67           H  
ATOM    230  CZ  ARG A  13       0.980  -5.116  14.974  1.00 91.67           C  
ATOM    231  N   CYS A  14       3.428  -5.258   7.011  1.00 94.84           N  
ATOM    232  H   CYS A  14       4.033  -6.001   7.332  1.00 94.84           H  
ATOM    233  CA  CYS A  14       2.862  -5.420   5.674  1.00 94.84           C  
ATOM    234  HA  CYS A  14       2.068  -4.691   5.509  1.00 94.84           H  
ATOM    235  C   CYS A  14       2.219  -6.806   5.586  1.00 94.84           C  
ATOM    236  CB  CYS A  14       3.952  -5.153   4.624  1.00 94.84           C  
ATOM    237  HB2 CYS A  14       4.859  -5.694   4.890  1.00 94.84           H  
ATOM    238  HB3 CYS A  14       4.181  -4.087   4.616  1.00 94.84           H  
ATOM    239  O   CYS A  14       2.697  -7.762   6.205  1.00 94.84           O  
ATOM    240  SG  CYS A  14       3.457  -5.671   2.954  1.00 94.84           S  
ATOM    241  HG  CYS A  14       2.511  -4.753   2.735  1.00 94.84           H  
ATOM    242  N   LEU A  15       1.114  -6.906   4.845  1.00 96.68           N  
ATOM    243  H   LEU A  15       0.772  -6.079   4.377  1.00 96.68           H  
ATOM    244  CA  LEU A  15       0.330  -8.132   4.717  1.00 96.68           C  
ATOM    245  HA  LEU A  15      -0.090  -8.381   5.691  1.00 96.68           H  
ATOM    246  C   LEU A  15       1.221  -9.304   4.294  1.00 96.68           C  
ATOM    247  CB  LEU A  15      -0.836  -7.845   3.752  1.00 96.68           C  
ATOM    248  HB2 LEU A  15      -1.424  -7.039   4.193  1.00 96.68           H  
ATOM    249  HB3 LEU A  15      -0.453  -7.475   2.801  1.00 96.68           H  
ATOM    250  O   LEU A  15       1.192 -10.346   4.944  1.00 96.68           O  
ATOM    251  CG  LEU A  15      -1.765  -9.048   3.498  1.00 96.68           C  
ATOM    252  HG  LEU A  15      -1.784  -9.690   4.379  1.00 96.68           H  
ATOM    253  CD1 LEU A  15      -3.187  -8.573   3.220  1.00 96.68           C  
ATOM    254 HD11 LEU A  15      -3.554  -7.992   4.067  1.00 96.68           H  
ATOM    255 HD12 LEU A  15      -3.201  -7.945   2.329  1.00 96.68           H  
ATOM    256 HD13 LEU A  15      -3.847  -9.427   3.072  1.00 96.68           H  
ATOM    257  CD2 LEU A  15      -1.321  -9.865   2.285  1.00 96.68           C  
ATOM    258 HD21 LEU A  15      -0.353 -10.332   2.467  1.00 96.68           H  
ATOM    259 HD22 LEU A  15      -1.252  -9.223   1.407  1.00 96.68           H  
ATOM    260 HD23 LEU A  15      -2.054 -10.646   2.081  1.00 96.68           H  
ATOM    261  N   ILE A  16       2.093  -9.097   3.303  1.00 96.98           N  
ATOM    262  H   ILE A  16       2.075  -8.191   2.856  1.00 96.98           H  
ATOM    263  CA  ILE A  16       2.995 -10.123   2.755  1.00 96.98           C  
ATOM    264  HA  ILE A  16       2.390 -10.933   2.348  1.00 96.98           H  
ATOM    265  C   ILE A  16       3.884 -10.758   3.829  1.00 96.98           C  
ATOM    266  CB  ILE A  16       3.844  -9.513   1.613  1.00 96.98           C  
ATOM    267  HB  ILE A  16       4.429  -8.692   2.028  1.00 96.98           H  
ATOM    268  O   ILE A  16       4.077 -11.969   3.827  1.00 96.98           O  
ATOM    269  CG1 ILE A  16       2.969  -8.924   0.481  1.00 96.98           C  
ATOM    270 HG12 ILE A  16       3.623  -8.552  -0.307  1.00 96.98           H  
ATOM    271 HG13 ILE A  16       2.416  -8.065   0.863  1.00 96.98           H  
ATOM    272  CG2 ILE A  16       4.842 -10.530   1.027  1.00 96.98           C  
ATOM    273 HG21 ILE A  16       5.595 -10.792   1.771  1.00 96.98           H  
ATOM    274 HG22 ILE A  16       4.320 -11.436   0.721  1.00 96.98           H  
ATOM    275 HG23 ILE A  16       5.353 -10.101   0.166  1.00 96.98           H  
ATOM    276  CD1 ILE A  16       1.960  -9.900  -0.143  1.00 96.98           C  
ATOM    277 HD11 ILE A  16       1.435  -9.395  -0.953  1.00 96.98           H  
ATOM    278 HD12 ILE A  16       2.472 -10.776  -0.543  1.00 96.98           H  
ATOM    279 HD13 ILE A  16       1.221 -10.216   0.593  1.00 96.98           H  
ATOM    280  N   ASP A  17       4.383  -9.987   4.796  1.00 94.49           N  
ATOM    281  H   ASP A  17       4.115  -9.014   4.832  1.00 94.49           H  
ATOM    282  CA  ASP A  17       5.302 -10.510   5.819  1.00 94.49           C  
ATOM    283  HA  ASP A  17       6.114 -11.044   5.326  1.00 94.49           H  
ATOM    284  C   ASP A  17       4.641 -11.461   6.818  1.00 94.49           C  
ATOM    285  CB  ASP A  17       5.884  -9.356   6.619  1.00 94.49           C  
ATOM    286  HB2 ASP A  17       6.609  -9.743   7.334  1.00 94.49           H  
ATOM    287  HB3 ASP A  17       5.087  -8.867   7.179  1.00 94.49           H  
ATOM    288  O   ASP A  17       5.324 -12.180   7.552  1.00 94.49           O  
ATOM    289  CG  ASP A  17       6.578  -8.350   5.731  1.00 94.49           C  
ATOM    290  OD1 ASP A  17       7.564  -8.707   5.045  1.00 94.49           O  
ATOM    291  OD2 ASP A  17       6.259  -7.159   5.885  1.00 94.49           O  
ATOM    292  N   SER A  18       3.313 -11.427   6.880  1.00 95.30           N  
ATOM    293  H   SER A  18       2.838 -10.835   6.213  1.00 95.30           H  
ATOM    294  CA  SER A  18       2.504 -12.192   7.824  1.00 95.30           C  
ATOM    295  HA  SER A  18       3.125 -12.454   8.681  1.00 95.30           H  
ATOM    296  C   SER A  18       1.958 -13.506   7.251  1.00 95.30           C  
ATOM    297  CB  SER A  18       1.380 -11.294   8.319  1.00 95.30           C  
ATOM    298  HB2 SER A  18       0.939 -11.737   9.212  1.00 95.30           H  
ATOM    299  HB3 SER A  18       1.772 -10.309   8.573  1.00 95.30           H  
ATOM    300  O   SER A  18       1.227 -14.216   7.956  1.00 95.30           O  
ATOM    301  OG  SER A  18       0.386 -11.175   7.331  1.00 95.30           O  
ATOM    302  HG  SER A  18       0.758 -10.857   6.505  1.00 95.30           H  
ATOM    303  N   LEU A  19       2.286 -13.795   5.989  1.00 97.58           N  
ATOM    304  H   LEU A  19       2.906 -13.161   5.506  1.00 97.58           H  
ATOM    305  CA  LEU A  19       1.857 -14.971   5.236  1.00 97.58           C  
ATOM    306  HA  LEU A  19       0.974 -15.408   5.702  1.00 97.58           H  
ATOM    307  C   LEU A  19       2.925 -16.071   5.227  1.00 97.58           C  
ATOM    308  CB  LEU A  19       1.475 -14.548   3.810  1.00 97.58           C  
ATOM    309  HB2 LEU A  19       2.359 -14.151   3.310  1.00 97.58           H  
ATOM    310  HB3 LEU A  19       1.153 -15.433   3.261  1.00 97.58           H  
ATOM    311  O   LEU A  19       4.050 -15.886   5.704  1.00 97.58           O  
ATOM    312  CG  LEU A  19       0.350 -13.505   3.737  1.00 97.58           C  
ATOM    313  HG  LEU A  19       0.703 -12.566   4.162  1.00 97.58           H  
ATOM    314  CD1 LEU A  19       0.026 -13.273   2.275  1.00 97.58           C  
ATOM    315 HD11 LEU A  19       0.896 -12.857   1.768  1.00 97.58           H  
ATOM    316 HD12 LEU A  19      -0.817 -12.588   2.181  1.00 97.58           H  
ATOM    317 HD13 LEU A  19      -0.244 -14.228   1.824  1.00 97.58           H  
ATOM    318  CD2 LEU A  19      -0.935 -13.911   4.461  1.00 97.58           C  
ATOM    319 HD21 LEU A  19      -1.270 -14.881   4.094  1.00 97.58           H  
ATOM    320 HD22 LEU A  19      -1.712 -13.168   4.282  1.00 97.58           H  
ATOM    321 HD23 LEU A  19      -0.751 -13.976   5.534  1.00 97.58           H  
ATOM    322  N   SER A  20       2.546 -17.235   4.711  1.00 97.87           N  
ATOM    323  H   SER A  20       1.606 -17.303   4.348  1.00 97.87           H  
ATOM    324  CA  SER A  20       3.354 -18.452   4.652  1.00 97.87           C  
ATOM    325  HA  SER A  20       4.376 -18.224   4.956  1.00 97.87           H  
ATOM    326  C   SER A  20       3.415 -19.033   3.239  1.00 97.87           C  
ATOM    327  CB  SER A  20       2.790 -19.487   5.628  1.00 97.87           C  
ATOM    328  HB2 SER A  20       1.766 -19.735   5.346  1.00 97.87           H  
ATOM    329  HB3 SER A  20       3.394 -20.394   5.598  1.00 97.87           H  
ATOM    330  O   SER A  20       2.602 -18.724   2.373  1.00 97.87           O  
ATOM    331  OG  SER A  20       2.809 -18.949   6.939  1.00 97.87           O  
ATOM    332  HG  SER A  20       2.211 -18.199   6.899  1.00 97.87           H  
ATOM    333  N   GLU A  21       4.398 -19.903   3.001  1.00 98.14           N  
ATOM    334  H   GLU A  21       5.008 -20.177   3.758  1.00 98.14           H  
ATOM    335  CA  GLU A  21       4.438 -20.711   1.777  1.00 98.14           C  
ATOM    336  HA  GLU A  21       4.491 -20.051   0.912  1.00 98.14           H  
ATOM    337  C   GLU A  21       3.154 -21.548   1.660  1.00 98.14           C  
ATOM    338  CB  GLU A  21       5.673 -21.628   1.776  1.00 98.14           C  
ATOM    339  HB2 GLU A  21       5.633 -22.275   2.652  1.00 98.14           H  
ATOM    340  HB3 GLU A  21       5.648 -22.249   0.880  1.00 98.14           H  
ATOM    341  O   GLU A  21       2.690 -22.125   2.644  1.00 98.14           O  
ATOM    342  CG  GLU A  21       6.989 -20.834   1.792  1.00 98.14           C  
ATOM    343  HG2 GLU A  21       7.025 -20.202   0.905  1.00 98.14           H  
ATOM    344  HG3 GLU A  21       6.997 -20.177   2.661  1.00 98.14           H  
ATOM    345  CD  GLU A  21       8.254 -21.708   1.853  1.00 98.14           C  
ATOM    346  OE1 GLU A  21       9.347 -21.087   1.851  1.00 98.14           O  
ATOM    347  OE2 GLU A  21       8.158 -22.951   1.934  1.00 98.14           O  
ATOM    348  N   GLY A  22       2.586 -21.605   0.458  1.00 98.22           N  
ATOM    349  H   GLY A  22       3.029 -21.108  -0.302  1.00 98.22           H  
ATOM    350  CA  GLY A  22       1.298 -22.231   0.166  1.00 98.22           C  
ATOM    351  HA2 GLY A  22       1.334 -22.653  -0.838  1.00 98.22           H  
ATOM    352  HA3 GLY A  22       1.120 -23.040   0.875  1.00 98.22           H  
ATOM    353  C   GLY A  22       0.098 -21.284   0.234  1.00 98.22           C  
ATOM    354  O   GLY A  22      -0.934 -21.614  -0.351  1.00 98.22           O  
ATOM    355  N   ASP A  23       0.221 -20.114   0.874  1.00 98.46           N  
ATOM    356  H   ASP A  23       1.079 -19.892   1.359  1.00 98.46           H  
ATOM    357  CA  ASP A  23      -0.848 -19.112   0.866  1.00 98.46           C  
ATOM    358  HA  ASP A  23      -1.772 -19.599   1.179  1.00 98.46           H  
ATOM    359  C   ASP A  23      -1.072 -18.569  -0.552  1.00 98.46           C  
ATOM    360  CB  ASP A  23      -0.581 -17.954   1.849  1.00 98.46           C  
ATOM    361  HB2 ASP A  23      -1.301 -17.159   1.651  1.00 98.46           H  
ATOM    362  HB3 ASP A  23       0.408 -17.541   1.651  1.00 98.46           H  
ATOM    363  O   ASP A  23      -0.174 -18.545  -1.403  1.00 98.46           O  
ATOM    364  CG  ASP A  23      -0.704 -18.317   3.338  1.00 98.46           C  
ATOM    365  OD1 ASP A  23      -1.325 -19.350   3.668  1.00 98.46           O  
ATOM    366  OD2 ASP A  23      -0.162 -17.543   4.169  1.00 98.46           O  
ATOM    367  N   VAL A  24      -2.292 -18.096  -0.797  1.00 97.81           N  
ATOM    368  H   VAL A  24      -2.965 -18.098  -0.043  1.00 97.81           H  
ATOM    369  CA  VAL A  24      -2.679 -17.469  -2.058  1.00 97.81           C  
ATOM    370  HA  VAL A  24      -1.822 -17.439  -2.730  1.00 97.81           H  
ATOM    371  C   VAL A  24      -3.121 -16.043  -1.787  1.00 97.81           C  
ATOM    372  CB  VAL A  24      -3.784 -18.261  -2.759  1.00 97.81           C  
ATOM    373  HB  VAL A  24      -4.660 -18.318  -2.112  1.00 97.81           H  
ATOM    374  O   VAL A  24      -4.071 -15.800  -1.050  1.00 97.81           O  
ATOM    375  CG1 VAL A  24      -4.180 -17.564  -4.057  1.00 97.81           C  
ATOM    376 HG11 VAL A  24      -5.053 -18.084  -4.452  1.00 97.81           H  
ATOM    377 HG12 VAL A  24      -4.477 -16.530  -3.883  1.00 97.81           H  
ATOM    378 HG13 VAL A  24      -3.346 -17.592  -4.758  1.00 97.81           H  
ATOM    379  CG2 VAL A  24      -3.338 -19.685  -3.117  1.00 97.81           C  
ATOM    380 HG21 VAL A  24      -2.439 -19.657  -3.733  1.00 97.81           H  
ATOM    381 HG22 VAL A  24      -4.134 -20.206  -3.650  1.00 97.81           H  
ATOM    382 HG23 VAL A  24      -3.117 -20.240  -2.206  1.00 97.81           H  
ATOM    383  N   VAL A  25      -2.451 -15.099  -2.434  1.00 97.53           N  
ATOM    384  H   VAL A  25      -1.709 -15.385  -3.057  1.00 97.53           H  
ATOM    385  CA  VAL A  25      -2.722 -13.668  -2.307  1.00 97.53           C  
ATOM    386  HA  VAL A  25      -3.420 -13.497  -1.488  1.00 97.53           H  
ATOM    387  C   VAL A  25      -3.356 -13.174  -3.590  1.00 97.53           C  
ATOM    388  CB  VAL A  25      -1.432 -12.899  -1.994  1.00 97.53           C  
ATOM    389  HB  VAL A  25      -0.738 -12.984  -2.831  1.00 97.53           H  
ATOM    390  O   VAL A  25      -2.833 -13.409  -4.677  1.00 97.53           O  
ATOM    391  CG1 VAL A  25      -1.679 -11.417  -1.709  1.00 97.53           C  
ATOM    392 HG11 VAL A  25      -0.726 -10.927  -1.510  1.00 97.53           H  
ATOM    393 HG12 VAL A  25      -2.328 -11.300  -0.841  1.00 97.53           H  
ATOM    394 HG13 VAL A  25      -2.137 -10.939  -2.575  1.00 97.53           H  
ATOM    395  CG2 VAL A  25      -0.766 -13.477  -0.750  1.00 97.53           C  
ATOM    396 HG21 VAL A  25      -0.425 -14.496  -0.935  1.00 97.53           H  
ATOM    397 HG22 VAL A  25       0.102 -12.874  -0.485  1.00 97.53           H  
ATOM    398 HG23 VAL A  25      -1.492 -13.483   0.062  1.00 97.53           H  
ATOM    399  N   LEU A  26      -4.470 -12.465  -3.473  1.00 97.15           N  
ATOM    400  H   LEU A  26      -4.802 -12.247  -2.545  1.00 97.15           H  
ATOM    401  CA  LEU A  26      -5.025 -11.720  -4.592  1.00 97.15           C  
ATOM    402  HA  LEU A  26      -4.864 -12.270  -5.519  1.00 97.15           H  
ATOM    403  C   LEU A  26      -4.283 -10.390  -4.714  1.00 97.15           C  
ATOM    404  CB  LEU A  26      -6.528 -11.535  -4.382  1.00 97.15           C  
ATOM    405  HB2 LEU A  26      -6.883 -10.890  -5.186  1.00 97.15           H  
ATOM    406  HB3 LEU A  26      -6.692 -11.025  -3.433  1.00 97.15           H  
ATOM    407  O   LEU A  26      -4.043  -9.727  -3.706  1.00 97.15           O  
ATOM    408  CG  LEU A  26      -7.364 -12.823  -4.408  1.00 97.15           C  
ATOM    409  HG  LEU A  26      -7.083 -13.457  -3.566  1.00 97.15           H  
ATOM    410  CD1 LEU A  26      -8.841 -12.455  -4.264  1.00 97.15           C  
ATOM    411 HD11 LEU A  26      -9.444 -13.361  -4.211  1.00 97.15           H  
ATOM    412 HD12 LEU A  26      -9.169 -11.858  -5.115  1.00 97.15           H  
ATOM    413 HD13 LEU A  26      -8.994 -11.886  -3.346  1.00 97.15           H  
ATOM    414  CD2 LEU A  26      -7.190 -13.619  -5.705  1.00 97.15           C  
ATOM    415 HD21 LEU A  26      -7.381 -12.979  -6.567  1.00 97.15           H  
ATOM    416 HD22 LEU A  26      -6.177 -14.017  -5.765  1.00 97.15           H  
ATOM    417 HD23 LEU A  26      -7.888 -14.456  -5.719  1.00 97.15           H  
ATOM    418  N   VAL A  27      -3.904  -9.999  -5.926  1.00 97.35           N  
ATOM    419  H   VAL A  27      -4.108 -10.608  -6.706  1.00 97.35           H  
ATOM    420  CA  VAL A  27      -3.081  -8.816  -6.197  1.00 97.35           C  
ATOM    421  HA  VAL A  27      -3.098  -8.169  -5.320  1.00 97.35           H  
ATOM    422  C   VAL A  27      -3.655  -8.031  -7.372  1.00 97.35           C  
ATOM    423  CB  VAL A  27      -1.614  -9.222  -6.446  1.00 97.35           C  
ATOM    424  HB  VAL A  27      -1.565  -9.937  -7.267  1.00 97.35           H  
ATOM    425  O   VAL A  27      -3.929  -8.608  -8.415  1.00 97.35           O  
ATOM    426  CG1 VAL A  27      -0.729  -8.024  -6.791  1.00 97.35           C  
ATOM    427 HG11 VAL A  27       0.298  -8.350  -6.951  1.00 97.35           H  
ATOM    428 HG12 VAL A  27      -1.073  -7.542  -7.706  1.00 97.35           H  
ATOM    429 HG13 VAL A  27      -0.760  -7.322  -5.958  1.00 97.35           H  
ATOM    430  CG2 VAL A  27      -1.004  -9.859  -5.188  1.00 97.35           C  
ATOM    431 HG21 VAL A  27      -1.154  -9.206  -4.328  1.00 97.35           H  
ATOM    432 HG22 VAL A  27       0.065 -10.020  -5.330  1.00 97.35           H  
ATOM    433 HG23 VAL A  27      -1.477 -10.822  -4.996  1.00 97.35           H  
ATOM    434  N   SER A  28      -3.800  -6.716  -7.224  1.00 96.86           N  
ATOM    435  H   SER A  28      -3.515  -6.312  -6.344  1.00 96.86           H  
ATOM    436  CA  SER A  28      -4.130  -5.790  -8.318  1.00 96.86           C  
ATOM    437  HA  SER A  28      -4.448  -6.344  -9.201  1.00 96.86           H  
ATOM    438  C   SER A  28      -2.884  -4.982  -8.668  1.00 96.86           C  
ATOM    439  CB  SER A  28      -5.292  -4.883  -7.908  1.00 96.86           C  
ATOM    440  HB2 SER A  28      -6.153  -5.502  -7.657  1.00 96.86           H  
ATOM    441  HB3 SER A  28      -5.004  -4.303  -7.032  1.00 96.86           H  
ATOM    442  O   SER A  28      -2.289  -4.355  -7.787  1.00 96.86           O  
ATOM    443  OG  SER A  28      -5.663  -3.992  -8.934  1.00 96.86           O  
ATOM    444  HG  SER A  28      -5.395  -3.123  -8.627  1.00 96.86           H  
ATOM    445  N   VAL A  29      -2.447  -5.040  -9.928  1.00 97.06           N  
ATOM    446  H   VAL A  29      -2.992  -5.568 -10.594  1.00 97.06           H  
ATOM    447  CA  VAL A  29      -1.242  -4.349 -10.409  1.00 97.06           C  
ATOM    448  HA  VAL A  29      -0.490  -4.369  -9.621  1.00 97.06           H  
ATOM    449  C   VAL A  29      -1.581  -2.889 -10.703  1.00 97.06           C  
ATOM    450  CB  VAL A  29      -0.647  -5.049 -11.650  1.00 97.06           C  
ATOM    451  HB  VAL A  29      -1.340  -4.965 -12.488  1.00 97.06           H  
ATOM    452  O   VAL A  29      -2.219  -2.596 -11.710  1.00 97.06           O  
ATOM    453  CG1 VAL A  29       0.692  -4.408 -12.035  1.00 97.06           C  
ATOM    454 HG11 VAL A  29       1.411  -4.585 -11.236  1.00 97.06           H  
ATOM    455 HG12 VAL A  29       0.581  -3.335 -12.194  1.00 97.06           H  
ATOM    456 HG13 VAL A  29       1.063  -4.858 -12.955  1.00 97.06           H  
ATOM    457  CG2 VAL A  29      -0.361  -6.538 -11.401  1.00 97.06           C  
ATOM    458 HG21 VAL A  29      -1.289  -7.071 -11.198  1.00 97.06           H  
ATOM    459 HG22 VAL A  29       0.311  -6.656 -10.551  1.00 97.06           H  
ATOM    460 HG23 VAL A  29       0.092  -6.976 -12.291  1.00 97.06           H  
ATOM    461  N   GLU A  30      -1.148  -1.960  -9.849  1.00 95.46           N  
ATOM    462  H   GLU A  30      -0.603  -2.244  -9.048  1.00 95.46           H  
ATOM    463  CA  GLU A  30      -1.626  -0.570  -9.900  1.00 95.46           C  
ATOM    464  HA  GLU A  30      -2.603  -0.539 -10.383  1.00 95.46           H  
ATOM    465  C   GLU A  30      -0.718   0.348 -10.722  1.00 95.46           C  
ATOM    466  CB  GLU A  30      -1.800  -0.006  -8.479  1.00 95.46           C  
ATOM    467  HB2 GLU A  30      -2.123   1.032  -8.550  1.00 95.46           H  
ATOM    468  HB3 GLU A  30      -0.837  -0.010  -7.968  1.00 95.46           H  
ATOM    469  O   GLU A  30      -1.185   1.046 -11.618  1.00 95.46           O  
ATOM    470  CG  GLU A  30      -2.807  -0.774  -7.609  1.00 95.46           C  
ATOM    471  HG2 GLU A  30      -2.858  -0.282  -6.638  1.00 95.46           H  
ATOM    472  HG3 GLU A  30      -2.433  -1.783  -7.436  1.00 95.46           H  
ATOM    473  CD  GLU A  30      -4.230  -0.824  -8.186  1.00 95.46           C  
ATOM    474  OE1 GLU A  30      -4.949  -1.797  -7.862  1.00 95.46           O  
ATOM    475  OE2 GLU A  30      -4.621   0.100  -8.929  1.00 95.46           O  
ATOM    476  N   LEU A  31       0.586   0.378 -10.430  1.00 97.22           N  
ATOM    477  H   LEU A  31       0.921  -0.234  -9.700  1.00 97.22           H  
ATOM    478  CA  LEU A  31       1.526   1.332 -11.034  1.00 97.22           C  
ATOM    479  HA  LEU A  31       1.196   1.575 -12.044  1.00 97.22           H  
ATOM    480  C   LEU A  31       2.930   0.745 -11.150  1.00 97.22           C  
ATOM    481  CB  LEU A  31       1.573   2.620 -10.186  1.00 97.22           C  
ATOM    482  HB2 LEU A  31       2.423   3.223 -10.505  1.00 97.22           H  
ATOM    483  HB3 LEU A  31       1.744   2.334  -9.148  1.00 97.22           H  
ATOM    484  O   LEU A  31       3.307  -0.149 -10.391  1.00 97.22           O  
ATOM    485  CG  LEU A  31       0.315   3.508 -10.252  1.00 97.22           C  
ATOM    486  HG  LEU A  31      -0.567   2.940  -9.955  1.00 97.22           H  
ATOM    487  CD1 LEU A  31       0.463   4.662  -9.260  1.00 97.22           C  
ATOM    488 HD11 LEU A  31      -0.433   5.283  -9.289  1.00 97.22           H  
ATOM    489 HD12 LEU A  31       0.574   4.250  -8.257  1.00 97.22           H  
ATOM    490 HD13 LEU A  31       1.337   5.262  -9.511  1.00 97.22           H  
ATOM    491  CD2 LEU A  31       0.099   4.105 -11.647  1.00 97.22           C  
ATOM    492 HD21 LEU A  31      -0.758   4.777 -11.627  1.00 97.22           H  
ATOM    493 HD22 LEU A  31      -0.118   3.312 -12.362  1.00 97.22           H  
ATOM    494 HD23 LEU A  31       0.986   4.651 -11.968  1.00 97.22           H  
ATOM    495  N   LYS A  32       3.759   1.277 -12.058  1.00 97.69           N  
ATOM    496  H   LYS A  32       3.453   2.079 -12.590  1.00 97.69           H  
ATOM    497  CA  LYS A  32       5.181   0.906 -12.087  1.00 97.69           C  
ATOM    498  HA  LYS A  32       5.260  -0.181 -12.107  1.00 97.69           H  
ATOM    499  C   LYS A  32       5.859   1.396 -10.814  1.00 97.69           C  
ATOM    500  CB  LYS A  32       5.890   1.470 -13.322  1.00 97.69           C  
ATOM    501  HB2 LYS A  32       6.954   1.248 -13.245  1.00 97.69           H  
ATOM    502  HB3 LYS A  32       5.767   2.552 -13.357  1.00 97.69           H  
ATOM    503  O   LYS A  32       5.681   2.539 -10.403  1.00 97.69           O  
ATOM    504  CG  LYS A  32       5.352   0.832 -14.604  1.00 97.69           C  
ATOM    505  HG2 LYS A  32       5.521  -0.243 -14.549  1.00 97.69           H  
ATOM    506  HG3 LYS A  32       4.283   1.025 -14.694  1.00 97.69           H  
ATOM    507  CD  LYS A  32       6.066   1.380 -15.839  1.00 97.69           C  
ATOM    508  HD2 LYS A  32       7.137   1.199 -15.749  1.00 97.69           H  
ATOM    509  HD3 LYS A  32       5.874   2.451 -15.916  1.00 97.69           H  
ATOM    510  CE  LYS A  32       5.503   0.649 -17.059  1.00 97.69           C  
ATOM    511  HE2 LYS A  32       4.431   0.840 -17.106  1.00 97.69           H  
ATOM    512  HE3 LYS A  32       5.637  -0.423 -16.917  1.00 97.69           H  
ATOM    513  NZ  LYS A  32       6.157   1.088 -18.312  1.00 97.69           N  
ATOM    514  HZ1 LYS A  32       6.013   2.079 -18.438  1.00 97.69           H  
ATOM    515  HZ2 LYS A  32       5.748   0.591 -19.090  1.00 97.69           H  
ATOM    516  HZ3 LYS A  32       7.145   0.881 -18.274  1.00 97.69           H  
ATOM    517  N   ALA A  33       6.720   0.572 -10.224  1.00 97.07           N  
ATOM    518  H   ALA A  33       6.851  -0.352 -10.612  1.00 97.07           H  
ATOM    519  CA  ALA A  33       7.438   0.928  -9.001  1.00 97.07           C  
ATOM    520  HA  ALA A  33       6.702   1.162  -8.231  1.00 97.07           H  
ATOM    521  C   ALA A  33       8.301   2.194  -9.164  1.00 97.07           C  
ATOM    522  CB  ALA A  33       8.252  -0.290  -8.557  1.00 97.07           C  
ATOM    523  HB1 ALA A  33       8.989  -0.548  -9.318  1.00 97.07           H  
ATOM    524  HB2 ALA A  33       7.592  -1.143  -8.395  1.00 97.07           H  
ATOM    525  HB3 ALA A  33       8.770  -0.071  -7.623  1.00 97.07           H  
ATOM    526  O   ALA A  33       8.426   2.987  -8.229  1.00 97.07           O  
ATOM    527  N   SER A  34       8.799   2.451 -10.380  1.00 94.98           N  
ATOM    528  H   SER A  34       8.618   1.783 -11.115  1.00 94.98           H  
ATOM    529  CA  SER A  34       9.512   3.683 -10.741  1.00 94.98           C  
ATOM    530  HA  SER A  34      10.387   3.775 -10.096  1.00 94.98           H  
ATOM    531  C   SER A  34       8.691   4.968 -10.571  1.00 94.98           C  
ATOM    532  CB  SER A  34       9.989   3.590 -12.194  1.00 94.98           C  
ATOM    533  HB2 SER A  34      10.718   2.784 -12.275  1.00 94.98           H  
ATOM    534  HB3 SER A  34      10.474   4.524 -12.478  1.00 94.98           H  
ATOM    535  O   SER A  34       9.270   6.046 -10.486  1.00 94.98           O  
ATOM    536  OG  SER A  34       8.915   3.322 -13.082  1.00 94.98           O  
ATOM    537  HG  SER A  34       8.257   4.018 -13.004  1.00 94.98           H  
ATOM    538  N   GLU A  35       7.362   4.872 -10.530  1.00 94.65           N  
ATOM    539  H   GLU A  35       6.932   3.961 -10.594  1.00 94.65           H  
ATOM    540  CA  GLU A  35       6.436   5.998 -10.336  1.00 94.65           C  
ATOM    541  HA  GLU A  35       6.924   6.926 -10.638  1.00 94.65           H  
ATOM    542  C   GLU A  35       6.043   6.176  -8.857  1.00 94.65           C  
ATOM    543  CB  GLU A  35       5.205   5.810 -11.243  1.00 94.65           C  
ATOM    544  HB2 GLU A  35       4.676   4.898 -10.962  1.00 94.65           H  
ATOM    545  HB3 GLU A  35       4.529   6.653 -11.104  1.00 94.65           H  
ATOM    546  O   GLU A  35       5.419   7.167  -8.488  1.00 94.65           O  
ATOM    547  CG  GLU A  35       5.602   5.739 -12.727  1.00 94.65           C  
ATOM    548  HG2 GLU A  35       6.327   4.941 -12.882  1.00 94.65           H  
ATOM    549  HG3 GLU A  35       6.092   6.673 -13.004  1.00 94.65           H  
ATOM    550  CD  GLU A  35       4.400   5.484 -13.643  1.00 94.65           C  
ATOM    551  OE1 GLU A  35       3.916   6.470 -14.241  1.00 94.65           O  
ATOM    552  OE2 GLU A  35       4.047   4.292 -13.812  1.00 94.65           O  
ATOM    553  N   CYS A  36       6.464   5.255  -7.984  1.00 95.37           N  
ATOM    554  H   CYS A  36       6.988   4.474  -8.353  1.00 95.37           H  
ATOM    555  CA  CYS A  36       6.024   5.160  -6.593  1.00 95.37           C  
ATOM    556  HA  CYS A  36       5.297   5.950  -6.406  1.00 95.37           H  
ATOM    557  C   CYS A  36       7.169   5.381  -5.590  1.00 95.37           C  
ATOM    558  CB  CYS A  36       5.300   3.825  -6.401  1.00 95.37           C  
ATOM    559  HB2 CYS A  36       5.042   3.693  -5.350  1.00 95.37           H  
ATOM    560  HB3 CYS A  36       5.950   3.009  -6.717  1.00 95.37           H  
ATOM    561  O   CYS A  36       7.267   4.691  -4.574  1.00 95.37           O  
ATOM    562  SG  CYS A  36       3.767   3.807  -7.369  1.00 95.37           S  
ATOM    563  HG  CYS A  36       3.289   2.625  -6.969  1.00 95.37           H  
ATOM    564  N   CYS A  37       8.066   6.330  -5.879  1.00 93.64           N  
ATOM    565  H   CYS A  37       7.911   6.851  -6.730  1.00 93.64           H  
ATOM    566  CA  CYS A  37       9.135   6.774  -4.970  1.00 93.64           C  
ATOM    567  HA  CYS A  37       9.852   7.341  -5.563  1.00 93.64           H  
ATOM    568  C   CYS A  37       9.950   5.636  -4.326  1.00 93.64           C  
ATOM    569  CB  CYS A  37       8.547   7.722  -3.913  1.00 93.64           C  
ATOM    570  HB2 CYS A  37       9.314   7.991  -3.187  1.00 93.64           H  
ATOM    571  HB3 CYS A  37       7.744   7.208  -3.385  1.00 93.64           H  
ATOM    572  O   CYS A  37      10.371   5.752  -3.179  1.00 93.64           O  
ATOM    573  SG  CYS A  37       7.908   9.234  -4.679  1.00 93.64           S  
ATOM    574  HG  CYS A  37       9.064   9.670  -5.185  1.00 93.64           H  
ATOM    575  N   THR A  38      10.173   4.530  -5.030  1.00 94.71           N  
ATOM    576  H   THR A  38       9.804   4.465  -5.968  1.00 94.71           H  
ATOM    577  CA  THR A  38      10.981   3.409  -4.545  1.00 94.71           C  
ATOM    578  HA  THR A  38      11.477   3.701  -3.620  1.00 94.71           H  
ATOM    579  C   THR A  38      12.085   3.088  -5.543  1.00 94.71           C  
ATOM    580  CB  THR A  38      10.118   2.184  -4.194  1.00 94.71           C  
ATOM    581  HB  THR A  38       9.427   2.463  -3.399  1.00 94.71           H  
ATOM    582  O   THR A  38      11.978   3.366  -6.735  1.00 94.71           O  
ATOM    583  CG2 THR A  38       9.319   1.629  -5.369  1.00 94.71           C  
ATOM    584 HG21 THR A  38       8.579   2.363  -5.690  1.00 94.71           H  
ATOM    585 HG22 THR A  38       8.796   0.723  -5.066  1.00 94.71           H  
ATOM    586 HG23 THR A  38       9.982   1.399  -6.204  1.00 94.71           H  
ATOM    587  OG1 THR A  38      10.953   1.149  -3.720  1.00 94.71           O  
ATOM    588  HG1 THR A  38      10.432   0.580  -3.149  1.00 94.71           H  
ATOM    589  N   LYS A  39      13.170   2.498  -5.040  1.00 93.56           N  
ATOM    590  H   LYS A  39      13.142   2.276  -4.055  1.00 93.56           H  
ATOM    591  CA  LYS A  39      14.244   1.925  -5.863  1.00 93.56           C  
ATOM    592  HA  LYS A  39      14.327   2.490  -6.792  1.00 93.56           H  
ATOM    593  C   LYS A  39      13.952   0.488  -6.292  1.00 93.56           C  
ATOM    594  CB  LYS A  39      15.570   2.012  -5.102  1.00 93.56           C  
ATOM    595  HB2 LYS A  39      16.319   1.402  -5.606  1.00 93.56           H  
ATOM    596  HB3 LYS A  39      15.434   1.627  -4.091  1.00 93.56           H  
ATOM    597  O   LYS A  39      14.739  -0.089  -7.038  1.00 93.56           O  
ATOM    598  CG  LYS A  39      16.081   3.454  -5.056  1.00 93.56           C  
ATOM    599  HG2 LYS A  39      16.318   3.780  -6.068  1.00 93.56           H  
ATOM    600  HG3 LYS A  39      15.318   4.111  -4.639  1.00 93.56           H  
ATOM    601  CD  LYS A  39      17.332   3.524  -4.183  1.00 93.56           C  
ATOM    602  HD2 LYS A  39      18.063   2.782  -4.504  1.00 93.56           H  
ATOM    603  HD3 LYS A  39      17.035   3.320  -3.154  1.00 93.56           H  
ATOM    604  CE  LYS A  39      17.935   4.922  -4.292  1.00 93.56           C  
ATOM    605  HE2 LYS A  39      17.117   5.633  -4.403  1.00 93.56           H  
ATOM    606  HE3 LYS A  39      18.568   4.977  -5.178  1.00 93.56           H  
ATOM    607  NZ  LYS A  39      18.680   5.259  -3.063  1.00 93.56           N  
ATOM    608  HZ1 LYS A  39      19.144   6.152  -3.148  1.00 93.56           H  
ATOM    609  HZ2 LYS A  39      17.962   5.387  -2.364  1.00 93.56           H  
ATOM    610  HZ3 LYS A  39      19.300   4.518  -2.772  1.00 93.56           H  
ATOM    611  N   GLN A  40      12.871  -0.106  -5.788  1.00 94.41           N  
ATOM    612  H   GLN A  40      12.247   0.437  -5.209  1.00 94.41           H  
ATOM    613  CA  GLN A  40      12.430  -1.429  -6.211  1.00 94.41           C  
ATOM    614  HA  GLN A  40      13.266  -2.123  -6.116  1.00 94.41           H  
ATOM    615  C   GLN A  40      12.009  -1.399  -7.688  1.00 94.41           C  
ATOM    616  CB  GLN A  40      11.289  -1.922  -5.307  1.00 94.41           C  
ATOM    617  HB2 GLN A  40      10.475  -1.197  -5.336  1.00 94.41           H  
ATOM    618  HB3 GLN A  40      10.919  -2.868  -5.701  1.00 94.41           H  
ATOM    619  O   GLN A  40      11.497  -0.395  -8.180  1.00 94.41           O  
ATOM    620  CG  GLN A  40      11.732  -2.148  -3.852  1.00 94.41           C  
ATOM    621  HG2 GLN A  40      12.371  -3.030  -3.803  1.00 94.41           H  
ATOM    622  HG3 GLN A  40      12.306  -1.294  -3.494  1.00 94.41           H  
ATOM    623  CD  GLN A  40      10.540  -2.325  -2.919  1.00 94.41           C  
ATOM    624  NE2 GLN A  40      10.121  -3.537  -2.628  1.00 94.41           N  
ATOM    625 HE21 GLN A  40       9.365  -3.637  -1.965  1.00 94.41           H  
ATOM    626 HE22 GLN A  40      10.492  -4.372  -3.058  1.00 94.41           H  
ATOM    627  OE1 GLN A  40       9.969  -1.349  -2.447  1.00 94.41           O  
ATOM    628  N   GLY A  41      12.243  -2.507  -8.392  1.00 96.18           N  
ATOM    629  H   GLY A  41      12.624  -3.308  -7.909  1.00 96.18           H  
ATOM    630  CA  GLY A  41      11.717  -2.726  -9.740  1.00 96.18           C  
ATOM    631  HA2 GLY A  41      11.694  -1.784 -10.289  1.00 96.18           H  
ATOM    632  HA3 GLY A  41      12.367  -3.419 -10.275  1.00 96.18           H  
ATOM    633  C   GLY A  41      10.303  -3.310  -9.719  1.00 96.18           C  
ATOM    634  O   GLY A  41       9.761  -3.597  -8.654  1.00 96.18           O  
ATOM    635  N   GLY A  42       9.732  -3.520 -10.905  1.00 97.96           N  
ATOM    636  H   GLY A  42      10.223  -3.253 -11.746  1.00 97.96           H  
ATOM    637  CA  GLY A  42       8.407  -4.120 -11.062  1.00 97.96           C  
ATOM    638  HA2 GLY A  42       8.298  -4.930 -10.341  1.00 97.96           H  
ATOM    639  HA3 GLY A  42       8.305  -4.546 -12.060  1.00 97.96           H  
ATOM    640  C   GLY A  42       7.274  -3.119 -10.852  1.00 97.96           C  
ATOM    641  O   GLY A  42       7.343  -1.982 -11.329  1.00 97.96           O  
ATOM    642  N   TYR A  43       6.237  -3.548 -10.138  1.00 98.38           N  
ATOM    643  H   TYR A  43       6.256  -4.497  -9.792  1.00 98.38           H  
ATOM    644  CA  TYR A  43       4.980  -2.824  -9.985  1.00 98.38           C  
ATOM    645  HA  TYR A  43       5.090  -1.814 -10.379  1.00 98.38           H  
ATOM    646  C   TYR A  43       4.568  -2.721  -8.519  1.00 98.38           C  
ATOM    647  CB  TYR A  43       3.894  -3.530 -10.799  1.00 98.38           C  
ATOM    648  HB2 TYR A  43       2.959  -2.986 -10.663  1.00 98.38           H  
ATOM    649  HB3 TYR A  43       3.751  -4.539 -10.412  1.00 98.38           H  
ATOM    650  O   TYR A  43       4.623  -3.711  -7.790  1.00 98.38           O  
ATOM    651  CG  TYR A  43       4.205  -3.609 -12.280  1.00 98.38           C  
ATOM    652  CD1 TYR A  43       3.827  -2.548 -13.123  1.00 98.38           C  
ATOM    653  HD1 TYR A  43       3.278  -1.712 -12.717  1.00 98.38           H  
ATOM    654  CD2 TYR A  43       4.888  -4.723 -12.809  1.00 98.38           C  
ATOM    655  HD2 TYR A  43       5.155  -5.548 -12.166  1.00 98.38           H  
ATOM    656  CE1 TYR A  43       4.147  -2.591 -14.491  1.00 98.38           C  
ATOM    657  HE1 TYR A  43       3.837  -1.798 -15.155  1.00 98.38           H  
ATOM    658  CE2 TYR A  43       5.196  -4.775 -14.182  1.00 98.38           C  
ATOM    659  HE2 TYR A  43       5.693  -5.639 -14.598  1.00 98.38           H  
ATOM    660  OH  TYR A  43       5.093  -3.728 -16.353  1.00 98.38           O  
ATOM    661  HH  TYR A  43       5.026  -4.636 -16.657  1.00 98.38           H  
ATOM    662  CZ  TYR A  43       4.830  -3.700 -15.022  1.00 98.38           C  
ATOM    663  N   VAL A  44       4.125  -1.540  -8.088  1.00 97.80           N  
ATOM    664  H   VAL A  44       3.957  -0.831  -8.787  1.00 97.80           H  
ATOM    665  CA  VAL A  44       3.414  -1.399  -6.813  1.00 97.80           C  
ATOM    666  HA  VAL A  44       3.890  -2.049  -6.079  1.00 97.80           H  
ATOM    667  C   VAL A  44       1.989  -1.887  -7.021  1.00 97.80           C  
ATOM    668  CB  VAL A  44       3.456   0.029  -6.246  1.00 97.80           C  
ATOM    669  HB  VAL A  44       3.075   0.735  -6.985  1.00 97.80           H  
ATOM    670  O   VAL A  44       1.325  -1.524  -7.992  1.00 97.80           O  
ATOM    671  CG1 VAL A  44       2.658   0.171  -4.946  1.00 97.80           C  
ATOM    672 HG11 VAL A  44       2.726   1.193  -4.571  1.00 97.80           H  
ATOM    673 HG12 VAL A  44       3.032  -0.517  -4.188  1.00 97.80           H  
ATOM    674 HG13 VAL A  44       1.606  -0.046  -5.134  1.00 97.80           H  
ATOM    675  CG2 VAL A  44       4.895   0.393  -5.880  1.00 97.80           C  
ATOM    676 HG21 VAL A  44       5.268  -0.302  -5.128  1.00 97.80           H  
ATOM    677 HG22 VAL A  44       5.529   0.345  -6.765  1.00 97.80           H  
ATOM    678 HG23 VAL A  44       4.922   1.394  -5.448  1.00 97.80           H  
ATOM    679  N   CYS A  45       1.552  -2.751  -6.118  1.00 97.33           N  
ATOM    680  H   CYS A  45       2.147  -2.969  -5.332  1.00 97.33           H  
ATOM    681  CA  CYS A  45       0.298  -3.470  -6.224  1.00 97.33           C  
ATOM    682  HA  CYS A  45      -0.329  -3.022  -6.995  1.00 97.33           H  
ATOM    683  C   CYS A  45      -0.453  -3.400  -4.899  1.00 97.33           C  
ATOM    684  CB  CYS A  45       0.583  -4.927  -6.602  1.00 97.33           C  
ATOM    685  HB2 CYS A  45       1.080  -5.432  -5.774  1.00 97.33           H  
ATOM    686  HB3 CYS A  45      -0.373  -5.416  -6.790  1.00 97.33           H  
ATOM    687  O   CYS A  45       0.159  -3.306  -3.832  1.00 97.33           O  
ATOM    688  SG  CYS A  45       1.615  -5.093  -8.086  1.00 97.33           S  
ATOM    689  HG  CYS A  45       2.677  -4.420  -7.634  1.00 97.33           H  
ATOM    690  N   LEU A  46      -1.777  -3.473  -4.941  1.00 96.32           N  
ATOM    691  H   LEU A  46      -2.218  -3.588  -5.843  1.00 96.32           H  
ATOM    692  CA  LEU A  46      -2.580  -3.744  -3.751  1.00 96.32           C  
ATOM    693  HA  LEU A  46      -2.054  -3.362  -2.876  1.00 96.32           H  
ATOM    694  C   LEU A  46      -2.704  -5.265  -3.585  1.00 96.32           C  
ATOM    695  CB  LEU A  46      -3.906  -2.975  -3.877  1.00 96.32           C  
ATOM    696  HB2 LEU A  46      -4.462  -3.364  -4.730  1.00 96.32           H  
ATOM    697  HB3 LEU A  46      -3.679  -1.931  -4.095  1.00 96.32           H  
ATOM    698  O   LEU A  46      -2.857  -5.976  -4.575  1.00 96.32           O  
ATOM    699  CG  LEU A  46      -4.805  -3.009  -2.629  1.00 96.32           C  
ATOM    700  HG  LEU A  46      -5.097  -4.038  -2.421  1.00 96.32           H  
ATOM    701  CD1 LEU A  46      -4.104  -2.433  -1.399  1.00 96.32           C  
ATOM    702 HD11 LEU A  46      -4.820  -2.362  -0.580  1.00 96.32           H  
ATOM    703 HD12 LEU A  46      -3.287  -3.085  -1.093  1.00 96.32           H  
ATOM    704 HD13 LEU A  46      -3.718  -1.437  -1.616  1.00 96.32           H  
ATOM    705  CD2 LEU A  46      -6.055  -2.159  -2.858  1.00 96.32           C  
ATOM    706 HD21 LEU A  46      -5.865  -1.118  -2.597  1.00 96.32           H  
ATOM    707 HD22 LEU A  46      -6.357  -2.166  -3.905  1.00 96.32           H  
ATOM    708 HD23 LEU A  46      -6.864  -2.539  -2.234  1.00 96.32           H  
ATOM    709  N   SER A  47      -2.570  -5.770  -2.361  1.00 96.84           N  
ATOM    710  H   SER A  47      -2.456  -5.136  -1.582  1.00 96.84           H  
ATOM    711  CA  SER A  47      -2.609  -7.203  -2.048  1.00 96.84           C  
ATOM    712  HA  SER A  47      -2.875  -7.754  -2.950  1.00 96.84           H  
ATOM    713  C   SER A  47      -3.668  -7.510  -1.000  1.00 96.84           C  
ATOM    714  CB  SER A  47      -1.235  -7.712  -1.599  1.00 96.84           C  
ATOM    715  HB2 SER A  47      -1.295  -8.790  -1.446  1.00 96.84           H  
ATOM    716  HB3 SER A  47      -0.518  -7.525  -2.398  1.00 96.84           H  
ATOM    717  O   SER A  47      -3.837  -6.738  -0.062  1.00 96.84           O  
ATOM    718  OG  SER A  47      -0.768  -7.121  -0.398  1.00 96.84           O  
ATOM    719  HG  SER A  47      -1.017  -6.194  -0.393  1.00 96.84           H  
ATOM    720  N   MET A  48      -4.350  -8.647  -1.127  1.00 95.52           N  
ATOM    721  H   MET A  48      -4.192  -9.207  -1.952  1.00 95.52           H  
ATOM    722  CA  MET A  48      -5.338  -9.128  -0.165  1.00 95.52           C  
ATOM    723  HA  MET A  48      -5.216  -8.585   0.773  1.00 95.52           H  
ATOM    724  C   MET A  48      -5.181 -10.606   0.095  1.00 95.52           C  
ATOM    725  CB  MET A  48      -6.753  -8.906  -0.680  1.00 95.52           C  
ATOM    726  HB2 MET A  48      -6.920  -9.604  -1.500  1.00 95.52           H  
ATOM    727  HB3 MET A  48      -6.784  -7.869  -1.015  1.00 95.52           H  
ATOM    728  O   MET A  48      -4.895 -11.404  -0.798  1.00 95.52           O  
ATOM    729  CG  MET A  48      -7.903  -9.111   0.304  1.00 95.52           C  
ATOM    730  HG2 MET A  48      -8.841  -8.885  -0.203  1.00 95.52           H  
ATOM    731  HG3 MET A  48      -7.940 -10.157   0.610  1.00 95.52           H  
ATOM    732  SD  MET A  48      -7.790  -8.081   1.777  1.00 95.52           S  
ATOM    733  CE  MET A  48      -7.949  -6.440   1.020  1.00 95.52           C  
ATOM    734  HE1 MET A  48      -7.608  -5.705   1.749  1.00 95.52           H  
ATOM    735  HE2 MET A  48      -7.307  -6.317   0.148  1.00 95.52           H  
ATOM    736  HE3 MET A  48      -8.986  -6.254   0.742  1.00 95.52           H  
ATOM    737  N   HIS A  49      -5.471 -10.961   1.332  1.00 96.37           N  
ATOM    738  H   HIS A  49      -5.796 -10.248   1.969  1.00 96.37           H  
ATOM    739  CA  HIS A  49      -5.582 -12.329   1.779  1.00 96.37           C  
ATOM    740  HA  HIS A  49      -5.744 -12.992   0.929  1.00 96.37           H  
ATOM    741  C   HIS A  49      -6.788 -12.422   2.713  1.00 96.37           C  
ATOM    742  CB  HIS A  49      -4.265 -12.703   2.463  1.00 96.37           C  
ATOM    743  HB2 HIS A  49      -3.442 -12.490   1.781  1.00 96.37           H  
ATOM    744  HB3 HIS A  49      -4.131 -12.105   3.364  1.00 96.37           H  
ATOM    745  O   HIS A  49      -7.001 -11.510   3.513  1.00 96.37           O  
ATOM    746  CG  HIS A  49      -4.205 -14.156   2.813  1.00 96.37           C  
ATOM    747  CD2 HIS A  49      -3.670 -15.148   2.041  1.00 96.37           C  
ATOM    748  HD2 HIS A  49      -3.181 -15.022   1.087  1.00 96.37           H  
ATOM    749  ND1 HIS A  49      -4.731 -14.747   3.935  1.00 96.37           N  
ATOM    750  HD1 HIS A  49      -5.142 -14.265   4.722  1.00 96.37           H  
ATOM    751  CE1 HIS A  49      -4.547 -16.075   3.829  1.00 96.37           C  
ATOM    752  HE1 HIS A  49      -4.868 -16.822   4.540  1.00 96.37           H  
ATOM    753  NE2 HIS A  49      -3.893 -16.357   2.697  1.00 96.37           N  
ATOM    754  N   GLU A  50      -7.537 -13.527   2.663  1.00 94.42           N  
ATOM    755  H   GLU A  50      -7.297 -14.243   1.992  1.00 94.42           H  
ATOM    756  CA  GLU A  50      -8.760 -13.745   3.463  1.00 94.42           C  
ATOM    757  HA  GLU A  50      -9.543 -13.072   3.115  1.00 94.42           H  
ATOM    758  C   GLU A  50      -8.552 -13.457   4.962  1.00 94.42           C  
ATOM    759  CB  GLU A  50      -9.260 -15.187   3.245  1.00 94.42           C  
ATOM    760  HB2 GLU A  50     -10.156 -15.327   3.850  1.00 94.42           H  
ATOM    761  HB3 GLU A  50      -9.536 -15.300   2.196  1.00 94.42           H  
ATOM    762  O   GLU A  50      -9.382 -12.839   5.624  1.00 94.42           O  
ATOM    763  CG  GLU A  50      -8.230 -16.277   3.606  1.00 94.42           C  
ATOM    764  HG2 GLU A  50      -7.359 -16.166   2.960  1.00 94.42           H  
ATOM    765  HG3 GLU A  50      -7.901 -16.137   4.636  1.00 94.42           H  
ATOM    766  CD  GLU A  50      -8.757 -17.714   3.485  1.00 94.42           C  
ATOM    767  OE1 GLU A  50      -7.952 -18.622   3.787  1.00 94.42           O  
ATOM    768  OE2 GLU A  50      -9.947 -17.904   3.153  1.00 94.42           O  
ATOM    769  N   LYS A  51      -7.366 -13.801   5.482  1.00 95.09           N  
ATOM    770  H   LYS A  51      -6.815 -14.399   4.884  1.00 95.09           H  
ATOM    771  CA  LYS A  51      -6.921 -13.522   6.860  1.00 95.09           C  
ATOM    772  HA  LYS A  51      -7.544 -14.101   7.542  1.00 95.09           H  
ATOM    773  C   LYS A  51      -7.077 -12.052   7.281  1.00 95.09           C  
ATOM    774  CB  LYS A  51      -5.459 -13.970   6.996  1.00 95.09           C  
ATOM    775  HB2 LYS A  51      -5.388 -15.013   6.688  1.00 95.09           H  
ATOM    776  HB3 LYS A  51      -4.848 -13.362   6.328  1.00 95.09           H  
ATOM    777  O   LYS A  51      -7.253 -11.792   8.468  1.00 95.09           O  
ATOM    778  CG  LYS A  51      -4.888 -13.849   8.416  1.00 95.09           C  
ATOM    779  HG2 LYS A  51      -5.474 -14.456   9.106  1.00 95.09           H  
ATOM    780  HG3 LYS A  51      -4.904 -12.808   8.739  1.00 95.09           H  
ATOM    781  CD  LYS A  51      -3.435 -14.329   8.402  1.00 95.09           C  
ATOM    782  HD2 LYS A  51      -3.402 -15.388   8.144  1.00 95.09           H  
ATOM    783  HD3 LYS A  51      -2.896 -13.774   7.634  1.00 95.09           H  
ATOM    784  CE  LYS A  51      -2.757 -14.104   9.752  1.00 95.09           C  
ATOM    785  HE2 LYS A  51      -3.143 -14.832  10.466  1.00 95.09           H  
ATOM    786  HE3 LYS A  51      -3.008 -13.102  10.100  1.00 95.09           H  
ATOM    787  NZ  LYS A  51      -1.286 -14.229   9.598  1.00 95.09           N  
ATOM    788  HZ1 LYS A  51      -0.942 -13.504   8.985  1.00 95.09           H  
ATOM    789  HZ2 LYS A  51      -0.794 -14.145  10.476  1.00 95.09           H  
ATOM    790  HZ3 LYS A  51      -1.027 -15.093   9.143  1.00 95.09           H  
ATOM    791  N   TYR A  52      -6.993 -11.114   6.338  1.00 95.23           N  
ATOM    792  H   TYR A  52      -6.935 -11.416   5.376  1.00 95.23           H  
ATOM    793  CA  TYR A  52      -7.058  -9.670   6.577  1.00 95.23           C  
ATOM    794  HA  TYR A  52      -7.201  -9.493   7.643  1.00 95.23           H  
ATOM    795  C   TYR A  52      -8.244  -8.992   5.893  1.00 95.23           C  
ATOM    796  CB  TYR A  52      -5.727  -9.021   6.181  1.00 95.23           C  
ATOM    797  HB2 TYR A  52      -5.800  -7.940   6.307  1.00 95.23           H  
ATOM    798  HB3 TYR A  52      -5.529  -9.222   5.128  1.00 95.23           H  
ATOM    799  O   TYR A  52      -8.341  -7.770   5.943  1.00 95.23           O  
ATOM    800  CG  TYR A  52      -4.578  -9.503   7.032  1.00 95.23           C  
ATOM    801  CD1 TYR A  52      -4.484  -9.074   8.369  1.00 95.23           C  
ATOM    802  HD1 TYR A  52      -5.214  -8.384   8.766  1.00 95.23           H  
ATOM    803  CD2 TYR A  52      -3.656 -10.430   6.517  1.00 95.23           C  
ATOM    804  HD2 TYR A  52      -3.742 -10.761   5.493  1.00 95.23           H  
ATOM    805  CE1 TYR A  52      -3.461  -9.565   9.196  1.00 95.23           C  
ATOM    806  HE1 TYR A  52      -3.418  -9.238  10.224  1.00 95.23           H  
ATOM    807  CE2 TYR A  52      -2.643 -10.939   7.346  1.00 95.23           C  
ATOM    808  HE2 TYR A  52      -1.948 -11.665   6.950  1.00 95.23           H  
ATOM    809  OH  TYR A  52      -1.599 -11.006   9.530  1.00 95.23           O  
ATOM    810  HH  TYR A  52      -1.605 -10.488  10.339  1.00 95.23           H  
ATOM    811  CZ  TYR A  52      -2.539 -10.502   8.686  1.00 95.23           C  
ATOM    812  N   GLU A  53      -9.175  -9.752   5.313  1.00 92.79           N  
ATOM    813  H   GLU A  53      -9.064 -10.755   5.294  1.00 92.79           H  
ATOM    814  CA  GLU A  53     -10.351  -9.188   4.642  1.00 92.79           C  
ATOM    815  HA  GLU A  53     -10.023  -8.534   3.834  1.00 92.79           H  
ATOM    816  C   GLU A  53     -11.197  -8.344   5.606  1.00 92.79           C  
ATOM    817  CB  GLU A  53     -11.161 -10.339   4.036  1.00 92.79           C  
ATOM    818  HB2 GLU A  53     -10.497 -10.927   3.402  1.00 92.79           H  
ATOM    819  HB3 GLU A  53     -11.539 -10.974   4.837  1.00 92.79           H  
ATOM    820  O   GLU A  53     -11.566  -7.218   5.288  1.00 92.79           O  
ATOM    821  CG  GLU A  53     -12.332  -9.829   3.185  1.00 92.79           C  
ATOM    822  HG2 GLU A  53     -13.003  -9.251   3.820  1.00 92.79           H  
ATOM    823  HG3 GLU A  53     -11.938  -9.166   2.415  1.00 92.79           H  
ATOM    824  CD  GLU A  53     -13.132 -10.957   2.519  1.00 92.79           C  
ATOM    825  OE1 GLU A  53     -14.123 -10.613   1.838  1.00 92.79           O  
ATOM    826  OE2 GLU A  53     -12.768 -12.141   2.704  1.00 92.79           O  
ATOM    827  N   SER A  54     -11.414  -8.833   6.832  1.00 94.08           N  
ATOM    828  H   SER A  54     -11.100  -9.774   7.023  1.00 94.08           H  
ATOM    829  CA  SER A  54     -12.152  -8.071   7.852  1.00 94.08           C  
ATOM    830  HA  SER A  54     -13.086  -7.729   7.405  1.00 94.08           H  
ATOM    831  C   SER A  54     -11.411  -6.822   8.335  1.00 94.08           C  
ATOM    832  CB  SER A  54     -12.514  -8.951   9.051  1.00 94.08           C  
ATOM    833  HB2 SER A  54     -13.130  -8.366   9.734  1.00 94.08           H  
ATOM    834  HB3 SER A  54     -13.103  -9.801   8.707  1.00 94.08           H  
ATOM    835  O   SER A  54     -12.042  -5.831   8.687  1.00 94.08           O  
ATOM    836  OG  SER A  54     -11.368  -9.413   9.752  1.00 94.08           O  
ATOM    837  HG  SER A  54     -10.927 -10.072   9.211  1.00 94.08           H  
ATOM    838  N   ASP A  55     -10.077  -6.838   8.355  1.00 94.72           N  
ATOM    839  H   ASP A  55      -9.595  -7.639   7.972  1.00 94.72           H  
ATOM    840  CA  ASP A  55      -9.298  -5.648   8.698  1.00 94.72           C  
ATOM    841  HA  ASP A  55      -9.760  -5.150   9.551  1.00 94.72           H  
ATOM    842  C   ASP A  55      -9.312  -4.626   7.559  1.00 94.72           C  
ATOM    843  CB  ASP A  55      -7.867  -6.030   9.087  1.00 94.72           C  
ATOM    844  HB2 ASP A  55      -7.268  -5.120   9.056  1.00 94.72           H  
ATOM    845  HB3 ASP A  55      -7.458  -6.728   8.356  1.00 94.72           H  
ATOM    846  O   ASP A  55      -9.353  -3.428   7.827  1.00 94.72           O  
ATOM    847  CG  ASP A  55      -7.728  -6.608  10.502  1.00 94.72           C  
ATOM    848  OD1 ASP A  55      -8.632  -6.390  11.359  1.00 94.72           O  
ATOM    849  OD2 ASP A  55      -6.665  -7.224  10.748  1.00 94.72           O  
ATOM    850  N   TYR A  56      -9.346  -5.080   6.306  1.00 93.34           N  
ATOM    851  H   TYR A  56      -9.298  -6.075   6.138  1.00 93.34           H  
ATOM    852  CA  TYR A  56      -9.529  -4.197   5.160  1.00 93.34           C  
ATOM    853  HA  TYR A  56      -8.801  -3.389   5.223  1.00 93.34           H  
ATOM    854  C   TYR A  56     -10.922  -3.563   5.150  1.00 93.34           C  
ATOM    855  CB  TYR A  56      -9.278  -4.970   3.871  1.00 93.34           C  
ATOM    856  HB2 TYR A  56      -8.347  -5.531   3.965  1.00 93.34           H  
ATOM    857  HB3 TYR A  56     -10.076  -5.695   3.713  1.00 93.34           H  
ATOM    858  O   TYR A  56     -11.032  -2.349   5.033  1.00 93.34           O  
ATOM    859  CG  TYR A  56      -9.173  -4.059   2.670  1.00 93.34           C  
ATOM    860  CD1 TYR A  56     -10.202  -4.037   1.715  1.00 93.34           C  
ATOM    861  HD1 TYR A  56     -11.103  -4.615   1.857  1.00 93.34           H  
ATOM    862  CD2 TYR A  56      -8.012  -3.281   2.477  1.00 93.34           C  
ATOM    863  HD2 TYR A  56      -7.220  -3.305   3.210  1.00 93.34           H  
ATOM    864  CE1 TYR A  56     -10.053  -3.255   0.558  1.00 93.34           C  
ATOM    865  HE1 TYR A  56     -10.823  -3.244  -0.199  1.00 93.34           H  
ATOM    866  CE2 TYR A  56      -7.883  -2.469   1.334  1.00 93.34           C  
ATOM    867  HE2 TYR A  56      -7.004  -1.858   1.193  1.00 93.34           H  
ATOM    868  OH  TYR A  56      -8.807  -1.675  -0.737  1.00 93.34           O  
ATOM    869  HH  TYR A  56      -8.071  -1.061  -0.675  1.00 93.34           H  
ATOM    870  CZ  TYR A  56      -8.916  -2.449   0.374  1.00 93.34           C  
ATOM    871  N   GLN A  57     -11.978  -4.344   5.398  1.00 91.86           N  
ATOM    872  H   GLN A  57     -11.837  -5.342   5.454  1.00 91.86           H  
ATOM    873  CA  GLN A  57     -13.345  -3.821   5.528  1.00 91.86           C  
ATOM    874  HA  GLN A  57     -13.636  -3.343   4.592  1.00 91.86           H  
ATOM    875  C   GLN A  57     -13.450  -2.752   6.627  1.00 91.86           C  
ATOM    876  CB  GLN A  57     -14.313  -4.977   5.815  1.00 91.86           C  
ATOM    877  HB2 GLN A  57     -13.909  -5.586   6.623  1.00 91.86           H  
ATOM    878  HB3 GLN A  57     -15.271  -4.569   6.140  1.00 91.86           H  
ATOM    879  O   GLN A  57     -14.053  -1.705   6.413  1.00 91.86           O  
ATOM    880  CG  GLN A  57     -14.563  -5.851   4.575  1.00 91.86           C  
ATOM    881  HG2 GLN A  57     -15.129  -5.273   3.844  1.00 91.86           H  
ATOM    882  HG3 GLN A  57     -13.613  -6.127   4.117  1.00 91.86           H  
ATOM    883  CD  GLN A  57     -15.330  -7.134   4.887  1.00 91.86           C  
ATOM    884  NE2 GLN A  57     -15.562  -7.970   3.898  1.00 91.86           N  
ATOM    885 HE21 GLN A  57     -15.178  -7.805   2.978  1.00 91.86           H  
ATOM    886 HE22 GLN A  57     -15.981  -8.859   4.131  1.00 91.86           H  
ATOM    887  OE1 GLN A  57     -15.697  -7.442   6.013  1.00 91.86           O  
ATOM    888  N   LYS A  58     -12.783  -2.940   7.776  1.00 94.70           N  
ATOM    889  H   LYS A  58     -12.324  -3.828   7.921  1.00 94.70           H  
ATOM    890  CA  LYS A  58     -12.700  -1.893   8.814  1.00 94.70           C  
ATOM    891  HA  LYS A  58     -13.708  -1.613   9.120  1.00 94.70           H  
ATOM    892  C   LYS A  58     -12.027  -0.608   8.320  1.00 94.70           C  
ATOM    893  CB  LYS A  58     -11.920  -2.391  10.030  1.00 94.70           C  
ATOM    894  HB2 LYS A  58     -11.697  -1.542  10.676  1.00 94.70           H  
ATOM    895  HB3 LYS A  58     -10.974  -2.803   9.679  1.00 94.70           H  
ATOM    896  O   LYS A  58     -12.364   0.463   8.818  1.00 94.70           O  
ATOM    897  CG  LYS A  58     -12.672  -3.428  10.868  1.00 94.70           C  
ATOM    898  HG2 LYS A  58     -13.053  -4.223  10.226  1.00 94.70           H  
ATOM    899  HG3 LYS A  58     -13.514  -2.960  11.378  1.00 94.70           H  
ATOM    900  CD  LYS A  58     -11.685  -3.995  11.893  1.00 94.70           C  
ATOM    901  HD2 LYS A  58     -11.551  -3.284  12.708  1.00 94.70           H  
ATOM    902  HD3 LYS A  58     -10.724  -4.147  11.402  1.00 94.70           H  
ATOM    903  CE  LYS A  58     -12.161  -5.340  12.428  1.00 94.70           C  
ATOM    904  HE2 LYS A  58     -12.896  -5.183  13.216  1.00 94.70           H  
ATOM    905  HE3 LYS A  58     -12.642  -5.869  11.605  1.00 94.70           H  
ATOM    906  NZ  LYS A  58     -10.991  -6.126  12.895  1.00 94.70           N  
ATOM    907  HZ1 LYS A  58     -10.513  -5.677  13.663  1.00 94.70           H  
ATOM    908  HZ2 LYS A  58     -10.301  -6.191  12.160  1.00 94.70           H  
ATOM    909  HZ3 LYS A  58     -11.241  -7.080  13.109  1.00 94.70           H  
ATOM    910  N   LEU A  59     -11.066  -0.690   7.396  1.00 94.49           N  
ATOM    911  H   LEU A  59     -10.866  -1.592   6.988  1.00 94.49           H  
ATOM    912  CA  LEU A  59     -10.454   0.494   6.783  1.00 94.49           C  
ATOM    913  HA  LEU A  59     -10.259   1.227   7.567  1.00 94.49           H  
ATOM    914  C   LEU A  59     -11.394   1.181   5.780  1.00 94.49           C  
ATOM    915  CB  LEU A  59      -9.111   0.150   6.119  1.00 94.49           C  
ATOM    916  HB2 LEU A  59      -8.778   1.027   5.563  1.00 94.49           H  
ATOM    917  HB3 LEU A  59      -9.266  -0.646   5.390  1.00 94.49           H  
ATOM    918  O   LEU A  59     -11.347   2.400   5.654  1.00 94.49           O  
ATOM    919  CG  LEU A  59      -7.986  -0.257   7.081  1.00 94.49           C  
ATOM    920  HG  LEU A  59      -8.292  -1.119   7.675  1.00 94.49           H  
ATOM    921  CD1 LEU A  59      -6.759  -0.642   6.258  1.00 94.49           C  
ATOM    922 HD11 LEU A  59      -7.017  -1.461   5.586  1.00 94.49           H  
ATOM    923 HD12 LEU A  59      -6.437   0.210   5.658  1.00 94.49           H  
ATOM    924 HD13 LEU A  59      -5.948  -0.958   6.914  1.00 94.49           H  
ATOM    925  CD2 LEU A  59      -7.576   0.870   8.037  1.00 94.49           C  
ATOM    926 HD21 LEU A  59      -6.708   0.559   8.619  1.00 94.49           H  
ATOM    927 HD22 LEU A  59      -7.337   1.765   7.464  1.00 94.49           H  
ATOM    928 HD23 LEU A  59      -8.398   1.091   8.719  1.00 94.49           H  
ATOM    929  N   CYS A  60     -12.266   0.432   5.112  1.00 91.67           N  
ATOM    930  H   CYS A  60     -12.181  -0.574   5.156  1.00 91.67           H  
ATOM    931  CA  CYS A  60     -13.266   0.986   4.197  1.00 91.67           C  
ATOM    932  HA  CYS A  60     -12.820   1.793   3.615  1.00 91.67           H  
ATOM    933  C   CYS A  60     -14.488   1.581   4.924  1.00 91.67           C  
ATOM    934  CB  CYS A  60     -13.674  -0.121   3.221  1.00 91.67           C  
ATOM    935  HB2 CYS A  60     -14.091  -0.969   3.764  1.00 91.67           H  
ATOM    936  HB3 CYS A  60     -14.430   0.264   2.537  1.00 91.67           H  
ATOM    937  O   CYS A  60     -15.141   2.480   4.401  1.00 91.67           O  
ATOM    938  SG  CYS A  60     -12.233  -0.648   2.249  1.00 91.67           S  
ATOM    939  HG  CYS A  60     -12.699  -0.127   1.110  1.00 91.67           H  
ATOM    940  N   GLU A  61     -14.793   1.112   6.139  1.00 93.60           N  
ATOM    941  H   GLU A  61     -14.298   0.284   6.439  1.00 93.60           H  
ATOM    942  CA  GLU A  61     -16.005   1.490   6.881  1.00 93.60           C  
ATOM    943  HA  GLU A  61     -16.613   2.152   6.264  1.00 93.60           H  
ATOM    944  C   GLU A  61     -15.692   2.281   8.164  1.00 93.60           C  
ATOM    945  CB  GLU A  61     -16.860   0.240   7.164  1.00 93.60           C  
ATOM    946  HB2 GLU A  61     -17.723   0.549   7.754  1.00 93.60           H  
ATOM    947  HB3 GLU A  61     -16.274  -0.467   7.752  1.00 93.60           H  
ATOM    948  O   GLU A  61     -15.794   3.511   8.190  1.00 93.60           O  
ATOM    949  CG  GLU A  61     -17.362  -0.466   5.890  1.00 93.60           C  
ATOM    950  HG2 GLU A  61     -16.508  -0.775   5.288  1.00 93.60           H  
ATOM    951  HG3 GLU A  61     -17.943   0.250   5.309  1.00 93.60           H  
ATOM    952  CD  GLU A  61     -18.235  -1.702   6.181  1.00 93.60           C  
ATOM    953  OE1 GLU A  61     -18.660  -2.355   5.200  1.00 93.60           O  
ATOM    954  OE2 GLU A  61     -18.519  -1.985   7.369  1.00 93.60           O  
ATOM    955  N   ASP A  62     -15.287   1.593   9.237  1.00 96.73           N  
ATOM    956  H   ASP A  62     -15.270   0.586   9.165  1.00 96.73           H  
ATOM    957  CA  ASP A  62     -15.079   2.192  10.564  1.00 96.73           C  
ATOM    958  HA  ASP A  62     -16.023   2.602  10.923  1.00 96.73           H  
ATOM    959  C   ASP A  62     -14.050   3.334  10.535  1.00 96.73           C  
ATOM    960  CB  ASP A  62     -14.590   1.121  11.559  1.00 96.73           C  
ATOM    961  HB2 ASP A  62     -14.296   1.627  12.479  1.00 96.73           H  
ATOM    962  HB3 ASP A  62     -13.705   0.630  11.156  1.00 96.73           H  
ATOM    963  O   ASP A  62     -14.224   4.372  11.181  1.00 96.73           O  
ATOM    964  CG  ASP A  62     -15.614   0.057  11.961  1.00 96.73           C  
ATOM    965  OD1 ASP A  62     -16.824   0.272  11.743  1.00 96.73           O  
ATOM    966  OD2 ASP A  62     -15.164  -0.929  12.596  1.00 96.73           O  
ATOM    967  N   TYR A  63     -12.972   3.155   9.772  1.00 97.10           N  
ATOM    968  H   TYR A  63     -12.895   2.279   9.274  1.00 97.10           H  
ATOM    969  CA  TYR A  63     -11.901   4.139   9.639  1.00 97.10           C  
ATOM    970  HA  TYR A  63     -11.532   4.411  10.627  1.00 97.10           H  
ATOM    971  C   TYR A  63     -12.376   5.430   8.978  1.00 97.10           C  
ATOM    972  CB  TYR A  63     -10.776   3.500   8.835  1.00 97.10           C  
ATOM    973  HB2 TYR A  63     -10.377   2.652   9.392  1.00 97.10           H  
ATOM    974  HB3 TYR A  63     -11.226   3.123   7.917  1.00 97.10           H  
ATOM    975  O   TYR A  63     -12.031   6.515   9.450  1.00 97.10           O  
ATOM    976  CG  TYR A  63      -9.633   4.422   8.472  1.00 97.10           C  
ATOM    977  CD1 TYR A  63      -9.342   4.694   7.122  1.00 97.10           C  
ATOM    978  HD1 TYR A  63      -9.943   4.267   6.333  1.00 97.10           H  
ATOM    979  CD2 TYR A  63      -8.864   5.009   9.489  1.00 97.10           C  
ATOM    980  HD2 TYR A  63      -9.140   4.839  10.519  1.00 97.10           H  
ATOM    981  CE1 TYR A  63      -8.258   5.522   6.791  1.00 97.10           C  
ATOM    982  HE1 TYR A  63      -8.026   5.714   5.754  1.00 97.10           H  
ATOM    983  CE2 TYR A  63      -7.783   5.843   9.165  1.00 97.10           C  
ATOM    984  HE2 TYR A  63      -7.199   6.304   9.948  1.00 97.10           H  
ATOM    985  OH  TYR A  63      -6.424   6.873   7.490  1.00 97.10           O  
ATOM    986  HH  TYR A  63      -6.112   7.353   8.261  1.00 97.10           H  
ATOM    987  CZ  TYR A  63      -7.479   6.092   7.812  1.00 97.10           C  
ATOM    988  N   VAL A  64     -13.207   5.323   7.939  1.00 94.99           N  
ATOM    989  H   VAL A  64     -13.493   4.398   7.649  1.00 94.99           H  
ATOM    990  CA  VAL A  64     -13.810   6.474   7.256  1.00 94.99           C  
ATOM    991  HA  VAL A  64     -13.018   7.134   6.902  1.00 94.99           H  
ATOM    992  C   VAL A  64     -14.665   7.273   8.236  1.00 94.99           C  
ATOM    993  CB  VAL A  64     -14.636   5.999   6.042  1.00 94.99           C  
ATOM    994  HB  VAL A  64     -15.330   5.220   6.361  1.00 94.99           H  
ATOM    995  O   VAL A  64     -14.509   8.491   8.340  1.00 94.99           O  
ATOM    996  CG1 VAL A  64     -15.468   7.121   5.407  1.00 94.99           C  
ATOM    997 HG11 VAL A  64     -14.836   7.970   5.145  1.00 94.99           H  
ATOM    998 HG12 VAL A  64     -15.954   6.745   4.506  1.00 94.99           H  
ATOM    999 HG13 VAL A  64     -16.245   7.451   6.096  1.00 94.99           H  
ATOM   1000  CG2 VAL A  64     -13.715   5.412   4.966  1.00 94.99           C  
ATOM   1001 HG21 VAL A  64     -13.026   6.171   4.595  1.00 94.99           H  
ATOM   1002 HG22 VAL A  64     -13.149   4.571   5.365  1.00 94.99           H  
ATOM   1003 HG23 VAL A  64     -14.314   5.038   4.136  1.00 94.99           H  
ATOM   1004  N   LEU A  65     -15.519   6.593   9.008  1.00 96.87           N  
ATOM   1005  H   LEU A  65     -15.567   5.591   8.895  1.00 96.87           H  
ATOM   1006  CA  LEU A  65     -16.387   7.241   9.994  1.00 96.87           C  
ATOM   1007  HA  LEU A  65     -16.964   8.019   9.494  1.00 96.87           H  
ATOM   1008  C   LEU A  65     -15.590   7.947  11.094  1.00 96.87           C  
ATOM   1009  CB  LEU A  65     -17.343   6.203  10.604  1.00 96.87           C  
ATOM   1010  HB2 LEU A  65     -16.751   5.396  11.035  1.00 96.87           H  
ATOM   1011  HB3 LEU A  65     -17.894   6.679  11.415  1.00 96.87           H  
ATOM   1012  O   LEU A  65     -15.909   9.080  11.453  1.00 96.87           O  
ATOM   1013  CG  LEU A  65     -18.354   5.598   9.614  1.00 96.87           C  
ATOM   1014  HG  LEU A  65     -17.827   5.097   8.802  1.00 96.87           H  
ATOM   1015  CD1 LEU A  65     -19.215   4.568  10.346  1.00 96.87           C  
ATOM   1016 HD11 LEU A  65     -18.572   3.779  10.736  1.00 96.87           H  
ATOM   1017 HD12 LEU A  65     -19.758   5.037  11.167  1.00 96.87           H  
ATOM   1018 HD13 LEU A  65     -19.916   4.114   9.646  1.00 96.87           H  
ATOM   1019  CD2 LEU A  65     -19.284   6.657   9.013  1.00 96.87           C  
ATOM   1020 HD21 LEU A  65     -18.711   7.329   8.373  1.00 96.87           H  
ATOM   1021 HD22 LEU A  65     -19.770   7.226   9.806  1.00 96.87           H  
ATOM   1022 HD23 LEU A  65     -20.036   6.167   8.394  1.00 96.87           H  
ATOM   1023  N   ASP A  66     -14.536   7.314  11.605  1.00 97.86           N  
ATOM   1024  H   ASP A  66     -14.347   6.369  11.303  1.00 97.86           H  
ATOM   1025  CA  ASP A  66     -13.691   7.925  12.629  1.00 97.86           C  
ATOM   1026  HA  ASP A  66     -14.311   8.262  13.460  1.00 97.86           H  
ATOM   1027  C   ASP A  66     -12.908   9.131  12.110  1.00 97.86           C  
ATOM   1028  CB  ASP A  66     -12.680   6.915  13.141  1.00 97.86           C  
ATOM   1029  HB2 ASP A  66     -11.903   7.448  13.689  1.00 97.86           H  
ATOM   1030  HB3 ASP A  66     -12.201   6.421  12.296  1.00 97.86           H  
ATOM   1031  O   ASP A  66     -12.751  10.111  12.835  1.00 97.86           O  
ATOM   1032  CG  ASP A  66     -13.245   5.870  14.082  1.00 97.86           C  
ATOM   1033  OD1 ASP A  66     -14.338   5.968  14.673  1.00 97.86           O  
ATOM   1034  OD2 ASP A  66     -12.454   4.945  14.332  1.00 97.86           O  
ATOM   1035  N   CYS A  67     -12.406   9.078  10.873  1.00 97.48           N  
ATOM   1036  H   CYS A  67     -12.538   8.242  10.323  1.00 97.48           H  
ATOM   1037  CA  CYS A  67     -11.684  10.202  10.284  1.00 97.48           C  
ATOM   1038  HA  CYS A  67     -10.960  10.569  11.011  1.00 97.48           H  
ATOM   1039  C   CYS A  67     -12.597  11.396   9.986  1.00 97.48           C  
ATOM   1040  CB  CYS A  67     -10.929   9.737   9.036  1.00 97.48           C  
ATOM   1041  HB2 CYS A  67     -10.606  10.617   8.480  1.00 97.48           H  
ATOM   1042  HB3 CYS A  67     -11.573   9.132   8.398  1.00 97.48           H  
ATOM   1043  O   CYS A  67     -12.175  12.533  10.194  1.00 97.48           O  
ATOM   1044  SG  CYS A  67      -9.463   8.798   9.549  1.00 97.48           S  
ATOM   1045  HG  CYS A  67      -9.347   9.428  10.721  1.00 97.48           H  
ATOM   1046  N   GLU A  68     -13.841  11.165   9.556  1.00 96.19           N  
ATOM   1047  H   GLU A  68     -14.114  10.217   9.343  1.00 96.19           H  
ATOM   1048  CA  GLU A  68     -14.836  12.236   9.395  1.00 96.19           C  
ATOM   1049  HA  GLU A  68     -14.391  13.063   8.842  1.00 96.19           H  
ATOM   1050  C   GLU A  68     -15.297  12.819  10.741  1.00 96.19           C  
ATOM   1051  CB  GLU A  68     -16.053  11.717   8.610  1.00 96.19           C  
ATOM   1052  HB2 GLU A  68     -16.873  12.428   8.713  1.00 96.19           H  
ATOM   1053  HB3 GLU A  68     -16.384  10.774   9.044  1.00 96.19           H  
ATOM   1054  O   GLU A  68     -15.574  14.016  10.835  1.00 96.19           O  
ATOM   1055  CG  GLU A  68     -15.786  11.510   7.110  1.00 96.19           C  
ATOM   1056  HG2 GLU A  68     -14.990  10.775   6.991  1.00 96.19           H  
ATOM   1057  HG3 GLU A  68     -16.687  11.092   6.660  1.00 96.19           H  
ATOM   1058  CD  GLU A  68     -15.410  12.797   6.347  1.00 96.19           C  
ATOM   1059  OE1 GLU A  68     -14.739  12.681   5.297  1.00 96.19           O  
ATOM   1060  OE2 GLU A  68     -15.757  13.921   6.781  1.00 96.19           O  
ATOM   1061  N   ALA A  69     -15.364  11.997  11.794  1.00 96.94           N  
ATOM   1062  H   ALA A  69     -15.185  11.014  11.649  1.00 96.94           H  
ATOM   1063  CA  ALA A  69     -15.730  12.444  13.137  1.00 96.94           C  
ATOM   1064  HA  ALA A  69     -16.564  13.140  13.051  1.00 96.94           H  
ATOM   1065  C   ALA A  69     -14.597  13.190  13.868  1.00 96.94           C  
ATOM   1066  CB  ALA A  69     -16.205  11.226  13.936  1.00 96.94           C  
ATOM   1067  HB1 ALA A  69     -15.387  10.513  14.039  1.00 96.94           H  
ATOM   1068  HB2 ALA A  69     -16.533  11.542  14.927  1.00 96.94           H  
ATOM   1069  HB3 ALA A  69     -17.034  10.743  13.418  1.00 96.94           H  
ATOM   1070  O   ALA A  69     -14.870  13.945  14.805  1.00 96.94           O  
ATOM   1071  N   ASP A  70     -13.339  12.993  13.464  1.00 96.11           N  
ATOM   1072  H   ASP A  70     -13.173  12.321  12.728  1.00 96.11           H  
ATOM   1073  CA  ASP A  70     -12.180  13.650  14.066  1.00 96.11           C  
ATOM   1074  HA  ASP A  70     -12.279  13.581  15.149  1.00 96.11           H  
ATOM   1075  C   ASP A  70     -12.137  15.142  13.691  1.00 96.11           C  
ATOM   1076  CB  ASP A  70     -10.886  12.903  13.686  1.00 96.11           C  
ATOM   1077  HB2 ASP A  70     -10.991  11.855  13.967  1.00 96.11           H  
ATOM   1078  HB3 ASP A  70     -10.741  12.952  12.607  1.00 96.11           H  
ATOM   1079  O   ASP A  70     -11.859  15.526  12.553  1.00 96.11           O  
ATOM   1080  CG  ASP A  70      -9.641  13.460  14.390  1.00 96.11           C  
ATOM   1081  OD1 ASP A  70      -9.796  14.425  15.172  1.00 96.11           O  
ATOM   1082  OD2 ASP A  70      -8.531  12.940  14.124  1.00 96.11           O  
ATOM   1083  N   SER A  71     -12.387  16.018  14.665  1.00 94.04           N  
ATOM   1084  H   SER A  71     -12.621  15.657  15.578  1.00 94.04           H  
ATOM   1085  CA  SER A  71     -12.312  17.472  14.488  1.00 94.04           C  
ATOM   1086  HA  SER A  71     -12.650  17.715  13.481  1.00 94.04           H  
ATOM   1087  C   SER A  71     -10.903  18.042  14.636  1.00 94.04           C  
ATOM   1088  CB  SER A  71     -13.259  18.175  15.461  1.00 94.04           C  
ATOM   1089  HB2 SER A  71     -13.175  19.254  15.329  1.00 94.04           H  
ATOM   1090  HB3 SER A  71     -14.283  17.880  15.234  1.00 94.04           H  
ATOM   1091  O   SER A  71     -10.696  19.208  14.300  1.00 94.04           O  
ATOM   1092  OG  SER A  71     -12.979  17.845  16.811  1.00 94.04           O  
ATOM   1093  HG  SER A  71     -12.031  17.844  16.959  1.00 94.04           H  
ATOM   1094  N   ASP A  72      -9.939  17.257  15.117  1.00 95.12           N  
ATOM   1095  H   ASP A  72     -10.108  16.275  15.281  1.00 95.12           H  
ATOM   1096  CA  ASP A  72      -8.611  17.760  15.438  1.00 95.12           C  
ATOM   1097  HA  ASP A  72      -8.738  18.686  15.998  1.00 95.12           H  
ATOM   1098  C   ASP A  72      -7.834  18.109  14.165  1.00 95.12           C  
ATOM   1099  CB  ASP A  72      -7.831  16.790  16.350  1.00 95.12           C  
ATOM   1100  HB2 ASP A  72      -7.781  15.805  15.886  1.00 95.12           H  
ATOM   1101  HB3 ASP A  72      -6.808  17.158  16.432  1.00 95.12           H  
ATOM   1102  O   ASP A  72      -7.943  17.472  13.109  1.00 95.12           O  
ATOM   1103  CG  ASP A  72      -8.391  16.676  17.778  1.00 95.12           C  
ATOM   1104  OD1 ASP A  72      -9.191  17.558  18.178  1.00 95.12           O  
ATOM   1105  OD2 ASP A  72      -7.919  15.779  18.518  1.00 95.12           O  
ATOM   1106  N   GLU A  73      -7.038  19.169  14.257  1.00 94.74           N  
ATOM   1107  H   GLU A  73      -6.986  19.659  15.138  1.00 94.74           H  
ATOM   1108  CA  GLU A  73      -6.072  19.501  13.220  1.00 94.74           C  
ATOM   1109  HA  GLU A  73      -6.512  19.294  12.245  1.00 94.74           H  
ATOM   1110  C   GLU A  73      -4.829  18.627  13.373  1.00 94.74           C  
ATOM   1111  CB  GLU A  73      -5.695  20.985  13.256  1.00 94.74           C  
ATOM   1112  HB2 GLU A  73      -4.875  21.140  12.555  1.00 94.74           H  
ATOM   1113  HB3 GLU A  73      -5.352  21.246  14.257  1.00 94.74           H  
ATOM   1114  O   GLU A  73      -4.352  18.357  14.478  1.00 94.74           O  
ATOM   1115  CG  GLU A  73      -6.862  21.898  12.850  1.00 94.74           C  
ATOM   1116  HG2 GLU A  73      -7.667  21.792  13.578  1.00 94.74           H  
ATOM   1117  HG3 GLU A  73      -7.235  21.571  11.880  1.00 94.74           H  
ATOM   1118  CD  GLU A  73      -6.457  23.379  12.759  1.00 94.74           C  
ATOM   1119  OE1 GLU A  73      -7.317  24.184  12.334  1.00 94.74           O  
ATOM   1120  OE2 GLU A  73      -5.295  23.711  13.095  1.00 94.74           O  
ATOM   1121  N   TYR A  74      -4.256  18.223  12.243  1.00 96.37           N  
ATOM   1122  H   TYR A  74      -4.680  18.463  11.359  1.00 96.37           H  
ATOM   1123  CA  TYR A  74      -3.016  17.467  12.227  1.00 96.37           C  
ATOM   1124  HA  TYR A  74      -2.574  17.481  13.223  1.00 96.37           H  
ATOM   1125  C   TYR A  74      -2.010  18.104  11.278  1.00 96.37           C  
ATOM   1126  CB  TYR A  74      -3.304  16.004  11.889  1.00 96.37           C  
ATOM   1127  HB2 TYR A  74      -4.003  15.605  12.625  1.00 96.37           H  
ATOM   1128  HB3 TYR A  74      -3.781  15.949  10.911  1.00 96.37           H  
ATOM   1129  O   TYR A  74      -2.307  18.397  10.120  1.00 96.37           O  
ATOM   1130  CG  TYR A  74      -2.052  15.154  11.896  1.00 96.37           C  
ATOM   1131  CD1 TYR A  74      -1.479  14.755  10.676  1.00 96.37           C  
ATOM   1132  HD1 TYR A  74      -1.951  15.019   9.741  1.00 96.37           H  
ATOM   1133  CD2 TYR A  74      -1.432  14.812  13.115  1.00 96.37           C  
ATOM   1134  HD2 TYR A  74      -1.876  15.135  14.045  1.00 96.37           H  
ATOM   1135  CE1 TYR A  74      -0.288  14.010  10.674  1.00 96.37           C  
ATOM   1136  HE1 TYR A  74       0.163  13.704   9.742  1.00 96.37           H  
ATOM   1137  CE2 TYR A  74      -0.238  14.060  13.115  1.00 96.37           C  
ATOM   1138  HE2 TYR A  74       0.249  13.802  14.044  1.00 96.37           H  
ATOM   1139  OH  TYR A  74       1.490  12.940  11.840  1.00 96.37           O  
ATOM   1140  HH  TYR A  74       1.911  12.782  12.688  1.00 96.37           H  
ATOM   1141  CZ  TYR A  74       0.336  13.658  11.887  1.00 96.37           C  
ATOM   1142  N   LYS A  75      -0.786  18.295  11.773  1.00 95.25           N  
ATOM   1143  H   LYS A  75      -0.605  17.976  12.714  1.00 95.25           H  
ATOM   1144  CA  LYS A  75       0.339  18.748  10.962  1.00 95.25           C  
ATOM   1145  HA  LYS A  75      -0.049  19.237  10.068  1.00 95.25           H  
ATOM   1146  C   LYS A  75       1.156  17.541  10.527  1.00 95.25           C  
ATOM   1147  CB  LYS A  75       1.166  19.774  11.740  1.00 95.25           C  
ATOM   1148  HB2 LYS A  75       1.601  19.303  12.621  1.00 95.25           H  
ATOM   1149  HB3 LYS A  75       0.510  20.583  12.061  1.00 95.25           H  
ATOM   1150  O   LYS A  75       1.719  16.848  11.368  1.00 95.25           O  
ATOM   1151  CG  LYS A  75       2.277  20.345  10.852  1.00 95.25           C  
ATOM   1152  HG2 LYS A  75       1.835  20.779   9.955  1.00 95.25           H  
ATOM   1153  HG3 LYS A  75       2.963  19.550  10.561  1.00 95.25           H  
ATOM   1154  CD  LYS A  75       3.058  21.422  11.602  1.00 95.25           C  
ATOM   1155  HD2 LYS A  75       2.377  22.223  11.891  1.00 95.25           H  
ATOM   1156  HD3 LYS A  75       3.504  20.984  12.495  1.00 95.25           H  
ATOM   1157  CE  LYS A  75       4.151  21.968  10.683  1.00 95.25           C  
ATOM   1158  HE2 LYS A  75       3.680  22.353   9.779  1.00 95.25           H  
ATOM   1159  HE3 LYS A  75       4.802  21.143  10.393  1.00 95.25           H  
ATOM   1160  NZ  LYS A  75       4.926  23.034  11.359  1.00 95.25           N  
ATOM   1161  HZ1 LYS A  75       4.310  23.790  11.622  1.00 95.25           H  
ATOM   1162  HZ2 LYS A  75       5.642  23.390  10.742  1.00 95.25           H  
ATOM   1163  HZ3 LYS A  75       5.361  22.664  12.193  1.00 95.25           H  
ATOM   1164  N   ILE A  76       1.260  17.350   9.217  1.00 96.06           N  
ATOM   1165  H   ILE A  76       0.719  17.945   8.606  1.00 96.06           H  
ATOM   1166  CA  ILE A  76       2.043  16.271   8.616  1.00 96.06           C  
ATOM   1167  HA  ILE A  76       1.668  15.323   9.003  1.00 96.06           H  
ATOM   1168  C   ILE A  76       3.517  16.399   9.019  1.00 96.06           C  
ATOM   1169  CB  ILE A  76       1.873  16.262   7.081  1.00 96.06           C  
ATOM   1170  HB  ILE A  76       2.253  17.206   6.690  1.00 96.06           H  
ATOM   1171  O   ILE A  76       4.118  17.472   8.906  1.00 96.06           O  
ATOM   1172  CG1 ILE A  76       0.382  16.136   6.689  1.00 96.06           C  
ATOM   1173 HG12 ILE A  76      -0.188  16.929   7.172  1.00 96.06           H  
ATOM   1174 HG13 ILE A  76      -0.015  15.178   7.026  1.00 96.06           H  
ATOM   1175  CG2 ILE A  76       2.687  15.118   6.457  1.00 96.06           C  
ATOM   1176 HG21 ILE A  76       3.752  15.240   6.659  1.00 96.06           H  
ATOM   1177 HG22 ILE A  76       2.345  14.166   6.862  1.00 96.06           H  
ATOM   1178 HG23 ILE A  76       2.565  15.106   5.374  1.00 96.06           H  
ATOM   1179  CD1 ILE A  76       0.142  16.280   5.183  1.00 96.06           C  
ATOM   1180 HD11 ILE A  76       0.374  15.345   4.674  1.00 96.06           H  
ATOM   1181 HD12 ILE A  76      -0.902  16.535   5.001  1.00 96.06           H  
ATOM   1182 HD13 ILE A  76       0.756  17.086   4.780  1.00 96.06           H  
ATOM   1183  N   ILE A  77       4.097  15.283   9.456  1.00 94.20           N  
ATOM   1184  H   ILE A  77       3.534  14.448   9.536  1.00 94.20           H  
ATOM   1185  CA  ILE A  77       5.519  15.139   9.766  1.00 94.20           C  
ATOM   1186  HA  ILE A  77       6.023  16.096   9.626  1.00 94.20           H  
ATOM   1187  C   ILE A  77       6.107  14.134   8.775  1.00 94.20           C  
ATOM   1188  CB  ILE A  77       5.716  14.705  11.235  1.00 94.20           C  
ATOM   1189  HB  ILE A  77       5.217  13.745  11.370  1.00 94.20           H  
ATOM   1190  O   ILE A  77       5.577  13.042   8.598  1.00 94.20           O  
ATOM   1191  CG1 ILE A  77       5.071  15.726  12.203  1.00 94.20           C  
ATOM   1192 HG12 ILE A  77       4.013  15.827  11.959  1.00 94.20           H  
ATOM   1193 HG13 ILE A  77       5.543  16.700  12.075  1.00 94.20           H  
ATOM   1194  CG2 ILE A  77       7.215  14.523  11.544  1.00 94.20           C  
ATOM   1195 HG21 ILE A  77       7.748  15.469  11.449  1.00 94.20           H  
ATOM   1196 HG22 ILE A  77       7.654  13.779  10.880  1.00 94.20           H  
ATOM   1197 HG23 ILE A  77       7.334  14.130  12.554  1.00 94.20           H  
ATOM   1198  CD1 ILE A  77       5.133  15.331  13.683  1.00 94.20           C  
ATOM   1199 HD11 ILE A  77       4.526  16.024  14.266  1.00 94.20           H  
ATOM   1200 HD12 ILE A  77       6.158  15.375  14.049  1.00 94.20           H  
ATOM   1201 HD13 ILE A  77       4.740  14.322  13.814  1.00 94.20           H  
ATOM   1202  N   THR A  78       7.197  14.502   8.100  1.00 94.95           N  
ATOM   1203  H   THR A  78       7.588  15.420   8.253  1.00 94.95           H  
ATOM   1204  CA  THR A  78       7.864  13.613   7.139  1.00 94.95           C  
ATOM   1205  HA  THR A  78       7.158  13.371   6.344  1.00 94.95           H  
ATOM   1206  C   THR A  78       8.293  12.303   7.804  1.00 94.95           C  
ATOM   1207  CB  THR A  78       9.076  14.306   6.509  1.00 94.95           C  
ATOM   1208  HB  THR A  78       9.792  14.568   7.288  1.00 94.95           H  
ATOM   1209  O   THR A  78       8.954  12.318   8.840  1.00 94.95           O  
ATOM   1210  CG2 THR A  78       9.774  13.435   5.471  1.00 94.95           C  
ATOM   1211 HG21 THR A  78       9.048  12.998   4.786  1.00 94.95           H  
ATOM   1212 HG22 THR A  78      10.486  14.035   4.904  1.00 94.95           H  
ATOM   1213 HG23 THR A  78      10.322  12.638   5.973  1.00 94.95           H  
ATOM   1214  OG1 THR A  78       8.662  15.491   5.861  1.00 94.95           O  
ATOM   1215  HG1 THR A  78       7.974  15.253   5.235  1.00 94.95           H  
ATOM   1216  N   GLY A  79       7.946  11.178   7.179  1.00 95.14           N  
ATOM   1217  H   GLY A  79       7.428  11.247   6.314  1.00 95.14           H  
ATOM   1218  CA  GLY A  79       8.173   9.821   7.671  1.00 95.14           C  
ATOM   1219  HA2 GLY A  79       9.063   9.806   8.299  1.00 95.14           H  
ATOM   1220  HA3 GLY A  79       8.334   9.167   6.815  1.00 95.14           H  
ATOM   1221  C   GLY A  79       7.017   9.236   8.484  1.00 95.14           C  
ATOM   1222  O   GLY A  79       6.896   8.011   8.538  1.00 95.14           O  
ATOM   1223  N   ASP A  80       6.144  10.070   9.051  1.00 94.44           N  
ATOM   1224  H   ASP A  80       6.263  11.068   8.956  1.00 94.44           H  
ATOM   1225  CA  ASP A  80       5.020   9.600   9.858  1.00 94.44           C  
ATOM   1226  HA  ASP A  80       5.364   8.756  10.456  1.00 94.44           H  
ATOM   1227  C   ASP A  80       3.866   9.093   8.988  1.00 94.44           C  
ATOM   1228  CB  ASP A  80       4.529  10.679  10.843  1.00 94.44           C  
ATOM   1229  HB2 ASP A  80       4.368  11.618  10.313  1.00 94.44           H  
ATOM   1230  HB3 ASP A  80       3.561  10.367  11.236  1.00 94.44           H  
ATOM   1231  O   ASP A  80       3.684   9.486   7.827  1.00 94.44           O  
ATOM   1232  CG  ASP A  80       5.447  10.910  12.051  1.00 94.44           C  
ATOM   1233  OD1 ASP A  80       6.515  10.263  12.138  1.00 94.44           O  
ATOM   1234  OD2 ASP A  80       5.043  11.723  12.915  1.00 94.44           O  
ATOM   1235  N   THR A  81       3.060   8.217   9.588  1.00 96.40           N  
ATOM   1236  H   THR A  81       3.273   7.940  10.536  1.00 96.40           H  
ATOM   1237  CA  THR A  81       1.781   7.777   9.035  1.00 96.40           C  
ATOM   1238  HA  THR A  81       1.841   7.882   7.952  1.00 96.40           H  
ATOM   1239  C   THR A  81       0.634   8.639   9.547  1.00 96.40           C  
ATOM   1240  CB  THR A  81       1.484   6.308   9.340  1.00 96.40           C  
ATOM   1241  HB  THR A  81       0.489   6.063   8.969  1.00 96.40           H  
ATOM   1242  O   THR A  81       0.549   8.926  10.742  1.00 96.40           O  
ATOM   1243  CG2 THR A  81       2.499   5.374   8.682  1.00 96.40           C  
ATOM   1244 HG21 THR A  81       3.482   5.515   9.132  1.00 96.40           H  
ATOM   1245 HG22 THR A  81       2.551   5.590   7.615  1.00 96.40           H  
ATOM   1246 HG23 THR A  81       2.178   4.343   8.824  1.00 96.40           H  
ATOM   1247  OG1 THR A  81       1.531   6.103  10.735  1.00 96.40           O  
ATOM   1248  HG1 THR A  81       1.063   6.836  11.141  1.00 96.40           H  
ATOM   1249  N   PHE A  82      -0.287   8.992   8.662  1.00 97.61           N  
ATOM   1250  H   PHE A  82      -0.185   8.671   7.710  1.00 97.61           H  
ATOM   1251  CA  PHE A  82      -1.441   9.839   8.941  1.00 97.61           C  
ATOM   1252  HA  PHE A  82      -1.715   9.752   9.992  1.00 97.61           H  
ATOM   1253  C   PHE A  82      -2.646   9.383   8.111  1.00 97.61           C  
ATOM   1254  CB  PHE A  82      -1.043  11.299   8.678  1.00 97.61           C  
ATOM   1255  HB2 PHE A  82      -0.154  11.516   9.269  1.00 97.61           H  
ATOM   1256  HB3 PHE A  82      -1.835  11.954   9.042  1.00 97.61           H  
ATOM   1257  O   PHE A  82      -2.518   8.508   7.255  1.00 97.61           O  
ATOM   1258  CG  PHE A  82      -0.754  11.644   7.230  1.00 97.61           C  
ATOM   1259  CD1 PHE A  82       0.489  11.321   6.651  1.00 97.61           C  
ATOM   1260  HD1 PHE A  82       1.250  10.826   7.236  1.00 97.61           H  
ATOM   1261  CD2 PHE A  82      -1.734  12.290   6.458  1.00 97.61           C  
ATOM   1262  HD2 PHE A  82      -2.689  12.538   6.898  1.00 97.61           H  
ATOM   1263  CE1 PHE A  82       0.731  11.620   5.299  1.00 97.61           C  
ATOM   1264  HE1 PHE A  82       1.670  11.349   4.840  1.00 97.61           H  
ATOM   1265  CE2 PHE A  82      -1.484  12.597   5.112  1.00 97.61           C  
ATOM   1266  HE2 PHE A  82      -2.249  13.075   4.517  1.00 97.61           H  
ATOM   1267  CZ  PHE A  82      -0.256  12.254   4.531  1.00 97.61           C  
ATOM   1268  HZ  PHE A  82      -0.078  12.460   3.486  1.00 97.61           H  
ATOM   1269  N   SER A  83      -3.817   9.953   8.373  1.00 98.04           N  
ATOM   1270  H   SER A  83      -3.868  10.672   9.080  1.00 98.04           H  
ATOM   1271  CA  SER A  83      -5.012   9.730   7.560  1.00 98.04           C  
ATOM   1272  HA  SER A  83      -4.936   8.776   7.039  1.00 98.04           H  
ATOM   1273  C   SER A  83      -5.147  10.830   6.516  1.00 98.04           C  
ATOM   1274  CB  SER A  83      -6.263   9.715   8.433  1.00 98.04           C  
ATOM   1275  HB2 SER A  83      -6.381  10.706   8.872  1.00 98.04           H  
ATOM   1276  HB3 SER A  83      -7.131   9.506   7.808  1.00 98.04           H  
ATOM   1277  O   SER A  83      -5.092  12.011   6.863  1.00 98.04           O  
ATOM   1278  OG  SER A  83      -6.185   8.750   9.469  1.00 98.04           O  
ATOM   1279  HG  SER A  83      -7.068   8.715   9.844  1.00 98.04           H  
ATOM   1280  N   TYR A  84      -5.341  10.456   5.257  1.00 97.49           N  
ATOM   1281  H   TYR A  84      -5.369   9.467   5.051  1.00 97.49           H  
ATOM   1282  CA  TYR A  84      -5.466  11.363   4.119  1.00 97.49           C  
ATOM   1283  HA  TYR A  84      -5.373  12.400   4.445  1.00 97.49           H  
ATOM   1284  C   TYR A  84      -6.823  11.193   3.443  1.00 97.49           C  
ATOM   1285  CB  TYR A  84      -4.336  11.056   3.128  1.00 97.49           C  
ATOM   1286  HB2 TYR A  84      -4.386  10.002   2.854  1.00 97.49           H  
ATOM   1287  HB3 TYR A  84      -3.377  11.215   3.619  1.00 97.49           H  
ATOM   1288  O   TYR A  84      -7.145  10.086   3.013  1.00 97.49           O  
ATOM   1289  CG  TYR A  84      -4.384  11.890   1.863  1.00 97.49           C  
ATOM   1290  CD1 TYR A  84      -4.848  11.332   0.655  1.00 97.49           C  
ATOM   1291  HD1 TYR A  84      -5.189  10.308   0.629  1.00 97.49           H  
ATOM   1292  CD2 TYR A  84      -3.968  13.232   1.897  1.00 97.49           C  
ATOM   1293  HD2 TYR A  84      -3.613  13.670   2.819  1.00 97.49           H  
ATOM   1294  CE1 TYR A  84      -4.876  12.114  -0.518  1.00 97.49           C  
ATOM   1295  HE1 TYR A  84      -5.205  11.689  -1.455  1.00 97.49           H  
ATOM   1296  CE2 TYR A  84      -4.015  14.018   0.735  1.00 97.49           C  
ATOM   1297  HE2 TYR A  84      -3.683  15.045   0.767  1.00 97.49           H  
ATOM   1298  OH  TYR A  84      -4.506  14.242  -1.593  1.00 97.49           O  
ATOM   1299  HH  TYR A  84      -4.199  15.130  -1.400  1.00 97.49           H  
ATOM   1300  CZ  TYR A  84      -4.480  13.468  -0.475  1.00 97.49           C  
ATOM   1301  N   LEU A  85      -7.591  12.276   3.309  1.00 96.97           N  
ATOM   1302  H   LEU A  85      -7.283  13.161   3.685  1.00 96.97           H  
ATOM   1303  CA  LEU A  85      -8.778  12.278   2.461  1.00 96.97           C  
ATOM   1304  HA  LEU A  85      -9.256  11.300   2.516  1.00 96.97           H  
ATOM   1305  C   LEU A  85      -8.351  12.548   1.023  1.00 96.97           C  
ATOM   1306  CB  LEU A  85      -9.779  13.336   2.933  1.00 96.97           C  
ATOM   1307  HB2 LEU A  85      -9.281  14.301   2.844  1.00 96.97           H  
ATOM   1308  HB3 LEU A  85     -10.032  13.156   3.978  1.00 96.97           H  
ATOM   1309  O   LEU A  85      -7.897  13.647   0.694  1.00 96.97           O  
ATOM   1310  CG  LEU A  85     -11.072  13.374   2.095  1.00 96.97           C  
ATOM   1311  HG  LEU A  85     -10.827  13.468   1.037  1.00 96.97           H  
ATOM   1312  CD1 LEU A  85     -11.949  12.145   2.289  1.00 96.97           C  
ATOM   1313 HD11 LEU A  85     -12.315  12.101   3.315  1.00 96.97           H  
ATOM   1314 HD12 LEU A  85     -12.813  12.198   1.627  1.00 96.97           H  
ATOM   1315 HD13 LEU A  85     -11.404  11.228   2.064  1.00 96.97           H  
ATOM   1316  CD2 LEU A  85     -11.915  14.584   2.490  1.00 96.97           C  
ATOM   1317 HD21 LEU A  85     -12.814  14.601   1.875  1.00 96.97           H  
ATOM   1318 HD22 LEU A  85     -12.203  14.477   3.536  1.00 96.97           H  
ATOM   1319 HD23 LEU A  85     -11.339  15.493   2.319  1.00 96.97           H  
ATOM   1320  N   SER A  86      -8.542  11.559   0.165  1.00 95.58           N  
ATOM   1321  H   SER A  86      -8.983  10.712   0.496  1.00 95.58           H  
ATOM   1322  CA  SER A  86      -8.282  11.687  -1.257  1.00 95.58           C  
ATOM   1323  HA  SER A  86      -7.312  12.170  -1.380  1.00 95.58           H  
ATOM   1324  C   SER A  86      -9.368  12.540  -1.920  1.00 95.58           C  
ATOM   1325  CB  SER A  86      -8.173  10.294  -1.859  1.00 95.58           C  
ATOM   1326  HB2 SER A  86      -8.963   9.678  -1.430  1.00 95.58           H  
ATOM   1327  HB3 SER A  86      -7.212   9.855  -1.593  1.00 95.58           H  
ATOM   1328  O   SER A  86     -10.543  12.173  -1.908  1.00 95.58           O  
ATOM   1329  OG  SER A  86      -8.320  10.313  -3.260  1.00 95.58           O  
ATOM   1330  HG  SER A  86      -9.076   9.732  -3.380  1.00 95.58           H  
ATOM   1331  N   PRO A  87      -9.013  13.681  -2.539  1.00 93.73           N  
ATOM   1332  CA  PRO A  87      -9.981  14.499  -3.262  1.00 93.73           C  
ATOM   1333  HA  PRO A  87     -10.873  14.648  -2.653  1.00 93.73           H  
ATOM   1334  C   PRO A  87     -10.418  13.871  -4.596  1.00 93.73           C  
ATOM   1335  CB  PRO A  87      -9.271  15.840  -3.467  1.00 93.73           C  
ATOM   1336  HB2 PRO A  87      -9.419  16.464  -2.586  1.00 93.73           H  
ATOM   1337  HB3 PRO A  87      -9.615  16.360  -4.361  1.00 93.73           H  
ATOM   1338  O   PRO A  87     -11.334  14.390  -5.227  1.00 93.73           O  
ATOM   1339  CG  PRO A  87      -7.797  15.448  -3.567  1.00 93.73           C  
ATOM   1340  HG2 PRO A  87      -7.137  16.269  -3.286  1.00 93.73           H  
ATOM   1341  HG3 PRO A  87      -7.576  15.102  -4.577  1.00 93.73           H  
ATOM   1342  CD  PRO A  87      -7.686  14.280  -2.593  1.00 93.73           C  
ATOM   1343  HD2 PRO A  87      -7.409  14.651  -1.606  1.00 93.73           H  
ATOM   1344  HD3 PRO A  87      -6.941  13.571  -2.954  1.00 93.73           H  
ATOM   1345  N   GLU A  88      -9.751  12.806  -5.056  1.00 89.71           N  
ATOM   1346  H   GLU A  88      -9.043  12.387  -4.469  1.00 89.71           H  
ATOM   1347  CA  GLU A  88     -10.051  12.142  -6.332  1.00 89.71           C  
ATOM   1348  HA  GLU A  88     -10.247  12.894  -7.097  1.00 89.71           H  
ATOM   1349  C   GLU A  88     -11.302  11.260  -6.252  1.00 89.71           C  
ATOM   1350  CB  GLU A  88      -8.847  11.291  -6.779  1.00 89.71           C  
ATOM   1351  HB2 GLU A  88      -9.125  10.739  -7.677  1.00 89.71           H  
ATOM   1352  HB3 GLU A  88      -8.608  10.572  -5.995  1.00 89.71           H  
ATOM   1353  O   GLU A  88     -12.088  11.225  -7.195  1.00 89.71           O  
ATOM   1354  CG  GLU A  88      -7.605  12.137  -7.098  1.00 89.71           C  
ATOM   1355  HG2 GLU A  88      -7.865  12.845  -7.885  1.00 89.71           H  
ATOM   1356  HG3 GLU A  88      -7.328  12.711  -6.214  1.00 89.71           H  
ATOM   1357  CD  GLU A  88      -6.382  11.311  -7.542  1.00 89.71           C  
ATOM   1358  OE1 GLU A  88      -5.433  11.955  -8.043  1.00 89.71           O  
ATOM   1359  OE2 GLU A  88      -6.353  10.070  -7.332  1.00 89.71           O  
ATOM   1360  N   ASP A  89     -11.489  10.570  -5.128  1.00 89.54           N  
ATOM   1361  H   ASP A  89     -10.789  10.630  -4.403  1.00 89.54           H  
ATOM   1362  CA  ASP A  89     -12.553   9.585  -4.899  1.00 89.54           C  
ATOM   1363  HA  ASP A  89     -13.274   9.636  -5.715  1.00 89.54           H  
ATOM   1364  C   ASP A  89     -13.350   9.836  -3.607  1.00 89.54           C  
ATOM   1365  CB  ASP A  89     -11.940   8.172  -4.911  1.00 89.54           C  
ATOM   1366  HB2 ASP A  89     -11.538   7.981  -5.906  1.00 89.54           H  
ATOM   1367  HB3 ASP A  89     -12.725   7.439  -4.727  1.00 89.54           H  
ATOM   1368  O   ASP A  89     -14.393   9.220  -3.405  1.00 89.54           O  
ATOM   1369  CG  ASP A  89     -10.818   7.970  -3.887  1.00 89.54           C  
ATOM   1370  OD1 ASP A  89     -10.557   8.883  -3.070  1.00 89.54           O  
ATOM   1371  OD2 ASP A  89     -10.113   6.947  -3.973  1.00 89.54           O  
ATOM   1372  N   GLY A  90     -12.902  10.754  -2.744  1.00 91.29           N  
ATOM   1373  H   GLY A  90     -11.997  11.169  -2.914  1.00 91.29           H  
ATOM   1374  CA  GLY A  90     -13.522  11.023  -1.448  1.00 91.29           C  
ATOM   1375  HA2 GLY A  90     -13.156  11.980  -1.076  1.00 91.29           H  
ATOM   1376  HA3 GLY A  90     -14.604  11.083  -1.570  1.00 91.29           H  
ATOM   1377  C   GLY A  90     -13.226   9.965  -0.382  1.00 91.29           C  
ATOM   1378  O   GLY A  90     -13.850  10.000   0.675  1.00 91.29           O  
ATOM   1379  N   GLY A  91     -12.300   9.036  -0.640  1.00 92.77           N  
ATOM   1380  H   GLY A  91     -11.806   9.077  -1.520  1.00 92.77           H  
ATOM   1381  CA  GLY A  91     -11.917   7.986   0.302  1.00 92.77           C  
ATOM   1382  HA2 GLY A  91     -12.801   7.636   0.834  1.00 92.77           H  
ATOM   1383  HA3 GLY A  91     -11.503   7.141  -0.248  1.00 92.77           H  
ATOM   1384  C   GLY A  91     -10.873   8.455   1.315  1.00 92.77           C  
ATOM   1385  O   GLY A  91      -9.994   9.263   0.995  1.00 92.77           O  
ATOM   1386  N   TRP A  92     -10.938   7.925   2.537  1.00 96.42           N  
ATOM   1387  H   TRP A  92     -11.644   7.227   2.721  1.00 96.42           H  
ATOM   1388  CA  TRP A  92      -9.862   8.072   3.518  1.00 96.42           C  
ATOM   1389  HA  TRP A  92      -9.337   9.009   3.330  1.00 96.42           H  
ATOM   1390  C   TRP A  92      -8.858   6.936   3.378  1.00 96.42           C  
ATOM   1391  CB  TRP A  92     -10.399   8.140   4.948  1.00 96.42           C  
ATOM   1392  HB2 TRP A  92     -11.114   7.334   5.111  1.00 96.42           H  
ATOM   1393  HB3 TRP A  92      -9.571   7.976   5.638  1.00 96.42           H  
ATOM   1394  O   TRP A  92      -9.224   5.768   3.337  1.00 96.42           O  
ATOM   1395  CG  TRP A  92     -11.018   9.448   5.308  1.00 96.42           C  
ATOM   1396  CD1 TRP A  92     -12.326   9.755   5.199  1.00 96.42           C  
ATOM   1397  HD1 TRP A  92     -13.088   9.093   4.814  1.00 96.42           H  
ATOM   1398  CD2 TRP A  92     -10.364  10.658   5.794  1.00 96.42           C  
ATOM   1399  CE2 TRP A  92     -11.363  11.653   6.007  1.00 96.42           C  
ATOM   1400  CE3 TRP A  92      -9.029  11.020   6.071  1.00 96.42           C  
ATOM   1401  HE3 TRP A  92      -8.255  10.285   5.903  1.00 96.42           H  
ATOM   1402  NE1 TRP A  92     -12.536  11.046   5.629  1.00 96.42           N  
ATOM   1403  HE1 TRP A  92     -13.425  11.517   5.544  1.00 96.42           H  
ATOM   1404  CH2 TRP A  92      -9.721  13.269   6.734  1.00 96.42           C  
ATOM   1405  HH2 TRP A  92      -9.471  14.260   7.082  1.00 96.42           H  
ATOM   1406  CZ2 TRP A  92     -11.062  12.937   6.478  1.00 96.42           C  
ATOM   1407  HZ2 TRP A  92     -11.864  13.643   6.636  1.00 96.42           H  
ATOM   1408  CZ3 TRP A  92      -8.708  12.312   6.532  1.00 96.42           C  
ATOM   1409  HZ3 TRP A  92      -7.678  12.576   6.723  1.00 96.42           H  
ATOM   1410  N   TYR A  93      -7.576   7.283   3.378  1.00 96.14           N  
ATOM   1411  H   TYR A  93      -7.352   8.268   3.372  1.00 96.14           H  
ATOM   1412  CA  TYR A  93      -6.482   6.331   3.242  1.00 96.14           C  
ATOM   1413  HA  TYR A  93      -6.862   5.313   3.326  1.00 96.14           H  
ATOM   1414  C   TYR A  93      -5.445   6.545   4.331  1.00 96.14           C  
ATOM   1415  CB  TYR A  93      -5.842   6.489   1.860  1.00 96.14           C  
ATOM   1416  HB2 TYR A  93      -4.958   5.853   1.806  1.00 96.14           H  
ATOM   1417  HB3 TYR A  93      -5.514   7.521   1.738  1.00 96.14           H  
ATOM   1418  O   TYR A  93      -5.075   7.685   4.638  1.00 96.14           O  
ATOM   1419  CG  TYR A  93      -6.768   6.126   0.719  1.00 96.14           C  
ATOM   1420  CD1 TYR A  93      -6.847   4.788   0.290  1.00 96.14           C  
ATOM   1421  HD1 TYR A  93      -6.271   4.017   0.780  1.00 96.14           H  
ATOM   1422  CD2 TYR A  93      -7.574   7.112   0.113  1.00 96.14           C  
ATOM   1423  HD2 TYR A  93      -7.555   8.129   0.475  1.00 96.14           H  
ATOM   1424  CE1 TYR A  93      -7.717   4.438  -0.756  1.00 96.14           C  
ATOM   1425  HE1 TYR A  93      -7.806   3.411  -1.081  1.00 96.14           H  
ATOM   1426  CE2 TYR A  93      -8.441   6.761  -0.942  1.00 96.14           C  
ATOM   1427  HE2 TYR A  93      -9.080   7.494  -1.410  1.00 96.14           H  
ATOM   1428  OH  TYR A  93      -9.299   5.055  -2.418  1.00 96.14           O  
ATOM   1429  HH  TYR A  93      -9.678   5.795  -2.899  1.00 96.14           H  
ATOM   1430  CZ  TYR A  93      -8.509   5.421  -1.379  1.00 96.14           C  
ATOM   1431  N   ARG A  94      -4.883   5.449   4.848  1.00 96.88           N  
ATOM   1432  H   ARG A  94      -5.208   4.537   4.559  1.00 96.88           H  
ATOM   1433  CA  ARG A  94      -3.641   5.547   5.614  1.00 96.88           C  
ATOM   1434  HA  ARG A  94      -3.754   6.348   6.344  1.00 96.88           H  
ATOM   1435  C   ARG A  94      -2.531   5.928   4.646  1.00 96.88           C  
ATOM   1436  CB  ARG A  94      -3.325   4.251   6.363  1.00 96.88           C  
ATOM   1437  HB2 ARG A  94      -3.092   3.469   5.641  1.00 96.88           H  
ATOM   1438  HB3 ARG A  94      -2.442   4.414   6.981  1.00 96.88           H  
ATOM   1439  O   ARG A  94      -2.329   5.284   3.616  1.00 96.88           O  
ATOM   1440  CG  ARG A  94      -4.492   3.812   7.263  1.00 96.88           C  
ATOM   1441  HG2 ARG A  94      -4.753   4.623   7.942  1.00 96.88           H  
ATOM   1442  HG3 ARG A  94      -5.369   3.586   6.656  1.00 96.88           H  
ATOM   1443  CD  ARG A  94      -4.135   2.567   8.073  1.00 96.88           C  
ATOM   1444  HD2 ARG A  94      -3.235   2.762   8.657  1.00 96.88           H  
ATOM   1445  HD3 ARG A  94      -4.959   2.345   8.751  1.00 96.88           H  
ATOM   1446  NE  ARG A  94      -3.925   1.421   7.181  1.00 96.88           N  
ATOM   1447  HE  ARG A  94      -4.216   1.531   6.220  1.00 96.88           H  
ATOM   1448  NH1 ARG A  94      -2.994  -0.017   8.680  1.00 96.88           N  
ATOM   1449 HH11 ARG A  94      -3.289   0.561   9.453  1.00 96.88           H  
ATOM   1450 HH12 ARG A  94      -2.499  -0.881   8.850  1.00 96.88           H  
ATOM   1451  NH2 ARG A  94      -3.203  -0.619   6.546  1.00 96.88           N  
ATOM   1452 HH21 ARG A  94      -3.482  -0.393   5.601  1.00 96.88           H  
ATOM   1453 HH22 ARG A  94      -2.887  -1.561   6.727  1.00 96.88           H  
ATOM   1454  CZ  ARG A  94      -3.376   0.267   7.470  1.00 96.88           C  
ATOM   1455  N   ALA A  95      -1.812   6.987   4.975  1.00 97.08           N  
ATOM   1456  H   ALA A  95      -2.068   7.494   5.811  1.00 97.08           H  
ATOM   1457  CA  ALA A  95      -0.762   7.542   4.144  1.00 97.08           C  
ATOM   1458  HA  ALA A  95      -0.579   6.856   3.317  1.00 97.08           H  
ATOM   1459  C   ALA A  95       0.536   7.690   4.937  1.00 97.08           C  
ATOM   1460  CB  ALA A  95      -1.251   8.871   3.562  1.00 97.08           C  
ATOM   1461  HB1 ALA A  95      -0.506   9.274   2.876  1.00 97.08           H  
ATOM   1462  HB2 ALA A  95      -2.183   8.711   3.020  1.00 97.08           H  
ATOM   1463  HB3 ALA A  95      -1.431   9.583   4.368  1.00 97.08           H  
ATOM   1464  O   ALA A  95       0.504   7.920   6.143  1.00 97.08           O  
ATOM   1465  N   ARG A  96       1.686   7.599   4.265  1.00 96.85           N  
ATOM   1466  H   ARG A  96       1.621   7.356   3.287  1.00 96.85           H  
ATOM   1467  CA  ARG A  96       3.007   7.922   4.825  1.00 96.85           C  
ATOM   1468  HA  ARG A  96       2.895   8.186   5.877  1.00 96.85           H  
ATOM   1469  C   ARG A  96       3.590   9.129   4.114  1.00 96.85           C  
ATOM   1470  CB  ARG A  96       3.929   6.699   4.747  1.00 96.85           C  
ATOM   1471  HB2 ARG A  96       4.000   6.363   3.712  1.00 96.85           H  
ATOM   1472  HB3 ARG A  96       3.483   5.899   5.338  1.00 96.85           H  
ATOM   1473  O   ARG A  96       3.732   9.116   2.892  1.00 96.85           O  
ATOM   1474  CG  ARG A  96       5.346   6.994   5.275  1.00 96.85           C  
ATOM   1475  HG2 ARG A  96       5.286   7.431   6.272  1.00 96.85           H  
ATOM   1476  HG3 ARG A  96       5.838   7.707   4.614  1.00 96.85           H  
ATOM   1477  CD  ARG A  96       6.197   5.719   5.326  1.00 96.85           C  
ATOM   1478  HD2 ARG A  96       7.238   6.001   5.482  1.00 96.85           H  
ATOM   1479  HD3 ARG A  96       6.124   5.213   4.363  1.00 96.85           H  
ATOM   1480  NE  ARG A  96       5.763   4.826   6.416  1.00 96.85           N  
ATOM   1481  HE  ARG A  96       5.310   5.266   7.204  1.00 96.85           H  
ATOM   1482  NH1 ARG A  96       6.411   2.795   5.529  1.00 96.85           N  
ATOM   1483 HH11 ARG A  96       6.195   1.810   5.464  1.00 96.85           H  
ATOM   1484 HH12 ARG A  96       7.038   3.227   4.866  1.00 96.85           H  
ATOM   1485  NH2 ARG A  96       5.002   2.861   7.244  1.00 96.85           N  
ATOM   1486 HH21 ARG A  96       4.407   3.363   7.887  1.00 96.85           H  
ATOM   1487 HH22 ARG A  96       4.634   1.962   6.969  1.00 96.85           H  
ATOM   1488  CZ  ARG A  96       5.741   3.504   6.392  1.00 96.85           C  
ATOM   1489  N   ALA A  97       3.972  10.152   4.871  1.00 97.09           N  
ATOM   1490  H   ALA A  97       3.872  10.081   5.873  1.00 97.09           H  
ATOM   1491  CA  ALA A  97       4.585  11.346   4.304  1.00 97.09           C  
ATOM   1492  HA  ALA A  97       3.991  11.686   3.455  1.00 97.09           H  
ATOM   1493  C   ALA A  97       6.002  11.026   3.814  1.00 97.09           C  
ATOM   1494  CB  ALA A  97       4.572  12.446   5.364  1.00 97.09           C  
ATOM   1495  HB1 ALA A  97       5.000  13.362   4.956  1.00 97.09           H  
ATOM   1496  HB2 ALA A  97       5.142  12.124   6.235  1.00 97.09           H  
ATOM   1497  HB3 ALA A  97       3.543  12.632   5.671  1.00 97.09           H  
ATOM   1498  O   ALA A  97       6.880  10.706   4.614  1.00 97.09           O  
ATOM   1499  N   LEU A  98       6.238  11.119   2.506  1.00 96.93           N  
ATOM   1500  H   LEU A  98       5.497  11.441   1.900  1.00 96.93           H  
ATOM   1501  CA  LEU A  98       7.541  10.816   1.906  1.00 96.93           C  
ATOM   1502  HA  LEU A  98       8.036  10.039   2.488  1.00 96.93           H  
ATOM   1503  C   LEU A  98       8.466  12.030   1.922  1.00 96.93           C  
ATOM   1504  CB  LEU A  98       7.354  10.303   0.470  1.00 96.93           C  
ATOM   1505  HB2 LEU A  98       6.939  11.104  -0.140  1.00 96.93           H  
ATOM   1506  HB3 LEU A  98       8.339  10.058   0.073  1.00 96.93           H  
ATOM   1507  O   LEU A  98       9.676  11.885   2.016  1.00 96.93           O  
ATOM   1508  CG  LEU A  98       6.452   9.066   0.332  1.00 96.93           C  
ATOM   1509  HG  LEU A  98       5.428   9.333   0.596  1.00 96.93           H  
ATOM   1510  CD1 LEU A  98       6.469   8.617  -1.125  1.00 96.93           C  
ATOM   1511 HD11 LEU A  98       5.801   7.768  -1.269  1.00 96.93           H  
ATOM   1512 HD12 LEU A  98       7.484   8.325  -1.397  1.00 96.93           H  
ATOM   1513 HD13 LEU A  98       6.141   9.431  -1.772  1.00 96.93           H  
ATOM   1514  CD2 LEU A  98       6.903   7.906   1.220  1.00 96.93           C  
ATOM   1515 HD21 LEU A  98       7.957   7.694   1.041  1.00 96.93           H  
ATOM   1516 HD22 LEU A  98       6.306   7.022   0.997  1.00 96.93           H  
ATOM   1517 HD23 LEU A  98       6.751   8.162   2.269  1.00 96.93           H  
ATOM   1518  N   ASN A  99       7.906  13.230   1.836  1.00 95.23           N  
ATOM   1519  H   ASN A  99       6.900  13.268   1.756  1.00 95.23           H  
ATOM   1520  CA  ASN A  99       8.605  14.505   1.976  1.00 95.23           C  
ATOM   1521  HA  ASN A  99       9.304  14.445   2.810  1.00 95.23           H  
ATOM   1522  C   ASN A  99       7.561  15.585   2.324  1.00 95.23           C  
ATOM   1523  CB  ASN A  99       9.428  14.765   0.694  1.00 95.23           C  
ATOM   1524  HB2 ASN A  99      10.187  13.986   0.618  1.00 95.23           H  
ATOM   1525  HB3 ASN A  99       9.956  15.716   0.763  1.00 95.23           H  
ATOM   1526  O   ASN A  99       6.517  15.270   2.896  1.00 95.23           O  
ATOM   1527  CG  ASN A  99       8.604  14.752  -0.573  1.00 95.23           C  
ATOM   1528  ND2 ASN A  99       9.082  14.152  -1.636  1.00 95.23           N  
ATOM   1529 HD21 ASN A  99       8.489  14.139  -2.453  1.00 95.23           H  
ATOM   1530 HD22 ASN A  99       9.965  13.664  -1.593  1.00 95.23           H  
ATOM   1531  OD1 ASN A  99       7.514  15.283  -0.615  1.00 95.23           O  
ATOM   1532  N   THR A 100       7.824  16.856   2.027  1.00 92.34           N  
ATOM   1533  H   THR A 100       8.675  17.088   1.534  1.00 92.34           H  
ATOM   1534  CA  THR A 100       6.884  17.957   2.301  1.00 92.34           C  
ATOM   1535  HA  THR A 100       6.401  17.778   3.261  1.00 92.34           H  
ATOM   1536  C   THR A 100       5.753  18.091   1.278  1.00 92.34           C  
ATOM   1537  CB  THR A 100       7.632  19.292   2.392  1.00 92.34           C  
ATOM   1538  HB  THR A 100       6.913  20.106   2.478  1.00 92.34           H  
ATOM   1539  O   THR A 100       4.812  18.839   1.528  1.00 92.34           O  
ATOM   1540  CG2 THR A 100       8.571  19.338   3.598  1.00 92.34           C  
ATOM   1541 HG21 THR A 100       9.345  18.577   3.506  1.00 92.34           H  
ATOM   1542 HG22 THR A 100       8.001  19.157   4.509  1.00 92.34           H  
ATOM   1543 HG23 THR A 100       9.038  20.320   3.661  1.00 92.34           H  
ATOM   1544  OG1 THR A 100       8.426  19.488   1.243  1.00 92.34           O  
ATOM   1545  HG1 THR A 100       8.579  20.431   1.150  1.00 92.34           H  
ATOM   1546  N   THR A 101       5.830  17.407   0.135  1.00 95.67           N  
ATOM   1547  H   THR A 101       6.638  16.825  -0.029  1.00 95.67           H  
ATOM   1548  CA  THR A 101       4.895  17.555  -0.992  1.00 95.67           C  
ATOM   1549  HA  THR A 101       4.039  18.152  -0.678  1.00 95.67           H  
ATOM   1550  C   THR A 101       4.318  16.236  -1.501  1.00 95.67           C  
ATOM   1551  CB  THR A 101       5.558  18.285  -2.171  1.00 95.67           C  
ATOM   1552  HB  THR A 101       4.837  18.370  -2.984  1.00 95.67           H  
ATOM   1553  O   THR A 101       3.468  16.269  -2.385  1.00 95.67           O  
ATOM   1554  CG2 THR A 101       6.035  19.690  -1.807  1.00 95.67           C  
ATOM   1555 HG21 THR A 101       6.375  20.205  -2.705  1.00 95.67           H  
ATOM   1556 HG22 THR A 101       5.209  20.249  -1.366  1.00 95.67           H  
ATOM   1557 HG23 THR A 101       6.855  19.635  -1.090  1.00 95.67           H  
ATOM   1558  OG1 THR A 101       6.687  17.579  -2.635  1.00 95.67           O  
ATOM   1559  HG1 THR A 101       6.919  17.931  -3.498  1.00 95.67           H  
ATOM   1560  N   MET A 102       4.746  15.081  -0.986  1.00 97.06           N  
ATOM   1561  H   MET A 102       5.504  15.113  -0.319  1.00 97.06           H  
ATOM   1562  CA  MET A 102       4.333  13.761  -1.472  1.00 97.06           C  
ATOM   1563  HA  MET A 102       3.406  13.873  -2.033  1.00 97.06           H  
ATOM   1564  C   MET A 102       4.057  12.791  -0.323  1.00 97.06           C  
ATOM   1565  CB  MET A 102       5.389  13.167  -2.424  1.00 97.06           C  
ATOM   1566  HB2 MET A 102       6.325  13.023  -1.884  1.00 97.06           H  
ATOM   1567  HB3 MET A 102       5.040  12.195  -2.771  1.00 97.06           H  
ATOM   1568  O   MET A 102       4.770  12.787   0.687  1.00 97.06           O  
ATOM   1569  CG  MET A 102       5.642  14.064  -3.643  1.00 97.06           C  
ATOM   1570  HG2 MET A 102       6.001  15.030  -3.289  1.00 97.06           H  
ATOM   1571  HG3 MET A 102       4.696  14.228  -4.158  1.00 97.06           H  
ATOM   1572  SD  MET A 102       6.862  13.463  -4.846  1.00 97.06           S  
ATOM   1573  CE  MET A 102       5.930  12.104  -5.591  1.00 97.06           C  
ATOM   1574  HE1 MET A 102       4.893  12.398  -5.751  1.00 97.06           H  
ATOM   1575  HE2 MET A 102       5.981  11.251  -4.915  1.00 97.06           H  
ATOM   1576  HE3 MET A 102       6.376  11.828  -6.546  1.00 97.06           H  
ATOM   1577  N   ALA A 103       3.059  11.928  -0.508  1.00 97.69           N  
ATOM   1578  H   ALA A 103       2.511  11.999  -1.354  1.00 97.69           H  
ATOM   1579  CA  ALA A 103       2.730  10.841   0.407  1.00 97.69           C  
ATOM   1580  HA  ALA A 103       3.596  10.650   1.042  1.00 97.69           H  
ATOM   1581  C   ALA A 103       2.410   9.541  -0.340  1.00 97.69           C  
ATOM   1582  CB  ALA A 103       1.567  11.261   1.307  1.00 97.69           C  
ATOM   1583  HB1 ALA A 103       1.848  12.145   1.880  1.00 97.69           H  
ATOM   1584  HB2 ALA A 103       0.685  11.478   0.704  1.00 97.69           H  
ATOM   1585  HB3 ALA A 103       1.333  10.455   2.003  1.00 97.69           H  
ATOM   1586  O   ALA A 103       1.803   9.562  -1.407  1.00 97.69           O  
ATOM   1587  N   ALA A 104       2.800   8.410   0.241  1.00 97.15           N  
ATOM   1588  H   ALA A 104       3.245   8.479   1.145  1.00 97.15           H  
ATOM   1589  CA  ALA A 104       2.419   7.075  -0.208  1.00 97.15           C  
ATOM   1590  HA  ALA A 104       2.306   7.052  -1.292  1.00 97.15           H  
ATOM   1591  C   ALA A 104       1.088   6.672   0.434  1.00 97.15           C  
ATOM   1592  CB  ALA A 104       3.533   6.107   0.206  1.00 97.15           C  
ATOM   1593  HB1 ALA A 104       3.827   6.290   1.239  1.00 97.15           H  
ATOM   1594  HB2 ALA A 104       3.171   5.081   0.143  1.00 97.15           H  
ATOM   1595  HB3 ALA A 104       4.397   6.221  -0.449  1.00 97.15           H  
ATOM   1596  O   ALA A 104       0.996   6.710   1.660  1.00 97.15           O  
ATOM   1597  N   LEU A 105       0.090   6.260  -0.351  1.00 96.13           N  
ATOM   1598  H   LEU A 105       0.234   6.233  -1.350  1.00 96.13           H  
ATOM   1599  CA  LEU A 105      -1.145   5.664   0.168  1.00 96.13           C  
ATOM   1600  HA  LEU A 105      -1.394   6.121   1.126  1.00 96.13           H  
ATOM   1601  C   LEU A 105      -0.921   4.167   0.407  1.00 96.13           C  
ATOM   1602  CB  LEU A 105      -2.325   5.910  -0.790  1.00 96.13           C  
ATOM   1603  HB2 LEU A 105      -3.215   5.485  -0.327  1.00 96.13           H  
ATOM   1604  HB3 LEU A 105      -2.146   5.368  -1.719  1.00 96.13           H  
ATOM   1605  O   LEU A 105      -0.763   3.402  -0.543  1.00 96.13           O  
ATOM   1606  CG  LEU A 105      -2.611   7.380  -1.143  1.00 96.13           C  
ATOM   1607  HG  LEU A 105      -1.840   7.737  -1.825  1.00 96.13           H  
ATOM   1608  CD1 LEU A 105      -3.963   7.456  -1.847  1.00 96.13           C  
ATOM   1609 HD11 LEU A 105      -3.988   6.730  -2.660  1.00 96.13           H  
ATOM   1610 HD12 LEU A 105      -4.763   7.210  -1.148  1.00 96.13           H  
ATOM   1611 HD13 LEU A 105      -4.132   8.462  -2.232  1.00 96.13           H  
ATOM   1612  CD2 LEU A 105      -2.654   8.307   0.073  1.00 96.13           C  
ATOM   1613 HD21 LEU A 105      -2.982   9.300  -0.235  1.00 96.13           H  
ATOM   1614 HD22 LEU A 105      -1.660   8.394   0.510  1.00 96.13           H  
ATOM   1615 HD23 LEU A 105      -3.348   7.915   0.816  1.00 96.13           H  
ATOM   1616  N   LEU A 106      -0.906   3.757   1.673  1.00 93.55           N  
ATOM   1617  H   LEU A 106      -1.169   4.419   2.389  1.00 93.55           H  
ATOM   1618  CA  LEU A 106      -0.502   2.413   2.116  1.00 93.55           C  
ATOM   1619  HA  LEU A 106       0.419   2.130   1.606  1.00 93.55           H  
ATOM   1620  C   LEU A 106      -1.540   1.332   1.779  1.00 93.55           C  
ATOM   1621  CB  LEU A 106      -0.240   2.453   3.633  1.00 93.55           C  
ATOM   1622  HB2 LEU A 106      -1.192   2.607   4.142  1.00 93.55           H  
ATOM   1623  HB3 LEU A 106       0.142   1.477   3.932  1.00 93.55           H  
ATOM   1624  O   LEU A 106      -1.210   0.152   1.679  1.00 93.55           O  
ATOM   1625  CG  LEU A 106       0.749   3.539   4.099  1.00 93.55           C  
ATOM   1626  HG  LEU A 106       0.358   4.524   3.842  1.00 93.55           H  
ATOM   1627  CD1 LEU A 106       0.904   3.504   5.619  1.00 93.55           C  
ATOM   1628 HD11 LEU A 106      -0.077   3.585   6.087  1.00 93.55           H  
ATOM   1629 HD12 LEU A 106       1.372   2.568   5.924  1.00 93.55           H  
ATOM   1630 HD13 LEU A 106       1.523   4.343   5.938  1.00 93.55           H  
ATOM   1631  CD2 LEU A 106       2.128   3.393   3.452  1.00 93.55           C  
ATOM   1632 HD21 LEU A 106       2.054   3.576   2.380  1.00 93.55           H  
ATOM   1633 HD22 LEU A 106       2.503   2.382   3.609  1.00 93.55           H  
ATOM   1634 HD23 LEU A 106       2.826   4.109   3.885  1.00 93.55           H  
ATOM   1635  N   ASP A 107      -2.784   1.758   1.569  1.00 90.43           N  
ATOM   1636  H   ASP A 107      -2.981   2.723   1.794  1.00 90.43           H  
ATOM   1637  CA  ASP A 107      -3.923   0.900   1.220  1.00 90.43           C  
ATOM   1638  HA  ASP A 107      -3.604  -0.142   1.211  1.00 90.43           H  
ATOM   1639  C   ASP A 107      -4.484   1.210  -0.176  1.00 90.43           C  
ATOM   1640  CB  ASP A 107      -5.003   1.043   2.299  1.00 90.43           C  
ATOM   1641  HB2 ASP A 107      -5.774   0.288   2.144  1.00 90.43           H  
ATOM   1642  HB3 ASP A 107      -5.462   2.028   2.213  1.00 90.43           H  
ATOM   1643  O   ASP A 107      -5.467   0.613  -0.599  1.00 90.43           O  
ATOM   1644  CG  ASP A 107      -4.419   0.879   3.698  1.00 90.43           C  
ATOM   1645  OD1 ASP A 107      -3.725  -0.128   3.956  1.00 90.43           O  
ATOM   1646  OD2 ASP A 107      -4.590   1.794   4.534  1.00 90.43           O  
ATOM   1647  N   GLY A 108      -3.860   2.156  -0.888  1.00 89.50           N  
ATOM   1648  H   GLY A 108      -3.045   2.578  -0.468  1.00 89.50           H  
ATOM   1649  CA  GLY A 108      -4.240   2.570  -2.243  1.00 89.50           C  
ATOM   1650  HA2 GLY A 108      -5.094   1.987  -2.587  1.00 89.50           H  
ATOM   1651  HA3 GLY A 108      -4.538   3.618  -2.221  1.00 89.50           H  
ATOM   1652  C   GLY A 108      -3.123   2.407  -3.275  1.00 89.50           C  
ATOM   1653  O   GLY A 108      -3.344   2.684  -4.448  1.00 89.50           O  
ATOM   1654  N   SER A 109      -1.922   1.989  -2.855  1.00 91.84           N  
ATOM   1655  H   SER A 109      -1.809   1.791  -1.871  1.00 91.84           H  
ATOM   1656  CA  SER A 109      -0.815   1.598  -3.741  1.00 91.84           C  
ATOM   1657  HA  SER A 109       0.065   1.466  -3.111  1.00 91.84           H  
ATOM   1658  C   SER A 109      -0.404   2.652  -4.778  1.00 91.84           C  
ATOM   1659  CB  SER A 109      -1.137   0.229  -4.340  1.00 91.84           C  
ATOM   1660  HB2 SER A 109      -0.464  -0.021  -5.160  1.00 91.84           H  
ATOM   1661  HB3 SER A 109      -2.161   0.227  -4.712  1.00 91.84           H  
ATOM   1662  O   SER A 109       0.069   2.334  -5.868  1.00 91.84           O  
ATOM   1663  OG  SER A 109      -1.010  -0.720  -3.300  1.00 91.84           O  
ATOM   1664  HG  SER A 109      -1.200  -1.590  -3.661  1.00 91.84           H  
ATOM   1665  N   LYS A 110      -0.537   3.931  -4.413  1.00 93.08           N  
ATOM   1666  H   LYS A 110      -0.916   4.101  -3.492  1.00 93.08           H  
ATOM   1667  CA  LYS A 110      -0.154   5.084  -5.233  1.00 93.08           C  
ATOM   1668  HA  LYS A 110       0.568   4.742  -5.974  1.00 93.08           H  
ATOM   1669  C   LYS A 110       0.550   6.147  -4.404  1.00 93.08           C  
ATOM   1670  CB  LYS A 110      -1.378   5.627  -6.006  1.00 93.08           C  
ATOM   1671  HB2 LYS A 110      -1.038   6.399  -6.696  1.00 93.08           H  
ATOM   1672  HB3 LYS A 110      -1.787   4.813  -6.605  1.00 93.08           H  
ATOM   1673  O   LYS A 110       0.443   6.178  -3.176  1.00 93.08           O  
ATOM   1674  CG  LYS A 110      -2.509   6.211  -5.135  1.00 93.08           C  
ATOM   1675  HG2 LYS A 110      -2.870   5.441  -4.452  1.00 93.08           H  
ATOM   1676  HG3 LYS A 110      -2.122   7.045  -4.550  1.00 93.08           H  
ATOM   1677  CD  LYS A 110      -3.688   6.705  -6.000  1.00 93.08           C  
ATOM   1678  HD2 LYS A 110      -4.054   5.875  -6.603  1.00 93.08           H  
ATOM   1679  HD3 LYS A 110      -3.338   7.494  -6.665  1.00 93.08           H  
ATOM   1680  CE  LYS A 110      -4.847   7.248  -5.140  1.00 93.08           C  
ATOM   1681  HE2 LYS A 110      -4.471   8.055  -4.512  1.00 93.08           H  
ATOM   1682  HE3 LYS A 110      -5.188   6.445  -4.488  1.00 93.08           H  
ATOM   1683  NZ  LYS A 110      -6.005   7.743  -5.939  1.00 93.08           N  
ATOM   1684  HZ1 LYS A 110      -5.808   8.577  -6.473  1.00 93.08           H  
ATOM   1685  HZ2 LYS A 110      -6.778   8.001  -5.343  1.00 93.08           H  
ATOM   1686  HZ3 LYS A 110      -6.345   7.047  -6.586  1.00 93.08           H  
ATOM   1687  N   VAL A 111       1.261   7.039  -5.082  1.00 96.34           N  
ATOM   1688  H   VAL A 111       1.276   6.969  -6.090  1.00 96.34           H  
ATOM   1689  CA  VAL A 111       1.826   8.245  -4.473  1.00 96.34           C  
ATOM   1690  HA  VAL A 111       1.757   8.160  -3.388  1.00 96.34           H  
ATOM   1691  C   VAL A 111       0.992   9.449  -4.890  1.00 96.34           C  
ATOM   1692  CB  VAL A 111       3.315   8.406  -4.812  1.00 96.34           C  
ATOM   1693  HB  VAL A 111       3.451   8.445  -5.893  1.00 96.34           H  
ATOM   1694  O   VAL A 111       0.683   9.619  -6.065  1.00 96.34           O  
ATOM   1695  CG1 VAL A 111       3.888   9.679  -4.188  1.00 96.34           C  
ATOM   1696 HG11 VAL A 111       3.505  10.558  -4.706  1.00 96.34           H  
ATOM   1697 HG12 VAL A 111       4.975   9.641  -4.268  1.00 96.34           H  
ATOM   1698 HG13 VAL A 111       3.630   9.735  -3.131  1.00 96.34           H  
ATOM   1699  CG2 VAL A 111       4.128   7.233  -4.246  1.00 96.34           C  
ATOM   1700 HG21 VAL A 111       4.011   7.185  -3.164  1.00 96.34           H  
ATOM   1701 HG22 VAL A 111       3.784   6.295  -4.683  1.00 96.34           H  
ATOM   1702 HG23 VAL A 111       5.183   7.361  -4.487  1.00 96.34           H  
ATOM   1703  N   VAL A 112       0.631  10.286  -3.921  1.00 96.79           N  
ATOM   1704  H   VAL A 112       0.940  10.083  -2.981  1.00 96.79           H  
ATOM   1705  CA  VAL A 112      -0.160  11.504  -4.127  1.00 96.79           C  
ATOM   1706  HA  VAL A 112      -0.428  11.573  -5.181  1.00 96.79           H  
ATOM   1707  C   VAL A 112       0.657  12.746  -3.798  1.00 96.79           C  
ATOM   1708  CB  VAL A 112      -1.482  11.480  -3.335  1.00 96.79           C  
ATOM   1709  HB  VAL A 112      -2.002  12.419  -3.523  1.00 96.79           H  
ATOM   1710  O   VAL A 112       1.572  12.708  -2.970  1.00 96.79           O  
ATOM   1711  CG1 VAL A 112      -2.388  10.345  -3.825  1.00 96.79           C  
ATOM   1712 HG11 VAL A 112      -1.946   9.377  -3.589  1.00 96.79           H  
ATOM   1713 HG12 VAL A 112      -3.361  10.428  -3.342  1.00 96.79           H  
ATOM   1714 HG13 VAL A 112      -2.529  10.423  -4.903  1.00 96.79           H  
ATOM   1715  CG2 VAL A 112      -1.276  11.351  -1.820  1.00 96.79           C  
ATOM   1716 HG21 VAL A 112      -2.242  11.403  -1.319  1.00 96.79           H  
ATOM   1717 HG22 VAL A 112      -0.658  12.168  -1.449  1.00 96.79           H  
ATOM   1718 HG23 VAL A 112      -0.805  10.398  -1.578  1.00 96.79           H  
ATOM   1719  N   TYR A 113       0.306  13.863  -4.435  1.00 96.34           N  
ATOM   1720  H   TYR A 113      -0.482  13.825  -5.065  1.00 96.34           H  
ATOM   1721  CA  TYR A 113       0.856  15.173  -4.103  1.00 96.34           C  
ATOM   1722  HA  TYR A 113       1.876  15.043  -3.741  1.00 96.34           H  
ATOM   1723  C   TYR A 113       0.032  15.833  -3.003  1.00 96.34           C  
ATOM   1724  CB  TYR A 113       0.916  16.074  -5.337  1.00 96.34           C  
ATOM   1725  HB2 TYR A 113       1.162  17.086  -5.015  1.00 96.34           H  
ATOM   1726  HB3 TYR A 113      -0.067  16.111  -5.808  1.00 96.34           H  
ATOM   1727  O   TYR A 113      -1.164  16.058  -3.178  1.00 96.34           O  
ATOM   1728  CG  TYR A 113       1.952  15.641  -6.347  1.00 96.34           C  
ATOM   1729  CD1 TYR A 113       3.310  15.937  -6.119  1.00 96.34           C  
ATOM   1730  HD1 TYR A 113       3.601  16.458  -5.219  1.00 96.34           H  
ATOM   1731  CD2 TYR A 113       1.566  14.924  -7.495  1.00 96.34           C  
ATOM   1732  HD2 TYR A 113       0.530  14.666  -7.657  1.00 96.34           H  
ATOM   1733  CE1 TYR A 113       4.286  15.525  -7.046  1.00 96.34           C  
ATOM   1734  HE1 TYR A 113       5.330  15.733  -6.861  1.00 96.34           H  
ATOM   1735  CE2 TYR A 113       2.538  14.519  -8.428  1.00 96.34           C  
ATOM   1736  HE2 TYR A 113       2.258  13.955  -9.305  1.00 96.34           H  
ATOM   1737  OH  TYR A 113       4.832  14.423  -9.107  1.00 96.34           O  
ATOM   1738  HH  TYR A 113       5.725  14.597  -8.801  1.00 96.34           H  
ATOM   1739  CZ  TYR A 113       3.897  14.820  -8.206  1.00 96.34           C  
ATOM   1740  N   LEU A 114       0.699  16.198  -1.914  1.00 96.46           N  
ATOM   1741  H   LEU A 114       1.699  16.054  -1.911  1.00 96.46           H  
ATOM   1742  CA  LEU A 114       0.110  16.921  -0.797  1.00 96.46           C  
ATOM   1743  HA  LEU A 114      -0.884  16.517  -0.604  1.00 96.46           H  
ATOM   1744  C   LEU A 114      -0.054  18.401  -1.142  1.00 96.46           C  
ATOM   1745  CB  LEU A 114       0.980  16.745   0.458  1.00 96.46           C  
ATOM   1746  HB2 LEU A 114       1.974  17.138   0.247  1.00 96.46           H  
ATOM   1747  HB3 LEU A 114       0.551  17.344   1.262  1.00 96.46           H  
ATOM   1748  O   LEU A 114       0.875  19.058  -1.622  1.00 96.46           O  
ATOM   1749  CG  LEU A 114       1.111  15.293   0.946  1.00 96.46           C  
ATOM   1750  HG  LEU A 114       1.489  14.662   0.141  1.00 96.46           H  
ATOM   1751  CD1 LEU A 114       2.124  15.254   2.093  1.00 96.46           C  
ATOM   1752 HD11 LEU A 114       2.163  14.257   2.532  1.00 96.46           H  
ATOM   1753 HD12 LEU A 114       3.114  15.508   1.715  1.00 96.46           H  
ATOM   1754 HD13 LEU A 114       1.843  15.973   2.862  1.00 96.46           H  
ATOM   1755  CD2 LEU A 114      -0.230  14.734   1.424  1.00 96.46           C  
ATOM   1756 HD21 LEU A 114      -0.105  13.696   1.733  1.00 96.46           H  
ATOM   1757 HD22 LEU A 114      -0.618  15.325   2.253  1.00 96.46           H  
ATOM   1758 HD23 LEU A 114      -0.956  14.740   0.612  1.00 96.46           H  
ATOM   1759  N   ARG A 115      -1.237  18.938  -0.860  1.00 94.00           N  
ATOM   1760  H   ARG A 115      -1.952  18.309  -0.525  1.00 94.00           H  
ATOM   1761  CA  ARG A 115      -1.613  20.334  -1.090  1.00 94.00           C  
ATOM   1762  HA  ARG A 115      -0.746  20.870  -1.476  1.00 94.00           H  
ATOM   1763  C   ARG A 115      -2.020  20.989   0.224  1.00 94.00           C  
ATOM   1764  CB  ARG A 115      -2.748  20.405  -2.123  1.00 94.00           C  
ATOM   1765  HB2 ARG A 115      -2.969  21.450  -2.340  1.00 94.00           H  
ATOM   1766  HB3 ARG A 115      -3.641  19.957  -1.688  1.00 94.00           H  
ATOM   1767  O   ARG A 115      -2.439  20.339   1.172  1.00 94.00           O  
ATOM   1768  CG  ARG A 115      -2.418  19.683  -3.439  1.00 94.00           C  
ATOM   1769  HG2 ARG A 115      -1.594  20.193  -3.939  1.00 94.00           H  
ATOM   1770  HG3 ARG A 115      -2.134  18.649  -3.244  1.00 94.00           H  
ATOM   1771  CD  ARG A 115      -3.650  19.662  -4.344  1.00 94.00           C  
ATOM   1772  HD2 ARG A 115      -4.441  19.127  -3.818  1.00 94.00           H  
ATOM   1773  HD3 ARG A 115      -3.976  20.685  -4.533  1.00 94.00           H  
ATOM   1774  NE  ARG A 115      -3.356  18.986  -5.620  1.00 94.00           N  
ATOM   1775  HE  ARG A 115      -2.423  18.615  -5.722  1.00 94.00           H  
ATOM   1776  NH1 ARG A 115      -5.508  18.933  -6.411  1.00 94.00           N  
ATOM   1777 HH11 ARG A 115      -6.182  18.553  -7.060  1.00 94.00           H  
ATOM   1778 HH12 ARG A 115      -5.817  19.285  -5.516  1.00 94.00           H  
ATOM   1779  NH2 ARG A 115      -3.870  18.008  -7.612  1.00 94.00           N  
ATOM   1780 HH21 ARG A 115      -4.568  17.651  -8.248  1.00 94.00           H  
ATOM   1781 HH22 ARG A 115      -2.924  17.664  -7.686  1.00 94.00           H  
ATOM   1782  CZ  ARG A 115      -4.241  18.652  -6.542  1.00 94.00           C  
ATOM   1783  N   MET A 116      -1.940  22.317   0.260  1.00 90.48           N  
ATOM   1784  H   MET A 116      -1.580  22.791  -0.556  1.00 90.48           H  
ATOM   1785  CA  MET A 116      -2.200  23.104   1.473  1.00 90.48           C  
ATOM   1786  HA  MET A 116      -1.499  22.789   2.246  1.00 90.48           H  
ATOM   1787  C   MET A 116      -3.616  22.924   2.050  1.00 90.48           C  
ATOM   1788  CB  MET A 116      -1.939  24.578   1.137  1.00 90.48           C  
ATOM   1789  HB2 MET A 116      -2.702  24.922   0.438  1.00 90.48           H  
ATOM   1790  HB3 MET A 116      -0.965  24.664   0.653  1.00 90.48           H  
ATOM   1791  O   MET A 116      -3.791  23.050   3.255  1.00 90.48           O  
ATOM   1792  CG  MET A 116      -1.932  25.486   2.370  1.00 90.48           C  
ATOM   1793  HG2 MET A 116      -1.179  25.118   3.067  1.00 90.48           H  
ATOM   1794  HG3 MET A 116      -2.902  25.442   2.865  1.00 90.48           H  
ATOM   1795  SD  MET A 116      -1.561  27.221   1.991  1.00 90.48           S  
ATOM   1796  CE  MET A 116      -3.123  27.697   1.200  1.00 90.48           C  
ATOM   1797  HE1 MET A 116      -3.255  27.145   0.269  1.00 90.48           H  
ATOM   1798  HE2 MET A 116      -3.111  28.766   0.987  1.00 90.48           H  
ATOM   1799  HE3 MET A 116      -3.954  27.473   1.869  1.00 90.48           H  
ATOM   1800  N   ASN A 117      -4.608  22.631   1.202  1.00 91.42           N  
ATOM   1801  H   ASN A 117      -4.372  22.445   0.238  1.00 91.42           H  
ATOM   1802  CA  ASN A 117      -6.012  22.487   1.601  1.00 91.42           C  
ATOM   1803  HA  ASN A 117      -6.146  22.908   2.598  1.00 91.42           H  
ATOM   1804  C   ASN A 117      -6.461  21.020   1.707  1.00 91.42           C  
ATOM   1805  CB  ASN A 117      -6.903  23.277   0.624  1.00 91.42           C  
ATOM   1806  HB2 ASN A 117      -6.745  22.898  -0.386  1.00 91.42           H  
ATOM   1807  HB3 ASN A 117      -7.948  23.109   0.884  1.00 91.42           H  
ATOM   1808  O   ASN A 117      -7.662  20.764   1.800  1.00 91.42           O  
ATOM   1809  CG  ASN A 117      -6.684  24.777   0.640  1.00 91.42           C  
ATOM   1810  ND2 ASN A 117      -7.192  25.464  -0.355  1.00 91.42           N  
ATOM   1811 HD21 ASN A 117      -7.760  24.999  -1.049  1.00 91.42           H  
ATOM   1812 HD22 ASN A 117      -7.087  26.467  -0.292  1.00 91.42           H  
ATOM   1813  OD1 ASN A 117      -6.069  25.369   1.507  1.00 91.42           O  
ATOM   1814  N   ASP A 118      -5.532  20.065   1.643  1.00 95.43           N  
ATOM   1815  H   ASP A 118      -4.551  20.303   1.634  1.00 95.43           H  
ATOM   1816  CA  ASP A 118      -5.883  18.656   1.797  1.00 95.43           C  
ATOM   1817  HA  ASP A 118      -6.698  18.421   1.112  1.00 95.43           H  
ATOM   1818  C   ASP A 118      -6.377  18.397   3.222  1.00 95.43           C  
ATOM   1819  CB  ASP A 118      -4.701  17.743   1.451  1.00 95.43           C  
ATOM   1820  HB2 ASP A 118      -4.947  16.733   1.780  1.00 95.43           H  
ATOM   1821  HB3 ASP A 118      -3.818  18.066   2.002  1.00 95.43           H  
ATOM   1822  O   ASP A 118      -5.798  18.880   4.200  1.00 95.43           O  
ATOM   1823  CG  ASP A 118      -4.384  17.683  -0.048  1.00 95.43           C  
ATOM   1824  OD1 ASP A 118      -5.184  18.170  -0.879  1.00 95.43           O  
ATOM   1825  OD2 ASP A 118      -3.302  17.149  -0.380  1.00 95.43           O  
ATOM   1826  N   LYS A 119      -7.455  17.616   3.351  1.00 96.60           N  
ATOM   1827  H   LYS A 119      -7.845  17.183   2.526  1.00 96.60           H  
ATOM   1828  CA  LYS A 119      -7.923  17.192   4.669  1.00 96.60           C  
ATOM   1829  HA  LYS A 119      -7.771  18.013   5.369  1.00 96.60           H  
ATOM   1830  C   LYS A 119      -7.077  16.017   5.137  1.00 96.60           C  
ATOM   1831  CB  LYS A 119      -9.408  16.838   4.689  1.00 96.60           C  
ATOM   1832  HB2 LYS A 119      -9.591  16.009   4.005  1.00 96.60           H  
ATOM   1833  HB3 LYS A 119      -9.646  16.494   5.695  1.00 96.60           H  
ATOM   1834  O   LYS A 119      -7.040  14.964   4.503  1.00 96.60           O  
ATOM   1835  CG  LYS A 119     -10.356  17.988   4.322  1.00 96.60           C  
ATOM   1836  HG2 LYS A 119     -10.096  18.889   4.878  1.00 96.60           H  
ATOM   1837  HG3 LYS A 119     -10.296  18.184   3.251  1.00 96.60           H  
ATOM   1838  CD  LYS A 119     -11.770  17.534   4.703  1.00 96.60           C  
ATOM   1839  HD2 LYS A 119     -11.909  16.508   4.363  1.00 96.60           H  
ATOM   1840  HD3 LYS A 119     -11.855  17.526   5.789  1.00 96.60           H  
ATOM   1841  CE  LYS A 119     -12.896  18.385   4.120  1.00 96.60           C  
ATOM   1842  HE2 LYS A 119     -12.888  19.365   4.598  1.00 96.60           H  
ATOM   1843  HE3 LYS A 119     -12.721  18.512   3.052  1.00 96.60           H  
ATOM   1844  NZ  LYS A 119     -14.194  17.690   4.345  1.00 96.60           N  
ATOM   1845  HZ1 LYS A 119     -14.982  18.204   3.978  1.00 96.60           H  
ATOM   1846  HZ2 LYS A 119     -14.348  17.505   5.326  1.00 96.60           H  
ATOM   1847  HZ3 LYS A 119     -14.185  16.776   3.916  1.00 96.60           H  
ATOM   1848  N   VAL A 120      -6.422  16.210   6.273  1.00 97.81           N  
ATOM   1849  H   VAL A 120      -6.486  17.114   6.719  1.00 97.81           H  
ATOM   1850  CA  VAL A 120      -5.595  15.196   6.918  1.00 97.81           C  
ATOM   1851  HA  VAL A 120      -5.833  14.230   6.474  1.00 97.81           H  
ATOM   1852  C   VAL A 120      -5.931  15.101   8.394  1.00 97.81           C  
ATOM   1853  CB  VAL A 120      -4.093  15.449   6.702  1.00 97.81           C  
ATOM   1854  HB  VAL A 120      -3.542  14.640   7.181  1.00 97.81           H  
ATOM   1855  O   VAL A 120      -6.334  16.090   9.009  1.00 97.81           O  
ATOM   1856  CG1 VAL A 120      -3.769  15.422   5.206  1.00 97.81           C  
ATOM   1857 HG11 VAL A 120      -4.256  14.560   4.751  1.00 97.81           H  
ATOM   1858 HG12 VAL A 120      -4.126  16.329   4.717  1.00 97.81           H  
ATOM   1859 HG13 VAL A 120      -2.692  15.333   5.063  1.00 97.81           H  
ATOM   1860  CG2 VAL A 120      -3.600  16.771   7.301  1.00 97.81           C  
ATOM   1861 HG21 VAL A 120      -2.533  16.884   7.111  1.00 97.81           H  
ATOM   1862 HG22 VAL A 120      -4.125  17.612   6.848  1.00 97.81           H  
ATOM   1863 HG23 VAL A 120      -3.765  16.787   8.378  1.00 97.81           H  
ATOM   1864  N   LYS A 121      -5.758  13.909   8.960  1.00 98.03           N  
ATOM   1865  H   LYS A 121      -5.437  13.154   8.372  1.00 98.03           H  
ATOM   1866  CA  LYS A 121      -5.974  13.627  10.381  1.00 98.03           C  
ATOM   1867  HA  LYS A 121      -5.963  14.564  10.938  1.00 98.03           H  
ATOM   1868  C   LYS A 121      -4.832  12.802  10.936  1.00 98.03           C  
ATOM   1869  CB  LYS A 121      -7.335  12.932  10.613  1.00 98.03           C  
ATOM   1870  HB2 LYS A 121      -7.466  12.737  11.678  1.00 98.03           H  
ATOM   1871  HB3 LYS A 121      -7.352  11.965  10.110  1.00 98.03           H  
ATOM   1872  O   LYS A 121      -4.091  12.151  10.194  1.00 98.03           O  
ATOM   1873  CG  LYS A 121      -8.539  13.738  10.114  1.00 98.03           C  
ATOM   1874  HG2 LYS A 121      -9.432  13.115  10.173  1.00 98.03           H  
ATOM   1875  HG3 LYS A 121      -8.391  14.022   9.072  1.00 98.03           H  
ATOM   1876  CD  LYS A 121      -8.754  14.986  10.968  1.00 98.03           C  
ATOM   1877  HD2 LYS A 121      -9.125  14.680  11.946  1.00 98.03           H  
ATOM   1878  HD3 LYS A 121      -7.819  15.527  11.115  1.00 98.03           H  
ATOM   1879  CE  LYS A 121      -9.748  15.936  10.317  1.00 98.03           C  
ATOM   1880  HE2 LYS A 121      -9.312  16.318   9.394  1.00 98.03           H  
ATOM   1881  HE3 LYS A 121     -10.665  15.390  10.097  1.00 98.03           H  
ATOM   1882  NZ  LYS A 121     -10.026  17.031  11.269  1.00 98.03           N  
ATOM   1883  HZ1 LYS A 121     -10.494  17.823  10.853  1.00 98.03           H  
ATOM   1884  HZ2 LYS A 121      -9.192  17.301  11.770  1.00 98.03           H  
ATOM   1885  HZ3 LYS A 121     -10.632  16.641  11.976  1.00 98.03           H  
ATOM   1886  N   LYS A 122      -4.687  12.817  12.257  1.00 97.39           N  
ATOM   1887  H   LYS A 122      -5.409  13.268  12.799  1.00 97.39           H  
ATOM   1888  CA  LYS A 122      -3.795  11.873  12.924  1.00 97.39           C  
ATOM   1889  HA  LYS A 122      -2.799  11.958  12.488  1.00 97.39           H  
ATOM   1890  C   LYS A 122      -4.337  10.467  12.676  1.00 97.39           C  
ATOM   1891  CB  LYS A 122      -3.744  12.212  14.414  1.00 97.39           C  
ATOM   1892  HB2 LYS A 122      -4.734  12.076  14.848  1.00 97.39           H  
ATOM   1893  HB3 LYS A 122      -3.459  13.258  14.531  1.00 97.39           H  
ATOM   1894  O   LYS A 122      -5.533  10.248  12.821  1.00 97.39           O  
ATOM   1895  CG  LYS A 122      -2.732  11.327  15.148  1.00 97.39           C  
ATOM   1896  HG2 LYS A 122      -3.029  10.281  15.073  1.00 97.39           H  
ATOM   1897  HG3 LYS A 122      -1.746  11.456  14.702  1.00 97.39           H  
ATOM   1898  CD  LYS A 122      -2.686  11.726  16.620  1.00 97.39           C  
ATOM   1899  HD2 LYS A 122      -3.681  11.606  17.050  1.00 97.39           H  
ATOM   1900  HD3 LYS A 122      -2.388  12.772  16.699  1.00 97.39           H  
ATOM   1901  CE  LYS A 122      -1.688  10.838  17.360  1.00 97.39           C  
ATOM   1902  HE2 LYS A 122      -0.708  10.950  16.896  1.00 97.39           H  
ATOM   1903  HE3 LYS A 122      -1.999   9.800  17.244  1.00 97.39           H  
ATOM   1904  NZ  LYS A 122      -1.636  11.213  18.792  1.00 97.39           N  
ATOM   1905  HZ1 LYS A 122      -1.359  12.179  18.884  1.00 97.39           H  
ATOM   1906  HZ2 LYS A 122      -2.555  11.116  19.199  1.00 97.39           H  
ATOM   1907  HZ3 LYS A 122      -0.985  10.625  19.293  1.00 97.39           H  
ATOM   1908  N   LEU A 123      -3.471   9.510  12.346  1.00 97.05           N  
ATOM   1909  H   LEU A 123      -2.494   9.738  12.222  1.00 97.05           H  
ATOM   1910  CA  LEU A 123      -3.904   8.119  12.219  1.00 97.05           C  
ATOM   1911  HA  LEU A 123      -4.711   8.088  11.487  1.00 97.05           H  
ATOM   1912  C   LEU A 123      -4.418   7.619  13.584  1.00 97.05           C  
ATOM   1913  CB  LEU A 123      -2.743   7.262  11.684  1.00 97.05           C  
ATOM   1914  HB2 LEU A 123      -2.435   7.651  10.713  1.00 97.05           H  
ATOM   1915  HB3 LEU A 123      -1.897   7.346  12.367  1.00 97.05           H  
ATOM   1916  O   LEU A 123      -3.623   7.583  14.536  1.00 97.05           O  
ATOM   1917  CG  LEU A 123      -3.099   5.772  11.522  1.00 97.05           C  
ATOM   1918  HG  LEU A 123      -3.400   5.356  12.484  1.00 97.05           H  
ATOM   1919  CD1 LEU A 123      -4.223   5.561  10.513  1.00 97.05           C  
ATOM   1920 HD11 LEU A 123      -4.392   4.495  10.360  1.00 97.05           H  
ATOM   1921 HD12 LEU A 123      -3.965   6.033   9.565  1.00 97.05           H  
ATOM   1922 HD13 LEU A 123      -5.152   5.996  10.884  1.00 97.05           H  
ATOM   1923  CD2 LEU A 123      -1.880   4.995  11.029  1.00 97.05           C  
ATOM   1924 HD21 LEU A 123      -1.578   5.360  10.048  1.00 97.05           H  
ATOM   1925 HD22 LEU A 123      -2.125   3.936  10.952  1.00 97.05           H  
ATOM   1926 HD23 LEU A 123      -1.053   5.114  11.729  1.00 97.05           H  
ATOM   1927  N   PRO A 124      -5.701   7.226  13.726  1.00 96.09           N  
ATOM   1928  CA  PRO A 124      -6.192   6.735  15.003  1.00 96.09           C  
ATOM   1929  HA  PRO A 124      -5.989   7.497  15.756  1.00 96.09           H  
ATOM   1930  C   PRO A 124      -5.472   5.437  15.377  1.00 96.09           C  
ATOM   1931  CB  PRO A 124      -7.711   6.579  14.872  1.00 96.09           C  
ATOM   1932  HB2 PRO A 124      -8.224   6.955  15.757  1.00 96.09           H  
ATOM   1933  HB3 PRO A 124      -7.982   5.535  14.714  1.00 96.09           H  
ATOM   1934  O   PRO A 124      -5.330   4.522  14.564  1.00 96.09           O  
ATOM   1935  CG  PRO A 124      -8.065   7.420  13.643  1.00 96.09           C  
ATOM   1936  HG2 PRO A 124      -8.229   8.455  13.942  1.00 96.09           H  
ATOM   1937  HG3 PRO A 124      -8.939   7.033  13.119  1.00 96.09           H  
ATOM   1938  CD  PRO A 124      -6.808   7.338  12.782  1.00 96.09           C  
ATOM   1939  HD2 PRO A 124      -6.739   8.222  12.149  1.00 96.09           H  
ATOM   1940  HD3 PRO A 124      -6.854   6.438  12.169  1.00 96.09           H  
ATOM   1941  N   ALA A 125      -5.024   5.341  16.630  1.00 93.70           N  
ATOM   1942  H   ALA A 125      -5.160   6.134  17.239  1.00 93.70           H  
ATOM   1943  CA  ALA A 125      -4.129   4.270  17.077  1.00 93.70           C  
ATOM   1944  HA  ALA A 125      -3.218   4.314  16.480  1.00 93.70           H  
ATOM   1945  C   ALA A 125      -4.707   2.854  16.904  1.00 93.70           C  
ATOM   1946  CB  ALA A 125      -3.766   4.535  18.543  1.00 93.70           C  
ATOM   1947  HB1 ALA A 125      -3.060   3.777  18.882  1.00 93.70           H  
ATOM   1948  HB2 ALA A 125      -3.303   5.516  18.640  1.00 93.70           H  
ATOM   1949  HB3 ALA A 125      -4.660   4.489  19.165  1.00 93.70           H  
ATOM   1950  O   ALA A 125      -3.953   1.894  16.803  1.00 93.70           O  
ATOM   1951  N   LYS A 126      -6.035   2.699  16.842  1.00 95.71           N  
ATOM   1952  H   LYS A 126      -6.620   3.522  16.878  1.00 95.71           H  
ATOM   1953  CA  LYS A 126      -6.659   1.386  16.626  1.00 95.71           C  
ATOM   1954  HA  LYS A 126      -6.142   0.669  17.263  1.00 95.71           H  
ATOM   1955  C   LYS A 126      -6.465   0.836  15.203  1.00 95.71           C  
ATOM   1956  CB  LYS A 126      -8.124   1.403  17.088  1.00 95.71           C  
ATOM   1957  HB2 LYS A 126      -8.477   0.373  17.128  1.00 95.71           H  
ATOM   1958  HB3 LYS A 126      -8.173   1.812  18.097  1.00 95.71           H  
ATOM   1959  O   LYS A 126      -6.573  -0.370  15.021  1.00 95.71           O  
ATOM   1960  CG  LYS A 126      -9.062   2.198  16.174  1.00 95.71           C  
ATOM   1961  HG2 LYS A 126      -8.717   3.229  16.088  1.00 95.71           H  
ATOM   1962  HG3 LYS A 126      -9.056   1.742  15.184  1.00 95.71           H  
ATOM   1963  CD  LYS A 126     -10.498   2.183  16.726  1.00 95.71           C  
ATOM   1964  HD2 LYS A 126     -10.559   2.787  17.630  1.00 95.71           H  
ATOM   1965  HD3 LYS A 126     -10.814   1.160  16.931  1.00 95.71           H  
ATOM   1966  CE  LYS A 126     -11.375   2.771  15.635  1.00 95.71           C  
ATOM   1967  HE2 LYS A 126     -10.961   3.740  15.356  1.00 95.71           H  
ATOM   1968  HE3 LYS A 126     -11.295   2.128  14.758  1.00 95.71           H  
ATOM   1969  NZ  LYS A 126     -12.816   2.946  15.954  1.00 95.71           N  
ATOM   1970  HZ1 LYS A 126     -13.157   3.593  15.258  1.00 95.71           H  
ATOM   1971  HZ2 LYS A 126     -12.985   3.425  16.827  1.00 95.71           H  
ATOM   1972  HZ3 LYS A 126     -13.357   2.101  15.834  1.00 95.71           H  
ATOM   1973  N   TYR A 127      -6.109   1.681  14.230  1.00 96.42           N  
ATOM   1974  H   TYR A 127      -6.042   2.665  14.445  1.00 96.42           H  
ATOM   1975  CA  TYR A 127      -5.847   1.279  12.839  1.00 96.42           C  
ATOM   1976  HA  TYR A 127      -6.314   0.312  12.652  1.00 96.42           H  
ATOM   1977  C   TYR A 127      -4.358   1.122  12.510  1.00 96.42           C  
ATOM   1978  CB  TYR A 127      -6.490   2.287  11.883  1.00 96.42           C  
ATOM   1979  HB2 TYR A 127      -5.978   3.244  11.977  1.00 96.42           H  
ATOM   1980  HB3 TYR A 127      -6.356   1.942  10.857  1.00 96.42           H  
ATOM   1981  O   TYR A 127      -4.013   0.631  11.435  1.00 96.42           O  
ATOM   1982  CG  TYR A 127      -7.968   2.478  12.124  1.00 96.42           C  
ATOM   1983  CD1 TYR A 127      -8.870   1.450  11.798  1.00 96.42           C  
ATOM   1984  HD1 TYR A 127      -8.521   0.534  11.344  1.00 96.42           H  
ATOM   1985  CD2 TYR A 127      -8.434   3.684  12.674  1.00 96.42           C  
ATOM   1986  HD2 TYR A 127      -7.730   4.479  12.872  1.00 96.42           H  
ATOM   1987  CE1 TYR A 127     -10.243   1.630  12.016  1.00 96.42           C  
ATOM   1988  HE1 TYR A 127     -10.957   0.870  11.732  1.00 96.42           H  
ATOM   1989  CE2 TYR A 127      -9.812   3.875  12.885  1.00 96.42           C  
ATOM   1990  HE2 TYR A 127     -10.193   4.812  13.262  1.00 96.42           H  
ATOM   1991  OH  TYR A 127     -12.037   2.963  12.771  1.00 96.42           O  
ATOM   1992  HH  TYR A 127     -12.277   3.823  13.123  1.00 96.42           H  
ATOM   1993  CZ  TYR A 127     -10.713   2.841  12.546  1.00 96.42           C  
ATOM   1994  N   SER A 128      -3.451   1.510  13.416  1.00 93.72           N  
ATOM   1995  H   SER A 128      -3.758   1.883  14.302  1.00 93.72           H  
ATOM   1996  CA  SER A 128      -2.004   1.370  13.186  1.00 93.72           C  
ATOM   1997  HA  SER A 128      -1.778   1.711  12.176  1.00 93.72           H  
ATOM   1998  C   SER A 128      -1.518  -0.080  13.281  1.00 93.72           C  
ATOM   1999  CB  SER A 128      -1.214   2.249  14.156  1.00 93.72           C  
ATOM   2000  HB2 SER A 128      -1.540   3.285  14.055  1.00 93.72           H  
ATOM   2001  HB3 SER A 128      -0.155   2.189  13.903  1.00 93.72           H  
ATOM   2002  O   SER A 128      -0.458  -0.408  12.760  1.00 93.72           O  
ATOM   2003  OG  SER A 128      -1.402   1.818  15.487  1.00 93.72           O  
ATOM   2004  HG  SER A 128      -0.746   2.241  16.045  1.00 93.72           H  
ATOM   2005  N   GLY A 129      -2.290  -0.958  13.933  1.00 93.73           N  
ATOM   2006  H   GLY A 129      -3.125  -0.604  14.377  1.00 93.73           H  
ATOM   2007  CA  GLY A 129      -1.977  -2.383  14.050  1.00 93.73           C  
ATOM   2008  HA2 GLY A 129      -0.906  -2.500  14.216  1.00 93.73           H  
ATOM   2009  HA3 GLY A 129      -2.508  -2.783  14.914  1.00 93.73           H  
ATOM   2010  C   GLY A 129      -2.366  -3.228  12.832  1.00 93.73           C  
ATOM   2011  O   GLY A 129      -1.879  -4.356  12.720  1.00 93.73           O  
ATOM   2012  N   ILE A 130      -3.217  -2.704  11.946  1.00 96.20           N  
ATOM   2013  H   ILE A 130      -3.506  -1.744  12.067  1.00 96.20           H  
ATOM   2014  CA  ILE A 130      -3.631  -3.369  10.704  1.00 96.20           C  
ATOM   2015  HA  ILE A 130      -3.892  -4.403  10.932  1.00 96.20           H  
ATOM   2016  C   ILE A 130      -2.439  -3.353   9.730  1.00 96.20           C  
ATOM   2017  CB  ILE A 130      -4.891  -2.673  10.129  1.00 96.20           C  
ATOM   2018  HB  ILE A 130      -4.690  -1.605  10.050  1.00 96.20           H  
ATOM   2019  O   ILE A 130      -1.802  -2.305   9.598  1.00 96.20           O  
ATOM   2020  CG1 ILE A 130      -6.091  -2.858  11.087  1.00 96.20           C  
ATOM   2021 HG12 ILE A 130      -5.809  -2.526  12.086  1.00 96.20           H  
ATOM   2022 HG13 ILE A 130      -6.350  -3.915  11.147  1.00 96.20           H  
ATOM   2023  CG2 ILE A 130      -5.219  -3.187   8.720  1.00 96.20           C  
ATOM   2024 HG21 ILE A 130      -4.435  -2.897   8.021  1.00 96.20           H  
ATOM   2025 HG22 ILE A 130      -5.317  -4.273   8.715  1.00 96.20           H  
ATOM   2026 HG23 ILE A 130      -6.152  -2.759   8.356  1.00 96.20           H  
ATOM   2027  CD1 ILE A 130      -7.340  -2.063  10.689  1.00 96.20           C  
ATOM   2028 HD11 ILE A 130      -7.808  -2.498   9.806  1.00 96.20           H  
ATOM   2029 HD12 ILE A 130      -8.061  -2.091  11.505  1.00 96.20           H  
ATOM   2030 HD13 ILE A 130      -7.066  -1.027  10.487  1.00 96.20           H  
ATOM   2031  N   PRO A 131      -2.086  -4.464   9.060  1.00 96.72           N  
ATOM   2032  CA  PRO A 131      -0.978  -4.462   8.105  1.00 96.72           C  
ATOM   2033  HA  PRO A 131      -0.058  -4.154   8.603  1.00 96.72           H  
ATOM   2034  C   PRO A 131      -1.225  -3.515   6.925  1.00 96.72           C  
ATOM   2035  CB  PRO A 131      -0.846  -5.908   7.631  1.00 96.72           C  
ATOM   2036  HB2 PRO A 131      -0.542  -5.960   6.586  1.00 96.72           H  
ATOM   2037  HB3 PRO A 131      -0.143  -6.445   8.268  1.00 96.72           H  
ATOM   2038  O   PRO A 131      -2.364  -3.267   6.547  1.00 96.72           O  
ATOM   2039  CG  PRO A 131      -2.250  -6.473   7.817  1.00 96.72           C  
ATOM   2040  HG2 PRO A 131      -2.880  -6.184   6.976  1.00 96.72           H  
ATOM   2041  HG3 PRO A 131      -2.222  -7.557   7.924  1.00 96.72           H  
ATOM   2042  CD  PRO A 131      -2.730  -5.772   9.086  1.00 96.72           C  
ATOM   2043  HD2 PRO A 131      -3.818  -5.708   9.084  1.00 96.72           H  
ATOM   2044  HD3 PRO A 131      -2.392  -6.324   9.963  1.00 96.72           H  
ATOM   2045  N   GLU A 132      -0.157  -2.986   6.335  1.00 95.93           N  
ATOM   2046  H   GLU A 132       0.754  -3.136   6.744  1.00 95.93           H  
ATOM   2047  CA  GLU A 132      -0.199  -2.282   5.051  1.00 95.93           C  
ATOM   2048  HA  GLU A 132      -0.989  -1.532   5.069  1.00 95.93           H  
ATOM   2049  C   GLU A 132      -0.514  -3.285   3.928  1.00 95.93           C  
ATOM   2050  CB  GLU A 132       1.140  -1.563   4.792  1.00 95.93           C  
ATOM   2051  HB2 GLU A 132       1.942  -2.301   4.770  1.00 95.93           H  
ATOM   2052  HB3 GLU A 132       1.084  -1.085   3.815  1.00 95.93           H  
ATOM   2053  O   GLU A 132       0.117  -4.347   3.845  1.00 95.93           O  
ATOM   2054  CG  GLU A 132       1.474  -0.489   5.850  1.00 95.93           C  
ATOM   2055  HG2 GLU A 132       0.682   0.260   5.849  1.00 95.93           H  
ATOM   2056  HG3 GLU A 132       1.482  -0.946   6.839  1.00 95.93           H  
ATOM   2057  CD  GLU A 132       2.833   0.204   5.625  1.00 95.93           C  
ATOM   2058  OE1 GLU A 132       3.386   0.798   6.589  1.00 95.93           O  
ATOM   2059  OE2 GLU A 132       3.383   0.152   4.508  1.00 95.93           O  
ATOM   2060  N   PHE A 133      -1.490  -2.955   3.079  1.00 95.90           N  
ATOM   2061  H   PHE A 133      -1.980  -2.081   3.207  1.00 95.90           H  
ATOM   2062  CA  PHE A 133      -1.953  -3.835   1.998  1.00 95.90           C  
ATOM   2063  HA  PHE A 133      -1.787  -4.873   2.288  1.00 95.90           H  
ATOM   2064  C   PHE A 133      -1.174  -3.626   0.692  1.00 95.90           C  
ATOM   2065  CB  PHE A 133      -3.466  -3.660   1.807  1.00 95.90           C  
ATOM   2066  HB2 PHE A 133      -3.694  -2.603   1.668  1.00 95.90           H  
ATOM   2067  HB3 PHE A 133      -3.765  -4.186   0.901  1.00 95.90           H  
ATOM   2068  O   PHE A 133      -1.246  -4.457  -0.216  1.00 95.90           O  
ATOM   2069  CG  PHE A 133      -4.305  -4.206   2.949  1.00 95.90           C  
ATOM   2070  CD1 PHE A 133      -4.890  -5.482   2.858  1.00 95.90           C  
ATOM   2071  HD1 PHE A 133      -4.771  -6.076   1.964  1.00 95.90           H  
ATOM   2072  CD2 PHE A 133      -4.520  -3.438   4.105  1.00 95.90           C  
ATOM   2073  HD2 PHE A 133      -4.089  -2.451   4.187  1.00 95.90           H  
ATOM   2074  CE1 PHE A 133      -5.659  -5.993   3.916  1.00 95.90           C  
ATOM   2075  HE1 PHE A 133      -6.121  -6.965   3.832  1.00 95.90           H  
ATOM   2076  CE2 PHE A 133      -5.305  -3.939   5.156  1.00 95.90           C  
ATOM   2077  HE2 PHE A 133      -5.490  -3.325   6.025  1.00 95.90           H  
ATOM   2078  CZ  PHE A 133      -5.868  -5.221   5.069  1.00 95.90           C  
ATOM   2079  HZ  PHE A 133      -6.488  -5.598   5.868  1.00 95.90           H  
ATOM   2080  N   CYS A 134      -0.391  -2.552   0.582  1.00 95.99           N  
ATOM   2081  H   CYS A 134      -0.429  -1.844   1.301  1.00 95.99           H  
ATOM   2082  CA  CYS A 134       0.505  -2.333  -0.545  1.00 95.99           C  
ATOM   2083  HA  CYS A 134      -0.066  -2.497  -1.459  1.00 95.99           H  
ATOM   2084  C   CYS A 134       1.698  -3.305  -0.552  1.00 95.99           C  
ATOM   2085  CB  CYS A 134       0.970  -0.876  -0.549  1.00 95.99           C  
ATOM   2086  HB2 CYS A 134       1.592  -0.708  -1.428  1.00 95.99           H  
ATOM   2087  HB3 CYS A 134       0.104  -0.216  -0.609  1.00 95.99           H  
ATOM   2088  O   CYS A 134       2.311  -3.603   0.478  1.00 95.99           O  
ATOM   2089  SG  CYS A 134       1.912  -0.514   0.968  1.00 95.99           S  
ATOM   2090  HG  CYS A 134       2.313  -1.764   1.215  1.00 95.99           H  
ATOM   2091  N   CYS A 135       2.089  -3.740  -1.745  1.00 97.03           N  
ATOM   2092  H   CYS A 135       1.556  -3.452  -2.553  1.00 97.03           H  
ATOM   2093  CA  CYS A 135       3.256  -4.582  -1.987  1.00 97.03           C  
ATOM   2094  HA  CYS A 135       3.981  -4.433  -1.187  1.00 97.03           H  
ATOM   2095  C   CYS A 135       3.943  -4.190  -3.303  1.00 97.03           C  
ATOM   2096  CB  CYS A 135       2.813  -6.054  -1.952  1.00 97.03           C  
ATOM   2097  HB2 CYS A 135       3.683  -6.710  -1.969  1.00 97.03           H  
ATOM   2098  HB3 CYS A 135       2.253  -6.245  -1.036  1.00 97.03           H  
ATOM   2099  O   CYS A 135       3.466  -3.324  -4.037  1.00 97.03           O  
ATOM   2100  SG  CYS A 135       1.770  -6.435  -3.382  1.00 97.03           S  
ATOM   2101  HG  CYS A 135       0.846  -5.498  -3.153  1.00 97.03           H  
ATOM   2102  N   VAL A 136       5.076  -4.820  -3.601  1.00 97.91           N  
ATOM   2103  H   VAL A 136       5.407  -5.523  -2.955  1.00 97.91           H  
ATOM   2104  CA  VAL A 136       5.751  -4.743  -4.898  1.00 97.91           C  
ATOM   2105  HA  VAL A 136       5.161  -4.115  -5.565  1.00 97.91           H  
ATOM   2106  C   VAL A 136       5.825  -6.136  -5.505  1.00 97.91           C  
ATOM   2107  CB  VAL A 136       7.148  -4.110  -4.781  1.00 97.91           C  
ATOM   2108  HB  VAL A 136       7.707  -4.603  -3.986  1.00 97.91           H  
ATOM   2109  O   VAL A 136       6.342  -7.055  -4.868  1.00 97.91           O  
ATOM   2110  CG1 VAL A 136       7.941  -4.220  -6.089  1.00 97.91           C  
ATOM   2111 HG11 VAL A 136       7.358  -3.823  -6.919  1.00 97.91           H  
ATOM   2112 HG12 VAL A 136       8.869  -3.653  -6.011  1.00 97.91           H  
ATOM   2113 HG13 VAL A 136       8.197  -5.259  -6.298  1.00 97.91           H  
ATOM   2114  CG2 VAL A 136       7.030  -2.619  -4.457  1.00 97.91           C  
ATOM   2115 HG21 VAL A 136       6.577  -2.105  -5.304  1.00 97.91           H  
ATOM   2116 HG22 VAL A 136       8.017  -2.196  -4.268  1.00 97.91           H  
ATOM   2117 HG23 VAL A 136       6.398  -2.476  -3.580  1.00 97.91           H  
ATOM   2118  N   LEU A 137       5.361  -6.265  -6.746  1.00 98.60           N  
ATOM   2119  H   LEU A 137       4.971  -5.444  -7.187  1.00 98.60           H  
ATOM   2120  CA  LEU A 137       5.491  -7.458  -7.571  1.00 98.60           C  
ATOM   2121  HA  LEU A 137       5.823  -8.288  -6.948  1.00 98.60           H  
ATOM   2122  C   LEU A 137       6.536  -7.215  -8.662  1.00 98.60           C  
ATOM   2123  CB  LEU A 137       4.114  -7.815  -8.158  1.00 98.60           C  
ATOM   2124  HB2 LEU A 137       3.754  -6.960  -8.729  1.00 98.60           H  
ATOM   2125  HB3 LEU A 137       3.415  -7.996  -7.341  1.00 98.60           H  
ATOM   2126  O   LEU A 137       6.367  -6.350  -9.523  1.00 98.60           O  
ATOM   2127  CG  LEU A 137       4.124  -9.039  -9.092  1.00 98.60           C  
ATOM   2128  HG  LEU A 137       4.813  -8.860  -9.917  1.00 98.60           H  
ATOM   2129  CD1 LEU A 137       4.546 -10.321  -8.369  1.00 98.60           C  
ATOM   2130 HD11 LEU A 137       3.874 -10.519  -7.534  1.00 98.60           H  
ATOM   2131 HD12 LEU A 137       4.510 -11.156  -9.068  1.00 98.60           H  
ATOM   2132 HD13 LEU A 137       5.570 -10.235  -8.005  1.00 98.60           H  
ATOM   2133  CD2 LEU A 137       2.730  -9.250  -9.678  1.00 98.60           C  
ATOM   2134 HD21 LEU A 137       2.749 -10.074 -10.391  1.00 98.60           H  
ATOM   2135 HD22 LEU A 137       2.407  -8.348 -10.199  1.00 98.60           H  
ATOM   2136 HD23 LEU A 137       2.016  -9.477  -8.887  1.00 98.60           H  
ATOM   2137  N   ASN A 138       7.610  -7.997  -8.643  1.00 98.42           N  
ATOM   2138  H   ASN A 138       7.689  -8.681  -7.904  1.00 98.42           H  
ATOM   2139  CA  ASN A 138       8.588  -8.044  -9.720  1.00 98.42           C  
ATOM   2140  HA  ASN A 138       8.498  -7.150 -10.337  1.00 98.42           H  
ATOM   2141  C   ASN A 138       8.298  -9.255 -10.616  1.00 98.42           C  
ATOM   2142  CB  ASN A 138       9.996  -8.047  -9.110  1.00 98.42           C  
ATOM   2143  HB2 ASN A 138      10.081  -7.224  -8.400  1.00 98.42           H  
ATOM   2144  HB3 ASN A 138      10.160  -8.984  -8.578  1.00 98.42           H  
ATOM   2145  O   ASN A 138       8.641 -10.384 -10.263  1.00 98.42           O  
ATOM   2146  CG  ASN A 138      11.076  -7.870 -10.159  1.00 98.42           C  
ATOM   2147  ND2 ASN A 138      12.320  -8.035  -9.780  1.00 98.42           N  
ATOM   2148 HD21 ASN A 138      12.508  -8.402  -8.858  1.00 98.42           H  
ATOM   2149 HD22 ASN A 138      13.007  -7.999 -10.520  1.00 98.42           H  
ATOM   2150  OD1 ASN A 138      10.844  -7.545 -11.310  1.00 98.42           O  
ATOM   2151  N   ALA A 139       7.624  -9.007 -11.738  1.00 98.54           N  
ATOM   2152  H   ALA A 139       7.377  -8.053 -11.958  1.00 98.54           H  
ATOM   2153  CA  ALA A 139       7.223 -10.000 -12.730  1.00 98.54           C  
ATOM   2154  HA  ALA A 139       8.001 -10.757 -12.831  1.00 98.54           H  
ATOM   2155  C   ALA A 139       7.003  -9.332 -14.099  1.00 98.54           C  
ATOM   2156  CB  ALA A 139       5.933 -10.670 -12.253  1.00 98.54           C  
ATOM   2157  HB1 ALA A 139       6.079 -11.092 -11.259  1.00 98.54           H  
ATOM   2158  HB2 ALA A 139       5.664 -11.472 -12.941  1.00 98.54           H  
ATOM   2159  HB3 ALA A 139       5.123  -9.942 -12.217  1.00 98.54           H  
ATOM   2160  O   ALA A 139       6.861  -8.107 -14.175  1.00 98.54           O  
ATOM   2161  N   ASP A 140       6.946 -10.135 -15.163  1.00 97.83           N  
ATOM   2162  H   ASP A 140       7.007 -11.134 -15.028  1.00 97.83           H  
ATOM   2163  CA  ASP A 140       6.594  -9.671 -16.511  1.00 97.83           C  
ATOM   2164  HA  ASP A 140       6.987  -8.664 -16.643  1.00 97.83           H  
ATOM   2165  C   ASP A 140       5.067  -9.588 -16.661  1.00 97.83           C  
ATOM   2166  CB  ASP A 140       7.264 -10.560 -17.571  1.00 97.83           C  
ATOM   2167  HB2 ASP A 140       6.809 -11.551 -17.565  1.00 97.83           H  
ATOM   2168  HB3 ASP A 140       8.316 -10.675 -17.313  1.00 97.83           H  
ATOM   2169  O   ASP A 140       4.407 -10.499 -17.155  1.00 97.83           O  
ATOM   2170  CG  ASP A 140       7.191  -9.957 -18.982  1.00 97.83           C  
ATOM   2171  OD1 ASP A 140       7.054  -8.715 -19.081  1.00 97.83           O  
ATOM   2172  OD2 ASP A 140       7.405 -10.724 -19.947  1.00 97.83           O  
ATOM   2173  N   VAL A 141       4.501  -8.514 -16.115  1.00 97.72           N  
ATOM   2174  H   VAL A 141       5.119  -7.817 -15.723  1.00 97.72           H  
ATOM   2175  CA  VAL A 141       3.058  -8.238 -16.076  1.00 97.72           C  
ATOM   2176  HA  VAL A 141       2.555  -8.894 -16.787  1.00 97.72           H  
ATOM   2177  C   VAL A 141       2.779  -6.808 -16.527  1.00 97.72           C  
ATOM   2178  CB  VAL A 141       2.463  -8.512 -14.677  1.00 97.72           C  
ATOM   2179  HB  VAL A 141       1.395  -8.296 -14.708  1.00 97.72           H  
ATOM   2180  O   VAL A 141       3.701  -6.011 -16.703  1.00 97.72           O  
ATOM   2181  CG1 VAL A 141       2.609  -9.984 -14.287  1.00 97.72           C  
ATOM   2182 HG11 VAL A 141       3.661 -10.252 -14.189  1.00 97.72           H  
ATOM   2183 HG12 VAL A 141       2.163 -10.605 -15.064  1.00 97.72           H  
ATOM   2184 HG13 VAL A 141       2.099 -10.170 -13.342  1.00 97.72           H  
ATOM   2185  CG2 VAL A 141       3.071  -7.644 -13.569  1.00 97.72           C  
ATOM   2186 HG21 VAL A 141       2.589  -7.874 -12.619  1.00 97.72           H  
ATOM   2187 HG22 VAL A 141       4.141  -7.830 -13.484  1.00 97.72           H  
ATOM   2188 HG23 VAL A 141       2.901  -6.590 -13.792  1.00 97.72           H  
ATOM   2189  N   GLU A 142       1.503  -6.465 -16.682  1.00 95.92           N  
ATOM   2190  H   GLU A 142       0.785  -7.153 -16.506  1.00 95.92           H  
ATOM   2191  CA  GLU A 142       1.054  -5.122 -17.047  1.00 95.92           C  
ATOM   2192  HA  GLU A 142       1.920  -4.469 -17.150  1.00 95.92           H  
ATOM   2193  C   GLU A 142       0.166  -4.515 -15.955  1.00 95.92           C  
ATOM   2194  CB  GLU A 142       0.340  -5.144 -18.407  1.00 95.92           C  
ATOM   2195  HB2 GLU A 142      -0.522  -5.809 -18.347  1.00 95.92           H  
ATOM   2196  HB3 GLU A 142      -0.010  -4.136 -18.626  1.00 95.92           H  
ATOM   2197  O   GLU A 142      -0.481  -5.220 -15.178  1.00 95.92           O  
ATOM   2198  CG  GLU A 142       1.268  -5.601 -19.548  1.00 95.92           C  
ATOM   2199  HG2 GLU A 142       1.568  -6.635 -19.377  1.00 95.92           H  
ATOM   2200  HG3 GLU A 142       2.164  -4.981 -19.527  1.00 95.92           H  
ATOM   2201  CD  GLU A 142       0.623  -5.499 -20.941  1.00 95.92           C  
ATOM   2202  OE1 GLU A 142       1.387  -5.548 -21.934  1.00 95.92           O  
ATOM   2203  OE2 GLU A 142      -0.614  -5.330 -21.024  1.00 95.92           O  
ATOM   2204  N   VAL A 143       0.135  -3.182 -15.905  1.00 96.73           N  
ATOM   2205  H   VAL A 143       0.628  -2.673 -16.625  1.00 96.73           H  
ATOM   2206  CA  VAL A 143      -0.771  -2.428 -15.029  1.00 96.73           C  
ATOM   2207  HA  VAL A 143      -0.618  -2.751 -13.999  1.00 96.73           H  
ATOM   2208  C   VAL A 143      -2.227  -2.733 -15.387  1.00 96.73           C  
ATOM   2209  CB  VAL A 143      -0.477  -0.918 -15.113  1.00 96.73           C  
ATOM   2210  HB  VAL A 143      -0.388  -0.630 -16.161  1.00 96.73           H  
ATOM   2211  O   VAL A 143      -2.586  -2.799 -16.560  1.00 96.73           O  
ATOM   2212  CG1 VAL A 143      -1.574  -0.058 -14.482  1.00 96.73           C  
ATOM   2213 HG11 VAL A 143      -2.470  -0.074 -15.103  1.00 96.73           H  
ATOM   2214 HG12 VAL A 143      -1.244   0.976 -14.387  1.00 96.73           H  
ATOM   2215 HG13 VAL A 143      -1.825  -0.444 -13.494  1.00 96.73           H  
ATOM   2216  CG2 VAL A 143       0.852  -0.599 -14.415  1.00 96.73           C  
ATOM   2217 HG21 VAL A 143       0.777  -0.853 -13.358  1.00 96.73           H  
ATOM   2218 HG22 VAL A 143       1.074   0.464 -14.509  1.00 96.73           H  
ATOM   2219 HG23 VAL A 143       1.657  -1.176 -14.870  1.00 96.73           H  
ATOM   2220  N   GLY A 144      -3.068  -2.872 -14.365  1.00 95.05           N  
ATOM   2221  H   GLY A 144      -2.700  -2.766 -13.430  1.00 95.05           H  
ATOM   2222  CA  GLY A 144      -4.495  -3.160 -14.476  1.00 95.05           C  
ATOM   2223  HA2 GLY A 144      -4.871  -2.783 -15.427  1.00 95.05           H  
ATOM   2224  HA3 GLY A 144      -5.015  -2.644 -13.669  1.00 95.05           H  
ATOM   2225  C   GLY A 144      -4.849  -4.644 -14.383  1.00 95.05           C  
ATOM   2226  O   GLY A 144      -6.034  -4.962 -14.293  1.00 95.05           O  
ATOM   2227  N   LEU A 145      -3.864  -5.550 -14.377  1.00 96.18           N  
ATOM   2228  H   LEU A 145      -2.907  -5.236 -14.453  1.00 96.18           H  
ATOM   2229  CA  LEU A 145      -4.123  -6.975 -14.176  1.00 96.18           C  
ATOM   2230  HA  LEU A 145      -4.985  -7.256 -14.781  1.00 96.18           H  
ATOM   2231  C   LEU A 145      -4.490  -7.277 -12.721  1.00 96.18           C  
ATOM   2232  CB  LEU A 145      -2.917  -7.827 -14.614  1.00 96.18           C  
ATOM   2233  HB2 LEU A 145      -2.042  -7.508 -14.048  1.00 96.18           H  
ATOM   2234  HB3 LEU A 145      -3.124  -8.863 -14.347  1.00 96.18           H  
ATOM   2235  O   LEU A 145      -3.824  -6.813 -11.793  1.00 96.18           O  
ATOM   2236  CG  LEU A 145      -2.581  -7.775 -16.115  1.00 96.18           C  
ATOM   2237  HG  LEU A 145      -2.243  -6.773 -16.379  1.00 96.18           H  
ATOM   2238  CD1 LEU A 145      -1.456  -8.769 -16.409  1.00 96.18           C  
ATOM   2239 HD11 LEU A 145      -0.608  -8.559 -15.758  1.00 96.18           H  
ATOM   2240 HD12 LEU A 145      -1.797  -9.790 -16.239  1.00 96.18           H  
ATOM   2241 HD13 LEU A 145      -1.140  -8.664 -17.447  1.00 96.18           H  
ATOM   2242  CD2 LEU A 145      -3.771  -8.136 -17.008  1.00 96.18           C  
ATOM   2243 HD21 LEU A 145      -3.444  -8.172 -18.048  1.00 96.18           H  
ATOM   2244 HD22 LEU A 145      -4.183  -9.104 -16.726  1.00 96.18           H  
ATOM   2245 HD23 LEU A 145      -4.541  -7.368 -16.931  1.00 96.18           H  
ATOM   2246  N   ASN A 146      -5.493  -8.135 -12.538  1.00 97.10           N  
ATOM   2247  H   ASN A 146      -6.022  -8.453 -13.338  1.00 97.10           H  
ATOM   2248  CA  ASN A 146      -5.763  -8.792 -11.267  1.00 97.10           C  
ATOM   2249  HA  ASN A 146      -5.265  -8.244 -10.467  1.00 97.10           H  
ATOM   2250  C   ASN A 146      -5.193 -10.209 -11.312  1.00 97.10           C  
ATOM   2251  CB  ASN A 146      -7.260  -8.774 -10.966  1.00 97.10           C  
ATOM   2252  HB2 ASN A 146      -7.781  -9.348 -11.732  1.00 97.10           H  
ATOM   2253  HB3 ASN A 146      -7.443  -9.253 -10.004  1.00 97.10           H  
ATOM   2254  O   ASN A 146      -5.411 -10.964 -12.263  1.00 97.10           O  
ATOM   2255  CG  ASN A 146      -7.807  -7.361 -10.915  1.00 97.10           C  
ATOM   2256  ND2 ASN A 146      -8.682  -7.015 -11.822  1.00 97.10           N  
ATOM   2257 HD21 ASN A 146      -8.890  -6.033 -11.941  1.00 97.10           H  
ATOM   2258 HD22 ASN A 146      -8.959  -7.709 -12.502  1.00 97.10           H  
ATOM   2259  OD1 ASN A 146      -7.484  -6.558 -10.053  1.00 97.10           O  
ATOM   2260  N   LEU A 147      -4.430 -10.563 -10.288  1.00 98.06           N  
ATOM   2261  H   LEU A 147      -4.310  -9.897  -9.538  1.00 98.06           H  
ATOM   2262  CA  LEU A 147      -3.620 -11.767 -10.238  1.00 98.06           C  
ATOM   2263  HA  LEU A 147      -3.875 -12.405 -11.084  1.00 98.06           H  
ATOM   2264  C   LEU A 147      -3.897 -12.549  -8.961  1.00 98.06           C  
ATOM   2265  CB  LEU A 147      -2.129 -11.402 -10.338  1.00 98.06           C  
ATOM   2266  HB2 LEU A 147      -1.539 -12.316 -10.265  1.00 98.06           H  
ATOM   2267  HB3 LEU A 147      -1.878 -10.777  -9.482  1.00 98.06           H  
ATOM   2268  O   LEU A 147      -4.044 -11.993  -7.874  1.00 98.06           O  
ATOM   2269  CG  LEU A 147      -1.726 -10.653 -11.622  1.00 98.06           C  
ATOM   2270  HG  LEU A 147      -2.326  -9.749 -11.731  1.00 98.06           H  
ATOM   2271  CD1 LEU A 147      -0.264 -10.229 -11.521  1.00 98.06           C  
ATOM   2272 HD11 LEU A 147       0.378 -11.108 -11.459  1.00 98.06           H  
ATOM   2273 HD12 LEU A 147      -0.125  -9.609 -10.636  1.00 98.06           H  
ATOM   2274 HD13 LEU A 147       0.001  -9.640 -12.399  1.00 98.06           H  
ATOM   2275  CD2 LEU A 147      -1.887 -11.510 -12.878  1.00 98.06           C  
ATOM   2276 HD21 LEU A 147      -1.369 -12.462 -12.756  1.00 98.06           H  
ATOM   2277 HD22 LEU A 147      -1.481 -10.982 -13.741  1.00 98.06           H  
ATOM   2278 HD23 LEU A 147      -2.947 -11.692 -13.054  1.00 98.06           H  
ATOM   2279  N   LYS A 148      -3.901 -13.866  -9.098  1.00 97.55           N  
ATOM   2280  H   LYS A 148      -3.827 -14.229 -10.037  1.00 97.55           H  
ATOM   2281  CA  LYS A 148      -3.792 -14.815  -8.007  1.00 97.55           C  
ATOM   2282  HA  LYS A 148      -4.104 -14.344  -7.074  1.00 97.55           H  
ATOM   2283  C   LYS A 148      -2.323 -15.214  -7.891  1.00 97.55           C  
ATOM   2284  CB  LYS A 148      -4.739 -15.970  -8.326  1.00 97.55           C  
ATOM   2285  HB2 LYS A 148      -5.736 -15.566  -8.502  1.00 97.55           H  
ATOM   2286  HB3 LYS A 148      -4.409 -16.464  -9.240  1.00 97.55           H  
ATOM   2287  O   LYS A 148      -1.775 -15.873  -8.773  1.00 97.55           O  
ATOM   2288  CG  LYS A 148      -4.820 -16.987  -7.193  1.00 97.55           C  
ATOM   2289  HG2 LYS A 148      -3.829 -17.392  -6.991  1.00 97.55           H  
ATOM   2290  HG3 LYS A 148      -5.225 -16.496  -6.308  1.00 97.55           H  
ATOM   2291  CD  LYS A 148      -5.750 -18.118  -7.631  1.00 97.55           C  
ATOM   2292  HD2 LYS A 148      -5.344 -18.569  -8.536  1.00 97.55           H  
ATOM   2293  HD3 LYS A 148      -6.731 -17.705  -7.869  1.00 97.55           H  
ATOM   2294  CE  LYS A 148      -5.901 -19.192  -6.557  1.00 97.55           C  
ATOM   2295  HE2 LYS A 148      -4.909 -19.522  -6.250  1.00 97.55           H  
ATOM   2296  HE3 LYS A 148      -6.417 -18.762  -5.698  1.00 97.55           H  
ATOM   2297  NZ  LYS A 148      -6.677 -20.323  -7.105  1.00 97.55           N  
ATOM   2298  HZ1 LYS A 148      -6.236 -20.644  -7.955  1.00 97.55           H  
ATOM   2299  HZ2 LYS A 148      -7.597 -20.011  -7.381  1.00 97.55           H  
ATOM   2300  HZ3 LYS A 148      -6.746 -21.086  -6.447  1.00 97.55           H  
ATOM   2301  N   CYS A 149      -1.687 -14.791  -6.809  1.00 98.43           N  
ATOM   2302  H   CYS A 149      -2.199 -14.216  -6.155  1.00 98.43           H  
ATOM   2303  CA  CYS A 149      -0.282 -15.039  -6.513  1.00 98.43           C  
ATOM   2304  HA  CYS A 149       0.250 -15.307  -7.425  1.00 98.43           H  
ATOM   2305  C   CYS A 149      -0.172 -16.188  -5.510  1.00 98.43           C  
ATOM   2306  CB  CYS A 149       0.340 -13.754  -5.949  1.00 98.43           C  
ATOM   2307  HB2 CYS A 149      -0.210 -13.455  -5.057  1.00 98.43           H  
ATOM   2308  HB3 CYS A 149       1.379 -13.941  -5.677  1.00 98.43           H  
ATOM   2309  O   CYS A 149      -0.500 -16.016  -4.336  1.00 98.43           O  
ATOM   2310  SG  CYS A 149       0.263 -12.422  -7.176  1.00 98.43           S  
ATOM   2311  HG  CYS A 149       0.548 -11.413  -6.347  1.00 98.43           H  
ATOM   2312  N   SER A 150       0.305 -17.351  -5.947  1.00 98.64           N  
ATOM   2313  H   SER A 150       0.625 -17.412  -6.904  1.00 98.64           H  
ATOM   2314  CA  SER A 150       0.563 -18.476  -5.035  1.00 98.64           C  
ATOM   2315  HA  SER A 150      -0.143 -18.445  -4.205  1.00 98.64           H  
ATOM   2316  C   SER A 150       1.974 -18.361  -4.466  1.00 98.64           C  
ATOM   2317  CB  SER A 150       0.372 -19.819  -5.738  1.00 98.64           C  
ATOM   2318  HB2 SER A 150       0.498 -20.622  -5.013  1.00 98.64           H  
ATOM   2319  HB3 SER A 150       1.123 -19.931  -6.521  1.00 98.64           H  
ATOM   2320  O   SER A 150       2.940 -18.323  -5.230  1.00 98.64           O  
ATOM   2321  OG  SER A 150      -0.923 -19.899  -6.305  1.00 98.64           O  
ATOM   2322  HG  SER A 150      -0.973 -19.244  -7.005  1.00 98.64           H  
ATOM   2323  N   LEU A 151       2.111 -18.290  -3.141  1.00 98.78           N  
ATOM   2324  H   LEU A 151       1.286 -18.358  -2.562  1.00 98.78           H  
ATOM   2325  CA  LEU A 151       3.400 -18.108  -2.471  1.00 98.78           C  
ATOM   2326  HA  LEU A 151       3.998 -17.397  -3.041  1.00 98.78           H  
ATOM   2327  C   LEU A 151       4.175 -19.431  -2.440  1.00 98.78           C  
ATOM   2328  CB  LEU A 151       3.194 -17.523  -1.059  1.00 98.78           C  
ATOM   2329  HB2 LEU A 151       2.711 -18.275  -0.435  1.00 98.78           H  
ATOM   2330  HB3 LEU A 151       4.180 -17.332  -0.635  1.00 98.78           H  
ATOM   2331  O   LEU A 151       3.804 -20.356  -1.725  1.00 98.78           O  
ATOM   2332  CG  LEU A 151       2.354 -16.232  -0.957  1.00 98.78           C  
ATOM   2333  HG  LEU A 151       1.299 -16.470  -1.100  1.00 98.78           H  
ATOM   2334  CD1 LEU A 151       2.522 -15.625   0.434  1.00 98.78           C  
ATOM   2335 HD11 LEU A 151       3.549 -15.291   0.583  1.00 98.78           H  
ATOM   2336 HD12 LEU A 151       2.285 -16.374   1.190  1.00 98.78           H  
ATOM   2337 HD13 LEU A 151       1.841 -14.782   0.551  1.00 98.78           H  
ATOM   2338  CD2 LEU A 151       2.736 -15.157  -1.975  1.00 98.78           C  
ATOM   2339 HD21 LEU A 151       3.809 -14.972  -1.941  1.00 98.78           H  
ATOM   2340 HD22 LEU A 151       2.198 -14.235  -1.754  1.00 98.78           H  
ATOM   2341 HD23 LEU A 151       2.436 -15.486  -2.970  1.00 98.78           H  
ATOM   2342  N   LEU A 152       5.260 -19.538  -3.208  1.00 98.56           N  
ATOM   2343  H   LEU A 152       5.525 -18.743  -3.771  1.00 98.56           H  
ATOM   2344  CA  LEU A 152       5.995 -20.796  -3.379  1.00 98.56           C  
ATOM   2345  HA  LEU A 152       5.307 -21.635  -3.273  1.00 98.56           H  
ATOM   2346  C   LEU A 152       7.088 -21.001  -2.335  1.00 98.56           C  
ATOM   2347  CB  LEU A 152       6.632 -20.849  -4.776  1.00 98.56           C  
ATOM   2348  HB2 LEU A 152       7.210 -21.771  -4.834  1.00 98.56           H  
ATOM   2349  HB3 LEU A 152       7.326 -20.016  -4.883  1.00 98.56           H  
ATOM   2350  O   LEU A 152       7.179 -22.060  -1.727  1.00 98.56           O  
ATOM   2351  CG  LEU A 152       5.659 -20.817  -5.961  1.00 98.56           C  
ATOM   2352  HG  LEU A 152       5.134 -19.862  -5.989  1.00 98.56           H  
ATOM   2353  CD1 LEU A 152       6.500 -20.956  -7.227  1.00 98.56           C  
ATOM   2354 HD11 LEU A 152       5.846 -21.133  -8.080  1.00 98.56           H  
ATOM   2355 HD12 LEU A 152       7.071 -20.043  -7.399  1.00 98.56           H  
ATOM   2356 HD13 LEU A 152       7.178 -21.806  -7.150  1.00 98.56           H  
ATOM   2357  CD2 LEU A 152       4.634 -21.951  -5.917  1.00 98.56           C  
ATOM   2358 HD21 LEU A 152       5.138 -22.915  -5.858  1.00 98.56           H  
ATOM   2359 HD22 LEU A 152       3.976 -21.823  -5.057  1.00 98.56           H  
ATOM   2360 HD23 LEU A 152       4.017 -21.913  -6.815  1.00 98.56           H  
ATOM   2361  N   SER A 153       7.961 -20.008  -2.181  1.00 98.45           N  
ATOM   2362  H   SER A 153       7.804 -19.156  -2.701  1.00 98.45           H  
ATOM   2363  CA  SER A 153       9.122 -20.105  -1.299  1.00 98.45           C  
ATOM   2364  HA  SER A 153       8.867 -20.758  -0.464  1.00 98.45           H  
ATOM   2365  C   SER A 153       9.506 -18.741  -0.759  1.00 98.45           C  
ATOM   2366  CB  SER A 153      10.325 -20.734  -2.011  1.00 98.45           C  
ATOM   2367  HB2 SER A 153      10.037 -21.695  -2.437  1.00 98.45           H  
ATOM   2368  HB3 SER A 153      11.115 -20.902  -1.279  1.00 98.45           H  
ATOM   2369  O   SER A 153       9.567 -17.775  -1.529  1.00 98.45           O  
ATOM   2370  OG  SER A 153      10.814 -19.881  -3.035  1.00 98.45           O  
ATOM   2371  HG  SER A 153      10.563 -18.991  -2.776  1.00 98.45           H  
ATOM   2372  N   LYS A 154       9.833 -18.662   0.527  1.00 97.41           N  
ATOM   2373  H   LYS A 154       9.770 -19.505   1.080  1.00 97.41           H  
ATOM   2374  CA  LYS A 154      10.242 -17.418   1.174  1.00 97.41           C  
ATOM   2375  HA  LYS A 154       9.483 -16.668   0.952  1.00 97.41           H  
ATOM   2376  C   LYS A 154      11.576 -16.906   0.618  1.00 97.41           C  
ATOM   2377  CB  LYS A 154      10.260 -17.644   2.691  1.00 97.41           C  
ATOM   2378  HB2 LYS A 154       9.354 -18.185   2.966  1.00 97.41           H  
ATOM   2379  HB3 LYS A 154      11.121 -18.252   2.968  1.00 97.41           H  
ATOM   2380  O   LYS A 154      12.531 -17.660   0.435  1.00 97.41           O  
ATOM   2381  CG  LYS A 154      10.284 -16.315   3.452  1.00 97.41           C  
ATOM   2382  HG2 LYS A 154      11.259 -15.844   3.335  1.00 97.41           H  
ATOM   2383  HG3 LYS A 154       9.516 -15.660   3.040  1.00 97.41           H  
ATOM   2384  CD  LYS A 154       9.998 -16.525   4.941  1.00 97.41           C  
ATOM   2385  HD2 LYS A 154       9.070 -17.087   5.042  1.00 97.41           H  
ATOM   2386  HD3 LYS A 154      10.814 -17.082   5.401  1.00 97.41           H  
ATOM   2387  CE  LYS A 154       9.839 -15.153   5.601  1.00 97.41           C  
ATOM   2388  HE2 LYS A 154       9.178 -14.557   4.971  1.00 97.41           H  
ATOM   2389  HE3 LYS A 154      10.806 -14.651   5.623  1.00 97.41           H  
ATOM   2390  NZ  LYS A 154       9.253 -15.264   6.958  1.00 97.41           N  
ATOM   2391  HZ1 LYS A 154       9.855 -15.790   7.575  1.00 97.41           H  
ATOM   2392  HZ2 LYS A 154       8.355 -15.722   6.895  1.00 97.41           H  
ATOM   2393  HZ3 LYS A 154       9.083 -14.342   7.335  1.00 97.41           H  
ATOM   2394  N   THR A 155      11.656 -15.603   0.384  1.00 96.57           N  
ATOM   2395  H   THR A 155      10.833 -15.049   0.575  1.00 96.57           H  
ATOM   2396  CA  THR A 155      12.891 -14.862   0.093  1.00 96.57           C  
ATOM   2397  HA  THR A 155      13.704 -15.575  -0.041  1.00 96.57           H  
ATOM   2398  C   THR A 155      13.242 -13.978   1.297  1.00 96.57           C  
ATOM   2399  CB  THR A 155      12.786 -14.043  -1.210  1.00 96.57           C  
ATOM   2400  HB  THR A 155      13.792 -13.765  -1.524  1.00 96.57           H  
ATOM   2401  O   THR A 155      12.441 -13.862   2.228  1.00 96.57           O  
ATOM   2402  CG2 THR A 155      12.168 -14.843  -2.355  1.00 96.57           C  
ATOM   2403 HG21 THR A 155      12.672 -15.805  -2.446  1.00 96.57           H  
ATOM   2404 HG22 THR A 155      12.277 -14.292  -3.289  1.00 96.57           H  
ATOM   2405 HG23 THR A 155      11.107 -15.005  -2.162  1.00 96.57           H  
ATOM   2406  OG1 THR A 155      12.057 -12.857  -1.019  1.00 96.57           O  
ATOM   2407  HG1 THR A 155      12.114 -12.383  -1.852  1.00 96.57           H  
ATOM   2408  N   PRO A 156      14.421 -13.330   1.338  1.00 91.52           N  
ATOM   2409  CA  PRO A 156      14.766 -12.442   2.449  1.00 91.52           C  
ATOM   2410  HA  PRO A 156      14.855 -13.043   3.354  1.00 91.52           H  
ATOM   2411  C   PRO A 156      13.747 -11.321   2.715  1.00 91.52           C  
ATOM   2412  CB  PRO A 156      16.141 -11.872   2.088  1.00 91.52           C  
ATOM   2413  HB2 PRO A 156      16.737 -11.667   2.978  1.00 91.52           H  
ATOM   2414  HB3 PRO A 156      16.027 -10.969   1.489  1.00 91.52           H  
ATOM   2415  O   PRO A 156      13.647 -10.873   3.853  1.00 91.52           O  
ATOM   2416  CG  PRO A 156      16.760 -12.976   1.231  1.00 91.52           C  
ATOM   2417  HG2 PRO A 156      17.148 -13.767   1.872  1.00 91.52           H  
ATOM   2418  HG3 PRO A 156      17.540 -12.591   0.574  1.00 91.52           H  
ATOM   2419  CD  PRO A 156      15.559 -13.491   0.443  1.00 91.52           C  
ATOM   2420  HD2 PRO A 156      15.418 -12.871  -0.442  1.00 91.52           H  
ATOM   2421  HD3 PRO A 156      15.711 -14.533   0.161  1.00 91.52           H  
ATOM   2422  N   ASN A 157      12.993 -10.887   1.693  1.00 90.41           N  
ATOM   2423  H   ASN A 157      13.065 -11.366   0.807  1.00 90.41           H  
ATOM   2424  CA  ASN A 157      12.094  -9.727   1.764  1.00 90.41           C  
ATOM   2425  HA  ASN A 157      12.045  -9.372   2.793  1.00 90.41           H  
ATOM   2426  C   ASN A 157      10.640 -10.031   1.350  1.00 90.41           C  
ATOM   2427  CB  ASN A 157      12.684  -8.600   0.897  1.00 90.41           C  
ATOM   2428  HB2 ASN A 157      12.704  -8.929  -0.141  1.00 90.41           H  
ATOM   2429  HB3 ASN A 157      12.039  -7.723   0.957  1.00 90.41           H  
ATOM   2430  O   ASN A 157       9.843  -9.100   1.204  1.00 90.41           O  
ATOM   2431  CG  ASN A 157      14.072  -8.167   1.326  1.00 90.41           C  
ATOM   2432  ND2 ASN A 157      14.982  -8.025   0.391  1.00 90.41           N  
ATOM   2433 HD21 ASN A 157      15.892  -7.713   0.701  1.00 90.41           H  
ATOM   2434 HD22 ASN A 157      14.745  -8.210  -0.573  1.00 90.41           H  
ATOM   2435  OD1 ASN A 157      14.370  -7.936   2.483  1.00 90.41           O  
ATOM   2436  N   GLY A 158      10.299 -11.298   1.108  1.00 96.67           N  
ATOM   2437  H   GLY A 158      10.979 -12.034   1.240  1.00 96.67           H  
ATOM   2438  CA  GLY A 158       8.999 -11.676   0.567  1.00 96.67           C  
ATOM   2439  HA2 GLY A 158       8.785 -11.020  -0.277  1.00 96.67           H  
ATOM   2440  HA3 GLY A 158       8.225 -11.528   1.319  1.00 96.67           H  
ATOM   2441  C   GLY A 158       8.951 -13.129   0.106  1.00 96.67           C  
ATOM   2442  O   GLY A 158       9.396 -14.016   0.834  1.00 96.67           O  
ATOM   2443  N   PHE A 159       8.397 -13.382  -1.080  1.00 98.69           N  
ATOM   2444  H   PHE A 159       8.073 -12.602  -1.635  1.00 98.69           H  
ATOM   2445  CA  PHE A 159       8.183 -14.731  -1.610  1.00 98.69           C  
ATOM   2446  HA  PHE A 159       8.901 -15.412  -1.152  1.00 98.69           H  
ATOM   2447  C   PHE A 159       8.377 -14.786  -3.122  1.00 98.69           C  
ATOM   2448  CB  PHE A 159       6.769 -15.220  -1.263  1.00 98.69           C  
ATOM   2449  HB2 PHE A 159       6.043 -14.517  -1.670  1.00 98.69           H  
ATOM   2450  HB3 PHE A 159       6.598 -16.181  -1.748  1.00 98.69           H  
ATOM   2451  O   PHE A 159       7.970 -13.877  -3.844  1.00 98.69           O  
ATOM   2452  CG  PHE A 159       6.515 -15.379   0.221  1.00 98.69           C  
ATOM   2453  CD1 PHE A 159       6.680 -16.634   0.836  1.00 98.69           C  
ATOM   2454  HD1 PHE A 159       6.950 -17.498   0.246  1.00 98.69           H  
ATOM   2455  CD2 PHE A 159       6.130 -14.267   0.992  1.00 98.69           C  
ATOM   2456  HD2 PHE A 159       5.980 -13.307   0.521  1.00 98.69           H  
ATOM   2457  CE1 PHE A 159       6.472 -16.773   2.219  1.00 98.69           C  
ATOM   2458  HE1 PHE A 159       6.568 -17.744   2.682  1.00 98.69           H  
ATOM   2459  CE2 PHE A 159       5.945 -14.404   2.376  1.00 98.69           C  
ATOM   2460  HE2 PHE A 159       5.651 -13.550   2.969  1.00 98.69           H  
ATOM   2461  CZ  PHE A 159       6.110 -15.656   2.989  1.00 98.69           C  
ATOM   2462  HZ  PHE A 159       5.927 -15.762   4.048  1.00 98.69           H  
ATOM   2463  N   LYS A 160       8.919 -15.903  -3.614  1.00 98.82           N  
ATOM   2464  H   LYS A 160       9.182 -16.615  -2.947  1.00 98.82           H  
ATOM   2465  CA  LYS A 160       8.728 -16.300  -5.012  1.00 98.82           C  
ATOM   2466  HA  LYS A 160       8.914 -15.445  -5.662  1.00 98.82           H  
ATOM   2467  C   LYS A 160       7.284 -16.733  -5.212  1.00 98.82           C  
ATOM   2468  CB  LYS A 160       9.650 -17.448  -5.414  1.00 98.82           C  
ATOM   2469  HB2 LYS A 160       9.390 -17.743  -6.431  1.00 98.82           H  
ATOM   2470  HB3 LYS A 160       9.482 -18.303  -4.759  1.00 98.82           H  
ATOM   2471  O   LYS A 160       6.729 -17.395  -4.334  1.00 98.82           O  
ATOM   2472  CG  LYS A 160      11.124 -17.041  -5.376  1.00 98.82           C  
ATOM   2473  HG2 LYS A 160      11.257 -16.102  -5.913  1.00 98.82           H  
ATOM   2474  HG3 LYS A 160      11.449 -16.921  -4.343  1.00 98.82           H  
ATOM   2475  CD  LYS A 160      11.943 -18.135  -6.056  1.00 98.82           C  
ATOM   2476  HD2 LYS A 160      11.575 -18.266  -7.074  1.00 98.82           H  
ATOM   2477  HD3 LYS A 160      11.820 -19.072  -5.512  1.00 98.82           H  
ATOM   2478  CE  LYS A 160      13.416 -17.743  -6.098  1.00 98.82           C  
ATOM   2479  HE2 LYS A 160      13.796 -17.695  -5.077  1.00 98.82           H  
ATOM   2480  HE3 LYS A 160      13.495 -16.750  -6.541  1.00 98.82           H  
ATOM   2481  NZ  LYS A 160      14.169 -18.731  -6.903  1.00 98.82           N  
ATOM   2482  HZ1 LYS A 160      15.145 -18.480  -6.962  1.00 98.82           H  
ATOM   2483  HZ2 LYS A 160      14.067 -19.650  -6.498  1.00 98.82           H  
ATOM   2484  HZ3 LYS A 160      13.779 -18.761  -7.834  1.00 98.82           H  
ATOM   2485  N   VAL A 161       6.707 -16.397  -6.356  1.00 98.78           N  
ATOM   2486  H   VAL A 161       7.238 -15.875  -7.038  1.00 98.78           H  
ATOM   2487  CA  VAL A 161       5.295 -16.659  -6.647  1.00 98.78           C  
ATOM   2488  HA  VAL A 161       4.946 -17.433  -5.964  1.00 98.78           H  
ATOM   2489  C   VAL A 161       5.091 -17.203  -8.052  1.00 98.78           C  
ATOM   2490  CB  VAL A 161       4.421 -15.406  -6.426  1.00 98.78           C  
ATOM   2491  HB  VAL A 161       3.384 -15.671  -6.631  1.00 98.78           H  
ATOM   2492  O   VAL A 161       5.847 -16.866  -8.961  1.00 98.78           O  
ATOM   2493  CG1 VAL A 161       4.504 -14.924  -4.977  1.00 98.78           C  
ATOM   2494 HG11 VAL A 161       4.312 -15.765  -4.311  1.00 98.78           H  
ATOM   2495 HG12 VAL A 161       5.492 -14.517  -4.764  1.00 98.78           H  
ATOM   2496 HG13 VAL A 161       3.752 -14.154  -4.806  1.00 98.78           H  
ATOM   2497  CG2 VAL A 161       4.800 -14.216  -7.316  1.00 98.78           C  
ATOM   2498 HG21 VAL A 161       4.116 -13.389  -7.126  1.00 98.78           H  
ATOM   2499 HG22 VAL A 161       4.726 -14.491  -8.368  1.00 98.78           H  
ATOM   2500 HG23 VAL A 161       5.816 -13.886  -7.099  1.00 98.78           H  
ATOM   2501  N   THR A 162       4.032 -17.988  -8.232  1.00 98.82           N  
ATOM   2502  H   THR A 162       3.489 -18.257  -7.424  1.00 98.82           H  
ATOM   2503  CA  THR A 162       3.388 -18.180  -9.538  1.00 98.82           C  
ATOM   2504  HA  THR A 162       4.080 -17.897 -10.331  1.00 98.82           H  
ATOM   2505  C   THR A 162       2.171 -17.278  -9.649  1.00 98.82           C  
ATOM   2506  CB  THR A 162       2.968 -19.630  -9.797  1.00 98.82           C  
ATOM   2507  HB  THR A 162       2.279 -19.655 -10.642  1.00 98.82           H  
ATOM   2508  O   THR A 162       1.491 -17.006  -8.655  1.00 98.82           O  
ATOM   2509  CG2 THR A 162       4.166 -20.507 -10.145  1.00 98.82           C  
ATOM   2510 HG21 THR A 162       4.026 -21.527  -9.789  1.00 98.82           H  
ATOM   2511 HG22 THR A 162       5.078 -20.081  -9.727  1.00 98.82           H  
ATOM   2512 HG23 THR A 162       4.287 -20.526 -11.228  1.00 98.82           H  
ATOM   2513  OG1 THR A 162       2.305 -20.179  -8.682  1.00 98.82           O  
ATOM   2514  HG1 THR A 162       1.889 -20.996  -8.965  1.00 98.82           H  
ATOM   2515  N   LEU A 163       1.914 -16.809 -10.866  1.00 98.70           N  
ATOM   2516  H   LEU A 163       2.522 -17.079 -11.626  1.00 98.70           H  
ATOM   2517  CA  LEU A 163       0.888 -15.827 -11.180  1.00 98.70           C  
ATOM   2518  HA  LEU A 163       0.381 -15.511 -10.268  1.00 98.70           H  
ATOM   2519  C   LEU A 163      -0.154 -16.441 -12.110  1.00 98.70           C  
ATOM   2520  CB  LEU A 163       1.548 -14.598 -11.829  1.00 98.70           C  
ATOM   2521  HB2 LEU A 163       0.778 -13.852 -12.028  1.00 98.70           H  
ATOM   2522  HB3 LEU A 163       1.972 -14.905 -12.785  1.00 98.70           H  
ATOM   2523  O   LEU A 163       0.180 -17.034 -13.138  1.00 98.70           O  
ATOM   2524  CG  LEU A 163       2.669 -13.956 -10.996  1.00 98.70           C  
ATOM   2525  HG  LEU A 163       3.452 -14.685 -10.787  1.00 98.70           H  
ATOM   2526  CD1 LEU A 163       3.298 -12.815 -11.781  1.00 98.70           C  
ATOM   2527 HD11 LEU A 163       4.098 -12.374 -11.187  1.00 98.70           H  
ATOM   2528 HD12 LEU A 163       3.718 -13.196 -12.712  1.00 98.70           H  
ATOM   2529 HD13 LEU A 163       2.548 -12.057 -12.010  1.00 98.70           H  
ATOM   2530  CD2 LEU A 163       2.148 -13.397  -9.677  1.00 98.70           C  
ATOM   2531 HD21 LEU A 163       2.941 -12.861  -9.157  1.00 98.70           H  
ATOM   2532 HD22 LEU A 163       1.322 -12.712  -9.868  1.00 98.70           H  
ATOM   2533 HD23 LEU A 163       1.804 -14.212  -9.040  1.00 98.70           H  
ATOM   2534  N   GLU A 164      -1.418 -16.256 -11.768  1.00 98.18           N  
ATOM   2535  H   GLU A 164      -1.619 -15.842 -10.870  1.00 98.18           H  
ATOM   2536  CA  GLU A 164      -2.564 -16.608 -12.600  1.00 98.18           C  
ATOM   2537  HA  GLU A 164      -2.233 -16.898 -13.598  1.00 98.18           H  
ATOM   2538  C   GLU A 164      -3.460 -15.378 -12.729  1.00 98.18           C  
ATOM   2539  CB  GLU A 164      -3.275 -17.807 -11.965  1.00 98.18           C  
ATOM   2540  HB2 GLU A 164      -3.613 -17.528 -10.967  1.00 98.18           H  
ATOM   2541  HB3 GLU A 164      -2.548 -18.612 -11.855  1.00 98.18           H  
ATOM   2542  O   GLU A 164      -3.727 -14.701 -11.737  1.00 98.18           O  
ATOM   2543  CG  GLU A 164      -4.468 -18.343 -12.760  1.00 98.18           C  
ATOM   2544  HG2 GLU A 164      -4.115 -18.715 -13.721  1.00 98.18           H  
ATOM   2545  HG3 GLU A 164      -5.184 -17.539 -12.934  1.00 98.18           H  
ATOM   2546  CD  GLU A 164      -5.126 -19.473 -11.954  1.00 98.18           C  
ATOM   2547  OE1 GLU A 164      -6.170 -19.217 -11.309  1.00 98.18           O  
ATOM   2548  OE2 GLU A 164      -4.502 -20.555 -11.847  1.00 98.18           O  
ATOM   2549  N   ASN A 165      -3.893 -15.044 -13.941  1.00 97.54           N  
ATOM   2550  H   ASN A 165      -3.695 -15.660 -14.717  1.00 97.54           H  
ATOM   2551  CA  ASN A 165      -4.813 -13.937 -14.151  1.00 97.54           C  
ATOM   2552  HA  ASN A 165      -4.480 -13.081 -13.565  1.00 97.54           H  
ATOM   2553  C   ASN A 165      -6.203 -14.324 -13.630  1.00 97.54           C  
ATOM   2554  CB  ASN A 165      -4.800 -13.538 -15.631  1.00 97.54           C  
ATOM   2555  HB2 ASN A 165      -3.837 -13.100 -15.895  1.00 97.54           H  
ATOM   2556  HB3 ASN A 165      -4.960 -14.424 -16.245  1.00 97.54           H  
ATOM   2557  O   ASN A 165      -6.735 -15.365 -14.000  1.00 97.54           O  
ATOM   2558  CG  ASN A 165      -5.896 -12.536 -15.918  1.00 97.54           C  
ATOM   2559  ND2 ASN A 165      -5.684 -11.268 -15.704  1.00 97.54           N  
ATOM   2560 HD21 ASN A 165      -6.544 -10.759 -15.561  1.00 97.54           H  
ATOM   2561 HD22 ASN A 165      -4.840 -10.961 -15.241  1.00 97.54           H  
ATOM   2562  OD1 ASN A 165      -6.994 -12.907 -16.277  1.00 97.54           O  
ATOM   2563  N   VAL A 166      -6.790 -13.474 -12.787  1.00 95.63           N  
ATOM   2564  H   VAL A 166      -6.330 -12.598 -12.584  1.00 95.63           H  
ATOM   2565  CA  VAL A 166      -8.051 -13.772 -12.093  1.00 95.63           C  
ATOM   2566  HA  VAL A 166      -7.962 -14.743 -11.606  1.00 95.63           H  
ATOM   2567  C   VAL A 166      -9.225 -13.882 -13.067  1.00 95.63           C  
ATOM   2568  CB  VAL A 166      -8.325 -12.705 -11.013  1.00 95.63           C  
ATOM   2569  HB  VAL A 166      -8.255 -11.716 -11.466  1.00 95.63           H  
ATOM   2570  O   VAL A 166     -10.109 -14.704 -12.857  1.00 95.63           O  
ATOM   2571  CG1 VAL A 166      -9.703 -12.831 -10.352  1.00 95.63           C  
ATOM   2572 HG11 VAL A 166     -10.486 -12.617 -11.080  1.00 95.63           H  
ATOM   2573 HG12 VAL A 166      -9.842 -13.841  -9.966  1.00 95.63           H  
ATOM   2574 HG13 VAL A 166      -9.794 -12.112  -9.538  1.00 95.63           H  
ATOM   2575  CG2 VAL A 166      -7.285 -12.803  -9.889  1.00 95.63           C  
ATOM   2576 HG21 VAL A 166      -6.282 -12.751 -10.313  1.00 95.63           H  
ATOM   2577 HG22 VAL A 166      -7.393 -13.750  -9.361  1.00 95.63           H  
ATOM   2578 HG23 VAL A 166      -7.412 -11.977  -9.189  1.00 95.63           H  
ATOM   2579  N   GLU A 167      -9.253 -13.078 -14.131  1.00 93.31           N  
ATOM   2580  H   GLU A 167      -8.519 -12.396 -14.259  1.00 93.31           H  
ATOM   2581  CA  GLU A 167     -10.376 -13.059 -15.074  1.00 93.31           C  
ATOM   2582  HA  GLU A 167     -11.310 -13.133 -14.518  1.00 93.31           H  
ATOM   2583  C   GLU A 167     -10.362 -14.223 -16.070  1.00 93.31           C  
ATOM   2584  CB  GLU A 167     -10.381 -11.742 -15.866  1.00 93.31           C  
ATOM   2585  HB2 GLU A 167     -11.216 -11.787 -16.566  1.00 93.31           H  
ATOM   2586  HB3 GLU A 167      -9.473 -11.653 -16.463  1.00 93.31           H  
ATOM   2587  O   GLU A 167     -11.417 -14.683 -16.503  1.00 93.31           O  
ATOM   2588  CG  GLU A 167     -10.579 -10.483 -15.011  1.00 93.31           C  
ATOM   2589  HG2 GLU A 167     -11.355 -10.679 -14.270  1.00 93.31           H  
ATOM   2590  HG3 GLU A 167     -10.954  -9.698 -15.668  1.00 93.31           H  
ATOM   2591  CD  GLU A 167      -9.317  -9.947 -14.315  1.00 93.31           C  
ATOM   2592  OE1 GLU A 167      -9.493  -9.028 -13.485  1.00 93.31           O  
ATOM   2593  OE2 GLU A 167      -8.184 -10.397 -14.614  1.00 93.31           O  
ATOM   2594  N   THR A 168      -9.175 -14.658 -16.485  1.00 96.02           N  
ATOM   2595  H   THR A 168      -8.362 -14.205 -16.092  1.00 96.02           H  
ATOM   2596  CA  THR A 168      -8.988 -15.647 -17.559  1.00 96.02           C  
ATOM   2597  HA  THR A 168      -9.944 -15.822 -18.053  1.00 96.02           H  
ATOM   2598  C   THR A 168      -8.528 -17.007 -17.057  1.00 96.02           C  
ATOM   2599  CB  THR A 168      -8.004 -15.147 -18.629  1.00 96.02           C  
ATOM   2600  HB  THR A 168      -7.914 -15.905 -19.407  1.00 96.02           H  
ATOM   2601  O   THR A 168      -8.493 -17.946 -17.849  1.00 96.02           O  
ATOM   2602  CG2 THR A 168      -8.451 -13.840 -19.283  1.00 96.02           C  
ATOM   2603 HG21 THR A 168      -7.744 -13.567 -20.067  1.00 96.02           H  
ATOM   2604 HG22 THR A 168      -9.439 -13.974 -19.723  1.00 96.02           H  
ATOM   2605 HG23 THR A 168      -8.495 -13.036 -18.548  1.00 96.02           H  
ATOM   2606  OG1 THR A 168      -6.733 -14.916 -18.077  1.00 96.02           O  
ATOM   2607  HG1 THR A 168      -6.845 -14.186 -17.463  1.00 96.02           H  
ATOM   2608  N   GLU A 169      -8.136 -17.104 -15.783  1.00 95.41           N  
ATOM   2609  H   GLU A 169      -8.205 -16.285 -15.196  1.00 95.41           H  
ATOM   2610  CA  GLU A 169      -7.508 -18.282 -15.163  1.00 95.41           C  
ATOM   2611  HA  GLU A 169      -7.202 -17.992 -14.158  1.00 95.41           H  
ATOM   2612  C   GLU A 169      -6.214 -18.723 -15.879  1.00 95.41           C  
ATOM   2613  CB  GLU A 169      -8.531 -19.420 -14.994  1.00 95.41           C  
ATOM   2614  HB2 GLU A 169      -8.055 -20.236 -14.452  1.00 95.41           H  
ATOM   2615  HB3 GLU A 169      -8.820 -19.788 -15.978  1.00 95.41           H  
ATOM   2616  O   GLU A 169      -5.697 -19.823 -15.679  1.00 95.41           O  
ATOM   2617  CG  GLU A 169      -9.793 -18.995 -14.217  1.00 95.41           C  
ATOM   2618  HG2 GLU A 169      -9.494 -18.670 -13.220  1.00 95.41           H  
ATOM   2619  HG3 GLU A 169     -10.265 -18.151 -14.720  1.00 95.41           H  
ATOM   2620  CD  GLU A 169     -10.841 -20.117 -14.092  1.00 95.41           C  
ATOM   2621  OE1 GLU A 169     -11.872 -19.877 -13.421  1.00 95.41           O  
ATOM   2622  OE2 GLU A 169     -10.645 -21.215 -14.670  1.00 95.41           O  
ATOM   2623  N   ALA A 170      -5.664 -17.865 -16.743  1.00 97.35           N  
ATOM   2624  H   ALA A 170      -6.122 -16.976 -16.884  1.00 97.35           H  
ATOM   2625  CA  ALA A 170      -4.457 -18.154 -17.493  1.00 97.35           C  
ATOM   2626  HA  ALA A 170      -4.489 -19.200 -17.798  1.00 97.35           H  
ATOM   2627  C   ALA A 170      -3.221 -17.944 -16.618  1.00 97.35           C  
ATOM   2628  CB  ALA A 170      -4.422 -17.293 -18.759  1.00 97.35           C  
ATOM   2629  HB1 ALA A 170      -3.549 -17.552 -19.357  1.00 97.35           H  
ATOM   2630  HB2 ALA A 170      -5.327 -17.462 -19.343  1.00 97.35           H  
ATOM   2631  HB3 ALA A 170      -4.365 -16.240 -18.484  1.00 97.35           H  
ATOM   2632  O   ALA A 170      -3.100 -16.944 -15.908  1.00 97.35           O  
ATOM   2633  N   ASN A 171      -2.255 -18.857 -16.720  1.00 97.58           N  
ATOM   2634  H   ASN A 171      -2.406 -19.660 -17.314  1.00 97.58           H  
ATOM   2635  CA  ASN A 171      -0.951 -18.661 -16.103  1.00 97.58           C  
ATOM   2636  HA  ASN A 171      -1.106 -18.426 -15.050  1.00 97.58           H  
ATOM   2637  C   ASN A 171      -0.224 -17.470 -16.757  1.00 97.58           C  
ATOM   2638  CB  ASN A 171      -0.147 -19.964 -16.199  1.00 97.58           C  
ATOM   2639  HB2 ASN A 171      -0.731 -20.786 -15.784  1.00 97.58           H  
ATOM   2640  HB3 ASN A 171       0.080 -20.179 -17.243  1.00 97.58           H  
ATOM   2641  O   ASN A 171      -0.116 -17.402 -17.981  1.00 97.58           O  
ATOM   2642  CG  ASN A 171       1.154 -19.848 -15.434  1.00 97.58           C  
ATOM   2643  ND2 ASN A 171       1.151 -20.133 -14.156  1.00 97.58           N  
ATOM   2644 HD21 ASN A 171       2.003 -19.916 -13.660  1.00 97.58           H  
ATOM   2645 HD22 ASN A 171       0.279 -20.319 -13.682  1.00 97.58           H  
ATOM   2646  OD1 ASN A 171       2.178 -19.453 -15.959  1.00 97.58           O  
ATOM   2647  N   VAL A 172       0.286 -16.558 -15.929  1.00 96.92           N  
ATOM   2648  H   VAL A 172       0.141 -16.696 -14.939  1.00 96.92           H  
ATOM   2649  CA  VAL A 172       1.016 -15.339 -16.332  1.00 96.92           C  
ATOM   2650  HA  VAL A 172       0.930 -15.228 -17.413  1.00 96.92           H  
ATOM   2651  C   VAL A 172       2.519 -15.468 -16.028  1.00 96.92           C  
ATOM   2652  CB  VAL A 172       0.386 -14.078 -15.690  1.00 96.92           C  
ATOM   2653  HB  VAL A 172       0.646 -14.048 -14.632  1.00 96.92           H  
ATOM   2654  O   VAL A 172       3.299 -14.560 -16.284  1.00 96.92           O  
ATOM   2655  CG1 VAL A 172       0.839 -12.767 -16.347  1.00 96.92           C  
ATOM   2656 HG11 VAL A 172       0.640 -12.795 -17.418  1.00 96.92           H  
ATOM   2657 HG12 VAL A 172       0.308 -11.922 -15.908  1.00 96.92           H  
ATOM   2658 HG13 VAL A 172       1.905 -12.601 -16.192  1.00 96.92           H  
ATOM   2659  CG2 VAL A 172      -1.145 -14.081 -15.800  1.00 96.92           C  
ATOM   2660 HG21 VAL A 172      -1.550 -13.156 -15.388  1.00 96.92           H  
ATOM   2661 HG22 VAL A 172      -1.555 -14.910 -15.224  1.00 96.92           H  
ATOM   2662 HG23 VAL A 172      -1.448 -14.181 -16.842  1.00 96.92           H  
ATOM   2663  N   GLY A 173       2.957 -16.615 -15.503  1.00 97.69           N  
ATOM   2664  H   GLY A 173       2.291 -17.361 -15.367  1.00 97.69           H  
ATOM   2665  CA  GLY A 173       4.356 -16.911 -15.209  1.00 97.69           C  
ATOM   2666  HA2 GLY A 173       5.003 -16.220 -15.751  1.00 97.69           H  
ATOM   2667  HA3 GLY A 173       4.583 -17.918 -15.559  1.00 97.69           H  
ATOM   2668  C   GLY A 173       4.693 -16.846 -13.722  1.00 97.69           C  
ATOM   2669  O   GLY A 173       3.911 -17.259 -12.863  1.00 97.69           O  
ATOM   2670  N   GLU A 174       5.900 -16.373 -13.428  1.00 98.59           N  
ATOM   2671  H   GLU A 174       6.444 -15.951 -14.167  1.00 98.59           H  
ATOM   2672  CA  GLU A 174       6.480 -16.336 -12.086  1.00 98.59           C  
ATOM   2673  HA  GLU A 174       5.713 -16.587 -11.354  1.00 98.59           H  
ATOM   2674  C   GLU A 174       6.991 -14.934 -11.749  1.00 98.59           C  
ATOM   2675  CB  GLU A 174       7.627 -17.355 -11.955  1.00 98.59           C  
ATOM   2676  HB2 GLU A 174       8.079 -17.236 -10.970  1.00 98.59           H  
ATOM   2677  HB3 GLU A 174       8.384 -17.135 -12.707  1.00 98.59           H  
ATOM   2678  O   GLU A 174       7.224 -14.099 -12.625  1.00 98.59           O  
ATOM   2679  CG  GLU A 174       7.179 -18.817 -12.100  1.00 98.59           C  
ATOM   2680  HG2 GLU A 174       6.764 -18.965 -13.097  1.00 98.59           H  
ATOM   2681  HG3 GLU A 174       6.388 -19.004 -11.373  1.00 98.59           H  
ATOM   2682  CD  GLU A 174       8.318 -19.832 -11.879  1.00 98.59           C  
ATOM   2683  OE1 GLU A 174       8.034 -21.045 -11.996  1.00 98.59           O  
ATOM   2684  OE2 GLU A 174       9.468 -19.417 -11.588  1.00 98.59           O  
ATOM   2685  N   GLY A 175       7.208 -14.686 -10.462  1.00 98.52           N  
ATOM   2686  H   GLY A 175       6.997 -15.408  -9.788  1.00 98.52           H  
ATOM   2687  CA  GLY A 175       7.792 -13.440  -9.993  1.00 98.52           C  
ATOM   2688  HA2 GLY A 175       8.647 -13.172 -10.615  1.00 98.52           H  
ATOM   2689  HA3 GLY A 175       7.046 -12.650 -10.084  1.00 98.52           H  
ATOM   2690  C   GLY A 175       8.247 -13.501  -8.546  1.00 98.52           C  
ATOM   2691  O   GLY A 175       8.331 -14.566  -7.929  1.00 98.52           O  
ATOM   2692  N   GLU A 176       8.515 -12.326  -7.990  1.00 98.73           N  
ATOM   2693  H   GLU A 176       8.464 -11.506  -8.577  1.00 98.73           H  
ATOM   2694  CA  GLU A 176       8.771 -12.141  -6.566  1.00 98.73           C  
ATOM   2695  HA  GLU A 176       8.526 -13.065  -6.042  1.00 98.73           H  
ATOM   2696  C   GLU A 176       7.866 -11.037  -6.016  1.00 98.73           C  
ATOM   2697  CB  GLU A 176      10.263 -11.854  -6.330  1.00 98.73           C  
ATOM   2698  HB2 GLU A 176      10.849 -12.608  -6.856  1.00 98.73           H  
ATOM   2699  HB3 GLU A 176      10.513 -10.873  -6.733  1.00 98.73           H  
ATOM   2700  O   GLU A 176       7.841  -9.925  -6.549  1.00 98.73           O  
ATOM   2701  CG  GLU A 176      10.626 -11.910  -4.837  1.00 98.73           C  
ATOM   2702  HG2 GLU A 176      10.024 -11.180  -4.296  1.00 98.73           H  
ATOM   2703  HG3 GLU A 176      10.372 -12.900  -4.459  1.00 98.73           H  
ATOM   2704  CD  GLU A 176      12.114 -11.651  -4.540  1.00 98.73           C  
ATOM   2705  OE1 GLU A 176      12.462 -11.642  -3.331  1.00 98.73           O  
ATOM   2706  OE2 GLU A 176      12.919 -11.512  -5.488  1.00 98.73           O  
ATOM   2707  N   ILE A 177       7.132 -11.343  -4.947  1.00 98.64           N  
ATOM   2708  H   ILE A 177       7.248 -12.259  -4.538  1.00 98.64           H  
ATOM   2709  CA  ILE A 177       6.323 -10.374  -4.208  1.00 98.64           C  
ATOM   2710  HA  ILE A 177       6.228  -9.481  -4.827  1.00 98.64           H  
ATOM   2711  C   ILE A 177       7.054  -9.978  -2.927  1.00 98.64           C  
ATOM   2712  CB  ILE A 177       4.892 -10.902  -3.975  1.00 98.64           C  
ATOM   2713  HB  ILE A 177       4.543 -11.303  -4.927  1.00 98.64           H  
ATOM   2714  O   ILE A 177       7.527 -10.834  -2.184  1.00 98.64           O  
ATOM   2715  CG1 ILE A 177       3.951  -9.743  -3.585  1.00 98.64           C  
ATOM   2716 HG12 ILE A 177       4.183  -9.397  -2.578  1.00 98.64           H  
ATOM   2717 HG13 ILE A 177       4.099  -8.912  -4.274  1.00 98.64           H  
ATOM   2718  CG2 ILE A 177       4.841 -12.036  -2.935  1.00 98.64           C  
ATOM   2719 HG21 ILE A 177       5.605 -12.779  -3.160  1.00 98.64           H  
ATOM   2720 HG22 ILE A 177       3.869 -12.528  -2.963  1.00 98.64           H  
ATOM   2721 HG23 ILE A 177       5.008 -11.647  -1.931  1.00 98.64           H  
ATOM   2722  CD1 ILE A 177       2.474 -10.148  -3.657  1.00 98.64           C  
ATOM   2723 HD11 ILE A 177       1.844  -9.286  -3.439  1.00 98.64           H  
ATOM   2724 HD12 ILE A 177       2.246 -10.510  -4.659  1.00 98.64           H  
ATOM   2725 HD13 ILE A 177       2.250 -10.933  -2.934  1.00 98.64           H  
ATOM   2726  N   THR A 178       7.161  -8.680  -2.665  1.00 97.49           N  
ATOM   2727  H   THR A 178       6.722  -8.039  -3.311  1.00 97.49           H  
ATOM   2728  CA  THR A 178       7.832  -8.107  -1.486  1.00 97.49           C  
ATOM   2729  HA  THR A 178       7.903  -8.863  -0.704  1.00 97.49           H  
ATOM   2730  C   THR A 178       7.007  -6.953  -0.927  1.00 97.49           C  
ATOM   2731  CB  THR A 178       9.261  -7.631  -1.816  1.00 97.49           C  
ATOM   2732  HB  THR A 178       9.704  -7.206  -0.916  1.00 97.49           H  
ATOM   2733  O   THR A 178       6.107  -6.446  -1.594  1.00 97.49           O  
ATOM   2734  CG2 THR A 178      10.170  -8.757  -2.307  1.00 97.49           C  
ATOM   2735 HG21 THR A 178      11.190  -8.387  -2.409  1.00 97.49           H  
ATOM   2736 HG22 THR A 178      10.162  -9.583  -1.596  1.00 97.49           H  
ATOM   2737 HG23 THR A 178       9.830  -9.120  -3.277  1.00 97.49           H  
ATOM   2738  OG1 THR A 178       9.255  -6.645  -2.826  1.00 97.49           O  
ATOM   2739  HG1 THR A 178       8.708  -6.987  -3.537  1.00 97.49           H  
ATOM   2740  N   ARG A 179       7.289  -6.499   0.296  1.00 95.56           N  
ATOM   2741  H   ARG A 179       8.003  -6.968   0.835  1.00 95.56           H  
ATOM   2742  CA  ARG A 179       6.678  -5.262   0.814  1.00 95.56           C  
ATOM   2743  HA  ARG A 179       5.596  -5.354   0.721  1.00 95.56           H  
ATOM   2744  C   ARG A 179       7.097  -4.042  -0.025  1.00 95.56           C  
ATOM   2745  CB  ARG A 179       6.996  -5.100   2.308  1.00 95.56           C  
ATOM   2746  HB2 ARG A 179       6.480  -4.214   2.677  1.00 95.56           H  
ATOM   2747  HB3 ARG A 179       6.611  -5.965   2.850  1.00 95.56           H  
ATOM   2748  O   ARG A 179       8.227  -3.988  -0.518  1.00 95.56           O  
ATOM   2749  CG  ARG A 179       8.499  -4.961   2.583  1.00 95.56           C  
ATOM   2750  HG2 ARG A 179       8.886  -4.127   1.998  1.00 95.56           H  
ATOM   2751  HG3 ARG A 179       9.030  -5.864   2.282  1.00 95.56           H  
ATOM   2752  CD  ARG A 179       8.771  -4.677   4.058  1.00 95.56           C  
ATOM   2753  HD2 ARG A 179       8.048  -3.947   4.421  1.00 95.56           H  
ATOM   2754  HD3 ARG A 179       9.773  -4.256   4.138  1.00 95.56           H  
ATOM   2755  NE  ARG A 179       8.712  -5.895   4.878  1.00 95.56           N  
ATOM   2756  HE  ARG A 179       8.496  -6.775   4.433  1.00 95.56           H  
ATOM   2757  NH1 ARG A 179       8.627  -4.926   6.964  1.00 95.56           N  
ATOM   2758 HH11 ARG A 179       8.285  -4.058   6.578  1.00 95.56           H  
ATOM   2759 HH12 ARG A 179       8.513  -5.030   7.962  1.00 95.56           H  
ATOM   2760  NH2 ARG A 179       8.931  -7.101   6.781  1.00 95.56           N  
ATOM   2761 HH21 ARG A 179       8.710  -7.880   6.178  1.00 95.56           H  
ATOM   2762 HH22 ARG A 179       8.728  -7.172   7.768  1.00 95.56           H  
ATOM   2763  CZ  ARG A 179       8.756  -5.961   6.194  1.00 95.56           C  
ATOM   2764  N   TRP A 180       6.226  -3.041  -0.163  1.00 96.07           N  
ATOM   2765  H   TRP A 180       5.328  -3.101   0.294  1.00 96.07           H  
ATOM   2766  CA  TRP A 180       6.620  -1.757  -0.757  1.00 96.07           C  
ATOM   2767  HA  TRP A 180       7.273  -1.951  -1.608  1.00 96.07           H  
ATOM   2768  C   TRP A 180       7.415  -0.937   0.260  1.00 96.07           C  
ATOM   2769  CB  TRP A 180       5.400  -0.987  -1.274  1.00 96.07           C  
ATOM   2770  HB2 TRP A 180       4.714  -0.841  -0.440  1.00 96.07           H  
ATOM   2771  HB3 TRP A 180       4.880  -1.597  -2.013  1.00 96.07           H  
ATOM   2772  O   TRP A 180       6.993  -0.767   1.402  1.00 96.07           O  
ATOM   2773  CG  TRP A 180       5.667   0.363  -1.889  1.00 96.07           C  
ATOM   2774  CD1 TRP A 180       6.756   0.746  -2.603  1.00 96.07           C  
ATOM   2775  HD1 TRP A 180       7.594   0.108  -2.842  1.00 96.07           H  
ATOM   2776  CD2 TRP A 180       4.780   1.523  -1.888  1.00 96.07           C  
ATOM   2777  CE2 TRP A 180       5.412   2.593  -2.582  1.00 96.07           C  
ATOM   2778  CE3 TRP A 180       3.488   1.774  -1.389  1.00 96.07           C  
ATOM   2779  HE3 TRP A 180       2.974   0.987  -0.857  1.00 96.07           H  
ATOM   2780  NE1 TRP A 180       6.619   2.071  -2.989  1.00 96.07           N  
ATOM   2781  HE1 TRP A 180       7.273   2.578  -3.568  1.00 96.07           H  
ATOM   2782  CH2 TRP A 180       3.483   4.030  -2.298  1.00 96.07           C  
ATOM   2783  HH2 TRP A 180       2.969   4.963  -2.477  1.00 96.07           H  
ATOM   2784  CZ2 TRP A 180       4.794   3.841  -2.756  1.00 96.07           C  
ATOM   2785  HZ2 TRP A 180       5.299   4.647  -3.270  1.00 96.07           H  
ATOM   2786  CZ3 TRP A 180       2.835   2.999  -1.603  1.00 96.07           C  
ATOM   2787  HZ3 TRP A 180       1.827   3.139  -1.242  1.00 96.07           H  
ATOM   2788  N   ILE A 181       8.588  -0.449  -0.143  1.00 94.63           N  
ATOM   2789  H   ILE A 181       8.928  -0.702  -1.060  1.00 94.63           H  
ATOM   2790  CA  ILE A 181       9.472   0.328   0.722  1.00 94.63           C  
ATOM   2791  HA  ILE A 181       8.912   0.573   1.624  1.00 94.63           H  
ATOM   2792  C   ILE A 181       9.836   1.657   0.051  1.00 94.63           C  
ATOM   2793  CB  ILE A 181      10.709  -0.479   1.181  1.00 94.63           C  
ATOM   2794  HB  ILE A 181      11.529  -0.374   0.470  1.00 94.63           H  
ATOM   2795  O   ILE A 181      10.893   1.768  -0.580  1.00 94.63           O  
ATOM   2796  CG1 ILE A 181      10.449  -1.982   1.400  1.00 94.63           C  
ATOM   2797 HG12 ILE A 181       9.662  -2.097   2.147  1.00 94.63           H  
ATOM   2798 HG13 ILE A 181      10.107  -2.418   0.462  1.00 94.63           H  
ATOM   2799  CG2 ILE A 181      11.086   0.134   2.528  1.00 94.63           C  
ATOM   2800 HG21 ILE A 181      11.977  -0.348   2.931  1.00 94.63           H  
ATOM   2801 HG22 ILE A 181      10.264  -0.037   3.223  1.00 94.63           H  
ATOM   2802 HG23 ILE A 181      11.212   1.213   2.442  1.00 94.63           H  
ATOM   2803  CD1 ILE A 181      11.678  -2.795   1.829  1.00 94.63           C  
ATOM   2804 HD11 ILE A 181      12.511  -2.590   1.156  1.00 94.63           H  
ATOM   2805 HD12 ILE A 181      11.962  -2.560   2.854  1.00 94.63           H  
ATOM   2806 HD13 ILE A 181      11.439  -3.857   1.778  1.00 94.63           H  
ATOM   2807  N   PRO A 182       8.963   2.674   0.146  1.00 94.24           N  
ATOM   2808  CA  PRO A 182       9.236   3.969  -0.453  1.00 94.24           C  
ATOM   2809  HA  PRO A 182       9.498   3.835  -1.503  1.00 94.24           H  
ATOM   2810  C   PRO A 182      10.402   4.679   0.249  1.00 94.24           C  
ATOM   2811  CB  PRO A 182       7.918   4.739  -0.379  1.00 94.24           C  
ATOM   2812  HB2 PRO A 182       7.320   4.517  -1.263  1.00 94.24           H  
ATOM   2813  HB3 PRO A 182       8.079   5.814  -0.298  1.00 94.24           H  
ATOM   2814  O   PRO A 182      10.660   4.516   1.449  1.00 94.24           O  
ATOM   2815  CG  PRO A 182       7.235   4.152   0.857  1.00 94.24           C  
ATOM   2816  HG2 PRO A 182       6.150   4.246   0.803  1.00 94.24           H  
ATOM   2817  HG3 PRO A 182       7.621   4.636   1.753  1.00 94.24           H  
ATOM   2818  CD  PRO A 182       7.676   2.688   0.834  1.00 94.24           C  
ATOM   2819  HD2 PRO A 182       7.754   2.314   1.854  1.00 94.24           H  
ATOM   2820  HD3 PRO A 182       6.955   2.096   0.270  1.00 94.24           H  
ATOM   2821  N   GLU A 183      11.121   5.489  -0.518  1.00 95.35           N  
ATOM   2822  H   GLU A 183      10.838   5.604  -1.481  1.00 95.35           H  
ATOM   2823  CA  GLU A 183      12.129   6.404  -0.007  1.00 95.35           C  
ATOM   2824  HA  GLU A 183      12.689   5.899   0.780  1.00 95.35           H  
ATOM   2825  C   GLU A 183      11.451   7.629   0.609  1.00 95.35           C  
ATOM   2826  CB  GLU A 183      13.128   6.827  -1.098  1.00 95.35           C  
ATOM   2827  HB2 GLU A 183      13.827   7.533  -0.651  1.00 95.35           H  
ATOM   2828  HB3 GLU A 183      12.602   7.335  -1.906  1.00 95.35           H  
ATOM   2829  O   GLU A 183      10.622   8.293  -0.013  1.00 95.35           O  
ATOM   2830  CG  GLU A 183      13.932   5.654  -1.675  1.00 95.35           C  
ATOM   2831  HG2 GLU A 183      14.239   5.003  -0.856  1.00 95.35           H  
ATOM   2832  HG3 GLU A 183      13.302   5.071  -2.347  1.00 95.35           H  
ATOM   2833  CD  GLU A 183      15.183   6.138  -2.426  1.00 95.35           C  
ATOM   2834  OE1 GLU A 183      16.308   5.800  -1.980  1.00 95.35           O  
ATOM   2835  OE2 GLU A 183      15.079   6.846  -3.452  1.00 95.35           O  
ATOM   2836  N   VAL A 184      11.852   7.947   1.834  1.00 96.04           N  
ATOM   2837  H   VAL A 184      12.516   7.341   2.295  1.00 96.04           H  
ATOM   2838  CA  VAL A 184      11.461   9.155   2.549  1.00 96.04           C  
ATOM   2839  HA  VAL A 184      10.616   9.611   2.033  1.00 96.04           H  
ATOM   2840  C   VAL A 184      12.623  10.134   2.514  1.00 96.04           C  
ATOM   2841  CB  VAL A 184      11.003   8.823   3.976  1.00 96.04           C  
ATOM   2842  HB  VAL A 184      11.817   8.350   4.526  1.00 96.04           H  
ATOM   2843  O   VAL A 184      13.734   9.821   2.945  1.00 96.04           O  
ATOM   2844  CG1 VAL A 184      10.572  10.080   4.736  1.00 96.04           C  
ATOM   2845 HG11 VAL A 184      11.385  10.806   4.763  1.00 96.04           H  
ATOM   2846 HG12 VAL A 184       9.699  10.526   4.260  1.00 96.04           H  
ATOM   2847 HG13 VAL A 184      10.322   9.818   5.764  1.00 96.04           H  
ATOM   2848  CG2 VAL A 184       9.814   7.855   3.910  1.00 96.04           C  
ATOM   2849 HG21 VAL A 184       9.241   7.885   4.837  1.00 96.04           H  
ATOM   2850 HG22 VAL A 184       9.142   8.146   3.102  1.00 96.04           H  
ATOM   2851 HG23 VAL A 184      10.168   6.841   3.723  1.00 96.04           H  
ATOM   2852  N   ASP A 185      12.368  11.321   1.980  1.00 94.83           N  
ATOM   2853  H   ASP A 185      11.410  11.517   1.729  1.00 94.83           H  
ATOM   2854  CA  ASP A 185      13.317  12.417   1.867  1.00 94.83           C  
ATOM   2855  HA  ASP A 185      14.324  12.006   1.948  1.00 94.83           H  
ATOM   2856  C   ASP A 185      13.119  13.389   3.033  1.00 94.83           C  
ATOM   2857  CB  ASP A 185      13.194  13.074   0.480  1.00 94.83           C  
ATOM   2858  HB2 ASP A 185      12.384  13.803   0.468  1.00 94.83           H  
ATOM   2859  HB3 ASP A 185      12.964  12.303  -0.255  1.00 94.83           H  
ATOM   2860  O   ASP A 185      12.274  14.289   3.003  1.00 94.83           O  
ATOM   2861  CG  ASP A 185      14.490  13.753   0.042  1.00 94.83           C  
ATOM   2862  OD1 ASP A 185      15.413  13.887   0.875  1.00 94.83           O  
ATOM   2863  OD2 ASP A 185      14.636  14.031  -1.172  1.00 94.83           O  
ATOM   2864  N   TYR A 186      13.875  13.160   4.105  1.00 93.23           N  
ATOM   2865  H   TYR A 186      14.576  12.435   4.057  1.00 93.23           H  
ATOM   2866  CA  TYR A 186      13.770  13.961   5.316  1.00 93.23           C  
ATOM   2867  HA  TYR A 186      12.711  14.037   5.562  1.00 93.23           H  
ATOM   2868  C   TYR A 186      14.344  15.358   5.084  1.00 93.23           C  
ATOM   2869  CB  TYR A 186      14.476  13.277   6.483  1.00 93.23           C  
ATOM   2870  HB2 TYR A 186      14.557  13.986   7.307  1.00 93.23           H  
ATOM   2871  HB3 TYR A 186      15.489  13.001   6.189  1.00 93.23           H  
ATOM   2872  O   TYR A 186      15.469  15.476   4.580  1.00 93.23           O  
ATOM   2873  CG  TYR A 186      13.736  12.058   6.979  1.00 93.23           C  
ATOM   2874  CD1 TYR A 186      12.717  12.213   7.939  1.00 93.23           C  
ATOM   2875  HD1 TYR A 186      12.460  13.195   8.309  1.00 93.23           H  
ATOM   2876  CD2 TYR A 186      14.036  10.783   6.461  1.00 93.23           C  
ATOM   2877  HD2 TYR A 186      14.764  10.675   5.671  1.00 93.23           H  
ATOM   2878  CE1 TYR A 186      12.033  11.089   8.428  1.00 93.23           C  
ATOM   2879  HE1 TYR A 186      11.260  11.206   9.174  1.00 93.23           H  
ATOM   2880  CE2 TYR A 186      13.350   9.657   6.950  1.00 93.23           C  
ATOM   2881  HE2 TYR A 186      13.529   8.669   6.552  1.00 93.23           H  
ATOM   2882  OH  TYR A 186      11.782   8.716   8.481  1.00 93.23           O  
ATOM   2883  HH  TYR A 186      11.089   8.946   9.105  1.00 93.23           H  
ATOM   2884  CZ  TYR A 186      12.371   9.810   7.950  1.00 93.23           C  
ATOM   2885  N   PRO A 187      13.626  16.421   5.493  1.00 88.94           N  
ATOM   2886  CA  PRO A 187      14.139  17.770   5.367  1.00 88.94           C  
ATOM   2887  HA  PRO A 187      14.335  17.968   4.313  1.00 88.94           H  
ATOM   2888  C   PRO A 187      15.432  17.925   6.176  1.00 88.94           C  
ATOM   2889  CB  PRO A 187      13.026  18.694   5.867  1.00 88.94           C  
ATOM   2890  HB2 PRO A 187      12.372  18.956   5.035  1.00 88.94           H  
ATOM   2891  HB3 PRO A 187      13.415  19.594   6.345  1.00 88.94           H  
ATOM   2892  O   PRO A 187      15.628  17.241   7.189  1.00 88.94           O  
ATOM   2893  CG  PRO A 187      12.262  17.814   6.854  1.00 88.94           C  
ATOM   2894  HG2 PRO A 187      12.770  17.818   7.819  1.00 88.94           H  
ATOM   2895  HG3 PRO A 187      11.225  18.129   6.963  1.00 88.94           H  
ATOM   2896  CD  PRO A 187      12.367  16.425   6.227  1.00 88.94           C  
ATOM   2897  HD2 PRO A 187      11.543  16.268   5.530  1.00 88.94           H  
ATOM   2898  HD3 PRO A 187      12.351  15.665   7.008  1.00 88.94           H  
ATOM   2899  N   PRO A 188      16.323  18.832   5.751  1.00 87.04           N  
ATOM   2900  CA  PRO A 188      17.518  19.126   6.516  1.00 87.04           C  
ATOM   2901  HA  PRO A 188      18.156  18.243   6.517  1.00 87.04           H  
ATOM   2902  C   PRO A 188      17.162  19.558   7.948  1.00 87.04           C  
ATOM   2903  CB  PRO A 188      18.209  20.250   5.759  1.00 87.04           C  
ATOM   2904  HB2 PRO A 188      18.959  19.816   5.097  1.00 87.04           H  
ATOM   2905  HB3 PRO A 188      18.639  20.968   6.456  1.00 87.04           H  
ATOM   2906  O   PRO A 188      16.181  20.287   8.129  1.00 87.04           O  
ATOM   2907  CG  PRO A 188      17.109  20.899   4.924  1.00 87.04           C  
ATOM   2908  HG2 PRO A 188      16.571  21.627   5.532  1.00 87.04           H  
ATOM   2909  HG3 PRO A 188      17.494  21.366   4.017  1.00 87.04           H  
ATOM   2910  CD  PRO A 188      16.194  19.726   4.611  1.00 87.04           C  
ATOM   2911  HD2 PRO A 188      15.172  20.082   4.480  1.00 87.04           H  
ATOM   2912  HD3 PRO A 188      16.539  19.216   3.712  1.00 87.04           H  
ATOM   2913  N   PRO A 189      17.969  19.177   8.958  1.00 77.65           N  
ATOM   2914  CA  PRO A 189      17.793  19.673  10.319  1.00 77.65           C  
ATOM   2915  HA  PRO A 189      16.861  19.277  10.722  1.00 77.65           H  
ATOM   2916  C   PRO A 189      17.760  21.204  10.325  1.00 77.65           C  
ATOM   2917  CB  PRO A 189      18.982  19.136  11.125  1.00 77.65           C  
ATOM   2918  HB2 PRO A 189      18.683  18.840  12.131  1.00 77.65           H  
ATOM   2919  HB3 PRO A 189      19.771  19.886  11.174  1.00 77.65           H  
ATOM   2920  O   PRO A 189      18.523  21.826   9.576  1.00 77.65           O  
ATOM   2921  CG  PRO A 189      19.478  17.943  10.308  1.00 77.65           C  
ATOM   2922  HG2 PRO A 189      20.547  17.777  10.441  1.00 77.65           H  
ATOM   2923  HG3 PRO A 189      18.916  17.053  10.590  1.00 77.65           H  
ATOM   2924  CD  PRO A 189      19.137  18.318   8.870  1.00 77.65           C  
ATOM   2925  HD2 PRO A 189      18.930  17.414   8.297  1.00 77.65           H  
ATOM   2926  HD3 PRO A 189      19.963  18.873   8.423  1.00 77.65           H  
ATOM   2927  N   VAL A 190      16.894  21.797  11.151  1.00 67.82           N  
ATOM   2928  H   VAL A 190      16.352  21.205  11.765  1.00 67.82           H  
ATOM   2929  CA  VAL A 190      16.833  23.251  11.409  1.00 67.82           C  
ATOM   2930  HA  VAL A 190      17.091  23.786  10.495  1.00 67.82           H  
ATOM   2931  C   VAL A 190      17.877  23.651  12.448  1.00 67.82           C  
ATOM   2932  CB  VAL A 190      15.419  23.697  11.818  1.00 67.82           C  
ATOM   2933  HB  VAL A 190      15.161  23.247  12.777  1.00 67.82           H  
ATOM   2934  O   VAL A 190      18.177  22.824  13.329  1.00 67.82           O  
ATOM   2935  CG1 VAL A 190      15.338  25.224  11.942  1.00 67.82           C  
ATOM   2936 HG11 VAL A 190      15.649  25.694  11.009  1.00 67.82           H  
ATOM   2937 HG12 VAL A 190      15.990  25.566  12.746  1.00 67.82           H  
ATOM   2938 HG13 VAL A 190      14.318  25.526  12.181  1.00 67.82           H  
ATOM   2939  CG2 VAL A 190      14.381  23.270  10.769  1.00 67.82           C  
ATOM   2940 HG21 VAL A 190      14.657  23.665   9.792  1.00 67.82           H  
ATOM   2941 HG22 VAL A 190      14.329  22.183  10.708  1.00 67.82           H  
ATOM   2942 HG23 VAL A 190      13.395  23.644  11.046  1.00 67.82           H  
ATOM   2943  OXT VAL A 190      18.469  24.738  12.255  1.00 67.82           O  
TER    2944      VAL A 190                                                       
ATOM   2944  N   SER B   1      -9.902  -2.442  -9.429  1.00 46.73           N  
ATOM   2945  H   SER B   1      -9.276  -1.677  -9.638  1.00 46.73           H  
ATOM   2946  H2  SER B   1      -9.870  -3.112 -10.184  1.00 46.73           H  
ATOM   2947  H3  SER B   1     -10.848  -2.106  -9.319  1.00 46.73           H  
ATOM   2948  CA  SER B   1      -9.479  -3.093  -8.185  1.00 46.73           C  
ATOM   2949  HA  SER B   1      -8.483  -3.516  -8.314  1.00 46.73           H  
ATOM   2950  C   SER B   1     -10.455  -4.208  -7.861  1.00 46.73           C  
ATOM   2951  CB  SER B   1      -9.430  -2.088  -7.033  1.00 46.73           C  
ATOM   2952  HB2 SER B   1      -8.729  -1.286  -7.263  1.00 46.73           H  
ATOM   2953  HB3 SER B   1     -10.421  -1.670  -6.858  1.00 46.73           H  
ATOM   2954  O   SER B   1     -11.654  -3.955  -7.835  1.00 46.73           O  
ATOM   2955  OG  SER B   1      -8.999  -2.764  -5.881  1.00 46.73           O  
ATOM   2956  HG  SER B   1      -9.395  -2.346  -5.113  1.00 46.73           H  
ATOM   2957  N   ILE B   2      -9.956  -5.431  -7.668  1.00 46.59           N  
ATOM   2958  H   ILE B   2      -8.970  -5.585  -7.820  1.00 46.59           H  
ATOM   2959  CA  ILE B   2     -10.709  -6.550  -7.063  1.00 46.59           C  
ATOM   2960  HA  ILE B   2     -11.689  -6.625  -7.534  1.00 46.59           H  
ATOM   2961  C   ILE B   2     -10.957  -6.355  -5.567  1.00 46.59           C  
ATOM   2962  CB  ILE B   2      -9.957  -7.883  -7.255  1.00 46.59           C  
ATOM   2963  HB  ILE B   2     -10.416  -8.631  -6.608  1.00 46.59           H  
ATOM   2964  O   ILE B   2     -11.739  -7.090  -4.969  1.00 46.59           O  
ATOM   2965  CG1 ILE B   2      -8.474  -7.747  -6.839  1.00 46.59           C  
ATOM   2966 HG12 ILE B   2      -8.427  -7.318  -5.838  1.00 46.59           H  
ATOM   2967 HG13 ILE B   2      -7.939  -7.085  -7.520  1.00 46.59           H  
ATOM   2968  CG2 ILE B   2     -10.165  -8.371  -8.693  1.00 46.59           C  
ATOM   2969 HG21 ILE B   2     -11.219  -8.598  -8.850  1.00 46.59           H  
ATOM   2970 HG22 ILE B   2      -9.595  -9.281  -8.882  1.00 46.59           H  
ATOM   2971 HG23 ILE B   2      -9.877  -7.594  -9.401  1.00 46.59           H  
ATOM   2972  CD1 ILE B   2      -7.741  -9.080  -6.801  1.00 46.59           C  
ATOM   2973 HD11 ILE B   2      -8.353  -9.801  -6.259  1.00 46.59           H  
ATOM   2974 HD12 ILE B   2      -6.779  -8.942  -6.308  1.00 46.59           H  
ATOM   2975 HD13 ILE B   2      -7.559  -9.450  -7.810  1.00 46.59           H  
ATOM   2976  N   PHE B   3     -10.279  -5.389  -4.955  1.00 62.24           N  
ATOM   2977  H   PHE B   3      -9.647  -4.801  -5.479  1.00 62.24           H  
ATOM   2978  CA  PHE B   3     -10.494  -5.062  -3.561  1.00 62.24           C  
ATOM   2979  HA  PHE B   3     -10.722  -5.992  -3.040  1.00 62.24           H  
ATOM   2980  C   PHE B   3     -11.681  -4.110  -3.489  1.00 62.24           C  
ATOM   2981  CB  PHE B   3      -9.211  -4.514  -2.939  1.00 62.24           C  
ATOM   2982  HB2 PHE B   3      -9.326  -4.477  -1.856  1.00 62.24           H  
ATOM   2983  HB3 PHE B   3      -9.027  -3.499  -3.293  1.00 62.24           H  
ATOM   2984  O   PHE B   3     -11.650  -3.084  -4.180  1.00 62.24           O  
ATOM   2985  CG  PHE B   3      -8.039  -5.405  -3.279  1.00 62.24           C  
ATOM   2986  CD1 PHE B   3      -8.058  -6.753  -2.892  1.00 62.24           C  
ATOM   2987  HD1 PHE B   3      -8.871  -7.137  -2.294  1.00 62.24           H  
ATOM   2988  CD2 PHE B   3      -7.054  -4.963  -4.176  1.00 62.24           C  
ATOM   2989  HD2 PHE B   3      -7.108  -3.969  -4.593  1.00 62.24           H  
ATOM   2990  CE1 PHE B   3      -7.083  -7.627  -3.403  1.00 62.24           C  
ATOM   2991  HE1 PHE B   3      -7.180  -8.695  -3.274  1.00 62.24           H  
ATOM   2992  CE2 PHE B   3      -6.008  -5.810  -4.556  1.00 62.24           C  
ATOM   2993  HE2 PHE B   3      -5.230  -5.448  -5.213  1.00 62.24           H  
ATOM   2994  CZ  PHE B   3      -6.010  -7.143  -4.152  1.00 62.24           C  
ATOM   2995  HZ  PHE B   3      -5.246  -7.809  -4.525  1.00 62.24           H  
ATOM   2996  N   PRO B   4     -12.735  -4.468  -2.735  1.00 45.01           N  
ATOM   2997  CA  PRO B   4     -13.855  -3.569  -2.518  1.00 45.01           C  
ATOM   2998  HA  PRO B   4     -14.335  -3.309  -3.461  1.00 45.01           H  
ATOM   2999  C   PRO B   4     -13.308  -2.306  -1.854  1.00 45.01           C  
ATOM   3000  CB  PRO B   4     -14.834  -4.345  -1.626  1.00 45.01           C  
ATOM   3001  HB2 PRO B   4     -15.556  -4.864  -2.256  1.00 45.01           H  
ATOM   3002  HB3 PRO B   4     -15.352  -3.693  -0.923  1.00 45.01           H  
ATOM   3003  O   PRO B   4     -12.858  -2.380  -0.719  1.00 45.01           O  
ATOM   3004  CG  PRO B   4     -13.966  -5.377  -0.905  1.00 45.01           C  
ATOM   3005  HG2 PRO B   4     -14.527  -6.279  -0.658  1.00 45.01           H  
ATOM   3006  HG3 PRO B   4     -13.543  -4.932  -0.004  1.00 45.01           H  
ATOM   3007  CD  PRO B   4     -12.852  -5.661  -1.904  1.00 45.01           C  
ATOM   3008  HD2 PRO B   4     -13.119  -6.513  -2.527  1.00 45.01           H  
ATOM   3009  HD3 PRO B   4     -11.933  -5.862  -1.354  1.00 45.01           H  
ATOM   3010  N   ILE B   5     -13.275  -1.186  -2.583  1.00 43.82           N  
ATOM   3011  H   ILE B   5     -13.678  -1.200  -3.509  1.00 43.82           H  
ATOM   3012  CA  ILE B   5     -13.015   0.121  -1.963  1.00 43.82           C  
ATOM   3013  HA  ILE B   5     -12.132   0.045  -1.327  1.00 43.82           H  
ATOM   3014  C   ILE B   5     -14.176   0.424  -1.019  1.00 43.82           C  
ATOM   3015  CB  ILE B   5     -12.798   1.245  -2.997  1.00 43.82           C  
ATOM   3016  HB  ILE B   5     -13.735   1.402  -3.531  1.00 43.82           H  
ATOM   3017  O   ILE B   5     -15.332   0.193  -1.447  1.00 43.82           O  
ATOM   3018  CG1 ILE B   5     -11.694   0.879  -4.015  1.00 43.82           C  
ATOM   3019 HG12 ILE B   5     -10.758   0.707  -3.483  1.00 43.82           H  
ATOM   3020 HG13 ILE B   5     -11.967  -0.048  -4.520  1.00 43.82           H  
ATOM   3021  CG2 ILE B   5     -12.431   2.544  -2.253  1.00 43.82           C  
ATOM   3022 HG21 ILE B   5     -12.328   3.382  -2.942  1.00 43.82           H  
ATOM   3023 HG22 ILE B   5     -11.503   2.409  -1.699  1.00 43.82           H  
ATOM   3024 HG23 ILE B   5     -13.215   2.806  -1.542  1.00 43.82           H  
ATOM   3025  CD1 ILE B   5     -11.465   1.941  -5.100  1.00 43.82           C  
ATOM   3026 HD11 ILE B   5     -11.008   2.833  -4.672  1.00 43.82           H  
ATOM   3027 HD12 ILE B   5     -12.413   2.202  -5.571  1.00 43.82           H  
ATOM   3028 HD13 ILE B   5     -10.789   1.540  -5.855  1.00 43.82           H  
ATOM   3029  OXT ILE B   5     -13.865   0.887   0.095  1.00 43.82           O  
TER    3030      ILE B   5                                                       
END   
