# Supplementary material for: An extended Tudor domain within Vreteno interconnects Gtsf1L and Ago3 for piRNA biogenesis in Bombyx mori
Source: EMBO J. 2023 Nov 20;42(24):e114072. doi: 10.15252/embj.2023114072 (PMC10711660; doi:10.15252/embj.2023114072)
Supplement: Supplementary file 4 — Dataset EV1 [file EMBJ-42-e114072-s007.zip › manuscript_pdb/BmVreteno_AF-eTD0_BmGtsf1L_63_101.pdb]

ATOM      1  N   GLN A   1     -21.694  24.325  -2.426  1.00 38.25           N  
ATOM      2  H   GLN A   1     -21.322  25.090  -1.882  1.00 38.25           H  
ATOM      3  H2  GLN A   1     -21.767  24.621  -3.389  1.00 38.25           H  
ATOM      4  H3  GLN A   1     -22.613  24.075  -2.091  1.00 38.25           H  
ATOM      5  CA  GLN A   1     -20.792  23.159  -2.372  1.00 38.25           C  
ATOM      6  HA  GLN A   1     -20.629  22.835  -1.344  1.00 38.25           H  
ATOM      7  C   GLN A   1     -19.471  23.624  -2.959  1.00 38.25           C  
ATOM      8  CB  GLN A   1     -21.396  21.998  -3.184  1.00 38.25           C  
ATOM      9  HB2 GLN A   1     -21.719  22.387  -4.149  1.00 38.25           H  
ATOM     10  HB3 GLN A   1     -20.627  21.245  -3.361  1.00 38.25           H  
ATOM     11  O   GLN A   1     -19.443  23.908  -4.146  1.00 38.25           O  
ATOM     12  CG  GLN A   1     -22.580  21.321  -2.464  1.00 38.25           C  
ATOM     13  HG2 GLN A   1     -22.199  20.726  -1.634  1.00 38.25           H  
ATOM     14  HG3 GLN A   1     -23.257  22.074  -2.061  1.00 38.25           H  
ATOM     15  CD  GLN A   1     -23.402  20.420  -3.386  1.00 38.25           C  
ATOM     16  NE2 GLN A   1     -24.253  19.574  -2.858  1.00 38.25           N  
ATOM     17 HE21 GLN A   1     -24.328  19.427  -1.861  1.00 38.25           H  
ATOM     18 HE22 GLN A   1     -24.748  19.001  -3.526  1.00 38.25           H  
ATOM     19  OE1 GLN A   1     -23.335  20.503  -4.594  1.00 38.25           O  
ATOM     20  N   ARG A   2     -18.435  23.872  -2.144  1.00 38.38           N  
ATOM     21  H   ARG A   2     -18.465  23.560  -1.184  1.00 38.38           H  
ATOM     22  CA  ARG A   2     -17.102  24.141  -2.707  1.00 38.38           C  
ATOM     23  HA  ARG A   2     -17.158  24.869  -3.516  1.00 38.38           H  
ATOM     24  C   ARG A   2     -16.650  22.820  -3.319  1.00 38.38           C  
ATOM     25  CB  ARG A   2     -16.109  24.642  -1.632  1.00 38.38           C  
ATOM     26  HB2 ARG A   2     -16.225  24.052  -0.723  1.00 38.38           H  
ATOM     27  HB3 ARG A   2     -15.098  24.476  -2.006  1.00 38.38           H  
ATOM     28  O   ARG A   2     -16.628  21.826  -2.598  1.00 38.38           O  
ATOM     29  CG  ARG A   2     -16.246  26.145  -1.303  1.00 38.38           C  
ATOM     30  HG2 ARG A   2     -16.092  26.720  -2.216  1.00 38.38           H  
ATOM     31  HG3 ARG A   2     -17.246  26.347  -0.921  1.00 38.38           H  
ATOM     32  CD  ARG A   2     -15.203  26.577  -0.254  1.00 38.38           C  
ATOM     33  HD2 ARG A   2     -14.227  26.268  -0.628  1.00 38.38           H  
ATOM     34  HD3 ARG A   2     -15.404  26.049   0.679  1.00 38.38           H  
ATOM     35  NE  ARG A   2     -15.160  28.042  -0.018  1.00 38.38           N  
ATOM     36  HE  ARG A   2     -15.455  28.631  -0.784  1.00 38.38           H  
ATOM     37  NH1 ARG A   2     -14.148  28.063   2.069  1.00 38.38           N  
ATOM     38 HH11 ARG A   2     -14.231  27.060   2.147  1.00 38.38           H  
ATOM     39 HH12 ARG A   2     -13.570  28.547   2.741  1.00 38.38           H  
ATOM     40  NH2 ARG A   2     -14.412  29.965   0.979  1.00 38.38           N  
ATOM     41 HH21 ARG A   2     -13.879  30.392   1.723  1.00 38.38           H  
ATOM     42 HH22 ARG A   2     -14.635  30.517   0.163  1.00 38.38           H  
ATOM     43  CZ  ARG A   2     -14.585  28.675   1.004  1.00 38.38           C  
ATOM     44  N   GLU A   3     -16.384  22.789  -4.621  1.00 42.92           N  
ATOM     45  H   GLU A   3     -16.481  23.622  -5.184  1.00 42.92           H  
ATOM     46  CA  GLU A   3     -15.658  21.670  -5.213  1.00 42.92           C  
ATOM     47  HA  GLU A   3     -16.220  20.743  -5.094  1.00 42.92           H  
ATOM     48  C   GLU A   3     -14.357  21.570  -4.423  1.00 42.92           C  
ATOM     49  CB  GLU A   3     -15.399  21.903  -6.711  1.00 42.92           C  
ATOM     50  HB2 GLU A   3     -14.690  21.153  -7.062  1.00 42.92           H  
ATOM     51  HB3 GLU A   3     -14.963  22.892  -6.848  1.00 42.92           H  
ATOM     52  O   GLU A   3     -13.536  22.488  -4.458  1.00 42.92           O  
ATOM     53  CG  GLU A   3     -16.692  21.780  -7.533  1.00 42.92           C  
ATOM     54  HG2 GLU A   3     -17.115  20.790  -7.361  1.00 42.92           H  
ATOM     55  HG3 GLU A   3     -17.410  22.516  -7.172  1.00 42.92           H  
ATOM     56  CD  GLU A   3     -16.479  21.994  -9.040  1.00 42.92           C  
ATOM     57  OE1 GLU A   3     -17.347  21.517  -9.805  1.00 42.92           O  
ATOM     58  OE2 GLU A   3     -15.488  22.662  -9.407  1.00 42.92           O  
ATOM     59  N   SER A   4     -14.232  20.523  -3.600  1.00 46.16           N  
ATOM     60  H   SER A   4     -14.988  19.856  -3.546  1.00 46.16           H  
ATOM     61  CA  SER A   4     -12.946  20.173  -3.014  1.00 46.16           C  
ATOM     62  HA  SER A   4     -12.616  20.946  -2.320  1.00 46.16           H  
ATOM     63  C   SER A   4     -12.009  20.094  -4.203  1.00 46.16           C  
ATOM     64  CB  SER A   4     -13.025  18.825  -2.289  1.00 46.16           C  
ATOM     65  HB2 SER A   4     -13.703  18.910  -1.439  1.00 46.16           H  
ATOM     66  HB3 SER A   4     -13.401  18.063  -2.972  1.00 46.16           H  
ATOM     67  O   SER A   4     -12.262  19.298  -5.111  1.00 46.16           O  
ATOM     68  OG  SER A   4     -11.741  18.453  -1.835  1.00 46.16           O  
ATOM     69  HG  SER A   4     -11.790  17.623  -1.355  1.00 46.16           H  
ATOM     70  N   THR A   5     -11.023  20.988  -4.272  1.00 49.30           N  
ATOM     71  H   THR A   5     -10.915  21.675  -3.540  1.00 49.30           H  
ATOM     72  CA  THR A   5      -9.956  20.910  -5.260  1.00 49.30           C  
ATOM     73  HA  THR A   5     -10.382  20.894  -6.263  1.00 49.30           H  
ATOM     74  C   THR A   5      -9.279  19.585  -4.994  1.00 49.30           C  
ATOM     75  CB  THR A   5      -8.962  22.082  -5.146  1.00 49.30           C  
ATOM     76  HB  THR A   5      -7.954  21.730  -5.361  1.00 49.30           H  
ATOM     77  O   THR A   5      -8.417  19.483  -4.124  1.00 49.30           O  
ATOM     78  CG2 THR A   5      -9.298  23.184  -6.146  1.00 49.30           C  
ATOM     79 HG21 THR A   5     -10.310  23.548  -5.967  1.00 49.30           H  
ATOM     80 HG22 THR A   5      -8.591  24.008  -6.045  1.00 49.30           H  
ATOM     81 HG23 THR A   5      -9.236  22.791  -7.160  1.00 49.30           H  
ATOM     82  OG1 THR A   5      -8.986  22.684  -3.866  1.00 49.30           O  
ATOM     83  HG1 THR A   5      -8.299  23.354  -3.854  1.00 49.30           H  
ATOM     84  N   ARG A   6      -9.779  18.542  -5.667  1.00 54.12           N  
ATOM     85  H   ARG A   6     -10.609  18.718  -6.216  1.00 54.12           H  
ATOM     86  CA  ARG A   6      -9.368  17.163  -5.480  1.00 54.12           C  
ATOM     87  HA  ARG A   6      -9.454  16.902  -4.426  1.00 54.12           H  
ATOM     88  C   ARG A   6      -7.909  17.163  -5.878  1.00 54.12           C  
ATOM     89  CB  ARG A   6     -10.268  16.238  -6.323  1.00 54.12           C  
ATOM     90  HB2 ARG A   6     -11.309  16.499  -6.130  1.00 54.12           H  
ATOM     91  HB3 ARG A   6     -10.071  16.396  -7.384  1.00 54.12           H  
ATOM     92  O   ARG A   6      -7.599  17.216  -7.067  1.00 54.12           O  
ATOM     93  CG  ARG A   6     -10.077  14.754  -5.976  1.00 54.12           C  
ATOM     94  HG2 ARG A   6     -10.305  14.599  -4.921  1.00 54.12           H  
ATOM     95  HG3 ARG A   6      -9.040  14.474  -6.158  1.00 54.12           H  
ATOM     96  CD  ARG A   6     -10.997  13.871  -6.832  1.00 54.12           C  
ATOM     97  HD2 ARG A   6     -10.766  14.054  -7.881  1.00 54.12           H  
ATOM     98  HD3 ARG A   6     -12.033  14.152  -6.644  1.00 54.12           H  
ATOM     99  NE  ARG A   6     -10.812  12.437  -6.528  1.00 54.12           N  
ATOM    100  HE  ARG A   6     -10.253  12.215  -5.717  1.00 54.12           H  
ATOM    101  NH1 ARG A   6     -11.979  11.573  -8.313  1.00 54.12           N  
ATOM    102 HH11 ARG A   6     -12.174  12.510  -8.634  1.00 54.12           H  
ATOM    103 HH12 ARG A   6     -12.286  10.772  -8.846  1.00 54.12           H  
ATOM    104  NH2 ARG A   6     -11.005  10.188  -6.863  1.00 54.12           N  
ATOM    105 HH21 ARG A   6     -10.444  10.007  -6.043  1.00 54.12           H  
ATOM    106 HH22 ARG A   6     -11.330   9.405  -7.412  1.00 54.12           H  
ATOM    107  CZ  ARG A   6     -11.266  11.411  -7.232  1.00 54.12           C  
ATOM    108  N   ARG A   7      -7.028  17.257  -4.877  1.00 65.38           N  
ATOM    109  H   ARG A   7      -7.376  17.342  -3.933  1.00 65.38           H  
ATOM    110  CA  ARG A   7      -5.596  17.291  -5.131  1.00 65.38           C  
ATOM    111  HA  ARG A   7      -5.368  18.145  -5.769  1.00 65.38           H  
ATOM    112  C   ARG A   7      -5.286  16.031  -5.910  1.00 65.38           C  
ATOM    113  CB  ARG A   7      -4.756  17.373  -3.850  1.00 65.38           C  
ATOM    114  HB2 ARG A   7      -3.710  17.249  -4.131  1.00 65.38           H  
ATOM    115  HB3 ARG A   7      -5.019  16.554  -3.181  1.00 65.38           H  
ATOM    116  O   ARG A   7      -5.820  14.961  -5.602  1.00 65.38           O  
ATOM    117  CG  ARG A   7      -4.907  18.714  -3.120  1.00 65.38           C  
ATOM    118  HG2 ARG A   7      -4.835  19.533  -3.836  1.00 65.38           H  
ATOM    119  HG3 ARG A   7      -5.880  18.751  -2.630  1.00 65.38           H  
ATOM    120  CD  ARG A   7      -3.788  18.861  -2.080  1.00 65.38           C  
ATOM    121  HD2 ARG A   7      -2.828  18.892  -2.595  1.00 65.38           H  
ATOM    122  HD3 ARG A   7      -3.784  17.992  -1.422  1.00 65.38           H  
ATOM    123  NE  ARG A   7      -3.955  20.083  -1.279  1.00 65.38           N  
ATOM    124  HE  ARG A   7      -4.819  20.593  -1.391  1.00 65.38           H  
ATOM    125  NH1 ARG A   7      -1.959  19.942  -0.120  1.00 65.38           N  
ATOM    126 HH11 ARG A   7      -1.317  20.259   0.592  1.00 65.38           H  
ATOM    127 HH12 ARG A   7      -1.622  19.128  -0.614  1.00 65.38           H  
ATOM    128  NH2 ARG A   7      -3.362  21.608   0.298  1.00 65.38           N  
ATOM    129 HH21 ARG A   7      -2.703  21.895   1.008  1.00 65.38           H  
ATOM    130 HH22 ARG A   7      -4.246  22.082   0.174  1.00 65.38           H  
ATOM    131  CZ  ARG A   7      -3.093  20.525  -0.377  1.00 65.38           C  
ATOM    132  N   THR A   8      -4.483  16.185  -6.950  1.00 77.00           N  
ATOM    133  H   THR A   8      -4.154  17.103  -7.215  1.00 77.00           H  
ATOM    134  CA  THR A   8      -4.011  15.044  -7.716  1.00 77.00           C  
ATOM    135  HA  THR A   8      -4.863  14.562  -8.198  1.00 77.00           H  
ATOM    136  C   THR A   8      -3.361  14.077  -6.739  1.00 77.00           C  
ATOM    137  CB  THR A   8      -3.019  15.483  -8.793  1.00 77.00           C  
ATOM    138  HB  THR A   8      -2.094  15.828  -8.330  1.00 77.00           H  
ATOM    139  O   THR A   8      -2.496  14.474  -5.958  1.00 77.00           O  
ATOM    140  CG2 THR A   8      -2.712  14.359  -9.776  1.00 77.00           C  
ATOM    141 HG21 THR A   8      -2.231  13.530  -9.257  1.00 77.00           H  
ATOM    142 HG22 THR A   8      -2.026  14.715 -10.545  1.00 77.00           H  
ATOM    143 HG23 THR A   8      -3.628  14.003 -10.246  1.00 77.00           H  
ATOM    144  OG1 THR A   8      -3.582  16.540  -9.539  1.00 77.00           O  
ATOM    145  HG1 THR A   8      -3.050  16.633 -10.333  1.00 77.00           H  
ATOM    146  N   LEU A   9      -3.832  12.831  -6.738  1.00 83.75           N  
ATOM    147  H   LEU A   9      -4.536  12.565  -7.412  1.00 83.75           H  
ATOM    148  CA  LEU A   9      -3.220  11.794  -5.924  1.00 83.75           C  
ATOM    149  HA  LEU A   9      -3.165  12.141  -4.893  1.00 83.75           H  
ATOM    150  C   LEU A   9      -1.789  11.590  -6.422  1.00 83.75           C  
ATOM    151  CB  LEU A   9      -4.049  10.499  -5.981  1.00 83.75           C  
ATOM    152  HB2 LEU A   9      -4.104  10.170  -7.019  1.00 83.75           H  
ATOM    153  HB3 LEU A   9      -3.520   9.727  -5.423  1.00 83.75           H  
ATOM    154  O   LEU A   9      -1.536  11.618  -7.625  1.00 83.75           O  
ATOM    155  CG  LEU A   9      -5.478  10.623  -5.418  1.00 83.75           C  
ATOM    156  HG  LEU A   9      -6.020  11.385  -5.977  1.00 83.75           H  
ATOM    157  CD1 LEU A   9      -6.220   9.297  -5.593  1.00 83.75           C  
ATOM    158 HD11 LEU A   9      -7.240   9.384  -5.219  1.00 83.75           H  
ATOM    159 HD12 LEU A   9      -5.705   8.509  -5.044  1.00 83.75           H  
ATOM    160 HD13 LEU A   9      -6.246   9.026  -6.649  1.00 83.75           H  
ATOM    161  CD2 LEU A   9      -5.516  10.989  -3.933  1.00 83.75           C  
ATOM    162 HD21 LEU A   9      -4.997  10.229  -3.350  1.00 83.75           H  
ATOM    163 HD22 LEU A   9      -5.050  11.962  -3.771  1.00 83.75           H  
ATOM    164 HD23 LEU A   9      -6.550  11.048  -3.593  1.00 83.75           H  
ATOM    165  N   VAL A  10      -0.863  11.418  -5.487  1.00 85.05           N  
ATOM    166  H   VAL A  10      -1.144  11.429  -4.517  1.00 85.05           H  
ATOM    167  CA  VAL A  10       0.510  11.012  -5.776  1.00 85.05           C  
ATOM    168  HA  VAL A  10       0.624  10.861  -6.850  1.00 85.05           H  
ATOM    169  C   VAL A  10       0.757   9.702  -5.033  1.00 85.05           C  
ATOM    170  CB  VAL A  10       1.529  12.094  -5.386  1.00 85.05           C  
ATOM    171  HB  VAL A  10       1.444  12.315  -4.322  1.00 85.05           H  
ATOM    172  O   VAL A  10       0.529   9.666  -3.826  1.00 85.05           O  
ATOM    173  CG1 VAL A  10       2.962  11.629  -5.684  1.00 85.05           C  
ATOM    174 HG11 VAL A  10       3.217  10.773  -5.060  1.00 85.05           H  
ATOM    175 HG12 VAL A  10       3.054  11.347  -6.733  1.00 85.05           H  
ATOM    176 HG13 VAL A  10       3.666  12.430  -5.459  1.00 85.05           H  
ATOM    177  CG2 VAL A  10       1.277  13.387  -6.175  1.00 85.05           C  
ATOM    178 HG21 VAL A  10       0.300  13.795  -5.919  1.00 85.05           H  
ATOM    179 HG22 VAL A  10       2.035  14.129  -5.924  1.00 85.05           H  
ATOM    180 HG23 VAL A  10       1.306  13.183  -7.245  1.00 85.05           H  
ATOM    181  N   PRO A  11       1.204   8.635  -5.703  1.00 91.44           N  
ATOM    182  CA  PRO A  11       1.164   8.425  -7.153  1.00 91.44           C  
ATOM    183  HA  PRO A  11       1.884   9.091  -7.629  1.00 91.44           H  
ATOM    184  C   PRO A  11      -0.228   8.648  -7.763  1.00 91.44           C  
ATOM    185  CB  PRO A  11       1.612   6.980  -7.369  1.00 91.44           C  
ATOM    186  HB2 PRO A  11       2.214   6.874  -8.272  1.00 91.44           H  
ATOM    187  HB3 PRO A  11       0.745   6.320  -7.410  1.00 91.44           H  
ATOM    188  O   PRO A  11      -1.254   8.554  -7.091  1.00 91.44           O  
ATOM    189  CG  PRO A  11       2.416   6.669  -6.111  1.00 91.44           C  
ATOM    190  HG2 PRO A  11       3.429   7.049  -6.242  1.00 91.44           H  
ATOM    191  HG3 PRO A  11       2.413   5.604  -5.880  1.00 91.44           H  
ATOM    192  CD  PRO A  11       1.725   7.473  -5.025  1.00 91.44           C  
ATOM    193  HD2 PRO A  11       0.895   6.914  -4.593  1.00 91.44           H  
ATOM    194  HD3 PRO A  11       2.436   7.747  -4.245  1.00 91.44           H  
ATOM    195  N   ASP A  12      -0.289   8.943  -9.056  1.00 88.82           N  
ATOM    196  H   ASP A  12       0.547   8.938  -9.622  1.00 88.82           H  
ATOM    197  CA  ASP A  12      -1.561   9.159  -9.760  1.00 88.82           C  
ATOM    198  HA  ASP A  12      -2.227   9.718  -9.102  1.00 88.82           H  
ATOM    199  C   ASP A  12      -2.287   7.850 -10.100  1.00 88.82           C  
ATOM    200  CB  ASP A  12      -1.332  10.036 -10.998  1.00 88.82           C  
ATOM    201  HB2 ASP A  12      -0.869  10.971 -10.683  1.00 88.82           H  
ATOM    202  HB3 ASP A  12      -2.303  10.280 -11.429  1.00 88.82           H  
ATOM    203  O   ASP A  12      -3.486   7.865 -10.378  1.00 88.82           O  
ATOM    204  CG  ASP A  12      -0.458   9.396 -12.084  1.00 88.82           C  
ATOM    205  OD1 ASP A  12       0.239   8.395 -11.791  1.00 88.82           O  
ATOM    206  OD2 ASP A  12      -0.470   9.943 -13.207  1.00 88.82           O  
ATOM    207  N   ARG A  13      -1.600   6.714  -9.968  1.00 90.63           N  
ATOM    208  H   ARG A  13      -0.623   6.822  -9.732  1.00 90.63           H  
ATOM    209  CA  ARG A  13      -2.058   5.362 -10.306  1.00 90.63           C  
ATOM    210  HA  ARG A  13      -3.137   5.366 -10.459  1.00 90.63           H  
ATOM    211  C   ARG A  13      -1.764   4.362  -9.189  1.00 90.63           C  
ATOM    212  CB  ARG A  13      -1.401   4.949 -11.635  1.00 90.63           C  
ATOM    213  HB2 ARG A  13      -1.721   5.655 -12.401  1.00 90.63           H  
ATOM    214  HB3 ARG A  13      -1.758   3.959 -11.918  1.00 90.63           H  
ATOM    215  O   ARG A  13      -0.751   4.482  -8.500  1.00 90.63           O  
ATOM    216  CG  ARG A  13       0.140   4.934 -11.585  1.00 90.63           C  
ATOM    217  HG2 ARG A  13       0.522   5.864 -11.161  1.00 90.63           H  
ATOM    218  HG3 ARG A  13       0.472   4.107 -10.958  1.00 90.63           H  
ATOM    219  CD  ARG A  13       0.724   4.776 -12.988  1.00 90.63           C  
ATOM    220  HD2 ARG A  13       0.375   5.611 -13.595  1.00 90.63           H  
ATOM    221  HD3 ARG A  13       0.359   3.841 -13.414  1.00 90.63           H  
ATOM    222  NE  ARG A  13       2.199   4.773 -12.965  1.00 90.63           N  
ATOM    223  HE  ARG A  13       2.651   4.903 -12.071  1.00 90.63           H  
ATOM    224  NH1 ARG A  13       2.517   4.617 -15.229  1.00 90.63           N  
ATOM    225 HH11 ARG A  13       3.142   4.592 -16.022  1.00 90.63           H  
ATOM    226 HH12 ARG A  13       1.516   4.696 -15.339  1.00 90.63           H  
ATOM    227  NH2 ARG A  13       4.281   4.663 -13.860  1.00 90.63           N  
ATOM    228 HH21 ARG A  13       4.919   4.535 -14.633  1.00 90.63           H  
ATOM    229 HH22 ARG A  13       4.645   4.798 -12.927  1.00 90.63           H  
ATOM    230  CZ  ARG A  13       2.991   4.685 -14.015  1.00 90.63           C  
ATOM    231  N   CYS A  14      -2.617   3.355  -9.044  1.00 94.46           N  
ATOM    232  H   CYS A  14      -3.429   3.320  -9.643  1.00 94.46           H  
ATOM    233  CA  CYS A  14      -2.270   2.131  -8.319  1.00 94.46           C  
ATOM    234  HA  CYS A  14      -1.406   2.317  -7.681  1.00 94.46           H  
ATOM    235  C   CYS A  14      -1.853   1.022  -9.290  1.00 94.46           C  
ATOM    236  CB  CYS A  14      -3.412   1.717  -7.388  1.00 94.46           C  
ATOM    237  HB2 CYS A  14      -3.045   0.966  -6.688  1.00 94.46           H  
ATOM    238  HB3 CYS A  14      -3.730   2.583  -6.806  1.00 94.46           H  
ATOM    239  O   CYS A  14      -2.058   1.134 -10.501  1.00 94.46           O  
ATOM    240  SG  CYS A  14      -4.799   1.014  -8.322  1.00 94.46           S  
ATOM    241  HG  CYS A  14      -5.084   2.070  -9.089  1.00 94.46           H  
ATOM    242  N   LEU A  15      -1.271  -0.052  -8.759  1.00 94.09           N  
ATOM    243  H   LEU A  15      -1.070  -0.052  -7.769  1.00 94.09           H  
ATOM    244  CA  LEU A  15      -0.826  -1.202  -9.540  1.00 94.09           C  
ATOM    245  HA  LEU A  15      -0.058  -0.877 -10.241  1.00 94.09           H  
ATOM    246  C   LEU A  15      -1.984  -1.774 -10.370  1.00 94.09           C  
ATOM    247  CB  LEU A  15      -0.188  -2.202  -8.559  1.00 94.09           C  
ATOM    248  HB2 LEU A  15      -0.894  -2.458  -7.770  1.00 94.09           H  
ATOM    249  HB3 LEU A  15       0.650  -1.691  -8.084  1.00 94.09           H  
ATOM    250  O   LEU A  15      -1.831  -1.971 -11.574  1.00 94.09           O  
ATOM    251  CG  LEU A  15       0.336  -3.492  -9.217  1.00 94.09           C  
ATOM    252  HG  LEU A  15       0.667  -3.277 -10.234  1.00 94.09           H  
ATOM    253  CD1 LEU A  15       1.524  -4.039  -8.433  1.00 94.09           C  
ATOM    254 HD11 LEU A  15       1.224  -4.266  -7.410  1.00 94.09           H  
ATOM    255 HD12 LEU A  15       2.322  -3.297  -8.411  1.00 94.09           H  
ATOM    256 HD13 LEU A  15       1.906  -4.943  -8.908  1.00 94.09           H  
ATOM    257  CD2 LEU A  15      -0.732  -4.585  -9.254  1.00 94.09           C  
ATOM    258 HD21 LEU A  15      -1.114  -4.766  -8.249  1.00 94.09           H  
ATOM    259 HD22 LEU A  15      -1.553  -4.306  -9.914  1.00 94.09           H  
ATOM    260 HD23 LEU A  15      -0.291  -5.509  -9.628  1.00 94.09           H  
ATOM    261  N   ILE A  16      -3.168  -1.921  -9.767  1.00 95.84           N  
ATOM    262  H   ILE A  16      -3.213  -1.714  -8.780  1.00 95.84           H  
ATOM    263  CA  ILE A  16      -4.371  -2.461 -10.420  1.00 95.84           C  
ATOM    264  HA  ILE A  16      -4.151  -3.471 -10.766  1.00 95.84           H  
ATOM    265  C   ILE A  16      -4.773  -1.655 -11.662  1.00 95.84           C  
ATOM    266  CB  ILE A  16      -5.538  -2.530  -9.406  1.00 95.84           C  
ATOM    267  HB  ILE A  16      -5.786  -1.513  -9.101  1.00 95.84           H  
ATOM    268  O   ILE A  16      -5.121  -2.246 -12.680  1.00 95.84           O  
ATOM    269  CG1 ILE A  16      -5.175  -3.310  -8.121  1.00 95.84           C  
ATOM    270 HG12 ILE A  16      -6.051  -3.341  -7.472  1.00 95.84           H  
ATOM    271 HG13 ILE A  16      -4.402  -2.769  -7.575  1.00 95.84           H  
ATOM    272  CG2 ILE A  16      -6.807  -3.119 -10.043  1.00 95.84           C  
ATOM    273 HG21 ILE A  16      -6.598  -4.098 -10.473  1.00 95.84           H  
ATOM    274 HG22 ILE A  16      -7.174  -2.458 -10.830  1.00 95.84           H  
ATOM    275 HG23 ILE A  16      -7.592  -3.208  -9.292  1.00 95.84           H  
ATOM    276  CD1 ILE A  16      -4.684  -4.744  -8.350  1.00 95.84           C  
ATOM    277 HD11 ILE A  16      -3.758  -4.742  -8.925  1.00 95.84           H  
ATOM    278 HD12 ILE A  16      -4.486  -5.210  -7.384  1.00 95.84           H  
ATOM    279 HD13 ILE A  16      -5.438  -5.328  -8.877  1.00 95.84           H  
ATOM    280  N   ASP A  17      -4.661  -0.322 -11.630  1.00 92.75           N  
ATOM    281  H   ASP A  17      -4.315   0.108 -10.784  1.00 92.75           H  
ATOM    282  CA  ASP A  17      -5.054   0.555 -12.750  1.00 92.75           C  
ATOM    283  HA  ASP A  17      -6.112   0.400 -12.963  1.00 92.75           H  
ATOM    284  C   ASP A  17      -4.266   0.270 -14.042  1.00 92.75           C  
ATOM    285  CB  ASP A  17      -4.835   2.035 -12.379  1.00 92.75           C  
ATOM    286  HB2 ASP A  17      -3.779   2.196 -12.160  1.00 92.75           H  
ATOM    287  HB3 ASP A  17      -5.082   2.649 -13.245  1.00 92.75           H  
ATOM    288  O   ASP A  17      -4.692   0.633 -15.141  1.00 92.75           O  
ATOM    289  CG  ASP A  17      -5.680   2.537 -11.206  1.00 92.75           C  
ATOM    290  OD1 ASP A  17      -6.849   2.118 -11.094  1.00 92.75           O  
ATOM    291  OD2 ASP A  17      -5.154   3.364 -10.415  1.00 92.75           O  
ATOM    292  N   SER A  18      -3.093  -0.348 -13.904  1.00 92.29           N  
ATOM    293  H   SER A  18      -2.853  -0.662 -12.974  1.00 92.29           H  
ATOM    294  CA  SER A  18      -2.129  -0.575 -14.979  1.00 92.29           C  
ATOM    295  HA  SER A  18      -2.372   0.085 -15.811  1.00 92.29           H  
ATOM    296  C   SER A  18      -2.114  -2.004 -15.536  1.00 92.29           C  
ATOM    297  CB  SER A  18      -0.757  -0.185 -14.456  1.00 92.29           C  
ATOM    298  HB2 SER A  18      -0.068  -0.110 -15.297  1.00 92.29           H  
ATOM    299  HB3 SER A  18      -0.810   0.782 -13.955  1.00 92.29           H  
ATOM    300  O   SER A  18      -1.321  -2.290 -16.447  1.00 92.29           O  
ATOM    301  OG  SER A  18      -0.291  -1.160 -13.559  1.00 92.29           O  
ATOM    302  HG  SER A  18      -0.926  -1.352 -12.865  1.00 92.29           H  
ATOM    303  N   LEU A  19      -2.955  -2.881 -14.983  1.00 95.25           N  
ATOM    304  H   LEU A  19      -3.583  -2.547 -14.267  1.00 95.25           H  
ATOM    305  CA  LEU A  19      -3.133  -4.267 -15.409  1.00 95.25           C  
ATOM    306  HA  LEU A  19      -2.235  -4.617 -15.919  1.00 95.25           H  
ATOM    307  C   LEU A  19      -4.276  -4.401 -16.427  1.00 95.25           C  
ATOM    308  CB  LEU A  19      -3.345  -5.164 -14.174  1.00 95.25           C  
ATOM    309  HB2 LEU A  19      -3.494  -6.187 -14.519  1.00 95.25           H  
ATOM    310  HB3 LEU A  19      -4.257  -4.849 -13.665  1.00 95.25           H  
ATOM    311  O   LEU A  19      -5.006  -3.445 -16.714  1.00 95.25           O  
ATOM    312  CG  LEU A  19      -2.190  -5.180 -13.155  1.00 95.25           C  
ATOM    313  HG  LEU A  19      -2.112  -4.197 -12.689  1.00 95.25           H  
ATOM    314  CD1 LEU A  19      -2.498  -6.201 -12.061  1.00 95.25           C  
ATOM    315 HD11 LEU A  19      -1.664  -6.266 -11.362  1.00 95.25           H  
ATOM    316 HD12 LEU A  19      -2.647  -7.184 -12.508  1.00 95.25           H  
ATOM    317 HD13 LEU A  19      -3.396  -5.905 -11.519  1.00 95.25           H  
ATOM    318  CD2 LEU A  19      -0.835  -5.523 -13.776  1.00 95.25           C  
ATOM    319 HD21 LEU A  19      -0.080  -5.602 -12.994  1.00 95.25           H  
ATOM    320 HD22 LEU A  19      -0.903  -6.475 -14.303  1.00 95.25           H  
ATOM    321 HD23 LEU A  19      -0.534  -4.742 -14.474  1.00 95.25           H  
ATOM    322  N   SER A  20      -4.398  -5.591 -17.006  1.00 95.94           N  
ATOM    323  H   SER A  20      -3.751  -6.316 -16.731  1.00 95.94           H  
ATOM    324  CA  SER A  20      -5.379  -5.950 -18.032  1.00 95.94           C  
ATOM    325  HA  SER A  20      -6.092  -5.135 -18.154  1.00 95.94           H  
ATOM    326  C   SER A  20      -6.172  -7.198 -17.650  1.00 95.94           C  
ATOM    327  CB  SER A  20      -4.672  -6.166 -19.373  1.00 95.94           C  
ATOM    328  HB2 SER A  20      -3.963  -6.989 -19.283  1.00 95.94           H  
ATOM    329  HB3 SER A  20      -5.404  -6.411 -20.143  1.00 95.94           H  
ATOM    330  O   SER A  20      -5.794  -7.965 -16.769  1.00 95.94           O  
ATOM    331  OG  SER A  20      -3.986  -4.980 -19.732  1.00 95.94           O  
ATOM    332  HG  SER A  20      -3.315  -4.881 -19.052  1.00 95.94           H  
ATOM    333  N   GLU A  21      -7.298  -7.412 -18.329  1.00 97.01           N  
ATOM    334  H   GLU A  21      -7.539  -6.795 -19.091  1.00 97.01           H  
ATOM    335  CA  GLU A  21      -8.048  -8.666 -18.214  1.00 97.01           C  
ATOM    336  HA  GLU A  21      -8.351  -8.809 -17.177  1.00 97.01           H  
ATOM    337  C   GLU A  21      -7.154  -9.850 -18.615  1.00 97.01           C  
ATOM    338  CB  GLU A  21      -9.308  -8.618 -19.094  1.00 97.01           C  
ATOM    339  HB2 GLU A  21      -9.008  -8.458 -20.130  1.00 97.01           H  
ATOM    340  HB3 GLU A  21      -9.825  -9.574 -19.021  1.00 97.01           H  
ATOM    341  O   GLU A  21      -6.438  -9.782 -19.615  1.00 97.01           O  
ATOM    342  CG  GLU A  21     -10.271  -7.498 -18.667  1.00 97.01           C  
ATOM    343  HG2 GLU A  21      -9.741  -6.545 -18.685  1.00 97.01           H  
ATOM    344  HG3 GLU A  21     -10.584  -7.679 -17.638  1.00 97.01           H  
ATOM    345  CD  GLU A  21     -11.513  -7.351 -19.561  1.00 97.01           C  
ATOM    346  OE1 GLU A  21     -12.347  -6.481 -19.201  1.00 97.01           O  
ATOM    347  OE2 GLU A  21     -11.626  -8.036 -20.599  1.00 97.01           O  
ATOM    348  N   GLY A  22      -7.195 -10.924 -17.830  1.00 96.54           N  
ATOM    349  H   GLY A  22      -7.814 -10.908 -17.032  1.00 96.54           H  
ATOM    350  CA  GLY A  22      -6.325 -12.091 -17.958  1.00 96.54           C  
ATOM    351  HA2 GLY A  22      -6.009 -12.196 -18.996  1.00 96.54           H  
ATOM    352  HA3 GLY A  22      -6.889 -12.982 -17.678  1.00 96.54           H  
ATOM    353  C   GLY A  22      -5.064 -12.043 -17.093  1.00 96.54           C  
ATOM    354  O   GLY A  22      -4.513 -13.108 -16.813  1.00 96.54           O  
ATOM    355  N   ASP A  23      -4.638 -10.864 -16.624  1.00 94.81           N  
ATOM    356  H   ASP A  23      -5.112 -10.013 -16.891  1.00 94.81           H  
ATOM    357  CA  ASP A  23      -3.513 -10.762 -15.690  1.00 94.81           C  
ATOM    358  HA  ASP A  23      -2.669 -11.308 -16.111  1.00 94.81           H  
ATOM    359  C   ASP A  23      -3.870 -11.417 -14.349  1.00 94.81           C  
ATOM    360  CB  ASP A  23      -3.057  -9.305 -15.466  1.00 94.81           C  
ATOM    361  HB2 ASP A  23      -3.912  -8.711 -15.145  1.00 94.81           H  
ATOM    362  HB3 ASP A  23      -2.336  -9.291 -14.649  1.00 94.81           H  
ATOM    363  O   ASP A  23      -5.037 -11.509 -13.946  1.00 94.81           O  
ATOM    364  CG  ASP A  23      -2.386  -8.633 -16.675  1.00 94.81           C  
ATOM    365  OD1 ASP A  23      -1.963  -9.339 -17.614  1.00 94.81           O  
ATOM    366  OD2 ASP A  23      -2.304  -7.377 -16.665  1.00 94.81           O  
ATOM    367  N   VAL A  24      -2.839 -11.852 -13.629  1.00 90.21           N  
ATOM    368  H   VAL A  24      -1.905 -11.702 -13.984  1.00 90.21           H  
ATOM    369  CA  VAL A  24      -2.980 -12.429 -12.297  1.00 90.21           C  
ATOM    370  HA  VAL A  24      -4.030 -12.421 -12.003  1.00 90.21           H  
ATOM    371  C   VAL A  24      -2.213 -11.576 -11.304  1.00 90.21           C  
ATOM    372  CB  VAL A  24      -2.513 -13.883 -12.267  1.00 90.21           C  
ATOM    373  HB  VAL A  24      -1.467 -13.950 -12.566  1.00 90.21           H  
ATOM    374  O   VAL A  24      -0.991 -11.485 -11.362  1.00 90.21           O  
ATOM    375  CG1 VAL A  24      -2.662 -14.413 -10.847  1.00 90.21           C  
ATOM    376 HG11 VAL A  24      -3.695 -14.318 -10.511  1.00 90.21           H  
ATOM    377 HG12 VAL A  24      -2.000 -13.883 -10.162  1.00 90.21           H  
ATOM    378 HG13 VAL A  24      -2.361 -15.461 -10.857  1.00 90.21           H  
ATOM    379  CG2 VAL A  24      -3.353 -14.780 -13.188  1.00 90.21           C  
ATOM    380 HG21 VAL A  24      -3.008 -15.812 -13.126  1.00 90.21           H  
ATOM    381 HG22 VAL A  24      -3.250 -14.447 -14.221  1.00 90.21           H  
ATOM    382 HG23 VAL A  24      -4.405 -14.727 -12.909  1.00 90.21           H  
ATOM    383  N   VAL A  25      -2.941 -10.977 -10.367  1.00 91.39           N  
ATOM    384  H   VAL A  25      -3.931 -11.175 -10.339  1.00 91.39           H  
ATOM    385  CA  VAL A  25      -2.368 -10.180  -9.285  1.00 91.39           C  
ATOM    386  HA  VAL A  25      -1.320  -9.988  -9.516  1.00 91.39           H  
ATOM    387  C   VAL A  25      -2.397 -10.967  -7.987  1.00 91.39           C  
ATOM    388  CB  VAL A  25      -3.048  -8.806  -9.187  1.00 91.39           C  
ATOM    389  HB  VAL A  25      -3.043  -8.366 -10.185  1.00 91.39           H  
ATOM    390  O   VAL A  25      -3.320 -11.728  -7.704  1.00 91.39           O  
ATOM    391  CG1 VAL A  25      -4.502  -8.861  -8.718  1.00 91.39           C  
ATOM    392 HG11 VAL A  25      -4.947  -7.871  -8.810  1.00 91.39           H  
ATOM    393 HG12 VAL A  25      -4.544  -9.170  -7.673  1.00 91.39           H  
ATOM    394 HG13 VAL A  25      -5.066  -9.554  -9.342  1.00 91.39           H  
ATOM    395  CG2 VAL A  25      -2.291  -7.845  -8.269  1.00 91.39           C  
ATOM    396 HG21 VAL A  25      -1.274  -7.714  -8.638  1.00 91.39           H  
ATOM    397 HG22 VAL A  25      -2.269  -8.217  -7.244  1.00 91.39           H  
ATOM    398 HG23 VAL A  25      -2.779  -6.870  -8.282  1.00 91.39           H  
ATOM    399  N   LEU A  26      -1.371 -10.770  -7.185  1.00 88.32           N  
ATOM    400  H   LEU A  26      -0.649 -10.127  -7.476  1.00 88.32           H  
ATOM    401  CA  LEU A  26      -1.205 -11.411  -5.896  1.00 88.32           C  
ATOM    402  HA  LEU A  26      -1.824 -12.305  -5.816  1.00 88.32           H  
ATOM    403  C   LEU A  26      -1.604 -10.450  -4.816  1.00 88.32           C  
ATOM    404  CB  LEU A  26       0.256 -11.754  -5.741  1.00 88.32           C  
ATOM    405  HB2 LEU A  26       0.808 -10.818  -5.832  1.00 88.32           H  
ATOM    406  HB3 LEU A  26       0.416 -12.146  -4.737  1.00 88.32           H  
ATOM    407  O   LEU A  26      -1.234  -9.281  -4.885  1.00 88.32           O  
ATOM    408  CG  LEU A  26       0.698 -12.734  -6.826  1.00 88.32           C  
ATOM    409  HG  LEU A  26       0.314 -12.411  -7.794  1.00 88.32           H  
ATOM    410  CD1 LEU A  26       2.216 -12.567  -7.020  1.00 88.32           C  
ATOM    411 HD11 LEU A  26       2.585 -11.626  -6.613  1.00 88.32           H  
ATOM    412 HD12 LEU A  26       2.425 -12.528  -8.089  1.00 88.32           H  
ATOM    413 HD13 LEU A  26       2.829 -13.367  -6.605  1.00 88.32           H  
ATOM    414  CD2 LEU A  26      -0.020 -14.075  -6.561  1.00 88.32           C  
ATOM    415 HD21 LEU A  26      -1.050 -14.001  -6.909  1.00 88.32           H  
ATOM    416 HD22 LEU A  26      -0.046 -14.327  -5.501  1.00 88.32           H  
ATOM    417 HD23 LEU A  26       0.437 -14.886  -7.127  1.00 88.32           H  
ATOM    418  N   VAL A  27      -2.365 -10.923  -3.844  1.00 90.76           N  
ATOM    419  H   VAL A  27      -2.622 -11.900  -3.854  1.00 90.76           H  
ATOM    420  CA  VAL A  27      -2.998 -10.054  -2.864  1.00 90.76           C  
ATOM    421  HA  VAL A  27      -2.499  -9.085  -2.874  1.00 90.76           H  
ATOM    422  C   VAL A  27      -2.838 -10.638  -1.470  1.00 90.76           C  
ATOM    423  CB  VAL A  27      -4.463  -9.804  -3.249  1.00 90.76           C  
ATOM    424  HB  VAL A  27      -5.007 -10.749  -3.281  1.00 90.76           H  
ATOM    425  O   VAL A  27      -3.202 -11.785  -1.241  1.00 90.76           O  
ATOM    426  CG1 VAL A  27      -5.150  -8.871  -2.260  1.00 90.76           C  
ATOM    427 HG11 VAL A  27      -4.633  -7.912  -2.283  1.00 90.76           H  
ATOM    428 HG12 VAL A  27      -5.127  -9.294  -1.255  1.00 90.76           H  
ATOM    429 HG13 VAL A  27      -6.193  -8.726  -2.542  1.00 90.76           H  
ATOM    430  CG2 VAL A  27      -4.561  -9.116  -4.621  1.00 90.76           C  
ATOM    431 HG21 VAL A  27      -4.234  -9.802  -5.402  1.00 90.76           H  
ATOM    432 HG22 VAL A  27      -5.596  -8.835  -4.816  1.00 90.76           H  
ATOM    433 HG23 VAL A  27      -3.936  -8.223  -4.639  1.00 90.76           H  
ATOM    434  N   SER A  28      -2.326  -9.835  -0.543  1.00 88.68           N  
ATOM    435  H   SER A  28      -2.071  -8.898  -0.822  1.00 88.68           H  
ATOM    436  CA  SER A  28      -2.302 -10.139   0.889  1.00 88.68           C  
ATOM    437  HA  SER A  28      -2.507 -11.197   1.054  1.00 88.68           H  
ATOM    438  C   SER A  28      -3.388  -9.314   1.559  1.00 88.68           C  
ATOM    439  CB  SER A  28      -0.937  -9.839   1.510  1.00 88.68           C  
ATOM    440  HB2 SER A  28      -0.179 -10.463   1.038  1.00 88.68           H  
ATOM    441  HB3 SER A  28      -0.685  -8.788   1.369  1.00 88.68           H  
ATOM    442  O   SER A  28      -3.403  -8.086   1.429  1.00 88.68           O  
ATOM    443  OG  SER A  28      -0.986 -10.127   2.888  1.00 88.68           O  
ATOM    444  HG  SER A  28      -0.795  -9.320   3.371  1.00 88.68           H  
ATOM    445  N   VAL A  29      -4.333  -9.984   2.217  1.00 92.22           N  
ATOM    446  H   VAL A  29      -4.239 -10.987   2.284  1.00 92.22           H  
ATOM    447  CA  VAL A  29      -5.469  -9.339   2.884  1.00 92.22           C  
ATOM    448  HA  VAL A  29      -5.784  -8.482   2.289  1.00 92.22           H  
ATOM    449  C   VAL A  29      -5.026  -8.827   4.253  1.00 92.22           C  
ATOM    450  CB  VAL A  29      -6.664 -10.307   2.999  1.00 92.22           C  
ATOM    451  HB  VAL A  29      -6.406 -11.132   3.663  1.00 92.22           H  
ATOM    452  O   VAL A  29      -4.834  -9.618   5.170  1.00 92.22           O  
ATOM    453  CG1 VAL A  29      -7.888  -9.574   3.556  1.00 92.22           C  
ATOM    454 HG11 VAL A  29      -7.659  -9.096   4.509  1.00 92.22           H  
ATOM    455 HG12 VAL A  29      -8.199  -8.819   2.833  1.00 92.22           H  
ATOM    456 HG13 VAL A  29      -8.702 -10.282   3.708  1.00 92.22           H  
ATOM    457  CG2 VAL A  29      -7.082 -10.886   1.638  1.00 92.22           C  
ATOM    458 HG21 VAL A  29      -6.275 -11.487   1.221  1.00 92.22           H  
ATOM    459 HG22 VAL A  29      -7.951 -11.532   1.769  1.00 92.22           H  
ATOM    460 HG23 VAL A  29      -7.322 -10.082   0.942  1.00 92.22           H  
ATOM    461  N   GLU A  30      -4.896  -7.511   4.424  1.00 88.62           N  
ATOM    462  H   GLU A  30      -5.088  -6.895   3.647  1.00 88.62           H  
ATOM    463  CA  GLU A  30      -4.247  -6.938   5.615  1.00 88.62           C  
ATOM    464  HA  GLU A  30      -3.600  -7.683   6.078  1.00 88.62           H  
ATOM    465  C   GLU A  30      -5.244  -6.501   6.689  1.00 88.62           C  
ATOM    466  CB  GLU A  30      -3.362  -5.747   5.211  1.00 88.62           C  
ATOM    467  HB2 GLU A  30      -3.975  -4.990   4.722  1.00 88.62           H  
ATOM    468  HB3 GLU A  30      -2.942  -5.293   6.108  1.00 88.62           H  
ATOM    469  O   GLU A  30      -5.138  -6.895   7.847  1.00 88.62           O  
ATOM    470  CG  GLU A  30      -2.221  -6.130   4.260  1.00 88.62           C  
ATOM    471  HG2 GLU A  30      -2.638  -6.521   3.333  1.00 88.62           H  
ATOM    472  HG3 GLU A  30      -1.672  -5.225   3.999  1.00 88.62           H  
ATOM    473  CD  GLU A  30      -1.214  -7.117   4.857  1.00 88.62           C  
ATOM    474  OE1 GLU A  30      -0.627  -7.870   4.051  1.00 88.62           O  
ATOM    475  OE2 GLU A  30      -0.993  -7.078   6.088  1.00 88.62           O  
ATOM    476  N   LEU A  31      -6.223  -5.669   6.328  1.00 92.11           N  
ATOM    477  H   LEU A  31      -6.280  -5.398   5.356  1.00 92.11           H  
ATOM    478  CA  LEU A  31      -7.153  -5.062   7.285  1.00 92.11           C  
ATOM    479  HA  LEU A  31      -7.278  -5.729   8.138  1.00 92.11           H  
ATOM    480  C   LEU A  31      -8.532  -4.867   6.668  1.00 92.11           C  
ATOM    481  CB  LEU A  31      -6.595  -3.710   7.774  1.00 92.11           C  
ATOM    482  HB2 LEU A  31      -7.389  -3.162   8.282  1.00 92.11           H  
ATOM    483  HB3 LEU A  31      -6.303  -3.130   6.899  1.00 92.11           H  
ATOM    484  O   LEU A  31      -8.685  -4.746   5.454  1.00 92.11           O  
ATOM    485  CG  LEU A  31      -5.393  -3.794   8.734  1.00 92.11           C  
ATOM    486  HG  LEU A  31      -4.579  -4.352   8.271  1.00 92.11           H  
ATOM    487  CD1 LEU A  31      -4.875  -2.383   9.020  1.00 92.11           C  
ATOM    488 HD11 LEU A  31      -5.655  -1.790   9.497  1.00 92.11           H  
ATOM    489 HD12 LEU A  31      -4.005  -2.442   9.673  1.00 92.11           H  
ATOM    490 HD13 LEU A  31      -4.577  -1.919   8.080  1.00 92.11           H  
ATOM    491  CD2 LEU A  31      -5.762  -4.442  10.073  1.00 92.11           C  
ATOM    492 HD21 LEU A  31      -6.607  -3.924  10.527  1.00 92.11           H  
ATOM    493 HD22 LEU A  31      -4.906  -4.403  10.747  1.00 92.11           H  
ATOM    494 HD23 LEU A  31      -6.017  -5.491   9.921  1.00 92.11           H  
ATOM    495  N   LYS A  32      -9.566  -4.777   7.507  1.00 96.49           N  
ATOM    496  H   LYS A  32      -9.374  -4.791   8.499  1.00 96.49           H  
ATOM    497  CA  LYS A  32     -10.900  -4.385   7.036  1.00 96.49           C  
ATOM    498  HA  LYS A  32     -11.185  -5.025   6.200  1.00 96.49           H  
ATOM    499  C   LYS A  32     -10.861  -2.950   6.525  1.00 96.49           C  
ATOM    500  CB  LYS A  32     -11.934  -4.536   8.154  1.00 96.49           C  
ATOM    501  HB2 LYS A  32     -11.572  -4.047   9.059  1.00 96.49           H  
ATOM    502  HB3 LYS A  32     -12.864  -4.059   7.845  1.00 96.49           H  
ATOM    503  O   LYS A  32     -10.349  -2.062   7.198  1.00 96.49           O  
ATOM    504  CG  LYS A  32     -12.210  -6.014   8.426  1.00 96.49           C  
ATOM    505  HG2 LYS A  32     -12.609  -6.467   7.519  1.00 96.49           H  
ATOM    506  HG3 LYS A  32     -11.284  -6.519   8.703  1.00 96.49           H  
ATOM    507  CD  LYS A  32     -13.227  -6.177   9.552  1.00 96.49           C  
ATOM    508  HD2 LYS A  32     -14.155  -5.673   9.282  1.00 96.49           H  
ATOM    509  HD3 LYS A  32     -12.822  -5.737  10.463  1.00 96.49           H  
ATOM    510  CE  LYS A  32     -13.471  -7.673   9.747  1.00 96.49           C  
ATOM    511  HE2 LYS A  32     -13.852  -8.094   8.817  1.00 96.49           H  
ATOM    512  HE3 LYS A  32     -12.514  -8.151   9.955  1.00 96.49           H  
ATOM    513  NZ  LYS A  32     -14.415  -7.919  10.858  1.00 96.49           N  
ATOM    514  HZ1 LYS A  32     -15.306  -7.490  10.655  1.00 96.49           H  
ATOM    515  HZ2 LYS A  32     -14.034  -7.527  11.707  1.00 96.49           H  
ATOM    516  HZ3 LYS A  32     -14.539  -8.914  10.978  1.00 96.49           H  
ATOM    517  N   ALA A  33     -11.490  -2.687   5.382  1.00 95.32           N  
ATOM    518  H   ALA A  33     -11.921  -3.449   4.879  1.00 95.32           H  
ATOM    519  CA  ALA A  33     -11.525  -1.349   4.793  1.00 95.32           C  
ATOM    520  HA  ALA A  33     -10.499  -1.027   4.617  1.00 95.32           H  
ATOM    521  C   ALA A  33     -12.149  -0.300   5.736  1.00 95.32           C  
ATOM    522  CB  ALA A  33     -12.252  -1.451   3.448  1.00 95.32           C  
ATOM    523  HB1 ALA A  33     -12.268  -0.479   2.956  1.00 95.32           H  
ATOM    524  HB2 ALA A  33     -13.277  -1.789   3.599  1.00 95.32           H  
ATOM    525  HB3 ALA A  33     -11.734  -2.158   2.799  1.00 95.32           H  
ATOM    526  O   ALA A  33     -11.702   0.848   5.775  1.00 95.32           O  
ATOM    527  N   SER A  34     -13.097  -0.717   6.584  1.00 93.10           N  
ATOM    528  H   SER A  34     -13.382  -1.685   6.535  1.00 93.10           H  
ATOM    529  CA  SER A  34     -13.691   0.114   7.641  1.00 93.10           C  
ATOM    530  HA  SER A  34     -14.152   0.985   7.176  1.00 93.10           H  
ATOM    531  C   SER A  34     -12.688   0.634   8.679  1.00 93.10           C  
ATOM    532  CB  SER A  34     -14.780  -0.685   8.366  1.00 93.10           C  
ATOM    533  HB2 SER A  34     -15.584  -0.900   7.662  1.00 93.10           H  
ATOM    534  HB3 SER A  34     -15.187  -0.088   9.182  1.00 93.10           H  
ATOM    535  O   SER A  34     -12.975   1.615   9.358  1.00 93.10           O  
ATOM    536  OG  SER A  34     -14.281  -1.912   8.877  1.00 93.10           O  
ATOM    537  HG  SER A  34     -13.604  -1.734   9.534  1.00 93.10           H  
ATOM    538  N   GLU A  35     -11.529  -0.010   8.817  1.00 92.41           N  
ATOM    539  H   GLU A  35     -11.331  -0.795   8.213  1.00 92.41           H  
ATOM    540  CA  GLU A  35     -10.452   0.370   9.740  1.00 92.41           C  
ATOM    541  HA  GLU A  35     -10.862   0.967  10.555  1.00 92.41           H  
ATOM    542  C   GLU A  35      -9.386   1.246   9.054  1.00 92.41           C  
ATOM    543  CB  GLU A  35      -9.840  -0.901  10.358  1.00 92.41           C  
ATOM    544  HB2 GLU A  35      -9.438  -1.528   9.562  1.00 92.41           H  
ATOM    545  HB3 GLU A  35      -9.020  -0.616  11.018  1.00 92.41           H  
ATOM    546  O   GLU A  35      -8.470   1.743   9.703  1.00 92.41           O  
ATOM    547  CG  GLU A  35     -10.873  -1.700  11.177  1.00 92.41           C  
ATOM    548  HG2 GLU A  35     -11.766  -1.866  10.574  1.00 92.41           H  
ATOM    549  HG3 GLU A  35     -11.170  -1.102  12.039  1.00 92.41           H  
ATOM    550  CD  GLU A  35     -10.372  -3.070  11.657  1.00 92.41           C  
ATOM    551  OE1 GLU A  35     -11.246  -3.863  12.085  1.00 92.41           O  
ATOM    552  OE2 GLU A  35      -9.157  -3.340  11.558  1.00 92.41           O  
ATOM    553  N   CYS A  36      -9.512   1.487   7.744  1.00 94.06           N  
ATOM    554  H   CYS A  36     -10.282   1.045   7.262  1.00 94.06           H  
ATOM    555  CA  CYS A  36      -8.503   2.157   6.920  1.00 94.06           C  
ATOM    556  HA  CYS A  36      -7.664   2.438   7.556  1.00 94.06           H  
ATOM    557  C   CYS A  36      -9.010   3.466   6.294  1.00 94.06           C  
ATOM    558  CB  CYS A  36      -7.974   1.170   5.879  1.00 94.06           C  
ATOM    559  HB2 CYS A  36      -8.794   0.839   5.242  1.00 94.06           H  
ATOM    560  HB3 CYS A  36      -7.221   1.660   5.261  1.00 94.06           H  
ATOM    561  O   CYS A  36      -8.687   3.788   5.148  1.00 94.06           O  
ATOM    562  SG  CYS A  36      -7.210  -0.267   6.675  1.00 94.06           S  
ATOM    563  HG  CYS A  36      -6.975   0.279   7.872  1.00 94.06           H  
ATOM    564  N   CYS A  37      -9.825   4.218   7.042  1.00 91.92           N  
ATOM    565  H   CYS A  37     -10.027   3.879   7.971  1.00 91.92           H  
ATOM    566  CA  CYS A  37     -10.318   5.550   6.666  1.00 91.92           C  
ATOM    567  HA  CYS A  37     -11.127   5.803   7.351  1.00 91.92           H  
ATOM    568  C   CYS A  37     -10.939   5.623   5.260  1.00 91.92           C  
ATOM    569  CB  CYS A  37      -9.204   6.593   6.857  1.00 91.92           C  
ATOM    570  HB2 CYS A  37      -8.356   6.332   6.223  1.00 91.92           H  
ATOM    571  HB3 CYS A  37      -9.565   7.576   6.553  1.00 91.92           H  
ATOM    572  O   CYS A  37     -10.822   6.642   4.590  1.00 91.92           O  
ATOM    573  SG  CYS A  37      -8.667   6.674   8.587  1.00 91.92           S  
ATOM    574  HG  CYS A  37      -9.853   6.974   9.123  1.00 91.92           H  
ATOM    575  N   THR A  38     -11.587   4.560   4.789  1.00 92.36           N  
ATOM    576  H   THR A  38     -11.661   3.733   5.364  1.00 92.36           H  
ATOM    577  CA  THR A  38     -12.285   4.549   3.500  1.00 92.36           C  
ATOM    578  HA  THR A  38     -12.297   5.560   3.092  1.00 92.36           H  
ATOM    579  C   THR A  38     -13.741   4.145   3.690  1.00 92.36           C  
ATOM    580  CB  THR A  38     -11.557   3.686   2.456  1.00 92.36           C  
ATOM    581  HB  THR A  38     -10.568   4.108   2.281  1.00 92.36           H  
ATOM    582  O   THR A  38     -14.091   3.411   4.612  1.00 92.36           O  
ATOM    583  CG2 THR A  38     -11.401   2.224   2.860  1.00 92.36           C  
ATOM    584 HG21 THR A  38     -12.370   1.804   3.131  1.00 92.36           H  
ATOM    585 HG22 THR A  38     -10.726   2.149   3.713  1.00 92.36           H  
ATOM    586 HG23 THR A  38     -10.979   1.651   2.035  1.00 92.36           H  
ATOM    587  OG1 THR A  38     -12.277   3.719   1.243  1.00 92.36           O  
ATOM    588  HG1 THR A  38     -11.668   3.519   0.528  1.00 92.36           H  
ATOM    589  N   LYS A  39     -14.607   4.639   2.802  1.00 91.21           N  
ATOM    590  H   LYS A  39     -14.224   5.222   2.072  1.00 91.21           H  
ATOM    591  CA  LYS A  39     -16.011   4.212   2.707  1.00 91.21           C  
ATOM    592  HA  LYS A  39     -16.364   3.925   3.698  1.00 91.21           H  
ATOM    593  C   LYS A  39     -16.191   2.965   1.841  1.00 91.21           C  
ATOM    594  CB  LYS A  39     -16.871   5.372   2.191  1.00 91.21           C  
ATOM    595  HB2 LYS A  39     -16.435   5.769   1.274  1.00 91.21           H  
ATOM    596  HB3 LYS A  39     -17.874   5.008   1.969  1.00 91.21           H  
ATOM    597  O   LYS A  39     -17.311   2.474   1.718  1.00 91.21           O  
ATOM    598  CG  LYS A  39     -16.985   6.480   3.240  1.00 91.21           C  
ATOM    599  HG2 LYS A  39     -15.992   6.844   3.502  1.00 91.21           H  
ATOM    600  HG3 LYS A  39     -17.460   6.078   4.135  1.00 91.21           H  
ATOM    601  CD  LYS A  39     -17.818   7.642   2.699  1.00 91.21           C  
ATOM    602  HD2 LYS A  39     -17.308   8.048   1.826  1.00 91.21           H  
ATOM    603  HD3 LYS A  39     -18.811   7.298   2.412  1.00 91.21           H  
ATOM    604  CE  LYS A  39     -17.926   8.698   3.802  1.00 91.21           C  
ATOM    605  HE2 LYS A  39     -17.066   8.580   4.461  1.00 91.21           H  
ATOM    606  HE3 LYS A  39     -18.830   8.532   4.388  1.00 91.21           H  
ATOM    607  NZ  LYS A  39     -17.869  10.061   3.244  1.00 91.21           N  
ATOM    608  HZ1 LYS A  39     -17.852  10.746   3.986  1.00 91.21           H  
ATOM    609  HZ2 LYS A  39     -16.951  10.118   2.827  1.00 91.21           H  
ATOM    610  HZ3 LYS A  39     -18.574  10.234   2.543  1.00 91.21           H  
ATOM    611  N   GLN A  40     -15.122   2.487   1.203  1.00 91.12           N  
ATOM    612  H   GLN A  40     -14.225   2.913   1.383  1.00 91.12           H  
ATOM    613  CA  GLN A  40     -15.145   1.239   0.447  1.00 91.12           C  
ATOM    614  HA  GLN A  40     -15.954   1.285  -0.282  1.00 91.12           H  
ATOM    615  C   GLN A  40     -15.428   0.061   1.393  1.00 91.12           C  
ATOM    616  CB  GLN A  40     -13.819   1.052  -0.309  1.00 91.12           C  
ATOM    617  HB2 GLN A  40     -12.998   1.061   0.407  1.00 91.12           H  
ATOM    618  HB3 GLN A  40     -13.834   0.081  -0.804  1.00 91.12           H  
ATOM    619  O   GLN A  40     -14.994   0.059   2.544  1.00 91.12           O  
ATOM    620  CG  GLN A  40     -13.584   2.132  -1.380  1.00 91.12           C  
ATOM    621  HG2 GLN A  40     -14.278   1.973  -2.205  1.00 91.12           H  
ATOM    622  HG3 GLN A  40     -13.775   3.123  -0.968  1.00 91.12           H  
ATOM    623  CD  GLN A  40     -12.153   2.121  -1.905  1.00 91.12           C  
ATOM    624  NE2 GLN A  40     -11.886   1.468  -3.014  1.00 91.12           N  
ATOM    625 HE21 GLN A  40     -12.546   0.858  -3.474  1.00 91.12           H  
ATOM    626 HE22 GLN A  40     -10.944   1.521  -3.376  1.00 91.12           H  
ATOM    627  OE1 GLN A  40     -11.256   2.716  -1.316  1.00 91.12           O  
ATOM    628  N   GLY A  41     -16.173  -0.932   0.909  1.00 93.73           N  
ATOM    629  H   GLY A  41     -16.453  -0.894  -0.060  1.00 93.73           H  
ATOM    630  CA  GLY A  41     -16.359  -2.202   1.613  1.00 93.73           C  
ATOM    631  HA2 GLY A  41     -17.290  -2.668   1.289  1.00 93.73           H  
ATOM    632  HA3 GLY A  41     -16.421  -2.024   2.687  1.00 93.73           H  
ATOM    633  C   GLY A  41     -15.212  -3.177   1.342  1.00 93.73           C  
ATOM    634  O   GLY A  41     -14.424  -2.967   0.422  1.00 93.73           O  
ATOM    635  N   GLY A  42     -15.154  -4.259   2.119  1.00 97.03           N  
ATOM    636  H   GLY A  42     -15.819  -4.362   2.872  1.00 97.03           H  
ATOM    637  CA  GLY A  42     -14.152  -5.314   1.961  1.00 97.03           C  
ATOM    638  HA2 GLY A  42     -13.865  -5.378   0.912  1.00 97.03           H  
ATOM    639  HA3 GLY A  42     -14.576  -6.276   2.249  1.00 97.03           H  
ATOM    640  C   GLY A  42     -12.899  -5.075   2.797  1.00 97.03           C  
ATOM    641  O   GLY A  42     -12.987  -4.661   3.957  1.00 97.03           O  
ATOM    642  N   TYR A  43     -11.739  -5.340   2.203  1.00 97.15           N  
ATOM    643  H   TYR A  43     -11.757  -5.690   1.256  1.00 97.15           H  
ATOM    644  CA  TYR A  43     -10.448  -5.369   2.882  1.00 97.15           C  
ATOM    645  HA  TYR A  43     -10.553  -4.956   3.885  1.00 97.15           H  
ATOM    646  C   TYR A  43      -9.404  -4.545   2.133  1.00 97.15           C  
ATOM    647  CB  TYR A  43      -9.993  -6.823   3.020  1.00 97.15           C  
ATOM    648  HB2 TYR A  43      -9.862  -7.253   2.027  1.00 97.15           H  
ATOM    649  HB3 TYR A  43      -9.022  -6.825   3.516  1.00 97.15           H  
ATOM    650  O   TYR A  43      -9.294  -4.646   0.912  1.00 97.15           O  
ATOM    651  CG  TYR A  43     -10.951  -7.690   3.812  1.00 97.15           C  
ATOM    652  CD1 TYR A  43     -10.808  -7.784   5.208  1.00 97.15           C  
ATOM    653  HD1 TYR A  43      -9.994  -7.270   5.698  1.00 97.15           H  
ATOM    654  CD2 TYR A  43     -11.989  -8.387   3.161  1.00 97.15           C  
ATOM    655  HD2 TYR A  43     -12.082  -8.334   2.086  1.00 97.15           H  
ATOM    656  CE1 TYR A  43     -11.708  -8.565   5.955  1.00 97.15           C  
ATOM    657  HE1 TYR A  43     -11.588  -8.672   7.023  1.00 97.15           H  
ATOM    658  CE2 TYR A  43     -12.880  -9.185   3.905  1.00 97.15           C  
ATOM    659  HE2 TYR A  43     -13.652  -9.751   3.405  1.00 97.15           H  
ATOM    660  OH  TYR A  43     -13.563 -10.057   6.046  1.00 97.15           O  
ATOM    661  HH  TYR A  43     -13.789 -10.834   5.529  1.00 97.15           H  
ATOM    662  CZ  TYR A  43     -12.739  -9.271   5.307  1.00 97.15           C  
ATOM    663  N   VAL A  44      -8.624  -3.742   2.856  1.00 96.06           N  
ATOM    664  H   VAL A  44      -8.675  -3.835   3.860  1.00 96.06           H  
ATOM    665  CA  VAL A  44      -7.403  -3.141   2.312  1.00 96.06           C  
ATOM    666  HA  VAL A  44      -7.604  -2.806   1.295  1.00 96.06           H  
ATOM    667  C   VAL A  44      -6.339  -4.223   2.249  1.00 96.06           C  
ATOM    668  CB  VAL A  44      -6.923  -1.920   3.112  1.00 96.06           C  
ATOM    669  HB  VAL A  44      -6.834  -2.177   4.168  1.00 96.06           H  
ATOM    670  O   VAL A  44      -6.132  -4.976   3.200  1.00 96.06           O  
ATOM    671  CG1 VAL A  44      -5.584  -1.371   2.605  1.00 96.06           C  
ATOM    672 HG11 VAL A  44      -5.308  -0.479   3.168  1.00 96.06           H  
ATOM    673 HG12 VAL A  44      -4.801  -2.115   2.755  1.00 96.06           H  
ATOM    674 HG13 VAL A  44      -5.645  -1.128   1.544  1.00 96.06           H  
ATOM    675  CG2 VAL A  44      -7.929  -0.780   2.940  1.00 96.06           C  
ATOM    676 HG21 VAL A  44      -7.580   0.095   3.489  1.00 96.06           H  
ATOM    677 HG22 VAL A  44      -8.908  -1.088   3.307  1.00 96.06           H  
ATOM    678 HG23 VAL A  44      -8.002  -0.511   1.887  1.00 96.06           H  
ATOM    679  N   CYS A  45      -5.701  -4.309   1.093  1.00 93.17           N  
ATOM    680  H   CYS A  45      -5.904  -3.631   0.372  1.00 93.17           H  
ATOM    681  CA  CYS A  45      -4.768  -5.364   0.765  1.00 93.17           C  
ATOM    682  HA  CYS A  45      -4.459  -5.890   1.669  1.00 93.17           H  
ATOM    683  C   CYS A  45      -3.532  -4.770   0.105  1.00 93.17           C  
ATOM    684  CB  CYS A  45      -5.442  -6.352  -0.189  1.00 93.17           C  
ATOM    685  HB2 CYS A  45      -4.761  -7.192  -0.320  1.00 93.17           H  
ATOM    686  HB3 CYS A  45      -5.601  -5.874  -1.155  1.00 93.17           H  
ATOM    687  O   CYS A  45      -3.625  -3.758  -0.597  1.00 93.17           O  
ATOM    688  SG  CYS A  45      -7.034  -6.980   0.415  1.00 93.17           S  
ATOM    689  HG  CYS A  45      -7.643  -5.798   0.545  1.00 93.17           H  
ATOM    690  N   LEU A  46      -2.384  -5.422   0.270  1.00 91.02           N  
ATOM    691  H   LEU A  46      -2.396  -6.290   0.787  1.00 91.02           H  
ATOM    692  CA  LEU A  46      -1.252  -5.157  -0.610  1.00 91.02           C  
ATOM    693  HA  LEU A  46      -1.293  -4.106  -0.899  1.00 91.02           H  
ATOM    694  C   LEU A  46      -1.428  -5.984  -1.890  1.00 91.02           C  
ATOM    695  CB  LEU A  46       0.064  -5.391   0.150  1.00 91.02           C  
ATOM    696  HB2 LEU A  46      -0.031  -5.000   1.163  1.00 91.02           H  
ATOM    697  HB3 LEU A  46       0.244  -6.463   0.228  1.00 91.02           H  
ATOM    698  O   LEU A  46      -1.958  -7.090  -1.830  1.00 91.02           O  
ATOM    699  CG  LEU A  46       1.281  -4.711  -0.506  1.00 91.02           C  
ATOM    700  HG  LEU A  46       1.413  -5.104  -1.514  1.00 91.02           H  
ATOM    701  CD1 LEU A  46       1.154  -3.193  -0.596  1.00 91.02           C  
ATOM    702 HD11 LEU A  46       0.376  -2.916  -1.307  1.00 91.02           H  
ATOM    703 HD12 LEU A  46       2.100  -2.770  -0.934  1.00 91.02           H  
ATOM    704 HD13 LEU A  46       0.904  -2.779   0.381  1.00 91.02           H  
ATOM    705  CD2 LEU A  46       2.539  -4.935   0.321  1.00 91.02           C  
ATOM    706 HD21 LEU A  46       2.668  -4.127   1.040  1.00 91.02           H  
ATOM    707 HD22 LEU A  46       2.461  -5.873   0.872  1.00 91.02           H  
ATOM    708 HD23 LEU A  46       3.419  -4.941  -0.322  1.00 91.02           H  
ATOM    709  N   SER A  47      -1.049  -5.437  -3.042  1.00 91.46           N  
ATOM    710  H   SER A  47      -0.631  -4.517  -3.025  1.00 91.46           H  
ATOM    711  CA  SER A  47      -1.134  -6.103  -4.344  1.00 91.46           C  
ATOM    712  HA  SER A  47      -1.470  -7.126  -4.177  1.00 91.46           H  
ATOM    713  C   SER A  47       0.234  -6.161  -5.009  1.00 91.46           C  
ATOM    714  CB  SER A  47      -2.174  -5.446  -5.258  1.00 91.46           C  
ATOM    715  HB2 SER A  47      -3.148  -5.508  -4.772  1.00 91.46           H  
ATOM    716  HB3 SER A  47      -2.231  -6.010  -6.189  1.00 91.46           H  
ATOM    717  O   SER A  47       0.961  -5.175  -4.967  1.00 91.46           O  
ATOM    718  OG  SER A  47      -1.890  -4.092  -5.562  1.00 91.46           O  
ATOM    719  HG  SER A  47      -1.514  -3.680  -4.781  1.00 91.46           H  
ATOM    720  N   MET A  48       0.578  -7.291  -5.626  1.00 87.44           N  
ATOM    721  H   MET A  48      -0.063  -8.069  -5.571  1.00 87.44           H  
ATOM    722  CA  MET A  48       1.847  -7.519  -6.323  1.00 87.44           C  
ATOM    723  HA  MET A  48       2.354  -6.565  -6.464  1.00 87.44           H  
ATOM    724  C   MET A  48       1.637  -8.126  -7.699  1.00 87.44           C  
ATOM    725  CB  MET A  48       2.767  -8.453  -5.527  1.00 87.44           C  
ATOM    726  HB2 MET A  48       3.606  -8.764  -6.150  1.00 87.44           H  
ATOM    727  HB3 MET A  48       2.220  -9.343  -5.217  1.00 87.44           H  
ATOM    728  O   MET A  48       0.756  -8.959  -7.906  1.00 87.44           O  
ATOM    729  CG  MET A  48       3.322  -7.782  -4.291  1.00 87.44           C  
ATOM    730  HG2 MET A  48       2.481  -7.484  -3.665  1.00 87.44           H  
ATOM    731  HG3 MET A  48       3.927  -8.519  -3.763  1.00 87.44           H  
ATOM    732  SD  MET A  48       4.346  -6.334  -4.624  1.00 87.44           S  
ATOM    733  CE  MET A  48       4.278  -5.556  -3.004  1.00 87.44           C  
ATOM    734  HE1 MET A  48       4.433  -4.486  -3.142  1.00 87.44           H  
ATOM    735  HE2 MET A  48       5.030  -5.977  -2.337  1.00 87.44           H  
ATOM    736  HE3 MET A  48       3.276  -5.667  -2.589  1.00 87.44           H  
ATOM    737  N   HIS A  49       2.493  -7.728  -8.632  1.00 87.11           N  
ATOM    738  H   HIS A  49       3.230  -7.088  -8.373  1.00 87.11           H  
ATOM    739  CA  HIS A  49       2.532  -8.258  -9.986  1.00 87.11           C  
ATOM    740  HA  HIS A  49       2.245  -9.310  -9.975  1.00 87.11           H  
ATOM    741  C   HIS A  49       3.959  -8.139 -10.532  1.00 87.11           C  
ATOM    742  CB  HIS A  49       1.530  -7.473 -10.844  1.00 87.11           C  
ATOM    743  HB2 HIS A  49       0.566  -7.471 -10.336  1.00 87.11           H  
ATOM    744  HB3 HIS A  49       1.864  -6.441 -10.953  1.00 87.11           H  
ATOM    745  O   HIS A  49       4.595  -7.104 -10.328  1.00 87.11           O  
ATOM    746  CG  HIS A  49       1.317  -8.073 -12.203  1.00 87.11           C  
ATOM    747  CD2 HIS A  49       0.270  -8.865 -12.581  1.00 87.11           C  
ATOM    748  HD2 HIS A  49      -0.569  -9.149 -11.962  1.00 87.11           H  
ATOM    749  ND1 HIS A  49       2.153  -7.962 -13.286  1.00 87.11           N  
ATOM    750  HD1 HIS A  49       3.012  -7.432 -13.314  1.00 87.11           H  
ATOM    751  CE1 HIS A  49       1.646  -8.708 -14.285  1.00 87.11           C  
ATOM    752  HE1 HIS A  49       2.100  -8.869 -15.251  1.00 87.11           H  
ATOM    753  NE2 HIS A  49       0.483  -9.251 -13.903  1.00 87.11           N  
ATOM    754  N   GLU A  50       4.428  -9.144 -11.277  1.00 81.42           N  
ATOM    755  H   GLU A  50       3.846  -9.960 -11.404  1.00 81.42           H  
ATOM    756  CA  GLU A  50       5.791  -9.221 -11.847  1.00 81.42           C  
ATOM    757  HA  GLU A  50       6.512  -9.373 -11.043  1.00 81.42           H  
ATOM    758  C   GLU A  50       6.208  -7.935 -12.585  1.00 81.42           C  
ATOM    759  CB  GLU A  50       5.884 -10.446 -12.782  1.00 81.42           C  
ATOM    760  HB2 GLU A  50       5.787 -11.347 -12.176  1.00 81.42           H  
ATOM    761  HB3 GLU A  50       6.873 -10.448 -13.241  1.00 81.42           H  
ATOM    762  O   GLU A  50       7.295  -7.399 -12.389  1.00 81.42           O  
ATOM    763  CG  GLU A  50       4.810 -10.482 -13.890  1.00 81.42           C  
ATOM    764  HG2 GLU A  50       3.828 -10.566 -13.425  1.00 81.42           H  
ATOM    765  HG3 GLU A  50       4.830  -9.547 -14.449  1.00 81.42           H  
ATOM    766  CD  GLU A  50       4.970 -11.619 -14.908  1.00 81.42           C  
ATOM    767  OE1 GLU A  50       4.187 -11.585 -15.884  1.00 81.42           O  
ATOM    768  OE2 GLU A  50       5.867 -12.469 -14.741  1.00 81.42           O  
ATOM    769  N   LYS A  51       5.281  -7.348 -13.354  1.00 85.35           N  
ATOM    770  H   LYS A  51       4.513  -7.958 -13.593  1.00 85.35           H  
ATOM    771  CA  LYS A  51       5.442  -6.066 -14.064  1.00 85.35           C  
ATOM    772  HA  LYS A  51       6.172  -6.213 -14.860  1.00 85.35           H  
ATOM    773  C   LYS A  51       5.990  -4.922 -13.193  1.00 85.35           C  
ATOM    774  CB  LYS A  51       4.086  -5.681 -14.675  1.00 85.35           C  
ATOM    775  HB2 LYS A  51       3.742  -6.509 -15.294  1.00 85.35           H  
ATOM    776  HB3 LYS A  51       3.370  -5.525 -13.868  1.00 85.35           H  
ATOM    777  O   LYS A  51       6.624  -4.020 -13.735  1.00 85.35           O  
ATOM    778  CG  LYS A  51       4.130  -4.412 -15.539  1.00 85.35           C  
ATOM    779  HG2 LYS A  51       4.873  -4.526 -16.328  1.00 85.35           H  
ATOM    780  HG3 LYS A  51       4.381  -3.549 -14.922  1.00 85.35           H  
ATOM    781  CD  LYS A  51       2.750  -4.184 -16.157  1.00 85.35           C  
ATOM    782  HD2 LYS A  51       2.521  -5.009 -16.832  1.00 85.35           H  
ATOM    783  HD3 LYS A  51       2.004  -4.173 -15.363  1.00 85.35           H  
ATOM    784  CE  LYS A  51       2.696  -2.861 -16.917  1.00 85.35           C  
ATOM    785  HE2 LYS A  51       3.418  -2.897 -17.732  1.00 85.35           H  
ATOM    786  HE3 LYS A  51       2.978  -2.061 -16.233  1.00 85.35           H  
ATOM    787  NZ  LYS A  51       1.322  -2.640 -17.432  1.00 85.35           N  
ATOM    788  HZ1 LYS A  51       1.244  -1.790 -17.972  1.00 85.35           H  
ATOM    789  HZ2 LYS A  51       1.015  -3.427 -17.986  1.00 85.35           H  
ATOM    790  HZ3 LYS A  51       0.653  -2.577 -16.678  1.00 85.35           H  
ATOM    791  N   TYR A  52       5.731  -4.941 -11.885  1.00 87.25           N  
ATOM    792  H   TYR A  52       5.291  -5.766 -11.503  1.00 87.25           H  
ATOM    793  CA  TYR A  52       6.150  -3.909 -10.932  1.00 87.25           C  
ATOM    794  HA  TYR A  52       6.745  -3.162 -11.458  1.00 87.25           H  
ATOM    795  C   TYR A  52       7.061  -4.433  -9.824  1.00 87.25           C  
ATOM    796  CB  TYR A  52       4.920  -3.197 -10.361  1.00 87.25           C  
ATOM    797  HB2 TYR A  52       5.228  -2.488  -9.593  1.00 87.25           H  
ATOM    798  HB3 TYR A  52       4.261  -3.930  -9.896  1.00 87.25           H  
ATOM    799  O   TYR A  52       7.336  -3.698  -8.880  1.00 87.25           O  
ATOM    800  CG  TYR A  52       4.181  -2.422 -11.419  1.00 87.25           C  
ATOM    801  CD1 TYR A  52       4.738  -1.226 -11.906  1.00 87.25           C  
ATOM    802  HD1 TYR A  52       5.664  -0.856 -11.492  1.00 87.25           H  
ATOM    803  CD2 TYR A  52       3.006  -2.944 -11.982  1.00 87.25           C  
ATOM    804  HD2 TYR A  52       2.603  -3.878 -11.620  1.00 87.25           H  
ATOM    805  CE1 TYR A  52       4.111  -0.534 -12.953  1.00 87.25           C  
ATOM    806  HE1 TYR A  52       4.569   0.370 -13.328  1.00 87.25           H  
ATOM    807  CE2 TYR A  52       2.393  -2.271 -13.050  1.00 87.25           C  
ATOM    808  HE2 TYR A  52       1.517  -2.702 -13.512  1.00 87.25           H  
ATOM    809  OH  TYR A  52       2.395  -0.394 -14.585  1.00 87.25           O  
ATOM    810  HH  TYR A  52       2.888   0.419 -14.718  1.00 87.25           H  
ATOM    811  CZ  TYR A  52       2.936  -1.057 -13.528  1.00 87.25           C  
ATOM    812  N   GLU A  53       7.569  -5.659  -9.941  1.00 82.40           N  
ATOM    813  H   GLU A  53       7.332  -6.229 -10.740  1.00 82.40           H  
ATOM    814  CA  GLU A  53       8.479  -6.242  -8.955  1.00 82.40           C  
ATOM    815  HA  GLU A  53       7.973  -6.322  -7.993  1.00 82.40           H  
ATOM    816  C   GLU A  53       9.721  -5.366  -8.754  1.00 82.40           C  
ATOM    817  CB  GLU A  53       8.847  -7.647  -9.426  1.00 82.40           C  
ATOM    818  HB2 GLU A  53       9.319  -7.583 -10.406  1.00 82.40           H  
ATOM    819  HB3 GLU A  53       7.930  -8.231  -9.509  1.00 82.40           H  
ATOM    820  O   GLU A  53      10.009  -4.951  -7.634  1.00 82.40           O  
ATOM    821  CG  GLU A  53       9.797  -8.341  -8.447  1.00 82.40           C  
ATOM    822  HG2 GLU A  53      10.733  -7.785  -8.404  1.00 82.40           H  
ATOM    823  HG3 GLU A  53       9.344  -8.327  -7.455  1.00 82.40           H  
ATOM    824  CD  GLU A  53      10.098  -9.785  -8.852  1.00 82.40           C  
ATOM    825  OE1 GLU A  53      10.683 -10.480  -7.996  1.00 82.40           O  
ATOM    826  OE2 GLU A  53       9.728 -10.165  -9.987  1.00 82.40           O  
ATOM    827  N   SER A  54      10.387  -4.970  -9.845  1.00 84.02           N  
ATOM    828  H   SER A  54      10.151  -5.422 -10.716  1.00 84.02           H  
ATOM    829  CA  SER A  54      11.566  -4.091  -9.771  1.00 84.02           C  
ATOM    830  HA  SER A  54      12.299  -4.565  -9.119  1.00 84.02           H  
ATOM    831  C   SER A  54      11.263  -2.707  -9.183  1.00 84.02           C  
ATOM    832  CB  SER A  54      12.208  -3.926 -11.151  1.00 84.02           C  
ATOM    833  HB2 SER A  54      12.458  -4.909 -11.550  1.00 84.02           H  
ATOM    834  HB3 SER A  54      13.132  -3.359 -11.039  1.00 84.02           H  
ATOM    835  O   SER A  54      12.112  -2.103  -8.532  1.00 84.02           O  
ATOM    836  OG  SER A  54      11.354  -3.243 -12.062  1.00 84.02           O  
ATOM    837  HG  SER A  54      10.632  -3.835 -12.287  1.00 84.02           H  
ATOM    838  N   ASP A  55      10.055  -2.178  -9.391  1.00 88.66           N  
ATOM    839  H   ASP A  55       9.356  -2.749  -9.845  1.00 88.66           H  
ATOM    840  CA  ASP A  55       9.650  -0.911  -8.784  1.00 88.66           C  
ATOM    841  HA  ASP A  55      10.471  -0.198  -8.856  1.00 88.66           H  
ATOM    842  C   ASP A  55       9.365  -1.079  -7.287  1.00 88.66           C  
ATOM    843  CB  ASP A  55       8.440  -0.328  -9.524  1.00 88.66           C  
ATOM    844  HB2 ASP A  55       7.989   0.417  -8.869  1.00 88.66           H  
ATOM    845  HB3 ASP A  55       7.700  -1.109  -9.700  1.00 88.66           H  
ATOM    846  O   ASP A  55       9.672  -0.180  -6.504  1.00 88.66           O  
ATOM    847  CG  ASP A  55       8.775   0.383 -10.843  1.00 88.66           C  
ATOM    848  OD1 ASP A  55       9.957   0.773 -11.063  1.00 88.66           O  
ATOM    849  OD2 ASP A  55       7.809   0.617 -11.608  1.00 88.66           O  
ATOM    850  N   TYR A  56       8.842  -2.234  -6.872  1.00 85.76           N  
ATOM    851  H   TYR A  56       8.623  -2.950  -7.550  1.00 85.76           H  
ATOM    852  CA  TYR A  56       8.670  -2.553  -5.462  1.00 85.76           C  
ATOM    853  HA  TYR A  56       8.168  -1.711  -4.986  1.00 85.76           H  
ATOM    854  C   TYR A  56      10.011  -2.747  -4.745  1.00 85.76           C  
ATOM    855  CB  TYR A  56       7.793  -3.796  -5.302  1.00 85.76           C  
ATOM    856  HB2 TYR A  56       6.930  -3.734  -5.965  1.00 85.76           H  
ATOM    857  HB3 TYR A  56       8.353  -4.691  -5.571  1.00 85.76           H  
ATOM    858  O   TYR A  56      10.222  -2.182  -3.674  1.00 85.76           O  
ATOM    859  CG  TYR A  56       7.309  -3.898  -3.880  1.00 85.76           C  
ATOM    860  CD1 TYR A  56       7.889  -4.816  -2.989  1.00 85.76           C  
ATOM    861  HD1 TYR A  56       8.649  -5.504  -3.327  1.00 85.76           H  
ATOM    862  CD2 TYR A  56       6.374  -2.956  -3.418  1.00 85.76           C  
ATOM    863  HD2 TYR A  56       5.962  -2.230  -4.103  1.00 85.76           H  
ATOM    864  CE1 TYR A  56       7.516  -4.789  -1.634  1.00 85.76           C  
ATOM    865  HE1 TYR A  56       8.011  -5.443  -0.931  1.00 85.76           H  
ATOM    866  CE2 TYR A  56       5.981  -2.943  -2.073  1.00 85.76           C  
ATOM    867  HE2 TYR A  56       5.257  -2.220  -1.727  1.00 85.76           H  
ATOM    868  OH  TYR A  56       6.113  -3.806   0.110  1.00 85.76           O  
ATOM    869  HH  TYR A  56       5.432  -3.136   0.207  1.00 85.76           H  
ATOM    870  CZ  TYR A  56       6.538  -3.871  -1.178  1.00 85.76           C  
ATOM    871  N   GLN A  57      10.952  -3.465  -5.365  1.00 81.25           N  
ATOM    872  H   GLN A  57      10.704  -3.939  -6.222  1.00 81.25           H  
ATOM    873  CA  GLN A  57      12.317  -3.634  -4.855  1.00 81.25           C  
ATOM    874  HA  GLN A  57      12.286  -4.121  -3.881  1.00 81.25           H  
ATOM    875  C   GLN A  57      13.013  -2.278  -4.668  1.00 81.25           C  
ATOM    876  CB  GLN A  57      13.118  -4.523  -5.816  1.00 81.25           C  
ATOM    877  HB2 GLN A  57      13.021  -4.120  -6.824  1.00 81.25           H  
ATOM    878  HB3 GLN A  57      14.171  -4.488  -5.535  1.00 81.25           H  
ATOM    879  O   GLN A  57      13.546  -2.006  -3.596  1.00 81.25           O  
ATOM    880  CG  GLN A  57      12.668  -5.995  -5.798  1.00 81.25           C  
ATOM    881  HG2 GLN A  57      12.920  -6.436  -4.833  1.00 81.25           H  
ATOM    882  HG3 GLN A  57      11.587  -6.065  -5.924  1.00 81.25           H  
ATOM    883  CD  GLN A  57      13.326  -6.823  -6.900  1.00 81.25           C  
ATOM    884  NE2 GLN A  57      13.157  -8.127  -6.892  1.00 81.25           N  
ATOM    885 HE21 GLN A  57      12.601  -8.601  -6.195  1.00 81.25           H  
ATOM    886 HE22 GLN A  57      13.592  -8.651  -7.638  1.00 81.25           H  
ATOM    887  OE1 GLN A  57      13.935  -6.307  -7.827  1.00 81.25           O  
ATOM    888  N   LYS A  58      12.895  -1.350  -5.634  1.00 87.49           N  
ATOM    889  H   LYS A  58      12.483  -1.634  -6.512  1.00 87.49           H  
ATOM    890  CA  LYS A  58      13.402   0.030  -5.477  1.00 87.49           C  
ATOM    891  HA  LYS A  58      14.479  -0.003  -5.311  1.00 87.49           H  
ATOM    892  C   LYS A  58      12.798   0.764  -4.280  1.00 87.49           C  
ATOM    893  CB  LYS A  58      13.104   0.865  -6.722  1.00 87.49           C  
ATOM    894  HB2 LYS A  58      13.258   1.919  -6.489  1.00 87.49           H  
ATOM    895  HB3 LYS A  58      12.054   0.725  -6.982  1.00 87.49           H  
ATOM    896  O   LYS A  58      13.488   1.568  -3.658  1.00 87.49           O  
ATOM    897  CG  LYS A  58      13.994   0.522  -7.917  1.00 87.49           C  
ATOM    898  HG2 LYS A  58      13.970  -0.552  -8.099  1.00 87.49           H  
ATOM    899  HG3 LYS A  58      15.025   0.814  -7.715  1.00 87.49           H  
ATOM    900  CD  LYS A  58      13.462   1.287  -9.134  1.00 87.49           C  
ATOM    901  HD2 LYS A  58      12.374   1.318  -9.081  1.00 87.49           H  
ATOM    902  HD3 LYS A  58      13.843   2.308  -9.125  1.00 87.49           H  
ATOM    903  CE  LYS A  58      13.853   0.576 -10.424  1.00 87.49           C  
ATOM    904  HE2 LYS A  58      13.835  -0.495 -10.225  1.00 87.49           H  
ATOM    905  HE3 LYS A  58      14.869   0.852 -10.707  1.00 87.49           H  
ATOM    906  NZ  LYS A  58      12.860   0.883 -11.484  1.00 87.49           N  
ATOM    907  HZ1 LYS A  58      11.925   0.682 -11.160  1.00 87.49           H  
ATOM    908  HZ2 LYS A  58      12.867   1.860 -11.741  1.00 87.49           H  
ATOM    909  HZ3 LYS A  58      12.995   0.286 -12.287  1.00 87.49           H  
ATOM    910  N   LEU A  59      11.519   0.541  -3.964  1.00 88.24           N  
ATOM    911  H   LEU A  59      11.001  -0.139  -4.500  1.00 88.24           H  
ATOM    912  CA  LEU A  59      10.908   1.115  -2.760  1.00 88.24           C  
ATOM    913  HA  LEU A  59      11.169   2.173  -2.708  1.00 88.24           H  
ATOM    914  C   LEU A  59      11.463   0.475  -1.482  1.00 88.24           C  
ATOM    915  CB  LEU A  59       9.376   0.998  -2.804  1.00 88.24           C  
ATOM    916  HB2 LEU A  59       9.103  -0.041  -2.989  1.00 88.24           H  
ATOM    917  HB3 LEU A  59       8.984   1.260  -1.821  1.00 88.24           H  
ATOM    918  O   LEU A  59      11.558   1.138  -0.453  1.00 88.24           O  
ATOM    919  CG  LEU A  59       8.682   1.892  -3.843  1.00 88.24           C  
ATOM    920  HG  LEU A  59       9.066   1.674  -4.840  1.00 88.24           H  
ATOM    921  CD1 LEU A  59       7.183   1.596  -3.817  1.00 88.24           C  
ATOM    922 HD11 LEU A  59       6.666   2.206  -4.558  1.00 88.24           H  
ATOM    923 HD12 LEU A  59       7.019   0.544  -4.050  1.00 88.24           H  
ATOM    924 HD13 LEU A  59       6.778   1.803  -2.826  1.00 88.24           H  
ATOM    925  CD2 LEU A  59       8.871   3.389  -3.568  1.00 88.24           C  
ATOM    926 HD21 LEU A  59       8.287   3.966  -4.285  1.00 88.24           H  
ATOM    927 HD22 LEU A  59       9.923   3.656  -3.676  1.00 88.24           H  
ATOM    928 HD23 LEU A  59       8.545   3.620  -2.554  1.00 88.24           H  
ATOM    929  N   CYS A  60      11.851  -0.791  -1.524  1.00 80.34           N  
ATOM    930  H   CYS A  60      11.753  -1.316  -2.381  1.00 80.34           H  
ATOM    931  CA  CYS A  60      12.401  -1.472  -0.360  1.00 80.34           C  
ATOM    932  HA  CYS A  60      11.896  -1.119   0.539  1.00 80.34           H  
ATOM    933  C   CYS A  60      13.900  -1.211  -0.139  1.00 80.34           C  
ATOM    934  CB  CYS A  60      12.105  -2.956  -0.487  1.00 80.34           C  
ATOM    935  HB2 CYS A  60      12.473  -3.405   0.436  1.00 80.34           H  
ATOM    936  HB3 CYS A  60      12.640  -3.387  -1.334  1.00 80.34           H  
ATOM    937  O   CYS A  60      14.372  -1.334   0.987  1.00 80.34           O  
ATOM    938  SG  CYS A  60      10.321  -3.274  -0.625  1.00 80.34           S  
ATOM    939  HG  CYS A  60      10.172  -2.830  -1.876  1.00 80.34           H  
ATOM    940  N   GLU A  61      14.635  -0.820  -1.182  1.00 82.91           N  
ATOM    941  H   GLU A  61      14.206  -0.889  -2.094  1.00 82.91           H  
ATOM    942  CA  GLU A  61      16.090  -0.633  -1.140  1.00 82.91           C  
ATOM    943  HA  GLU A  61      16.465  -0.895  -0.151  1.00 82.91           H  
ATOM    944  C   GLU A  61      16.488   0.831  -1.372  1.00 82.91           C  
ATOM    945  CB  GLU A  61      16.770  -1.577  -2.143  1.00 82.91           C  
ATOM    946  HB2 GLU A  61      16.398  -1.364  -3.145  1.00 82.91           H  
ATOM    947  HB3 GLU A  61      17.844  -1.389  -2.116  1.00 82.91           H  
ATOM    948  O   GLU A  61      16.732   1.572  -0.415  1.00 82.91           O  
ATOM    949  CG  GLU A  61      16.515  -3.053  -1.817  1.00 82.91           C  
ATOM    950  HG2 GLU A  61      15.441  -3.241  -1.840  1.00 82.91           H  
ATOM    951  HG3 GLU A  61      16.875  -3.253  -0.808  1.00 82.91           H  
ATOM    952  CD  GLU A  61      17.196  -4.015  -2.798  1.00 82.91           C  
ATOM    953  OE1 GLU A  61      17.056  -5.238  -2.561  1.00 82.91           O  
ATOM    954  OE2 GLU A  61      17.853  -3.536  -3.745  1.00 82.91           O  
ATOM    955  N   ASP A  62      16.514   1.278  -2.632  1.00 88.81           N  
ATOM    956  H   ASP A  62      16.390   0.597  -3.368  1.00 88.81           H  
ATOM    957  CA  ASP A  62      16.973   2.619  -3.019  1.00 88.81           C  
ATOM    958  HA  ASP A  62      18.034   2.714  -2.790  1.00 88.81           H  
ATOM    959  C   ASP A  62      16.222   3.730  -2.270  1.00 88.81           C  
ATOM    960  CB  ASP A  62      16.764   2.838  -4.529  1.00 88.81           C  
ATOM    961  HB2 ASP A  62      16.969   3.887  -4.743  1.00 88.81           H  
ATOM    962  HB3 ASP A  62      15.723   2.642  -4.786  1.00 88.81           H  
ATOM    963  O   ASP A  62      16.812   4.720  -1.832  1.00 88.81           O  
ATOM    964  CG  ASP A  62      17.671   2.041  -5.464  1.00 88.81           C  
ATOM    965  OD1 ASP A  62      18.662   1.460  -4.980  1.00 88.81           O  
ATOM    966  OD2 ASP A  62      17.403   2.132  -6.687  1.00 88.81           O  
ATOM    967  N   TYR A  63      14.906   3.575  -2.107  1.00 90.83           N  
ATOM    968  H   TYR A  63      14.483   2.747  -2.502  1.00 90.83           H  
ATOM    969  CA  TYR A  63      14.063   4.560  -1.433  1.00 90.83           C  
ATOM    970  HA  TYR A  63      14.217   5.541  -1.882  1.00 90.83           H  
ATOM    971  C   TYR A  63      14.400   4.699   0.046  1.00 90.83           C  
ATOM    972  CB  TYR A  63      12.607   4.148  -1.608  1.00 90.83           C  
ATOM    973  HB2 TYR A  63      12.539   3.113  -1.271  1.00 90.83           H  
ATOM    974  HB3 TYR A  63      12.349   4.170  -2.666  1.00 90.83           H  
ATOM    975  O   TYR A  63      14.411   5.819   0.560  1.00 90.83           O  
ATOM    976  CG  TYR A  63      11.598   4.976  -0.842  1.00 90.83           C  
ATOM    977  CD1 TYR A  63      10.857   4.404   0.208  1.00 90.83           C  
ATOM    978  HD1 TYR A  63      11.034   3.379   0.498  1.00 90.83           H  
ATOM    979  CD2 TYR A  63      11.407   6.326  -1.177  1.00 90.83           C  
ATOM    980  HD2 TYR A  63      12.033   6.771  -1.936  1.00 90.83           H  
ATOM    981  CE1 TYR A  63       9.893   5.168   0.886  1.00 90.83           C  
ATOM    982  HE1 TYR A  63       9.320   4.714   1.681  1.00 90.83           H  
ATOM    983  CE2 TYR A  63      10.439   7.093  -0.510  1.00 90.83           C  
ATOM    984  HE2 TYR A  63      10.283   8.133  -0.754  1.00 90.83           H  
ATOM    985  OH  TYR A  63       8.714   7.235   1.132  1.00 90.83           O  
ATOM    986  HH  TYR A  63       8.288   6.745   1.840  1.00 90.83           H  
ATOM    987  CZ  TYR A  63       9.676   6.509   0.518  1.00 90.83           C  
ATOM    988  N   VAL A  64      14.707   3.586   0.716  1.00 87.29           N  
ATOM    989  H   VAL A  64      14.774   2.722   0.198  1.00 87.29           H  
ATOM    990  CA  VAL A  64      15.128   3.579   2.121  1.00 87.29           C  
ATOM    991  HA  VAL A  64      14.386   4.105   2.722  1.00 87.29           H  
ATOM    992  C   VAL A  64      16.445   4.337   2.261  1.00 87.29           C  
ATOM    993  CB  VAL A  64      15.241   2.129   2.636  1.00 87.29           C  
ATOM    994  HB  VAL A  64      15.875   1.552   1.963  1.00 87.29           H  
ATOM    995  O   VAL A  64      16.546   5.237   3.096  1.00 87.29           O  
ATOM    996  CG1 VAL A  64      15.861   2.039   4.036  1.00 87.29           C  
ATOM    997 HG11 VAL A  64      15.289   2.630   4.751  1.00 87.29           H  
ATOM    998 HG12 VAL A  64      16.892   2.394   4.017  1.00 87.29           H  
ATOM    999 HG13 VAL A  64      15.871   0.999   4.361  1.00 87.29           H  
ATOM   1000  CG2 VAL A  64      13.856   1.469   2.678  1.00 87.29           C  
ATOM   1001 HG21 VAL A  64      13.194   2.011   3.354  1.00 87.29           H  
ATOM   1002 HG22 VAL A  64      13.953   0.439   3.020  1.00 87.29           H  
ATOM   1003 HG23 VAL A  64      13.419   1.445   1.679  1.00 87.29           H  
ATOM   1004  N   LEU A  65      17.422   4.042   1.398  1.00 90.70           N  
ATOM   1005  H   LEU A  65      17.253   3.317   0.715  1.00 90.70           H  
ATOM   1006  CA  LEU A  65      18.725   4.712   1.406  1.00 90.70           C  
ATOM   1007  HA  LEU A  65      19.165   4.613   2.398  1.00 90.70           H  
ATOM   1008  C   LEU A  65      18.603   6.216   1.142  1.00 90.70           C  
ATOM   1009  CB  LEU A  65      19.650   4.058   0.366  1.00 90.70           C  
ATOM   1010  HB2 LEU A  65      20.571   4.639   0.312  1.00 90.70           H  
ATOM   1011  HB3 LEU A  65      19.169   4.110  -0.611  1.00 90.70           H  
ATOM   1012  O   LEU A  65      19.217   7.015   1.848  1.00 90.70           O  
ATOM   1013  CG  LEU A  65      20.015   2.591   0.655  1.00 90.70           C  
ATOM   1014  HG  LEU A  65      19.110   1.984   0.695  1.00 90.70           H  
ATOM   1015  CD1 LEU A  65      20.904   2.065  -0.471  1.00 90.70           C  
ATOM   1016 HD11 LEU A  65      20.367   2.132  -1.417  1.00 90.70           H  
ATOM   1017 HD12 LEU A  65      21.138   1.015  -0.294  1.00 90.70           H  
ATOM   1018 HD13 LEU A  65      21.826   2.643  -0.534  1.00 90.70           H  
ATOM   1019  CD2 LEU A  65      20.771   2.432   1.978  1.00 90.70           C  
ATOM   1020 HD21 LEU A  65      21.086   1.394   2.089  1.00 90.70           H  
ATOM   1021 HD22 LEU A  65      21.644   3.084   1.993  1.00 90.70           H  
ATOM   1022 HD23 LEU A  65      20.112   2.673   2.812  1.00 90.70           H  
ATOM   1023  N   ASP A  66      17.786   6.615   0.168  1.00 95.96           N  
ATOM   1024  H   ASP A  66      17.353   5.913  -0.416  1.00 95.96           H  
ATOM   1025  CA  ASP A  66      17.580   8.030  -0.136  1.00 95.96           C  
ATOM   1026  HA  ASP A  66      18.545   8.510  -0.298  1.00 95.96           H  
ATOM   1027  C   ASP A  66      16.869   8.779   0.992  1.00 95.96           C  
ATOM   1028  CB  ASP A  66      16.734   8.185  -1.390  1.00 95.96           C  
ATOM   1029  HB2 ASP A  66      16.404   9.221  -1.462  1.00 95.96           H  
ATOM   1030  HB3 ASP A  66      15.842   7.565  -1.301  1.00 95.96           H  
ATOM   1031  O   ASP A  66      17.206   9.931   1.260  1.00 95.96           O  
ATOM   1032  CG  ASP A  66      17.452   7.857  -2.685  1.00 95.96           C  
ATOM   1033  OD1 ASP A  66      18.687   7.927  -2.831  1.00 95.96           O  
ATOM   1034  OD2 ASP A  66      16.693   7.664  -3.649  1.00 95.96           O  
ATOM   1035  N   CYS A  67      15.890   8.156   1.656  1.00 93.62           N  
ATOM   1036  H   CYS A  67      15.649   7.209   1.401  1.00 93.62           H  
ATOM   1037  CA  CYS A  67      15.188   8.793   2.770  1.00 93.62           C  
ATOM   1038  HA  CYS A  67      14.890   9.798   2.470  1.00 93.62           H  
ATOM   1039  C   CYS A  67      16.091   8.960   3.999  1.00 93.62           C  
ATOM   1040  CB  CYS A  67      13.928   8.002   3.133  1.00 93.62           C  
ATOM   1041  HB2 CYS A  67      13.514   8.429   4.046  1.00 93.62           H  
ATOM   1042  HB3 CYS A  67      14.183   6.959   3.320  1.00 93.62           H  
ATOM   1043  O   CYS A  67      16.012   9.990   4.668  1.00 93.62           O  
ATOM   1044  SG  CYS A  67      12.682   8.120   1.819  1.00 93.62           S  
ATOM   1045  HG  CYS A  67      13.263   7.206   1.037  1.00 93.62           H  
ATOM   1046  N   GLU A  68      16.961   7.988   4.289  1.00 93.28           N  
ATOM   1047  H   GLU A  68      16.949   7.141   3.739  1.00 93.28           H  
ATOM   1048  CA  GLU A  68      17.958   8.110   5.363  1.00 93.28           C  
ATOM   1049  HA  GLU A  68      17.470   8.461   6.272  1.00 93.28           H  
ATOM   1050  C   GLU A  68      19.048   9.143   5.035  1.00 93.28           C  
ATOM   1051  CB  GLU A  68      18.608   6.745   5.647  1.00 93.28           C  
ATOM   1052  HB2 GLU A  68      18.932   6.302   4.705  1.00 93.28           H  
ATOM   1053  HB3 GLU A  68      19.497   6.894   6.260  1.00 93.28           H  
ATOM   1054  O   GLU A  68      19.535   9.836   5.930  1.00 93.28           O  
ATOM   1055  CG  GLU A  68      17.688   5.749   6.374  1.00 93.28           C  
ATOM   1056  HG2 GLU A  68      16.808   5.567   5.757  1.00 93.28           H  
ATOM   1057  HG3 GLU A  68      18.223   4.803   6.467  1.00 93.28           H  
ATOM   1058  CD  GLU A  68      17.241   6.199   7.780  1.00 93.28           C  
ATOM   1059  OE1 GLU A  68      16.208   5.678   8.259  1.00 93.28           O  
ATOM   1060  OE2 GLU A  68      17.878   7.077   8.409  1.00 93.28           O  
ATOM   1061  N   ALA A  69      19.424   9.276   3.758  1.00 96.37           N  
ATOM   1062  H   ALA A  69      19.037   8.642   3.074  1.00 96.37           H  
ATOM   1063  CA  ALA A  69      20.403  10.265   3.308  1.00 96.37           C  
ATOM   1064  HA  ALA A  69      21.233  10.272   4.015  1.00 96.37           H  
ATOM   1065  C   ALA A  69      19.844  11.700   3.258  1.00 96.37           C  
ATOM   1066  CB  ALA A  69      20.940   9.825   1.942  1.00 96.37           C  
ATOM   1067  HB1 ALA A  69      20.127   9.807   1.215  1.00 96.37           H  
ATOM   1068  HB2 ALA A  69      21.371   8.827   2.018  1.00 96.37           H  
ATOM   1069  HB3 ALA A  69      21.706  10.524   1.606  1.00 96.37           H  
ATOM   1070  O   ALA A  69      20.619  12.658   3.315  1.00 96.37           O  
ATOM   1071  N   ASP A  70      18.523  11.867   3.150  1.00 96.12           N  
ATOM   1072  H   ASP A  70      17.941  11.047   3.052  1.00 96.12           H  
ATOM   1073  CA  ASP A  70      17.875  13.176   3.119  1.00 96.12           C  
ATOM   1074  HA  ASP A  70      18.421  13.805   2.416  1.00 96.12           H  
ATOM   1075  C   ASP A  70      17.937  13.850   4.500  1.00 96.12           C  
ATOM   1076  CB  ASP A  70      16.435  13.051   2.579  1.00 96.12           C  
ATOM   1077  HB2 ASP A  70      15.844  12.438   3.260  1.00 96.12           H  
ATOM   1078  HB3 ASP A  70      16.466  12.550   1.612  1.00 96.12           H  
ATOM   1079  O   ASP A  70      17.275  13.446   5.459  1.00 96.12           O  
ATOM   1080  CG  ASP A  70      15.743  14.408   2.390  1.00 96.12           C  
ATOM   1081  OD1 ASP A  70      16.378  15.436   2.713  1.00 96.12           O  
ATOM   1082  OD2 ASP A  70      14.568  14.421   1.953  1.00 96.12           O  
ATOM   1083  N   SER A  71      18.719  14.923   4.620  1.00 94.43           N  
ATOM   1084  H   SER A  71      19.257  15.208   3.814  1.00 94.43           H  
ATOM   1085  CA  SER A  71      18.823  15.719   5.847  1.00 94.43           C  
ATOM   1086  HA  SER A  71      18.730  15.047   6.701  1.00 94.43           H  
ATOM   1087  C   SER A  71      17.732  16.780   5.992  1.00 94.43           C  
ATOM   1088  CB  SER A  71      20.203  16.370   5.944  1.00 94.43           C  
ATOM   1089  HB2 SER A  71      20.253  16.974   6.850  1.00 94.43           H  
ATOM   1090  HB3 SER A  71      20.960  15.589   6.010  1.00 94.43           H  
ATOM   1091  O   SER A  71      17.590  17.340   7.079  1.00 94.43           O  
ATOM   1092  OG  SER A  71      20.488  17.187   4.821  1.00 94.43           O  
ATOM   1093  HG  SER A  71      19.707  17.684   4.567  1.00 94.43           H  
ATOM   1094  N   ASP A  72      16.954  17.052   4.945  1.00 95.47           N  
ATOM   1095  H   ASP A  72      17.011  16.493   4.106  1.00 95.47           H  
ATOM   1096  CA  ASP A  72      16.008  18.161   4.932  1.00 95.47           C  
ATOM   1097  HA  ASP A  72      16.524  19.037   5.326  1.00 95.47           H  
ATOM   1098  C   ASP A  72      14.818  17.887   5.856  1.00 95.47           C  
ATOM   1099  CB  ASP A  72      15.555  18.514   3.501  1.00 95.47           C  
ATOM   1100  HB2 ASP A  72      14.759  19.255   3.574  1.00 95.47           H  
ATOM   1101  HB3 ASP A  72      15.128  17.634   3.020  1.00 95.47           H  
ATOM   1102  O   ASP A  72      14.338  16.759   6.019  1.00 95.47           O  
ATOM   1103  CG  ASP A  72      16.659  19.118   2.617  1.00 95.47           C  
ATOM   1104  OD1 ASP A  72      17.694  19.560   3.174  1.00 95.47           O  
ATOM   1105  OD2 ASP A  72      16.410  19.265   1.396  1.00 95.47           O  
ATOM   1106  N   GLU A  73      14.329  18.940   6.502  1.00 94.52           N  
ATOM   1107  H   GLU A  73      14.750  19.844   6.342  1.00 94.52           H  
ATOM   1108  CA  GLU A  73      13.092  18.871   7.268  1.00 94.52           C  
ATOM   1109  HA  GLU A  73      13.043  17.907   7.775  1.00 94.52           H  
ATOM   1110  C   GLU A  73      11.889  18.971   6.332  1.00 94.52           C  
ATOM   1111  CB  GLU A  73      13.036  19.962   8.342  1.00 94.52           C  
ATOM   1112  HB2 GLU A  73      13.216  20.932   7.880  1.00 94.52           H  
ATOM   1113  HB3 GLU A  73      12.035  19.961   8.772  1.00 94.52           H  
ATOM   1114  O   GLU A  73      11.861  19.768   5.389  1.00 94.52           O  
ATOM   1115  CG  GLU A  73      14.051  19.727   9.472  1.00 94.52           C  
ATOM   1116  HG2 GLU A  73      15.058  19.740   9.054  1.00 94.52           H  
ATOM   1117  HG3 GLU A  73      13.873  18.739   9.898  1.00 94.52           H  
ATOM   1118  CD  GLU A  73      13.957  20.781  10.589  1.00 94.52           C  
ATOM   1119  OE1 GLU A  73      14.767  20.685  11.539  1.00 94.52           O  
ATOM   1120  OE2 GLU A  73      13.076  21.670  10.510  1.00 94.52           O  
ATOM   1121  N   TYR A  74      10.847  18.199   6.629  1.00 96.01           N  
ATOM   1122  H   TYR A  74      10.916  17.553   7.401  1.00 96.01           H  
ATOM   1123  CA  TYR A  74       9.588  18.272   5.905  1.00 96.01           C  
ATOM   1124  HA  TYR A  74       9.608  19.132   5.236  1.00 96.01           H  
ATOM   1125  C   TYR A  74       8.426  18.478   6.869  1.00 96.01           C  
ATOM   1126  CB  TYR A  74       9.417  17.032   5.028  1.00 96.01           C  
ATOM   1127  HB2 TYR A  74       9.421  16.143   5.658  1.00 96.01           H  
ATOM   1128  HB3 TYR A  74      10.268  16.964   4.350  1.00 96.01           H  
ATOM   1129  O   TYR A  74       8.267  17.761   7.855  1.00 96.01           O  
ATOM   1130  CG  TYR A  74       8.144  17.072   4.209  1.00 96.01           C  
ATOM   1131  CD1 TYR A  74       7.043  16.288   4.597  1.00 96.01           C  
ATOM   1132  HD1 TYR A  74       7.120  15.631   5.450  1.00 96.01           H  
ATOM   1133  CD2 TYR A  74       8.044  17.927   3.093  1.00 96.01           C  
ATOM   1134  HD2 TYR A  74       8.895  18.530   2.810  1.00 96.01           H  
ATOM   1135  CE1 TYR A  74       5.843  16.359   3.870  1.00 96.01           C  
ATOM   1136  HE1 TYR A  74       4.994  15.758   4.162  1.00 96.01           H  
ATOM   1137  CE2 TYR A  74       6.842  17.995   2.358  1.00 96.01           C  
ATOM   1138  HE2 TYR A  74       6.758  18.654   1.507  1.00 96.01           H  
ATOM   1139  OH  TYR A  74       4.557  17.253   2.072  1.00 96.01           O  
ATOM   1140  HH  TYR A  74       4.535  17.892   1.356  1.00 96.01           H  
ATOM   1141  CZ  TYR A  74       5.736  17.207   2.750  1.00 96.01           C  
ATOM   1142  N   LYS A  75       7.578  19.461   6.561  1.00 94.85           N  
ATOM   1143  H   LYS A  75       7.744  19.973   5.707  1.00 94.85           H  
ATOM   1144  CA  LYS A  75       6.326  19.683   7.279  1.00 94.85           C  
ATOM   1145  HA  LYS A  75       6.401  19.220   8.263  1.00 94.85           H  
ATOM   1146  C   LYS A  75       5.195  19.006   6.521  1.00 94.85           C  
ATOM   1147  CB  LYS A  75       6.093  21.182   7.479  1.00 94.85           C  
ATOM   1148  HB2 LYS A  75       5.982  21.669   6.510  1.00 94.85           H  
ATOM   1149  HB3 LYS A  75       6.959  21.606   7.988  1.00 94.85           H  
ATOM   1150  O   LYS A  75       4.928  19.363   5.378  1.00 94.85           O  
ATOM   1151  CG  LYS A  75       4.840  21.422   8.329  1.00 94.85           C  
ATOM   1152  HG2 LYS A  75       4.940  20.891   9.276  1.00 94.85           H  
ATOM   1153  HG3 LYS A  75       3.961  21.049   7.803  1.00 94.85           H  
ATOM   1154  CD  LYS A  75       4.658  22.914   8.603  1.00 94.85           C  
ATOM   1155  HD2 LYS A  75       4.551  23.443   7.656  1.00 94.85           H  
ATOM   1156  HD3 LYS A  75       5.535  23.288   9.132  1.00 94.85           H  
ATOM   1157  CE  LYS A  75       3.406  23.110   9.459  1.00 94.85           C  
ATOM   1158  HE2 LYS A  75       3.515  22.518  10.368  1.00 94.85           H  
ATOM   1159  HE3 LYS A  75       2.548  22.721   8.912  1.00 94.85           H  
ATOM   1160  NZ  LYS A  75       3.212  24.540   9.795  1.00 94.85           N  
ATOM   1161  HZ1 LYS A  75       4.012  24.882  10.307  1.00 94.85           H  
ATOM   1162  HZ2 LYS A  75       3.110  25.083   8.950  1.00 94.85           H  
ATOM   1163  HZ3 LYS A  75       2.386  24.655  10.365  1.00 94.85           H  
ATOM   1164  N   ILE A  76       4.507  18.086   7.189  1.00 95.03           N  
ATOM   1165  H   ILE A  76       4.833  17.823   8.108  1.00 95.03           H  
ATOM   1166  CA  ILE A  76       3.367  17.364   6.624  1.00 95.03           C  
ATOM   1167  HA  ILE A  76       3.707  16.854   5.722  1.00 95.03           H  
ATOM   1168  C   ILE A  76       2.264  18.350   6.227  1.00 95.03           C  
ATOM   1169  CB  ILE A  76       2.846  16.292   7.607  1.00 95.03           C  
ATOM   1170  HB  ILE A  76       2.479  16.795   8.502  1.00 95.03           H  
ATOM   1171  O   ILE A  76       1.867  19.219   7.009  1.00 95.03           O  
ATOM   1172  CG1 ILE A  76       3.984  15.328   8.020  1.00 95.03           C  
ATOM   1173 HG12 ILE A  76       4.367  14.803   7.145  1.00 95.03           H  
ATOM   1174 HG13 ILE A  76       4.802  15.901   8.457  1.00 95.03           H  
ATOM   1175  CG2 ILE A  76       1.678  15.511   6.978  1.00 95.03           C  
ATOM   1176 HG21 ILE A  76       1.296  14.768   7.678  1.00 95.03           H  
ATOM   1177 HG22 ILE A  76       2.024  15.000   6.079  1.00 95.03           H  
ATOM   1178 HG23 ILE A  76       0.849  16.173   6.731  1.00 95.03           H  
ATOM   1179  CD1 ILE A  76       3.560  14.304   9.076  1.00 95.03           C  
ATOM   1180 HD11 ILE A  76       3.005  13.492   8.605  1.00 95.03           H  
ATOM   1181 HD12 ILE A  76       4.443  13.890   9.562  1.00 95.03           H  
ATOM   1182 HD13 ILE A  76       2.948  14.783   9.840  1.00 95.03           H  
ATOM   1183  N   ILE A  77       1.754  18.185   5.009  1.00 92.46           N  
ATOM   1184  H   ILE A  77       2.145  17.466   4.418  1.00 92.46           H  
ATOM   1185  CA  ILE A  77       0.621  18.936   4.477  1.00 92.46           C  
ATOM   1186  HA  ILE A  77       0.259  19.638   5.228  1.00 92.46           H  
ATOM   1187  C   ILE A  77      -0.489  17.934   4.175  1.00 92.46           C  
ATOM   1188  CB  ILE A  77       1.033  19.740   3.225  1.00 92.46           C  
ATOM   1189  HB  ILE A  77       1.359  19.026   2.469  1.00 92.46           H  
ATOM   1190  O   ILE A  77      -0.285  16.973   3.440  1.00 92.46           O  
ATOM   1191  CG1 ILE A  77       2.212  20.695   3.523  1.00 92.46           C  
ATOM   1192 HG12 ILE A  77       1.910  21.432   4.267  1.00 92.46           H  
ATOM   1193 HG13 ILE A  77       3.039  20.117   3.937  1.00 92.46           H  
ATOM   1194  CG2 ILE A  77      -0.175  20.529   2.680  1.00 92.46           C  
ATOM   1195 HG21 ILE A  77      -0.482  21.287   3.400  1.00 92.46           H  
ATOM   1196 HG22 ILE A  77       0.105  21.002   1.739  1.00 92.46           H  
ATOM   1197 HG23 ILE A  77      -1.005  19.849   2.484  1.00 92.46           H  
ATOM   1198  CD1 ILE A  77       2.777  21.418   2.295  1.00 92.46           C  
ATOM   1199 HD11 ILE A  77       3.676  21.964   2.583  1.00 92.46           H  
ATOM   1200 HD12 ILE A  77       3.039  20.692   1.525  1.00 92.46           H  
ATOM   1201 HD13 ILE A  77       2.052  22.129   1.899  1.00 92.46           H  
ATOM   1202  N   THR A  78      -1.679  18.156   4.728  1.00 93.46           N  
ATOM   1203  H   THR A  78      -1.789  18.915   5.385  1.00 93.46           H  
ATOM   1204  CA  THR A  78      -2.833  17.281   4.494  1.00 93.46           C  
ATOM   1205  HA  THR A  78      -2.601  16.296   4.898  1.00 93.46           H  
ATOM   1206  C   THR A  78      -3.136  17.123   3.002  1.00 93.46           C  
ATOM   1207  CB  THR A  78      -4.061  17.813   5.233  1.00 93.46           C  
ATOM   1208  HB  THR A  78      -4.311  18.805   4.858  1.00 93.46           H  
ATOM   1209  O   THR A  78      -3.234  18.105   2.262  1.00 93.46           O  
ATOM   1210  CG2 THR A  78      -5.272  16.905   5.073  1.00 93.46           C  
ATOM   1211 HG21 THR A  78      -6.039  17.202   5.789  1.00 93.46           H  
ATOM   1212 HG22 THR A  78      -5.684  17.004   4.069  1.00 93.46           H  
ATOM   1213 HG23 THR A  78      -4.999  15.865   5.248  1.00 93.46           H  
ATOM   1214  OG1 THR A  78      -3.757  17.913   6.607  1.00 93.46           O  
ATOM   1215  HG1 THR A  78      -3.536  17.034   6.923  1.00 93.46           H  
ATOM   1216  N   GLY A  79      -3.297  15.871   2.582  1.00 93.28           N  
ATOM   1217  H   GLY A  79      -3.239  15.127   3.263  1.00 93.28           H  
ATOM   1218  CA  GLY A  79      -3.501  15.435   1.205  1.00 93.28           C  
ATOM   1219  HA2 GLY A  79      -4.042  14.489   1.220  1.00 93.28           H  
ATOM   1220  HA3 GLY A  79      -4.101  16.176   0.678  1.00 93.28           H  
ATOM   1221  C   GLY A  79      -2.225  15.218   0.400  1.00 93.28           C  
ATOM   1222  O   GLY A  79      -2.303  14.581  -0.650  1.00 93.28           O  
ATOM   1223  N   ASP A  80      -1.073  15.698   0.868  1.00 93.40           N  
ATOM   1224  H   ASP A  80      -1.042  16.169   1.761  1.00 93.40           H  
ATOM   1225  CA  ASP A  80       0.195  15.452   0.188  1.00 93.40           C  
ATOM   1226  HA  ASP A  80       0.013  15.476  -0.886  1.00 93.40           H  
ATOM   1227  C   ASP A  80       0.721  14.055   0.518  1.00 93.40           C  
ATOM   1228  CB  ASP A  80       1.237  16.546   0.478  1.00 93.40           C  
ATOM   1229  HB2 ASP A  80       2.195  16.223   0.070  1.00 93.40           H  
ATOM   1230  HB3 ASP A  80       1.368  16.660   1.554  1.00 93.40           H  
ATOM   1231  O   ASP A  80       0.367  13.432   1.526  1.00 93.40           O  
ATOM   1232  CG  ASP A  80       0.908  17.904  -0.159  1.00 93.40           C  
ATOM   1233  OD1 ASP A  80      -0.154  18.047  -0.816  1.00 93.40           O  
ATOM   1234  OD2 ASP A  80       1.725  18.834   0.016  1.00 93.40           O  
ATOM   1235  N   THR A  81       1.571  13.560  -0.377  1.00 96.72           N  
ATOM   1236  H   THR A  81       1.885  14.165  -1.122  1.00 96.72           H  
ATOM   1237  CA  THR A  81       2.295  12.305  -0.187  1.00 96.72           C  
ATOM   1238  HA  THR A  81       1.850  11.774   0.655  1.00 96.72           H  
ATOM   1239  C   THR A  81       3.739  12.611   0.167  1.00 96.72           C  
ATOM   1240  CB  THR A  81       2.154  11.389  -1.398  1.00 96.72           C  
ATOM   1241  HB  THR A  81       2.625  11.850  -2.266  1.00 96.72           H  
ATOM   1242  O   THR A  81       4.381  13.451  -0.464  1.00 96.72           O  
ATOM   1243  CG2 THR A  81       2.733   9.994  -1.172  1.00 96.72           C  
ATOM   1244 HG21 THR A  81       2.637   9.412  -2.088  1.00 96.72           H  
ATOM   1245 HG22 THR A  81       3.786  10.052  -0.896  1.00 96.72           H  
ATOM   1246 HG23 THR A  81       2.188   9.491  -0.372  1.00 96.72           H  
ATOM   1247  OG1 THR A  81       0.761  11.286  -1.603  1.00 96.72           O  
ATOM   1248  HG1 THR A  81       0.414  12.157  -1.396  1.00 96.72           H  
ATOM   1249  N   PHE A  82       4.223  11.954   1.208  1.00 97.55           N  
ATOM   1250  H   PHE A  82       3.644  11.250   1.642  1.00 97.55           H  
ATOM   1251  CA  PHE A  82       5.513  12.192   1.836  1.00 97.55           C  
ATOM   1252  HA  PHE A  82       6.180  12.691   1.133  1.00 97.55           H  
ATOM   1253  C   PHE A  82       6.155  10.855   2.212  1.00 97.55           C  
ATOM   1254  CB  PHE A  82       5.296  13.123   3.039  1.00 97.55           C  
ATOM   1255  HB2 PHE A  82       6.267  13.454   3.406  1.00 97.55           H  
ATOM   1256  HB3 PHE A  82       4.772  14.011   2.686  1.00 97.55           H  
ATOM   1257  O   PHE A  82       5.514   9.808   2.119  1.00 97.55           O  
ATOM   1258  CG  PHE A  82       4.515  12.532   4.200  1.00 97.55           C  
ATOM   1259  CD1 PHE A  82       3.108  12.473   4.168  1.00 97.55           C  
ATOM   1260  HD1 PHE A  82       2.568  12.847   3.311  1.00 97.55           H  
ATOM   1261  CD2 PHE A  82       5.202  12.032   5.319  1.00 97.55           C  
ATOM   1262  HD2 PHE A  82       6.281  12.072   5.347  1.00 97.55           H  
ATOM   1263  CE1 PHE A  82       2.403  11.889   5.236  1.00 97.55           C  
ATOM   1264  HE1 PHE A  82       1.327  11.805   5.196  1.00 97.55           H  
ATOM   1265  CE2 PHE A  82       4.495  11.460   6.388  1.00 97.55           C  
ATOM   1266  HE2 PHE A  82       5.029  11.049   7.232  1.00 97.55           H  
ATOM   1267  CZ  PHE A  82       3.096  11.384   6.346  1.00 97.55           C  
ATOM   1268  HZ  PHE A  82       2.557  10.918   7.157  1.00 97.55           H  
ATOM   1269  N   SER A  83       7.417  10.882   2.623  1.00 97.37           N  
ATOM   1270  H   SER A  83       7.906  11.763   2.690  1.00 97.37           H  
ATOM   1271  CA  SER A  83       8.103   9.700   3.137  1.00 97.37           C  
ATOM   1272  HA  SER A  83       7.656   8.807   2.702  1.00 97.37           H  
ATOM   1273  C   SER A  83       7.954   9.635   4.651  1.00 97.37           C  
ATOM   1274  CB  SER A  83       9.585   9.709   2.771  1.00 97.37           C  
ATOM   1275  HB2 SER A  83      10.016   8.739   3.019  1.00 97.37           H  
ATOM   1276  HB3 SER A  83      10.081  10.470   3.374  1.00 97.37           H  
ATOM   1277  O   SER A  83       8.255  10.609   5.341  1.00 97.37           O  
ATOM   1278  OG  SER A  83       9.805   9.982   1.401  1.00 97.37           O  
ATOM   1279  HG  SER A  83      10.682   9.640   1.210  1.00 97.37           H  
ATOM   1280  N   TYR A  84       7.506   8.500   5.175  1.00 96.61           N  
ATOM   1281  H   TYR A  84       7.267   7.746   4.547  1.00 96.61           H  
ATOM   1282  CA  TYR A  84       7.284   8.270   6.601  1.00 96.61           C  
ATOM   1283  HA  TYR A  84       7.517   9.165   7.178  1.00 96.61           H  
ATOM   1284  C   TYR A  84       8.165   7.130   7.103  1.00 96.61           C  
ATOM   1285  CB  TYR A  84       5.805   7.922   6.809  1.00 96.61           C  
ATOM   1286  HB2 TYR A  84       5.193   8.768   6.496  1.00 96.61           H  
ATOM   1287  HB3 TYR A  84       5.550   7.080   6.165  1.00 96.61           H  
ATOM   1288  O   TYR A  84       8.062   6.025   6.574  1.00 96.61           O  
ATOM   1289  CG  TYR A  84       5.450   7.567   8.237  1.00 96.61           C  
ATOM   1290  CD1 TYR A  84       5.195   6.230   8.602  1.00 96.61           C  
ATOM   1291  HD1 TYR A  84       5.274   5.443   7.866  1.00 96.61           H  
ATOM   1292  CD2 TYR A  84       5.380   8.581   9.207  1.00 96.61           C  
ATOM   1293  HD2 TYR A  84       5.572   9.609   8.938  1.00 96.61           H  
ATOM   1294  CE1 TYR A  84       4.852   5.917   9.933  1.00 96.61           C  
ATOM   1295  HE1 TYR A  84       4.634   4.899  10.222  1.00 96.61           H  
ATOM   1296  CE2 TYR A  84       5.059   8.268  10.536  1.00 96.61           C  
ATOM   1297  HE2 TYR A  84       4.991   9.055  11.273  1.00 96.61           H  
ATOM   1298  OH  TYR A  84       4.484   6.654  12.201  1.00 96.61           O  
ATOM   1299  HH  TYR A  84       4.490   7.449  12.739  1.00 96.61           H  
ATOM   1300  CZ  TYR A  84       4.805   6.935  10.911  1.00 96.61           C  
ATOM   1301  N   LEU A  85       8.983   7.372   8.129  1.00 93.61           N  
ATOM   1302  H   LEU A  85       9.047   8.302   8.516  1.00 93.61           H  
ATOM   1303  CA  LEU A  85       9.663   6.296   8.845  1.00 93.61           C  
ATOM   1304  HA  LEU A  85       9.950   5.522   8.132  1.00 93.61           H  
ATOM   1305  C   LEU A  85       8.705   5.707   9.879  1.00 93.61           C  
ATOM   1306  CB  LEU A  85      10.931   6.829   9.518  1.00 93.61           C  
ATOM   1307  HB2 LEU A  85      10.621   7.594  10.231  1.00 93.61           H  
ATOM   1308  HB3 LEU A  85      11.574   7.285   8.766  1.00 93.61           H  
ATOM   1309  O   LEU A  85       8.356   6.372  10.856  1.00 93.61           O  
ATOM   1310  CG  LEU A  85      11.723   5.749  10.277  1.00 93.61           C  
ATOM   1311  HG  LEU A  85      11.090   5.301  11.043  1.00 93.61           H  
ATOM   1312  CD1 LEU A  85      12.237   4.647   9.362  1.00 93.61           C  
ATOM   1313 HD11 LEU A  85      12.873   3.960   9.920  1.00 93.61           H  
ATOM   1314 HD12 LEU A  85      12.823   5.070   8.546  1.00 93.61           H  
ATOM   1315 HD13 LEU A  85      11.408   4.072   8.949  1.00 93.61           H  
ATOM   1316  CD2 LEU A  85      12.927   6.373  10.980  1.00 93.61           C  
ATOM   1317 HD21 LEU A  85      13.470   5.590  11.510  1.00 93.61           H  
ATOM   1318 HD22 LEU A  85      12.576   7.117  11.694  1.00 93.61           H  
ATOM   1319 HD23 LEU A  85      13.586   6.811  10.230  1.00 93.61           H  
ATOM   1320  N   SER A  86       8.310   4.454   9.688  1.00 89.10           N  
ATOM   1321  H   SER A  86       8.702   3.934   8.916  1.00 89.10           H  
ATOM   1322  CA  SER A  86       7.448   3.753  10.627  1.00 89.10           C  
ATOM   1323  HA  SER A  86       6.661   4.439  10.938  1.00 89.10           H  
ATOM   1324  C   SER A  86       8.256   3.320  11.854  1.00 89.10           C  
ATOM   1325  CB  SER A  86       6.763   2.593   9.915  1.00 89.10           C  
ATOM   1326  HB2 SER A  86       7.490   2.131   9.248  1.00 89.10           H  
ATOM   1327  HB3 SER A  86       5.941   2.975   9.309  1.00 89.10           H  
ATOM   1328  O   SER A  86       9.201   2.541  11.734  1.00 89.10           O  
ATOM   1329  OG  SER A  86       6.278   1.614  10.810  1.00 89.10           O  
ATOM   1330  HG  SER A  86       6.811   0.852  10.572  1.00 89.10           H  
ATOM   1331  N   PRO A  87       7.905   3.790  13.064  1.00 88.31           N  
ATOM   1332  CA  PRO A  87       8.607   3.392  14.280  1.00 88.31           C  
ATOM   1333  HA  PRO A  87       9.684   3.479  14.134  1.00 88.31           H  
ATOM   1334  C   PRO A  87       8.303   1.945  14.697  1.00 88.31           C  
ATOM   1335  CB  PRO A  87       8.150   4.405  15.334  1.00 88.31           C  
ATOM   1336  HB2 PRO A  87       8.782   5.291  15.276  1.00 88.31           H  
ATOM   1337  HB3 PRO A  87       8.167   3.993  16.343  1.00 88.31           H  
ATOM   1338  O   PRO A  87       8.956   1.435  15.602  1.00 88.31           O  
ATOM   1339  CG  PRO A  87       6.733   4.768  14.890  1.00 88.31           C  
ATOM   1340  HG2 PRO A  87       6.433   5.754  15.247  1.00 88.31           H  
ATOM   1341  HG3 PRO A  87       6.033   4.005  15.229  1.00 88.31           H  
ATOM   1342  CD  PRO A  87       6.834   4.730  13.370  1.00 88.31           C  
ATOM   1343  HD2 PRO A  87       7.093   5.720  12.994  1.00 88.31           H  
ATOM   1344  HD3 PRO A  87       5.884   4.401  12.949  1.00 88.31           H  
ATOM   1345  N   GLU A  88       7.301   1.298  14.091  1.00 79.35           N  
ATOM   1346  H   GLU A  88       6.835   1.747  13.315  1.00 79.35           H  
ATOM   1347  CA  GLU A  88       6.899  -0.075  14.424  1.00 79.35           C  
ATOM   1348  HA  GLU A  88       6.903  -0.204  15.506  1.00 79.35           H  
ATOM   1349  C   GLU A  88       7.861  -1.122  13.850  1.00 79.35           C  
ATOM   1350  CB  GLU A  88       5.479  -0.346  13.898  1.00 79.35           C  
ATOM   1351  HB2 GLU A  88       5.244  -1.399  14.054  1.00 79.35           H  
ATOM   1352  HB3 GLU A  88       5.452  -0.143  12.828  1.00 79.35           H  
ATOM   1353  O   GLU A  88       8.100  -2.144  14.485  1.00 79.35           O  
ATOM   1354  CG  GLU A  88       4.407   0.496  14.608  1.00 79.35           C  
ATOM   1355  HG2 GLU A  88       4.650   1.552  14.494  1.00 79.35           H  
ATOM   1356  HG3 GLU A  88       4.432   0.263  15.673  1.00 79.35           H  
ATOM   1357  CD  GLU A  88       2.983   0.263  14.071  1.00 79.35           C  
ATOM   1358  OE1 GLU A  88       2.055   0.849  14.672  1.00 79.35           O  
ATOM   1359  OE2 GLU A  88       2.812  -0.437  13.040  1.00 79.35           O  
ATOM   1360  N   ASP A  89       8.404  -0.863  12.661  1.00 73.75           N  
ATOM   1361  H   ASP A  89       8.165   0.006  12.204  1.00 73.75           H  
ATOM   1362  CA  ASP A  89       9.230  -1.792  11.879  1.00 73.75           C  
ATOM   1363  HA  ASP A  89       9.512  -2.640  12.504  1.00 73.75           H  
ATOM   1364  C   ASP A  89      10.550  -1.172  11.387  1.00 73.75           C  
ATOM   1365  CB  ASP A  89       8.400  -2.339  10.701  1.00 73.75           C  
ATOM   1366  HB2 ASP A  89       7.609  -2.974  11.101  1.00 73.75           H  
ATOM   1367  HB3 ASP A  89       9.045  -2.957  10.077  1.00 73.75           H  
ATOM   1368  O   ASP A  89      11.421  -1.891  10.910  1.00 73.75           O  
ATOM   1369  CG  ASP A  89       7.756  -1.255   9.829  1.00 73.75           C  
ATOM   1370  OD1 ASP A  89       8.162  -0.078   9.915  1.00 73.75           O  
ATOM   1371  OD2 ASP A  89       6.757  -1.544   9.135  1.00 73.75           O  
ATOM   1372  N   GLY A  90      10.726   0.147  11.513  1.00 79.27           N  
ATOM   1373  H   GLY A  90       9.948   0.707  11.830  1.00 79.27           H  
ATOM   1374  CA  GLY A  90      11.895   0.865  11.006  1.00 79.27           C  
ATOM   1375  HA2 GLY A  90      11.922   1.854  11.463  1.00 79.27           H  
ATOM   1376  HA3 GLY A  90      12.801   0.324  11.281  1.00 79.27           H  
ATOM   1377  C   GLY A  90      11.902   1.055   9.486  1.00 79.27           C  
ATOM   1378  O   GLY A  90      12.910   1.505   8.948  1.00 79.27           O  
ATOM   1379  N   GLY A  91      10.807   0.732   8.791  1.00 85.01           N  
ATOM   1380  H   GLY A  91       9.996   0.406   9.297  1.00 85.01           H  
ATOM   1381  CA  GLY A  91      10.696   0.882   7.342  1.00 85.01           C  
ATOM   1382  HA2 GLY A  91       9.937   0.195   6.967  1.00 85.01           H  
ATOM   1383  HA3 GLY A  91      11.646   0.619   6.877  1.00 85.01           H  
ATOM   1384  C   GLY A  91      10.305   2.301   6.926  1.00 85.01           C  
ATOM   1385  O   GLY A  91       9.494   2.955   7.587  1.00 85.01           O  
ATOM   1386  N   TRP A  92      10.836   2.775   5.798  1.00 91.84           N  
ATOM   1387  H   TRP A  92      11.482   2.190   5.287  1.00 91.84           H  
ATOM   1388  CA  TRP A  92      10.332   3.982   5.139  1.00 91.84           C  
ATOM   1389  HA  TRP A  92       9.965   4.675   5.896  1.00 91.84           H  
ATOM   1390  C   TRP A  92       9.183   3.633   4.209  1.00 91.84           C  
ATOM   1391  CB  TRP A  92      11.434   4.698   4.359  1.00 91.84           C  
ATOM   1392  HB2 TRP A  92      11.990   3.981   3.755  1.00 91.84           H  
ATOM   1393  HB3 TRP A  92      10.974   5.410   3.673  1.00 91.84           H  
ATOM   1394  O   TRP A  92       9.318   2.752   3.377  1.00 91.84           O  
ATOM   1395  CG  TRP A  92      12.371   5.465   5.223  1.00 91.84           C  
ATOM   1396  CD1 TRP A  92      13.533   5.003   5.726  1.00 91.84           C  
ATOM   1397  HD1 TRP A  92      13.928   4.010   5.574  1.00 91.84           H  
ATOM   1398  CD2 TRP A  92      12.213   6.814   5.754  1.00 91.84           C  
ATOM   1399  CE2 TRP A  92      13.359   7.120   6.543  1.00 91.84           C  
ATOM   1400  CE3 TRP A  92      11.216   7.808   5.652  1.00 91.84           C  
ATOM   1401  HE3 TRP A  92      10.334   7.594   5.067  1.00 91.84           H  
ATOM   1402  NE1 TRP A  92      14.122   5.980   6.495  1.00 91.84           N  
ATOM   1403  HE1 TRP A  92      14.947   5.812   7.052  1.00 91.84           H  
ATOM   1404  CH2 TRP A  92      12.505   9.314   7.083  1.00 91.84           C  
ATOM   1405  HH2 TRP A  92      12.607  10.261   7.592  1.00 91.84           H  
ATOM   1406  CZ2 TRP A  92      13.520   8.349   7.192  1.00 91.84           C  
ATOM   1407  HZ2 TRP A  92      14.419   8.532   7.763  1.00 91.84           H  
ATOM   1408  CZ3 TRP A  92      11.357   9.044   6.313  1.00 91.84           C  
ATOM   1409  HZ3 TRP A  92      10.579   9.789   6.235  1.00 91.84           H  
ATOM   1410  N   TYR A  93       8.087   4.380   4.276  1.00 93.65           N  
ATOM   1411  H   TYR A  93       8.033   5.057   5.024  1.00 93.65           H  
ATOM   1412  CA  TYR A  93       6.901   4.170   3.449  1.00 93.65           C  
ATOM   1413  HA  TYR A  93       7.083   3.386   2.714  1.00 93.65           H  
ATOM   1414  C   TYR A  93       6.525   5.446   2.715  1.00 93.65           C  
ATOM   1415  CB  TYR A  93       5.742   3.727   4.338  1.00 93.65           C  
ATOM   1416  HB2 TYR A  93       5.626   4.445   5.150  1.00 93.65           H  
ATOM   1417  HB3 TYR A  93       4.821   3.729   3.755  1.00 93.65           H  
ATOM   1418  O   TYR A  93       6.709   6.548   3.239  1.00 93.65           O  
ATOM   1419  CG  TYR A  93       5.938   2.350   4.922  1.00 93.65           C  
ATOM   1420  CD1 TYR A  93       5.456   1.229   4.224  1.00 93.65           C  
ATOM   1421  HD1 TYR A  93       4.991   1.339   3.256  1.00 93.65           H  
ATOM   1422  CD2 TYR A  93       6.619   2.191   6.145  1.00 93.65           C  
ATOM   1423  HD2 TYR A  93       7.026   3.048   6.661  1.00 93.65           H  
ATOM   1424  CE1 TYR A  93       5.627  -0.055   4.764  1.00 93.65           C  
ATOM   1425  HE1 TYR A  93       5.264  -0.922   4.233  1.00 93.65           H  
ATOM   1426  CE2 TYR A  93       6.807   0.902   6.677  1.00 93.65           C  
ATOM   1427  HE2 TYR A  93       7.349   0.753   7.600  1.00 93.65           H  
ATOM   1428  OH  TYR A  93       6.419  -1.456   6.508  1.00 93.65           O  
ATOM   1429  HH  TYR A  93       6.693  -1.437   7.428  1.00 93.65           H  
ATOM   1430  CZ  TYR A  93       6.304  -0.216   5.987  1.00 93.65           C  
ATOM   1431  N   ARG A  94       5.952   5.327   1.515  1.00 96.49           N  
ATOM   1432  H   ARG A  94       5.828   4.407   1.118  1.00 96.49           H  
ATOM   1433  CA  ARG A  94       5.215   6.451   0.928  1.00 96.49           C  
ATOM   1434  HA  ARG A  94       5.773   7.373   1.092  1.00 96.49           H  
ATOM   1435  C   ARG A  94       3.886   6.561   1.661  1.00 96.49           C  
ATOM   1436  CB  ARG A  94       5.020   6.276  -0.579  1.00 96.49           C  
ATOM   1437  HB2 ARG A  94       4.485   7.143  -0.965  1.00 96.49           H  
ATOM   1438  HB3 ARG A  94       4.411   5.390  -0.757  1.00 96.49           H  
ATOM   1439  O   ARG A  94       3.096   5.618   1.686  1.00 96.49           O  
ATOM   1440  CG  ARG A  94       6.366   6.149  -1.310  1.00 96.49           C  
ATOM   1441  HG2 ARG A  94       6.996   7.005  -1.067  1.00 96.49           H  
ATOM   1442  HG3 ARG A  94       6.882   5.246  -0.984  1.00 96.49           H  
ATOM   1443  CD  ARG A  94       6.174   6.076  -2.823  1.00 96.49           C  
ATOM   1444  HD2 ARG A  94       7.155   6.032  -3.296  1.00 96.49           H  
ATOM   1445  HD3 ARG A  94       5.652   6.970  -3.165  1.00 96.49           H  
ATOM   1446  NE  ARG A  94       5.409   4.876  -3.177  1.00 96.49           N  
ATOM   1447  HE  ARG A  94       5.218   4.207  -2.445  1.00 96.49           H  
ATOM   1448  NH1 ARG A  94       5.159   5.264  -5.400  1.00 96.49           N  
ATOM   1449 HH11 ARG A  94       4.704   5.011  -6.266  1.00 96.49           H  
ATOM   1450 HH12 ARG A  94       5.877   5.974  -5.394  1.00 96.49           H  
ATOM   1451  NH2 ARG A  94       4.177   3.500  -4.470  1.00 96.49           N  
ATOM   1452 HH21 ARG A  94       3.999   2.922  -3.661  1.00 96.49           H  
ATOM   1453 HH22 ARG A  94       3.882   3.130  -5.362  1.00 96.49           H  
ATOM   1454  CZ  ARG A  94       4.921   4.550  -4.346  1.00 96.49           C  
ATOM   1455  N   ALA A  95       3.647   7.705   2.281  1.00 96.93           N  
ATOM   1456  H   ALA A  95       4.353   8.426   2.242  1.00 96.93           H  
ATOM   1457  CA  ALA A  95       2.488   7.943   3.119  1.00 96.93           C  
ATOM   1458  HA  ALA A  95       1.849   7.060   3.099  1.00 96.93           H  
ATOM   1459  C   ALA A  95       1.684   9.132   2.598  1.00 96.93           C  
ATOM   1460  CB  ALA A  95       2.957   8.137   4.561  1.00 96.93           C  
ATOM   1461  HB1 ALA A  95       3.594   9.019   4.626  1.00 96.93           H  
ATOM   1462  HB2 ALA A  95       3.522   7.262   4.881  1.00 96.93           H  
ATOM   1463  HB3 ALA A  95       2.097   8.259   5.221  1.00 96.93           H  
ATOM   1464  O   ALA A  95       2.248  10.172   2.264  1.00 96.93           O  
ATOM   1465  N   ARG A  96       0.357   9.007   2.552  1.00 96.77           N  
ATOM   1466  H   ARG A  96      -0.031   8.116   2.825  1.00 96.77           H  
ATOM   1467  CA  ARG A  96      -0.555  10.114   2.239  1.00 96.77           C  
ATOM   1468  HA  ARG A  96       0.002  10.912   1.749  1.00 96.77           H  
ATOM   1469  C   ARG A  96      -1.141  10.676   3.520  1.00 96.77           C  
ATOM   1470  CB  ARG A  96      -1.630   9.632   1.265  1.00 96.77           C  
ATOM   1471  HB2 ARG A  96      -2.163   8.785   1.697  1.00 96.77           H  
ATOM   1472  HB3 ARG A  96      -1.120   9.296   0.362  1.00 96.77           H  
ATOM   1473  O   ARG A  96      -1.806   9.952   4.257  1.00 96.77           O  
ATOM   1474  CG  ARG A  96      -2.640  10.738   0.908  1.00 96.77           C  
ATOM   1475  HG2 ARG A  96      -3.218  11.008   1.792  1.00 96.77           H  
ATOM   1476  HG3 ARG A  96      -2.110  11.622   0.555  1.00 96.77           H  
ATOM   1477  CD  ARG A  96      -3.607  10.254  -0.177  1.00 96.77           C  
ATOM   1478  HD2 ARG A  96      -4.109   9.352   0.172  1.00 96.77           H  
ATOM   1479  HD3 ARG A  96      -4.357  11.025  -0.351  1.00 96.77           H  
ATOM   1480  NE  ARG A  96      -2.872  10.000  -1.426  1.00 96.77           N  
ATOM   1481  HE  ARG A  96      -2.115  10.636  -1.633  1.00 96.77           H  
ATOM   1482  NH1 ARG A  96      -3.816   7.996  -2.137  1.00 96.77           N  
ATOM   1483 HH11 ARG A  96      -3.653   7.171  -2.696  1.00 96.77           H  
ATOM   1484 HH12 ARG A  96      -4.443   7.950  -1.346  1.00 96.77           H  
ATOM   1485  NH2 ARG A  96      -2.092   8.913  -3.199  1.00 96.77           N  
ATOM   1486 HH21 ARG A  96      -1.208   9.398  -3.148  1.00 96.77           H  
ATOM   1487 HH22 ARG A  96      -2.050   8.083  -3.774  1.00 96.77           H  
ATOM   1488  CZ  ARG A  96      -2.947   8.965  -2.236  1.00 96.77           C  
ATOM   1489  N   ALA A  97      -0.940  11.966   3.766  1.00 96.64           N  
ATOM   1490  H   ALA A  97      -0.412  12.512   3.101  1.00 96.64           H  
ATOM   1491  CA  ALA A  97      -1.507  12.631   4.933  1.00 96.64           C  
ATOM   1492  HA  ALA A  97      -1.277  12.050   5.826  1.00 96.64           H  
ATOM   1493  C   ALA A  97      -3.031  12.730   4.790  1.00 96.64           C  
ATOM   1494  CB  ALA A  97      -0.851  14.005   5.072  1.00 96.64           C  
ATOM   1495  HB1 ALA A  97       0.228  13.886   5.169  1.00 96.64           H  
ATOM   1496  HB2 ALA A  97      -1.238  14.512   5.956  1.00 96.64           H  
ATOM   1497  HB3 ALA A  97      -1.054  14.602   4.183  1.00 96.64           H  
ATOM   1498  O   ALA A  97      -3.526  13.441   3.917  1.00 96.64           O  
ATOM   1499  N   LEU A  98      -3.782  12.035   5.644  1.00 96.06           N  
ATOM   1500  H   LEU A  98      -3.329  11.504   6.373  1.00 96.06           H  
ATOM   1501  CA  LEU A  98      -5.248  12.063   5.615  1.00 96.06           C  
ATOM   1502  HA  LEU A  98      -5.593  12.156   4.585  1.00 96.06           H  
ATOM   1503  C   LEU A  98      -5.788  13.277   6.368  1.00 96.06           C  
ATOM   1504  CB  LEU A  98      -5.811  10.758   6.198  1.00 96.06           C  
ATOM   1505  HB2 LEU A  98      -5.560  10.706   7.258  1.00 96.06           H  
ATOM   1506  HB3 LEU A  98      -6.897  10.795   6.115  1.00 96.06           H  
ATOM   1507  O   LEU A  98      -6.783  13.866   5.966  1.00 96.06           O  
ATOM   1508  CG  LEU A  98      -5.309   9.475   5.515  1.00 96.06           C  
ATOM   1509  HG  LEU A  98      -4.247   9.349   5.727  1.00 96.06           H  
ATOM   1510  CD1 LEU A  98      -6.051   8.278   6.101  1.00 96.06           C  
ATOM   1511 HD11 LEU A  98      -5.905   8.237   7.181  1.00 96.06           H  
ATOM   1512 HD12 LEU A  98      -7.116   8.370   5.886  1.00 96.06           H  
ATOM   1513 HD13 LEU A  98      -5.676   7.352   5.666  1.00 96.06           H  
ATOM   1514  CD2 LEU A  98      -5.499   9.498   3.998  1.00 96.06           C  
ATOM   1515 HD21 LEU A  98      -5.194   8.538   3.582  1.00 96.06           H  
ATOM   1516 HD22 LEU A  98      -6.545   9.688   3.757  1.00 96.06           H  
ATOM   1517 HD23 LEU A  98      -4.872  10.272   3.554  1.00 96.06           H  
ATOM   1518  N   ASN A  99      -5.103  13.671   7.439  1.00 94.29           N  
ATOM   1519  H   ASN A  99      -4.296  13.121   7.696  1.00 94.29           H  
ATOM   1520  CA  ASN A  99      -5.349  14.880   8.220  1.00 94.29           C  
ATOM   1521  HA  ASN A  99      -5.579  15.707   7.548  1.00 94.29           H  
ATOM   1522  C   ASN A  99      -4.061  15.248   8.981  1.00 94.29           C  
ATOM   1523  CB  ASN A  99      -6.591  14.651   9.101  1.00 94.29           C  
ATOM   1524  HB2 ASN A  99      -7.436  14.474   8.437  1.00 94.29           H  
ATOM   1525  HB3 ASN A  99      -6.826  15.540   9.686  1.00 94.29           H  
ATOM   1526  O   ASN A  99      -2.963  14.959   8.505  1.00 94.29           O  
ATOM   1527  CG  ASN A  99      -6.479  13.464  10.026  1.00 94.29           C  
ATOM   1528  ND2 ASN A  99      -7.554  12.757  10.257  1.00 94.29           N  
ATOM   1529 HD21 ASN A  99      -8.433  13.018   9.834  1.00 94.29           H  
ATOM   1530 HD22 ASN A  99      -7.451  11.988  10.904  1.00 94.29           H  
ATOM   1531  OD1 ASN A  99      -5.428  13.164  10.555  1.00 94.29           O  
ATOM   1532  N   THR A 100      -4.163  15.921  10.126  1.00 91.91           N  
ATOM   1533  H   THR A 100      -5.078  16.130  10.498  1.00 91.91           H  
ATOM   1534  CA  THR A 100      -3.004  16.312  10.945  1.00 91.91           C  
ATOM   1535  HA  THR A 100      -2.177  16.582  10.288  1.00 91.91           H  
ATOM   1536  C   THR A 100      -2.476  15.204  11.859  1.00 91.91           C  
ATOM   1537  CB  THR A 100      -3.347  17.535  11.804  1.00 91.91           C  
ATOM   1538  HB  THR A 100      -2.529  17.738  12.495  1.00 91.91           H  
ATOM   1539  O   THR A 100      -1.385  15.351  12.402  1.00 91.91           O  
ATOM   1540  CG2 THR A 100      -3.588  18.779  10.949  1.00 91.91           C  
ATOM   1541 HG21 THR A 100      -3.768  19.638  11.594  1.00 91.91           H  
ATOM   1542 HG22 THR A 100      -2.708  18.975  10.336  1.00 91.91           H  
ATOM   1543 HG23 THR A 100      -4.449  18.632  10.298  1.00 91.91           H  
ATOM   1544  OG1 THR A 100      -4.532  17.299  12.532  1.00 91.91           O  
ATOM   1545  HG1 THR A 100      -4.650  18.021  13.153  1.00 91.91           H  
ATOM   1546  N   THR A 101      -3.225  14.117  12.051  1.00 95.36           N  
ATOM   1547  H   THR A 101      -4.121  14.057  11.588  1.00 95.36           H  
ATOM   1548  CA  THR A 101      -2.913  13.047  13.011  1.00 95.36           C  
ATOM   1549  HA  THR A 101      -1.918  13.208  13.426  1.00 95.36           H  
ATOM   1550  C   THR A 101      -2.890  11.652  12.397  1.00 95.36           C  
ATOM   1551  CB  THR A 101      -3.905  13.046  14.184  1.00 95.36           C  
ATOM   1552  HB  THR A 101      -3.644  12.238  14.867  1.00 95.36           H  
ATOM   1553  O   THR A 101      -2.513  10.714  13.089  1.00 95.36           O  
ATOM   1554  CG2 THR A 101      -3.892  14.357  14.968  1.00 95.36           C  
ATOM   1555 HG21 THR A 101      -4.516  14.259  15.856  1.00 95.36           H  
ATOM   1556 HG22 THR A 101      -2.871  14.585  15.275  1.00 95.36           H  
ATOM   1557 HG23 THR A 101      -4.271  15.171  14.349  1.00 95.36           H  
ATOM   1558  OG1 THR A 101      -5.225  12.850  13.727  1.00 95.36           O  
ATOM   1559  HG1 THR A 101      -5.787  12.740  14.497  1.00 95.36           H  
ATOM   1560  N   MET A 102      -3.273  11.483  11.130  1.00 97.03           N  
ATOM   1561  H   MET A 102      -3.661  12.278  10.643  1.00 97.03           H  
ATOM   1562  CA  MET A 102      -3.332  10.187  10.453  1.00 97.03           C  
ATOM   1563  HA  MET A 102      -2.739   9.471  11.023  1.00 97.03           H  
ATOM   1564  C   MET A 102      -2.747  10.244   9.043  1.00 97.03           C  
ATOM   1565  CB  MET A 102      -4.774   9.658  10.395  1.00 97.03           C  
ATOM   1566  HB2 MET A 102      -4.776   8.720   9.839  1.00 97.03           H  
ATOM   1567  HB3 MET A 102      -5.402  10.373   9.864  1.00 97.03           H  
ATOM   1568  O   MET A 102      -2.946  11.217   8.306  1.00 97.03           O  
ATOM   1569  CG  MET A 102      -5.361   9.389  11.785  1.00 97.03           C  
ATOM   1570  HG2 MET A 102      -5.521  10.338  12.296  1.00 97.03           H  
ATOM   1571  HG3 MET A 102      -4.630   8.817  12.356  1.00 97.03           H  
ATOM   1572  SD  MET A 102      -6.915   8.447  11.792  1.00 97.03           S  
ATOM   1573  CE  MET A 102      -8.051   9.583  10.959  1.00 97.03           C  
ATOM   1574  HE1 MET A 102      -7.662   9.847   9.976  1.00 97.03           H  
ATOM   1575  HE2 MET A 102      -9.016   9.092  10.834  1.00 97.03           H  
ATOM   1576  HE3 MET A 102      -8.184  10.474  11.573  1.00 97.03           H  
ATOM   1577  N   ALA A 103      -2.084   9.160   8.647  1.00 97.48           N  
ATOM   1578  H   ALA A 103      -1.955   8.407   9.308  1.00 97.48           H  
ATOM   1579  CA  ALA A 103      -1.615   8.941   7.286  1.00 97.48           C  
ATOM   1580  HA  ALA A 103      -2.159   9.613   6.622  1.00 97.48           H  
ATOM   1581  C   ALA A 103      -1.889   7.511   6.813  1.00 97.48           C  
ATOM   1582  CB  ALA A 103      -0.128   9.286   7.186  1.00 97.48           C  
ATOM   1583  HB1 ALA A 103       0.451   8.635   7.842  1.00 97.48           H  
ATOM   1584  HB2 ALA A 103       0.028  10.327   7.467  1.00 97.48           H  
ATOM   1585  HB3 ALA A 103       0.208   9.150   6.158  1.00 97.48           H  
ATOM   1586  O   ALA A 103      -1.875   6.570   7.600  1.00 97.48           O  
ATOM   1587  N   ALA A 104      -2.114   7.361   5.514  1.00 97.30           N  
ATOM   1588  H   ALA A 104      -2.077   8.189   4.937  1.00 97.30           H  
ATOM   1589  CA  ALA A 104      -2.260   6.083   4.830  1.00 97.30           C  
ATOM   1590  HA  ALA A 104      -2.609   5.313   5.519  1.00 97.30           H  
ATOM   1591  C   ALA A 104      -0.915   5.643   4.241  1.00 97.30           C  
ATOM   1592  CB  ALA A 104      -3.305   6.286   3.729  1.00 97.30           C  
ATOM   1593  HB1 ALA A 104      -4.307   6.247   4.156  1.00 97.30           H  
ATOM   1594  HB2 ALA A 104      -3.200   5.513   2.968  1.00 97.30           H  
ATOM   1595  HB3 ALA A 104      -3.151   7.246   3.236  1.00 97.30           H  
ATOM   1596  O   ALA A 104      -0.344   6.395   3.452  1.00 97.30           O  
ATOM   1597  N   LEU A 105      -0.424   4.448   4.579  1.00 94.69           N  
ATOM   1598  H   LEU A 105      -0.952   3.860   5.209  1.00 94.69           H  
ATOM   1599  CA  LEU A 105       0.792   3.885   3.984  1.00 94.69           C  
ATOM   1600  HA  LEU A 105       1.503   4.687   3.785  1.00 94.69           H  
ATOM   1601  C   LEU A 105       0.452   3.223   2.646  1.00 94.69           C  
ATOM   1602  CB  LEU A 105       1.463   2.889   4.947  1.00 94.69           C  
ATOM   1603  HB2 LEU A 105       0.814   2.023   5.072  1.00 94.69           H  
ATOM   1604  HB3 LEU A 105       2.384   2.546   4.474  1.00 94.69           H  
ATOM   1605  O   LEU A 105      -0.149   2.153   2.624  1.00 94.69           O  
ATOM   1606  CG  LEU A 105       1.802   3.433   6.345  1.00 94.69           C  
ATOM   1607  HG  LEU A 105       0.882   3.535   6.920  1.00 94.69           H  
ATOM   1608  CD1 LEU A 105       2.709   2.426   7.048  1.00 94.69           C  
ATOM   1609 HD11 LEU A 105       3.678   2.383   6.549  1.00 94.69           H  
ATOM   1610 HD12 LEU A 105       2.863   2.720   8.086  1.00 94.69           H  
ATOM   1611 HD13 LEU A 105       2.257   1.436   6.996  1.00 94.69           H  
ATOM   1612  CD2 LEU A 105       2.514   4.786   6.323  1.00 94.69           C  
ATOM   1613 HD21 LEU A 105       2.826   5.051   7.333  1.00 94.69           H  
ATOM   1614 HD22 LEU A 105       3.391   4.735   5.678  1.00 94.69           H  
ATOM   1615 HD23 LEU A 105       1.836   5.558   5.960  1.00 94.69           H  
ATOM   1616  N   LEU A 106       0.835   3.858   1.538  1.00 94.36           N  
ATOM   1617  H   LEU A 106       1.435   4.664   1.644  1.00 94.36           H  
ATOM   1618  CA  LEU A 106       0.399   3.521   0.173  1.00 94.36           C  
ATOM   1619  HA  LEU A 106      -0.684   3.394   0.170  1.00 94.36           H  
ATOM   1620  C   LEU A 106       0.981   2.211  -0.377  1.00 94.36           C  
ATOM   1621  CB  LEU A 106       0.776   4.675  -0.768  1.00 94.36           C  
ATOM   1622  HB2 LEU A 106       1.863   4.744  -0.811  1.00 94.36           H  
ATOM   1623  HB3 LEU A 106       0.422   4.411  -1.765  1.00 94.36           H  
ATOM   1624  O   LEU A 106       0.491   1.689  -1.380  1.00 94.36           O  
ATOM   1625  CG  LEU A 106       0.205   6.053  -0.396  1.00 94.36           C  
ATOM   1626  HG  LEU A 106       0.599   6.369   0.570  1.00 94.36           H  
ATOM   1627  CD1 LEU A 106       0.640   7.079  -1.441  1.00 94.36           C  
ATOM   1628 HD11 LEU A 106       0.321   8.078  -1.142  1.00 94.36           H  
ATOM   1629 HD12 LEU A 106       0.198   6.837  -2.408  1.00 94.36           H  
ATOM   1630 HD13 LEU A 106       1.726   7.068  -1.533  1.00 94.36           H  
ATOM   1631  CD2 LEU A 106      -1.324   6.050  -0.325  1.00 94.36           C  
ATOM   1632 HD21 LEU A 106      -1.651   5.425   0.506  1.00 94.36           H  
ATOM   1633 HD22 LEU A 106      -1.692   7.063  -0.161  1.00 94.36           H  
ATOM   1634 HD23 LEU A 106      -1.738   5.653  -1.253  1.00 94.36           H  
ATOM   1635  N   ASP A 107       1.992   1.679   0.306  1.00 89.82           N  
ATOM   1636  H   ASP A 107       2.376   2.236   1.056  1.00 89.82           H  
ATOM   1637  CA  ASP A 107       2.689   0.429  -0.019  1.00 89.82           C  
ATOM   1638  HA  ASP A 107       2.152  -0.088  -0.814  1.00 89.82           H  
ATOM   1639  C   ASP A 107       2.748  -0.529   1.187  1.00 89.82           C  
ATOM   1640  CB  ASP A 107       4.093   0.767  -0.537  1.00 89.82           C  
ATOM   1641  HB2 ASP A 107       4.550  -0.128  -0.960  1.00 89.82           H  
ATOM   1642  HB3 ASP A 107       4.706   1.105   0.298  1.00 89.82           H  
ATOM   1643  O   ASP A 107       3.455  -1.533   1.159  1.00 89.82           O  
ATOM   1644  CG  ASP A 107       4.056   1.859  -1.604  1.00 89.82           C  
ATOM   1645  OD1 ASP A 107       3.340   1.706  -2.619  1.00 89.82           O  
ATOM   1646  OD2 ASP A 107       4.694   2.919  -1.412  1.00 89.82           O  
ATOM   1647  N   GLY A 108       2.017  -0.198   2.261  1.00 87.28           N  
ATOM   1648  H   GLY A 108       1.429   0.619   2.184  1.00 87.28           H  
ATOM   1649  CA  GLY A 108       1.975  -0.958   3.515  1.00 87.28           C  
ATOM   1650  HA2 GLY A 108       2.480  -1.916   3.384  1.00 87.28           H  
ATOM   1651  HA3 GLY A 108       2.507  -0.400   4.285  1.00 87.28           H  
ATOM   1652  C   GLY A 108       0.563  -1.255   4.024  1.00 87.28           C  
ATOM   1653  O   GLY A 108       0.425  -1.867   5.077  1.00 87.28           O  
ATOM   1654  N   SER A 109      -0.480  -0.821   3.308  1.00 88.75           N  
ATOM   1655  H   SER A 109      -0.288  -0.342   2.439  1.00 88.75           H  
ATOM   1656  CA  SER A 109      -1.874  -1.251   3.500  1.00 88.75           C  
ATOM   1657  HA  SER A 109      -2.496  -0.654   2.834  1.00 88.75           H  
ATOM   1658  C   SER A 109      -2.448  -1.017   4.899  1.00 88.75           C  
ATOM   1659  CB  SER A 109      -2.002  -2.702   3.043  1.00 88.75           C  
ATOM   1660  HB2 SER A 109      -1.243  -3.287   3.563  1.00 88.75           H  
ATOM   1661  HB3 SER A 109      -2.987  -3.109   3.272  1.00 88.75           H  
ATOM   1662  O   SER A 109      -3.315  -1.753   5.362  1.00 88.75           O  
ATOM   1663  OG  SER A 109      -1.769  -2.774   1.654  1.00 88.75           O  
ATOM   1664  HG  SER A 109      -1.680  -3.699   1.416  1.00 88.75           H  
ATOM   1665  N   LYS A 110      -1.995   0.044   5.574  1.00 89.51           N  
ATOM   1666  H   LYS A 110      -1.286   0.607   5.127  1.00 89.51           H  
ATOM   1667  CA  LYS A 110      -2.486   0.437   6.899  1.00 89.51           C  
ATOM   1668  HA  LYS A 110      -3.502   0.057   6.999  1.00 89.51           H  
ATOM   1669  C   LYS A 110      -2.572   1.949   7.052  1.00 89.51           C  
ATOM   1670  CB  LYS A 110      -1.644  -0.236   8.005  1.00 89.51           C  
ATOM   1671  HB2 LYS A 110      -2.115  -0.039   8.968  1.00 89.51           H  
ATOM   1672  HB3 LYS A 110      -1.668  -1.315   7.847  1.00 89.51           H  
ATOM   1673  O   LYS A 110      -1.917   2.711   6.336  1.00 89.51           O  
ATOM   1674  CG  LYS A 110      -0.175   0.220   8.074  1.00 89.51           C  
ATOM   1675  HG2 LYS A 110      -0.139   1.297   8.238  1.00 89.51           H  
ATOM   1676  HG3 LYS A 110       0.316  -0.007   7.128  1.00 89.51           H  
ATOM   1677  CD  LYS A 110       0.587  -0.484   9.215  1.00 89.51           C  
ATOM   1678  HD2 LYS A 110       0.555  -1.561   9.052  1.00 89.51           H  
ATOM   1679  HD3 LYS A 110       0.102  -0.256  10.164  1.00 89.51           H  
ATOM   1680  CE  LYS A 110       2.053  -0.019   9.271  1.00 89.51           C  
ATOM   1681  HE2 LYS A 110       2.070   1.063   9.404  1.00 89.51           H  
ATOM   1682  HE3 LYS A 110       2.518  -0.246   8.312  1.00 89.51           H  
ATOM   1683  NZ  LYS A 110       2.844  -0.659  10.356  1.00 89.51           N  
ATOM   1684  HZ1 LYS A 110       2.851  -1.666  10.280  1.00 89.51           H  
ATOM   1685  HZ2 LYS A 110       3.806  -0.350  10.344  1.00 89.51           H  
ATOM   1686  HZ3 LYS A 110       2.517  -0.443  11.287  1.00 89.51           H  
ATOM   1687  N   VAL A 111      -3.373   2.381   8.020  1.00 95.59           N  
ATOM   1688  H   VAL A 111      -3.832   1.685   8.591  1.00 95.59           H  
ATOM   1689  CA  VAL A 111      -3.382   3.763   8.506  1.00 95.59           C  
ATOM   1690  HA  VAL A 111      -2.904   4.402   7.764  1.00 95.59           H  
ATOM   1691  C   VAL A 111      -2.551   3.831   9.782  1.00 95.59           C  
ATOM   1692  CB  VAL A 111      -4.815   4.290   8.707  1.00 95.59           C  
ATOM   1693  HB  VAL A 111      -5.357   3.620   9.374  1.00 95.59           H  
ATOM   1694  O   VAL A 111      -2.677   2.975  10.653  1.00 95.59           O  
ATOM   1695  CG1 VAL A 111      -4.840   5.705   9.303  1.00 95.59           C  
ATOM   1696 HG11 VAL A 111      -5.871   6.046   9.393  1.00 95.59           H  
ATOM   1697 HG12 VAL A 111      -4.288   6.395   8.666  1.00 95.59           H  
ATOM   1698 HG13 VAL A 111      -4.404   5.703  10.302  1.00 95.59           H  
ATOM   1699  CG2 VAL A 111      -5.544   4.344   7.357  1.00 95.59           C  
ATOM   1700 HG21 VAL A 111      -5.015   5.006   6.672  1.00 95.59           H  
ATOM   1701 HG22 VAL A 111      -6.558   4.715   7.503  1.00 95.59           H  
ATOM   1702 HG23 VAL A 111      -5.596   3.347   6.919  1.00 95.59           H  
ATOM   1703  N   VAL A 112      -1.706   4.851   9.890  1.00 95.34           N  
ATOM   1704  H   VAL A 112      -1.672   5.519   9.133  1.00 95.34           H  
ATOM   1705  CA  VAL A 112      -0.865   5.112  11.064  1.00 95.34           C  
ATOM   1706  HA  VAL A 112      -1.050   4.339  11.809  1.00 95.34           H  
ATOM   1707  C   VAL A 112      -1.233   6.442  11.706  1.00 95.34           C  
ATOM   1708  CB  VAL A 112       0.638   5.060  10.729  1.00 95.34           C  
ATOM   1709  HB  VAL A 112       1.194   5.297  11.636  1.00 95.34           H  
ATOM   1710  O   VAL A 112      -1.676   7.374  11.028  1.00 95.34           O  
ATOM   1711  CG1 VAL A 112       1.047   3.649  10.293  1.00 95.34           C  
ATOM   1712 HG11 VAL A 112       0.564   3.387   9.352  1.00 95.34           H  
ATOM   1713 HG12 VAL A 112       2.129   3.609  10.172  1.00 95.34           H  
ATOM   1714 HG13 VAL A 112       0.757   2.929  11.059  1.00 95.34           H  
ATOM   1715  CG2 VAL A 112       1.047   6.067   9.646  1.00 95.34           C  
ATOM   1716 HG21 VAL A 112       2.125   6.016   9.494  1.00 95.34           H  
ATOM   1717 HG22 VAL A 112       0.798   7.081   9.957  1.00 95.34           H  
ATOM   1718 HG23 VAL A 112       0.549   5.840   8.703  1.00 95.34           H  
ATOM   1719  N   TYR A 113      -1.017   6.538  13.018  1.00 96.31           N  
ATOM   1720  H   TYR A 113      -0.615   5.745  13.497  1.00 96.31           H  
ATOM   1721  CA  TYR A 113      -1.152   7.788  13.758  1.00 96.31           C  
ATOM   1722  HA  TYR A 113      -1.912   8.399  13.271  1.00 96.31           H  
ATOM   1723  C   TYR A 113       0.166   8.555  13.755  1.00 96.31           C  
ATOM   1724  CB  TYR A 113      -1.621   7.530  15.190  1.00 96.31           C  
ATOM   1725  HB2 TYR A 113      -1.566   8.466  15.747  1.00 96.31           H  
ATOM   1726  HB3 TYR A 113      -0.945   6.823  15.671  1.00 96.31           H  
ATOM   1727  O   TYR A 113       1.176   8.060  14.251  1.00 96.31           O  
ATOM   1728  CG  TYR A 113      -3.040   7.016  15.272  1.00 96.31           C  
ATOM   1729  CD1 TYR A 113      -4.115   7.919  15.155  1.00 96.31           C  
ATOM   1730  HD1 TYR A 113      -3.918   8.968  14.994  1.00 96.31           H  
ATOM   1731  CD2 TYR A 113      -3.284   5.639  15.433  1.00 96.31           C  
ATOM   1732  HD2 TYR A 113      -2.462   4.941  15.490  1.00 96.31           H  
ATOM   1733  CE1 TYR A 113      -5.439   7.445  15.211  1.00 96.31           C  
ATOM   1734  HE1 TYR A 113      -6.265   8.132  15.096  1.00 96.31           H  
ATOM   1735  CE2 TYR A 113      -4.606   5.165  15.498  1.00 96.31           C  
ATOM   1736  HE2 TYR A 113      -4.808   4.109  15.606  1.00 96.31           H  
ATOM   1737  OH  TYR A 113      -6.958   5.600  15.442  1.00 96.31           O  
ATOM   1738  HH  TYR A 113      -7.597   6.278  15.208  1.00 96.31           H  
ATOM   1739  CZ  TYR A 113      -5.684   6.066  15.387  1.00 96.31           C  
ATOM   1740  N   LEU A 114       0.124   9.781  13.245  1.00 96.78           N  
ATOM   1741  H   LEU A 114      -0.777  10.129  12.951  1.00 96.78           H  
ATOM   1742  CA  LEU A 114       1.263  10.684  13.179  1.00 96.78           C  
ATOM   1743  HA  LEU A 114       2.147  10.114  12.895  1.00 96.78           H  
ATOM   1744  C   LEU A 114       1.536  11.311  14.546  1.00 96.78           C  
ATOM   1745  CB  LEU A 114       1.004  11.772  12.124  1.00 96.78           C  
ATOM   1746  HB2 LEU A 114       0.126  12.341  12.426  1.00 96.78           H  
ATOM   1747  HB3 LEU A 114       1.855  12.454  12.117  1.00 96.78           H  
ATOM   1748  O   LEU A 114       0.632  11.827  15.211  1.00 96.78           O  
ATOM   1749  CG  LEU A 114       0.785  11.243  10.696  1.00 96.78           C  
ATOM   1750  HG  LEU A 114      -0.025  10.514  10.687  1.00 96.78           H  
ATOM   1751  CD1 LEU A 114       0.370  12.417   9.806  1.00 96.78           C  
ATOM   1752 HD11 LEU A 114       0.318  12.105   8.763  1.00 96.78           H  
ATOM   1753 HD12 LEU A 114       1.088  13.231   9.905  1.00 96.78           H  
ATOM   1754 HD13 LEU A 114      -0.612  12.776  10.112  1.00 96.78           H  
ATOM   1755  CD2 LEU A 114       2.046  10.584  10.137  1.00 96.78           C  
ATOM   1756 HD21 LEU A 114       2.872  11.295  10.117  1.00 96.78           H  
ATOM   1757 HD22 LEU A 114       1.854  10.211   9.131  1.00 96.78           H  
ATOM   1758 HD23 LEU A 114       2.329   9.729  10.751  1.00 96.78           H  
ATOM   1759  N   ARG A 115       2.805  11.308  14.944  1.00 94.87           N  
ATOM   1760  H   ARG A 115       3.464  10.807  14.365  1.00 94.87           H  
ATOM   1761  CA  ARG A 115       3.307  11.912  16.180  1.00 94.87           C  
ATOM   1762  HA  ARG A 115       2.467  12.343  16.725  1.00 94.87           H  
ATOM   1763  C   ARG A 115       4.277  13.037  15.856  1.00 94.87           C  
ATOM   1764  CB  ARG A 115       3.970  10.843  17.060  1.00 94.87           C  
ATOM   1765  HB2 ARG A 115       4.260  11.290  18.010  1.00 94.87           H  
ATOM   1766  HB3 ARG A 115       4.876  10.493  16.566  1.00 94.87           H  
ATOM   1767  O   ARG A 115       4.903  13.076  14.803  1.00 94.87           O  
ATOM   1768  CG  ARG A 115       3.049   9.645  17.331  1.00 94.87           C  
ATOM   1769  HG2 ARG A 115       2.175   9.977  17.892  1.00 94.87           H  
ATOM   1770  HG3 ARG A 115       2.724   9.199  16.392  1.00 94.87           H  
ATOM   1771  CD  ARG A 115       3.802   8.577  18.118  1.00 94.87           C  
ATOM   1772  HD2 ARG A 115       4.156   9.005  19.056  1.00 94.87           H  
ATOM   1773  HD3 ARG A 115       4.659   8.262  17.522  1.00 94.87           H  
ATOM   1774  NE  ARG A 115       2.931   7.418  18.385  1.00 94.87           N  
ATOM   1775  HE  ARG A 115       2.020   7.441  17.950  1.00 94.87           H  
ATOM   1776  NH1 ARG A 115       4.513   6.111  19.401  1.00 94.87           N  
ATOM   1777 HH11 ARG A 115       4.809   5.201  19.723  1.00 94.87           H  
ATOM   1778 HH12 ARG A 115       5.196   6.815  19.160  1.00 94.87           H  
ATOM   1779  NH2 ARG A 115       2.452   5.306  19.089  1.00 94.87           N  
ATOM   1780 HH21 ARG A 115       1.550   5.371  18.638  1.00 94.87           H  
ATOM   1781 HH22 ARG A 115       2.769   4.405  19.415  1.00 94.87           H  
ATOM   1782  CZ  ARG A 115       3.298   6.290  18.961  1.00 94.87           C  
ATOM   1783  N   MET A 116       4.434  13.961  16.799  1.00 91.47           N  
ATOM   1784  H   MET A 116       3.902  13.863  17.652  1.00 91.47           H  
ATOM   1785  CA  MET A 116       5.267  15.154  16.608  1.00 91.47           C  
ATOM   1786  HA  MET A 116       4.908  15.685  15.726  1.00 91.47           H  
ATOM   1787  C   MET A 116       6.753  14.832  16.369  1.00 91.47           C  
ATOM   1788  CB  MET A 116       5.096  16.055  17.838  1.00 91.47           C  
ATOM   1789  HB2 MET A 116       4.032  16.153  18.058  1.00 91.47           H  
ATOM   1790  HB3 MET A 116       5.584  15.593  18.696  1.00 91.47           H  
ATOM   1791  O   MET A 116       7.457  15.632  15.766  1.00 91.47           O  
ATOM   1792  CG  MET A 116       5.659  17.462  17.622  1.00 91.47           C  
ATOM   1793  HG2 MET A 116       6.733  17.408  17.440  1.00 91.47           H  
ATOM   1794  HG3 MET A 116       5.189  17.886  16.735  1.00 91.47           H  
ATOM   1795  SD  MET A 116       5.365  18.592  19.010  1.00 91.47           S  
ATOM   1796  CE  MET A 116       6.618  17.992  20.175  1.00 91.47           C  
ATOM   1797  HE1 MET A 116       7.603  18.053  19.713  1.00 91.47           H  
ATOM   1798  HE2 MET A 116       6.603  18.610  21.073  1.00 91.47           H  
ATOM   1799  HE3 MET A 116       6.408  16.958  20.447  1.00 91.47           H  
ATOM   1800  N   ASN A 117       7.230  13.690  16.863  1.00 92.52           N  
ATOM   1801  H   ASN A 117       6.589  13.043  17.300  1.00 92.52           H  
ATOM   1802  CA  ASN A 117       8.617  13.239  16.759  1.00 92.52           C  
ATOM   1803  HA  ASN A 117       9.240  14.083  16.462  1.00 92.52           H  
ATOM   1804  C   ASN A 117       8.836  12.165  15.682  1.00 92.52           C  
ATOM   1805  CB  ASN A 117       9.082  12.762  18.145  1.00 92.52           C  
ATOM   1806  HB2 ASN A 117       8.940  13.558  18.876  1.00 92.52           H  
ATOM   1807  HB3 ASN A 117      10.148  12.541  18.091  1.00 92.52           H  
ATOM   1808  O   ASN A 117       9.923  11.587  15.633  1.00 92.52           O  
ATOM   1809  CG  ASN A 117       8.341  11.523  18.630  1.00 92.52           C  
ATOM   1810  ND2 ASN A 117       9.030  10.606  19.264  1.00 92.52           N  
ATOM   1811 HD21 ASN A 117      10.039  10.655  19.255  1.00 92.52           H  
ATOM   1812 HD22 ASN A 117       8.532   9.749  19.460  1.00 92.52           H  
ATOM   1813  OD1 ASN A 117       7.134  11.385  18.508  1.00 92.52           O  
ATOM   1814  N   ASP A 118       7.828  11.875  14.858  1.00 95.10           N  
ATOM   1815  H   ASP A 118       6.964  12.397  14.903  1.00 95.10           H  
ATOM   1816  CA  ASP A 118       7.995  10.943  13.749  1.00 95.10           C  
ATOM   1817  HA  ASP A 118       8.419  10.014  14.131  1.00 95.10           H  
ATOM   1818  C   ASP A 118       8.974  11.525  12.725  1.00 95.10           C  
ATOM   1819  CB  ASP A 118       6.650  10.612  13.090  1.00 95.10           C  
ATOM   1820  HB2 ASP A 118       6.127  11.537  12.846  1.00 95.10           H  
ATOM   1821  HB3 ASP A 118       6.855  10.091  12.155  1.00 95.10           H  
ATOM   1822  O   ASP A 118       8.927  12.716  12.399  1.00 95.10           O  
ATOM   1823  CG  ASP A 118       5.744   9.712  13.939  1.00 95.10           C  
ATOM   1824  OD1 ASP A 118       6.213   9.117  14.935  1.00 95.10           O  
ATOM   1825  OD2 ASP A 118       4.547   9.613  13.586  1.00 95.10           O  
ATOM   1826  N   LYS A 119       9.869  10.683  12.198  1.00 96.41           N  
ATOM   1827  H   LYS A 119       9.811   9.702  12.431  1.00 96.41           H  
ATOM   1828  CA  LYS A 119      10.754  11.112  11.117  1.00 96.41           C  
ATOM   1829  HA  LYS A 119      11.042  12.147  11.300  1.00 96.41           H  
ATOM   1830  C   LYS A 119       9.987  11.066   9.804  1.00 96.41           C  
ATOM   1831  CB  LYS A 119      12.037  10.289  11.021  1.00 96.41           C  
ATOM   1832  HB2 LYS A 119      12.611  10.682  10.182  1.00 96.41           H  
ATOM   1833  HB3 LYS A 119      11.786   9.254  10.789  1.00 96.41           H  
ATOM   1834  O   LYS A 119       9.474  10.025   9.398  1.00 96.41           O  
ATOM   1835  CG  LYS A 119      12.923  10.306  12.274  1.00 96.41           C  
ATOM   1836  HG2 LYS A 119      12.457   9.708  13.058  1.00 96.41           H  
ATOM   1837  HG3 LYS A 119      13.069  11.328  12.626  1.00 96.41           H  
ATOM   1838  CD  LYS A 119      14.273   9.698  11.872  1.00 96.41           C  
ATOM   1839  HD2 LYS A 119      14.091   8.810  11.266  1.00 96.41           H  
ATOM   1840  HD3 LYS A 119      14.805  10.410  11.241  1.00 96.41           H  
ATOM   1841  CE  LYS A 119      15.167   9.302  13.045  1.00 96.41           C  
ATOM   1842  HE2 LYS A 119      14.576   8.716  13.749  1.00 96.41           H  
ATOM   1843  HE3 LYS A 119      15.521  10.203  13.547  1.00 96.41           H  
ATOM   1844  NZ  LYS A 119      16.304   8.487  12.537  1.00 96.41           N  
ATOM   1845  HZ1 LYS A 119      16.924   8.176  13.271  1.00 96.41           H  
ATOM   1846  HZ2 LYS A 119      15.967   7.669  12.049  1.00 96.41           H  
ATOM   1847  HZ3 LYS A 119      16.841   8.987  11.843  1.00 96.41           H  
ATOM   1848  N   VAL A 120       9.946  12.208   9.134  1.00 97.48           N  
ATOM   1849  H   VAL A 120      10.380  13.025   9.541  1.00 97.48           H  
ATOM   1850  CA  VAL A 120       9.303  12.365   7.834  1.00 97.48           C  
ATOM   1851  HA  VAL A 120       9.143  11.374   7.410  1.00 97.48           H  
ATOM   1852  C   VAL A 120      10.218  13.114   6.885  1.00 97.48           C  
ATOM   1853  CB  VAL A 120       7.930  13.050   7.948  1.00 97.48           C  
ATOM   1854  HB  VAL A 120       7.500  13.110   6.948  1.00 97.48           H  
ATOM   1855  O   VAL A 120      11.010  13.955   7.316  1.00 97.48           O  
ATOM   1856  CG1 VAL A 120       6.993  12.215   8.822  1.00 97.48           C  
ATOM   1857 HG11 VAL A 120       7.283  12.277   9.871  1.00 97.48           H  
ATOM   1858 HG12 VAL A 120       7.045  11.174   8.503  1.00 97.48           H  
ATOM   1859 HG13 VAL A 120       5.970  12.575   8.711  1.00 97.48           H  
ATOM   1860  CG2 VAL A 120       7.995  14.471   8.515  1.00 97.48           C  
ATOM   1861 HG21 VAL A 120       6.994  14.902   8.543  1.00 97.48           H  
ATOM   1862 HG22 VAL A 120       8.625  15.101   7.888  1.00 97.48           H  
ATOM   1863 HG23 VAL A 120       8.400  14.458   9.527  1.00 97.48           H  
ATOM   1864  N   LYS A 121      10.097  12.817   5.594  1.00 97.92           N  
ATOM   1865  H   LYS A 121       9.428  12.105   5.336  1.00 97.92           H  
ATOM   1866  CA  LYS A 121      10.830  13.485   4.516  1.00 97.92           C  
ATOM   1867  HA  LYS A 121      11.216  14.436   4.881  1.00 97.92           H  
ATOM   1868  C   LYS A 121       9.890  13.831   3.380  1.00 97.92           C  
ATOM   1869  CB  LYS A 121      12.021  12.630   4.027  1.00 97.92           C  
ATOM   1870  HB2 LYS A 121      11.662  11.694   3.599  1.00 97.92           H  
ATOM   1871  HB3 LYS A 121      12.545  13.159   3.231  1.00 97.92           H  
ATOM   1872  O   LYS A 121       8.786  13.292   3.269  1.00 97.92           O  
ATOM   1873  CG  LYS A 121      13.030  12.287   5.129  1.00 97.92           C  
ATOM   1874  HG2 LYS A 121      13.743  11.558   4.743  1.00 97.92           H  
ATOM   1875  HG3 LYS A 121      12.514  11.843   5.979  1.00 97.92           H  
ATOM   1876  CD  LYS A 121      13.793  13.532   5.579  1.00 97.92           C  
ATOM   1877  HD2 LYS A 121      13.113  14.363   5.764  1.00 97.92           H  
ATOM   1878  HD3 LYS A 121      14.478  13.826   4.783  1.00 97.92           H  
ATOM   1879  CE  LYS A 121      14.571  13.269   6.858  1.00 97.92           C  
ATOM   1880  HE2 LYS A 121      15.192  12.384   6.715  1.00 97.92           H  
ATOM   1881  HE3 LYS A 121      13.863  13.098   7.669  1.00 97.92           H  
ATOM   1882  NZ  LYS A 121      15.421  14.444   7.128  1.00 97.92           N  
ATOM   1883  HZ1 LYS A 121      14.939  15.303   6.903  1.00 97.92           H  
ATOM   1884  HZ2 LYS A 121      15.812  14.459   8.059  1.00 97.92           H  
ATOM   1885  HZ3 LYS A 121      16.184  14.392   6.468  1.00 97.92           H  
ATOM   1886  N   LYS A 122      10.316  14.756   2.527  1.00 97.41           N  
ATOM   1887  H   LYS A 122      11.279  15.050   2.609  1.00 97.41           H  
ATOM   1888  CA  LYS A 122       9.615  14.995   1.269  1.00 97.41           C  
ATOM   1889  HA  LYS A 122       8.560  15.173   1.476  1.00 97.41           H  
ATOM   1890  C   LYS A 122       9.756  13.737   0.412  1.00 97.41           C  
ATOM   1891  CB  LYS A 122      10.234  16.219   0.595  1.00 97.41           C  
ATOM   1892  HB2 LYS A 122      10.201  17.060   1.288  1.00 97.41           H  
ATOM   1893  HB3 LYS A 122      11.278  16.007   0.364  1.00 97.41           H  
ATOM   1894  O   LYS A 122      10.846  13.189   0.330  1.00 97.41           O  
ATOM   1895  CG  LYS A 122       9.488  16.591  -0.688  1.00 97.41           C  
ATOM   1896  HG2 LYS A 122       9.536  15.766  -1.399  1.00 97.41           H  
ATOM   1897  HG3 LYS A 122       8.446  16.810  -0.457  1.00 97.41           H  
ATOM   1898  CD  LYS A 122      10.149  17.817  -1.311  1.00 97.41           C  
ATOM   1899  HD2 LYS A 122      11.199  17.593  -1.499  1.00 97.41           H  
ATOM   1900  HD3 LYS A 122      10.084  18.653  -0.615  1.00 97.41           H  
ATOM   1901  CE  LYS A 122       9.452  18.167  -2.623  1.00 97.41           C  
ATOM   1902  HE2 LYS A 122       9.493  17.294  -3.275  1.00 97.41           H  
ATOM   1903  HE3 LYS A 122       8.405  18.388  -2.418  1.00 97.41           H  
ATOM   1904  NZ  LYS A 122      10.123  19.323  -3.259  1.00 97.41           N  
ATOM   1905  HZ1 LYS A 122      11.094  19.097  -3.422  1.00 97.41           H  
ATOM   1906  HZ2 LYS A 122      10.097  20.122  -2.641  1.00 97.41           H  
ATOM   1907  HZ3 LYS A 122       9.685  19.556  -4.138  1.00 97.41           H  
ATOM   1908  N   LEU A 123       8.689  13.317  -0.270  1.00 97.34           N  
ATOM   1909  H   LEU A 123       7.804  13.789  -0.155  1.00 97.34           H  
ATOM   1910  CA  LEU A 123       8.788  12.208  -1.220  1.00 97.34           C  
ATOM   1911  HA  LEU A 123       9.135  11.330  -0.677  1.00 97.34           H  
ATOM   1912  C   LEU A 123       9.797  12.567  -2.332  1.00 97.34           C  
ATOM   1913  CB  LEU A 123       7.392  11.900  -1.791  1.00 97.34           C  
ATOM   1914  HB2 LEU A 123       6.729  11.627  -0.971  1.00 97.34           H  
ATOM   1915  HB3 LEU A 123       6.997  12.802  -2.260  1.00 97.34           H  
ATOM   1916  O   LEU A 123       9.547  13.537  -3.065  1.00 97.34           O  
ATOM   1917  CG  LEU A 123       7.387  10.764  -2.833  1.00 97.34           C  
ATOM   1918  HG  LEU A 123       8.052  11.011  -3.660  1.00 97.34           H  
ATOM   1919  CD1 LEU A 123       7.819   9.436  -2.222  1.00 97.34           C  
ATOM   1920 HD11 LEU A 123       7.225   9.226  -1.332  1.00 97.34           H  
ATOM   1921 HD12 LEU A 123       8.870   9.478  -1.936  1.00 97.34           H  
ATOM   1922 HD13 LEU A 123       7.700   8.632  -2.948  1.00 97.34           H  
ATOM   1923  CD2 LEU A 123       5.978  10.582  -3.393  1.00 97.34           C  
ATOM   1924 HD21 LEU A 123       5.639  11.514  -3.845  1.00 97.34           H  
ATOM   1925 HD22 LEU A 123       5.294  10.293  -2.594  1.00 97.34           H  
ATOM   1926 HD23 LEU A 123       5.988   9.803  -4.155  1.00 97.34           H  
ATOM   1927  N   PRO A 124      10.911  11.825  -2.504  1.00 96.21           N  
ATOM   1928  CA  PRO A 124      11.838  12.105  -3.587  1.00 96.21           C  
ATOM   1929  HA  PRO A 124      12.138  13.151  -3.515  1.00 96.21           H  
ATOM   1930  C   PRO A 124      11.147  11.853  -4.929  1.00 96.21           C  
ATOM   1931  CB  PRO A 124      13.077  11.230  -3.358  1.00 96.21           C  
ATOM   1932  HB2 PRO A 124      13.994  11.800  -3.506  1.00 96.21           H  
ATOM   1933  HB3 PRO A 124      13.076  10.370  -4.028  1.00 96.21           H  
ATOM   1934  O   PRO A 124      10.535  10.808  -5.149  1.00 96.21           O  
ATOM   1935  CG  PRO A 124      12.953  10.778  -1.900  1.00 96.21           C  
ATOM   1936  HG2 PRO A 124      13.396   9.795  -1.737  1.00 96.21           H  
ATOM   1937  HG3 PRO A 124      13.417  11.517  -1.247  1.00 96.21           H  
ATOM   1938  CD  PRO A 124      11.448  10.767  -1.657  1.00 96.21           C  
ATOM   1939  HD2 PRO A 124      11.042   9.807  -1.977  1.00 96.21           H  
ATOM   1940  HD3 PRO A 124      11.247  10.932  -0.598  1.00 96.21           H  
ATOM   1941  N   ALA A 125      11.252  12.816  -5.847  1.00 94.85           N  
ATOM   1942  H   ALA A 125      11.762  13.649  -5.590  1.00 94.85           H  
ATOM   1943  CA  ALA A 125      10.430  12.855  -7.060  1.00 94.85           C  
ATOM   1944  HA  ALA A 125       9.386  12.937  -6.759  1.00 94.85           H  
ATOM   1945  C   ALA A 125      10.544  11.597  -7.941  1.00 94.85           C  
ATOM   1946  CB  ALA A 125      10.814  14.111  -7.852  1.00 94.85           C  
ATOM   1947  HB1 ALA A 125      10.184  14.185  -8.739  1.00 94.85           H  
ATOM   1948  HB2 ALA A 125      10.663  14.998  -7.237  1.00 94.85           H  
ATOM   1949  HB3 ALA A 125      11.857  14.055  -8.162  1.00 94.85           H  
ATOM   1950  O   ALA A 125       9.588  11.248  -8.634  1.00 94.85           O  
ATOM   1951  N   LYS A 126      11.687  10.897  -7.899  1.00 96.04           N  
ATOM   1952  H   LYS A 126      12.407  11.203  -7.261  1.00 96.04           H  
ATOM   1953  CA  LYS A 126      11.906   9.670  -8.676  1.00 96.04           C  
ATOM   1954  HA  LYS A 126      11.599   9.873  -9.702  1.00 96.04           H  
ATOM   1955  C   LYS A 126      11.016   8.494  -8.241  1.00 96.04           C  
ATOM   1956  CB  LYS A 126      13.404   9.318  -8.724  1.00 96.04           C  
ATOM   1957  HB2 LYS A 126      13.540   8.539  -9.474  1.00 96.04           H  
ATOM   1958  HB3 LYS A 126      13.964  10.194  -9.052  1.00 96.04           H  
ATOM   1959  O   LYS A 126      10.783   7.604  -9.049  1.00 96.04           O  
ATOM   1960  CG  LYS A 126      13.991   8.812  -7.399  1.00 96.04           C  
ATOM   1961  HG2 LYS A 126      13.448   7.917  -7.096  1.00 96.04           H  
ATOM   1962  HG3 LYS A 126      13.874   9.572  -6.627  1.00 96.04           H  
ATOM   1963  CD  LYS A 126      15.484   8.465  -7.556  1.00 96.04           C  
ATOM   1964  HD2 LYS A 126      15.628   7.796  -8.405  1.00 96.04           H  
ATOM   1965  HD3 LYS A 126      16.072   9.373  -7.687  1.00 96.04           H  
ATOM   1966  CE  LYS A 126      15.889   7.748  -6.279  1.00 96.04           C  
ATOM   1967  HE2 LYS A 126      15.655   8.397  -5.435  1.00 96.04           H  
ATOM   1968  HE3 LYS A 126      15.255   6.865  -6.194  1.00 96.04           H  
ATOM   1969  NZ  LYS A 126      17.304   7.306  -6.160  1.00 96.04           N  
ATOM   1970  HZ1 LYS A 126      17.978   8.035  -6.344  1.00 96.04           H  
ATOM   1971  HZ2 LYS A 126      17.431   7.100  -5.179  1.00 96.04           H  
ATOM   1972  HZ3 LYS A 126      17.495   6.443  -6.648  1.00 96.04           H  
ATOM   1973  N   TYR A 127      10.452   8.526  -7.030  1.00 96.10           N  
ATOM   1974  H   TYR A 127      10.688   9.283  -6.405  1.00 96.10           H  
ATOM   1975  CA  TYR A 127       9.527   7.500  -6.524  1.00 96.10           C  
ATOM   1976  HA  TYR A 127       9.687   6.574  -7.076  1.00 96.10           H  
ATOM   1977  C   TYR A 127       8.048   7.866  -6.696  1.00 96.10           C  
ATOM   1978  CB  TYR A 127       9.840   7.213  -5.055  1.00 96.10           C  
ATOM   1979  HB2 TYR A 127       9.202   6.401  -4.705  1.00 96.10           H  
ATOM   1980  HB3 TYR A 127       9.610   8.096  -4.460  1.00 96.10           H  
ATOM   1981  O   TYR A 127       7.173   7.032  -6.466  1.00 96.10           O  
ATOM   1982  CG  TYR A 127      11.278   6.815  -4.837  1.00 96.10           C  
ATOM   1983  CD1 TYR A 127      11.726   5.552  -5.260  1.00 96.10           C  
ATOM   1984  HD1 TYR A 127      11.043   4.844  -5.706  1.00 96.10           H  
ATOM   1985  CD2 TYR A 127      12.166   7.720  -4.231  1.00 96.10           C  
ATOM   1986  HD2 TYR A 127      11.793   8.670  -3.879  1.00 96.10           H  
ATOM   1987  CE1 TYR A 127      13.065   5.184  -5.066  1.00 96.10           C  
ATOM   1988  HE1 TYR A 127      13.422   4.204  -5.349  1.00 96.10           H  
ATOM   1989  CE2 TYR A 127      13.506   7.347  -4.014  1.00 96.10           C  
ATOM   1990  HE2 TYR A 127      14.193   8.006  -3.503  1.00 96.10           H  
ATOM   1991  OH  TYR A 127      15.228   5.693  -4.283  1.00 96.10           O  
ATOM   1992  HH  TYR A 127      15.769   6.340  -3.824  1.00 96.10           H  
ATOM   1993  CZ  TYR A 127      13.944   6.072  -4.429  1.00 96.10           C  
ATOM   1994  N   SER A 128       7.740   9.094  -7.126  1.00 95.97           N  
ATOM   1995  H   SER A 128       8.483   9.767  -7.249  1.00 95.97           H  
ATOM   1996  CA  SER A 128       6.358   9.561  -7.303  1.00 95.97           C  
ATOM   1997  HA  SER A 128       5.789   9.329  -6.402  1.00 95.97           H  
ATOM   1998  C   SER A 128       5.633   8.897  -8.478  1.00 95.97           C  
ATOM   1999  CB  SER A 128       6.336  11.078  -7.504  1.00 95.97           C  
ATOM   2000  HB2 SER A 128       6.854  11.331  -8.430  1.00 95.97           H  
ATOM   2001  HB3 SER A 128       5.301  11.412  -7.578  1.00 95.97           H  
ATOM   2002  O   SER A 128       4.406   8.904  -8.511  1.00 95.97           O  
ATOM   2003  OG  SER A 128       6.964  11.737  -6.421  1.00 95.97           O  
ATOM   2004  HG  SER A 128       6.713  12.664  -6.433  1.00 95.97           H  
ATOM   2005  N   GLY A 129       6.375   8.349  -9.449  1.00 95.14           N  
ATOM   2006  H   GLY A 129       7.380   8.393  -9.351  1.00 95.14           H  
ATOM   2007  CA  GLY A 129       5.820   7.682 -10.634  1.00 95.14           C  
ATOM   2008  HA2 GLY A 129       6.504   7.833 -11.469  1.00 95.14           H  
ATOM   2009  HA3 GLY A 129       4.863   8.135 -10.893  1.00 95.14           H  
ATOM   2010  C   GLY A 129       5.599   6.173 -10.480  1.00 95.14           C  
ATOM   2011  O   GLY A 129       4.921   5.570 -11.317  1.00 95.14           O  
ATOM   2012  N   ILE A 130       6.157   5.557  -9.436  1.00 95.66           N  
ATOM   2013  H   ILE A 130       6.647   6.113  -8.749  1.00 95.66           H  
ATOM   2014  CA  ILE A 130       5.919   4.145  -9.111  1.00 95.66           C  
ATOM   2015  HA  ILE A 130       6.081   3.543 -10.005  1.00 95.66           H  
ATOM   2016  C   ILE A 130       4.454   4.011  -8.663  1.00 95.66           C  
ATOM   2017  CB  ILE A 130       6.927   3.681  -8.032  1.00 95.66           C  
ATOM   2018  HB  ILE A 130       6.912   4.396  -7.210  1.00 95.66           H  
ATOM   2019  O   ILE A 130       4.024   4.828  -7.850  1.00 95.66           O  
ATOM   2020  CG1 ILE A 130       8.359   3.673  -8.615  1.00 95.66           C  
ATOM   2021 HG12 ILE A 130       8.421   2.950  -9.428  1.00 95.66           H  
ATOM   2022 HG13 ILE A 130       8.584   4.658  -9.022  1.00 95.66           H  
ATOM   2023  CG2 ILE A 130       6.526   2.315  -7.461  1.00 95.66           C  
ATOM   2024 HG21 ILE A 130       7.309   1.908  -6.822  1.00 95.66           H  
ATOM   2025 HG22 ILE A 130       6.327   1.601  -8.260  1.00 95.66           H  
ATOM   2026 HG23 ILE A 130       5.629   2.416  -6.849  1.00 95.66           H  
ATOM   2027  CD1 ILE A 130       9.445   3.355  -7.582  1.00 95.66           C  
ATOM   2028 HD11 ILE A 130       9.269   3.934  -6.675  1.00 95.66           H  
ATOM   2029 HD12 ILE A 130       9.442   2.292  -7.342  1.00 95.66           H  
ATOM   2030 HD13 ILE A 130      10.422   3.609  -7.992  1.00 95.66           H  
ATOM   2031  N   PRO A 131       3.651   3.061  -9.175  1.00 96.11           N  
ATOM   2032  CA  PRO A 131       2.262   2.904  -8.735  1.00 96.11           C  
ATOM   2033  HA  PRO A 131       1.697   3.808  -8.964  1.00 96.11           H  
ATOM   2034  C   PRO A 131       2.148   2.627  -7.230  1.00 96.11           C  
ATOM   2035  CB  PRO A 131       1.708   1.728  -9.540  1.00 96.11           C  
ATOM   2036  HB2 PRO A 131       1.222   2.079 -10.450  1.00 96.11           H  
ATOM   2037  HB3 PRO A 131       1.022   1.124  -8.946  1.00 96.11           H  
ATOM   2038  O   PRO A 131       3.079   2.119  -6.615  1.00 96.11           O  
ATOM   2039  CG  PRO A 131       2.949   0.925  -9.907  1.00 96.11           C  
ATOM   2040  HG2 PRO A 131       3.235   0.284  -9.074  1.00 96.11           H  
ATOM   2041  HG3 PRO A 131       2.774   0.332 -10.805  1.00 96.11           H  
ATOM   2042  CD  PRO A 131       4.006   2.005 -10.114  1.00 96.11           C  
ATOM   2043  HD2 PRO A 131       3.946   2.390 -11.133  1.00 96.11           H  
ATOM   2044  HD3 PRO A 131       4.997   1.591  -9.932  1.00 96.11           H  
ATOM   2045  N   GLU A 132       1.007   2.959  -6.630  1.00 95.00           N  
ATOM   2046  H   GLU A 132       0.302   3.444  -7.167  1.00 95.00           H  
ATOM   2047  CA  GLU A 132       0.657   2.493  -5.276  1.00 95.00           C  
ATOM   2048  HA  GLU A 132       1.478   2.691  -4.587  1.00 95.00           H  
ATOM   2049  C   GLU A 132       0.395   0.990  -5.288  1.00 95.00           C  
ATOM   2050  CB  GLU A 132      -0.607   3.193  -4.755  1.00 95.00           C  
ATOM   2051  HB2 GLU A 132      -0.862   2.794  -3.773  1.00 95.00           H  
ATOM   2052  HB3 GLU A 132      -1.436   3.001  -5.437  1.00 95.00           H  
ATOM   2053  O   GLU A 132      -0.339   0.504  -6.154  1.00 95.00           O  
ATOM   2054  CG  GLU A 132      -0.399   4.697  -4.640  1.00 95.00           C  
ATOM   2055  HG2 GLU A 132       0.382   4.892  -3.906  1.00 95.00           H  
ATOM   2056  HG3 GLU A 132      -0.054   5.072  -5.604  1.00 95.00           H  
ATOM   2057  CD  GLU A 132      -1.664   5.478  -4.283  1.00 95.00           C  
ATOM   2058  OE1 GLU A 132      -1.686   6.693  -4.555  1.00 95.00           O  
ATOM   2059  OE2 GLU A 132      -2.703   4.957  -3.834  1.00 95.00           O  
ATOM   2060  N   PHE A 133       0.942   0.267  -4.315  1.00 92.82           N  
ATOM   2061  H   PHE A 133       1.567   0.710  -3.657  1.00 92.82           H  
ATOM   2062  CA  PHE A 133       0.742  -1.180  -4.214  1.00 92.82           C  
ATOM   2063  HA  PHE A 133       0.551  -1.583  -5.209  1.00 92.82           H  
ATOM   2064  C   PHE A 133      -0.493  -1.547  -3.380  1.00 92.82           C  
ATOM   2065  CB  PHE A 133       2.041  -1.835  -3.730  1.00 92.82           C  
ATOM   2066  HB2 PHE A 133       2.397  -1.328  -2.834  1.00 92.82           H  
ATOM   2067  HB3 PHE A 133       1.834  -2.873  -3.468  1.00 92.82           H  
ATOM   2068  O   PHE A 133      -0.954  -2.685  -3.439  1.00 92.82           O  
ATOM   2069  CG  PHE A 133       3.137  -1.822  -4.783  1.00 92.82           C  
ATOM   2070  CD1 PHE A 133       3.397  -2.970  -5.552  1.00 92.82           C  
ATOM   2071  HD1 PHE A 133       2.852  -3.884  -5.368  1.00 92.82           H  
ATOM   2072  CD2 PHE A 133       3.902  -0.664  -5.010  1.00 92.82           C  
ATOM   2073  HD2 PHE A 133       3.726   0.228  -4.427  1.00 92.82           H  
ATOM   2074  CE1 PHE A 133       4.396  -2.963  -6.538  1.00 92.82           C  
ATOM   2075  HE1 PHE A 133       4.611  -3.863  -7.095  1.00 92.82           H  
ATOM   2076  CE2 PHE A 133       4.909  -0.657  -5.988  1.00 92.82           C  
ATOM   2077  HE2 PHE A 133       5.513   0.227  -6.130  1.00 92.82           H  
ATOM   2078  CZ  PHE A 133       5.155  -1.804  -6.757  1.00 92.82           C  
ATOM   2079  HZ  PHE A 133       5.954  -1.809  -7.485  1.00 92.82           H  
ATOM   2080  N   CYS A 134      -1.082  -0.606  -2.636  1.00 93.37           N  
ATOM   2081  H   CYS A 134      -0.647   0.303  -2.572  1.00 93.37           H  
ATOM   2082  CA  CYS A 134      -2.331  -0.845  -1.911  1.00 93.37           C  
ATOM   2083  HA  CYS A 134      -2.252  -1.803  -1.397  1.00 93.37           H  
ATOM   2084  C   CYS A 134      -3.557  -0.900  -2.832  1.00 93.37           C  
ATOM   2085  CB  CYS A 134      -2.550   0.230  -0.851  1.00 93.37           C  
ATOM   2086  HB2 CYS A 134      -2.518   1.215  -1.316  1.00 93.37           H  
ATOM   2087  HB3 CYS A 134      -3.520   0.075  -0.377  1.00 93.37           H  
ATOM   2088  O   CYS A 134      -3.730  -0.089  -3.745  1.00 93.37           O  
ATOM   2089  SG  CYS A 134      -1.272   0.098   0.408  1.00 93.37           S  
ATOM   2090  HG  CYS A 134      -0.244   0.252  -0.431  1.00 93.37           H  
ATOM   2091  N   CYS A 135      -4.479  -1.798  -2.507  1.00 95.63           N  
ATOM   2092  H   CYS A 135      -4.289  -2.411  -1.727  1.00 95.63           H  
ATOM   2093  CA  CYS A 135      -5.776  -1.937  -3.156  1.00 95.63           C  
ATOM   2094  HA  CYS A 135      -6.047  -0.996  -3.634  1.00 95.63           H  
ATOM   2095  C   CYS A 135      -6.868  -2.250  -2.120  1.00 95.63           C  
ATOM   2096  CB  CYS A 135      -5.657  -3.002  -4.257  1.00 95.63           C  
ATOM   2097  HB2 CYS A 135      -4.816  -2.762  -4.907  1.00 95.63           H  
ATOM   2098  HB3 CYS A 135      -6.566  -3.027  -4.858  1.00 95.63           H  
ATOM   2099  O   CYS A 135      -6.591  -2.438  -0.936  1.00 95.63           O  
ATOM   2100  SG  CYS A 135      -5.397  -4.635  -3.522  1.00 95.63           S  
ATOM   2101  HG  CYS A 135      -4.318  -4.326  -2.797  1.00 95.63           H  
ATOM   2102  N   VAL A 136      -8.121  -2.284  -2.566  1.00 97.48           N  
ATOM   2103  H   VAL A 136      -8.274  -2.115  -3.550  1.00 97.48           H  
ATOM   2104  CA  VAL A 136      -9.256  -2.793  -1.794  1.00 97.48           C  
ATOM   2105  HA  VAL A 136      -8.897  -3.136  -0.824  1.00 97.48           H  
ATOM   2106  C   VAL A 136      -9.849  -3.985  -2.526  1.00 97.48           C  
ATOM   2107  CB  VAL A 136     -10.320  -1.712  -1.539  1.00 97.48           C  
ATOM   2108  HB  VAL A 136     -10.600  -1.243  -2.482  1.00 97.48           H  
ATOM   2109  O   VAL A 136     -10.233  -3.857  -3.689  1.00 97.48           O  
ATOM   2110  CG1 VAL A 136     -11.575  -2.293  -0.877  1.00 97.48           C  
ATOM   2111 HG11 VAL A 136     -12.249  -1.491  -0.576  1.00 97.48           H  
ATOM   2112 HG12 VAL A 136     -11.304  -2.870   0.007  1.00 97.48           H  
ATOM   2113 HG13 VAL A 136     -12.110  -2.941  -1.573  1.00 97.48           H  
ATOM   2114  CG2 VAL A 136      -9.780  -0.639  -0.592  1.00 97.48           C  
ATOM   2115 HG21 VAL A 136      -9.600  -1.081   0.388  1.00 97.48           H  
ATOM   2116 HG22 VAL A 136      -8.838  -0.250  -0.979  1.00 97.48           H  
ATOM   2117 HG23 VAL A 136     -10.500   0.174  -0.497  1.00 97.48           H  
ATOM   2118  N   LEU A 137      -9.962  -5.111  -1.825  1.00 97.96           N  
ATOM   2119  H   LEU A 137      -9.629  -5.106  -0.872  1.00 97.96           H  
ATOM   2120  CA  LEU A 137     -10.651  -6.313  -2.275  1.00 97.96           C  
ATOM   2121  HA  LEU A 137     -10.821  -6.245  -3.350  1.00 97.96           H  
ATOM   2122  C   LEU A 137     -12.005  -6.421  -1.571  1.00 97.96           C  
ATOM   2123  CB  LEU A 137      -9.758  -7.536  -2.003  1.00 97.96           C  
ATOM   2124  HB2 LEU A 137      -8.820  -7.421  -2.546  1.00 97.96           H  
ATOM   2125  HB3 LEU A 137      -9.531  -7.564  -0.937  1.00 97.96           H  
ATOM   2126  O   LEU A 137     -12.077  -6.576  -0.352  1.00 97.96           O  
ATOM   2127  CG  LEU A 137     -10.401  -8.882  -2.385  1.00 97.96           C  
ATOM   2128  HG  LEU A 137     -11.334  -9.007  -1.836  1.00 97.96           H  
ATOM   2129  CD1 LEU A 137     -10.698  -8.979  -3.883  1.00 97.96           C  
ATOM   2130 HD11 LEU A 137     -11.416  -8.216  -4.183  1.00 97.96           H  
ATOM   2131 HD12 LEU A 137     -11.140  -9.953  -4.097  1.00 97.96           H  
ATOM   2132 HD13 LEU A 137      -9.778  -8.865  -4.456  1.00 97.96           H  
ATOM   2133  CD2 LEU A 137      -9.470 -10.029  -1.998  1.00 97.96           C  
ATOM   2134 HD21 LEU A 137      -9.950 -10.983  -2.213  1.00 97.96           H  
ATOM   2135 HD22 LEU A 137      -9.249  -9.982  -0.932  1.00 97.96           H  
ATOM   2136 HD23 LEU A 137      -8.536  -9.965  -2.556  1.00 97.96           H  
ATOM   2137  N   ASN A 138     -13.085  -6.371  -2.343  1.00 98.01           N  
ATOM   2138  H   ASN A 138     -12.955  -6.238  -3.336  1.00 98.01           H  
ATOM   2139  CA  ASN A 138     -14.430  -6.664  -1.869  1.00 98.01           C  
ATOM   2140  HA  ASN A 138     -14.463  -6.584  -0.783  1.00 98.01           H  
ATOM   2141  C   ASN A 138     -14.796  -8.108  -2.235  1.00 98.01           C  
ATOM   2142  CB  ASN A 138     -15.392  -5.615  -2.440  1.00 98.01           C  
ATOM   2143  HB2 ASN A 138     -15.461  -5.732  -3.521  1.00 98.01           H  
ATOM   2144  HB3 ASN A 138     -15.004  -4.619  -2.222  1.00 98.01           H  
ATOM   2145  O   ASN A 138     -15.157  -8.387  -3.379  1.00 98.01           O  
ATOM   2146  CG  ASN A 138     -16.779  -5.716  -1.836  1.00 98.01           C  
ATOM   2147  ND2 ASN A 138     -17.715  -4.951  -2.344  1.00 98.01           N  
ATOM   2148 HD21 ASN A 138     -17.520  -4.434  -3.189  1.00 98.01           H  
ATOM   2149 HD22 ASN A 138     -18.645  -5.108  -1.982  1.00 98.01           H  
ATOM   2150  OD1 ASN A 138     -17.050  -6.436  -0.891  1.00 98.01           O  
ATOM   2151  N   ALA A 139     -14.647  -9.012  -1.268  1.00 98.12           N  
ATOM   2152  H   ALA A 139     -14.342  -8.704  -0.356  1.00 98.12           H  
ATOM   2153  CA  ALA A 139     -14.921 -10.441  -1.384  1.00 98.12           C  
ATOM   2154  HA  ALA A 139     -15.795 -10.601  -2.016  1.00 98.12           H  
ATOM   2155  C   ALA A 139     -15.191 -11.056   0.001  1.00 98.12           C  
ATOM   2156  CB  ALA A 139     -13.708 -11.111  -2.030  1.00 98.12           C  
ATOM   2157  HB1 ALA A 139     -12.839 -11.019  -1.380  1.00 98.12           H  
ATOM   2158  HB2 ALA A 139     -13.925 -12.166  -2.199  1.00 98.12           H  
ATOM   2159  HB3 ALA A 139     -13.489 -10.635  -2.986  1.00 98.12           H  
ATOM   2160  O   ALA A 139     -14.879 -10.438   1.023  1.00 98.12           O  
ATOM   2161  N   ASP A 140     -15.739 -12.273   0.030  1.00 97.08           N  
ATOM   2162  H   ASP A 140     -15.912 -12.755  -0.840  1.00 97.08           H  
ATOM   2163  CA  ASP A 140     -15.909 -13.053   1.262  1.00 97.08           C  
ATOM   2164  HA  ASP A 140     -16.133 -12.366   2.077  1.00 97.08           H  
ATOM   2165  C   ASP A 140     -14.600 -13.773   1.613  1.00 97.08           C  
ATOM   2166  CB  ASP A 140     -17.109 -14.006   1.131  1.00 97.08           C  
ATOM   2167  HB2 ASP A 140     -16.877 -14.798   0.419  1.00 97.08           H  
ATOM   2168  HB3 ASP A 140     -17.957 -13.444   0.740  1.00 97.08           H  
ATOM   2169  O   ASP A 140     -14.355 -14.914   1.227  1.00 97.08           O  
ATOM   2170  CG  ASP A 140     -17.531 -14.615   2.477  1.00 97.08           C  
ATOM   2171  OD1 ASP A 140     -17.226 -13.994   3.522  1.00 97.08           O  
ATOM   2172  OD2 ASP A 140     -18.270 -15.625   2.446  1.00 97.08           O  
ATOM   2173  N   VAL A 141     -13.703 -13.034   2.262  1.00 96.64           N  
ATOM   2174  H   VAL A 141     -13.982 -12.103   2.537  1.00 96.64           H  
ATOM   2175  CA  VAL A 141     -12.355 -13.476   2.640  1.00 96.64           C  
ATOM   2176  HA  VAL A 141     -12.313 -14.564   2.586  1.00 96.64           H  
ATOM   2177  C   VAL A 141     -12.064 -13.094   4.086  1.00 96.64           C  
ATOM   2178  CB  VAL A 141     -11.278 -12.913   1.685  1.00 96.64           C  
ATOM   2179  HB  VAL A 141     -10.304 -13.283   2.005  1.00 96.64           H  
ATOM   2180  O   VAL A 141     -12.797 -12.312   4.697  1.00 96.64           O  
ATOM   2181  CG1 VAL A 141     -11.492 -13.398   0.249  1.00 96.64           C  
ATOM   2182 HG11 VAL A 141     -10.693 -13.028  -0.393  1.00 96.64           H  
ATOM   2183 HG12 VAL A 141     -11.491 -14.488   0.237  1.00 96.64           H  
ATOM   2184 HG13 VAL A 141     -12.451 -13.048  -0.135  1.00 96.64           H  
ATOM   2185  CG2 VAL A 141     -11.205 -11.382   1.672  1.00 96.64           C  
ATOM   2186 HG21 VAL A 141     -10.970 -11.018   2.672  1.00 96.64           H  
ATOM   2187 HG22 VAL A 141     -12.153 -10.960   1.341  1.00 96.64           H  
ATOM   2188 HG23 VAL A 141     -10.412 -11.058   0.997  1.00 96.64           H  
ATOM   2189  N   GLU A 142     -10.969 -13.617   4.629  1.00 93.32           N  
ATOM   2190  H   GLU A 142     -10.392 -14.232   4.074  1.00 93.32           H  
ATOM   2191  CA  GLU A 142     -10.483 -13.292   5.968  1.00 93.32           C  
ATOM   2192  HA  GLU A 142     -11.187 -12.615   6.451  1.00 93.32           H  
ATOM   2193  C   GLU A 142      -9.137 -12.562   5.902  1.00 93.32           C  
ATOM   2194  CB  GLU A 142     -10.408 -14.559   6.834  1.00 93.32           C  
ATOM   2195  HB2 GLU A 142      -9.735 -15.276   6.364  1.00 93.32           H  
ATOM   2196  HB3 GLU A 142     -10.005 -14.285   7.809  1.00 93.32           H  
ATOM   2197  O   GLU A 142      -8.372 -12.698   4.945  1.00 93.32           O  
ATOM   2198  CG  GLU A 142     -11.794 -15.202   7.037  1.00 93.32           C  
ATOM   2199  HG2 GLU A 142     -12.470 -14.440   7.423  1.00 93.32           H  
ATOM   2200  HG3 GLU A 142     -12.178 -15.538   6.074  1.00 93.32           H  
ATOM   2201  CD  GLU A 142     -11.784 -16.397   8.006  1.00 93.32           C  
ATOM   2202  OE1 GLU A 142     -12.892 -16.807   8.424  1.00 93.32           O  
ATOM   2203  OE2 GLU A 142     -10.686 -16.879   8.362  1.00 93.32           O  
ATOM   2204  N   VAL A 143      -8.850 -11.772   6.938  1.00 92.03           N  
ATOM   2205  H   VAL A 143      -9.483 -11.779   7.725  1.00 92.03           H  
ATOM   2206  CA  VAL A 143      -7.547 -11.117   7.111  1.00 92.03           C  
ATOM   2207  HA  VAL A 143      -7.312 -10.550   6.211  1.00 92.03           H  
ATOM   2208  C   VAL A 143      -6.450 -12.169   7.283  1.00 92.03           C  
ATOM   2209  CB  VAL A 143      -7.586 -10.142   8.304  1.00 92.03           C  
ATOM   2210  HB  VAL A 143      -8.038 -10.644   9.159  1.00 92.03           H  
ATOM   2211  O   VAL A 143      -6.636 -13.156   7.991  1.00 92.03           O  
ATOM   2212  CG1 VAL A 143      -6.196  -9.660   8.722  1.00 92.03           C  
ATOM   2213 HG11 VAL A 143      -6.272  -8.837   9.432  1.00 92.03           H  
ATOM   2214 HG12 VAL A 143      -5.643 -10.470   9.198  1.00 92.03           H  
ATOM   2215 HG13 VAL A 143      -5.640  -9.326   7.846  1.00 92.03           H  
ATOM   2216  CG2 VAL A 143      -8.444  -8.916   7.960  1.00 92.03           C  
ATOM   2217 HG21 VAL A 143      -7.993  -8.380   7.125  1.00 92.03           H  
ATOM   2218 HG22 VAL A 143      -9.450  -9.234   7.686  1.00 92.03           H  
ATOM   2219 HG23 VAL A 143      -8.498  -8.250   8.821  1.00 92.03           H  
ATOM   2220  N   GLY A 144      -5.297 -11.927   6.663  1.00 84.25           N  
ATOM   2221  H   GLY A 144      -5.210 -11.070   6.135  1.00 84.25           H  
ATOM   2222  CA  GLY A 144      -4.122 -12.794   6.680  1.00 84.25           C  
ATOM   2223  HA2 GLY A 144      -3.230 -12.169   6.642  1.00 84.25           H  
ATOM   2224  HA3 GLY A 144      -4.103 -13.370   7.605  1.00 84.25           H  
ATOM   2225  C   GLY A 144      -4.047 -13.777   5.511  1.00 84.25           C  
ATOM   2226  O   GLY A 144      -3.040 -14.466   5.380  1.00 84.25           O  
ATOM   2227  N   LEU A 145      -5.073 -13.852   4.655  1.00 88.48           N  
ATOM   2228  H   LEU A 145      -5.878 -13.261   4.802  1.00 88.48           H  
ATOM   2229  CA  LEU A 145      -5.030 -14.709   3.472  1.00 88.48           C  
ATOM   2230  HA  LEU A 145      -4.592 -15.665   3.761  1.00 88.48           H  
ATOM   2231  C   LEU A 145      -4.129 -14.122   2.380  1.00 88.48           C  
ATOM   2232  CB  LEU A 145      -6.446 -14.966   2.925  1.00 88.48           C  
ATOM   2233  HB2 LEU A 145      -6.348 -15.527   1.995  1.00 88.48           H  
ATOM   2234  HB3 LEU A 145      -6.905 -14.007   2.687  1.00 88.48           H  
ATOM   2235  O   LEU A 145      -4.253 -12.950   2.020  1.00 88.48           O  
ATOM   2236  CG  LEU A 145      -7.384 -15.747   3.863  1.00 88.48           C  
ATOM   2237  HG  LEU A 145      -7.594 -15.153   4.753  1.00 88.48           H  
ATOM   2238  CD1 LEU A 145      -8.700 -16.020   3.131  1.00 88.48           C  
ATOM   2239 HD11 LEU A 145      -8.532 -16.683   2.282  1.00 88.48           H  
ATOM   2240 HD12 LEU A 145      -9.410 -16.482   3.818  1.00 88.48           H  
ATOM   2241 HD13 LEU A 145      -9.114 -15.078   2.772  1.00 88.48           H  
ATOM   2242  CD2 LEU A 145      -6.802 -17.089   4.307  1.00 88.48           C  
ATOM   2243 HD21 LEU A 145      -7.557 -17.655   4.853  1.00 88.48           H  
ATOM   2244 HD22 LEU A 145      -6.461 -17.657   3.442  1.00 88.48           H  
ATOM   2245 HD23 LEU A 145      -5.963 -16.919   4.982  1.00 88.48           H  
ATOM   2246  N   ASN A 146      -3.303 -14.986   1.789  1.00 87.40           N  
ATOM   2247  H   ASN A 146      -3.214 -15.908   2.189  1.00 87.40           H  
ATOM   2248  CA  ASN A 146      -2.601 -14.728   0.535  1.00 87.40           C  
ATOM   2249  HA  ASN A 146      -2.508 -13.652   0.387  1.00 87.40           H  
ATOM   2250  C   ASN A 146      -3.408 -15.316  -0.626  1.00 87.40           C  
ATOM   2251  CB  ASN A 146      -1.190 -15.321   0.603  1.00 87.40           C  
ATOM   2252  HB2 ASN A 146      -1.249 -16.390   0.803  1.00 87.40           H  
ATOM   2253  HB3 ASN A 146      -0.686 -15.172  -0.352  1.00 87.40           H  
ATOM   2254  O   ASN A 146      -3.722 -16.511  -0.641  1.00 87.40           O  
ATOM   2255  CG  ASN A 146      -0.359 -14.647   1.673  1.00 87.40           C  
ATOM   2256  ND2 ASN A 146       0.055 -15.368   2.689  1.00 87.40           N  
ATOM   2257 HD21 ASN A 146      -0.223 -16.332   2.809  1.00 87.40           H  
ATOM   2258 HD22 ASN A 146       0.466 -14.852   3.453  1.00 87.40           H  
ATOM   2259  OD1 ASN A 146      -0.068 -13.468   1.597  1.00 87.40           O  
ATOM   2260  N   LEU A 147      -3.748 -14.480  -1.601  1.00 90.55           N  
ATOM   2261  H   LEU A 147      -3.447 -13.519  -1.519  1.00 90.55           H  
ATOM   2262  CA  LEU A 147      -4.663 -14.801  -2.687  1.00 90.55           C  
ATOM   2263  HA  LEU A 147      -4.925 -15.858  -2.634  1.00 90.55           H  
ATOM   2264  C   LEU A 147      -4.020 -14.550  -4.048  1.00 90.55           C  
ATOM   2265  CB  LEU A 147      -5.957 -13.982  -2.546  1.00 90.55           C  
ATOM   2266  HB2 LEU A 147      -6.621 -14.231  -3.374  1.00 90.55           H  
ATOM   2267  HB3 LEU A 147      -5.696 -12.927  -2.636  1.00 90.55           H  
ATOM   2268  O   LEU A 147      -3.338 -13.552  -4.273  1.00 90.55           O  
ATOM   2269  CG  LEU A 147      -6.718 -14.180  -1.223  1.00 90.55           C  
ATOM   2270  HG  LEU A 147      -6.066 -13.956  -0.379  1.00 90.55           H  
ATOM   2271  CD1 LEU A 147      -7.896 -13.212  -1.170  1.00 90.55           C  
ATOM   2272 HD11 LEU A 147      -8.385 -13.298  -0.200  1.00 90.55           H  
ATOM   2273 HD12 LEU A 147      -8.606 -13.438  -1.966  1.00 90.55           H  
ATOM   2274 HD13 LEU A 147      -7.531 -12.191  -1.281  1.00 90.55           H  
ATOM   2275  CD2 LEU A 147      -7.262 -15.601  -1.067  1.00 90.55           C  
ATOM   2276 HD21 LEU A 147      -7.906 -15.655  -0.189  1.00 90.55           H  
ATOM   2277 HD22 LEU A 147      -6.427 -16.286  -0.922  1.00 90.55           H  
ATOM   2278 HD23 LEU A 147      -7.827 -15.890  -1.954  1.00 90.55           H  
ATOM   2279  N   LYS A 148      -4.318 -15.443  -4.981  1.00 90.32           N  
ATOM   2280  H   LYS A 148      -4.848 -16.251  -4.688  1.00 90.32           H  
ATOM   2281  CA  LYS A 148      -4.122 -15.263  -6.409  1.00 90.32           C  
ATOM   2282  HA  LYS A 148      -3.352 -14.511  -6.584  1.00 90.32           H  
ATOM   2283  C   LYS A 148      -5.436 -14.768  -7.006  1.00 90.32           C  
ATOM   2284  CB  LYS A 148      -3.650 -16.604  -6.972  1.00 90.32           C  
ATOM   2285  HB2 LYS A 148      -2.734 -16.891  -6.457  1.00 90.32           H  
ATOM   2286  HB3 LYS A 148      -4.403 -17.367  -6.774  1.00 90.32           H  
ATOM   2287  O   LYS A 148      -6.436 -15.484  -7.015  1.00 90.32           O  
ATOM   2288  CG  LYS A 148      -3.369 -16.540  -8.468  1.00 90.32           C  
ATOM   2289  HG2 LYS A 148      -2.625 -15.760  -8.628  1.00 90.32           H  
ATOM   2290  HG3 LYS A 148      -4.283 -16.305  -9.012  1.00 90.32           H  
ATOM   2291  CD  LYS A 148      -2.829 -17.897  -8.929  1.00 90.32           C  
ATOM   2292  HD2 LYS A 148      -3.551 -18.665  -8.653  1.00 90.32           H  
ATOM   2293  HD3 LYS A 148      -1.898 -18.105  -8.402  1.00 90.32           H  
ATOM   2294  CE  LYS A 148      -2.587 -17.964 -10.437  1.00 90.32           C  
ATOM   2295  HE2 LYS A 148      -1.809 -17.252 -10.712  1.00 90.32           H  
ATOM   2296  HE3 LYS A 148      -3.509 -17.697 -10.953  1.00 90.32           H  
ATOM   2297  NZ  LYS A 148      -2.158 -19.327 -10.812  1.00 90.32           N  
ATOM   2298  HZ1 LYS A 148      -1.298 -19.565 -10.340  1.00 90.32           H  
ATOM   2299  HZ2 LYS A 148      -2.849 -19.991 -10.493  1.00 90.32           H  
ATOM   2300  HZ3 LYS A 148      -2.038 -19.418 -11.810  1.00 90.32           H  
ATOM   2301  N   CYS A 149      -5.432 -13.540  -7.501  1.00 94.29           N  
ATOM   2302  H   CYS A 149      -4.580 -13.001  -7.431  1.00 94.29           H  
ATOM   2303  CA  CYS A 149      -6.593 -12.869  -8.066  1.00 94.29           C  
ATOM   2304  HA  CYS A 149      -7.503 -13.411  -7.809  1.00 94.29           H  
ATOM   2305  C   CYS A 149      -6.448 -12.810  -9.588  1.00 94.29           C  
ATOM   2306  CB  CYS A 149      -6.690 -11.466  -7.459  1.00 94.29           C  
ATOM   2307  HB2 CYS A 149      -5.763 -10.939  -7.689  1.00 94.29           H  
ATOM   2308  HB3 CYS A 149      -7.528 -10.924  -7.897  1.00 94.29           H  
ATOM   2309  O   CYS A 149      -5.630 -12.053 -10.108  1.00 94.29           O  
ATOM   2310  SG  CYS A 149      -6.875 -11.543  -5.659  1.00 94.29           S  
ATOM   2311  HG  CYS A 149      -6.406 -10.322  -5.386  1.00 94.29           H  
ATOM   2312  N   SER A 150      -7.247 -13.590 -10.315  1.00 96.44           N  
ATOM   2313  H   SER A 150      -7.958 -14.123  -9.834  1.00 96.44           H  
ATOM   2314  CA  SER A 150      -7.266 -13.523 -11.785  1.00 96.44           C  
ATOM   2315  HA  SER A 150      -6.273 -13.265 -12.154  1.00 96.44           H  
ATOM   2316  C   SER A 150      -8.237 -12.435 -12.235  1.00 96.44           C  
ATOM   2317  CB  SER A 150      -7.638 -14.870 -12.402  1.00 96.44           C  
ATOM   2318  HB2 SER A 150      -8.669 -15.117 -12.148  1.00 96.44           H  
ATOM   2319  HB3 SER A 150      -7.553 -14.806 -13.487  1.00 96.44           H  
ATOM   2320  O   SER A 150      -9.411 -12.480 -11.864  1.00 96.44           O  
ATOM   2321  OG  SER A 150      -6.771 -15.882 -11.922  1.00 96.44           O  
ATOM   2322  HG  SER A 150      -6.776 -15.849 -10.963  1.00 96.44           H  
ATOM   2323  N   LEU A 151      -7.766 -11.456 -13.010  1.00 97.58           N  
ATOM   2324  H   LEU A 151      -6.802 -11.492 -13.307  1.00 97.58           H  
ATOM   2325  CA  LEU A 151      -8.574 -10.321 -13.460  1.00 97.58           C  
ATOM   2326  HA  LEU A 151      -9.213  -9.993 -12.640  1.00 97.58           H  
ATOM   2327  C   LEU A 151      -9.492 -10.743 -14.615  1.00 97.58           C  
ATOM   2328  CB  LEU A 151      -7.664  -9.139 -13.854  1.00 97.58           C  
ATOM   2329  HB2 LEU A 151      -7.104  -9.414 -14.748  1.00 97.58           H  
ATOM   2330  HB3 LEU A 151      -8.307  -8.299 -14.116  1.00 97.58           H  
ATOM   2331  O   LEU A 151      -9.022 -11.040 -15.708  1.00 97.58           O  
ATOM   2332  CG  LEU A 151      -6.641  -8.665 -12.799  1.00 97.58           C  
ATOM   2333  HG  LEU A 151      -5.833  -9.392 -12.716  1.00 97.58           H  
ATOM   2334  CD1 LEU A 151      -6.040  -7.332 -13.238  1.00 97.58           C  
ATOM   2335 HD11 LEU A 151      -5.257  -7.036 -12.540  1.00 97.58           H  
ATOM   2336 HD12 LEU A 151      -6.808  -6.560 -13.279  1.00 97.58           H  
ATOM   2337 HD13 LEU A 151      -5.599  -7.444 -14.228  1.00 97.58           H  
ATOM   2338  CD2 LEU A 151      -7.237  -8.463 -11.407  1.00 97.58           C  
ATOM   2339 HD21 LEU A 151      -8.144  -7.861 -11.470  1.00 97.58           H  
ATOM   2340 HD22 LEU A 151      -6.512  -7.964 -10.764  1.00 97.58           H  
ATOM   2341 HD23 LEU A 151      -7.453  -9.440 -10.973  1.00 97.58           H  
ATOM   2342  N   LEU A 152     -10.809 -10.765 -14.398  1.00 98.09           N  
ATOM   2343  H   LEU A 152     -11.142 -10.511 -13.479  1.00 98.09           H  
ATOM   2344  CA  LEU A 152     -11.774 -11.275 -15.381  1.00 98.09           C  
ATOM   2345  HA  LEU A 152     -11.296 -12.031 -16.005  1.00 98.09           H  
ATOM   2346  C   LEU A 152     -12.295 -10.193 -16.321  1.00 98.09           C  
ATOM   2347  CB  LEU A 152     -12.977 -11.910 -14.666  1.00 98.09           C  
ATOM   2348  HB2 LEU A 152     -13.489 -11.130 -14.104  1.00 98.09           H  
ATOM   2349  HB3 LEU A 152     -13.667 -12.280 -15.425  1.00 98.09           H  
ATOM   2350  O   LEU A 152     -12.310 -10.367 -17.533  1.00 98.09           O  
ATOM   2351  CG  LEU A 152     -12.663 -13.057 -13.700  1.00 98.09           C  
ATOM   2352  HG  LEU A 152     -12.024 -12.684 -12.900  1.00 98.09           H  
ATOM   2353  CD1 LEU A 152     -13.989 -13.513 -13.079  1.00 98.09           C  
ATOM   2354 HD11 LEU A 152     -13.824 -13.827 -12.048  1.00 98.09           H  
ATOM   2355 HD12 LEU A 152     -14.710 -12.697 -13.036  1.00 98.09           H  
ATOM   2356 HD13 LEU A 152     -14.421 -14.337 -13.647  1.00 98.09           H  
ATOM   2357  CD2 LEU A 152     -11.961 -14.218 -14.410  1.00 98.09           C  
ATOM   2358 HD21 LEU A 152     -12.559 -14.569 -15.251  1.00 98.09           H  
ATOM   2359 HD22 LEU A 152     -11.802 -15.037 -13.709  1.00 98.09           H  
ATOM   2360 HD23 LEU A 152     -10.982 -13.896 -14.766  1.00 98.09           H  
ATOM   2361  N   SER A 153     -12.795  -9.100 -15.744  1.00 98.00           N  
ATOM   2362  H   SER A 153     -12.721  -9.020 -14.740  1.00 98.00           H  
ATOM   2363  CA  SER A 153     -13.450  -8.035 -16.500  1.00 98.00           C  
ATOM   2364  HA  SER A 153     -13.001  -7.990 -17.492  1.00 98.00           H  
ATOM   2365  C   SER A 153     -13.265  -6.696 -15.815  1.00 98.00           C  
ATOM   2366  CB  SER A 153     -14.945  -8.312 -16.692  1.00 98.00           C  
ATOM   2367  HB2 SER A 153     -15.353  -7.566 -17.375  1.00 98.00           H  
ATOM   2368  HB3 SER A 153     -15.081  -9.298 -17.137  1.00 98.00           H  
ATOM   2369  O   SER A 153     -13.469  -6.597 -14.598  1.00 98.00           O  
ATOM   2370  OG  SER A 153     -15.641  -8.239 -15.456  1.00 98.00           O  
ATOM   2371  HG  SER A 153     -15.113  -7.670 -14.892  1.00 98.00           H  
ATOM   2372  N   LYS A 154     -12.959  -5.658 -16.586  1.00 96.55           N  
ATOM   2373  H   LYS A 154     -12.810  -5.832 -17.570  1.00 96.55           H  
ATOM   2374  CA  LYS A 154     -12.787  -4.303 -16.070  1.00 96.55           C  
ATOM   2375  HA  LYS A 154     -12.083  -4.353 -15.240  1.00 96.55           H  
ATOM   2376  C   LYS A 154     -14.103  -3.736 -15.528  1.00 96.55           C  
ATOM   2377  CB  LYS A 154     -12.158  -3.446 -17.174  1.00 96.55           C  
ATOM   2378  HB2 LYS A 154     -11.323  -4.005 -17.596  1.00 96.55           H  
ATOM   2379  HB3 LYS A 154     -12.883  -3.265 -17.968  1.00 96.55           H  
ATOM   2380  O   LYS A 154     -15.159  -3.843 -16.150  1.00 96.55           O  
ATOM   2381  CG  LYS A 154     -11.632  -2.115 -16.626  1.00 96.55           C  
ATOM   2382  HG2 LYS A 154     -12.467  -1.439 -16.443  1.00 96.55           H  
ATOM   2383  HG3 LYS A 154     -11.109  -2.300 -15.688  1.00 96.55           H  
ATOM   2384  CD  LYS A 154     -10.650  -1.472 -17.608  1.00 96.55           C  
ATOM   2385  HD2 LYS A 154      -9.871  -2.199 -17.838  1.00 96.55           H  
ATOM   2386  HD3 LYS A 154     -11.167  -1.192 -18.526  1.00 96.55           H  
ATOM   2387  CE  LYS A 154     -10.019  -0.245 -16.945  1.00 96.55           C  
ATOM   2388  HE2 LYS A 154     -10.749   0.563 -16.918  1.00 96.55           H  
ATOM   2389  HE3 LYS A 154      -9.783  -0.507 -15.914  1.00 96.55           H  
ATOM   2390  NZ  LYS A 154      -8.776   0.168 -17.639  1.00 96.55           N  
ATOM   2391  HZ1 LYS A 154      -8.108  -0.589 -17.602  1.00 96.55           H  
ATOM   2392  HZ2 LYS A 154      -8.950   0.404 -18.605  1.00 96.55           H  
ATOM   2393  HZ3 LYS A 154      -8.349   0.947 -17.157  1.00 96.55           H  
ATOM   2394  N   THR A 155     -14.032  -3.091 -14.371  1.00 95.83           N  
ATOM   2395  H   THR A 155     -13.125  -3.028 -13.931  1.00 95.83           H  
ATOM   2396  CA  THR A 155     -15.097  -2.260 -13.795  1.00 95.83           C  
ATOM   2397  HA  THR A 155     -15.999  -2.389 -14.394  1.00 95.83           H  
ATOM   2398  C   THR A 155     -14.687  -0.785 -13.887  1.00 95.83           C  
ATOM   2399  CB  THR A 155     -15.452  -2.678 -12.351  1.00 95.83           C  
ATOM   2400  HB  THR A 155     -16.415  -2.236 -12.097  1.00 95.83           H  
ATOM   2401  O   THR A 155     -13.536  -0.484 -14.215  1.00 95.83           O  
ATOM   2402  CG2 THR A 155     -15.600  -4.191 -12.202  1.00 95.83           C  
ATOM   2403 HG21 THR A 155     -16.270  -4.575 -12.971  1.00 95.83           H  
ATOM   2404 HG22 THR A 155     -14.626  -4.671 -12.295  1.00 95.83           H  
ATOM   2405 HG23 THR A 155     -16.014  -4.423 -11.220  1.00 95.83           H  
ATOM   2406  OG1 THR A 155     -14.512  -2.208 -11.416  1.00 95.83           O  
ATOM   2407  HG1 THR A 155     -14.855  -2.454 -10.554  1.00 95.83           H  
ATOM   2408  N   PRO A 156     -15.582   0.182 -13.613  1.00 91.61           N  
ATOM   2409  CA  PRO A 156     -15.216   1.599 -13.645  1.00 91.61           C  
ATOM   2410  HA  PRO A 156     -14.950   1.864 -14.668  1.00 91.61           H  
ATOM   2411  C   PRO A 156     -14.041   1.980 -12.728  1.00 91.61           C  
ATOM   2412  CB  PRO A 156     -16.491   2.348 -13.245  1.00 91.61           C  
ATOM   2413  HB2 PRO A 156     -16.533   2.464 -12.162  1.00 91.61           H  
ATOM   2414  HB3 PRO A 156     -16.556   3.319 -13.735  1.00 91.61           H  
ATOM   2415  O   PRO A 156     -13.379   2.978 -12.999  1.00 91.61           O  
ATOM   2416  CG  PRO A 156     -17.606   1.406 -13.697  1.00 91.61           C  
ATOM   2417  HG2 PRO A 156     -17.769   1.515 -14.769  1.00 91.61           H  
ATOM   2418  HG3 PRO A 156     -18.530   1.576 -13.145  1.00 91.61           H  
ATOM   2419  CD  PRO A 156     -17.015   0.030 -13.403  1.00 91.61           C  
ATOM   2420  HD2 PRO A 156     -17.448  -0.716 -14.069  1.00 91.61           H  
ATOM   2421  HD3 PRO A 156     -17.204  -0.230 -12.362  1.00 91.61           H  
ATOM   2422  N   ASN A 157     -13.784   1.199 -11.669  1.00 90.73           N  
ATOM   2423  H   ASN A 157     -14.316   0.348 -11.561  1.00 90.73           H  
ATOM   2424  CA  ASN A 157     -12.795   1.509 -10.629  1.00 90.73           C  
ATOM   2425  HA  ASN A 157     -12.253   2.414 -10.901  1.00 90.73           H  
ATOM   2426  C   ASN A 157     -11.730   0.411 -10.433  1.00 90.73           C  
ATOM   2427  CB  ASN A 157     -13.544   1.769  -9.311  1.00 90.73           C  
ATOM   2428  HB2 ASN A 157     -14.044   0.850  -9.008  1.00 90.73           H  
ATOM   2429  HB3 ASN A 157     -12.826   2.027  -8.533  1.00 90.73           H  
ATOM   2430  O   ASN A 157     -10.927   0.510  -9.503  1.00 90.73           O  
ATOM   2431  CG  ASN A 157     -14.557   2.897  -9.383  1.00 90.73           C  
ATOM   2432  ND2 ASN A 157     -15.721   2.699  -8.811  1.00 90.73           N  
ATOM   2433 HD21 ASN A 157     -15.914   1.813  -8.365  1.00 90.73           H  
ATOM   2434 HD22 ASN A 157     -16.384   3.460  -8.862  1.00 90.73           H  
ATOM   2435  OD1 ASN A 157     -14.337   3.967  -9.925  1.00 90.73           O  
ATOM   2436  N   GLY A 158     -11.751  -0.652 -11.241  1.00 96.09           N  
ATOM   2437  H   GLY A 158     -12.419  -0.695 -11.998  1.00 96.09           H  
ATOM   2438  CA  GLY A 158     -10.895  -1.817 -11.038  1.00 96.09           C  
ATOM   2439  HA2 GLY A 158     -10.927  -2.080  -9.981  1.00 96.09           H  
ATOM   2440  HA3 GLY A 158      -9.865  -1.569 -11.294  1.00 96.09           H  
ATOM   2441  C   GLY A 158     -11.325  -3.017 -11.876  1.00 96.09           C  
ATOM   2442  O   GLY A 158     -11.568  -2.868 -13.073  1.00 96.09           O  
ATOM   2443  N   PHE A 159     -11.400  -4.204 -11.271  1.00 98.36           N  
ATOM   2444  H   PHE A 159     -11.216  -4.251 -10.279  1.00 98.36           H  
ATOM   2445  CA  PHE A 159     -11.706  -5.456 -11.970  1.00 98.36           C  
ATOM   2446  HA  PHE A 159     -12.267  -5.233 -12.877  1.00 98.36           H  
ATOM   2447  C   PHE A 159     -12.552  -6.400 -11.117  1.00 98.36           C  
ATOM   2448  CB  PHE A 159     -10.406  -6.168 -12.377  1.00 98.36           C  
ATOM   2449  HB2 PHE A 159     -10.650  -7.153 -12.773  1.00 98.36           H  
ATOM   2450  HB3 PHE A 159      -9.798  -6.317 -11.485  1.00 98.36           H  
ATOM   2451  O   PHE A 159     -12.357  -6.504  -9.907  1.00 98.36           O  
ATOM   2452  CG  PHE A 159      -9.585  -5.427 -13.411  1.00 98.36           C  
ATOM   2453  CD1 PHE A 159      -9.716  -5.737 -14.778  1.00 98.36           C  
ATOM   2454  HD1 PHE A 159     -10.382  -6.526 -15.095  1.00 98.36           H  
ATOM   2455  CD2 PHE A 159      -8.686  -4.423 -13.008  1.00 98.36           C  
ATOM   2456  HD2 PHE A 159      -8.566  -4.199 -11.958  1.00 98.36           H  
ATOM   2457  CE1 PHE A 159      -8.958  -5.039 -15.735  1.00 98.36           C  
ATOM   2458  HE1 PHE A 159      -9.035  -5.305 -16.778  1.00 98.36           H  
ATOM   2459  CE2 PHE A 159      -7.942  -3.716 -13.965  1.00 98.36           C  
ATOM   2460  HE2 PHE A 159      -7.242  -2.954 -13.652  1.00 98.36           H  
ATOM   2461  CZ  PHE A 159      -8.073  -4.027 -15.328  1.00 98.36           C  
ATOM   2462  HZ  PHE A 159      -7.462  -3.515 -16.056  1.00 98.36           H  
ATOM   2463  N   LYS A 160     -13.439  -7.158 -11.768  1.00 98.59           N  
ATOM   2464  H   LYS A 160     -13.501  -7.033 -12.768  1.00 98.59           H  
ATOM   2465  CA  LYS A 160     -13.961  -8.403 -11.192  1.00 98.59           C  
ATOM   2466  HA  LYS A 160     -14.236  -8.235 -10.151  1.00 98.59           H  
ATOM   2467  C   LYS A 160     -12.871  -9.461 -11.222  1.00 98.59           C  
ATOM   2468  CB  LYS A 160     -15.177  -8.922 -11.954  1.00 98.59           C  
ATOM   2469  HB2 LYS A 160     -14.919  -9.065 -13.004  1.00 98.59           H  
ATOM   2470  HB3 LYS A 160     -15.445  -9.892 -11.535  1.00 98.59           H  
ATOM   2471  O   LYS A 160     -12.139  -9.543 -12.210  1.00 98.59           O  
ATOM   2472  CG  LYS A 160     -16.377  -7.983 -11.831  1.00 98.59           C  
ATOM   2473  HG2 LYS A 160     -16.184  -7.060 -12.379  1.00 98.59           H  
ATOM   2474  HG3 LYS A 160     -16.555  -7.754 -10.781  1.00 98.59           H  
ATOM   2475  CD  LYS A 160     -17.600  -8.686 -12.414  1.00 98.59           C  
ATOM   2476  HD2 LYS A 160     -17.429  -8.897 -13.470  1.00 98.59           H  
ATOM   2477  HD3 LYS A 160     -17.748  -9.627 -11.885  1.00 98.59           H  
ATOM   2478  CE  LYS A 160     -18.838  -7.812 -12.249  1.00 98.59           C  
ATOM   2479  HE2 LYS A 160     -18.926  -7.537 -11.198  1.00 98.59           H  
ATOM   2480  HE3 LYS A 160     -18.706  -6.902 -12.833  1.00 98.59           H  
ATOM   2481  NZ  LYS A 160     -20.034  -8.563 -12.690  1.00 98.59           N  
ATOM   2482  HZ1 LYS A 160     -20.110  -9.409 -12.143  1.00 98.59           H  
ATOM   2483  HZ2 LYS A 160     -20.872  -8.013 -12.565  1.00 98.59           H  
ATOM   2484  HZ3 LYS A 160     -19.932  -8.832 -13.658  1.00 98.59           H  
ATOM   2485  N   VAL A 161     -12.795 -10.276 -10.178  1.00 98.39           N  
ATOM   2486  H   VAL A 161     -13.452 -10.161  -9.420  1.00 98.39           H  
ATOM   2487  CA  VAL A 161     -11.738 -11.277 -10.017  1.00 98.39           C  
ATOM   2488  HA  VAL A 161     -11.281 -11.446 -10.993  1.00 98.39           H  
ATOM   2489  C   VAL A 161     -12.286 -12.620  -9.557  1.00 98.39           C  
ATOM   2490  CB  VAL A 161     -10.629 -10.785  -9.062  1.00 98.39           C  
ATOM   2491  HB  VAL A 161      -9.858 -11.553  -9.008  1.00 98.39           H  
ATOM   2492  O   VAL A 161     -13.272 -12.659  -8.824  1.00 98.39           O  
ATOM   2493  CG1 VAL A 161      -9.982  -9.501  -9.583  1.00 98.39           C  
ATOM   2494 HG11 VAL A 161      -9.709  -9.640 -10.630  1.00 98.39           H  
ATOM   2495 HG12 VAL A 161     -10.675  -8.663  -9.505  1.00 98.39           H  
ATOM   2496 HG13 VAL A 161      -9.086  -9.283  -9.004  1.00 98.39           H  
ATOM   2497  CG2 VAL A 161     -11.117 -10.489  -7.638  1.00 98.39           C  
ATOM   2498 HG21 VAL A 161     -10.271 -10.194  -7.018  1.00 98.39           H  
ATOM   2499 HG22 VAL A 161     -11.571 -11.379  -7.201  1.00 98.39           H  
ATOM   2500 HG23 VAL A 161     -11.847  -9.680  -7.645  1.00 98.39           H  
ATOM   2501  N   THR A 162     -11.616 -13.709  -9.938  1.00 98.33           N  
ATOM   2502  H   THR A 162     -10.843 -13.596 -10.579  1.00 98.33           H  
ATOM   2503  CA  THR A 162     -11.691 -14.983  -9.204  1.00 98.33           C  
ATOM   2504  HA  THR A 162     -12.614 -15.017  -8.624  1.00 98.33           H  
ATOM   2505  C   THR A 162     -10.522 -15.088  -8.239  1.00 98.33           C  
ATOM   2506  CB  THR A 162     -11.669 -16.228 -10.098  1.00 98.33           C  
ATOM   2507  HB  THR A 162     -11.632 -17.109  -9.457  1.00 98.33           H  
ATOM   2508  O   THR A 162      -9.408 -14.676  -8.572  1.00 98.33           O  
ATOM   2509  CG2 THR A 162     -12.888 -16.360 -10.998  1.00 98.33           C  
ATOM   2510 HG21 THR A 162     -12.917 -17.367 -11.414  1.00 98.33           H  
ATOM   2511 HG22 THR A 162     -12.811 -15.652 -11.823  1.00 98.33           H  
ATOM   2512 HG23 THR A 162     -13.802 -16.186 -10.429  1.00 98.33           H  
ATOM   2513  OG1 THR A 162     -10.534 -16.223 -10.929  1.00 98.33           O  
ATOM   2514  HG1 THR A 162      -9.758 -16.264 -10.365  1.00 98.33           H  
ATOM   2515  N   LEU A 163     -10.770 -15.682  -7.077  1.00 97.04           N  
ATOM   2516  H   LEU A 163     -11.705 -16.019  -6.899  1.00 97.04           H  
ATOM   2517  CA  LEU A 163      -9.826 -15.787  -5.975  1.00 97.04           C  
ATOM   2518  HA  LEU A 163      -8.919 -15.226  -6.204  1.00 97.04           H  
ATOM   2519  C   LEU A 163      -9.436 -17.244  -5.741  1.00 97.04           C  
ATOM   2520  CB  LEU A 163     -10.470 -15.189  -4.715  1.00 97.04           C  
ATOM   2521  HB2 LEU A 163      -9.749 -15.231  -3.898  1.00 97.04           H  
ATOM   2522  HB3 LEU A 163     -11.323 -15.812  -4.445  1.00 97.04           H  
ATOM   2523  O   LEU A 163     -10.294 -18.123  -5.634  1.00 97.04           O  
ATOM   2524  CG  LEU A 163     -10.974 -13.747  -4.871  1.00 97.04           C  
ATOM   2525  HG  LEU A 163     -11.693 -13.680  -5.689  1.00 97.04           H  
ATOM   2526  CD1 LEU A 163     -11.682 -13.315  -3.598  1.00 97.04           C  
ATOM   2527 HD11 LEU A 163     -12.029 -12.290  -3.726  1.00 97.04           H  
ATOM   2528 HD12 LEU A 163     -12.540 -13.961  -3.415  1.00 97.04           H  
ATOM   2529 HD13 LEU A 163     -11.001 -13.370  -2.749  1.00 97.04           H  
ATOM   2530  CD2 LEU A 163      -9.833 -12.775  -5.136  1.00 97.04           C  
ATOM   2531 HD21 LEU A 163      -9.380 -12.995  -6.103  1.00 97.04           H  
ATOM   2532 HD22 LEU A 163     -10.206 -11.751  -5.152  1.00 97.04           H  
ATOM   2533 HD23 LEU A 163      -9.081 -12.868  -4.352  1.00 97.04           H  
ATOM   2534  N   GLU A 164      -8.142 -17.485  -5.603  1.00 93.53           N  
ATOM   2535  H   GLU A 164      -7.489 -16.738  -5.788  1.00 93.53           H  
ATOM   2536  CA  GLU A 164      -7.575 -18.768  -5.200  1.00 93.53           C  
ATOM   2537  HA  GLU A 164      -8.366 -19.438  -4.863  1.00 93.53           H  
ATOM   2538  C   GLU A 164      -6.617 -18.532  -4.034  1.00 93.53           C  
ATOM   2539  CB  GLU A 164      -6.899 -19.411  -6.415  1.00 93.53           C  
ATOM   2540  HB2 GLU A 164      -7.635 -19.475  -7.216  1.00 93.53           H  
ATOM   2541  HB3 GLU A 164      -6.090 -18.765  -6.756  1.00 93.53           H  
ATOM   2542  O   GLU A 164      -5.792 -17.621  -4.076  1.00 93.53           O  
ATOM   2543  CG  GLU A 164      -6.342 -20.815  -6.159  1.00 93.53           C  
ATOM   2544  HG2 GLU A 164      -7.164 -21.481  -5.896  1.00 93.53           H  
ATOM   2545  HG3 GLU A 164      -5.637 -20.783  -5.328  1.00 93.53           H  
ATOM   2546  CD  GLU A 164      -5.639 -21.311  -7.431  1.00 93.53           C  
ATOM   2547  OE1 GLU A 164      -4.388 -21.348  -7.444  1.00 93.53           O  
ATOM   2548  OE2 GLU A 164      -6.348 -21.523  -8.443  1.00 93.53           O  
ATOM   2549  N   ASN A 165      -6.743 -19.313  -2.966  1.00 90.20           N  
ATOM   2550  H   ASN A 165      -7.399 -20.080  -3.001  1.00 90.20           H  
ATOM   2551  CA  ASN A 165      -5.830 -19.237  -1.838  1.00 90.20           C  
ATOM   2552  HA  ASN A 165      -5.674 -18.193  -1.566  1.00 90.20           H  
ATOM   2553  C   ASN A 165      -4.474 -19.810  -2.258  1.00 90.20           C  
ATOM   2554  CB  ASN A 165      -6.467 -19.963  -0.648  1.00 90.20           C  
ATOM   2555  HB2 ASN A 165      -7.377 -19.441  -0.352  1.00 90.20           H  
ATOM   2556  HB3 ASN A 165      -6.741 -20.973  -0.953  1.00 90.20           H  
ATOM   2557  O   ASN A 165      -4.399 -20.950  -2.706  1.00 90.20           O  
ATOM   2558  CG  ASN A 165      -5.531 -20.049   0.540  1.00 90.20           C  
ATOM   2559  ND2 ASN A 165      -5.836 -19.420   1.643  1.00 90.20           N  
ATOM   2560 HD21 ASN A 165      -6.670 -18.853   1.710  1.00 90.20           H  
ATOM   2561 HD22 ASN A 165      -5.154 -19.475   2.386  1.00 90.20           H  
ATOM   2562  OD1 ASN A 165      -4.520 -20.723   0.500  1.00 90.20           O  
ATOM   2563  N   VAL A 166      -3.406 -19.035  -2.090  1.00 81.66           N  
ATOM   2564  H   VAL A 166      -3.523 -18.122  -1.675  1.00 81.66           H  
ATOM   2565  CA  VAL A 166      -2.084 -19.405  -2.612  1.00 81.66           C  
ATOM   2566  HA  VAL A 166      -2.189 -19.671  -3.663  1.00 81.66           H  
ATOM   2567  C   VAL A 166      -1.493 -20.631  -1.908  1.00 81.66           C  
ATOM   2568  CB  VAL A 166      -1.122 -18.209  -2.512  1.00 81.66           C  
ATOM   2569  HB  VAL A 166      -1.029 -17.893  -1.473  1.00 81.66           H  
ATOM   2570  O   VAL A 166      -0.778 -21.416  -2.519  1.00 81.66           O  
ATOM   2571  CG1 VAL A 166       0.253 -18.602  -3.040  1.00 81.66           C  
ATOM   2572 HG11 VAL A 166       0.798 -19.182  -2.296  1.00 81.66           H  
ATOM   2573 HG12 VAL A 166       0.818 -17.708  -3.304  1.00 81.66           H  
ATOM   2574 HG13 VAL A 166       0.153 -19.196  -3.949  1.00 81.66           H  
ATOM   2575  CG2 VAL A 166      -1.605 -17.018  -3.349  1.00 81.66           C  
ATOM   2576 HG21 VAL A 166      -1.606 -17.286  -4.405  1.00 81.66           H  
ATOM   2577 HG22 VAL A 166      -2.617 -16.740  -3.053  1.00 81.66           H  
ATOM   2578 HG23 VAL A 166      -0.950 -16.160  -3.194  1.00 81.66           H  
ATOM   2579  N   GLU A 167      -1.793 -20.822  -0.625  1.00 76.33           N  
ATOM   2580  H   GLU A 167      -2.460 -20.202  -0.189  1.00 76.33           H  
ATOM   2581  CA  GLU A 167      -1.211 -21.895   0.191  1.00 76.33           C  
ATOM   2582  HA  GLU A 167      -0.162 -22.033  -0.071  1.00 76.33           H  
ATOM   2583  C   GLU A 167      -1.917 -23.240  -0.009  1.00 76.33           C  
ATOM   2584  CB  GLU A 167      -1.314 -21.486   1.667  1.00 76.33           C  
ATOM   2585  HB2 GLU A 167      -1.013 -22.322   2.300  1.00 76.33           H  
ATOM   2586  HB3 GLU A 167      -2.362 -21.271   1.874  1.00 76.33           H  
ATOM   2587  O   GLU A 167      -1.299 -24.298   0.112  1.00 76.33           O  
ATOM   2588  CG  GLU A 167      -0.435 -20.269   2.015  1.00 76.33           C  
ATOM   2589  HG2 GLU A 167       0.547 -20.626   2.323  1.00 76.33           H  
ATOM   2590  HG3 GLU A 167      -0.282 -19.655   1.127  1.00 76.33           H  
ATOM   2591  CD  GLU A 167      -1.025 -19.367   3.112  1.00 76.33           C  
ATOM   2592  OE1 GLU A 167      -0.515 -18.225   3.222  1.00 76.33           O  
ATOM   2593  OE2 GLU A 167      -1.972 -19.797   3.809  1.00 76.33           O  
ATOM   2594  N   THR A 168      -3.223 -23.204  -0.276  1.00 84.66           N  
ATOM   2595  H   THR A 168      -3.642 -22.290  -0.364  1.00 84.66           H  
ATOM   2596  CA  THR A 168      -4.076 -24.399  -0.385  1.00 84.66           C  
ATOM   2597  HA  THR A 168      -3.510 -25.273  -0.063  1.00 84.66           H  
ATOM   2598  C   THR A 168      -4.522 -24.699  -1.810  1.00 84.66           C  
ATOM   2599  CB  THR A 168      -5.312 -24.292   0.519  1.00 84.66           C  
ATOM   2600  HB  THR A 168      -5.923 -25.187   0.399  1.00 84.66           H  
ATOM   2601  O   THR A 168      -5.102 -25.759  -2.036  1.00 84.66           O  
ATOM   2602  CG2 THR A 168      -4.958 -24.143   1.998  1.00 84.66           C  
ATOM   2603 HG21 THR A 168      -4.408 -23.218   2.168  1.00 84.66           H  
ATOM   2604 HG22 THR A 168      -4.343 -24.986   2.312  1.00 84.66           H  
ATOM   2605 HG23 THR A 168      -5.874 -24.126   2.589  1.00 84.66           H  
ATOM   2606  OG1 THR A 168      -6.077 -23.165   0.179  1.00 84.66           O  
ATOM   2607  HG1 THR A 168      -5.523 -22.405   0.370  1.00 84.66           H  
ATOM   2608  N   GLU A 169      -4.298 -23.769  -2.744  1.00 86.20           N  
ATOM   2609  H   GLU A 169      -3.807 -22.928  -2.477  1.00 86.20           H  
ATOM   2610  CA  GLU A 169      -4.810 -23.790  -4.124  1.00 86.20           C  
ATOM   2611  HA  GLU A 169      -4.564 -22.829  -4.575  1.00 86.20           H  
ATOM   2612  C   GLU A 169      -6.349 -23.893  -4.189  1.00 86.20           C  
ATOM   2613  CB  GLU A 169      -4.078 -24.859  -4.957  1.00 86.20           C  
ATOM   2614  HB2 GLU A 169      -4.321 -25.845  -4.561  1.00 86.20           H  
ATOM   2615  HB3 GLU A 169      -4.437 -24.807  -5.985  1.00 86.20           H  
ATOM   2616  O   GLU A 169      -6.942 -24.215  -5.220  1.00 86.20           O  
ATOM   2617  CG  GLU A 169      -2.547 -24.676  -4.970  1.00 86.20           C  
ATOM   2618  HG2 GLU A 169      -2.313 -23.717  -5.432  1.00 86.20           H  
ATOM   2619  HG3 GLU A 169      -2.175 -24.654  -3.945  1.00 86.20           H  
ATOM   2620  CD  GLU A 169      -1.799 -25.798  -5.715  1.00 86.20           C  
ATOM   2621  OE1 GLU A 169      -0.546 -25.739  -5.752  1.00 86.20           O  
ATOM   2622  OE2 GLU A 169      -2.446 -26.744  -6.226  1.00 86.20           O  
ATOM   2623  N   ALA A 170      -7.034 -23.631  -3.070  1.00 93.39           N  
ATOM   2624  H   ALA A 170      -6.513 -23.366  -2.247  1.00 93.39           H  
ATOM   2625  CA  ALA A 170      -8.480 -23.717  -2.986  1.00 93.39           C  
ATOM   2626  HA  ALA A 170      -8.801 -24.588  -3.557  1.00 93.39           H  
ATOM   2627  C   ALA A 170      -9.123 -22.473  -3.601  1.00 93.39           C  
ATOM   2628  CB  ALA A 170      -8.903 -23.928  -1.528  1.00 93.39           C  
ATOM   2629  HB1 ALA A 170      -9.984 -24.050  -1.472  1.00 93.39           H  
ATOM   2630  HB2 ALA A 170      -8.613 -23.062  -0.932  1.00 93.39           H  
ATOM   2631  HB3 ALA A 170      -8.415 -24.817  -1.128  1.00 93.39           H  
ATOM   2632  O   ALA A 170      -8.721 -21.342  -3.320  1.00 93.39           O  
ATOM   2633  N   ASN A 171     -10.178 -22.672  -4.391  1.00 96.01           N  
ATOM   2634  H   ASN A 171     -10.460 -23.620  -4.598  1.00 96.01           H  
ATOM   2635  CA  ASN A 171     -11.000 -21.565  -4.859  1.00 96.01           C  
ATOM   2636  HA  ASN A 171     -10.345 -20.823  -5.315  1.00 96.01           H  
ATOM   2637  C   ASN A 171     -11.720 -20.907  -3.668  1.00 96.01           C  
ATOM   2638  CB  ASN A 171     -11.978 -22.074  -5.926  1.00 96.01           C  
ATOM   2639  HB2 ASN A 171     -12.706 -22.744  -5.469  1.00 96.01           H  
ATOM   2640  HB3 ASN A 171     -11.431 -22.616  -6.697  1.00 96.01           H  
ATOM   2641  O   ASN A 171     -12.386 -21.590  -2.890  1.00 96.01           O  
ATOM   2642  CG  ASN A 171     -12.719 -20.919  -6.567  1.00 96.01           C  
ATOM   2643  ND2 ASN A 171     -12.181 -20.342  -7.613  1.00 96.01           N  
ATOM   2644 HD21 ASN A 171     -12.647 -19.510  -7.944  1.00 96.01           H  
ATOM   2645 HD22 ASN A 171     -11.255 -20.602  -7.920  1.00 96.01           H  
ATOM   2646  OD1 ASN A 171     -13.766 -20.495  -6.117  1.00 96.01           O  
ATOM   2647  N   VAL A 172     -11.586 -19.586  -3.547  1.00 95.31           N  
ATOM   2648  H   VAL A 172     -11.010 -19.109  -4.226  1.00 95.31           H  
ATOM   2649  CA  VAL A 172     -12.192 -18.765  -2.481  1.00 95.31           C  
ATOM   2650  HA  VAL A 172     -12.562 -19.428  -1.698  1.00 95.31           H  
ATOM   2651  C   VAL A 172     -13.416 -17.993  -3.001  1.00 95.31           C  
ATOM   2652  CB  VAL A 172     -11.130 -17.844  -1.834  1.00 95.31           C  
ATOM   2653  HB  VAL A 172     -10.839 -17.074  -2.549  1.00 95.31           H  
ATOM   2654  O   VAL A 172     -14.128 -17.349  -2.241  1.00 95.31           O  
ATOM   2655  CG1 VAL A 172     -11.621 -17.161  -0.552  1.00 95.31           C  
ATOM   2656 HG11 VAL A 172     -12.391 -16.425  -0.779  1.00 95.31           H  
ATOM   2657 HG12 VAL A 172     -12.033 -17.900   0.135  1.00 95.31           H  
ATOM   2658 HG13 VAL A 172     -10.797 -16.643  -0.061  1.00 95.31           H  
ATOM   2659  CG2 VAL A 172      -9.867 -18.621  -1.438  1.00 95.31           C  
ATOM   2660 HG21 VAL A 172      -9.381 -19.018  -2.329  1.00 95.31           H  
ATOM   2661 HG22 VAL A 172     -10.125 -19.443  -0.771  1.00 95.31           H  
ATOM   2662 HG23 VAL A 172      -9.159 -17.956  -0.943  1.00 95.31           H  
ATOM   2663  N   GLY A 173     -13.708 -18.086  -4.301  1.00 97.32           N  
ATOM   2664  H   GLY A 173     -13.126 -18.679  -4.876  1.00 97.32           H  
ATOM   2665  CA  GLY A 173     -14.868 -17.472  -4.939  1.00 97.32           C  
ATOM   2666  HA2 GLY A 173     -15.578 -17.141  -4.182  1.00 97.32           H  
ATOM   2667  HA3 GLY A 173     -15.366 -18.219  -5.557  1.00 97.32           H  
ATOM   2668  C   GLY A 173     -14.506 -16.289  -5.832  1.00 97.32           C  
ATOM   2669  O   GLY A 173     -13.484 -16.292  -6.521  1.00 97.32           O  
ATOM   2670  N   GLU A 174     -15.383 -15.290  -5.852  1.00 98.23           N  
ATOM   2671  H   GLU A 174     -16.141 -15.305  -5.184  1.00 98.23           H  
ATOM   2672  CA  GLU A 174     -15.276 -14.100  -6.695  1.00 98.23           C  
ATOM   2673  HA  GLU A 174     -14.334 -14.129  -7.243  1.00 98.23           H  
ATOM   2674  C   GLU A 174     -15.271 -12.825  -5.850  1.00 98.23           C  
ATOM   2675  CB  GLU A 174     -16.424 -14.047  -7.719  1.00 98.23           C  
ATOM   2676  HB2 GLU A 174     -16.383 -13.086  -8.232  1.00 98.23           H  
ATOM   2677  HB3 GLU A 174     -17.375 -14.113  -7.191  1.00 98.23           H  
ATOM   2678  O   GLU A 174     -15.743 -12.800  -4.712  1.00 98.23           O  
ATOM   2679  CG  GLU A 174     -16.351 -15.156  -8.780  1.00 98.23           C  
ATOM   2680  HG2 GLU A 174     -16.386 -16.127  -8.286  1.00 98.23           H  
ATOM   2681  HG3 GLU A 174     -15.394 -15.068  -9.294  1.00 98.23           H  
ATOM   2682  CD  GLU A 174     -17.485 -15.081  -9.822  1.00 98.23           C  
ATOM   2683  OE1 GLU A 174     -17.597 -16.039 -10.620  1.00 98.23           O  
ATOM   2684  OE2 GLU A 174     -18.237 -14.074  -9.846  1.00 98.23           O  
ATOM   2685  N   GLY A 175     -14.772 -11.740  -6.434  1.00 98.20           N  
ATOM   2686  H   GLY A 175     -14.396 -11.824  -7.367  1.00 98.20           H  
ATOM   2687  CA  GLY A 175     -14.785 -10.428  -5.804  1.00 98.20           C  
ATOM   2688  HA2 GLY A 175     -15.730 -10.272  -5.285  1.00 98.20           H  
ATOM   2689  HA3 GLY A 175     -13.981 -10.386  -5.069  1.00 98.20           H  
ATOM   2690  C   GLY A 175     -14.581  -9.291  -6.791  1.00 98.20           C  
ATOM   2691  O   GLY A 175     -14.552  -9.479  -8.010  1.00 98.20           O  
ATOM   2692  N   GLU A 176     -14.406  -8.094  -6.245  1.00 98.32           N  
ATOM   2693  H   GLU A 176     -14.486  -8.018  -5.241  1.00 98.32           H  
ATOM   2694  CA  GLU A 176     -13.982  -6.916  -6.995  1.00 98.32           C  
ATOM   2695  HA  GLU A 176     -13.700  -7.222  -8.002  1.00 98.32           H  
ATOM   2696  C   GLU A 176     -12.750  -6.301  -6.334  1.00 98.32           C  
ATOM   2697  CB  GLU A 176     -15.143  -5.917  -7.123  1.00 98.32           C  
ATOM   2698  HB2 GLU A 176     -16.022  -6.449  -7.487  1.00 98.32           H  
ATOM   2699  HB3 GLU A 176     -15.369  -5.493  -6.144  1.00 98.32           H  
ATOM   2700  O   GLU A 176     -12.753  -6.027  -5.133  1.00 98.32           O  
ATOM   2701  CG  GLU A 176     -14.811  -4.788  -8.114  1.00 98.32           C  
ATOM   2702  HG2 GLU A 176     -14.581  -5.237  -9.080  1.00 98.32           H  
ATOM   2703  HG3 GLU A 176     -13.921  -4.261  -7.769  1.00 98.32           H  
ATOM   2704  CD  GLU A 176     -15.945  -3.769  -8.318  1.00 98.32           C  
ATOM   2705  OE1 GLU A 176     -15.725  -2.824  -9.120  1.00 98.32           O  
ATOM   2706  OE2 GLU A 176     -17.039  -3.933  -7.733  1.00 98.32           O  
ATOM   2707  N   ILE A 177     -11.701  -6.073  -7.122  1.00 98.13           N  
ATOM   2708  H   ILE A 177     -11.788  -6.281  -8.106  1.00 98.13           H  
ATOM   2709  CA  ILE A 177     -10.487  -5.388  -6.684  1.00 98.13           C  
ATOM   2710  HA  ILE A 177     -10.524  -5.305  -5.597  1.00 98.13           H  
ATOM   2711  C   ILE A 177     -10.469  -3.974  -7.257  1.00 98.13           C  
ATOM   2712  CB  ILE A 177      -9.236  -6.222  -7.017  1.00 98.13           C  
ATOM   2713  HB  ILE A 177      -9.443  -7.244  -6.701  1.00 98.13           H  
ATOM   2714  O   ILE A 177     -10.713  -3.776  -8.446  1.00 98.13           O  
ATOM   2715  CG1 ILE A 177      -8.030  -5.719  -6.197  1.00 98.13           C  
ATOM   2716 HG12 ILE A 177      -7.707  -4.745  -6.564  1.00 98.13           H  
ATOM   2717 HG13 ILE A 177      -8.323  -5.614  -5.153  1.00 98.13           H  
ATOM   2718  CG2 ILE A 177      -8.927  -6.251  -8.526  1.00 98.13           C  
ATOM   2719 HG21 ILE A 177      -8.179  -7.013  -8.744  1.00 98.13           H  
ATOM   2720 HG22 ILE A 177      -8.550  -5.284  -8.861  1.00 98.13           H  
ATOM   2721 HG23 ILE A 177      -9.829  -6.492  -9.087  1.00 98.13           H  
ATOM   2722  CD1 ILE A 177      -6.860  -6.704  -6.255  1.00 98.13           C  
ATOM   2723 HD11 ILE A 177      -6.050  -6.363  -5.610  1.00 98.13           H  
ATOM   2724 HD12 ILE A 177      -6.477  -6.790  -7.272  1.00 98.13           H  
ATOM   2725 HD13 ILE A 177      -7.196  -7.684  -5.917  1.00 98.13           H  
ATOM   2726  N   THR A 178     -10.201  -2.980  -6.416  1.00 96.91           N  
ATOM   2727  H   THR A 178      -9.993  -3.225  -5.458  1.00 96.91           H  
ATOM   2728  CA  THR A 178     -10.182  -1.555  -6.785  1.00 96.91           C  
ATOM   2729  HA  THR A 178     -10.038  -1.459  -7.861  1.00 96.91           H  
ATOM   2730  C   THR A 178      -9.018  -0.841  -6.110  1.00 96.91           C  
ATOM   2731  CB  THR A 178     -11.505  -0.852  -6.422  1.00 96.91           C  
ATOM   2732  HB  THR A 178     -11.431   0.198  -6.703  1.00 96.91           H  
ATOM   2733  O   THR A 178      -8.413  -1.365  -5.176  1.00 96.91           O  
ATOM   2734  CG2 THR A 178     -12.716  -1.446  -7.136  1.00 96.91           C  
ATOM   2735 HG21 THR A 178     -12.538  -1.480  -8.211  1.00 96.91           H  
ATOM   2736 HG22 THR A 178     -12.907  -2.457  -6.777  1.00 96.91           H  
ATOM   2737 HG23 THR A 178     -13.596  -0.832  -6.940  1.00 96.91           H  
ATOM   2738  OG1 THR A 178     -11.768  -0.931  -5.037  1.00 96.91           O  
ATOM   2739  HG1 THR A 178     -11.665  -1.853  -4.790  1.00 96.91           H  
ATOM   2740  N   ARG A 179      -8.694   0.378  -6.545  1.00 95.05           N  
ATOM   2741  H   ARG A 179      -9.173   0.750  -7.353  1.00 95.05           H  
ATOM   2742  CA  ARG A 179      -7.728   1.223  -5.830  1.00 95.05           C  
ATOM   2743  HA  ARG A 179      -6.788   0.677  -5.751  1.00 95.05           H  
ATOM   2744  C   ARG A 179      -8.218   1.549  -4.418  1.00 95.05           C  
ATOM   2745  CB  ARG A 179      -7.493   2.504  -6.631  1.00 95.05           C  
ATOM   2746  HB2 ARG A 179      -7.190   2.236  -7.643  1.00 95.05           H  
ATOM   2747  HB3 ARG A 179      -8.421   3.072  -6.701  1.00 95.05           H  
ATOM   2748  O   ARG A 179      -9.385   1.896  -4.240  1.00 95.05           O  
ATOM   2749  CG  ARG A 179      -6.416   3.374  -5.971  1.00 95.05           C  
ATOM   2750  HG2 ARG A 179      -6.834   3.876  -5.098  1.00 95.05           H  
ATOM   2751  HG3 ARG A 179      -5.572   2.758  -5.661  1.00 95.05           H  
ATOM   2752  CD  ARG A 179      -5.949   4.424  -6.968  1.00 95.05           C  
ATOM   2753  HD2 ARG A 179      -6.807   5.030  -7.258  1.00 95.05           H  
ATOM   2754  HD3 ARG A 179      -5.569   3.916  -7.855  1.00 95.05           H  
ATOM   2755  NE  ARG A 179      -4.893   5.289  -6.415  1.00 95.05           N  
ATOM   2756  HE  ARG A 179      -4.490   5.061  -5.518  1.00 95.05           H  
ATOM   2757  NH1 ARG A 179      -4.780   6.594  -8.279  1.00 95.05           N  
ATOM   2758 HH11 ARG A 179      -5.347   5.906  -8.754  1.00 95.05           H  
ATOM   2759 HH12 ARG A 179      -4.278   7.256  -8.853  1.00 95.05           H  
ATOM   2760  NH2 ARG A 179      -3.450   7.029  -6.539  1.00 95.05           N  
ATOM   2761 HH21 ARG A 179      -2.998   6.723  -5.689  1.00 95.05           H  
ATOM   2762 HH22 ARG A 179      -2.896   7.688  -7.066  1.00 95.05           H  
ATOM   2763  CZ  ARG A 179      -4.376   6.304  -7.074  1.00 95.05           C  
ATOM   2764  N   TRP A 180      -7.328   1.531  -3.426  1.00 95.33           N  
ATOM   2765  H   TRP A 180      -6.370   1.276  -3.624  1.00 95.33           H  
ATOM   2766  CA  TRP A 180      -7.643   2.091  -2.111  1.00 95.33           C  
ATOM   2767  HA  TRP A 180      -8.641   1.762  -1.821  1.00 95.33           H  
ATOM   2768  C   TRP A 180      -7.658   3.620  -2.168  1.00 95.33           C  
ATOM   2769  CB  TRP A 180      -6.657   1.588  -1.057  1.00 95.33           C  
ATOM   2770  HB2 TRP A 180      -5.649   1.847  -1.380  1.00 95.33           H  
ATOM   2771  HB3 TRP A 180      -6.705   0.500  -1.000  1.00 95.33           H  
ATOM   2772  O   TRP A 180      -6.672   4.255  -2.542  1.00 95.33           O  
ATOM   2773  CG  TRP A 180      -6.862   2.143   0.322  1.00 95.33           C  
ATOM   2774  CD1 TRP A 180      -8.043   2.345   0.958  1.00 95.33           C  
ATOM   2775  HD1 TRP A 180      -9.014   2.115   0.545  1.00 95.33           H  
ATOM   2776  CD2 TRP A 180      -5.830   2.541   1.272  1.00 95.33           C  
ATOM   2777  CE2 TRP A 180      -6.462   2.963   2.478  1.00 95.33           C  
ATOM   2778  CE3 TRP A 180      -4.421   2.563   1.243  1.00 95.33           C  
ATOM   2779  HE3 TRP A 180      -3.903   2.266   0.343  1.00 95.33           H  
ATOM   2780  NE1 TRP A 180      -7.810   2.857   2.223  1.00 95.33           N  
ATOM   2781  HE1 TRP A 180      -8.523   3.041   2.914  1.00 95.33           H  
ATOM   2782  CH2 TRP A 180      -4.333   3.270   3.575  1.00 95.33           C  
ATOM   2783  HH2 TRP A 180      -3.755   3.487   4.461  1.00 95.33           H  
ATOM   2784  CZ2 TRP A 180      -5.733   3.346   3.610  1.00 95.33           C  
ATOM   2785  HZ2 TRP A 180      -6.243   3.646   4.514  1.00 95.33           H  
ATOM   2786  CZ3 TRP A 180      -3.679   2.904   2.387  1.00 95.33           C  
ATOM   2787  HZ3 TRP A 180      -2.601   2.845   2.360  1.00 95.33           H  
ATOM   2788  N   ILE A 181      -8.788   4.224  -1.801  1.00 91.46           N  
ATOM   2789  H   ILE A 181      -9.584   3.649  -1.565  1.00 91.46           H  
ATOM   2790  CA  ILE A 181      -8.960   5.678  -1.769  1.00 91.46           C  
ATOM   2791  HA  ILE A 181      -8.011   6.160  -2.004  1.00 91.46           H  
ATOM   2792  C   ILE A 181      -9.358   6.083  -0.346  1.00 91.46           C  
ATOM   2793  CB  ILE A 181      -9.959   6.156  -2.847  1.00 91.46           C  
ATOM   2794  HB  ILE A 181     -10.951   5.776  -2.603  1.00 91.46           H  
ATOM   2795  O   ILE A 181     -10.550   6.207  -0.055  1.00 91.46           O  
ATOM   2796  CG1 ILE A 181      -9.567   5.625  -4.248  1.00 91.46           C  
ATOM   2797 HG12 ILE A 181      -9.543   4.535  -4.225  1.00 91.46           H  
ATOM   2798 HG13 ILE A 181      -8.569   5.977  -4.507  1.00 91.46           H  
ATOM   2799  CG2 ILE A 181      -9.998   7.700  -2.856  1.00 91.46           C  
ATOM   2800 HG21 ILE A 181     -10.231   8.081  -1.861  1.00 91.46           H  
ATOM   2801 HG22 ILE A 181     -10.781   8.053  -3.527  1.00 91.46           H  
ATOM   2802 HG23 ILE A 181      -9.031   8.096  -3.166  1.00 91.46           H  
ATOM   2803  CD1 ILE A 181     -10.541   6.011  -5.366  1.00 91.46           C  
ATOM   2804 HD11 ILE A 181     -10.267   5.479  -6.277  1.00 91.46           H  
ATOM   2805 HD12 ILE A 181     -10.493   7.082  -5.564  1.00 91.46           H  
ATOM   2806 HD13 ILE A 181     -11.557   5.730  -5.086  1.00 91.46           H  
ATOM   2807  N   PRO A 182      -8.386   6.270   0.562  1.00 93.82           N  
ATOM   2808  CA  PRO A 182      -8.679   6.770   1.895  1.00 93.82           C  
ATOM   2809  HA  PRO A 182      -9.445   6.152   2.363  1.00 93.82           H  
ATOM   2810  C   PRO A 182      -9.185   8.216   1.824  1.00 93.82           C  
ATOM   2811  CB  PRO A 182      -7.380   6.627   2.683  1.00 93.82           C  
ATOM   2812  HB2 PRO A 182      -7.344   5.638   3.139  1.00 93.82           H  
ATOM   2813  HB3 PRO A 182      -7.285   7.393   3.453  1.00 93.82           H  
ATOM   2814  O   PRO A 182      -8.748   9.017   0.991  1.00 93.82           O  
ATOM   2815  CG  PRO A 182      -6.300   6.736   1.605  1.00 93.82           C  
ATOM   2816  HG2 PRO A 182      -5.390   6.206   1.886  1.00 93.82           H  
ATOM   2817  HG3 PRO A 182      -6.091   7.786   1.399  1.00 93.82           H  
ATOM   2818  CD  PRO A 182      -6.950   6.098   0.380  1.00 93.82           C  
ATOM   2819  HD2 PRO A 182      -6.713   5.035   0.347  1.00 93.82           H  
ATOM   2820  HD3 PRO A 182      -6.590   6.590  -0.523  1.00 93.82           H  
ATOM   2821  N   GLU A 183     -10.121   8.552   2.703  1.00 92.89           N  
ATOM   2822  H   GLU A 183     -10.409   7.865   3.386  1.00 92.89           H  
ATOM   2823  CA  GLU A 183     -10.683   9.889   2.813  1.00 92.89           C  
ATOM   2824  HA  GLU A 183     -10.930  10.231   1.808  1.00 92.89           H  
ATOM   2825  C   GLU A 183      -9.649  10.851   3.397  1.00 92.89           C  
ATOM   2826  CB  GLU A 183     -11.980   9.899   3.641  1.00 92.89           C  
ATOM   2827  HB2 GLU A 183     -11.776   9.575   4.662  1.00 92.89           H  
ATOM   2828  HB3 GLU A 183     -12.349  10.924   3.671  1.00 92.89           H  
ATOM   2829  O   GLU A 183      -9.028  10.587   4.427  1.00 92.89           O  
ATOM   2830  CG  GLU A 183     -13.064   9.003   3.025  1.00 92.89           C  
ATOM   2831  HG2 GLU A 183     -13.021   9.106   1.941  1.00 92.89           H  
ATOM   2832  HG3 GLU A 183     -12.858   7.960   3.266  1.00 92.89           H  
ATOM   2833  CD  GLU A 183     -14.477   9.366   3.496  1.00 92.89           C  
ATOM   2834  OE1 GLU A 183     -15.346   9.567   2.614  1.00 92.89           O  
ATOM   2835  OE2 GLU A 183     -14.761   9.448   4.709  1.00 92.89           O  
ATOM   2836  N   VAL A 184      -9.486  11.991   2.731  1.00 92.99           N  
ATOM   2837  H   VAL A 184     -10.037  12.149   1.900  1.00 92.99           H  
ATOM   2838  CA  VAL A 184      -8.633  13.081   3.199  1.00 92.99           C  
ATOM   2839  HA  VAL A 184      -7.993  12.721   4.005  1.00 92.99           H  
ATOM   2840  C   VAL A 184      -9.531  14.179   3.758  1.00 92.99           C  
ATOM   2841  CB  VAL A 184      -7.714  13.591   2.078  1.00 92.99           C  
ATOM   2842  HB  VAL A 184      -8.329  13.983   1.267  1.00 92.99           H  
ATOM   2843  O   VAL A 184     -10.350  14.752   3.034  1.00 92.99           O  
ATOM   2844  CG1 VAL A 184      -6.797  14.704   2.592  1.00 92.99           C  
ATOM   2845 HG11 VAL A 184      -6.172  15.066   1.775  1.00 92.99           H  
ATOM   2846 HG12 VAL A 184      -6.160  14.327   3.392  1.00 92.99           H  
ATOM   2847 HG13 VAL A 184      -7.388  15.540   2.964  1.00 92.99           H  
ATOM   2848  CG2 VAL A 184      -6.825  12.477   1.502  1.00 92.99           C  
ATOM   2849 HG21 VAL A 184      -6.187  12.882   0.717  1.00 92.99           H  
ATOM   2850 HG22 VAL A 184      -6.204  12.054   2.291  1.00 92.99           H  
ATOM   2851 HG23 VAL A 184      -7.439  11.684   1.075  1.00 92.99           H  
ATOM   2852  N   ASP A 185      -9.363  14.479   5.041  1.00 90.44           N  
ATOM   2853  H   ASP A 185      -8.614  14.020   5.539  1.00 90.44           H  
ATOM   2854  CA  ASP A 185     -10.049  15.564   5.736  1.00 90.44           C  
ATOM   2855  HA  ASP A 185     -11.036  15.701   5.293  1.00 90.44           H  
ATOM   2856  C   ASP A 185      -9.267  16.864   5.539  1.00 90.44           C  
ATOM   2857  CB  ASP A 185     -10.269  15.196   7.208  1.00 90.44           C  
ATOM   2858  HB2 ASP A 185      -9.303  15.084   7.699  1.00 90.44           H  
ATOM   2859  HB3 ASP A 185     -10.789  14.240   7.258  1.00 90.44           H  
ATOM   2860  O   ASP A 185      -8.446  17.282   6.361  1.00 90.44           O  
ATOM   2861  CG  ASP A 185     -11.097  16.238   7.966  1.00 90.44           C  
ATOM   2862  OD1 ASP A 185     -11.796  17.041   7.305  1.00 90.44           O  
ATOM   2863  OD2 ASP A 185     -11.060  16.186   9.216  1.00 90.44           O  
ATOM   2864  N   TYR A 186      -9.459  17.465   4.366  1.00 86.22           N  
ATOM   2865  H   TYR A 186     -10.104  17.038   3.717  1.00 86.22           H  
ATOM   2866  CA  TYR A 186      -8.816  18.727   4.033  1.00 86.22           C  
ATOM   2867  HA  TYR A 186      -7.742  18.571   4.138  1.00 86.22           H  
ATOM   2868  C   TYR A 186      -9.271  19.831   4.994  1.00 86.22           C  
ATOM   2869  CB  TYR A 186      -9.112  19.131   2.589  1.00 86.22           C  
ATOM   2870  HB2 TYR A 186     -10.191  19.152   2.435  1.00 86.22           H  
ATOM   2871  HB3 TYR A 186      -8.742  20.144   2.428  1.00 86.22           H  
ATOM   2872  O   TYR A 186     -10.475  19.995   5.211  1.00 86.22           O  
ATOM   2873  CG  TYR A 186      -8.467  18.227   1.563  1.00 86.22           C  
ATOM   2874  CD1 TYR A 186      -7.103  18.385   1.252  1.00 86.22           C  
ATOM   2875  HD1 TYR A 186      -6.518  19.139   1.756  1.00 86.22           H  
ATOM   2876  CD2 TYR A 186      -9.223  17.220   0.937  1.00 86.22           C  
ATOM   2877  HD2 TYR A 186     -10.256  17.067   1.214  1.00 86.22           H  
ATOM   2878  CE1 TYR A 186      -6.496  17.543   0.303  1.00 86.22           C  
ATOM   2879  HE1 TYR A 186      -5.448  17.667   0.076  1.00 86.22           H  
ATOM   2880  CE2 TYR A 186      -8.621  16.381  -0.017  1.00 86.22           C  
ATOM   2881  HE2 TYR A 186      -9.184  15.583  -0.480  1.00 86.22           H  
ATOM   2882  OH  TYR A 186      -6.679  15.686  -1.222  1.00 86.22           O  
ATOM   2883  HH  TYR A 186      -5.723  15.765  -1.255  1.00 86.22           H  
ATOM   2884  CZ  TYR A 186      -7.255  16.533  -0.330  1.00 86.22           C  
ATOM   2885  N   PRO A 187      -8.340  20.658   5.507  1.00 81.03           N  
ATOM   2886  CA  PRO A 187      -8.716  21.786   6.340  1.00 81.03           C  
ATOM   2887  HA  PRO A 187      -9.213  21.397   7.228  1.00 81.03           H  
ATOM   2888  C   PRO A 187      -9.660  22.730   5.574  1.00 81.03           C  
ATOM   2889  CB  PRO A 187      -7.406  22.465   6.745  1.00 81.03           C  
ATOM   2890  HB2 PRO A 187      -7.508  23.547   6.828  1.00 81.03           H  
ATOM   2891  HB3 PRO A 187      -7.059  22.043   7.688  1.00 81.03           H  
ATOM   2892  O   PRO A 187      -9.553  22.849   4.345  1.00 81.03           O  
ATOM   2893  CG  PRO A 187      -6.441  22.071   5.628  1.00 81.03           C  
ATOM   2894  HG2 PRO A 187      -5.405  22.069   5.967  1.00 81.03           H  
ATOM   2895  HG3 PRO A 187      -6.568  22.746   4.781  1.00 81.03           H  
ATOM   2896  CD  PRO A 187      -6.911  20.671   5.239  1.00 81.03           C  
ATOM   2897  HD2 PRO A 187      -6.422  19.925   5.866  1.00 81.03           H  
ATOM   2898  HD3 PRO A 187      -6.693  20.487   4.187  1.00 81.03           H  
ATOM   2899  N   PRO A 188     -10.566  23.436   6.279  1.00 77.50           N  
ATOM   2900  CA  PRO A 188     -11.457  24.397   5.648  1.00 77.50           C  
ATOM   2901  HA  PRO A 188     -12.147  23.841   5.013  1.00 77.50           H  
ATOM   2902  C   PRO A 188     -10.641  25.423   4.849  1.00 77.50           C  
ATOM   2903  CB  PRO A 188     -12.237  25.075   6.779  1.00 77.50           C  
ATOM   2904  HB2 PRO A 188     -13.281  25.231   6.508  1.00 77.50           H  
ATOM   2905  HB3 PRO A 188     -11.770  26.024   7.045  1.00 77.50           H  
ATOM   2906  O   PRO A 188      -9.619  25.896   5.354  1.00 77.50           O  
ATOM   2907  CG  PRO A 188     -12.099  24.111   7.955  1.00 77.50           C  
ATOM   2908  HG2 PRO A 188     -12.893  23.365   7.906  1.00 77.50           H  
ATOM   2909  HG3 PRO A 188     -12.124  24.631   8.912  1.00 77.50           H  
ATOM   2910  CD  PRO A 188     -10.756  23.429   7.718  1.00 77.50           C  
ATOM   2911  HD2 PRO A 188     -10.791  22.416   8.120  1.00 77.50           H  
ATOM   2912  HD3 PRO A 188      -9.958  24.001   8.192  1.00 77.50           H  
ATOM   2913  N   PRO A 189     -11.068  25.804   3.631  1.00 68.21           N  
ATOM   2914  CA  PRO A 189     -10.376  26.845   2.886  1.00 68.21           C  
ATOM   2915  HA  PRO A 189      -9.330  26.561   2.767  1.00 68.21           H  
ATOM   2916  C   PRO A 189     -10.474  28.156   3.666  1.00 68.21           C  
ATOM   2917  CB  PRO A 189     -11.039  26.925   1.507  1.00 68.21           C  
ATOM   2918  HB2 PRO A 189     -11.653  27.821   1.420  1.00 68.21           H  
ATOM   2919  HB3 PRO A 189     -10.288  26.926   0.717  1.00 68.21           H  
ATOM   2920  O   PRO A 189     -11.598  28.608   3.932  1.00 68.21           O  
ATOM   2921  CG  PRO A 189     -11.902  25.663   1.436  1.00 68.21           C  
ATOM   2922  HG2 PRO A 189     -12.822  25.825   0.874  1.00 68.21           H  
ATOM   2923  HG3 PRO A 189     -11.322  24.866   0.970  1.00 68.21           H  
ATOM   2924  CD  PRO A 189     -12.188  25.277   2.881  1.00 68.21           C  
ATOM   2925  HD2 PRO A 189     -12.249  24.191   2.958  1.00 68.21           H  
ATOM   2926  HD3 PRO A 189     -13.110  25.741   3.232  1.00 68.21           H  
ATOM   2927  N   VAL A 190      -9.307  28.702   4.026  1.00 61.27           N  
ATOM   2928  H   VAL A 190      -8.464  28.214   3.761  1.00 61.27           H  
ATOM   2929  CA  VAL A 190      -9.135  30.009   4.682  1.00 61.27           C  
ATOM   2930  HA  VAL A 190      -9.818  30.074   5.528  1.00 61.27           H  
ATOM   2931  C   VAL A 190      -9.543  31.130   3.732  1.00 61.27           C  
ATOM   2932  CB  VAL A 190      -7.693  30.199   5.193  1.00 61.27           C  
ATOM   2933  HB  VAL A 190      -7.020  30.288   4.340  1.00 61.27           H  
ATOM   2934  O   VAL A 190      -9.211  31.025   2.530  1.00 61.27           O  
ATOM   2935  CG1 VAL A 190      -7.579  31.465   6.052  1.00 61.27           C  
ATOM   2936 HG11 VAL A 190      -8.270  31.408   6.893  1.00 61.27           H  
ATOM   2937 HG12 VAL A 190      -6.559  31.579   6.420  1.00 61.27           H  
ATOM   2938 HG13 VAL A 190      -7.829  32.340   5.453  1.00 61.27           H  
ATOM   2939  CG2 VAL A 190      -7.236  29.018   6.064  1.00 61.27           C  
ATOM   2940 HG21 VAL A 190      -7.199  28.102   5.474  1.00 61.27           H  
ATOM   2941 HG22 VAL A 190      -7.934  28.877   6.889  1.00 61.27           H  
ATOM   2942 HG23 VAL A 190      -6.239  29.211   6.461  1.00 61.27           H  
ATOM   2943  OXT VAL A 190     -10.227  32.047   4.229  1.00 61.27           O  
TER    2944      VAL A 190                                                       
ATOM   2944  N   SER B   1      14.272 -10.666   0.736  1.00 22.91           N  
ATOM   2945  H   SER B   1      14.511 -11.039   1.643  1.00 22.91           H  
ATOM   2946  H2  SER B   1      13.551  -9.967   0.841  1.00 22.91           H  
ATOM   2947  H3  SER B   1      15.075 -10.211   0.326  1.00 22.91           H  
ATOM   2948  CA  SER B   1      13.821 -11.748  -0.156  1.00 22.91           C  
ATOM   2949  HA  SER B   1      13.555 -11.327  -1.126  1.00 22.91           H  
ATOM   2950  C   SER B   1      12.652 -12.498   0.417  1.00 22.91           C  
ATOM   2951  CB  SER B   1      14.863 -12.802  -0.352  1.00 22.91           C  
ATOM   2952  HB2 SER B   1      15.842 -12.486   0.009  1.00 22.91           H  
ATOM   2953  HB3 SER B   1      14.593 -13.688   0.223  1.00 22.91           H  
ATOM   2954  O   SER B   1      12.621 -12.687   1.623  1.00 22.91           O  
ATOM   2955  OG  SER B   1      14.846 -13.104  -1.717  1.00 22.91           O  
ATOM   2956  HG  SER B   1      15.151 -14.013  -1.764  1.00 22.91           H  
ATOM   2957  N   ILE B   2      11.698 -12.924  -0.407  1.00 25.13           N  
ATOM   2958  H   ILE B   2      11.874 -12.875  -1.400  1.00 25.13           H  
ATOM   2959  CA  ILE B   2      10.295 -12.986   0.042  1.00 25.13           C  
ATOM   2960  HA  ILE B   2      10.117 -12.087   0.633  1.00 25.13           H  
ATOM   2961  C   ILE B   2       9.959 -14.118   1.020  1.00 25.13           C  
ATOM   2962  CB  ILE B   2       9.309 -13.048  -1.165  1.00 25.13           C  
ATOM   2963  HB  ILE B   2       9.284 -14.110  -1.407  1.00 25.13           H  
ATOM   2964  O   ILE B   2       8.897 -14.136   1.645  1.00 25.13           O  
ATOM   2965  CG1 ILE B   2       9.688 -12.416  -2.544  1.00 25.13           C  
ATOM   2966 HG12 ILE B   2       9.600 -13.238  -3.254  1.00 25.13           H  
ATOM   2967 HG13 ILE B   2      10.732 -12.104  -2.581  1.00 25.13           H  
ATOM   2968  CG2 ILE B   2       7.887 -12.737  -0.683  1.00 25.13           C  
ATOM   2969 HG21 ILE B   2       7.905 -12.237   0.286  1.00 25.13           H  
ATOM   2970 HG22 ILE B   2       7.292 -12.156  -1.387  1.00 25.13           H  
ATOM   2971 HG23 ILE B   2       7.369 -13.682  -0.521  1.00 25.13           H  
ATOM   2972  CD1 ILE B   2       8.837 -11.354  -3.249  1.00 25.13           C  
ATOM   2973 HD11 ILE B   2       9.318 -11.091  -4.192  1.00 25.13           H  
ATOM   2974 HD12 ILE B   2       7.848 -11.749  -3.481  1.00 25.13           H  
ATOM   2975 HD13 ILE B   2       8.746 -10.439  -2.664  1.00 25.13           H  
ATOM   2976  N   PHE B   3      10.802 -15.130   1.044  1.00 23.58           N  
ATOM   2977  H   PHE B   3      11.728 -15.008   0.658  1.00 23.58           H  
ATOM   2978  CA  PHE B   3      10.294 -16.481   1.073  1.00 23.58           C  
ATOM   2979  HA  PHE B   3       9.294 -16.470   0.638  1.00 23.58           H  
ATOM   2980  C   PHE B   3      10.217 -17.132   2.442  1.00 23.58           C  
ATOM   2981  CB  PHE B   3      11.191 -17.299   0.198  1.00 23.58           C  
ATOM   2982  HB2 PHE B   3      11.074 -18.370   0.357  1.00 23.58           H  
ATOM   2983  HB3 PHE B   3      12.223 -17.078   0.474  1.00 23.58           H  
ATOM   2984  O   PHE B   3      10.583 -16.532   3.450  1.00 23.58           O  
ATOM   2985  CG  PHE B   3      11.027 -17.053  -1.240  1.00 23.58           C  
ATOM   2986  CD1 PHE B   3      10.170 -17.899  -1.963  1.00 23.58           C  
ATOM   2987  HD1 PHE B   3       9.284 -18.309  -1.500  1.00 23.58           H  
ATOM   2988  CD2 PHE B   3      12.173 -16.507  -1.779  1.00 23.58           C  
ATOM   2989  HD2 PHE B   3      12.852 -15.898  -1.200  1.00 23.58           H  
ATOM   2990  CE1 PHE B   3      10.614 -18.419  -3.180  1.00 23.58           C  
ATOM   2991  HE1 PHE B   3      10.040 -19.147  -3.734  1.00 23.58           H  
ATOM   2992  CE2 PHE B   3      12.685 -17.198  -2.842  1.00 23.58           C  
ATOM   2993  HE2 PHE B   3      13.733 -17.005  -3.018  1.00 23.58           H  
ATOM   2994  CZ  PHE B   3      11.934 -18.152  -3.551  1.00 23.58           C  
ATOM   2995  HZ  PHE B   3      12.386 -18.684  -4.375  1.00 23.58           H  
ATOM   2996  N   PRO B   4       9.677 -18.361   2.471  1.00 23.59           N  
ATOM   2997  CA  PRO B   4       9.759 -19.271   3.595  1.00 23.59           C  
ATOM   2998  HA  PRO B   4       9.910 -18.710   4.517  1.00 23.59           H  
ATOM   2999  C   PRO B   4      10.901 -20.310   3.455  1.00 23.59           C  
ATOM   3000  CB  PRO B   4       8.371 -19.933   3.620  1.00 23.59           C  
ATOM   3001  HB2 PRO B   4       8.449 -21.013   3.741  1.00 23.59           H  
ATOM   3002  HB3 PRO B   4       7.784 -19.521   4.440  1.00 23.59           H  
ATOM   3003  O   PRO B   4      10.806 -21.242   2.661  1.00 23.59           O  
ATOM   3004  CG  PRO B   4       7.691 -19.587   2.287  1.00 23.59           C  
ATOM   3005  HG2 PRO B   4       6.881 -18.878   2.463  1.00 23.59           H  
ATOM   3006  HG3 PRO B   4       7.317 -20.477   1.782  1.00 23.59           H  
ATOM   3007  CD  PRO B   4       8.778 -18.919   1.473  1.00 23.59           C  
ATOM   3008  HD2 PRO B   4       9.309 -19.668   0.886  1.00 23.59           H  
ATOM   3009  HD3 PRO B   4       8.318 -18.181   0.816  1.00 23.59           H  
ATOM   3010  N   ILE B   5      11.880 -20.244   4.356  1.00 25.42           N  
ATOM   3011  H   ILE B   5      12.022 -19.302   4.693  1.00 25.42           H  
ATOM   3012  CA  ILE B   5      13.063 -21.111   4.558  1.00 25.42           C  
ATOM   3013  HA  ILE B   5      13.862 -20.614   4.006  1.00 25.42           H  
ATOM   3014  C   ILE B   5      13.049 -22.578   4.023  1.00 25.42           C  
ATOM   3015  CB  ILE B   5      13.475 -21.092   6.062  1.00 25.42           C  
ATOM   3016  HB  ILE B   5      12.804 -21.761   6.600  1.00 25.42           H  
ATOM   3017  O   ILE B   5      13.872 -22.930   3.188  1.00 25.42           O  
ATOM   3018  CG1 ILE B   5      13.378 -19.702   6.748  1.00 25.42           C  
ATOM   3019 HG12 ILE B   5      14.122 -19.036   6.311  1.00 25.42           H  
ATOM   3020 HG13 ILE B   5      12.391 -19.270   6.580  1.00 25.42           H  
ATOM   3021  CG2 ILE B   5      14.916 -21.623   6.216  1.00 25.42           C  
ATOM   3022 HG21 ILE B   5      15.022 -22.602   5.749  1.00 25.42           H  
ATOM   3023 HG22 ILE B   5      15.176 -21.731   7.269  1.00 25.42           H  
ATOM   3024 HG23 ILE B   5      15.611 -20.933   5.738  1.00 25.42           H  
ATOM   3025  CD1 ILE B   5      13.571 -19.710   8.270  1.00 25.42           C  
ATOM   3026 HD11 ILE B   5      14.600 -19.960   8.527  1.00 25.42           H  
ATOM   3027 HD12 ILE B   5      13.353 -18.715   8.660  1.00 25.42           H  
ATOM   3028 HD13 ILE B   5      12.892 -20.428   8.729  1.00 25.42           H  
ATOM   3029  N   GLU B   6      12.300 -23.528   4.613  1.00 24.77           N  
ATOM   3030  H   GLU B   6      11.618 -23.204   5.283  1.00 24.77           H  
ATOM   3031  CA  GLU B   6      12.831 -24.916   4.766  1.00 24.77           C  
ATOM   3032  HA  GLU B   6      13.919 -24.860   4.746  1.00 24.77           H  
ATOM   3033  C   GLU B   6      12.491 -26.008   3.708  1.00 24.77           C  
ATOM   3034  CB  GLU B   6      12.430 -25.462   6.159  1.00 24.77           C  
ATOM   3035  HB2 GLU B   6      11.464 -25.042   6.442  1.00 24.77           H  
ATOM   3036  HB3 GLU B   6      12.298 -26.542   6.096  1.00 24.77           H  
ATOM   3037  O   GLU B   6      13.119 -27.070   3.730  1.00 24.77           O  
ATOM   3038  CG  GLU B   6      13.453 -25.202   7.280  1.00 24.77           C  
ATOM   3039  HG2 GLU B   6      13.521 -24.128   7.452  1.00 24.77           H  
ATOM   3040  HG3 GLU B   6      14.428 -25.558   6.948  1.00 24.77           H  
ATOM   3041  CD  GLU B   6      13.080 -25.912   8.601  1.00 24.77           C  
ATOM   3042  OE1 GLU B   6      13.967 -26.023   9.479  1.00 24.77           O  
ATOM   3043  OE2 GLU B   6      11.914 -26.360   8.738  1.00 24.77           O  
ATOM   3044  N   LYS B   7      11.451 -25.891   2.867  1.00 25.27           N  
ATOM   3045  H   LYS B   7      11.091 -24.960   2.711  1.00 25.27           H  
ATOM   3046  CA  LYS B   7      10.782 -27.074   2.237  1.00 25.27           C  
ATOM   3047  HA  LYS B   7      11.030 -27.923   2.875  1.00 25.27           H  
ATOM   3048  C   LYS B   7      11.343 -27.521   0.837  1.00 25.27           C  
ATOM   3049  CB  LYS B   7       9.253 -26.862   2.337  1.00 25.27           C  
ATOM   3050  HB2 LYS B   7       8.759 -27.165   1.414  1.00 25.27           H  
ATOM   3051  HB3 LYS B   7       9.045 -25.797   2.439  1.00 25.27           H  
ATOM   3052  O   LYS B   7      12.088 -26.781   0.221  1.00 25.27           O  
ATOM   3053  CG  LYS B   7       8.651 -27.605   3.551  1.00 25.27           C  
ATOM   3054  HG2 LYS B   7       8.904 -28.664   3.500  1.00 25.27           H  
ATOM   3055  HG3 LYS B   7       9.078 -27.187   4.463  1.00 25.27           H  
ATOM   3056  CD  LYS B   7       7.124 -27.460   3.590  1.00 25.27           C  
ATOM   3057  HD2 LYS B   7       6.694 -27.957   2.721  1.00 25.27           H  
ATOM   3058  HD3 LYS B   7       6.884 -26.398   3.536  1.00 25.27           H  
ATOM   3059  CE  LYS B   7       6.529 -28.042   4.879  1.00 25.27           C  
ATOM   3060  HE2 LYS B   7       6.712 -29.116   4.902  1.00 25.27           H  
ATOM   3061  HE3 LYS B   7       7.053 -27.595   5.724  1.00 25.27           H  
ATOM   3062  NZ  LYS B   7       5.076 -27.747   4.971  1.00 25.27           N  
ATOM   3063  HZ1 LYS B   7       4.687 -28.101   5.834  1.00 25.27           H  
ATOM   3064  HZ2 LYS B   7       4.936 -26.746   4.962  1.00 25.27           H  
ATOM   3065  HZ3 LYS B   7       4.572 -28.129   4.184  1.00 25.27           H  
ATOM   3066  N   PRO B   8      11.035 -28.754   0.332  1.00 26.83           N  
ATOM   3067  CA  PRO B   8      11.793 -29.524  -0.707  1.00 26.83           C  
ATOM   3068  HA  PRO B   8      12.844 -29.518  -0.419  1.00 26.83           H  
ATOM   3069  C   PRO B   8      11.735 -29.046  -2.196  1.00 26.83           C  
ATOM   3070  CB  PRO B   8      11.253 -30.963  -0.571  1.00 26.83           C  
ATOM   3071  HB2 PRO B   8      11.866 -31.514   0.141  1.00 26.83           H  
ATOM   3072  HB3 PRO B   8      11.193 -31.497  -1.519  1.00 26.83           H  
ATOM   3073  O   PRO B   8      10.803 -28.332  -2.552  1.00 26.83           O  
ATOM   3074  CG  PRO B   8       9.852 -30.792  -0.015  1.00 26.83           C  
ATOM   3075  HG2 PRO B   8       9.166 -30.524  -0.818  1.00 26.83           H  
ATOM   3076  HG3 PRO B   8       9.510 -31.684   0.511  1.00 26.83           H  
ATOM   3077  CD  PRO B   8      10.024 -29.616   0.923  1.00 26.83           C  
ATOM   3078  HD2 PRO B   8       9.055 -29.126   1.017  1.00 26.83           H  
ATOM   3079  HD3 PRO B   8      10.371 -29.968   1.895  1.00 26.83           H  
ATOM   3080  N   PRO B   9      12.619 -29.544  -3.113  1.00 24.70           N  
ATOM   3081  CA  PRO B   9      13.045 -28.896  -4.385  1.00 24.70           C  
ATOM   3082  HA  PRO B   9      13.197 -27.830  -4.209  1.00 24.70           H  
ATOM   3083  C   PRO B   9      12.072 -29.023  -5.584  1.00 24.70           C  
ATOM   3084  CB  PRO B   9      14.410 -29.543  -4.698  1.00 24.70           C  
ATOM   3085  HB2 PRO B   9      14.701 -29.494  -5.747  1.00 24.70           H  
ATOM   3086  HB3 PRO B   9      15.179 -29.061  -4.095  1.00 24.70           H  
ATOM   3087  O   PRO B   9      12.471 -29.426  -6.675  1.00 24.70           O  
ATOM   3088  CG  PRO B   9      14.212 -30.973  -4.213  1.00 24.70           C  
ATOM   3089  HG2 PRO B   9      13.596 -31.528  -4.920  1.00 24.70           H  
ATOM   3090  HG3 PRO B   9      15.163 -31.477  -4.038  1.00 24.70           H  
ATOM   3091  CD  PRO B   9      13.447 -30.735  -2.914  1.00 24.70           C  
ATOM   3092  HD2 PRO B   9      12.854 -31.624  -2.702  1.00 24.70           H  
ATOM   3093  HD3 PRO B   9      14.156 -30.551  -2.106  1.00 24.70           H  
ATOM   3094  N   LYS B  10      10.761 -28.856  -5.379  1.00 22.59           N  
ATOM   3095  H   LYS B  10      10.493 -28.415  -4.511  1.00 22.59           H  
ATOM   3096  CA  LYS B  10       9.721 -29.247  -6.360  1.00 22.59           C  
ATOM   3097  HA  LYS B  10      10.059 -30.162  -6.847  1.00 22.59           H  
ATOM   3098  C   LYS B  10       9.533 -28.261  -7.543  1.00 22.59           C  
ATOM   3099  CB  LYS B  10       8.419 -29.559  -5.604  1.00 22.59           C  
ATOM   3100  HB2 LYS B  10       7.587 -29.644  -6.303  1.00 22.59           H  
ATOM   3101  HB3 LYS B  10       8.194 -28.738  -4.923  1.00 22.59           H  
ATOM   3102  O   LYS B  10      10.330 -27.366  -7.747  1.00 22.59           O  
ATOM   3103  CG  LYS B  10       8.497 -30.880  -4.826  1.00 22.59           C  
ATOM   3104  HG2 LYS B  10       9.201 -30.786  -4.000  1.00 22.59           H  
ATOM   3105  HG3 LYS B  10       8.819 -31.681  -5.492  1.00 22.59           H  
ATOM   3106  CD  LYS B  10       7.098 -31.197  -4.290  1.00 22.59           C  
ATOM   3107  HD2 LYS B  10       6.781 -30.377  -3.645  1.00 22.59           H  
ATOM   3108  HD3 LYS B  10       6.405 -31.266  -5.129  1.00 22.59           H  
ATOM   3109  CE  LYS B  10       7.071 -32.506  -3.505  1.00 22.59           C  
ATOM   3110  HE2 LYS B  10       7.414 -33.310  -4.155  1.00 22.59           H  
ATOM   3111  HE3 LYS B  10       7.765 -32.421  -2.668  1.00 22.59           H  
ATOM   3112  NZ  LYS B  10       5.695 -32.772  -3.021  1.00 22.59           N  
ATOM   3113  HZ1 LYS B  10       5.380 -32.006  -2.443  1.00 22.59           H  
ATOM   3114  HZ2 LYS B  10       5.059 -32.834  -3.803  1.00 22.59           H  
ATOM   3115  HZ3 LYS B  10       5.652 -33.629  -2.488  1.00 22.59           H  
ATOM   3116  N   THR B  11       8.490 -28.541  -8.339  1.00 21.20           N  
ATOM   3117  H   THR B  11       7.885 -29.273  -7.994  1.00 21.20           H  
ATOM   3118  CA  THR B  11       8.040 -28.024  -9.653  1.00 21.20           C  
ATOM   3119  HA  THR B  11       8.675 -28.474 -10.416  1.00 21.20           H  
ATOM   3120  C   THR B  11       8.076 -26.506  -9.887  1.00 21.20           C  
ATOM   3121  CB  THR B  11       6.569 -28.467  -9.880  1.00 21.20           C  
ATOM   3122  HB  THR B  11       5.914 -27.597  -9.840  1.00 21.20           H  
ATOM   3123  O   THR B  11       8.304 -25.752  -8.956  1.00 21.20           O  
ATOM   3124  CG2 THR B  11       6.378 -29.154 -11.233  1.00 21.20           C  
ATOM   3125 HG21 THR B  11       7.002 -30.045 -11.286  1.00 21.20           H  
ATOM   3126 HG22 THR B  11       6.646 -28.476 -12.044  1.00 21.20           H  
ATOM   3127 HG23 THR B  11       5.332 -29.438 -11.352  1.00 21.20           H  
ATOM   3128  OG1 THR B  11       6.091 -29.385  -8.908  1.00 21.20           O  
ATOM   3129  HG1 THR B  11       5.319 -28.963  -8.523  1.00 21.20           H  
ATOM   3130  N   VAL B  12       7.757 -26.110 -11.140  1.00 21.55           N  
ATOM   3131  H   VAL B  12       7.624 -26.846 -11.820  1.00 21.55           H  
ATOM   3132  CA  VAL B  12       7.543 -24.739 -11.661  1.00 21.55           C  
ATOM   3133  HA  VAL B  12       8.465 -24.412 -12.141  1.00 21.55           H  
ATOM   3134  C   VAL B  12       7.229 -23.737 -10.564  1.00 21.55           C  
ATOM   3135  CB  VAL B  12       6.400 -24.683 -12.716  1.00 21.55           C  
ATOM   3136  HB  VAL B  12       6.267 -23.643 -13.013  1.00 21.55           H  
ATOM   3137  O   VAL B  12       6.321 -24.011  -9.780  1.00 21.55           O  
ATOM   3138  CG1 VAL B  12       6.794 -25.466 -13.975  1.00 21.55           C  
ATOM   3139 HG11 VAL B  12       6.049 -25.304 -14.753  1.00 21.55           H  
ATOM   3140 HG12 VAL B  12       6.868 -26.532 -13.761  1.00 21.55           H  
ATOM   3141 HG13 VAL B  12       7.755 -25.102 -14.341  1.00 21.55           H  
ATOM   3142  CG2 VAL B  12       5.030 -25.227 -12.264  1.00 21.55           C  
ATOM   3143 HG21 VAL B  12       4.327 -25.196 -13.096  1.00 21.55           H  
ATOM   3144 HG22 VAL B  12       5.120 -26.251 -11.901  1.00 21.55           H  
ATOM   3145 HG23 VAL B  12       4.623 -24.601 -11.470  1.00 21.55           H  
ATOM   3146  N   ALA B  13       7.944 -22.605 -10.540  1.00 23.74           N  
ATOM   3147  H   ALA B  13       8.723 -22.486 -11.172  1.00 23.74           H  
ATOM   3148  CA  ALA B  13       7.646 -21.488  -9.657  1.00 23.74           C  
ATOM   3149  HA  ALA B  13       7.757 -21.811  -8.621  1.00 23.74           H  
ATOM   3150  C   ALA B  13       6.186 -21.092  -9.891  1.00 23.74           C  
ATOM   3151  CB  ALA B  13       8.641 -20.344  -9.903  1.00 23.74           C  
ATOM   3152  HB1 ALA B  13       9.657 -20.677  -9.689  1.00 23.74           H  
ATOM   3153  HB2 ALA B  13       8.582 -20.004 -10.937  1.00 23.74           H  
ATOM   3154  HB3 ALA B  13       8.402 -19.508  -9.245  1.00 23.74           H  
ATOM   3155  O   ALA B  13       5.841 -20.316 -10.784  1.00 23.74           O  
ATOM   3156  N   SER B  14       5.302 -21.711  -9.103  1.00 24.72           N  
ATOM   3157  H   SER B  14       5.666 -22.457  -8.527  1.00 24.72           H  
ATOM   3158  CA  SER B  14       3.949 -21.253  -8.874  1.00 24.72           C  
ATOM   3159  HA  SER B  14       3.382 -21.282  -9.804  1.00 24.72           H  
ATOM   3160  C   SER B  14       4.090 -19.820  -8.406  1.00 24.72           C  
ATOM   3161  CB  SER B  14       3.274 -22.137  -7.816  1.00 24.72           C  
ATOM   3162  HB2 SER B  14       3.354 -23.181  -8.119  1.00 24.72           H  
ATOM   3163  HB3 SER B  14       3.778 -22.006  -6.858  1.00 24.72           H  
ATOM   3164  O   SER B  14       5.199 -19.359  -8.123  1.00 24.72           O  
ATOM   3165  OG  SER B  14       1.906 -21.799  -7.687  1.00 24.72           O  
ATOM   3166  HG  SER B  14       1.513 -22.348  -7.004  1.00 24.72           H  
ATOM   3167  N   ILE B  15       2.996 -19.092  -8.270  1.00 28.10           N  
ATOM   3168  H   ILE B  15       2.097 -19.548  -8.333  1.00 28.10           H  
ATOM   3169  CA  ILE B  15       3.141 -17.838  -7.560  1.00 28.10           C  
ATOM   3170  HA  ILE B  15       4.087 -17.398  -7.875  1.00 28.10           H  
ATOM   3171  C   ILE B  15       3.339 -18.205  -6.080  1.00 28.10           C  
ATOM   3172  CB  ILE B  15       2.035 -16.831  -7.923  1.00 28.10           C  
ATOM   3173  HB  ILE B  15       1.290 -16.808  -7.128  1.00 28.10           H  
ATOM   3174  O   ILE B  15       2.377 -18.222  -5.324  1.00 28.10           O  
ATOM   3175  CG1 ILE B  15       1.330 -17.072  -9.283  1.00 28.10           C  
ATOM   3176 HG12 ILE B  15       2.082 -17.127 -10.070  1.00 28.10           H  
ATOM   3177 HG13 ILE B  15       0.816 -18.032  -9.240  1.00 28.10           H  
ATOM   3178  CG2 ILE B  15       2.808 -15.519  -8.019  1.00 28.10           C  
ATOM   3179 HG21 ILE B  15       3.332 -15.332  -7.081  1.00 28.10           H  
ATOM   3180 HG22 ILE B  15       2.155 -14.695  -8.305  1.00 28.10           H  
ATOM   3181 HG23 ILE B  15       3.558 -15.578  -8.808  1.00 28.10           H  
ATOM   3182  CD1 ILE B  15       0.285 -16.027  -9.693  1.00 28.10           C  
ATOM   3183 HD11 ILE B  15       0.734 -15.045  -9.838  1.00 28.10           H  
ATOM   3184 HD12 ILE B  15      -0.493 -15.969  -8.931  1.00 28.10           H  
ATOM   3185 HD13 ILE B  15      -0.141 -16.320 -10.652  1.00 28.10           H  
ATOM   3186  N   THR B  16       4.550 -18.682  -5.723  1.00 29.98           N  
ATOM   3187  H   THR B  16       5.249 -18.724  -6.451  1.00 29.98           H  
ATOM   3188  CA  THR B  16       5.003 -19.121  -4.397  1.00 29.98           C  
ATOM   3189  HA  THR B  16       4.594 -20.097  -4.134  1.00 29.98           H  
ATOM   3190  C   THR B  16       4.538 -18.058  -3.481  1.00 29.98           C  
ATOM   3191  CB  THR B  16       6.536 -19.079  -4.242  1.00 29.98           C  
ATOM   3192  HB  THR B  16       6.873 -18.042  -4.246  1.00 29.98           H  
ATOM   3193  O   THR B  16       4.842 -16.933  -3.874  1.00 29.98           O  
ATOM   3194  CG2 THR B  16       6.997 -19.666  -2.910  1.00 29.98           C  
ATOM   3195 HG21 THR B  16       6.515 -20.629  -2.742  1.00 29.98           H  
ATOM   3196 HG22 THR B  16       8.076 -19.819  -2.925  1.00 29.98           H  
ATOM   3197 HG23 THR B  16       6.752 -18.985  -2.094  1.00 29.98           H  
ATOM   3198  OG1 THR B  16       7.178 -19.751  -5.293  1.00 29.98           O  
ATOM   3199  HG1 THR B  16       8.070 -19.402  -5.359  1.00 29.98           H  
ATOM   3200  N   THR B  17       3.850 -18.405  -2.370  1.00 30.98           N  
ATOM   3201  H   THR B  17       3.685 -19.385  -2.188  1.00 30.98           H  
ATOM   3202  CA  THR B  17       3.172 -17.456  -1.472  1.00 30.98           C  
ATOM   3203  HA  THR B  17       2.134 -17.327  -1.778  1.00 30.98           H  
ATOM   3204  C   THR B  17       3.916 -16.163  -1.594  1.00 30.98           C  
ATOM   3205  CB  THR B  17       3.134 -17.880  -0.002  1.00 30.98           C  
ATOM   3206  HB  THR B  17       4.119 -17.814   0.460  1.00 30.98           H  
ATOM   3207  O   THR B  17       5.017 -16.084  -1.040  1.00 30.98           O  
ATOM   3208  CG2 THR B  17       2.127 -17.021   0.765  1.00 30.98           C  
ATOM   3209 HG21 THR B  17       2.404 -15.968   0.708  1.00 30.98           H  
ATOM   3210 HG22 THR B  17       2.115 -17.316   1.814  1.00 30.98           H  
ATOM   3211 HG23 THR B  17       1.128 -17.152   0.348  1.00 30.98           H  
ATOM   3212  OG1 THR B  17       2.671 -19.201   0.097  1.00 30.98           O  
ATOM   3213  HG1 THR B  17       2.089 -19.232   0.859  1.00 30.98           H  
ATOM   3214  N   PRO B  18       3.460 -15.275  -2.500  1.00 31.83           N  
ATOM   3215  CA  PRO B  18       4.265 -14.160  -2.953  1.00 31.83           C  
ATOM   3216  HA  PRO B  18       5.330 -14.389  -2.971  1.00 31.83           H  
ATOM   3217  C   PRO B  18       3.924 -13.233  -1.857  1.00 31.83           C  
ATOM   3218  CB  PRO B  18       3.775 -13.764  -4.328  1.00 31.83           C  
ATOM   3219  HB2 PRO B  18       4.377 -14.277  -5.077  1.00 31.83           H  
ATOM   3220  HB3 PRO B  18       3.799 -12.685  -4.480  1.00 31.83           H  
ATOM   3221  O   PRO B  18       2.914 -12.537  -1.910  1.00 31.83           O  
ATOM   3222  CG  PRO B  18       2.356 -14.323  -4.332  1.00 31.83           C  
ATOM   3223  HG2 PRO B  18       1.660 -13.556  -3.992  1.00 31.83           H  
ATOM   3224  HG3 PRO B  18       2.093 -14.759  -5.296  1.00 31.83           H  
ATOM   3225  CD  PRO B  18       2.303 -15.441  -3.339  1.00 31.83           C  
ATOM   3226  HD2 PRO B  18       2.370 -16.386  -3.879  1.00 31.83           H  
ATOM   3227  HD3 PRO B  18       1.382 -15.390  -2.757  1.00 31.83           H  
ATOM   3228  N   LYS B  19       4.586 -13.565  -0.755  1.00 38.83           N  
ATOM   3229  H   LYS B  19       5.327 -14.241  -0.875  1.00 38.83           H  
ATOM   3230  CA  LYS B  19       4.126 -13.393   0.594  1.00 38.83           C  
ATOM   3231  HA  LYS B  19       3.055 -13.566   0.704  1.00 38.83           H  
ATOM   3232  C   LYS B  19       4.453 -11.972   0.692  1.00 38.83           C  
ATOM   3233  CB  LYS B  19       4.956 -14.243   1.561  1.00 38.83           C  
ATOM   3234  HB2 LYS B  19       6.020 -14.061   1.410  1.00 38.83           H  
ATOM   3235  HB3 LYS B  19       4.775 -15.303   1.382  1.00 38.83           H  
ATOM   3236  O   LYS B  19       5.632 -11.693   0.871  1.00 38.83           O  
ATOM   3237  CG  LYS B  19       4.551 -13.917   2.999  1.00 38.83           C  
ATOM   3238  HG2 LYS B  19       3.779 -14.619   3.316  1.00 38.83           H  
ATOM   3239  HG3 LYS B  19       4.149 -12.907   3.084  1.00 38.83           H  
ATOM   3240  CD  LYS B  19       5.763 -14.018   3.913  1.00 38.83           C  
ATOM   3241  HD2 LYS B  19       6.252 -14.985   3.797  1.00 38.83           H  
ATOM   3242  HD3 LYS B  19       6.461 -13.227   3.640  1.00 38.83           H  
ATOM   3243  CE  LYS B  19       5.286 -13.833   5.347  1.00 38.83           C  
ATOM   3244  HE2 LYS B  19       4.533 -13.045   5.361  1.00 38.83           H  
ATOM   3245  HE3 LYS B  19       4.839 -14.761   5.703  1.00 38.83           H  
ATOM   3246  NZ  LYS B  19       6.420 -13.416   6.184  1.00 38.83           N  
ATOM   3247  HZ1 LYS B  19       6.644 -12.478   5.884  1.00 38.83           H  
ATOM   3248  HZ2 LYS B  19       6.168 -13.343   7.159  1.00 38.83           H  
ATOM   3249  HZ3 LYS B  19       7.237 -13.989   6.028  1.00 38.83           H  
ATOM   3250  N   ILE B  20       3.475 -11.177   0.265  1.00 44.58           N  
ATOM   3251  H   ILE B  20       2.589 -11.615   0.057  1.00 44.58           H  
ATOM   3252  CA  ILE B  20       3.785  -9.961  -0.447  1.00 44.58           C  
ATOM   3253  HA  ILE B  20       4.221 -10.181  -1.421  1.00 44.58           H  
ATOM   3254  C   ILE B  20       4.789  -9.318   0.439  1.00 44.58           C  
ATOM   3255  CB  ILE B  20       2.537  -9.100  -0.587  1.00 44.58           C  
ATOM   3256  HB  ILE B  20       2.027  -9.007   0.372  1.00 44.58           H  
ATOM   3257  O   ILE B  20       4.440  -9.157   1.611  1.00 44.58           O  
ATOM   3258  CG1 ILE B  20       1.590  -9.751  -1.603  1.00 44.58           C  
ATOM   3259 HG12 ILE B  20       1.239 -10.699  -1.196  1.00 44.58           H  
ATOM   3260 HG13 ILE B  20       2.110  -9.945  -2.541  1.00 44.58           H  
ATOM   3261  CG2 ILE B  20       3.034  -7.731  -1.014  1.00 44.58           C  
ATOM   3262 HG21 ILE B  20       3.777  -7.847  -1.804  1.00 44.58           H  
ATOM   3263 HG22 ILE B  20       3.564  -7.257  -0.188  1.00 44.58           H  
ATOM   3264 HG23 ILE B  20       2.203  -7.106  -1.339  1.00 44.58           H  
ATOM   3265  CD1 ILE B  20       0.364  -8.905  -1.883  1.00 44.58           C  
ATOM   3266 HD11 ILE B  20      -0.049  -8.545  -0.941  1.00 44.58           H  
ATOM   3267 HD12 ILE B  20       0.613  -8.063  -2.528  1.00 44.58           H  
ATOM   3268 HD13 ILE B  20      -0.360  -9.530  -2.405  1.00 44.58           H  
ATOM   3269  N   ILE B  21       6.037  -9.181  -0.039  1.00 48.66           N  
ATOM   3270  H   ILE B  21       6.278  -9.449  -0.982  1.00 48.66           H  
ATOM   3271  CA  ILE B  21       7.051  -8.731   0.890  1.00 48.66           C  
ATOM   3272  HA  ILE B  21       7.081  -9.388   1.759  1.00 48.66           H  
ATOM   3273  C   ILE B  21       6.505  -7.389   1.268  1.00 48.66           C  
ATOM   3274  CB  ILE B  21       8.458  -8.556   0.315  1.00 48.66           C  
ATOM   3275  HB  ILE B  21       8.429  -7.963  -0.599  1.00 48.66           H  
ATOM   3276  O   ILE B  21       6.460  -6.501   0.436  1.00 48.66           O  
ATOM   3277  CG1 ILE B  21       9.176  -9.857   0.063  1.00 48.66           C  
ATOM   3278 HG12 ILE B  21       8.505 -10.407  -0.597  1.00 48.66           H  
ATOM   3279 HG13 ILE B  21       9.299 -10.359   1.023  1.00 48.66           H  
ATOM   3280  CG2 ILE B  21       9.260  -7.846   1.384  1.00 48.66           C  
ATOM   3281 HG21 ILE B  21       8.951  -6.802   1.433  1.00 48.66           H  
ATOM   3282 HG22 ILE B  21       9.130  -8.333   2.351  1.00 48.66           H  
ATOM   3283 HG23 ILE B  21      10.315  -7.851   1.112  1.00 48.66           H  
ATOM   3284  CD1 ILE B  21      10.529  -9.683  -0.653  1.00 48.66           C  
ATOM   3285 HD11 ILE B  21      11.304  -9.316   0.020  1.00 48.66           H  
ATOM   3286 HD12 ILE B  21      10.892 -10.625  -1.065  1.00 48.66           H  
ATOM   3287 HD13 ILE B  21      10.409  -8.991  -1.487  1.00 48.66           H  
ATOM   3288  N   LEU B  22       5.979  -7.275   2.472  1.00 54.84           N  
ATOM   3289  H   LEU B  22       5.855  -8.113   3.023  1.00 54.84           H  
ATOM   3290  CA  LEU B  22       5.583  -5.997   2.973  1.00 54.84           C  
ATOM   3291  HA  LEU B  22       4.986  -5.473   2.227  1.00 54.84           H  
ATOM   3292  C   LEU B  22       6.921  -5.298   3.124  1.00 54.84           C  
ATOM   3293  CB  LEU B  22       4.779  -6.194   4.267  1.00 54.84           C  
ATOM   3294  HB2 LEU B  22       4.661  -5.236   4.774  1.00 54.84           H  
ATOM   3295  HB3 LEU B  22       5.343  -6.867   4.913  1.00 54.84           H  
ATOM   3296  O   LEU B  22       7.911  -5.935   3.467  1.00 54.84           O  
ATOM   3297  CG  LEU B  22       3.387  -6.810   4.013  1.00 54.84           C  
ATOM   3298  HG  LEU B  22       3.452  -7.569   3.234  1.00 54.84           H  
ATOM   3299  CD1 LEU B  22       2.813  -7.466   5.265  1.00 54.84           C  
ATOM   3300 HD11 LEU B  22       3.522  -8.191   5.667  1.00 54.84           H  
ATOM   3301 HD12 LEU B  22       1.913  -8.009   4.978  1.00 54.84           H  
ATOM   3302 HD13 LEU B  22       2.516  -6.725   6.006  1.00 54.84           H  
ATOM   3303  CD2 LEU B  22       2.391  -5.742   3.579  1.00 54.84           C  
ATOM   3304 HD21 LEU B  22       2.885  -5.020   2.929  1.00 54.84           H  
ATOM   3305 HD22 LEU B  22       2.006  -5.196   4.440  1.00 54.84           H  
ATOM   3306 HD23 LEU B  22       1.553  -6.222   3.074  1.00 54.84           H  
ATOM   3307  N   GLN B  23       6.982  -4.006   2.878  1.00 52.85           N  
ATOM   3308  H   GLN B  23       6.199  -3.570   2.412  1.00 52.85           H  
ATOM   3309  CA  GLN B  23       8.244  -3.276   2.943  1.00 52.85           C  
ATOM   3310  HA  GLN B  23       8.876  -3.609   2.119  1.00 52.85           H  
ATOM   3311  C   GLN B  23       8.993  -3.548   4.272  1.00 52.85           C  
ATOM   3312  CB  GLN B  23       7.876  -1.809   2.740  1.00 52.85           C  
ATOM   3313  HB2 GLN B  23       7.045  -1.757   2.036  1.00 52.85           H  
ATOM   3314  HB3 GLN B  23       7.552  -1.393   3.694  1.00 52.85           H  
ATOM   3315  O   GLN B  23      10.213  -3.644   4.280  1.00 52.85           O  
ATOM   3316  CG  GLN B  23       8.997  -0.938   2.184  1.00 52.85           C  
ATOM   3317  HG2 GLN B  23       9.746  -0.757   2.955  1.00 52.85           H  
ATOM   3318  HG3 GLN B  23       9.476  -1.451   1.350  1.00 52.85           H  
ATOM   3319  CD  GLN B  23       8.459   0.395   1.672  1.00 52.85           C  
ATOM   3320  NE2 GLN B  23       9.276   1.188   1.032  1.00 52.85           N  
ATOM   3321 HE21 GLN B  23      10.237   0.934   0.856  1.00 52.85           H  
ATOM   3322 HE22 GLN B  23       8.923   2.110   0.819  1.00 52.85           H  
ATOM   3323  OE1 GLN B  23       7.295   0.760   1.790  1.00 52.85           O  
ATOM   3324  N   LYS B  24       8.252  -3.813   5.368  1.00 51.31           N  
ATOM   3325  H   LYS B  24       7.259  -3.653   5.281  1.00 51.31           H  
ATOM   3326  CA  LYS B  24       8.759  -4.292   6.676  1.00 51.31           C  
ATOM   3327  HA  LYS B  24       9.510  -3.583   7.024  1.00 51.31           H  
ATOM   3328  C   LYS B  24       9.444  -5.660   6.692  1.00 51.31           C  
ATOM   3329  CB  LYS B  24       7.615  -4.341   7.706  1.00 51.31           C  
ATOM   3330  HB2 LYS B  24       8.052  -4.452   8.698  1.00 51.31           H  
ATOM   3331  HB3 LYS B  24       7.085  -3.389   7.682  1.00 51.31           H  
ATOM   3332  O   LYS B  24      10.242  -5.935   7.576  1.00 51.31           O  
ATOM   3333  CG  LYS B  24       6.580  -5.460   7.525  1.00 51.31           C  
ATOM   3334  HG2 LYS B  24       6.249  -5.472   6.486  1.00 51.31           H  
ATOM   3335  HG3 LYS B  24       7.053  -6.408   7.784  1.00 51.31           H  
ATOM   3336  CD  LYS B  24       5.368  -5.274   8.446  1.00 51.31           C  
ATOM   3337  HD2 LYS B  24       5.681  -5.353   9.487  1.00 51.31           H  
ATOM   3338  HD3 LYS B  24       4.976  -4.270   8.287  1.00 51.31           H  
ATOM   3339  CE  LYS B  24       4.239  -6.273   8.149  1.00 51.31           C  
ATOM   3340  HE2 LYS B  24       3.333  -5.915   8.639  1.00 51.31           H  
ATOM   3341  HE3 LYS B  24       4.056  -6.255   7.074  1.00 51.31           H  
ATOM   3342  NZ  LYS B  24       4.506  -7.668   8.585  1.00 51.31           N  
ATOM   3343  HZ1 LYS B  24       3.687  -8.246   8.458  1.00 51.31           H  
ATOM   3344  HZ2 LYS B  24       5.165  -8.144   7.985  1.00 51.31           H  
ATOM   3345  HZ3 LYS B  24       4.832  -7.736   9.538  1.00 51.31           H  
ATOM   3346  N   GLU B  25       9.044  -6.555   5.803  1.00 58.09           N  
ATOM   3347  H   GLU B  25       8.414  -6.232   5.083  1.00 58.09           H  
ATOM   3348  CA  GLU B  25       9.573  -7.912   5.646  1.00 58.09           C  
ATOM   3349  HA  GLU B  25      10.055  -8.221   6.574  1.00 58.09           H  
ATOM   3350  C   GLU B  25      10.649  -7.961   4.562  1.00 58.09           C  
ATOM   3351  CB  GLU B  25       8.439  -8.910   5.337  1.00 58.09           C  
ATOM   3352  HB2 GLU B  25       8.029  -8.716   4.346  1.00 58.09           H  
ATOM   3353  HB3 GLU B  25       8.850  -9.920   5.360  1.00 58.09           H  
ATOM   3354  O   GLU B  25      11.284  -9.001   4.375  1.00 58.09           O  
ATOM   3355  CG  GLU B  25       7.312  -8.800   6.368  1.00 58.09           C  
ATOM   3356  HG2 GLU B  25       7.747  -8.792   7.367  1.00 58.09           H  
ATOM   3357  HG3 GLU B  25       6.798  -7.853   6.208  1.00 58.09           H  
ATOM   3358  CD  GLU B  25       6.247  -9.890   6.314  1.00 58.09           C  
ATOM   3359  OE1 GLU B  25       5.372  -9.821   7.210  1.00 58.09           O  
ATOM   3360  OE2 GLU B  25       6.322 -10.816   5.482  1.00 58.09           O  
ATOM   3361  N   TYR B  26      10.865  -6.851   3.844  1.00 55.73           N  
ATOM   3362  H   TYR B  26      10.330  -6.016   4.038  1.00 55.73           H  
ATOM   3363  CA  TYR B  26      11.906  -6.776   2.841  1.00 55.73           C  
ATOM   3364  HA  TYR B  26      11.908  -7.712   2.282  1.00 55.73           H  
ATOM   3365  C   TYR B  26      13.254  -6.714   3.519  1.00 55.73           C  
ATOM   3366  CB  TYR B  26      11.698  -5.642   1.831  1.00 55.73           C  
ATOM   3367  HB2 TYR B  26      10.644  -5.523   1.582  1.00 55.73           H  
ATOM   3368  HB3 TYR B  26      12.009  -4.698   2.279  1.00 55.73           H  
ATOM   3369  O   TYR B  26      13.751  -5.671   3.927  1.00 55.73           O  
ATOM   3370  CG  TYR B  26      12.488  -5.893   0.558  1.00 55.73           C  
ATOM   3371  CD1 TYR B  26      13.836  -5.502   0.515  1.00 55.73           C  
ATOM   3372  HD1 TYR B  26      14.299  -5.037   1.373  1.00 55.73           H  
ATOM   3373  CD2 TYR B  26      11.892  -6.462  -0.589  1.00 55.73           C  
ATOM   3374  HD2 TYR B  26      10.836  -6.689  -0.601  1.00 55.73           H  
ATOM   3375  CE1 TYR B  26      14.575  -5.672  -0.664  1.00 55.73           C  
ATOM   3376  HE1 TYR B  26      15.603  -5.344  -0.707  1.00 55.73           H  
ATOM   3377  CE2 TYR B  26      12.653  -6.675  -1.756  1.00 55.73           C  
ATOM   3378  HE2 TYR B  26      12.207  -7.108  -2.640  1.00 55.73           H  
ATOM   3379  OH  TYR B  26      14.722  -6.418  -2.939  1.00 55.73           O  
ATOM   3380  HH  TYR B  26      15.619  -6.085  -2.855  1.00 55.73           H  
ATOM   3381  CZ  TYR B  26      14.001  -6.267  -1.801  1.00 55.73           C  
ATOM   3382  N   LEU B  27      13.854  -7.885   3.616  1.00 53.01           N  
ATOM   3383  H   LEU B  27      13.293  -8.711   3.466  1.00 53.01           H  
ATOM   3384  CA  LEU B  27      15.278  -8.010   3.817  1.00 53.01           C  
ATOM   3385  HA  LEU B  27      15.586  -7.349   4.627  1.00 53.01           H  
ATOM   3386  C   LEU B  27      15.943  -7.580   2.502  1.00 53.01           C  
ATOM   3387  CB  LEU B  27      15.564  -9.458   4.229  1.00 53.01           C  
ATOM   3388  HB2 LEU B  27      16.640  -9.609   4.308  1.00 53.01           H  
ATOM   3389  HB3 LEU B  27      15.185 -10.129   3.457  1.00 53.01           H  
ATOM   3390  O   LEU B  27      15.550  -8.138   1.474  1.00 53.01           O  
ATOM   3391  CG  LEU B  27      14.899  -9.805   5.577  1.00 53.01           C  
ATOM   3392  HG  LEU B  27      13.850  -9.508   5.580  1.00 53.01           H  
ATOM   3393  CD1 LEU B  27      14.935 -11.312   5.770  1.00 53.01           C  
ATOM   3394 HD11 LEU B  27      14.565 -11.578   6.760  1.00 53.01           H  
ATOM   3395 HD12 LEU B  27      14.311 -11.800   5.022  1.00 53.01           H  
ATOM   3396 HD13 LEU B  27      15.962 -11.658   5.652  1.00 53.01           H  
ATOM   3397  CD2 LEU B  27      15.593  -9.133   6.762  1.00 53.01           C  
ATOM   3398 HD21 LEU B  27      15.562  -8.048   6.665  1.00 53.01           H  
ATOM   3399 HD22 LEU B  27      16.630  -9.461   6.825  1.00 53.01           H  
ATOM   3400 HD23 LEU B  27      15.083  -9.406   7.686  1.00 53.01           H  
ATOM   3401  N   PRO B  28      16.871  -6.605   2.511  1.00 48.80           N  
ATOM   3402  CA  PRO B  28      17.707  -6.262   1.358  1.00 48.80           C  
ATOM   3403  HA  PRO B  28      17.081  -5.931   0.530  1.00 48.80           H  
ATOM   3404  C   PRO B  28      18.555  -7.448   0.911  1.00 48.80           C  
ATOM   3405  CB  PRO B  28      18.603  -5.106   1.822  1.00 48.80           C  
ATOM   3406  HB2 PRO B  28      18.753  -4.374   1.029  1.00 48.80           H  
ATOM   3407  HB3 PRO B  28      19.562  -5.491   2.169  1.00 48.80           H  
ATOM   3408  O   PRO B  28      18.909  -8.266   1.758  1.00 48.80           O  
ATOM   3409  CG  PRO B  28      17.853  -4.508   3.009  1.00 48.80           C  
ATOM   3410  HG2 PRO B  28      17.102  -3.805   2.648  1.00 48.80           H  
ATOM   3411  HG3 PRO B  28      18.528  -4.024   3.715  1.00 48.80           H  
ATOM   3412  CD  PRO B  28      17.162  -5.716   3.625  1.00 48.80           C  
ATOM   3413  HD2 PRO B  28      17.831  -6.211   4.328  1.00 48.80           H  
ATOM   3414  HD3 PRO B  28      16.255  -5.389   4.134  1.00 48.80           H  
ATOM   3415  N   GLU B  29      18.953  -7.522  -0.363  1.00 54.57           N  
ATOM   3416  H   GLU B  29      18.562  -6.883  -1.041  1.00 54.57           H  
ATOM   3417  CA  GLU B  29      19.848  -8.588  -0.873  1.00 54.57           C  
ATOM   3418  HA  GLU B  29      19.338  -9.551  -0.879  1.00 54.57           H  
ATOM   3419  C   GLU B  29      21.117  -8.784  -0.032  1.00 54.57           C  
ATOM   3420  CB  GLU B  29      20.254  -8.301  -2.321  1.00 54.57           C  
ATOM   3421  HB2 GLU B  29      21.086  -8.959  -2.570  1.00 54.57           H  
ATOM   3422  HB3 GLU B  29      20.592  -7.268  -2.407  1.00 54.57           H  
ATOM   3423  O   GLU B  29      21.648  -9.887   0.081  1.00 54.57           O  
ATOM   3424  CG  GLU B  29      19.121  -8.573  -3.322  1.00 54.57           C  
ATOM   3425  HG2 GLU B  29      18.740  -9.578  -3.141  1.00 54.57           H  
ATOM   3426  HG3 GLU B  29      18.313  -7.861  -3.152  1.00 54.57           H  
ATOM   3427  CD  GLU B  29      19.594  -8.496  -4.783  1.00 54.57           C  
ATOM   3428  OE1 GLU B  29      18.804  -8.903  -5.662  1.00 54.57           O  
ATOM   3429  OE2 GLU B  29      20.765  -8.105  -5.018  1.00 54.57           O  
ATOM   3430  N   THR B  30      21.596  -7.711   0.598  1.00 52.60           N  
ATOM   3431  H   THR B  30      21.113  -6.836   0.453  1.00 52.60           H  
ATOM   3432  CA  THR B  30      22.773  -7.726   1.471  1.00 52.60           C  
ATOM   3433  HA  THR B  30      23.541  -8.338   0.999  1.00 52.60           H  
ATOM   3434  C   THR B  30      22.529  -8.325   2.859  1.00 52.60           C  
ATOM   3435  CB  THR B  30      23.320  -6.304   1.641  1.00 52.60           C  
ATOM   3436  HB  THR B  30      24.166  -6.329   2.327  1.00 52.60           H  
ATOM   3437  O   THR B  30      23.495  -8.547   3.590  1.00 52.60           O  
ATOM   3438  CG2 THR B  30      23.794  -5.701   0.318  1.00 52.60           C  
ATOM   3439 HG21 THR B  30      24.542  -6.351  -0.137  1.00 52.60           H  
ATOM   3440 HG22 THR B  30      24.233  -4.721   0.504  1.00 52.60           H  
ATOM   3441 HG23 THR B  30      22.956  -5.586  -0.369  1.00 52.60           H  
ATOM   3442  OG1 THR B  30      22.332  -5.441   2.164  1.00 52.60           O  
ATOM   3443  HG1 THR B  30      21.873  -5.906   2.867  1.00 52.60           H  
ATOM   3444  N   ASP B  31      21.274  -8.523   3.275  1.00 52.43           N  
ATOM   3445  H   ASP B  31      20.523  -8.446   2.604  1.00 52.43           H  
ATOM   3446  CA  ASP B  31      20.955  -9.124   4.569  1.00 52.43           C  
ATOM   3447  HA  ASP B  31      21.579  -8.631   5.314  1.00 52.43           H  
ATOM   3448  C   ASP B  31      21.265 -10.630   4.529  1.00 52.43           C  
ATOM   3449  CB  ASP B  31      19.493  -8.871   4.966  1.00 52.43           C  
ATOM   3450  HB2 ASP B  31      18.843  -9.486   4.343  1.00 52.43           H  
ATOM   3451  HB3 ASP B  31      19.257  -7.823   4.784  1.00 52.43           H  
ATOM   3452  O   ASP B  31      20.851 -11.320   3.602  1.00 52.43           O  
ATOM   3453  CG  ASP B  31      19.246  -9.188   6.448  1.00 52.43           C  
ATOM   3454  OD1 ASP B  31      19.230 -10.386   6.820  1.00 52.43           O  
ATOM   3455  OD2 ASP B  31      19.130  -8.232   7.241  1.00 52.43           O  
ATOM   3456  N   PRO B  32      21.972 -11.192   5.519  1.00 56.80           N  
ATOM   3457  CA  PRO B  32      22.283 -12.621   5.539  1.00 56.80           C  
ATOM   3458  HA  PRO B  32      22.813 -12.885   4.624  1.00 56.80           H  
ATOM   3459  C   PRO B  32      21.046 -13.529   5.632  1.00 56.80           C  
ATOM   3460  CB  PRO B  32      23.218 -12.802   6.737  1.00 56.80           C  
ATOM   3461  HB2 PRO B  32      24.251 -12.726   6.397  1.00 56.80           H  
ATOM   3462  HB3 PRO B  32      23.058 -13.753   7.246  1.00 56.80           H  
ATOM   3463  O   PRO B  32      21.156 -14.718   5.346  1.00 56.80           O  
ATOM   3464  CG  PRO B  32      22.896 -11.615   7.645  1.00 56.80           C  
ATOM   3465  HG2 PRO B  32      22.026 -11.853   8.257  1.00 56.80           H  
ATOM   3466  HG3 PRO B  32      23.744 -11.340   8.272  1.00 56.80           H  
ATOM   3467  CD  PRO B  32      22.534 -10.509   6.666  1.00 56.80           C  
ATOM   3468  HD2 PRO B  32      23.430  -9.970   6.359  1.00 56.80           H  
ATOM   3469  HD3 PRO B  32      21.820  -9.827   7.130  1.00 56.80           H  
ATOM   3470  N   ASN B  33      19.887 -12.993   6.027  1.00 56.10           N  
ATOM   3471  H   ASN B  33      19.860 -12.009   6.251  1.00 56.10           H  
ATOM   3472  CA  ASN B  33      18.602 -13.692   6.015  1.00 56.10           C  
ATOM   3473  HA  ASN B  33      18.782 -14.765   6.072  1.00 56.10           H  
ATOM   3474  C   ASN B  33      17.818 -13.444   4.717  1.00 56.10           C  
ATOM   3475  CB  ASN B  33      17.770 -13.284   7.239  1.00 56.10           C  
ATOM   3476  HB2 ASN B  33      16.899 -13.935   7.319  1.00 56.10           H  
ATOM   3477  HB3 ASN B  33      17.417 -12.261   7.102  1.00 56.10           H  
ATOM   3478  O   ASN B  33      16.669 -13.872   4.609  1.00 56.10           O  
ATOM   3479  CG  ASN B  33      18.530 -13.337   8.540  1.00 56.10           C  
ATOM   3480  ND2 ASN B  33      18.847 -12.187   9.082  1.00 56.10           N  
ATOM   3481 HD21 ASN B  33      19.419 -12.206   9.914  1.00 56.10           H  
ATOM   3482 HD22 ASN B  33      18.773 -11.370   8.493  1.00 56.10           H  
ATOM   3483  OD1 ASN B  33      18.864 -14.381   9.077  1.00 56.10           O  
ATOM   3484  N   HIS B  34      18.392 -12.732   3.741  1.00 51.61           N  
ATOM   3485  H   HIS B  34      19.333 -12.385   3.867  1.00 51.61           H  
ATOM   3486  CA  HIS B  34      17.819 -12.614   2.411  1.00 51.61           C  
ATOM   3487  HA  HIS B  34      16.832 -12.160   2.499  1.00 51.61           H  
ATOM   3488  C   HIS B  34      17.681 -14.011   1.811  1.00 51.61           C  
ATOM   3489  CB  HIS B  34      18.699 -11.725   1.520  1.00 51.61           C  
ATOM   3490  HB2 HIS B  34      19.646 -12.216   1.299  1.00 51.61           H  
ATOM   3491  HB3 HIS B  34      18.919 -10.803   2.058  1.00 51.61           H  
ATOM   3492  O   HIS B  34      18.663 -14.608   1.377  1.00 51.61           O  
ATOM   3493  CG  HIS B  34      18.011 -11.353   0.240  1.00 51.61           C  
ATOM   3494  CD2 HIS B  34      17.209 -10.273   0.109  1.00 51.61           C  
ATOM   3495  HD2 HIS B  34      17.067  -9.566   0.913  1.00 51.61           H  
ATOM   3496  ND1 HIS B  34      18.008 -11.996  -0.976  1.00 51.61           N  
ATOM   3497  HD1 HIS B  34      18.579 -12.790  -1.228  1.00 51.61           H  
ATOM   3498  CE1 HIS B  34      17.204 -11.301  -1.809  1.00 51.61           C  
ATOM   3499  HE1 HIS B  34      17.024 -11.540  -2.847  1.00 51.61           H  
ATOM   3500  NE2 HIS B  34      16.639 -10.267  -1.160  1.00 51.61           N  
ATOM   3501  N   GLU B  35      16.460 -14.545   1.803  1.00 50.64           N  
ATOM   3502  H   GLU B  35      15.763 -14.152   2.419  1.00 50.64           H  
ATOM   3503  CA  GLU B  35      16.178 -15.842   1.189  1.00 50.64           C  
ATOM   3504  HA  GLU B  35      16.856 -16.589   1.600  1.00 50.64           H  
ATOM   3505  C   GLU B  35      16.418 -15.787  -0.320  1.00 50.64           C  
ATOM   3506  CB  GLU B  35      14.745 -16.303   1.494  1.00 50.64           C  
ATOM   3507  HB2 GLU B  35      14.607 -17.245   0.963  1.00 50.64           H  
ATOM   3508  HB3 GLU B  35      14.014 -15.583   1.124  1.00 50.64           H  
ATOM   3509  O   GLU B  35      15.532 -15.423  -1.079  1.00 50.64           O  
ATOM   3510  CG  GLU B  35      14.516 -16.520   2.998  1.00 50.64           C  
ATOM   3511  HG2 GLU B  35      14.344 -15.551   3.467  1.00 50.64           H  
ATOM   3512  HG3 GLU B  35      15.422 -16.945   3.431  1.00 50.64           H  
ATOM   3513  CD  GLU B  35      13.352 -17.467   3.323  1.00 50.64           C  
ATOM   3514  OE1 GLU B  35      13.016 -17.616   4.520  1.00 50.64           O  
ATOM   3515  OE2 GLU B  35      12.841 -18.139   2.410  1.00 50.64           O  
ATOM   3516  N   ILE B  36      17.628 -16.083  -0.772  1.00 41.12           N  
ATOM   3517  H   ILE B  36      18.349 -16.262  -0.089  1.00 41.12           H  
ATOM   3518  CA  ILE B  36      17.988 -16.121  -2.192  1.00 41.12           C  
ATOM   3519  HA  ILE B  36      18.005 -15.096  -2.562  1.00 41.12           H  
ATOM   3520  C   ILE B  36      16.893 -16.899  -2.946  1.00 41.12           C  
ATOM   3521  CB  ILE B  36      19.390 -16.759  -2.396  1.00 41.12           C  
ATOM   3522  HB  ILE B  36      19.262 -17.828  -2.565  1.00 41.12           H  
ATOM   3523  O   ILE B  36      16.647 -18.062  -2.629  1.00 41.12           O  
ATOM   3524  CG1 ILE B  36      20.335 -16.598  -1.173  1.00 41.12           C  
ATOM   3525 HG12 ILE B  36      19.872 -17.049  -0.295  1.00 41.12           H  
ATOM   3526 HG13 ILE B  36      20.498 -15.539  -0.973  1.00 41.12           H  
ATOM   3527  CG2 ILE B  36      20.018 -16.145  -3.660  1.00 41.12           C  
ATOM   3528 HG21 ILE B  36      19.328 -16.245  -4.497  1.00 41.12           H  
ATOM   3529 HG22 ILE B  36      20.245 -15.090  -3.505  1.00 41.12           H  
ATOM   3530 HG23 ILE B  36      20.928 -16.682  -3.928  1.00 41.12           H  
ATOM   3531  CD1 ILE B  36      21.690 -17.297  -1.312  1.00 41.12           C  
ATOM   3532 HD11 ILE B  36      21.542 -18.346  -1.565  1.00 41.12           H  
ATOM   3533 HD12 ILE B  36      22.289 -16.815  -2.085  1.00 41.12           H  
ATOM   3534 HD13 ILE B  36      22.227 -17.230  -0.365  1.00 41.12           H  
ATOM   3535  N   TRP B  37      16.178 -16.238  -3.867  1.00 36.50           N  
ATOM   3536  H   TRP B  37      16.418 -15.280  -4.078  1.00 36.50           H  
ATOM   3537  CA  TRP B  37      15.356 -16.947  -4.852  1.00 36.50           C  
ATOM   3538  HA  TRP B  37      14.729 -17.723  -4.414  1.00 36.50           H  
ATOM   3539  C   TRP B  37      16.332 -17.771  -5.663  1.00 36.50           C  
ATOM   3540  CB  TRP B  37      14.460 -15.986  -5.684  1.00 36.50           C  
ATOM   3541  HB2 TRP B  37      14.248 -16.484  -6.629  1.00 36.50           H  
ATOM   3542  HB3 TRP B  37      15.035 -15.094  -5.932  1.00 36.50           H  
ATOM   3543  O   TRP B  37      17.072 -17.231  -6.477  1.00 36.50           O  
ATOM   3544  CG  TRP B  37      13.122 -15.553  -5.118  1.00 36.50           C  
ATOM   3545  CD1 TRP B  37      12.929 -14.573  -4.206  1.00 36.50           C  
ATOM   3546  HD1 TRP B  37      13.719 -13.952  -3.811  1.00 36.50           H  
ATOM   3547  CD2 TRP B  37      11.780 -16.099  -5.386  1.00 36.50           C  
ATOM   3548  CE2 TRP B  37      10.843 -15.481  -4.498  1.00 36.50           C  
ATOM   3549  CE3 TRP B  37      11.282 -17.146  -6.198  1.00 36.50           C  
ATOM   3550  HE3 TRP B  37      11.967 -17.654  -6.861  1.00 36.50           H  
ATOM   3551  NE1 TRP B  37      11.595 -14.528  -3.846  1.00 36.50           N  
ATOM   3552  HE1 TRP B  37      11.222 -13.865  -3.182  1.00 36.50           H  
ATOM   3553  CH2 TRP B  37       9.027 -16.844  -5.317  1.00 36.50           C  
ATOM   3554  HH2 TRP B  37       7.966 -17.007  -5.436  1.00 36.50           H  
ATOM   3555  CZ2 TRP B  37       9.486 -15.847  -4.441  1.00 36.50           C  
ATOM   3556  HZ2 TRP B  37       8.797 -15.317  -3.799  1.00 36.50           H  
ATOM   3557  CZ3 TRP B  37       9.925 -17.523  -6.158  1.00 36.50           C  
ATOM   3558  HZ3 TRP B  37       9.565 -18.272  -6.847  1.00 36.50           H  
ATOM   3559  N   ASP B  38      16.401 -19.063  -5.342  1.00 31.37           N  
ATOM   3560  H   ASP B  38      15.906 -19.398  -4.527  1.00 31.37           H  
ATOM   3561  CA  ASP B  38      16.951 -20.041  -6.261  1.00 31.37           C  
ATOM   3562  HA  ASP B  38      17.998 -19.806  -6.457  1.00 31.37           H  
ATOM   3563  C   ASP B  38      16.159 -19.912  -7.575  1.00 31.37           C  
ATOM   3564  CB  ASP B  38      16.856 -21.464  -5.670  1.00 31.37           C  
ATOM   3565  HB2 ASP B  38      15.857 -21.614  -5.260  1.00 31.37           H  
ATOM   3566  HB3 ASP B  38      16.982 -22.175  -6.487  1.00 31.37           H  
ATOM   3567  O   ASP B  38      14.923 -19.958  -7.561  1.00 31.37           O  
ATOM   3568  CG  ASP B  38      17.906 -21.817  -4.600  1.00 31.37           C  
ATOM   3569  OD1 ASP B  38      18.998 -21.201  -4.577  1.00 31.37           O  
ATOM   3570  OD2 ASP B  38      17.653 -22.787  -3.843  1.00 31.37           O  
ATOM   3571  N   ASP B  39      16.882 -19.705  -8.680  1.00 27.32           N  
ATOM   3572  H   ASP B  39      17.882 -19.605  -8.575  1.00 27.32           H  
ATOM   3573  CA  ASP B  39      16.361 -19.767 -10.056  1.00 27.32           C  
ATOM   3574  HA  ASP B  39      15.519 -19.081 -10.153  1.00 27.32           H  
ATOM   3575  C   ASP B  39      15.832 -21.174 -10.415  1.00 27.32           C  
ATOM   3576  CB  ASP B  39      17.464 -19.346 -11.063  1.00 27.32           C  
ATOM   3577  HB2 ASP B  39      17.173 -19.712 -12.048  1.00 27.32           H  
ATOM   3578  HB3 ASP B  39      18.386 -19.865 -10.802  1.00 27.32           H  
ATOM   3579  O   ASP B  39      16.488 -22.182 -10.045  1.00 27.32           O  
ATOM   3580  CG  ASP B  39      17.763 -17.839 -11.233  1.00 27.32           C  
ATOM   3581  OD1 ASP B  39      16.836 -17.003 -11.148  1.00 27.32           O  
ATOM   3582  OD2 ASP B  39      18.931 -17.537 -11.595  1.00 27.32           O  
ATOM   3583  OXT ASP B  39      14.815 -21.237 -11.148  1.00 27.32           O  
TER    3584      ASP B  39                                                       
END   
