# Supplementary material for: An extended Tudor domain within Vreteno interconnects Gtsf1L and Ago3 for piRNA biogenesis in Bombyx mori
Source: EMBO J. 2023 Nov 20;42(24):e114072. doi: 10.15252/embj.2023114072 (PMC10711660; doi:10.15252/embj.2023114072)
Supplement: Supplementary file 4 — Dataset EV1 [file EMBJ-42-e114072-s007.zip › manuscript_pdb/BmVreteno_AF-eTD2_BmGtsf1L_63_92.pdb]

ATOM      1  N   THR A   1      10.061 -13.833 -21.504  1.00 89.05           N  
ATOM      2  H   THR A   1      10.204 -14.054 -22.480  1.00 89.05           H  
ATOM      3  H2  THR A   1      10.890 -14.079 -20.983  1.00 89.05           H  
ATOM      4  H3  THR A   1       9.884 -12.845 -21.392  1.00 89.05           H  
ATOM      5  CA  THR A   1       8.924 -14.625 -20.998  1.00 89.05           C  
ATOM      6  HA  THR A   1       8.001 -14.283 -21.466  1.00 89.05           H  
ATOM      7  C   THR A   1       8.841 -14.452 -19.499  1.00 89.05           C  
ATOM      8  CB  THR A   1       9.111 -16.099 -21.348  1.00 89.05           C  
ATOM      9  HB  THR A   1       9.982 -16.505 -20.834  1.00 89.05           H  
ATOM     10  O   THR A   1       9.875 -14.675 -18.873  1.00 89.05           O  
ATOM     11  CG2 THR A   1       7.893 -16.961 -21.058  1.00 89.05           C  
ATOM     12 HG21 THR A   1       7.766 -17.042 -19.978  1.00 89.05           H  
ATOM     13 HG22 THR A   1       8.042 -17.967 -21.450  1.00 89.05           H  
ATOM     14 HG23 THR A   1       6.997 -16.529 -21.505  1.00 89.05           H  
ATOM     15  OG1 THR A   1       9.347 -16.138 -22.730  1.00 89.05           O  
ATOM     16  HG1 THR A   1       9.266 -17.051 -23.015  1.00 89.05           H  
ATOM     17  N   PRO A   2       7.689 -14.022 -18.953  1.00 94.34           N  
ATOM     18  CA  PRO A   2       7.446 -13.964 -17.508  1.00 94.34           C  
ATOM     19  HA  PRO A   2       8.059 -13.178 -17.065  1.00 94.34           H  
ATOM     20  C   PRO A   2       7.754 -15.297 -16.823  1.00 94.34           C  
ATOM     21  CB  PRO A   2       5.969 -13.604 -17.350  1.00 94.34           C  
ATOM     22  HB2 PRO A   2       5.375 -14.516 -17.297  1.00 94.34           H  
ATOM     23  HB3 PRO A   2       5.796 -12.983 -16.471  1.00 94.34           H  
ATOM     24  O   PRO A   2       7.687 -16.346 -17.473  1.00 94.34           O  
ATOM     25  CG  PRO A   2       5.630 -12.869 -18.643  1.00 94.34           C  
ATOM     26  HG2 PRO A   2       4.569 -12.937 -18.882  1.00 94.34           H  
ATOM     27  HG3 PRO A   2       5.942 -11.827 -18.566  1.00 94.34           H  
ATOM     28  CD  PRO A   2       6.495 -13.595 -19.671  1.00 94.34           C  
ATOM     29  HD2 PRO A   2       5.963 -14.474 -20.035  1.00 94.34           H  
ATOM     30  HD3 PRO A   2       6.731 -12.921 -20.494  1.00 94.34           H  
ATOM     31  N   GLU A   3       8.106 -15.267 -15.542  1.00 95.38           N  
ATOM     32  H   GLU A   3       7.915 -14.445 -14.987  1.00 95.38           H  
ATOM     33  CA  GLU A   3       8.522 -16.476 -14.825  1.00 95.38           C  
ATOM     34  HA  GLU A   3       9.252 -16.997 -15.444  1.00 95.38           H  
ATOM     35  C   GLU A   3       7.348 -17.439 -14.637  1.00 95.38           C  
ATOM     36  CB  GLU A   3       9.191 -16.093 -13.493  1.00 95.38           C  
ATOM     37  HB2 GLU A   3       8.443 -15.693 -12.808  1.00 95.38           H  
ATOM     38  HB3 GLU A   3       9.928 -15.312 -13.678  1.00 95.38           H  
ATOM     39  O   GLU A   3       7.493 -18.641 -14.859  1.00 95.38           O  
ATOM     40  CG  GLU A   3       9.896 -17.279 -12.811  1.00 95.38           C  
ATOM     41  HG2 GLU A   3      10.381 -16.915 -11.905  1.00 95.38           H  
ATOM     42  HG3 GLU A   3       9.144 -18.009 -12.513  1.00 95.38           H  
ATOM     43  CD  GLU A   3      10.952 -17.959 -13.707  1.00 95.38           C  
ATOM     44  OE1 GLU A   3      11.158 -19.187 -13.578  1.00 95.38           O  
ATOM     45  OE2 GLU A   3      11.531 -17.291 -14.608  1.00 95.38           O  
ATOM     46  N   TRP A   4       6.154 -16.907 -14.384  1.00 96.50           N  
ATOM     47  H   TRP A   4       6.117 -15.928 -14.141  1.00 96.50           H  
ATOM     48  CA  TRP A   4       4.928 -17.687 -14.251  1.00 96.50           C  
ATOM     49  HA  TRP A   4       5.045 -18.368 -13.409  1.00 96.50           H  
ATOM     50  C   TRP A   4       4.624 -18.552 -15.484  1.00 96.50           C  
ATOM     51  CB  TRP A   4       3.791 -16.722 -13.912  1.00 96.50           C  
ATOM     52  HB2 TRP A   4       4.124 -16.088 -13.091  1.00 96.50           H  
ATOM     53  HB3 TRP A   4       2.940 -17.302 -13.557  1.00 96.50           H  
ATOM     54  O   TRP A   4       4.248 -19.710 -15.334  1.00 96.50           O  
ATOM     55  CG  TRP A   4       3.312 -15.817 -14.999  1.00 96.50           C  
ATOM     56  CD1 TRP A   4       3.581 -14.496 -15.105  1.00 96.50           C  
ATOM     57  HD1 TRP A   4       4.191 -13.938 -14.411  1.00 96.50           H  
ATOM     58  CD2 TRP A   4       2.395 -16.128 -16.086  1.00 96.50           C  
ATOM     59  CE2 TRP A   4       2.153 -14.931 -16.821  1.00 96.50           C  
ATOM     60  CE3 TRP A   4       1.725 -17.296 -16.510  1.00 96.50           C  
ATOM     61  HE3 TRP A   4       1.859 -18.224 -15.974  1.00 96.50           H  
ATOM     62  NE1 TRP A   4       2.902 -13.968 -16.184  1.00 96.50           N  
ATOM     63  HE1 TRP A   4       2.855 -12.977 -16.379  1.00 96.50           H  
ATOM     64  CH2 TRP A   4       0.615 -16.063 -18.299  1.00 96.50           C  
ATOM     65  HH2 TRP A   4      -0.110 -16.043 -19.100  1.00 96.50           H  
ATOM     66  CZ2 TRP A   4       1.278 -14.887 -17.910  1.00 96.50           C  
ATOM     67  HZ2 TRP A   4       1.078 -13.949 -18.407  1.00 96.50           H  
ATOM     68  CZ3 TRP A   4       0.851 -17.266 -17.611  1.00 96.50           C  
ATOM     69  HZ3 TRP A   4       0.336 -18.169 -17.902  1.00 96.50           H  
ATOM     70  N   LYS A   5       4.894 -18.064 -16.707  1.00 96.40           N  
ATOM     71  H   LYS A   5       5.208 -17.106 -16.762  1.00 96.40           H  
ATOM     72  CA  LYS A   5       4.733 -18.869 -17.937  1.00 96.40           C  
ATOM     73  HA  LYS A   5       3.743 -19.326 -17.936  1.00 96.40           H  
ATOM     74  C   LYS A   5       5.725 -20.027 -17.999  1.00 96.40           C  
ATOM     75  CB  LYS A   5       4.881 -18.010 -19.204  1.00 96.40           C  
ATOM     76  HB2 LYS A   5       4.978 -18.672 -20.065  1.00 96.40           H  
ATOM     77  HB3 LYS A   5       5.778 -17.397 -19.121  1.00 96.40           H  
ATOM     78  O   LYS A   5       5.428 -21.071 -18.567  1.00 96.40           O  
ATOM     79  CG  LYS A   5       3.673 -17.105 -19.435  1.00 96.40           C  
ATOM     80  HG2 LYS A   5       3.665 -16.350 -18.649  1.00 96.40           H  
ATOM     81  HG3 LYS A   5       2.771 -17.713 -19.369  1.00 96.40           H  
ATOM     82  CD  LYS A   5       3.675 -16.409 -20.803  1.00 96.40           C  
ATOM     83  HD2 LYS A   5       4.623 -15.894 -20.961  1.00 96.40           H  
ATOM     84  HD3 LYS A   5       3.516 -17.149 -21.587  1.00 96.40           H  
ATOM     85  CE  LYS A   5       2.522 -15.402 -20.782  1.00 96.40           C  
ATOM     86  HE2 LYS A   5       1.592 -15.941 -20.599  1.00 96.40           H  
ATOM     87  HE3 LYS A   5       2.667 -14.738 -19.930  1.00 96.40           H  
ATOM     88  NZ  LYS A   5       2.391 -14.576 -22.002  1.00 96.40           N  
ATOM     89  HZ1 LYS A   5       3.261 -14.137 -22.264  1.00 96.40           H  
ATOM     90  HZ2 LYS A   5       1.790 -13.803 -21.756  1.00 96.40           H  
ATOM     91  HZ3 LYS A   5       1.956 -15.084 -22.759  1.00 96.40           H  
ATOM     92  N   LYS A   6       6.931 -19.860 -17.446  1.00 96.41           N  
ATOM     93  H   LYS A   6       7.085 -19.030 -16.891  1.00 96.41           H  
ATOM     94  CA  LYS A   6       7.916 -20.951 -17.390  1.00 96.41           C  
ATOM     95  HA  LYS A   6       7.945 -21.457 -18.355  1.00 96.41           H  
ATOM     96  C   LYS A   6       7.509 -22.008 -16.366  1.00 96.41           C  
ATOM     97  CB  LYS A   6       9.315 -20.434 -17.052  1.00 96.41           C  
ATOM     98  HB2 LYS A   6       9.998 -21.283 -17.063  1.00 96.41           H  
ATOM     99  HB3 LYS A   6       9.306 -20.032 -16.039  1.00 96.41           H  
ATOM    100  O   LYS A   6       7.766 -23.182 -16.608  1.00 96.41           O  
ATOM    101  CG  LYS A   6       9.851 -19.362 -18.010  1.00 96.41           C  
ATOM    102  HG2 LYS A   6       9.856 -19.730 -19.036  1.00 96.41           H  
ATOM    103  HG3 LYS A   6       9.221 -18.475 -17.942  1.00 96.41           H  
ATOM    104  CD  LYS A   6      11.276 -19.016 -17.565  1.00 96.41           C  
ATOM    105  HD2 LYS A   6      11.971 -19.778 -17.917  1.00 96.41           H  
ATOM    106  HD3 LYS A   6      11.297 -19.027 -16.475  1.00 96.41           H  
ATOM    107  CE  LYS A   6      11.720 -17.635 -18.044  1.00 96.41           C  
ATOM    108  HE2 LYS A   6      10.843 -16.988 -18.064  1.00 96.41           H  
ATOM    109  HE3 LYS A   6      12.143 -17.702 -19.046  1.00 96.41           H  
ATOM    110  NZ  LYS A   6      12.690 -17.078 -17.071  1.00 96.41           N  
ATOM    111  HZ1 LYS A   6      12.904 -16.104 -17.230  1.00 96.41           H  
ATOM    112  HZ2 LYS A   6      13.528 -17.635 -16.982  1.00 96.41           H  
ATOM    113  HZ3 LYS A   6      12.269 -17.110 -16.153  1.00 96.41           H  
ATOM    114  N   LEU A   7       6.905 -21.602 -15.248  1.00 96.08           N  
ATOM    115  H   LEU A   7       6.781 -20.610 -15.104  1.00 96.08           H  
ATOM    116  CA  LEU A   7       6.350 -22.515 -14.243  1.00 96.08           C  
ATOM    117  HA  LEU A   7       7.104 -23.252 -13.969  1.00 96.08           H  
ATOM    118  C   LEU A   7       5.167 -23.308 -14.814  1.00 96.08           C  
ATOM    119  CB  LEU A   7       5.946 -21.721 -12.987  1.00 96.08           C  
ATOM    120  HB2 LEU A   7       5.425 -22.393 -12.304  1.00 96.08           H  
ATOM    121  HB3 LEU A   7       5.237 -20.945 -13.275  1.00 96.08           H  
ATOM    122  O   LEU A   7       5.166 -24.533 -14.719  1.00 96.08           O  
ATOM    123  CG  LEU A   7       7.118 -21.070 -12.230  1.00 96.08           C  
ATOM    124  HG  LEU A   7       7.692 -20.440 -12.910  1.00 96.08           H  
ATOM    125  CD1 LEU A   7       6.577 -20.192 -11.103  1.00 96.08           C  
ATOM    126 HD11 LEU A   7       7.403 -19.707 -10.583  1.00 96.08           H  
ATOM    127 HD12 LEU A   7       6.012 -20.800 -10.397  1.00 96.08           H  
ATOM    128 HD13 LEU A   7       5.923 -19.422 -11.514  1.00 96.08           H  
ATOM    129  CD2 LEU A   7       8.058 -22.112 -11.617  1.00 96.08           C  
ATOM    130 HD21 LEU A   7       8.527 -22.708 -12.400  1.00 96.08           H  
ATOM    131 HD22 LEU A   7       7.499 -22.762 -10.943  1.00 96.08           H  
ATOM    132 HD23 LEU A   7       8.839 -21.603 -11.052  1.00 96.08           H  
ATOM    133  N   GLU A   8       4.250 -22.629 -15.508  1.00 95.04           N  
ATOM    134  H   GLU A   8       4.265 -21.620 -15.465  1.00 95.04           H  
ATOM    135  CA  GLU A   8       3.124 -23.250 -16.219  1.00 95.04           C  
ATOM    136  HA  GLU A   8       2.478 -23.750 -15.497  1.00 95.04           H  
ATOM    137  C   GLU A   8       3.605 -24.305 -17.230  1.00 95.04           C  
ATOM    138  CB  GLU A   8       2.317 -22.138 -16.914  1.00 95.04           C  
ATOM    139  HB2 GLU A   8       2.029 -21.397 -16.168  1.00 95.04           H  
ATOM    140  HB3 GLU A   8       2.958 -21.644 -17.644  1.00 95.04           H  
ATOM    141  O   GLU A   8       3.165 -25.452 -17.194  1.00 95.04           O  
ATOM    142  CG  GLU A   8       1.050 -22.645 -17.622  1.00 95.04           C  
ATOM    143  HG2 GLU A   8       1.330 -23.363 -18.393  1.00 95.04           H  
ATOM    144  HG3 GLU A   8       0.422 -23.158 -16.893  1.00 95.04           H  
ATOM    145  CD  GLU A   8       0.269 -21.492 -18.279  1.00 95.04           C  
ATOM    146  OE1 GLU A   8      -0.950 -21.369 -18.015  1.00 95.04           O  
ATOM    147  OE2 GLU A   8       0.899 -20.722 -19.045  1.00 95.04           O  
ATOM    148  N   LEU A   9       4.587 -23.967 -18.075  1.00 95.57           N  
ATOM    149  H   LEU A   9       4.880 -23.001 -18.091  1.00 95.57           H  
ATOM    150  CA  LEU A   9       5.163 -24.902 -19.054  1.00 95.57           C  
ATOM    151  HA  LEU A   9       4.352 -25.320 -19.651  1.00 95.57           H  
ATOM    152  C   LEU A   9       5.884 -26.103 -18.419  1.00 95.57           C  
ATOM    153  CB  LEU A   9       6.142 -24.140 -19.964  1.00 95.57           C  
ATOM    154  HB2 LEU A   9       6.740 -24.863 -20.519  1.00 95.57           H  
ATOM    155  HB3 LEU A   9       6.820 -23.568 -19.330  1.00 95.57           H  
ATOM    156  O   LEU A   9       6.025 -27.140 -19.066  1.00 95.57           O  
ATOM    157  CG  LEU A   9       5.473 -23.196 -20.978  1.00 95.57           C  
ATOM    158  HG  LEU A   9       4.762 -22.539 -20.477  1.00 95.57           H  
ATOM    159  CD1 LEU A   9       6.555 -22.339 -21.644  1.00 95.57           C  
ATOM    160 HD11 LEU A   9       6.087 -21.661 -22.358  1.00 95.57           H  
ATOM    161 HD12 LEU A   9       7.062 -21.749 -20.880  1.00 95.57           H  
ATOM    162 HD13 LEU A   9       7.273 -22.978 -22.158  1.00 95.57           H  
ATOM    163  CD2 LEU A   9       4.727 -23.956 -22.075  1.00 95.57           C  
ATOM    164 HD21 LEU A   9       3.895 -24.508 -21.639  1.00 95.57           H  
ATOM    165 HD22 LEU A   9       4.317 -23.251 -22.798  1.00 95.57           H  
ATOM    166 HD23 LEU A   9       5.397 -24.654 -22.579  1.00 95.57           H  
ATOM    167  N   LYS A  10       6.358 -25.973 -17.175  1.00 96.11           N  
ATOM    168  H   LYS A  10       6.170 -25.104 -16.696  1.00 96.11           H  
ATOM    169  CA  LYS A  10       6.964 -27.070 -16.402  1.00 96.11           C  
ATOM    170  HA  LYS A  10       7.475 -27.752 -17.082  1.00 96.11           H  
ATOM    171  C   LYS A  10       5.924 -27.932 -15.678  1.00 96.11           C  
ATOM    172  CB  LYS A  10       7.983 -26.500 -15.406  1.00 96.11           C  
ATOM    173  HB2 LYS A  10       8.246 -27.268 -14.679  1.00 96.11           H  
ATOM    174  HB3 LYS A  10       7.521 -25.674 -14.865  1.00 96.11           H  
ATOM    175  O   LYS A  10       6.312 -28.932 -15.080  1.00 96.11           O  
ATOM    176  CG  LYS A  10       9.279 -26.023 -16.076  1.00 96.11           C  
ATOM    177  HG2 LYS A  10       9.824 -26.884 -16.466  1.00 96.11           H  
ATOM    178  HG3 LYS A  10       9.056 -25.346 -16.900  1.00 96.11           H  
ATOM    179  CD  LYS A  10      10.129 -25.302 -15.025  1.00 96.11           C  
ATOM    180  HD2 LYS A  10      10.361 -25.997 -14.218  1.00 96.11           H  
ATOM    181  HD3 LYS A  10       9.547 -24.475 -14.619  1.00 96.11           H  
ATOM    182  CE  LYS A  10      11.425 -24.753 -15.624  1.00 96.11           C  
ATOM    183  HE2 LYS A  10      11.165 -24.101 -16.458  1.00 96.11           H  
ATOM    184  HE3 LYS A  10      12.012 -25.588 -16.006  1.00 96.11           H  
ATOM    185  NZ  LYS A  10      12.186 -24.001 -14.594  1.00 96.11           N  
ATOM    186  HZ1 LYS A  10      11.641 -23.220 -14.258  1.00 96.11           H  
ATOM    187  HZ2 LYS A  10      13.058 -23.644 -14.958  1.00 96.11           H  
ATOM    188  HZ3 LYS A  10      12.378 -24.591 -13.796  1.00 96.11           H  
ATOM    189  N   GLY A  11       4.643 -27.561 -15.722  1.00 94.41           N  
ATOM    190  H   GLY A  11       4.389 -26.730 -16.237  1.00 94.41           H  
ATOM    191  CA  GLY A  11       3.570 -28.261 -15.016  1.00 94.41           C  
ATOM    192  HA2 GLY A  11       3.614 -29.326 -15.244  1.00 94.41           H  
ATOM    193  HA3 GLY A  11       2.613 -27.868 -15.360  1.00 94.41           H  
ATOM    194  C   GLY A  11       3.621 -28.092 -13.497  1.00 94.41           C  
ATOM    195  O   GLY A  11       3.120 -28.956 -12.786  1.00 94.41           O  
ATOM    196  N   VAL A  12       4.251 -27.020 -13.004  1.00 94.70           N  
ATOM    197  H   VAL A  12       4.559 -26.313 -13.655  1.00 94.70           H  
ATOM    198  CA  VAL A  12       4.216 -26.665 -11.577  1.00 94.70           C  
ATOM    199  HA  VAL A  12       4.449 -27.544 -10.976  1.00 94.70           H  
ATOM    200  C   VAL A  12       2.796 -26.220 -11.230  1.00 94.70           C  
ATOM    201  CB  VAL A  12       5.248 -25.559 -11.269  1.00 94.70           C  
ATOM    202  HB  VAL A  12       5.050 -24.701 -11.912  1.00 94.70           H  
ATOM    203  O   VAL A  12       2.177 -25.517 -12.027  1.00 94.70           O  
ATOM    204  CG1 VAL A  12       5.211 -25.078  -9.815  1.00 94.70           C  
ATOM    205 HG11 VAL A  12       5.259 -25.928  -9.134  1.00 94.70           H  
ATOM    206 HG12 VAL A  12       4.285 -24.533  -9.635  1.00 94.70           H  
ATOM    207 HG13 VAL A  12       6.042 -24.403  -9.610  1.00 94.70           H  
ATOM    208  CG2 VAL A  12       6.676 -26.050 -11.557  1.00 94.70           C  
ATOM    209 HG21 VAL A  12       6.896 -26.911 -10.926  1.00 94.70           H  
ATOM    210 HG22 VAL A  12       7.392 -25.255 -11.348  1.00 94.70           H  
ATOM    211 HG23 VAL A  12       6.767 -26.341 -12.603  1.00 94.70           H  
ATOM    212  N   ASP A  13       2.277 -26.593 -10.062  1.00 93.89           N  
ATOM    213  H   ASP A  13       2.804 -27.190  -9.440  1.00 93.89           H  
ATOM    214  CA  ASP A  13       1.042 -25.999  -9.544  1.00 93.89           C  
ATOM    215  HA  ASP A  13       0.376 -25.785 -10.381  1.00 93.89           H  
ATOM    216  C   ASP A  13       1.374 -24.673  -8.846  1.00 93.89           C  
ATOM    217  CB  ASP A  13       0.301 -26.990  -8.633  1.00 93.89           C  
ATOM    218  HB2 ASP A  13       0.249 -27.953  -9.141  1.00 93.89           H  
ATOM    219  HB3 ASP A  13       0.872 -27.125  -7.714  1.00 93.89           H  
ATOM    220  O   ASP A  13       2.320 -24.579  -8.061  1.00 93.89           O  
ATOM    221  CG  ASP A  13      -1.129 -26.548  -8.280  1.00 93.89           C  
ATOM    222  OD1 ASP A  13      -1.366 -25.323  -8.144  1.00 93.89           O  
ATOM    223  OD2 ASP A  13      -1.993 -27.436  -8.123  1.00 93.89           O  
ATOM    224  N   VAL A  14       0.591 -23.628  -9.114  1.00 94.53           N  
ATOM    225  H   VAL A  14      -0.256 -23.810  -9.632  1.00 94.53           H  
ATOM    226  CA  VAL A  14       0.759 -22.318  -8.480  1.00 94.53           C  
ATOM    227  HA  VAL A  14       1.728 -21.925  -8.788  1.00 94.53           H  
ATOM    228  C   VAL A  14       0.775 -22.426  -6.952  1.00 94.53           C  
ATOM    229  CB  VAL A  14      -0.324 -21.350  -8.988  1.00 94.53           C  
ATOM    230  HB  VAL A  14      -0.343 -21.416 -10.075  1.00 94.53           H  
ATOM    231  O   VAL A  14       1.556 -21.736  -6.303  1.00 94.53           O  
ATOM    232  CG1 VAL A  14      -1.736 -21.665  -8.474  1.00 94.53           C  
ATOM    233 HG11 VAL A  14      -2.456 -21.033  -8.995  1.00 94.53           H  
ATOM    234 HG12 VAL A  14      -1.811 -21.480  -7.402  1.00 94.53           H  
ATOM    235 HG13 VAL A  14      -1.985 -22.706  -8.680  1.00 94.53           H  
ATOM    236  CG2 VAL A  14       0.017 -19.905  -8.631  1.00 94.53           C  
ATOM    237 HG21 VAL A  14      -0.741 -19.248  -9.058  1.00 94.53           H  
ATOM    238 HG22 VAL A  14       0.047 -19.771  -7.549  1.00 94.53           H  
ATOM    239 HG23 VAL A  14       0.986 -19.643  -9.056  1.00 94.53           H  
ATOM    240  N   ILE A  15      -0.013 -23.327  -6.352  1.00 92.84           N  
ATOM    241  H   ILE A  15      -0.569 -23.940  -6.931  1.00 92.84           H  
ATOM    242  CA  ILE A  15      -0.070 -23.477  -4.887  1.00 92.84           C  
ATOM    243  HA  ILE A  15      -0.201 -22.483  -4.461  1.00 92.84           H  
ATOM    244  C   ILE A  15       1.229 -24.035  -4.289  1.00 92.84           C  
ATOM    245  CB  ILE A  15      -1.283 -24.327  -4.451  1.00 92.84           C  
ATOM    246  HB  ILE A  15      -1.363 -24.237  -3.367  1.00 92.84           H  
ATOM    247  O   ILE A  15       1.482 -23.821  -3.102  1.00 92.84           O  
ATOM    248  CG1 ILE A  15      -1.067 -25.826  -4.763  1.00 92.84           C  
ATOM    249 HG12 ILE A  15      -0.270 -26.203  -4.123  1.00 92.84           H  
ATOM    250 HG13 ILE A  15      -0.731 -25.947  -5.793  1.00 92.84           H  
ATOM    251  CG2 ILE A  15      -2.583 -23.742  -5.036  1.00 92.84           C  
ATOM    252 HG21 ILE A  15      -2.615 -22.663  -4.881  1.00 92.84           H  
ATOM    253 HG22 ILE A  15      -2.635 -23.953  -6.104  1.00 92.84           H  
ATOM    254 HG23 ILE A  15      -3.448 -24.195  -4.553  1.00 92.84           H  
ATOM    255  CD1 ILE A  15      -2.283 -26.726  -4.533  1.00 92.84           C  
ATOM    256 HD11 ILE A  15      -2.656 -26.597  -3.517  1.00 92.84           H  
ATOM    257 HD12 ILE A  15      -1.990 -27.766  -4.679  1.00 92.84           H  
ATOM    258 HD13 ILE A  15      -3.068 -26.486  -5.250  1.00 92.84           H  
ATOM    259  N   GLU A  16       2.042 -24.722  -5.096  1.00 92.63           N  
ATOM    260  H   GLU A  16       1.784 -24.821  -6.068  1.00 92.63           H  
ATOM    261  CA  GLU A  16       3.336 -25.292  -4.703  1.00 92.63           C  
ATOM    262  HA  GLU A  16       3.279 -25.642  -3.673  1.00 92.63           H  
ATOM    263  C   GLU A  16       4.471 -24.264  -4.761  1.00 92.63           C  
ATOM    264  CB  GLU A  16       3.691 -26.489  -5.599  1.00 92.63           C  
ATOM    265  HB2 GLU A  16       4.690 -26.836  -5.333  1.00 92.63           H  
ATOM    266  HB3 GLU A  16       3.715 -26.164  -6.639  1.00 92.63           H  
ATOM    267  O   GLU A  16       5.562 -24.519  -4.247  1.00 92.63           O  
ATOM    268  CG  GLU A  16       2.725 -27.672  -5.443  1.00 92.63           C  
ATOM    269  HG2 GLU A  16       1.710 -27.350  -5.674  1.00 92.63           H  
ATOM    270  HG3 GLU A  16       2.739 -27.984  -4.399  1.00 92.63           H  
ATOM    271  CD  GLU A  16       3.105 -28.868  -6.335  1.00 92.63           C  
ATOM    272  OE1 GLU A  16       2.609 -29.978  -6.033  1.00 92.63           O  
ATOM    273  OE2 GLU A  16       3.906 -28.688  -7.284  1.00 92.63           O  
ATOM    274  N   THR A  17       4.241 -23.088  -5.359  1.00 95.07           N  
ATOM    275  H   THR A  17       3.333 -22.905  -5.761  1.00 95.07           H  
ATOM    276  CA  THR A  17       5.251 -22.031  -5.354  1.00 95.07           C  
ATOM    277  HA  THR A  17       6.199 -22.502  -5.615  1.00 95.07           H  
ATOM    278  C   THR A  17       5.420 -21.448  -3.951  1.00 95.07           C  
ATOM    279  CB  THR A  17       5.016 -20.931  -6.403  1.00 95.07           C  
ATOM    280  HB  THR A  17       5.945 -20.370  -6.501  1.00 95.07           H  
ATOM    281  O   THR A  17       4.534 -21.517  -3.092  1.00 95.07           O  
ATOM    282  CG2 THR A  17       4.666 -21.471  -7.789  1.00 95.07           C  
ATOM    283 HG21 THR A  17       4.508 -20.640  -8.476  1.00 95.07           H  
ATOM    284 HG22 THR A  17       5.480 -22.097  -8.155  1.00 95.07           H  
ATOM    285 HG23 THR A  17       3.756 -22.068  -7.747  1.00 95.07           H  
ATOM    286  OG1 THR A  17       4.030 -20.013  -6.012  1.00 95.07           O  
ATOM    287  HG1 THR A  17       4.410 -19.452  -5.332  1.00 95.07           H  
ATOM    288  N   GLU A  18       6.572 -20.823  -3.726  1.00 94.95           N  
ATOM    289  H   GLU A  18       7.268 -20.802  -4.458  1.00 94.95           H  
ATOM    290  CA  GLU A  18       6.935 -20.217  -2.447  1.00 94.95           C  
ATOM    291  HA  GLU A  18       7.117 -21.020  -1.733  1.00 94.95           H  
ATOM    292  C   GLU A  18       5.825 -19.313  -1.879  1.00 94.95           C  
ATOM    293  CB  GLU A  18       8.248 -19.455  -2.646  1.00 94.95           C  
ATOM    294  HB2 GLU A  18       8.982 -20.144  -3.064  1.00 94.95           H  
ATOM    295  HB3 GLU A  18       8.081 -18.648  -3.360  1.00 94.95           H  
ATOM    296  O   GLU A  18       5.109 -18.622  -2.612  1.00 94.95           O  
ATOM    297  CG  GLU A  18       8.807 -18.872  -1.342  1.00 94.95           C  
ATOM    298  HG2 GLU A  18       8.105 -18.132  -0.959  1.00 94.95           H  
ATOM    299  HG3 GLU A  18       8.896 -19.676  -0.611  1.00 94.95           H  
ATOM    300  CD  GLU A  18      10.169 -18.192  -1.536  1.00 94.95           C  
ATOM    301  OE1 GLU A  18      10.785 -17.865  -0.501  1.00 94.95           O  
ATOM    302  OE2 GLU A  18      10.580 -18.016  -2.707  1.00 94.95           O  
ATOM    303  N   ARG A  19       5.650 -19.348  -0.553  1.00 95.00           N  
ATOM    304  H   ARG A  19       6.320 -19.875  -0.011  1.00 95.00           H  
ATOM    305  CA  ARG A  19       4.830 -18.371   0.171  1.00 95.00           C  
ATOM    306  HA  ARG A  19       4.016 -18.012  -0.459  1.00 95.00           H  
ATOM    307  C   ARG A  19       5.699 -17.177   0.521  1.00 95.00           C  
ATOM    308  CB  ARG A  19       4.231 -18.956   1.451  1.00 95.00           C  
ATOM    309  HB2 ARG A  19       5.025 -19.357   2.081  1.00 95.00           H  
ATOM    310  HB3 ARG A  19       3.738 -18.150   1.994  1.00 95.00           H  
ATOM    311  O   ARG A  19       6.706 -17.326   1.204  1.00 95.00           O  
ATOM    312  CG  ARG A  19       3.204 -20.050   1.160  1.00 95.00           C  
ATOM    313  HG2 ARG A  19       3.706 -20.924   0.745  1.00 95.00           H  
ATOM    314  HG3 ARG A  19       2.464 -19.683   0.449  1.00 95.00           H  
ATOM    315  CD  ARG A  19       2.503 -20.424   2.463  1.00 95.00           C  
ATOM    316  HD2 ARG A  19       1.965 -19.552   2.835  1.00 95.00           H  
ATOM    317  HD3 ARG A  19       3.261 -20.711   3.192  1.00 95.00           H  
ATOM    318  NE  ARG A  19       1.553 -21.527   2.248  1.00 95.00           N  
ATOM    319  HE  ARG A  19       1.140 -21.584   1.328  1.00 95.00           H  
ATOM    320  NH1 ARG A  19       1.443 -22.232   4.424  1.00 95.00           N  
ATOM    321 HH11 ARG A  19       2.002 -21.431   4.678  1.00 95.00           H  
ATOM    322 HH12 ARG A  19       1.078 -22.854   5.131  1.00 95.00           H  
ATOM    323  NH2 ARG A  19       0.299 -23.322   2.841  1.00 95.00           N  
ATOM    324 HH21 ARG A  19       0.027 -23.425   1.874  1.00 95.00           H  
ATOM    325 HH22 ARG A  19      -0.065 -23.949   3.544  1.00 95.00           H  
ATOM    326  CZ  ARG A  19       1.105 -22.353   3.169  1.00 95.00           C  
ATOM    327  N   LEU A  20       5.283 -16.006   0.070  1.00 95.25           N  
ATOM    328  H   LEU A  20       4.412 -15.960  -0.439  1.00 95.25           H  
ATOM    329  CA  LEU A  20       6.018 -14.771   0.278  1.00 95.25           C  
ATOM    330  HA  LEU A  20       7.070 -14.982   0.467  1.00 95.25           H  
ATOM    331  C   LEU A  20       5.443 -14.063   1.498  1.00 95.25           C  
ATOM    332  CB  LEU A  20       5.908 -13.928  -0.994  1.00 95.25           C  
ATOM    333  HB2 LEU A  20       4.855 -13.711  -1.173  1.00 95.25           H  
ATOM    334  HB3 LEU A  20       6.431 -12.986  -0.826  1.00 95.25           H  
ATOM    335  O   LEU A  20       4.316 -13.578   1.454  1.00 95.25           O  
ATOM    336  CG  LEU A  20       6.485 -14.593  -2.252  1.00 95.25           C  
ATOM    337  HG  LEU A  20       6.038 -15.576  -2.406  1.00 95.25           H  
ATOM    338  CD1 LEU A  20       6.101 -13.720  -3.441  1.00 95.25           C  
ATOM    339 HD11 LEU A  20       6.231 -12.665  -3.197  1.00 95.25           H  
ATOM    340 HD12 LEU A  20       6.727 -13.980  -4.294  1.00 95.25           H  
ATOM    341 HD13 LEU A  20       5.055 -13.893  -3.691  1.00 95.25           H  
ATOM    342  CD2 LEU A  20       8.003 -14.758  -2.186  1.00 95.25           C  
ATOM    343 HD21 LEU A  20       8.369 -15.223  -3.101  1.00 95.25           H  
ATOM    344 HD22 LEU A  20       8.487 -13.790  -2.058  1.00 95.25           H  
ATOM    345 HD23 LEU A  20       8.280 -15.411  -1.358  1.00 95.25           H  
ATOM    346  N   MET A  21       6.199 -14.023   2.590  1.00 90.59           N  
ATOM    347  H   MET A  21       7.124 -14.427   2.564  1.00 90.59           H  
ATOM    348  CA  MET A  21       5.757 -13.368   3.821  1.00 90.59           C  
ATOM    349  HA  MET A  21       4.671 -13.422   3.884  1.00 90.59           H  
ATOM    350  C   MET A  21       6.140 -11.893   3.798  1.00 90.59           C  
ATOM    351  CB  MET A  21       6.322 -14.080   5.056  1.00 90.59           C  
ATOM    352  HB2 MET A  21       7.409 -14.000   5.056  1.00 90.59           H  
ATOM    353  HB3 MET A  21       5.950 -13.582   5.952  1.00 90.59           H  
ATOM    354  O   MET A  21       7.258 -11.538   3.430  1.00 90.59           O  
ATOM    355  CG  MET A  21       5.940 -15.566   5.113  1.00 90.59           C  
ATOM    356  HG2 MET A  21       6.460 -16.086   4.308  1.00 90.59           H  
ATOM    357  HG3 MET A  21       6.307 -15.974   6.054  1.00 90.59           H  
ATOM    358  SD  MET A  21       4.170 -15.959   4.973  1.00 90.59           S  
ATOM    359  CE  MET A  21       3.527 -15.105   6.438  1.00 90.59           C  
ATOM    360  HE1 MET A  21       3.682 -14.030   6.343  1.00 90.59           H  
ATOM    361  HE2 MET A  21       4.029 -15.464   7.336  1.00 90.59           H  
ATOM    362  HE3 MET A  21       2.457 -15.297   6.524  1.00 90.59           H  
ATOM    363  N   TYR A  22       5.221 -11.031   4.219  1.00 88.23           N  
ATOM    364  H   TYR A  22       4.323 -11.391   4.507  1.00 88.23           H  
ATOM    365  CA  TYR A  22       5.379  -9.581   4.190  1.00 88.23           C  
ATOM    366  HA  TYR A  22       5.415  -9.246   3.153  1.00 88.23           H  
ATOM    367  C   TYR A  22       6.673  -9.102   4.855  1.00 88.23           C  
ATOM    368  CB  TYR A  22       4.141  -8.985   4.857  1.00 88.23           C  
ATOM    369  HB2 TYR A  22       3.975  -9.461   5.823  1.00 88.23           H  
ATOM    370  HB3 TYR A  22       3.299  -9.228   4.209  1.00 88.23           H  
ATOM    371  O   TYR A  22       7.428  -8.353   4.246  1.00 88.23           O  
ATOM    372  CG  TYR A  22       4.210  -7.491   5.056  1.00 88.23           C  
ATOM    373  CD1 TYR A  22       4.647  -6.971   6.289  1.00 88.23           C  
ATOM    374  HD1 TYR A  22       4.857  -7.632   7.117  1.00 88.23           H  
ATOM    375  CD2 TYR A  22       3.911  -6.631   3.985  1.00 88.23           C  
ATOM    376  HD2 TYR A  22       3.546  -7.028   3.050  1.00 88.23           H  
ATOM    377  CE1 TYR A  22       4.892  -5.595   6.421  1.00 88.23           C  
ATOM    378  HE1 TYR A  22       5.289  -5.200   7.345  1.00 88.23           H  
ATOM    379  CE2 TYR A  22       4.129  -5.253   4.121  1.00 88.23           C  
ATOM    380  HE2 TYR A  22       3.928  -4.589   3.293  1.00 88.23           H  
ATOM    381  OH  TYR A  22       5.082  -3.469   5.367  1.00 88.23           O  
ATOM    382  HH  TYR A  22       5.578  -3.285   6.168  1.00 88.23           H  
ATOM    383  CZ  TYR A  22       4.684  -4.753   5.314  1.00 88.23           C  
ATOM    384  N   GLY A  23       6.972  -9.602   6.058  1.00 82.30           N  
ATOM    385  H   GLY A  23       6.310 -10.228   6.493  1.00 82.30           H  
ATOM    386  CA  GLY A  23       8.146  -9.184   6.829  1.00 82.30           C  
ATOM    387  HA2 GLY A  23       8.059  -9.576   7.842  1.00 82.30           H  
ATOM    388  HA3 GLY A  23       8.158  -8.096   6.885  1.00 82.30           H  
ATOM    389  C   GLY A  23       9.504  -9.629   6.270  1.00 82.30           C  
ATOM    390  O   GLY A  23      10.525  -9.218   6.813  1.00 82.30           O  
ATOM    391  N   THR A  24       9.547 -10.473   5.233  1.00 87.64           N  
ATOM    392  H   THR A  24       8.677 -10.790   4.830  1.00 87.64           H  
ATOM    393  CA  THR A  24      10.808 -10.991   4.664  1.00 87.64           C  
ATOM    394  HA  THR A  24      11.649 -10.437   5.080  1.00 87.64           H  
ATOM    395  C   THR A  24      10.927 -10.837   3.152  1.00 87.64           C  
ATOM    396  CB  THR A  24      11.016 -12.474   5.007  1.00 87.64           C  
ATOM    397  HB  THR A  24      11.925 -12.820   4.516  1.00 87.64           H  
ATOM    398  O   THR A  24      12.044 -10.822   2.641  1.00 87.64           O  
ATOM    399  CG2 THR A  24      11.163 -12.719   6.508  1.00 87.64           C  
ATOM    400 HG21 THR A  24      11.986 -12.118   6.894  1.00 87.64           H  
ATOM    401 HG22 THR A  24      10.245 -12.441   7.026  1.00 87.64           H  
ATOM    402 HG23 THR A  24      11.372 -13.773   6.689  1.00 87.64           H  
ATOM    403  OG1 THR A  24       9.934 -13.262   4.556  1.00 87.64           O  
ATOM    404  HG1 THR A  24      10.302 -14.072   4.196  1.00 87.64           H  
ATOM    405  N   ALA A  25       9.810 -10.751   2.428  1.00 90.54           N  
ATOM    406  H   ALA A  25       8.924 -10.830   2.906  1.00 90.54           H  
ATOM    407  CA  ALA A  25       9.793 -10.759   0.967  1.00 90.54           C  
ATOM    408  HA  ALA A  25      10.773 -11.055   0.595  1.00 90.54           H  
ATOM    409  C   ALA A  25       9.488  -9.394   0.337  1.00 90.54           C  
ATOM    410  CB  ALA A  25       8.786 -11.821   0.511  1.00 90.54           C  
ATOM    411  HB1 ALA A  25       7.783 -11.556   0.846  1.00 90.54           H  
ATOM    412  HB2 ALA A  25       9.061 -12.792   0.923  1.00 90.54           H  
ATOM    413  HB3 ALA A  25       8.795 -11.881  -0.577  1.00 90.54           H  
ATOM    414  O   ALA A  25       9.688  -9.240  -0.868  1.00 90.54           O  
ATOM    415  N   LEU A  26       8.986  -8.425   1.109  1.00 89.35           N  
ATOM    416  H   LEU A  26       8.895  -8.576   2.103  1.00 89.35           H  
ATOM    417  CA  LEU A  26       8.639  -7.103   0.599  1.00 89.35           C  
ATOM    418  HA  LEU A  26       8.821  -7.082  -0.475  1.00 89.35           H  
ATOM    419  C   LEU A  26       9.512  -6.027   1.237  1.00 89.35           C  
ATOM    420  CB  LEU A  26       7.149  -6.832   0.836  1.00 89.35           C  
ATOM    421  HB2 LEU A  26       6.569  -7.684   0.480  1.00 89.35           H  
ATOM    422  HB3 LEU A  26       6.985  -6.735   1.909  1.00 89.35           H  
ATOM    423  O   LEU A  26       9.553  -5.888   2.455  1.00 89.35           O  
ATOM    424  CG  LEU A  26       6.635  -5.572   0.121  1.00 89.35           C  
ATOM    425  HG  LEU A  26       7.253  -4.713   0.384  1.00 89.35           H  
ATOM    426  CD1 LEU A  26       6.597  -5.743  -1.402  1.00 89.35           C  
ATOM    427 HD11 LEU A  26       7.609  -5.852  -1.792  1.00 89.35           H  
ATOM    428 HD12 LEU A  26       6.007  -6.622  -1.661  1.00 89.35           H  
ATOM    429 HD13 LEU A  26       6.156  -4.859  -1.863  1.00 89.35           H  
ATOM    430  CD2 LEU A  26       5.217  -5.298   0.600  1.00 89.35           C  
ATOM    431 HD21 LEU A  26       4.553  -6.112   0.309  1.00 89.35           H  
ATOM    432 HD22 LEU A  26       4.867  -4.353   0.184  1.00 89.35           H  
ATOM    433 HD23 LEU A  26       5.242  -5.203   1.685  1.00 89.35           H  
ATOM    434  N   ASP A  27      10.149  -5.237   0.384  1.00 91.29           N  
ATOM    435  H   ASP A  27      10.057  -5.419  -0.605  1.00 91.29           H  
ATOM    436  CA  ASP A  27      10.819  -3.999   0.771  1.00 91.29           C  
ATOM    437  HA  ASP A  27      10.943  -3.986   1.854  1.00 91.29           H  
ATOM    438  C   ASP A  27       9.957  -2.789   0.381  1.00 91.29           C  
ATOM    439  CB  ASP A  27      12.218  -3.974   0.132  1.00 91.29           C  
ATOM    440  HB2 ASP A  27      12.150  -3.576  -0.881  1.00 91.29           H  
ATOM    441  HB3 ASP A  27      12.594  -4.995   0.063  1.00 91.29           H  
ATOM    442  O   ASP A  27       8.970  -2.935  -0.346  1.00 91.29           O  
ATOM    443  CG  ASP A  27      13.237  -3.166   0.942  1.00 91.29           C  
ATOM    444  OD1 ASP A  27      12.810  -2.416   1.850  1.00 91.29           O  
ATOM    445  OD2 ASP A  27      14.441  -3.323   0.647  1.00 91.29           O  
ATOM    446  N   TYR A  28      10.327  -1.591   0.822  1.00 92.94           N  
ATOM    447  H   TYR A  28      11.198  -1.542   1.331  1.00 92.94           H  
ATOM    448  CA  TYR A  28       9.675  -0.333   0.448  1.00 92.94           C  
ATOM    449  HA  TYR A  28       8.894  -0.534  -0.285  1.00 92.94           H  
ATOM    450  C   TYR A  28      10.660   0.619  -0.217  1.00 92.94           C  
ATOM    451  CB  TYR A  28       9.001   0.322   1.658  1.00 92.94           C  
ATOM    452  HB2 TYR A  28       8.859   1.384   1.459  1.00 92.94           H  
ATOM    453  HB3 TYR A  28       9.659   0.236   2.523  1.00 92.94           H  
ATOM    454  O   TYR A  28      11.873   0.516  -0.050  1.00 92.94           O  
ATOM    455  CG  TYR A  28       7.651  -0.282   1.982  1.00 92.94           C  
ATOM    456  CD1 TYR A  28       6.461   0.384   1.621  1.00 92.94           C  
ATOM    457  HD1 TYR A  28       6.505   1.349   1.138  1.00 92.94           H  
ATOM    458  CD2 TYR A  28       7.594  -1.541   2.601  1.00 92.94           C  
ATOM    459  HD2 TYR A  28       8.505  -2.060   2.860  1.00 92.94           H  
ATOM    460  CE1 TYR A  28       5.213  -0.216   1.883  1.00 92.94           C  
ATOM    461  HE1 TYR A  28       4.292   0.280   1.614  1.00 92.94           H  
ATOM    462  CE2 TYR A  28       6.353  -2.147   2.848  1.00 92.94           C  
ATOM    463  HE2 TYR A  28       6.332  -3.136   3.280  1.00 92.94           H  
ATOM    464  OH  TYR A  28       3.965  -2.060   2.787  1.00 92.94           O  
ATOM    465  HH  TYR A  28       4.120  -2.774   3.410  1.00 92.94           H  
ATOM    466  CZ  TYR A  28       5.159  -1.482   2.499  1.00 92.94           C  
ATOM    467  N   ILE A  29      10.138   1.554  -1.009  1.00 95.94           N  
ATOM    468  H   ILE A  29       9.136   1.582  -1.133  1.00 95.94           H  
ATOM    469  CA  ILE A  29      10.975   2.595  -1.598  1.00 95.94           C  
ATOM    470  HA  ILE A  29      11.806   2.105  -2.106  1.00 95.94           H  
ATOM    471  C   ILE A  29      11.573   3.468  -0.499  1.00 95.94           C  
ATOM    472  CB  ILE A  29      10.221   3.455  -2.629  1.00 95.94           C  
ATOM    473  HB  ILE A  29      10.921   4.206  -2.996  1.00 95.94           H  
ATOM    474  O   ILE A  29      10.936   3.748   0.516  1.00 95.94           O  
ATOM    475  CG1 ILE A  29       9.018   4.205  -2.016  1.00 95.94           C  
ATOM    476 HG12 ILE A  29       8.299   3.491  -1.613  1.00 95.94           H  
ATOM    477 HG13 ILE A  29       9.368   4.825  -1.191  1.00 95.94           H  
ATOM    478  CG2 ILE A  29       9.828   2.585  -3.829  1.00 95.94           C  
ATOM    479 HG21 ILE A  29       9.071   1.857  -3.536  1.00 95.94           H  
ATOM    480 HG22 ILE A  29      10.707   2.061  -4.202  1.00 95.94           H  
ATOM    481 HG23 ILE A  29       9.440   3.218  -4.627  1.00 95.94           H  
ATOM    482  CD1 ILE A  29       8.302   5.144  -2.989  1.00 95.94           C  
ATOM    483 HD11 ILE A  29       7.825   4.581  -3.791  1.00 95.94           H  
ATOM    484 HD12 ILE A  29       7.529   5.688  -2.447  1.00 95.94           H  
ATOM    485 HD13 ILE A  29       9.017   5.850  -3.411  1.00 95.94           H  
ATOM    486  N   GLU A  30      12.772   3.979  -0.754  1.00 95.61           N  
ATOM    487  H   GLU A  30      13.280   3.686  -1.576  1.00 95.61           H  
ATOM    488  CA  GLU A  30      13.314   5.055   0.062  1.00 95.61           C  
ATOM    489  HA  GLU A  30      13.045   4.865   1.101  1.00 95.61           H  
ATOM    490  C   GLU A  30      12.694   6.387  -0.355  1.00 95.61           C  
ATOM    491  CB  GLU A  30      14.842   5.104  -0.018  1.00 95.61           C  
ATOM    492  HB2 GLU A  30      15.200   5.971   0.538  1.00 95.61           H  
ATOM    493  HB3 GLU A  30      15.140   5.229  -1.059  1.00 95.61           H  
ATOM    494  O   GLU A  30      12.724   6.759  -1.535  1.00 95.61           O  
ATOM    495  CG  GLU A  30      15.518   3.844   0.537  1.00 95.61           C  
ATOM    496  HG2 GLU A  30      15.200   2.982  -0.050  1.00 95.61           H  
ATOM    497  HG3 GLU A  30      16.593   3.953   0.394  1.00 95.61           H  
ATOM    498  CD  GLU A  30      15.250   3.588   2.027  1.00 95.61           C  
ATOM    499  OE1 GLU A  30      15.408   2.429   2.455  1.00 95.61           O  
ATOM    500  OE2 GLU A  30      14.975   4.525   2.816  1.00 95.61           O  
ATOM    501  N   LEU A  31      12.149   7.129   0.610  1.00 96.26           N  
ATOM    502  H   LEU A  31      12.140   6.771   1.554  1.00 96.26           H  
ATOM    503  CA  LEU A  31      11.783   8.520   0.365  1.00 96.26           C  
ATOM    504  HA  LEU A  31      11.235   8.551  -0.577  1.00 96.26           H  
ATOM    505  C   LEU A  31      13.047   9.378   0.199  1.00 96.26           C  
ATOM    506  CB  LEU A  31      10.878   9.073   1.473  1.00 96.26           C  
ATOM    507  HB2 LEU A  31      11.407   9.007   2.424  1.00 96.26           H  
ATOM    508  HB3 LEU A  31      10.694  10.128   1.272  1.00 96.26           H  
ATOM    509  O   LEU A  31      14.056   9.131   0.864  1.00 96.26           O  
ATOM    510  CG  LEU A  31       9.525   8.360   1.609  1.00 96.26           C  
ATOM    511  HG  LEU A  31       9.684   7.346   1.975  1.00 96.26           H  
ATOM    512  CD1 LEU A  31       8.675   9.123   2.614  1.00 96.26           C  
ATOM    513 HD11 LEU A  31       7.808   8.507   2.851  1.00 96.26           H  
ATOM    514 HD12 LEU A  31       9.240   9.295   3.529  1.00 96.26           H  
ATOM    515 HD13 LEU A  31       8.352  10.081   2.205  1.00 96.26           H  
ATOM    516  CD2 LEU A  31       8.725   8.288   0.305  1.00 96.26           C  
ATOM    517 HD21 LEU A  31       9.239   7.634  -0.400  1.00 96.26           H  
ATOM    518 HD22 LEU A  31       8.603   9.287  -0.112  1.00 96.26           H  
ATOM    519 HD23 LEU A  31       7.745   7.857   0.506  1.00 96.26           H  
ATOM    520  N   PRO A  32      13.016  10.398  -0.675  1.00 96.68           N  
ATOM    521  CA  PRO A  32      14.152  11.286  -0.855  1.00 96.68           C  
ATOM    522  HA  PRO A  32      15.053  10.697  -1.026  1.00 96.68           H  
ATOM    523  C   PRO A  32      14.372  12.161   0.385  1.00 96.68           C  
ATOM    524  CB  PRO A  32      13.834  12.098  -2.114  1.00 96.68           C  
ATOM    525  HB2 PRO A  32      14.176  11.553  -2.994  1.00 96.68           H  
ATOM    526  HB3 PRO A  32      14.273  13.096  -2.089  1.00 96.68           H  
ATOM    527  O   PRO A  32      13.475  12.373   1.204  1.00 96.68           O  
ATOM    528  CG  PRO A  32      12.310  12.152  -2.111  1.00 96.68           C  
ATOM    529  HG2 PRO A  32      11.899  12.299  -3.109  1.00 96.68           H  
ATOM    530  HG3 PRO A  32      12.000  12.953  -1.439  1.00 96.68           H  
ATOM    531  CD  PRO A  32      11.900  10.812  -1.511  1.00 96.68           C  
ATOM    532  HD2 PRO A  32      11.764  10.080  -2.307  1.00 96.68           H  
ATOM    533  HD3 PRO A  32      10.986  10.930  -0.929  1.00 96.68           H  
ATOM    534  N   ALA A  33      15.578  12.717   0.499  1.00 95.98           N  
ATOM    535  H   ALA A  33      16.277  12.522  -0.204  1.00 95.98           H  
ATOM    536  CA  ALA A  33      15.848  13.760   1.478  1.00 95.98           C  
ATOM    537  HA  ALA A  33      15.593  13.378   2.467  1.00 95.98           H  
ATOM    538  C   ALA A  33      14.971  14.991   1.194  1.00 95.98           C  
ATOM    539  CB  ALA A  33      17.341  14.103   1.459  1.00 95.98           C  
ATOM    540  HB1 ALA A  33      17.621  14.486   0.478  1.00 95.98           H  
ATOM    541  HB2 ALA A  33      17.548  14.868   2.208  1.00 95.98           H  
ATOM    542  HB3 ALA A  33      17.928  13.214   1.688  1.00 95.98           H  
ATOM    543  O   ALA A  33      14.756  15.362   0.038  1.00 95.98           O  
ATOM    544  N   ALA A  34      14.477  15.634   2.251  1.00 96.85           N  
ATOM    545  H   ALA A  34      14.697  15.294   3.176  1.00 96.85           H  
ATOM    546  CA  ALA A  34      13.714  16.868   2.125  1.00 96.85           C  
ATOM    547  HA  ALA A  34      12.898  16.683   1.425  1.00 96.85           H  
ATOM    548  C   ALA A  34      14.579  18.022   1.560  1.00 96.85           C  
ATOM    549  CB  ALA A  34      13.095  17.196   3.485  1.00 96.85           C  
ATOM    550  HB1 ALA A  34      13.882  17.402   4.211  1.00 96.85           H  
ATOM    551  HB2 ALA A  34      12.458  18.076   3.390  1.00 96.85           H  
ATOM    552  HB3 ALA A  34      12.489  16.358   3.827  1.00 96.85           H  
ATOM    553  O   ALA A  34      15.776  18.082   1.854  1.00 96.85           O  
ATOM    554  N   PRO A  35      13.994  18.969   0.800  1.00 97.93           N  
ATOM    555  CA  PRO A  35      12.570  19.078   0.486  1.00 97.93           C  
ATOM    556  HA  PRO A  35      11.980  18.749   1.341  1.00 97.93           H  
ATOM    557  C   PRO A  35      12.139  18.266  -0.748  1.00 97.93           C  
ATOM    558  CB  PRO A  35      12.340  20.575   0.281  1.00 97.93           C  
ATOM    559  HB2 PRO A  35      11.484  20.777  -0.363  1.00 97.93           H  
ATOM    560  HB3 PRO A  35      12.212  21.059   1.249  1.00 97.93           H  
ATOM    561  O   PRO A  35      12.881  18.154  -1.721  1.00 97.93           O  
ATOM    562  CG  PRO A  35      13.655  21.032  -0.354  1.00 97.93           C  
ATOM    563  HG2 PRO A  35      13.845  22.090  -0.171  1.00 97.93           H  
ATOM    564  HG3 PRO A  35      13.637  20.828  -1.424  1.00 97.93           H  
ATOM    565  CD  PRO A  35      14.704  20.146   0.319  1.00 97.93           C  
ATOM    566  HD2 PRO A  35      15.481  19.865  -0.392  1.00 97.93           H  
ATOM    567  HD3 PRO A  35      15.144  20.673   1.166  1.00 97.93           H  
ATOM    568  N   PHE A  36      10.904  17.761  -0.735  1.00 97.82           N  
ATOM    569  H   PHE A  36      10.324  17.911   0.078  1.00 97.82           H  
ATOM    570  CA  PHE A  36      10.250  17.127  -1.888  1.00 97.82           C  
ATOM    571  HA  PHE A  36      10.533  17.664  -2.793  1.00 97.82           H  
ATOM    572  C   PHE A  36       8.723  17.196  -1.755  1.00 97.82           C  
ATOM    573  CB  PHE A  36      10.702  15.662  -2.029  1.00 97.82           C  
ATOM    574  HB2 PHE A  36      11.789  15.631  -2.099  1.00 97.82           H  
ATOM    575  HB3 PHE A  36      10.314  15.268  -2.968  1.00 97.82           H  
ATOM    576  O   PHE A  36       8.207  17.411  -0.663  1.00 97.82           O  
ATOM    577  CG  PHE A  36      10.256  14.750  -0.901  1.00 97.82           C  
ATOM    578  CD1 PHE A  36      11.038  14.646   0.262  1.00 97.82           C  
ATOM    579  HD1 PHE A  36      11.966  15.194   0.331  1.00 97.82           H  
ATOM    580  CD2 PHE A  36       9.099  13.959  -1.029  1.00 97.82           C  
ATOM    581  HD2 PHE A  36       8.501  14.015  -1.927  1.00 97.82           H  
ATOM    582  CE1 PHE A  36      10.657  13.782   1.299  1.00 97.82           C  
ATOM    583  HE1 PHE A  36      11.285  13.684   2.171  1.00 97.82           H  
ATOM    584  CE2 PHE A  36       8.716  13.092   0.009  1.00 97.82           C  
ATOM    585  HE2 PHE A  36       7.824  12.491  -0.091  1.00 97.82           H  
ATOM    586  CZ  PHE A  36       9.491  13.009   1.179  1.00 97.82           C  
ATOM    587  HZ  PHE A  36       9.202  12.344   1.979  1.00 97.82           H  
ATOM    588  N   ASP A  37       7.996  16.968  -2.848  1.00 97.35           N  
ATOM    589  H   ASP A  37       8.458  16.813  -3.732  1.00 97.35           H  
ATOM    590  CA  ASP A  37       6.537  16.841  -2.802  1.00 97.35           C  
ATOM    591  HA  ASP A  37       6.150  17.382  -1.938  1.00 97.35           H  
ATOM    592  C   ASP A  37       6.142  15.365  -2.654  1.00 97.35           C  
ATOM    593  CB  ASP A  37       5.896  17.477  -4.043  1.00 97.35           C  
ATOM    594  HB2 ASP A  37       4.830  17.250  -4.041  1.00 97.35           H  
ATOM    595  HB3 ASP A  37       6.344  17.033  -4.932  1.00 97.35           H  
ATOM    596  O   ASP A  37       6.507  14.522  -3.487  1.00 97.35           O  
ATOM    597  CG  ASP A  37       6.062  18.996  -4.138  1.00 97.35           C  
ATOM    598  OD1 ASP A  37       6.121  19.665  -3.082  1.00 97.35           O  
ATOM    599  OD2 ASP A  37       6.115  19.484  -5.291  1.00 97.35           O  
ATOM    600  N   LEU A  38       5.384  15.056  -1.601  1.00 97.88           N  
ATOM    601  H   LEU A  38       5.124  15.808  -0.980  1.00 97.88           H  
ATOM    602  CA  LEU A  38       4.797  13.744  -1.336  1.00 97.88           C  
ATOM    603  HA  LEU A  38       5.421  12.969  -1.783  1.00 97.88           H  
ATOM    604  C   LEU A  38       3.398  13.681  -1.954  1.00 97.88           C  
ATOM    605  CB  LEU A  38       4.741  13.527   0.187  1.00 97.88           C  
ATOM    606  HB2 LEU A  38       5.732  13.694   0.608  1.00 97.88           H  
ATOM    607  HB3 LEU A  38       4.075  14.281   0.606  1.00 97.88           H  
ATOM    608  O   LEU A  38       2.579  14.563  -1.715  1.00 97.88           O  
ATOM    609  CG  LEU A  38       4.252  12.130   0.617  1.00 97.88           C  
ATOM    610  HG  LEU A  38       3.450  11.794  -0.041  1.00 97.88           H  
ATOM    611  CD1 LEU A  38       5.392  11.110   0.578  1.00 97.88           C  
ATOM    612 HD11 LEU A  38       5.013  10.126   0.851  1.00 97.88           H  
ATOM    613 HD12 LEU A  38       5.820  11.064  -0.423  1.00 97.88           H  
ATOM    614 HD13 LEU A  38       6.167  11.390   1.292  1.00 97.88           H  
ATOM    615  CD2 LEU A  38       3.703  12.172   2.039  1.00 97.88           C  
ATOM    616 HD21 LEU A  38       3.313  11.191   2.310  1.00 97.88           H  
ATOM    617 HD22 LEU A  38       2.885  12.890   2.098  1.00 97.88           H  
ATOM    618 HD23 LEU A  38       4.489  12.458   2.738  1.00 97.88           H  
ATOM    619  N   GLN A  39       3.106  12.629  -2.709  1.00 97.42           N  
ATOM    620  H   GLN A  39       3.811  11.914  -2.814  1.00 97.42           H  
ATOM    621  CA  GLN A  39       1.749  12.268  -3.095  1.00 97.42           C  
ATOM    622  HA  GLN A  39       1.148  13.169  -3.217  1.00 97.42           H  
ATOM    623  C   GLN A  39       1.117  11.438  -1.983  1.00 97.42           C  
ATOM    624  CB  GLN A  39       1.776  11.522  -4.434  1.00 97.42           C  
ATOM    625  HB2 GLN A  39       2.228  12.167  -5.187  1.00 97.42           H  
ATOM    626  HB3 GLN A  39       2.384  10.622  -4.339  1.00 97.42           H  
ATOM    627  O   GLN A  39       1.652  10.398  -1.604  1.00 97.42           O  
ATOM    628  CG  GLN A  39       0.364  11.129  -4.890  1.00 97.42           C  
ATOM    629  HG2 GLN A  39      -0.272  12.014  -4.910  1.00 97.42           H  
ATOM    630  HG3 GLN A  39      -0.058  10.422  -4.176  1.00 97.42           H  
ATOM    631  CD  GLN A  39       0.345  10.488  -6.272  1.00 97.42           C  
ATOM    632  NE2 GLN A  39      -0.630   9.650  -6.545  1.00 97.42           N  
ATOM    633 HE21 GLN A  39      -0.596   9.178  -7.437  1.00 97.42           H  
ATOM    634 HE22 GLN A  39      -1.281   9.389  -5.818  1.00 97.42           H  
ATOM    635  OE1 GLN A  39       1.167  10.748  -7.141  1.00 97.42           O  
ATOM    636  N   VAL A  40      -0.032  11.890  -1.494  1.00 96.33           N  
ATOM    637  H   VAL A  40      -0.436  12.720  -1.903  1.00 96.33           H  
ATOM    638  CA  VAL A  40      -0.860  11.157  -0.539  1.00 96.33           C  
ATOM    639  HA  VAL A  40      -0.214  10.671   0.192  1.00 96.33           H  
ATOM    640  C   VAL A  40      -1.635  10.088  -1.304  1.00 96.33           C  
ATOM    641  CB  VAL A  40      -1.803  12.107   0.218  1.00 96.33           C  
ATOM    642  HB  VAL A  40      -2.532  12.515  -0.482  1.00 96.33           H  
ATOM    643  O   VAL A  40      -2.299  10.384  -2.300  1.00 96.33           O  
ATOM    644  CG1 VAL A  40      -2.562  11.370   1.325  1.00 96.33           C  
ATOM    645 HG11 VAL A  40      -3.193  10.589   0.900  1.00 96.33           H  
ATOM    646 HG12 VAL A  40      -1.864  10.918   2.030  1.00 96.33           H  
ATOM    647 HG13 VAL A  40      -3.205  12.071   1.858  1.00 96.33           H  
ATOM    648  CG2 VAL A  40      -1.029  13.284   0.833  1.00 96.33           C  
ATOM    649 HG21 VAL A  40      -1.685  13.850   1.494  1.00 96.33           H  
ATOM    650 HG22 VAL A  40      -0.172  12.920   1.398  1.00 96.33           H  
ATOM    651 HG23 VAL A  40      -0.679  13.955   0.049  1.00 96.33           H  
ATOM    652  N   LEU A  41      -1.504   8.842  -0.861  1.00 92.35           N  
ATOM    653  H   LEU A  41      -0.953   8.696  -0.028  1.00 92.35           H  
ATOM    654  CA  LEU A  41      -2.154   7.676  -1.462  1.00 92.35           C  
ATOM    655  HA  LEU A  41      -2.538   7.928  -2.450  1.00 92.35           H  
ATOM    656  C   LEU A  41      -3.363   7.222  -0.643  1.00 92.35           C  
ATOM    657  CB  LEU A  41      -1.127   6.543  -1.604  1.00 92.35           C  
ATOM    658  HB2 LEU A  41      -1.645   5.674  -2.010  1.00 92.35           H  
ATOM    659  HB3 LEU A  41      -0.756   6.280  -0.613  1.00 92.35           H  
ATOM    660  O   LEU A  41      -4.391   6.876  -1.216  1.00 92.35           O  
ATOM    661  CG  LEU A  41       0.064   6.850  -2.525  1.00 92.35           C  
ATOM    662  HG  LEU A  41       0.586   7.744  -2.182  1.00 92.35           H  
ATOM    663  CD1 LEU A  41       1.038   5.679  -2.468  1.00 92.35           C  
ATOM    664 HD11 LEU A  41       1.407   5.577  -1.448  1.00 92.35           H  
ATOM    665 HD12 LEU A  41       0.529   4.761  -2.762  1.00 92.35           H  
ATOM    666 HD13 LEU A  41       1.881   5.853  -3.137  1.00 92.35           H  
ATOM    667  CD2 LEU A  41      -0.373   7.067  -3.974  1.00 92.35           C  
ATOM    668 HD21 LEU A  41      -0.992   7.962  -4.035  1.00 92.35           H  
ATOM    669 HD22 LEU A  41       0.506   7.201  -4.604  1.00 92.35           H  
ATOM    670 HD23 LEU A  41      -0.946   6.205  -4.317  1.00 92.35           H  
ATOM    671  N   ASP A  42      -3.258   7.305   0.683  1.00 89.70           N  
ATOM    672  H   ASP A  42      -2.393   7.641   1.083  1.00 89.70           H  
ATOM    673  CA  ASP A  42      -4.352   7.041   1.611  1.00 89.70           C  
ATOM    674  HA  ASP A  42      -5.300   7.221   1.104  1.00 89.70           H  
ATOM    675  C   ASP A  42      -4.259   7.995   2.807  1.00 89.70           C  
ATOM    676  CB  ASP A  42      -4.333   5.572   2.049  1.00 89.70           C  
ATOM    677  HB2 ASP A  42      -4.405   4.929   1.172  1.00 89.70           H  
ATOM    678  HB3 ASP A  42      -3.401   5.350   2.568  1.00 89.70           H  
ATOM    679  O   ASP A  42      -3.175   8.240   3.340  1.00 89.70           O  
ATOM    680  CG  ASP A  42      -5.512   5.294   2.975  1.00 89.70           C  
ATOM    681  OD1 ASP A  42      -6.628   5.064   2.463  1.00 89.70           O  
ATOM    682  OD2 ASP A  42      -5.312   5.408   4.201  1.00 89.70           O  
ATOM    683  N   GLU A  43      -5.399   8.552   3.210  1.00 89.02           N  
ATOM    684  H   GLU A  43      -6.250   8.263   2.748  1.00 89.02           H  
ATOM    685  CA  GLU A  43      -5.511   9.517   4.309  1.00 89.02           C  
ATOM    686  HA  GLU A  43      -4.541   9.593   4.799  1.00 89.02           H  
ATOM    687  C   GLU A  43      -6.479   9.048   5.405  1.00 89.02           C  
ATOM    688  CB  GLU A  43      -5.851  10.921   3.767  1.00 89.02           C  
ATOM    689  HB2 GLU A  43      -5.074  11.226   3.067  1.00 89.02           H  
ATOM    690  HB3 GLU A  43      -5.838  11.629   4.595  1.00 89.02           H  
ATOM    691  O   GLU A  43      -6.993   9.872   6.167  1.00 89.02           O  
ATOM    692  CG  GLU A  43      -7.217  11.004   3.061  1.00 89.02           C  
ATOM    693  HG2 GLU A  43      -7.146  10.520   2.088  1.00 89.02           H  
ATOM    694  HG3 GLU A  43      -7.960  10.462   3.646  1.00 89.02           H  
ATOM    695  CD  GLU A  43      -7.697  12.453   2.878  1.00 89.02           C  
ATOM    696  OE1 GLU A  43      -8.908  12.701   3.114  1.00 89.02           O  
ATOM    697  OE2 GLU A  43      -6.876  13.336   2.547  1.00 89.02           O  
ATOM    698  N   VAL A  44      -6.763   7.740   5.491  1.00 82.42           N  
ATOM    699  H   VAL A  44      -6.286   7.081   4.892  1.00 82.42           H  
ATOM    700  CA  VAL A  44      -7.763   7.219   6.437  1.00 82.42           C  
ATOM    701  HA  VAL A  44      -8.703   7.729   6.227  1.00 82.42           H  
ATOM    702  C   VAL A  44      -7.397   7.548   7.886  1.00 82.42           C  
ATOM    703  CB  VAL A  44      -7.994   5.707   6.228  1.00 82.42           C  
ATOM    704  HB  VAL A  44      -8.035   5.517   5.155  1.00 82.42           H  
ATOM    705  O   VAL A  44      -8.273   7.900   8.668  1.00 82.42           O  
ATOM    706  CG1 VAL A  44      -6.910   4.807   6.839  1.00 82.42           C  
ATOM    707 HG11 VAL A  44      -7.029   3.793   6.458  1.00 82.42           H  
ATOM    708 HG12 VAL A  44      -6.991   4.789   7.926  1.00 82.42           H  
ATOM    709 HG13 VAL A  44      -5.918   5.162   6.562  1.00 82.42           H  
ATOM    710  CG2 VAL A  44      -9.345   5.285   6.816  1.00 82.42           C  
ATOM    711 HG21 VAL A  44      -9.516   4.228   6.613  1.00 82.42           H  
ATOM    712 HG22 VAL A  44     -10.145   5.867   6.358  1.00 82.42           H  
ATOM    713 HG23 VAL A  44      -9.356   5.445   7.894  1.00 82.42           H  
ATOM    714  N   GLY A  45      -6.100   7.523   8.212  1.00 81.35           N  
ATOM    715  H   GLY A  45      -5.449   7.252   7.488  1.00 81.35           H  
ATOM    716  CA  GLY A  45      -5.564   7.839   9.537  1.00 81.35           C  
ATOM    717  HA2 GLY A  45      -6.299   7.563  10.294  1.00 81.35           H  
ATOM    718  HA3 GLY A  45      -4.663   7.246   9.700  1.00 81.35           H  
ATOM    719  C   GLY A  45      -5.209   9.312   9.754  1.00 81.35           C  
ATOM    720  O   GLY A  45      -4.507   9.620  10.727  1.00 81.35           O  
ATOM    721  N   LEU A  46      -5.623  10.220   8.855  1.00 88.77           N  
ATOM    722  H   LEU A  46      -6.169   9.896   8.070  1.00 88.77           H  
ATOM    723  CA  LEU A  46      -5.252  11.640   8.912  1.00 88.77           C  
ATOM    724  HA  LEU A  46      -4.166  11.711   8.869  1.00 88.77           H  
ATOM    725  C   LEU A  46      -5.718  12.300  10.210  1.00 88.77           C  
ATOM    726  CB  LEU A  46      -5.858  12.381   7.708  1.00 88.77           C  
ATOM    727  HB2 LEU A  46      -5.454  11.937   6.798  1.00 88.77           H  
ATOM    728  HB3 LEU A  46      -6.936  12.220   7.714  1.00 88.77           H  
ATOM    729  O   LEU A  46      -5.026  13.163  10.732  1.00 88.77           O  
ATOM    730  CG  LEU A  46      -5.586  13.900   7.676  1.00 88.77           C  
ATOM    731  HG  LEU A  46      -5.884  14.362   8.617  1.00 88.77           H  
ATOM    732  CD1 LEU A  46      -4.109  14.214   7.431  1.00 88.77           C  
ATOM    733 HD11 LEU A  46      -3.782  13.763   6.494  1.00 88.77           H  
ATOM    734 HD12 LEU A  46      -3.961  15.293   7.381  1.00 88.77           H  
ATOM    735 HD13 LEU A  46      -3.506  13.824   8.250  1.00 88.77           H  
ATOM    736  CD2 LEU A  46      -6.442  14.549   6.589  1.00 88.77           C  
ATOM    737 HD21 LEU A  46      -7.493  14.479   6.869  1.00 88.77           H  
ATOM    738 HD22 LEU A  46      -6.171  15.599   6.474  1.00 88.77           H  
ATOM    739 HD23 LEU A  46      -6.301  14.023   5.645  1.00 88.77           H  
ATOM    740  N   ASP A  47      -6.858  11.880  10.753  1.00 86.18           N  
ATOM    741  H   ASP A  47      -7.258  11.030  10.381  1.00 86.18           H  
ATOM    742  CA  ASP A  47      -7.368  12.316  12.061  1.00 86.18           C  
ATOM    743  HA  ASP A  47      -7.616  13.376  12.011  1.00 86.18           H  
ATOM    744  C   ASP A  47      -6.352  12.147  13.203  1.00 86.18           C  
ATOM    745  CB  ASP A  47      -8.662  11.546  12.357  1.00 86.18           C  
ATOM    746  HB2 ASP A  47      -9.120  11.986  13.243  1.00 86.18           H  
ATOM    747  HB3 ASP A  47      -9.354  11.685  11.526  1.00 86.18           H  
ATOM    748  O   ASP A  47      -6.382  12.867  14.201  1.00 86.18           O  
ATOM    749  CG  ASP A  47      -8.463  10.042  12.593  1.00 86.18           C  
ATOM    750  OD1 ASP A  47      -7.466   9.483  12.075  1.00 86.18           O  
ATOM    751  OD2 ASP A  47      -9.315   9.490  13.316  1.00 86.18           O  
ATOM    752  N   SER A  48      -5.417  11.224  13.011  1.00 82.64           N  
ATOM    753  H   SER A  48      -5.557  10.639  12.200  1.00 82.64           H  
ATOM    754  CA  SER A  48      -4.405  10.812  13.961  1.00 82.64           C  
ATOM    755  HA  SER A  48      -4.586  11.340  14.898  1.00 82.64           H  
ATOM    756  C   SER A  48      -2.977  11.175  13.516  1.00 82.64           C  
ATOM    757  CB  SER A  48      -4.657   9.322  14.209  1.00 82.64           C  
ATOM    758  HB2 SER A  48      -5.728   9.123  14.172  1.00 82.64           H  
ATOM    759  HB3 SER A  48      -4.333   9.053  15.215  1.00 82.64           H  
ATOM    760  O   SER A  48      -2.020  10.733  14.163  1.00 82.64           O  
ATOM    761  OG  SER A  48      -4.012   8.505  13.258  1.00 82.64           O  
ATOM    762  HG  SER A  48      -4.426   8.702  12.414  1.00 82.64           H  
ATOM    763  N   GLY A  49      -2.850  11.980  12.449  1.00 87.05           N  
ATOM    764  H   GLY A  49      -3.700  12.316  12.019  1.00 87.05           H  
ATOM    765  CA  GLY A  49      -1.590  12.434  11.851  1.00 87.05           C  
ATOM    766  HA2 GLY A  49      -1.798  13.306  11.231  1.00 87.05           H  
ATOM    767  HA3 GLY A  49      -0.896  12.725  12.639  1.00 87.05           H  
ATOM    768  C   GLY A  49      -0.896  11.402  10.964  1.00 87.05           C  
ATOM    769  O   GLY A  49       0.289  11.560  10.683  1.00 87.05           O  
ATOM    770  N   ASN A  50      -1.607  10.351  10.547  1.00 87.87           N  
ATOM    771  H   ASN A  50      -2.594  10.314  10.757  1.00 87.87           H  
ATOM    772  CA  ASN A  50      -1.036   9.214   9.832  1.00 87.87           C  
ATOM    773  HA  ASN A  50       0.044   9.344   9.762  1.00 87.87           H  
ATOM    774  C   ASN A  50      -1.596   9.100   8.415  1.00 87.87           C  
ATOM    775  CB  ASN A  50      -1.296   7.938  10.636  1.00 87.87           C  
ATOM    776  HB2 ASN A  50      -2.371   7.804  10.764  1.00 87.87           H  
ATOM    777  HB3 ASN A  50      -0.908   7.080  10.088  1.00 87.87           H  
ATOM    778  O   ASN A  50      -2.809   9.078   8.221  1.00 87.87           O  
ATOM    779  CG  ASN A  50      -0.616   7.973  11.986  1.00 87.87           C  
ATOM    780  ND2 ASN A  50      -1.291   7.597  13.038  1.00 87.87           N  
ATOM    781 HD21 ASN A  50      -2.287   7.448  12.960  1.00 87.87           H  
ATOM    782 HD22 ASN A  50      -0.728   7.477  13.868  1.00 87.87           H  
ATOM    783  OD1 ASN A  50       0.534   8.324  12.146  1.00 87.87           O  
ATOM    784  N   ILE A  51      -0.720   8.976   7.425  1.00 90.05           N  
ATOM    785  H   ILE A  51       0.263   8.957   7.654  1.00 90.05           H  
ATOM    786  CA  ILE A  51      -1.106   8.793   6.020  1.00 90.05           C  
ATOM    787  HA  ILE A  51      -2.118   8.390   5.976  1.00 90.05           H  
ATOM    788  C   ILE A  51      -0.201   7.756   5.348  1.00 90.05           C  
ATOM    789  CB  ILE A  51      -1.114  10.144   5.258  1.00 90.05           C  
ATOM    790  HB  ILE A  51      -1.459   9.946   4.243  1.00 90.05           H  
ATOM    791  O   ILE A  51       0.853   7.392   5.875  1.00 90.05           O  
ATOM    792  CG1 ILE A  51       0.301  10.746   5.152  1.00 90.05           C  
ATOM    793 HG12 ILE A  51       0.685  10.967   6.148  1.00 90.05           H  
ATOM    794 HG13 ILE A  51       0.948  10.014   4.669  1.00 90.05           H  
ATOM    795  CG2 ILE A  51      -2.108  11.145   5.881  1.00 90.05           C  
ATOM    796 HG21 ILE A  51      -2.297  11.967   5.191  1.00 90.05           H  
ATOM    797 HG22 ILE A  51      -1.713  11.541   6.816  1.00 90.05           H  
ATOM    798 HG23 ILE A  51      -3.057  10.649   6.084  1.00 90.05           H  
ATOM    799  CD1 ILE A  51       0.391  12.010   4.302  1.00 90.05           C  
ATOM    800 HD11 ILE A  51       0.034  11.789   3.296  1.00 90.05           H  
ATOM    801 HD12 ILE A  51       1.433  12.326   4.251  1.00 90.05           H  
ATOM    802 HD13 ILE A  51      -0.203  12.812   4.739  1.00 90.05           H  
ATOM    803  N   SER A  52      -0.589   7.318   4.155  1.00 91.43           N  
ATOM    804  H   SER A  52      -1.475   7.648   3.799  1.00 91.43           H  
ATOM    805  CA  SER A  52       0.315   6.655   3.215  1.00 91.43           C  
ATOM    806  HA  SER A  52       1.224   6.346   3.731  1.00 91.43           H  
ATOM    807  C   SER A  52       0.688   7.593   2.082  1.00 91.43           C  
ATOM    808  CB  SER A  52      -0.311   5.416   2.600  1.00 91.43           C  
ATOM    809  HB2 SER A  52      -1.245   5.676   2.102  1.00 91.43           H  
ATOM    810  HB3 SER A  52       0.380   5.012   1.860  1.00 91.43           H  
ATOM    811  O   SER A  52      -0.159   8.339   1.583  1.00 91.43           O  
ATOM    812  OG  SER A  52      -0.538   4.440   3.580  1.00 91.43           O  
ATOM    813  HG  SER A  52      -1.319   4.690   4.078  1.00 91.43           H  
ATOM    814  N   GLY A  53       1.928   7.521   1.614  1.00 94.00           N  
ATOM    815  H   GLY A  53       2.590   6.894   2.048  1.00 94.00           H  
ATOM    816  CA  GLY A  53       2.360   8.329   0.486  1.00 94.00           C  
ATOM    817  HA2 GLY A  53       2.525   9.354   0.818  1.00 94.00           H  
ATOM    818  HA3 GLY A  53       1.560   8.342  -0.254  1.00 94.00           H  
ATOM    819  C   GLY A  53       3.618   7.834  -0.206  1.00 94.00           C  
ATOM    820  O   GLY A  53       4.348   6.981   0.292  1.00 94.00           O  
ATOM    821  N   CYS A  54       3.870   8.415  -1.372  1.00 97.26           N  
ATOM    822  H   CYS A  54       3.214   9.111  -1.698  1.00 97.26           H  
ATOM    823  CA  CYS A  54       5.053   8.168  -2.187  1.00 97.26           C  
ATOM    824  HA  CYS A  54       5.821   7.722  -1.556  1.00 97.26           H  
ATOM    825  C   CYS A  54       5.589   9.489  -2.762  1.00 97.26           C  
ATOM    826  CB  CYS A  54       4.686   7.163  -3.288  1.00 97.26           C  
ATOM    827  HB2 CYS A  54       4.213   6.296  -2.827  1.00 97.26           H  
ATOM    828  HB3 CYS A  54       5.587   6.830  -3.803  1.00 97.26           H  
ATOM    829  O   CYS A  54       4.855  10.477  -2.821  1.00 97.26           O  
ATOM    830  SG  CYS A  54       3.519   7.879  -4.481  1.00 97.26           S  
ATOM    831  HG  CYS A  54       4.253   8.940  -4.828  1.00 97.26           H  
ATOM    832  N   PRO A  55       6.841   9.556  -3.240  1.00 97.25           N  
ATOM    833  CA  PRO A  55       7.342  10.747  -3.916  1.00 97.25           C  
ATOM    834  HA  PRO A  55       7.279  11.594  -3.232  1.00 97.25           H  
ATOM    835  C   PRO A  55       6.532  11.040  -5.182  1.00 97.25           C  
ATOM    836  CB  PRO A  55       8.814  10.464  -4.238  1.00 97.25           C  
ATOM    837  HB2 PRO A  55       8.917  10.108  -5.262  1.00 97.25           H  
ATOM    838  HB3 PRO A  55       9.435  11.345  -4.078  1.00 97.25           H  
ATOM    839  O   PRO A  55       6.215  10.133  -5.960  1.00 97.25           O  
ATOM    840  CG  PRO A  55       9.178   9.336  -3.273  1.00 97.25           C  
ATOM    841  HG2 PRO A  55       9.995   8.720  -3.649  1.00 97.25           H  
ATOM    842  HG3 PRO A  55       9.425   9.757  -2.298  1.00 97.25           H  
ATOM    843  CD  PRO A  55       7.878   8.550  -3.160  1.00 97.25           C  
ATOM    844  HD2 PRO A  55       7.847   8.001  -2.219  1.00 97.25           H  
ATOM    845  HD3 PRO A  55       7.783   7.867  -4.004  1.00 97.25           H  
ATOM    846  N   THR A  56       6.233  12.314  -5.423  1.00 94.98           N  
ATOM    847  H   THR A  56       6.497  13.018  -4.748  1.00 94.98           H  
ATOM    848  CA  THR A  56       5.684  12.744  -6.714  1.00 94.98           C  
ATOM    849  HA  THR A  56       4.821  12.120  -6.945  1.00 94.98           H  
ATOM    850  C   THR A  56       6.718  12.561  -7.829  1.00 94.98           C  
ATOM    851  CB  THR A  56       5.217  14.202  -6.689  1.00 94.98           C  
ATOM    852  HB  THR A  56       4.866  14.472  -7.686  1.00 94.98           H  
ATOM    853  O   THR A  56       7.925  12.530  -7.593  1.00 94.98           O  
ATOM    854  CG2 THR A  56       4.079  14.463  -5.708  1.00 94.98           C  
ATOM    855 HG21 THR A  56       3.161  14.017  -6.091  1.00 94.98           H  
ATOM    856 HG22 THR A  56       3.934  15.538  -5.602  1.00 94.98           H  
ATOM    857 HG23 THR A  56       4.303  14.040  -4.728  1.00 94.98           H  
ATOM    858  OG1 THR A  56       6.290  15.042  -6.373  1.00 94.98           O  
ATOM    859  HG1 THR A  56       6.402  15.018  -5.420  1.00 94.98           H  
ATOM    860  N   ASN A  57       6.250  12.443  -9.076  1.00 90.81           N  
ATOM    861  H   ASN A  57       5.250  12.484  -9.207  1.00 90.81           H  
ATOM    862  CA  ASN A  57       7.098  12.407 -10.278  1.00 90.81           C  
ATOM    863  HA  ASN A  57       6.434  12.203 -11.118  1.00 90.81           H  
ATOM    864  C   ASN A  57       8.154  11.283 -10.332  1.00 90.81           C  
ATOM    865  CB  ASN A  57       7.701  13.803 -10.523  1.00 90.81           C  
ATOM    866  HB2 ASN A  57       8.268  13.804 -11.453  1.00 90.81           H  
ATOM    867  HB3 ASN A  57       8.391  14.047  -9.715  1.00 90.81           H  
ATOM    868  O   ASN A  57       9.079  11.354 -11.136  1.00 90.81           O  
ATOM    869  CG  ASN A  57       6.639  14.874 -10.634  1.00 90.81           C  
ATOM    870  ND2 ASN A  57       6.765  15.951  -9.897  1.00 90.81           N  
ATOM    871 HD21 ASN A  57       7.487  16.003  -9.193  1.00 90.81           H  
ATOM    872 HD22 ASN A  57       6.023  16.636  -9.936  1.00 90.81           H  
ATOM    873  OD1 ASN A  57       5.669  14.732 -11.363  1.00 90.81           O  
ATOM    874  N   SER A  58       8.012  10.223  -9.535  1.00 94.75           N  
ATOM    875  H   SER A  58       7.287  10.241  -8.832  1.00 94.75           H  
ATOM    876  CA  SER A  58       8.892   9.056  -9.609  1.00 94.75           C  
ATOM    877  HA  SER A  58       9.910   9.399  -9.792  1.00 94.75           H  
ATOM    878  C   SER A  58       8.490   8.130 -10.761  1.00 94.75           C  
ATOM    879  CB  SER A  58       8.905   8.336  -8.262  1.00 94.75           C  
ATOM    880  HB2 SER A  58       7.881   8.187  -7.918  1.00 94.75           H  
ATOM    881  HB3 SER A  58       9.421   8.962  -7.534  1.00 94.75           H  
ATOM    882  O   SER A  58       7.369   7.615 -10.812  1.00 94.75           O  
ATOM    883  OG  SER A  58       9.563   7.084  -8.363  1.00 94.75           O  
ATOM    884  HG  SER A  58       9.908   6.870  -7.493  1.00 94.75           H  
ATOM    885  N   ASP A  59       9.422   7.873 -11.682  1.00 96.95           N  
ATOM    886  H   ASP A  59      10.282   8.402 -11.657  1.00 96.95           H  
ATOM    887  CA  ASP A  59       9.227   6.909 -12.771  1.00 96.95           C  
ATOM    888  HA  ASP A  59       8.343   7.188 -13.344  1.00 96.95           H  
ATOM    889  C   ASP A  59       8.993   5.490 -12.240  1.00 96.95           C  
ATOM    890  CB  ASP A  59      10.450   6.913 -13.701  1.00 96.95           C  
ATOM    891  HB2 ASP A  59      11.356   6.809 -13.105  1.00 96.95           H  
ATOM    892  HB3 ASP A  59      10.383   6.048 -14.361  1.00 96.95           H  
ATOM    893  O   ASP A  59       8.189   4.743 -12.803  1.00 96.95           O  
ATOM    894  CG  ASP A  59      10.555   8.159 -14.585  1.00 96.95           C  
ATOM    895  OD1 ASP A  59       9.542   8.892 -14.712  1.00 96.95           O  
ATOM    896  OD2 ASP A  59      11.624   8.332 -15.197  1.00 96.95           O  
ATOM    897  N   TYR A  60       9.639   5.143 -11.123  1.00 98.04           N  
ATOM    898  H   TYR A  60      10.240   5.826 -10.685  1.00 98.04           H  
ATOM    899  CA  TYR A  60       9.431   3.865 -10.452  1.00 98.04           C  
ATOM    900  HA  TYR A  60       9.547   3.065 -11.183  1.00 98.04           H  
ATOM    901  C   TYR A  60       8.012   3.756  -9.882  1.00 98.04           C  
ATOM    902  CB  TYR A  60      10.488   3.666  -9.362  1.00 98.04           C  
ATOM    903  HB2 TYR A  60      10.438   4.484  -8.644  1.00 98.04           H  
ATOM    904  HB3 TYR A  60      11.480   3.675  -9.815  1.00 98.04           H  
ATOM    905  O   TYR A  60       7.325   2.769 -10.141  1.00 98.04           O  
ATOM    906  CG  TYR A  60      10.288   2.353  -8.642  1.00 98.04           C  
ATOM    907  CD1 TYR A  60       9.646   2.327  -7.390  1.00 98.04           C  
ATOM    908  HD1 TYR A  60       9.353   3.247  -6.907  1.00 98.04           H  
ATOM    909  CD2 TYR A  60      10.646   1.152  -9.283  1.00 98.04           C  
ATOM    910  HD2 TYR A  60      11.144   1.172 -10.241  1.00 98.04           H  
ATOM    911  CE1 TYR A  60       9.335   1.093  -6.790  1.00 98.04           C  
ATOM    912  HE1 TYR A  60       8.807   1.050  -5.849  1.00 98.04           H  
ATOM    913  CE2 TYR A  60      10.335  -0.080  -8.685  1.00 98.04           C  
ATOM    914  HE2 TYR A  60      10.592  -1.014  -9.163  1.00 98.04           H  
ATOM    915  OH  TYR A  60       9.260  -1.290  -6.946  1.00 98.04           O  
ATOM    916  HH  TYR A  60       8.813  -1.187  -6.103  1.00 98.04           H  
ATOM    917  CZ  TYR A  60       9.662  -0.105  -7.451  1.00 98.04           C  
ATOM    918  N   VAL A  61       7.520   4.801  -9.203  1.00 97.64           N  
ATOM    919  H   VAL A  61       8.115   5.603  -9.049  1.00 97.64           H  
ATOM    920  CA  VAL A  61       6.124   4.846  -8.731  1.00 97.64           C  
ATOM    921  HA  VAL A  61       5.944   3.994  -8.075  1.00 97.64           H  
ATOM    922  C   VAL A  61       5.166   4.710  -9.910  1.00 97.64           C  
ATOM    923  CB  VAL A  61       5.830   6.134  -7.941  1.00 97.64           C  
ATOM    924  HB  VAL A  61       6.128   6.992  -8.544  1.00 97.64           H  
ATOM    925  O   VAL A  61       4.245   3.899  -9.864  1.00 97.64           O  
ATOM    926  CG1 VAL A  61       4.343   6.294  -7.606  1.00 97.64           C  
ATOM    927 HG11 VAL A  61       3.733   6.341  -8.508  1.00 97.64           H  
ATOM    928 HG12 VAL A  61       4.001   5.470  -6.980  1.00 97.64           H  
ATOM    929 HG13 VAL A  61       4.198   7.234  -7.073  1.00 97.64           H  
ATOM    930  CG2 VAL A  61       6.612   6.154  -6.621  1.00 97.64           C  
ATOM    931 HG21 VAL A  61       6.258   5.357  -5.967  1.00 97.64           H  
ATOM    932 HG22 VAL A  61       6.460   7.111  -6.122  1.00 97.64           H  
ATOM    933 HG23 VAL A  61       7.679   6.010  -6.795  1.00 97.64           H  
ATOM    934  N   ARG A  62       5.410   5.425 -11.016  1.00 97.29           N  
ATOM    935  H   ARG A  62       6.175   6.084 -10.997  1.00 97.29           H  
ATOM    936  CA  ARG A  62       4.582   5.297 -12.224  1.00 97.29           C  
ATOM    937  HA  ARG A  62       3.552   5.515 -11.942  1.00 97.29           H  
ATOM    938  C   ARG A  62       4.591   3.867 -12.771  1.00 97.29           C  
ATOM    939  CB  ARG A  62       5.043   6.312 -13.279  1.00 97.29           C  
ATOM    940  HB2 ARG A  62       5.193   7.276 -12.792  1.00 97.29           H  
ATOM    941  HB3 ARG A  62       5.990   5.991 -13.712  1.00 97.29           H  
ATOM    942  O   ARG A  62       3.541   3.375 -13.181  1.00 97.29           O  
ATOM    943  CG  ARG A  62       3.989   6.471 -14.390  1.00 97.29           C  
ATOM    944  HG2 ARG A  62       3.762   5.498 -14.827  1.00 97.29           H  
ATOM    945  HG3 ARG A  62       3.073   6.867 -13.952  1.00 97.29           H  
ATOM    946  CD  ARG A  62       4.441   7.401 -15.523  1.00 97.29           C  
ATOM    947  HD2 ARG A  62       5.251   6.914 -16.065  1.00 97.29           H  
ATOM    948  HD3 ARG A  62       3.610   7.524 -16.217  1.00 97.29           H  
ATOM    949  NE  ARG A  62       4.849   8.735 -15.028  1.00 97.29           N  
ATOM    950  HE  ARG A  62       4.146   9.290 -14.561  1.00 97.29           H  
ATOM    951  NH1 ARG A  62       7.063   8.609 -15.600  1.00 97.29           N  
ATOM    952 HH11 ARG A  62       8.008   8.903 -15.402  1.00 97.29           H  
ATOM    953 HH12 ARG A  62       6.935   7.705 -16.032  1.00 97.29           H  
ATOM    954  NH2 ARG A  62       6.370  10.347 -14.434  1.00 97.29           N  
ATOM    955 HH21 ARG A  62       7.348  10.592 -14.379  1.00 97.29           H  
ATOM    956 HH22 ARG A  62       5.682  10.887 -13.929  1.00 97.29           H  
ATOM    957  CZ  ARG A  62       6.079   9.227 -15.027  1.00 97.29           C  
ATOM    958  N   TYR A  63       5.740   3.191 -12.778  1.00 98.02           N  
ATOM    959  H   TYR A  63       6.571   3.657 -12.444  1.00 98.02           H  
ATOM    960  CA  TYR A  63       5.842   1.786 -13.178  1.00 98.02           C  
ATOM    961  HA  TYR A  63       5.428   1.680 -14.181  1.00 98.02           H  
ATOM    962  C   TYR A  63       5.015   0.873 -12.258  1.00 98.02           C  
ATOM    963  CB  TYR A  63       7.320   1.364 -13.236  1.00 98.02           C  
ATOM    964  HB2 TYR A  63       7.805   1.891 -14.058  1.00 98.02           H  
ATOM    965  HB3 TYR A  63       7.826   1.668 -12.320  1.00 98.02           H  
ATOM    966  O   TYR A  63       4.200   0.094 -12.763  1.00 98.02           O  
ATOM    967  CG  TYR A  63       7.516  -0.129 -13.408  1.00 98.02           C  
ATOM    968  CD1 TYR A  63       7.602  -0.950 -12.268  1.00 98.02           C  
ATOM    969  HD1 TYR A  63       7.581  -0.513 -11.281  1.00 98.02           H  
ATOM    970  CD2 TYR A  63       7.573  -0.702 -14.694  1.00 98.02           C  
ATOM    971  HD2 TYR A  63       7.536  -0.065 -15.566  1.00 98.02           H  
ATOM    972  CE1 TYR A  63       7.710  -2.342 -12.410  1.00 98.02           C  
ATOM    973  HE1 TYR A  63       7.754  -2.961 -11.526  1.00 98.02           H  
ATOM    974  CE2 TYR A  63       7.687  -2.100 -14.840  1.00 98.02           C  
ATOM    975  HE2 TYR A  63       7.746  -2.553 -15.819  1.00 98.02           H  
ATOM    976  OH  TYR A  63       7.870  -4.269 -13.795  1.00 98.02           O  
ATOM    977  HH  TYR A  63       8.035  -4.603 -12.911  1.00 98.02           H  
ATOM    978  CZ  TYR A  63       7.754  -2.919 -13.693  1.00 98.02           C  
ATOM    979  N   VAL A  64       5.162   1.010 -10.937  1.00 98.09           N  
ATOM    980  H   VAL A  64       5.839   1.677 -10.595  1.00 98.09           H  
ATOM    981  CA  VAL A  64       4.426   0.217  -9.937  1.00 98.09           C  
ATOM    982  HA  VAL A  64       4.578  -0.843 -10.143  1.00 98.09           H  
ATOM    983  C   VAL A  64       2.922   0.468 -10.007  1.00 98.09           C  
ATOM    984  CB  VAL A  64       4.957   0.498  -8.518  1.00 98.09           C  
ATOM    985  HB  VAL A  64       4.979   1.575  -8.347  1.00 98.09           H  
ATOM    986  O   VAL A  64       2.148  -0.468  -9.877  1.00 98.09           O  
ATOM    987  CG1 VAL A  64       4.098  -0.150  -7.430  1.00 98.09           C  
ATOM    988 HG11 VAL A  64       3.122   0.333  -7.368  1.00 98.09           H  
ATOM    989 HG12 VAL A  64       4.581  -0.033  -6.460  1.00 98.09           H  
ATOM    990 HG13 VAL A  64       3.963  -1.214  -7.624  1.00 98.09           H  
ATOM    991  CG2 VAL A  64       6.375  -0.062  -8.372  1.00 98.09           C  
ATOM    992 HG21 VAL A  64       6.382  -1.136  -8.555  1.00 98.09           H  
ATOM    993 HG22 VAL A  64       7.061   0.432  -9.062  1.00 98.09           H  
ATOM    994 HG23 VAL A  64       6.733   0.116  -7.358  1.00 98.09           H  
ATOM    995  N   MET A  65       2.493   1.693 -10.300  1.00 95.93           N  
ATOM    996  H   MET A  65       3.170   2.443 -10.296  1.00 95.93           H  
ATOM    997  CA  MET A  65       1.073   2.044 -10.367  1.00 95.93           C  
ATOM    998  HA  MET A  65       0.535   1.482  -9.604  1.00 95.93           H  
ATOM    999  C   MET A  65       0.402   1.696 -11.701  1.00 95.93           C  
ATOM   1000  CB  MET A  65       0.915   3.539 -10.057  1.00 95.93           C  
ATOM   1001  HB2 MET A  65       1.557   4.118 -10.721  1.00 95.93           H  
ATOM   1002  HB3 MET A  65      -0.118   3.837 -10.235  1.00 95.93           H  
ATOM   1003  O   MET A  65      -0.821   1.706 -11.783  1.00 95.93           O  
ATOM   1004  CG  MET A  65       1.258   3.870  -8.602  1.00 95.93           C  
ATOM   1005  HG2 MET A  65       2.279   3.566  -8.371  1.00 95.93           H  
ATOM   1006  HG3 MET A  65       1.192   4.952  -8.482  1.00 95.93           H  
ATOM   1007  SD  MET A  65       0.145   3.096  -7.409  1.00 95.93           S  
ATOM   1008  CE  MET A  65       0.494   4.145  -5.979  1.00 95.93           C  
ATOM   1009  HE1 MET A  65       0.468   5.195  -6.269  1.00 95.93           H  
ATOM   1010  HE2 MET A  65       1.472   3.905  -5.561  1.00 95.93           H  
ATOM   1011  HE3 MET A  65      -0.276   3.980  -5.225  1.00 95.93           H  
ATOM   1012  N   THR A  66       1.163   1.400 -12.765  1.00 96.36           N  
ATOM   1013  H   THR A  66       2.165   1.410 -12.636  1.00 96.36           H  
ATOM   1014  CA  THR A  66       0.583   1.199 -14.112  1.00 96.36           C  
ATOM   1015  HA  THR A  66      -0.499   1.104 -14.024  1.00 96.36           H  
ATOM   1016  C   THR A  66       1.039  -0.084 -14.802  1.00 96.36           C  
ATOM   1017  CB  THR A  66       0.836   2.407 -15.033  1.00 96.36           C  
ATOM   1018  HB  THR A  66       0.323   2.222 -15.977  1.00 96.36           H  
ATOM   1019  O   THR A  66       0.220  -0.873 -15.271  1.00 96.36           O  
ATOM   1020  CG2 THR A  66       0.318   3.728 -14.464  1.00 96.36           C  
ATOM   1021 HG21 THR A  66      -0.740   3.627 -14.220  1.00 96.36           H  
ATOM   1022 HG22 THR A  66       0.861   4.000 -13.559  1.00 96.36           H  
ATOM   1023 HG23 THR A  66       0.435   4.518 -15.206  1.00 96.36           H  
ATOM   1024  OG1 THR A  66       2.209   2.581 -15.311  1.00 96.36           O  
ATOM   1025  HG1 THR A  66       2.605   2.916 -14.504  1.00 96.36           H  
ATOM   1026  N   LYS A  67       2.349  -0.338 -14.874  1.00 97.66           N  
ATOM   1027  H   LYS A  67       2.975   0.280 -14.378  1.00 97.66           H  
ATOM   1028  CA  LYS A  67       2.909  -1.490 -15.594  1.00 97.66           C  
ATOM   1029  HA  LYS A  67       2.299  -1.697 -16.472  1.00 97.66           H  
ATOM   1030  C   LYS A  67       2.844  -2.763 -14.766  1.00 97.66           C  
ATOM   1031  CB  LYS A  67       4.355  -1.194 -16.021  1.00 97.66           C  
ATOM   1032  HB2 LYS A  67       4.767  -2.082 -16.499  1.00 97.66           H  
ATOM   1033  HB3 LYS A  67       4.945  -0.995 -15.127  1.00 97.66           H  
ATOM   1034  O   LYS A  67       2.561  -3.823 -15.323  1.00 97.66           O  
ATOM   1035  CG  LYS A  67       4.509  -0.005 -16.983  1.00 97.66           C  
ATOM   1036  HG2 LYS A  67       4.206   0.913 -16.480  1.00 97.66           H  
ATOM   1037  HG3 LYS A  67       5.563   0.086 -17.246  1.00 97.66           H  
ATOM   1038  CD  LYS A  67       3.687  -0.179 -18.268  1.00 97.66           C  
ATOM   1039  HD2 LYS A  67       2.627  -0.180 -18.016  1.00 97.66           H  
ATOM   1040  HD3 LYS A  67       3.949  -1.126 -18.739  1.00 97.66           H  
ATOM   1041  CE  LYS A  67       3.961   0.977 -19.233  1.00 97.66           C  
ATOM   1042  HE2 LYS A  67       3.762   1.912 -18.709  1.00 97.66           H  
ATOM   1043  HE3 LYS A  67       5.016   0.964 -19.507  1.00 97.66           H  
ATOM   1044  NZ  LYS A  67       3.104   0.877 -20.441  1.00 97.66           N  
ATOM   1045  HZ1 LYS A  67       2.131   0.907 -20.173  1.00 97.66           H  
ATOM   1046  HZ2 LYS A  67       3.285   1.648 -21.068  1.00 97.66           H  
ATOM   1047  HZ3 LYS A  67       3.275   0.008 -20.928  1.00 97.66           H  
ATOM   1048  N   LEU A  68       3.075  -2.666 -13.458  1.00 98.17           N  
ATOM   1049  H   LEU A  68       3.315  -1.766 -13.068  1.00 98.17           H  
ATOM   1050  CA  LEU A  68       3.001  -3.823 -12.572  1.00 98.17           C  
ATOM   1051  HA  LEU A  68       3.596  -4.606 -13.042  1.00 98.17           H  
ATOM   1052  C   LEU A  68       1.565  -4.392 -12.475  1.00 98.17           C  
ATOM   1053  CB  LEU A  68       3.685  -3.487 -11.234  1.00 98.17           C  
ATOM   1054  HB2 LEU A  68       4.678  -3.090 -11.447  1.00 98.17           H  
ATOM   1055  HB3 LEU A  68       3.136  -2.701 -10.715  1.00 98.17           H  
ATOM   1056  O   LEU A  68       1.430  -5.597 -12.677  1.00 98.17           O  
ATOM   1057  CG  LEU A  68       3.841  -4.678 -10.275  1.00 98.17           C  
ATOM   1058  HG  LEU A  68       2.861  -5.091 -10.033  1.00 98.17           H  
ATOM   1059  CD1 LEU A  68       4.705  -5.787 -10.879  1.00 98.17           C  
ATOM   1060 HD11 LEU A  68       4.177  -6.268 -11.702  1.00 98.17           H  
ATOM   1061 HD12 LEU A  68       5.655  -5.378 -11.220  1.00 98.17           H  
ATOM   1062 HD13 LEU A  68       4.899  -6.539 -10.114  1.00 98.17           H  
ATOM   1063  CD2 LEU A  68       4.494  -4.197  -8.983  1.00 98.17           C  
ATOM   1064 HD21 LEU A  68       5.457  -3.728  -9.185  1.00 98.17           H  
ATOM   1065 HD22 LEU A  68       3.842  -3.481  -8.483  1.00 98.17           H  
ATOM   1066 HD23 LEU A  68       4.651  -5.041  -8.311  1.00 98.17           H  
ATOM   1067  N   PRO A  69       0.489  -3.586 -12.323  1.00 97.94           N  
ATOM   1068  CA  PRO A  69      -0.893  -4.066 -12.387  1.00 97.94           C  
ATOM   1069  HA  PRO A  69      -1.063  -4.771 -11.573  1.00 97.94           H  
ATOM   1070  C   PRO A  69      -1.236  -4.750 -13.708  1.00 97.94           C  
ATOM   1071  CB  PRO A  69      -1.776  -2.833 -12.163  1.00 97.94           C  
ATOM   1072  HB2 PRO A  69      -1.957  -2.313 -13.103  1.00 97.94           H  
ATOM   1073  HB3 PRO A  69      -2.721  -3.088 -11.682  1.00 97.94           H  
ATOM   1074  O   PRO A  69      -1.898  -5.782 -13.712  1.00 97.94           O  
ATOM   1075  CG  PRO A  69      -0.906  -1.963 -11.269  1.00 97.94           C  
ATOM   1076  HG2 PRO A  69      -0.963  -2.320 -10.241  1.00 97.94           H  
ATOM   1077  HG3 PRO A  69      -1.183  -0.910 -11.331  1.00 97.94           H  
ATOM   1078  CD  PRO A  69       0.489  -2.225 -11.822  1.00 97.94           C  
ATOM   1079  HD2 PRO A  69       1.198  -2.153 -10.997  1.00 97.94           H  
ATOM   1080  HD3 PRO A  69       0.721  -1.517 -12.618  1.00 97.94           H  
ATOM   1081  N   ALA A  70      -0.735  -4.238 -14.838  1.00 97.42           N  
ATOM   1082  H   ALA A  70      -0.241  -3.358 -14.795  1.00 97.42           H  
ATOM   1083  CA  ALA A  70      -0.931  -4.878 -16.138  1.00 97.42           C  
ATOM   1084  HA  ALA A  70      -1.999  -5.043 -16.281  1.00 97.42           H  
ATOM   1085  C   ALA A  70      -0.245  -6.257 -16.223  1.00 97.42           C  
ATOM   1086  CB  ALA A  70      -0.447  -3.922 -17.234  1.00 97.42           C  
ATOM   1087  HB1 ALA A  70      -0.648  -4.362 -18.211  1.00 97.42           H  
ATOM   1088  HB2 ALA A  70       0.624  -3.745 -17.133  1.00 97.42           H  
ATOM   1089  HB3 ALA A  70      -0.978  -2.974 -17.155  1.00 97.42           H  
ATOM   1090  O   ALA A  70      -0.845  -7.211 -16.714  1.00 97.42           O  
ATOM   1091  N   ARG A  71       0.984  -6.389 -15.697  1.00 97.98           N  
ATOM   1092  H   ARG A  71       1.418  -5.568 -15.301  1.00 97.98           H  
ATOM   1093  CA  ARG A  71       1.686  -7.685 -15.603  1.00 97.98           C  
ATOM   1094  HA  ARG A  71       1.691  -8.170 -16.579  1.00 97.98           H  
ATOM   1095  C   ARG A  71       0.971  -8.657 -14.663  1.00 97.98           C  
ATOM   1096  CB  ARG A  71       3.128  -7.487 -15.114  1.00 97.98           C  
ATOM   1097  HB2 ARG A  71       3.519  -8.468 -14.843  1.00 97.98           H  
ATOM   1098  HB3 ARG A  71       3.132  -6.866 -14.218  1.00 97.98           H  
ATOM   1099  O   ARG A  71       0.835  -9.833 -14.989  1.00 97.98           O  
ATOM   1100  CG  ARG A  71       4.063  -6.874 -16.165  1.00 97.98           C  
ATOM   1101  HG2 ARG A  71       3.687  -5.897 -16.468  1.00 97.98           H  
ATOM   1102  HG3 ARG A  71       4.091  -7.521 -17.042  1.00 97.98           H  
ATOM   1103  CD  ARG A  71       5.489  -6.709 -15.611  1.00 97.98           C  
ATOM   1104  HD2 ARG A  71       6.112  -6.254 -16.381  1.00 97.98           H  
ATOM   1105  HD3 ARG A  71       5.450  -6.032 -14.757  1.00 97.98           H  
ATOM   1106  NE  ARG A  71       6.088  -8.002 -15.198  1.00 97.98           N  
ATOM   1107  HE  ARG A  71       5.607  -8.847 -15.472  1.00 97.98           H  
ATOM   1108  NH1 ARG A  71       7.796  -7.181 -13.897  1.00 97.98           N  
ATOM   1109 HH11 ARG A  71       7.615  -6.242 -14.222  1.00 97.98           H  
ATOM   1110 HH12 ARG A  71       8.523  -7.370 -13.222  1.00 97.98           H  
ATOM   1111  NH2 ARG A  71       7.405  -9.365 -13.900  1.00 97.98           N  
ATOM   1112 HH21 ARG A  71       7.987  -9.445 -13.078  1.00 97.98           H  
ATOM   1113 HH22 ARG A  71       6.889 -10.206 -14.114  1.00 97.98           H  
ATOM   1114  CZ  ARG A  71       7.087  -8.180 -14.346  1.00 97.98           C  
ATOM   1115  N   MET A  72       0.512  -8.168 -13.513  1.00 98.39           N  
ATOM   1116  H   MET A  72       0.695  -7.199 -13.292  1.00 98.39           H  
ATOM   1117  CA  MET A  72      -0.244  -8.971 -12.553  1.00 98.39           C  
ATOM   1118  HA  MET A  72       0.316  -9.879 -12.332  1.00 98.39           H  
ATOM   1119  C   MET A  72      -1.583  -9.410 -13.133  1.00 98.39           C  
ATOM   1120  CB  MET A  72      -0.455  -8.204 -11.245  1.00 98.39           C  
ATOM   1121  HB2 MET A  72      -1.191  -8.733 -10.641  1.00 98.39           H  
ATOM   1122  HB3 MET A  72      -0.836  -7.204 -11.455  1.00 98.39           H  
ATOM   1123  O   MET A  72      -1.964 -10.549 -12.910  1.00 98.39           O  
ATOM   1124  CG  MET A  72       0.852  -8.121 -10.450  1.00 98.39           C  
ATOM   1125  HG2 MET A  72       1.576  -7.523 -11.002  1.00 98.39           H  
ATOM   1126  HG3 MET A  72       1.259  -9.128 -10.354  1.00 98.39           H  
ATOM   1127  SD  MET A  72       0.696  -7.441  -8.780  1.00 98.39           S  
ATOM   1128  CE  MET A  72       0.122  -5.772  -9.164  1.00 98.39           C  
ATOM   1129  HE1 MET A  72       0.737  -5.332  -9.948  1.00 98.39           H  
ATOM   1130  HE2 MET A  72      -0.909  -5.832  -9.514  1.00 98.39           H  
ATOM   1131  HE3 MET A  72       0.174  -5.147  -8.272  1.00 98.39           H  
ATOM   1132  N   ARG A  73      -2.253  -8.571 -13.931  1.00 98.07           N  
ATOM   1133  H   ARG A  73      -1.917  -7.621 -14.011  1.00 98.07           H  
ATOM   1134  CA  ARG A  73      -3.472  -8.940 -14.659  1.00 98.07           C  
ATOM   1135  HA  ARG A  73      -4.209  -9.303 -13.943  1.00 98.07           H  
ATOM   1136  C   ARG A  73      -3.228 -10.096 -15.623  1.00 98.07           C  
ATOM   1137  CB  ARG A  73      -4.033  -7.706 -15.381  1.00 98.07           C  
ATOM   1138  HB2 ARG A  73      -4.130  -6.894 -14.660  1.00 98.07           H  
ATOM   1139  HB3 ARG A  73      -3.350  -7.395 -16.171  1.00 98.07           H  
ATOM   1140  O   ARG A  73      -3.957 -11.076 -15.563  1.00 98.07           O  
ATOM   1141  CG  ARG A  73      -5.409  -7.997 -15.992  1.00 98.07           C  
ATOM   1142  HG2 ARG A  73      -6.108  -8.223 -15.186  1.00 98.07           H  
ATOM   1143  HG3 ARG A  73      -5.346  -8.867 -16.646  1.00 98.07           H  
ATOM   1144  CD  ARG A  73      -5.968  -6.838 -16.819  1.00 98.07           C  
ATOM   1145  HD2 ARG A  73      -5.339  -6.703 -17.700  1.00 98.07           H  
ATOM   1146  HD3 ARG A  73      -6.965  -7.132 -17.146  1.00 98.07           H  
ATOM   1147  NE  ARG A  73      -6.035  -5.570 -16.056  1.00 98.07           N  
ATOM   1148  HE  ARG A  73      -5.536  -5.538 -15.179  1.00 98.07           H  
ATOM   1149  NH1 ARG A  73      -7.438  -4.452 -17.472  1.00 98.07           N  
ATOM   1150 HH11 ARG A  73      -7.579  -5.324 -17.960  1.00 98.07           H  
ATOM   1151 HH12 ARG A  73      -8.018  -3.645 -17.653  1.00 98.07           H  
ATOM   1152  NH2 ARG A  73      -6.652  -3.403 -15.662  1.00 98.07           N  
ATOM   1153 HH21 ARG A  73      -6.094  -3.336 -14.822  1.00 98.07           H  
ATOM   1154 HH22 ARG A  73      -7.144  -2.551 -15.887  1.00 98.07           H  
ATOM   1155  CZ  ARG A  73      -6.707  -4.483 -16.393  1.00 98.07           C  
ATOM   1156  N   GLU A  74      -2.179 -10.020 -16.448  1.00 98.05           N  
ATOM   1157  H   GLU A  74      -1.626  -9.175 -16.448  1.00 98.05           H  
ATOM   1158  CA  GLU A  74      -1.829 -11.101 -17.387  1.00 98.05           C  
ATOM   1159  HA  GLU A  74      -2.642 -11.219 -18.103  1.00 98.05           H  
ATOM   1160  C   GLU A  74      -1.654 -12.445 -16.664  1.00 98.05           C  
ATOM   1161  CB  GLU A  74      -0.536 -10.739 -18.147  1.00 98.05           C  
ATOM   1162  HB2 GLU A  74      -0.579  -9.696 -18.457  1.00 98.05           H  
ATOM   1163  HB3 GLU A  74       0.314 -10.863 -17.475  1.00 98.05           H  
ATOM   1164  O   GLU A  74      -2.117 -13.474 -17.144  1.00 98.05           O  
ATOM   1165  CG  GLU A  74      -0.329 -11.610 -19.402  1.00 98.05           C  
ATOM   1166  HG2 GLU A  74      -0.527 -12.653 -19.155  1.00 98.05           H  
ATOM   1167  HG3 GLU A  74      -1.065 -11.312 -20.149  1.00 98.05           H  
ATOM   1168  CD  GLU A  74       1.080 -11.513 -20.021  1.00 98.05           C  
ATOM   1169  OE1 GLU A  74       1.407 -12.383 -20.871  1.00 98.05           O  
ATOM   1170  OE2 GLU A  74       1.869 -10.615 -19.655  1.00 98.05           O  
ATOM   1171  N   TYR A  75      -1.031 -12.427 -15.484  1.00 98.34           N  
ATOM   1172  H   TYR A  75      -0.669 -11.545 -15.151  1.00 98.34           H  
ATOM   1173  CA  TYR A  75      -0.889 -13.605 -14.633  1.00 98.34           C  
ATOM   1174  HA  TYR A  75      -0.563 -14.446 -15.245  1.00 98.34           H  
ATOM   1175  C   TYR A  75      -2.212 -14.026 -13.967  1.00 98.34           C  
ATOM   1176  CB  TYR A  75       0.207 -13.316 -13.606  1.00 98.34           C  
ATOM   1177  HB2 TYR A  75       1.172 -13.382 -14.108  1.00 98.34           H  
ATOM   1178  HB3 TYR A  75       0.095 -12.294 -13.243  1.00 98.34           H  
ATOM   1179  O   TYR A  75      -2.618 -15.178 -14.098  1.00 98.34           O  
ATOM   1180  CG  TYR A  75       0.209 -14.251 -12.419  1.00 98.34           C  
ATOM   1181  CD1 TYR A  75      -0.122 -13.747 -11.148  1.00 98.34           C  
ATOM   1182  HD1 TYR A  75      -0.355 -12.700 -11.021  1.00 98.34           H  
ATOM   1183  CD2 TYR A  75       0.481 -15.622 -12.590  1.00 98.34           C  
ATOM   1184  HD2 TYR A  75       0.695 -16.016 -13.572  1.00 98.34           H  
ATOM   1185  CE1 TYR A  75      -0.150 -14.606 -10.038  1.00 98.34           C  
ATOM   1186  HE1 TYR A  75      -0.406 -14.224  -9.061  1.00 98.34           H  
ATOM   1187  CE2 TYR A  75       0.438 -16.484 -11.477  1.00 98.34           C  
ATOM   1188  HE2 TYR A  75       0.621 -17.543 -11.575  1.00 98.34           H  
ATOM   1189  OH  TYR A  75       0.152 -16.786  -9.117  1.00 98.34           O  
ATOM   1190  HH  TYR A  75       0.011 -16.287  -8.309  1.00 98.34           H  
ATOM   1191  CZ  TYR A  75       0.141 -15.973 -10.199  1.00 98.34           C  
ATOM   1192  N   CYS A  76      -2.912 -13.113 -13.292  1.00 98.05           N  
ATOM   1193  H   CYS A  76      -2.559 -12.167 -13.272  1.00 98.05           H  
ATOM   1194  CA  CYS A  76      -4.128 -13.393 -12.516  1.00 98.05           C  
ATOM   1195  HA  CYS A  76      -3.935 -14.231 -11.846  1.00 98.05           H  
ATOM   1196  C   CYS A  76      -5.334 -13.784 -13.380  1.00 98.05           C  
ATOM   1197  CB  CYS A  76      -4.492 -12.162 -11.673  1.00 98.05           C  
ATOM   1198  HB2 CYS A  76      -4.604 -11.290 -12.317  1.00 98.05           H  
ATOM   1199  HB3 CYS A  76      -5.446 -12.338 -11.176  1.00 98.05           H  
ATOM   1200  O   CYS A  76      -6.322 -14.288 -12.850  1.00 98.05           O  
ATOM   1201  SG  CYS A  76      -3.227 -11.844 -10.413  1.00 98.05           S  
ATOM   1202  HG  CYS A  76      -2.300 -11.438 -11.284  1.00 98.05           H  
ATOM   1203  N   GLU A  77      -5.274 -13.540 -14.688  1.00 96.81           N  
ATOM   1204  H   GLU A  77      -4.513 -12.970 -15.028  1.00 96.81           H  
ATOM   1205  CA  GLU A  77      -6.294 -13.939 -15.664  1.00 96.81           C  
ATOM   1206  HA  GLU A  77      -7.175 -14.305 -15.137  1.00 96.81           H  
ATOM   1207  C   GLU A  77      -5.833 -15.112 -16.553  1.00 96.81           C  
ATOM   1208  CB  GLU A  77      -6.733 -12.707 -16.480  1.00 96.81           C  
ATOM   1209  HB2 GLU A  77      -5.864 -12.283 -16.982  1.00 96.81           H  
ATOM   1210  HB3 GLU A  77      -7.452 -13.020 -17.237  1.00 96.81           H  
ATOM   1211  O   GLU A  77      -6.611 -15.604 -17.368  1.00 96.81           O  
ATOM   1212  CG  GLU A  77      -7.401 -11.642 -15.587  1.00 96.81           C  
ATOM   1213  HG2 GLU A  77      -6.726 -11.372 -14.774  1.00 96.81           H  
ATOM   1214  HG3 GLU A  77      -8.293 -12.080 -15.138  1.00 96.81           H  
ATOM   1215  CD  GLU A  77      -7.794 -10.347 -16.316  1.00 96.81           C  
ATOM   1216  OE1 GLU A  77      -8.280  -9.435 -15.604  1.00 96.81           O  
ATOM   1217  OE2 GLU A  77      -7.563 -10.214 -17.540  1.00 96.81           O  
ATOM   1218  N   SER A  78      -4.596 -15.599 -16.382  1.00 97.42           N  
ATOM   1219  H   SER A  78      -4.019 -15.177 -15.668  1.00 97.42           H  
ATOM   1220  CA  SER A  78      -4.078 -16.795 -17.069  1.00 97.42           C  
ATOM   1221  HA  SER A  78      -4.392 -16.749 -18.111  1.00 97.42           H  
ATOM   1222  C   SER A  78      -4.617 -18.096 -16.473  1.00 97.42           C  
ATOM   1223  CB  SER A  78      -2.545 -16.836 -17.042  1.00 97.42           C  
ATOM   1224  HB2 SER A  78      -2.202 -17.610 -17.728  1.00 97.42           H  
ATOM   1225  HB3 SER A  78      -2.141 -15.881 -17.380  1.00 97.42           H  
ATOM   1226  O   SER A  78      -5.036 -18.133 -15.319  1.00 97.42           O  
ATOM   1227  OG  SER A  78      -2.049 -17.141 -15.752  1.00 97.42           O  
ATOM   1228  HG  SER A  78      -2.267 -16.409 -15.170  1.00 97.42           H  
ATOM   1229  N   GLU A  79      -4.536 -19.202 -17.217  1.00 95.53           N  
ATOM   1230  H   GLU A  79      -4.150 -19.151 -18.149  1.00 95.53           H  
ATOM   1231  CA  GLU A  79      -4.905 -20.526 -16.695  1.00 95.53           C  
ATOM   1232  HA  GLU A  79      -5.956 -20.508 -16.406  1.00 95.53           H  
ATOM   1233  C   GLU A  79      -4.111 -20.898 -15.432  1.00 95.53           C  
ATOM   1234  CB  GLU A  79      -4.711 -21.601 -17.776  1.00 95.53           C  
ATOM   1235  HB2 GLU A  79      -3.684 -21.562 -18.139  1.00 95.53           H  
ATOM   1236  HB3 GLU A  79      -4.871 -22.582 -17.328  1.00 95.53           H  
ATOM   1237  O   GLU A  79      -4.706 -21.406 -14.479  1.00 95.53           O  
ATOM   1238  CG  GLU A  79      -5.659 -21.457 -18.975  1.00 95.53           C  
ATOM   1239  HG2 GLU A  79      -5.475 -20.503 -19.469  1.00 95.53           H  
ATOM   1240  HG3 GLU A  79      -5.435 -22.246 -19.693  1.00 95.53           H  
ATOM   1241  CD  GLU A  79      -7.129 -21.562 -18.561  1.00 95.53           C  
ATOM   1242  OE1 GLU A  79      -7.850 -20.542 -18.641  1.00 95.53           O  
ATOM   1243  OE2 GLU A  79      -7.566 -22.648 -18.111  1.00 95.53           O  
ATOM   1244  N   PHE A  80      -2.811 -20.579 -15.397  1.00 96.71           N  
ATOM   1245  H   PHE A  80      -2.380 -20.273 -16.257  1.00 96.71           H  
ATOM   1246  CA  PHE A  80      -1.924 -20.811 -14.254  1.00 96.71           C  
ATOM   1247  HA  PHE A  80      -1.974 -21.865 -13.981  1.00 96.71           H  
ATOM   1248  C   PHE A  80      -2.299 -19.998 -13.005  1.00 96.71           C  
ATOM   1249  CB  PHE A  80      -0.493 -20.486 -14.708  1.00 96.71           C  
ATOM   1250  HB2 PHE A  80      -0.262 -21.119 -15.565  1.00 96.71           H  
ATOM   1251  HB3 PHE A  80      -0.449 -19.450 -15.046  1.00 96.71           H  
ATOM   1252  O   PHE A  80      -2.321 -20.530 -11.898  1.00 96.71           O  
ATOM   1253  CG  PHE A  80       0.583 -20.725 -13.670  1.00 96.71           C  
ATOM   1254  CD1 PHE A  80       1.308 -19.646 -13.135  1.00 96.71           C  
ATOM   1255  HD1 PHE A  80       1.095 -18.645 -13.479  1.00 96.71           H  
ATOM   1256  CD2 PHE A  80       0.871 -22.032 -13.244  1.00 96.71           C  
ATOM   1257  HD2 PHE A  80       0.324 -22.873 -13.645  1.00 96.71           H  
ATOM   1258  CE1 PHE A  80       2.304 -19.873 -12.168  1.00 96.71           C  
ATOM   1259  HE1 PHE A  80       2.875 -19.050 -11.763  1.00 96.71           H  
ATOM   1260  CE2 PHE A  80       1.855 -22.246 -12.265  1.00 96.71           C  
ATOM   1261  HE2 PHE A  80       2.049 -23.243 -11.897  1.00 96.71           H  
ATOM   1262  CZ  PHE A  80       2.570 -21.174 -11.722  1.00 96.71           C  
ATOM   1263  HZ  PHE A  80       3.314 -21.352 -10.959  1.00 96.71           H  
ATOM   1264  N   GLY A  81      -2.593 -18.705 -13.171  1.00 97.00           N  
ATOM   1265  H   GLY A  81      -2.573 -18.339 -14.112  1.00 97.00           H  
ATOM   1266  CA  GLY A  81      -2.758 -17.768 -12.055  1.00 97.00           C  
ATOM   1267  HA2 GLY A  81      -2.241 -16.841 -12.303  1.00 97.00           H  
ATOM   1268  HA3 GLY A  81      -2.282 -18.172 -11.162  1.00 97.00           H  
ATOM   1269  C   GLY A  81      -4.199 -17.411 -11.692  1.00 97.00           C  
ATOM   1270  O   GLY A  81      -4.392 -16.685 -10.725  1.00 97.00           O  
ATOM   1271  N   ARG A  82      -5.221 -17.869 -12.430  1.00 96.39           N  
ATOM   1272  H   ARG A  82      -4.988 -18.362 -13.281  1.00 96.39           H  
ATOM   1273  CA  ARG A  82      -6.622 -17.429 -12.236  1.00 96.39           C  
ATOM   1274  HA  ARG A  82      -6.597 -16.357 -12.036  1.00 96.39           H  
ATOM   1275  C   ARG A  82      -7.358 -18.012 -11.042  1.00 96.39           C  
ATOM   1276  CB  ARG A  82      -7.456 -17.646 -13.507  1.00 96.39           C  
ATOM   1277  HB2 ARG A  82      -6.994 -17.132 -14.350  1.00 96.39           H  
ATOM   1278  HB3 ARG A  82      -8.441 -17.201 -13.370  1.00 96.39           H  
ATOM   1279  O   ARG A  82      -8.438 -17.516 -10.718  1.00 96.39           O  
ATOM   1280  CG  ARG A  82      -7.627 -19.145 -13.793  1.00 96.39           C  
ATOM   1281  HG2 ARG A  82      -6.652 -19.628 -13.858  1.00 96.39           H  
ATOM   1282  HG3 ARG A  82      -8.188 -19.607 -12.981  1.00 96.39           H  
ATOM   1283  CD  ARG A  82      -8.382 -19.398 -15.092  1.00 96.39           C  
ATOM   1284  HD2 ARG A  82      -7.794 -19.020 -15.928  1.00 96.39           H  
ATOM   1285  HD3 ARG A  82      -9.338 -18.875 -15.063  1.00 96.39           H  
ATOM   1286  NE  ARG A  82      -8.604 -20.842 -15.243  1.00 96.39           N  
ATOM   1287  HE  ARG A  82      -7.999 -21.445 -14.704  1.00 96.39           H  
ATOM   1288  NH1 ARG A  82      -9.972 -20.747 -17.084  1.00 96.39           N  
ATOM   1289 HH11 ARG A  82      -9.322 -20.120 -17.537  1.00 96.39           H  
ATOM   1290 HH12 ARG A  82     -10.469 -21.313 -17.758  1.00 96.39           H  
ATOM   1291  NH2 ARG A  82      -9.436 -22.704 -16.234  1.00 96.39           N  
ATOM   1292 HH21 ARG A  82      -8.953 -23.225 -15.516  1.00 96.39           H  
ATOM   1293 HH22 ARG A  82      -9.105 -22.973 -17.150  1.00 96.39           H  
ATOM   1294  CZ  ARG A  82      -9.361 -21.413 -16.156  1.00 96.39           C  
ATOM   1295  N   GLN A  83      -6.844 -19.075 -10.430  1.00 94.75           N  
ATOM   1296  H   GLN A  83      -5.922 -19.393 -10.693  1.00 94.75           H  
ATOM   1297  CA  GLN A  83      -7.549 -19.726  -9.331  1.00 94.75           C  
ATOM   1298  HA  GLN A  83      -8.591 -19.834  -9.633  1.00 94.75           H  
ATOM   1299  C   GLN A  83      -7.497 -18.857  -8.068  1.00 94.75           C  
ATOM   1300  CB  GLN A  83      -6.999 -21.135  -9.067  1.00 94.75           C  
ATOM   1301  HB2 GLN A  83      -7.442 -21.525  -8.151  1.00 94.75           H  
ATOM   1302  HB3 GLN A  83      -5.920 -21.079  -8.920  1.00 94.75           H  
ATOM   1303  O   GLN A  83      -6.421 -18.364  -7.716  1.00 94.75           O  
ATOM   1304  CG  GLN A  83      -7.303 -22.111 -10.216  1.00 94.75           C  
ATOM   1305  HG2 GLN A  83      -6.841 -21.742 -11.131  1.00 94.75           H  
ATOM   1306  HG3 GLN A  83      -6.848 -23.074  -9.984  1.00 94.75           H  
ATOM   1307  CD  GLN A  83      -8.795 -22.338 -10.461  1.00 94.75           C  
ATOM   1308  NE2 GLN A  83      -9.165 -22.785 -11.640  1.00 94.75           N  
ATOM   1309 HE21 GLN A  83      -8.455 -23.082 -12.295  1.00 94.75           H  
ATOM   1310 HE22 GLN A  83     -10.151 -22.973 -11.745  1.00 94.75           H  
ATOM   1311  OE1 GLN A  83      -9.660 -22.122  -9.629  1.00 94.75           O  
ATOM   1312  N   PRO A  84      -8.632 -18.663  -7.367  1.00 93.72           N  
ATOM   1313  CA  PRO A  84      -8.629 -18.051  -6.050  1.00 93.72           C  
ATOM   1314  HA  PRO A  84      -8.358 -17.000  -6.158  1.00 93.72           H  
ATOM   1315  C   PRO A  84      -7.644 -18.750  -5.116  1.00 93.72           C  
ATOM   1316  CB  PRO A  84     -10.063 -18.153  -5.530  1.00 93.72           C  
ATOM   1317  HB2 PRO A  84     -10.317 -17.307  -4.892  1.00 93.72           H  
ATOM   1318  HB3 PRO A  84     -10.206 -19.090  -4.993  1.00 93.72           H  
ATOM   1319  O   PRO A  84      -7.588 -19.977  -5.056  1.00 93.72           O  
ATOM   1320  CG  PRO A  84     -10.884 -18.181  -6.816  1.00 93.72           C  
ATOM   1321  HG2 PRO A  84     -11.002 -17.167  -7.201  1.00 93.72           H  
ATOM   1322  HG3 PRO A  84     -11.854 -18.656  -6.669  1.00 93.72           H  
ATOM   1323  CD  PRO A  84      -9.995 -18.986  -7.761  1.00 93.72           C  
ATOM   1324  HD2 PRO A  84     -10.169 -20.054  -7.623  1.00 93.72           H  
ATOM   1325  HD3 PRO A  84     -10.195 -18.697  -8.792  1.00 93.72           H  
ATOM   1326  N   TYR A  85      -6.893 -17.956  -4.367  1.00 92.42           N  
ATOM   1327  H   TYR A  85      -7.021 -16.957  -4.442  1.00 92.42           H  
ATOM   1328  CA  TYR A  85      -5.959 -18.445  -3.364  1.00 92.42           C  
ATOM   1329  HA  TYR A  85      -6.047 -19.526  -3.262  1.00 92.42           H  
ATOM   1330  C   TYR A  85      -6.310 -17.809  -2.031  1.00 92.42           C  
ATOM   1331  CB  TYR A  85      -4.531 -18.120  -3.798  1.00 92.42           C  
ATOM   1332  HB2 TYR A  85      -4.468 -17.045  -3.970  1.00 92.42           H  
ATOM   1333  HB3 TYR A  85      -4.328 -18.621  -4.745  1.00 92.42           H  
ATOM   1334  O   TYR A  85      -6.640 -16.627  -1.987  1.00 92.42           O  
ATOM   1335  CG  TYR A  85      -3.467 -18.523  -2.797  1.00 92.42           C  
ATOM   1336  CD1 TYR A  85      -2.762 -17.533  -2.091  1.00 92.42           C  
ATOM   1337  HD1 TYR A  85      -2.989 -16.491  -2.262  1.00 92.42           H  
ATOM   1338  CD2 TYR A  85      -3.156 -19.882  -2.597  1.00 92.42           C  
ATOM   1339  HD2 TYR A  85      -3.683 -20.645  -3.150  1.00 92.42           H  
ATOM   1340  CE1 TYR A  85      -1.740 -17.893  -1.194  1.00 92.42           C  
ATOM   1341  HE1 TYR A  85      -1.184 -17.129  -0.671  1.00 92.42           H  
ATOM   1342  CE2 TYR A  85      -2.140 -20.247  -1.691  1.00 92.42           C  
ATOM   1343  HE2 TYR A  85      -1.887 -21.286  -1.542  1.00 92.42           H  
ATOM   1344  OH  TYR A  85      -0.392 -19.616  -0.179  1.00 92.42           O  
ATOM   1345  HH  TYR A  85       0.023 -18.834   0.192  1.00 92.42           H  
ATOM   1346  CZ  TYR A  85      -1.423 -19.254  -0.990  1.00 92.42           C  
ATOM   1347  N   LEU A  86      -6.242 -18.590  -0.957  1.00 85.33           N  
ATOM   1348  H   LEU A  86      -5.913 -19.539  -1.069  1.00 85.33           H  
ATOM   1349  CA  LEU A  86      -6.457 -18.107   0.398  1.00 85.33           C  
ATOM   1350  HA  LEU A  86      -6.921 -17.122   0.359  1.00 85.33           H  
ATOM   1351  C   LEU A  86      -5.097 -17.999   1.099  1.00 85.33           C  
ATOM   1352  CB  LEU A  86      -7.444 -19.046   1.107  1.00 85.33           C  
ATOM   1353  HB2 LEU A  86      -7.010 -20.044   1.166  1.00 85.33           H  
ATOM   1354  HB3 LEU A  86      -8.357 -19.108   0.514  1.00 85.33           H  
ATOM   1355  O   LEU A  86      -4.596 -19.017   1.584  1.00 85.33           O  
ATOM   1356  CG  LEU A  86      -7.800 -18.570   2.523  1.00 85.33           C  
ATOM   1357  HG  LEU A  86      -6.892 -18.552   3.126  1.00 85.33           H  
ATOM   1358  CD1 LEU A  86      -8.443 -17.180   2.506  1.00 85.33           C  
ATOM   1359 HD11 LEU A  86      -7.680 -16.416   2.359  1.00 85.33           H  
ATOM   1360 HD12 LEU A  86      -9.176 -17.131   1.700  1.00 85.33           H  
ATOM   1361 HD13 LEU A  86      -8.956 -16.984   3.448  1.00 85.33           H  
ATOM   1362  CD2 LEU A  86      -8.774 -19.562   3.156  1.00 85.33           C  
ATOM   1363 HD21 LEU A  86      -8.323 -20.554   3.179  1.00 85.33           H  
ATOM   1364 HD22 LEU A  86      -9.004 -19.258   4.177  1.00 85.33           H  
ATOM   1365 HD23 LEU A  86      -9.698 -19.595   2.578  1.00 85.33           H  
ATOM   1366  N   PRO A  87      -4.484 -16.805   1.143  1.00 88.72           N  
ATOM   1367  CA  PRO A  87      -3.187 -16.623   1.772  1.00 88.72           C  
ATOM   1368  HA  PRO A  87      -2.499 -17.381   1.396  1.00 88.72           H  
ATOM   1369  C   PRO A  87      -3.292 -16.766   3.291  1.00 88.72           C  
ATOM   1370  CB  PRO A  87      -2.685 -15.236   1.346  1.00 88.72           C  
ATOM   1371  HB2 PRO A  87      -2.694 -14.553   2.196  1.00 88.72           H  
ATOM   1372  HB3 PRO A  87      -1.680 -15.291   0.929  1.00 88.72           H  
ATOM   1373  O   PRO A  87      -4.346 -16.511   3.896  1.00 88.72           O  
ATOM   1374  CG  PRO A  87      -3.678 -14.767   0.285  1.00 88.72           C  
ATOM   1375  HG2 PRO A  87      -3.851 -13.692   0.326  1.00 88.72           H  
ATOM   1376  HG3 PRO A  87      -3.322 -15.051  -0.706  1.00 88.72           H  
ATOM   1377  CD  PRO A  87      -4.943 -15.533   0.617  1.00 88.72           C  
ATOM   1378  HD2 PRO A  87      -5.506 -15.010   1.389  1.00 88.72           H  
ATOM   1379  HD3 PRO A  87      -5.549 -15.621  -0.285  1.00 88.72           H  
ATOM   1380  N   ALA A  88      -2.183 -17.156   3.912  1.00 84.45           N  
ATOM   1381  H   ALA A  88      -1.355 -17.321   3.357  1.00 84.45           H  
ATOM   1382  CA  ALA A  88      -2.032 -17.065   5.355  1.00 84.45           C  
ATOM   1383  HA  ALA A  88      -2.887 -17.553   5.825  1.00 84.45           H  
ATOM   1384  C   ALA A  88      -2.020 -15.596   5.814  1.00 84.45           C  
ATOM   1385  CB  ALA A  88      -0.761 -17.816   5.768  1.00 84.45           C  
ATOM   1386  HB1 ALA A  88      -0.651 -17.796   6.853  1.00 84.45           H  
ATOM   1387  HB2 ALA A  88      -0.814 -18.850   5.428  1.00 84.45           H  
ATOM   1388  HB3 ALA A  88       0.109 -17.336   5.320  1.00 84.45           H  
ATOM   1389  O   ALA A  88      -1.810 -14.674   5.027  1.00 84.45           O  
ATOM   1390  N   ALA A  89      -2.230 -15.382   7.110  1.00 82.54           N  
ATOM   1391  H   ALA A  89      -2.337 -16.176   7.725  1.00 82.54           H  
ATOM   1392  CA  ALA A  89      -2.005 -14.083   7.732  1.00 82.54           C  
ATOM   1393  HA  ALA A  89      -2.685 -13.356   7.288  1.00 82.54           H  
ATOM   1394  C   ALA A  89      -0.546 -13.636   7.456  1.00 82.54           C  
ATOM   1395  CB  ALA A  89      -2.342 -14.242   9.227  1.00 82.54           C  
ATOM   1396  HB1 ALA A  89      -1.459 -14.565   9.779  1.00 82.54           H  
ATOM   1397  HB2 ALA A  89      -2.711 -13.308   9.651  1.00 82.54           H  
ATOM   1398  HB3 ALA A  89      -3.138 -14.974   9.366  1.00 82.54           H  
ATOM   1399  O   ALA A  89       0.358 -14.465   7.540  1.00 82.54           O  
ATOM   1400  N   GLU A  90      -0.327 -12.367   7.090  1.00 86.53           N  
ATOM   1401  H   GLU A  90      -1.128 -11.755   7.018  1.00 86.53           H  
ATOM   1402  CA  GLU A  90       0.971 -11.777   6.698  1.00 86.53           C  
ATOM   1403  HA  GLU A  90       0.788 -10.714   6.538  1.00 86.53           H  
ATOM   1404  C   GLU A  90       1.540 -12.283   5.367  1.00 86.53           C  
ATOM   1405  CB  GLU A  90       2.040 -11.865   7.812  1.00 86.53           C  
ATOM   1406  HB2 GLU A  90       2.317 -12.906   7.978  1.00 86.53           H  
ATOM   1407  HB3 GLU A  90       2.930 -11.325   7.490  1.00 86.53           H  
ATOM   1408  O   GLU A  90       2.628 -11.871   4.965  1.00 86.53           O  
ATOM   1409  CG  GLU A  90       1.567 -11.256   9.127  1.00 86.53           C  
ATOM   1410  HG2 GLU A  90       0.659 -11.785   9.418  1.00 86.53           H  
ATOM   1411  HG3 GLU A  90       1.384 -10.194   8.960  1.00 86.53           H  
ATOM   1412  CD  GLU A  90       2.517 -11.400  10.305  1.00 86.53           C  
ATOM   1413  OE1 GLU A  90       2.009 -11.195  11.430  1.00 86.53           O  
ATOM   1414  OE2 GLU A  90       3.699 -11.746  10.086  1.00 86.53           O  
ATOM   1415  N   GLU A  91       0.828 -13.145   4.641  1.00 89.88           N  
ATOM   1416  H   GLU A  91      -0.059 -13.477   4.990  1.00 89.88           H  
ATOM   1417  CA  GLU A  91       1.256 -13.570   3.312  1.00 89.88           C  
ATOM   1418  HA  GLU A  91       2.340 -13.682   3.327  1.00 89.88           H  
ATOM   1419  C   GLU A  91       0.910 -12.498   2.269  1.00 89.88           C  
ATOM   1420  CB  GLU A  91       0.681 -14.955   2.983  1.00 89.88           C  
ATOM   1421  HB2 GLU A  91      -0.400 -14.875   2.868  1.00 89.88           H  
ATOM   1422  HB3 GLU A  91       0.899 -15.623   3.817  1.00 89.88           H  
ATOM   1423  O   GLU A  91      -0.203 -11.956   2.223  1.00 89.88           O  
ATOM   1424  CG  GLU A  91       1.285 -15.559   1.705  1.00 89.88           C  
ATOM   1425  HG2 GLU A  91       2.369 -15.597   1.812  1.00 89.88           H  
ATOM   1426  HG3 GLU A  91       1.047 -14.909   0.863  1.00 89.88           H  
ATOM   1427  CD  GLU A  91       0.778 -16.973   1.382  1.00 89.88           C  
ATOM   1428  OE1 GLU A  91       1.087 -17.486   0.278  1.00 89.88           O  
ATOM   1429  OE2 GLU A  91       0.075 -17.604   2.202  1.00 89.88           O  
ATOM   1430  N   LEU A  92       1.883 -12.199   1.409  1.00 94.62           N  
ATOM   1431  H   LEU A  92       2.760 -12.693   1.494  1.00 94.62           H  
ATOM   1432  CA  LEU A  92       1.704 -11.351   0.242  1.00 94.62           C  
ATOM   1433  HA  LEU A  92       1.214 -10.429   0.557  1.00 94.62           H  
ATOM   1434  C   LEU A  92       0.808 -12.056  -0.779  1.00 94.62           C  
ATOM   1435  CB  LEU A  92       3.057 -10.998  -0.395  1.00 94.62           C  
ATOM   1436  HB2 LEU A  92       3.521 -11.923  -0.738  1.00 94.62           H  
ATOM   1437  HB3 LEU A  92       2.869 -10.377  -1.270  1.00 94.62           H  
ATOM   1438  O   LEU A  92       0.978 -13.229  -1.115  1.00 94.62           O  
ATOM   1439  CG  LEU A  92       4.050 -10.257   0.511  1.00 94.62           C  
ATOM   1440  HG  LEU A  92       4.263 -10.859   1.395  1.00 94.62           H  
ATOM   1441  CD1 LEU A  92       5.361 -10.023  -0.228  1.00 94.62           C  
ATOM   1442 HD11 LEU A  92       5.261  -9.176  -0.907  1.00 94.62           H  
ATOM   1443 HD12 LEU A  92       6.147  -9.821   0.500  1.00 94.62           H  
ATOM   1444 HD13 LEU A  92       5.644 -10.909  -0.797  1.00 94.62           H  
ATOM   1445  CD2 LEU A  92       3.510  -8.900   0.947  1.00 94.62           C  
ATOM   1446 HD21 LEU A  92       2.757  -9.077   1.715  1.00 94.62           H  
ATOM   1447 HD22 LEU A  92       4.318  -8.308   1.376  1.00 94.62           H  
ATOM   1448 HD23 LEU A  92       3.075  -8.365   0.102  1.00 94.62           H  
ATOM   1449  N   CYS A  93      -0.135 -11.308  -1.328  1.00 97.02           N  
ATOM   1450  H   CYS A  93      -0.185 -10.335  -1.062  1.00 97.02           H  
ATOM   1451  CA  CYS A  93      -1.077 -11.778  -2.329  1.00 97.02           C  
ATOM   1452  HA  CYS A  93      -0.651 -12.630  -2.859  1.00 97.02           H  
ATOM   1453  C   CYS A  93      -1.362 -10.692  -3.361  1.00 97.02           C  
ATOM   1454  CB  CYS A  93      -2.344 -12.261  -1.620  1.00 97.02           C  
ATOM   1455  HB2 CYS A  93      -3.021 -12.721  -2.340  1.00 97.02           H  
ATOM   1456  HB3 CYS A  93      -2.049 -13.004  -0.880  1.00 97.02           H  
ATOM   1457  O   CYS A  93      -1.055  -9.518  -3.169  1.00 97.02           O  
ATOM   1458  SG  CYS A  93      -3.196 -10.891  -0.788  1.00 97.02           S  
ATOM   1459  HG  CYS A  93      -2.178 -10.551   0.008  1.00 97.02           H  
ATOM   1460  N   ILE A  94      -1.955 -11.075  -4.480  1.00 98.37           N  
ATOM   1461  H   ILE A  94      -2.235 -12.041  -4.578  1.00 98.37           H  
ATOM   1462  CA  ILE A  94      -2.479 -10.103  -5.433  1.00 98.37           C  
ATOM   1463  HA  ILE A  94      -2.062  -9.118  -5.225  1.00 98.37           H  
ATOM   1464  C   ILE A  94      -3.983 -10.032  -5.202  1.00 98.37           C  
ATOM   1465  CB  ILE A  94      -2.081 -10.452  -6.875  1.00 98.37           C  
ATOM   1466  HB  ILE A  94      -2.611 -11.356  -7.175  1.00 98.37           H  
ATOM   1467  O   ILE A  94      -4.654 -11.063  -5.189  1.00 98.37           O  
ATOM   1468  CG1 ILE A  94      -0.559 -10.699  -6.997  1.00 98.37           C  
ATOM   1469 HG12 ILE A  94      -0.016  -9.785  -6.759  1.00 98.37           H  
ATOM   1470 HG13 ILE A  94      -0.253 -11.470  -6.290  1.00 98.37           H  
ATOM   1471  CG2 ILE A  94      -2.501  -9.301  -7.798  1.00 98.37           C  
ATOM   1472 HG21 ILE A  94      -2.389  -9.603  -8.839  1.00 98.37           H  
ATOM   1473 HG22 ILE A  94      -1.883  -8.423  -7.608  1.00 98.37           H  
ATOM   1474 HG23 ILE A  94      -3.543  -9.026  -7.630  1.00 98.37           H  
ATOM   1475  CD1 ILE A  94      -0.134 -11.193  -8.380  1.00 98.37           C  
ATOM   1476 HD11 ILE A  94      -0.730 -12.066  -8.647  1.00 98.37           H  
ATOM   1477 HD12 ILE A  94      -0.278 -10.416  -9.130  1.00 98.37           H  
ATOM   1478 HD13 ILE A  94       0.920 -11.471  -8.356  1.00 98.37           H  
ATOM   1479  N   ALA A  95      -4.506  -8.830  -4.998  1.00 97.03           N  
ATOM   1480  H   ALA A  95      -3.900  -8.024  -5.048  1.00 97.03           H  
ATOM   1481  CA  ALA A  95      -5.913  -8.595  -4.716  1.00 97.03           C  
ATOM   1482  HA  ALA A  95      -6.455  -9.537  -4.802  1.00 97.03           H  
ATOM   1483  C   ALA A  95      -6.507  -7.616  -5.728  1.00 97.03           C  
ATOM   1484  CB  ALA A  95      -6.061  -8.110  -3.271  1.00 97.03           C  
ATOM   1485  HB1 ALA A  95      -5.644  -8.849  -2.587  1.00 97.03           H  
ATOM   1486  HB2 ALA A  95      -5.525  -7.170  -3.138  1.00 97.03           H  
ATOM   1487  HB3 ALA A  95      -7.114  -7.956  -3.036  1.00 97.03           H  
ATOM   1488  O   ALA A  95      -5.813  -6.717  -6.209  1.00 97.03           O  
ATOM   1489  N   GLN A  96      -7.792  -7.766  -6.042  1.00 96.72           N  
ATOM   1490  H   GLN A  96      -8.305  -8.541  -5.647  1.00 96.72           H  
ATOM   1491  CA  GLN A  96      -8.507  -6.725  -6.778  1.00 96.72           C  
ATOM   1492  HA  GLN A  96      -7.846  -6.352  -7.561  1.00 96.72           H  
ATOM   1493  C   GLN A  96      -8.855  -5.575  -5.841  1.00 96.72           C  
ATOM   1494  CB  GLN A  96      -9.767  -7.247  -7.467  1.00 96.72           C  
ATOM   1495  HB2 GLN A  96     -10.270  -6.411  -7.952  1.00 96.72           H  
ATOM   1496  HB3 GLN A  96     -10.445  -7.672  -6.727  1.00 96.72           H  
ATOM   1497  O   GLN A  96      -9.475  -5.808  -4.805  1.00 96.72           O  
ATOM   1498  CG  GLN A  96      -9.418  -8.290  -8.525  1.00 96.72           C  
ATOM   1499  HG2 GLN A  96      -8.713  -7.868  -9.241  1.00 96.72           H  
ATOM   1500  HG3 GLN A  96      -8.958  -9.143  -8.026  1.00 96.72           H  
ATOM   1501  CD  GLN A  96     -10.655  -8.792  -9.243  1.00 96.72           C  
ATOM   1502  NE2 GLN A  96     -10.803  -8.498 -10.516  1.00 96.72           N  
ATOM   1503 HE21 GLN A  96     -10.151  -7.871 -10.965  1.00 96.72           H  
ATOM   1504 HE22 GLN A  96     -11.649  -8.814 -10.970  1.00 96.72           H  
ATOM   1505  OE1 GLN A  96     -11.513  -9.438  -8.654  1.00 96.72           O  
ATOM   1506  N   LEU A  97      -8.493  -4.350  -6.220  1.00 90.35           N  
ATOM   1507  H   LEU A  97      -7.982  -4.247  -7.085  1.00 90.35           H  
ATOM   1508  CA  LEU A  97      -8.853  -3.144  -5.479  1.00 90.35           C  
ATOM   1509  HA  LEU A  97      -8.837  -3.376  -4.414  1.00 90.35           H  
ATOM   1510  C   LEU A  97     -10.266  -2.684  -5.881  1.00 90.35           C  
ATOM   1511  CB  LEU A  97      -7.783  -2.068  -5.719  1.00 90.35           C  
ATOM   1512  HB2 LEU A  97      -6.817  -2.460  -5.403  1.00 90.35           H  
ATOM   1513  HB3 LEU A  97      -7.742  -1.862  -6.789  1.00 90.35           H  
ATOM   1514  O   LEU A  97     -10.491  -2.324  -7.043  1.00 90.35           O  
ATOM   1515  CG  LEU A  97      -8.029  -0.735  -4.991  1.00 90.35           C  
ATOM   1516  HG  LEU A  97      -8.986  -0.321  -5.308  1.00 90.35           H  
ATOM   1517  CD1 LEU A  97      -8.022  -0.864  -3.469  1.00 90.35           C  
ATOM   1518 HD11 LEU A  97      -8.216   0.121  -3.044  1.00 90.35           H  
ATOM   1519 HD12 LEU A  97      -8.804  -1.547  -3.135  1.00 90.35           H  
ATOM   1520 HD13 LEU A  97      -7.045  -1.214  -3.137  1.00 90.35           H  
ATOM   1521  CD2 LEU A  97      -6.928   0.253  -5.370  1.00 90.35           C  
ATOM   1522 HD21 LEU A  97      -7.113   1.217  -4.897  1.00 90.35           H  
ATOM   1523 HD22 LEU A  97      -5.958  -0.117  -5.036  1.00 90.35           H  
ATOM   1524 HD23 LEU A  97      -6.907   0.393  -6.451  1.00 90.35           H  
ATOM   1525  N   PRO A  98     -11.246  -2.673  -4.962  1.00 86.55           N  
ATOM   1526  CA  PRO A  98     -12.543  -2.073  -5.243  1.00 86.55           C  
ATOM   1527  HA  PRO A  98     -12.923  -2.509  -6.167  1.00 86.55           H  
ATOM   1528  C   PRO A  98     -12.408  -0.541  -5.370  1.00 86.55           C  
ATOM   1529  CB  PRO A  98     -13.454  -2.482  -4.076  1.00 86.55           C  
ATOM   1530  HB2 PRO A  98     -14.446  -2.770  -4.424  1.00 86.55           H  
ATOM   1531  HB3 PRO A  98     -13.530  -1.668  -3.355  1.00 86.55           H  
ATOM   1532  O   PRO A  98     -11.685   0.058  -4.576  1.00 86.55           O  
ATOM   1533  CG  PRO A  98     -12.725  -3.658  -3.423  1.00 86.55           C  
ATOM   1534  HG2 PRO A  98     -12.955  -4.582  -3.955  1.00 86.55           H  
ATOM   1535  HG3 PRO A  98     -12.963  -3.750  -2.364  1.00 86.55           H  
ATOM   1536  CD  PRO A  98     -11.264  -3.289  -3.645  1.00 86.55           C  
ATOM   1537  HD2 PRO A  98     -10.951  -2.558  -2.899  1.00 86.55           H  
ATOM   1538  HD3 PRO A  98     -10.642  -4.182  -3.574  1.00 86.55           H  
ATOM   1539  N   PRO A  99     -13.106   0.128  -6.311  1.00 82.10           N  
ATOM   1540  CA  PRO A  99     -14.066  -0.424  -7.269  1.00 82.10           C  
ATOM   1541  HA  PRO A  99     -14.555  -1.310  -6.864  1.00 82.10           H  
ATOM   1542  C   PRO A  99     -13.471  -0.793  -8.647  1.00 82.10           C  
ATOM   1543  CB  PRO A  99     -15.117   0.685  -7.397  1.00 82.10           C  
ATOM   1544  HB2 PRO A  99     -15.673   0.630  -8.332  1.00 82.10           H  
ATOM   1545  HB3 PRO A  99     -15.800   0.637  -6.549  1.00 82.10           H  
ATOM   1546  O   PRO A  99     -14.208  -1.311  -9.484  1.00 82.10           O  
ATOM   1547  CG  PRO A  99     -14.281   1.962  -7.306  1.00 82.10           C  
ATOM   1548  HG2 PRO A  99     -14.870   2.805  -6.944  1.00 82.10           H  
ATOM   1549  HG3 PRO A  99     -13.846   2.187  -8.280  1.00 82.10           H  
ATOM   1550  CD  PRO A  99     -13.172   1.586  -6.324  1.00 82.10           C  
ATOM   1551  HD2 PRO A  99     -12.220   2.016  -6.636  1.00 82.10           H  
ATOM   1552  HD3 PRO A  99     -13.428   1.946  -5.327  1.00 82.10           H  
ATOM   1553  N   SER A 100     -12.184  -0.528  -8.925  1.00 78.85           N  
ATOM   1554  H   SER A 100     -11.566  -0.227  -8.185  1.00 78.85           H  
ATOM   1555  CA  SER A 100     -11.608  -0.645 -10.282  1.00 78.85           C  
ATOM   1556  HA  SER A 100     -12.304  -0.170 -10.974  1.00 78.85           H  
ATOM   1557  C   SER A 100     -11.432  -2.083 -10.790  1.00 78.85           C  
ATOM   1558  CB  SER A 100     -10.279   0.120 -10.395  1.00 78.85           C  
ATOM   1559  HB2 SER A 100     -10.416   1.145 -10.052  1.00 78.85           H  
ATOM   1560  HB3 SER A 100      -9.970   0.143 -11.441  1.00 78.85           H  
ATOM   1561  O   SER A 100     -11.225  -2.279 -11.985  1.00 78.85           O  
ATOM   1562  OG  SER A 100      -9.271  -0.504  -9.629  1.00 78.85           O  
ATOM   1563  HG  SER A 100      -8.419  -0.161  -9.909  1.00 78.85           H  
ATOM   1564  N   SER A 101     -11.544  -3.101  -9.926  1.00 86.57           N  
ATOM   1565  H   SER A 101     -11.607  -2.854  -8.948  1.00 86.57           H  
ATOM   1566  CA  SER A 101     -11.300  -4.521 -10.262  1.00 86.57           C  
ATOM   1567  HA  SER A 101     -11.378  -5.079  -9.330  1.00 86.57           H  
ATOM   1568  C   SER A 101      -9.885  -4.800 -10.797  1.00 86.57           C  
ATOM   1569  CB  SER A 101     -12.382  -5.082 -11.200  1.00 86.57           C  
ATOM   1570  HB2 SER A 101     -12.363  -4.549 -12.150  1.00 86.57           H  
ATOM   1571  HB3 SER A 101     -12.189  -6.138 -11.387  1.00 86.57           H  
ATOM   1572  O   SER A 101      -9.613  -5.884 -11.321  1.00 86.57           O  
ATOM   1573  OG  SER A 101     -13.667  -4.953 -10.622  1.00 86.57           O  
ATOM   1574  HG  SER A 101     -13.844  -4.016 -10.511  1.00 86.57           H  
ATOM   1575  N   GLU A 102      -8.973  -3.838 -10.648  1.00 95.15           N  
ATOM   1576  H   GLU A 102      -9.246  -2.980 -10.189  1.00 95.15           H  
ATOM   1577  CA  GLU A 102      -7.577  -3.961 -11.041  1.00 95.15           C  
ATOM   1578  HA  GLU A 102      -7.532  -4.532 -11.969  1.00 95.15           H  
ATOM   1579  C   GLU A 102      -6.783  -4.727  -9.991  1.00 95.15           C  
ATOM   1580  CB  GLU A 102      -6.949  -2.587 -11.304  1.00 95.15           C  
ATOM   1581  HB2 GLU A 102      -5.895  -2.726 -11.544  1.00 95.15           H  
ATOM   1582  HB3 GLU A 102      -7.032  -1.965 -10.413  1.00 95.15           H  
ATOM   1583  O   GLU A 102      -7.020  -4.606  -8.790  1.00 95.15           O  
ATOM   1584  CG  GLU A 102      -7.635  -1.895 -12.481  1.00 95.15           C  
ATOM   1585  HG2 GLU A 102      -8.636  -1.578 -12.190  1.00 95.15           H  
ATOM   1586  HG3 GLU A 102      -7.739  -2.611 -13.296  1.00 95.15           H  
ATOM   1587  CD  GLU A 102      -6.838  -0.686 -12.963  1.00 95.15           C  
ATOM   1588  OE1 GLU A 102      -6.320  -0.794 -14.104  1.00 95.15           O  
ATOM   1589  OE2 GLU A 102      -6.778   0.309 -12.210  1.00 95.15           O  
ATOM   1590  N   TRP A 103      -5.835  -5.529 -10.466  1.00 97.96           N  
ATOM   1591  H   TRP A 103      -5.685  -5.565 -11.464  1.00 97.96           H  
ATOM   1592  CA  TRP A 103      -4.985  -6.361  -9.632  1.00 97.96           C  
ATOM   1593  HA  TRP A 103      -5.573  -6.753  -8.801  1.00 97.96           H  
ATOM   1594  C   TRP A 103      -3.832  -5.541  -9.064  1.00 97.96           C  
ATOM   1595  CB  TRP A 103      -4.489  -7.542 -10.468  1.00 97.96           C  
ATOM   1596  HB2 TRP A 103      -3.941  -7.167 -11.333  1.00 97.96           H  
ATOM   1597  HB3 TRP A 103      -3.790  -8.129  -9.872  1.00 97.96           H  
ATOM   1598  O   TRP A 103      -3.055  -4.953  -9.818  1.00 97.96           O  
ATOM   1599  CG  TRP A 103      -5.579  -8.453 -10.936  1.00 97.96           C  
ATOM   1600  CD1 TRP A 103      -6.121  -8.467 -12.174  1.00 97.96           C  
ATOM   1601  HD1 TRP A 103      -5.825  -7.819 -12.985  1.00 97.96           H  
ATOM   1602  CD2 TRP A 103      -6.314  -9.453 -10.171  1.00 97.96           C  
ATOM   1603  CE2 TRP A 103      -7.288 -10.051 -11.029  1.00 97.96           C  
ATOM   1604  CE3 TRP A 103      -6.269  -9.902  -8.834  1.00 97.96           C  
ATOM   1605  HE3 TRP A 103      -5.565  -9.457  -8.146  1.00 97.96           H  
ATOM   1606  NE1 TRP A 103      -7.117  -9.421 -12.245  1.00 97.96           N  
ATOM   1607  HE1 TRP A 103      -7.653  -9.597 -13.083  1.00 97.96           H  
ATOM   1608  CH2 TRP A 103      -8.096 -11.465  -9.239  1.00 97.96           C  
ATOM   1609  HH2 TRP A 103      -8.793 -12.200  -8.864  1.00 97.96           H  
ATOM   1610  CZ2 TRP A 103      -8.170 -11.042 -10.577  1.00 97.96           C  
ATOM   1611  HZ2 TRP A 103      -8.905 -11.458 -11.251  1.00 97.96           H  
ATOM   1612  CZ3 TRP A 103      -7.137 -10.907  -8.377  1.00 97.96           C  
ATOM   1613  HZ3 TRP A 103      -7.079 -11.227  -7.347  1.00 97.96           H  
ATOM   1614  N   HIS A 104      -3.698  -5.547  -7.743  1.00 98.13           N  
ATOM   1615  H   HIS A 104      -4.398  -6.024  -7.193  1.00 98.13           H  
ATOM   1616  CA  HIS A 104      -2.653  -4.846  -7.009  1.00 98.13           C  
ATOM   1617  HA  HIS A 104      -1.871  -4.530  -7.700  1.00 98.13           H  
ATOM   1618  C   HIS A 104      -2.015  -5.761  -5.972  1.00 98.13           C  
ATOM   1619  CB  HIS A 104      -3.233  -3.589  -6.361  1.00 98.13           C  
ATOM   1620  HB2 HIS A 104      -4.096  -3.866  -5.756  1.00 98.13           H  
ATOM   1621  HB3 HIS A 104      -2.487  -3.130  -5.711  1.00 98.13           H  
ATOM   1622  O   HIS A 104      -2.616  -6.739  -5.524  1.00 98.13           O  
ATOM   1623  CG  HIS A 104      -3.662  -2.577  -7.384  1.00 98.13           C  
ATOM   1624  CD2 HIS A 104      -4.942  -2.354  -7.803  1.00 98.13           C  
ATOM   1625  HD2 HIS A 104      -5.823  -2.872  -7.453  1.00 98.13           H  
ATOM   1626  ND1 HIS A 104      -2.839  -1.755  -8.124  1.00 98.13           N  
ATOM   1627  HD1 HIS A 104      -1.834  -1.689  -8.052  1.00 98.13           H  
ATOM   1628  CE1 HIS A 104      -3.613  -1.047  -8.966  1.00 98.13           C  
ATOM   1629  HE1 HIS A 104      -3.262  -0.310  -9.674  1.00 98.13           H  
ATOM   1630  NE2 HIS A 104      -4.900  -1.366  -8.786  1.00 98.13           N  
ATOM   1631  N   ARG A 105      -0.782  -5.439  -5.580  1.00 98.30           N  
ATOM   1632  H   ARG A 105      -0.363  -4.582  -5.912  1.00 98.30           H  
ATOM   1633  CA  ARG A 105      -0.112  -6.150  -4.497  1.00 98.30           C  
ATOM   1634  HA  ARG A 105      -0.216  -7.223  -4.655  1.00 98.30           H  
ATOM   1635  C   ARG A 105      -0.784  -5.808  -3.184  1.00 98.30           C  
ATOM   1636  CB  ARG A 105       1.369  -5.792  -4.447  1.00 98.30           C  
ATOM   1637  HB2 ARG A 105       1.473  -4.717  -4.303  1.00 98.30           H  
ATOM   1638  HB3 ARG A 105       1.837  -6.295  -3.600  1.00 98.30           H  
ATOM   1639  O   ARG A 105      -1.079  -4.647  -2.897  1.00 98.30           O  
ATOM   1640  CG  ARG A 105       2.056  -6.220  -5.743  1.00 98.30           C  
ATOM   1641  HG2 ARG A 105       1.852  -7.273  -5.937  1.00 98.30           H  
ATOM   1642  HG3 ARG A 105       1.683  -5.623  -6.575  1.00 98.30           H  
ATOM   1643  CD  ARG A 105       3.555  -6.028  -5.653  1.00 98.30           C  
ATOM   1644  HD2 ARG A 105       3.973  -6.383  -6.595  1.00 98.30           H  
ATOM   1645  HD3 ARG A 105       3.948  -6.635  -4.837  1.00 98.30           H  
ATOM   1646  NE  ARG A 105       3.927  -4.617  -5.462  1.00 98.30           N  
ATOM   1647  HE  ARG A 105       3.206  -3.913  -5.402  1.00 98.30           H  
ATOM   1648  NH1 ARG A 105       6.142  -5.034  -5.400  1.00 98.30           N  
ATOM   1649 HH11 ARG A 105       5.971  -5.983  -5.699  1.00 98.30           H  
ATOM   1650 HH12 ARG A 105       7.080  -4.735  -5.170  1.00 98.30           H  
ATOM   1651  NH2 ARG A 105       5.430  -2.941  -5.133  1.00 98.30           N  
ATOM   1652 HH21 ARG A 105       4.667  -2.302  -4.959  1.00 98.30           H  
ATOM   1653 HH22 ARG A 105       6.380  -2.629  -4.990  1.00 98.30           H  
ATOM   1654  CZ  ARG A 105       5.160  -4.192  -5.323  1.00 98.30           C  
ATOM   1655  N   ALA A 106      -1.003  -6.836  -2.392  1.00 95.33           N  
ATOM   1656  H   ALA A 106      -0.761  -7.766  -2.704  1.00 95.33           H  
ATOM   1657  CA  ALA A 106      -1.608  -6.730  -1.094  1.00 95.33           C  
ATOM   1658  HA  ALA A 106      -1.410  -5.733  -0.702  1.00 95.33           H  
ATOM   1659  C   ALA A 106      -0.979  -7.738  -0.138  1.00 95.33           C  
ATOM   1660  CB  ALA A 106      -3.123  -6.917  -1.252  1.00 95.33           C  
ATOM   1661  HB1 ALA A 106      -3.510  -6.202  -1.978  1.00 95.33           H  
ATOM   1662  HB2 ALA A 106      -3.343  -7.930  -1.589  1.00 95.33           H  
ATOM   1663  HB3 ALA A 106      -3.615  -6.730  -0.297  1.00 95.33           H  
ATOM   1664  O   ALA A 106      -0.192  -8.606  -0.517  1.00 95.33           O  
ATOM   1665  N   VAL A 107      -1.347  -7.621   1.122  1.00 92.41           N  
ATOM   1666  H   VAL A 107      -1.926  -6.834   1.377  1.00 92.41           H  
ATOM   1667  CA  VAL A 107      -0.958  -8.545   2.176  1.00 92.41           C  
ATOM   1668  HA  VAL A 107      -0.650  -9.493   1.735  1.00 92.41           H  
ATOM   1669  C   VAL A 107      -2.177  -8.814   3.039  1.00 92.41           C  
ATOM   1670  CB  VAL A 107       0.243  -7.987   2.947  1.00 92.41           C  
ATOM   1671  HB  VAL A 107       1.078  -7.937   2.248  1.00 92.41           H  
ATOM   1672  O   VAL A 107      -2.943  -7.897   3.351  1.00 92.41           O  
ATOM   1673  CG1 VAL A 107       0.028  -6.543   3.405  1.00 92.41           C  
ATOM   1674 HG11 VAL A 107       0.885  -6.200   3.984  1.00 92.41           H  
ATOM   1675 HG12 VAL A 107      -0.892  -6.477   3.987  1.00 92.41           H  
ATOM   1676 HG13 VAL A 107      -0.070  -5.881   2.545  1.00 92.41           H  
ATOM   1677  CG2 VAL A 107       0.647  -8.942   4.075  1.00 92.41           C  
ATOM   1678 HG21 VAL A 107       1.067  -9.853   3.648  1.00 92.41           H  
ATOM   1679 HG22 VAL A 107      -0.200  -9.217   4.705  1.00 92.41           H  
ATOM   1680 HG23 VAL A 107       1.390  -8.461   4.712  1.00 92.41           H  
ATOM   1681  N   VAL A 108      -2.390 -10.083   3.384  1.00 89.23           N  
ATOM   1682  H   VAL A 108      -1.713 -10.786   3.124  1.00 89.23           H  
ATOM   1683  CA  VAL A 108      -3.536 -10.469   4.207  1.00 89.23           C  
ATOM   1684  HA  VAL A 108      -4.415  -9.941   3.836  1.00 89.23           H  
ATOM   1685  C   VAL A 108      -3.321 -10.026   5.642  1.00 89.23           C  
ATOM   1686  CB  VAL A 108      -3.841 -11.969   4.113  1.00 89.23           C  
ATOM   1687  HB  VAL A 108      -2.933 -12.534   4.322  1.00 89.23           H  
ATOM   1688  O   VAL A 108      -2.374 -10.447   6.305  1.00 89.23           O  
ATOM   1689  CG1 VAL A 108      -4.945 -12.410   5.087  1.00 89.23           C  
ATOM   1690 HG11 VAL A 108      -5.166 -13.466   4.932  1.00 89.23           H  
ATOM   1691 HG12 VAL A 108      -4.608 -12.290   6.116  1.00 89.23           H  
ATOM   1692 HG13 VAL A 108      -5.848 -11.819   4.930  1.00 89.23           H  
ATOM   1693  CG2 VAL A 108      -4.326 -12.294   2.699  1.00 89.23           C  
ATOM   1694 HG21 VAL A 108      -5.195 -11.689   2.441  1.00 89.23           H  
ATOM   1695 HG22 VAL A 108      -3.523 -12.103   1.987  1.00 89.23           H  
ATOM   1696 HG23 VAL A 108      -4.604 -13.347   2.653  1.00 89.23           H  
ATOM   1697  N   LEU A 109      -4.256  -9.202   6.108  1.00 84.68           N  
ATOM   1698  H   LEU A 109      -5.001  -8.940   5.478  1.00 84.68           H  
ATOM   1699  CA  LEU A 109      -4.411  -8.820   7.498  1.00 84.68           C  
ATOM   1700  HA  LEU A 109      -3.421  -8.702   7.938  1.00 84.68           H  
ATOM   1701  C   LEU A 109      -5.140  -9.939   8.238  1.00 84.68           C  
ATOM   1702  CB  LEU A 109      -5.130  -7.467   7.599  1.00 84.68           C  
ATOM   1703  HB2 LEU A 109      -5.424  -7.282   8.632  1.00 84.68           H  
ATOM   1704  HB3 LEU A 109      -6.048  -7.490   7.011  1.00 84.68           H  
ATOM   1705  O   LEU A 109      -4.536 -10.756   8.907  1.00 84.68           O  
ATOM   1706  CG  LEU A 109      -4.258  -6.309   7.117  1.00 84.68           C  
ATOM   1707  HG  LEU A 109      -3.741  -6.563   6.192  1.00 84.68           H  
ATOM   1708  CD1 LEU A 109      -5.107  -5.071   6.883  1.00 84.68           C  
ATOM   1709 HD11 LEU A 109      -4.473  -4.253   6.542  1.00 84.68           H  
ATOM   1710 HD12 LEU A 109      -5.843  -5.288   6.109  1.00 84.68           H  
ATOM   1711 HD13 LEU A 109      -5.607  -4.775   7.806  1.00 84.68           H  
ATOM   1712  CD2 LEU A 109      -3.271  -5.950   8.205  1.00 84.68           C  
ATOM   1713 HD21 LEU A 109      -2.669  -6.809   8.501  1.00 84.68           H  
ATOM   1714 HD22 LEU A 109      -2.636  -5.149   7.827  1.00 84.68           H  
ATOM   1715 HD23 LEU A 109      -3.795  -5.603   9.096  1.00 84.68           H  
ATOM   1716  N   GLU A 110      -6.447 -10.066   8.068  1.00 81.23           N  
ATOM   1717  H   GLU A 110      -6.904  -9.475   7.388  1.00 81.23           H  
ATOM   1718  CA  GLU A 110      -7.232 -11.122   8.718  1.00 81.23           C  
ATOM   1719  HA  GLU A 110      -6.565 -11.880   9.129  1.00 81.23           H  
ATOM   1720  C   GLU A 110      -8.128 -11.832   7.717  1.00 81.23           C  
ATOM   1721  CB  GLU A 110      -8.081 -10.597   9.895  1.00 81.23           C  
ATOM   1722  HB2 GLU A 110      -7.441 -10.364  10.745  1.00 81.23           H  
ATOM   1723  HB3 GLU A 110      -8.745 -11.399  10.218  1.00 81.23           H  
ATOM   1724  O   GLU A 110      -8.628 -11.229   6.770  1.00 81.23           O  
ATOM   1725  CG  GLU A 110      -8.920  -9.345   9.620  1.00 81.23           C  
ATOM   1726  HG2 GLU A 110      -8.254  -8.535   9.323  1.00 81.23           H  
ATOM   1727  HG3 GLU A 110      -9.602  -9.553   8.796  1.00 81.23           H  
ATOM   1728  CD  GLU A 110      -9.745  -8.870  10.834  1.00 81.23           C  
ATOM   1729  OE1 GLU A 110     -10.196  -7.703  10.823  1.00 81.23           O  
ATOM   1730  OE2 GLU A 110     -10.079  -9.660  11.747  1.00 81.23           O  
ATOM   1731  N   GLN A 111      -8.415 -13.105   7.979  1.00 76.03           N  
ATOM   1732  H   GLN A 111      -7.984 -13.540   8.783  1.00 76.03           H  
ATOM   1733  CA  GLN A 111      -9.567 -13.767   7.377  1.00 76.03           C  
ATOM   1734  HA  GLN A 111      -9.760 -13.343   6.392  1.00 76.03           H  
ATOM   1735  C   GLN A 111     -10.796 -13.522   8.247  1.00 76.03           C  
ATOM   1736  CB  GLN A 111      -9.308 -15.256   7.182  1.00 76.03           C  
ATOM   1737  HB2 GLN A 111     -10.231 -15.726   6.842  1.00 76.03           H  
ATOM   1738  HB3 GLN A 111      -9.016 -15.707   8.131  1.00 76.03           H  
ATOM   1739  O   GLN A 111     -10.839 -13.863   9.434  1.00 76.03           O  
ATOM   1740  CG  GLN A 111      -8.212 -15.495   6.135  1.00 76.03           C  
ATOM   1741  HG2 GLN A 111      -7.285 -15.021   6.458  1.00 76.03           H  
ATOM   1742  HG3 GLN A 111      -8.509 -15.056   5.182  1.00 76.03           H  
ATOM   1743  CD  GLN A 111      -7.951 -16.978   5.928  1.00 76.03           C  
ATOM   1744  NE2 GLN A 111      -6.820 -17.342   5.368  1.00 76.03           N  
ATOM   1745 HE21 GLN A 111      -6.135 -16.679   5.033  1.00 76.03           H  
ATOM   1746 HE22 GLN A 111      -6.678 -18.331   5.220  1.00 76.03           H  
ATOM   1747  OE1 GLN A 111      -8.750 -17.840   6.262  1.00 76.03           O  
ATOM   1748  N   ILE A 112     -11.821 -12.929   7.649  1.00 71.52           N  
ATOM   1749  H   ILE A 112     -11.789 -12.788   6.649  1.00 71.52           H  
ATOM   1750  CA  ILE A 112     -13.039 -12.561   8.359  1.00 71.52           C  
ATOM   1751  HA  ILE A 112     -12.771 -12.257   9.371  1.00 71.52           H  
ATOM   1752  C   ILE A 112     -13.933 -13.796   8.438  1.00 71.52           C  
ATOM   1753  CB  ILE A 112     -13.713 -11.361   7.674  1.00 71.52           C  
ATOM   1754  HB  ILE A 112     -13.961 -11.653   6.654  1.00 71.52           H  
ATOM   1755  O   ILE A 112     -14.132 -14.482   7.444  1.00 71.52           O  
ATOM   1756  CG1 ILE A 112     -12.740 -10.165   7.607  1.00 71.52           C  
ATOM   1757 HG12 ILE A 112     -11.795 -10.466   7.155  1.00 71.52           H  
ATOM   1758 HG13 ILE A 112     -12.532  -9.797   8.612  1.00 71.52           H  
ATOM   1759  CG2 ILE A 112     -15.012 -10.979   8.405  1.00 71.52           C  
ATOM   1760 HG21 ILE A 112     -15.486 -10.129   7.915  1.00 71.52           H  
ATOM   1761 HG22 ILE A 112     -15.728 -11.799   8.342  1.00 71.52           H  
ATOM   1762 HG23 ILE A 112     -14.808 -10.720   9.444  1.00 71.52           H  
ATOM   1763  CD1 ILE A 112     -13.279  -9.024   6.755  1.00 71.52           C  
ATOM   1764 HD11 ILE A 112     -14.143  -8.570   7.240  1.00 71.52           H  
ATOM   1765 HD12 ILE A 112     -13.555  -9.384   5.764  1.00 71.52           H  
ATOM   1766 HD13 ILE A 112     -12.497  -8.272   6.656  1.00 71.52           H  
ATOM   1767  N   LEU A 113     -14.481 -14.072   9.626  1.00 66.63           N  
ATOM   1768  H   LEU A 113     -14.264 -13.430  10.375  1.00 66.63           H  
ATOM   1769  CA  LEU A 113     -15.197 -15.316   9.968  1.00 66.63           C  
ATOM   1770  HA  LEU A 113     -15.522 -15.204  11.002  1.00 66.63           H  
ATOM   1771  C   LEU A 113     -14.316 -16.582  10.003  1.00 66.63           C  
ATOM   1772  CB  LEU A 113     -16.481 -15.498   9.124  1.00 66.63           C  
ATOM   1773  HB2 LEU A 113     -16.198 -15.681   8.087  1.00 66.63           H  
ATOM   1774  HB3 LEU A 113     -17.000 -16.394   9.464  1.00 66.63           H  
ATOM   1775  O   LEU A 113     -14.845 -17.683  10.139  1.00 66.63           O  
ATOM   1776  CG  LEU A 113     -17.472 -14.324   9.170  1.00 66.63           C  
ATOM   1777  HG  LEU A 113     -16.961 -13.393   8.924  1.00 66.63           H  
ATOM   1778  CD1 LEU A 113     -18.577 -14.528   8.137  1.00 66.63           C  
ATOM   1779 HD11 LEU A 113     -19.122 -15.450   8.341  1.00 66.63           H  
ATOM   1780 HD12 LEU A 113     -19.264 -13.683   8.157  1.00 66.63           H  
ATOM   1781 HD13 LEU A 113     -18.135 -14.584   7.142  1.00 66.63           H  
ATOM   1782  CD2 LEU A 113     -18.106 -14.172  10.555  1.00 66.63           C  
ATOM   1783 HD21 LEU A 113     -17.340 -13.918  11.288  1.00 66.63           H  
ATOM   1784 HD22 LEU A 113     -18.606 -15.100  10.835  1.00 66.63           H  
ATOM   1785 HD23 LEU A 113     -18.838 -13.365  10.525  1.00 66.63           H  
ATOM   1786  N   GLY A 114     -12.990 -16.420  10.009  1.00 56.22           N  
ATOM   1787  H   GLY A 114     -12.615 -15.506   9.802  1.00 56.22           H  
ATOM   1788  CA  GLY A 114     -12.030 -17.512  10.167  1.00 56.22           C  
ATOM   1789  HA2 GLY A 114     -11.082 -17.097  10.508  1.00 56.22           H  
ATOM   1790  HA3 GLY A 114     -12.396 -18.204  10.925  1.00 56.22           H  
ATOM   1791  C   GLY A 114     -11.765 -18.299   8.877  1.00 56.22           C  
ATOM   1792  O   GLY A 114     -12.215 -17.896   7.802  1.00 56.22           O  
ATOM   1793  N   PRO A 115     -11.029 -19.423   8.975  1.00 55.19           N  
ATOM   1794  CA  PRO A 115     -10.714 -20.271   7.830  1.00 55.19           C  
ATOM   1795  HA  PRO A 115     -10.137 -19.688   7.111  1.00 55.19           H  
ATOM   1796  C   PRO A 115     -11.997 -20.784   7.167  1.00 55.19           C  
ATOM   1797  CB  PRO A 115      -9.835 -21.407   8.372  1.00 55.19           C  
ATOM   1798  HB2 PRO A 115      -9.040 -21.665   7.672  1.00 55.19           H  
ATOM   1799  HB3 PRO A 115     -10.437 -22.287   8.597  1.00 55.19           H  
ATOM   1800  O   PRO A 115     -12.768 -21.519   7.782  1.00 55.19           O  
ATOM   1801  CG  PRO A 115      -9.272 -20.846   9.677  1.00 55.19           C  
ATOM   1802  HG2 PRO A 115      -9.042 -21.634  10.393  1.00 55.19           H  
ATOM   1803  HG3 PRO A 115      -8.385 -20.250   9.464  1.00 55.19           H  
ATOM   1804  CD  PRO A 115     -10.389 -19.935  10.176  1.00 55.19           C  
ATOM   1805  HD2 PRO A 115      -9.968 -19.136  10.787  1.00 55.19           H  
ATOM   1806  HD3 PRO A 115     -11.111 -20.514  10.751  1.00 55.19           H  
ATOM   1807  N   GLY A 116     -12.235 -20.377   5.921  1.00 58.01           N  
ATOM   1808  H   GLY A 116     -11.578 -19.733   5.504  1.00 58.01           H  
ATOM   1809  CA  GLY A 116     -13.465 -20.686   5.179  1.00 58.01           C  
ATOM   1810  HA2 GLY A 116     -13.197 -20.940   4.154  1.00 58.01           H  
ATOM   1811  HA3 GLY A 116     -13.961 -21.550   5.622  1.00 58.01           H  
ATOM   1812  C   GLY A 116     -14.481 -19.542   5.121  1.00 58.01           C  
ATOM   1813  O   GLY A 116     -15.493 -19.666   4.431  1.00 58.01           O  
ATOM   1814  N   GLY A 117     -14.208 -18.414   5.779  1.00 61.38           N  
ATOM   1815  H   GLY A 117     -13.385 -18.367   6.363  1.00 61.38           H  
ATOM   1816  CA  GLY A 117     -14.888 -17.163   5.476  1.00 61.38           C  
ATOM   1817  HA2 GLY A 117     -14.478 -16.375   6.107  1.00 61.38           H  
ATOM   1818  HA3 GLY A 117     -15.953 -17.268   5.681  1.00 61.38           H  
ATOM   1819  C   GLY A 117     -14.674 -16.769   4.013  1.00 61.38           C  
ATOM   1820  O   GLY A 117     -13.594 -16.948   3.453  1.00 61.38           O  
ATOM   1821  N   GLY A 118     -15.711 -16.229   3.373  1.00 82.04           N  
ATOM   1822  H   GLY A 118     -16.582 -16.123   3.872  1.00 82.04           H  
ATOM   1823  CA  GLY A 118     -15.648 -15.809   1.970  1.00 82.04           C  
ATOM   1824  HA2 GLY A 118     -15.158 -16.588   1.385  1.00 82.04           H  
ATOM   1825  HA3 GLY A 118     -16.662 -15.680   1.591  1.00 82.04           H  
ATOM   1826  C   GLY A 118     -14.888 -14.500   1.739  1.00 82.04           C  
ATOM   1827  O   GLY A 118     -14.844 -14.038   0.602  1.00 82.04           O  
ATOM   1828  N   THR A 119     -14.317 -13.895   2.788  1.00 87.22           N  
ATOM   1829  H   THR A 119     -14.335 -14.376   3.676  1.00 87.22           H  
ATOM   1830  CA  THR A 119     -13.776 -12.526   2.801  1.00 87.22           C  
ATOM   1831  HA  THR A 119     -13.533 -12.227   1.781  1.00 87.22           H  
ATOM   1832  C   THR A 119     -12.499 -12.413   3.637  1.00 87.22           C  
ATOM   1833  CB  THR A 119     -14.811 -11.535   3.362  1.00 87.22           C  
ATOM   1834  HB  THR A 119     -14.334 -10.567   3.520  1.00 87.22           H  
ATOM   1835  O   THR A 119     -12.415 -12.979   4.728  1.00 87.22           O  
ATOM   1836  CG2 THR A 119     -16.011 -11.345   2.436  1.00 87.22           C  
ATOM   1837 HG21 THR A 119     -16.575 -12.273   2.344  1.00 87.22           H  
ATOM   1838 HG22 THR A 119     -15.669 -11.023   1.453  1.00 87.22           H  
ATOM   1839 HG23 THR A 119     -16.659 -10.573   2.851  1.00 87.22           H  
ATOM   1840  OG1 THR A 119     -15.318 -12.019   4.587  1.00 87.22           O  
ATOM   1841  HG1 THR A 119     -14.565 -12.223   5.146  1.00 87.22           H  
ATOM   1842  N   ALA A 120     -11.535 -11.624   3.168  1.00 87.34           N  
ATOM   1843  H   ALA A 120     -11.683 -11.152   2.287  1.00 87.34           H  
ATOM   1844  CA  ALA A 120     -10.308 -11.286   3.881  1.00 87.34           C  
ATOM   1845  HA  ALA A 120     -10.373 -11.637   4.911  1.00 87.34           H  
ATOM   1846  C   ALA A 120     -10.101  -9.769   3.910  1.00 87.34           C  
ATOM   1847  CB  ALA A 120      -9.123 -11.983   3.209  1.00 87.34           C  
ATOM   1848  HB1 ALA A 120      -9.307 -13.054   3.132  1.00 87.34           H  
ATOM   1849  HB2 ALA A 120      -8.219 -11.815   3.795  1.00 87.34           H  
ATOM   1850  HB3 ALA A 120      -8.986 -11.552   2.218  1.00 87.34           H  
ATOM   1851  O   ALA A 120     -10.445  -9.065   2.963  1.00 87.34           O  
ATOM   1852  N   ARG A 121      -9.509  -9.273   4.990  1.00 87.76           N  
ATOM   1853  H   ARG A 121      -9.206  -9.931   5.694  1.00 87.76           H  
ATOM   1854  CA  ARG A 121      -9.049  -7.891   5.123  1.00 87.76           C  
ATOM   1855  HA  ARG A 121      -9.665  -7.247   4.497  1.00 87.76           H  
ATOM   1856  C   ARG A 121      -7.612  -7.837   4.621  1.00 87.76           C  
ATOM   1857  CB  ARG A 121      -9.223  -7.479   6.589  1.00 87.76           C  
ATOM   1858  HB2 ARG A 121     -10.130  -7.963   6.952  1.00 87.76           H  
ATOM   1859  HB3 ARG A 121      -8.389  -7.871   7.172  1.00 87.76           H  
ATOM   1860  O   ARG A 121      -6.799  -8.666   5.029  1.00 87.76           O  
ATOM   1861  CG  ARG A 121      -9.367  -5.972   6.857  1.00 87.76           C  
ATOM   1862  HG2 ARG A 121     -10.048  -5.524   6.133  1.00 87.76           H  
ATOM   1863  HG3 ARG A 121      -8.392  -5.489   6.803  1.00 87.76           H  
ATOM   1864  CD  ARG A 121      -9.965  -5.847   8.272  1.00 87.76           C  
ATOM   1865  HD2 ARG A 121      -9.278  -6.335   8.964  1.00 87.76           H  
ATOM   1866  HD3 ARG A 121     -10.909  -6.391   8.304  1.00 87.76           H  
ATOM   1867  NE  ARG A 121     -10.232  -4.468   8.730  1.00 87.76           N  
ATOM   1868  HE  ARG A 121     -10.522  -3.784   8.046  1.00 87.76           H  
ATOM   1869  NH1 ARG A 121     -10.126  -4.902  10.994  1.00 87.76           N  
ATOM   1870 HH11 ARG A 121      -9.988  -4.555  11.932  1.00 87.76           H  
ATOM   1871 HH12 ARG A 121     -10.103  -5.897  10.819  1.00 87.76           H  
ATOM   1872  NH2 ARG A 121     -10.366  -2.813  10.334  1.00 87.76           N  
ATOM   1873 HH21 ARG A 121     -10.227  -2.113   9.620  1.00 87.76           H  
ATOM   1874 HH22 ARG A 121     -10.256  -2.518  11.294  1.00 87.76           H  
ATOM   1875  CZ  ARG A 121     -10.263  -4.072  10.004  1.00 87.76           C  
ATOM   1876  N   VAL A 122      -7.297  -6.903   3.733  1.00 90.43           N  
ATOM   1877  H   VAL A 122      -8.022  -6.276   3.414  1.00 90.43           H  
ATOM   1878  CA  VAL A 122      -5.980  -6.802   3.092  1.00 90.43           C  
ATOM   1879  HA  VAL A 122      -5.263  -7.373   3.682  1.00 90.43           H  
ATOM   1880  C   VAL A 122      -5.488  -5.361   3.076  1.00 90.43           C  
ATOM   1881  CB  VAL A 122      -5.976  -7.396   1.667  1.00 90.43           C  
ATOM   1882  HB  VAL A 122      -4.943  -7.386   1.317  1.00 90.43           H  
ATOM   1883  O   VAL A 122      -6.279  -4.450   2.846  1.00 90.43           O  
ATOM   1884  CG1 VAL A 122      -6.443  -8.856   1.647  1.00 90.43           C  
ATOM   1885 HG11 VAL A 122      -6.213  -9.294   0.676  1.00 90.43           H  
ATOM   1886 HG12 VAL A 122      -5.918  -9.422   2.416  1.00 90.43           H  
ATOM   1887 HG13 VAL A 122      -7.516  -8.917   1.829  1.00 90.43           H  
ATOM   1888  CG2 VAL A 122      -6.832  -6.620   0.655  1.00 90.43           C  
ATOM   1889 HG21 VAL A 122      -7.863  -6.551   1.002  1.00 90.43           H  
ATOM   1890 HG22 VAL A 122      -6.813  -7.124  -0.311  1.00 90.43           H  
ATOM   1891 HG23 VAL A 122      -6.433  -5.616   0.514  1.00 90.43           H  
ATOM   1892  N   LEU A 123      -4.191  -5.156   3.296  1.00 90.17           N  
ATOM   1893  H   LEU A 123      -3.605  -5.963   3.456  1.00 90.17           H  
ATOM   1894  CA  LEU A 123      -3.523  -3.879   3.034  1.00 90.17           C  
ATOM   1895  HA  LEU A 123      -4.236  -3.058   3.117  1.00 90.17           H  
ATOM   1896  C   LEU A 123      -2.987  -3.904   1.603  1.00 90.17           C  
ATOM   1897  CB  LEU A 123      -2.406  -3.656   4.074  1.00 90.17           C  
ATOM   1898  HB2 LEU A 123      -2.858  -3.470   5.048  1.00 90.17           H  
ATOM   1899  HB3 LEU A 123      -1.827  -4.576   4.157  1.00 90.17           H  
ATOM   1900  O   LEU A 123      -2.203  -4.791   1.263  1.00 90.17           O  
ATOM   1901  CG  LEU A 123      -1.423  -2.513   3.752  1.00 90.17           C  
ATOM   1902  HG  LEU A 123      -0.987  -2.664   2.764  1.00 90.17           H  
ATOM   1903  CD1 LEU A 123      -2.107  -1.150   3.789  1.00 90.17           C  
ATOM   1904 HD11 LEU A 123      -1.375  -0.365   3.598  1.00 90.17           H  
ATOM   1905 HD12 LEU A 123      -2.566  -0.973   4.761  1.00 90.17           H  
ATOM   1906 HD13 LEU A 123      -2.871  -1.085   3.014  1.00 90.17           H  
ATOM   1907  CD2 LEU A 123      -0.276  -2.506   4.763  1.00 90.17           C  
ATOM   1908 HD21 LEU A 123       0.228  -3.472   4.757  1.00 90.17           H  
ATOM   1909 HD22 LEU A 123       0.447  -1.738   4.486  1.00 90.17           H  
ATOM   1910 HD23 LEU A 123      -0.658  -2.297   5.762  1.00 90.17           H  
ATOM   1911  N   PHE A 124      -3.371  -2.932   0.780  1.00 92.98           N  
ATOM   1912  H   PHE A 124      -4.003  -2.221   1.118  1.00 92.98           H  
ATOM   1913  CA  PHE A 124      -2.780  -2.742  -0.542  1.00 92.98           C  
ATOM   1914  HA  PHE A 124      -2.596  -3.712  -1.005  1.00 92.98           H  
ATOM   1915  C   PHE A 124      -1.445  -2.014  -0.400  1.00 92.98           C  
ATOM   1916  CB  PHE A 124      -3.755  -1.975  -1.435  1.00 92.98           C  
ATOM   1917  HB2 PHE A 124      -3.231  -1.676  -2.342  1.00 92.98           H  
ATOM   1918  HB3 PHE A 124      -4.080  -1.068  -0.925  1.00 92.98           H  
ATOM   1919  O   PHE A 124      -1.412  -0.807  -0.192  1.00 92.98           O  
ATOM   1920  CG  PHE A 124      -4.960  -2.795  -1.827  1.00 92.98           C  
ATOM   1921  CD1 PHE A 124      -4.891  -3.648  -2.943  1.00 92.98           C  
ATOM   1922  HD1 PHE A 124      -3.972  -3.715  -3.506  1.00 92.98           H  
ATOM   1923  CD2 PHE A 124      -6.139  -2.730  -1.065  1.00 92.98           C  
ATOM   1924  HD2 PHE A 124      -6.191  -2.081  -0.204  1.00 92.98           H  
ATOM   1925  CE1 PHE A 124      -6.008  -4.415  -3.315  1.00 92.98           C  
ATOM   1926  HE1 PHE A 124      -5.959  -5.054  -4.185  1.00 92.98           H  
ATOM   1927  CE2 PHE A 124      -7.245  -3.513  -1.428  1.00 92.98           C  
ATOM   1928  HE2 PHE A 124      -8.149  -3.463  -0.839  1.00 92.98           H  
ATOM   1929  CZ  PHE A 124      -7.183  -4.357  -2.549  1.00 92.98           C  
ATOM   1930  HZ  PHE A 124      -8.037  -4.960  -2.820  1.00 92.98           H  
ATOM   1931  N   VAL A 125      -0.331  -2.735  -0.520  1.00 93.09           N  
ATOM   1932  H   VAL A 125      -0.424  -3.716  -0.740  1.00 93.09           H  
ATOM   1933  CA  VAL A 125       1.012  -2.220  -0.173  1.00 93.09           C  
ATOM   1934  HA  VAL A 125       0.963  -1.790   0.827  1.00 93.09           H  
ATOM   1935  C   VAL A 125       1.504  -1.093  -1.086  1.00 93.09           C  
ATOM   1936  CB  VAL A 125       2.051  -3.355  -0.130  1.00 93.09           C  
ATOM   1937  HB  VAL A 125       3.004  -2.936   0.193  1.00 93.09           H  
ATOM   1938  O   VAL A 125       2.415  -0.355  -0.730  1.00 93.09           O  
ATOM   1939  CG1 VAL A 125       1.637  -4.428   0.885  1.00 93.09           C  
ATOM   1940 HG11 VAL A 125       0.723  -4.930   0.566  1.00 93.09           H  
ATOM   1941 HG12 VAL A 125       1.474  -3.962   1.857  1.00 93.09           H  
ATOM   1942 HG13 VAL A 125       2.428  -5.171   0.987  1.00 93.09           H  
ATOM   1943  CG2 VAL A 125       2.255  -4.029  -1.494  1.00 93.09           C  
ATOM   1944 HG21 VAL A 125       2.615  -3.303  -2.223  1.00 93.09           H  
ATOM   1945 HG22 VAL A 125       1.317  -4.463  -1.843  1.00 93.09           H  
ATOM   1946 HG23 VAL A 125       3.001  -4.819  -1.405  1.00 93.09           H  
ATOM   1947  N   ASP A 126       0.892  -0.940  -2.260  1.00 95.47           N  
ATOM   1948  H   ASP A 126       0.178  -1.609  -2.509  1.00 95.47           H  
ATOM   1949  CA  ASP A 126       1.204   0.141  -3.198  1.00 95.47           C  
ATOM   1950  HA  ASP A 126       2.195   0.537  -2.974  1.00 95.47           H  
ATOM   1951  C   ASP A 126       0.247   1.331  -3.096  1.00 95.47           C  
ATOM   1952  CB  ASP A 126       1.249  -0.420  -4.623  1.00 95.47           C  
ATOM   1953  HB2 ASP A 126       0.292  -0.886  -4.856  1.00 95.47           H  
ATOM   1954  HB3 ASP A 126       1.409   0.396  -5.328  1.00 95.47           H  
ATOM   1955  O   ASP A 126       0.557   2.384  -3.635  1.00 95.47           O  
ATOM   1956  CG  ASP A 126       2.379  -1.432  -4.795  1.00 95.47           C  
ATOM   1957  OD1 ASP A 126       3.526  -1.142  -4.385  1.00 95.47           O  
ATOM   1958  OD2 ASP A 126       2.128  -2.519  -5.365  1.00 95.47           O  
ATOM   1959  N   HIS A 127      -0.880   1.201  -2.389  1.00 92.22           N  
ATOM   1960  H   HIS A 127      -1.029   0.334  -1.893  1.00 92.22           H  
ATOM   1961  CA  HIS A 127      -1.886   2.266  -2.234  1.00 92.22           C  
ATOM   1962  HA  HIS A 127      -1.602   3.144  -2.813  1.00 92.22           H  
ATOM   1963  C   HIS A 127      -2.044   2.737  -0.786  1.00 92.22           C  
ATOM   1964  CB  HIS A 127      -3.226   1.770  -2.776  1.00 92.22           C  
ATOM   1965  HB2 HIS A 127      -3.986   2.524  -2.573  1.00 92.22           H  
ATOM   1966  HB3 HIS A 127      -3.503   0.855  -2.252  1.00 92.22           H  
ATOM   1967  O   HIS A 127      -2.513   3.840  -0.543  1.00 92.22           O  
ATOM   1968  CG  HIS A 127      -3.231   1.503  -4.255  1.00 92.22           C  
ATOM   1969  CD2 HIS A 127      -3.114   0.280  -4.846  1.00 92.22           C  
ATOM   1970  HD2 HIS A 127      -2.987  -0.663  -4.336  1.00 92.22           H  
ATOM   1971  ND1 HIS A 127      -3.469   2.461  -5.240  1.00 92.22           N  
ATOM   1972  CE1 HIS A 127      -3.504   1.797  -6.399  1.00 92.22           C  
ATOM   1973  HE1 HIS A 127      -3.721   2.250  -7.355  1.00 92.22           H  
ATOM   1974  NE2 HIS A 127      -3.304   0.486  -6.192  1.00 92.22           N  
ATOM   1975  HE2 HIS A 127      -3.445  -0.231  -6.889  1.00 92.22           H  
ATOM   1976  N   GLY A 128      -1.643   1.919   0.186  1.00 89.08           N  
ATOM   1977  H   GLY A 128      -1.308   1.000  -0.067  1.00 89.08           H  
ATOM   1978  CA  GLY A 128      -1.696   2.237   1.609  1.00 89.08           C  
ATOM   1979  HA2 GLY A 128      -1.474   3.300   1.704  1.00 89.08           H  
ATOM   1980  HA3 GLY A 128      -0.937   1.667   2.145  1.00 89.08           H  
ATOM   1981  C   GLY A 128      -3.051   2.012   2.274  1.00 89.08           C  
ATOM   1982  O   GLY A 128      -3.123   1.934   3.499  1.00 89.08           O  
ATOM   1983  N   ASN A 129      -4.116   1.853   1.490  1.00 87.60           N  
ATOM   1984  H   ASN A 129      -4.004   1.952   0.491  1.00 87.60           H  
ATOM   1985  CA  ASN A 129      -5.455   1.626   2.009  1.00 87.60           C  
ATOM   1986  HA  ASN A 129      -5.565   2.231   2.909  1.00 87.60           H  
ATOM   1987  C   ASN A 129      -5.674   0.156   2.399  1.00 87.60           C  
ATOM   1988  CB  ASN A 129      -6.489   2.139   0.997  1.00 87.60           C  
ATOM   1989  HB2 ASN A 129      -6.216   3.142   0.670  1.00 87.60           H  
ATOM   1990  HB3 ASN A 129      -7.459   2.215   1.489  1.00 87.60           H  
ATOM   1991  O   ASN A 129      -5.146  -0.778   1.783  1.00 87.60           O  
ATOM   1992  CG  ASN A 129      -6.604   1.252  -0.224  1.00 87.60           C  
ATOM   1993  ND2 ASN A 129      -7.697   0.542  -0.376  1.00 87.60           N  
ATOM   1994 HD21 ASN A 129      -7.731  -0.041  -1.200  1.00 87.60           H  
ATOM   1995 HD22 ASN A 129      -8.447   0.623   0.297  1.00 87.60           H  
ATOM   1996  OD1 ASN A 129      -5.708   1.146  -1.040  1.00 87.60           O  
ATOM   1997  N   VAL A 130      -6.525  -0.051   3.401  1.00 87.25           N  
ATOM   1998  H   VAL A 130      -6.933   0.757   3.850  1.00 87.25           H  
ATOM   1999  CA  VAL A 130      -7.023  -1.374   3.782  1.00 87.25           C  
ATOM   2000  HA  VAL A 130      -6.380  -2.128   3.327  1.00 87.25           H  
ATOM   2001  C   VAL A 130      -8.431  -1.571   3.231  1.00 87.25           C  
ATOM   2002  CB  VAL A 130      -6.965  -1.587   5.305  1.00 87.25           C  
ATOM   2003  HB  VAL A 130      -7.575  -0.834   5.805  1.00 87.25           H  
ATOM   2004  O   VAL A 130      -9.248  -0.654   3.271  1.00 87.25           O  
ATOM   2005  CG1 VAL A 130      -7.504  -2.978   5.666  1.00 87.25           C  
ATOM   2006 HG11 VAL A 130      -7.149  -3.270   6.654  1.00 87.25           H  
ATOM   2007 HG12 VAL A 130      -8.593  -2.977   5.629  1.00 87.25           H  
ATOM   2008 HG13 VAL A 130      -7.125  -3.722   4.965  1.00 87.25           H  
ATOM   2009  CG2 VAL A 130      -5.527  -1.475   5.826  1.00 87.25           C  
ATOM   2010 HG21 VAL A 130      -5.135  -0.476   5.634  1.00 87.25           H  
ATOM   2011 HG22 VAL A 130      -4.891  -2.206   5.327  1.00 87.25           H  
ATOM   2012 HG23 VAL A 130      -5.505  -1.641   6.903  1.00 87.25           H  
ATOM   2013  N   ALA A 131      -8.742  -2.772   2.745  1.00 87.47           N  
ATOM   2014  H   ALA A 131      -8.026  -3.483   2.710  1.00 87.47           H  
ATOM   2015  CA  ALA A 131     -10.106  -3.132   2.367  1.00 87.47           C  
ATOM   2016  HA  ALA A 131     -10.799  -2.479   2.897  1.00 87.47           H  
ATOM   2017  C   ALA A 131     -10.450  -4.568   2.757  1.00 87.47           C  
ATOM   2018  CB  ALA A 131     -10.314  -2.913   0.864  1.00 87.47           C  
ATOM   2019  HB1 ALA A 131      -9.869  -1.969   0.551  1.00 87.47           H  
ATOM   2020  HB2 ALA A 131      -9.872  -3.745   0.315  1.00 87.47           H  
ATOM   2021  HB3 ALA A 131     -11.381  -2.891   0.645  1.00 87.47           H  
ATOM   2022  O   ALA A 131      -9.577  -5.422   2.909  1.00 87.47           O  
ATOM   2023  N   GLU A 132     -11.745  -4.838   2.874  1.00 87.68           N  
ATOM   2024  H   GLU A 132     -12.411  -4.095   2.714  1.00 87.68           H  
ATOM   2025  CA  GLU A 132     -12.274  -6.196   2.900  1.00 87.68           C  
ATOM   2026  HA  GLU A 132     -11.520  -6.875   3.297  1.00 87.68           H  
ATOM   2027  C   GLU A 132     -12.600  -6.621   1.467  1.00 87.68           C  
ATOM   2028  CB  GLU A 132     -13.502  -6.296   3.812  1.00 87.68           C  
ATOM   2029  HB2 GLU A 132     -13.812  -7.340   3.841  1.00 87.68           H  
ATOM   2030  HB3 GLU A 132     -14.314  -5.698   3.397  1.00 87.68           H  
ATOM   2031  O   GLU A 132     -13.330  -5.934   0.752  1.00 87.68           O  
ATOM   2032  CG  GLU A 132     -13.200  -5.815   5.241  1.00 87.68           C  
ATOM   2033  HG2 GLU A 132     -12.287  -6.301   5.584  1.00 87.68           H  
ATOM   2034  HG3 GLU A 132     -13.015  -4.741   5.225  1.00 87.68           H  
ATOM   2035  CD  GLU A 132     -14.337  -6.101   6.234  1.00 87.68           C  
ATOM   2036  OE1 GLU A 132     -14.086  -5.903   7.446  1.00 87.68           O  
ATOM   2037  OE2 GLU A 132     -15.417  -6.568   5.805  1.00 87.68           O  
ATOM   2038  N   VAL A 133     -12.045  -7.749   1.033  1.00 91.96           N  
ATOM   2039  H   VAL A 133     -11.444  -8.261   1.663  1.00 91.96           H  
ATOM   2040  CA  VAL A 133     -12.224  -8.289  -0.318  1.00 91.96           C  
ATOM   2041  HA  VAL A 133     -13.019  -7.728  -0.808  1.00 91.96           H  
ATOM   2042  C   VAL A 133     -12.666  -9.746  -0.241  1.00 91.96           C  
ATOM   2043  CB  VAL A 133     -10.957  -8.127  -1.181  1.00 91.96           C  
ATOM   2044  HB  VAL A 133     -11.166  -8.529  -2.172  1.00 91.96           H  
ATOM   2045  O   VAL A 133     -12.282 -10.461   0.691  1.00 91.96           O  
ATOM   2046  CG1 VAL A 133     -10.587  -6.649  -1.354  1.00 91.96           C  
ATOM   2047 HG11 VAL A 133     -11.451  -6.092  -1.716  1.00 91.96           H  
ATOM   2048 HG12 VAL A 133     -10.260  -6.225  -0.405  1.00 91.96           H  
ATOM   2049 HG13 VAL A 133      -9.781  -6.556  -2.082  1.00 91.96           H  
ATOM   2050  CG2 VAL A 133      -9.741  -8.874  -0.626  1.00 91.96           C  
ATOM   2051 HG21 VAL A 133      -8.880  -8.686  -1.268  1.00 91.96           H  
ATOM   2052 HG22 VAL A 133      -9.510  -8.526   0.381  1.00 91.96           H  
ATOM   2053 HG23 VAL A 133      -9.934  -9.946  -0.603  1.00 91.96           H  
ATOM   2054  N   PRO A 134     -13.476 -10.234  -1.193  1.00 91.98           N  
ATOM   2055  CA  PRO A 134     -13.818 -11.643  -1.224  1.00 91.98           C  
ATOM   2056  HA  PRO A 134     -14.200 -11.936  -0.247  1.00 91.98           H  
ATOM   2057  C   PRO A 134     -12.578 -12.479  -1.564  1.00 91.98           C  
ATOM   2058  CB  PRO A 134     -14.938 -11.766  -2.254  1.00 91.98           C  
ATOM   2059  HB2 PRO A 134     -15.895 -11.568  -1.770  1.00 91.98           H  
ATOM   2060  HB3 PRO A 134     -14.952 -12.746  -2.730  1.00 91.98           H  
ATOM   2061  O   PRO A 134     -11.732 -12.062  -2.355  1.00 91.98           O  
ATOM   2062  CG  PRO A 134     -14.623 -10.638  -3.236  1.00 91.98           C  
ATOM   2063  HG2 PRO A 134     -15.512 -10.302  -3.769  1.00 91.98           H  
ATOM   2064  HG3 PRO A 134     -13.861 -10.978  -3.937  1.00 91.98           H  
ATOM   2065  CD  PRO A 134     -14.050  -9.540  -2.339  1.00 91.98           C  
ATOM   2066  HD2 PRO A 134     -14.850  -8.882  -1.999  1.00 91.98           H  
ATOM   2067  HD3 PRO A 134     -13.299  -8.969  -2.885  1.00 91.98           H  
ATOM   2068  N   VAL A 135     -12.487 -13.698  -1.029  1.00 91.19           N  
ATOM   2069  H   VAL A 135     -13.210 -13.983  -0.384  1.00 91.19           H  
ATOM   2070  CA  VAL A 135     -11.374 -14.626  -1.325  1.00 91.19           C  
ATOM   2071  HA  VAL A 135     -10.435 -14.147  -1.047  1.00 91.19           H  
ATOM   2072  C   VAL A 135     -11.288 -14.931  -2.827  1.00 91.19           C  
ATOM   2073  CB  VAL A 135     -11.516 -15.919  -0.497  1.00 91.19           C  
ATOM   2074  HB  VAL A 135     -12.503 -16.346  -0.676  1.00 91.19           H  
ATOM   2075  O   VAL A 135     -10.205 -15.131  -3.368  1.00 91.19           O  
ATOM   2076  CG1 VAL A 135     -10.464 -16.978  -0.854  1.00 91.19           C  
ATOM   2077 HG11 VAL A 135      -9.462 -16.558  -0.763  1.00 91.19           H  
ATOM   2078 HG12 VAL A 135     -10.607 -17.334  -1.874  1.00 91.19           H  
ATOM   2079 HG13 VAL A 135     -10.559 -17.834  -0.185  1.00 91.19           H  
ATOM   2080  CG2 VAL A 135     -11.385 -15.602   0.998  1.00 91.19           C  
ATOM   2081 HG21 VAL A 135     -10.405 -15.173   1.206  1.00 91.19           H  
ATOM   2082 HG22 VAL A 135     -12.147 -14.888   1.310  1.00 91.19           H  
ATOM   2083 HG23 VAL A 135     -11.516 -16.511   1.586  1.00 91.19           H  
ATOM   2084  N   SER A 136     -12.415 -14.867  -3.544  1.00 92.19           N  
ATOM   2085  H   SER A 136     -13.272 -14.631  -3.065  1.00 92.19           H  
ATOM   2086  CA  SER A 136     -12.462 -14.976  -5.008  1.00 92.19           C  
ATOM   2087  HA  SER A 136     -12.027 -15.933  -5.296  1.00 92.19           H  
ATOM   2088  C   SER A 136     -11.683 -13.882  -5.748  1.00 92.19           C  
ATOM   2089  CB  SER A 136     -13.916 -14.963  -5.481  1.00 92.19           C  
ATOM   2090  HB2 SER A 136     -14.438 -15.815  -5.046  1.00 92.19           H  
ATOM   2091  HB3 SER A 136     -13.951 -15.050  -6.567  1.00 92.19           H  
ATOM   2092  O   SER A 136     -11.373 -14.066  -6.925  1.00 92.19           O  
ATOM   2093  OG  SER A 136     -14.563 -13.772  -5.076  1.00 92.19           O  
ATOM   2094  HG  SER A 136     -14.262 -13.039  -5.618  1.00 92.19           H  
ATOM   2095  N   SER A 137     -11.354 -12.772  -5.085  1.00 94.47           N  
ATOM   2096  H   SER A 137     -11.647 -12.688  -4.122  1.00 94.47           H  
ATOM   2097  CA  SER A 137     -10.558 -11.654  -5.608  1.00 94.47           C  
ATOM   2098  HA  SER A 137     -10.509 -11.727  -6.695  1.00 94.47           H  
ATOM   2099  C   SER A 137      -9.110 -11.669  -5.115  1.00 94.47           C  
ATOM   2100  CB  SER A 137     -11.236 -10.321  -5.273  1.00 94.47           C  
ATOM   2101  HB2 SER A 137     -11.445 -10.269  -4.205  1.00 94.47           H  
ATOM   2102  HB3 SER A 137     -10.581  -9.491  -5.540  1.00 94.47           H  
ATOM   2103  O   SER A 137      -8.408 -10.681  -5.306  1.00 94.47           O  
ATOM   2104  OG  SER A 137     -12.439 -10.209  -6.008  1.00 94.47           O  
ATOM   2105  HG  SER A 137     -12.217  -9.935  -6.901  1.00 94.47           H  
ATOM   2106  N   LEU A 138      -8.652 -12.770  -4.508  1.00 95.54           N  
ATOM   2107  H   LEU A 138      -9.294 -13.530  -4.331  1.00 95.54           H  
ATOM   2108  CA  LEU A 138      -7.262 -12.983  -4.105  1.00 95.54           C  
ATOM   2109  HA  LEU A 138      -6.710 -12.046  -4.182  1.00 95.54           H  
ATOM   2110  C   LEU A 138      -6.579 -14.006  -5.011  1.00 95.54           C  
ATOM   2111  CB  LEU A 138      -7.201 -13.462  -2.648  1.00 95.54           C  
ATOM   2112  HB2 LEU A 138      -6.158 -13.645  -2.390  1.00 95.54           H  
ATOM   2113  HB3 LEU A 138      -7.733 -14.411  -2.579  1.00 95.54           H  
ATOM   2114  O   LEU A 138      -7.181 -15.015  -5.388  1.00 95.54           O  
ATOM   2115  CG  LEU A 138      -7.804 -12.506  -1.613  1.00 95.54           C  
ATOM   2116  HG  LEU A 138      -8.875 -12.404  -1.783  1.00 95.54           H  
ATOM   2117  CD1 LEU A 138      -7.589 -13.098  -0.223  1.00 95.54           C  
ATOM   2118 HD11 LEU A 138      -8.094 -12.472   0.512  1.00 95.54           H  
ATOM   2119 HD12 LEU A 138      -8.000 -14.107  -0.179  1.00 95.54           H  
ATOM   2120 HD13 LEU A 138      -6.524 -13.128   0.008  1.00 95.54           H  
ATOM   2121  CD2 LEU A 138      -7.157 -11.125  -1.660  1.00 95.54           C  
ATOM   2122 HD21 LEU A 138      -6.071 -11.216  -1.627  1.00 95.54           H  
ATOM   2123 HD22 LEU A 138      -7.489 -10.538  -0.804  1.00 95.54           H  
ATOM   2124 HD23 LEU A 138      -7.456 -10.610  -2.572  1.00 95.54           H  
ATOM   2125  N   ARG A 139      -5.312 -13.764  -5.341  1.00 97.52           N  
ATOM   2126  H   ARG A 139      -4.926 -12.878  -5.047  1.00 97.52           H  
ATOM   2127  CA  ARG A 139      -4.419 -14.677  -6.063  1.00 97.52           C  
ATOM   2128  HA  ARG A 139      -4.868 -15.670  -6.103  1.00 97.52           H  
ATOM   2129  C   ARG A 139      -3.104 -14.818  -5.322  1.00 97.52           C  
ATOM   2130  CB  ARG A 139      -4.151 -14.183  -7.495  1.00 97.52           C  
ATOM   2131  HB2 ARG A 139      -3.478 -14.879  -7.996  1.00 97.52           H  
ATOM   2132  HB3 ARG A 139      -3.654 -13.214  -7.451  1.00 97.52           H  
ATOM   2133  O   ARG A 139      -2.660 -13.900  -4.628  1.00 97.52           O  
ATOM   2134  CG  ARG A 139      -5.408 -14.033  -8.349  1.00 97.52           C  
ATOM   2135  HG2 ARG A 139      -6.065 -13.288  -7.900  1.00 97.52           H  
ATOM   2136  HG3 ARG A 139      -5.118 -13.690  -9.342  1.00 97.52           H  
ATOM   2137  CD  ARG A 139      -6.164 -15.348  -8.495  1.00 97.52           C  
ATOM   2138  HD2 ARG A 139      -5.500 -16.122  -8.880  1.00 97.52           H  
ATOM   2139  HD3 ARG A 139      -6.487 -15.718  -7.522  1.00 97.52           H  
ATOM   2140  NE  ARG A 139      -7.322 -15.174  -9.376  1.00 97.52           N  
ATOM   2141  HE  ARG A 139      -7.157 -15.245 -10.370  1.00 97.52           H  
ATOM   2142  NH1 ARG A 139      -8.834 -14.765  -7.711  1.00 97.52           N  
ATOM   2143 HH11 ARG A 139      -9.776 -14.527  -7.433  1.00 97.52           H  
ATOM   2144 HH12 ARG A 139      -8.114 -14.891  -7.015  1.00 97.52           H  
ATOM   2145  NH2 ARG A 139      -9.523 -14.808  -9.818  1.00 97.52           N  
ATOM   2146 HH21 ARG A 139      -9.350 -15.076 -10.777  1.00 97.52           H  
ATOM   2147 HH22 ARG A 139     -10.453 -14.607  -9.479  1.00 97.52           H  
ATOM   2148  CZ  ARG A 139      -8.546 -14.923  -8.969  1.00 97.52           C  
ATOM   2149  N   LYS A 140      -2.461 -15.968  -5.496  1.00 97.62           N  
ATOM   2150  H   LYS A 140      -2.861 -16.659  -6.115  1.00 97.62           H  
ATOM   2151  CA  LYS A 140      -1.134 -16.209  -4.941  1.00 97.62           C  
ATOM   2152  HA  LYS A 140      -1.147 -15.966  -3.878  1.00 97.62           H  
ATOM   2153  C   LYS A 140      -0.126 -15.301  -5.630  1.00 97.62           C  
ATOM   2154  CB  LYS A 140      -0.778 -17.683  -5.102  1.00 97.62           C  
ATOM   2155  HB2 LYS A 140      -0.645 -17.920  -6.158  1.00 97.62           H  
ATOM   2156  HB3 LYS A 140      -1.594 -18.293  -4.714  1.00 97.62           H  
ATOM   2157  O   LYS A 140      -0.075 -15.259  -6.859  1.00 97.62           O  
ATOM   2158  CG  LYS A 140       0.503 -18.012  -4.332  1.00 97.62           C  
ATOM   2159  HG2 LYS A 140       1.358 -17.575  -4.847  1.00 97.62           H  
ATOM   2160  HG3 LYS A 140       0.448 -17.619  -3.317  1.00 97.62           H  
ATOM   2161  CD  LYS A 140       0.651 -19.527  -4.279  1.00 97.62           C  
ATOM   2162  HD2 LYS A 140      -0.110 -19.969  -3.635  1.00 97.62           H  
ATOM   2163  HD3 LYS A 140       0.498 -19.902  -5.291  1.00 97.62           H  
ATOM   2164  CE  LYS A 140       2.044 -19.928  -3.809  1.00 97.62           C  
ATOM   2165  HE2 LYS A 140       2.224 -20.966  -4.088  1.00 97.62           H  
ATOM   2166  HE3 LYS A 140       2.767 -19.314  -4.347  1.00 97.62           H  
ATOM   2167  NZ  LYS A 140       2.249 -19.753  -2.357  1.00 97.62           N  
ATOM   2168  HZ1 LYS A 140       1.596 -20.317  -1.833  1.00 97.62           H  
ATOM   2169  HZ2 LYS A 140       2.153 -18.785  -2.085  1.00 97.62           H  
ATOM   2170  HZ3 LYS A 140       3.193 -20.052  -2.159  1.00 97.62           H  
ATOM   2171  N   MET A 141       0.662 -14.574  -4.850  1.00 98.14           N  
ATOM   2172  H   MET A 141       0.612 -14.686  -3.847  1.00 98.14           H  
ATOM   2173  CA  MET A 141       1.737 -13.761  -5.400  1.00 98.14           C  
ATOM   2174  HA  MET A 141       1.392 -13.322  -6.336  1.00 98.14           H  
ATOM   2175  C   MET A 141       2.957 -14.633  -5.701  1.00 98.14           C  
ATOM   2176  CB  MET A 141       2.059 -12.617  -4.440  1.00 98.14           C  
ATOM   2177  HB2 MET A 141       1.129 -12.126  -4.154  1.00 98.14           H  
ATOM   2178  HB3 MET A 141       2.549 -13.002  -3.546  1.00 98.14           H  
ATOM   2179  O   MET A 141       3.293 -15.532  -4.934  1.00 98.14           O  
ATOM   2180  CG  MET A 141       2.957 -11.587  -5.123  1.00 98.14           C  
ATOM   2181  HG2 MET A 141       3.896 -12.064  -5.402  1.00 98.14           H  
ATOM   2182  HG3 MET A 141       2.469 -11.226  -6.028  1.00 98.14           H  
ATOM   2183  SD  MET A 141       3.368 -10.172  -4.095  1.00 98.14           S  
ATOM   2184  CE  MET A 141       1.774  -9.405  -3.820  1.00 98.14           C  
ATOM   2185  HE1 MET A 141       1.238  -9.276  -4.760  1.00 98.14           H  
ATOM   2186  HE2 MET A 141       1.916  -8.446  -3.322  1.00 98.14           H  
ATOM   2187  HE3 MET A 141       1.222 -10.057  -3.143  1.00 98.14           H  
ATOM   2188  N   LEU A 142       3.625 -14.346  -6.815  1.00 98.21           N  
ATOM   2189  H   LEU A 142       3.303 -13.570  -7.375  1.00 98.21           H  
ATOM   2190  CA  LEU A 142       4.898 -14.956  -7.191  1.00 98.21           C  
ATOM   2191  HA  LEU A 142       5.087 -15.830  -6.567  1.00 98.21           H  
ATOM   2192  C   LEU A 142       6.045 -13.974  -6.972  1.00 98.21           C  
ATOM   2193  CB  LEU A 142       4.860 -15.391  -8.660  1.00 98.21           C  
ATOM   2194  HB2 LEU A 142       5.811 -15.859  -8.914  1.00 98.21           H  
ATOM   2195  HB3 LEU A 142       4.750 -14.499  -9.276  1.00 98.21           H  
ATOM   2196  O   LEU A 142       5.849 -12.760  -7.061  1.00 98.21           O  
ATOM   2197  CG  LEU A 142       3.727 -16.366  -9.000  1.00 98.21           C  
ATOM   2198  HG  LEU A 142       2.766 -15.901  -8.777  1.00 98.21           H  
ATOM   2199  CD1 LEU A 142       3.788 -16.636 -10.491  1.00 98.21           C  
ATOM   2200 HD11 LEU A 142       4.705 -17.162 -10.754  1.00 98.21           H  
ATOM   2201 HD12 LEU A 142       2.913 -17.227 -10.762  1.00 98.21           H  
ATOM   2202 HD13 LEU A 142       3.732 -15.683 -11.017  1.00 98.21           H  
ATOM   2203  CD2 LEU A 142       3.834 -17.687  -8.247  1.00 98.21           C  
ATOM   2204 HD21 LEU A 142       3.052 -18.367  -8.584  1.00 98.21           H  
ATOM   2205 HD22 LEU A 142       3.686 -17.520  -7.180  1.00 98.21           H  
ATOM   2206 HD23 LEU A 142       4.808 -18.147  -8.415  1.00 98.21           H  
ATOM   2207  N   ALA A 143       7.252 -14.511  -6.777  1.00 97.34           N  
ATOM   2208  H   ALA A 143       7.324 -15.513  -6.676  1.00 97.34           H  
ATOM   2209  CA  ALA A 143       8.461 -13.726  -6.529  1.00 97.34           C  
ATOM   2210  HA  ALA A 143       8.373 -13.217  -5.570  1.00 97.34           H  
ATOM   2211  C   ALA A 143       8.697 -12.637  -7.594  1.00 97.34           C  
ATOM   2212  CB  ALA A 143       9.641 -14.700  -6.437  1.00 97.34           C  
ATOM   2213  HB1 ALA A 143       9.486 -15.400  -5.616  1.00 97.34           H  
ATOM   2214  HB2 ALA A 143      10.557 -14.142  -6.243  1.00 97.34           H  
ATOM   2215  HB3 ALA A 143       9.755 -15.250  -7.371  1.00 97.34           H  
ATOM   2216  O   ALA A 143       9.090 -11.526  -7.261  1.00 97.34           O  
ATOM   2217  N   GLU A 144       8.345 -12.882  -8.863  1.00 97.53           N  
ATOM   2218  H   GLU A 144       7.973 -13.794  -9.086  1.00 97.53           H  
ATOM   2219  CA  GLU A 144       8.535 -11.906  -9.951  1.00 97.53           C  
ATOM   2220  HA  GLU A 144       9.589 -11.630  -9.958  1.00 97.53           H  
ATOM   2221  C   GLU A 144       7.754 -10.583  -9.806  1.00 97.53           C  
ATOM   2222  CB  GLU A 144       8.211 -12.553 -11.308  1.00 97.53           C  
ATOM   2223  HB2 GLU A 144       8.584 -11.888 -12.087  1.00 97.53           H  
ATOM   2224  HB3 GLU A 144       8.750 -13.496 -11.398  1.00 97.53           H  
ATOM   2225  O   GLU A 144       7.984  -9.652 -10.587  1.00 97.53           O  
ATOM   2226  CG  GLU A 144       6.712 -12.802 -11.554  1.00 97.53           C  
ATOM   2227  HG2 GLU A 144       6.129 -11.921 -11.284  1.00 97.53           H  
ATOM   2228  HG3 GLU A 144       6.378 -13.634 -10.934  1.00 97.53           H  
ATOM   2229  CD  GLU A 144       6.463 -13.099 -13.035  1.00 97.53           C  
ATOM   2230  OE1 GLU A 144       6.303 -14.289 -13.384  1.00 97.53           O  
ATOM   2231  OE2 GLU A 144       6.492 -12.146 -13.860  1.00 97.53           O  
ATOM   2232  N   PHE A 145       6.812 -10.512  -8.858  1.00 98.26           N  
ATOM   2233  H   PHE A 145       6.659 -11.326  -8.280  1.00 98.26           H  
ATOM   2234  CA  PHE A 145       6.033  -9.312  -8.545  1.00 98.26           C  
ATOM   2235  HA  PHE A 145       6.135  -8.608  -9.371  1.00 98.26           H  
ATOM   2236  C   PHE A 145       6.546  -8.562  -7.302  1.00 98.26           C  
ATOM   2237  CB  PHE A 145       4.544  -9.681  -8.433  1.00 98.26           C  
ATOM   2238  HB2 PHE A 145       3.970  -8.771  -8.258  1.00 98.26           H  
ATOM   2239  HB3 PHE A 145       4.411 -10.323  -7.562  1.00 98.26           H  
ATOM   2240  O   PHE A 145       6.005  -7.506  -6.976  1.00 98.26           O  
ATOM   2241  CG  PHE A 145       3.972 -10.368  -9.662  1.00 98.26           C  
ATOM   2242  CD1 PHE A 145       3.962  -9.706 -10.905  1.00 98.26           C  
ATOM   2243  HD1 PHE A 145       4.355  -8.703 -10.980  1.00 98.26           H  
ATOM   2244  CD2 PHE A 145       3.466 -11.678  -9.572  1.00 98.26           C  
ATOM   2245  HD2 PHE A 145       3.487 -12.194  -8.624  1.00 98.26           H  
ATOM   2246  CE1 PHE A 145       3.455 -10.350 -12.047  1.00 98.26           C  
ATOM   2247  HE1 PHE A 145       3.457  -9.848 -13.003  1.00 98.26           H  
ATOM   2248  CE2 PHE A 145       2.959 -12.324 -10.713  1.00 98.26           C  
ATOM   2249  HE2 PHE A 145       2.588 -13.336 -10.644  1.00 98.26           H  
ATOM   2250  CZ  PHE A 145       2.959 -11.660 -11.951  1.00 98.26           C  
ATOM   2251  HZ  PHE A 145       2.598 -12.165 -12.834  1.00 98.26           H  
ATOM   2252  N   VAL A 146       7.584  -9.063  -6.621  1.00 97.14           N  
ATOM   2253  H   VAL A 146       7.993  -9.929  -6.941  1.00 97.14           H  
ATOM   2254  CA  VAL A 146       8.161  -8.439  -5.407  1.00 97.14           C  
ATOM   2255  HA  VAL A 146       7.831  -7.403  -5.338  1.00 97.14           H  
ATOM   2256  C   VAL A 146       9.681  -8.365  -5.401  1.00 97.14           C  
ATOM   2257  CB  VAL A 146       7.711  -9.144  -4.119  1.00 97.14           C  
ATOM   2258  HB  VAL A 146       8.264  -8.727  -3.277  1.00 97.14           H  
ATOM   2259  O   VAL A 146      10.226  -7.402  -4.870  1.00 97.14           O  
ATOM   2260  CG1 VAL A 146       6.238  -8.845  -3.894  1.00 97.14           C  
ATOM   2261 HG11 VAL A 146       5.672  -9.142  -4.777  1.00 97.14           H  
ATOM   2262 HG12 VAL A 146       6.102  -7.777  -3.723  1.00 97.14           H  
ATOM   2263 HG13 VAL A 146       5.888  -9.395  -3.021  1.00 97.14           H  
ATOM   2264  CG2 VAL A 146       7.928 -10.662  -4.129  1.00 97.14           C  
ATOM   2265 HG21 VAL A 146       7.715 -11.045  -3.131  1.00 97.14           H  
ATOM   2266 HG22 VAL A 146       7.272 -11.139  -4.858  1.00 97.14           H  
ATOM   2267 HG23 VAL A 146       8.967 -10.901  -4.354  1.00 97.14           H  
ATOM   2268  N   THR A 147      10.374  -9.326  -6.013  1.00 96.61           N  
ATOM   2269  H   THR A 147       9.889 -10.116  -6.415  1.00 96.61           H  
ATOM   2270  CA  THR A 147      11.836  -9.324  -6.103  1.00 96.61           C  
ATOM   2271  HA  THR A 147      12.248  -9.284  -5.095  1.00 96.61           H  
ATOM   2272  C   THR A 147      12.304  -8.092  -6.869  1.00 96.61           C  
ATOM   2273  CB  THR A 147      12.347 -10.595  -6.793  1.00 96.61           C  
ATOM   2274  HB  THR A 147      11.985 -10.623  -7.821  1.00 96.61           H  
ATOM   2275  O   THR A 147      11.862  -7.863  -7.995  1.00 96.61           O  
ATOM   2276  CG2 THR A 147      13.870 -10.684  -6.793  1.00 96.61           C  
ATOM   2277 HG21 THR A 147      14.292  -9.895  -7.416  1.00 96.61           H  
ATOM   2278 HG22 THR A 147      14.181 -11.645  -7.204  1.00 96.61           H  
ATOM   2279 HG23 THR A 147      14.260 -10.580  -5.780  1.00 96.61           H  
ATOM   2280  OG1 THR A 147      11.878 -11.741  -6.117  1.00 96.61           O  
ATOM   2281  HG1 THR A 147      12.226 -11.713  -5.223  1.00 96.61           H  
ATOM   2282  N   ASP A 148      13.172  -7.297  -6.238  1.00 96.04           N  
ATOM   2283  H   ASP A 148      13.541  -7.595  -5.347  1.00 96.04           H  
ATOM   2284  CA  ASP A 148      13.673  -6.011  -6.744  1.00 96.04           C  
ATOM   2285  HA  ASP A 148      14.218  -5.548  -5.921  1.00 96.04           H  
ATOM   2286  C   ASP A 148      12.561  -5.008  -7.113  1.00 96.04           C  
ATOM   2287  CB  ASP A 148      14.700  -6.237  -7.865  1.00 96.04           C  
ATOM   2288  HB2 ASP A 148      14.192  -6.634  -8.744  1.00 96.04           H  
ATOM   2289  HB3 ASP A 148      15.146  -5.280  -8.137  1.00 96.04           H  
ATOM   2290  O   ASP A 148      12.744  -4.110  -7.938  1.00 96.04           O  
ATOM   2291  CG  ASP A 148      15.825  -7.188  -7.448  1.00 96.04           C  
ATOM   2292  OD1 ASP A 148      16.309  -7.055  -6.302  1.00 96.04           O  
ATOM   2293  OD2 ASP A 148      16.195  -8.043  -8.285  1.00 96.04           O  
ATOM   2294  N   LEU A 149      11.384  -5.166  -6.501  1.00 97.85           N  
ATOM   2295  H   LEU A 149      11.294  -5.941  -5.859  1.00 97.85           H  
ATOM   2296  CA  LEU A 149      10.213  -4.323  -6.697  1.00 97.85           C  
ATOM   2297  HA  LEU A 149      10.494  -3.438  -7.268  1.00 97.85           H  
ATOM   2298  C   LEU A 149       9.700  -3.841  -5.333  1.00 97.85           C  
ATOM   2299  CB  LEU A 149       9.147  -5.096  -7.500  1.00 97.85           C  
ATOM   2300  HB2 LEU A 149       8.953  -6.042  -6.992  1.00 97.85           H  
ATOM   2301  HB3 LEU A 149       8.222  -4.520  -7.494  1.00 97.85           H  
ATOM   2302  O   LEU A 149       8.670  -4.327  -4.870  1.00 97.85           O  
ATOM   2303  CG  LEU A 149       9.523  -5.390  -8.961  1.00 97.85           C  
ATOM   2304  HG  LEU A 149      10.476  -5.918  -9.016  1.00 97.85           H  
ATOM   2305  CD1 LEU A 149       8.446  -6.281  -9.587  1.00 97.85           C  
ATOM   2306 HD11 LEU A 149       8.431  -7.229  -9.050  1.00 97.85           H  
ATOM   2307 HD12 LEU A 149       7.469  -5.804  -9.505  1.00 97.85           H  
ATOM   2308 HD13 LEU A 149       8.693  -6.488 -10.628  1.00 97.85           H  
ATOM   2309  CD2 LEU A 149       9.623  -4.106  -9.788  1.00 97.85           C  
ATOM   2310 HD21 LEU A 149      10.510  -3.558  -9.471  1.00 97.85           H  
ATOM   2311 HD22 LEU A 149       8.746  -3.484  -9.612  1.00 97.85           H  
ATOM   2312 HD23 LEU A 149       9.741  -4.346 -10.845  1.00 97.85           H  
ATOM   2313  N   PRO A 150      10.366  -2.884  -4.667  1.00 97.40           N  
ATOM   2314  CA  PRO A 150       9.851  -2.310  -3.427  1.00 97.40           C  
ATOM   2315  HA  PRO A 150       9.858  -3.083  -2.658  1.00 97.40           H  
ATOM   2316  C   PRO A 150       8.417  -1.760  -3.563  1.00 97.40           C  
ATOM   2317  CB  PRO A 150      10.849  -1.219  -3.039  1.00 97.40           C  
ATOM   2318  HB2 PRO A 150      11.532  -1.595  -2.278  1.00 97.40           H  
ATOM   2319  HB3 PRO A 150      10.328  -0.328  -2.690  1.00 97.40           H  
ATOM   2320  O   PRO A 150       8.021  -1.242  -4.615  1.00 97.40           O  
ATOM   2321  CG  PRO A 150      11.618  -0.906  -4.320  1.00 97.40           C  
ATOM   2322  HG2 PRO A 150      12.632  -0.567  -4.110  1.00 97.40           H  
ATOM   2323  HG3 PRO A 150      11.076  -0.160  -4.901  1.00 97.40           H  
ATOM   2324  CD  PRO A 150      11.608  -2.234  -5.064  1.00 97.40           C  
ATOM   2325  HD2 PRO A 150      12.450  -2.844  -4.737  1.00 97.40           H  
ATOM   2326  HD3 PRO A 150      11.670  -2.061  -6.138  1.00 97.40           H  
ATOM   2327  N   ALA A 151       7.618  -1.882  -2.508  1.00 95.84           N  
ATOM   2328  H   ALA A 151       8.002  -2.311  -1.678  1.00 95.84           H  
ATOM   2329  CA  ALA A 151       6.318  -1.236  -2.366  1.00 95.84           C  
ATOM   2330  HA  ALA A 151       5.711  -1.435  -3.249  1.00 95.84           H  
ATOM   2331  C   ALA A 151       6.450   0.284  -2.270  1.00 95.84           C  
ATOM   2332  CB  ALA A 151       5.592  -1.837  -1.167  1.00 95.84           C  
ATOM   2333  HB1 ALA A 151       5.256  -2.843  -1.419  1.00 95.84           H  
ATOM   2334  HB2 ALA A 151       6.255  -1.874  -0.303  1.00 95.84           H  
ATOM   2335  HB3 ALA A 151       4.722  -1.230  -0.917  1.00 95.84           H  
ATOM   2336  O   ALA A 151       7.463   0.810  -1.805  1.00 95.84           O  
ATOM   2337  N   VAL A 152       5.437   0.999  -2.760  1.00 96.74           N  
ATOM   2338  H   VAL A 152       4.648   0.502  -3.148  1.00 96.74           H  
ATOM   2339  CA  VAL A 152       5.524   2.460  -2.919  1.00 96.74           C  
ATOM   2340  HA  VAL A 152       6.560   2.762  -2.765  1.00 96.74           H  
ATOM   2341  C   VAL A 152       4.743   3.255  -1.880  1.00 96.74           C  
ATOM   2342  CB  VAL A 152       5.180   2.909  -4.347  1.00 96.74           C  
ATOM   2343  HB  VAL A 152       5.276   3.993  -4.398  1.00 96.74           H  
ATOM   2344  O   VAL A 152       5.059   4.426  -1.693  1.00 96.74           O  
ATOM   2345  CG1 VAL A 152       6.165   2.307  -5.356  1.00 96.74           C  
ATOM   2346 HG11 VAL A 152       7.171   2.660  -5.131  1.00 96.74           H  
ATOM   2347 HG12 VAL A 152       5.897   2.615  -6.366  1.00 96.74           H  
ATOM   2348 HG13 VAL A 152       6.151   1.219  -5.298  1.00 96.74           H  
ATOM   2349  CG2 VAL A 152       3.755   2.550  -4.763  1.00 96.74           C  
ATOM   2350 HG21 VAL A 152       3.045   3.014  -4.079  1.00 96.74           H  
ATOM   2351 HG22 VAL A 152       3.560   2.917  -5.771  1.00 96.74           H  
ATOM   2352 HG23 VAL A 152       3.613   1.469  -4.749  1.00 96.74           H  
ATOM   2353  N   ALA A 153       3.764   2.658  -1.192  1.00 94.48           N  
ATOM   2354  H   ALA A 153       3.580   1.675  -1.328  1.00 94.48           H  
ATOM   2355  CA  ALA A 153       2.987   3.357  -0.171  1.00 94.48           C  
ATOM   2356  HA  ALA A 153       2.922   4.410  -0.445  1.00 94.48           H  
ATOM   2357  C   ALA A 153       3.693   3.317   1.187  1.00 94.48           C  
ATOM   2358  CB  ALA A 153       1.557   2.816  -0.135  1.00 94.48           C  
ATOM   2359  HB1 ALA A 153       1.549   1.768   0.164  1.00 94.48           H  
ATOM   2360  HB2 ALA A 153       0.975   3.379   0.595  1.00 94.48           H  
ATOM   2361  HB3 ALA A 153       1.093   2.936  -1.114  1.00 94.48           H  
ATOM   2362  O   ALA A 153       3.330   2.553   2.081  1.00 94.48           O  
ATOM   2363  N   CYS A 154       4.717   4.157   1.333  1.00 91.85           N  
ATOM   2364  H   CYS A 154       4.955   4.771   0.566  1.00 91.85           H  
ATOM   2365  CA  CYS A 154       5.367   4.375   2.616  1.00 91.85           C  
ATOM   2366  HA  CYS A 154       5.705   3.415   3.007  1.00 91.85           H  
ATOM   2367  C   CYS A 154       4.374   4.970   3.609  1.00 91.85           C  
ATOM   2368  CB  CYS A 154       6.580   5.296   2.454  1.00 91.85           C  
ATOM   2369  HB2 CYS A 154       6.270   6.235   1.995  1.00 91.85           H  
ATOM   2370  HB3 CYS A 154       7.009   5.498   3.435  1.00 91.85           H  
ATOM   2371  O   CYS A 154       3.512   5.774   3.250  1.00 91.85           O  
ATOM   2372  SG  CYS A 154       7.812   4.465   1.418  1.00 91.85           S  
ATOM   2373  HG  CYS A 154       8.837   5.303   1.590  1.00 91.85           H  
ATOM   2374  N   GLN A 155       4.528   4.601   4.870  1.00 89.10           N  
ATOM   2375  H   GLN A 155       5.294   3.988   5.110  1.00 89.10           H  
ATOM   2376  CA  GLN A 155       3.691   5.095   5.942  1.00 89.10           C  
ATOM   2377  HA  GLN A 155       2.761   5.477   5.522  1.00 89.10           H  
ATOM   2378  C   GLN A 155       4.345   6.233   6.683  1.00 89.10           C  
ATOM   2379  CB  GLN A 155       3.335   3.976   6.881  1.00 89.10           C  
ATOM   2380  HB2 GLN A 155       4.235   3.498   7.269  1.00 89.10           H  
ATOM   2381  HB3 GLN A 155       2.764   4.407   7.703  1.00 89.10           H  
ATOM   2382  O   GLN A 155       5.546   6.229   6.960  1.00 89.10           O  
ATOM   2383  CG  GLN A 155       2.466   2.992   6.091  1.00 89.10           C  
ATOM   2384  HG2 GLN A 155       1.698   3.533   5.539  1.00 89.10           H  
ATOM   2385  HG3 GLN A 155       3.051   2.461   5.340  1.00 89.10           H  
ATOM   2386  CD  GLN A 155       1.800   2.023   7.023  1.00 89.10           C  
ATOM   2387  NE2 GLN A 155       1.127   1.012   6.524  1.00 89.10           N  
ATOM   2388 HE21 GLN A 155       0.581   0.459   7.169  1.00 89.10           H  
ATOM   2389 HE22 GLN A 155       1.030   0.940   5.522  1.00 89.10           H  
ATOM   2390  OE1 GLN A 155       1.805   2.205   8.217  1.00 89.10           O  
ATOM   2391  N   ILE A 156       3.517   7.220   6.974  1.00 90.74           N  
ATOM   2392  H   ILE A 156       2.542   7.118   6.731  1.00 90.74           H  
ATOM   2393  CA  ILE A 156       3.961   8.561   7.278  1.00 90.74           C  
ATOM   2394  HA  ILE A 156       5.039   8.576   7.438  1.00 90.74           H  
ATOM   2395  C   ILE A 156       3.258   9.032   8.539  1.00 90.74           C  
ATOM   2396  CB  ILE A 156       3.629   9.471   6.086  1.00 90.74           C  
ATOM   2397  HB  ILE A 156       2.543   9.498   6.006  1.00 90.74           H  
ATOM   2398  O   ILE A 156       2.030   9.077   8.577  1.00 90.74           O  
ATOM   2399  CG1 ILE A 156       4.158   8.982   4.723  1.00 90.74           C  
ATOM   2400 HG12 ILE A 156       3.816   9.668   3.948  1.00 90.74           H  
ATOM   2401 HG13 ILE A 156       3.706   8.017   4.493  1.00 90.74           H  
ATOM   2402  CG2 ILE A 156       4.102  10.894   6.354  1.00 90.74           C  
ATOM   2403 HG21 ILE A 156       3.934  11.494   5.459  1.00 90.74           H  
ATOM   2404 HG22 ILE A 156       5.161  10.890   6.615  1.00 90.74           H  
ATOM   2405 HG23 ILE A 156       3.530  11.333   7.171  1.00 90.74           H  
ATOM   2406  CD1 ILE A 156       5.674   8.847   4.609  1.00 90.74           C  
ATOM   2407 HD11 ILE A 156       6.061   8.182   5.381  1.00 90.74           H  
ATOM   2408 HD12 ILE A 156       5.876   8.405   3.633  1.00 90.74           H  
ATOM   2409 HD13 ILE A 156       6.155   9.823   4.678  1.00 90.74           H  
ATOM   2410  N   VAL A 157       4.043   9.431   9.535  1.00 89.44           N  
ATOM   2411  H   VAL A 157       5.040   9.327   9.409  1.00 89.44           H  
ATOM   2412  CA  VAL A 157       3.591  10.278  10.643  1.00 89.44           C  
ATOM   2413  HA  VAL A 157       2.513  10.185  10.772  1.00 89.44           H  
ATOM   2414  C   VAL A 157       3.918  11.707  10.252  1.00 89.44           C  
ATOM   2415  CB  VAL A 157       4.267   9.921  11.986  1.00 89.44           C  
ATOM   2416  HB  VAL A 157       5.330   9.753  11.813  1.00 89.44           H  
ATOM   2417  O   VAL A 157       5.062  12.027   9.929  1.00 89.44           O  
ATOM   2418  CG1 VAL A 157       4.117  11.017  13.049  1.00 89.44           C  
ATOM   2419 HG11 VAL A 157       3.068  11.286  13.171  1.00 89.44           H  
ATOM   2420 HG12 VAL A 157       4.520  10.672  14.002  1.00 89.44           H  
ATOM   2421 HG13 VAL A 157       4.681  11.904  12.759  1.00 89.44           H  
ATOM   2422  CG2 VAL A 157       3.671   8.673  12.638  1.00 89.44           C  
ATOM   2423 HG21 VAL A 157       3.125   8.099  11.890  1.00 89.44           H  
ATOM   2424 HG22 VAL A 157       4.465   8.083  13.095  1.00 89.44           H  
ATOM   2425 HG23 VAL A 157       2.936   8.932  13.401  1.00 89.44           H  
ATOM   2426  N   ILE A 158       2.925  12.578  10.312  1.00 92.61           N  
ATOM   2427  H   ILE A 158       2.006  12.245  10.567  1.00 92.61           H  
ATOM   2428  CA  ILE A 158       3.136  14.017  10.225  1.00 92.61           C  
ATOM   2429  HA  ILE A 158       3.962  14.221   9.544  1.00 92.61           H  
ATOM   2430  C   ILE A 158       3.538  14.491  11.624  1.00 92.61           C  
ATOM   2431  CB  ILE A 158       1.878  14.710   9.662  1.00 92.61           C  
ATOM   2432  HB  ILE A 158       1.048  14.532  10.346  1.00 92.61           H  
ATOM   2433  O   ILE A 158       2.756  14.401  12.573  1.00 92.61           O  
ATOM   2434  CG1 ILE A 158       1.503  14.134   8.272  1.00 92.61           C  
ATOM   2435 HG12 ILE A 158       1.501  13.044   8.301  1.00 92.61           H  
ATOM   2436 HG13 ILE A 158       2.247  14.445   7.538  1.00 92.61           H  
ATOM   2437  CG2 ILE A 158       2.137  16.225   9.566  1.00 92.61           C  
ATOM   2438 HG21 ILE A 158       2.987  16.423   8.913  1.00 92.61           H  
ATOM   2439 HG22 ILE A 158       2.351  16.633  10.554  1.00 92.61           H  
ATOM   2440 HG23 ILE A 158       1.256  16.739   9.183  1.00 92.61           H  
ATOM   2441  CD1 ILE A 158       0.112  14.552   7.783  1.00 92.61           C  
ATOM   2442 HD11 ILE A 158      -0.640  14.269   8.520  1.00 92.61           H  
ATOM   2443 HD12 ILE A 158       0.073  15.628   7.614  1.00 92.61           H  
ATOM   2444 HD13 ILE A 158      -0.107  14.044   6.844  1.00 92.61           H  
ATOM   2445  N   GLU A 159       4.778  14.953  11.769  1.00 94.60           N  
ATOM   2446  H   GLU A 159       5.375  15.022  10.957  1.00 94.60           H  
ATOM   2447  CA  GLU A 159       5.271  15.515  13.025  1.00 94.60           C  
ATOM   2448  HA  GLU A 159       5.131  14.768  13.807  1.00 94.60           H  
ATOM   2449  C   GLU A 159       4.450  16.746  13.419  1.00 94.60           C  
ATOM   2450  CB  GLU A 159       6.771  15.850  12.958  1.00 94.60           C  
ATOM   2451  HB2 GLU A 159       6.954  16.547  12.140  1.00 94.60           H  
ATOM   2452  HB3 GLU A 159       7.054  16.330  13.894  1.00 94.60           H  
ATOM   2453  O   GLU A 159       3.940  17.476  12.568  1.00 94.60           O  
ATOM   2454  CG  GLU A 159       7.637  14.594  12.776  1.00 94.60           C  
ATOM   2455  HG2 GLU A 159       7.276  13.829  13.464  1.00 94.60           H  
ATOM   2456  HG3 GLU A 159       7.507  14.218  11.762  1.00 94.60           H  
ATOM   2457  CD  GLU A 159       9.135  14.835  13.039  1.00 94.60           C  
ATOM   2458  OE1 GLU A 159       9.775  13.903  13.569  1.00 94.60           O  
ATOM   2459  OE2 GLU A 159       9.654  15.922  12.691  1.00 94.60           O  
ATOM   2460  N   ASP A 160       4.297  16.945  14.729  1.00 94.39           N  
ATOM   2461  H   ASP A 160       4.864  16.395  15.358  1.00 94.39           H  
ATOM   2462  CA  ASP A 160       3.517  18.033  15.333  1.00 94.39           C  
ATOM   2463  HA  ASP A 160       3.500  17.835  16.405  1.00 94.39           H  
ATOM   2464  C   ASP A 160       2.030  18.084  14.928  1.00 94.39           C  
ATOM   2465  CB  ASP A 160       4.261  19.368  15.166  1.00 94.39           C  
ATOM   2466  HB2 ASP A 160       4.325  19.623  14.108  1.00 94.39           H  
ATOM   2467  HB3 ASP A 160       3.704  20.157  15.671  1.00 94.39           H  
ATOM   2468  O   ASP A 160       1.332  19.062  15.213  1.00 94.39           O  
ATOM   2469  CG  ASP A 160       5.668  19.319  15.764  1.00 94.39           C  
ATOM   2470  OD1 ASP A 160       5.794  18.777  16.890  1.00 94.39           O  
ATOM   2471  OD2 ASP A 160       6.599  19.844  15.114  1.00 94.39           O  
ATOM   2472  N   PHE A 161       1.498  17.008  14.332  1.00 91.55           N  
ATOM   2473  H   PHE A 161       2.112  16.264  14.034  1.00 91.55           H  
ATOM   2474  CA  PHE A 161       0.077  16.928  14.016  1.00 91.55           C  
ATOM   2475  HA  PHE A 161      -0.126  17.790  13.380  1.00 91.55           H  
ATOM   2476  C   PHE A 161      -0.781  16.995  15.298  1.00 91.55           C  
ATOM   2477  CB  PHE A 161      -0.239  15.683  13.187  1.00 91.55           C  
ATOM   2478  HB2 PHE A 161       0.555  15.548  12.452  1.00 91.55           H  
ATOM   2479  HB3 PHE A 161      -0.253  14.803  13.829  1.00 91.55           H  
ATOM   2480  O   PHE A 161      -0.469  16.332  16.298  1.00 91.55           O  
ATOM   2481  CG  PHE A 161      -1.540  15.795  12.421  1.00 91.55           C  
ATOM   2482  CD1 PHE A 161      -2.753  15.355  12.985  1.00 91.55           C  
ATOM   2483  HD1 PHE A 161      -2.770  14.927  13.977  1.00 91.55           H  
ATOM   2484  CD2 PHE A 161      -1.532  16.352  11.128  1.00 91.55           C  
ATOM   2485  HD2 PHE A 161      -0.605  16.704  10.699  1.00 91.55           H  
ATOM   2486  CE1 PHE A 161      -3.944  15.453  12.247  1.00 91.55           C  
ATOM   2487  HE1 PHE A 161      -4.866  15.079  12.667  1.00 91.55           H  
ATOM   2488  CE2 PHE A 161      -2.720  16.435  10.385  1.00 91.55           C  
ATOM   2489  HE2 PHE A 161      -2.705  16.845   9.386  1.00 91.55           H  
ATOM   2490  CZ  PHE A 161      -3.925  15.976  10.942  1.00 91.55           C  
ATOM   2491  HZ  PHE A 161      -4.834  16.007  10.361  1.00 91.55           H  
ATOM   2492  N   PRO A 162      -1.884  17.765  15.310  1.00 92.70           N  
ATOM   2493  CA  PRO A 162      -2.717  17.922  16.498  1.00 92.70           C  
ATOM   2494  HA  PRO A 162      -2.111  18.396  17.271  1.00 92.70           H  
ATOM   2495  C   PRO A 162      -3.269  16.587  17.015  1.00 92.70           C  
ATOM   2496  CB  PRO A 162      -3.845  18.876  16.092  1.00 92.70           C  
ATOM   2497  HB2 PRO A 162      -4.713  18.317  15.743  1.00 92.70           H  
ATOM   2498  HB3 PRO A 162      -4.128  19.539  16.910  1.00 92.70           H  
ATOM   2499  O   PRO A 162      -3.971  15.875  16.303  1.00 92.70           O  
ATOM   2500  CG  PRO A 162      -3.257  19.652  14.918  1.00 92.70           C  
ATOM   2501  HG2 PRO A 162      -2.689  20.508  15.284  1.00 92.70           H  
ATOM   2502  HG3 PRO A 162      -4.030  19.961  14.215  1.00 92.70           H  
ATOM   2503  CD  PRO A 162      -2.318  18.663  14.252  1.00 92.70           C  
ATOM   2504  HD2 PRO A 162      -1.487  19.214  13.811  1.00 92.70           H  
ATOM   2505  HD3 PRO A 162      -2.851  18.099  13.487  1.00 92.70           H  
ATOM   2506  N   LYS A 163      -3.041  16.281  18.301  1.00 85.31           N  
ATOM   2507  H   LYS A 163      -2.383  16.866  18.797  1.00 85.31           H  
ATOM   2508  CA  LYS A 163      -3.538  15.042  18.942  1.00 85.31           C  
ATOM   2509  HA  LYS A 163      -3.165  14.188  18.376  1.00 85.31           H  
ATOM   2510  C   LYS A 163      -5.066  14.903  18.935  1.00 85.31           C  
ATOM   2511  CB  LYS A 163      -3.046  14.952  20.395  1.00 85.31           C  
ATOM   2512  HB2 LYS A 163      -3.341  15.852  20.934  1.00 85.31           H  
ATOM   2513  HB3 LYS A 163      -3.531  14.099  20.868  1.00 85.31           H  
ATOM   2514  O   LYS A 163      -5.573  13.795  19.052  1.00 85.31           O  
ATOM   2515  CG  LYS A 163      -1.529  14.759  20.505  1.00 85.31           C  
ATOM   2516  HG2 LYS A 163      -1.236  13.890  19.917  1.00 85.31           H  
ATOM   2517  HG3 LYS A 163      -1.019  15.639  20.114  1.00 85.31           H  
ATOM   2518  CD  LYS A 163      -1.123  14.540  21.969  1.00 85.31           C  
ATOM   2519  HD2 LYS A 163      -1.634  13.657  22.353  1.00 85.31           H  
ATOM   2520  HD3 LYS A 163      -1.412  15.411  22.557  1.00 85.31           H  
ATOM   2521  CE  LYS A 163       0.393  14.337  22.047  1.00 85.31           C  
ATOM   2522  HE2 LYS A 163       0.664  13.500  21.404  1.00 85.31           H  
ATOM   2523  HE3 LYS A 163       0.883  15.224  21.645  1.00 85.31           H  
ATOM   2524  NZ  LYS A 163       0.848  14.083  23.436  1.00 85.31           N  
ATOM   2525  HZ1 LYS A 163       1.850  13.958  23.446  1.00 85.31           H  
ATOM   2526  HZ2 LYS A 163       0.617  14.865  24.032  1.00 85.31           H  
ATOM   2527  HZ3 LYS A 163       0.419  13.243  23.799  1.00 85.31           H  
ATOM   2528  N   GLN A 164      -5.782  16.024  18.878  1.00 87.43           N  
ATOM   2529  H   GLN A 164      -5.268  16.884  18.752  1.00 87.43           H  
ATOM   2530  CA  GLN A 164      -7.243  16.099  18.824  1.00 87.43           C  
ATOM   2531  HA  GLN A 164      -7.650  15.127  18.544  1.00 87.43           H  
ATOM   2532  C   GLN A 164      -7.646  17.082  17.721  1.00 87.43           C  
ATOM   2533  CB  GLN A 164      -7.822  16.495  20.196  1.00 87.43           C  
ATOM   2534  HB2 GLN A 164      -7.362  17.426  20.527  1.00 87.43           H  
ATOM   2535  HB3 GLN A 164      -8.893  16.661  20.083  1.00 87.43           H  
ATOM   2536  O   GLN A 164      -8.189  18.154  17.993  1.00 87.43           O  
ATOM   2537  CG  GLN A 164      -7.621  15.417  21.271  1.00 87.43           C  
ATOM   2538  HG2 GLN A 164      -6.554  15.247  21.420  1.00 87.43           H  
ATOM   2539  HG3 GLN A 164      -8.072  14.485  20.930  1.00 87.43           H  
ATOM   2540  CD  GLN A 164      -8.235  15.793  22.616  1.00 87.43           C  
ATOM   2541  NE2 GLN A 164      -8.092  14.952  23.617  1.00 87.43           N  
ATOM   2542 HE21 GLN A 164      -7.656  14.053  23.470  1.00 87.43           H  
ATOM   2543 HE22 GLN A 164      -8.544  15.222  24.479  1.00 87.43           H  
ATOM   2544  OE1 GLN A 164      -8.839  16.832  22.819  1.00 87.43           O  
ATOM   2545  N   ALA A 165      -7.310  16.754  16.471  1.00 90.57           N  
ATOM   2546  H   ALA A 165      -6.841  15.878  16.290  1.00 90.57           H  
ATOM   2547  CA  ALA A 165      -7.694  17.572  15.328  1.00 90.57           C  
ATOM   2548  HA  ALA A 165      -7.299  18.577  15.474  1.00 90.57           H  
ATOM   2549  C   ALA A 165      -9.226  17.661  15.228  1.00 90.57           C  
ATOM   2550  CB  ALA A 165      -7.060  16.990  14.061  1.00 90.57           C  
ATOM   2551  HB1 ALA A 165      -7.311  17.614  13.203  1.00 90.57           H  
ATOM   2552  HB2 ALA A 165      -5.976  16.952  14.167  1.00 90.57           H  
ATOM   2553  HB3 ALA A 165      -7.433  15.980  13.894  1.00 90.57           H  
ATOM   2554  O   ALA A 165      -9.928  16.649  15.211  1.00 90.57           O  
ATOM   2555  N   THR A 166      -9.762  18.881  15.167  1.00 95.42           N  
ATOM   2556  H   THR A 166      -9.157  19.690  15.186  1.00 95.42           H  
ATOM   2557  CA  THR A 166     -11.207  19.075  15.003  1.00 95.42           C  
ATOM   2558  HA  THR A 166     -11.715  18.385  15.677  1.00 95.42           H  
ATOM   2559  C   THR A 166     -11.637  18.729  13.577  1.00 95.42           C  
ATOM   2560  CB  THR A 166     -11.660  20.496  15.375  1.00 95.42           C  
ATOM   2561  HB  THR A 166     -12.750  20.505  15.417  1.00 95.42           H  
ATOM   2562  O   THR A 166     -10.830  18.730  12.645  1.00 95.42           O  
ATOM   2563  CG2 THR A 166     -11.133  20.968  16.729  1.00 95.42           C  
ATOM   2564 HG21 THR A 166     -11.374  20.231  17.494  1.00 95.42           H  
ATOM   2565 HG22 THR A 166     -11.597  21.918  16.995  1.00 95.42           H  
ATOM   2566 HG23 THR A 166     -10.051  21.098  16.694  1.00 95.42           H  
ATOM   2567  OG1 THR A 166     -11.256  21.418  14.395  1.00 95.42           O  
ATOM   2568  HG1 THR A 166     -11.272  22.292  14.791  1.00 95.42           H  
ATOM   2569  N   ALA A 167     -12.936  18.495  13.370  1.00 95.84           N  
ATOM   2570  H   ALA A 167     -13.562  18.448  14.161  1.00 95.84           H  
ATOM   2571  CA  ALA A 167     -13.483  18.289  12.028  1.00 95.84           C  
ATOM   2572  HA  ALA A 167     -13.038  17.388  11.605  1.00 95.84           H  
ATOM   2573  C   ALA A 167     -13.159  19.458  11.075  1.00 95.84           C  
ATOM   2574  CB  ALA A 167     -14.997  18.081  12.151  1.00 95.84           C  
ATOM   2575  HB1 ALA A 167     -15.202  17.220  12.787  1.00 95.84           H  
ATOM   2576  HB2 ALA A 167     -15.418  17.896  11.163  1.00 95.84           H  
ATOM   2577  HB3 ALA A 167     -15.466  18.969  12.577  1.00 95.84           H  
ATOM   2578  O   ALA A 167     -12.924  19.240   9.888  1.00 95.84           O  
ATOM   2579  N   GLU A 168     -13.098  20.686  11.600  1.00 96.88           N  
ATOM   2580  H   GLU A 168     -13.240  20.798  12.594  1.00 96.88           H  
ATOM   2581  CA  GLU A 168     -12.708  21.871  10.835  1.00 96.88           C  
ATOM   2582  HA  GLU A 168     -13.288  21.900   9.913  1.00 96.88           H  
ATOM   2583  C   GLU A 168     -11.225  21.831  10.438  1.00 96.88           C  
ATOM   2584  CB  GLU A 168     -13.038  23.128  11.649  1.00 96.88           C  
ATOM   2585  HB2 GLU A 168     -12.391  23.172  12.525  1.00 96.88           H  
ATOM   2586  HB3 GLU A 168     -14.075  23.072  11.978  1.00 96.88           H  
ATOM   2587  O   GLU A 168     -10.910  22.024   9.265  1.00 96.88           O  
ATOM   2588  CG  GLU A 168     -12.849  24.396  10.805  1.00 96.88           C  
ATOM   2589  HG2 GLU A 168     -13.547  24.370   9.968  1.00 96.88           H  
ATOM   2590  HG3 GLU A 168     -11.837  24.400  10.399  1.00 96.88           H  
ATOM   2591  CD  GLU A 168     -13.055  25.691  11.600  1.00 96.88           C  
ATOM   2592  OE1 GLU A 168     -12.560  26.729  11.100  1.00 96.88           O  
ATOM   2593  OE2 GLU A 168     -13.678  25.631  12.683  1.00 96.88           O  
ATOM   2594  N   MET A 169     -10.321  21.507  11.371  1.00 96.69           N  
ATOM   2595  H   MET A 169     -10.638  21.323  12.313  1.00 96.69           H  
ATOM   2596  CA  MET A 169      -8.887  21.369  11.079  1.00 96.69           C  
ATOM   2597  HA  MET A 169      -8.505  22.312  10.687  1.00 96.69           H  
ATOM   2598  C   MET A 169      -8.636  20.285  10.025  1.00 96.69           C  
ATOM   2599  CB  MET A 169      -8.110  21.015  12.352  1.00 96.69           C  
ATOM   2600  HB2 MET A 169      -7.070  20.829  12.083  1.00 96.69           H  
ATOM   2601  HB3 MET A 169      -8.518  20.101  12.784  1.00 96.69           H  
ATOM   2602  O   MET A 169      -7.868  20.496   9.090  1.00 96.69           O  
ATOM   2603  CG  MET A 169      -8.136  22.120  13.408  1.00 96.69           C  
ATOM   2604  HG2 MET A 169      -7.636  23.008  13.020  1.00 96.69           H  
ATOM   2605  HG3 MET A 169      -9.169  22.398  13.618  1.00 96.69           H  
ATOM   2606  SD  MET A 169      -7.350  21.623  14.961  1.00 96.69           S  
ATOM   2607  CE  MET A 169      -5.649  22.074  14.541  1.00 96.69           C  
ATOM   2608  HE1 MET A 169      -4.983  21.807  15.362  1.00 96.69           H  
ATOM   2609  HE2 MET A 169      -5.590  23.150  14.377  1.00 96.69           H  
ATOM   2610  HE3 MET A 169      -5.344  21.571  13.623  1.00 96.69           H  
ATOM   2611  N   LEU A 170      -9.327  19.145  10.121  1.00 96.30           N  
ATOM   2612  H   LEU A 170      -9.924  19.017  10.926  1.00 96.30           H  
ATOM   2613  CA  LEU A 170      -9.219  18.066   9.135  1.00 96.30           C  
ATOM   2614  HA  LEU A 170      -8.163  17.857   8.963  1.00 96.30           H  
ATOM   2615  C   LEU A 170      -9.792  18.462   7.770  1.00 96.30           C  
ATOM   2616  CB  LEU A 170      -9.910  16.801   9.671  1.00 96.30           C  
ATOM   2617  HB2 LEU A 170      -9.895  16.045   8.887  1.00 96.30           H  
ATOM   2618  HB3 LEU A 170     -10.949  17.042   9.897  1.00 96.30           H  
ATOM   2619  O   LEU A 170      -9.251  18.071   6.738  1.00 96.30           O  
ATOM   2620  CG  LEU A 170      -9.253  16.197  10.924  1.00 96.30           C  
ATOM   2621  HG  LEU A 170      -9.209  16.947  11.714  1.00 96.30           H  
ATOM   2622  CD1 LEU A 170     -10.097  15.022  11.418  1.00 96.30           C  
ATOM   2623 HD11 LEU A 170     -11.111  15.356  11.636  1.00 96.30           H  
ATOM   2624 HD12 LEU A 170     -10.113  14.221  10.679  1.00 96.30           H  
ATOM   2625 HD13 LEU A 170      -9.665  14.637  12.342  1.00 96.30           H  
ATOM   2626  CD2 LEU A 170      -7.833  15.709  10.638  1.00 96.30           C  
ATOM   2627 HD21 LEU A 170      -7.208  16.516  10.255  1.00 96.30           H  
ATOM   2628 HD22 LEU A 170      -7.844  14.884   9.925  1.00 96.30           H  
ATOM   2629 HD23 LEU A 170      -7.368  15.378  11.566  1.00 96.30           H  
ATOM   2630  N   ALA A 171     -10.865  19.256   7.732  1.00 95.56           N  
ATOM   2631  H   ALA A 171     -11.299  19.537   8.599  1.00 95.56           H  
ATOM   2632  CA  ALA A 171     -11.380  19.804   6.480  1.00 95.56           C  
ATOM   2633  HA  ALA A 171     -11.530  18.984   5.777  1.00 95.56           H  
ATOM   2634  C   ALA A 171     -10.380  20.780   5.832  1.00 95.56           C  
ATOM   2635  CB  ALA A 171     -12.740  20.460   6.743  1.00 95.56           C  
ATOM   2636  HB1 ALA A 171     -13.156  20.828   5.805  1.00 95.56           H  
ATOM   2637  HB2 ALA A 171     -12.630  21.295   7.434  1.00 95.56           H  
ATOM   2638  HB3 ALA A 171     -13.425  19.730   7.174  1.00 95.56           H  
ATOM   2639  O   ALA A 171     -10.176  20.723   4.615  1.00 95.56           O  
ATOM   2640  N   LYS A 172      -9.717  21.628   6.633  1.00 96.49           N  
ATOM   2641  H   LYS A 172      -9.958  21.640   7.614  1.00 96.49           H  
ATOM   2642  CA  LYS A 172      -8.639  22.519   6.175  1.00 96.49           C  
ATOM   2643  HA  LYS A 172      -8.993  23.108   5.328  1.00 96.49           H  
ATOM   2644  C   LYS A 172      -7.434  21.727   5.660  1.00 96.49           C  
ATOM   2645  CB  LYS A 172      -8.230  23.494   7.294  1.00 96.49           C  
ATOM   2646  HB2 LYS A 172      -7.318  24.004   6.985  1.00 96.49           H  
ATOM   2647  HB3 LYS A 172      -8.016  22.939   8.207  1.00 96.49           H  
ATOM   2648  O   LYS A 172      -6.985  21.996   4.549  1.00 96.49           O  
ATOM   2649  CG  LYS A 172      -9.301  24.560   7.580  1.00 96.49           C  
ATOM   2650  HG2 LYS A 172     -10.252  24.072   7.795  1.00 96.49           H  
ATOM   2651  HG3 LYS A 172      -9.428  25.183   6.695  1.00 96.49           H  
ATOM   2652  CD  LYS A 172      -8.923  25.452   8.774  1.00 96.49           C  
ATOM   2653  HD2 LYS A 172      -8.732  24.827   9.646  1.00 96.49           H  
ATOM   2654  HD3 LYS A 172      -8.022  26.019   8.543  1.00 96.49           H  
ATOM   2655  CE  LYS A 172     -10.080  26.415   9.079  1.00 96.49           C  
ATOM   2656  HE2 LYS A 172     -10.190  27.107   8.245  1.00 96.49           H  
ATOM   2657  HE3 LYS A 172     -11.000  25.839   9.181  1.00 96.49           H  
ATOM   2658  NZ  LYS A 172      -9.872  27.197  10.319  1.00 96.49           N  
ATOM   2659  HZ1 LYS A 172      -9.366  26.670  11.016  1.00 96.49           H  
ATOM   2660  HZ2 LYS A 172     -10.756  27.503  10.699  1.00 96.49           H  
ATOM   2661  HZ3 LYS A 172      -9.282  27.989  10.105  1.00 96.49           H  
ATOM   2662  N   ALA A 173      -7.002  20.687   6.378  1.00 96.63           N  
ATOM   2663  H   ALA A 173      -7.386  20.561   7.304  1.00 96.63           H  
ATOM   2664  CA  ALA A 173      -5.932  19.782   5.951  1.00 96.63           C  
ATOM   2665  HA  ALA A 173      -5.010  20.355   5.853  1.00 96.63           H  
ATOM   2666  C   ALA A 173      -6.229  19.133   4.589  1.00 96.63           C  
ATOM   2667  CB  ALA A 173      -5.729  18.707   7.028  1.00 96.63           C  
ATOM   2668  HB1 ALA A 173      -4.919  18.039   6.736  1.00 96.63           H  
ATOM   2669  HB2 ALA A 173      -5.474  19.171   7.981  1.00 96.63           H  
ATOM   2670  HB3 ALA A 173      -6.637  18.117   7.155  1.00 96.63           H  
ATOM   2671  O   ALA A 173      -5.432  19.236   3.658  1.00 96.63           O  
ATOM   2672  N   ARG A 174      -7.416  18.535   4.422  1.00 95.12           N  
ATOM   2673  H   ARG A 174      -8.020  18.450   5.227  1.00 95.12           H  
ATOM   2674  CA  ARG A 174      -7.830  17.922   3.145  1.00 95.12           C  
ATOM   2675  HA  ARG A 174      -7.099  17.169   2.849  1.00 95.12           H  
ATOM   2676  C   ARG A 174      -7.891  18.929   2.002  1.00 95.12           C  
ATOM   2677  CB  ARG A 174      -9.192  17.245   3.308  1.00 95.12           C  
ATOM   2678  HB2 ARG A 174      -9.896  17.935   3.773  1.00 95.12           H  
ATOM   2679  HB3 ARG A 174      -9.569  16.975   2.321  1.00 95.12           H  
ATOM   2680  O   ARG A 174      -7.493  18.617   0.878  1.00 95.12           O  
ATOM   2681  CG  ARG A 174      -9.085  15.967   4.140  1.00 95.12           C  
ATOM   2682  HG2 ARG A 174      -8.710  16.189   5.139  1.00 95.12           H  
ATOM   2683  HG3 ARG A 174      -8.392  15.279   3.655  1.00 95.12           H  
ATOM   2684  CD  ARG A 174     -10.464  15.318   4.237  1.00 95.12           C  
ATOM   2685  HD2 ARG A 174     -10.788  15.048   3.232  1.00 95.12           H  
ATOM   2686  HD3 ARG A 174     -11.177  16.028   4.656  1.00 95.12           H  
ATOM   2687  NE  ARG A 174     -10.391  14.093   5.038  1.00 95.12           N  
ATOM   2688  HE  ARG A 174      -9.889  13.350   4.574  1.00 95.12           H  
ATOM   2689  NH1 ARG A 174     -11.446  14.832   6.940  1.00 95.12           N  
ATOM   2690 HH11 ARG A 174     -11.727  14.653   7.894  1.00 95.12           H  
ATOM   2691 HH12 ARG A 174     -11.495  15.751   6.524  1.00 95.12           H  
ATOM   2692  NH2 ARG A 174     -10.622  12.755   6.855  1.00 95.12           N  
ATOM   2693 HH21 ARG A 174     -10.084  12.057   6.361  1.00 95.12           H  
ATOM   2694 HH22 ARG A 174     -10.889  12.573   7.812  1.00 95.12           H  
ATOM   2695  CZ  ARG A 174     -10.822  13.898   6.268  1.00 95.12           C  
ATOM   2696  N   ARG A 175      -8.371  20.148   2.276  1.00 94.55           N  
ATOM   2697  H   ARG A 175      -8.690  20.325   3.218  1.00 94.55           H  
ATOM   2698  CA  ARG A 175      -8.396  21.240   1.293  1.00 94.55           C  
ATOM   2699  HA  ARG A 175      -8.866  20.873   0.381  1.00 94.55           H  
ATOM   2700  C   ARG A 175      -6.985  21.672   0.896  1.00 94.55           C  
ATOM   2701  CB  ARG A 175      -9.214  22.414   1.848  1.00 94.55           C  
ATOM   2702  HB2 ARG A 175      -8.733  22.802   2.746  1.00 94.55           H  
ATOM   2703  HB3 ARG A 175     -10.209  22.058   2.115  1.00 94.55           H  
ATOM   2704  O   ARG A 175      -6.753  21.886  -0.289  1.00 94.55           O  
ATOM   2705  CG  ARG A 175      -9.344  23.542   0.816  1.00 94.55           C  
ATOM   2706  HG2 ARG A 175      -9.836  23.161  -0.079  1.00 94.55           H  
ATOM   2707  HG3 ARG A 175      -8.356  23.915   0.548  1.00 94.55           H  
ATOM   2708  CD  ARG A 175     -10.153  24.702   1.394  1.00 94.55           C  
ATOM   2709  HD2 ARG A 175      -9.662  25.042   2.305  1.00 94.55           H  
ATOM   2710  HD3 ARG A 175     -11.154  24.349   1.642  1.00 94.55           H  
ATOM   2711  NE  ARG A 175     -10.234  25.815   0.431  1.00 94.55           N  
ATOM   2712  HE  ARG A 175      -9.759  25.680  -0.450  1.00 94.55           H  
ATOM   2713  NH1 ARG A 175     -11.324  27.295   1.804  1.00 94.55           N  
ATOM   2714 HH11 ARG A 175     -11.265  26.620   2.553  1.00 94.55           H  
ATOM   2715 HH12 ARG A 175     -11.622  28.236   2.015  1.00 94.55           H  
ATOM   2716  NH2 ARG A 175     -10.725  27.930  -0.251  1.00 94.55           N  
ATOM   2717 HH21 ARG A 175     -10.216  27.767  -1.108  1.00 94.55           H  
ATOM   2718 HH22 ARG A 175     -11.058  28.858  -0.032  1.00 94.55           H  
ATOM   2719  CZ  ARG A 175     -10.762  27.002   0.664  1.00 94.55           C  
ATOM   2720  N   PHE A 176      -6.070  21.780   1.858  1.00 96.14           N  
ATOM   2721  H   PHE A 176      -6.349  21.623   2.816  1.00 96.14           H  
ATOM   2722  CA  PHE A 176      -4.664  22.081   1.603  1.00 96.14           C  
ATOM   2723  HA  PHE A 176      -4.589  23.031   1.073  1.00 96.14           H  
ATOM   2724  C   PHE A 176      -4.037  21.011   0.702  1.00 96.14           C  
ATOM   2725  CB  PHE A 176      -3.924  22.223   2.941  1.00 96.14           C  
ATOM   2726  HB2 PHE A 176      -4.046  21.316   3.533  1.00 96.14           H  
ATOM   2727  HB3 PHE A 176      -4.370  23.040   3.508  1.00 96.14           H  
ATOM   2728  O   PHE A 176      -3.497  21.342  -0.350  1.00 96.14           O  
ATOM   2729  CG  PHE A 176      -2.443  22.489   2.784  1.00 96.14           C  
ATOM   2730  CD1 PHE A 176      -1.538  21.414   2.700  1.00 96.14           C  
ATOM   2731  HD1 PHE A 176      -1.895  20.396   2.753  1.00 96.14           H  
ATOM   2732  CD2 PHE A 176      -1.968  23.811   2.707  1.00 96.14           C  
ATOM   2733  HD2 PHE A 176      -2.651  24.643   2.794  1.00 96.14           H  
ATOM   2734  CE1 PHE A 176      -0.165  21.660   2.544  1.00 96.14           C  
ATOM   2735  HE1 PHE A 176       0.527  20.833   2.495  1.00 96.14           H  
ATOM   2736  CE2 PHE A 176      -0.593  24.056   2.550  1.00 96.14           C  
ATOM   2737  HE2 PHE A 176      -0.225  25.071   2.532  1.00 96.14           H  
ATOM   2738  CZ  PHE A 176       0.307  22.981   2.463  1.00 96.14           C  
ATOM   2739  HZ  PHE A 176       1.365  23.170   2.355  1.00 96.14           H  
ATOM   2740  N   MET A 177      -4.207  19.731   1.052  1.00 95.76           N  
ATOM   2741  H   MET A 177      -4.651  19.532   1.938  1.00 95.76           H  
ATOM   2742  CA  MET A 177      -3.624  18.616   0.301  1.00 95.76           C  
ATOM   2743  HA  MET A 177      -2.553  18.792   0.207  1.00 95.76           H  
ATOM   2744  C   MET A 177      -4.181  18.480  -1.117  1.00 95.76           C  
ATOM   2745  CB  MET A 177      -3.845  17.301   1.053  1.00 95.76           C  
ATOM   2746  HB2 MET A 177      -3.486  16.488   0.421  1.00 95.76           H  
ATOM   2747  HB3 MET A 177      -4.906  17.159   1.256  1.00 95.76           H  
ATOM   2748  O   MET A 177      -3.425  18.234  -2.053  1.00 95.76           O  
ATOM   2749  CG  MET A 177      -3.044  17.244   2.348  1.00 95.76           C  
ATOM   2750  HG2 MET A 177      -3.397  18.005   3.044  1.00 95.76           H  
ATOM   2751  HG3 MET A 177      -2.014  17.480   2.080  1.00 95.76           H  
ATOM   2752  SD  MET A 177      -3.041  15.638   3.186  1.00 95.76           S  
ATOM   2753  CE  MET A 177      -4.794  15.434   3.580  1.00 95.76           C  
ATOM   2754  HE1 MET A 177      -5.124  16.228   4.250  1.00 95.76           H  
ATOM   2755  HE2 MET A 177      -5.387  15.442   2.666  1.00 95.76           H  
ATOM   2756  HE3 MET A 177      -4.928  14.463   4.056  1.00 95.76           H  
ATOM   2757  N   SER A 178      -5.494  18.651  -1.296  1.00 92.68           N  
ATOM   2758  H   SER A 178      -6.066  18.826  -0.482  1.00 92.68           H  
ATOM   2759  CA  SER A 178      -6.137  18.567  -2.619  1.00 92.68           C  
ATOM   2760  HA  SER A 178      -5.822  17.650  -3.117  1.00 92.68           H  
ATOM   2761  C   SER A 178      -5.766  19.745  -3.529  1.00 92.68           C  
ATOM   2762  CB  SER A 178      -7.660  18.539  -2.473  1.00 92.68           C  
ATOM   2763  HB2 SER A 178      -8.106  18.406  -3.458  1.00 92.68           H  
ATOM   2764  HB3 SER A 178      -7.999  19.490  -2.062  1.00 92.68           H  
ATOM   2765  O   SER A 178      -5.893  19.660  -4.748  1.00 92.68           O  
ATOM   2766  OG  SER A 178      -8.095  17.491  -1.628  1.00 92.68           O  
ATOM   2767  HG  SER A 178      -7.764  17.654  -0.742  1.00 92.68           H  
ATOM   2768  N   GLY A 179      -5.329  20.866  -2.948  1.00 85.35           N  
ATOM   2769  H   GLY A 179      -5.208  20.877  -1.946  1.00 85.35           H  
ATOM   2770  CA  GLY A 179      -5.052  22.090  -3.683  1.00 85.35           C  
ATOM   2771  HA2 GLY A 179      -4.284  21.866  -4.423  1.00 85.35           H  
ATOM   2772  HA3 GLY A 179      -4.660  22.838  -2.993  1.00 85.35           H  
ATOM   2773  C   GLY A 179      -6.290  22.671  -4.393  1.00 85.35           C  
ATOM   2774  O   GLY A 179      -7.436  22.342  -4.069  1.00 85.35           O  
ATOM   2775  N   PRO A 180      -6.085  23.583  -5.361  1.00 81.82           N  
ATOM   2776  CA  PRO A 180      -7.179  24.214  -6.102  1.00 81.82           C  
ATOM   2777  HA  PRO A 180      -7.968  24.521  -5.416  1.00 81.82           H  
ATOM   2778  C   PRO A 180      -7.804  23.291  -7.160  1.00 81.82           C  
ATOM   2779  CB  PRO A 180      -6.548  25.456  -6.737  1.00 81.82           C  
ATOM   2780  HB2 PRO A 180      -7.025  25.728  -7.679  1.00 81.82           H  
ATOM   2781  HB3 PRO A 180      -6.604  26.287  -6.034  1.00 81.82           H  
ATOM   2782  O   PRO A 180      -8.961  23.488  -7.531  1.00 81.82           O  
ATOM   2783  CG  PRO A 180      -5.085  25.060  -6.935  1.00 81.82           C  
ATOM   2784  HG2 PRO A 180      -4.982  24.498  -7.864  1.00 81.82           H  
ATOM   2785  HG3 PRO A 180      -4.427  25.929  -6.940  1.00 81.82           H  
ATOM   2786  CD  PRO A 180      -4.799  24.142  -5.749  1.00 81.82           C  
ATOM   2787  HD2 PRO A 180      -4.097  23.362  -6.044  1.00 81.82           H  
ATOM   2788  HD3 PRO A 180      -4.392  24.723  -4.922  1.00 81.82           H  
ATOM   2789  N   ASP A 181      -7.054  22.299  -7.643  1.00 80.50           N  
ATOM   2790  H   ASP A 181      -6.158  22.116  -7.213  1.00 80.50           H  
ATOM   2791  CA  ASP A 181      -7.506  21.345  -8.650  1.00 80.50           C  
ATOM   2792  HA  ASP A 181      -8.410  21.723  -9.128  1.00 80.50           H  
ATOM   2793  C   ASP A 181      -7.847  20.003  -8.001  1.00 80.50           C  
ATOM   2794  CB  ASP A 181      -6.458  21.193  -9.761  1.00 80.50           C  
ATOM   2795  HB2 ASP A 181      -5.530  20.806  -9.340  1.00 80.50           H  
ATOM   2796  HB3 ASP A 181      -6.255  22.175 -10.188  1.00 80.50           H  
ATOM   2797  O   ASP A 181      -6.976  19.175  -7.750  1.00 80.50           O  
ATOM   2798  CG  ASP A 181      -6.940  20.260 -10.881  1.00 80.50           C  
ATOM   2799  OD1 ASP A 181      -8.099  19.781 -10.804  1.00 80.50           O  
ATOM   2800  OD2 ASP A 181      -6.144  20.052 -11.820  1.00 80.50           O  
ATOM   2801  N   LYS A 182      -9.144  19.771  -7.785  1.00 76.78           N  
ATOM   2802  H   LYS A 182      -9.790  20.495  -8.063  1.00 76.78           H  
ATOM   2803  CA  LYS A 182      -9.660  18.533  -7.183  1.00 76.78           C  
ATOM   2804  HA  LYS A 182      -9.140  18.364  -6.240  1.00 76.78           H  
ATOM   2805  C   LYS A 182      -9.399  17.275  -8.017  1.00 76.78           C  
ATOM   2806  CB  LYS A 182     -11.165  18.663  -6.929  1.00 76.78           C  
ATOM   2807  HB2 LYS A 182     -11.530  17.709  -6.549  1.00 76.78           H  
ATOM   2808  HB3 LYS A 182     -11.673  18.871  -7.871  1.00 76.78           H  
ATOM   2809  O   LYS A 182      -9.614  16.180  -7.508  1.00 76.78           O  
ATOM   2810  CG  LYS A 182     -11.507  19.751  -5.906  1.00 76.78           C  
ATOM   2811  HG2 LYS A 182     -11.247  20.733  -6.303  1.00 76.78           H  
ATOM   2812  HG3 LYS A 182     -10.944  19.573  -4.989  1.00 76.78           H  
ATOM   2813  CD  LYS A 182     -13.006  19.697  -5.603  1.00 76.78           C  
ATOM   2814  HD2 LYS A 182     -13.256  18.701  -5.238  1.00 76.78           H  
ATOM   2815  HD3 LYS A 182     -13.565  19.896  -6.518  1.00 76.78           H  
ATOM   2816  CE  LYS A 182     -13.357  20.736  -4.539  1.00 76.78           C  
ATOM   2817  HE2 LYS A 182     -13.135  21.728  -4.931  1.00 76.78           H  
ATOM   2818  HE3 LYS A 182     -12.716  20.566  -3.674  1.00 76.78           H  
ATOM   2819  NZ  LYS A 182     -14.784  20.627  -4.149  1.00 76.78           N  
ATOM   2820  HZ1 LYS A 182     -14.964  19.703  -3.783  1.00 76.78           H  
ATOM   2821  HZ2 LYS A 182     -15.379  20.778  -4.951  1.00 76.78           H  
ATOM   2822  HZ3 LYS A 182     -15.006  21.304  -3.433  1.00 76.78           H  
ATOM   2823  N   ALA A 183      -9.009  17.407  -9.288  1.00 77.61           N  
ATOM   2824  H   ALA A 183      -8.823  18.327  -9.660  1.00 77.61           H  
ATOM   2825  CA  ALA A 183      -8.630  16.263 -10.112  1.00 77.61           C  
ATOM   2826  HA  ALA A 183      -9.277  15.419  -9.873  1.00 77.61           H  
ATOM   2827  C   ALA A 183      -7.185  15.808  -9.848  1.00 77.61           C  
ATOM   2828  CB  ALA A 183      -8.847  16.627 -11.584  1.00 77.61           C  
ATOM   2829  HB1 ALA A 183      -8.656  15.753 -12.207  1.00 77.61           H  
ATOM   2830  HB2 ALA A 183      -9.872  16.962 -11.740  1.00 77.61           H  
ATOM   2831  HB3 ALA A 183      -8.160  17.422 -11.877  1.00 77.61           H  
ATOM   2832  O   ALA A 183      -6.809  14.699 -10.233  1.00 77.61           O  
ATOM   2833  N   ARG A 184      -6.368  16.646  -9.196  1.00 80.31           N  
ATOM   2834  H   ARG A 184      -6.743  17.518  -8.851  1.00 80.31           H  
ATOM   2835  CA  ARG A 184      -5.003  16.296  -8.813  1.00 80.31           C  
ATOM   2836  HA  ARG A 184      -4.562  15.724  -9.629  1.00 80.31           H  
ATOM   2837  C   ARG A 184      -5.029  15.416  -7.566  1.00 80.31           C  
ATOM   2838  CB  ARG A 184      -4.191  17.583  -8.608  1.00 80.31           C  
ATOM   2839  HB2 ARG A 184      -4.355  18.243  -9.460  1.00 80.31           H  
ATOM   2840  HB3 ARG A 184      -4.551  18.086  -7.711  1.00 80.31           H  
ATOM   2841  O   ARG A 184      -5.802  15.645  -6.641  1.00 80.31           O  
ATOM   2842  CG  ARG A 184      -2.682  17.325  -8.470  1.00 80.31           C  
ATOM   2843  HG2 ARG A 184      -2.300  16.866  -9.382  1.00 80.31           H  
ATOM   2844  HG3 ARG A 184      -2.492  16.662  -7.627  1.00 80.31           H  
ATOM   2845  CD  ARG A 184      -1.964  18.653  -8.222  1.00 80.31           C  
ATOM   2846  HD2 ARG A 184      -2.448  19.150  -7.381  1.00 80.31           H  
ATOM   2847  HD3 ARG A 184      -2.084  19.274  -9.109  1.00 80.31           H  
ATOM   2848  NE  ARG A 184      -0.528  18.486  -7.904  1.00 80.31           N  
ATOM   2849  HE  ARG A 184      -0.232  17.593  -7.537  1.00 80.31           H  
ATOM   2850  NH1 ARG A 184       0.051  20.679  -8.215  1.00 80.31           N  
ATOM   2851 HH11 ARG A 184       0.742  21.413  -8.147  1.00 80.31           H  
ATOM   2852 HH12 ARG A 184      -0.916  20.877  -8.426  1.00 80.31           H  
ATOM   2853  NH2 ARG A 184       1.610  19.267  -7.563  1.00 80.31           N  
ATOM   2854 HH21 ARG A 184       2.261  20.034  -7.473  1.00 80.31           H  
ATOM   2855 HH22 ARG A 184       1.861  18.426  -7.062  1.00 80.31           H  
ATOM   2856  CZ  ARG A 184       0.370  19.458  -7.894  1.00 80.31           C  
ATOM   2857  N   ALA A 185      -4.139  14.427  -7.532  1.00 88.23           N  
ATOM   2858  H   ALA A 185      -3.556  14.263  -8.341  1.00 88.23           H  
ATOM   2859  CA  ALA A 185      -3.888  13.663  -6.318  1.00 88.23           C  
ATOM   2860  HA  ALA A 185      -4.811  13.159  -6.028  1.00 88.23           H  
ATOM   2861  C   ALA A 185      -3.472  14.602  -5.175  1.00 88.23           C  
ATOM   2862  CB  ALA A 185      -2.817  12.603  -6.596  1.00 88.23           C  
ATOM   2863  HB1 ALA A 185      -2.659  12.008  -5.696  1.00 88.23           H  
ATOM   2864  HB2 ALA A 185      -1.877  13.080  -6.874  1.00 88.23           H  
ATOM   2865  HB3 ALA A 185      -3.145  11.942  -7.397  1.00 88.23           H  
ATOM   2866  O   ALA A 185      -2.718  15.551  -5.404  1.00 88.23           O  
ATOM   2867  N   ALA A 186      -3.942  14.307  -3.965  1.00 94.97           N  
ATOM   2868  H   ALA A 186      -4.540  13.501  -3.853  1.00 94.97           H  
ATOM   2869  CA  ALA A 186      -3.567  15.026  -2.758  1.00 94.97           C  
ATOM   2870  HA  ALA A 186      -3.890  16.061  -2.870  1.00 94.97           H  
ATOM   2871  C   ALA A 186      -2.041  15.007  -2.563  1.00 94.97           C  
ATOM   2872  CB  ALA A 186      -4.331  14.398  -1.585  1.00 94.97           C  
ATOM   2873  HB1 ALA A 186      -4.292  13.311  -1.649  1.00 94.97           H  
ATOM   2874  HB2 ALA A 186      -3.890  14.694  -0.633  1.00 94.97           H  
ATOM   2875  HB3 ALA A 186      -5.374  14.713  -1.613  1.00 94.97           H  
ATOM   2876  O   ALA A 186      -1.391  13.986  -2.807  1.00 94.97           O  
ATOM   2877  N   GLN A 187      -1.452  16.140  -2.174  1.00 96.73           N  
ATOM   2878  H   GLN A 187      -2.024  16.956  -2.011  1.00 96.73           H  
ATOM   2879  CA  GLN A 187      -0.002  16.289  -2.034  1.00 96.73           C  
ATOM   2880  HA  GLN A 187       0.415  15.294  -1.879  1.00 96.73           H  
ATOM   2881  C   GLN A 187       0.395  17.114  -0.810  1.00 96.73           C  
ATOM   2882  CB  GLN A 187       0.612  16.892  -3.311  1.00 96.73           C  
ATOM   2883  HB2 GLN A 187       0.067  17.795  -3.589  1.00 96.73           H  
ATOM   2884  HB3 GLN A 187       1.651  17.158  -3.118  1.00 96.73           H  
ATOM   2885  O   GLN A 187      -0.364  17.959  -0.342  1.00 96.73           O  
ATOM   2886  CG  GLN A 187       0.580  15.886  -4.466  1.00 96.73           C  
ATOM   2887  HG2 GLN A 187      -0.445  15.564  -4.650  1.00 96.73           H  
ATOM   2888  HG3 GLN A 187       1.167  15.011  -4.187  1.00 96.73           H  
ATOM   2889  CD  GLN A 187       1.148  16.403  -5.767  1.00 96.73           C  
ATOM   2890  NE2 GLN A 187       0.736  15.863  -6.896  1.00 96.73           N  
ATOM   2891 HE21 GLN A 187       0.076  15.103  -6.819  1.00 96.73           H  
ATOM   2892 HE22 GLN A 187       1.340  15.972  -7.698  1.00 96.73           H  
ATOM   2893  OE1 GLN A 187       1.986  17.279  -5.830  1.00 96.73           O  
ATOM   2894  N   LEU A 188       1.613  16.885  -0.320  1.00 97.64           N  
ATOM   2895  H   LEU A 188       2.170  16.167  -0.760  1.00 97.64           H  
ATOM   2896  CA  LEU A 188       2.213  17.615   0.795  1.00 97.64           C  
ATOM   2897  HA  LEU A 188       1.598  18.490   1.007  1.00 97.64           H  
ATOM   2898  C   LEU A 188       3.637  18.079   0.443  1.00 97.64           C  
ATOM   2899  CB  LEU A 188       2.231  16.720   2.046  1.00 97.64           C  
ATOM   2900  HB2 LEU A 188       2.688  15.767   1.782  1.00 97.64           H  
ATOM   2901  HB3 LEU A 188       2.864  17.188   2.799  1.00 97.64           H  
ATOM   2902  O   LEU A 188       4.442  17.251   0.007  1.00 97.64           O  
ATOM   2903  CG  LEU A 188       0.848  16.457   2.666  1.00 97.64           C  
ATOM   2904  HG  LEU A 188       0.169  16.061   1.911  1.00 97.64           H  
ATOM   2905  CD1 LEU A 188       0.984  15.424   3.780  1.00 97.64           C  
ATOM   2906 HD11 LEU A 188      -0.000  15.195   4.188  1.00 97.64           H  
ATOM   2907 HD12 LEU A 188       1.624  15.801   4.578  1.00 97.64           H  
ATOM   2908 HD13 LEU A 188       1.416  14.509   3.373  1.00 97.64           H  
ATOM   2909  CD2 LEU A 188       0.251  17.722   3.278  1.00 97.64           C  
ATOM   2910 HD21 LEU A 188       0.939  18.150   4.007  1.00 97.64           H  
ATOM   2911 HD22 LEU A 188      -0.673  17.467   3.799  1.00 97.64           H  
ATOM   2912 HD23 LEU A 188       0.024  18.451   2.500  1.00 97.64           H  
ATOM   2913  N   PRO A 189       3.979  19.364   0.662  1.00 98.10           N  
ATOM   2914  CA  PRO A 189       5.332  19.877   0.462  1.00 98.10           C  
ATOM   2915  HA  PRO A 189       5.777  19.451  -0.437  1.00 98.10           H  
ATOM   2916  C   PRO A 189       6.218  19.538   1.671  1.00 98.10           C  
ATOM   2917  CB  PRO A 189       5.141  21.383   0.259  1.00 98.10           C  
ATOM   2918  HB2 PRO A 189       6.021  21.954   0.556  1.00 98.10           H  
ATOM   2919  HB3 PRO A 189       4.901  21.575  -0.786  1.00 98.10           H  
ATOM   2920  O   PRO A 189       6.291  20.282   2.646  1.00 98.10           O  
ATOM   2921  CG  PRO A 189       3.928  21.716   1.129  1.00 98.10           C  
ATOM   2922  HG2 PRO A 189       4.241  21.881   2.160  1.00 98.10           H  
ATOM   2923  HG3 PRO A 189       3.391  22.586   0.754  1.00 98.10           H  
ATOM   2924  CD  PRO A 189       3.079  20.448   1.043  1.00 98.10           C  
ATOM   2925  HD2 PRO A 189       2.313  20.573   0.278  1.00 98.10           H  
ATOM   2926  HD3 PRO A 189       2.620  20.247   2.011  1.00 98.10           H  
ATOM   2927  N   VAL A 190       6.908  18.402   1.630  1.00 98.54           N  
ATOM   2928  H   VAL A 190       6.908  17.870   0.772  1.00 98.54           H  
ATOM   2929  CA  VAL A 190       7.729  17.914   2.746  1.00 98.54           C  
ATOM   2930  HA  VAL A 190       7.135  17.993   3.657  1.00 98.54           H  
ATOM   2931  C   VAL A 190       8.973  18.785   2.927  1.00 98.54           C  
ATOM   2932  CB  VAL A 190       8.093  16.430   2.557  1.00 98.54           C  
ATOM   2933  HB  VAL A 190       8.684  16.299   1.650  1.00 98.54           H  
ATOM   2934  O   VAL A 190       9.749  18.987   1.990  1.00 98.54           O  
ATOM   2935  CG1 VAL A 190       8.913  15.918   3.741  1.00 98.54           C  
ATOM   2936 HG11 VAL A 190       8.399  16.163   4.670  1.00 98.54           H  
ATOM   2937 HG12 VAL A 190       9.903  16.373   3.739  1.00 98.54           H  
ATOM   2938 HG13 VAL A 190       9.035  14.837   3.673  1.00 98.54           H  
ATOM   2939  CG2 VAL A 190       6.825  15.574   2.452  1.00 98.54           C  
ATOM   2940 HG21 VAL A 190       6.176  15.765   3.307  1.00 98.54           H  
ATOM   2941 HG22 VAL A 190       7.090  14.517   2.422  1.00 98.54           H  
ATOM   2942 HG23 VAL A 190       6.290  15.822   1.536  1.00 98.54           H  
ATOM   2943  N   ARG A 191       9.185  19.289   4.150  1.00 98.68           N  
ATOM   2944  H   ARG A 191       8.467  19.124   4.841  1.00 98.68           H  
ATOM   2945  CA  ARG A 191      10.328  20.142   4.539  1.00 98.68           C  
ATOM   2946  HA  ARG A 191      10.897  20.413   3.650  1.00 98.68           H  
ATOM   2947  C   ARG A 191      11.340  19.445   5.445  1.00 98.68           C  
ATOM   2948  CB  ARG A 191       9.811  21.428   5.208  1.00 98.68           C  
ATOM   2949  HB2 ARG A 191      10.665  22.057   5.459  1.00 98.68           H  
ATOM   2950  HB3 ARG A 191       9.306  21.169   6.139  1.00 98.68           H  
ATOM   2951  O   ARG A 191      12.491  19.866   5.500  1.00 98.68           O  
ATOM   2952  CG  ARG A 191       8.844  22.253   4.346  1.00 98.68           C  
ATOM   2953  HG2 ARG A 191       7.908  21.709   4.219  1.00 98.68           H  
ATOM   2954  HG3 ARG A 191       8.623  23.185   4.867  1.00 98.68           H  
ATOM   2955  CD  ARG A 191       9.433  22.572   2.971  1.00 98.68           C  
ATOM   2956  HD2 ARG A 191       9.560  21.641   2.420  1.00 98.68           H  
ATOM   2957  HD3 ARG A 191      10.400  23.059   3.098  1.00 98.68           H  
ATOM   2958  NE  ARG A 191       8.536  23.458   2.229  1.00 98.68           N  
ATOM   2959  HE  ARG A 191       7.835  23.951   2.763  1.00 98.68           H  
ATOM   2960  NH1 ARG A 191       9.141  22.898   0.087  1.00 98.68           N  
ATOM   2961 HH11 ARG A 191       8.902  22.912  -0.894  1.00 98.68           H  
ATOM   2962 HH12 ARG A 191       9.701  22.153   0.475  1.00 98.68           H  
ATOM   2963  NH2 ARG A 191       7.521  24.406   0.479  1.00 98.68           N  
ATOM   2964 HH21 ARG A 191       6.955  24.828   1.202  1.00 98.68           H  
ATOM   2965 HH22 ARG A 191       7.277  24.480  -0.498  1.00 98.68           H  
ATOM   2966  CZ  ARG A 191       8.414  23.584   0.930  1.00 98.68           C  
ATOM   2967  N   GLY A 192      10.939  18.363   6.101  1.00 98.38           N  
ATOM   2968  H   GLY A 192       9.969  18.096   6.011  1.00 98.38           H  
ATOM   2969  CA  GLY A 192      11.811  17.448   6.839  1.00 98.38           C  
ATOM   2970  HA2 GLY A 192      12.833  17.516   6.466  1.00 98.38           H  
ATOM   2971  HA3 GLY A 192      11.809  17.699   7.900  1.00 98.38           H  
ATOM   2972  C   GLY A 192      11.310  16.018   6.675  1.00 98.38           C  
ATOM   2973  O   GLY A 192      10.105  15.818   6.557  1.00 98.38           O  
ATOM   2974  N   CYS A 193      12.214  15.046   6.610  1.00 97.72           N  
ATOM   2975  H   CYS A 193      13.187  15.251   6.789  1.00 97.72           H  
ATOM   2976  CA  CYS A 193      11.876  13.641   6.403  1.00 97.72           C  
ATOM   2977  HA  CYS A 193      10.893  13.424   6.820  1.00 97.72           H  
ATOM   2978  C   CYS A 193      12.911  12.772   7.115  1.00 97.72           C  
ATOM   2979  CB  CYS A 193      11.854  13.359   4.894  1.00 97.72           C  
ATOM   2980  HB2 CYS A 193      11.169  14.056   4.411  1.00 97.72           H  
ATOM   2981  HB3 CYS A 193      12.856  13.494   4.487  1.00 97.72           H  
ATOM   2982  O   CYS A 193      14.086  12.793   6.744  1.00 97.72           O  
ATOM   2983  SG  CYS A 193      11.303  11.661   4.567  1.00 97.72           S  
ATOM   2984  HG  CYS A 193      11.733  11.593   3.304  1.00 97.72           H  
ATOM   2985  N   ASP A 194      12.464  12.027   8.121  1.00 94.67           N  
ATOM   2986  H   ASP A 194      11.491  12.100   8.379  1.00 94.67           H  
ATOM   2987  CA  ASP A 194      13.303  11.187   8.966  1.00 94.67           C  
ATOM   2988  HA  ASP A 194      14.331  11.209   8.604  1.00 94.67           H  
ATOM   2989  C   ASP A 194      12.797   9.745   8.905  1.00 94.67           C  
ATOM   2990  CB  ASP A 194      13.316  11.743  10.398  1.00 94.67           C  
ATOM   2991  HB2 ASP A 194      12.297  11.796  10.779  1.00 94.67           H  
ATOM   2992  HB3 ASP A 194      13.883  11.063  11.035  1.00 94.67           H  
ATOM   2993  O   ASP A 194      11.678   9.434   9.330  1.00 94.67           O  
ATOM   2994  CG  ASP A 194      13.968  13.131  10.454  1.00 94.67           C  
ATOM   2995  OD1 ASP A 194      15.187  13.222  10.192  1.00 94.67           O  
ATOM   2996  OD2 ASP A 194      13.258  14.133  10.708  1.00 94.67           O  
ATOM   2997  N   LYS A 195      13.628   8.847   8.367  1.00 90.35           N  
ATOM   2998  H   LYS A 195      14.537   9.164   8.063  1.00 90.35           H  
ATOM   2999  CA  LYS A 195      13.319   7.416   8.302  1.00 90.35           C  
ATOM   3000  HA  LYS A 195      12.327   7.293   7.868  1.00 90.35           H  
ATOM   3001  C   LYS A 195      13.296   6.821   9.708  1.00 90.35           C  
ATOM   3002  CB  LYS A 195      14.336   6.695   7.409  1.00 90.35           C  
ATOM   3003  HB2 LYS A 195      15.318   6.710   7.883  1.00 90.35           H  
ATOM   3004  HB3 LYS A 195      14.406   7.212   6.452  1.00 90.35           H  
ATOM   3005  O   LYS A 195      14.288   6.900  10.427  1.00 90.35           O  
ATOM   3006  CG  LYS A 195      13.900   5.243   7.171  1.00 90.35           C  
ATOM   3007  HG2 LYS A 195      13.861   4.707   8.119  1.00 90.35           H  
ATOM   3008  HG3 LYS A 195      12.906   5.237   6.723  1.00 90.35           H  
ATOM   3009  CD  LYS A 195      14.875   4.523   6.241  1.00 90.35           C  
ATOM   3010  HD2 LYS A 195      14.944   5.071   5.301  1.00 90.35           H  
ATOM   3011  HD3 LYS A 195      15.859   4.474   6.706  1.00 90.35           H  
ATOM   3012  CE  LYS A 195      14.344   3.113   5.982  1.00 90.35           C  
ATOM   3013  HE2 LYS A 195      13.337   3.200   5.576  1.00 90.35           H  
ATOM   3014  HE3 LYS A 195      14.276   2.572   6.926  1.00 90.35           H  
ATOM   3015  NZ  LYS A 195      15.201   2.389   5.023  1.00 90.35           N  
ATOM   3016  HZ1 LYS A 195      16.160   2.286   5.325  1.00 90.35           H  
ATOM   3017  HZ2 LYS A 195      14.821   1.494   4.749  1.00 90.35           H  
ATOM   3018  HZ3 LYS A 195      15.221   2.873   4.137  1.00 90.35           H  
ATOM   3019  N   GLN A 196      12.182   6.190  10.063  1.00 83.54           N  
ATOM   3020  H   GLN A 196      11.433   6.144   9.387  1.00 83.54           H  
ATOM   3021  CA  GLN A 196      11.992   5.523  11.353  1.00 83.54           C  
ATOM   3022  HA  GLN A 196      12.700   5.917  12.082  1.00 83.54           H  
ATOM   3023  C   GLN A 196      12.244   4.013  11.250  1.00 83.54           C  
ATOM   3024  CB  GLN A 196      10.567   5.801  11.862  1.00 83.54           C  
ATOM   3025  HB2 GLN A 196       9.853   5.346  11.176  1.00 83.54           H  
ATOM   3026  HB3 GLN A 196      10.445   5.326  12.836  1.00 83.54           H  
ATOM   3027  O   GLN A 196      12.787   3.408  12.170  1.00 83.54           O  
ATOM   3028  CG  GLN A 196      10.226   7.295  11.992  1.00 83.54           C  
ATOM   3029  HG2 GLN A 196      10.250   7.761  11.007  1.00 83.54           H  
ATOM   3030  HG3 GLN A 196       9.209   7.394  12.373  1.00 83.54           H  
ATOM   3031  CD  GLN A 196      11.161   8.039  12.939  1.00 83.54           C  
ATOM   3032  NE2 GLN A 196      11.759   9.124  12.500  1.00 83.54           N  
ATOM   3033 HE21 GLN A 196      12.319   9.641  13.162  1.00 83.54           H  
ATOM   3034 HE22 GLN A 196      11.611   9.449  11.555  1.00 83.54           H  
ATOM   3035  OE1 GLN A 196      11.368   7.651  14.078  1.00 83.54           O  
ATOM   3036  N   ASP A 197      11.858   3.406  10.124  1.00 82.21           N  
ATOM   3037  H   ASP A 197      11.443   3.970   9.396  1.00 82.21           H  
ATOM   3038  CA  ASP A 197      12.041   1.983   9.810  1.00 82.21           C  
ATOM   3039  HA  ASP A 197      13.048   1.676  10.093  1.00 82.21           H  
ATOM   3040  C   ASP A 197      11.854   1.772   8.290  1.00 82.21           C  
ATOM   3041  CB  ASP A 197      11.017   1.142  10.604  1.00 82.21           C  
ATOM   3042  HB2 ASP A 197      10.142   1.011   9.968  1.00 82.21           H  
ATOM   3043  HB3 ASP A 197      10.722   1.669  11.512  1.00 82.21           H  
ATOM   3044  O   ASP A 197      11.643   2.728   7.536  1.00 82.21           O  
ATOM   3045  CG  ASP A 197      11.486  -0.261  11.001  1.00 82.21           C  
ATOM   3046  OD1 ASP A 197      12.335  -0.813  10.269  1.00 82.21           O  
ATOM   3047  OD2 ASP A 197      10.950  -0.801  12.008  1.00 82.21           O  
ATOM   3048  N   VAL A 198      11.917   0.529   7.815  1.00 84.29           N  
ATOM   3049  H   VAL A 198      12.075  -0.215   8.478  1.00 84.29           H  
ATOM   3050  CA  VAL A 198      11.625   0.180   6.413  1.00 84.29           C  
ATOM   3051  HA  VAL A 198      12.309   0.729   5.767  1.00 84.29           H  
ATOM   3052  C   VAL A 198      10.194   0.582   6.040  1.00 84.29           C  
ATOM   3053  CB  VAL A 198      11.846  -1.322   6.159  1.00 84.29           C  
ATOM   3054  HB  VAL A 198      11.208  -1.904   6.824  1.00 84.29           H  
ATOM   3055  O   VAL A 198       9.227   0.077   6.605  1.00 84.29           O  
ATOM   3056  CG1 VAL A 198      11.512  -1.688   4.708  1.00 84.29           C  
ATOM   3057 HG11 VAL A 198      12.083  -1.071   4.015  1.00 84.29           H  
ATOM   3058 HG12 VAL A 198      11.763  -2.732   4.520  1.00 84.29           H  
ATOM   3059 HG13 VAL A 198      10.446  -1.565   4.513  1.00 84.29           H  
ATOM   3060  CG2 VAL A 198      13.309  -1.702   6.426  1.00 84.29           C  
ATOM   3061 HG21 VAL A 198      13.971  -1.128   5.778  1.00 84.29           H  
ATOM   3062 HG22 VAL A 198      13.562  -1.524   7.471  1.00 84.29           H  
ATOM   3063 HG23 VAL A 198      13.448  -2.763   6.219  1.00 84.29           H  
ATOM   3064  N   GLY A 199      10.060   1.504   5.082  1.00 86.98           N  
ATOM   3065  H   GLY A 199      10.891   1.866   4.636  1.00 86.98           H  
ATOM   3066  CA  GLY A 199       8.762   2.017   4.637  1.00 86.98           C  
ATOM   3067  HA2 GLY A 199       8.096   1.177   4.439  1.00 86.98           H  
ATOM   3068  HA3 GLY A 199       8.900   2.570   3.708  1.00 86.98           H  
ATOM   3069  C   GLY A 199       8.062   2.941   5.637  1.00 86.98           C  
ATOM   3070  O   GLY A 199       6.882   3.222   5.452  1.00 86.98           O  
ATOM   3071  N   ILE A 200       8.755   3.413   6.681  1.00 88.03           N  
ATOM   3072  H   ILE A 200       9.728   3.157   6.767  1.00 88.03           H  
ATOM   3073  CA  ILE A 200       8.184   4.240   7.752  1.00 88.03           C  
ATOM   3074  HA  ILE A 200       7.147   4.479   7.514  1.00 88.03           H  
ATOM   3075  C   ILE A 200       8.970   5.531   7.914  1.00 88.03           C  
ATOM   3076  CB  ILE A 200       8.207   3.517   9.103  1.00 88.03           C  
ATOM   3077  HB  ILE A 200       9.237   3.471   9.456  1.00 88.03           H  
ATOM   3078  O   ILE A 200      10.177   5.500   8.171  1.00 88.03           O  
ATOM   3079  CG1 ILE A 200       7.699   2.082   8.989  1.00 88.03           C  
ATOM   3080 HG12 ILE A 200       8.411   1.494   8.410  1.00 88.03           H  
ATOM   3081 HG13 ILE A 200       6.730   2.068   8.489  1.00 88.03           H  
ATOM   3082  CG2 ILE A 200       7.385   4.300  10.134  1.00 88.03           C  
ATOM   3083 HG21 ILE A 200       6.331   4.113   9.926  1.00 88.03           H  
ATOM   3084 HG22 ILE A 200       7.604   5.367  10.088  1.00 88.03           H  
ATOM   3085 HG23 ILE A 200       7.621   3.980  11.149  1.00 88.03           H  
ATOM   3086  CD1 ILE A 200       7.610   1.472  10.376  1.00 88.03           C  
ATOM   3087 HD11 ILE A 200       6.711   1.882  10.837  1.00 88.03           H  
ATOM   3088 HD12 ILE A 200       7.604   0.384  10.309  1.00 88.03           H  
ATOM   3089 HD13 ILE A 200       8.446   1.774  11.007  1.00 88.03           H  
ATOM   3090  N   TYR A 201       8.277   6.663   7.856  1.00 90.86           N  
ATOM   3091  H   TYR A 201       7.284   6.620   7.673  1.00 90.86           H  
ATOM   3092  CA  TYR A 201       8.896   7.978   7.963  1.00 90.86           C  
ATOM   3093  HA  TYR A 201       9.885   7.873   8.411  1.00 90.86           H  
ATOM   3094  C   TYR A 201       8.091   8.902   8.873  1.00 90.86           C  
ATOM   3095  CB  TYR A 201       9.094   8.578   6.562  1.00 90.86           C  
ATOM   3096  HB2 TYR A 201       9.545   9.564   6.668  1.00 90.86           H  
ATOM   3097  HB3 TYR A 201       8.121   8.718   6.092  1.00 90.86           H  
ATOM   3098  O   TYR A 201       6.862   8.845   8.928  1.00 90.86           O  
ATOM   3099  CG  TYR A 201       9.970   7.735   5.645  1.00 90.86           C  
ATOM   3100  CD1 TYR A 201      11.326   8.069   5.456  1.00 90.86           C  
ATOM   3101  HD1 TYR A 201      11.732   8.949   5.932  1.00 90.86           H  
ATOM   3102  CD2 TYR A 201       9.432   6.605   4.997  1.00 90.86           C  
ATOM   3103  HD2 TYR A 201       8.389   6.356   5.127  1.00 90.86           H  
ATOM   3104  CE1 TYR A 201      12.155   7.251   4.661  1.00 90.86           C  
ATOM   3105  HE1 TYR A 201      13.193   7.507   4.507  1.00 90.86           H  
ATOM   3106  CE2 TYR A 201      10.261   5.774   4.223  1.00 90.86           C  
ATOM   3107  HE2 TYR A 201       9.869   4.887   3.748  1.00 90.86           H  
ATOM   3108  OH  TYR A 201      12.394   5.234   3.347  1.00 90.86           O  
ATOM   3109  HH  TYR A 201      13.345   5.366   3.345  1.00 90.86           H  
ATOM   3110  CZ  TYR A 201      11.626   6.084   4.072  1.00 90.86           C  
ATOM   3111  N   ALA A 202       8.803   9.782   9.564  1.00 91.71           N  
ATOM   3112  H   ALA A 202       9.807   9.767   9.460  1.00 91.71           H  
ATOM   3113  CA  ALA A 202       8.242  10.977  10.169  1.00 91.71           C  
ATOM   3114  HA  ALA A 202       7.161  10.874  10.261  1.00 91.71           H  
ATOM   3115  C   ALA A 202       8.554  12.160   9.243  1.00 91.71           C  
ATOM   3116  CB  ALA A 202       8.819  11.135  11.577  1.00 91.71           C  
ATOM   3117  HB1 ALA A 202       9.893  11.316  11.528  1.00 91.71           H  
ATOM   3118  HB2 ALA A 202       8.347  11.983  12.075  1.00 91.71           H  
ATOM   3119  HB3 ALA A 202       8.627  10.238  12.165  1.00 91.71           H  
ATOM   3120  O   ALA A 202       9.682  12.281   8.754  1.00 91.71           O  
ATOM   3121  N   ILE A 203       7.564  13.001   8.948  1.00 96.19           N  
ATOM   3122  H   ILE A 203       6.662  12.851   9.376  1.00 96.19           H  
ATOM   3123  CA  ILE A 203       7.733  14.151   8.054  1.00 96.19           C  
ATOM   3124  HA  ILE A 203       8.796  14.252   7.837  1.00 96.19           H  
ATOM   3125  C   ILE A 203       7.319  15.454   8.722  1.00 96.19           C  
ATOM   3126  CB  ILE A 203       7.019  13.972   6.696  1.00 96.19           C  
ATOM   3127  HB  ILE A 203       7.292  14.832   6.084  1.00 96.19           H  
ATOM   3128  O   ILE A 203       6.390  15.494   9.523  1.00 96.19           O  
ATOM   3129  CG1 ILE A 203       5.480  13.989   6.829  1.00 96.19           C  
ATOM   3130 HG12 ILE A 203       5.155  13.097   7.365  1.00 96.19           H  
ATOM   3131 HG13 ILE A 203       5.160  14.850   7.416  1.00 96.19           H  
ATOM   3132  CG2 ILE A 203       7.555  12.719   5.976  1.00 96.19           C  
ATOM   3133 HG21 ILE A 203       7.250  11.816   6.505  1.00 96.19           H  
ATOM   3134 HG22 ILE A 203       7.192  12.677   4.949  1.00 96.19           H  
ATOM   3135 HG23 ILE A 203       8.644  12.751   5.950  1.00 96.19           H  
ATOM   3136  CD1 ILE A 203       4.749  14.100   5.487  1.00 96.19           C  
ATOM   3137 HD11 ILE A 203       3.673  14.024   5.648  1.00 96.19           H  
ATOM   3138 HD12 ILE A 203       4.967  15.066   5.033  1.00 96.19           H  
ATOM   3139 HD13 ILE A 203       5.064  13.311   4.804  1.00 96.19           H  
ATOM   3140  N   ARG A 204       7.955  16.548   8.306  1.00 98.43           N  
ATOM   3141  H   ARG A 204       8.700  16.412   7.638  1.00 98.43           H  
ATOM   3142  CA  ARG A 204       7.606  17.915   8.708  1.00 98.43           C  
ATOM   3143  HA  ARG A 204       6.853  17.876   9.496  1.00 98.43           H  
ATOM   3144  C   ARG A 204       7.003  18.658   7.531  1.00 98.43           C  
ATOM   3145  CB  ARG A 204       8.839  18.627   9.279  1.00 98.43           C  
ATOM   3146  HB2 ARG A 204       8.635  19.692   9.383  1.00 98.43           H  
ATOM   3147  HB3 ARG A 204       9.688  18.491   8.608  1.00 98.43           H  
ATOM   3148  O   ARG A 204       7.646  18.780   6.485  1.00 98.43           O  
ATOM   3149  CG  ARG A 204       9.166  18.052  10.660  1.00 98.43           C  
ATOM   3150  HG2 ARG A 204       9.141  16.964  10.602  1.00 98.43           H  
ATOM   3151  HG3 ARG A 204       8.391  18.371  11.358  1.00 98.43           H  
ATOM   3152  CD  ARG A 204      10.526  18.499  11.207  1.00 98.43           C  
ATOM   3153  HD2 ARG A 204      10.438  18.539  12.293  1.00 98.43           H  
ATOM   3154  HD3 ARG A 204      10.754  19.499  10.840  1.00 98.43           H  
ATOM   3155  NE  ARG A 204      11.587  17.523  10.885  1.00 98.43           N  
ATOM   3156  HE  ARG A 204      11.349  16.571  11.123  1.00 98.43           H  
ATOM   3157  NH1 ARG A 204      13.307  18.984  10.496  1.00 98.43           N  
ATOM   3158 HH11 ARG A 204      14.283  19.136  10.286  1.00 98.43           H  
ATOM   3159 HH12 ARG A 204      12.672  19.731  10.739  1.00 98.43           H  
ATOM   3160  NH2 ARG A 204      13.679  16.789  10.362  1.00 98.43           N  
ATOM   3161 HH21 ARG A 204      14.672  16.911  10.221  1.00 98.43           H  
ATOM   3162 HH22 ARG A 204      13.376  15.838  10.522  1.00 98.43           H  
ATOM   3163  CZ  ARG A 204      12.848  17.762  10.586  1.00 98.43           C  
ATOM   3164  N   VAL A 205       5.788  19.165   7.722  1.00 98.15           N  
ATOM   3165  H   VAL A 205       5.341  18.991   8.611  1.00 98.15           H  
ATOM   3166  CA  VAL A 205       5.040  19.947   6.726  1.00 98.15           C  
ATOM   3167  HA  VAL A 205       5.724  20.281   5.946  1.00 98.15           H  
ATOM   3168  C   VAL A 205       4.459  21.193   7.408  1.00 98.15           C  
ATOM   3169  CB  VAL A 205       3.947  19.105   6.031  1.00 98.15           C  
ATOM   3170  HB  VAL A 205       3.109  18.933   6.707  1.00 98.15           H  
ATOM   3171  O   VAL A 205       3.262  21.233   7.692  1.00 98.15           O  
ATOM   3172  CG1 VAL A 205       3.459  19.860   4.788  1.00 98.15           C  
ATOM   3173 HG11 VAL A 205       2.731  19.261   4.242  1.00 98.15           H  
ATOM   3174 HG12 VAL A 205       2.993  20.804   5.072  1.00 98.15           H  
ATOM   3175 HG13 VAL A 205       4.299  20.075   4.127  1.00 98.15           H  
ATOM   3176  CG2 VAL A 205       4.447  17.730   5.576  1.00 98.15           C  
ATOM   3177 HG21 VAL A 205       3.648  17.206   5.051  1.00 98.15           H  
ATOM   3178 HG22 VAL A 205       4.728  17.128   6.440  1.00 98.15           H  
ATOM   3179 HG23 VAL A 205       5.304  17.845   4.912  1.00 98.15           H  
ATOM   3180  N   PRO A 206       5.292  22.196   7.744  1.00 98.34           N  
ATOM   3181  CA  PRO A 206       4.841  23.367   8.496  1.00 98.34           C  
ATOM   3182  HA  PRO A 206       4.486  23.053   9.477  1.00 98.34           H  
ATOM   3183  C   PRO A 206       3.688  24.102   7.800  1.00 98.34           C  
ATOM   3184  CB  PRO A 206       6.081  24.248   8.678  1.00 98.34           C  
ATOM   3185  HB2 PRO A 206       6.530  24.036   9.648  1.00 98.34           H  
ATOM   3186  HB3 PRO A 206       5.846  25.310   8.600  1.00 98.34           H  
ATOM   3187  O   PRO A 206       2.741  24.499   8.471  1.00 98.34           O  
ATOM   3188  CG  PRO A 206       7.035  23.800   7.571  1.00 98.34           C  
ATOM   3189  HG2 PRO A 206       8.078  23.938   7.857  1.00 98.34           H  
ATOM   3190  HG3 PRO A 206       6.818  24.358   6.660  1.00 98.34           H  
ATOM   3191  CD  PRO A 206       6.694  22.324   7.379  1.00 98.34           C  
ATOM   3192  HD2 PRO A 206       7.302  21.712   8.045  1.00 98.34           H  
ATOM   3193  HD3 PRO A 206       6.862  22.043   6.339  1.00 98.34           H  
ATOM   3194  N   GLU A 207       3.682  24.170   6.465  1.00 97.72           N  
ATOM   3195  H   GLU A 207       4.491  23.846   5.954  1.00 97.72           H  
ATOM   3196  CA  GLU A 207       2.609  24.812   5.696  1.00 97.72           C  
ATOM   3197  HA  GLU A 207       2.500  25.843   6.034  1.00 97.72           H  
ATOM   3198  C   GLU A 207       1.240  24.128   5.871  1.00 97.72           C  
ATOM   3199  CB  GLU A 207       2.975  24.818   4.201  1.00 97.72           C  
ATOM   3200  HB2 GLU A 207       2.154  25.295   3.667  1.00 97.72           H  
ATOM   3201  HB3 GLU A 207       3.053  23.795   3.834  1.00 97.72           H  
ATOM   3202  O   GLU A 207       0.204  24.790   5.822  1.00 97.72           O  
ATOM   3203  CG  GLU A 207       4.260  25.592   3.854  1.00 97.72           C  
ATOM   3204  HG2 GLU A 207       4.416  26.393   4.577  1.00 97.72           H  
ATOM   3205  HG3 GLU A 207       4.105  26.059   2.882  1.00 97.72           H  
ATOM   3206  CD  GLU A 207       5.524  24.719   3.764  1.00 97.72           C  
ATOM   3207  OE1 GLU A 207       6.385  25.026   2.899  1.00 97.72           O  
ATOM   3208  OE2 GLU A 207       5.651  23.718   4.504  1.00 97.72           O  
ATOM   3209  N   LEU A 208       1.216  22.807   6.102  1.00 97.69           N  
ATOM   3210  H   LEU A 208       2.099  22.338   6.244  1.00 97.69           H  
ATOM   3211  CA  LEU A 208      -0.020  22.089   6.422  1.00 97.69           C  
ATOM   3212  HA  LEU A 208      -0.787  22.371   5.701  1.00 97.69           H  
ATOM   3213  C   LEU A 208      -0.521  22.488   7.814  1.00 97.69           C  
ATOM   3214  CB  LEU A 208       0.219  20.568   6.340  1.00 97.69           C  
ATOM   3215  HB2 LEU A 208       1.067  20.319   6.978  1.00 97.69           H  
ATOM   3216  HB3 LEU A 208       0.473  20.301   5.315  1.00 97.69           H  
ATOM   3217  O   LEU A 208      -1.711  22.743   7.985  1.00 97.69           O  
ATOM   3218  CG  LEU A 208      -0.975  19.713   6.811  1.00 97.69           C  
ATOM   3219  HG  LEU A 208      -1.315  20.046   7.791  1.00 97.69           H  
ATOM   3220  CD1 LEU A 208      -2.147  19.784   5.836  1.00 97.69           C  
ATOM   3221 HD11 LEU A 208      -2.503  20.812   5.763  1.00 97.69           H  
ATOM   3222 HD12 LEU A 208      -2.956  19.154   6.207  1.00 97.69           H  
ATOM   3223 HD13 LEU A 208      -1.836  19.427   4.854  1.00 97.69           H  
ATOM   3224  CD2 LEU A 208      -0.551  18.256   6.966  1.00 97.69           C  
ATOM   3225 HD21 LEU A 208      -1.396  17.663   7.315  1.00 97.69           H  
ATOM   3226 HD22 LEU A 208      -0.190  17.852   6.020  1.00 97.69           H  
ATOM   3227 HD23 LEU A 208       0.246  18.196   7.707  1.00 97.69           H  
ATOM   3228  N   LEU A 209       0.379  22.523   8.801  1.00 97.23           N  
ATOM   3229  H   LEU A 209       1.350  22.373   8.567  1.00 97.23           H  
ATOM   3230  CA  LEU A 209       0.031  22.847  10.185  1.00 97.23           C  
ATOM   3231  HA  LEU A 209      -0.789  22.202  10.501  1.00 97.23           H  
ATOM   3232  C   LEU A 209      -0.475  24.289  10.302  1.00 97.23           C  
ATOM   3233  CB  LEU A 209       1.241  22.604  11.105  1.00 97.23           C  
ATOM   3234  HB2 LEU A 209       0.953  22.872  12.122  1.00 97.23           H  
ATOM   3235  HB3 LEU A 209       2.046  23.275  10.804  1.00 97.23           H  
ATOM   3236  O   LEU A 209      -1.488  24.520  10.960  1.00 97.23           O  
ATOM   3237  CG  LEU A 209       1.782  21.163  11.114  1.00 97.23           C  
ATOM   3238  HG  LEU A 209       2.120  20.895  10.113  1.00 97.23           H  
ATOM   3239  CD1 LEU A 209       2.980  21.084  12.056  1.00 97.23           C  
ATOM   3240 HD11 LEU A 209       2.669  21.285  13.081  1.00 97.23           H  
ATOM   3241 HD12 LEU A 209       3.740  21.806  11.758  1.00 97.23           H  
ATOM   3242 HD13 LEU A 209       3.412  20.084  12.009  1.00 97.23           H  
ATOM   3243  CD2 LEU A 209       0.743  20.134  11.569  1.00 97.23           C  
ATOM   3244 HD21 LEU A 209       1.211  19.151  11.621  1.00 97.23           H  
ATOM   3245 HD22 LEU A 209       0.370  20.399  12.558  1.00 97.23           H  
ATOM   3246 HD23 LEU A 209      -0.082  20.090  10.858  1.00 97.23           H  
ATOM   3247  N   GLU A 210       0.165  25.229   9.601  1.00 97.27           N  
ATOM   3248  H   GLU A 210       1.010  24.972   9.113  1.00 97.27           H  
ATOM   3249  CA  GLU A 210      -0.296  26.616   9.473  1.00 97.27           C  
ATOM   3250  HA  GLU A 210      -0.337  27.077  10.460  1.00 97.27           H  
ATOM   3251  C   GLU A 210      -1.722  26.659   8.898  1.00 97.27           C  
ATOM   3252  CB  GLU A 210       0.694  27.417   8.604  1.00 97.27           C  
ATOM   3253  HB2 GLU A 210       0.234  28.367   8.333  1.00 97.27           H  
ATOM   3254  HB3 GLU A 210       0.897  26.857   7.692  1.00 97.27           H  
ATOM   3255  O   GLU A 210      -2.635  27.160   9.560  1.00 97.27           O  
ATOM   3256  CG  GLU A 210       2.016  27.709   9.342  1.00 97.27           C  
ATOM   3257  HG2 GLU A 210       2.402  26.782   9.767  1.00 97.27           H  
ATOM   3258  HG3 GLU A 210       1.802  28.380  10.174  1.00 97.27           H  
ATOM   3259  CD  GLU A 210       3.111  28.338   8.457  1.00 97.27           C  
ATOM   3260  OE1 GLU A 210       4.246  28.486   8.971  1.00 97.27           O  
ATOM   3261  OE2 GLU A 210       2.838  28.667   7.280  1.00 97.27           O  
ATOM   3262  N   ALA A 211      -1.958  26.013   7.748  1.00 96.43           N  
ATOM   3263  H   ALA A 211      -1.174  25.602   7.261  1.00 96.43           H  
ATOM   3264  CA  ALA A 211      -3.268  25.977   7.091  1.00 96.43           C  
ATOM   3265  HA  ALA A 211      -3.579  27.003   6.895  1.00 96.43           H  
ATOM   3266  C   ALA A 211      -4.379  25.316   7.929  1.00 96.43           C  
ATOM   3267  CB  ALA A 211      -3.108  25.246   5.752  1.00 96.43           C  
ATOM   3268  HB1 ALA A 211      -2.360  25.759   5.147  1.00 96.43           H  
ATOM   3269  HB2 ALA A 211      -4.059  25.245   5.220  1.00 96.43           H  
ATOM   3270  HB3 ALA A 211      -2.784  24.219   5.922  1.00 96.43           H  
ATOM   3271  O   ALA A 211      -5.558  25.605   7.733  1.00 96.43           O  
ATOM   3272  N   MET A 212      -4.038  24.415   8.855  1.00 95.99           N  
ATOM   3273  H   MET A 212      -3.061  24.172   8.938  1.00 95.99           H  
ATOM   3274  CA  MET A 212      -5.004  23.812   9.780  1.00 95.99           C  
ATOM   3275  HA  MET A 212      -5.903  23.541   9.227  1.00 95.99           H  
ATOM   3276  C   MET A 212      -5.444  24.768  10.897  1.00 95.99           C  
ATOM   3277  CB  MET A 212      -4.409  22.540  10.396  1.00 95.99           C  
ATOM   3278  HB2 MET A 212      -5.036  22.230  11.232  1.00 95.99           H  
ATOM   3279  HB3 MET A 212      -3.409  22.747  10.778  1.00 95.99           H  
ATOM   3280  O   MET A 212      -6.508  24.550  11.483  1.00 95.99           O  
ATOM   3281  CG  MET A 212      -4.344  21.387   9.393  1.00 95.99           C  
ATOM   3282  HG2 MET A 212      -3.819  21.717   8.497  1.00 95.99           H  
ATOM   3283  HG3 MET A 212      -5.361  21.127   9.099  1.00 95.99           H  
ATOM   3284  SD  MET A 212      -3.512  19.902  10.022  1.00 95.99           S  
ATOM   3285  CE  MET A 212      -4.720  19.342  11.248  1.00 95.99           C  
ATOM   3286  HE1 MET A 212      -5.670  19.129  10.756  1.00 95.99           H  
ATOM   3287  HE2 MET A 212      -4.857  20.113  12.006  1.00 95.99           H  
ATOM   3288  HE3 MET A 212      -4.351  18.439  11.734  1.00 95.99           H  
ATOM   3289  N   THR A 213      -4.639  25.787  11.208  1.00 91.62           N  
ATOM   3290  H   THR A 213      -3.801  25.908  10.658  1.00 91.62           H  
ATOM   3291  CA  THR A 213      -4.864  26.718  12.329  1.00 91.62           C  
ATOM   3292  HA  THR A 213      -5.608  26.281  12.995  1.00 91.62           H  
ATOM   3293  C   THR A 213      -5.442  28.078  11.933  1.00 91.62           C  
ATOM   3294  CB  THR A 213      -3.592  26.916  13.167  1.00 91.62           C  
ATOM   3295  HB  THR A 213      -3.803  27.654  13.941  1.00 91.62           H  
ATOM   3296  O   THR A 213      -6.018  28.737  12.798  1.00 91.62           O  
ATOM   3297  CG2 THR A 213      -3.169  25.625  13.870  1.00 91.62           C  
ATOM   3298 HG21 THR A 213      -2.936  24.854  13.136  1.00 91.62           H  
ATOM   3299 HG22 THR A 213      -2.279  25.820  14.469  1.00 91.62           H  
ATOM   3300 HG23 THR A 213      -3.972  25.279  14.521  1.00 91.62           H  
ATOM   3301  OG1 THR A 213      -2.493  27.378  12.416  1.00 91.62           O  
ATOM   3302  HG1 THR A 213      -2.651  27.256  11.477  1.00 91.62           H  
ATOM   3303  N   GLU A 214      -5.338  28.473  10.661  1.00 85.24           N  
ATOM   3304  H   GLU A 214      -4.810  27.897  10.022  1.00 85.24           H  
ATOM   3305  CA  GLU A 214      -5.994  29.666  10.082  1.00 85.24           C  
ATOM   3306  HA  GLU A 214      -5.854  30.525  10.738  1.00 85.24           H  
ATOM   3307  C   GLU A 214      -7.503  29.481   9.918  1.00 85.24           C  
ATOM   3308  CB  GLU A 214      -5.386  29.973   8.702  1.00 85.24           C  
ATOM   3309  HB2 GLU A 214      -5.463  29.083   8.076  1.00 85.24           H  
ATOM   3310  HB3 GLU A 214      -5.980  30.764   8.243  1.00 85.24           H  
ATOM   3311  O   GLU A 214      -8.302  30.280  10.451  1.00 85.24           O  
ATOM   3312  CG  GLU A 214      -3.921  30.438   8.726  1.00 85.24           C  
ATOM   3313  HG2 GLU A 214      -3.852  31.306   9.381  1.00 85.24           H  
ATOM   3314  HG3 GLU A 214      -3.298  29.650   9.150  1.00 85.24           H  
ATOM   3315  CD  GLU A 214      -3.388  30.814   7.325  1.00 85.24           C  
ATOM   3316  OE1 GLU A 214      -2.282  31.401   7.272  1.00 85.24           O  
ATOM   3317  OE2 GLU A 214      -4.087  30.578   6.307  1.00 85.24           O  
ATOM   3318  OXT GLU A 214      -7.889  28.499   9.251  1.00 85.24           O  
TER    3319      GLU A 214                                                       
ATOM   3319  N   SER B   1     -14.907 -33.308  19.373  1.00 17.95           N  
ATOM   3320  H   SER B   1     -15.511 -33.957  19.856  1.00 17.95           H  
ATOM   3321  H2  SER B   1     -13.961 -33.658  19.327  1.00 17.95           H  
ATOM   3322  H3  SER B   1     -14.882 -32.433  19.876  1.00 17.95           H  
ATOM   3323  CA  SER B   1     -15.404 -33.019  18.008  1.00 17.95           C  
ATOM   3324  HA  SER B   1     -15.495 -33.953  17.453  1.00 17.95           H  
ATOM   3325  C   SER B   1     -14.374 -32.146  17.296  1.00 17.95           C  
ATOM   3326  CB  SER B   1     -16.770 -32.336  18.062  1.00 17.95           C  
ATOM   3327  HB2 SER B   1     -17.080 -32.039  17.060  1.00 17.95           H  
ATOM   3328  HB3 SER B   1     -17.512 -33.016  18.482  1.00 17.95           H  
ATOM   3329  O   SER B   1     -13.455 -31.688  17.957  1.00 17.95           O  
ATOM   3330  OG  SER B   1     -16.647 -31.203  18.883  1.00 17.95           O  
ATOM   3331  HG  SER B   1     -17.405 -30.623  18.778  1.00 17.95           H  
ATOM   3332  N   ILE B   2     -14.458 -32.006  15.967  1.00 16.18           N  
ATOM   3333  H   ILE B   2     -15.289 -32.329  15.493  1.00 16.18           H  
ATOM   3334  CA  ILE B   2     -13.279 -31.766  15.106  1.00 16.18           C  
ATOM   3335  HA  ILE B   2     -12.493 -32.455  15.414  1.00 16.18           H  
ATOM   3336  C   ILE B   2     -12.687 -30.358  15.194  1.00 16.18           C  
ATOM   3337  CB  ILE B   2     -13.590 -32.039  13.612  1.00 16.18           C  
ATOM   3338  HB  ILE B   2     -14.141 -31.185  13.218  1.00 16.18           H  
ATOM   3339  O   ILE B   2     -11.503 -30.221  15.467  1.00 16.18           O  
ATOM   3340  CG1 ILE B   2     -14.487 -33.267  13.351  1.00 16.18           C  
ATOM   3341 HG12 ILE B   2     -13.926 -34.182  13.539  1.00 16.18           H  
ATOM   3342 HG13 ILE B   2     -15.358 -33.257  14.007  1.00 16.18           H  
ATOM   3343  CG2 ILE B   2     -12.264 -32.156  12.835  1.00 16.18           C  
ATOM   3344 HG21 ILE B   2     -11.655 -31.261  12.961  1.00 16.18           H  
ATOM   3345 HG22 ILE B   2     -12.449 -32.254  11.766  1.00 16.18           H  
ATOM   3346 HG23 ILE B   2     -11.693 -33.019  13.178  1.00 16.18           H  
ATOM   3347  CD1 ILE B   2     -15.042 -33.287  11.921  1.00 16.18           C  
ATOM   3348 HD11 ILE B   2     -14.241 -33.428  11.195  1.00 16.18           H  
ATOM   3349 HD12 ILE B   2     -15.570 -32.358  11.709  1.00 16.18           H  
ATOM   3350 HD13 ILE B   2     -15.741 -34.117  11.821  1.00 16.18           H  
ATOM   3351  N   PHE B   3     -13.495 -29.348  14.866  1.00 16.61           N  
ATOM   3352  H   PHE B   3     -14.460 -29.555  14.651  1.00 16.61           H  
ATOM   3353  CA  PHE B   3     -13.058 -27.977  14.628  1.00 16.61           C  
ATOM   3354  HA  PHE B   3     -11.971 -27.925  14.565  1.00 16.61           H  
ATOM   3355  C   PHE B   3     -13.527 -27.133  15.813  1.00 16.61           C  
ATOM   3356  CB  PHE B   3     -13.656 -27.447  13.303  1.00 16.61           C  
ATOM   3357  HB2 PHE B   3     -14.738 -27.364  13.406  1.00 16.61           H  
ATOM   3358  HB3 PHE B   3     -13.278 -26.437  13.142  1.00 16.61           H  
ATOM   3359  O   PHE B   3     -14.602 -26.540  15.737  1.00 16.61           O  
ATOM   3360  CG  PHE B   3     -13.386 -28.257  12.050  1.00 16.61           C  
ATOM   3361  CD1 PHE B   3     -12.191 -28.074  11.332  1.00 16.61           C  
ATOM   3362  HD1 PHE B   3     -11.447 -27.375  11.686  1.00 16.61           H  
ATOM   3363  CD2 PHE B   3     -14.364 -29.146  11.559  1.00 16.61           C  
ATOM   3364  HD2 PHE B   3     -15.304 -29.256  12.079  1.00 16.61           H  
ATOM   3365  CE1 PHE B   3     -11.964 -28.792  10.145  1.00 16.61           C  
ATOM   3366  HE1 PHE B   3     -11.048 -28.644   9.593  1.00 16.61           H  
ATOM   3367  CE2 PHE B   3     -14.131 -29.876  10.381  1.00 16.61           C  
ATOM   3368  HE2 PHE B   3     -14.882 -30.551  10.000  1.00 16.61           H  
ATOM   3369  CZ  PHE B   3     -12.930 -29.699   9.673  1.00 16.61           C  
ATOM   3370  HZ  PHE B   3     -12.753 -30.243   8.757  1.00 16.61           H  
ATOM   3371  N   PRO B   4     -12.839 -27.115  16.962  1.00 19.32           N  
ATOM   3372  CA  PRO B   4     -13.111 -26.096  17.952  1.00 19.32           C  
ATOM   3373  HA  PRO B   4     -14.178 -26.015  18.157  1.00 19.32           H  
ATOM   3374  C   PRO B   4     -12.607 -24.798  17.337  1.00 19.32           C  
ATOM   3375  CB  PRO B   4     -12.387 -26.522  19.227  1.00 19.32           C  
ATOM   3376  HB2 PRO B   4     -11.901 -25.677  19.716  1.00 19.32           H  
ATOM   3377  HB3 PRO B   4     -13.101 -26.978  19.912  1.00 19.32           H  
ATOM   3378  O   PRO B   4     -11.415 -24.512  17.346  1.00 19.32           O  
ATOM   3379  CG  PRO B   4     -11.362 -27.566  18.787  1.00 19.32           C  
ATOM   3380  HG2 PRO B   4     -11.446 -28.455  19.413  1.00 19.32           H  
ATOM   3381  HG3 PRO B   4     -10.353 -27.159  18.856  1.00 19.32           H  
ATOM   3382  CD  PRO B   4     -11.691 -27.912  17.339  1.00 19.32           C  
ATOM   3383  HD2 PRO B   4     -10.838 -27.697  16.696  1.00 19.32           H  
ATOM   3384  HD3 PRO B   4     -11.954 -28.969  17.325  1.00 19.32           H  
ATOM   3385  N   ILE B   5     -13.520 -24.068  16.697  1.00 21.05           N  
ATOM   3386  H   ILE B   5     -14.455 -24.442  16.626  1.00 21.05           H  
ATOM   3387  CA  ILE B   5     -13.234 -22.788  16.053  1.00 21.05           C  
ATOM   3388  HA  ILE B   5     -12.257 -22.854  15.576  1.00 21.05           H  
ATOM   3389  C   ILE B   5     -13.133 -21.755  17.174  1.00 21.05           C  
ATOM   3390  CB  ILE B   5     -14.280 -22.408  14.969  1.00 21.05           C  
ATOM   3391  HB  ILE B   5     -15.185 -22.059  15.466  1.00 21.05           H  
ATOM   3392  O   ILE B   5     -13.947 -20.836  17.271  1.00 21.05           O  
ATOM   3393  CG1 ILE B   5     -14.695 -23.596  14.072  1.00 21.05           C  
ATOM   3394 HG12 ILE B   5     -15.085 -24.394  14.704  1.00 21.05           H  
ATOM   3395 HG13 ILE B   5     -13.828 -23.970  13.528  1.00 21.05           H  
ATOM   3396  CG2 ILE B   5     -13.715 -21.259  14.109  1.00 21.05           C  
ATOM   3397 HG21 ILE B   5     -12.867 -21.613  13.523  1.00 21.05           H  
ATOM   3398 HG22 ILE B   5     -13.383 -20.437  14.744  1.00 21.05           H  
ATOM   3399 HG23 ILE B   5     -14.480 -20.872  13.436  1.00 21.05           H  
ATOM   3400  CD1 ILE B   5     -15.822 -23.276  13.083  1.00 21.05           C  
ATOM   3401 HD11 ILE B   5     -15.474 -22.582  12.317  1.00 21.05           H  
ATOM   3402 HD12 ILE B   5     -16.672 -22.844  13.611  1.00 21.05           H  
ATOM   3403 HD13 ILE B   5     -16.139 -24.196  12.593  1.00 21.05           H  
ATOM   3404  N   GLU B   6     -12.188 -21.941  18.095  1.00 22.72           N  
ATOM   3405  H   GLU B   6     -11.561 -22.726  17.985  1.00 22.72           H  
ATOM   3406  CA  GLU B   6     -11.723 -20.834  18.912  1.00 22.72           C  
ATOM   3407  HA  GLU B   6     -12.542 -20.416  19.498  1.00 22.72           H  
ATOM   3408  C   GLU B   6     -11.255 -19.816  17.898  1.00 22.72           C  
ATOM   3409  CB  GLU B   6     -10.591 -21.255  19.854  1.00 22.72           C  
ATOM   3410  HB2 GLU B   6      -9.860 -21.858  19.316  1.00 22.72           H  
ATOM   3411  HB3 GLU B   6     -10.107 -20.355  20.234  1.00 22.72           H  
ATOM   3412  O   GLU B   6     -10.304 -20.083  17.165  1.00 22.72           O  
ATOM   3413  CG  GLU B   6     -11.167 -22.041  21.037  1.00 22.72           C  
ATOM   3414  HG2 GLU B   6     -11.967 -21.453  21.487  1.00 22.72           H  
ATOM   3415  HG3 GLU B   6     -11.602 -22.969  20.667  1.00 22.72           H  
ATOM   3416  CD  GLU B   6     -10.124 -22.368  22.114  1.00 22.72           C  
ATOM   3417  OE1 GLU B   6     -10.573 -22.755  23.216  1.00 22.72           O  
ATOM   3418  OE2 GLU B   6      -8.912 -22.258  21.831  1.00 22.72           O  
ATOM   3419  N   LYS B   7     -12.055 -18.754  17.719  1.00 23.65           N  
ATOM   3420  H   LYS B   7     -12.874 -18.673  18.304  1.00 23.65           H  
ATOM   3421  CA  LYS B   7     -11.833 -17.788  16.645  1.00 23.65           C  
ATOM   3422  HA  LYS B   7     -11.940 -18.290  15.684  1.00 23.65           H  
ATOM   3423  C   LYS B   7     -10.397 -17.336  16.834  1.00 23.65           C  
ATOM   3424  CB  LYS B   7     -12.803 -16.605  16.743  1.00 23.65           C  
ATOM   3425  HB2 LYS B   7     -12.962 -16.339  17.788  1.00 23.65           H  
ATOM   3426  HB3 LYS B   7     -12.357 -15.750  16.236  1.00 23.65           H  
ATOM   3427  O   LYS B   7     -10.165 -16.682  17.854  1.00 23.65           O  
ATOM   3428  CG  LYS B   7     -14.138 -16.924  16.063  1.00 23.65           C  
ATOM   3429  HG2 LYS B   7     -14.604 -17.780  16.551  1.00 23.65           H  
ATOM   3430  HG3 LYS B   7     -13.957 -17.165  15.015  1.00 23.65           H  
ATOM   3431  CD  LYS B   7     -15.068 -15.710  16.150  1.00 23.65           C  
ATOM   3432  HD2 LYS B   7     -14.573 -14.844  15.711  1.00 23.65           H  
ATOM   3433  HD3 LYS B   7     -15.285 -15.506  17.198  1.00 23.65           H  
ATOM   3434  CE  LYS B   7     -16.367 -16.000  15.392  1.00 23.65           C  
ATOM   3435  HE2 LYS B   7     -16.123 -16.188  14.346  1.00 23.65           H  
ATOM   3436  HE3 LYS B   7     -16.806 -16.911  15.798  1.00 23.65           H  
ATOM   3437  NZ  LYS B   7     -17.323 -14.871  15.509  1.00 23.65           N  
ATOM   3438  HZ1 LYS B   7     -18.164 -15.066  14.985  1.00 23.65           H  
ATOM   3439  HZ2 LYS B   7     -16.911 -14.020  15.154  1.00 23.65           H  
ATOM   3440  HZ3 LYS B   7     -17.574 -14.726  16.476  1.00 23.65           H  
ATOM   3441  N   PRO B   8      -9.463 -17.761  15.954  1.00 22.79           N  
ATOM   3442  CA  PRO B   8      -8.042 -17.629  16.235  1.00 22.79           C  
ATOM   3443  HA  PRO B   8      -7.767 -18.254  17.085  1.00 22.79           H  
ATOM   3444  C   PRO B   8      -7.855 -16.161  16.549  1.00 22.79           C  
ATOM   3445  CB  PRO B   8      -7.306 -18.083  14.973  1.00 22.79           C  
ATOM   3446  HB2 PRO B   8      -6.442 -17.456  14.751  1.00 22.79           H  
ATOM   3447  HB3 PRO B   8      -6.996 -19.121  15.096  1.00 22.79           H  
ATOM   3448  O   PRO B   8      -8.388 -15.371  15.763  1.00 22.79           O  
ATOM   3449  CG  PRO B   8      -8.366 -18.000  13.874  1.00 22.79           C  
ATOM   3450  HG2 PRO B   8      -8.391 -16.989  13.467  1.00 22.79           H  
ATOM   3451  HG3 PRO B   8      -8.184 -18.726  13.081  1.00 22.79           H  
ATOM   3452  CD  PRO B   8      -9.669 -18.286  14.615  1.00 22.79           C  
ATOM   3453  HD2 PRO B   8      -9.837 -19.361  14.667  1.00 22.79           H  
ATOM   3454  HD3 PRO B   8     -10.498 -17.791  14.110  1.00 22.79           H  
ATOM   3455  N   PRO B   9      -7.327 -15.832  17.745  1.00 22.53           N  
ATOM   3456  CA  PRO B   9      -7.570 -14.558  18.420  1.00 22.53           C  
ATOM   3457  HA  PRO B   9      -8.580 -14.512  18.828  1.00 22.53           H  
ATOM   3458  C   PRO B   9      -7.354 -13.485  17.394  1.00 22.53           C  
ATOM   3459  CB  PRO B   9      -6.522 -14.476  19.539  1.00 22.53           C  
ATOM   3460  HB2 PRO B   9      -6.983 -14.781  20.478  1.00 22.53           H  
ATOM   3461  HB3 PRO B   9      -6.095 -13.479  19.647  1.00 22.53           H  
ATOM   3462  O   PRO B   9      -6.198 -13.400  16.987  1.00 22.53           O  
ATOM   3463  CG  PRO B   9      -5.461 -15.507  19.146  1.00 22.53           C  
ATOM   3464  HG2 PRO B   9      -4.950 -15.914  20.019  1.00 22.53           H  
ATOM   3465  HG3 PRO B   9      -4.743 -15.064  18.457  1.00 22.53           H  
ATOM   3466  CD  PRO B   9      -6.283 -16.572  18.426  1.00 22.53           C  
ATOM   3467  HD2 PRO B   9      -5.654 -17.118  17.723  1.00 22.53           H  
ATOM   3468  HD3 PRO B   9      -6.730 -17.254  19.149  1.00 22.53           H  
ATOM   3469  N   LYS B  10      -8.466 -12.878  16.897  1.00 24.37           N  
ATOM   3470  H   LYS B  10      -9.319 -13.058  17.408  1.00 24.37           H  
ATOM   3471  CA  LYS B  10      -8.624 -12.443  15.491  1.00 24.37           C  
ATOM   3472  HA  LYS B  10      -9.022 -13.254  14.881  1.00 24.37           H  
ATOM   3473  C   LYS B  10      -7.251 -12.140  14.983  1.00 24.37           C  
ATOM   3474  CB  LYS B  10      -9.525 -11.210  15.343  1.00 24.37           C  
ATOM   3475  HB2 LYS B  10      -9.048 -10.494  14.673  1.00 24.37           H  
ATOM   3476  HB3 LYS B  10      -9.651 -10.723  16.310  1.00 24.37           H  
ATOM   3477  O   LYS B  10      -6.740 -11.058  15.255  1.00 24.37           O  
ATOM   3478  CG  LYS B  10     -10.888 -11.544  14.733  1.00 24.37           C  
ATOM   3479  HG2 LYS B  10     -11.438 -12.234  15.374  1.00 24.37           H  
ATOM   3480  HG3 LYS B  10     -10.737 -11.991  13.750  1.00 24.37           H  
ATOM   3481  CD  LYS B  10     -11.651 -10.224  14.595  1.00 24.37           C  
ATOM   3482  HD2 LYS B  10     -10.946  -9.459  14.269  1.00 24.37           H  
ATOM   3483  HD3 LYS B  10     -12.036  -9.914  15.567  1.00 24.37           H  
ATOM   3484  CE  LYS B  10     -12.789 -10.310  13.581  1.00 24.37           C  
ATOM   3485  HE2 LYS B  10     -12.623 -11.188  12.957  1.00 24.37           H  
ATOM   3486  HE3 LYS B  10     -13.745 -10.395  14.098  1.00 24.37           H  
ATOM   3487  NZ  LYS B  10     -12.733  -9.104  12.721  1.00 24.37           N  
ATOM   3488  HZ1 LYS B  10     -13.403  -9.098  11.965  1.00 24.37           H  
ATOM   3489  HZ2 LYS B  10     -12.789  -8.245  13.249  1.00 24.37           H  
ATOM   3490  HZ3 LYS B  10     -11.821  -9.079  12.287  1.00 24.37           H  
ATOM   3491  N   THR B  11      -6.608 -13.155  14.407  1.00 22.96           N  
ATOM   3492  H   THR B  11      -7.008 -14.082  14.425  1.00 22.96           H  
ATOM   3493  CA  THR B  11      -5.229 -12.969  13.994  1.00 22.96           C  
ATOM   3494  HA  THR B  11      -4.761 -12.217  14.629  1.00 22.96           H  
ATOM   3495  C   THR B  11      -5.430 -12.349  12.640  1.00 22.96           C  
ATOM   3496  CB  THR B  11      -4.328 -14.214  14.070  1.00 22.96           C  
ATOM   3497  HB  THR B  11      -4.349 -14.762  13.128  1.00 22.96           H  
ATOM   3498  O   THR B  11      -5.214 -12.944  11.591  1.00 22.96           O  
ATOM   3499  CG2 THR B  11      -2.887 -13.830  14.421  1.00 22.96           C  
ATOM   3500 HG21 THR B  11      -2.853 -13.319  15.383  1.00 22.96           H  
ATOM   3501 HG22 THR B  11      -2.489 -13.167  13.652  1.00 22.96           H  
ATOM   3502 HG23 THR B  11      -2.270 -14.728  14.466  1.00 22.96           H  
ATOM   3503  OG1 THR B  11      -4.784 -15.066  15.098  1.00 22.96           O  
ATOM   3504  HG1 THR B  11      -5.013 -14.491  15.831  1.00 22.96           H  
ATOM   3505  N   VAL B  12      -5.938 -11.112  12.689  1.00 24.74           N  
ATOM   3506  H   VAL B  12      -6.248 -10.816  13.604  1.00 24.74           H  
ATOM   3507  CA  VAL B  12      -5.260 -10.046  12.017  1.00 24.74           C  
ATOM   3508  HA  VAL B  12      -5.451 -10.096  10.945  1.00 24.74           H  
ATOM   3509  C   VAL B  12      -3.823 -10.386  12.276  1.00 24.74           C  
ATOM   3510  CB  VAL B  12      -5.625  -8.643  12.553  1.00 24.74           C  
ATOM   3511  HB  VAL B  12      -4.869  -8.301  13.260  1.00 24.74           H  
ATOM   3512  O   VAL B  12      -3.349 -10.291  13.407  1.00 24.74           O  
ATOM   3513  CG1 VAL B  12      -5.602  -7.696  11.359  1.00 24.74           C  
ATOM   3514 HG11 VAL B  12      -5.474  -6.684  11.743  1.00 24.74           H  
ATOM   3515 HG12 VAL B  12      -4.730  -7.904  10.738  1.00 24.74           H  
ATOM   3516 HG13 VAL B  12      -6.514  -7.784  10.769  1.00 24.74           H  
ATOM   3517  CG2 VAL B  12      -6.990  -8.497  13.243  1.00 24.74           C  
ATOM   3518 HG21 VAL B  12      -7.761  -9.042  12.698  1.00 24.74           H  
ATOM   3519 HG22 VAL B  12      -6.921  -8.866  14.266  1.00 24.74           H  
ATOM   3520 HG23 VAL B  12      -7.263  -7.444  13.304  1.00 24.74           H  
ATOM   3521  N   ALA B  13      -3.204 -10.978  11.254  1.00 25.79           N  
ATOM   3522  H   ALA B  13      -3.771 -11.200  10.448  1.00 25.79           H  
ATOM   3523  CA  ALA B  13      -1.832 -10.711  10.966  1.00 25.79           C  
ATOM   3524  HA  ALA B  13      -1.159 -11.442  11.413  1.00 25.79           H  
ATOM   3525  C   ALA B  13      -1.623  -9.337  11.530  1.00 25.79           C  
ATOM   3526  CB  ALA B  13      -1.642 -10.624   9.464  1.00 25.79           C  
ATOM   3527  HB1 ALA B  13      -1.754 -11.597   8.986  1.00 25.79           H  
ATOM   3528  HB2 ALA B  13      -0.680 -10.166   9.238  1.00 25.79           H  
ATOM   3529  HB3 ALA B  13      -2.359  -9.921   9.039  1.00 25.79           H  
ATOM   3530  O   ALA B  13      -2.169  -8.342  11.025  1.00 25.79           O  
ATOM   3531  N   SER B  14      -0.888  -9.318  12.624  1.00 25.00           N  
ATOM   3532  H   SER B  14      -0.527 -10.192  12.979  1.00 25.00           H  
ATOM   3533  CA  SER B  14      -0.131  -8.145  12.865  1.00 25.00           C  
ATOM   3534  HA  SER B  14      -0.759  -7.256  12.798  1.00 25.00           H  
ATOM   3535  C   SER B  14       0.868  -8.175  11.737  1.00 25.00           C  
ATOM   3536  CB  SER B  14       0.511  -8.189  14.227  1.00 25.00           C  
ATOM   3537  HB2 SER B  14       1.284  -8.956  14.271  1.00 25.00           H  
ATOM   3538  HB3 SER B  14      -0.277  -8.445  14.934  1.00 25.00           H  
ATOM   3539  O   SER B  14       2.047  -8.455  11.914  1.00 25.00           O  
ATOM   3540  OG  SER B  14       1.056  -6.912  14.493  1.00 25.00           O  
ATOM   3541  HG  SER B  14       1.950  -6.912  14.143  1.00 25.00           H  
ATOM   3542  N   ILE B  15       0.408  -7.722  10.578  1.00 29.28           N  
ATOM   3543  H   ILE B  15      -0.596  -7.637  10.510  1.00 29.28           H  
ATOM   3544  CA  ILE B  15       1.144  -6.742   9.845  1.00 29.28           C  
ATOM   3545  HA  ILE B  15       2.122  -7.147   9.584  1.00 29.28           H  
ATOM   3546  C   ILE B  15       1.325  -5.600  10.854  1.00 29.28           C  
ATOM   3547  CB  ILE B  15       0.401  -6.377   8.560  1.00 29.28           C  
ATOM   3548  HB  ILE B  15      -0.497  -5.836   8.855  1.00 29.28           H  
ATOM   3549  O   ILE B  15       0.656  -4.576  10.869  1.00 29.28           O  
ATOM   3550  CG1 ILE B  15      -0.146  -7.601   7.811  1.00 29.28           C  
ATOM   3551 HG12 ILE B  15       0.657  -8.311   7.614  1.00 29.28           H  
ATOM   3552 HG13 ILE B  15      -0.909  -8.094   8.413  1.00 29.28           H  
ATOM   3553  CG2 ILE B  15       1.305  -5.486   7.690  1.00 29.28           C  
ATOM   3554 HG21 ILE B  15       1.747  -4.690   8.290  1.00 29.28           H  
ATOM   3555 HG22 ILE B  15       0.738  -5.021   6.884  1.00 29.28           H  
ATOM   3556 HG23 ILE B  15       2.112  -6.083   7.266  1.00 29.28           H  
ATOM   3557  CD1 ILE B  15      -0.782  -7.194   6.497  1.00 29.28           C  
ATOM   3558 HD11 ILE B  15      -1.316  -6.246   6.555  1.00 29.28           H  
ATOM   3559 HD12 ILE B  15      -1.439  -7.979   6.123  1.00 29.28           H  
ATOM   3560 HD13 ILE B  15       0.067  -7.046   5.830  1.00 29.28           H  
ATOM   3561  N   THR B  16       2.259  -5.856  11.767  1.00 29.26           N  
ATOM   3562  H   THR B  16       2.559  -6.820  11.770  1.00 29.26           H  
ATOM   3563  CA  THR B  16       3.282  -4.968  12.216  1.00 29.26           C  
ATOM   3564  HA  THR B  16       2.909  -4.334  13.020  1.00 29.26           H  
ATOM   3565  C   THR B  16       3.593  -4.204  10.978  1.00 29.26           C  
ATOM   3566  CB  THR B  16       4.546  -5.733  12.620  1.00 29.26           C  
ATOM   3567  HB  THR B  16       5.194  -5.907  11.762  1.00 29.26           H  
ATOM   3568  O   THR B  16       3.874  -4.772   9.919  1.00 29.26           O  
ATOM   3569  CG2 THR B  16       5.296  -4.927  13.674  1.00 29.26           C  
ATOM   3570 HG21 THR B  16       6.178  -5.486  13.988  1.00 29.26           H  
ATOM   3571 HG22 THR B  16       5.611  -3.976  13.244  1.00 29.26           H  
ATOM   3572 HG23 THR B  16       4.657  -4.754  14.540  1.00 29.26           H  
ATOM   3573  OG1 THR B  16       4.250  -6.978  13.206  1.00 29.26           O  
ATOM   3574  HG1 THR B  16       4.016  -7.624  12.535  1.00 29.26           H  
ATOM   3575  N   THR B  17       3.301  -2.938  11.070  1.00 29.30           N  
ATOM   3576  H   THR B  17       2.882  -2.590  11.921  1.00 29.30           H  
ATOM   3577  CA  THR B  17       2.966  -2.238   9.868  1.00 29.30           C  
ATOM   3578  HA  THR B  17       2.229  -2.824   9.320  1.00 29.30           H  
ATOM   3579  C   THR B  17       4.238  -2.161   8.996  1.00 29.30           C  
ATOM   3580  CB  THR B  17       2.268  -0.958  10.349  1.00 29.30           C  
ATOM   3581  HB  THR B  17       2.907  -0.076  10.363  1.00 29.30           H  
ATOM   3582  O   THR B  17       5.350  -2.474   9.444  1.00 29.30           O  
ATOM   3583  CG2 THR B  17       1.375  -0.350   9.368  1.00 29.30           C  
ATOM   3584 HG21 THR B  17       0.564  -1.013   9.065  1.00 29.30           H  
ATOM   3585 HG22 THR B  17       2.013  -0.112   8.517  1.00 29.30           H  
ATOM   3586 HG23 THR B  17       1.024   0.598   9.774  1.00 29.30           H  
ATOM   3587  OG1 THR B  17       1.735  -0.990  11.660  1.00 29.30           O  
ATOM   3588  HG1 THR B  17       1.920  -0.156  12.098  1.00 29.30           H  
ATOM   3589  N   PRO B  18       4.201  -1.511   7.850  1.00 32.51           N  
ATOM   3590  CA  PRO B  18       5.010  -0.307   7.846  1.00 32.51           C  
ATOM   3591  HA  PRO B  18       6.065  -0.581   7.819  1.00 32.51           H  
ATOM   3592  C   PRO B  18       4.742   0.523   9.155  1.00 32.51           C  
ATOM   3593  CB  PRO B  18       4.652   0.350   6.509  1.00 32.51           C  
ATOM   3594  HB2 PRO B  18       4.169   1.309   6.695  1.00 32.51           H  
ATOM   3595  HB3 PRO B  18       5.559   0.550   5.940  1.00 32.51           H  
ATOM   3596  O   PRO B  18       4.055   1.503   9.088  1.00 32.51           O  
ATOM   3597  CG  PRO B  18       3.759  -0.626   5.728  1.00 32.51           C  
ATOM   3598  HG2 PRO B  18       2.968  -0.131   5.164  1.00 32.51           H  
ATOM   3599  HG3 PRO B  18       4.420  -1.142   5.032  1.00 32.51           H  
ATOM   3600  CD  PRO B  18       3.240  -1.616   6.761  1.00 32.51           C  
ATOM   3601  HD2 PRO B  18       3.172  -2.628   6.364  1.00 32.51           H  
ATOM   3602  HD3 PRO B  18       2.222  -1.354   7.051  1.00 32.51           H  
ATOM   3603  N   LYS B  19       5.118   0.084  10.392  1.00 34.19           N  
ATOM   3604  H   LYS B  19       5.727  -0.719  10.331  1.00 34.19           H  
ATOM   3605  CA  LYS B  19       4.568   0.340  11.793  1.00 34.19           C  
ATOM   3606  HA  LYS B  19       4.046  -0.581  12.053  1.00 34.19           H  
ATOM   3607  C   LYS B  19       3.491   1.414  12.113  1.00 34.19           C  
ATOM   3608  CB  LYS B  19       5.637   0.339  12.873  1.00 34.19           C  
ATOM   3609  HB2 LYS B  19       5.182   0.598  13.830  1.00 34.19           H  
ATOM   3610  HB3 LYS B  19       6.408   1.088  12.694  1.00 34.19           H  
ATOM   3611  O   LYS B  19       2.654   1.139  12.960  1.00 34.19           O  
ATOM   3612  CG  LYS B  19       6.223  -1.066  13.013  1.00 34.19           C  
ATOM   3613  HG2 LYS B  19       6.418  -1.504  12.034  1.00 34.19           H  
ATOM   3614  HG3 LYS B  19       5.527  -1.697  13.565  1.00 34.19           H  
ATOM   3615  CD  LYS B  19       7.542  -0.953  13.762  1.00 34.19           C  
ATOM   3616  HD2 LYS B  19       8.192  -0.278  13.206  1.00 34.19           H  
ATOM   3617  HD3 LYS B  19       7.376  -0.545  14.759  1.00 34.19           H  
ATOM   3618  CE  LYS B  19       8.208  -2.320  13.862  1.00 34.19           C  
ATOM   3619  HE2 LYS B  19       7.780  -2.881  14.693  1.00 34.19           H  
ATOM   3620  HE3 LYS B  19       8.013  -2.865  12.937  1.00 34.19           H  
ATOM   3621  NZ  LYS B  19       9.672  -2.149  14.013  1.00 34.19           N  
ATOM   3622  HZ1 LYS B  19      10.048  -1.654  13.217  1.00 34.19           H  
ATOM   3623  HZ2 LYS B  19       9.917  -1.591  14.819  1.00 34.19           H  
ATOM   3624  HZ3 LYS B  19      10.162  -3.032  14.022  1.00 34.19           H  
ATOM   3625  N   ILE B  20       3.372   2.527  11.420  1.00 35.48           N  
ATOM   3626  H   ILE B  20       3.922   2.602  10.577  1.00 35.48           H  
ATOM   3627  CA  ILE B  20       2.496   3.650  11.776  1.00 35.48           C  
ATOM   3628  HA  ILE B  20       2.627   3.856  12.839  1.00 35.48           H  
ATOM   3629  C   ILE B  20       0.971   3.407  11.597  1.00 35.48           C  
ATOM   3630  CB  ILE B  20       3.040   4.864  10.999  1.00 35.48           C  
ATOM   3631  HB  ILE B  20       3.251   4.558   9.975  1.00 35.48           H  
ATOM   3632  O   ILE B  20       0.205   3.691  12.513  1.00 35.48           O  
ATOM   3633  CG1 ILE B  20       4.359   5.338  11.660  1.00 35.48           C  
ATOM   3634 HG12 ILE B  20       5.015   4.485  11.832  1.00 35.48           H  
ATOM   3635 HG13 ILE B  20       4.140   5.778  12.633  1.00 35.48           H  
ATOM   3636  CG2 ILE B  20       2.002   5.978  10.937  1.00 35.48           C  
ATOM   3637 HG21 ILE B  20       2.378   6.825  10.363  1.00 35.48           H  
ATOM   3638 HG22 ILE B  20       1.100   5.653  10.419  1.00 35.48           H  
ATOM   3639 HG23 ILE B  20       1.752   6.269  11.957  1.00 35.48           H  
ATOM   3640  CD1 ILE B  20       5.136   6.350  10.809  1.00 35.48           C  
ATOM   3641 HD11 ILE B  20       6.079   6.601  11.295  1.00 35.48           H  
ATOM   3642 HD12 ILE B  20       5.306   5.961   9.806  1.00 35.48           H  
ATOM   3643 HD13 ILE B  20       4.569   7.269  10.660  1.00 35.48           H  
ATOM   3644  N   ILE B  21       0.495   2.897  10.459  1.00 37.60           N  
ATOM   3645  H   ILE B  21       1.165   2.702   9.729  1.00 37.60           H  
ATOM   3646  CA  ILE B  21      -0.945   2.795  10.108  1.00 37.60           C  
ATOM   3647  HA  ILE B  21      -1.424   3.718  10.434  1.00 37.60           H  
ATOM   3648  C   ILE B  21      -1.681   1.669  10.853  1.00 37.60           C  
ATOM   3649  CB  ILE B  21      -1.158   2.699   8.574  1.00 37.60           C  
ATOM   3650  HB  ILE B  21      -0.598   1.838   8.208  1.00 37.60           H  
ATOM   3651  O   ILE B  21      -2.703   1.926  11.478  1.00 37.60           O  
ATOM   3652  CG1 ILE B  21      -0.659   4.007   7.918  1.00 37.60           C  
ATOM   3653 HG12 ILE B  21      -1.241   4.842   8.307  1.00 37.60           H  
ATOM   3654 HG13 ILE B  21       0.378   4.206   8.189  1.00 37.60           H  
ATOM   3655  CG2 ILE B  21      -2.616   2.431   8.164  1.00 37.60           C  
ATOM   3656 HG21 ILE B  21      -2.982   1.500   8.598  1.00 37.60           H  
ATOM   3657 HG22 ILE B  21      -3.254   3.249   8.497  1.00 37.60           H  
ATOM   3658 HG23 ILE B  21      -2.704   2.336   7.081  1.00 37.60           H  
ATOM   3659  CD1 ILE B  21      -0.767   4.034   6.399  1.00 37.60           C  
ATOM   3660 HD11 ILE B  21      -0.120   4.831   6.034  1.00 37.60           H  
ATOM   3661 HD12 ILE B  21      -0.485   3.075   5.963  1.00 37.60           H  
ATOM   3662 HD13 ILE B  21      -1.792   4.262   6.108  1.00 37.60           H  
ATOM   3663  N   LEU B  22      -1.201   0.421  10.827  1.00 36.51           N  
ATOM   3664  H   LEU B  22      -0.348   0.243  10.318  1.00 36.51           H  
ATOM   3665  CA  LEU B  22      -1.863  -0.722  11.466  1.00 36.51           C  
ATOM   3666  HA  LEU B  22      -2.940  -0.621  11.328  1.00 36.51           H  
ATOM   3667  C   LEU B  22      -1.643  -0.803  12.970  1.00 36.51           C  
ATOM   3668  CB  LEU B  22      -1.410  -2.040  10.836  1.00 36.51           C  
ATOM   3669  HB2 LEU B  22      -1.785  -2.870  11.434  1.00 36.51           H  
ATOM   3670  HB3 LEU B  22      -0.323  -2.104  10.871  1.00 36.51           H  
ATOM   3671  O   LEU B  22      -2.476  -1.407  13.642  1.00 36.51           O  
ATOM   3672  CG  LEU B  22      -1.911  -2.206   9.402  1.00 36.51           C  
ATOM   3673  HG  LEU B  22      -1.786  -1.289   8.827  1.00 36.51           H  
ATOM   3674  CD1 LEU B  22      -1.104  -3.299   8.753  1.00 36.51           C  
ATOM   3675 HD11 LEU B  22      -1.392  -3.414   7.708  1.00 36.51           H  
ATOM   3676 HD12 LEU B  22      -0.034  -3.101   8.812  1.00 36.51           H  
ATOM   3677 HD13 LEU B  22      -1.353  -4.175   9.352  1.00 36.51           H  
ATOM   3678  CD2 LEU B  22      -3.379  -2.637   9.389  1.00 36.51           C  
ATOM   3679 HD21 LEU B  22      -4.004  -1.826   9.765  1.00 36.51           H  
ATOM   3680 HD22 LEU B  22      -3.529  -3.512  10.021  1.00 36.51           H  
ATOM   3681 HD23 LEU B  22      -3.691  -2.857   8.369  1.00 36.51           H  
ATOM   3682  N   GLN B  23      -0.579  -0.208  13.520  1.00 32.91           N  
ATOM   3683  H   GLN B  23       0.089   0.275  12.936  1.00 32.91           H  
ATOM   3684  CA  GLN B  23      -0.426  -0.191  14.975  1.00 32.91           C  
ATOM   3685  HA  GLN B  23      -0.508  -1.212  15.348  1.00 32.91           H  
ATOM   3686  C   GLN B  23      -1.537   0.598  15.656  1.00 32.91           C  
ATOM   3687  CB  GLN B  23       0.914   0.391  15.437  1.00 32.91           C  
ATOM   3688  HB2 GLN B  23       1.158   1.279  14.855  1.00 32.91           H  
ATOM   3689  HB3 GLN B  23       0.807   0.712  16.473  1.00 32.91           H  
ATOM   3690  O   GLN B  23      -1.922   0.211  16.751  1.00 32.91           O  
ATOM   3691  CG  GLN B  23       2.045  -0.643  15.421  1.00 32.91           C  
ATOM   3692  HG2 GLN B  23       2.242  -0.975  14.401  1.00 32.91           H  
ATOM   3693  HG3 GLN B  23       1.729  -1.510  16.001  1.00 32.91           H  
ATOM   3694  CD  GLN B  23       3.332  -0.095  16.032  1.00 32.91           C  
ATOM   3695  NE2 GLN B  23       4.164  -0.943  16.595  1.00 32.91           N  
ATOM   3696 HE21 GLN B  23       3.880  -1.903  16.731  1.00 32.91           H  
ATOM   3697 HE22 GLN B  23       4.928  -0.514  17.098  1.00 32.91           H  
ATOM   3698  OE1 GLN B  23       3.636   1.085  16.032  1.00 32.91           O  
ATOM   3699  N   LYS B  24      -2.043   1.699  15.079  1.00 33.09           N  
ATOM   3700  H   LYS B  24      -1.713   1.996  14.172  1.00 33.09           H  
ATOM   3701  CA  LYS B  24      -3.052   2.484  15.804  1.00 33.09           C  
ATOM   3702  HA  LYS B  24      -2.733   2.520  16.846  1.00 33.09           H  
ATOM   3703  C   LYS B  24      -4.409   1.786  15.889  1.00 33.09           C  
ATOM   3704  CB  LYS B  24      -3.163   3.930  15.298  1.00 33.09           C  
ATOM   3705  HB2 LYS B  24      -2.643   4.043  14.347  1.00 33.09           H  
ATOM   3706  HB3 LYS B  24      -4.214   4.176  15.141  1.00 33.09           H  
ATOM   3707  O   LYS B  24      -4.938   1.687  16.987  1.00 33.09           O  
ATOM   3708  CG  LYS B  24      -2.579   4.906  16.334  1.00 33.09           C  
ATOM   3709  HG2 LYS B  24      -2.993   4.694  17.320  1.00 33.09           H  
ATOM   3710  HG3 LYS B  24      -1.498   4.775  16.367  1.00 33.09           H  
ATOM   3711  CD  LYS B  24      -2.918   6.356  15.969  1.00 33.09           C  
ATOM   3712  HD2 LYS B  24      -3.985   6.527  16.113  1.00 33.09           H  
ATOM   3713  HD3 LYS B  24      -2.686   6.508  14.915  1.00 33.09           H  
ATOM   3714  CE  LYS B  24      -2.102   7.331  16.827  1.00 33.09           C  
ATOM   3715  HE2 LYS B  24      -2.420   7.238  17.866  1.00 33.09           H  
ATOM   3716  HE3 LYS B  24      -1.056   7.030  16.767  1.00 33.09           H  
ATOM   3717  NZ  LYS B  24      -2.241   8.734  16.354  1.00 33.09           N  
ATOM   3718  HZ1 LYS B  24      -3.181   9.074  16.503  1.00 33.09           H  
ATOM   3719  HZ2 LYS B  24      -1.586   9.358  16.802  1.00 33.09           H  
ATOM   3720  HZ3 LYS B  24      -2.071   8.817  15.362  1.00 33.09           H  
ATOM   3721  N   GLU B  25      -4.997   1.346  14.775  1.00 34.14           N  
ATOM   3722  H   GLU B  25      -4.540   1.487  13.885  1.00 34.14           H  
ATOM   3723  CA  GLU B  25      -6.369   0.808  14.823  1.00 34.14           C  
ATOM   3724  HA  GLU B  25      -6.879   1.200  15.703  1.00 34.14           H  
ATOM   3725  C   GLU B  25      -6.489  -0.717  14.966  1.00 34.14           C  
ATOM   3726  CB  GLU B  25      -7.197   1.259  13.608  1.00 34.14           C  
ATOM   3727  HB2 GLU B  25      -6.595   1.185  12.703  1.00 34.14           H  
ATOM   3728  HB3 GLU B  25      -8.035   0.569  13.512  1.00 34.14           H  
ATOM   3729  O   GLU B  25      -7.479  -1.168  15.539  1.00 34.14           O  
ATOM   3730  CG  GLU B  25      -7.778   2.676  13.735  1.00 34.14           C  
ATOM   3731  HG2 GLU B  25      -8.135   2.819  14.755  1.00 34.14           H  
ATOM   3732  HG3 GLU B  25      -6.987   3.403  13.546  1.00 34.14           H  
ATOM   3733  CD  GLU B  25      -8.952   2.903  12.762  1.00 34.14           C  
ATOM   3734  OE1 GLU B  25      -9.770   3.803  13.050  1.00 34.14           O  
ATOM   3735  OE2 GLU B  25      -9.063   2.140  11.770  1.00 34.14           O  
ATOM   3736  N   TYR B  26      -5.597  -1.544  14.403  1.00 31.07           N  
ATOM   3737  H   TYR B  26      -4.728  -1.184  14.035  1.00 31.07           H  
ATOM   3738  CA  TYR B  26      -5.970  -2.951  14.170  1.00 31.07           C  
ATOM   3739  HA  TYR B  26      -7.057  -3.020  14.131  1.00 31.07           H  
ATOM   3740  C   TYR B  26      -5.560  -3.938  15.239  1.00 31.07           C  
ATOM   3741  CB  TYR B  26      -5.471  -3.461  12.831  1.00 31.07           C  
ATOM   3742  HB2 TYR B  26      -5.350  -4.543  12.880  1.00 31.07           H  
ATOM   3743  HB3 TYR B  26      -4.489  -3.040  12.618  1.00 31.07           H  
ATOM   3744  O   TYR B  26      -6.406  -4.735  15.643  1.00 31.07           O  
ATOM   3745  CG  TYR B  26      -6.408  -3.140  11.705  1.00 31.07           C  
ATOM   3746  CD1 TYR B  26      -6.963  -4.176  10.952  1.00 31.07           C  
ATOM   3747  HD1 TYR B  26      -6.818  -5.207  11.238  1.00 31.07           H  
ATOM   3748  CD2 TYR B  26      -6.617  -1.807  11.327  1.00 31.07           C  
ATOM   3749  HD2 TYR B  26      -6.195  -1.002  11.910  1.00 31.07           H  
ATOM   3750  CE1 TYR B  26      -7.526  -3.867   9.713  1.00 31.07           C  
ATOM   3751  HE1 TYR B  26      -7.761  -4.675   9.036  1.00 31.07           H  
ATOM   3752  CE2 TYR B  26      -7.385  -1.496  10.201  1.00 31.07           C  
ATOM   3753  HE2 TYR B  26      -7.600  -0.467   9.955  1.00 31.07           H  
ATOM   3754  OH  TYR B  26      -8.586  -2.208   8.294  1.00 31.07           O  
ATOM   3755  HH  TYR B  26      -8.553  -2.894   7.623  1.00 31.07           H  
ATOM   3756  CZ  TYR B  26      -7.803  -2.525   9.360  1.00 31.07           C  
ATOM   3757  N   LEU B  27      -4.289  -3.984  15.636  1.00 27.80           N  
ATOM   3758  H   LEU B  27      -3.641  -3.267  15.345  1.00 27.80           H  
ATOM   3759  CA  LEU B  27      -3.973  -4.817  16.784  1.00 27.80           C  
ATOM   3760  HA  LEU B  27      -4.575  -5.723  16.710  1.00 27.80           H  
ATOM   3761  C   LEU B  27      -4.390  -4.067  18.056  1.00 27.80           C  
ATOM   3762  CB  LEU B  27      -2.511  -5.268  16.829  1.00 27.80           C  
ATOM   3763  HB2 LEU B  27      -1.882  -4.529  16.333  1.00 27.80           H  
ATOM   3764  HB3 LEU B  27      -2.230  -5.243  17.882  1.00 27.80           H  
ATOM   3765  O   LEU B  27      -3.925  -2.947  18.270  1.00 27.80           O  
ATOM   3766  CG  LEU B  27      -2.185  -6.674  16.267  1.00 27.80           C  
ATOM   3767  HG  LEU B  27      -1.985  -6.601  15.199  1.00 27.80           H  
ATOM   3768  CD1 LEU B  27      -0.920  -7.117  17.004  1.00 27.80           C  
ATOM   3769 HD11 LEU B  27      -0.686  -8.168  16.834  1.00 27.80           H  
ATOM   3770 HD12 LEU B  27      -0.080  -6.481  16.723  1.00 27.80           H  
ATOM   3771 HD13 LEU B  27      -1.065  -7.033  18.081  1.00 27.80           H  
ATOM   3772  CD2 LEU B  27      -3.217  -7.790  16.490  1.00 27.80           C  
ATOM   3773 HD21 LEU B  27      -2.806  -8.744  16.161  1.00 27.80           H  
ATOM   3774 HD22 LEU B  27      -3.477  -7.851  17.547  1.00 27.80           H  
ATOM   3775 HD23 LEU B  27      -4.107  -7.601  15.891  1.00 27.80           H  
ATOM   3776  N   PRO B  28      -5.226  -4.679  18.913  1.00 24.66           N  
ATOM   3777  CA  PRO B  28      -5.349  -4.266  20.304  1.00 24.66           C  
ATOM   3778  HA  PRO B  28      -5.753  -3.255  20.354  1.00 24.66           H  
ATOM   3779  C   PRO B  28      -3.979  -4.326  20.993  1.00 24.66           C  
ATOM   3780  CB  PRO B  28      -6.316  -5.272  20.954  1.00 24.66           C  
ATOM   3781  HB2 PRO B  28      -5.761  -5.993  21.555  1.00 24.66           H  
ATOM   3782  HB3 PRO B  28      -7.056  -4.767  21.573  1.00 24.66           H  
ATOM   3783  O   PRO B  28      -3.132  -5.138  20.614  1.00 24.66           O  
ATOM   3784  CG  PRO B  28      -6.972  -6.007  19.786  1.00 24.66           C  
ATOM   3785  HG2 PRO B  28      -7.857  -5.458  19.463  1.00 24.66           H  
ATOM   3786  HG3 PRO B  28      -7.225  -7.035  20.042  1.00 24.66           H  
ATOM   3787  CD  PRO B  28      -5.915  -5.939  18.701  1.00 24.66           C  
ATOM   3788  HD2 PRO B  28      -5.209  -6.760  18.823  1.00 24.66           H  
ATOM   3789  HD3 PRO B  28      -6.398  -5.992  17.725  1.00 24.66           H  
ATOM   3790  N   GLU B  29      -3.792  -3.568  22.075  1.00 26.41           N  
ATOM   3791  H   GLU B  29      -4.500  -2.899  22.343  1.00 26.41           H  
ATOM   3792  CA  GLU B  29      -2.847  -4.001  23.107  1.00 26.41           C  
ATOM   3793  HA  GLU B  29      -1.840  -4.052  22.692  1.00 26.41           H  
ATOM   3794  C   GLU B  29      -3.258  -5.412  23.574  1.00 26.41           C  
ATOM   3795  CB  GLU B  29      -2.836  -3.031  24.308  1.00 26.41           C  
ATOM   3796  HB2 GLU B  29      -3.863  -2.859  24.632  1.00 26.41           H  
ATOM   3797  HB3 GLU B  29      -2.296  -3.511  25.124  1.00 26.41           H  
ATOM   3798  O   GLU B  29      -4.369  -5.610  24.076  1.00 26.41           O  
ATOM   3799  CG  GLU B  29      -2.158  -1.678  24.023  1.00 26.41           C  
ATOM   3800  HG2 GLU B  29      -2.709  -1.172  23.230  1.00 26.41           H  
ATOM   3801  HG3 GLU B  29      -1.148  -1.870  23.660  1.00 26.41           H  
ATOM   3802  CD  GLU B  29      -2.087  -0.749  25.256  1.00 26.41           C  
ATOM   3803  OE1 GLU B  29      -1.315   0.238  25.193  1.00 26.41           O  
ATOM   3804  OE2 GLU B  29      -2.823  -0.983  26.243  1.00 26.41           O  
ATOM   3805  N   THR B  30      -2.375  -6.395  23.388  1.00 25.31           N  
ATOM   3806  H   THR B  30      -1.547  -6.171  22.855  1.00 25.31           H  
ATOM   3807  CA  THR B  30      -2.198  -7.456  24.392  1.00 25.31           C  
ATOM   3808  HA  THR B  30      -3.132  -7.628  24.928  1.00 25.31           H  
ATOM   3809  C   THR B  30      -1.194  -6.993  25.424  1.00 25.31           C  
ATOM   3810  CB  THR B  30      -1.700  -8.780  23.819  1.00 25.31           C  
ATOM   3811  HB  THR B  30      -1.334  -9.399  24.639  1.00 25.31           H  
ATOM   3812  O   THR B  30      -0.131  -6.504  24.973  1.00 25.31           O  
ATOM   3813  CG2 THR B  30      -2.802  -9.555  23.106  1.00 25.31           C  
ATOM   3814 HG21 THR B  30      -3.187  -8.957  22.280  1.00 25.31           H  
ATOM   3815 HG22 THR B  30      -3.609  -9.767  23.808  1.00 25.31           H  
ATOM   3816 HG23 THR B  30      -2.395 -10.490  22.721  1.00 25.31           H  
ATOM   3817  OG1 THR B  30      -0.635  -8.529  22.938  1.00 25.31           O  
ATOM   3818  HG1 THR B  30      -0.151  -7.828  23.380  1.00 25.31           H  
ATOM   3819  OXT THR B  30      -1.476  -7.222  26.617  1.00 25.31           O  
TER    3820      THR B  30                                                       
END   
