# Supplementary material for: An extended Tudor domain within Vreteno interconnects Gtsf1L and Ago3 for piRNA biogenesis in Bombyx mori
Source: EMBO J. 2023 Nov 20;42(24):e114072. doi: 10.15252/embj.2023114072 (PMC10711660; doi:10.15252/embj.2023114072)
Supplement: Supplementary file 4 — Dataset EV1 [file EMBJ-42-e114072-s007.zip › manuscript_pdb/BmVreteno_AF-eTD0_BmGtsf1L_81_85.pdb]

ATOM      1  N   GLN A   1     -17.056  17.079 -16.986  1.00 32.94           N  
ATOM      2  H   GLN A   1     -17.995  16.709 -16.931  1.00 32.94           H  
ATOM      3  H2  GLN A   1     -17.067  18.078 -16.837  1.00 32.94           H  
ATOM      4  H3  GLN A   1     -16.686  16.896 -17.908  1.00 32.94           H  
ATOM      5  CA  GLN A   1     -16.181  16.415 -16.002  1.00 32.94           C  
ATOM      6  HA  GLN A   1     -16.498  16.635 -14.983  1.00 32.94           H  
ATOM      7  C   GLN A   1     -14.797  16.995 -16.229  1.00 32.94           C  
ATOM      8  CB  GLN A   1     -16.211  14.891 -16.226  1.00 32.94           C  
ATOM      9  HB2 GLN A   1     -15.426  14.425 -15.631  1.00 32.94           H  
ATOM     10  HB3 GLN A   1     -16.007  14.693 -17.278  1.00 32.94           H  
ATOM     11  O   GLN A   1     -14.267  16.793 -17.311  1.00 32.94           O  
ATOM     12  CG  GLN A   1     -17.566  14.265 -15.833  1.00 32.94           C  
ATOM     13  HG2 GLN A   1     -18.387  14.850 -16.246  1.00 32.94           H  
ATOM     14  HG3 GLN A   1     -17.659  14.264 -14.747  1.00 32.94           H  
ATOM     15  CD  GLN A   1     -17.733  12.834 -16.342  1.00 32.94           C  
ATOM     16  NE2 GLN A   1     -18.825  12.176 -16.038  1.00 32.94           N  
ATOM     17 HE21 GLN A   1     -18.861  11.233 -16.399  1.00 32.94           H  
ATOM     18 HE22 GLN A   1     -19.523  12.538 -15.403  1.00 32.94           H  
ATOM     19  OE1 GLN A   1     -16.913  12.302 -17.060  1.00 32.94           O  
ATOM     20  N   ARG A   2     -14.283  17.851 -15.334  1.00 34.25           N  
ATOM     21  H   ARG A   2     -14.702  17.927 -14.418  1.00 34.25           H  
ATOM     22  CA  ARG A   2     -12.883  18.291 -15.457  1.00 34.25           C  
ATOM     23  HA  ARG A   2     -12.669  18.635 -16.469  1.00 34.25           H  
ATOM     24  C   ARG A   2     -12.041  17.043 -15.219  1.00 34.25           C  
ATOM     25  CB  ARG A   2     -12.537  19.406 -14.443  1.00 34.25           C  
ATOM     26  HB2 ARG A   2     -12.934  19.144 -13.462  1.00 34.25           H  
ATOM     27  HB3 ARG A   2     -11.453  19.467 -14.358  1.00 34.25           H  
ATOM     28  O   ARG A   2     -12.301  16.362 -14.230  1.00 34.25           O  
ATOM     29  CG  ARG A   2     -13.060  20.791 -14.868  1.00 34.25           C  
ATOM     30  HG2 ARG A   2     -12.610  21.056 -15.825  1.00 34.25           H  
ATOM     31  HG3 ARG A   2     -14.142  20.748 -14.990  1.00 34.25           H  
ATOM     32  CD  ARG A   2     -12.716  21.878 -13.834  1.00 34.25           C  
ATOM     33  HD2 ARG A   2     -11.640  21.866 -13.661  1.00 34.25           H  
ATOM     34  HD3 ARG A   2     -13.219  21.639 -12.897  1.00 34.25           H  
ATOM     35  NE  ARG A   2     -13.116  23.228 -14.294  1.00 34.25           N  
ATOM     36  HE  ARG A   2     -13.335  23.327 -15.275  1.00 34.25           H  
ATOM     37  NH1 ARG A   2     -12.824  24.360 -12.307  1.00 34.25           N  
ATOM     38 HH11 ARG A   2     -12.834  25.219 -11.776  1.00 34.25           H  
ATOM     39 HH12 ARG A   2     -12.535  23.504 -11.855  1.00 34.25           H  
ATOM     40  NH2 ARG A   2     -13.473  25.479 -14.113  1.00 34.25           N  
ATOM     41 HH21 ARG A   2     -13.696  25.542 -15.096  1.00 34.25           H  
ATOM     42 HH22 ARG A   2     -13.461  26.317 -13.549  1.00 34.25           H  
ATOM     43  CZ  ARG A   2     -13.136  24.341 -13.572  1.00 34.25           C  
ATOM     44  N   GLU A   3     -11.107  16.725 -16.111  1.00 40.29           N  
ATOM     45  H   GLU A   3     -10.974  17.287 -16.940  1.00 40.29           H  
ATOM     46  CA  GLU A   3     -10.019  15.820 -15.747  1.00 40.29           C  
ATOM     47  HA  GLU A   3     -10.399  14.823 -15.526  1.00 40.29           H  
ATOM     48  C   GLU A   3      -9.420  16.425 -14.481  1.00 40.29           C  
ATOM     49  CB  GLU A   3      -8.977  15.728 -16.876  1.00 40.29           C  
ATOM     50  HB2 GLU A   3      -8.080  15.248 -16.487  1.00 40.29           H  
ATOM     51  HB3 GLU A   3      -8.723  16.735 -17.205  1.00 40.29           H  
ATOM     52  O   GLU A   3      -8.892  17.541 -14.519  1.00 40.29           O  
ATOM     53  CG  GLU A   3      -9.498  14.901 -18.064  1.00 40.29           C  
ATOM     54  HG2 GLU A   3      -9.717  13.893 -17.711  1.00 40.29           H  
ATOM     55  HG3 GLU A   3     -10.431  15.341 -18.415  1.00 40.29           H  
ATOM     56  CD  GLU A   3      -8.511  14.838 -19.242  1.00 40.29           C  
ATOM     57  OE1 GLU A   3      -8.631  13.874 -20.029  1.00 40.29           O  
ATOM     58  OE2 GLU A   3      -7.688  15.771 -19.372  1.00 40.29           O  
ATOM     59  N   SER A   4      -9.629  15.778 -13.327  1.00 43.98           N  
ATOM     60  H   SER A   4     -10.071  14.870 -13.330  1.00 43.98           H  
ATOM     61  CA  SER A   4      -8.881  16.167 -12.143  1.00 43.98           C  
ATOM     62  HA  SER A   4      -9.130  17.195 -11.882  1.00 43.98           H  
ATOM     63  C   SER A   4      -7.432  16.104 -12.589  1.00 43.98           C  
ATOM     64  CB  SER A   4      -9.172  15.268 -10.932  1.00 43.98           C  
ATOM     65  HB2 SER A   4     -10.213  15.399 -10.638  1.00 43.98           H  
ATOM     66  HB3 SER A   4      -8.537  15.579 -10.102  1.00 43.98           H  
ATOM     67  O   SER A   4      -7.027  15.133 -13.234  1.00 43.98           O  
ATOM     68  OG  SER A   4      -8.940  13.900 -11.203  1.00 43.98           O  
ATOM     69  HG  SER A   4      -9.093  13.394 -10.402  1.00 43.98           H  
ATOM     70  N   THR A   5      -6.680  17.181 -12.376  1.00 47.86           N  
ATOM     71  H   THR A   5      -7.058  17.978 -11.884  1.00 47.86           H  
ATOM     72  CA  THR A   5      -5.242  17.161 -12.601  1.00 47.86           C  
ATOM     73  HA  THR A   5      -5.030  16.911 -13.641  1.00 47.86           H  
ATOM     74  C   THR A   5      -4.728  16.050 -11.710  1.00 47.86           C  
ATOM     75  CB  THR A   5      -4.599  18.514 -12.259  1.00 47.86           C  
ATOM     76  HB  THR A   5      -3.544  18.366 -12.028  1.00 47.86           H  
ATOM     77  O   THR A   5      -4.609  16.231 -10.499  1.00 47.86           O  
ATOM     78  CG2 THR A   5      -4.713  19.481 -13.434  1.00 47.86           C  
ATOM     79 HG21 THR A   5      -5.762  19.645 -13.681  1.00 47.86           H  
ATOM     80 HG22 THR A   5      -4.206  19.063 -14.304  1.00 47.86           H  
ATOM     81 HG23 THR A   5      -4.245  20.432 -13.180  1.00 47.86           H  
ATOM     82  OG1 THR A   5      -5.242  19.144 -11.169  1.00 47.86           O  
ATOM     83  HG1 THR A   5      -4.707  19.903 -10.924  1.00 47.86           H  
ATOM     84  N   ARG A   6      -4.573  14.854 -12.293  1.00 53.61           N  
ATOM     85  H   ARG A   6      -4.904  14.766 -13.243  1.00 53.61           H  
ATOM     86  CA  ARG A   6      -4.228  13.638 -11.576  1.00 53.61           C  
ATOM     87  HA  ARG A   6      -4.920  13.498 -10.745  1.00 53.61           H  
ATOM     88  C   ARG A   6      -2.849  13.929 -11.034  1.00 53.61           C  
ATOM     89  CB  ARG A   6      -4.309  12.422 -12.520  1.00 53.61           C  
ATOM     90  HB2 ARG A   6      -3.564  12.521 -13.310  1.00 53.61           H  
ATOM     91  HB3 ARG A   6      -5.296  12.409 -12.982  1.00 53.61           H  
ATOM     92  O   ARG A   6      -1.877  13.902 -11.787  1.00 53.61           O  
ATOM     93  CG  ARG A   6      -4.102  11.091 -11.780  1.00 53.61           C  
ATOM     94  HG2 ARG A   6      -4.850  10.993 -10.993  1.00 53.61           H  
ATOM     95  HG3 ARG A   6      -3.111  11.085 -11.326  1.00 53.61           H  
ATOM     96  CD  ARG A   6      -4.220   9.901 -12.744  1.00 53.61           C  
ATOM     97  HD2 ARG A   6      -5.233   9.872 -13.145  1.00 53.61           H  
ATOM     98  HD3 ARG A   6      -3.521  10.054 -13.566  1.00 53.61           H  
ATOM     99  NE  ARG A   6      -3.913   8.621 -12.073  1.00 53.61           N  
ATOM    100  HE  ARG A   6      -3.756   8.660 -11.076  1.00 53.61           H  
ATOM    101  NH1 ARG A   6      -3.966   7.264 -13.931  1.00 53.61           N  
ATOM    102 HH11 ARG A   6      -4.213   8.060 -14.502  1.00 53.61           H  
ATOM    103 HH12 ARG A   6      -3.847   6.352 -14.348  1.00 53.61           H  
ATOM    104  NH2 ARG A   6      -3.458   6.390 -11.946  1.00 53.61           N  
ATOM    105 HH21 ARG A   6      -3.304   6.466 -10.951  1.00 53.61           H  
ATOM    106 HH22 ARG A   6      -3.351   5.490 -12.392  1.00 53.61           H  
ATOM    107  CZ  ARG A   6      -3.783   7.437 -12.651  1.00 53.61           C  
ATOM    108  N   ARG A   7      -2.792  14.354  -9.767  1.00 67.58           N  
ATOM    109  H   ARG A   7      -3.659  14.480  -9.264  1.00 67.58           H  
ATOM    110  CA  ARG A   7      -1.526  14.683  -9.132  1.00 67.58           C  
ATOM    111  HA  ARG A   7      -1.047  15.491  -9.686  1.00 67.58           H  
ATOM    112  C   ARG A   7      -0.666  13.445  -9.272  1.00 67.58           C  
ATOM    113  CB  ARG A   7      -1.677  15.085  -7.659  1.00 67.58           C  
ATOM    114  HB2 ARG A   7      -2.232  14.316  -7.122  1.00 67.58           H  
ATOM    115  HB3 ARG A   7      -0.678  15.136  -7.226  1.00 67.58           H  
ATOM    116  O   ARG A   7      -1.160  12.326  -9.106  1.00 67.58           O  
ATOM    117  CG  ARG A   7      -2.357  16.447  -7.470  1.00 67.58           C  
ATOM    118  HG2 ARG A   7      -1.906  17.179  -8.140  1.00 67.58           H  
ATOM    119  HG3 ARG A   7      -3.419  16.358  -7.696  1.00 67.58           H  
ATOM    120  CD  ARG A   7      -2.163  16.910  -6.019  1.00 67.58           C  
ATOM    121  HD2 ARG A   7      -1.098  17.042  -5.829  1.00 67.58           H  
ATOM    122  HD3 ARG A   7      -2.530  16.140  -5.341  1.00 67.58           H  
ATOM    123  NE  ARG A   7      -2.866  18.173  -5.751  1.00 67.58           N  
ATOM    124  HE  ARG A   7      -3.467  18.530  -6.481  1.00 67.58           H  
ATOM    125  NH1 ARG A   7      -2.105  18.476  -3.583  1.00 67.58           N  
ATOM    126 HH11 ARG A   7      -1.513  17.658  -3.570  1.00 67.58           H  
ATOM    127 HH12 ARG A   7      -2.108  18.970  -2.702  1.00 67.58           H  
ATOM    128  NH2 ARG A   7      -3.505  19.948  -4.491  1.00 67.58           N  
ATOM    129 HH21 ARG A   7      -3.476  20.431  -3.604  1.00 67.58           H  
ATOM    130 HH22 ARG A   7      -4.097  20.270  -5.243  1.00 67.58           H  
ATOM    131  CZ  ARG A   7      -2.818  18.846  -4.613  1.00 67.58           C  
ATOM    132  N   THR A   8       0.589  13.657  -9.634  1.00 80.08           N  
ATOM    133  H   THR A   8       0.908  14.588  -9.858  1.00 80.08           H  
ATOM    134  CA  THR A   8       1.554  12.571  -9.697  1.00 80.08           C  
ATOM    135  HA  THR A   8       1.268  11.884 -10.494  1.00 80.08           H  
ATOM    136  C   THR A   8       1.521  11.849  -8.359  1.00 80.08           C  
ATOM    137  CB  THR A   8       2.954  13.111  -9.991  1.00 80.08           C  
ATOM    138  HB  THR A   8       3.304  13.715  -9.154  1.00 80.08           H  
ATOM    139  O   THR A   8       1.698  12.474  -7.312  1.00 80.08           O  
ATOM    140  CG2 THR A   8       3.952  11.990 -10.262  1.00 80.08           C  
ATOM    141 HG21 THR A   8       4.044  11.349  -9.386  1.00 80.08           H  
ATOM    142 HG22 THR A   8       3.626  11.390 -11.112  1.00 80.08           H  
ATOM    143 HG23 THR A   8       4.934  12.412 -10.474  1.00 80.08           H  
ATOM    144  OG1 THR A   8       2.903  13.912 -11.151  1.00 80.08           O  
ATOM    145  HG1 THR A   8       3.808  14.036 -11.447  1.00 80.08           H  
ATOM    146  N   LEU A   9       1.218  10.552  -8.392  1.00 89.96           N  
ATOM    147  H   LEU A   9       1.081  10.098  -9.284  1.00 89.96           H  
ATOM    148  CA  LEU A   9       1.227   9.740  -7.186  1.00 89.96           C  
ATOM    149  HA  LEU A   9       0.623  10.234  -6.425  1.00 89.96           H  
ATOM    150  C   LEU A   9       2.664   9.677  -6.666  1.00 89.96           C  
ATOM    151  CB  LEU A   9       0.647   8.341  -7.464  1.00 89.96           C  
ATOM    152  HB2 LEU A   9       1.253   7.864  -8.234  1.00 89.96           H  
ATOM    153  HB3 LEU A   9       0.743   7.744  -6.557  1.00 89.96           H  
ATOM    154  O   LEU A   9       3.607   9.585  -7.451  1.00 89.96           O  
ATOM    155  CG  LEU A   9      -0.829   8.327  -7.907  1.00 89.96           C  
ATOM    156  HG  LEU A   9      -0.936   8.906  -8.824  1.00 89.96           H  
ATOM    157  CD1 LEU A   9      -1.266   6.891  -8.203  1.00 89.96           C  
ATOM    158 HD11 LEU A   9      -1.156   6.280  -7.307  1.00 89.96           H  
ATOM    159 HD12 LEU A   9      -0.640   6.471  -8.990  1.00 89.96           H  
ATOM    160 HD13 LEU A   9      -2.309   6.873  -8.517  1.00 89.96           H  
ATOM    161  CD2 LEU A   9      -1.781   8.899  -6.855  1.00 89.96           C  
ATOM    162 HD21 LEU A   9      -2.809   8.839  -7.214  1.00 89.96           H  
ATOM    163 HD22 LEU A   9      -1.697   8.330  -5.929  1.00 89.96           H  
ATOM    164 HD23 LEU A   9      -1.551   9.949  -6.669  1.00 89.96           H  
ATOM    165  N   VAL A  10       2.817   9.741  -5.348  1.00 94.44           N  
ATOM    166  H   VAL A  10       1.997   9.841  -4.766  1.00 94.44           H  
ATOM    167  CA  VAL A  10       4.096   9.519  -4.674  1.00 94.44           C  
ATOM    168  HA  VAL A  10       4.861   9.323  -5.425  1.00 94.44           H  
ATOM    169  C   VAL A  10       3.934   8.303  -3.761  1.00 94.44           C  
ATOM    170  CB  VAL A  10       4.571  10.763  -3.908  1.00 94.44           C  
ATOM    171  HB  VAL A  10       3.832  11.037  -3.154  1.00 94.44           H  
ATOM    172  O   VAL A  10       3.016   8.306  -2.943  1.00 94.44           O  
ATOM    173  CG1 VAL A  10       5.914  10.492  -3.216  1.00 94.44           C  
ATOM    174 HG11 VAL A  10       5.797   9.726  -2.451  1.00 94.44           H  
ATOM    175 HG12 VAL A  10       6.271  11.401  -2.731  1.00 94.44           H  
ATOM    176 HG13 VAL A  10       6.653  10.162  -3.946  1.00 94.44           H  
ATOM    177  CG2 VAL A  10       4.759  11.949  -4.864  1.00 94.44           C  
ATOM    178 HG21 VAL A  10       5.461  11.686  -5.655  1.00 94.44           H  
ATOM    179 HG22 VAL A  10       3.805  12.224  -5.314  1.00 94.44           H  
ATOM    180 HG23 VAL A  10       5.139  12.811  -4.316  1.00 94.44           H  
ATOM    181  N   PRO A  11       4.763   7.258  -3.893  1.00 96.15           N  
ATOM    182  CA  PRO A  11       5.679   7.022  -5.012  1.00 96.15           C  
ATOM    183  HA  PRO A  11       6.397   7.838  -5.100  1.00 96.15           H  
ATOM    184  C   PRO A  11       4.922   6.872  -6.347  1.00 96.15           C  
ATOM    185  CB  PRO A  11       6.438   5.749  -4.639  1.00 96.15           C  
ATOM    186  HB2 PRO A  11       7.258   5.987  -3.962  1.00 96.15           H  
ATOM    187  HB3 PRO A  11       6.797   5.198  -5.508  1.00 96.15           H  
ATOM    188  O   PRO A  11       3.710   6.650  -6.392  1.00 96.15           O  
ATOM    189  CG  PRO A  11       5.367   4.985  -3.886  1.00 96.15           C  
ATOM    190  HG2 PRO A  11       5.761   4.190  -3.253  1.00 96.15           H  
ATOM    191  HG3 PRO A  11       4.690   4.603  -4.650  1.00 96.15           H  
ATOM    192  CD  PRO A  11       4.657   6.063  -3.081  1.00 96.15           C  
ATOM    193  HD2 PRO A  11       3.615   5.785  -2.926  1.00 96.15           H  
ATOM    194  HD3 PRO A  11       5.163   6.217  -2.128  1.00 96.15           H  
ATOM    195  N   ASP A  12       5.640   6.995  -7.458  1.00 94.23           N  
ATOM    196  H   ASP A  12       6.643   7.099  -7.398  1.00 94.23           H  
ATOM    197  CA  ASP A  12       5.059   6.971  -8.807  1.00 94.23           C  
ATOM    198  HA  ASP A  12       4.127   7.537  -8.784  1.00 94.23           H  
ATOM    199  C   ASP A  12       4.691   5.566  -9.299  1.00 94.23           C  
ATOM    200  CB  ASP A  12       5.988   7.694  -9.788  1.00 94.23           C  
ATOM    201  HB2 ASP A  12       5.483   7.769 -10.751  1.00 94.23           H  
ATOM    202  HB3 ASP A  12       6.146   8.710  -9.427  1.00 94.23           H  
ATOM    203  O   ASP A  12       3.962   5.434 -10.282  1.00 94.23           O  
ATOM    204  CG  ASP A  12       7.359   7.032 -10.006  1.00 94.23           C  
ATOM    205  OD1 ASP A  12       7.724   6.067  -9.285  1.00 94.23           O  
ATOM    206  OD2 ASP A  12       8.089   7.537 -10.881  1.00 94.23           O  
ATOM    207  N   ARG A  13       5.099   4.527  -8.568  1.00 94.41           N  
ATOM    208  H   ARG A  13       5.678   4.742  -7.769  1.00 94.41           H  
ATOM    209  CA  ARG A  13       4.920   3.111  -8.902  1.00 94.41           C  
ATOM    210  HA  ARG A  13       4.070   2.989  -9.573  1.00 94.41           H  
ATOM    211  C   ARG A  13       4.647   2.261  -7.662  1.00 94.41           C  
ATOM    212  CB  ARG A  13       6.167   2.633  -9.662  1.00 94.41           C  
ATOM    213  HB2 ARG A  13       6.294   3.269 -10.538  1.00 94.41           H  
ATOM    214  HB3 ARG A  13       6.003   1.614 -10.011  1.00 94.41           H  
ATOM    215  O   ARG A  13       5.080   2.608  -6.563  1.00 94.41           O  
ATOM    216  CG  ARG A  13       7.450   2.669  -8.818  1.00 94.41           C  
ATOM    217  HG2 ARG A  13       7.416   1.864  -8.083  1.00 94.41           H  
ATOM    218  HG3 ARG A  13       7.539   3.620  -8.293  1.00 94.41           H  
ATOM    219  CD  ARG A  13       8.667   2.486  -9.725  1.00 94.41           C  
ATOM    220  HD2 ARG A  13       8.565   1.542 -10.260  1.00 94.41           H  
ATOM    221  HD3 ARG A  13       8.688   3.291 -10.459  1.00 94.41           H  
ATOM    222  NE  ARG A  13       9.917   2.473  -8.951  1.00 94.41           N  
ATOM    223  HE  ARG A  13      10.254   1.568  -8.658  1.00 94.41           H  
ATOM    224  NH1 ARG A  13      10.239   4.761  -8.823  1.00 94.41           N  
ATOM    225 HH11 ARG A  13       9.328   4.977  -9.205  1.00 94.41           H  
ATOM    226 HH12 ARG A  13      10.805   5.544  -8.530  1.00 94.41           H  
ATOM    227  NH2 ARG A  13      11.682   3.357  -7.862  1.00 94.41           N  
ATOM    228 HH21 ARG A  13      11.874   4.074  -7.178  1.00 94.41           H  
ATOM    229 HH22 ARG A  13      11.959   2.420  -7.605  1.00 94.41           H  
ATOM    230  CZ  ARG A  13      10.601   3.533  -8.563  1.00 94.41           C  
ATOM    231  N   CYS A  14       3.968   1.139  -7.849  1.00 96.69           N  
ATOM    232  H   CYS A  14       3.685   0.918  -8.793  1.00 96.69           H  
ATOM    233  CA  CYS A  14       3.928   0.047  -6.879  1.00 96.69           C  
ATOM    234  HA  CYS A  14       4.189   0.429  -5.891  1.00 96.69           H  
ATOM    235  C   CYS A  14       4.967  -1.027  -7.223  1.00 96.69           C  
ATOM    236  CB  CYS A  14       2.504  -0.506  -6.768  1.00 96.69           C  
ATOM    237  HB2 CYS A  14       1.806   0.322  -6.648  1.00 96.69           H  
ATOM    238  HB3 CYS A  14       2.430  -1.132  -5.878  1.00 96.69           H  
ATOM    239  O   CYS A  14       5.599  -0.985  -8.281  1.00 96.69           O  
ATOM    240  SG  CYS A  14       2.079  -1.509  -8.222  1.00 96.69           S  
ATOM    241  HG  CYS A  14       2.293  -0.596  -9.173  1.00 96.69           H  
ATOM    242  N   LEU A  15       5.153  -1.991  -6.324  1.00 97.16           N  
ATOM    243  H   LEU A  15       4.662  -1.925  -5.444  1.00 97.16           H  
ATOM    244  CA  LEU A  15       6.116  -3.077  -6.481  1.00 97.16           C  
ATOM    245  HA  LEU A  15       7.117  -2.653  -6.560  1.00 97.16           H  
ATOM    246  C   LEU A  15       5.856  -3.865  -7.774  1.00 97.16           C  
ATOM    247  CB  LEU A  15       6.052  -3.924  -5.197  1.00 97.16           C  
ATOM    248  HB2 LEU A  15       6.314  -3.267  -4.368  1.00 97.16           H  
ATOM    249  HB3 LEU A  15       5.031  -4.266  -5.024  1.00 97.16           H  
ATOM    250  O   LEU A  15       6.787  -4.101  -8.544  1.00 97.16           O  
ATOM    251  CG  LEU A  15       7.003  -5.133  -5.181  1.00 97.16           C  
ATOM    252  HG  LEU A  15       7.902  -4.896  -5.750  1.00 97.16           H  
ATOM    253  CD1 LEU A  15       7.409  -5.463  -3.748  1.00 97.16           C  
ATOM    254 HD11 LEU A  15       7.911  -4.603  -3.305  1.00 97.16           H  
ATOM    255 HD12 LEU A  15       6.524  -5.699  -3.156  1.00 97.16           H  
ATOM    256 HD13 LEU A  15       8.093  -6.312  -3.736  1.00 97.16           H  
ATOM    257  CD2 LEU A  15       6.349  -6.383  -5.768  1.00 97.16           C  
ATOM    258 HD21 LEU A  15       7.021  -7.233  -5.653  1.00 97.16           H  
ATOM    259 HD22 LEU A  15       6.147  -6.255  -6.831  1.00 97.16           H  
ATOM    260 HD23 LEU A  15       5.419  -6.598  -5.241  1.00 97.16           H  
ATOM    261  N   ILE A  16       4.591  -4.182  -8.060  1.00 97.08           N  
ATOM    262  H   ILE A  16       3.885  -3.920  -7.387  1.00 97.08           H  
ATOM    263  CA  ILE A  16       4.173  -4.969  -9.231  1.00 97.08           C  
ATOM    264  HA  ILE A  16       4.670  -5.938  -9.196  1.00 97.08           H  
ATOM    265  C   ILE A  16       4.590  -4.313 -10.552  1.00 97.08           C  
ATOM    266  CB  ILE A  16       2.644  -5.193  -9.187  1.00 97.08           C  
ATOM    267  HB  ILE A  16       2.158  -4.220  -9.260  1.00 97.08           H  
ATOM    268  O   ILE A  16       5.030  -5.009 -11.463  1.00 97.08           O  
ATOM    269  CG1 ILE A  16       2.168  -5.837  -7.864  1.00 97.08           C  
ATOM    270 HG12 ILE A  16       1.089  -5.983  -7.915  1.00 97.08           H  
ATOM    271 HG13 ILE A  16       2.351  -5.150  -7.039  1.00 97.08           H  
ATOM    272  CG2 ILE A  16       2.157  -6.021 -10.387  1.00 97.08           C  
ATOM    273 HG21 ILE A  16       2.677  -6.978 -10.434  1.00 97.08           H  
ATOM    274 HG22 ILE A  16       1.082  -6.185 -10.305  1.00 97.08           H  
ATOM    275 HG23 ILE A  16       2.335  -5.476 -11.314  1.00 97.08           H  
ATOM    276  CD1 ILE A  16       2.826  -7.180  -7.524  1.00 97.08           C  
ATOM    277 HD11 ILE A  16       3.900  -7.055  -7.385  1.00 97.08           H  
ATOM    278 HD12 ILE A  16       2.399  -7.556  -6.594  1.00 97.08           H  
ATOM    279 HD13 ILE A  16       2.642  -7.905  -8.316  1.00 97.08           H  
ATOM    280  N   ASP A  17       4.536  -2.979 -10.646  1.00 95.40           N  
ATOM    281  H   ASP A  17       4.201  -2.459  -9.847  1.00 95.40           H  
ATOM    282  CA  ASP A  17       4.870  -2.229 -11.870  1.00 95.40           C  
ATOM    283  HA  ASP A  17       4.204  -2.545 -12.673  1.00 95.40           H  
ATOM    284  C   ASP A  17       6.321  -2.459 -12.339  1.00 95.40           C  
ATOM    285  CB  ASP A  17       4.677  -0.719 -11.631  1.00 95.40           C  
ATOM    286  HB2 ASP A  17       4.967  -0.183 -12.534  1.00 95.40           H  
ATOM    287  HB3 ASP A  17       5.352  -0.407 -10.834  1.00 95.40           H  
ATOM    288  O   ASP A  17       6.671  -2.196 -13.489  1.00 95.40           O  
ATOM    289  CG  ASP A  17       3.245  -0.298 -11.281  1.00 95.40           C  
ATOM    290  OD1 ASP A  17       2.295  -0.886 -11.832  1.00 95.40           O  
ATOM    291  OD2 ASP A  17       3.088   0.629 -10.446  1.00 95.40           O  
ATOM    292  N   SER A  18       7.183  -2.925 -11.436  1.00 94.37           N  
ATOM    293  H   SER A  18       6.803  -3.169 -10.532  1.00 94.37           H  
ATOM    294  CA  SER A  18       8.617  -3.101 -11.660  1.00 94.37           C  
ATOM    295  HA  SER A  18       8.905  -2.548 -12.554  1.00 94.37           H  
ATOM    296  C   SER A  18       9.057  -4.555 -11.876  1.00 94.37           C  
ATOM    297  CB  SER A  18       9.344  -2.490 -10.477  1.00 94.37           C  
ATOM    298  HB2 SER A  18      10.404  -2.398 -10.717  1.00 94.37           H  
ATOM    299  HB3 SER A  18       8.942  -1.500 -10.262  1.00 94.37           H  
ATOM    300  O   SER A  18      10.262  -4.808 -12.028  1.00 94.37           O  
ATOM    301  OG  SER A  18       9.193  -3.324  -9.356  1.00 94.37           O  
ATOM    302  HG  SER A  18       8.271  -3.510  -9.163  1.00 94.37           H  
ATOM    303  N   LEU A  19       8.104  -5.489 -11.854  1.00 97.39           N  
ATOM    304  H   LEU A  19       7.145  -5.187 -11.761  1.00 97.39           H  
ATOM    305  CA  LEU A  19       8.318  -6.918 -12.068  1.00 97.39           C  
ATOM    306  HA  LEU A  19       9.350  -7.178 -11.832  1.00 97.39           H  
ATOM    307  C   LEU A  19       8.115  -7.303 -13.542  1.00 97.39           C  
ATOM    308  CB  LEU A  19       7.410  -7.724 -11.118  1.00 97.39           C  
ATOM    309  HB2 LEU A  19       6.369  -7.497 -11.351  1.00 97.39           H  
ATOM    310  HB3 LEU A  19       7.568  -8.784 -11.314  1.00 97.39           H  
ATOM    311  O   LEU A  19       7.726  -6.487 -14.386  1.00 97.39           O  
ATOM    312  CG  LEU A  19       7.641  -7.491  -9.612  1.00 97.39           C  
ATOM    313  HG  LEU A  19       7.349  -6.471  -9.359  1.00 97.39           H  
ATOM    314  CD1 LEU A  19       6.761  -8.452  -8.811  1.00 97.39           C  
ATOM    315 HD11 LEU A  19       6.952  -8.340  -7.743  1.00 97.39           H  
ATOM    316 HD12 LEU A  19       6.989  -9.479  -9.093  1.00 97.39           H  
ATOM    317 HD13 LEU A  19       5.710  -8.245  -9.009  1.00 97.39           H  
ATOM    318  CD2 LEU A  19       9.095  -7.695  -9.179  1.00 97.39           C  
ATOM    319 HD21 LEU A  19       9.732  -6.940  -9.641  1.00 97.39           H  
ATOM    320 HD22 LEU A  19       9.429  -8.688  -9.479  1.00 97.39           H  
ATOM    321 HD23 LEU A  19       9.174  -7.605  -8.095  1.00 97.39           H  
ATOM    322  N   SER A  20       8.436  -8.551 -13.863  1.00 97.58           N  
ATOM    323  H   SER A  20       8.774  -9.154 -13.127  1.00 97.58           H  
ATOM    324  CA  SER A  20       8.356  -9.137 -15.199  1.00 97.58           C  
ATOM    325  HA  SER A  20       7.835  -8.450 -15.866  1.00 97.58           H  
ATOM    326  C   SER A  20       7.572 -10.446 -15.201  1.00 97.58           C  
ATOM    327  CB  SER A  20       9.765  -9.358 -15.755  1.00 97.58           C  
ATOM    328  HB2 SER A  20      10.318 -10.026 -15.096  1.00 97.58           H  
ATOM    329  HB3 SER A  20       9.708  -9.805 -16.748  1.00 97.58           H  
ATOM    330  O   SER A  20       7.345 -11.068 -14.169  1.00 97.58           O  
ATOM    331  OG  SER A  20      10.420  -8.104 -15.837  1.00 97.58           O  
ATOM    332  HG  SER A  20      10.527  -7.834 -14.922  1.00 97.58           H  
ATOM    333  N   GLU A  21       7.144 -10.867 -16.390  1.00 98.12           N  
ATOM    334  H   GLU A  21       7.433 -10.373 -17.222  1.00 98.12           H  
ATOM    335  CA  GLU A  21       6.558 -12.196 -16.579  1.00 98.12           C  
ATOM    336  HA  GLU A  21       5.672 -12.294 -15.952  1.00 98.12           H  
ATOM    337  C   GLU A  21       7.571 -13.267 -16.147  1.00 98.12           C  
ATOM    338  CB  GLU A  21       6.150 -12.386 -18.049  1.00 98.12           C  
ATOM    339  HB2 GLU A  21       5.760 -13.396 -18.182  1.00 98.12           H  
ATOM    340  HB3 GLU A  21       7.033 -12.264 -18.675  1.00 98.12           H  
ATOM    341  O   GLU A  21       8.754 -13.173 -16.475  1.00 98.12           O  
ATOM    342  CG  GLU A  21       5.075 -11.373 -18.478  1.00 98.12           C  
ATOM    343  HG2 GLU A  21       5.429 -10.365 -18.261  1.00 98.12           H  
ATOM    344  HG3 GLU A  21       4.179 -11.539 -17.880  1.00 98.12           H  
ATOM    345  CD  GLU A  21       4.718 -11.412 -19.972  1.00 98.12           C  
ATOM    346  OE1 GLU A  21       3.810 -10.618 -20.333  1.00 98.12           O  
ATOM    347  OE2 GLU A  21       5.377 -12.127 -20.755  1.00 98.12           O  
ATOM    348  N   GLY A  22       7.103 -14.264 -15.399  1.00 98.00           N  
ATOM    349  H   GLY A  22       6.116 -14.277 -15.187  1.00 98.00           H  
ATOM    350  CA  GLY A  22       7.923 -15.294 -14.765  1.00 98.00           C  
ATOM    351  HA2 GLY A  22       7.376 -16.236 -14.780  1.00 98.00           H  
ATOM    352  HA3 GLY A  22       8.845 -15.423 -15.331  1.00 98.00           H  
ATOM    353  C   GLY A  22       8.312 -15.000 -13.312  1.00 98.00           C  
ATOM    354  O   GLY A  22       8.610 -15.950 -12.590  1.00 98.00           O  
ATOM    355  N   ASP A  23       8.261 -13.742 -12.858  1.00 97.98           N  
ATOM    356  H   ASP A  23       8.022 -12.989 -13.487  1.00 97.98           H  
ATOM    357  CA  ASP A  23       8.516 -13.416 -11.449  1.00 97.98           C  
ATOM    358  HA  ASP A  23       9.461 -13.876 -11.160  1.00 97.98           H  
ATOM    359  C   ASP A  23       7.416 -14.009 -10.548  1.00 97.98           C  
ATOM    360  CB  ASP A  23       8.653 -11.896 -11.218  1.00 97.98           C  
ATOM    361  HB2 ASP A  23       8.693 -11.716 -10.143  1.00 97.98           H  
ATOM    362  HB3 ASP A  23       7.756 -11.400 -11.589  1.00 97.98           H  
ATOM    363  O   ASP A  23       6.264 -14.193 -10.961  1.00 97.98           O  
ATOM    364  CG  ASP A  23       9.898 -11.239 -11.838  1.00 97.98           C  
ATOM    365  OD1 ASP A  23      10.872 -11.949 -12.167  1.00 97.98           O  
ATOM    366  OD2 ASP A  23       9.881  -9.989 -11.989  1.00 97.98           O  
ATOM    367  N   VAL A  24       7.763 -14.287  -9.289  1.00 97.06           N  
ATOM    368  H   VAL A  24       8.707 -14.081  -8.997  1.00 97.06           H  
ATOM    369  CA  VAL A  24       6.817 -14.750  -8.265  1.00 97.06           C  
ATOM    370  HA  VAL A  24       5.821 -14.825  -8.702  1.00 97.06           H  
ATOM    371  C   VAL A  24       6.759 -13.719  -7.153  1.00 97.06           C  
ATOM    372  CB  VAL A  24       7.179 -16.143  -7.720  1.00 97.06           C  
ATOM    373  HB  VAL A  24       8.171 -16.118  -7.269  1.00 97.06           H  
ATOM    374  O   VAL A  24       7.754 -13.457  -6.485  1.00 97.06           O  
ATOM    375  CG1 VAL A  24       6.164 -16.600  -6.660  1.00 97.06           C  
ATOM    376 HG11 VAL A  24       5.156 -16.589  -7.074  1.00 97.06           H  
ATOM    377 HG12 VAL A  24       6.409 -17.610  -6.330  1.00 97.06           H  
ATOM    378 HG13 VAL A  24       6.206 -15.945  -5.790  1.00 97.06           H  
ATOM    379  CG2 VAL A  24       7.178 -17.186  -8.846  1.00 97.06           C  
ATOM    380 HG21 VAL A  24       7.375 -18.177  -8.438  1.00 97.06           H  
ATOM    381 HG22 VAL A  24       6.217 -17.178  -9.360  1.00 97.06           H  
ATOM    382 HG23 VAL A  24       7.962 -16.951  -9.567  1.00 97.06           H  
ATOM    383  N   VAL A  25       5.581 -13.142  -6.935  1.00 96.92           N  
ATOM    384  H   VAL A  25       4.795 -13.441  -7.494  1.00 96.92           H  
ATOM    385  CA  VAL A  25       5.341 -12.182  -5.854  1.00 96.92           C  
ATOM    386  HA  VAL A  25       6.303 -11.886  -5.434  1.00 96.92           H  
ATOM    387  C   VAL A  25       4.563 -12.855  -4.728  1.00 96.92           C  
ATOM    388  CB  VAL A  25       4.703 -10.892  -6.401  1.00 96.92           C  
ATOM    389  HB  VAL A  25       5.347 -10.526  -7.201  1.00 96.92           H  
ATOM    390  O   VAL A  25       3.559 -13.526  -4.972  1.00 96.92           O  
ATOM    391  CG1 VAL A  25       3.304 -11.068  -6.993  1.00 96.92           C  
ATOM    392 HG11 VAL A  25       2.993 -10.140  -7.473  1.00 96.92           H  
ATOM    393 HG12 VAL A  25       3.318 -11.853  -7.748  1.00 96.92           H  
ATOM    394 HG13 VAL A  25       2.595 -11.312  -6.202  1.00 96.92           H  
ATOM    395  CG2 VAL A  25       4.639  -9.793  -5.341  1.00 96.92           C  
ATOM    396 HG21 VAL A  25       5.649  -9.562  -4.999  1.00 96.92           H  
ATOM    397 HG22 VAL A  25       4.219  -8.887  -5.778  1.00 96.92           H  
ATOM    398 HG23 VAL A  25       4.025 -10.107  -4.497  1.00 96.92           H  
ATOM    399  N   LEU A  26       5.022 -12.685  -3.490  1.00 96.81           N  
ATOM    400  H   LEU A  26       5.821 -12.084  -3.350  1.00 96.81           H  
ATOM    401  CA  LEU A  26       4.285 -13.124  -2.308  1.00 96.81           C  
ATOM    402  HA  LEU A  26       3.765 -14.056  -2.531  1.00 96.81           H  
ATOM    403  C   LEU A  26       3.233 -12.073  -1.964  1.00 96.81           C  
ATOM    404  CB  LEU A  26       5.240 -13.361  -1.130  1.00 96.81           C  
ATOM    405  HB2 LEU A  26       4.639 -13.618  -0.258  1.00 96.81           H  
ATOM    406  HB3 LEU A  26       5.768 -12.430  -0.926  1.00 96.81           H  
ATOM    407  O   LEU A  26       3.526 -10.879  -1.978  1.00 96.81           O  
ATOM    408  CG  LEU A  26       6.289 -14.465  -1.334  1.00 96.81           C  
ATOM    409  HG  LEU A  26       6.949 -14.193  -2.158  1.00 96.81           H  
ATOM    410  CD1 LEU A  26       7.129 -14.601  -0.064  1.00 96.81           C  
ATOM    411 HD11 LEU A  26       7.908 -15.348  -0.213  1.00 96.81           H  
ATOM    412 HD12 LEU A  26       7.611 -13.651   0.168  1.00 96.81           H  
ATOM    413 HD13 LEU A  26       6.507 -14.904   0.778  1.00 96.81           H  
ATOM    414  CD2 LEU A  26       5.647 -15.816  -1.640  1.00 96.81           C  
ATOM    415 HD21 LEU A  26       5.162 -15.775  -2.616  1.00 96.81           H  
ATOM    416 HD22 LEU A  26       4.916 -16.070  -0.872  1.00 96.81           H  
ATOM    417 HD23 LEU A  26       6.420 -16.583  -1.671  1.00 96.81           H  
ATOM    418  N   VAL A  27       2.012 -12.502  -1.658  1.00 96.81           N  
ATOM    419  H   VAL A  27       1.837 -13.496  -1.697  1.00 96.81           H  
ATOM    420  CA  VAL A  27       0.864 -11.619  -1.432  1.00 96.81           C  
ATOM    421  HA  VAL A  27       1.228 -10.607  -1.249  1.00 96.81           H  
ATOM    422  C   VAL A  27       0.092 -12.068  -0.198  1.00 96.81           C  
ATOM    423  CB  VAL A  27      -0.033 -11.577  -2.685  1.00 96.81           C  
ATOM    424  HB  VAL A  27      -0.352 -12.589  -2.935  1.00 96.81           H  
ATOM    425  O   VAL A  27      -0.182 -13.249  -0.039  1.00 96.81           O  
ATOM    426  CG1 VAL A  27      -1.278 -10.709  -2.507  1.00 96.81           C  
ATOM    427 HG11 VAL A  27      -0.958  -9.679  -2.347  1.00 96.81           H  
ATOM    428 HG12 VAL A  27      -1.890 -10.758  -3.408  1.00 96.81           H  
ATOM    429 HG13 VAL A  27      -1.879 -11.062  -1.669  1.00 96.81           H  
ATOM    430  CG2 VAL A  27       0.728 -10.981  -3.878  1.00 96.81           C  
ATOM    431 HG21 VAL A  27       1.141 -10.007  -3.612  1.00 96.81           H  
ATOM    432 HG22 VAL A  27       1.539 -11.650  -4.163  1.00 96.81           H  
ATOM    433 HG23 VAL A  27       0.059 -10.870  -4.731  1.00 96.81           H  
ATOM    434  N   SER A  28      -0.287 -11.126   0.662  1.00 96.44           N  
ATOM    435  H   SER A  28      -0.070 -10.169   0.423  1.00 96.44           H  
ATOM    436  CA  SER A  28      -1.171 -11.351   1.816  1.00 96.44           C  
ATOM    437  HA  SER A  28      -1.392 -12.413   1.923  1.00 96.44           H  
ATOM    438  C   SER A  28      -2.468 -10.609   1.561  1.00 96.44           C  
ATOM    439  CB  SER A  28      -0.503 -10.886   3.112  1.00 96.44           C  
ATOM    440  HB2 SER A  28       0.341 -11.548   3.304  1.00 96.44           H  
ATOM    441  HB3 SER A  28      -0.143  -9.865   2.986  1.00 96.44           H  
ATOM    442  O   SER A  28      -2.444  -9.401   1.315  1.00 96.44           O  
ATOM    443  OG  SER A  28      -1.349 -10.931   4.240  1.00 96.44           O  
ATOM    444  HG  SER A  28      -1.609 -10.032   4.453  1.00 96.44           H  
ATOM    445  N   VAL A  29      -3.583 -11.336   1.552  1.00 96.90           N  
ATOM    446  H   VAL A  29      -3.512 -12.318   1.777  1.00 96.90           H  
ATOM    447  CA  VAL A  29      -4.910 -10.783   1.270  1.00 96.90           C  
ATOM    448  HA  VAL A  29      -4.819 -10.026   0.491  1.00 96.90           H  
ATOM    449  C   VAL A  29      -5.446 -10.108   2.531  1.00 96.90           C  
ATOM    450  CB  VAL A  29      -5.864 -11.884   0.762  1.00 96.90           C  
ATOM    451  HB  VAL A  29      -6.058 -12.598   1.563  1.00 96.90           H  
ATOM    452  O   VAL A  29      -5.779 -10.790   3.496  1.00 96.90           O  
ATOM    453  CG1 VAL A  29      -7.187 -11.264   0.304  1.00 96.90           C  
ATOM    454 HG11 VAL A  29      -7.884 -12.054   0.023  1.00 96.90           H  
ATOM    455 HG12 VAL A  29      -7.637 -10.669   1.098  1.00 96.90           H  
ATOM    456 HG13 VAL A  29      -6.995 -10.633  -0.563  1.00 96.90           H  
ATOM    457  CG2 VAL A  29      -5.292 -12.645  -0.445  1.00 96.90           C  
ATOM    458 HG21 VAL A  29      -4.389 -13.184  -0.159  1.00 96.90           H  
ATOM    459 HG22 VAL A  29      -6.021 -13.378  -0.789  1.00 96.90           H  
ATOM    460 HG23 VAL A  29      -5.059 -11.954  -1.255  1.00 96.90           H  
ATOM    461  N   GLU A  30      -5.539  -8.777   2.542  1.00 95.80           N  
ATOM    462  H   GLU A  30      -5.298  -8.256   1.712  1.00 95.80           H  
ATOM    463  CA  GLU A  30      -5.811  -8.021   3.776  1.00 95.80           C  
ATOM    464  HA  GLU A  30      -5.565  -8.632   4.644  1.00 95.80           H  
ATOM    465  C   GLU A  30      -7.289  -7.638   3.920  1.00 95.80           C  
ATOM    466  CB  GLU A  30      -4.928  -6.762   3.845  1.00 95.80           C  
ATOM    467  HB2 GLU A  30      -5.174  -6.111   3.007  1.00 95.80           H  
ATOM    468  HB3 GLU A  30      -5.166  -6.214   4.757  1.00 95.80           H  
ATOM    469  O   GLU A  30      -7.904  -7.913   4.946  1.00 95.80           O  
ATOM    470  CG  GLU A  30      -3.412  -7.025   3.805  1.00 95.80           C  
ATOM    471  HG2 GLU A  30      -3.162  -7.532   2.874  1.00 95.80           H  
ATOM    472  HG3 GLU A  30      -2.908  -6.060   3.777  1.00 95.80           H  
ATOM    473  CD  GLU A  30      -2.851  -7.811   5.002  1.00 95.80           C  
ATOM    474  OE1 GLU A  30      -1.787  -8.457   4.829  1.00 95.80           O  
ATOM    475  OE2 GLU A  30      -3.402  -7.704   6.118  1.00 95.80           O  
ATOM    476  N   LEU A  31      -7.877  -6.998   2.905  1.00 97.16           N  
ATOM    477  H   LEU A  31      -7.332  -6.830   2.071  1.00 97.16           H  
ATOM    478  CA  LEU A  31      -9.240  -6.455   2.966  1.00 97.16           C  
ATOM    479  HA  LEU A  31      -9.840  -7.058   3.648  1.00 97.16           H  
ATOM    480  C   LEU A  31      -9.927  -6.511   1.604  1.00 97.16           C  
ATOM    481  CB  LEU A  31      -9.203  -4.997   3.470  1.00 97.16           C  
ATOM    482  HB2 LEU A  31     -10.174  -4.535   3.292  1.00 97.16           H  
ATOM    483  HB3 LEU A  31      -8.467  -4.452   2.879  1.00 97.16           H  
ATOM    484  O   LEU A  31      -9.275  -6.536   0.562  1.00 97.16           O  
ATOM    485  CG  LEU A  31      -8.869  -4.821   4.964  1.00 97.16           C  
ATOM    486  HG  LEU A  31      -7.913  -5.291   5.195  1.00 97.16           H  
ATOM    487  CD1 LEU A  31      -8.733  -3.331   5.280  1.00 97.16           C  
ATOM    488 HD11 LEU A  31      -9.672  -2.819   5.070  1.00 97.16           H  
ATOM    489 HD12 LEU A  31      -7.938  -2.908   4.666  1.00 97.16           H  
ATOM    490 HD13 LEU A  31      -8.472  -3.204   6.331  1.00 97.16           H  
ATOM    491  CD2 LEU A  31      -9.958  -5.403   5.873  1.00 97.16           C  
ATOM    492 HD21 LEU A  31      -9.993  -6.487   5.765  1.00 97.16           H  
ATOM    493 HD22 LEU A  31      -9.727  -5.178   6.914  1.00 97.16           H  
ATOM    494 HD23 LEU A  31     -10.930  -4.983   5.616  1.00 97.16           H  
ATOM    495  N   LYS A  32     -11.262  -6.468   1.584  1.00 97.17           N  
ATOM    496  H   LYS A  32     -11.748  -6.350   2.462  1.00 97.17           H  
ATOM    497  CA  LYS A  32     -12.005  -6.305   0.325  1.00 97.17           C  
ATOM    498  HA  LYS A  32     -11.653  -7.047  -0.392  1.00 97.17           H  
ATOM    499  C   LYS A  32     -11.727  -4.926  -0.266  1.00 97.17           C  
ATOM    500  CB  LYS A  32     -13.506  -6.513   0.548  1.00 97.17           C  
ATOM    501  HB2 LYS A  32     -13.841  -5.902   1.386  1.00 97.17           H  
ATOM    502  HB3 LYS A  32     -14.043  -6.203  -0.348  1.00 97.17           H  
ATOM    503  O   LYS A  32     -11.770  -3.920   0.437  1.00 97.17           O  
ATOM    504  CG  LYS A  32     -13.815  -7.988   0.816  1.00 97.17           C  
ATOM    505  HG2 LYS A  32     -13.505  -8.574  -0.049  1.00 97.17           H  
ATOM    506  HG3 LYS A  32     -13.265  -8.329   1.693  1.00 97.17           H  
ATOM    507  CD  LYS A  32     -15.312  -8.196   1.048  1.00 97.17           C  
ATOM    508  HD2 LYS A  32     -15.615  -7.632   1.930  1.00 97.17           H  
ATOM    509  HD3 LYS A  32     -15.870  -7.842   0.181  1.00 97.17           H  
ATOM    510  CE  LYS A  32     -15.558  -9.690   1.263  1.00 97.17           C  
ATOM    511  HE2 LYS A  32     -15.221 -10.233   0.380  1.00 97.17           H  
ATOM    512  HE3 LYS A  32     -14.947 -10.021   2.103  1.00 97.17           H  
ATOM    513  NZ  LYS A  32     -16.986  -9.967   1.530  1.00 97.17           N  
ATOM    514  HZ1 LYS A  32     -17.548  -9.670   0.745  1.00 97.17           H  
ATOM    515  HZ2 LYS A  32     -17.273  -9.467   2.359  1.00 97.17           H  
ATOM    516  HZ3 LYS A  32     -17.118 -10.957   1.678  1.00 97.17           H  
ATOM    517  N   ALA A  33     -11.527  -4.849  -1.580  1.00 96.01           N  
ATOM    518  H   ALA A  33     -11.523  -5.701  -2.121  1.00 96.01           H  
ATOM    519  CA  ALA A  33     -11.272  -3.582  -2.267  1.00 96.01           C  
ATOM    520  HA  ALA A  33     -10.388  -3.119  -1.829  1.00 96.01           H  
ATOM    521  C   ALA A  33     -12.412  -2.564  -2.081  1.00 96.01           C  
ATOM    522  CB  ALA A  33     -10.975  -3.889  -3.738  1.00 96.01           C  
ATOM    523  HB1 ALA A  33     -10.120  -4.562  -3.811  1.00 96.01           H  
ATOM    524  HB2 ALA A  33     -11.841  -4.355  -4.207  1.00 96.01           H  
ATOM    525  HB3 ALA A  33     -10.735  -2.967  -4.269  1.00 96.01           H  
ATOM    526  O   ALA A  33     -12.160  -1.369  -1.922  1.00 96.01           O  
ATOM    527  N   SER A  34     -13.654  -3.047  -1.966  1.00 93.40           N  
ATOM    528  H   SER A  34     -13.786  -4.045  -2.057  1.00 93.40           H  
ATOM    529  CA  SER A  34     -14.836  -2.234  -1.649  1.00 93.40           C  
ATOM    530  HA  SER A  34     -14.948  -1.473  -2.422  1.00 93.40           H  
ATOM    531  C   SER A  34     -14.759  -1.503  -0.303  1.00 93.40           C  
ATOM    532  CB  SER A  34     -16.083  -3.124  -1.659  1.00 93.40           C  
ATOM    533  HB2 SER A  34     -16.955  -2.533  -1.380  1.00 93.40           H  
ATOM    534  HB3 SER A  34     -16.234  -3.506  -2.668  1.00 93.40           H  
ATOM    535  O   SER A  34     -15.485  -0.536  -0.097  1.00 93.40           O  
ATOM    536  OG  SER A  34     -15.947  -4.223  -0.771  1.00 93.40           O  
ATOM    537  HG  SER A  34     -15.915  -3.900   0.133  1.00 93.40           H  
ATOM    538  N   GLU A  35     -13.901  -1.949   0.614  1.00 92.80           N  
ATOM    539  H   GLU A  35     -13.311  -2.737   0.388  1.00 92.80           H  
ATOM    540  CA  GLU A  35     -13.695  -1.353   1.942  1.00 92.80           C  
ATOM    541  HA  GLU A  35     -14.573  -0.772   2.223  1.00 92.80           H  
ATOM    542  C   GLU A  35     -12.502  -0.380   1.959  1.00 92.80           C  
ATOM    543  CB  GLU A  35     -13.528  -2.478   2.980  1.00 92.80           C  
ATOM    544  HB2 GLU A  35     -13.339  -2.039   3.959  1.00 92.80           H  
ATOM    545  HB3 GLU A  35     -12.665  -3.084   2.705  1.00 92.80           H  
ATOM    546  O   GLU A  35     -12.219   0.247   2.974  1.00 92.80           O  
ATOM    547  CG  GLU A  35     -14.784  -3.368   3.075  1.00 92.80           C  
ATOM    548  HG2 GLU A  35     -15.087  -3.681   2.076  1.00 92.80           H  
ATOM    549  HG3 GLU A  35     -15.597  -2.774   3.492  1.00 92.80           H  
ATOM    550  CD  GLU A  35     -14.591  -4.639   3.917  1.00 92.80           C  
ATOM    551  OE1 GLU A  35     -15.558  -5.438   3.944  1.00 92.80           O  
ATOM    552  OE2 GLU A  35     -13.482  -4.855   4.449  1.00 92.80           O  
ATOM    553  N   CYS A  36     -11.802  -0.223   0.831  1.00 94.82           N  
ATOM    554  H   CYS A  36     -12.097  -0.755   0.024  1.00 94.82           H  
ATOM    555  CA  CYS A  36     -10.531   0.496   0.726  1.00 94.82           C  
ATOM    556  HA  CYS A  36     -10.294   0.942   1.692  1.00 94.82           H  
ATOM    557  C   CYS A  36     -10.592   1.665  -0.271  1.00 94.82           C  
ATOM    558  CB  CYS A  36      -9.434  -0.520   0.404  1.00 94.82           C  
ATOM    559  HB2 CYS A  36      -8.509  -0.002   0.149  1.00 94.82           H  
ATOM    560  HB3 CYS A  36      -9.742  -1.133  -0.443  1.00 94.82           H  
ATOM    561  O   CYS A  36      -9.644   1.910  -1.021  1.00 94.82           O  
ATOM    562  SG  CYS A  36      -9.110  -1.577   1.842  1.00 94.82           S  
ATOM    563  HG  CYS A  36     -10.377  -1.880   2.142  1.00 94.82           H  
ATOM    564  N   CYS A  37     -11.722   2.380  -0.298  1.00 93.16           N  
ATOM    565  H   CYS A  37     -12.442   2.113   0.358  1.00 93.16           H  
ATOM    566  CA  CYS A  37     -11.927   3.602  -1.088  1.00 93.16           C  
ATOM    567  HA  CYS A  37     -12.997   3.809  -1.100  1.00 93.16           H  
ATOM    568  C   CYS A  37     -11.521   3.477  -2.566  1.00 93.16           C  
ATOM    569  CB  CYS A  37     -11.232   4.790  -0.399  1.00 93.16           C  
ATOM    570  HB2 CYS A  37     -10.165   4.585  -0.324  1.00 93.16           H  
ATOM    571  HB3 CYS A  37     -11.364   5.689  -1.001  1.00 93.16           H  
ATOM    572  O   CYS A  37     -11.032   4.435  -3.150  1.00 93.16           O  
ATOM    573  SG  CYS A  37     -11.916   5.084   1.255  1.00 93.16           S  
ATOM    574  HG  CYS A  37     -13.174   5.331   0.881  1.00 93.16           H  
ATOM    575  N   THR A  38     -11.687   2.309  -3.183  1.00 93.28           N  
ATOM    576  H   THR A  38     -12.092   1.537  -2.673  1.00 93.28           H  
ATOM    577  CA  THR A  38     -11.385   2.095  -4.601  1.00 93.28           C  
ATOM    578  HA  THR A  38     -11.191   3.057  -5.075  1.00 93.28           H  
ATOM    579  C   THR A  38     -12.592   1.498  -5.311  1.00 93.28           C  
ATOM    580  CB  THR A  38     -10.108   1.260  -4.799  1.00 93.28           C  
ATOM    581  HB  THR A  38      -9.266   1.803  -4.370  1.00 93.28           H  
ATOM    582  O   THR A  38     -13.399   0.787  -4.715  1.00 93.28           O  
ATOM    583  CG2 THR A  38     -10.167  -0.129  -4.168  1.00 93.28           C  
ATOM    584 HG21 THR A  38     -10.208  -0.038  -3.083  1.00 93.28           H  
ATOM    585 HG22 THR A  38      -9.275  -0.697  -4.434  1.00 93.28           H  
ATOM    586 HG23 THR A  38     -11.049  -0.665  -4.518  1.00 93.28           H  
ATOM    587  OG1 THR A  38      -9.872   1.091  -6.180  1.00 93.28           O  
ATOM    588  HG1 THR A  38      -8.931   0.951  -6.309  1.00 93.28           H  
ATOM    589  N   LYS A  39     -12.714   1.790  -6.608  1.00 91.88           N  
ATOM    590  H   LYS A  39     -11.998   2.375  -7.013  1.00 91.88           H  
ATOM    591  CA  LYS A  39     -13.694   1.150  -7.500  1.00 91.88           C  
ATOM    592  HA  LYS A  39     -14.577   0.880  -6.922  1.00 91.88           H  
ATOM    593  C   LYS A  39     -13.185  -0.166  -8.089  1.00 91.88           C  
ATOM    594  CB  LYS A  39     -14.106   2.130  -8.604  1.00 91.88           C  
ATOM    595  HB2 LYS A  39     -13.215   2.534  -9.086  1.00 91.88           H  
ATOM    596  HB3 LYS A  39     -14.696   1.603  -9.354  1.00 91.88           H  
ATOM    597  O   LYS A  39     -13.922  -0.825  -8.818  1.00 91.88           O  
ATOM    598  CG  LYS A  39     -14.958   3.267  -8.037  1.00 91.88           C  
ATOM    599  HG2 LYS A  39     -14.397   3.802  -7.271  1.00 91.88           H  
ATOM    600  HG3 LYS A  39     -15.859   2.850  -7.588  1.00 91.88           H  
ATOM    601  CD  LYS A  39     -15.350   4.242  -9.148  1.00 91.88           C  
ATOM    602  HD2 LYS A  39     -15.906   3.724  -9.930  1.00 91.88           H  
ATOM    603  HD3 LYS A  39     -14.437   4.660  -9.572  1.00 91.88           H  
ATOM    604  CE  LYS A  39     -16.217   5.344  -8.533  1.00 91.88           C  
ATOM    605  HE2 LYS A  39     -15.996   5.383  -7.466  1.00 91.88           H  
ATOM    606  HE3 LYS A  39     -17.272   5.100  -8.656  1.00 91.88           H  
ATOM    607  NZ  LYS A  39     -15.883   6.663  -9.099  1.00 91.88           N  
ATOM    608  HZ1 LYS A  39     -14.920   6.809  -8.831  1.00 91.88           H  
ATOM    609  HZ2 LYS A  39     -15.962   6.696 -10.105  1.00 91.88           H  
ATOM    610  HZ3 LYS A  39     -16.392   7.395  -8.624  1.00 91.88           H  
ATOM    611  N   GLN A  40     -11.930  -0.528  -7.824  1.00 92.25           N  
ATOM    612  H   GLN A  40     -11.391   0.037  -7.184  1.00 92.25           H  
ATOM    613  CA  GLN A  40     -11.383  -1.821  -8.223  1.00 92.25           C  
ATOM    614  HA  GLN A  40     -11.535  -1.950  -9.294  1.00 92.25           H  
ATOM    615  C   GLN A  40     -12.133  -2.950  -7.498  1.00 92.25           C  
ATOM    616  CB  GLN A  40      -9.873  -1.873  -7.936  1.00 92.25           C  
ATOM    617  HB2 GLN A  40      -9.508  -2.872  -8.175  1.00 92.25           H  
ATOM    618  HB3 GLN A  40      -9.708  -1.692  -6.874  1.00 92.25           H  
ATOM    619  O   GLN A  40     -12.531  -2.803  -6.344  1.00 92.25           O  
ATOM    620  CG  GLN A  40      -9.069  -0.858  -8.765  1.00 92.25           C  
ATOM    621  HG2 GLN A  40      -9.534   0.127  -8.716  1.00 92.25           H  
ATOM    622  HG3 GLN A  40      -9.061  -1.173  -9.809  1.00 92.25           H  
ATOM    623  CD  GLN A  40      -7.637  -0.717  -8.263  1.00 92.25           C  
ATOM    624  NE2 GLN A  40      -6.690  -1.423  -8.837  1.00 92.25           N  
ATOM    625 HE21 GLN A  40      -6.869  -2.137  -9.529  1.00 92.25           H  
ATOM    626 HE22 GLN A  40      -5.737  -1.263  -8.542  1.00 92.25           H  
ATOM    627  OE1 GLN A  40      -7.359   0.039  -7.338  1.00 92.25           O  
ATOM    628  N   GLY A  41     -12.334  -4.074  -8.185  1.00 94.24           N  
ATOM    629  H   GLY A  41     -11.947  -4.144  -9.116  1.00 94.24           H  
ATOM    630  CA  GLY A  41     -12.859  -5.298  -7.578  1.00 94.24           C  
ATOM    631  HA2 GLY A  41     -13.601  -5.047  -6.820  1.00 94.24           H  
ATOM    632  HA3 GLY A  41     -13.343  -5.907  -8.341  1.00 94.24           H  
ATOM    633  C   GLY A  41     -11.756  -6.134  -6.925  1.00 94.24           C  
ATOM    634  O   GLY A  41     -10.573  -5.897  -7.161  1.00 94.24           O  
ATOM    635  N   GLY A  42     -12.156  -7.137  -6.143  1.00 97.35           N  
ATOM    636  H   GLY A  42     -13.143  -7.266  -5.973  1.00 97.35           H  
ATOM    637  CA  GLY A  42     -11.237  -8.064  -5.481  1.00 97.35           C  
ATOM    638  HA2 GLY A  42     -11.702  -9.045  -5.384  1.00 97.35           H  
ATOM    639  HA3 GLY A  42     -10.343  -8.178  -6.093  1.00 97.35           H  
ATOM    640  C   GLY A  42     -10.821  -7.595  -4.090  1.00 97.35           C  
ATOM    641  O   GLY A  42     -11.651  -7.114  -3.314  1.00 97.35           O  
ATOM    642  N   TYR A  43      -9.536  -7.740  -3.783  1.00 98.27           N  
ATOM    643  H   TYR A  43      -8.924  -8.150  -4.474  1.00 98.27           H  
ATOM    644  CA  TYR A  43      -8.973  -7.539  -2.454  1.00 98.27           C  
ATOM    645  HA  TYR A  43      -9.718  -7.077  -1.806  1.00 98.27           H  
ATOM    646  C   TYR A  43      -7.754  -6.622  -2.500  1.00 98.27           C  
ATOM    647  CB  TYR A  43      -8.608  -8.899  -1.859  1.00 98.27           C  
ATOM    648  HB2 TYR A  43      -8.176  -8.728  -0.873  1.00 98.27           H  
ATOM    649  HB3 TYR A  43      -7.846  -9.371  -2.480  1.00 98.27           H  
ATOM    650  O   TYR A  43      -6.925  -6.746  -3.399  1.00 98.27           O  
ATOM    651  CG  TYR A  43      -9.790  -9.839  -1.723  1.00 98.27           C  
ATOM    652  CD1 TYR A  43     -10.566  -9.808  -0.550  1.00 98.27           C  
ATOM    653  HD1 TYR A  43     -10.286  -9.148   0.258  1.00 98.27           H  
ATOM    654  CD2 TYR A  43     -10.130 -10.720  -2.770  1.00 98.27           C  
ATOM    655  HD2 TYR A  43      -9.522 -10.761  -3.661  1.00 98.27           H  
ATOM    656  CE1 TYR A  43     -11.689 -10.645  -0.428  1.00 98.27           C  
ATOM    657  HE1 TYR A  43     -12.276 -10.649   0.479  1.00 98.27           H  
ATOM    658  CE2 TYR A  43     -11.244 -11.573  -2.642  1.00 98.27           C  
ATOM    659  HE2 TYR A  43     -11.489 -12.272  -3.428  1.00 98.27           H  
ATOM    660  OH  TYR A  43     -13.094 -12.356  -1.308  1.00 98.27           O  
ATOM    661  HH  TYR A  43     -12.906 -13.193  -1.739  1.00 98.27           H  
ATOM    662  CZ  TYR A  43     -12.029 -11.530  -1.469  1.00 98.27           C  
ATOM    663  N   VAL A  44      -7.634  -5.711  -1.533  1.00 98.12           N  
ATOM    664  H   VAL A  44      -8.289  -5.766  -0.766  1.00 98.12           H  
ATOM    665  CA  VAL A  44      -6.375  -5.007  -1.278  1.00 98.12           C  
ATOM    666  HA  VAL A  44      -5.911  -4.774  -2.236  1.00 98.12           H  
ATOM    667  C   VAL A  44      -5.461  -5.952  -0.518  1.00 98.12           C  
ATOM    668  CB  VAL A  44      -6.544  -3.682  -0.515  1.00 98.12           C  
ATOM    669  HB  VAL A  44      -6.982  -3.868   0.465  1.00 98.12           H  
ATOM    670  O   VAL A  44      -5.856  -6.576   0.468  1.00 98.12           O  
ATOM    671  CG1 VAL A  44      -5.212  -2.941  -0.343  1.00 98.12           C  
ATOM    672 HG11 VAL A  44      -4.502  -3.566   0.200  1.00 98.12           H  
ATOM    673 HG12 VAL A  44      -4.788  -2.695  -1.316  1.00 98.12           H  
ATOM    674 HG13 VAL A  44      -5.367  -2.026   0.228  1.00 98.12           H  
ATOM    675  CG2 VAL A  44      -7.447  -2.735  -1.303  1.00 98.12           C  
ATOM    676 HG21 VAL A  44      -8.464  -3.124  -1.266  1.00 98.12           H  
ATOM    677 HG22 VAL A  44      -7.107  -2.656  -2.336  1.00 98.12           H  
ATOM    678 HG23 VAL A  44      -7.420  -1.744  -0.850  1.00 98.12           H  
ATOM    679  N   CYS A  45      -4.229  -6.037  -0.991  1.00 97.16           N  
ATOM    680  H   CYS A  45      -3.983  -5.482  -1.798  1.00 97.16           H  
ATOM    681  CA  CYS A  45      -3.227  -6.937  -0.464  1.00 97.16           C  
ATOM    682  HA  CYS A  45      -3.578  -7.381   0.468  1.00 97.16           H  
ATOM    683  C   CYS A  45      -1.941  -6.178  -0.166  1.00 97.16           C  
ATOM    684  CB  CYS A  45      -2.974  -8.060  -1.471  1.00 97.16           C  
ATOM    685  HB2 CYS A  45      -2.308  -8.781  -0.997  1.00 97.16           H  
ATOM    686  HB3 CYS A  45      -2.476  -7.654  -2.352  1.00 97.16           H  
ATOM    687  O   CYS A  45      -1.689  -5.105  -0.726  1.00 97.16           O  
ATOM    688  SG  CYS A  45      -4.497  -8.906  -1.983  1.00 97.16           S  
ATOM    689  HG  CYS A  45      -3.906  -9.950  -2.572  1.00 97.16           H  
ATOM    690  N   LEU A  46      -1.105  -6.737   0.699  1.00 96.63           N  
ATOM    691  H   LEU A  46      -1.390  -7.608   1.123  1.00 96.63           H  
ATOM    692  CA  LEU A  46       0.320  -6.420   0.699  1.00 96.63           C  
ATOM    693  HA  LEU A  46       0.456  -5.383   0.391  1.00 96.63           H  
ATOM    694  C   LEU A  46       0.999  -7.317  -0.349  1.00 96.63           C  
ATOM    695  CB  LEU A  46       0.855  -6.580   2.134  1.00 96.63           C  
ATOM    696  HB2 LEU A  46       0.173  -6.072   2.816  1.00 96.63           H  
ATOM    697  HB3 LEU A  46       0.838  -7.639   2.392  1.00 96.63           H  
ATOM    698  O   LEU A  46       0.538  -8.431  -0.591  1.00 96.63           O  
ATOM    699  CG  LEU A  46       2.270  -6.020   2.371  1.00 96.63           C  
ATOM    700  HG  LEU A  46       2.968  -6.458   1.656  1.00 96.63           H  
ATOM    701  CD1 LEU A  46       2.311  -4.497   2.237  1.00 96.63           C  
ATOM    702 HD11 LEU A  46       1.585  -4.040   2.909  1.00 96.63           H  
ATOM    703 HD12 LEU A  46       2.088  -4.198   1.213  1.00 96.63           H  
ATOM    704 HD13 LEU A  46       3.307  -4.133   2.492  1.00 96.63           H  
ATOM    705  CD2 LEU A  46       2.726  -6.385   3.786  1.00 96.63           C  
ATOM    706 HD21 LEU A  46       2.734  -7.469   3.898  1.00 96.63           H  
ATOM    707 HD22 LEU A  46       3.738  -6.011   3.945  1.00 96.63           H  
ATOM    708 HD23 LEU A  46       2.053  -5.937   4.517  1.00 96.63           H  
ATOM    709  N   SER A  47       2.068  -6.848  -0.979  1.00 96.59           N  
ATOM    710  H   SER A  47       2.379  -5.910  -0.773  1.00 96.59           H  
ATOM    711  CA  SER A  47       2.875  -7.608  -1.938  1.00 96.59           C  
ATOM    712  HA  SER A  47       2.605  -8.662  -1.876  1.00 96.59           H  
ATOM    713  C   SER A  47       4.348  -7.477  -1.584  1.00 96.59           C  
ATOM    714  CB  SER A  47       2.611  -7.152  -3.378  1.00 96.59           C  
ATOM    715  HB2 SER A  47       1.556  -7.307  -3.602  1.00 96.59           H  
ATOM    716  HB3 SER A  47       3.195  -7.770  -4.059  1.00 96.59           H  
ATOM    717  O   SER A  47       4.783  -6.394  -1.209  1.00 96.59           O  
ATOM    718  OG  SER A  47       2.942  -5.791  -3.596  1.00 96.59           O  
ATOM    719  HG  SER A  47       2.654  -5.286  -2.833  1.00 96.59           H  
ATOM    720  N   MET A  48       5.113  -8.562  -1.687  1.00 96.35           N  
ATOM    721  H   MET A  48       4.682  -9.430  -1.972  1.00 96.35           H  
ATOM    722  CA  MET A  48       6.548  -8.586  -1.403  1.00 96.35           C  
ATOM    723  HA  MET A  48       6.938  -7.568  -1.417  1.00 96.35           H  
ATOM    724  C   MET A  48       7.291  -9.396  -2.453  1.00 96.35           C  
ATOM    725  CB  MET A  48       6.850  -9.195  -0.030  1.00 96.35           C  
ATOM    726  HB2 MET A  48       7.929  -9.224   0.120  1.00 96.35           H  
ATOM    727  HB3 MET A  48       6.500 -10.227  -0.032  1.00 96.35           H  
ATOM    728  O   MET A  48       6.801 -10.405  -2.959  1.00 96.35           O  
ATOM    729  CG  MET A  48       6.225  -8.419   1.130  1.00 96.35           C  
ATOM    730  HG2 MET A  48       5.173  -8.226   0.923  1.00 96.35           H  
ATOM    731  HG3 MET A  48       6.298  -9.036   2.026  1.00 96.35           H  
ATOM    732  SD  MET A  48       7.046  -6.855   1.489  1.00 96.35           S  
ATOM    733  CE  MET A  48       8.216  -7.482   2.717  1.00 96.35           C  
ATOM    734  HE1 MET A  48       8.559  -8.475   2.426  1.00 96.35           H  
ATOM    735  HE2 MET A  48       7.732  -7.543   3.692  1.00 96.35           H  
ATOM    736  HE3 MET A  48       9.081  -6.822   2.767  1.00 96.35           H  
ATOM    737  N   HIS A  49       8.508  -8.958  -2.742  1.00 95.91           N  
ATOM    738  H   HIS A  49       8.868  -8.158  -2.242  1.00 95.91           H  
ATOM    739  CA  HIS A  49       9.420  -9.615  -3.663  1.00 95.91           C  
ATOM    740  HA  HIS A  49       9.244 -10.691  -3.655  1.00 95.91           H  
ATOM    741  C   HIS A  49      10.854  -9.343  -3.205  1.00 95.91           C  
ATOM    742  CB  HIS A  49       9.154  -9.069  -5.072  1.00 95.91           C  
ATOM    743  HB2 HIS A  49       8.090  -9.175  -5.287  1.00 95.91           H  
ATOM    744  HB3 HIS A  49       9.413  -8.011  -5.113  1.00 95.91           H  
ATOM    745  O   HIS A  49      11.147  -8.225  -2.776  1.00 95.91           O  
ATOM    746  CG  HIS A  49       9.899  -9.802  -6.147  1.00 95.91           C  
ATOM    747  CD2 HIS A  49       9.397 -10.787  -6.950  1.00 95.91           C  
ATOM    748  HD2 HIS A  49       8.383 -11.159  -6.944  1.00 95.91           H  
ATOM    749  ND1 HIS A  49      11.216  -9.628  -6.495  1.00 95.91           N  
ATOM    750  HD1 HIS A  49      11.845  -8.939  -6.106  1.00 95.91           H  
ATOM    751  CE1 HIS A  49      11.517 -10.521  -7.455  1.00 95.91           C  
ATOM    752  HE1 HIS A  49      12.486 -10.666  -7.910  1.00 95.91           H  
ATOM    753  NE2 HIS A  49      10.428 -11.225  -7.778  1.00 95.91           N  
ATOM    754  N   GLU A  50      11.752 -10.322  -3.344  1.00 94.14           N  
ATOM    755  H   GLU A  50      11.445 -11.213  -3.706  1.00 94.14           H  
ATOM    756  CA  GLU A  50      13.159 -10.240  -2.904  1.00 94.14           C  
ATOM    757  HA  GLU A  50      13.196 -10.207  -1.815  1.00 94.14           H  
ATOM    758  C   GLU A  50      13.872  -8.972  -3.412  1.00 94.14           C  
ATOM    759  CB  GLU A  50      13.913 -11.509  -3.348  1.00 94.14           C  
ATOM    760  HB2 GLU A  50      14.959 -11.390  -3.065  1.00 94.14           H  
ATOM    761  HB3 GLU A  50      13.506 -12.361  -2.804  1.00 94.14           H  
ATOM    762  O   GLU A  50      14.560  -8.278  -2.669  1.00 94.14           O  
ATOM    763  CG  GLU A  50      13.824 -11.803  -4.861  1.00 94.14           C  
ATOM    764  HG2 GLU A  50      12.788 -12.029  -5.114  1.00 94.14           H  
ATOM    765  HG3 GLU A  50      14.114 -10.916  -5.423  1.00 94.14           H  
ATOM    766  CD  GLU A  50      14.718 -12.954  -5.341  1.00 94.14           C  
ATOM    767  OE1 GLU A  50      14.677 -13.199  -6.567  1.00 94.14           O  
ATOM    768  OE2 GLU A  50      15.484 -13.513  -4.528  1.00 94.14           O  
ATOM    769  N   LYS A  51      13.599  -8.582  -4.664  1.00 94.18           N  
ATOM    770  H   LYS A  51      13.174  -9.302  -5.229  1.00 94.18           H  
ATOM    771  CA  LYS A  51      14.090  -7.346  -5.301  1.00 94.18           C  
ATOM    772  HA  LYS A  51      15.167  -7.444  -5.437  1.00 94.18           H  
ATOM    773  C   LYS A  51      13.881  -6.076  -4.458  1.00 94.18           C  
ATOM    774  CB  LYS A  51      13.415  -7.207  -6.675  1.00 94.18           C  
ATOM    775  HB2 LYS A  51      13.592  -8.125  -7.236  1.00 94.18           H  
ATOM    776  HB3 LYS A  51      12.342  -7.086  -6.529  1.00 94.18           H  
ATOM    777  O   LYS A  51      14.661  -5.138  -4.597  1.00 94.18           O  
ATOM    778  CG  LYS A  51      13.930  -6.024  -7.508  1.00 94.18           C  
ATOM    779  HG2 LYS A  51      13.684  -5.085  -7.013  1.00 94.18           H  
ATOM    780  HG3 LYS A  51      15.010  -6.099  -7.629  1.00 94.18           H  
ATOM    781  CD  LYS A  51      13.253  -6.049  -8.881  1.00 94.18           C  
ATOM    782  HD2 LYS A  51      12.172  -6.062  -8.742  1.00 94.18           H  
ATOM    783  HD3 LYS A  51      13.543  -6.960  -9.404  1.00 94.18           H  
ATOM    784  CE  LYS A  51      13.637  -4.830  -9.717  1.00 94.18           C  
ATOM    785  HE2 LYS A  51      13.373  -3.933  -9.157  1.00 94.18           H  
ATOM    786  HE3 LYS A  51      14.715  -4.840  -9.876  1.00 94.18           H  
ATOM    787  NZ  LYS A  51      12.911  -4.860 -11.011  1.00 94.18           N  
ATOM    788  HZ1 LYS A  51      13.159  -4.086 -11.612  1.00 94.18           H  
ATOM    789  HZ2 LYS A  51      13.073  -5.731 -11.497  1.00 94.18           H  
ATOM    790  HZ3 LYS A  51      11.911  -4.821 -10.877  1.00 94.18           H  
ATOM    791  N   TYR A  52      12.848  -6.038  -3.614  1.00 95.24           N  
ATOM    792  H   TYR A  52      12.310  -6.884  -3.493  1.00 95.24           H  
ATOM    793  CA  TYR A  52      12.494  -4.892  -2.772  1.00 95.24           C  
ATOM    794  HA  TYR A  52      13.225  -4.100  -2.929  1.00 95.24           H  
ATOM    795  C   TYR A  52      12.547  -5.190  -1.274  1.00 95.24           C  
ATOM    796  CB  TYR A  52      11.129  -4.340  -3.193  1.00 95.24           C  
ATOM    797  HB2 TYR A  52      10.831  -3.539  -2.517  1.00 95.24           H  
ATOM    798  HB3 TYR A  52      10.382  -5.132  -3.129  1.00 95.24           H  
ATOM    799  O   TYR A  52      12.132  -4.350  -0.480  1.00 95.24           O  
ATOM    800  CG  TYR A  52      11.170  -3.766  -4.584  1.00 95.24           C  
ATOM    801  CD1 TYR A  52      11.827  -2.542  -4.799  1.00 95.24           C  
ATOM    802  HD1 TYR A  52      12.251  -2.003  -3.964  1.00 95.24           H  
ATOM    803  CD2 TYR A  52      10.663  -4.502  -5.667  1.00 95.24           C  
ATOM    804  HD2 TYR A  52      10.186  -5.456  -5.496  1.00 95.24           H  
ATOM    805  CE1 TYR A  52      11.986  -2.047  -6.101  1.00 95.24           C  
ATOM    806  HE1 TYR A  52      12.533  -1.127  -6.246  1.00 95.24           H  
ATOM    807  CE2 TYR A  52      10.829  -4.017  -6.973  1.00 95.24           C  
ATOM    808  HE2 TYR A  52      10.477  -4.608  -7.806  1.00 95.24           H  
ATOM    809  OH  TYR A  52      11.743  -2.317  -8.443  1.00 95.24           O  
ATOM    810  HH  TYR A  52      12.222  -1.488  -8.378  1.00 95.24           H  
ATOM    811  CZ  TYR A  52      11.490  -2.786  -7.193  1.00 95.24           C  
ATOM    812  N   GLU A  53      13.098  -6.334  -0.870  1.00 93.37           N  
ATOM    813  H   GLU A  53      13.435  -6.996  -1.555  1.00 93.37           H  
ATOM    814  CA  GLU A  53      13.267  -6.687   0.541  1.00 93.37           C  
ATOM    815  HA  GLU A  53      12.289  -6.781   1.014  1.00 93.37           H  
ATOM    816  C   GLU A  53      14.035  -5.606   1.306  1.00 93.37           C  
ATOM    817  CB  GLU A  53      13.979  -8.040   0.617  1.00 93.37           C  
ATOM    818  HB2 GLU A  53      13.275  -8.806   0.292  1.00 93.37           H  
ATOM    819  HB3 GLU A  53      14.834  -8.042  -0.059  1.00 93.37           H  
ATOM    820  O   GLU A  53      13.561  -5.109   2.326  1.00 93.37           O  
ATOM    821  CG  GLU A  53      14.492  -8.350   2.028  1.00 93.37           C  
ATOM    822  HG2 GLU A  53      13.778  -7.982   2.764  1.00 93.37           H  
ATOM    823  HG3 GLU A  53      15.422  -7.804   2.185  1.00 93.37           H  
ATOM    824  CD  GLU A  53      14.759  -9.841   2.249  1.00 93.37           C  
ATOM    825  OE1 GLU A  53      14.646 -10.250   3.426  1.00 93.37           O  
ATOM    826  OE2 GLU A  53      15.074 -10.528   1.255  1.00 93.37           O  
ATOM    827  N   SER A  54      15.180  -5.171   0.770  1.00 94.45           N  
ATOM    828  H   SER A  54      15.537  -5.669  -0.032  1.00 94.45           H  
ATOM    829  CA  SER A  54      15.989  -4.130   1.415  1.00 94.45           C  
ATOM    830  HA  SER A  54      16.192  -4.448   2.437  1.00 94.45           H  
ATOM    831  C   SER A  54      15.273  -2.778   1.499  1.00 94.45           C  
ATOM    832  CB  SER A  54      17.335  -3.971   0.702  1.00 94.45           C  
ATOM    833  HB2 SER A  54      17.827  -4.942   0.641  1.00 94.45           H  
ATOM    834  HB3 SER A  54      17.964  -3.306   1.294  1.00 94.45           H  
ATOM    835  O   SER A  54      15.471  -2.033   2.455  1.00 94.45           O  
ATOM    836  OG  SER A  54      17.196  -3.426  -0.602  1.00 94.45           O  
ATOM    837  HG  SER A  54      16.749  -4.065  -1.161  1.00 94.45           H  
ATOM    838  N   ASP A  55      14.421  -2.445   0.526  1.00 95.42           N  
ATOM    839  H   ASP A  55      14.215  -3.126  -0.190  1.00 95.42           H  
ATOM    840  CA  ASP A  55      13.644  -1.206   0.562  1.00 95.42           C  
ATOM    841  HA  ASP A  55      14.283  -0.393   0.907  1.00 95.42           H  
ATOM    842  C   ASP A  55      12.490  -1.293   1.565  1.00 95.42           C  
ATOM    843  CB  ASP A  55      13.137  -0.852  -0.839  1.00 95.42           C  
ATOM    844  HB2 ASP A  55      12.375  -0.082  -0.720  1.00 95.42           H  
ATOM    845  HB3 ASP A  55      12.667  -1.723  -1.295  1.00 95.42           H  
ATOM    846  O   ASP A  55      12.204  -0.311   2.249  1.00 95.42           O  
ATOM    847  CG  ASP A  55      14.212  -0.280  -1.773  1.00 95.42           C  
ATOM    848  OD1 ASP A  55      15.247   0.251  -1.277  1.00 95.42           O  
ATOM    849  OD2 ASP A  55      13.956  -0.312  -2.999  1.00 95.42           O  
ATOM    850  N   TYR A  56      11.872  -2.467   1.712  1.00 94.39           N  
ATOM    851  H   TYR A  56      12.144  -3.242   1.124  1.00 94.39           H  
ATOM    852  CA  TYR A  56      10.881  -2.706   2.755  1.00 94.39           C  
ATOM    853  HA  TYR A  56      10.113  -1.935   2.692  1.00 94.39           H  
ATOM    854  C   TYR A  56      11.510  -2.625   4.152  1.00 94.39           C  
ATOM    855  CB  TYR A  56      10.215  -4.065   2.538  1.00 94.39           C  
ATOM    856  HB2 TYR A  56      10.946  -4.860   2.686  1.00 94.39           H  
ATOM    857  HB3 TYR A  56       9.864  -4.142   1.509  1.00 94.39           H  
ATOM    858  O   TYR A  56      10.985  -1.934   5.020  1.00 94.39           O  
ATOM    859  CG  TYR A  56       9.043  -4.282   3.467  1.00 94.39           C  
ATOM    860  CD1 TYR A  56       9.219  -5.029   4.646  1.00 94.39           C  
ATOM    861  HD1 TYR A  56      10.190  -5.432   4.892  1.00 94.39           H  
ATOM    862  CD2 TYR A  56       7.785  -3.727   3.162  1.00 94.39           C  
ATOM    863  HD2 TYR A  56       7.656  -3.152   2.257  1.00 94.39           H  
ATOM    864  CE1 TYR A  56       8.130  -5.247   5.508  1.00 94.39           C  
ATOM    865  HE1 TYR A  56       8.277  -5.813   6.416  1.00 94.39           H  
ATOM    866  CE2 TYR A  56       6.693  -3.934   4.028  1.00 94.39           C  
ATOM    867  HE2 TYR A  56       5.724  -3.513   3.802  1.00 94.39           H  
ATOM    868  OH  TYR A  56       5.831  -4.907   6.056  1.00 94.39           O  
ATOM    869  HH  TYR A  56       6.164  -5.370   6.828  1.00 94.39           H  
ATOM    870  CZ  TYR A  56       6.867  -4.697   5.201  1.00 94.39           C  
ATOM    871  N   GLN A  57      12.678  -3.245   4.355  1.00 92.94           N  
ATOM    872  H   GLN A  57      13.054  -3.818   3.612  1.00 92.94           H  
ATOM    873  CA  GLN A  57      13.426  -3.158   5.615  1.00 92.94           C  
ATOM    874  HA  GLN A  57      12.807  -3.545   6.424  1.00 92.94           H  
ATOM    875  C   GLN A  57      13.764  -1.701   5.968  1.00 92.94           C  
ATOM    876  CB  GLN A  57      14.699  -4.012   5.530  1.00 92.94           C  
ATOM    877  HB2 GLN A  57      15.342  -3.770   6.377  1.00 92.94           H  
ATOM    878  HB3 GLN A  57      15.235  -3.761   4.615  1.00 92.94           H  
ATOM    879  O   GLN A  57      13.503  -1.270   7.089  1.00 92.94           O  
ATOM    880  CG  GLN A  57      14.411  -5.524   5.565  1.00 92.94           C  
ATOM    881  HG2 GLN A  57      13.656  -5.777   4.820  1.00 92.94           H  
ATOM    882  HG3 GLN A  57      14.017  -5.790   6.546  1.00 92.94           H  
ATOM    883  CD  GLN A  57      15.655  -6.372   5.293  1.00 92.94           C  
ATOM    884  NE2 GLN A  57      15.513  -7.669   5.124  1.00 92.94           N  
ATOM    885 HE21 GLN A  57      16.337  -8.202   4.881  1.00 92.94           H  
ATOM    886 HE22 GLN A  57      14.613  -8.123   5.070  1.00 92.94           H  
ATOM    887  OE1 GLN A  57      16.773  -5.888   5.189  1.00 92.94           O  
ATOM    888  N   LYS A  58      14.216  -0.887   5.000  1.00 95.48           N  
ATOM    889  H   LYS A  58      14.442  -1.295   4.105  1.00 95.48           H  
ATOM    890  CA  LYS A  58      14.423   0.561   5.213  1.00 95.48           C  
ATOM    891  HA  LYS A  58      15.154   0.703   6.009  1.00 95.48           H  
ATOM    892  C   LYS A  58      13.152   1.294   5.647  1.00 95.48           C  
ATOM    893  CB  LYS A  58      14.932   1.230   3.935  1.00 95.48           C  
ATOM    894  HB2 LYS A  58      14.856   2.311   4.048  1.00 95.48           H  
ATOM    895  HB3 LYS A  58      14.279   0.933   3.114  1.00 95.48           H  
ATOM    896  O   LYS A  58      13.250   2.253   6.409  1.00 95.48           O  
ATOM    897  CG  LYS A  58      16.388   0.902   3.595  1.00 95.48           C  
ATOM    898  HG2 LYS A  58      17.056   1.363   4.323  1.00 95.48           H  
ATOM    899  HG3 LYS A  58      16.544  -0.176   3.623  1.00 95.48           H  
ATOM    900  CD  LYS A  58      16.681   1.452   2.194  1.00 95.48           C  
ATOM    901  HD2 LYS A  58      15.801   1.302   1.569  1.00 95.48           H  
ATOM    902  HD3 LYS A  58      16.887   2.520   2.252  1.00 95.48           H  
ATOM    903  CE  LYS A  58      17.847   0.715   1.546  1.00 95.48           C  
ATOM    904  HE2 LYS A  58      17.785  -0.330   1.850  1.00 95.48           H  
ATOM    905  HE3 LYS A  58      18.791   1.123   1.909  1.00 95.48           H  
ATOM    906  NZ  LYS A  58      17.728   0.794   0.068  1.00 95.48           N  
ATOM    907  HZ1 LYS A  58      17.821   1.739  -0.275  1.00 95.48           H  
ATOM    908  HZ2 LYS A  58      18.378   0.171  -0.389  1.00 95.48           H  
ATOM    909  HZ3 LYS A  58      16.814   0.483  -0.230  1.00 95.48           H  
ATOM    910  N   LEU A  59      11.974   0.896   5.158  1.00 95.56           N  
ATOM    911  H   LEU A  59      11.955   0.103   4.534  1.00 95.56           H  
ATOM    912  CA  LEU A  59      10.698   1.474   5.601  1.00 95.56           C  
ATOM    913  HA  LEU A  59      10.807   2.558   5.651  1.00 95.56           H  
ATOM    914  C   LEU A  59      10.308   1.022   7.016  1.00 95.56           C  
ATOM    915  CB  LEU A  59       9.572   1.151   4.606  1.00 95.56           C  
ATOM    916  HB2 LEU A  59       8.622   1.415   5.072  1.00 95.56           H  
ATOM    917  HB3 LEU A  59       9.554   0.076   4.427  1.00 95.56           H  
ATOM    918  O   LEU A  59       9.653   1.774   7.731  1.00 95.56           O  
ATOM    919  CG  LEU A  59       9.652   1.882   3.256  1.00 95.56           C  
ATOM    920  HG  LEU A  59      10.599   1.660   2.765  1.00 95.56           H  
ATOM    921  CD1 LEU A  59       8.508   1.391   2.371  1.00 95.56           C  
ATOM    922 HD11 LEU A  59       8.543   1.885   1.400  1.00 95.56           H  
ATOM    923 HD12 LEU A  59       7.551   1.599   2.848  1.00 95.56           H  
ATOM    924 HD13 LEU A  59       8.600   0.315   2.225  1.00 95.56           H  
ATOM    925  CD2 LEU A  59       9.518   3.404   3.388  1.00 95.56           C  
ATOM    926 HD21 LEU A  59       8.604   3.647   3.930  1.00 95.56           H  
ATOM    927 HD22 LEU A  59      10.372   3.808   3.932  1.00 95.56           H  
ATOM    928 HD23 LEU A  59       9.487   3.855   2.397  1.00 95.56           H  
ATOM    929  N   CYS A  60      10.712  -0.174   7.439  1.00 92.80           N  
ATOM    930  H   CYS A  60      11.181  -0.788   6.788  1.00 92.80           H  
ATOM    931  CA  CYS A  60      10.461  -0.664   8.794  1.00 92.80           C  
ATOM    932  HA  CYS A  60       9.481  -0.319   9.122  1.00 92.80           H  
ATOM    933  C   CYS A  60      11.461  -0.136   9.835  1.00 92.80           C  
ATOM    934  CB  CYS A  60      10.448  -2.197   8.773  1.00 92.80           C  
ATOM    935  HB2 CYS A  60      11.377  -2.571   8.341  1.00 92.80           H  
ATOM    936  HB3 CYS A  60      10.374  -2.561   9.797  1.00 92.80           H  
ATOM    937  O   CYS A  60      11.122  -0.087  11.015  1.00 92.80           O  
ATOM    938  SG  CYS A  60       9.022  -2.797   7.819  1.00 92.80           S  
ATOM    939  HG  CYS A  60       8.144  -1.903   8.282  1.00 92.80           H  
ATOM    940  N   GLU A  61      12.667   0.255   9.418  1.00 94.59           N  
ATOM    941  H   GLU A  61      12.908   0.053   8.458  1.00 94.59           H  
ATOM    942  CA  GLU A  61      13.763   0.630  10.319  1.00 94.59           C  
ATOM    943  HA  GLU A  61      13.441   0.519  11.354  1.00 94.59           H  
ATOM    944  C   GLU A  61      14.153   2.105  10.155  1.00 94.59           C  
ATOM    945  CB  GLU A  61      14.958  -0.319  10.117  1.00 94.59           C  
ATOM    946  HB2 GLU A  61      15.284  -0.271   9.078  1.00 94.59           H  
ATOM    947  HB3 GLU A  61      15.774   0.018  10.756  1.00 94.59           H  
ATOM    948  O   GLU A  61      13.721   2.953  10.938  1.00 94.59           O  
ATOM    949  CG  GLU A  61      14.620  -1.778  10.471  1.00 94.59           C  
ATOM    950  HG2 GLU A  61      13.774  -2.110   9.869  1.00 94.59           H  
ATOM    951  HG3 GLU A  61      14.320  -1.819  11.518  1.00 94.59           H  
ATOM    952  CD  GLU A  61      15.791  -2.748  10.244  1.00 94.59           C  
ATOM    953  OE1 GLU A  61      15.536  -3.970  10.340  1.00 94.59           O  
ATOM    954  OE2 GLU A  61      16.929  -2.281  10.010  1.00 94.59           O  
ATOM    955  N   ASP A  62      14.925   2.437   9.115  1.00 97.56           N  
ATOM    956  H   ASP A  62      15.317   1.686   8.565  1.00 97.56           H  
ATOM    957  CA  ASP A  62      15.454   3.790   8.902  1.00 97.56           C  
ATOM    958  HA  ASP A  62      16.124   4.045   9.723  1.00 97.56           H  
ATOM    959  C   ASP A  62      14.342   4.843   8.850  1.00 97.56           C  
ATOM    960  CB  ASP A  62      16.233   3.865   7.577  1.00 97.56           C  
ATOM    961  HB2 ASP A  62      16.497   4.908   7.402  1.00 97.56           H  
ATOM    962  HB3 ASP A  62      15.586   3.548   6.759  1.00 97.56           H  
ATOM    963  O   ASP A  62      14.472   5.923   9.415  1.00 97.56           O  
ATOM    964  CG  ASP A  62      17.535   3.070   7.521  1.00 97.56           C  
ATOM    965  OD1 ASP A  62      18.039   2.668   8.588  1.00 97.56           O  
ATOM    966  OD2 ASP A  62      18.044   2.955   6.380  1.00 97.56           O  
ATOM    967  N   TYR A  63      13.243   4.545   8.154  1.00 97.95           N  
ATOM    968  H   TYR A  63      13.188   3.628   7.733  1.00 97.95           H  
ATOM    969  CA  TYR A  63      12.112   5.462   8.008  1.00 97.95           C  
ATOM    970  HA  TYR A  63      12.458   6.408   7.591  1.00 97.95           H  
ATOM    971  C   TYR A  63      11.442   5.787   9.341  1.00 97.95           C  
ATOM    972  CB  TYR A  63      11.103   4.829   7.056  1.00 97.95           C  
ATOM    973  HB2 TYR A  63      10.881   3.836   7.447  1.00 97.95           H  
ATOM    974  HB3 TYR A  63      11.561   4.707   6.074  1.00 97.95           H  
ATOM    975  O   TYR A  63      11.055   6.934   9.562  1.00 97.95           O  
ATOM    976  CG  TYR A  63       9.802   5.585   6.890  1.00 97.95           C  
ATOM    977  CD1 TYR A  63       8.588   4.999   7.296  1.00 97.95           C  
ATOM    978  HD1 TYR A  63       8.581   4.019   7.750  1.00 97.95           H  
ATOM    979  CD2 TYR A  63       9.805   6.875   6.334  1.00 97.95           C  
ATOM    980  HD2 TYR A  63      10.746   7.344   6.090  1.00 97.95           H  
ATOM    981  CE1 TYR A  63       7.378   5.685   7.109  1.00 97.95           C  
ATOM    982  HE1 TYR A  63       6.453   5.214   7.408  1.00 97.95           H  
ATOM    983  CE2 TYR A  63       8.595   7.560   6.132  1.00 97.95           C  
ATOM    984  HE2 TYR A  63       8.578   8.556   5.714  1.00 97.95           H  
ATOM    985  OH  TYR A  63       6.209   7.595   6.276  1.00 97.95           O  
ATOM    986  HH  TYR A  63       5.457   7.112   6.625  1.00 97.95           H  
ATOM    987  CZ  TYR A  63       7.381   6.960   6.514  1.00 97.95           C  
ATOM    988  N   VAL A  64      11.335   4.801  10.235  1.00 96.36           N  
ATOM    989  H   VAL A  64      11.757   3.910  10.017  1.00 96.36           H  
ATOM    990  CA  VAL A  64      10.779   4.989  11.579  1.00 96.36           C  
ATOM    991  HA  VAL A  64       9.799   5.459  11.501  1.00 96.36           H  
ATOM    992  C   VAL A  64      11.669   5.937  12.377  1.00 96.36           C  
ATOM    993  CB  VAL A  64      10.617   3.627  12.284  1.00 96.36           C  
ATOM    994  HB  VAL A  64      11.553   3.072  12.219  1.00 96.36           H  
ATOM    995  O   VAL A  64      11.171   6.909  12.942  1.00 96.36           O  
ATOM    996  CG1 VAL A  64      10.269   3.756  13.772  1.00 96.36           C  
ATOM    997 HG11 VAL A  64      11.101   4.205  14.315  1.00 96.36           H  
ATOM    998 HG12 VAL A  64      10.089   2.766  14.192  1.00 96.36           H  
ATOM    999 HG13 VAL A  64       9.381   4.372  13.910  1.00 96.36           H  
ATOM   1000  CG2 VAL A  64       9.522   2.799  11.598  1.00 96.36           C  
ATOM   1001 HG21 VAL A  64       9.766   2.644  10.547  1.00 96.36           H  
ATOM   1002 HG22 VAL A  64       8.559   3.304  11.677  1.00 96.36           H  
ATOM   1003 HG23 VAL A  64       9.455   1.820  12.073  1.00 96.36           H  
ATOM   1004  N   LEU A  65      12.985   5.704  12.370  1.00 97.57           N  
ATOM   1005  H   LEU A  65      13.328   4.912  11.845  1.00 97.57           H  
ATOM   1006  CA  LEU A  65      13.949   6.554  13.075  1.00 97.57           C  
ATOM   1007  HA  LEU A  65      13.664   6.619  14.125  1.00 97.57           H  
ATOM   1008  C   LEU A  65      13.946   7.989  12.540  1.00 97.57           C  
ATOM   1009  CB  LEU A  65      15.356   5.945  12.955  1.00 97.57           C  
ATOM   1010  HB2 LEU A  65      15.603   5.842  11.899  1.00 97.57           H  
ATOM   1011  HB3 LEU A  65      16.069   6.642  13.395  1.00 97.57           H  
ATOM   1012  O   LEU A  65      13.929   8.941  13.318  1.00 97.57           O  
ATOM   1013  CG  LEU A  65      15.527   4.576  13.635  1.00 97.57           C  
ATOM   1014  HG  LEU A  65      14.836   3.855  13.199  1.00 97.57           H  
ATOM   1015  CD1 LEU A  65      16.955   4.079  13.408  1.00 97.57           C  
ATOM   1016 HD11 LEU A  65      17.075   3.092  13.854  1.00 97.57           H  
ATOM   1017 HD12 LEU A  65      17.139   3.990  12.337  1.00 97.57           H  
ATOM   1018 HD13 LEU A  65      17.674   4.772  13.843  1.00 97.57           H  
ATOM   1019  CD2 LEU A  65      15.277   4.644  15.145  1.00 97.57           C  
ATOM   1020 HD21 LEU A  65      15.907   5.411  15.596  1.00 97.57           H  
ATOM   1021 HD22 LEU A  65      14.228   4.871  15.335  1.00 97.57           H  
ATOM   1022 HD23 LEU A  65      15.499   3.676  15.593  1.00 97.57           H  
ATOM   1023  N   ASP A  66      13.918   8.141  11.219  1.00 98.19           N  
ATOM   1024  H   ASP A  66      14.007   7.317  10.642  1.00 98.19           H  
ATOM   1025  CA  ASP A  66      13.840   9.437  10.555  1.00 98.19           C  
ATOM   1026  HA  ASP A  66      14.693  10.051  10.844  1.00 98.19           H  
ATOM   1027  C   ASP A  66      12.562  10.207  10.917  1.00 98.19           C  
ATOM   1028  CB  ASP A  66      13.871   9.206   9.045  1.00 98.19           C  
ATOM   1029  HB2 ASP A  66      13.390   8.261   8.791  1.00 98.19           H  
ATOM   1030  HB3 ASP A  66      13.276   9.987   8.571  1.00 98.19           H  
ATOM   1031  O   ASP A  66      12.625  11.407  11.177  1.00 98.19           O  
ATOM   1032  CG  ASP A  66      15.259   9.258   8.422  1.00 98.19           C  
ATOM   1033  OD1 ASP A  66      16.290   8.775   8.935  1.00 98.19           O  
ATOM   1034  OD2 ASP A  66      15.309   9.794   7.300  1.00 98.19           O  
ATOM   1035  N   CYS A  67      11.405   9.536  10.949  1.00 97.89           N  
ATOM   1036  H   CYS A  67      11.407   8.550  10.733  1.00 97.89           H  
ATOM   1037  CA  CYS A  67      10.138  10.185  11.289  1.00 97.89           C  
ATOM   1038  HA  CYS A  67      10.051  11.110  10.719  1.00 97.89           H  
ATOM   1039  C   CYS A  67      10.060  10.582  12.770  1.00 97.89           C  
ATOM   1040  CB  CYS A  67       8.958   9.277  10.926  1.00 97.89           C  
ATOM   1041  HB2 CYS A  67       8.046   9.735  11.309  1.00 97.89           H  
ATOM   1042  HB3 CYS A  67       9.082   8.301  11.395  1.00 97.89           H  
ATOM   1043  O   CYS A  67       9.513  11.637  13.082  1.00 97.89           O  
ATOM   1044  SG  CYS A  67       8.804   9.094   9.127  1.00 97.89           S  
ATOM   1045  HG  CYS A  67       9.813   8.226   9.017  1.00 97.89           H  
ATOM   1046  N   GLU A  68      10.611   9.771  13.678  1.00 96.78           N  
ATOM   1047  H   GLU A  68      11.002   8.891  13.373  1.00 96.78           H  
ATOM   1048  CA  GLU A  68      10.695  10.118  15.105  1.00 96.78           C  
ATOM   1049  HA  GLU A  68       9.721  10.459  15.454  1.00 96.78           H  
ATOM   1050  C   GLU A  68      11.675  11.272  15.367  1.00 96.78           C  
ATOM   1051  CB  GLU A  68      11.115   8.888  15.928  1.00 96.78           C  
ATOM   1052  HB2 GLU A  68      11.403   9.210  16.929  1.00 96.78           H  
ATOM   1053  HB3 GLU A  68      11.994   8.436  15.468  1.00 96.78           H  
ATOM   1054  O   GLU A  68      11.452  12.084  16.267  1.00 96.78           O  
ATOM   1055  CG  GLU A  68      10.020   7.818  16.064  1.00 96.78           C  
ATOM   1056  HG2 GLU A  68      10.443   6.969  16.602  1.00 96.78           H  
ATOM   1057  HG3 GLU A  68       9.739   7.468  15.071  1.00 96.78           H  
ATOM   1058  CD  GLU A  68       8.756   8.288  16.810  1.00 96.78           C  
ATOM   1059  OE1 GLU A  68       7.700   7.645  16.618  1.00 96.78           O  
ATOM   1060  OE2 GLU A  68       8.793   9.287  17.565  1.00 96.78           O  
ATOM   1061  N   ALA A  69      12.753  11.369  14.582  1.00 97.43           N  
ATOM   1062  H   ALA A  69      12.914  10.647  13.894  1.00 97.43           H  
ATOM   1063  CA  ALA A  69      13.728  12.452  14.685  1.00 97.43           C  
ATOM   1064  HA  ALA A  69      13.921  12.644  15.740  1.00 97.43           H  
ATOM   1065  C   ALA A  69      13.237  13.778  14.072  1.00 97.43           C  
ATOM   1066  CB  ALA A  69      15.035  11.983  14.036  1.00 97.43           C  
ATOM   1067  HB1 ALA A  69      15.793  12.761  14.134  1.00 97.43           H  
ATOM   1068  HB2 ALA A  69      14.868  11.777  12.979  1.00 97.43           H  
ATOM   1069  HB3 ALA A  69      15.385  11.074  14.525  1.00 97.43           H  
ATOM   1070  O   ALA A  69      13.761  14.839  14.417  1.00 97.43           O  
ATOM   1071  N   ASP A  70      12.250  13.737  13.172  1.00 96.83           N  
ATOM   1072  H   ASP A  70      11.888  12.835  12.898  1.00 96.83           H  
ATOM   1073  CA  ASP A  70      11.688  14.924  12.532  1.00 96.83           C  
ATOM   1074  HA  ASP A  70      12.514  15.559  12.209  1.00 96.83           H  
ATOM   1075  C   ASP A  70      10.830  15.730  13.526  1.00 96.83           C  
ATOM   1076  CB  ASP A  70      10.911  14.518  11.264  1.00 96.83           C  
ATOM   1077  HB2 ASP A  70      11.569  13.934  10.621  1.00 96.83           H  
ATOM   1078  HB3 ASP A  70      10.065  13.890  11.542  1.00 96.83           H  
ATOM   1079  O   ASP A  70       9.741  15.315  13.929  1.00 96.83           O  
ATOM   1080  CG  ASP A  70      10.399  15.720  10.459  1.00 96.83           C  
ATOM   1081  OD1 ASP A  70      10.598  16.861  10.930  1.00 96.83           O  
ATOM   1082  OD2 ASP A  70       9.775  15.500   9.395  1.00 96.83           O  
ATOM   1083  N   SER A  71      11.290  16.921  13.918  1.00 95.07           N  
ATOM   1084  H   SER A  71      12.189  17.223  13.572  1.00 95.07           H  
ATOM   1085  CA  SER A  71      10.535  17.825  14.793  1.00 95.07           C  
ATOM   1086  HA  SER A  71       9.907  17.217  15.445  1.00 95.07           H  
ATOM   1087  C   SER A  71       9.589  18.769  14.049  1.00 95.07           C  
ATOM   1088  CB  SER A  71      11.471  18.607  15.714  1.00 95.07           C  
ATOM   1089  HB2 SER A  71      12.038  17.904  16.326  1.00 95.07           H  
ATOM   1090  HB3 SER A  71      10.875  19.228  16.382  1.00 95.07           H  
ATOM   1091  O   SER A  71       8.807  19.457  14.703  1.00 95.07           O  
ATOM   1092  OG  SER A  71      12.376  19.418  14.989  1.00 95.07           O  
ATOM   1093  HG  SER A  71      11.912  19.855  14.270  1.00 95.07           H  
ATOM   1094  N   ASP A  72       9.614  18.798  12.716  1.00 95.74           N  
ATOM   1095  H   ASP A  72      10.195  18.154  12.199  1.00 95.74           H  
ATOM   1096  CA  ASP A  72       8.819  19.737  11.931  1.00 95.74           C  
ATOM   1097  HA  ASP A  72       8.923  20.721  12.387  1.00 95.74           H  
ATOM   1098  C   ASP A  72       7.331  19.377  11.971  1.00 95.74           C  
ATOM   1099  CB  ASP A  72       9.336  19.856  10.483  1.00 95.74           C  
ATOM   1100  HB2 ASP A  72       8.622  20.457   9.920  1.00 95.74           H  
ATOM   1101  HB3 ASP A  72       9.361  18.871  10.016  1.00 95.74           H  
ATOM   1102  O   ASP A  72       6.921  18.211  12.010  1.00 95.74           O  
ATOM   1103  CG  ASP A  72      10.709  20.536  10.357  1.00 95.74           C  
ATOM   1104  OD1 ASP A  72      11.126  21.219  11.325  1.00 95.74           O  
ATOM   1105  OD2 ASP A  72      11.284  20.481   9.243  1.00 95.74           O  
ATOM   1106  N   GLU A  73       6.485  20.401  11.976  1.00 94.99           N  
ATOM   1107  H   GLU A  73       6.862  21.338  11.940  1.00 94.99           H  
ATOM   1108  CA  GLU A  73       5.048  20.223  11.818  1.00 94.99           C  
ATOM   1109  HA  GLU A  73       4.743  19.320  12.345  1.00 94.99           H  
ATOM   1110  C   GLU A  73       4.697  20.044  10.341  1.00 94.99           C  
ATOM   1111  CB  GLU A  73       4.270  21.397  12.420  1.00 94.99           C  
ATOM   1112  HB2 GLU A  73       4.650  22.332  12.009  1.00 94.99           H  
ATOM   1113  HB3 GLU A  73       3.223  21.291  12.134  1.00 94.99           H  
ATOM   1114  O   GLU A  73       5.256  20.694   9.453  1.00 94.99           O  
ATOM   1115  CG  GLU A  73       4.355  21.428  13.954  1.00 94.99           C  
ATOM   1116  HG2 GLU A  73       5.398  21.550  14.249  1.00 94.99           H  
ATOM   1117  HG3 GLU A  73       4.003  20.472  14.341  1.00 94.99           H  
ATOM   1118  CD  GLU A  73       3.520  22.560  14.577  1.00 94.99           C  
ATOM   1119  OE1 GLU A  73       3.574  22.694  15.820  1.00 94.99           O  
ATOM   1120  OE2 GLU A  73       2.815  23.275  13.825  1.00 94.99           O  
ATOM   1121  N   TYR A  74       3.711  19.193  10.070  1.00 96.51           N  
ATOM   1122  H   TYR A  74       3.280  18.680  10.825  1.00 96.51           H  
ATOM   1123  CA  TYR A  74       3.195  18.997   8.725  1.00 96.51           C  
ATOM   1124  HA  TYR A  74       3.586  19.779   8.074  1.00 96.51           H  
ATOM   1125  C   TYR A  74       1.675  19.114   8.708  1.00 96.51           C  
ATOM   1126  CB  TYR A  74       3.689  17.663   8.167  1.00 96.51           C  
ATOM   1127  HB2 TYR A  74       4.779  17.658   8.186  1.00 96.51           H  
ATOM   1128  HB3 TYR A  74       3.341  16.853   8.809  1.00 96.51           H  
ATOM   1129  O   TYR A  74       0.970  18.484   9.494  1.00 96.51           O  
ATOM   1130  CG  TYR A  74       3.227  17.421   6.746  1.00 96.51           C  
ATOM   1131  CD1 TYR A  74       2.171  16.526   6.499  1.00 96.51           C  
ATOM   1132  HD1 TYR A  74       1.718  15.984   7.316  1.00 96.51           H  
ATOM   1133  CD2 TYR A  74       3.818  18.128   5.679  1.00 96.51           C  
ATOM   1134  HD2 TYR A  74       4.620  18.821   5.883  1.00 96.51           H  
ATOM   1135  CE1 TYR A  74       1.707  16.336   5.186  1.00 96.51           C  
ATOM   1136  HE1 TYR A  74       0.895  15.652   4.989  1.00 96.51           H  
ATOM   1137  CE2 TYR A  74       3.357  17.935   4.360  1.00 96.51           C  
ATOM   1138  HE2 TYR A  74       3.800  18.481   3.540  1.00 96.51           H  
ATOM   1139  OH  TYR A  74       1.820  16.830   2.856  1.00 96.51           O  
ATOM   1140  HH  TYR A  74       2.223  17.385   2.185  1.00 96.51           H  
ATOM   1141  CZ  TYR A  74       2.295  17.035   4.113  1.00 96.51           C  
ATOM   1142  N   LYS A  75       1.162  19.910   7.769  1.00 95.26           N  
ATOM   1143  H   LYS A  75       1.804  20.351   7.125  1.00 95.26           H  
ATOM   1144  CA  LYS A  75      -0.271  20.006   7.501  1.00 95.26           C  
ATOM   1145  HA  LYS A  75      -0.814  19.654   8.378  1.00 95.26           H  
ATOM   1146  C   LYS A  75      -0.618  19.100   6.330  1.00 95.26           C  
ATOM   1147  CB  LYS A  75      -0.664  21.466   7.258  1.00 95.26           C  
ATOM   1148  HB2 LYS A  75      -0.343  22.062   8.112  1.00 95.26           H  
ATOM   1149  HB3 LYS A  75      -0.165  21.836   6.363  1.00 95.26           H  
ATOM   1150  O   LYS A  75      -0.105  19.292   5.232  1.00 95.26           O  
ATOM   1151  CG  LYS A  75      -2.184  21.593   7.095  1.00 95.26           C  
ATOM   1152  HG2 LYS A  75      -2.509  21.035   6.217  1.00 95.26           H  
ATOM   1153  HG3 LYS A  75      -2.677  21.186   7.978  1.00 95.26           H  
ATOM   1154  CD  LYS A  75      -2.584  23.058   6.924  1.00 95.26           C  
ATOM   1155  HD2 LYS A  75      -2.092  23.463   6.040  1.00 95.26           H  
ATOM   1156  HD3 LYS A  75      -2.268  23.620   7.804  1.00 95.26           H  
ATOM   1157  CE  LYS A  75      -4.103  23.145   6.765  1.00 95.26           C  
ATOM   1158  HE2 LYS A  75      -4.567  22.691   7.640  1.00 95.26           H  
ATOM   1159  HE3 LYS A  75      -4.393  22.558   5.894  1.00 95.26           H  
ATOM   1160  NZ  LYS A  75      -4.545  24.552   6.618  1.00 95.26           N  
ATOM   1161  HZ1 LYS A  75      -4.117  24.967   5.803  1.00 95.26           H  
ATOM   1162  HZ2 LYS A  75      -5.549  24.595   6.521  1.00 95.26           H  
ATOM   1163  HZ3 LYS A  75      -4.274  25.084   7.432  1.00 95.26           H  
ATOM   1164  N   ILE A  76      -1.532  18.166   6.566  1.00 95.75           N  
ATOM   1165  H   ILE A  76      -1.865  18.055   7.513  1.00 95.75           H  
ATOM   1166  CA  ILE A  76      -2.014  17.234   5.548  1.00 95.75           C  
ATOM   1167  HA  ILE A  76      -1.154  16.698   5.147  1.00 95.75           H  
ATOM   1168  C   ILE A  76      -2.671  18.004   4.398  1.00 95.75           C  
ATOM   1169  CB  ILE A  76      -2.974  16.195   6.166  1.00 95.75           C  
ATOM   1170  HB  ILE A  76      -3.831  16.724   6.583  1.00 95.75           H  
ATOM   1171  O   ILE A  76      -3.527  18.867   4.612  1.00 95.75           O  
ATOM   1172  CG1 ILE A  76      -2.273  15.421   7.308  1.00 95.75           C  
ATOM   1173 HG12 ILE A  76      -1.894  16.128   8.046  1.00 95.75           H  
ATOM   1174 HG13 ILE A  76      -1.427  14.858   6.914  1.00 95.75           H  
ATOM   1175  CG2 ILE A  76      -3.484  15.228   5.084  1.00 95.75           C  
ATOM   1176 HG21 ILE A  76      -2.637  14.728   4.614  1.00 95.75           H  
ATOM   1177 HG22 ILE A  76      -4.141  14.475   5.519  1.00 95.75           H  
ATOM   1178 HG23 ILE A  76      -4.064  15.759   4.329  1.00 95.75           H  
ATOM   1179  CD1 ILE A  76      -3.208  14.468   8.056  1.00 95.75           C  
ATOM   1180 HD11 ILE A  76      -3.359  13.562   7.470  1.00 95.75           H  
ATOM   1181 HD12 ILE A  76      -4.163  14.955   8.254  1.00 95.75           H  
ATOM   1182 HD13 ILE A  76      -2.765  14.196   9.014  1.00 95.75           H  
ATOM   1183  N   ILE A  77      -2.282  17.657   3.173  1.00 93.41           N  
ATOM   1184  H   ILE A  77      -1.560  16.957   3.080  1.00 93.41           H  
ATOM   1185  CA  ILE A  77      -2.859  18.178   1.936  1.00 93.41           C  
ATOM   1186  HA  ILE A  77      -3.647  18.894   2.169  1.00 93.41           H  
ATOM   1187  C   ILE A  77      -3.482  17.001   1.187  1.00 93.41           C  
ATOM   1188  CB  ILE A  77      -1.783  18.902   1.097  1.00 93.41           C  
ATOM   1189  HB  ILE A  77      -0.992  18.183   0.884  1.00 93.41           H  
ATOM   1190  O   ILE A  77      -2.818  16.003   0.924  1.00 93.41           O  
ATOM   1191  CG1 ILE A  77      -1.161  20.083   1.879  1.00 93.41           C  
ATOM   1192 HG12 ILE A  77      -1.920  20.846   2.054  1.00 93.41           H  
ATOM   1193 HG13 ILE A  77      -0.813  19.728   2.849  1.00 93.41           H  
ATOM   1194  CG2 ILE A  77      -2.379  19.392  -0.238  1.00 93.41           C  
ATOM   1195 HG21 ILE A  77      -3.158  20.133  -0.053  1.00 93.41           H  
ATOM   1196 HG22 ILE A  77      -2.791  18.549  -0.793  1.00 93.41           H  
ATOM   1197 HG23 ILE A  77      -1.586  19.827  -0.845  1.00 93.41           H  
ATOM   1198  CD1 ILE A  77       0.053  20.724   1.197  1.00 93.41           C  
ATOM   1199 HD11 ILE A  77       0.797  19.960   0.971  1.00 93.41           H  
ATOM   1200 HD12 ILE A  77      -0.242  21.231   0.278  1.00 93.41           H  
ATOM   1201 HD13 ILE A  77       0.496  21.457   1.871  1.00 93.41           H  
ATOM   1202  N   THR A  78      -4.760  17.111   0.828  1.00 94.37           N  
ATOM   1203  H   THR A  78      -5.291  17.919   1.118  1.00 94.37           H  
ATOM   1204  CA  THR A  78      -5.464  16.059   0.084  1.00 94.37           C  
ATOM   1205  HA  THR A  78      -5.484  15.161   0.702  1.00 94.37           H  
ATOM   1206  C   THR A  78      -4.750  15.715  -1.226  1.00 94.37           C  
ATOM   1207  CB  THR A  78      -6.911  16.473  -0.187  1.00 94.37           C  
ATOM   1208  HB  THR A  78      -6.922  17.379  -0.793  1.00 94.37           H  
ATOM   1209  O   THR A  78      -4.419  16.596  -2.023  1.00 94.37           O  
ATOM   1210  CG2 THR A  78      -7.702  15.389  -0.908  1.00 94.37           C  
ATOM   1211 HG21 THR A  78      -7.555  14.423  -0.426  1.00 94.37           H  
ATOM   1212 HG22 THR A  78      -7.383  15.325  -1.948  1.00 94.37           H  
ATOM   1213 HG23 THR A  78      -8.763  15.642  -0.893  1.00 94.37           H  
ATOM   1214  OG1 THR A  78      -7.549  16.745   1.042  1.00 94.37           O  
ATOM   1215  HG1 THR A  78      -7.543  15.939   1.563  1.00 94.37           H  
ATOM   1216  N   GLY A  79      -4.535  14.418  -1.442  1.00 94.45           N  
ATOM   1217  H   GLY A  79      -4.874  13.756  -0.759  1.00 94.45           H  
ATOM   1218  CA  GLY A  79      -3.796  13.836  -2.558  1.00 94.45           C  
ATOM   1219  HA2 GLY A  79      -3.949  14.445  -3.449  1.00 94.45           H  
ATOM   1220  HA3 GLY A  79      -4.185  12.835  -2.745  1.00 94.45           H  
ATOM   1221  C   GLY A  79      -2.292  13.707  -2.338  1.00 94.45           C  
ATOM   1222  O   GLY A  79      -1.657  12.945  -3.067  1.00 94.45           O  
ATOM   1223  N   ASP A  80      -1.723  14.395  -1.349  1.00 94.93           N  
ATOM   1224  H   ASP A  80      -2.286  14.974  -0.742  1.00 94.93           H  
ATOM   1225  CA  ASP A  80      -0.299  14.290  -1.054  1.00 94.93           C  
ATOM   1226  HA  ASP A  80       0.235  14.185  -1.999  1.00 94.93           H  
ATOM   1227  C   ASP A  80      -0.011  13.031  -0.232  1.00 94.93           C  
ATOM   1228  CB  ASP A  80       0.248  15.560  -0.383  1.00 94.93           C  
ATOM   1229  HB2 ASP A  80       1.271  15.362  -0.064  1.00 94.93           H  
ATOM   1230  HB3 ASP A  80      -0.329  15.780   0.515  1.00 94.93           H  
ATOM   1231  O   ASP A  80      -0.878  12.465   0.444  1.00 94.93           O  
ATOM   1232  CG  ASP A  80       0.286  16.798  -1.296  1.00 94.93           C  
ATOM   1233  OD1 ASP A  80      -0.231  16.760  -2.443  1.00 94.93           O  
ATOM   1234  OD2 ASP A  80       0.840  17.819  -0.837  1.00 94.93           O  
ATOM   1235  N   THR A  81       1.238  12.581  -0.320  1.00 97.72           N  
ATOM   1236  H   THR A  81       1.916  13.150  -0.807  1.00 97.72           H  
ATOM   1237  CA  THR A  81       1.749  11.473   0.487  1.00 97.72           C  
ATOM   1238  HA  THR A  81       0.902  10.958   0.939  1.00 97.72           H  
ATOM   1239  C   THR A  81       2.610  12.024   1.611  1.00 97.72           C  
ATOM   1240  CB  THR A  81       2.473  10.440  -0.374  1.00 97.72           C  
ATOM   1241  HB  THR A  81       3.362  10.889  -0.816  1.00 97.72           H  
ATOM   1242  O   THR A  81       3.458  12.889   1.392  1.00 97.72           O  
ATOM   1243  CG2 THR A  81       2.856   9.175   0.395  1.00 97.72           C  
ATOM   1244 HG21 THR A  81       3.410   8.507  -0.265  1.00 97.72           H  
ATOM   1245 HG22 THR A  81       1.958   8.667   0.743  1.00 97.72           H  
ATOM   1246 HG23 THR A  81       3.481   9.421   1.254  1.00 97.72           H  
ATOM   1247  OG1 THR A  81       1.549  10.103  -1.388  1.00 97.72           O  
ATOM   1248  HG1 THR A  81       1.097  10.926  -1.588  1.00 97.72           H  
ATOM   1249  N   PHE A  82       2.362  11.538   2.816  1.00 98.09           N  
ATOM   1250  H   PHE A  82       1.677  10.801   2.904  1.00 98.09           H  
ATOM   1251  CA  PHE A  82       2.946  12.015   4.059  1.00 98.09           C  
ATOM   1252  HA  PHE A  82       3.874  12.548   3.850  1.00 98.09           H  
ATOM   1253  C   PHE A  82       3.291  10.827   4.961  1.00 98.09           C  
ATOM   1254  CB  PHE A  82       1.963  13.002   4.708  1.00 98.09           C  
ATOM   1255  HB2 PHE A  82       1.722  13.768   3.971  1.00 98.09           H  
ATOM   1256  HB3 PHE A  82       2.465  13.503   5.535  1.00 98.09           H  
ATOM   1257  O   PHE A  82       2.927   9.688   4.665  1.00 98.09           O  
ATOM   1258  CG  PHE A  82       0.666  12.400   5.221  1.00 98.09           C  
ATOM   1259  CD1 PHE A  82      -0.402  12.134   4.342  1.00 98.09           C  
ATOM   1260  HD1 PHE A  82      -0.305  12.353   3.289  1.00 98.09           H  
ATOM   1261  CD2 PHE A  82       0.527  12.104   6.587  1.00 98.09           C  
ATOM   1262  HD2 PHE A  82       1.342  12.307   7.266  1.00 98.09           H  
ATOM   1263  CE1 PHE A  82      -1.586  11.550   4.827  1.00 98.09           C  
ATOM   1264  HE1 PHE A  82      -2.394  11.316   4.150  1.00 98.09           H  
ATOM   1265  CE2 PHE A  82      -0.659  11.529   7.071  1.00 98.09           C  
ATOM   1266  HE2 PHE A  82      -0.752  11.278   8.117  1.00 98.09           H  
ATOM   1267  CZ  PHE A  82      -1.715  11.249   6.191  1.00 98.09           C  
ATOM   1268  HZ  PHE A  82      -2.618  10.788   6.563  1.00 98.09           H  
ATOM   1269  N   SER A  83       4.000  11.086   6.053  1.00 98.46           N  
ATOM   1270  H   SER A  83       4.278  12.035   6.257  1.00 98.46           H  
ATOM   1271  CA  SER A  83       4.296  10.074   7.064  1.00 98.46           C  
ATOM   1272  HA  SER A  83       4.290   9.089   6.598  1.00 98.46           H  
ATOM   1273  C   SER A  83       3.235  10.108   8.155  1.00 98.46           C  
ATOM   1274  CB  SER A  83       5.673  10.295   7.686  1.00 98.46           C  
ATOM   1275  HB2 SER A  83       5.929   9.431   8.299  1.00 98.46           H  
ATOM   1276  HB3 SER A  83       5.616  11.171   8.331  1.00 98.46           H  
ATOM   1277  O   SER A  83       2.969  11.167   8.722  1.00 98.46           O  
ATOM   1278  OG  SER A  83       6.681  10.498   6.715  1.00 98.46           O  
ATOM   1279  HG  SER A  83       7.516  10.411   7.181  1.00 98.46           H  
ATOM   1280  N   TYR A  84       2.639   8.961   8.464  1.00 98.24           N  
ATOM   1281  H   TYR A  84       2.903   8.132   7.951  1.00 98.24           H  
ATOM   1282  CA  TYR A  84       1.579   8.814   9.460  1.00 98.24           C  
ATOM   1283  HA  TYR A  84       1.339   9.777   9.909  1.00 98.24           H  
ATOM   1284  C   TYR A  84       2.015   7.864  10.571  1.00 98.24           C  
ATOM   1285  CB  TYR A  84       0.327   8.276   8.758  1.00 98.24           C  
ATOM   1286  HB2 TYR A  84       0.589   7.362   8.225  1.00 98.24           H  
ATOM   1287  HB3 TYR A  84      -0.003   9.002   8.016  1.00 98.24           H  
ATOM   1288  O   TYR A  84       2.368   6.721  10.276  1.00 98.24           O  
ATOM   1289  CG  TYR A  84      -0.826   7.979   9.694  1.00 98.24           C  
ATOM   1290  CD1 TYR A  84      -1.165   6.650  10.015  1.00 98.24           C  
ATOM   1291  HD1 TYR A  84      -0.590   5.832   9.608  1.00 98.24           H  
ATOM   1292  CD2 TYR A  84      -1.557   9.042  10.251  1.00 98.24           C  
ATOM   1293  HD2 TYR A  84      -1.304  10.065  10.014  1.00 98.24           H  
ATOM   1294  CE1 TYR A  84      -2.248   6.389  10.880  1.00 98.24           C  
ATOM   1295  HE1 TYR A  84      -2.532   5.375  11.120  1.00 98.24           H  
ATOM   1296  CE2 TYR A  84      -2.625   8.783  11.123  1.00 98.24           C  
ATOM   1297  HE2 TYR A  84      -3.194   9.604  11.535  1.00 98.24           H  
ATOM   1298  OH  TYR A  84      -4.015   7.226  12.289  1.00 98.24           O  
ATOM   1299  HH  TYR A  84      -4.410   8.050  12.583  1.00 98.24           H  
ATOM   1300  CZ  TYR A  84      -2.971   7.458  11.452  1.00 98.24           C  
ATOM   1301  N   LEU A  85       1.954   8.308  11.828  1.00 97.69           N  
ATOM   1302  H   LEU A  85       1.667   9.259  12.011  1.00 97.69           H  
ATOM   1303  CA  LEU A  85       2.111   7.420  12.975  1.00 97.69           C  
ATOM   1304  HA  LEU A  85       2.831   6.641  12.725  1.00 97.69           H  
ATOM   1305  C   LEU A  85       0.764   6.778  13.293  1.00 97.69           C  
ATOM   1306  CB  LEU A  85       2.643   8.197  14.183  1.00 97.69           C  
ATOM   1307  HB2 LEU A  85       1.907   8.964  14.423  1.00 97.69           H  
ATOM   1308  HB3 LEU A  85       3.583   8.680  13.915  1.00 97.69           H  
ATOM   1309  O   LEU A  85      -0.164   7.449  13.746  1.00 97.69           O  
ATOM   1310  CG  LEU A  85       2.861   7.319  15.430  1.00 97.69           C  
ATOM   1311  HG  LEU A  85       1.928   6.824  15.702  1.00 97.69           H  
ATOM   1312  CD1 LEU A  85       3.935   6.257  15.233  1.00 97.69           C  
ATOM   1313 HD11 LEU A  85       4.107   5.717  16.165  1.00 97.69           H  
ATOM   1314 HD12 LEU A  85       4.873   6.721  14.930  1.00 97.69           H  
ATOM   1315 HD13 LEU A  85       3.629   5.533  14.478  1.00 97.69           H  
ATOM   1316  CD2 LEU A  85       3.282   8.197  16.605  1.00 97.69           C  
ATOM   1317 HD21 LEU A  85       4.214   8.701  16.353  1.00 97.69           H  
ATOM   1318 HD22 LEU A  85       2.484   8.910  16.813  1.00 97.69           H  
ATOM   1319 HD23 LEU A  85       3.442   7.568  17.481  1.00 97.69           H  
ATOM   1320  N   SER A  86       0.676   5.471  13.087  1.00 96.37           N  
ATOM   1321  H   SER A  86       1.502   4.976  12.782  1.00 96.37           H  
ATOM   1322  CA  SER A  86      -0.518   4.700  13.397  1.00 96.37           C  
ATOM   1323  HA  SER A  86      -1.381   5.252  13.026  1.00 96.37           H  
ATOM   1324  C   SER A  86      -0.646   4.507  14.911  1.00 96.37           C  
ATOM   1325  CB  SER A  86      -0.461   3.379  12.637  1.00 96.37           C  
ATOM   1326  HB2 SER A  86      -0.713   3.552  11.591  1.00 96.37           H  
ATOM   1327  HB3 SER A  86       0.562   3.006  12.684  1.00 96.37           H  
ATOM   1328  O   SER A  86       0.219   3.887  15.531  1.00 96.37           O  
ATOM   1329  OG  SER A  86      -1.315   2.395  13.179  1.00 96.37           O  
ATOM   1330  HG  SER A  86      -0.692   1.717  13.449  1.00 96.37           H  
ATOM   1331  N   PRO A  87      -1.729   4.994  15.543  1.00 94.89           N  
ATOM   1332  CA  PRO A  87      -1.940   4.801  16.974  1.00 94.89           C  
ATOM   1333  HA  PRO A  87      -1.034   5.061  17.522  1.00 94.89           H  
ATOM   1334  C   PRO A  87      -2.311   3.354  17.333  1.00 94.89           C  
ATOM   1335  CB  PRO A  87      -3.055   5.787  17.334  1.00 94.89           C  
ATOM   1336  HB2 PRO A  87      -2.615   6.761  17.550  1.00 94.89           H  
ATOM   1337  HB3 PRO A  87      -3.654   5.447  18.178  1.00 94.89           H  
ATOM   1338  O   PRO A  87      -2.318   3.011  18.511  1.00 94.89           O  
ATOM   1339  CG  PRO A  87      -3.878   5.879  16.049  1.00 94.89           C  
ATOM   1340  HG2 PRO A  87      -4.560   5.030  15.986  1.00 94.89           H  
ATOM   1341  HG3 PRO A  87      -4.424   6.819  15.981  1.00 94.89           H  
ATOM   1342  CD  PRO A  87      -2.820   5.764  14.958  1.00 94.89           C  
ATOM   1343  HD2 PRO A  87      -2.465   6.757  14.684  1.00 94.89           H  
ATOM   1344  HD3 PRO A  87      -3.243   5.261  14.089  1.00 94.89           H  
ATOM   1345  N   GLU A  88      -2.651   2.516  16.348  1.00 91.80           N  
ATOM   1346  H   GLU A  88      -2.591   2.843  15.394  1.00 91.80           H  
ATOM   1347  CA  GLU A  88      -3.051   1.120  16.564  1.00 91.80           C  
ATOM   1348  HA  GLU A  88      -3.735   1.062  17.410  1.00 91.80           H  
ATOM   1349  C   GLU A  88      -1.860   0.211  16.896  1.00 91.80           C  
ATOM   1350  CB  GLU A  88      -3.767   0.587  15.312  1.00 91.80           C  
ATOM   1351  HB2 GLU A  88      -3.113   0.711  14.449  1.00 91.80           H  
ATOM   1352  HB3 GLU A  88      -3.959  -0.478  15.447  1.00 91.80           H  
ATOM   1353  O   GLU A  88      -2.000  -0.716  17.689  1.00 91.80           O  
ATOM   1354  CG  GLU A  88      -5.108   1.290  15.044  1.00 91.80           C  
ATOM   1355  HG2 GLU A  88      -4.933   2.360  14.937  1.00 91.80           H  
ATOM   1356  HG3 GLU A  88      -5.757   1.142  15.907  1.00 91.80           H  
ATOM   1357  CD  GLU A  88      -5.821   0.786  13.777  1.00 91.80           C  
ATOM   1358  OE1 GLU A  88      -6.935   1.286  13.516  1.00 91.80           O  
ATOM   1359  OE2 GLU A  88      -5.246  -0.043  13.027  1.00 91.80           O  
ATOM   1360  N   ASP A  89      -0.699   0.475  16.299  1.00 91.71           N  
ATOM   1361  H   ASP A  89      -0.659   1.243  15.643  1.00 91.71           H  
ATOM   1362  CA  ASP A  89       0.505  -0.361  16.397  1.00 91.71           C  
ATOM   1363  HA  ASP A  89       0.387  -1.057  17.228  1.00 91.71           H  
ATOM   1364  C   ASP A  89       1.789   0.431  16.693  1.00 91.71           C  
ATOM   1365  CB  ASP A  89       0.647  -1.196  15.111  1.00 91.71           C  
ATOM   1366  HB2 ASP A  89      -0.230  -1.837  15.020  1.00 91.71           H  
ATOM   1367  HB3 ASP A  89       1.518  -1.844  15.204  1.00 91.71           H  
ATOM   1368  O   ASP A  89       2.831  -0.170  16.944  1.00 91.71           O  
ATOM   1369  CG  ASP A  89       0.779  -0.372  13.827  1.00 91.71           C  
ATOM   1370  OD1 ASP A  89       0.767   0.879  13.883  1.00 91.71           O  
ATOM   1371  OD2 ASP A  89       0.812  -0.985  12.740  1.00 91.71           O  
ATOM   1372  N   GLY A  90       1.733   1.766  16.687  1.00 92.81           N  
ATOM   1373  H   GLY A  90       0.874   2.213  16.402  1.00 92.81           H  
ATOM   1374  CA  GLY A  90       2.896   2.629  16.889  1.00 92.81           C  
ATOM   1375  HA2 GLY A  90       2.549   3.646  17.071  1.00 92.81           H  
ATOM   1376  HA3 GLY A  90       3.453   2.284  17.760  1.00 92.81           H  
ATOM   1377  C   GLY A  90       3.856   2.669  15.698  1.00 92.81           C  
ATOM   1378  O   GLY A  90       4.961   3.185  15.840  1.00 92.81           O  
ATOM   1379  N   GLY A  91       3.466   2.127  14.540  1.00 94.70           N  
ATOM   1380  H   GLY A  91       2.535   1.742  14.477  1.00 94.70           H  
ATOM   1381  CA  GLY A  91       4.289   2.130  13.333  1.00 94.70           C  
ATOM   1382  HA2 GLY A  91       3.996   1.297  12.695  1.00 94.70           H  
ATOM   1383  HA3 GLY A  91       5.335   1.994  13.607  1.00 94.70           H  
ATOM   1384  C   GLY A  91       4.146   3.421  12.528  1.00 94.70           C  
ATOM   1385  O   GLY A  91       3.057   3.998  12.442  1.00 94.70           O  
ATOM   1386  N   TRP A  92       5.232   3.850  11.884  1.00 97.61           N  
ATOM   1387  H   TRP A  92       6.092   3.330  11.982  1.00 97.61           H  
ATOM   1388  CA  TRP A  92       5.176   4.888  10.855  1.00 97.61           C  
ATOM   1389  HA  TRP A  92       4.364   5.574  11.096  1.00 97.61           H  
ATOM   1390  C   TRP A  92       4.886   4.275   9.491  1.00 97.61           C  
ATOM   1391  CB  TRP A  92       6.458   5.719  10.816  1.00 97.61           C  
ATOM   1392  HB2 TRP A  92       7.327   5.062  10.788  1.00 97.61           H  
ATOM   1393  HB3 TRP A  92       6.468   6.305   9.897  1.00 97.61           H  
ATOM   1394  O   TRP A  92       5.529   3.318   9.071  1.00 97.61           O  
ATOM   1395  CG  TRP A  92       6.585   6.678  11.951  1.00 97.61           C  
ATOM   1396  CD1 TRP A  92       7.201   6.431  13.124  1.00 97.61           C  
ATOM   1397  HD1 TRP A  92       7.670   5.497  13.398  1.00 97.61           H  
ATOM   1398  CD2 TRP A  92       6.045   8.030  12.063  1.00 97.61           C  
ATOM   1399  CE2 TRP A  92       6.423   8.559  13.331  1.00 97.61           C  
ATOM   1400  CE3 TRP A  92       5.273   8.861  11.223  1.00 97.61           C  
ATOM   1401  HE3 TRP A  92       4.968   8.480  10.260  1.00 97.61           H  
ATOM   1402  NE1 TRP A  92       7.116   7.540  13.934  1.00 97.61           N  
ATOM   1403  HE1 TRP A  92       7.428   7.544  14.895  1.00 97.61           H  
ATOM   1404  CH2 TRP A  92       5.294  10.649  12.891  1.00 97.61           C  
ATOM   1405  HH2 TRP A  92       5.005  11.643  13.200  1.00 97.61           H  
ATOM   1406  CZ2 TRP A  92       6.068   9.848  13.747  1.00 97.61           C  
ATOM   1407  HZ2 TRP A  92       6.399  10.203  14.711  1.00 97.61           H  
ATOM   1408  CZ3 TRP A  92       4.899  10.157  11.632  1.00 97.61           C  
ATOM   1409  HZ3 TRP A  92       4.302  10.777  10.979  1.00 97.61           H  
ATOM   1410  N   TYR A  93       3.953   4.879   8.765  1.00 97.66           N  
ATOM   1411  H   TYR A  93       3.433   5.626   9.203  1.00 97.66           H  
ATOM   1412  CA  TYR A  93       3.535   4.436   7.440  1.00 97.66           C  
ATOM   1413  HA  TYR A  93       4.196   3.646   7.085  1.00 97.66           H  
ATOM   1414  C   TYR A  93       3.600   5.585   6.447  1.00 97.66           C  
ATOM   1415  CB  TYR A  93       2.117   3.866   7.527  1.00 97.66           C  
ATOM   1416  HB2 TYR A  93       1.749   3.674   6.519  1.00 97.66           H  
ATOM   1417  HB3 TYR A  93       1.463   4.609   7.985  1.00 97.66           H  
ATOM   1418  O   TYR A  93       3.340   6.737   6.800  1.00 97.66           O  
ATOM   1419  CG  TYR A  93       2.045   2.579   8.319  1.00 97.66           C  
ATOM   1420  CD1 TYR A  93       2.292   1.356   7.669  1.00 97.66           C  
ATOM   1421  HD1 TYR A  93       2.536   1.335   6.617  1.00 97.66           H  
ATOM   1422  CD2 TYR A  93       1.781   2.603   9.703  1.00 97.66           C  
ATOM   1423  HD2 TYR A  93       1.634   3.544  10.213  1.00 97.66           H  
ATOM   1424  CE1 TYR A  93       2.262   0.155   8.399  1.00 97.66           C  
ATOM   1425  HE1 TYR A  93       2.474  -0.783   7.907  1.00 97.66           H  
ATOM   1426  CE2 TYR A  93       1.743   1.397  10.434  1.00 97.66           C  
ATOM   1427  HE2 TYR A  93       1.557   1.400  11.498  1.00 97.66           H  
ATOM   1428  OH  TYR A  93       1.905  -1.017  10.436  1.00 97.66           O  
ATOM   1429  HH  TYR A  93       1.575  -0.924  11.332  1.00 97.66           H  
ATOM   1430  CZ  TYR A  93       1.978   0.170   9.779  1.00 97.66           C  
ATOM   1431  N   ARG A  94       3.914   5.289   5.184  1.00 98.15           N  
ATOM   1432  H   ARG A  94       4.148   4.337   4.941  1.00 98.15           H  
ATOM   1433  CA  ARG A  94       3.631   6.233   4.101  1.00 98.15           C  
ATOM   1434  HA  ARG A  94       3.901   7.239   4.419  1.00 98.15           H  
ATOM   1435  C   ARG A  94       2.132   6.199   3.842  1.00 98.15           C  
ATOM   1436  CB  ARG A  94       4.431   5.898   2.841  1.00 98.15           C  
ATOM   1437  HB2 ARG A  94       4.200   6.636   2.073  1.00 98.15           H  
ATOM   1438  HB3 ARG A  94       4.125   4.918   2.475  1.00 98.15           H  
ATOM   1439  O   ARG A  94       1.563   5.144   3.556  1.00 98.15           O  
ATOM   1440  CG  ARG A  94       5.943   5.913   3.119  1.00 98.15           C  
ATOM   1441  HG2 ARG A  94       6.224   6.872   3.554  1.00 98.15           H  
ATOM   1442  HG3 ARG A  94       6.201   5.131   3.832  1.00 98.15           H  
ATOM   1443  CD  ARG A  94       6.740   5.683   1.838  1.00 98.15           C  
ATOM   1444  HD2 ARG A  94       6.481   6.454   1.112  1.00 98.15           H  
ATOM   1445  HD3 ARG A  94       7.802   5.758   2.071  1.00 98.15           H  
ATOM   1446  NE  ARG A  94       6.456   4.352   1.288  1.00 98.15           N  
ATOM   1447  HE  ARG A  94       5.951   3.699   1.870  1.00 98.15           H  
ATOM   1448  NH1 ARG A  94       7.458   4.626  -0.734  1.00 98.15           N  
ATOM   1449 HH11 ARG A  94       7.662   4.246  -1.648  1.00 98.15           H  
ATOM   1450 HH12 ARG A  94       7.937   5.454  -0.411  1.00 98.15           H  
ATOM   1451  NH2 ARG A  94       6.388   2.725  -0.273  1.00 98.15           N  
ATOM   1452 HH21 ARG A  94       5.834   2.163   0.358  1.00 98.15           H  
ATOM   1453 HH22 ARG A  94       6.710   2.275  -1.118  1.00 98.15           H  
ATOM   1454  CZ  ARG A  94       6.767   3.905   0.096  1.00 98.15           C  
ATOM   1455  N   ALA A  95       1.493   7.350   3.968  1.00 98.14           N  
ATOM   1456  H   ALA A  95       2.024   8.168   4.232  1.00 98.14           H  
ATOM   1457  CA  ALA A  95       0.054   7.493   3.858  1.00 98.14           C  
ATOM   1458  HA  ALA A  95      -0.379   6.530   3.588  1.00 98.14           H  
ATOM   1459  C   ALA A  95      -0.297   8.507   2.772  1.00 98.14           C  
ATOM   1460  CB  ALA A  95      -0.504   7.886   5.227  1.00 98.14           C  
ATOM   1461  HB1 ALA A  95      -1.592   7.948   5.183  1.00 98.14           H  
ATOM   1462  HB2 ALA A  95      -0.098   8.852   5.526  1.00 98.14           H  
ATOM   1463  HB3 ALA A  95      -0.222   7.135   5.965  1.00 98.14           H  
ATOM   1464  O   ALA A  95       0.313   9.569   2.690  1.00 98.14           O  
ATOM   1465  N   ARG A  96      -1.300   8.205   1.948  1.00 97.52           N  
ATOM   1466  H   ARG A  96      -1.740   7.303   2.063  1.00 97.52           H  
ATOM   1467  CA  ARG A  96      -1.857   9.144   0.968  1.00 97.52           C  
ATOM   1468  HA  ARG A  96      -1.166   9.976   0.830  1.00 97.52           H  
ATOM   1469  C   ARG A  96      -3.164   9.712   1.482  1.00 97.52           C  
ATOM   1470  CB  ARG A  96      -2.014   8.444  -0.380  1.00 97.52           C  
ATOM   1471  HB2 ARG A  96      -1.026   8.094  -0.679  1.00 97.52           H  
ATOM   1472  HB3 ARG A  96      -2.669   7.579  -0.271  1.00 97.52           H  
ATOM   1473  O   ARG A  96      -4.095   8.954   1.744  1.00 97.52           O  
ATOM   1474  CG  ARG A  96      -2.589   9.381  -1.459  1.00 97.52           C  
ATOM   1475  HG2 ARG A  96      -1.991  10.290  -1.514  1.00 97.52           H  
ATOM   1476  HG3 ARG A  96      -3.614   9.652  -1.206  1.00 97.52           H  
ATOM   1477  CD  ARG A  96      -2.590   8.690  -2.826  1.00 97.52           C  
ATOM   1478  HD2 ARG A  96      -3.183   7.778  -2.763  1.00 97.52           H  
ATOM   1479  HD3 ARG A  96      -3.052   9.354  -3.556  1.00 97.52           H  
ATOM   1480  NE  ARG A  96      -1.208   8.398  -3.236  1.00 97.52           N  
ATOM   1481  HE  ARG A  96      -0.530   9.126  -3.061  1.00 97.52           H  
ATOM   1482  NH1 ARG A  96      -1.362   6.168  -3.889  1.00 97.52           N  
ATOM   1483 HH11 ARG A  96      -0.824   5.337  -4.090  1.00 97.52           H  
ATOM   1484 HH12 ARG A  96      -2.357   6.113  -3.723  1.00 97.52           H  
ATOM   1485  NH2 ARG A  96       0.591   7.203  -3.790  1.00 97.52           N  
ATOM   1486 HH21 ARG A  96       1.219   7.860  -3.349  1.00 97.52           H  
ATOM   1487 HH22 ARG A  96       0.992   6.301  -4.005  1.00 97.52           H  
ATOM   1488  CZ  ARG A  96      -0.689   7.256  -3.636  1.00 97.52           C  
ATOM   1489  N   ALA A  97      -3.254  11.033   1.590  1.00 97.13           N  
ATOM   1490  H   ALA A  97      -2.463  11.600   1.320  1.00 97.13           H  
ATOM   1491  CA  ALA A  97      -4.480  11.695   2.019  1.00 97.13           C  
ATOM   1492  HA  ALA A  97      -4.843  11.223   2.932  1.00 97.13           H  
ATOM   1493  C   ALA A  97      -5.557  11.557   0.936  1.00 97.13           C  
ATOM   1494  CB  ALA A  97      -4.158  13.156   2.330  1.00 97.13           C  
ATOM   1495  HB1 ALA A  97      -3.777  13.648   1.435  1.00 97.13           H  
ATOM   1496  HB2 ALA A  97      -3.391  13.200   3.104  1.00 97.13           H  
ATOM   1497  HB3 ALA A  97      -5.054  13.667   2.682  1.00 97.13           H  
ATOM   1498  O   ALA A  97      -5.404  12.092  -0.162  1.00 97.13           O  
ATOM   1499  N   LEU A  98      -6.649  10.854   1.235  1.00 96.68           N  
ATOM   1500  H   LEU A  98      -6.745  10.478   2.167  1.00 96.68           H  
ATOM   1501  CA  LEU A  98      -7.756  10.663   0.294  1.00 96.68           C  
ATOM   1502  HA  LEU A  98      -7.369  10.620  -0.724  1.00 96.68           H  
ATOM   1503  C   LEU A  98      -8.728  11.840   0.343  1.00 96.68           C  
ATOM   1504  CB  LEU A  98      -8.477   9.339   0.591  1.00 96.68           C  
ATOM   1505  HB2 LEU A  98      -8.966   9.411   1.563  1.00 96.68           H  
ATOM   1506  HB3 LEU A  98      -9.255   9.206  -0.162  1.00 96.68           H  
ATOM   1507  O   LEU A  98      -9.271  12.239  -0.678  1.00 96.68           O  
ATOM   1508  CG  LEU A  98      -7.576   8.092   0.592  1.00 96.68           C  
ATOM   1509  HG  LEU A  98      -6.891   8.146   1.438  1.00 96.68           H  
ATOM   1510  CD1 LEU A  98      -8.444   6.849   0.768  1.00 96.68           C  
ATOM   1511 HD11 LEU A  98      -9.129   6.764  -0.075  1.00 96.68           H  
ATOM   1512 HD12 LEU A  98      -7.821   5.957   0.817  1.00 96.68           H  
ATOM   1513 HD13 LEU A  98      -9.020   6.921   1.691  1.00 96.68           H  
ATOM   1514  CD2 LEU A  98      -6.749   7.956  -0.688  1.00 96.68           C  
ATOM   1515 HD21 LEU A  98      -6.033   8.774  -0.759  1.00 96.68           H  
ATOM   1516 HD22 LEU A  98      -6.192   7.019  -0.659  1.00 96.68           H  
ATOM   1517 HD23 LEU A  98      -7.406   7.967  -1.558  1.00 96.68           H  
ATOM   1518  N   ASN A  99      -8.913  12.419   1.527  1.00 94.95           N  
ATOM   1519  H   ASN A  99      -8.423  12.022   2.316  1.00 94.95           H  
ATOM   1520  CA  ASN A  99      -9.678  13.638   1.777  1.00 94.95           C  
ATOM   1521  HA  ASN A  99      -9.475  14.365   0.990  1.00 94.95           H  
ATOM   1522  C   ASN A  99      -9.200  14.253   3.108  1.00 94.95           C  
ATOM   1523  CB  ASN A  99     -11.179  13.301   1.710  1.00 94.95           C  
ATOM   1524  HB2 ASN A  99     -11.786  14.192   1.870  1.00 94.95           H  
ATOM   1525  HB3 ASN A  99     -11.396  12.946   0.703  1.00 94.95           H  
ATOM   1526  O   ASN A  99      -8.039  14.082   3.480  1.00 94.95           O  
ATOM   1527  CG  ASN A  99     -11.612  12.227   2.679  1.00 94.95           C  
ATOM   1528  ND2 ASN A  99     -12.546  11.396   2.300  1.00 94.95           N  
ATOM   1529 HD21 ASN A  99     -12.970  11.490   1.387  1.00 94.95           H  
ATOM   1530 HD22 ASN A  99     -12.846  10.716   2.984  1.00 94.95           H  
ATOM   1531  OD1 ASN A  99     -11.121  12.128   3.787  1.00 94.95           O  
ATOM   1532  N   THR A 100     -10.048  15.002   3.813  1.00 92.74           N  
ATOM   1533  H   THR A 100     -11.000  15.109   3.493  1.00 92.74           H  
ATOM   1534  CA  THR A 100      -9.701  15.627   5.100  1.00 92.74           C  
ATOM   1535  HA  THR A 100      -8.667  15.969   5.061  1.00 92.74           H  
ATOM   1536  C   THR A 100      -9.791  14.685   6.302  1.00 92.74           C  
ATOM   1537  CB  THR A 100     -10.592  16.847   5.359  1.00 92.74           C  
ATOM   1538  HB  THR A 100     -10.408  17.229   6.363  1.00 92.74           H  
ATOM   1539  O   THR A 100      -9.300  15.036   7.371  1.00 92.74           O  
ATOM   1540  CG2 THR A 100     -10.328  17.966   4.351  1.00 92.74           C  
ATOM   1541 HG21 THR A 100     -10.931  18.838   4.605  1.00 92.74           H  
ATOM   1542 HG22 THR A 100     -10.581  17.637   3.343  1.00 92.74           H  
ATOM   1543 HG23 THR A 100      -9.275  18.243   4.382  1.00 92.74           H  
ATOM   1544  OG1 THR A 100     -11.950  16.489   5.232  1.00 92.74           O  
ATOM   1545  HG1 THR A 100     -12.483  17.237   5.510  1.00 92.74           H  
ATOM   1546  N   THR A 101     -10.410  13.512   6.157  1.00 95.84           N  
ATOM   1547  H   THR A 101     -10.810  13.282   5.259  1.00 95.84           H  
ATOM   1548  CA  THR A 101     -10.699  12.581   7.260  1.00 95.84           C  
ATOM   1549  HA  THR A 101     -10.199  12.922   8.166  1.00 95.84           H  
ATOM   1550  C   THR A 101     -10.201  11.160   7.018  1.00 95.84           C  
ATOM   1551  CB  THR A 101     -12.204  12.526   7.561  1.00 95.84           C  
ATOM   1552  HB  THR A 101     -12.378  11.824   8.376  1.00 95.84           H  
ATOM   1553  O   THR A 101     -10.270  10.351   7.937  1.00 95.84           O  
ATOM   1554  CG2 THR A 101     -12.771  13.885   7.971  1.00 95.84           C  
ATOM   1555 HG21 THR A 101     -12.733  14.579   7.131  1.00 95.84           H  
ATOM   1556 HG22 THR A 101     -13.805  13.768   8.294  1.00 95.84           H  
ATOM   1557 HG23 THR A 101     -12.184  14.287   8.796  1.00 95.84           H  
ATOM   1558  OG1 THR A 101     -12.926  12.099   6.427  1.00 95.84           O  
ATOM   1559  HG1 THR A 101     -13.852  12.042   6.676  1.00 95.84           H  
ATOM   1560  N   MET A 102      -9.694  10.830   5.828  1.00 97.44           N  
ATOM   1561  H   MET A 102      -9.748  11.514   5.086  1.00 97.44           H  
ATOM   1562  CA  MET A 102      -9.231   9.487   5.475  1.00 97.44           C  
ATOM   1563  HA  MET A 102      -9.100   8.912   6.391  1.00 97.44           H  
ATOM   1564  C   MET A 102      -7.883   9.505   4.756  1.00 97.44           C  
ATOM   1565  CB  MET A 102     -10.270   8.755   4.611  1.00 97.44           C  
ATOM   1566  HB2 MET A 102      -9.861   7.787   4.322  1.00 97.44           H  
ATOM   1567  HB3 MET A 102     -10.462   9.331   3.706  1.00 97.44           H  
ATOM   1568  O   MET A 102      -7.615  10.374   3.918  1.00 97.44           O  
ATOM   1569  CG  MET A 102     -11.587   8.510   5.356  1.00 97.44           C  
ATOM   1570  HG2 MET A 102     -12.091   9.463   5.517  1.00 97.44           H  
ATOM   1571  HG3 MET A 102     -11.349   8.086   6.332  1.00 97.44           H  
ATOM   1572  SD  MET A 102     -12.732   7.368   4.530  1.00 97.44           S  
ATOM   1573  CE  MET A 102     -13.179   8.297   3.042  1.00 97.44           C  
ATOM   1574  HE1 MET A 102     -13.729   9.193   3.329  1.00 97.44           H  
ATOM   1575  HE2 MET A 102     -12.282   8.557   2.480  1.00 97.44           H  
ATOM   1576  HE3 MET A 102     -13.818   7.675   2.414  1.00 97.44           H  
ATOM   1577  N   ALA A 103      -7.062   8.494   5.035  1.00 98.13           N  
ATOM   1578  H   ALA A 103      -7.345   7.827   5.739  1.00 98.13           H  
ATOM   1579  CA  ALA A 103      -5.817   8.231   4.325  1.00 98.13           C  
ATOM   1580  HA  ALA A 103      -5.849   8.758   3.371  1.00 98.13           H  
ATOM   1581  C   ALA A 103      -5.636   6.740   4.016  1.00 98.13           C  
ATOM   1582  CB  ALA A 103      -4.635   8.780   5.127  1.00 98.13           C  
ATOM   1583  HB1 ALA A 103      -4.759   9.852   5.277  1.00 98.13           H  
ATOM   1584  HB2 ALA A 103      -4.574   8.277   6.092  1.00 98.13           H  
ATOM   1585  HB3 ALA A 103      -3.712   8.611   4.574  1.00 98.13           H  
ATOM   1586  O   ALA A 103      -6.056   5.878   4.782  1.00 98.13           O  
ATOM   1587  N   ALA A 104      -4.976   6.448   2.900  1.00 98.15           N  
ATOM   1588  H   ALA A 104      -4.643   7.220   2.340  1.00 98.15           H  
ATOM   1589  CA  ALA A 104      -4.573   5.107   2.494  1.00 98.15           C  
ATOM   1590  HA  ALA A 104      -5.233   4.359   2.934  1.00 98.15           H  
ATOM   1591  C   ALA A 104      -3.136   4.821   2.945  1.00 98.15           C  
ATOM   1592  CB  ALA A 104      -4.693   5.039   0.969  1.00 98.15           C  
ATOM   1593  HB1 ALA A 104      -4.272   5.937   0.518  1.00 98.15           H  
ATOM   1594  HB2 ALA A 104      -4.130   4.186   0.590  1.00 98.15           H  
ATOM   1595  HB3 ALA A 104      -5.740   4.939   0.684  1.00 98.15           H  
ATOM   1596  O   ALA A 104      -2.237   5.579   2.582  1.00 98.15           O  
ATOM   1597  N   LEU A 105      -2.902   3.735   3.686  1.00 97.52           N  
ATOM   1598  H   LEU A 105      -3.677   3.136   3.933  1.00 97.52           H  
ATOM   1599  CA  LEU A 105      -1.553   3.301   4.067  1.00 97.52           C  
ATOM   1600  HA  LEU A 105      -0.922   4.178   4.213  1.00 97.52           H  
ATOM   1601  C   LEU A 105      -0.933   2.468   2.938  1.00 97.52           C  
ATOM   1602  CB  LEU A 105      -1.582   2.520   5.393  1.00 97.52           C  
ATOM   1603  HB2 LEU A 105      -0.551   2.272   5.647  1.00 97.52           H  
ATOM   1604  HB3 LEU A 105      -2.121   1.585   5.240  1.00 97.52           H  
ATOM   1605  O   LEU A 105      -1.322   1.320   2.726  1.00 97.52           O  
ATOM   1606  CG  LEU A 105      -2.221   3.245   6.590  1.00 97.52           C  
ATOM   1607  HG  LEU A 105      -3.302   3.273   6.454  1.00 97.52           H  
ATOM   1608  CD1 LEU A 105      -1.907   2.450   7.856  1.00 97.52           C  
ATOM   1609 HD11 LEU A 105      -2.183   1.407   7.702  1.00 97.52           H  
ATOM   1610 HD12 LEU A 105      -2.457   2.864   8.702  1.00 97.52           H  
ATOM   1611 HD13 LEU A 105      -0.840   2.498   8.074  1.00 97.52           H  
ATOM   1612  CD2 LEU A 105      -1.716   4.674   6.786  1.00 97.52           C  
ATOM   1613 HD21 LEU A 105      -2.127   5.085   7.708  1.00 97.52           H  
ATOM   1614 HD22 LEU A 105      -0.627   4.684   6.840  1.00 97.52           H  
ATOM   1615 HD23 LEU A 105      -2.046   5.301   5.958  1.00 97.52           H  
ATOM   1616  N   LEU A 106       0.045   3.037   2.232  1.00 96.33           N  
ATOM   1617  H   LEU A 106       0.384   3.937   2.539  1.00 96.33           H  
ATOM   1618  CA  LEU A 106       0.607   2.489   0.984  1.00 96.33           C  
ATOM   1619  HA  LEU A 106      -0.211   2.210   0.321  1.00 96.33           H  
ATOM   1620  C   LEU A 106       1.449   1.220   1.187  1.00 96.33           C  
ATOM   1621  CB  LEU A 106       1.454   3.580   0.304  1.00 96.33           C  
ATOM   1622  HB2 LEU A 106       1.814   3.185  -0.646  1.00 96.33           H  
ATOM   1623  HB3 LEU A 106       2.325   3.780   0.929  1.00 96.33           H  
ATOM   1624  O   LEU A 106       1.682   0.458   0.254  1.00 96.33           O  
ATOM   1625  CG  LEU A 106       0.722   4.909   0.042  1.00 96.33           C  
ATOM   1626  HG  LEU A 106       0.429   5.365   0.988  1.00 96.33           H  
ATOM   1627  CD1 LEU A 106       1.663   5.876  -0.672  1.00 96.33           C  
ATOM   1628 HD11 LEU A 106       1.908   5.478  -1.656  1.00 96.33           H  
ATOM   1629 HD12 LEU A 106       1.185   6.849  -0.784  1.00 96.33           H  
ATOM   1630 HD13 LEU A 106       2.578   5.995  -0.091  1.00 96.33           H  
ATOM   1631  CD2 LEU A 106      -0.528   4.728  -0.823  1.00 96.33           C  
ATOM   1632 HD21 LEU A 106      -0.267   4.217  -1.749  1.00 96.33           H  
ATOM   1633 HD22 LEU A 106      -1.266   4.134  -0.285  1.00 96.33           H  
ATOM   1634 HD23 LEU A 106      -0.967   5.701  -1.044  1.00 96.33           H  
ATOM   1635  N   ASP A 107       1.883   0.992   2.423  1.00 93.55           N  
ATOM   1636  H   ASP A 107       1.747   1.733   3.097  1.00 93.55           H  
ATOM   1637  CA  ASP A 107       2.687  -0.167   2.831  1.00 93.55           C  
ATOM   1638  HA  ASP A 107       2.827  -0.830   1.978  1.00 93.55           H  
ATOM   1639  C   ASP A 107       1.979  -0.988   3.926  1.00 93.55           C  
ATOM   1640  CB  ASP A 107       4.072   0.327   3.273  1.00 93.55           C  
ATOM   1641  HB2 ASP A 107       3.981   0.803   4.249  1.00 93.55           H  
ATOM   1642  HB3 ASP A 107       4.746  -0.524   3.368  1.00 93.55           H  
ATOM   1643  O   ASP A 107       2.535  -1.929   4.486  1.00 93.55           O  
ATOM   1644  CG  ASP A 107       4.667   1.332   2.282  1.00 93.55           C  
ATOM   1645  OD1 ASP A 107       4.772   1.020   1.076  1.00 93.55           O  
ATOM   1646  OD2 ASP A 107       4.981   2.474   2.693  1.00 93.55           O  
ATOM   1647  N   GLY A 108       0.741  -0.604   4.262  1.00 92.52           N  
ATOM   1648  H   GLY A 108       0.339   0.150   3.724  1.00 92.52           H  
ATOM   1649  CA  GLY A 108      -0.091  -1.246   5.281  1.00 92.52           C  
ATOM   1650  HA2 GLY A 108       0.451  -2.071   5.743  1.00 92.52           H  
ATOM   1651  HA3 GLY A 108      -0.323  -0.514   6.054  1.00 92.52           H  
ATOM   1652  C   GLY A 108      -1.411  -1.802   4.747  1.00 92.52           C  
ATOM   1653  O   GLY A 108      -2.093  -2.500   5.489  1.00 92.52           O  
ATOM   1654  N   SER A 109      -1.767  -1.498   3.494  1.00 93.56           N  
ATOM   1655  H   SER A 109      -1.146  -0.915   2.951  1.00 93.56           H  
ATOM   1656  CA  SER A 109      -2.914  -2.074   2.777  1.00 93.56           C  
ATOM   1657  HA  SER A 109      -3.013  -1.520   1.844  1.00 93.56           H  
ATOM   1658  C   SER A 109      -4.261  -1.899   3.487  1.00 93.56           C  
ATOM   1659  CB  SER A 109      -2.592  -3.518   2.388  1.00 93.56           C  
ATOM   1660  HB2 SER A 109      -3.458  -4.007   1.944  1.00 93.56           H  
ATOM   1661  HB3 SER A 109      -2.284  -4.076   3.273  1.00 93.56           H  
ATOM   1662  O   SER A 109      -5.119  -2.775   3.460  1.00 93.56           O  
ATOM   1663  OG  SER A 109      -1.524  -3.464   1.459  1.00 93.56           O  
ATOM   1664  HG  SER A 109      -1.620  -4.171   0.816  1.00 93.56           H  
ATOM   1665  N   LYS A 110      -4.455  -0.731   4.109  1.00 93.70           N  
ATOM   1666  H   LYS A 110      -3.706  -0.055   4.063  1.00 93.70           H  
ATOM   1667  CA  LYS A 110      -5.709  -0.333   4.760  1.00 93.70           C  
ATOM   1668  HA  LYS A 110      -6.525  -0.849   4.255  1.00 93.70           H  
ATOM   1669  C   LYS A 110      -5.971   1.161   4.612  1.00 93.70           C  
ATOM   1670  CB  LYS A 110      -5.720  -0.788   6.236  1.00 93.70           C  
ATOM   1671  HB2 LYS A 110      -6.706  -0.582   6.653  1.00 93.70           H  
ATOM   1672  HB3 LYS A 110      -5.574  -1.868   6.264  1.00 93.70           H  
ATOM   1673  O   LYS A 110      -5.052   1.949   4.368  1.00 93.70           O  
ATOM   1674  CG  LYS A 110      -4.659  -0.120   7.131  1.00 93.70           C  
ATOM   1675  HG2 LYS A 110      -4.797   0.961   7.115  1.00 93.70           H  
ATOM   1676  HG3 LYS A 110      -3.666  -0.354   6.748  1.00 93.70           H  
ATOM   1677  CD  LYS A 110      -4.763  -0.614   8.587  1.00 93.70           C  
ATOM   1678  HD2 LYS A 110      -5.759  -0.393   8.970  1.00 93.70           H  
ATOM   1679  HD3 LYS A 110      -4.609  -1.693   8.606  1.00 93.70           H  
ATOM   1680  CE  LYS A 110      -3.716   0.069   9.481  1.00 93.70           C  
ATOM   1681  HE2 LYS A 110      -3.891   1.145   9.463  1.00 93.70           H  
ATOM   1682  HE3 LYS A 110      -2.729  -0.120   9.059  1.00 93.70           H  
ATOM   1683  NZ  LYS A 110      -3.742  -0.409  10.888  1.00 93.70           N  
ATOM   1684  HZ1 LYS A 110      -4.590  -0.177  11.385  1.00 93.70           H  
ATOM   1685  HZ2 LYS A 110      -3.020   0.021  11.449  1.00 93.70           H  
ATOM   1686  HZ3 LYS A 110      -3.644  -1.412  10.965  1.00 93.70           H  
ATOM   1687  N   VAL A 111      -7.227   1.551   4.800  1.00 97.02           N  
ATOM   1688  H   VAL A 111      -7.910   0.843   5.029  1.00 97.02           H  
ATOM   1689  CA  VAL A 111      -7.630   2.952   4.967  1.00 97.02           C  
ATOM   1690  HA  VAL A 111      -6.839   3.597   4.585  1.00 97.02           H  
ATOM   1691  C   VAL A 111      -7.787   3.244   6.456  1.00 97.02           C  
ATOM   1692  CB  VAL A 111      -8.905   3.272   4.164  1.00 97.02           C  
ATOM   1693  HB  VAL A 111      -9.700   2.586   4.457  1.00 97.02           H  
ATOM   1694  O   VAL A 111      -8.339   2.433   7.195  1.00 97.02           O  
ATOM   1695  CG1 VAL A 111      -9.392   4.711   4.386  1.00 97.02           C  
ATOM   1696 HG11 VAL A 111      -8.607   5.422   4.127  1.00 97.02           H  
ATOM   1697 HG12 VAL A 111     -10.268   4.902   3.766  1.00 97.02           H  
ATOM   1698 HG13 VAL A 111      -9.687   4.855   5.426  1.00 97.02           H  
ATOM   1699  CG2 VAL A 111      -8.633   3.104   2.661  1.00 97.02           C  
ATOM   1700 HG21 VAL A 111      -7.834   3.777   2.347  1.00 97.02           H  
ATOM   1701 HG22 VAL A 111      -9.537   3.334   2.097  1.00 97.02           H  
ATOM   1702 HG23 VAL A 111      -8.343   2.076   2.445  1.00 97.02           H  
ATOM   1703  N   VAL A 112      -7.297   4.399   6.897  1.00 97.01           N  
ATOM   1704  H   VAL A 112      -6.865   5.017   6.224  1.00 97.01           H  
ATOM   1705  CA  VAL A 112      -7.412   4.881   8.279  1.00 97.01           C  
ATOM   1706  HA  VAL A 112      -7.990   4.159   8.856  1.00 97.01           H  
ATOM   1707  C   VAL A 112      -8.175   6.198   8.331  1.00 97.01           C  
ATOM   1708  CB  VAL A 112      -6.041   5.013   8.971  1.00 97.01           C  
ATOM   1709  HB  VAL A 112      -6.208   5.393   9.979  1.00 97.01           H  
ATOM   1710  O   VAL A 112      -8.139   6.988   7.384  1.00 97.01           O  
ATOM   1711  CG1 VAL A 112      -5.362   3.645   9.101  1.00 97.01           C  
ATOM   1712 HG11 VAL A 112      -6.031   2.951   9.609  1.00 97.01           H  
ATOM   1713 HG12 VAL A 112      -5.114   3.250   8.116  1.00 97.01           H  
ATOM   1714 HG13 VAL A 112      -4.453   3.751   9.694  1.00 97.01           H  
ATOM   1715  CG2 VAL A 112      -5.091   5.982   8.253  1.00 97.01           C  
ATOM   1716 HG21 VAL A 112      -4.862   5.620   7.250  1.00 97.01           H  
ATOM   1717 HG22 VAL A 112      -5.539   6.973   8.189  1.00 97.01           H  
ATOM   1718 HG23 VAL A 112      -4.164   6.067   8.819  1.00 97.01           H  
ATOM   1719  N   TYR A 113      -8.839   6.445   9.460  1.00 96.70           N  
ATOM   1720  H   TYR A 113      -8.790   5.765  10.205  1.00 96.70           H  
ATOM   1721  CA  TYR A 113      -9.478   7.725   9.748  1.00 96.70           C  
ATOM   1722  HA  TYR A 113      -9.782   8.179   8.805  1.00 96.70           H  
ATOM   1723  C   TYR A 113      -8.501   8.664  10.450  1.00 96.70           C  
ATOM   1724  CB  TYR A 113     -10.739   7.533  10.592  1.00 96.70           C  
ATOM   1725  HB2 TYR A 113     -10.488   6.979  11.496  1.00 96.70           H  
ATOM   1726  HB3 TYR A 113     -11.103   8.514  10.898  1.00 96.70           H  
ATOM   1727  O   TYR A 113      -7.990   8.341  11.521  1.00 96.70           O  
ATOM   1728  CG  TYR A 113     -11.854   6.828   9.854  1.00 96.70           C  
ATOM   1729  CD1 TYR A 113     -12.656   7.551   8.950  1.00 96.70           C  
ATOM   1730  HD1 TYR A 113     -12.463   8.600   8.781  1.00 96.70           H  
ATOM   1731  CD2 TYR A 113     -12.070   5.451  10.049  1.00 96.70           C  
ATOM   1732  HD2 TYR A 113     -11.439   4.888  10.721  1.00 96.70           H  
ATOM   1733  CE1 TYR A 113     -13.685   6.898   8.245  1.00 96.70           C  
ATOM   1734  HE1 TYR A 113     -14.287   7.445   7.534  1.00 96.70           H  
ATOM   1735  CE2 TYR A 113     -13.102   4.798   9.352  1.00 96.70           C  
ATOM   1736  HE2 TYR A 113     -13.271   3.739   9.481  1.00 96.70           H  
ATOM   1737  OH  TYR A 113     -14.899   4.880   7.774  1.00 96.70           O  
ATOM   1738  HH  TYR A 113     -15.291   5.438   7.099  1.00 96.70           H  
ATOM   1739  CZ  TYR A 113     -13.909   5.519   8.449  1.00 96.70           C  
ATOM   1740  N   LEU A 114      -8.296   9.837   9.863  1.00 97.16           N  
ATOM   1741  H   LEU A 114      -8.838  10.043   9.036  1.00 97.16           H  
ATOM   1742  CA  LEU A 114      -7.427  10.881  10.387  1.00 97.16           C  
ATOM   1743  HA  LEU A 114      -6.534  10.416  10.805  1.00 97.16           H  
ATOM   1744  C   LEU A 114      -8.115  11.649  11.514  1.00 97.16           C  
ATOM   1745  CB  LEU A 114      -7.014  11.833   9.253  1.00 97.16           C  
ATOM   1746  HB2 LEU A 114      -6.386  12.618   9.674  1.00 97.16           H  
ATOM   1747  HB3 LEU A 114      -7.913  12.305   8.857  1.00 97.16           H  
ATOM   1748  O   LEU A 114      -9.280  12.046  11.407  1.00 97.16           O  
ATOM   1749  CG  LEU A 114      -6.255  11.162   8.096  1.00 97.16           C  
ATOM   1750  HG  LEU A 114      -6.845  10.343   7.686  1.00 97.16           H  
ATOM   1751  CD1 LEU A 114      -6.055  12.196   6.987  1.00 97.16           C  
ATOM   1752 HD11 LEU A 114      -5.446  11.782   6.184  1.00 97.16           H  
ATOM   1753 HD12 LEU A 114      -5.570  13.084   7.392  1.00 97.16           H  
ATOM   1754 HD13 LEU A 114      -7.024  12.484   6.578  1.00 97.16           H  
ATOM   1755  CD2 LEU A 114      -4.900  10.614   8.549  1.00 97.16           C  
ATOM   1756 HD21 LEU A 114      -4.392  10.142   7.708  1.00 97.16           H  
ATOM   1757 HD22 LEU A 114      -4.281  11.414   8.955  1.00 97.16           H  
ATOM   1758 HD23 LEU A 114      -5.040   9.850   9.314  1.00 97.16           H  
ATOM   1759  N   ARG A 115      -7.369  11.900  12.586  1.00 95.13           N  
ATOM   1760  H   ARG A 115      -6.450  11.483  12.609  1.00 95.13           H  
ATOM   1761  CA  ARG A 115      -7.799  12.660  13.761  1.00 95.13           C  
ATOM   1762  HA  ARG A 115      -8.823  13.000  13.605  1.00 95.13           H  
ATOM   1763  C   ARG A 115      -6.922  13.889  13.943  1.00 95.13           C  
ATOM   1764  CB  ARG A 115      -7.758  11.766  15.008  1.00 95.13           C  
ATOM   1765  HB2 ARG A 115      -8.148  12.322  15.860  1.00 95.13           H  
ATOM   1766  HB3 ARG A 115      -6.721  11.507  15.222  1.00 95.13           H  
ATOM   1767  O   ARG A 115      -5.774  13.936  13.519  1.00 95.13           O  
ATOM   1768  CG  ARG A 115      -8.573  10.476  14.838  1.00 95.13           C  
ATOM   1769  HG2 ARG A 115      -9.623  10.725  14.689  1.00 95.13           H  
ATOM   1770  HG3 ARG A 115      -8.212   9.912  13.978  1.00 95.13           H  
ATOM   1771  CD  ARG A 115      -8.413   9.597  16.075  1.00 95.13           C  
ATOM   1772  HD2 ARG A 115      -7.356   9.357  16.183  1.00 95.13           H  
ATOM   1773  HD3 ARG A 115      -8.745  10.151  16.953  1.00 95.13           H  
ATOM   1774  NE  ARG A 115      -9.195   8.356  15.935  1.00 95.13           N  
ATOM   1775  HE  ARG A 115      -9.644   8.215  15.041  1.00 95.13           H  
ATOM   1776  NH1 ARG A 115      -8.542   7.394  17.906  1.00 95.13           N  
ATOM   1777 HH11 ARG A 115      -7.900   8.165  18.023  1.00 95.13           H  
ATOM   1778 HH12 ARG A 115      -8.481   6.579  18.499  1.00 95.13           H  
ATOM   1779  NH2 ARG A 115      -9.918   6.283  16.540  1.00 95.13           N  
ATOM   1780 HH21 ARG A 115     -10.356   6.182  15.636  1.00 95.13           H  
ATOM   1781 HH22 ARG A 115      -9.857   5.482  17.152  1.00 95.13           H  
ATOM   1782  CZ  ARG A 115      -9.221   7.355  16.793  1.00 95.13           C  
ATOM   1783  N   MET A 116      -7.461  14.894  14.627  1.00 91.44           N  
ATOM   1784  H   MET A 116      -8.408  14.786  14.962  1.00 91.44           H  
ATOM   1785  CA  MET A 116      -6.777  16.177  14.824  1.00 91.44           C  
ATOM   1786  HA  MET A 116      -6.539  16.595  13.846  1.00 91.44           H  
ATOM   1787  C   MET A 116      -5.454  16.055  15.600  1.00 91.44           C  
ATOM   1788  CB  MET A 116      -7.744  17.123  15.550  1.00 91.44           C  
ATOM   1789  HB2 MET A 116      -7.878  16.782  16.576  1.00 91.44           H  
ATOM   1790  HB3 MET A 116      -8.712  17.093  15.048  1.00 91.44           H  
ATOM   1791  O   MET A 116      -4.575  16.892  15.436  1.00 91.44           O  
ATOM   1792  CG  MET A 116      -7.261  18.576  15.550  1.00 91.44           C  
ATOM   1793  HG2 MET A 116      -6.298  18.648  16.054  1.00 91.44           H  
ATOM   1794  HG3 MET A 116      -7.125  18.893  14.516  1.00 91.44           H  
ATOM   1795  SD  MET A 116      -8.412  19.729  16.348  1.00 91.44           S  
ATOM   1796  CE  MET A 116      -8.078  19.354  18.090  1.00 91.44           C  
ATOM   1797  HE1 MET A 116      -7.021  19.515  18.303  1.00 91.44           H  
ATOM   1798  HE2 MET A 116      -8.338  18.317  18.305  1.00 91.44           H  
ATOM   1799  HE3 MET A 116      -8.675  20.012  18.722  1.00 91.44           H  
ATOM   1800  N   ASN A 117      -5.323  15.040  16.455  1.00 92.52           N  
ATOM   1801  H   ASN A 117      -6.053  14.343  16.501  1.00 92.52           H  
ATOM   1802  CA  ASN A 117      -4.153  14.797  17.296  1.00 92.52           C  
ATOM   1803  HA  ASN A 117      -3.546  15.702  17.323  1.00 92.52           H  
ATOM   1804  C   ASN A 117      -3.228  13.693  16.759  1.00 92.52           C  
ATOM   1805  CB  ASN A 117      -4.629  14.498  18.728  1.00 92.52           C  
ATOM   1806  HB2 ASN A 117      -3.752  14.440  19.372  1.00 92.52           H  
ATOM   1807  HB3 ASN A 117      -5.256  15.314  19.086  1.00 92.52           H  
ATOM   1808  O   ASN A 117      -2.316  13.279  17.477  1.00 92.52           O  
ATOM   1809  CG  ASN A 117      -5.416  13.200  18.843  1.00 92.52           C  
ATOM   1810  ND2 ASN A 117      -5.278  12.497  19.942  1.00 92.52           N  
ATOM   1811 HD21 ASN A 117      -4.558  12.746  20.605  1.00 92.52           H  
ATOM   1812 HD22 ASN A 117      -5.739  11.598  19.944  1.00 92.52           H  
ATOM   1813  OD1 ASN A 117      -6.213  12.828  17.995  1.00 92.52           O  
ATOM   1814  N   ASP A 118      -3.465  13.199  15.542  1.00 95.92           N  
ATOM   1815  H   ASP A 118      -4.196  13.589  14.966  1.00 95.92           H  
ATOM   1816  CA  ASP A 118      -2.574  12.219  14.931  1.00 95.92           C  
ATOM   1817  HA  ASP A 118      -2.433  11.392  15.628  1.00 95.92           H  
ATOM   1818  C   ASP A 118      -1.205  12.850  14.666  1.00 95.92           C  
ATOM   1819  CB  ASP A 118      -3.172  11.650  13.637  1.00 95.92           C  
ATOM   1820  HB2 ASP A 118      -2.386  11.105  13.114  1.00 95.92           H  
ATOM   1821  HB3 ASP A 118      -3.490  12.470  12.993  1.00 95.92           H  
ATOM   1822  O   ASP A 118      -1.100  13.990  14.204  1.00 95.92           O  
ATOM   1823  CG  ASP A 118      -4.339  10.681  13.863  1.00 95.92           C  
ATOM   1824  OD1 ASP A 118      -4.536  10.197  15.001  1.00 95.92           O  
ATOM   1825  OD2 ASP A 118      -5.047  10.400  12.870  1.00 95.92           O  
ATOM   1826  N   LYS A 119      -0.134  12.101  14.948  1.00 97.33           N  
ATOM   1827  H   LYS A 119      -0.276  11.147  15.248  1.00 97.33           H  
ATOM   1828  CA  LYS A 119       1.214  12.552  14.607  1.00 97.33           C  
ATOM   1829  HA  LYS A 119       1.264  13.630  14.757  1.00 97.33           H  
ATOM   1830  C   LYS A 119       1.473  12.276  13.134  1.00 97.33           C  
ATOM   1831  CB  LYS A 119       2.294  11.914  15.478  1.00 97.33           C  
ATOM   1832  HB2 LYS A 119       2.265  10.831  15.356  1.00 97.33           H  
ATOM   1833  HB3 LYS A 119       3.259  12.264  15.111  1.00 97.33           H  
ATOM   1834  O   LYS A 119       1.414  11.135  12.677  1.00 97.33           O  
ATOM   1835  CG  LYS A 119       2.182  12.246  16.971  1.00 97.33           C  
ATOM   1836  HG2 LYS A 119       1.331  11.718  17.401  1.00 97.33           H  
ATOM   1837  HG3 LYS A 119       2.058  13.320  17.111  1.00 97.33           H  
ATOM   1838  CD  LYS A 119       3.485  11.787  17.636  1.00 97.33           C  
ATOM   1839  HD2 LYS A 119       4.296  12.431  17.298  1.00 97.33           H  
ATOM   1840  HD3 LYS A 119       3.713  10.775  17.303  1.00 97.33           H  
ATOM   1841  CE  LYS A 119       3.441  11.794  19.162  1.00 97.33           C  
ATOM   1842  HE2 LYS A 119       2.560  11.241  19.487  1.00 97.33           H  
ATOM   1843  HE3 LYS A 119       3.356  12.823  19.511  1.00 97.33           H  
ATOM   1844  NZ  LYS A 119       4.675  11.152  19.687  1.00 97.33           N  
ATOM   1845  HZ1 LYS A 119       4.695  11.122  20.696  1.00 97.33           H  
ATOM   1846  HZ2 LYS A 119       5.502  11.628  19.357  1.00 97.33           H  
ATOM   1847  HZ3 LYS A 119       4.760  10.208  19.338  1.00 97.33           H  
ATOM   1848  N   VAL A 120       1.793  13.338  12.411  1.00 98.01           N  
ATOM   1849  H   VAL A 120       1.798  14.244  12.858  1.00 98.01           H  
ATOM   1850  CA  VAL A 120       2.112  13.289  10.989  1.00 98.01           C  
ATOM   1851  HA  VAL A 120       2.319  12.253  10.722  1.00 98.01           H  
ATOM   1852  C   VAL A 120       3.373  14.081  10.702  1.00 98.01           C  
ATOM   1853  CB  VAL A 120       0.940  13.770  10.119  1.00 98.01           C  
ATOM   1854  HB  VAL A 120       1.235  13.681   9.074  1.00 98.01           H  
ATOM   1855  O   VAL A 120       3.671  15.053  11.398  1.00 98.01           O  
ATOM   1856  CG1 VAL A 120      -0.281  12.877  10.348  1.00 98.01           C  
ATOM   1857 HG11 VAL A 120      -1.015  13.051   9.561  1.00 98.01           H  
ATOM   1858 HG12 VAL A 120      -0.737  13.087  11.316  1.00 98.01           H  
ATOM   1859 HG13 VAL A 120       0.029  11.832  10.323  1.00 98.01           H  
ATOM   1860  CG2 VAL A 120       0.544  15.229  10.372  1.00 98.01           C  
ATOM   1861 HG21 VAL A 120       0.223  15.363  11.405  1.00 98.01           H  
ATOM   1862 HG22 VAL A 120      -0.277  15.509   9.712  1.00 98.01           H  
ATOM   1863 HG23 VAL A 120       1.387  15.891  10.175  1.00 98.01           H  
ATOM   1864  N   LYS A 121       4.102  13.666   9.669  1.00 98.27           N  
ATOM   1865  H   LYS A 121       3.781  12.852   9.165  1.00 98.27           H  
ATOM   1866  CA  LYS A 121       5.309  14.337   9.182  1.00 98.27           C  
ATOM   1867  HA  LYS A 121       5.318  15.365   9.546  1.00 98.27           H  
ATOM   1868  C   LYS A 121       5.284  14.433   7.670  1.00 98.27           C  
ATOM   1869  CB  LYS A 121       6.588  13.629   9.684  1.00 98.27           C  
ATOM   1870  HB2 LYS A 121       6.641  12.617   9.283  1.00 98.27           H  
ATOM   1871  HB3 LYS A 121       7.465  14.159   9.311  1.00 98.27           H  
ATOM   1872  O   LYS A 121       4.537  13.722   6.993  1.00 98.27           O  
ATOM   1873  CG  LYS A 121       6.691  13.536  11.211  1.00 98.27           C  
ATOM   1874  HG2 LYS A 121       7.529  12.889  11.471  1.00 98.27           H  
ATOM   1875  HG3 LYS A 121       5.782  13.096  11.620  1.00 98.27           H  
ATOM   1876  CD  LYS A 121       6.924  14.915  11.826  1.00 98.27           C  
ATOM   1877  HD2 LYS A 121       6.231  15.650  11.417  1.00 98.27           H  
ATOM   1878  HD3 LYS A 121       7.937  15.235  11.584  1.00 98.27           H  
ATOM   1879  CE  LYS A 121       6.742  14.884  13.336  1.00 98.27           C  
ATOM   1880  HE2 LYS A 121       7.353  14.081  13.747  1.00 98.27           H  
ATOM   1881  HE3 LYS A 121       5.690  14.703  13.557  1.00 98.27           H  
ATOM   1882  NZ  LYS A 121       7.186  16.182  13.878  1.00 98.27           N  
ATOM   1883  HZ1 LYS A 121       6.914  16.942  13.272  1.00 98.27           H  
ATOM   1884  HZ2 LYS A 121       8.196  16.171  13.842  1.00 98.27           H  
ATOM   1885  HZ3 LYS A 121       6.906  16.343  14.835  1.00 98.27           H  
ATOM   1886  N   LYS A 122       6.104  15.326   7.126  1.00 97.88           N  
ATOM   1887  H   LYS A 122       6.770  15.775   7.738  1.00 97.88           H  
ATOM   1888  CA  LYS A 122       6.352  15.341   5.688  1.00 97.88           C  
ATOM   1889  HA  LYS A 122       5.399  15.391   5.162  1.00 97.88           H  
ATOM   1890  C   LYS A 122       7.062  14.038   5.321  1.00 97.88           C  
ATOM   1891  CB  LYS A 122       7.200  16.568   5.355  1.00 97.88           C  
ATOM   1892  HB2 LYS A 122       6.697  17.460   5.729  1.00 97.88           H  
ATOM   1893  HB3 LYS A 122       8.164  16.483   5.858  1.00 97.88           H  
ATOM   1894  O   LYS A 122       7.965  13.621   6.033  1.00 97.88           O  
ATOM   1895  CG  LYS A 122       7.420  16.709   3.846  1.00 97.88           C  
ATOM   1896  HG2 LYS A 122       6.458  16.792   3.342  1.00 97.88           H  
ATOM   1897  HG3 LYS A 122       7.955  15.839   3.466  1.00 97.88           H  
ATOM   1898  CD  LYS A 122       8.255  17.958   3.575  1.00 97.88           C  
ATOM   1899  HD2 LYS A 122       9.193  17.880   4.124  1.00 97.88           H  
ATOM   1900  HD3 LYS A 122       7.712  18.836   3.923  1.00 97.88           H  
ATOM   1901  CE  LYS A 122       8.541  18.072   2.079  1.00 97.88           C  
ATOM   1902  HE2 LYS A 122       7.594  18.139   1.544  1.00 97.88           H  
ATOM   1903  HE3 LYS A 122       9.048  17.163   1.757  1.00 97.88           H  
ATOM   1904  NZ  LYS A 122       9.383  19.261   1.813  1.00 97.88           N  
ATOM   1905  HZ1 LYS A 122       8.910  20.098   2.123  1.00 97.88           H  
ATOM   1906  HZ2 LYS A 122      10.244  19.186   2.336  1.00 97.88           H  
ATOM   1907  HZ3 LYS A 122       9.598  19.337   0.829  1.00 97.88           H  
ATOM   1908  N   LEU A 123       6.703  13.425   4.193  1.00 98.03           N  
ATOM   1909  H   LEU A 123       5.943  13.795   3.641  1.00 98.03           H  
ATOM   1910  CA  LEU A 123       7.444  12.264   3.699  1.00 98.03           C  
ATOM   1911  HA  LEU A 123       7.421  11.497   4.474  1.00 98.03           H  
ATOM   1912  C   LEU A 123       8.903  12.670   3.407  1.00 98.03           C  
ATOM   1913  CB  LEU A 123       6.743  11.706   2.449  1.00 98.03           C  
ATOM   1914  HB2 LEU A 123       6.690  12.492   1.695  1.00 98.03           H  
ATOM   1915  HB3 LEU A 123       5.724  11.422   2.713  1.00 98.03           H  
ATOM   1916  O   LEU A 123       9.114  13.526   2.534  1.00 98.03           O  
ATOM   1917  CG  LEU A 123       7.455  10.485   1.836  1.00 98.03           C  
ATOM   1918  HG  LEU A 123       8.483  10.740   1.579  1.00 98.03           H  
ATOM   1919  CD1 LEU A 123       7.458   9.292   2.786  1.00 98.03           C  
ATOM   1920 HD11 LEU A 123       6.441   9.080   3.115  1.00 98.03           H  
ATOM   1921 HD12 LEU A 123       8.066   9.509   3.665  1.00 98.03           H  
ATOM   1922 HD13 LEU A 123       7.878   8.416   2.291  1.00 98.03           H  
ATOM   1923  CD2 LEU A 123       6.742  10.058   0.555  1.00 98.03           C  
ATOM   1924 HD21 LEU A 123       5.706   9.799   0.777  1.00 98.03           H  
ATOM   1925 HD22 LEU A 123       7.241   9.191   0.124  1.00 98.03           H  
ATOM   1926 HD23 LEU A 123       6.763  10.877  -0.164  1.00 98.03           H  
ATOM   1927  N   PRO A 124       9.921  12.079   4.066  1.00 97.19           N  
ATOM   1928  CA  PRO A 124      11.301  12.398   3.745  1.00 97.19           C  
ATOM   1929  HA  PRO A 124      11.424  13.478   3.826  1.00 97.19           H  
ATOM   1930  C   PRO A 124      11.616  11.950   2.314  1.00 97.19           C  
ATOM   1931  CB  PRO A 124      12.179  11.734   4.812  1.00 97.19           C  
ATOM   1932  HB2 PRO A 124      12.652  10.833   4.421  1.00 97.19           H  
ATOM   1933  HB3 PRO A 124      12.950  12.417   5.169  1.00 97.19           H  
ATOM   1934  O   PRO A 124      11.275  10.842   1.889  1.00 97.19           O  
ATOM   1935  CG  PRO A 124      11.202  11.389   5.940  1.00 97.19           C  
ATOM   1936  HG2 PRO A 124      11.113  12.237   6.618  1.00 97.19           H  
ATOM   1937  HG3 PRO A 124      11.506  10.497   6.487  1.00 97.19           H  
ATOM   1938  CD  PRO A 124       9.875  11.184   5.215  1.00 97.19           C  
ATOM   1939  HD2 PRO A 124       9.813  10.154   4.866  1.00 97.19           H  
ATOM   1940  HD3 PRO A 124       9.050  11.408   5.891  1.00 97.19           H  
ATOM   1941  N   ALA A 125      12.279  12.820   1.549  1.00 95.78           N  
ATOM   1942  H   ALA A 125      12.510  13.717   1.952  1.00 95.78           H  
ATOM   1943  CA  ALA A 125      12.437  12.648   0.103  1.00 95.78           C  
ATOM   1944  HA  ALA A 125      11.447  12.658  -0.352  1.00 95.78           H  
ATOM   1945  C   ALA A 125      13.105  11.315  -0.286  1.00 95.78           C  
ATOM   1946  CB  ALA A 125      13.226  13.846  -0.438  1.00 95.78           C  
ATOM   1947  HB1 ALA A 125      14.222  13.873   0.004  1.00 95.78           H  
ATOM   1948  HB2 ALA A 125      12.700  14.772  -0.207  1.00 95.78           H  
ATOM   1949  HB3 ALA A 125      13.320  13.757  -1.520  1.00 95.78           H  
ATOM   1950  O   ALA A 125      12.738  10.722  -1.300  1.00 95.78           O  
ATOM   1951  N   LYS A 126      14.026  10.796   0.542  1.00 96.77           N  
ATOM   1952  H   LYS A 126      14.246  11.301   1.389  1.00 96.77           H  
ATOM   1953  CA  LYS A 126      14.710   9.518   0.279  1.00 96.77           C  
ATOM   1954  HA  LYS A 126      15.122   9.570  -0.729  1.00 96.77           H  
ATOM   1955  C   LYS A 126      13.774   8.300   0.243  1.00 96.77           C  
ATOM   1956  CB  LYS A 126      15.904   9.303   1.233  1.00 96.77           C  
ATOM   1957  HB2 LYS A 126      16.611  10.122   1.106  1.00 96.77           H  
ATOM   1958  HB3 LYS A 126      16.408   8.384   0.932  1.00 96.77           H  
ATOM   1959  O   LYS A 126      14.112   7.320  -0.408  1.00 96.77           O  
ATOM   1960  CG  LYS A 126      15.541   9.190   2.721  1.00 96.77           C  
ATOM   1961  HG2 LYS A 126      14.713   8.492   2.842  1.00 96.77           H  
ATOM   1962  HG3 LYS A 126      15.224  10.171   3.076  1.00 96.77           H  
ATOM   1963  CD  LYS A 126      16.726   8.683   3.570  1.00 96.77           C  
ATOM   1964  HD2 LYS A 126      17.647   9.195   3.291  1.00 96.77           H  
ATOM   1965  HD3 LYS A 126      16.840   7.609   3.425  1.00 96.77           H  
ATOM   1966  CE  LYS A 126      16.407   8.986   5.031  1.00 96.77           C  
ATOM   1967  HE2 LYS A 126      15.352   8.774   5.201  1.00 96.77           H  
ATOM   1968  HE3 LYS A 126      16.514  10.056   5.207  1.00 96.77           H  
ATOM   1969  NZ  LYS A 126      17.165   8.255   6.083  1.00 96.77           N  
ATOM   1970  HZ1 LYS A 126      16.899   7.282   6.126  1.00 96.77           H  
ATOM   1971  HZ2 LYS A 126      16.828   8.610   6.967  1.00 96.77           H  
ATOM   1972  HZ3 LYS A 126      18.166   8.387   6.064  1.00 96.77           H  
ATOM   1973  N   TYR A 127      12.583   8.375   0.844  1.00 97.86           N  
ATOM   1974  H   TYR A 127      12.361   9.206   1.375  1.00 97.86           H  
ATOM   1975  CA  TYR A 127      11.582   7.294   0.820  1.00 97.86           C  
ATOM   1976  HA  TYR A 127      12.085   6.352   0.604  1.00 97.86           H  
ATOM   1977  C   TYR A 127      10.507   7.480  -0.260  1.00 97.86           C  
ATOM   1978  CB  TYR A 127      10.942   7.155   2.204  1.00 97.86           C  
ATOM   1979  HB2 TYR A 127      10.288   6.283   2.209  1.00 97.86           H  
ATOM   1980  HB3 TYR A 127      10.324   8.031   2.399  1.00 97.86           H  
ATOM   1981  O   TYR A 127       9.668   6.603  -0.465  1.00 97.86           O  
ATOM   1982  CG  TYR A 127      11.954   6.998   3.316  1.00 97.86           C  
ATOM   1983  CD1 TYR A 127      12.638   5.780   3.490  1.00 97.86           C  
ATOM   1984  HD1 TYR A 127      12.418   4.934   2.857  1.00 97.86           H  
ATOM   1985  CD2 TYR A 127      12.218   8.084   4.166  1.00 97.86           C  
ATOM   1986  HD2 TYR A 127      11.650   8.995   4.050  1.00 97.86           H  
ATOM   1987  CE1 TYR A 127      13.587   5.645   4.518  1.00 97.86           C  
ATOM   1988  HE1 TYR A 127      14.093   4.704   4.674  1.00 97.86           H  
ATOM   1989  CE2 TYR A 127      13.168   7.956   5.195  1.00 97.86           C  
ATOM   1990  HE2 TYR A 127      13.356   8.765   5.886  1.00 97.86           H  
ATOM   1991  OH  TYR A 127      14.788   6.618   6.336  1.00 97.86           O  
ATOM   1992  HH  TYR A 127      14.934   5.703   6.589  1.00 97.86           H  
ATOM   1993  CZ  TYR A 127      13.856   6.737   5.364  1.00 97.86           C  
ATOM   1994  N   SER A 128      10.526   8.608  -0.981  1.00 97.14           N  
ATOM   1995  H   SER A 128      11.269   9.271  -0.813  1.00 97.14           H  
ATOM   1996  CA  SER A 128       9.544   8.912  -2.035  1.00 97.14           C  
ATOM   1997  HA  SER A 128       8.540   8.699  -1.667  1.00 97.14           H  
ATOM   1998  C   SER A 128       9.742   8.076  -3.303  1.00 97.14           C  
ATOM   1999  CB  SER A 128       9.615  10.397  -2.399  1.00 97.14           C  
ATOM   2000  HB2 SER A 128       8.885  10.618  -3.178  1.00 97.14           H  
ATOM   2001  HB3 SER A 128      10.609  10.630  -2.782  1.00 97.14           H  
ATOM   2002  O   SER A 128       8.825   7.967  -4.109  1.00 97.14           O  
ATOM   2003  OG  SER A 128       9.343  11.204  -1.269  1.00 97.14           O  
ATOM   2004  HG  SER A 128       9.707  10.786  -0.485  1.00 97.14           H  
ATOM   2005  N   GLY A 129      10.935   7.501  -3.490  1.00 96.41           N  
ATOM   2006  H   GLY A 129      11.648   7.658  -2.793  1.00 96.41           H  
ATOM   2007  CA  GLY A 129      11.273   6.667  -4.645  1.00 96.41           C  
ATOM   2008  HA2 GLY A 129      12.317   6.843  -4.904  1.00 96.41           H  
ATOM   2009  HA3 GLY A 129      10.659   6.955  -5.499  1.00 96.41           H  
ATOM   2010  C   GLY A 129      11.098   5.163  -4.427  1.00 96.41           C  
ATOM   2011  O   GLY A 129      11.207   4.418  -5.397  1.00 96.41           O  
ATOM   2012  N   ILE A 130      10.850   4.712  -3.194  1.00 97.66           N  
ATOM   2013  H   ILE A 130      10.709   5.382  -2.452  1.00 97.66           H  
ATOM   2014  CA  ILE A 130      10.579   3.299  -2.888  1.00 97.66           C  
ATOM   2015  HA  ILE A 130      11.316   2.681  -3.403  1.00 97.66           H  
ATOM   2016  C   ILE A 130       9.176   2.959  -3.419  1.00 97.66           C  
ATOM   2017  CB  ILE A 130      10.723   3.049  -1.366  1.00 97.66           C  
ATOM   2018  HB  ILE A 130      10.114   3.781  -0.834  1.00 97.66           H  
ATOM   2019  O   ILE A 130       8.265   3.748  -3.173  1.00 97.66           O  
ATOM   2020  CG1 ILE A 130      12.195   3.250  -0.937  1.00 97.66           C  
ATOM   2021 HG12 ILE A 130      12.826   2.518  -1.442  1.00 97.66           H  
ATOM   2022 HG13 ILE A 130      12.524   4.244  -1.240  1.00 97.66           H  
ATOM   2023  CG2 ILE A 130      10.209   1.654  -0.984  1.00 97.66           C  
ATOM   2024 HG21 ILE A 130      10.681   0.887  -1.600  1.00 97.66           H  
ATOM   2025 HG22 ILE A 130      10.415   1.430   0.063  1.00 97.66           H  
ATOM   2026 HG23 ILE A 130       9.129   1.598  -1.119  1.00 97.66           H  
ATOM   2027  CD1 ILE A 130      12.428   3.142   0.575  1.00 97.66           C  
ATOM   2028 HD11 ILE A 130      11.680   3.733   1.104  1.00 97.66           H  
ATOM   2029 HD12 ILE A 130      13.423   3.518   0.815  1.00 97.66           H  
ATOM   2030 HD13 ILE A 130      12.369   2.103   0.898  1.00 97.66           H  
ATOM   2031  N   PRO A 131       8.949   1.852  -4.146  1.00 97.56           N  
ATOM   2032  CA  PRO A 131       7.609   1.500  -4.630  1.00 97.56           C  
ATOM   2033  HA  PRO A 131       7.240   2.282  -5.293  1.00 97.56           H  
ATOM   2034  C   PRO A 131       6.595   1.302  -3.491  1.00 97.56           C  
ATOM   2035  CB  PRO A 131       7.793   0.204  -5.418  1.00 97.56           C  
ATOM   2036  HB2 PRO A 131       7.950   0.421  -6.474  1.00 97.56           H  
ATOM   2037  HB3 PRO A 131       6.946  -0.469  -5.282  1.00 97.56           H  
ATOM   2038  O   PRO A 131       6.978   1.005  -2.364  1.00 97.56           O  
ATOM   2039  CG  PRO A 131       9.059  -0.409  -4.832  1.00 97.56           C  
ATOM   2040  HG2 PRO A 131       8.820  -0.946  -3.915  1.00 97.56           H  
ATOM   2041  HG3 PRO A 131       9.543  -1.069  -5.552  1.00 97.56           H  
ATOM   2042  CD  PRO A 131       9.907   0.816  -4.506  1.00 97.56           C  
ATOM   2043  HD2 PRO A 131      10.462   1.128  -5.391  1.00 97.56           H  
ATOM   2044  HD3 PRO A 131      10.599   0.580  -3.698  1.00 97.56           H  
ATOM   2045  N   GLU A 132       5.300   1.464  -3.769  1.00 97.12           N  
ATOM   2046  H   GLU A 132       5.041   1.778  -4.693  1.00 97.12           H  
ATOM   2047  CA  GLU A 132       4.229   1.035  -2.844  1.00 97.12           C  
ATOM   2048  HA  GLU A 132       4.426   1.435  -1.849  1.00 97.12           H  
ATOM   2049  C   GLU A 132       4.199  -0.488  -2.753  1.00 97.12           C  
ATOM   2050  CB  GLU A 132       2.822   1.491  -3.280  1.00 97.12           C  
ATOM   2051  HB2 GLU A 132       2.497   0.893  -4.132  1.00 97.12           H  
ATOM   2052  HB3 GLU A 132       2.133   1.328  -2.452  1.00 97.12           H  
ATOM   2053  O   GLU A 132       4.266  -1.163  -3.784  1.00 97.12           O  
ATOM   2054  CG  GLU A 132       2.780   2.957  -3.680  1.00 97.12           C  
ATOM   2055  HG2 GLU A 132       3.452   3.041  -4.534  1.00 97.12           H  
ATOM   2056  HG3 GLU A 132       3.129   3.567  -2.846  1.00 97.12           H  
ATOM   2057  CD  GLU A 132       1.443   3.474  -4.198  1.00 97.12           C  
ATOM   2058  OE1 GLU A 132       1.289   4.711  -4.276  1.00 97.12           O  
ATOM   2059  OE2 GLU A 132       0.630   2.738  -4.783  1.00 97.12           O  
ATOM   2060  N   PHE A 133       4.033  -1.024  -1.548  1.00 96.89           N  
ATOM   2061  H   PHE A 133       4.016  -0.426  -0.734  1.00 96.89           H  
ATOM   2062  CA  PHE A 133       3.900  -2.467  -1.349  1.00 96.89           C  
ATOM   2063  HA  PHE A 133       4.400  -2.989  -2.165  1.00 96.89           H  
ATOM   2064  C   PHE A 133       2.439  -2.934  -1.399  1.00 96.89           C  
ATOM   2065  CB  PHE A 133       4.638  -2.868  -0.068  1.00 96.89           C  
ATOM   2066  HB2 PHE A 133       4.391  -3.903   0.169  1.00 96.89           H  
ATOM   2067  HB3 PHE A 133       4.301  -2.247   0.763  1.00 96.89           H  
ATOM   2068  O   PHE A 133       2.181  -4.132  -1.500  1.00 96.89           O  
ATOM   2069  CG  PHE A 133       6.147  -2.760  -0.203  1.00 96.89           C  
ATOM   2070  CD1 PHE A 133       6.914  -3.902  -0.492  1.00 96.89           C  
ATOM   2071  HD1 PHE A 133       6.438  -4.867  -0.581  1.00 96.89           H  
ATOM   2072  CD2 PHE A 133       6.797  -1.520  -0.060  1.00 96.89           C  
ATOM   2073  HD2 PHE A 133       6.227  -0.631   0.161  1.00 96.89           H  
ATOM   2074  CE1 PHE A 133       8.307  -3.812  -0.639  1.00 96.89           C  
ATOM   2075  HE1 PHE A 133       8.887  -4.702  -0.833  1.00 96.89           H  
ATOM   2076  CE2 PHE A 133       8.191  -1.428  -0.203  1.00 96.89           C  
ATOM   2077  HE2 PHE A 133       8.682  -0.474  -0.077  1.00 96.89           H  
ATOM   2078  CZ  PHE A 133       8.948  -2.572  -0.495  1.00 96.89           C  
ATOM   2079  HZ  PHE A 133      10.023  -2.504  -0.581  1.00 96.89           H  
ATOM   2080  N   CYS A 134       1.467  -2.019  -1.386  1.00 96.70           N  
ATOM   2081  H   CYS A 134       1.707  -1.052  -1.219  1.00 96.70           H  
ATOM   2082  CA  CYS A 134       0.061  -2.347  -1.589  1.00 96.70           C  
ATOM   2083  HA  CYS A 134      -0.154  -3.245  -1.009  1.00 96.70           H  
ATOM   2084  C   CYS A 134      -0.282  -2.645  -3.061  1.00 96.70           C  
ATOM   2085  CB  CYS A 134      -0.812  -1.219  -1.033  1.00 96.70           C  
ATOM   2086  HB2 CYS A 134      -0.593  -1.075   0.025  1.00 96.70           H  
ATOM   2087  HB3 CYS A 134      -1.860  -1.502  -1.134  1.00 96.70           H  
ATOM   2088  O   CYS A 134       0.147  -1.946  -3.984  1.00 96.70           O  
ATOM   2089  SG  CYS A 134      -0.490   0.327  -1.944  1.00 96.70           S  
ATOM   2090  HG  CYS A 134      -0.172  -0.232  -3.115  1.00 96.70           H  
ATOM   2091  N   CYS A 135      -1.151  -3.627  -3.278  1.00 97.44           N  
ATOM   2092  H   CYS A 135      -1.467  -4.172  -2.489  1.00 97.44           H  
ATOM   2093  CA  CYS A 135      -1.717  -3.954  -4.585  1.00 97.44           C  
ATOM   2094  HA  CYS A 135      -1.675  -3.076  -5.230  1.00 97.44           H  
ATOM   2095  C   CYS A 135      -3.195  -4.348  -4.456  1.00 97.44           C  
ATOM   2096  CB  CYS A 135      -0.860  -5.053  -5.234  1.00 97.44           C  
ATOM   2097  HB2 CYS A 135       0.184  -4.739  -5.244  1.00 97.44           H  
ATOM   2098  HB3 CYS A 135      -1.178  -5.222  -6.264  1.00 97.44           H  
ATOM   2099  O   CYS A 135      -3.721  -4.471  -3.351  1.00 97.44           O  
ATOM   2100  SG  CYS A 135      -1.001  -6.605  -4.310  1.00 97.44           S  
ATOM   2101  HG  CYS A 135      -2.320  -6.777  -4.436  1.00 97.44           H  
ATOM   2102  N   VAL A 136      -3.865  -4.563  -5.586  1.00 98.14           N  
ATOM   2103  H   VAL A 136      -3.373  -4.440  -6.460  1.00 98.14           H  
ATOM   2104  CA  VAL A 136      -5.193  -5.178  -5.653  1.00 98.14           C  
ATOM   2105  HA  VAL A 136      -5.533  -5.386  -4.638  1.00 98.14           H  
ATOM   2106  C   VAL A 136      -5.098  -6.501  -6.397  1.00 98.14           C  
ATOM   2107  CB  VAL A 136      -6.234  -4.251  -6.303  1.00 98.14           C  
ATOM   2108  HB  VAL A 136      -5.860  -3.898  -7.264  1.00 98.14           H  
ATOM   2109  O   VAL A 136      -4.611  -6.528  -7.527  1.00 98.14           O  
ATOM   2110  CG1 VAL A 136      -7.578  -4.956  -6.519  1.00 98.14           C  
ATOM   2111 HG11 VAL A 136      -7.920  -5.414  -5.591  1.00 98.14           H  
ATOM   2112 HG12 VAL A 136      -7.488  -5.727  -7.284  1.00 98.14           H  
ATOM   2113 HG13 VAL A 136      -8.330  -4.239  -6.849  1.00 98.14           H  
ATOM   2114  CG2 VAL A 136      -6.506  -3.045  -5.402  1.00 98.14           C  
ATOM   2115 HG21 VAL A 136      -7.178  -2.347  -5.902  1.00 98.14           H  
ATOM   2116 HG22 VAL A 136      -5.566  -2.542  -5.172  1.00 98.14           H  
ATOM   2117 HG23 VAL A 136      -6.961  -3.384  -4.471  1.00 98.14           H  
ATOM   2118  N   LEU A 137      -5.596  -7.570  -5.778  1.00 98.49           N  
ATOM   2119  H   LEU A 137      -5.986  -7.437  -4.856  1.00 98.49           H  
ATOM   2120  CA  LEU A 137      -5.770  -8.884  -6.385  1.00 98.49           C  
ATOM   2121  HA  LEU A 137      -5.219  -8.920  -7.324  1.00 98.49           H  
ATOM   2122  C   LEU A 137      -7.253  -9.123  -6.680  1.00 98.49           C  
ATOM   2123  CB  LEU A 137      -5.191  -9.954  -5.442  1.00 98.49           C  
ATOM   2124  HB2 LEU A 137      -5.696  -9.868  -4.480  1.00 98.49           H  
ATOM   2125  HB3 LEU A 137      -4.130  -9.757  -5.291  1.00 98.49           H  
ATOM   2126  O   LEU A 137      -8.076  -9.195  -5.767  1.00 98.49           O  
ATOM   2127  CG  LEU A 137      -5.368 -11.400  -5.944  1.00 98.49           C  
ATOM   2128  HG  LEU A 137      -6.429 -11.608  -6.089  1.00 98.49           H  
ATOM   2129  CD1 LEU A 137      -4.633 -11.652  -7.262  1.00 98.49           C  
ATOM   2130 HD11 LEU A 137      -4.775 -12.691  -7.559  1.00 98.49           H  
ATOM   2131 HD12 LEU A 137      -3.568 -11.455  -7.143  1.00 98.49           H  
ATOM   2132 HD13 LEU A 137      -5.038 -11.022  -8.054  1.00 98.49           H  
ATOM   2133  CD2 LEU A 137      -4.835 -12.375  -4.896  1.00 98.49           C  
ATOM   2134 HD21 LEU A 137      -3.764 -12.232  -4.751  1.00 98.49           H  
ATOM   2135 HD22 LEU A 137      -5.014 -13.399  -5.224  1.00 98.49           H  
ATOM   2136 HD23 LEU A 137      -5.352 -12.222  -3.949  1.00 98.49           H  
ATOM   2137  N   ASN A 138      -7.593  -9.279  -7.955  1.00 98.31           N  
ATOM   2138  H   ASN A 138      -6.867  -9.208  -8.654  1.00 98.31           H  
ATOM   2139  CA  ASN A 138      -8.912  -9.718  -8.388  1.00 98.31           C  
ATOM   2140  HA  ASN A 138      -9.632  -9.571  -7.583  1.00 98.31           H  
ATOM   2141  C   ASN A 138      -8.873 -11.219  -8.699  1.00 98.31           C  
ATOM   2142  CB  ASN A 138      -9.359  -8.846  -9.569  1.00 98.31           C  
ATOM   2143  HB2 ASN A 138      -9.254  -7.796  -9.294  1.00 98.31           H  
ATOM   2144  HB3 ASN A 138      -8.725  -9.046 -10.433  1.00 98.31           H  
ATOM   2145  O   ASN A 138      -8.386 -11.619  -9.758  1.00 98.31           O  
ATOM   2146  CG  ASN A 138     -10.808  -9.087  -9.947  1.00 98.31           C  
ATOM   2147  ND2 ASN A 138     -11.283  -8.433 -10.980  1.00 98.31           N  
ATOM   2148 HD21 ASN A 138     -12.233  -8.664 -11.235  1.00 98.31           H  
ATOM   2149 HD22 ASN A 138     -10.664  -7.865 -11.540  1.00 98.31           H  
ATOM   2150  OD1 ASN A 138     -11.550  -9.822  -9.322  1.00 98.31           O  
ATOM   2151  N   ALA A 139      -9.337 -12.026  -7.745  1.00 98.39           N  
ATOM   2152  H   ALA A 139      -9.724 -11.617  -6.907  1.00 98.39           H  
ATOM   2153  CA  ALA A 139      -9.386 -13.484  -7.799  1.00 98.39           C  
ATOM   2154  HA  ALA A 139      -9.638 -13.811  -8.808  1.00 98.39           H  
ATOM   2155  C   ALA A 139     -10.446 -14.022  -6.822  1.00 98.39           C  
ATOM   2156  CB  ALA A 139      -8.006 -14.028  -7.426  1.00 98.39           C  
ATOM   2157  HB1 ALA A 139      -8.002 -15.112  -7.541  1.00 98.39           H  
ATOM   2158  HB2 ALA A 139      -7.247 -13.599  -8.081  1.00 98.39           H  
ATOM   2159  HB3 ALA A 139      -7.769 -13.774  -6.393  1.00 98.39           H  
ATOM   2160  O   ALA A 139     -10.893 -13.290  -5.932  1.00 98.39           O  
ATOM   2161  N   ASP A 140     -10.818 -15.296  -6.967  1.00 97.58           N  
ATOM   2162  H   ASP A 140     -10.370 -15.862  -7.673  1.00 97.58           H  
ATOM   2163  CA  ASP A 140     -11.693 -15.997  -6.019  1.00 97.58           C  
ATOM   2164  HA  ASP A 140     -12.423 -15.285  -5.635  1.00 97.58           H  
ATOM   2165  C   ASP A 140     -10.876 -16.508  -4.825  1.00 97.58           C  
ATOM   2166  CB  ASP A 140     -12.480 -17.106  -6.736  1.00 97.58           C  
ATOM   2167  HB2 ASP A 140     -11.806 -17.913  -7.024  1.00 97.58           H  
ATOM   2168  HB3 ASP A 140     -12.911 -16.692  -7.648  1.00 97.58           H  
ATOM   2169  O   ASP A 140     -10.392 -17.636  -4.795  1.00 97.58           O  
ATOM   2170  CG  ASP A 140     -13.631 -17.659  -5.883  1.00 97.58           C  
ATOM   2171  OD1 ASP A 140     -14.089 -16.926  -4.975  1.00 97.58           O  
ATOM   2172  OD2 ASP A 140     -14.128 -18.755  -6.227  1.00 97.58           O  
ATOM   2173  N   VAL A 141     -10.626 -15.605  -3.879  1.00 97.70           N  
ATOM   2174  H   VAL A 141     -11.062 -14.699  -3.980  1.00 97.70           H  
ATOM   2175  CA  VAL A 141      -9.813 -15.837  -2.679  1.00 97.70           C  
ATOM   2176  HA  VAL A 141      -9.697 -16.911  -2.534  1.00 97.70           H  
ATOM   2177  C   VAL A 141     -10.528 -15.298  -1.446  1.00 97.70           C  
ATOM   2178  CB  VAL A 141      -8.401 -15.223  -2.815  1.00 97.70           C  
ATOM   2179  HB  VAL A 141      -7.846 -15.426  -1.900  1.00 97.70           H  
ATOM   2180  O   VAL A 141     -11.521 -14.576  -1.553  1.00 97.70           O  
ATOM   2181  CG1 VAL A 141      -7.614 -15.859  -3.962  1.00 97.70           C  
ATOM   2182 HG11 VAL A 141      -7.562 -16.937  -3.806  1.00 97.70           H  
ATOM   2183 HG12 VAL A 141      -6.603 -15.453  -3.993  1.00 97.70           H  
ATOM   2184 HG13 VAL A 141      -8.107 -15.673  -4.917  1.00 97.70           H  
ATOM   2185  CG2 VAL A 141      -8.409 -13.702  -3.013  1.00 97.70           C  
ATOM   2186 HG21 VAL A 141      -8.892 -13.224  -2.161  1.00 97.70           H  
ATOM   2187 HG22 VAL A 141      -8.942 -13.442  -3.928  1.00 97.70           H  
ATOM   2188 HG23 VAL A 141      -7.385 -13.335  -3.077  1.00 97.70           H  
ATOM   2189  N   GLU A 142      -9.997 -15.608  -0.268  1.00 95.84           N  
ATOM   2190  H   GLU A 142      -9.177 -16.196  -0.240  1.00 95.84           H  
ATOM   2191  CA  GLU A 142     -10.497 -15.108   1.010  1.00 95.84           C  
ATOM   2192  HA  GLU A 142     -11.374 -14.485   0.834  1.00 95.84           H  
ATOM   2193  C   GLU A 142      -9.457 -14.226   1.711  1.00 95.84           C  
ATOM   2194  CB  GLU A 142     -10.946 -16.273   1.904  1.00 95.84           C  
ATOM   2195  HB2 GLU A 142     -11.273 -15.863   2.859  1.00 95.84           H  
ATOM   2196  HB3 GLU A 142     -10.099 -16.937   2.078  1.00 95.84           H  
ATOM   2197  O   GLU A 142      -8.247 -14.351   1.501  1.00 95.84           O  
ATOM   2198  CG  GLU A 142     -12.110 -17.068   1.282  1.00 95.84           C  
ATOM   2199  HG2 GLU A 142     -11.772 -17.537   0.358  1.00 95.84           H  
ATOM   2200  HG3 GLU A 142     -12.908 -16.368   1.035  1.00 95.84           H  
ATOM   2201  CD  GLU A 142     -12.670 -18.157   2.213  1.00 95.84           C  
ATOM   2202  OE1 GLU A 142     -13.748 -18.700   1.878  1.00 95.84           O  
ATOM   2203  OE2 GLU A 142     -12.060 -18.416   3.274  1.00 95.84           O  
ATOM   2204  N   VAL A 143      -9.943 -13.321   2.563  1.00 96.58           N  
ATOM   2205  H   VAL A 143     -10.936 -13.335   2.747  1.00 96.58           H  
ATOM   2206  CA  VAL A 143      -9.091 -12.500   3.432  1.00 96.58           C  
ATOM   2207  HA  VAL A 143      -8.365 -11.971   2.815  1.00 96.58           H  
ATOM   2208  C   VAL A 143      -8.307 -13.395   4.392  1.00 96.58           C  
ATOM   2209  CB  VAL A 143      -9.932 -11.458   4.193  1.00 96.58           C  
ATOM   2210  HB  VAL A 143     -10.796 -11.952   4.639  1.00 96.58           H  
ATOM   2211  O   VAL A 143      -8.852 -14.337   4.962  1.00 96.58           O  
ATOM   2212  CG1 VAL A 143      -9.151 -10.769   5.315  1.00 96.58           C  
ATOM   2213 HG11 VAL A 143      -8.969 -11.466   6.133  1.00 96.58           H  
ATOM   2214 HG12 VAL A 143      -8.193 -10.412   4.935  1.00 96.58           H  
ATOM   2215 HG13 VAL A 143      -9.715  -9.923   5.708  1.00 96.58           H  
ATOM   2216  CG2 VAL A 143     -10.440 -10.377   3.228  1.00 96.58           C  
ATOM   2217 HG21 VAL A 143     -11.062  -9.663   3.768  1.00 96.58           H  
ATOM   2218 HG22 VAL A 143      -9.592  -9.850   2.791  1.00 96.58           H  
ATOM   2219 HG23 VAL A 143     -11.028 -10.836   2.434  1.00 96.58           H  
ATOM   2220  N   GLY A 144      -7.033 -13.066   4.601  1.00 94.88           N  
ATOM   2221  H   GLY A 144      -6.665 -12.255   4.125  1.00 94.88           H  
ATOM   2222  CA  GLY A 144      -6.118 -13.772   5.494  1.00 94.88           C  
ATOM   2223  HA2 GLY A 144      -6.685 -14.275   6.278  1.00 94.88           H  
ATOM   2224  HA3 GLY A 144      -5.459 -13.041   5.962  1.00 94.88           H  
ATOM   2225  C   GLY A 144      -5.240 -14.819   4.808  1.00 94.88           C  
ATOM   2226  O   GLY A 144      -4.311 -15.316   5.443  1.00 94.88           O  
ATOM   2227  N   LEU A 145      -5.483 -15.138   3.532  1.00 95.61           N  
ATOM   2228  H   LEU A 145      -6.261 -14.704   3.057  1.00 95.61           H  
ATOM   2229  CA  LEU A 145      -4.617 -16.047   2.779  1.00 95.61           C  
ATOM   2230  HA  LEU A 145      -4.405 -16.916   3.401  1.00 95.61           H  
ATOM   2231  C   LEU A 145      -3.269 -15.391   2.453  1.00 95.61           C  
ATOM   2232  CB  LEU A 145      -5.316 -16.522   1.490  1.00 95.61           C  
ATOM   2233  HB2 LEU A 145      -4.605 -17.121   0.923  1.00 95.61           H  
ATOM   2234  HB3 LEU A 145      -5.566 -15.647   0.889  1.00 95.61           H  
ATOM   2235  O   LEU A 145      -3.223 -14.244   2.001  1.00 95.61           O  
ATOM   2236  CG  LEU A 145      -6.592 -17.358   1.700  1.00 95.61           C  
ATOM   2237  HG  LEU A 145      -7.353 -16.749   2.189  1.00 95.61           H  
ATOM   2238  CD1 LEU A 145      -7.125 -17.809   0.338  1.00 95.61           C  
ATOM   2239 HD11 LEU A 145      -6.419 -18.487  -0.140  1.00 95.61           H  
ATOM   2240 HD12 LEU A 145      -8.079 -18.319   0.471  1.00 95.61           H  
ATOM   2241 HD13 LEU A 145      -7.274 -16.937  -0.299  1.00 95.61           H  
ATOM   2242  CD2 LEU A 145      -6.351 -18.609   2.548  1.00 95.61           C  
ATOM   2243 HD21 LEU A 145      -5.556 -19.217   2.116  1.00 95.61           H  
ATOM   2244 HD22 LEU A 145      -6.088 -18.326   3.567  1.00 95.61           H  
ATOM   2245 HD23 LEU A 145      -7.268 -19.197   2.592  1.00 95.61           H  
ATOM   2246  N   ASN A 146      -2.184 -16.157   2.604  1.00 96.42           N  
ATOM   2247  H   ASN A 146      -2.286 -17.078   3.007  1.00 96.42           H  
ATOM   2248  CA  ASN A 146      -0.893 -15.845   1.997  1.00 96.42           C  
ATOM   2249  HA  ASN A 146      -0.873 -14.787   1.734  1.00 96.42           H  
ATOM   2250  C   ASN A 146      -0.744 -16.662   0.709  1.00 96.42           C  
ATOM   2251  CB  ASN A 146       0.259 -16.090   2.981  1.00 96.42           C  
ATOM   2252  HB2 ASN A 146       0.304 -17.153   3.215  1.00 96.42           H  
ATOM   2253  HB3 ASN A 146       1.202 -15.806   2.514  1.00 96.42           H  
ATOM   2254  O   ASN A 146      -0.988 -17.871   0.684  1.00 96.42           O  
ATOM   2255  CG  ASN A 146       0.113 -15.294   4.265  1.00 96.42           C  
ATOM   2256  ND2 ASN A 146      -0.092 -15.960   5.372  1.00 96.42           N  
ATOM   2257 HD21 ASN A 146      -0.528 -15.468   6.139  1.00 96.42           H  
ATOM   2258 HD22 ASN A 146      -0.139 -16.967   5.313  1.00 96.42           H  
ATOM   2259  OD1 ASN A 146       0.193 -14.074   4.304  1.00 96.42           O  
ATOM   2260  N   LEU A 147      -0.363 -15.997  -0.375  1.00 97.15           N  
ATOM   2261  H   LEU A 147      -0.166 -15.011  -0.281  1.00 97.15           H  
ATOM   2262  CA  LEU A 147      -0.350 -16.549  -1.724  1.00 97.15           C  
ATOM   2263  HA  LEU A 147      -0.524 -17.624  -1.673  1.00 97.15           H  
ATOM   2264  C   LEU A 147       1.010 -16.319  -2.385  1.00 97.15           C  
ATOM   2265  CB  LEU A 147      -1.476 -15.910  -2.560  1.00 97.15           C  
ATOM   2266  HB2 LEU A 147      -1.446 -16.333  -3.564  1.00 97.15           H  
ATOM   2267  HB3 LEU A 147      -1.263 -14.844  -2.646  1.00 97.15           H  
ATOM   2268  O   LEU A 147       1.595 -15.243  -2.256  1.00 97.15           O  
ATOM   2269  CG  LEU A 147      -2.900 -16.075  -1.993  1.00 97.15           C  
ATOM   2270  HG  LEU A 147      -2.941 -15.699  -0.970  1.00 97.15           H  
ATOM   2271  CD1 LEU A 147      -3.881 -15.252  -2.823  1.00 97.15           C  
ATOM   2272 HD11 LEU A 147      -3.569 -14.207  -2.827  1.00 97.15           H  
ATOM   2273 HD12 LEU A 147      -3.913 -15.629  -3.845  1.00 97.15           H  
ATOM   2274 HD13 LEU A 147      -4.873 -15.316  -2.377  1.00 97.15           H  
ATOM   2275  CD2 LEU A 147      -3.371 -17.529  -2.004  1.00 97.15           C  
ATOM   2276 HD21 LEU A 147      -2.780 -18.101  -1.289  1.00 97.15           H  
ATOM   2277 HD22 LEU A 147      -4.418 -17.583  -1.707  1.00 97.15           H  
ATOM   2278 HD23 LEU A 147      -3.252 -17.957  -3.000  1.00 97.15           H  
ATOM   2279  N   LYS A 148       1.478 -17.304  -3.149  1.00 96.78           N  
ATOM   2280  H   LYS A 148       0.946 -18.162  -3.173  1.00 96.78           H  
ATOM   2281  CA  LYS A 148       2.471 -17.099  -4.203  1.00 96.78           C  
ATOM   2282  HA  LYS A 148       3.105 -16.249  -3.952  1.00 96.78           H  
ATOM   2283  C   LYS A 148       1.717 -16.784  -5.487  1.00 96.78           C  
ATOM   2284  CB  LYS A 148       3.361 -18.333  -4.403  1.00 96.78           C  
ATOM   2285  HB2 LYS A 148       2.754 -19.147  -4.801  1.00 96.78           H  
ATOM   2286  HB3 LYS A 148       4.120 -18.090  -5.147  1.00 96.78           H  
ATOM   2287  O   LYS A 148       0.895 -17.581  -5.938  1.00 96.78           O  
ATOM   2288  CG  LYS A 148       4.055 -18.828  -3.130  1.00 96.78           C  
ATOM   2289  HG2 LYS A 148       4.616 -18.021  -2.660  1.00 96.78           H  
ATOM   2290  HG3 LYS A 148       3.293 -19.194  -2.442  1.00 96.78           H  
ATOM   2291  CD  LYS A 148       5.003 -19.981  -3.469  1.00 96.78           C  
ATOM   2292  HD2 LYS A 148       4.456 -20.688  -4.092  1.00 96.78           H  
ATOM   2293  HD3 LYS A 148       5.858 -19.611  -4.035  1.00 96.78           H  
ATOM   2294  CE  LYS A 148       5.482 -20.690  -2.198  1.00 96.78           C  
ATOM   2295  HE2 LYS A 148       4.747 -20.519  -1.412  1.00 96.78           H  
ATOM   2296  HE3 LYS A 148       6.436 -20.275  -1.872  1.00 96.78           H  
ATOM   2297  NZ  LYS A 148       5.577 -22.153  -2.438  1.00 96.78           N  
ATOM   2298  HZ1 LYS A 148       5.699 -22.679  -1.585  1.00 96.78           H  
ATOM   2299  HZ2 LYS A 148       6.297 -22.396  -3.103  1.00 96.78           H  
ATOM   2300  HZ3 LYS A 148       4.716 -22.492  -2.843  1.00 96.78           H  
ATOM   2301  N   CYS A 149       2.002 -15.631  -6.072  1.00 97.88           N  
ATOM   2302  H   CYS A 149       2.636 -14.998  -5.606  1.00 97.88           H  
ATOM   2303  CA  CYS A 149       1.416 -15.193  -7.329  1.00 97.88           C  
ATOM   2304  HA  CYS A 149       0.591 -15.846  -7.614  1.00 97.88           H  
ATOM   2305  C   CYS A 149       2.492 -15.242  -8.415  1.00 97.88           C  
ATOM   2306  CB  CYS A 149       0.863 -13.776  -7.147  1.00 97.88           C  
ATOM   2307  HB2 CYS A 149       0.453 -13.417  -8.091  1.00 97.88           H  
ATOM   2308  HB3 CYS A 149       1.692 -13.134  -6.848  1.00 97.88           H  
ATOM   2309  O   CYS A 149       3.382 -14.391  -8.439  1.00 97.88           O  
ATOM   2310  SG  CYS A 149      -0.410 -13.712  -5.856  1.00 97.88           S  
ATOM   2311  HG  CYS A 149      -0.368 -12.392  -5.657  1.00 97.88           H  
ATOM   2312  N   SER A 150       2.418 -16.216  -9.320  1.00 98.44           N  
ATOM   2313  H   SER A 150       1.672 -16.893  -9.249  1.00 98.44           H  
ATOM   2314  CA  SER A 150       3.317 -16.273 -10.480  1.00 98.44           C  
ATOM   2315  HA  SER A 150       4.308 -15.923 -10.191  1.00 98.44           H  
ATOM   2316  C   SER A 150       2.790 -15.360 -11.582  1.00 98.44           C  
ATOM   2317  CB  SER A 150       3.463 -17.699 -11.012  1.00 98.44           C  
ATOM   2318  HB2 SER A 150       4.218 -17.716 -11.798  1.00 98.44           H  
ATOM   2319  HB3 SER A 150       2.514 -18.023 -11.438  1.00 98.44           H  
ATOM   2320  O   SER A 150       1.649 -15.519 -12.019  1.00 98.44           O  
ATOM   2321  OG  SER A 150       3.836 -18.588  -9.978  1.00 98.44           O  
ATOM   2322  HG  SER A 150       4.734 -18.392  -9.701  1.00 98.44           H  
ATOM   2323  N   LEU A 151       3.600 -14.402 -12.032  1.00 98.67           N  
ATOM   2324  H   LEU A 151       4.531 -14.334 -11.648  1.00 98.67           H  
ATOM   2325  CA  LEU A 151       3.210 -13.436 -13.058  1.00 98.67           C  
ATOM   2326  HA  LEU A 151       2.180 -13.124 -12.881  1.00 98.67           H  
ATOM   2327  C   LEU A 151       3.258 -14.087 -14.446  1.00 98.67           C  
ATOM   2328  CB  LEU A 151       4.107 -12.186 -12.974  1.00 98.67           C  
ATOM   2329  HB2 LEU A 151       3.743 -11.470 -13.710  1.00 98.67           H  
ATOM   2330  HB3 LEU A 151       5.121 -12.465 -13.260  1.00 98.67           H  
ATOM   2331  O   LEU A 151       4.333 -14.398 -14.949  1.00 98.67           O  
ATOM   2332  CG  LEU A 151       4.191 -11.485 -11.601  1.00 98.67           C  
ATOM   2333  HG  LEU A 151       4.802 -12.079 -10.921  1.00 98.67           H  
ATOM   2334  CD1 LEU A 151       4.857 -10.123 -11.772  1.00 98.67           C  
ATOM   2335 HD11 LEU A 151       5.838 -10.258 -12.227  1.00 98.67           H  
ATOM   2336 HD12 LEU A 151       4.987  -9.655 -10.796  1.00 98.67           H  
ATOM   2337 HD13 LEU A 151       4.254  -9.479 -12.412  1.00 98.67           H  
ATOM   2338  CD2 LEU A 151       2.834 -11.255 -10.934  1.00 98.67           C  
ATOM   2339 HD21 LEU A 151       2.143 -10.792 -11.638  1.00 98.67           H  
ATOM   2340 HD22 LEU A 151       2.445 -12.214 -10.591  1.00 98.67           H  
ATOM   2341 HD23 LEU A 151       2.956 -10.614 -10.062  1.00 98.67           H  
ATOM   2342  N   LEU A 152       2.103 -14.286 -15.084  1.00 98.56           N  
ATOM   2343  H   LEU A 152       1.248 -14.012 -14.622  1.00 98.56           H  
ATOM   2344  CA  LEU A 152       2.009 -14.997 -16.365  1.00 98.56           C  
ATOM   2345  HA  LEU A 152       2.820 -15.721 -16.438  1.00 98.56           H  
ATOM   2346  C   LEU A 152       2.151 -14.076 -17.574  1.00 98.56           C  
ATOM   2347  CB  LEU A 152       0.670 -15.745 -16.455  1.00 98.56           C  
ATOM   2348  HB2 LEU A 152       0.617 -16.190 -17.449  1.00 98.56           H  
ATOM   2349  HB3 LEU A 152      -0.147 -15.029 -16.372  1.00 98.56           H  
ATOM   2350  O   LEU A 152       2.932 -14.350 -18.479  1.00 98.56           O  
ATOM   2351  CG  LEU A 152       0.443 -16.858 -15.421  1.00 98.56           C  
ATOM   2352  HG  LEU A 152       0.374 -16.433 -14.420  1.00 98.56           H  
ATOM   2353  CD1 LEU A 152      -0.888 -17.523 -15.771  1.00 98.56           C  
ATOM   2354 HD11 LEU A 152      -0.976 -18.474 -15.247  1.00 98.56           H  
ATOM   2355 HD12 LEU A 152      -0.945 -17.740 -16.838  1.00 98.56           H  
ATOM   2356 HD13 LEU A 152      -1.718 -16.876 -15.486  1.00 98.56           H  
ATOM   2357  CD2 LEU A 152       1.548 -17.915 -15.438  1.00 98.56           C  
ATOM   2358 HD21 LEU A 152       1.661 -18.329 -16.440  1.00 98.56           H  
ATOM   2359 HD22 LEU A 152       1.298 -18.712 -14.739  1.00 98.56           H  
ATOM   2360 HD23 LEU A 152       2.490 -17.473 -15.112  1.00 98.56           H  
ATOM   2361  N   SER A 153       1.360 -13.004 -17.610  1.00 98.50           N  
ATOM   2362  H   SER A 153       0.740 -12.844 -16.829  1.00 98.50           H  
ATOM   2363  CA  SER A 153       1.316 -12.087 -18.750  1.00 98.50           C  
ATOM   2364  HA  SER A 153       2.307 -12.050 -19.203  1.00 98.50           H  
ATOM   2365  C   SER A 153       0.919 -10.686 -18.318  1.00 98.50           C  
ATOM   2366  CB  SER A 153       0.348 -12.586 -19.828  1.00 98.50           C  
ATOM   2367  HB2 SER A 153       0.422 -11.935 -20.699  1.00 98.50           H  
ATOM   2368  HB3 SER A 153       0.624 -13.598 -20.127  1.00 98.50           H  
ATOM   2369  O   SER A 153      -0.008 -10.534 -17.513  1.00 98.50           O  
ATOM   2370  OG  SER A 153      -0.988 -12.576 -19.351  1.00 98.50           O  
ATOM   2371  HG  SER A 153      -1.076 -11.808 -18.782  1.00 98.50           H  
ATOM   2372  N   LYS A 154       1.545  -9.661 -18.895  1.00 97.50           N  
ATOM   2373  H   LYS A 154       2.301  -9.872 -19.530  1.00 97.50           H  
ATOM   2374  CA  LYS A 154       1.174  -8.262 -18.652  1.00 97.50           C  
ATOM   2375  HA  LYS A 154       1.229  -8.077 -17.579  1.00 97.50           H  
ATOM   2376  C   LYS A 154      -0.265  -7.964 -19.078  1.00 97.50           C  
ATOM   2377  CB  LYS A 154       2.156  -7.316 -19.359  1.00 97.50           C  
ATOM   2378  HB2 LYS A 154       2.317  -7.648 -20.385  1.00 97.50           H  
ATOM   2379  HB3 LYS A 154       1.738  -6.310 -19.373  1.00 97.50           H  
ATOM   2380  O   LYS A 154      -0.730  -8.382 -20.136  1.00 97.50           O  
ATOM   2381  CG  LYS A 154       3.482  -7.282 -18.598  1.00 97.50           C  
ATOM   2382  HG2 LYS A 154       3.269  -6.964 -17.578  1.00 97.50           H  
ATOM   2383  HG3 LYS A 154       3.913  -8.284 -18.581  1.00 97.50           H  
ATOM   2384  CD  LYS A 154       4.504  -6.311 -19.193  1.00 97.50           C  
ATOM   2385  HD2 LYS A 154       4.758  -6.624 -20.205  1.00 97.50           H  
ATOM   2386  HD3 LYS A 154       4.082  -5.306 -19.204  1.00 97.50           H  
ATOM   2387  CE  LYS A 154       5.741  -6.361 -18.290  1.00 97.50           C  
ATOM   2388  HE2 LYS A 154       6.143  -7.374 -18.312  1.00 97.50           H  
ATOM   2389  HE3 LYS A 154       5.423  -6.163 -17.266  1.00 97.50           H  
ATOM   2390  NZ  LYS A 154       6.779  -5.385 -18.687  1.00 97.50           N  
ATOM   2391  HZ1 LYS A 154       7.108  -5.584 -19.622  1.00 97.50           H  
ATOM   2392  HZ2 LYS A 154       7.553  -5.455 -18.043  1.00 97.50           H  
ATOM   2393  HZ3 LYS A 154       6.409  -4.447 -18.633  1.00 97.50           H  
ATOM   2394  N   THR A 155      -0.949  -7.167 -18.271  1.00 97.14           N  
ATOM   2395  H   THR A 155      -0.487  -6.860 -17.427  1.00 97.14           H  
ATOM   2396  CA  THR A 155      -2.192  -6.470 -18.619  1.00 97.14           C  
ATOM   2397  HA  THR A 155      -2.502  -6.785 -19.615  1.00 97.14           H  
ATOM   2398  C   THR A 155      -1.914  -4.964 -18.672  1.00 97.14           C  
ATOM   2399  CB  THR A 155      -3.345  -6.808 -17.651  1.00 97.14           C  
ATOM   2400  HB  THR A 155      -4.283  -6.537 -18.136  1.00 97.14           H  
ATOM   2401  O   THR A 155      -0.833  -4.525 -18.275  1.00 97.14           O  
ATOM   2402  CG2 THR A 155      -3.419  -8.298 -17.331  1.00 97.14           C  
ATOM   2403 HG21 THR A 155      -3.383  -8.872 -18.257  1.00 97.14           H  
ATOM   2404 HG22 THR A 155      -4.352  -8.515 -16.810  1.00 97.14           H  
ATOM   2405 HG23 THR A 155      -2.581  -8.578 -16.694  1.00 97.14           H  
ATOM   2406  OG1 THR A 155      -3.266  -6.083 -16.447  1.00 97.14           O  
ATOM   2407  HG1 THR A 155      -4.066  -6.295 -15.961  1.00 97.14           H  
ATOM   2408  N   PRO A 156      -2.854  -4.124 -19.142  1.00 94.13           N  
ATOM   2409  CA  PRO A 156      -2.640  -2.677 -19.173  1.00 94.13           C  
ATOM   2410  HA  PRO A 156      -1.819  -2.468 -19.860  1.00 94.13           H  
ATOM   2411  C   PRO A 156      -2.304  -2.040 -17.814  1.00 94.13           C  
ATOM   2412  CB  PRO A 156      -3.939  -2.100 -19.742  1.00 94.13           C  
ATOM   2413  HB2 PRO A 156      -3.756  -1.193 -20.317  1.00 94.13           H  
ATOM   2414  HB3 PRO A 156      -4.645  -1.904 -18.935  1.00 94.13           H  
ATOM   2415  O   PRO A 156      -1.716  -0.964 -17.796  1.00 94.13           O  
ATOM   2416  CG  PRO A 156      -4.474  -3.232 -20.618  1.00 94.13           C  
ATOM   2417  HG2 PRO A 156      -5.552  -3.159 -20.763  1.00 94.13           H  
ATOM   2418  HG3 PRO A 156      -3.952  -3.237 -21.574  1.00 94.13           H  
ATOM   2419  CD  PRO A 156      -4.095  -4.474 -19.817  1.00 94.13           C  
ATOM   2420  HD2 PRO A 156      -3.969  -5.328 -20.483  1.00 94.13           H  
ATOM   2421  HD3 PRO A 156      -4.868  -4.677 -19.076  1.00 94.13           H  
ATOM   2422  N   ASN A 157      -2.678  -2.681 -16.698  1.00 93.04           N  
ATOM   2423  H   ASN A 157      -3.069  -3.608 -16.787  1.00 93.04           H  
ATOM   2424  CA  ASN A 157      -2.549  -2.128 -15.343  1.00 93.04           C  
ATOM   2425  HA  ASN A 157      -1.987  -1.195 -15.384  1.00 93.04           H  
ATOM   2426  C   ASN A 157      -1.786  -3.047 -14.368  1.00 93.04           C  
ATOM   2427  CB  ASN A 157      -3.957  -1.824 -14.800  1.00 93.04           C  
ATOM   2428  HB2 ASN A 157      -4.506  -2.762 -14.710  1.00 93.04           H  
ATOM   2429  HB3 ASN A 157      -3.873  -1.391 -13.804  1.00 93.04           H  
ATOM   2430  O   ASN A 157      -1.761  -2.768 -13.168  1.00 93.04           O  
ATOM   2431  CG  ASN A 157      -4.752  -0.848 -15.647  1.00 93.04           C  
ATOM   2432  ND2 ASN A 157      -5.988  -1.172 -15.949  1.00 93.04           N  
ATOM   2433 HD21 ASN A 157      -6.498  -0.506 -16.513  1.00 93.04           H  
ATOM   2434 HD22 ASN A 157      -6.364  -2.059 -15.645  1.00 93.04           H  
ATOM   2435  OD1 ASN A 157      -4.309   0.220 -16.030  1.00 93.04           O  
ATOM   2436  N   GLY A 158      -1.237  -4.167 -14.846  1.00 97.31           N  
ATOM   2437  H   GLY A 158      -1.243  -4.346 -15.840  1.00 97.31           H  
ATOM   2438  CA  GLY A 158      -0.651  -5.187 -13.981  1.00 97.31           C  
ATOM   2439  HA2 GLY A 158       0.290  -4.823 -13.569  1.00 97.31           H  
ATOM   2440  HA3 GLY A 158      -1.338  -5.365 -13.154  1.00 97.31           H  
ATOM   2441  C   GLY A 158      -0.383  -6.502 -14.706  1.00 97.31           C  
ATOM   2442  O   GLY A 158       0.172  -6.493 -15.804  1.00 97.31           O  
ATOM   2443  N   PHE A 159      -0.747  -7.631 -14.095  1.00 98.75           N  
ATOM   2444  H   PHE A 159      -1.213  -7.565 -13.201  1.00 98.75           H  
ATOM   2445  CA  PHE A 159      -0.454  -8.969 -14.620  1.00 98.75           C  
ATOM   2446  HA  PHE A 159      -0.304  -8.905 -15.697  1.00 98.75           H  
ATOM   2447  C   PHE A 159      -1.591  -9.956 -14.361  1.00 98.75           C  
ATOM   2448  CB  PHE A 159       0.836  -9.516 -13.993  1.00 98.75           C  
ATOM   2449  HB2 PHE A 159       0.729  -9.506 -12.908  1.00 98.75           H  
ATOM   2450  HB3 PHE A 159       0.961 -10.556 -14.295  1.00 98.75           H  
ATOM   2451  O   PHE A 159      -2.213  -9.936 -13.298  1.00 98.75           O  
ATOM   2452  CG  PHE A 159       2.094  -8.759 -14.363  1.00 98.75           C  
ATOM   2453  CD1 PHE A 159       2.947  -9.249 -15.368  1.00 98.75           C  
ATOM   2454  HD1 PHE A 159       2.709 -10.169 -15.882  1.00 98.75           H  
ATOM   2455  CD2 PHE A 159       2.431  -7.580 -13.675  1.00 98.75           C  
ATOM   2456  HD2 PHE A 159       1.787  -7.213 -12.889  1.00 98.75           H  
ATOM   2457  CE1 PHE A 159       4.143  -8.574 -15.662  1.00 98.75           C  
ATOM   2458  HE1 PHE A 159       4.825  -8.991 -16.389  1.00 98.75           H  
ATOM   2459  CE2 PHE A 159       3.602  -6.879 -14.001  1.00 98.75           C  
ATOM   2460  HE2 PHE A 159       3.862  -5.978 -13.466  1.00 98.75           H  
ATOM   2461  CZ  PHE A 159       4.465  -7.383 -14.987  1.00 98.75           C  
ATOM   2462  HZ  PHE A 159       5.395  -6.872 -15.189  1.00 98.75           H  
ATOM   2463  N   LYS A 160      -1.810 -10.878 -15.304  1.00 98.81           N  
ATOM   2464  H   LYS A 160      -1.221 -10.841 -16.123  1.00 98.81           H  
ATOM   2465  CA  LYS A 160      -2.495 -12.144 -15.014  1.00 98.81           C  
ATOM   2466  HA  LYS A 160      -3.367 -11.948 -14.390  1.00 98.81           H  
ATOM   2467  C   LYS A 160      -1.576 -13.030 -14.188  1.00 98.81           C  
ATOM   2468  CB  LYS A 160      -2.925 -12.871 -16.298  1.00 98.81           C  
ATOM   2469  HB2 LYS A 160      -3.328 -13.846 -16.024  1.00 98.81           H  
ATOM   2470  HB3 LYS A 160      -2.049 -13.046 -16.923  1.00 98.81           H  
ATOM   2471  O   LYS A 160      -0.369 -13.051 -14.434  1.00 98.81           O  
ATOM   2472  CG  LYS A 160      -3.989 -12.129 -17.119  1.00 98.81           C  
ATOM   2473  HG2 LYS A 160      -3.562 -11.213 -17.526  1.00 98.81           H  
ATOM   2474  HG3 LYS A 160      -4.285 -12.768 -17.951  1.00 98.81           H  
ATOM   2475  CD  LYS A 160      -5.229 -11.787 -16.280  1.00 98.81           C  
ATOM   2476  HD2 LYS A 160      -5.559 -12.676 -15.743  1.00 98.81           H  
ATOM   2477  HD3 LYS A 160      -4.963 -11.015 -15.558  1.00 98.81           H  
ATOM   2478  CE  LYS A 160      -6.371 -11.267 -17.152  1.00 98.81           C  
ATOM   2479  HE2 LYS A 160      -5.996 -10.464 -17.786  1.00 98.81           H  
ATOM   2480  HE3 LYS A 160      -6.712 -12.083 -17.789  1.00 98.81           H  
ATOM   2481  NZ  LYS A 160      -7.482 -10.768 -16.306  1.00 98.81           N  
ATOM   2482  HZ1 LYS A 160      -7.704 -11.425 -15.572  1.00 98.81           H  
ATOM   2483  HZ2 LYS A 160      -8.309 -10.560 -16.847  1.00 98.81           H  
ATOM   2484  HZ3 LYS A 160      -7.228  -9.900 -15.855  1.00 98.81           H  
ATOM   2485  N   VAL A 161      -2.147 -13.745 -13.226  1.00 98.77           N  
ATOM   2486  H   VAL A 161      -3.149 -13.698 -13.109  1.00 98.77           H  
ATOM   2487  CA  VAL A 161      -1.390 -14.562 -12.275  1.00 98.77           C  
ATOM   2488  HA  VAL A 161      -0.410 -14.762 -12.708  1.00 98.77           H  
ATOM   2489  C   VAL A 161      -2.043 -15.914 -12.040  1.00 98.77           C  
ATOM   2490  CB  VAL A 161      -1.178 -13.837 -10.927  1.00 98.77           C  
ATOM   2491  HB  VAL A 161      -0.587 -14.484 -10.278  1.00 98.77           H  
ATOM   2492  O   VAL A 161      -3.267 -16.020 -12.094  1.00 98.77           O  
ATOM   2493  CG1 VAL A 161      -0.407 -12.530 -11.113  1.00 98.77           C  
ATOM   2494 HG11 VAL A 161       0.482 -12.725 -11.714  1.00 98.77           H  
ATOM   2495 HG12 VAL A 161      -1.025 -11.791 -11.623  1.00 98.77           H  
ATOM   2496 HG13 VAL A 161      -0.103 -12.143 -10.141  1.00 98.77           H  
ATOM   2497  CG2 VAL A 161      -2.483 -13.485 -10.202  1.00 98.77           C  
ATOM   2498 HG21 VAL A 161      -3.081 -12.802 -10.805  1.00 98.77           H  
ATOM   2499 HG22 VAL A 161      -3.058 -14.390 -10.004  1.00 98.77           H  
ATOM   2500 HG23 VAL A 161      -2.254 -13.008  -9.249  1.00 98.77           H  
ATOM   2501  N   THR A 162      -1.230 -16.915 -11.713  1.00 98.76           N  
ATOM   2502  H   THR A 162      -0.234 -16.754 -11.743  1.00 98.76           H  
ATOM   2503  CA  THR A 162      -1.679 -18.128 -11.011  1.00 98.76           C  
ATOM   2504  HA  THR A 162      -2.759 -18.235 -11.116  1.00 98.76           H  
ATOM   2505  C   THR A 162      -1.366 -18.010  -9.532  1.00 98.76           C  
ATOM   2506  CB  THR A 162      -1.035 -19.407 -11.552  1.00 98.76           C  
ATOM   2507  HB  THR A 162      -1.234 -20.231 -10.867  1.00 98.76           H  
ATOM   2508  O   THR A 162      -0.345 -17.430  -9.158  1.00 98.76           O  
ATOM   2509  CG2 THR A 162      -1.622 -19.776 -12.910  1.00 98.76           C  
ATOM   2510 HG21 THR A 162      -0.890 -20.318 -13.509  1.00 98.76           H  
ATOM   2511 HG22 THR A 162      -1.956 -18.880 -13.432  1.00 98.76           H  
ATOM   2512 HG23 THR A 162      -2.495 -20.412 -12.760  1.00 98.76           H  
ATOM   2513  OG1 THR A 162       0.361 -19.263 -11.671  1.00 98.76           O  
ATOM   2514  HG1 THR A 162       0.737 -19.213 -10.790  1.00 98.76           H  
ATOM   2515  N   LEU A 163      -2.241 -18.571  -8.706  1.00 98.61           N  
ATOM   2516  H   LEU A 163      -3.043 -19.042  -9.099  1.00 98.61           H  
ATOM   2517  CA  LEU A 163      -2.215 -18.443  -7.258  1.00 98.61           C  
ATOM   2518  HA  LEU A 163      -1.406 -17.778  -6.957  1.00 98.61           H  
ATOM   2519  C   LEU A 163      -1.973 -19.807  -6.613  1.00 98.61           C  
ATOM   2520  CB  LEU A 163      -3.548 -17.835  -6.791  1.00 98.61           C  
ATOM   2521  HB2 LEU A 163      -4.340 -18.552  -7.008  1.00 98.61           H  
ATOM   2522  HB3 LEU A 163      -3.509 -17.692  -5.711  1.00 98.61           H  
ATOM   2523  O   LEU A 163      -2.667 -20.780  -6.909  1.00 98.61           O  
ATOM   2524  CG  LEU A 163      -3.923 -16.505  -7.466  1.00 98.61           C  
ATOM   2525  HG  LEU A 163      -3.968 -16.626  -8.548  1.00 98.61           H  
ATOM   2526  CD1 LEU A 163      -5.299 -16.059  -6.996  1.00 98.61           C  
ATOM   2527 HD11 LEU A 163      -5.299 -15.906  -5.917  1.00 98.61           H  
ATOM   2528 HD12 LEU A 163      -5.556 -15.129  -7.504  1.00 98.61           H  
ATOM   2529 HD13 LEU A 163      -6.038 -16.818  -7.252  1.00 98.61           H  
ATOM   2530  CD2 LEU A 163      -2.928 -15.398  -7.134  1.00 98.61           C  
ATOM   2531 HD21 LEU A 163      -2.830 -15.303  -6.053  1.00 98.61           H  
ATOM   2532 HD22 LEU A 163      -3.270 -14.449  -7.549  1.00 98.61           H  
ATOM   2533 HD23 LEU A 163      -1.956 -15.636  -7.566  1.00 98.61           H  
ATOM   2534  N   GLU A 164      -1.022 -19.858  -5.692  1.00 97.85           N  
ATOM   2535  H   GLU A 164      -0.437 -19.045  -5.563  1.00 97.85           H  
ATOM   2536  CA  GLU A 164      -0.765 -21.006  -4.823  1.00 97.85           C  
ATOM   2537  HA  GLU A 164      -1.529 -21.769  -4.969  1.00 97.85           H  
ATOM   2538  C   GLU A 164      -0.816 -20.539  -3.370  1.00 97.85           C  
ATOM   2539  CB  GLU A 164       0.595 -21.618  -5.183  1.00 97.85           C  
ATOM   2540  HB2 GLU A 164       0.587 -21.890  -6.238  1.00 97.85           H  
ATOM   2541  HB3 GLU A 164       1.369 -20.866  -5.030  1.00 97.85           H  
ATOM   2542  O   GLU A 164      -0.216 -19.522  -3.025  1.00 97.85           O  
ATOM   2543  CG  GLU A 164       0.949 -22.862  -4.358  1.00 97.85           C  
ATOM   2544  HG2 GLU A 164       0.857 -22.633  -3.296  1.00 97.85           H  
ATOM   2545  HG3 GLU A 164       0.245 -23.657  -4.603  1.00 97.85           H  
ATOM   2546  CD  GLU A 164       2.388 -23.307  -4.659  1.00 97.85           C  
ATOM   2547  OE1 GLU A 164       3.286 -23.053  -3.808  1.00 97.85           O  
ATOM   2548  OE2 GLU A 164       2.609 -23.805  -5.784  1.00 97.85           O  
ATOM   2549  N   ASN A 165      -1.531 -21.255  -2.507  1.00 96.40           N  
ATOM   2550  H   ASN A 165      -1.962 -22.112  -2.824  1.00 96.40           H  
ATOM   2551  CA  ASN A 165      -1.536 -20.958  -1.082  1.00 96.40           C  
ATOM   2552  HA  ASN A 165      -1.670 -19.884  -0.947  1.00 96.40           H  
ATOM   2553  C   ASN A 165      -0.174 -21.316  -0.470  1.00 96.40           C  
ATOM   2554  CB  ASN A 165      -2.717 -21.674  -0.419  1.00 96.40           C  
ATOM   2555  HB2 ASN A 165      -2.685 -22.733  -0.676  1.00 96.40           H  
ATOM   2556  HB3 ASN A 165      -3.658 -21.256  -0.779  1.00 96.40           H  
ATOM   2557  O   ASN A 165       0.301 -22.437  -0.621  1.00 96.40           O  
ATOM   2558  CG  ASN A 165      -2.644 -21.529   1.084  1.00 96.40           C  
ATOM   2559  ND2 ASN A 165      -3.083 -20.441   1.652  1.00 96.40           N  
ATOM   2560 HD21 ASN A 165      -3.375 -19.657   1.086  1.00 96.40           H  
ATOM   2561 HD22 ASN A 165      -2.665 -20.280   2.557  1.00 96.40           H  
ATOM   2562  OD1 ASN A 165      -2.106 -22.376   1.765  1.00 96.40           O  
ATOM   2563  N   VAL A 166       0.443 -20.367   0.236  1.00 94.34           N  
ATOM   2564  H   VAL A 166      -0.035 -19.491   0.389  1.00 94.34           H  
ATOM   2565  CA  VAL A 166       1.804 -20.521   0.773  1.00 94.34           C  
ATOM   2566  HA  VAL A 166       2.473 -20.801  -0.041  1.00 94.34           H  
ATOM   2567  C   VAL A 166       1.880 -21.644   1.807  1.00 94.34           C  
ATOM   2568  CB  VAL A 166       2.295 -19.190   1.378  1.00 94.34           C  
ATOM   2569  HB  VAL A 166       1.545 -18.825   2.080  1.00 94.34           H  
ATOM   2570  O   VAL A 166       2.868 -22.369   1.832  1.00 94.34           O  
ATOM   2571  CG1 VAL A 166       3.633 -19.309   2.118  1.00 94.34           C  
ATOM   2572 HG11 VAL A 166       3.517 -19.927   3.008  1.00 94.34           H  
ATOM   2573 HG12 VAL A 166       4.385 -19.760   1.470  1.00 94.34           H  
ATOM   2574 HG13 VAL A 166       3.974 -18.324   2.437  1.00 94.34           H  
ATOM   2575  CG2 VAL A 166       2.496 -18.133   0.284  1.00 94.34           C  
ATOM   2576 HG21 VAL A 166       2.648 -17.155   0.740  1.00 94.34           H  
ATOM   2577 HG22 VAL A 166       1.618 -18.091  -0.359  1.00 94.34           H  
ATOM   2578 HG23 VAL A 166       3.370 -18.383  -0.318  1.00 94.34           H  
ATOM   2579  N   GLU A 167       0.859 -21.803   2.652  1.00 92.02           N  
ATOM   2580  H   GLU A 167       0.074 -21.169   2.605  1.00 92.02           H  
ATOM   2581  CA  GLU A 167       0.880 -22.781   3.745  1.00 92.02           C  
ATOM   2582  HA  GLU A 167       1.868 -22.777   4.206  1.00 92.02           H  
ATOM   2583  C   GLU A 167       0.611 -24.223   3.295  1.00 92.02           C  
ATOM   2584  CB  GLU A 167      -0.160 -22.401   4.812  1.00 92.02           C  
ATOM   2585  HB2 GLU A 167      -0.121 -23.164   5.589  1.00 92.02           H  
ATOM   2586  HB3 GLU A 167      -1.165 -22.430   4.389  1.00 92.02           H  
ATOM   2587  O   GLU A 167       1.128 -25.164   3.894  1.00 92.02           O  
ATOM   2588  CG  GLU A 167       0.085 -21.048   5.499  1.00 92.02           C  
ATOM   2589  HG2 GLU A 167      -0.433 -21.071   6.458  1.00 92.02           H  
ATOM   2590  HG3 GLU A 167       1.149 -20.949   5.713  1.00 92.02           H  
ATOM   2591  CD  GLU A 167      -0.411 -19.809   4.731  1.00 92.02           C  
ATOM   2592  OE1 GLU A 167      -0.082 -18.694   5.197  1.00 92.02           O  
ATOM   2593  OE2 GLU A 167      -1.136 -19.939   3.715  1.00 92.02           O  
ATOM   2594  N   THR A 168      -0.238 -24.405   2.286  1.00 94.78           N  
ATOM   2595  H   THR A 168      -0.639 -23.576   1.872  1.00 94.78           H  
ATOM   2596  CA  THR A 168      -0.724 -25.724   1.843  1.00 94.78           C  
ATOM   2597  HA  THR A 168      -0.402 -26.483   2.556  1.00 94.78           H  
ATOM   2598  C   THR A 168      -0.166 -26.159   0.495  1.00 94.78           C  
ATOM   2599  CB  THR A 168      -2.258 -25.776   1.780  1.00 94.78           C  
ATOM   2600  HB  THR A 168      -2.567 -26.772   1.464  1.00 94.78           H  
ATOM   2601  O   THR A 168      -0.381 -27.306   0.109  1.00 94.78           O  
ATOM   2602  CG2 THR A 168      -2.920 -25.473   3.124  1.00 94.78           C  
ATOM   2603 HG21 THR A 168      -2.554 -26.173   3.876  1.00 94.78           H  
ATOM   2604 HG22 THR A 168      -4.000 -25.584   3.027  1.00 94.78           H  
ATOM   2605 HG23 THR A 168      -2.691 -24.457   3.444  1.00 94.78           H  
ATOM   2606  OG1 THR A 168      -2.756 -24.839   0.858  1.00 94.78           O  
ATOM   2607  HG1 THR A 168      -2.558 -23.976   1.229  1.00 94.78           H  
ATOM   2608  N   GLU A 169       0.492 -25.251  -0.231  1.00 94.49           N  
ATOM   2609  H   GLU A 169       0.634 -24.333   0.165  1.00 94.49           H  
ATOM   2610  CA  GLU A 169       0.951 -25.430  -1.617  1.00 94.49           C  
ATOM   2611  HA  GLU A 169       1.345 -24.470  -1.949  1.00 94.49           H  
ATOM   2612  C   GLU A 169      -0.190 -25.768  -2.597  1.00 94.49           C  
ATOM   2613  CB  GLU A 169       2.127 -26.420  -1.679  1.00 94.49           C  
ATOM   2614  HB2 GLU A 169       1.771 -27.415  -1.409  1.00 94.49           H  
ATOM   2615  HB3 GLU A 169       2.499 -26.456  -2.703  1.00 94.49           H  
ATOM   2616  O   GLU A 169       0.028 -26.193  -3.731  1.00 94.49           O  
ATOM   2617  CG  GLU A 169       3.290 -26.022  -0.752  1.00 94.49           C  
ATOM   2618  HG2 GLU A 169       2.931 -25.940   0.273  1.00 94.49           H  
ATOM   2619  HG3 GLU A 169       3.659 -25.043  -1.059  1.00 94.49           H  
ATOM   2620  CD  GLU A 169       4.452 -27.029  -0.764  1.00 94.49           C  
ATOM   2621  OE1 GLU A 169       5.486 -26.711  -0.131  1.00 94.49           O  
ATOM   2622  OE2 GLU A 169       4.332 -28.110  -1.389  1.00 94.49           O  
ATOM   2623  N   ALA A 170      -1.444 -25.581  -2.174  1.00 96.66           N  
ATOM   2624  H   ALA A 170      -1.584 -25.243  -1.232  1.00 96.66           H  
ATOM   2625  CA  ALA A 170      -2.605 -25.850  -3.000  1.00 96.66           C  
ATOM   2626  HA  ALA A 170      -2.439 -26.794  -3.519  1.00 96.66           H  
ATOM   2627  C   ALA A 170      -2.781 -24.747  -4.047  1.00 96.66           C  
ATOM   2628  CB  ALA A 170      -3.842 -26.006  -2.112  1.00 96.66           C  
ATOM   2629  HB1 ALA A 170      -3.669 -26.789  -1.374  1.00 96.66           H  
ATOM   2630  HB2 ALA A 170      -4.044 -25.068  -1.596  1.00 96.66           H  
ATOM   2631  HB3 ALA A 170      -4.705 -26.268  -2.725  1.00 96.66           H  
ATOM   2632  O   ALA A 170      -2.701 -23.555  -3.740  1.00 96.66           O  
ATOM   2633  N   ASN A 171      -3.095 -25.141  -5.280  1.00 97.68           N  
ATOM   2634  H   ASN A 171      -3.138 -26.131  -5.476  1.00 97.68           H  
ATOM   2635  CA  ASN A 171      -3.509 -24.196  -6.307  1.00 97.68           C  
ATOM   2636  HA  ASN A 171      -2.760 -23.406  -6.367  1.00 97.68           H  
ATOM   2637  C   ASN A 171      -4.856 -23.557  -5.919  1.00 97.68           C  
ATOM   2638  CB  ASN A 171      -3.566 -24.920  -7.658  1.00 97.68           C  
ATOM   2639  HB2 ASN A 171      -4.380 -25.645  -7.654  1.00 97.68           H  
ATOM   2640  HB3 ASN A 171      -2.626 -25.444  -7.831  1.00 97.68           H  
ATOM   2641  O   ASN A 171      -5.815 -24.264  -5.610  1.00 97.68           O  
ATOM   2642  CG  ASN A 171      -3.799 -23.940  -8.788  1.00 97.68           C  
ATOM   2643  ND2 ASN A 171      -2.759 -23.485  -9.442  1.00 97.68           N  
ATOM   2644 HD21 ASN A 171      -1.824 -23.717  -9.140  1.00 97.68           H  
ATOM   2645 HD22 ASN A 171      -2.947 -22.768 -10.128  1.00 97.68           H  
ATOM   2646  OD1 ASN A 171      -4.912 -23.542  -9.076  1.00 97.68           O  
ATOM   2647  N   VAL A 172      -4.916 -22.225  -5.952  1.00 97.08           N  
ATOM   2648  H   VAL A 172      -4.076 -21.728  -6.210  1.00 97.08           H  
ATOM   2649  CA  VAL A 172      -6.101 -21.411  -5.615  1.00 97.08           C  
ATOM   2650  HA  VAL A 172      -6.849 -22.063  -5.163  1.00 97.08           H  
ATOM   2651  C   VAL A 172      -6.750 -20.826  -6.882  1.00 97.08           C  
ATOM   2652  CB  VAL A 172      -5.747 -20.327  -4.566  1.00 97.08           C  
ATOM   2653  HB  VAL A 172      -5.167 -19.539  -5.046  1.00 97.08           H  
ATOM   2654  O   VAL A 172      -7.754 -20.128  -6.818  1.00 97.08           O  
ATOM   2655  CG1 VAL A 172      -6.980 -19.694  -3.907  1.00 97.08           C  
ATOM   2656 HG11 VAL A 172      -6.676 -19.013  -3.112  1.00 97.08           H  
ATOM   2657 HG12 VAL A 172      -7.557 -19.119  -4.632  1.00 97.08           H  
ATOM   2658 HG13 VAL A 172      -7.620 -20.469  -3.486  1.00 97.08           H  
ATOM   2659  CG2 VAL A 172      -4.906 -20.893  -3.412  1.00 97.08           C  
ATOM   2660 HG21 VAL A 172      -5.416 -21.743  -2.958  1.00 97.08           H  
ATOM   2661 HG22 VAL A 172      -3.934 -21.215  -3.787  1.00 97.08           H  
ATOM   2662 HG23 VAL A 172      -4.733 -20.125  -2.659  1.00 97.08           H  
ATOM   2663  N   GLY A 173      -6.206 -21.130  -8.062  1.00 97.87           N  
ATOM   2664  H   GLY A 173      -5.424 -21.769  -8.075  1.00 97.87           H  
ATOM   2665  CA  GLY A 173      -6.718 -20.687  -9.354  1.00 97.87           C  
ATOM   2666  HA2 GLY A 173      -6.680 -21.524 -10.052  1.00 97.87           H  
ATOM   2667  HA3 GLY A 173      -7.761 -20.386  -9.254  1.00 97.87           H  
ATOM   2668  C   GLY A 173      -5.923 -19.535  -9.961  1.00 97.87           C  
ATOM   2669  O   GLY A 173      -4.700 -19.455  -9.837  1.00 97.87           O  
ATOM   2670  N   GLU A 174      -6.630 -18.659 -10.668  1.00 98.60           N  
ATOM   2671  H   GLU A 174      -7.638 -18.727 -10.646  1.00 98.60           H  
ATOM   2672  CA  GLU A 174      -6.060 -17.549 -11.429  1.00 98.60           C  
ATOM   2673  HA  GLU A 174      -4.988 -17.494 -11.241  1.00 98.60           H  
ATOM   2674  C   GLU A 174      -6.666 -16.213 -11.002  1.00 98.60           C  
ATOM   2675  CB  GLU A 174      -6.268 -17.755 -12.939  1.00 98.60           C  
ATOM   2676  HB2 GLU A 174      -7.332 -17.890 -13.133  1.00 98.60           H  
ATOM   2677  HB3 GLU A 174      -5.937 -16.855 -13.457  1.00 98.60           H  
ATOM   2678  O   GLU A 174      -7.748 -16.143 -10.415  1.00 98.60           O  
ATOM   2679  CG  GLU A 174      -5.489 -18.949 -13.509  1.00 98.60           C  
ATOM   2680  HG2 GLU A 174      -4.430 -18.801 -13.295  1.00 98.60           H  
ATOM   2681  HG3 GLU A 174      -5.813 -19.859 -13.005  1.00 98.60           H  
ATOM   2682  CD  GLU A 174      -5.680 -19.120 -15.027  1.00 98.60           C  
ATOM   2683  OE1 GLU A 174      -5.167 -20.132 -15.557  1.00 98.60           O  
ATOM   2684  OE2 GLU A 174      -6.332 -18.255 -15.661  1.00 98.60           O  
ATOM   2685  N   GLY A 175      -5.977 -15.129 -11.341  1.00 98.53           N  
ATOM   2686  H   GLY A 175      -5.094 -15.251 -11.817  1.00 98.53           H  
ATOM   2687  CA  GLY A 175      -6.457 -13.784 -11.074  1.00 98.53           C  
ATOM   2688  HA2 GLY A 175      -7.526 -13.723 -11.278  1.00 98.53           H  
ATOM   2689  HA3 GLY A 175      -6.301 -13.568 -10.017  1.00 98.53           H  
ATOM   2690  C   GLY A 175      -5.747 -12.715 -11.884  1.00 98.53           C  
ATOM   2691  O   GLY A 175      -5.002 -12.981 -12.831  1.00 98.53           O  
ATOM   2692  N   GLU A 176      -5.977 -11.472 -11.487  1.00 98.66           N  
ATOM   2693  H   GLU A 176      -6.640 -11.333 -10.738  1.00 98.66           H  
ATOM   2694  CA  GLU A 176      -5.233 -10.318 -11.974  1.00 98.66           C  
ATOM   2695  HA  GLU A 176      -4.351 -10.669 -12.510  1.00 98.66           H  
ATOM   2696  C   GLU A 176      -4.756  -9.472 -10.798  1.00 98.66           C  
ATOM   2697  CB  GLU A 176      -6.099  -9.523 -12.956  1.00 98.66           C  
ATOM   2698  HB2 GLU A 176      -6.475 -10.222 -13.703  1.00 98.66           H  
ATOM   2699  HB3 GLU A 176      -6.949  -9.087 -12.431  1.00 98.66           H  
ATOM   2700  O   GLU A 176      -5.549  -9.102  -9.931  1.00 98.66           O  
ATOM   2701  CG  GLU A 176      -5.310  -8.410 -13.665  1.00 98.66           C  
ATOM   2702  HG2 GLU A 176      -4.417  -8.845 -14.111  1.00 98.66           H  
ATOM   2703  HG3 GLU A 176      -5.000  -7.668 -12.928  1.00 98.66           H  
ATOM   2704  CD  GLU A 176      -6.108  -7.727 -14.783  1.00 98.66           C  
ATOM   2705  OE1 GLU A 176      -5.612  -6.707 -15.318  1.00 98.66           O  
ATOM   2706  OE2 GLU A 176      -7.151  -8.290 -15.204  1.00 98.66           O  
ATOM   2707  N   ILE A 177      -3.464  -9.160 -10.784  1.00 98.62           N  
ATOM   2708  H   ILE A 177      -2.888  -9.461 -11.557  1.00 98.62           H  
ATOM   2709  CA  ILE A 177      -2.850  -8.285  -9.791  1.00 98.62           C  
ATOM   2710  HA  ILE A 177      -3.578  -8.120  -8.996  1.00 98.62           H  
ATOM   2711  C   ILE A 177      -2.546  -6.933 -10.430  1.00 98.62           C  
ATOM   2712  CB  ILE A 177      -1.637  -8.973  -9.136  1.00 98.62           C  
ATOM   2713  HB  ILE A 177      -1.955  -9.976  -8.852  1.00 98.62           H  
ATOM   2714  O   ILE A 177      -1.986  -6.867 -11.523  1.00 98.62           O  
ATOM   2715  CG1 ILE A 177      -1.241  -8.231  -7.844  1.00 98.62           C  
ATOM   2716 HG12 ILE A 177      -2.131  -8.066  -7.236  1.00 98.62           H  
ATOM   2717 HG13 ILE A 177      -0.811  -7.260  -8.092  1.00 98.62           H  
ATOM   2718  CG2 ILE A 177      -0.450  -9.114 -10.106  1.00 98.62           C  
ATOM   2719 HG21 ILE A 177       0.000  -8.142 -10.308  1.00 98.62           H  
ATOM   2720 HG22 ILE A 177      -0.786  -9.546 -11.048  1.00 98.62           H  
ATOM   2721 HG23 ILE A 177       0.310  -9.773  -9.686  1.00 98.62           H  
ATOM   2722  CD1 ILE A 177      -0.244  -9.034  -7.003  1.00 98.62           C  
ATOM   2723 HD11 ILE A 177       0.685  -9.193  -7.552  1.00 98.62           H  
ATOM   2724 HD12 ILE A 177      -0.009  -8.496  -6.085  1.00 98.62           H  
ATOM   2725 HD13 ILE A 177      -0.679 -10.001  -6.749  1.00 98.62           H  
ATOM   2726  N   THR A 178      -2.938  -5.848  -9.768  1.00 97.82           N  
ATOM   2727  H   THR A 178      -3.371  -5.985  -8.866  1.00 97.82           H  
ATOM   2728  CA  THR A 178      -2.766  -4.466 -10.245  1.00 97.82           C  
ATOM   2729  HA  THR A 178      -1.964  -4.431 -10.983  1.00 97.82           H  
ATOM   2730  C   THR A 178      -2.364  -3.552  -9.094  1.00 97.82           C  
ATOM   2731  CB  THR A 178      -4.046  -3.923 -10.910  1.00 97.82           C  
ATOM   2732  HB  THR A 178      -3.864  -2.899 -11.237  1.00 97.82           H  
ATOM   2733  O   THR A 178      -2.486  -3.919  -7.925  1.00 97.82           O  
ATOM   2734  CG2 THR A 178      -4.486  -4.734 -12.126  1.00 97.82           C  
ATOM   2735 HG21 THR A 178      -3.658  -4.834 -12.827  1.00 97.82           H  
ATOM   2736 HG22 THR A 178      -5.315  -4.230 -12.622  1.00 97.82           H  
ATOM   2737 HG23 THR A 178      -4.812  -5.727 -11.815  1.00 97.82           H  
ATOM   2738  OG1 THR A 178      -5.132  -3.925 -10.009  1.00 97.82           O  
ATOM   2739  HG1 THR A 178      -5.158  -4.800  -9.615  1.00 97.82           H  
ATOM   2740  N   ARG A 179      -1.908  -2.334  -9.392  1.00 96.48           N  
ATOM   2741  H   ARG A 179      -1.764  -2.094 -10.362  1.00 96.48           H  
ATOM   2742  CA  ARG A 179      -1.688  -1.311  -8.360  1.00 96.48           C  
ATOM   2743  HA  ARG A 179      -0.990  -1.711  -7.625  1.00 96.48           H  
ATOM   2744  C   ARG A 179      -2.992  -0.949  -7.643  1.00 96.48           C  
ATOM   2745  CB  ARG A 179      -1.058  -0.080  -9.017  1.00 96.48           C  
ATOM   2746  HB2 ARG A 179      -1.738   0.326  -9.766  1.00 96.48           H  
ATOM   2747  HB3 ARG A 179      -0.142  -0.383  -9.523  1.00 96.48           H  
ATOM   2748  O   ARG A 179      -4.016  -0.761  -8.299  1.00 96.48           O  
ATOM   2749  CG  ARG A 179      -0.745   1.000  -7.976  1.00 96.48           C  
ATOM   2750  HG2 ARG A 179      -0.287   0.551  -7.094  1.00 96.48           H  
ATOM   2751  HG3 ARG A 179      -1.666   1.503  -7.680  1.00 96.48           H  
ATOM   2752  CD  ARG A 179       0.203   2.020  -8.585  1.00 96.48           C  
ATOM   2753  HD2 ARG A 179      -0.282   2.468  -9.453  1.00 96.48           H  
ATOM   2754  HD3 ARG A 179       1.106   1.505  -8.914  1.00 96.48           H  
ATOM   2755  NE  ARG A 179       0.567   3.066  -7.619  1.00 96.48           N  
ATOM   2756  HE  ARG A 179       0.388   2.894  -6.640  1.00 96.48           H  
ATOM   2757  NH1 ARG A 179       1.682   4.335  -9.141  1.00 96.48           N  
ATOM   2758 HH11 ARG A 179       1.579   3.571  -9.794  1.00 96.48           H  
ATOM   2759 HH12 ARG A 179       2.379   5.032  -9.360  1.00 96.48           H  
ATOM   2760  NH2 ARG A 179       1.597   4.975  -6.991  1.00 96.48           N  
ATOM   2761 HH21 ARG A 179       2.335   5.655  -7.110  1.00 96.48           H  
ATOM   2762 HH22 ARG A 179       1.347   4.755  -6.037  1.00 96.48           H  
ATOM   2763  CZ  ARG A 179       1.279   4.129  -7.918  1.00 96.48           C  
ATOM   2764  N   TRP A 180      -2.957  -0.768  -6.321  1.00 96.69           N  
ATOM   2765  H   TRP A 180      -2.080  -0.876  -5.833  1.00 96.69           H  
ATOM   2766  CA  TRP A 180      -4.083  -0.159  -5.603  1.00 96.69           C  
ATOM   2767  HA  TRP A 180      -5.011  -0.591  -5.978  1.00 96.69           H  
ATOM   2768  C   TRP A 180      -4.132   1.346  -5.872  1.00 96.69           C  
ATOM   2769  CB  TRP A 180      -4.005  -0.442  -4.098  1.00 96.69           C  
ATOM   2770  HB2 TRP A 180      -4.004  -1.518  -3.927  1.00 96.69           H  
ATOM   2771  HB3 TRP A 180      -3.052  -0.061  -3.731  1.00 96.69           H  
ATOM   2772  O   TRP A 180      -3.168   2.069  -5.628  1.00 96.69           O  
ATOM   2773  CG  TRP A 180      -5.100   0.170  -3.266  1.00 96.69           C  
ATOM   2774  CD1 TRP A 180      -6.413   0.284  -3.590  1.00 96.69           C  
ATOM   2775  HD1 TRP A 180      -6.856  -0.074  -4.507  1.00 96.69           H  
ATOM   2776  CD2 TRP A 180      -4.981   0.749  -1.931  1.00 96.69           C  
ATOM   2777  CE2 TRP A 180      -6.259   1.212  -1.510  1.00 96.69           C  
ATOM   2778  CE3 TRP A 180      -3.921   0.912  -1.020  1.00 96.69           C  
ATOM   2779  HE3 TRP A 180      -2.940   0.560  -1.304  1.00 96.69           H  
ATOM   2780  NE1 TRP A 180      -7.095   0.917  -2.562  1.00 96.69           N  
ATOM   2781  HE1 TRP A 180      -8.091   1.083  -2.544  1.00 96.69           H  
ATOM   2782  CH2 TRP A 180      -5.394   1.895   0.647  1.00 96.69           C  
ATOM   2783  HH2 TRP A 180      -5.550   2.290   1.639  1.00 96.69           H  
ATOM   2784  CZ2 TRP A 180      -6.466   1.796  -0.251  1.00 96.69           C  
ATOM   2785  HZ2 TRP A 180      -7.450   2.133   0.042  1.00 96.69           H  
ATOM   2786  CZ3 TRP A 180      -4.115   1.467   0.255  1.00 96.69           C  
ATOM   2787  HZ3 TRP A 180      -3.285   1.538   0.942  1.00 96.69           H  
ATOM   2788  N   ILE A 181      -5.261   1.828  -6.388  1.00 92.91           N  
ATOM   2789  H   ILE A 181      -5.996   1.178  -6.628  1.00 92.91           H  
ATOM   2790  CA  ILE A 181      -5.479   3.246  -6.682  1.00 92.91           C  
ATOM   2791  HA  ILE A 181      -4.633   3.828  -6.317  1.00 92.91           H  
ATOM   2792  C   ILE A 181      -6.732   3.700  -5.926  1.00 92.91           C  
ATOM   2793  CB  ILE A 181      -5.550   3.502  -8.205  1.00 92.91           C  
ATOM   2794  HB  ILE A 181      -6.437   3.013  -8.606  1.00 92.91           H  
ATOM   2795  O   ILE A 181      -7.829   3.677  -6.489  1.00 92.91           O  
ATOM   2796  CG1 ILE A 181      -4.307   2.926  -8.926  1.00 92.91           C  
ATOM   2797 HG12 ILE A 181      -4.222   1.861  -8.711  1.00 92.91           H  
ATOM   2798 HG13 ILE A 181      -3.408   3.416  -8.553  1.00 92.91           H  
ATOM   2799  CG2 ILE A 181      -5.651   5.023  -8.459  1.00 92.91           C  
ATOM   2800 HG21 ILE A 181      -4.743   5.519  -8.115  1.00 92.91           H  
ATOM   2801 HG22 ILE A 181      -5.810   5.219  -9.519  1.00 92.91           H  
ATOM   2802 HG23 ILE A 181      -6.503   5.441  -7.923  1.00 92.91           H  
ATOM   2803  CD1 ILE A 181      -4.350   3.050 -10.452  1.00 92.91           C  
ATOM   2804 HD11 ILE A 181      -3.494   2.524 -10.877  1.00 92.91           H  
ATOM   2805 HD12 ILE A 181      -4.300   4.097 -10.754  1.00 92.91           H  
ATOM   2806 HD13 ILE A 181      -5.266   2.600 -10.835  1.00 92.91           H  
ATOM   2807  N   PRO A 182      -6.603   4.086  -4.645  1.00 94.65           N  
ATOM   2808  CA  PRO A 182      -7.722   4.644  -3.904  1.00 94.65           C  
ATOM   2809  HA  PRO A 182      -8.570   3.960  -3.947  1.00 94.65           H  
ATOM   2810  C   PRO A 182      -8.143   5.991  -4.502  1.00 94.65           C  
ATOM   2811  CB  PRO A 182      -7.248   4.752  -2.456  1.00 94.65           C  
ATOM   2812  HB2 PRO A 182      -7.713   5.591  -1.938  1.00 94.65           H  
ATOM   2813  HB3 PRO A 182      -7.474   3.822  -1.934  1.00 94.65           H  
ATOM   2814  O   PRO A 182      -7.318   6.780  -4.973  1.00 94.65           O  
ATOM   2815  CG  PRO A 182      -5.733   4.913  -2.593  1.00 94.65           C  
ATOM   2816  HG2 PRO A 182      -5.490   5.960  -2.773  1.00 94.65           H  
ATOM   2817  HG3 PRO A 182      -5.204   4.535  -1.718  1.00 94.65           H  
ATOM   2818  CD  PRO A 182      -5.393   4.093  -3.834  1.00 94.65           C  
ATOM   2819  HD2 PRO A 182      -4.553   4.552  -4.357  1.00 94.65           H  
ATOM   2820  HD3 PRO A 182      -5.143   3.072  -3.546  1.00 94.65           H  
ATOM   2821  N   GLU A 183      -9.444   6.253  -4.484  1.00 93.82           N  
ATOM   2822  H   GLU A 183     -10.060   5.585  -4.043  1.00 93.82           H  
ATOM   2823  CA  GLU A 183     -10.030   7.503  -4.941  1.00 93.82           C  
ATOM   2824  HA  GLU A 183      -9.611   7.730  -5.921  1.00 93.82           H  
ATOM   2825  C   GLU A 183      -9.653   8.639  -3.990  1.00 93.82           C  
ATOM   2826  CB  GLU A 183     -11.557   7.394  -5.100  1.00 93.82           C  
ATOM   2827  HB2 GLU A 183     -12.018   7.186  -4.134  1.00 93.82           H  
ATOM   2828  HB3 GLU A 183     -11.925   8.355  -5.461  1.00 93.82           H  
ATOM   2829  O   GLU A 183      -9.764   8.525  -2.768  1.00 93.82           O  
ATOM   2830  CG  GLU A 183     -11.960   6.304  -6.103  1.00 93.82           C  
ATOM   2831  HG2 GLU A 183     -11.263   6.331  -6.942  1.00 93.82           H  
ATOM   2832  HG3 GLU A 183     -11.874   5.324  -5.634  1.00 93.82           H  
ATOM   2833  CD  GLU A 183     -13.383   6.483  -6.645  1.00 93.82           C  
ATOM   2834  OE1 GLU A 183     -13.536   6.441  -7.889  1.00 93.82           O  
ATOM   2835  OE2 GLU A 183     -14.354   6.651  -5.879  1.00 93.82           O  
ATOM   2836  N   VAL A 184      -9.214   9.751  -4.572  1.00 93.95           N  
ATOM   2837  H   VAL A 184      -9.175   9.784  -5.581  1.00 93.95           H  
ATOM   2838  CA  VAL A 184      -8.907  10.978  -3.841  1.00 93.95           C  
ATOM   2839  HA  VAL A 184      -8.905  10.775  -2.770  1.00 93.95           H  
ATOM   2840  C   VAL A 184     -10.008  11.988  -4.134  1.00 93.95           C  
ATOM   2841  CB  VAL A 184      -7.516  11.516  -4.209  1.00 93.95           C  
ATOM   2842  HB  VAL A 184      -7.496  11.746  -5.274  1.00 93.95           H  
ATOM   2843  O   VAL A 184     -10.221  12.370  -5.288  1.00 93.95           O  
ATOM   2844  CG1 VAL A 184      -7.194  12.788  -3.419  1.00 93.95           C  
ATOM   2845 HG11 VAL A 184      -7.186  12.576  -2.350  1.00 93.95           H  
ATOM   2846 HG12 VAL A 184      -7.934  13.561  -3.629  1.00 93.95           H  
ATOM   2847 HG13 VAL A 184      -6.217  13.165  -3.720  1.00 93.95           H  
ATOM   2848  CG2 VAL A 184      -6.405  10.493  -3.925  1.00 93.95           C  
ATOM   2849 HG21 VAL A 184      -6.565   9.590  -4.513  1.00 93.95           H  
ATOM   2850 HG22 VAL A 184      -6.406  10.229  -2.867  1.00 93.95           H  
ATOM   2851 HG23 VAL A 184      -5.436  10.915  -4.192  1.00 93.95           H  
ATOM   2852  N   ASP A 185     -10.689  12.429  -3.084  1.00 91.19           N  
ATOM   2853  H   ASP A 185     -10.399  12.124  -2.166  1.00 91.19           H  
ATOM   2854  CA  ASP A 185     -11.746  13.431  -3.146  1.00 91.19           C  
ATOM   2855  HA  ASP A 185     -12.224  13.363  -4.122  1.00 91.19           H  
ATOM   2856  C   ASP A 185     -11.123  14.824  -3.024  1.00 91.19           C  
ATOM   2857  CB  ASP A 185     -12.818  13.125  -2.091  1.00 91.19           C  
ATOM   2858  HB2 ASP A 185     -13.001  12.051  -2.078  1.00 91.19           H  
ATOM   2859  HB3 ASP A 185     -12.459  13.417  -1.104  1.00 91.19           H  
ATOM   2860  O   ASP A 185     -11.052  15.437  -1.954  1.00 91.19           O  
ATOM   2861  CG  ASP A 185     -14.153  13.821  -2.368  1.00 91.19           C  
ATOM   2862  OD1 ASP A 185     -14.309  14.412  -3.462  1.00 91.19           O  
ATOM   2863  OD2 ASP A 185     -15.030  13.710  -1.483  1.00 91.19           O  
ATOM   2864  N   TYR A 186     -10.546  15.283  -4.135  1.00 87.61           N  
ATOM   2865  H   TYR A 186     -10.591  14.703  -4.961  1.00 87.61           H  
ATOM   2866  CA  TYR A 186      -9.893  16.583  -4.190  1.00 87.61           C  
ATOM   2867  HA  TYR A 186      -9.114  16.579  -3.427  1.00 87.61           H  
ATOM   2868  C   TYR A 186     -10.895  17.703  -3.888  1.00 87.61           C  
ATOM   2869  CB  TYR A 186      -9.241  16.817  -5.554  1.00 87.61           C  
ATOM   2870  HB2 TYR A 186      -8.906  17.853  -5.607  1.00 87.61           H  
ATOM   2871  HB3 TYR A 186      -9.987  16.679  -6.336  1.00 87.61           H  
ATOM   2872  O   TYR A 186     -11.993  17.710  -4.453  1.00 87.61           O  
ATOM   2873  CG  TYR A 186      -8.050  15.925  -5.822  1.00 87.61           C  
ATOM   2874  CD1 TYR A 186      -6.800  16.239  -5.254  1.00 87.61           C  
ATOM   2875  HD1 TYR A 186      -6.699  17.104  -4.616  1.00 87.61           H  
ATOM   2876  CD2 TYR A 186      -8.195  14.775  -6.619  1.00 87.61           C  
ATOM   2877  HD2 TYR A 186      -9.165  14.505  -7.009  1.00 87.61           H  
ATOM   2878  CE1 TYR A 186      -5.690  15.408  -5.491  1.00 87.61           C  
ATOM   2879  HE1 TYR A 186      -4.739  15.646  -5.038  1.00 87.61           H  
ATOM   2880  CE2 TYR A 186      -7.084  13.949  -6.869  1.00 87.61           C  
ATOM   2881  HE2 TYR A 186      -7.191  13.049  -7.455  1.00 87.61           H  
ATOM   2882  OH  TYR A 186      -4.778  13.428  -6.516  1.00 87.61           O  
ATOM   2883  HH  TYR A 186      -4.020  13.635  -5.964  1.00 87.61           H  
ATOM   2884  CZ  TYR A 186      -5.832  14.258  -6.299  1.00 87.61           C  
ATOM   2885  N   PRO A 187     -10.512  18.702  -3.071  1.00 82.26           N  
ATOM   2886  CA  PRO A 187     -11.370  19.851  -2.846  1.00 82.26           C  
ATOM   2887  HA  PRO A 187     -12.297  19.499  -2.395  1.00 82.26           H  
ATOM   2888  C   PRO A 187     -11.665  20.566  -4.176  1.00 82.26           C  
ATOM   2889  CB  PRO A 187     -10.626  20.743  -1.850  1.00 82.26           C  
ATOM   2890  HB2 PRO A 187     -10.915  20.470  -0.836  1.00 82.26           H  
ATOM   2891  HB3 PRO A 187     -10.810  21.803  -2.026  1.00 82.26           H  
ATOM   2892  O   PRO A 187     -10.826  20.545  -5.089  1.00 82.26           O  
ATOM   2893  CG  PRO A 187      -9.159  20.377  -2.076  1.00 82.26           C  
ATOM   2894  HG2 PRO A 187      -8.554  20.556  -1.187  1.00 82.26           H  
ATOM   2895  HG3 PRO A 187      -8.770  20.938  -2.926  1.00 82.26           H  
ATOM   2896  CD  PRO A 187      -9.220  18.892  -2.429  1.00 82.26           C  
ATOM   2897  HD2 PRO A 187      -8.396  18.636  -3.094  1.00 82.26           H  
ATOM   2898  HD3 PRO A 187      -9.180  18.290  -1.522  1.00 82.26           H  
ATOM   2899  N   PRO A 188     -12.833  21.226  -4.299  1.00 78.91           N  
ATOM   2900  CA  PRO A 188     -13.157  22.005  -5.483  1.00 78.91           C  
ATOM   2901  HA  PRO A 188     -13.280  21.311  -6.314  1.00 78.91           H  
ATOM   2902  C   PRO A 188     -12.051  23.033  -5.759  1.00 78.91           C  
ATOM   2903  CB  PRO A 188     -14.492  22.701  -5.193  1.00 78.91           C  
ATOM   2904  HB2 PRO A 188     -15.140  22.703  -6.069  1.00 78.91           H  
ATOM   2905  HB3 PRO A 188     -14.319  23.721  -4.851  1.00 78.91           H  
ATOM   2906  O   PRO A 188     -11.532  23.623  -4.807  1.00 78.91           O  
ATOM   2907  CG  PRO A 188     -15.094  21.889  -4.049  1.00 78.91           C  
ATOM   2908  HG2 PRO A 188     -15.726  22.501  -3.405  1.00 78.91           H  
ATOM   2909  HG3 PRO A 188     -15.661  21.053  -4.458  1.00 78.91           H  
ATOM   2910  CD  PRO A 188     -13.879  21.351  -3.300  1.00 78.91           C  
ATOM   2911  HD2 PRO A 188     -14.129  20.391  -2.850  1.00 78.91           H  
ATOM   2912  HD3 PRO A 188     -13.567  22.063  -2.535  1.00 78.91           H  
ATOM   2913  N   PRO A 189     -11.695  23.282  -7.033  1.00 70.56           N  
ATOM   2914  CA  PRO A 189     -10.811  24.389  -7.371  1.00 70.56           C  
ATOM   2915  HA  PRO A 189      -9.828  24.209  -6.934  1.00 70.56           H  
ATOM   2916  C   PRO A 189     -11.403  25.691  -6.823  1.00 70.56           C  
ATOM   2917  CB  PRO A 189     -10.711  24.399  -8.902  1.00 70.56           C  
ATOM   2918  HB2 PRO A 189      -9.698  24.628  -9.233  1.00 70.56           H  
ATOM   2919  HB3 PRO A 189     -11.415  25.115  -9.324  1.00 70.56           H  
ATOM   2920  O   PRO A 189     -12.572  25.975  -7.097  1.00 70.56           O  
ATOM   2921  CG  PRO A 189     -11.130  22.984  -9.301  1.00 70.56           C  
ATOM   2922  HG2 PRO A 189     -11.566  22.947 -10.299  1.00 70.56           H  
ATOM   2923  HG3 PRO A 189     -10.266  22.322  -9.241  1.00 70.56           H  
ATOM   2924  CD  PRO A 189     -12.138  22.589  -8.227  1.00 70.56           C  
ATOM   2925  HD2 PRO A 189     -13.135  22.936  -8.497  1.00 70.56           H  
ATOM   2926  HD3 PRO A 189     -12.127  21.508  -8.091  1.00 70.56           H  
ATOM   2927  N   VAL A 190     -10.605  26.434  -6.050  1.00 63.10           N  
ATOM   2928  H   VAL A 190      -9.655  26.124  -5.909  1.00 63.10           H  
ATOM   2929  CA  VAL A 190     -10.933  27.798  -5.599  1.00 63.10           C  
ATOM   2930  HA  VAL A 190     -11.995  27.847  -5.355  1.00 63.10           H  
ATOM   2931  C   VAL A 190     -10.733  28.775  -6.750  1.00 63.10           C  
ATOM   2932  CB  VAL A 190     -10.123  28.205  -4.357  1.00 63.10           C  
ATOM   2933  HB  VAL A 190      -9.068  28.271  -4.623  1.00 63.10           H  
ATOM   2934  O   VAL A 190      -9.728  28.605  -7.480  1.00 63.10           O  
ATOM   2935  CG1 VAL A 190     -10.587  29.565  -3.819  1.00 63.10           C  
ATOM   2936 HG11 VAL A 190     -11.654  29.531  -3.598  1.00 63.10           H  
ATOM   2937 HG12 VAL A 190     -10.032  29.823  -2.917  1.00 63.10           H  
ATOM   2938 HG13 VAL A 190     -10.411  30.337  -4.567  1.00 63.10           H  
ATOM   2939  CG2 VAL A 190     -10.286  27.185  -3.220  1.00 63.10           C  
ATOM   2940 HG21 VAL A 190      -9.728  27.512  -2.342  1.00 63.10           H  
ATOM   2941 HG22 VAL A 190      -9.906  26.211  -3.528  1.00 63.10           H  
ATOM   2942 HG23 VAL A 190     -11.341  27.084  -2.965  1.00 63.10           H  
ATOM   2943  OXT VAL A 190     -11.606  29.656  -6.884  1.00 63.10           O  
TER    2944      VAL A 190                                                       
ATOM   2944  N   LYS B   1       1.498 -12.154   8.047  1.00 39.91           N  
ATOM   2945  H   LYS B   1       0.737 -11.862   8.644  1.00 39.91           H  
ATOM   2946  H2  LYS B   1       1.170 -12.894   7.443  1.00 39.91           H  
ATOM   2947  H3  LYS B   1       2.265 -12.525   8.589  1.00 39.91           H  
ATOM   2948  CA  LYS B   1       1.983 -11.029   7.211  1.00 39.91           C  
ATOM   2949  HA  LYS B   1       1.190 -10.753   6.516  1.00 39.91           H  
ATOM   2950  C   LYS B   1       3.148 -11.539   6.392  1.00 39.91           C  
ATOM   2951  CB  LYS B   1       2.387  -9.784   8.033  1.00 39.91           C  
ATOM   2952  HB2 LYS B   1       3.452  -9.582   7.916  1.00 39.91           H  
ATOM   2953  HB3 LYS B   1       2.184  -9.947   9.092  1.00 39.91           H  
ATOM   2954  O   LYS B   1       3.816 -12.439   6.884  1.00 39.91           O  
ATOM   2955  CG  LYS B   1       1.582  -8.568   7.550  1.00 39.91           C  
ATOM   2956  HG2 LYS B   1       0.522  -8.761   7.717  1.00 39.91           H  
ATOM   2957  HG3 LYS B   1       1.741  -8.440   6.479  1.00 39.91           H  
ATOM   2958  CD  LYS B   1       1.971  -7.263   8.264  1.00 39.91           C  
ATOM   2959  HD2 LYS B   1       3.009  -7.025   8.032  1.00 39.91           H  
ATOM   2960  HD3 LYS B   1       1.861  -7.387   9.341  1.00 39.91           H  
ATOM   2961  CE  LYS B   1       1.057  -6.126   7.779  1.00 39.91           C  
ATOM   2962  HE2 LYS B   1       0.027  -6.363   8.049  1.00 39.91           H  
ATOM   2963  HE3 LYS B   1       1.096  -6.088   6.691  1.00 39.91           H  
ATOM   2964  NZ  LYS B   1       1.445  -4.804   8.340  1.00 39.91           N  
ATOM   2965  HZ1 LYS B   1       0.809  -4.090   8.015  1.00 39.91           H  
ATOM   2966  HZ2 LYS B   1       2.370  -4.541   8.031  1.00 39.91           H  
ATOM   2967  HZ3 LYS B   1       1.426  -4.802   9.350  1.00 39.91           H  
ATOM   2968  N   ILE B   2       3.362 -11.005   5.191  1.00 48.46           N  
ATOM   2969  H   ILE B   2       2.764 -10.261   4.861  1.00 48.46           H  
ATOM   2970  CA  ILE B   2       4.347 -11.530   4.240  1.00 48.46           C  
ATOM   2971  HA  ILE B   2       4.150 -12.592   4.091  1.00 48.46           H  
ATOM   2972  C   ILE B   2       5.747 -11.377   4.828  1.00 48.46           C  
ATOM   2973  CB  ILE B   2       4.246 -10.835   2.873  1.00 48.46           C  
ATOM   2974  HB  ILE B   2       4.607  -9.812   2.987  1.00 48.46           H  
ATOM   2975  O   ILE B   2       6.382 -10.332   4.729  1.00 48.46           O  
ATOM   2976  CG1 ILE B   2       2.806 -10.751   2.356  1.00 48.46           C  
ATOM   2977 HG12 ILE B   2       2.155 -10.397   3.155  1.00 48.46           H  
ATOM   2978 HG13 ILE B   2       2.456 -11.725   2.014  1.00 48.46           H  
ATOM   2979  CG2 ILE B   2       5.113 -11.598   1.864  1.00 48.46           C  
ATOM   2980 HG21 ILE B   2       4.894 -11.260   0.852  1.00 48.46           H  
ATOM   2981 HG22 ILE B   2       4.894 -12.665   1.912  1.00 48.46           H  
ATOM   2982 HG23 ILE B   2       6.172 -11.454   2.078  1.00 48.46           H  
ATOM   2983  CD1 ILE B   2       2.666  -9.717   1.254  1.00 48.46           C  
ATOM   2984 HD11 ILE B   2       3.070 -10.083   0.310  1.00 48.46           H  
ATOM   2985 HD12 ILE B   2       3.156  -8.785   1.538  1.00 48.46           H  
ATOM   2986 HD13 ILE B   2       1.598  -9.518   1.163  1.00 48.46           H  
ATOM   2987  N   ILE B   3       6.183 -12.419   5.521  1.00 46.01           N  
ATOM   2988  H   ILE B   3       5.568 -13.214   5.608  1.00 46.01           H  
ATOM   2989  CA  ILE B   3       7.583 -12.639   5.818  1.00 46.01           C  
ATOM   2990  HA  ILE B   3       8.048 -11.716   6.164  1.00 46.01           H  
ATOM   2991  C   ILE B   3       8.166 -13.025   4.461  1.00 46.01           C  
ATOM   2992  CB  ILE B   3       7.722 -13.729   6.909  1.00 46.01           C  
ATOM   2993  HB  ILE B   3       7.227 -14.634   6.556  1.00 46.01           H  
ATOM   2994  O   ILE B   3       7.609 -13.897   3.792  1.00 46.01           O  
ATOM   2995  CG1 ILE B   3       7.047 -13.280   8.230  1.00 46.01           C  
ATOM   2996 HG12 ILE B   3       6.055 -12.879   8.025  1.00 46.01           H  
ATOM   2997 HG13 ILE B   3       7.635 -12.482   8.683  1.00 46.01           H  
ATOM   2998  CG2 ILE B   3       9.200 -14.054   7.168  1.00 46.01           C  
ATOM   2999 HG21 ILE B   3       9.308 -14.806   7.949  1.00 46.01           H  
ATOM   3000 HG22 ILE B   3       9.649 -14.472   6.266  1.00 46.01           H  
ATOM   3001 HG23 ILE B   3       9.751 -13.157   7.450  1.00 46.01           H  
ATOM   3002  CD1 ILE B   3       6.857 -14.407   9.255  1.00 46.01           C  
ATOM   3003 HD11 ILE B   3       6.311 -15.234   8.799  1.00 46.01           H  
ATOM   3004 HD12 ILE B   3       7.820 -14.763   9.620  1.00 46.01           H  
ATOM   3005 HD13 ILE B   3       6.284 -14.029  10.102  1.00 46.01           H  
ATOM   3006  N   LEU B   4       9.223 -12.341   4.026  1.00 43.90           N  
ATOM   3007  H   LEU B   4       9.613 -11.620   4.616  1.00 43.90           H  
ATOM   3008  CA  LEU B   4      10.105 -12.903   3.010  1.00 43.90           C  
ATOM   3009  HA  LEU B   4       9.559 -13.129   2.094  1.00 43.90           H  
ATOM   3010  C   LEU B   4      10.631 -14.209   3.606  1.00 43.90           C  
ATOM   3011  CB  LEU B   4      11.235 -11.909   2.711  1.00 43.90           C  
ATOM   3012  HB2 LEU B   4      11.654 -11.559   3.655  1.00 43.90           H  
ATOM   3013  HB3 LEU B   4      12.038 -12.430   2.191  1.00 43.90           H  
ATOM   3014  O   LEU B   4      11.452 -14.182   4.521  1.00 43.90           O  
ATOM   3015  CG  LEU B   4      10.753 -10.724   1.853  1.00 43.90           C  
ATOM   3016  HG  LEU B   4       9.664 -10.690   1.836  1.00 43.90           H  
ATOM   3017  CD1 LEU B   4      11.230  -9.410   2.457  1.00 43.90           C  
ATOM   3018 HD11 LEU B   4      11.096  -8.591   1.750  1.00 43.90           H  
ATOM   3019 HD12 LEU B   4      12.277  -9.523   2.739  1.00 43.90           H  
ATOM   3020 HD13 LEU B   4      10.668  -9.206   3.368  1.00 43.90           H  
ATOM   3021  CD2 LEU B   4      11.229 -10.855   0.408  1.00 43.90           C  
ATOM   3022 HD21 LEU B   4      10.896  -9.999  -0.180  1.00 43.90           H  
ATOM   3023 HD22 LEU B   4      10.831 -11.773  -0.025  1.00 43.90           H  
ATOM   3024 HD23 LEU B   4      12.318 -10.912   0.390  1.00 43.90           H  
ATOM   3025  N   GLN B   5      10.015 -15.321   3.217  1.00 35.19           N  
ATOM   3026  H   GLN B   5       9.352 -15.257   2.458  1.00 35.19           H  
ATOM   3027  CA  GLN B   5      10.532 -16.651   3.502  1.00 35.19           C  
ATOM   3028  HA  GLN B   5      11.207 -16.620   4.356  1.00 35.19           H  
ATOM   3029  C   GLN B   5      11.390 -17.092   2.328  1.00 35.19           C  
ATOM   3030  CB  GLN B   5       9.405 -17.651   3.791  1.00 35.19           C  
ATOM   3031  HB2 GLN B   5       8.682 -17.646   2.976  1.00 35.19           H  
ATOM   3032  HB3 GLN B   5       9.852 -18.644   3.841  1.00 35.19           H  
ATOM   3033  O   GLN B   5      10.966 -16.825   1.180  1.00 35.19           O  
ATOM   3034  CG  GLN B   5       8.697 -17.365   5.122  1.00 35.19           C  
ATOM   3035  HG2 GLN B   5       8.050 -16.494   5.009  1.00 35.19           H  
ATOM   3036  HG3 GLN B   5       9.448 -17.134   5.877  1.00 35.19           H  
ATOM   3037  CD  GLN B   5       7.865 -18.545   5.627  1.00 35.19           C  
ATOM   3038  NE2 GLN B   5       7.448 -18.528   6.875  1.00 35.19           N  
ATOM   3039 HE21 GLN B   5       6.895 -19.330   7.142  1.00 35.19           H  
ATOM   3040 HE22 GLN B   5       7.691 -17.756   7.480  1.00 35.19           H  
ATOM   3041  OE1 GLN B   5       7.563 -19.512   4.949  1.00 35.19           O  
ATOM   3042  OXT GLN B   5      12.439 -17.695   2.631  1.00 35.19           O  
TER    3043      GLN B   5                                                       
END   
