# Supplementary material for: An extended Tudor domain within Vreteno interconnects Gtsf1L and Ago3 for piRNA biogenesis in Bombyx mori
Source: EMBO J. 2023 Nov 20;42(24):e114072. doi: 10.15252/embj.2023114072 (PMC10711660; doi:10.15252/embj.2023114072)
Supplement: Supplementary file 4 — Dataset EV1 [file EMBJ-42-e114072-s007.zip › manuscript_pdb/BmVreteno_AF-eTD2_BmGtsf1L_75_91.pdb]

ATOM      1  N   THR A   1       9.245 -17.183 -19.268  1.00 89.07           N  
ATOM      2  H   THR A   1       9.211 -16.173 -19.268  1.00 89.07           H  
ATOM      3  H2  THR A   1       9.423 -17.527 -20.201  1.00 89.07           H  
ATOM      4  H3  THR A   1       9.988 -17.485 -18.654  1.00 89.07           H  
ATOM      5  CA  THR A   1       7.969 -17.746 -18.788  1.00 89.07           C  
ATOM      6  HA  THR A   1       7.143 -17.323 -19.360  1.00 89.07           H  
ATOM      7  C   THR A   1       7.812 -17.412 -17.323  1.00 89.07           C  
ATOM      8  CB  THR A   1       7.953 -19.260 -18.989  1.00 89.07           C  
ATOM      9  HB  THR A   1       8.712 -19.735 -18.368  1.00 89.07           H  
ATOM     10  O   THR A   1       8.752 -17.724 -16.595  1.00 89.07           O  
ATOM     11  CG2 THR A   1       6.599 -19.902 -18.731  1.00 89.07           C  
ATOM     12 HG21 THR A   1       5.814 -19.386 -19.285  1.00 89.07           H  
ATOM     13 HG22 THR A   1       6.619 -20.951 -19.026  1.00 89.07           H  
ATOM     14 HG23 THR A   1       6.385 -19.862 -17.663  1.00 89.07           H  
ATOM     15  OG1 THR A   1       8.277 -19.470 -20.338  1.00 89.07           O  
ATOM     16  HG1 THR A   1       8.067 -20.382 -20.550  1.00 89.07           H  
ATOM     17  N   PRO A   2       6.709 -16.757 -16.916  1.00 94.40           N  
ATOM     18  CA  PRO A   2       6.376 -16.523 -15.507  1.00 94.40           C  
ATOM     19  HA  PRO A   2       7.075 -15.804 -15.080  1.00 94.40           H  
ATOM     20  C   PRO A   2       6.412 -17.816 -14.689  1.00 94.40           C  
ATOM     21  CB  PRO A   2       4.969 -15.924 -15.508  1.00 94.40           C  
ATOM     22  HB2 PRO A   2       4.233 -16.724 -15.430  1.00 94.40           H  
ATOM     23  HB3 PRO A   2       4.837 -15.201 -14.703  1.00 94.40           H  
ATOM     24  O   PRO A   2       6.225 -18.898 -15.254  1.00 94.40           O  
ATOM     25  CG  PRO A   2       4.849 -15.275 -16.884  1.00 94.40           C  
ATOM     26  HG2 PRO A   2       5.322 -14.293 -16.869  1.00 94.40           H  
ATOM     27  HG3 PRO A   2       3.810 -15.197 -17.206  1.00 94.40           H  
ATOM     28  CD  PRO A   2       5.652 -16.226 -17.767  1.00 94.40           C  
ATOM     29  HD2 PRO A   2       5.010 -17.046 -18.092  1.00 94.40           H  
ATOM     30  HD3 PRO A   2       6.049 -15.684 -18.625  1.00 94.40           H  
ATOM     31  N   GLU A   3       6.664 -17.719 -13.388  1.00 95.54           N  
ATOM     32  H   GLU A   3       6.575 -16.827 -12.921  1.00 95.54           H  
ATOM     33  CA  GLU A   3       6.832 -18.905 -12.544  1.00 95.54           C  
ATOM     34  HA  GLU A   3       7.510 -19.586 -13.059  1.00 95.54           H  
ATOM     35  C   GLU A   3       5.511 -19.659 -12.375  1.00 95.54           C  
ATOM     36  CB  GLU A   3       7.464 -18.509 -11.198  1.00 95.54           C  
ATOM     37  HB2 GLU A   3       8.322 -17.863 -11.385  1.00 95.54           H  
ATOM     38  HB3 GLU A   3       6.743 -17.944 -10.606  1.00 95.54           H  
ATOM     39  O   GLU A   3       5.481 -20.884 -12.479  1.00 95.54           O  
ATOM     40  CG  GLU A   3       7.935 -19.720 -10.374  1.00 95.54           C  
ATOM     41  HG2 GLU A   3       7.062 -20.307 -10.087  1.00 95.54           H  
ATOM     42  HG3 GLU A   3       8.403 -19.353  -9.461  1.00 95.54           H  
ATOM     43  CD  GLU A   3       8.938 -20.621 -11.126  1.00 95.54           C  
ATOM     44  OE1 GLU A   3       8.976 -21.843 -10.859  1.00 95.54           O  
ATOM     45  OE2 GLU A   3       9.648 -20.133 -12.048  1.00 95.54           O  
ATOM     46  N   TRP A   4       4.400 -18.934 -12.274  1.00 96.49           N  
ATOM     47  H   TRP A   4       4.500 -17.942 -12.112  1.00 96.49           H  
ATOM     48  CA  TRP A   4       3.059 -19.499 -12.186  1.00 96.49           C  
ATOM     49  HA  TRP A   4       3.003 -20.110 -11.285  1.00 96.49           H  
ATOM     50  C   TRP A   4       2.715 -20.417 -13.368  1.00 96.49           C  
ATOM     51  CB  TRP A   4       2.069 -18.346 -12.027  1.00 96.49           C  
ATOM     52  HB2 TRP A   4       2.435 -17.697 -11.231  1.00 96.49           H  
ATOM     53  HB3 TRP A   4       1.112 -18.755 -11.702  1.00 96.49           H  
ATOM     54  O   TRP A   4       2.152 -21.487 -13.161  1.00 96.49           O  
ATOM     55  CG  TRP A   4       1.821 -17.485 -13.222  1.00 96.49           C  
ATOM     56  CD1 TRP A   4       2.303 -16.236 -13.414  1.00 96.49           C  
ATOM     57  HD1 TRP A   4       2.941 -15.712 -12.718  1.00 96.49           H  
ATOM     58  CD2 TRP A   4       0.949 -17.757 -14.356  1.00 96.49           C  
ATOM     59  CE2 TRP A   4       0.954 -16.612 -15.206  1.00 96.49           C  
ATOM     60  CE3 TRP A   4       0.138 -18.846 -14.740  1.00 96.49           C  
ATOM     61  HE3 TRP A   4       0.086 -19.729 -14.120  1.00 96.49           H  
ATOM     62  NE1 TRP A   4       1.797 -15.716 -14.589  1.00 96.49           N  
ATOM     63  HE1 TRP A   4       1.920 -14.753 -14.867  1.00 96.49           H  
ATOM     64  CH2 TRP A   4      -0.632 -17.637 -16.714  1.00 96.49           C  
ATOM     65  HH2 TRP A   4      -1.283 -17.584 -17.574  1.00 96.49           H  
ATOM     66  CZ2 TRP A   4       0.178 -16.541 -16.367  1.00 96.49           C  
ATOM     67  HZ2 TRP A   4       0.164 -15.636 -16.955  1.00 96.49           H  
ATOM     68  CZ3 TRP A   4      -0.638 -18.790 -15.910  1.00 96.49           C  
ATOM     69  HZ3 TRP A   4      -1.265 -19.630 -16.170  1.00 96.49           H  
ATOM     70  N   LYS A   5       3.146 -20.088 -14.598  1.00 96.39           N  
ATOM     71  H   LYS A   5       3.609 -19.196 -14.701  1.00 96.39           H  
ATOM     72  CA  LYS A   5       2.953 -20.969 -15.770  1.00 96.39           C  
ATOM     73  HA  LYS A   5       1.906 -21.269 -15.819  1.00 96.39           H  
ATOM     74  C   LYS A   5       3.751 -22.264 -15.650  1.00 96.39           C  
ATOM     75  CB  LYS A   5       3.328 -20.263 -17.084  1.00 96.39           C  
ATOM     76  HB2 LYS A   5       3.390 -21.010 -17.875  1.00 96.39           H  
ATOM     77  HB3 LYS A   5       4.298 -19.779 -16.970  1.00 96.39           H  
ATOM     78  O   LYS A   5       3.335 -23.299 -16.157  1.00 96.39           O  
ATOM     79  CG  LYS A   5       2.291 -19.220 -17.496  1.00 96.39           C  
ATOM     80  HG2 LYS A   5       1.305 -19.684 -17.458  1.00 96.39           H  
ATOM     81  HG3 LYS A   5       2.340 -18.399 -16.781  1.00 96.39           H  
ATOM     82  CD  LYS A   5       2.499 -18.668 -18.913  1.00 96.39           C  
ATOM     83  HD2 LYS A   5       3.524 -18.314 -19.032  1.00 96.39           H  
ATOM     84  HD3 LYS A   5       2.288 -19.450 -19.642  1.00 96.39           H  
ATOM     85  CE  LYS A   5       1.514 -17.507 -19.079  1.00 96.39           C  
ATOM     86  HE2 LYS A   5       0.502 -17.885 -18.933  1.00 96.39           H  
ATOM     87  HE3 LYS A   5       1.698 -16.791 -18.279  1.00 96.39           H  
ATOM     88  NZ  LYS A   5       1.603 -16.796 -20.372  1.00 96.39           N  
ATOM     89  HZ1 LYS A   5       1.146 -17.302 -21.116  1.00 96.39           H  
ATOM     90  HZ2 LYS A   5       2.550 -16.527 -20.597  1.00 96.39           H  
ATOM     91  HZ3 LYS A   5       1.123 -15.916 -20.244  1.00 96.39           H  
ATOM     92  N   LYS A   6       4.923 -22.231 -15.007  1.00 96.44           N  
ATOM     93  H   LYS A   6       5.166 -21.386 -14.511  1.00 96.44           H  
ATOM     94  CA  LYS A   6       5.712 -23.450 -14.774  1.00 96.44           C  
ATOM     95  HA  LYS A   6       5.731 -24.045 -15.687  1.00 96.44           H  
ATOM     96  C   LYS A   6       5.065 -24.331 -13.707  1.00 96.44           C  
ATOM     97  CB  LYS A   6       7.148 -23.126 -14.358  1.00 96.44           C  
ATOM     98  HB2 LYS A   6       7.130 -22.629 -13.389  1.00 96.44           H  
ATOM     99  HB3 LYS A   6       7.682 -24.068 -14.235  1.00 96.44           H  
ATOM    100  O   LYS A   6       5.152 -25.548 -13.827  1.00 96.44           O  
ATOM    101  CG  LYS A   6       7.920 -22.253 -15.355  1.00 96.44           C  
ATOM    102  HG2 LYS A   6       7.444 -21.274 -15.417  1.00 96.44           H  
ATOM    103  HG3 LYS A   6       7.934 -22.715 -16.342  1.00 96.44           H  
ATOM    104  CD  LYS A   6       9.347 -22.099 -14.822  1.00 96.44           C  
ATOM    105  HD2 LYS A   6       9.925 -22.997 -15.041  1.00 96.44           H  
ATOM    106  HD3 LYS A   6       9.290 -21.999 -13.738  1.00 96.44           H  
ATOM    107  CE  LYS A   6      10.054 -20.867 -15.385  1.00 96.44           C  
ATOM    108  HE2 LYS A   6       9.305 -20.092 -15.544  1.00 96.44           H  
ATOM    109  HE3 LYS A   6      10.531 -21.110 -16.335  1.00 96.44           H  
ATOM    110  NZ  LYS A   6      11.030 -20.375 -14.385  1.00 96.44           N  
ATOM    111  HZ1 LYS A   6      10.542 -20.237 -13.512  1.00 96.44           H  
ATOM    112  HZ2 LYS A   6      11.424 -19.474 -14.617  1.00 96.44           H  
ATOM    113  HZ3 LYS A   6      11.749 -21.050 -14.167  1.00 96.44           H  
ATOM    114  N   LEU A   7       4.447 -23.734 -12.686  1.00 96.02           N  
ATOM    115  H   LEU A   7       4.470 -22.726 -12.637  1.00 96.02           H  
ATOM    116  CA  LEU A   7       3.679 -24.455 -11.667  1.00 96.02           C  
ATOM    117  HA  LEU A   7       4.283 -25.270 -11.267  1.00 96.02           H  
ATOM    118  C   LEU A   7       2.434 -25.110 -12.278  1.00 96.02           C  
ATOM    119  CB  LEU A   7       3.310 -23.497 -10.519  1.00 96.02           C  
ATOM    120  HB2 LEU A   7       2.765 -22.647 -10.933  1.00 96.02           H  
ATOM    121  HB3 LEU A   7       2.631 -24.011  -9.839  1.00 96.02           H  
ATOM    122  O   LEU A   7       2.232 -26.308 -12.088  1.00 96.02           O  
ATOM    123  CG  LEU A   7       4.509 -22.972  -9.708  1.00 96.02           C  
ATOM    124  HG  LEU A   7       5.242 -22.523 -10.377  1.00 96.02           H  
ATOM    125  CD1 LEU A   7       4.036 -21.903  -8.725  1.00 96.02           C  
ATOM    126 HD11 LEU A   7       3.580 -21.075  -9.269  1.00 96.02           H  
ATOM    127 HD12 LEU A   7       3.302 -22.327  -8.039  1.00 96.02           H  
ATOM    128 HD13 LEU A   7       4.884 -21.521  -8.156  1.00 96.02           H  
ATOM    129  CD2 LEU A   7       5.192 -24.085  -8.907  1.00 96.02           C  
ATOM    130 HD21 LEU A   7       6.011 -23.660  -8.327  1.00 96.02           H  
ATOM    131 HD22 LEU A   7       4.475 -24.542  -8.226  1.00 96.02           H  
ATOM    132 HD23 LEU A   7       5.596 -24.844  -9.578  1.00 96.02           H  
ATOM    133  N   GLU A   8       1.691 -24.369 -13.104  1.00 95.12           N  
ATOM    134  H   GLU A   8       1.864 -23.374 -13.141  1.00 95.12           H  
ATOM    135  CA  GLU A   8       0.540 -24.875 -13.864  1.00 95.12           C  
ATOM    136  HA  GLU A   8      -0.231 -25.205 -13.167  1.00 95.12           H  
ATOM    137  C   GLU A   8       0.926 -26.078 -14.741  1.00 95.12           C  
ATOM    138  CB  GLU A   8      -0.026 -23.723 -14.713  1.00 95.12           C  
ATOM    139  HB2 GLU A   8       0.742 -23.399 -15.416  1.00 95.12           H  
ATOM    140  HB3 GLU A   8      -0.252 -22.883 -14.056  1.00 95.12           H  
ATOM    141  O   GLU A   8       0.312 -27.139 -14.654  1.00 95.12           O  
ATOM    142  CG  GLU A   8      -1.296 -24.095 -15.495  1.00 95.12           C  
ATOM    143  HG2 GLU A   8      -1.073 -24.917 -16.175  1.00 95.12           H  
ATOM    144  HG3 GLU A   8      -2.055 -24.435 -14.790  1.00 95.12           H  
ATOM    145  CD  GLU A   8      -1.825 -22.904 -16.314  1.00 95.12           C  
ATOM    146  OE1 GLU A   8      -3.024 -22.566 -16.176  1.00 95.12           O  
ATOM    147  OE2 GLU A   8      -1.020 -22.317 -17.078  1.00 95.12           O  
ATOM    148  N   LEU A   9       2.010 -25.970 -15.521  1.00 95.62           N  
ATOM    149  H   LEU A   9       2.449 -25.063 -15.588  1.00 95.62           H  
ATOM    150  CA  LEU A   9       2.504 -27.065 -16.370  1.00 95.62           C  
ATOM    151  HA  LEU A   9       1.684 -27.411 -17.000  1.00 95.62           H  
ATOM    152  C   LEU A   9       2.980 -28.298 -15.581  1.00 95.62           C  
ATOM    153  CB  LEU A   9       3.654 -26.545 -17.249  1.00 95.62           C  
ATOM    154  HB2 LEU A   9       4.364 -26.024 -16.606  1.00 95.62           H  
ATOM    155  HB3 LEU A   9       4.172 -27.397 -17.689  1.00 95.62           H  
ATOM    156  O   LEU A   9       3.015 -29.396 -16.134  1.00 95.62           O  
ATOM    157  CG  LEU A   9       3.218 -25.610 -18.390  1.00 95.62           C  
ATOM    158  HG  LEU A   9       2.585 -24.809 -18.006  1.00 95.62           H  
ATOM    159  CD1 LEU A   9       4.467 -24.991 -19.027  1.00 95.62           C  
ATOM    160 HD11 LEU A   9       4.164 -24.318 -19.829  1.00 95.62           H  
ATOM    161 HD12 LEU A   9       5.005 -24.418 -18.272  1.00 95.62           H  
ATOM    162 HD13 LEU A   9       5.109 -25.776 -19.427  1.00 95.62           H  
ATOM    163  CD2 LEU A   9       2.443 -26.347 -19.483  1.00 95.62           C  
ATOM    164 HD21 LEU A   9       2.202 -25.658 -20.292  1.00 95.62           H  
ATOM    165 HD22 LEU A   9       3.029 -27.181 -19.870  1.00 95.62           H  
ATOM    166 HD23 LEU A   9       1.505 -26.725 -19.077  1.00 95.62           H  
ATOM    167  N   LYS A  10       3.363 -28.130 -14.310  1.00 96.10           N  
ATOM    168  H   LYS A  10       3.271 -27.204 -13.917  1.00 96.10           H  
ATOM    169  CA  LYS A  10       3.726 -29.231 -13.403  1.00 96.10           C  
ATOM    170  HA  LYS A  10       4.172 -30.042 -13.979  1.00 96.10           H  
ATOM    171  C   LYS A  10       2.510 -29.857 -12.712  1.00 96.10           C  
ATOM    172  CB  LYS A  10       4.744 -28.736 -12.367  1.00 96.10           C  
ATOM    173  HB2 LYS A  10       4.381 -27.804 -11.934  1.00 96.10           H  
ATOM    174  HB3 LYS A  10       4.824 -29.467 -11.562  1.00 96.10           H  
ATOM    175  O   LYS A  10       2.688 -30.841 -12.000  1.00 96.10           O  
ATOM    176  CG  LYS A  10       6.147 -28.526 -12.952  1.00 96.10           C  
ATOM    177  HG2 LYS A  10       6.100 -27.893 -13.838  1.00 96.10           H  
ATOM    178  HG3 LYS A  10       6.570 -29.491 -13.234  1.00 96.10           H  
ATOM    179  CD  LYS A  10       7.025 -27.866 -11.885  1.00 96.10           C  
ATOM    180  HD2 LYS A  10       7.083 -28.524 -11.018  1.00 96.10           H  
ATOM    181  HD3 LYS A  10       6.556 -26.930 -11.582  1.00 96.10           H  
ATOM    182  CE  LYS A  10       8.431 -27.574 -12.409  1.00 96.10           C  
ATOM    183  HE2 LYS A  10       8.899 -28.517 -12.692  1.00 96.10           H  
ATOM    184  HE3 LYS A  10       8.340 -26.952 -13.300  1.00 96.10           H  
ATOM    185  NZ  LYS A  10       9.232 -26.878 -11.370  1.00 96.10           N  
ATOM    186  HZ1 LYS A  10      10.172 -26.687 -11.686  1.00 96.10           H  
ATOM    187  HZ2 LYS A  10       9.273 -27.433 -10.527  1.00 96.10           H  
ATOM    188  HZ3 LYS A  10       8.797 -26.000 -11.125  1.00 96.10           H  
ATOM    189  N   GLY A  11       1.309 -29.307 -12.908  1.00 94.58           N  
ATOM    190  H   GLY A  11       1.231 -28.501 -13.511  1.00 94.58           H  
ATOM    191  CA  GLY A  11       0.086 -29.772 -12.256  1.00 94.58           C  
ATOM    192  HA2 GLY A  11      -0.017 -30.849 -12.391  1.00 94.58           H  
ATOM    193  HA3 GLY A  11      -0.766 -29.277 -12.721  1.00 94.58           H  
ATOM    194  C   GLY A  11       0.036 -29.470 -10.757  1.00 94.58           C  
ATOM    195  O   GLY A  11      -0.651 -30.179 -10.030  1.00 94.58           O  
ATOM    196  N   VAL A  12       0.781 -28.461 -10.293  1.00 94.69           N  
ATOM    197  H   VAL A  12       1.251 -27.872 -10.965  1.00 94.69           H  
ATOM    198  CA  VAL A  12       0.682 -27.973  -8.909  1.00 94.69           C  
ATOM    199  HA  VAL A  12       0.739 -28.817  -8.221  1.00 94.69           H  
ATOM    200  C   VAL A  12      -0.683 -27.311  -8.731  1.00 94.69           C  
ATOM    201  CB  VAL A  12       1.832 -26.992  -8.597  1.00 94.69           C  
ATOM    202  HB  VAL A  12       1.819 -26.187  -9.332  1.00 94.69           H  
ATOM    203  O   VAL A  12      -1.127 -26.603  -9.633  1.00 94.69           O  
ATOM    204  CG1 VAL A  12       1.736 -26.360  -7.204  1.00 94.69           C  
ATOM    205 HG11 VAL A  12       1.596 -27.132  -6.447  1.00 94.69           H  
ATOM    206 HG12 VAL A  12       2.637 -25.790  -6.978  1.00 94.69           H  
ATOM    207 HG13 VAL A  12       0.890 -25.675  -7.173  1.00 94.69           H  
ATOM    208  CG2 VAL A  12       3.192 -27.701  -8.691  1.00 94.69           C  
ATOM    209 HG21 VAL A  12       3.995 -26.995  -8.483  1.00 94.69           H  
ATOM    210 HG22 VAL A  12       3.331 -28.109  -9.693  1.00 94.69           H  
ATOM    211 HG23 VAL A  12       3.228 -28.515  -7.967  1.00 94.69           H  
ATOM    212  N   ASP A  13      -1.341 -27.503  -7.590  1.00 94.07           N  
ATOM    213  H   ASP A  13      -0.964 -28.118  -6.882  1.00 94.07           H  
ATOM    214  CA  ASP A  13      -2.507 -26.694  -7.231  1.00 94.07           C  
ATOM    215  HA  ASP A  13      -3.067 -26.461  -8.137  1.00 94.07           H  
ATOM    216  C   ASP A  13      -2.033 -25.372  -6.610  1.00 94.07           C  
ATOM    217  CB  ASP A  13      -3.457 -27.480  -6.315  1.00 94.07           C  
ATOM    218  HB2 ASP A  13      -3.622 -28.465  -6.752  1.00 94.07           H  
ATOM    219  HB3 ASP A  13      -2.983 -27.616  -5.343  1.00 94.07           H  
ATOM    220  O   ASP A  13      -1.162 -25.343  -5.736  1.00 94.07           O  
ATOM    221  CG  ASP A  13      -4.821 -26.797  -6.122  1.00 94.07           C  
ATOM    222  OD1 ASP A  13      -4.871 -25.542  -6.120  1.00 94.07           O  
ATOM    223  OD2 ASP A  13      -5.820 -27.526  -5.952  1.00 94.07           O  
ATOM    224  N   VAL A  14      -2.607 -24.253  -7.049  1.00 94.64           N  
ATOM    225  H   VAL A  14      -3.414 -24.354  -7.648  1.00 94.64           H  
ATOM    226  CA  VAL A  14      -2.288 -22.928  -6.519  1.00 94.64           C  
ATOM    227  HA  VAL A  14      -1.247 -22.720  -6.769  1.00 94.64           H  
ATOM    228  C   VAL A  14      -2.412 -22.885  -4.993  1.00 94.64           C  
ATOM    229  CB  VAL A  14      -3.156 -21.860  -7.208  1.00 94.64           C  
ATOM    230  HB  VAL A  14      -3.092 -22.026  -8.283  1.00 94.64           H  
ATOM    231  O   VAL A  14      -1.567 -22.270  -4.345  1.00 94.64           O  
ATOM    232  CG1 VAL A  14      -4.638 -21.903  -6.812  1.00 94.64           C  
ATOM    233 HG11 VAL A  14      -5.199 -21.226  -7.457  1.00 94.64           H  
ATOM    234 HG12 VAL A  14      -5.033 -22.909  -6.952  1.00 94.64           H  
ATOM    235 HG13 VAL A  14      -4.775 -21.600  -5.774  1.00 94.64           H  
ATOM    236  CG2 VAL A  14      -2.613 -20.459  -6.932  1.00 94.64           C  
ATOM    237 HG21 VAL A  14      -1.584 -20.391  -7.284  1.00 94.64           H  
ATOM    238 HG22 VAL A  14      -3.216 -19.736  -7.480  1.00 94.64           H  
ATOM    239 HG23 VAL A  14      -2.652 -20.231  -5.867  1.00 94.64           H  
ATOM    240  N   ILE A  15      -3.388 -23.580  -4.393  1.00 93.11           N  
ATOM    241  H   ILE A  15      -3.982 -24.157  -4.971  1.00 93.11           H  
ATOM    242  CA  ILE A  15      -3.613 -23.574  -2.936  1.00 93.11           C  
ATOM    243  HA  ILE A  15      -3.607 -22.535  -2.606  1.00 93.11           H  
ATOM    244  C   ILE A  15      -2.498 -24.278  -2.151  1.00 93.11           C  
ATOM    245  CB  ILE A  15      -4.994 -24.164  -2.566  1.00 93.11           C  
ATOM    246  HB  ILE A  15      -5.159 -23.944  -1.511  1.00 93.11           H  
ATOM    247  O   ILE A  15      -2.314 -23.976  -0.972  1.00 93.11           O  
ATOM    248  CG1 ILE A  15      -5.017 -25.705  -2.708  1.00 93.11           C  
ATOM    249 HG12 ILE A  15      -4.602 -25.996  -3.673  1.00 93.11           H  
ATOM    250 HG13 ILE A  15      -4.369 -26.133  -1.943  1.00 93.11           H  
ATOM    251  CG2 ILE A  15      -6.114 -23.447  -3.341  1.00 93.11           C  
ATOM    252 HG21 ILE A  15      -7.083 -23.695  -2.908  1.00 93.11           H  
ATOM    253 HG22 ILE A  15      -6.110 -23.768  -4.383  1.00 93.11           H  
ATOM    254 HG23 ILE A  15      -5.976 -22.366  -3.296  1.00 93.11           H  
ATOM    255  CD1 ILE A  15      -6.387 -26.369  -2.543  1.00 93.11           C  
ATOM    256 HD11 ILE A  15      -6.264 -27.452  -2.557  1.00 93.11           H  
ATOM    257 HD12 ILE A  15      -7.045 -26.089  -3.366  1.00 93.11           H  
ATOM    258 HD13 ILE A  15      -6.835 -26.073  -1.594  1.00 93.11           H  
ATOM    259  N   GLU A  16      -1.754 -25.179  -2.800  1.00 92.72           N  
ATOM    260  H   GLU A  16      -1.956 -25.355  -3.774  1.00 92.72           H  
ATOM    261  CA  GLU A  16      -0.612 -25.899  -2.223  1.00 92.72           C  
ATOM    262  HA  GLU A  16      -0.819 -26.128  -1.177  1.00 92.72           H  
ATOM    263  C   GLU A  16       0.676 -25.068  -2.251  1.00 92.72           C  
ATOM    264  CB  GLU A  16      -0.383 -27.222  -2.970  1.00 92.72           C  
ATOM    265  HB2 GLU A  16      -0.215 -27.011  -4.026  1.00 92.72           H  
ATOM    266  HB3 GLU A  16       0.517 -27.691  -2.572  1.00 92.72           H  
ATOM    267  O   GLU A  16       1.654 -25.414  -1.586  1.00 92.72           O  
ATOM    268  CG  GLU A  16      -1.543 -28.216  -2.815  1.00 92.72           C  
ATOM    269  HG2 GLU A  16      -1.683 -28.410  -1.752  1.00 92.72           H  
ATOM    270  HG3 GLU A  16      -2.464 -27.768  -3.189  1.00 92.72           H  
ATOM    271  CD  GLU A  16      -1.283 -29.547  -3.543  1.00 92.72           C  
ATOM    272  OE1 GLU A  16      -1.975 -30.529  -3.192  1.00 92.72           O  
ATOM    273  OE2 GLU A  16      -0.380 -29.595  -4.414  1.00 92.72           O  
ATOM    274  N   THR A  17       0.693 -23.957  -2.994  1.00 95.09           N  
ATOM    275  H   THR A  17      -0.128 -23.732  -3.537  1.00 95.09           H  
ATOM    276  CA  THR A  17       1.832 -23.036  -2.972  1.00 95.09           C  
ATOM    277  HA  THR A  17       2.728 -23.644  -3.100  1.00 95.09           H  
ATOM    278  C   THR A  17       1.975 -22.349  -1.611  1.00 95.09           C  
ATOM    279  CB  THR A  17       1.826 -22.024  -4.130  1.00 95.09           C  
ATOM    280  HB  THR A  17       2.763 -21.469  -4.099  1.00 95.09           H  
ATOM    281  O   THR A  17       1.029 -22.236  -0.820  1.00 95.09           O  
ATOM    282  CG2 THR A  17       1.711 -22.685  -5.502  1.00 95.09           C  
ATOM    283 HG21 THR A  17       2.531 -23.391  -5.637  1.00 95.09           H  
ATOM    284 HG22 THR A  17       1.761 -21.921  -6.278  1.00 95.09           H  
ATOM    285 HG23 THR A  17       0.768 -23.224  -5.594  1.00 95.09           H  
ATOM    286  OG1 THR A  17       0.777 -21.103  -4.037  1.00 95.09           O  
ATOM    287  HG1 THR A  17      -0.036 -21.571  -4.241  1.00 95.09           H  
ATOM    288  N   GLU A  18       3.190 -21.887  -1.325  1.00 95.14           N  
ATOM    289  H   GLU A  18       3.922 -21.984  -2.015  1.00 95.14           H  
ATOM    290  CA  GLU A  18       3.556 -21.269  -0.052  1.00 95.14           C  
ATOM    291  HA  GLU A  18       3.528 -22.041   0.717  1.00 95.14           H  
ATOM    292  C   GLU A  18       2.586 -20.147   0.362  1.00 95.14           C  
ATOM    293  CB  GLU A  18       5.001 -20.768  -0.166  1.00 95.14           C  
ATOM    294  HB2 GLU A  18       5.629 -21.605  -0.472  1.00 95.14           H  
ATOM    295  HB3 GLU A  18       5.046 -19.997  -0.935  1.00 95.14           H  
ATOM    296  O   GLU A  18       2.056 -19.401  -0.465  1.00 95.14           O  
ATOM    297  CG  GLU A  18       5.542 -20.202   1.154  1.00 95.14           C  
ATOM    298  HG2 GLU A  18       5.421 -20.955   1.932  1.00 95.14           H  
ATOM    299  HG3 GLU A  18       4.953 -19.326   1.426  1.00 95.14           H  
ATOM    300  CD  GLU A  18       7.015 -19.779   1.065  1.00 95.14           C  
ATOM    301  OE1 GLU A  18       7.571 -19.451   2.135  1.00 95.14           O  
ATOM    302  OE2 GLU A  18       7.570 -19.796  -0.059  1.00 95.14           O  
ATOM    303  N   ARG A  19       2.315 -20.037   1.667  1.00 95.81           N  
ATOM    304  H   ARG A  19       2.845 -20.617   2.302  1.00 95.81           H  
ATOM    305  CA  ARG A  19       1.621 -18.876   2.234  1.00 95.81           C  
ATOM    306  HA  ARG A  19       0.931 -18.453   1.504  1.00 95.81           H  
ATOM    307  C   ARG A  19       2.645 -17.807   2.563  1.00 95.81           C  
ATOM    308  CB  ARG A  19       0.830 -19.238   3.491  1.00 95.81           C  
ATOM    309  HB2 ARG A  19       0.438 -18.317   3.922  1.00 95.81           H  
ATOM    310  HB3 ARG A  19       1.491 -19.706   4.220  1.00 95.81           H  
ATOM    311  O   ARG A  19       3.561 -18.047   3.342  1.00 95.81           O  
ATOM    312  CG  ARG A  19      -0.340 -20.172   3.184  1.00 95.81           C  
ATOM    313  HG2 ARG A  19       0.037 -21.148   2.881  1.00 95.81           H  
ATOM    314  HG3 ARG A  19      -0.950 -19.754   2.382  1.00 95.81           H  
ATOM    315  CD  ARG A  19      -1.196 -20.313   4.439  1.00 95.81           C  
ATOM    316  HD2 ARG A  19      -1.614 -19.338   4.689  1.00 95.81           H  
ATOM    317  HD3 ARG A  19      -0.557 -20.647   5.257  1.00 95.81           H  
ATOM    318  NE  ARG A  19      -2.289 -21.272   4.222  1.00 95.81           N  
ATOM    319  HE  ARG A  19      -2.609 -21.377   3.270  1.00 95.81           H  
ATOM    320  NH1 ARG A  19      -2.734 -21.692   6.430  1.00 95.81           N  
ATOM    321 HH11 ARG A  19      -2.072 -20.966   6.666  1.00 95.81           H  
ATOM    322 HH12 ARG A  19      -3.281 -22.151   7.144  1.00 95.81           H  
ATOM    323  NH2 ARG A  19      -3.891 -22.758   4.839  1.00 95.81           N  
ATOM    324 HH21 ARG A  19      -4.086 -22.923   3.862  1.00 95.81           H  
ATOM    325 HH22 ARG A  19      -4.430 -23.227   5.553  1.00 95.81           H  
ATOM    326  CZ  ARG A  19      -2.964 -21.902   5.162  1.00 95.81           C  
ATOM    327  N   LEU A  20       2.460 -16.628   1.992  1.00 96.51           N  
ATOM    328  H   LEU A  20       1.654 -16.497   1.398  1.00 96.51           H  
ATOM    329  CA  LEU A  20       3.378 -15.513   2.153  1.00 96.51           C  
ATOM    330  HA  LEU A  20       4.356 -15.873   2.471  1.00 96.51           H  
ATOM    331  C   LEU A  20       2.831 -14.599   3.243  1.00 96.51           C  
ATOM    332  CB  LEU A  20       3.536 -14.814   0.798  1.00 96.51           C  
ATOM    333  HB2 LEU A  20       2.565 -14.424   0.495  1.00 96.51           H  
ATOM    334  HB3 LEU A  20       4.225 -13.977   0.911  1.00 96.51           H  
ATOM    335  O   LEU A  20       1.849 -13.895   3.029  1.00 96.51           O  
ATOM    336  CG  LEU A  20       4.061 -15.738  -0.313  1.00 96.51           C  
ATOM    337  HG  LEU A  20       3.446 -16.636  -0.381  1.00 96.51           H  
ATOM    338  CD1 LEU A  20       3.948 -15.014  -1.645  1.00 96.51           C  
ATOM    339 HD11 LEU A  20       2.912 -14.725  -1.822  1.00 96.51           H  
ATOM    340 HD12 LEU A  20       4.584 -14.129  -1.648  1.00 96.51           H  
ATOM    341 HD13 LEU A  20       4.257 -15.708  -2.427  1.00 96.51           H  
ATOM    342  CD2 LEU A  20       5.516 -16.156  -0.091  1.00 96.51           C  
ATOM    343 HD21 LEU A  20       5.610 -16.737   0.826  1.00 96.51           H  
ATOM    344 HD22 LEU A  20       5.851 -16.788  -0.913  1.00 96.51           H  
ATOM    345 HD23 LEU A  20       6.160 -15.279  -0.028  1.00 96.51           H  
ATOM    346  N   MET A  21       3.436 -14.639   4.425  1.00 92.49           N  
ATOM    347  H   MET A  21       4.237 -15.242   4.546  1.00 92.49           H  
ATOM    348  CA  MET A  21       3.011 -13.802   5.547  1.00 92.49           C  
ATOM    349  HA  MET A  21       1.929 -13.677   5.510  1.00 92.49           H  
ATOM    350  C   MET A  21       3.637 -12.419   5.426  1.00 92.49           C  
ATOM    351  CB  MET A  21       3.359 -14.460   6.887  1.00 92.49           C  
ATOM    352  HB2 MET A  21       3.006 -13.820   7.696  1.00 92.49           H  
ATOM    353  HB3 MET A  21       4.442 -14.552   6.978  1.00 92.49           H  
ATOM    354  O   MET A  21       4.830 -12.300   5.150  1.00 92.49           O  
ATOM    355  CG  MET A  21       2.734 -15.854   7.041  1.00 92.49           C  
ATOM    356  HG2 MET A  21       3.227 -16.531   6.345  1.00 92.49           H  
ATOM    357  HG3 MET A  21       2.950 -16.212   8.048  1.00 92.49           H  
ATOM    358  SD  MET A  21       0.942 -15.974   6.757  1.00 92.49           S  
ATOM    359  CE  MET A  21       0.318 -14.875   8.061  1.00 92.49           C  
ATOM    360  HE1 MET A  21      -0.771 -14.881   8.043  1.00 92.49           H  
ATOM    361  HE2 MET A  21       0.663 -13.855   7.891  1.00 92.49           H  
ATOM    362  HE3 MET A  21       0.664 -15.219   9.036  1.00 92.49           H  
ATOM    363  N   TYR A  22       2.852 -11.371   5.661  1.00 90.18           N  
ATOM    364  H   TYR A  22       1.882 -11.529   5.897  1.00 90.18           H  
ATOM    365  CA  TYR A  22       3.297  -9.992   5.491  1.00 90.18           C  
ATOM    366  HA  TYR A  22       3.499  -9.812   4.435  1.00 90.18           H  
ATOM    367  C   TYR A  22       4.600  -9.707   6.244  1.00 90.18           C  
ATOM    368  CB  TYR A  22       2.169  -9.056   5.934  1.00 90.18           C  
ATOM    369  HB2 TYR A  22       1.315  -9.243   5.283  1.00 90.18           H  
ATOM    370  HB3 TYR A  22       1.875  -9.287   6.958  1.00 90.18           H  
ATOM    371  O   TYR A  22       5.543  -9.186   5.657  1.00 90.18           O  
ATOM    372  CG  TYR A  22       2.554  -7.597   5.854  1.00 90.18           C  
ATOM    373  CD1 TYR A  22       3.445  -7.065   6.797  1.00 90.18           C  
ATOM    374  HD1 TYR A  22       3.787  -7.657   7.634  1.00 90.18           H  
ATOM    375  CD2 TYR A  22       2.100  -6.787   4.801  1.00 90.18           C  
ATOM    376  HD2 TYR A  22       1.427  -7.194   4.061  1.00 90.18           H  
ATOM    377  CE1 TYR A  22       3.936  -5.765   6.656  1.00 90.18           C  
ATOM    378  HE1 TYR A  22       4.673  -5.400   7.357  1.00 90.18           H  
ATOM    379  CE2 TYR A  22       2.468  -5.432   4.746  1.00 90.18           C  
ATOM    380  HE2 TYR A  22       2.039  -4.785   3.994  1.00 90.18           H  
ATOM    381  OH  TYR A  22       3.647  -3.587   5.710  1.00 90.18           O  
ATOM    382  HH  TYR A  22       4.342  -3.394   6.343  1.00 90.18           H  
ATOM    383  CZ  TYR A  22       3.394  -4.921   5.672  1.00 90.18           C  
ATOM    384  N   GLY A  23       4.672 -10.094   7.524  1.00 85.65           N  
ATOM    385  H   GLY A  23       3.855 -10.523   7.934  1.00 85.65           H  
ATOM    386  CA  GLY A  23       5.804  -9.774   8.398  1.00 85.65           C  
ATOM    387  HA2 GLY A  23       5.968  -8.696   8.387  1.00 85.65           H  
ATOM    388  HA3 GLY A  23       5.558 -10.073   9.417  1.00 85.65           H  
ATOM    389  C   GLY A  23       7.130 -10.445   8.024  1.00 85.65           C  
ATOM    390  O   GLY A  23       8.149 -10.117   8.622  1.00 85.65           O  
ATOM    391  N   THR A  24       7.133 -11.389   7.077  1.00 89.36           N  
ATOM    392  H   THR A  24       6.258 -11.625   6.630  1.00 89.36           H  
ATOM    393  CA  THR A  24       8.340 -12.128   6.668  1.00 89.36           C  
ATOM    394  HA  THR A  24       9.219 -11.658   7.109  1.00 89.36           H  
ATOM    395  C   THR A  24       8.589 -12.131   5.163  1.00 89.36           C  
ATOM    396  CB  THR A  24       8.297 -13.583   7.160  1.00 89.36           C  
ATOM    397  HB  THR A  24       9.184 -14.102   6.799  1.00 89.36           H  
ATOM    398  O   THR A  24       9.724 -12.352   4.752  1.00 89.36           O  
ATOM    399  CG2 THR A  24       8.276 -13.685   8.684  1.00 89.36           C  
ATOM    400 HG21 THR A  24       8.344 -14.732   8.978  1.00 89.36           H  
ATOM    401 HG22 THR A  24       7.353 -13.261   9.079  1.00 89.36           H  
ATOM    402 HG23 THR A  24       9.126 -13.141   9.097  1.00 89.36           H  
ATOM    403  OG1 THR A  24       7.151 -14.260   6.685  1.00 89.36           O  
ATOM    404  HG1 THR A  24       7.449 -14.909   6.043  1.00 89.36           H  
ATOM    405  N   ALA A  25       7.560 -11.922   4.339  1.00 92.38           N  
ATOM    406  H   ALA A  25       6.641 -11.800   4.740  1.00 92.38           H  
ATOM    407  CA  ALA A  25       7.650 -12.060   2.886  1.00 92.38           C  
ATOM    408  HA  ALA A  25       8.597 -12.533   2.626  1.00 92.38           H  
ATOM    409  C   ALA A  25       7.617 -10.728   2.123  1.00 92.38           C  
ATOM    410  CB  ALA A  25       6.528 -12.998   2.425  1.00 92.38           C  
ATOM    411  HB1 ALA A  25       6.617 -13.169   1.352  1.00 92.38           H  
ATOM    412  HB2 ALA A  25       5.557 -12.550   2.636  1.00 92.38           H  
ATOM    413  HB3 ALA A  25       6.607 -13.953   2.944  1.00 92.38           H  
ATOM    414  O   ALA A  25       7.921 -10.723   0.930  1.00 92.38           O  
ATOM    415  N   LEU A  26       7.234  -9.619   2.767  1.00 91.29           N  
ATOM    416  H   LEU A  26       7.039  -9.659   3.757  1.00 91.29           H  
ATOM    417  CA  LEU A  26       7.144  -8.314   2.116  1.00 91.29           C  
ATOM    418  HA  LEU A  26       7.435  -8.422   1.071  1.00 91.29           H  
ATOM    419  C   LEU A  26       8.097  -7.309   2.756  1.00 91.29           C  
ATOM    420  CB  LEU A  26       5.694  -7.815   2.157  1.00 91.29           C  
ATOM    421  HB2 LEU A  26       5.430  -7.607   3.194  1.00 91.29           H  
ATOM    422  HB3 LEU A  26       5.035  -8.602   1.788  1.00 91.29           H  
ATOM    423  O   LEU A  26       7.992  -7.008   3.941  1.00 91.29           O  
ATOM    424  CG  LEU A  26       5.455  -6.559   1.304  1.00 91.29           C  
ATOM    425  HG  LEU A  26       6.170  -5.781   1.571  1.00 91.29           H  
ATOM    426  CD1 LEU A  26       5.549  -6.860  -0.198  1.00 91.29           C  
ATOM    427 HD11 LEU A  26       4.867  -7.669  -0.459  1.00 91.29           H  
ATOM    428 HD12 LEU A  26       5.298  -5.969  -0.773  1.00 91.29           H  
ATOM    429 HD13 LEU A  26       6.569  -7.144  -0.458  1.00 91.29           H  
ATOM    430  CD2 LEU A  26       4.057  -6.030   1.595  1.00 91.29           C  
ATOM    431 HD21 LEU A  26       3.979  -5.835   2.665  1.00 91.29           H  
ATOM    432 HD22 LEU A  26       3.905  -5.091   1.063  1.00 91.29           H  
ATOM    433 HD23 LEU A  26       3.306  -6.761   1.295  1.00 91.29           H  
ATOM    434  N   ASP A  27       8.969  -6.747   1.929  1.00 92.80           N  
ATOM    435  H   ASP A  27       8.999  -7.059   0.969  1.00 92.80           H  
ATOM    436  CA  ASP A  27       9.792  -5.593   2.282  1.00 92.80           C  
ATOM    437  HA  ASP A  27       9.824  -5.502   3.368  1.00 92.80           H  
ATOM    438  C   ASP A  27       9.176  -4.299   1.724  1.00 92.80           C  
ATOM    439  CB  ASP A  27      11.227  -5.836   1.786  1.00 92.80           C  
ATOM    440  HB2 ASP A  27      11.447  -6.902   1.853  1.00 92.80           H  
ATOM    441  HB3 ASP A  27      11.306  -5.546   0.739  1.00 92.80           H  
ATOM    442  O   ASP A  27       8.224  -4.341   0.939  1.00 92.80           O  
ATOM    443  CG  ASP A  27      12.287  -5.098   2.612  1.00 92.80           C  
ATOM    444  OD1 ASP A  27      11.902  -4.229   3.427  1.00 92.80           O  
ATOM    445  OD2 ASP A  27      13.476  -5.429   2.422  1.00 92.80           O  
ATOM    446  N   TYR A  28       9.720  -3.146   2.098  1.00 94.13           N  
ATOM    447  H   TYR A  28      10.546  -3.200   2.677  1.00 94.13           H  
ATOM    448  CA  TYR A  28       9.323  -1.830   1.599  1.00 94.13           C  
ATOM    449  HA  TYR A  28       8.555  -1.953   0.835  1.00 94.13           H  
ATOM    450  C   TYR A  28      10.483  -1.114   0.928  1.00 94.13           C  
ATOM    451  CB  TYR A  28       8.722  -0.982   2.722  1.00 94.13           C  
ATOM    452  HB2 TYR A  28       9.272  -1.155   3.648  1.00 94.13           H  
ATOM    453  HB3 TYR A  28       8.817   0.075   2.474  1.00 94.13           H  
ATOM    454  O   TYR A  28      11.649  -1.392   1.186  1.00 94.13           O  
ATOM    455  CG  TYR A  28       7.262  -1.299   2.922  1.00 94.13           C  
ATOM    456  CD1 TYR A  28       6.281  -0.481   2.332  1.00 94.13           C  
ATOM    457  HD1 TYR A  28       6.579   0.404   1.790  1.00 94.13           H  
ATOM    458  CD2 TYR A  28       6.901  -2.491   3.567  1.00 94.13           C  
ATOM    459  HD2 TYR A  28       7.664  -3.141   3.968  1.00 94.13           H  
ATOM    460  CE1 TYR A  28       4.930  -0.853   2.399  1.00 94.13           C  
ATOM    461  HE1 TYR A  28       4.199  -0.248   1.883  1.00 94.13           H  
ATOM    462  CE2 TYR A  28       5.557  -2.879   3.610  1.00 94.13           C  
ATOM    463  HE2 TYR A  28       5.321  -3.852   4.015  1.00 94.13           H  
ATOM    464  OH  TYR A  28       3.251  -2.393   3.161  1.00 94.13           O  
ATOM    465  HH  TYR A  28       3.195  -3.116   3.790  1.00 94.13           H  
ATOM    466  CZ  TYR A  28       4.561  -2.046   3.057  1.00 94.13           C  
ATOM    467  N   ILE A  29      10.161  -0.183   0.030  1.00 96.63           N  
ATOM    468  H   ILE A  29       9.186  -0.003  -0.160  1.00 96.63           H  
ATOM    469  CA  ILE A  29      11.189   0.663  -0.564  1.00 96.63           C  
ATOM    470  HA  ILE A  29      11.970   0.012  -0.958  1.00 96.63           H  
ATOM    471  C   ILE A  29      11.830   1.532   0.513  1.00 96.63           C  
ATOM    472  CB  ILE A  29      10.661   1.528  -1.723  1.00 96.63           C  
ATOM    473  HB  ILE A  29      11.501   2.113  -2.097  1.00 96.63           H  
ATOM    474  O   ILE A  29      11.164   1.999   1.437  1.00 96.63           O  
ATOM    475  CG1 ILE A  29       9.565   2.523  -1.283  1.00 96.63           C  
ATOM    476 HG12 ILE A  29       8.703   1.983  -0.892  1.00 96.63           H  
ATOM    477 HG13 ILE A  29       9.955   3.152  -0.483  1.00 96.63           H  
ATOM    478  CG2 ILE A  29      10.200   0.619  -2.869  1.00 96.63           C  
ATOM    479 HG21 ILE A  29      10.999  -0.078  -3.121  1.00 96.63           H  
ATOM    480 HG22 ILE A  29       9.982   1.224  -3.749  1.00 96.63           H  
ATOM    481 HG23 ILE A  29       9.312   0.059  -2.576  1.00 96.63           H  
ATOM    482  CD1 ILE A  29       9.109   3.473  -2.393  1.00 96.63           C  
ATOM    483 HD11 ILE A  29       8.417   4.201  -1.969  1.00 96.63           H  
ATOM    484 HD12 ILE A  29       9.971   3.995  -2.808  1.00 96.63           H  
ATOM    485 HD13 ILE A  29       8.594   2.929  -3.184  1.00 96.63           H  
ATOM    486  N   GLU A  30      13.112   1.823   0.334  1.00 96.37           N  
ATOM    487  H   GLU A  30      13.632   1.375  -0.407  1.00 96.37           H  
ATOM    488  CA  GLU A  30      13.758   2.872   1.109  1.00 96.37           C  
ATOM    489  HA  GLU A  30      13.378   2.827   2.129  1.00 96.37           H  
ATOM    490  C   GLU A  30      13.401   4.240   0.528  1.00 96.37           C  
ATOM    491  CB  GLU A  30      15.275   2.667   1.170  1.00 96.37           C  
ATOM    492  HB2 GLU A  30      15.727   3.514   1.685  1.00 96.37           H  
ATOM    493  HB3 GLU A  30      15.673   2.642   0.156  1.00 96.37           H  
ATOM    494  O   GLU A  30      13.569   4.484  -0.673  1.00 96.37           O  
ATOM    495  CG  GLU A  30      15.681   1.373   1.889  1.00 96.37           C  
ATOM    496  HG2 GLU A  30      15.275   0.521   1.344  1.00 96.37           H  
ATOM    497  HG3 GLU A  30      16.767   1.294   1.846  1.00 96.37           H  
ATOM    498  CD  GLU A  30      15.246   1.308   3.359  1.00 96.37           C  
ATOM    499  OE1 GLU A  30      15.127   0.185   3.884  1.00 96.37           O  
ATOM    500  OE2 GLU A  30      15.100   2.350   4.043  1.00 96.37           O  
ATOM    501  N   LEU A  31      12.920   5.150   1.377  1.00 97.21           N  
ATOM    502  H   LEU A  31      12.794   4.894   2.346  1.00 97.21           H  
ATOM    503  CA  LEU A  31      12.798   6.551   0.986  1.00 97.21           C  
ATOM    504  HA  LEU A  31      12.335   6.576  -0.001  1.00 97.21           H  
ATOM    505  C   LEU A  31      14.192   7.189   0.866  1.00 97.21           C  
ATOM    506  CB  LEU A  31      11.907   7.336   1.959  1.00 97.21           C  
ATOM    507  HB2 LEU A  31      12.354   7.293   2.953  1.00 97.21           H  
ATOM    508  HB3 LEU A  31      11.895   8.381   1.650  1.00 97.21           H  
ATOM    509  O   LEU A  31      15.098   6.848   1.630  1.00 97.21           O  
ATOM    510  CG  LEU A  31      10.458   6.838   2.047  1.00 97.21           C  
ATOM    511  HG  LEU A  31      10.445   5.847   2.501  1.00 97.21           H  
ATOM    512  CD1 LEU A  31       9.660   7.793   2.925  1.00 97.21           C  
ATOM    513 HD11 LEU A  31      10.219   8.021   3.833  1.00 97.21           H  
ATOM    514 HD12 LEU A  31       9.441   8.722   2.399  1.00 97.21           H  
ATOM    515 HD13 LEU A  31       8.736   7.292   3.212  1.00 97.21           H  
ATOM    516  CD2 LEU A  31       9.745   6.762   0.694  1.00 97.21           C  
ATOM    517 HD21 LEU A  31      10.204   5.982   0.086  1.00 97.21           H  
ATOM    518 HD22 LEU A  31       8.700   6.496   0.852  1.00 97.21           H  
ATOM    519 HD23 LEU A  31       9.802   7.727   0.192  1.00 97.21           H  
ATOM    520  N   PRO A  32      14.388   8.124  -0.080  1.00 96.94           N  
ATOM    521  CA  PRO A  32      15.658   8.817  -0.218  1.00 96.94           C  
ATOM    522  HA  PRO A  32      16.469   8.091  -0.265  1.00 96.94           H  
ATOM    523  C   PRO A  32      15.910   9.753   0.971  1.00 96.94           C  
ATOM    524  CB  PRO A  32      15.568   9.561  -1.554  1.00 96.94           C  
ATOM    525  HB2 PRO A  32      16.152  10.481  -1.559  1.00 96.94           H  
ATOM    526  HB3 PRO A  32      15.889   8.901  -2.360  1.00 96.94           H  
ATOM    527  O   PRO A  32      14.992  10.167   1.683  1.00 96.94           O  
ATOM    528  CG  PRO A  32      14.075   9.840  -1.691  1.00 96.94           C  
ATOM    529  HG2 PRO A  32      13.770   9.963  -2.730  1.00 96.94           H  
ATOM    530  HG3 PRO A  32      13.840  10.730  -1.107  1.00 96.94           H  
ATOM    531  CD  PRO A  32      13.418   8.629  -1.038  1.00 96.94           C  
ATOM    532  HD2 PRO A  32      13.231   7.863  -1.790  1.00 96.94           H  
ATOM    533  HD3 PRO A  32      12.491   8.928  -0.549  1.00 96.94           H  
ATOM    534  N   ALA A  33      17.174  10.132   1.157  1.00 96.30           N  
ATOM    535  H   ALA A  33      17.890   9.775   0.540  1.00 96.30           H  
ATOM    536  CA  ALA A  33      17.522  11.208   2.075  1.00 96.30           C  
ATOM    537  HA  ALA A  33      17.129  10.960   3.061  1.00 96.30           H  
ATOM    538  C   ALA A  33      16.876  12.526   1.614  1.00 96.30           C  
ATOM    539  CB  ALA A  33      19.047  11.321   2.172  1.00 96.30           C  
ATOM    540  HB1 ALA A  33      19.466  10.377   2.521  1.00 96.30           H  
ATOM    541  HB2 ALA A  33      19.464  11.570   1.197  1.00 96.30           H  
ATOM    542  HB3 ALA A  33      19.309  12.108   2.879  1.00 96.30           H  
ATOM    543  O   ALA A  33      16.814  12.815   0.417  1.00 96.30           O  
ATOM    544  N   ALA A  34      16.410  13.333   2.566  1.00 97.07           N  
ATOM    545  H   ALA A  34      16.500  13.050   3.532  1.00 97.07           H  
ATOM    546  CA  ALA A  34      15.865  14.652   2.273  1.00 97.07           C  
ATOM    547  HA  ALA A  34      15.089  14.530   1.517  1.00 97.07           H  
ATOM    548  C   ALA A  34      16.944  15.606   1.704  1.00 97.07           C  
ATOM    549  CB  ALA A  34      15.199  15.193   3.541  1.00 97.07           C  
ATOM    550  HB1 ALA A  34      15.947  15.344   4.319  1.00 97.07           H  
ATOM    551  HB2 ALA A  34      14.442  14.490   3.889  1.00 97.07           H  
ATOM    552  HB3 ALA A  34      14.718  16.145   3.319  1.00 97.07           H  
ATOM    553  O   ALA A  34      18.111  15.506   2.095  1.00 97.07           O  
ATOM    554  N   PRO A  35      16.578  16.561   0.827  1.00 97.95           N  
ATOM    555  CA  PRO A  35      15.219  16.858   0.375  1.00 97.95           C  
ATOM    556  HA  PRO A  35      14.517  16.704   1.195  1.00 97.95           H  
ATOM    557  C   PRO A  35      14.761  16.012  -0.825  1.00 97.95           C  
ATOM    558  CB  PRO A  35      15.248  18.348   0.032  1.00 97.95           C  
ATOM    559  HB2 PRO A  35      14.490  18.618  -0.703  1.00 97.95           H  
ATOM    560  HB3 PRO A  35      15.121  18.933   0.943  1.00 97.95           H  
ATOM    561  O   PRO A  35      15.549  15.697  -1.713  1.00 97.95           O  
ATOM    562  CG  PRO A  35      16.665  18.538  -0.511  1.00 97.95           C  
ATOM    563  HG2 PRO A  35      17.006  19.567  -0.395  1.00 97.95           H  
ATOM    564  HG3 PRO A  35      16.701  18.240  -1.558  1.00 97.95           H  
ATOM    565  CD  PRO A  35      17.502  17.570   0.326  1.00 97.95           C  
ATOM    566  HD2 PRO A  35      17.948  18.099   1.168  1.00 97.95           H  
ATOM    567  HD3 PRO A  35      18.281  17.112  -0.284  1.00 97.95           H  
ATOM    568  N   PHE A  36      13.464  15.705  -0.886  1.00 97.90           N  
ATOM    569  H   PHE A  36      12.853  16.018  -0.145  1.00 97.90           H  
ATOM    570  CA  PHE A  36      12.811  15.073  -2.041  1.00 97.90           C  
ATOM    571  HA  PHE A  36      13.248  15.475  -2.955  1.00 97.90           H  
ATOM    572  C   PHE A  36      11.310  15.388  -2.056  1.00 97.90           C  
ATOM    573  CB  PHE A  36      13.033  13.551  -2.023  1.00 97.90           C  
ATOM    574  HB2 PHE A  36      12.665  13.135  -2.961  1.00 97.90           H  
ATOM    575  HB3 PHE A  36      14.103  13.348  -1.989  1.00 97.90           H  
ATOM    576  O   PHE A  36      10.751  15.787  -1.039  1.00 97.90           O  
ATOM    577  CG  PHE A  36      12.360  12.823  -0.874  1.00 97.90           C  
ATOM    578  CD1 PHE A  36      13.021  12.704   0.360  1.00 97.90           C  
ATOM    579  HD1 PHE A  36      14.018  13.106   0.471  1.00 97.90           H  
ATOM    580  CD2 PHE A  36      11.103  12.212  -1.046  1.00 97.90           C  
ATOM    581  HD2 PHE A  36      10.594  12.281  -1.996  1.00 97.90           H  
ATOM    582  CE1 PHE A  36      12.426  12.005   1.421  1.00 97.90           C  
ATOM    583  HE1 PHE A  36      12.960  11.891   2.352  1.00 97.90           H  
ATOM    584  CE2 PHE A  36      10.506  11.511   0.016  1.00 97.90           C  
ATOM    585  HE2 PHE A  36       9.539  11.050  -0.119  1.00 97.90           H  
ATOM    586  CZ  PHE A  36      11.164  11.413   1.254  1.00 97.90           C  
ATOM    587  HZ  PHE A  36      10.711  10.873   2.073  1.00 97.90           H  
ATOM    588  N   ASP A  37      10.643  15.167  -3.189  1.00 97.44           N  
ATOM    589  H   ASP A  37      11.142  14.856  -4.010  1.00 97.44           H  
ATOM    590  CA  ASP A  37       9.183  15.270  -3.268  1.00 97.44           C  
ATOM    591  HA  ASP A  37       8.821  15.938  -2.487  1.00 97.44           H  
ATOM    592  C   ASP A  37       8.547  13.891  -3.045  1.00 97.44           C  
ATOM    593  CB  ASP A  37       8.751  15.882  -4.607  1.00 97.44           C  
ATOM    594  HB2 ASP A  37       9.188  15.296  -5.415  1.00 97.44           H  
ATOM    595  HB3 ASP A  37       7.665  15.822  -4.684  1.00 97.44           H  
ATOM    596  O   ASP A  37       8.840  12.929  -3.771  1.00 97.44           O  
ATOM    597  CG  ASP A  37       9.166  17.344  -4.802  1.00 97.44           C  
ATOM    598  OD1 ASP A  37       9.266  18.084  -3.798  1.00 97.44           O  
ATOM    599  OD2 ASP A  37       9.371  17.714  -5.982  1.00 97.44           O  
ATOM    600  N   LEU A  38       7.664  13.801  -2.051  1.00 98.03           N  
ATOM    601  H   LEU A  38       7.476  14.639  -1.519  1.00 98.03           H  
ATOM    602  CA  LEU A  38       6.858  12.624  -1.739  1.00 98.03           C  
ATOM    603  HA  LEU A  38       7.381  11.725  -2.065  1.00 98.03           H  
ATOM    604  C   LEU A  38       5.517  12.719  -2.471  1.00 98.03           C  
ATOM    605  CB  LEU A  38       6.655  12.559  -0.214  1.00 98.03           C  
ATOM    606  HB2 LEU A  38       6.094  13.446   0.083  1.00 98.03           H  
ATOM    607  HB3 LEU A  38       7.625  12.604   0.281  1.00 98.03           H  
ATOM    608  O   LEU A  38       4.827  13.728  -2.365  1.00 98.03           O  
ATOM    609  CG  LEU A  38       5.907  11.302   0.271  1.00 98.03           C  
ATOM    610  HG  LEU A  38       5.127  11.033  -0.442  1.00 98.03           H  
ATOM    611  CD1 LEU A  38       6.863  10.118   0.434  1.00 98.03           C  
ATOM    612 HD11 LEU A  38       7.363   9.909  -0.511  1.00 98.03           H  
ATOM    613 HD12 LEU A  38       7.607  10.344   1.198  1.00 98.03           H  
ATOM    614 HD13 LEU A  38       6.304   9.237   0.748  1.00 98.03           H  
ATOM    615  CD2 LEU A  38       5.234  11.567   1.613  1.00 98.03           C  
ATOM    616 HD21 LEU A  38       5.982  11.736   2.387  1.00 98.03           H  
ATOM    617 HD22 LEU A  38       4.585  12.440   1.537  1.00 98.03           H  
ATOM    618 HD23 LEU A  38       4.612  10.712   1.878  1.00 98.03           H  
ATOM    619  N   GLN A  39       5.124  11.664  -3.175  1.00 97.65           N  
ATOM    620  H   GLN A  39       5.716  10.846  -3.170  1.00 97.65           H  
ATOM    621  CA  GLN A  39       3.760  11.481  -3.653  1.00 97.65           C  
ATOM    622  HA  GLN A  39       3.323  12.449  -3.899  1.00 97.65           H  
ATOM    623  C   GLN A  39       2.917  10.863  -2.542  1.00 97.65           C  
ATOM    624  CB  GLN A  39       3.770  10.619  -4.920  1.00 97.65           C  
ATOM    625  HB2 GLN A  39       4.213   9.648  -4.699  1.00 97.65           H  
ATOM    626  HB3 GLN A  39       4.380  11.114  -5.675  1.00 97.65           H  
ATOM    627  O   GLN A  39       3.249   9.794  -2.033  1.00 97.65           O  
ATOM    628  CG  GLN A  39       2.354  10.413  -5.475  1.00 97.65           C  
ATOM    629  HG2 GLN A  39       1.876  11.381  -5.623  1.00 97.65           H  
ATOM    630  HG3 GLN A  39       1.764   9.851  -4.751  1.00 97.65           H  
ATOM    631  CD  GLN A  39       2.338   9.657  -6.798  1.00 97.65           C  
ATOM    632  NE2 GLN A  39       1.246   8.996  -7.111  1.00 97.65           N  
ATOM    633 HE21 GLN A  39       1.266   8.450  -7.960  1.00 97.65           H  
ATOM    634 HE22 GLN A  39       0.490   8.937  -6.444  1.00 97.65           H  
ATOM    635  OE1 GLN A  39       3.273   9.670  -7.588  1.00 97.65           O  
ATOM    636  N   VAL A  40       1.815  11.523  -2.205  1.00 96.76           N  
ATOM    637  H   VAL A  40       1.581  12.365  -2.711  1.00 96.76           H  
ATOM    638  CA  VAL A  40       0.807  11.012  -1.278  1.00 96.76           C  
ATOM    639  HA  VAL A  40       1.307  10.486  -0.464  1.00 96.76           H  
ATOM    640  C   VAL A  40      -0.075  10.022  -2.032  1.00 96.76           C  
ATOM    641  CB  VAL A  40      -0.015  12.157  -0.665  1.00 96.76           C  
ATOM    642  HB  VAL A  40      -0.614  12.625  -1.446  1.00 96.76           H  
ATOM    643  O   VAL A  40      -0.586  10.327  -3.112  1.00 96.76           O  
ATOM    644  CG1 VAL A  40      -0.961  11.634   0.420  1.00 96.76           C  
ATOM    645 HG11 VAL A  40      -0.402  11.098   1.187  1.00 96.76           H  
ATOM    646 HG12 VAL A  40      -1.704  10.963  -0.013  1.00 96.76           H  
ATOM    647 HG13 VAL A  40      -1.490  12.468   0.881  1.00 96.76           H  
ATOM    648  CG2 VAL A  40       0.905  13.233  -0.066  1.00 96.76           C  
ATOM    649 HG21 VAL A  40       1.401  13.788  -0.862  1.00 96.76           H  
ATOM    650 HG22 VAL A  40       0.318  13.937   0.523  1.00 96.76           H  
ATOM    651 HG23 VAL A  40       1.662  12.772   0.568  1.00 96.76           H  
ATOM    652  N   LEU A  41      -0.205   8.819  -1.484  1.00 93.50           N  
ATOM    653  H   LEU A  41       0.234   8.661  -0.588  1.00 93.50           H  
ATOM    654  CA  LEU A  41      -0.980   7.721  -2.061  1.00 93.50           C  
ATOM    655  HA  LEU A  41      -1.256   7.957  -3.089  1.00 93.50           H  
ATOM    656  C   LEU A  41      -2.295   7.504  -1.311  1.00 93.50           C  
ATOM    657  CB  LEU A  41      -0.128   6.446  -2.056  1.00 93.50           C  
ATOM    658  HB2 LEU A  41       0.121   6.198  -1.024  1.00 93.50           H  
ATOM    659  HB3 LEU A  41      -0.737   5.638  -2.462  1.00 93.50           H  
ATOM    660  O   LEU A  41      -3.315   7.242  -1.940  1.00 93.50           O  
ATOM    661  CG  LEU A  41       1.162   6.522  -2.886  1.00 93.50           C  
ATOM    662  HG  LEU A  41       1.775   7.363  -2.563  1.00 93.50           H  
ATOM    663  CD1 LEU A  41       1.952   5.242  -2.658  1.00 93.50           C  
ATOM    664 HD11 LEU A  41       1.350   4.382  -2.950  1.00 93.50           H  
ATOM    665 HD12 LEU A  41       2.201   5.188  -1.598  1.00 93.50           H  
ATOM    666 HD13 LEU A  41       2.871   5.253  -3.244  1.00 93.50           H  
ATOM    667  CD2 LEU A  41       0.879   6.663  -4.381  1.00 93.50           C  
ATOM    668 HD21 LEU A  41       0.236   5.848  -4.713  1.00 93.50           H  
ATOM    669 HD22 LEU A  41       1.818   6.644  -4.935  1.00 93.50           H  
ATOM    670 HD23 LEU A  41       0.380   7.614  -4.564  1.00 93.50           H  
ATOM    671  N   ASP A  42      -2.275   7.684   0.009  1.00 91.26           N  
ATOM    672  H   ASP A  42      -1.402   7.929   0.453  1.00 91.26           H  
ATOM    673  CA  ASP A  42      -3.460   7.660   0.858  1.00 91.26           C  
ATOM    674  HA  ASP A  42      -4.333   7.927   0.263  1.00 91.26           H  
ATOM    675  C   ASP A  42      -3.309   8.693   1.981  1.00 91.26           C  
ATOM    676  CB  ASP A  42      -3.685   6.247   1.407  1.00 91.26           C  
ATOM    677  HB2 ASP A  42      -2.832   5.944   2.013  1.00 91.26           H  
ATOM    678  HB3 ASP A  42      -3.786   5.546   0.578  1.00 91.26           H  
ATOM    679  O   ASP A  42      -2.249   8.800   2.601  1.00 91.26           O  
ATOM    680  CG  ASP A  42      -4.952   6.207   2.253  1.00 91.26           C  
ATOM    681  OD1 ASP A  42      -6.052   6.116   1.670  1.00 91.26           O  
ATOM    682  OD2 ASP A  42      -4.817   6.336   3.486  1.00 91.26           O  
ATOM    683  N   GLU A  43      -4.362   9.472   2.218  1.00 91.02           N  
ATOM    684  H   GLU A  43      -5.204   9.297   1.688  1.00 91.02           H  
ATOM    685  CA  GLU A  43      -4.402  10.541   3.223  1.00 91.02           C  
ATOM    686  HA  GLU A  43      -3.473  10.512   3.792  1.00 91.02           H  
ATOM    687  C   GLU A  43      -5.514  10.326   4.260  1.00 91.02           C  
ATOM    688  CB  GLU A  43      -4.469  11.927   2.546  1.00 91.02           C  
ATOM    689  HB2 GLU A  43      -3.603  12.042   1.894  1.00 91.02           H  
ATOM    690  HB3 GLU A  43      -4.400  12.696   3.315  1.00 91.02           H  
ATOM    691  O   GLU A  43      -5.963  11.284   4.893  1.00 91.02           O  
ATOM    692  CG  GLU A  43      -5.747  12.163   1.720  1.00 91.02           C  
ATOM    693  HG2 GLU A  43      -5.689  11.582   0.799  1.00 91.02           H  
ATOM    694  HG3 GLU A  43      -6.611  11.804   2.280  1.00 91.02           H  
ATOM    695  CD  GLU A  43      -5.964  13.645   1.376  1.00 91.02           C  
ATOM    696  OE1 GLU A  43      -7.130  14.107   1.482  1.00 91.02           O  
ATOM    697  OE2 GLU A  43      -4.985  14.347   1.041  1.00 91.02           O  
ATOM    698  N   VAL A  44      -5.995   9.085   4.427  1.00 86.43           N  
ATOM    699  H   VAL A  44      -5.574   8.312   3.933  1.00 86.43           H  
ATOM    700  CA  VAL A  44      -7.138   8.805   5.310  1.00 86.43           C  
ATOM    701  HA  VAL A  44      -7.966   9.430   4.974  1.00 86.43           H  
ATOM    702  C   VAL A  44      -6.852   9.199   6.760  1.00 86.43           C  
ATOM    703  CB  VAL A  44      -7.585   7.333   5.193  1.00 86.43           C  
ATOM    704  HB  VAL A  44      -7.561   7.055   4.139  1.00 86.43           H  
ATOM    705  O   VAL A  44      -7.743   9.708   7.430  1.00 86.43           O  
ATOM    706  CG1 VAL A  44      -6.712   6.342   5.976  1.00 86.43           C  
ATOM    707 HG11 VAL A  44      -5.656   6.528   5.778  1.00 86.43           H  
ATOM    708 HG12 VAL A  44      -6.947   5.326   5.659  1.00 86.43           H  
ATOM    709 HG13 VAL A  44      -6.889   6.433   7.047  1.00 86.43           H  
ATOM    710  CG2 VAL A  44      -9.031   7.167   5.674  1.00 86.43           C  
ATOM    711 HG21 VAL A  44      -9.110   7.424   6.731  1.00 86.43           H  
ATOM    712 HG22 VAL A  44      -9.346   6.133   5.532  1.00 86.43           H  
ATOM    713 HG23 VAL A  44      -9.687   7.818   5.097  1.00 86.43           H  
ATOM    714  N   GLY A  45      -5.603   9.033   7.208  1.00 86.03           N  
ATOM    715  H   GLY A  45      -4.930   8.631   6.571  1.00 86.03           H  
ATOM    716  CA  GLY A  45      -5.134   9.396   8.548  1.00 86.03           C  
ATOM    717  HA2 GLY A  45      -5.962   9.321   9.253  1.00 86.03           H  
ATOM    718  HA3 GLY A  45      -4.358   8.695   8.856  1.00 86.03           H  
ATOM    719  C   GLY A  45      -4.562  10.811   8.655  1.00 86.03           C  
ATOM    720  O   GLY A  45      -3.876  11.115   9.633  1.00 86.03           O  
ATOM    721  N   LEU A  46      -4.771  11.682   7.656  1.00 90.84           N  
ATOM    722  H   LEU A  46      -5.311  11.380   6.858  1.00 90.84           H  
ATOM    723  CA  LEU A  46      -4.186  13.028   7.654  1.00 90.84           C  
ATOM    724  HA  LEU A  46      -3.102  12.926   7.700  1.00 90.84           H  
ATOM    725  C   LEU A  46      -4.629  13.847   8.870  1.00 90.84           C  
ATOM    726  CB  LEU A  46      -4.574  13.754   6.355  1.00 90.84           C  
ATOM    727  HB2 LEU A  46      -4.191  13.174   5.515  1.00 90.84           H  
ATOM    728  HB3 LEU A  46      -5.662  13.773   6.287  1.00 90.84           H  
ATOM    729  O   LEU A  46      -3.874  14.684   9.344  1.00 90.84           O  
ATOM    730  CG  LEU A  46      -4.044  15.198   6.236  1.00 90.84           C  
ATOM    731  HG  LEU A  46      -4.336  15.787   7.105  1.00 90.84           H  
ATOM    732  CD1 LEU A  46      -2.521  15.245   6.105  1.00 90.84           C  
ATOM    733 HD11 LEU A  46      -2.060  14.842   7.007  1.00 90.84           H  
ATOM    734 HD12 LEU A  46      -2.201  14.660   5.243  1.00 90.84           H  
ATOM    735 HD13 LEU A  46      -2.189  16.277   5.986  1.00 90.84           H  
ATOM    736  CD2 LEU A  46      -4.688  15.874   5.025  1.00 90.84           C  
ATOM    737 HD21 LEU A  46      -5.755  15.998   5.209  1.00 90.84           H  
ATOM    738 HD22 LEU A  46      -4.237  16.853   4.859  1.00 90.84           H  
ATOM    739 HD23 LEU A  46      -4.559  15.249   4.142  1.00 90.84           H  
ATOM    740  N   ASP A  47      -5.828  13.606   9.392  1.00 89.75           N  
ATOM    741  H   ASP A  47      -6.295  12.759   9.104  1.00 89.75           H  
ATOM    742  CA  ASP A  47      -6.339  14.229  10.617  1.00 89.75           C  
ATOM    743  HA  ASP A  47      -6.379  15.309  10.469  1.00 89.75           H  
ATOM    744  C   ASP A  47      -5.452  13.997  11.852  1.00 89.75           C  
ATOM    745  CB  ASP A  47      -7.776  13.745  10.854  1.00 89.75           C  
ATOM    746  HB2 ASP A  47      -8.176  14.274  11.719  1.00 89.75           H  
ATOM    747  HB3 ASP A  47      -8.381  14.024   9.992  1.00 89.75           H  
ATOM    748  O   ASP A  47      -5.406  14.847  12.741  1.00 89.75           O  
ATOM    749  CG  ASP A  47      -7.920  12.233  11.083  1.00 89.75           C  
ATOM    750  OD1 ASP A  47      -6.981  11.482  10.729  1.00 89.75           O  
ATOM    751  OD2 ASP A  47      -9.005  11.863  11.576  1.00 89.75           O  
ATOM    752  N   SER A  48      -4.696  12.900  11.863  1.00 87.67           N  
ATOM    753  H   SER A  48      -4.861  12.236  11.120  1.00 87.67           H  
ATOM    754  CA  SER A  48      -3.705  12.554  12.885  1.00 87.67           C  
ATOM    755  HA  SER A  48      -3.863  13.199  13.750  1.00 87.67           H  
ATOM    756  C   SER A  48      -2.253  12.781  12.441  1.00 87.67           C  
ATOM    757  CB  SER A  48      -3.939  11.114  13.352  1.00 87.67           C  
ATOM    758  HB2 SER A  48      -4.962  11.010  13.712  1.00 87.67           H  
ATOM    759  HB3 SER A  48      -3.258  10.885  14.171  1.00 87.67           H  
ATOM    760  O   SER A  48      -1.330  12.431  13.175  1.00 87.67           O  
ATOM    761  OG  SER A  48      -3.720  10.198  12.297  1.00 87.67           O  
ATOM    762  HG  SER A  48      -4.446  10.282  11.674  1.00 87.67           H  
ATOM    763  N   GLY A  49      -2.029  13.361  11.256  1.00 90.72           N  
ATOM    764  H   GLY A  49      -2.827  13.688  10.730  1.00 90.72           H  
ATOM    765  CA  GLY A  49      -0.697  13.558  10.677  1.00 90.72           C  
ATOM    766  HA2 GLY A  49      -0.008  13.894  11.452  1.00 90.72           H  
ATOM    767  HA3 GLY A  49      -0.764  14.332   9.913  1.00 90.72           H  
ATOM    768  C   GLY A  49      -0.103  12.308  10.027  1.00 90.72           C  
ATOM    769  O   GLY A  49       1.116  12.230   9.875  1.00 90.72           O  
ATOM    770  N   ASN A  50      -0.939  11.336   9.646  1.00 90.10           N  
ATOM    771  H   ASN A  50      -1.931  11.465   9.786  1.00 90.10           H  
ATOM    772  CA  ASN A  50      -0.507  10.054   9.090  1.00 90.10           C  
ATOM    773  HA  ASN A  50       0.583  10.024   9.084  1.00 90.10           H  
ATOM    774  C   ASN A  50      -0.978   9.885   7.658  1.00 90.10           C  
ATOM    775  CB  ASN A  50      -0.981   8.891   9.967  1.00 90.10           C  
ATOM    776  HB2 ASN A  50      -2.059   8.938  10.119  1.00 90.10           H  
ATOM    777  HB3 ASN A  50      -0.726   7.940   9.500  1.00 90.10           H  
ATOM    778  O   ASN A  50      -2.159  10.011   7.349  1.00 90.10           O  
ATOM    779  CG  ASN A  50      -0.268   8.982  11.283  1.00 90.10           C  
ATOM    780  ND2 ASN A  50      -0.815   9.747  12.187  1.00 90.10           N  
ATOM    781 HD21 ASN A  50      -0.284   9.947  13.022  1.00 90.10           H  
ATOM    782 HD22 ASN A  50      -1.752  10.101  12.059  1.00 90.10           H  
ATOM    783  OD1 ASN A  50       0.820   8.465  11.457  1.00 90.10           O  
ATOM    784  N   ILE A  51      -0.048   9.551   6.777  1.00 91.91           N  
ATOM    785  H   ILE A  51       0.897   9.409   7.105  1.00 91.91           H  
ATOM    786  CA  ILE A  51      -0.339   9.304   5.367  1.00 91.91           C  
ATOM    787  HA  ILE A  51      -1.392   9.047   5.256  1.00 91.91           H  
ATOM    788  C   ILE A  51       0.452   8.091   4.882  1.00 91.91           C  
ATOM    789  CB  ILE A  51      -0.085  10.575   4.516  1.00 91.91           C  
ATOM    790  HB  ILE A  51      -0.377  10.347   3.490  1.00 91.91           H  
ATOM    791  O   ILE A  51       1.387   7.623   5.536  1.00 91.91           O  
ATOM    792  CG1 ILE A  51       1.409  10.950   4.496  1.00 91.91           C  
ATOM    793 HG12 ILE A  51       1.965  10.105   4.089  1.00 91.91           H  
ATOM    794 HG13 ILE A  51       1.753  11.156   5.510  1.00 91.91           H  
ATOM    795  CG2 ILE A  51      -0.956  11.760   4.978  1.00 91.91           C  
ATOM    796 HG21 ILE A  51      -0.574  12.171   5.912  1.00 91.91           H  
ATOM    797 HG22 ILE A  51      -1.982  11.430   5.138  1.00 91.91           H  
ATOM    798 HG23 ILE A  51      -0.966  12.541   4.218  1.00 91.91           H  
ATOM    799  CD1 ILE A  51       1.751  12.147   3.615  1.00 91.91           C  
ATOM    800 HD11 ILE A  51       2.834  12.271   3.594  1.00 91.91           H  
ATOM    801 HD12 ILE A  51       1.388  11.962   2.604  1.00 91.91           H  
ATOM    802 HD13 ILE A  51       1.296  13.055   4.010  1.00 91.91           H  
ATOM    803  N   SER A  52       0.106   7.597   3.701  1.00 92.76           N  
ATOM    804  H   SER A  52      -0.682   8.016   3.228  1.00 92.76           H  
ATOM    805  CA  SER A  52       0.967   6.696   2.939  1.00 92.76           C  
ATOM    806  HA  SER A  52       1.804   6.371   3.557  1.00 92.76           H  
ATOM    807  C   SER A  52       1.527   7.421   1.727  1.00 92.76           C  
ATOM    808  CB  SER A  52       0.216   5.448   2.503  1.00 92.76           C  
ATOM    809  HB2 SER A  52      -0.636   5.731   1.884  1.00 92.76           H  
ATOM    810  HB3 SER A  52       0.889   4.826   1.914  1.00 92.76           H  
ATOM    811  O   SER A  52       0.817   8.183   1.068  1.00 92.76           O  
ATOM    812  OG  SER A  52      -0.220   4.706   3.624  1.00 92.76           O  
ATOM    813  HG  SER A  52      -0.884   5.227   4.082  1.00 92.76           H  
ATOM    814  N   GLY A  53       2.788   7.168   1.392  1.00 94.92           N  
ATOM    815  H   GLY A  53       3.341   6.548   1.967  1.00 94.92           H  
ATOM    816  CA  GLY A  53       3.420   7.821   0.256  1.00 94.92           C  
ATOM    817  HA2 GLY A  53       2.697   7.887  -0.556  1.00 94.92           H  
ATOM    818  HA3 GLY A  53       3.705   8.836   0.532  1.00 94.92           H  
ATOM    819  C   GLY A  53       4.645   7.099  -0.278  1.00 94.92           C  
ATOM    820  O   GLY A  53       5.183   6.182   0.336  1.00 94.92           O  
ATOM    821  N   CYS A  54       5.089   7.534  -1.449  1.00 97.61           N  
ATOM    822  H   CYS A  54       4.595   8.300  -1.883  1.00 97.61           H  
ATOM    823  CA  CYS A  54       6.286   7.033  -2.115  1.00 97.61           C  
ATOM    824  HA  CYS A  54       6.918   6.546  -1.372  1.00 97.61           H  
ATOM    825  C   CYS A  54       7.072   8.194  -2.743  1.00 97.61           C  
ATOM    826  CB  CYS A  54       5.869   5.982  -3.154  1.00 97.61           C  
ATOM    827  HB2 CYS A  54       5.232   5.242  -2.669  1.00 97.61           H  
ATOM    828  HB3 CYS A  54       6.751   5.473  -3.541  1.00 97.61           H  
ATOM    829  O   CYS A  54       6.509   9.269  -2.958  1.00 97.61           O  
ATOM    830  SG  CYS A  54       4.940   6.733  -4.523  1.00 97.61           S  
ATOM    831  HG  CYS A  54       5.853   7.643  -4.876  1.00 97.61           H  
ATOM    832  N   PRO A  55       8.355   8.024  -3.095  1.00 97.47           N  
ATOM    833  CA  PRO A  55       9.095   9.054  -3.814  1.00 97.47           C  
ATOM    834  HA  PRO A  55       9.112   9.963  -3.213  1.00 97.47           H  
ATOM    835  C   PRO A  55       8.451   9.341  -5.173  1.00 97.47           C  
ATOM    836  CB  PRO A  55      10.524   8.520  -3.964  1.00 97.47           C  
ATOM    837  HB2 PRO A  55      10.655   8.052  -4.940  1.00 97.47           H  
ATOM    838  HB3 PRO A  55      11.264   9.307  -3.819  1.00 97.47           H  
ATOM    839  O   PRO A  55       8.052   8.422  -5.896  1.00 97.47           O  
ATOM    840  CG  PRO A  55      10.621   7.452  -2.875  1.00 97.47           C  
ATOM    841  HG2 PRO A  55      11.359   6.685  -3.112  1.00 97.47           H  
ATOM    842  HG3 PRO A  55      10.848   7.928  -1.921  1.00 97.47           H  
ATOM    843  CD  PRO A  55       9.208   6.887  -2.825  1.00 97.47           C  
ATOM    844  HD2 PRO A  55       9.009   6.447  -1.848  1.00 97.47           H  
ATOM    845  HD3 PRO A  55       9.078   6.144  -3.612  1.00 97.47           H  
ATOM    846  N   THR A  56       8.387  10.615  -5.550  1.00 94.91           N  
ATOM    847  H   THR A  56       8.703  11.333  -4.913  1.00 94.91           H  
ATOM    848  CA  THR A  56       8.028  10.997  -6.920  1.00 94.91           C  
ATOM    849  HA  THR A  56       7.100  10.490  -7.186  1.00 94.91           H  
ATOM    850  C   THR A  56       9.112  10.552  -7.909  1.00 94.91           C  
ATOM    851  CB  THR A  56       7.794  12.505  -7.056  1.00 94.91           C  
ATOM    852  HB  THR A  56       7.582  12.730  -8.101  1.00 94.91           H  
ATOM    853  O   THR A  56      10.271  10.353  -7.550  1.00 94.91           O  
ATOM    854  CG2 THR A  56       6.627  13.022  -6.220  1.00 94.91           C  
ATOM    855 HG21 THR A  56       6.635  14.112  -6.223  1.00 94.91           H  
ATOM    856 HG22 THR A  56       5.689  12.674  -6.654  1.00 94.91           H  
ATOM    857 HG23 THR A  56       6.699  12.674  -5.189  1.00 94.91           H  
ATOM    858  OG1 THR A  56       8.953  13.201  -6.692  1.00 94.91           O  
ATOM    859  HG1 THR A  56       8.972  13.251  -5.734  1.00 94.91           H  
ATOM    860  N   ASN A  57       8.744  10.392  -9.185  1.00 90.49           N  
ATOM    861  H   ASN A  57       7.780  10.582  -9.421  1.00 90.49           H  
ATOM    862  CA  ASN A  57       9.676  10.121 -10.292  1.00 90.49           C  
ATOM    863  HA  ASN A  57       9.064   9.946 -11.176  1.00 90.49           H  
ATOM    864  C   ASN A  57      10.541   8.849 -10.163  1.00 90.49           C  
ATOM    865  CB  ASN A  57      10.512  11.382 -10.577  1.00 90.49           C  
ATOM    866  HB2 ASN A  57      11.153  11.595  -9.721  1.00 90.49           H  
ATOM    867  HB3 ASN A  57      11.157  11.213 -11.439  1.00 90.49           H  
ATOM    868  O   ASN A  57      11.528   8.708 -10.879  1.00 90.49           O  
ATOM    869  CG  ASN A  57       9.647  12.584 -10.883  1.00 90.49           C  
ATOM    870  ND2 ASN A  57       9.891  13.703 -10.245  1.00 90.49           N  
ATOM    871 HD21 ASN A  57       9.275  14.485 -10.419  1.00 90.49           H  
ATOM    872 HD22 ASN A  57      10.554  13.720  -9.483  1.00 90.49           H  
ATOM    873  OD1 ASN A  57       8.724  12.514 -11.681  1.00 90.49           O  
ATOM    874  N   SER A  58      10.168   7.895  -9.310  1.00 94.88           N  
ATOM    875  H   SER A  58       9.399   8.084  -8.683  1.00 94.88           H  
ATOM    876  CA  SER A  58      10.856   6.606  -9.216  1.00 94.88           C  
ATOM    877  HA  SER A  58      11.927   6.773  -9.332  1.00 94.88           H  
ATOM    878  C   SER A  58      10.403   5.651 -10.325  1.00 94.88           C  
ATOM    879  CB  SER A  58      10.651   6.017  -7.821  1.00 94.88           C  
ATOM    880  HB2 SER A  58       9.593   6.058  -7.560  1.00 94.88           H  
ATOM    881  HB3 SER A  58      11.203   6.621  -7.101  1.00 94.88           H  
ATOM    882  O   SER A  58       9.222   5.312 -10.439  1.00 94.88           O  
ATOM    883  OG  SER A  58      11.107   4.676  -7.763  1.00 94.88           O  
ATOM    884  HG  SER A  58      11.364   4.499  -6.855  1.00 94.88           H  
ATOM    885  N   ASP A  59      11.351   5.167 -11.130  1.00 97.16           N  
ATOM    886  H   ASP A  59      12.282   5.553 -11.064  1.00 97.16           H  
ATOM    887  CA  ASP A  59      11.090   4.147 -12.152  1.00 97.16           C  
ATOM    888  HA  ASP A  59      10.313   4.506 -12.827  1.00 97.16           H  
ATOM    889  C   ASP A  59      10.585   2.838 -11.535  1.00 97.16           C  
ATOM    890  CB  ASP A  59      12.369   3.876 -12.959  1.00 97.16           C  
ATOM    891  HB2 ASP A  59      13.196   3.698 -12.271  1.00 97.16           H  
ATOM    892  HB3 ASP A  59      12.221   2.969 -13.545  1.00 97.16           H  
ATOM    893  O   ASP A  59       9.718   2.176 -12.110  1.00 97.16           O  
ATOM    894  CG  ASP A  59      12.740   4.998 -13.932  1.00 97.16           C  
ATOM    895  OD1 ASP A  59      11.864   5.847 -14.230  1.00 97.16           O  
ATOM    896  OD2 ASP A  59      13.877   4.959 -14.436  1.00 97.16           O  
ATOM    897  N   TYR A  60      11.072   2.499 -10.337  1.00 98.18           N  
ATOM    898  H   TYR A  60      11.740   3.118  -9.900  1.00 98.18           H  
ATOM    899  CA  TYR A  60      10.603   1.337  -9.591  1.00 98.18           C  
ATOM    900  HA  TYR A  60      10.643   0.465 -10.244  1.00 98.18           H  
ATOM    901  C   TYR A  60       9.146   1.506  -9.146  1.00 98.18           C  
ATOM    902  CB  TYR A  60      11.526   1.075  -8.397  1.00 98.18           C  
ATOM    903  HB2 TYR A  60      12.538   0.886  -8.756  1.00 98.18           H  
ATOM    904  HB3 TYR A  60      11.554   1.953  -7.752  1.00 98.18           H  
ATOM    905  O   TYR A  60       8.329   0.616  -9.377  1.00 98.18           O  
ATOM    906  CG  TYR A  60      11.058  -0.120  -7.598  1.00 98.18           C  
ATOM    907  CD1 TYR A  60      10.328   0.070  -6.410  1.00 98.18           C  
ATOM    908  HD1 TYR A  60      10.159   1.066  -6.026  1.00 98.18           H  
ATOM    909  CD2 TYR A  60      11.259  -1.416  -8.110  1.00 98.18           C  
ATOM    910  HD2 TYR A  60      11.825  -1.563  -9.018  1.00 98.18           H  
ATOM    911  CE1 TYR A  60       9.771  -1.038  -5.748  1.00 98.18           C  
ATOM    912  HE1 TYR A  60       9.172  -0.913  -4.858  1.00 98.18           H  
ATOM    913  CE2 TYR A  60      10.703  -2.524  -7.448  1.00 98.18           C  
ATOM    914  HE2 TYR A  60      10.837  -3.526  -7.829  1.00 98.18           H  
ATOM    915  OH  TYR A  60       9.311  -3.381  -5.722  1.00 98.18           O  
ATOM    916  HH  TYR A  60       8.830  -3.130  -4.931  1.00 98.18           H  
ATOM    917  CZ  TYR A  60       9.942  -2.329  -6.282  1.00 98.18           C  
ATOM    918  N   VAL A  61       8.780   2.677  -8.609  1.00 97.98           N  
ATOM    919  H   VAL A  61       9.483   3.389  -8.470  1.00 97.98           H  
ATOM    920  CA  VAL A  61       7.376   2.982  -8.280  1.00 97.98           C  
ATOM    921  HA  VAL A  61       7.006   2.234  -7.578  1.00 97.98           H  
ATOM    922  C   VAL A  61       6.510   2.883  -9.531  1.00 97.98           C  
ATOM    923  CB  VAL A  61       7.233   4.367  -7.627  1.00 97.98           C  
ATOM    924  HB  VAL A  61       7.711   5.110  -8.265  1.00 97.98           H  
ATOM    925  O   VAL A  61       5.470   2.230  -9.510  1.00 97.98           O  
ATOM    926  CG1 VAL A  61       5.768   4.783  -7.445  1.00 97.98           C  
ATOM    927 HG11 VAL A  61       5.734   5.776  -6.997  1.00 97.98           H  
ATOM    928 HG12 VAL A  61       5.249   4.077  -6.797  1.00 97.98           H  
ATOM    929 HG13 VAL A  61       5.252   4.845  -8.403  1.00 97.98           H  
ATOM    930  CG2 VAL A  61       7.899   4.392  -6.244  1.00 97.98           C  
ATOM    931 HG21 VAL A  61       8.942   4.079  -6.307  1.00 97.98           H  
ATOM    932 HG22 VAL A  61       7.376   3.716  -5.567  1.00 97.98           H  
ATOM    933 HG23 VAL A  61       7.856   5.401  -5.836  1.00 97.98           H  
ATOM    934  N   ARG A  62       6.957   3.443 -10.663  1.00 97.51           N  
ATOM    935  H   ARG A  62       7.817   3.972 -10.624  1.00 97.51           H  
ATOM    936  CA  ARG A  62       6.225   3.331 -11.932  1.00 97.51           C  
ATOM    937  HA  ARG A  62       5.223   3.727 -11.770  1.00 97.51           H  
ATOM    938  C   ARG A  62       6.050   1.872 -12.364  1.00 97.51           C  
ATOM    939  CB  ARG A  62       6.928   4.166 -13.012  1.00 97.51           C  
ATOM    940  HB2 ARG A  62       7.845   3.667 -13.327  1.00 97.51           H  
ATOM    941  HB3 ARG A  62       7.191   5.135 -12.588  1.00 97.51           H  
ATOM    942  O   ARG A  62       4.973   1.514 -12.838  1.00 97.51           O  
ATOM    943  CG  ARG A  62       6.009   4.384 -14.228  1.00 97.51           C  
ATOM    944  HG2 ARG A  62       5.669   3.422 -14.611  1.00 97.51           H  
ATOM    945  HG3 ARG A  62       5.133   4.951 -13.911  1.00 97.51           H  
ATOM    946  CD  ARG A  62       6.697   5.129 -15.380  1.00 97.51           C  
ATOM    947  HD2 ARG A  62       7.474   4.485 -15.791  1.00 97.51           H  
ATOM    948  HD3 ARG A  62       5.960   5.297 -16.165  1.00 97.51           H  
ATOM    949  NE  ARG A  62       7.250   6.437 -14.959  1.00 97.51           N  
ATOM    950  HE  ARG A  62       6.597   7.119 -14.602  1.00 97.51           H  
ATOM    951  NH1 ARG A  62       9.463   5.984 -15.345  1.00 97.51           N  
ATOM    952 HH11 ARG A  62       9.238   5.066 -15.702  1.00 97.51           H  
ATOM    953 HH12 ARG A  62      10.422   6.145 -15.069  1.00 97.51           H  
ATOM    954  NH2 ARG A  62       8.922   7.895 -14.384  1.00 97.51           N  
ATOM    955 HH21 ARG A  62       9.917   8.030 -14.282  1.00 97.51           H  
ATOM    956 HH22 ARG A  62       8.274   8.551 -13.971  1.00 97.51           H  
ATOM    957  CZ  ARG A  62       8.531   6.769 -14.903  1.00 97.51           C  
ATOM    958  N   TYR A  63       7.068   1.025 -12.199  1.00 98.16           N  
ATOM    959  H   TYR A  63       7.933   1.387 -11.824  1.00 98.16           H  
ATOM    960  CA  TYR A  63       6.973  -0.412 -12.470  1.00 98.16           C  
ATOM    961  HA  TYR A  63       6.661  -0.553 -13.505  1.00 98.16           H  
ATOM    962  C   TYR A  63       5.915  -1.085 -11.585  1.00 98.16           C  
ATOM    963  CB  TYR A  63       8.347  -1.078 -12.295  1.00 98.16           C  
ATOM    964  HB2 TYR A  63       8.764  -0.823 -11.321  1.00 98.16           H  
ATOM    965  HB3 TYR A  63       9.028  -0.684 -13.048  1.00 98.16           H  
ATOM    966  O   TYR A  63       5.026  -1.757 -12.115  1.00 98.16           O  
ATOM    967  CG  TYR A  63       8.301  -2.591 -12.402  1.00 98.16           C  
ATOM    968  CD1 TYR A  63       8.084  -3.380 -11.253  1.00 98.16           C  
ATOM    969  HD1 TYR A  63       7.992  -2.916 -10.282  1.00 98.16           H  
ATOM    970  CD2 TYR A  63       8.448  -3.205 -13.658  1.00 98.16           C  
ATOM    971  HD2 TYR A  63       8.638  -2.596 -14.530  1.00 98.16           H  
ATOM    972  CE1 TYR A  63       7.984  -4.780 -11.367  1.00 98.16           C  
ATOM    973  HE1 TYR A  63       7.815  -5.388 -10.490  1.00 98.16           H  
ATOM    974  CE2 TYR A  63       8.376  -4.606 -13.771  1.00 98.16           C  
ATOM    975  HE2 TYR A  63       8.513  -5.075 -14.735  1.00 98.16           H  
ATOM    976  OH  TYR A  63       8.084  -6.748 -12.756  1.00 98.16           O  
ATOM    977  HH  TYR A  63       8.476  -7.000 -13.595  1.00 98.16           H  
ATOM    978  CZ  TYR A  63       8.139  -5.395 -12.625  1.00 98.16           C  
ATOM    979  N   VAL A  64       5.974  -0.865 -10.269  1.00 98.23           N  
ATOM    980  H   VAL A  64       6.727  -0.294  -9.912  1.00 98.23           H  
ATOM    981  CA  VAL A  64       5.037  -1.443  -9.292  1.00 98.23           C  
ATOM    982  HA  VAL A  64       5.030  -2.527  -9.406  1.00 98.23           H  
ATOM    983  C   VAL A  64       3.608  -0.964  -9.528  1.00 98.23           C  
ATOM    984  CB  VAL A  64       5.490  -1.126  -7.855  1.00 98.23           C  
ATOM    985  HB  VAL A  64       5.676  -0.056  -7.766  1.00 98.23           H  
ATOM    986  O   VAL A  64       2.682  -1.754  -9.417  1.00 98.23           O  
ATOM    987  CG1 VAL A  64       4.450  -1.527  -6.806  1.00 98.23           C  
ATOM    988 HG11 VAL A  64       4.156  -2.569  -6.930  1.00 98.23           H  
ATOM    989 HG12 VAL A  64       3.566  -0.892  -6.875  1.00 98.23           H  
ATOM    990 HG13 VAL A  64       4.866  -1.400  -5.806  1.00 98.23           H  
ATOM    991  CG2 VAL A  64       6.781  -1.888  -7.536  1.00 98.23           C  
ATOM    992 HG21 VAL A  64       7.086  -1.675  -6.512  1.00 98.23           H  
ATOM    993 HG22 VAL A  64       7.589  -1.576  -8.198  1.00 98.23           H  
ATOM    994 HG23 VAL A  64       6.624  -2.962  -7.633  1.00 98.23           H  
ATOM    995  N   MET A  65       3.414   0.287  -9.936  1.00 96.14           N  
ATOM    996  H   MET A  65       4.202   0.918  -9.919  1.00 96.14           H  
ATOM    997  CA  MET A  65       2.082   0.851 -10.167  1.00 96.14           C  
ATOM    998  HA  MET A  65       1.396   0.449  -9.421  1.00 96.14           H  
ATOM    999  C   MET A  65       1.476   0.495 -11.530  1.00 96.14           C  
ATOM   1000  CB  MET A  65       2.145   2.373  -9.984  1.00 96.14           C  
ATOM   1001  HB2 MET A  65       1.191   2.811 -10.277  1.00 96.14           H  
ATOM   1002  HB3 MET A  65       2.921   2.786 -10.628  1.00 96.14           H  
ATOM   1003  O   MET A  65       0.284   0.696 -11.730  1.00 96.14           O  
ATOM   1004  CG  MET A  65       2.422   2.777  -8.533  1.00 96.14           C  
ATOM   1005  HG2 MET A  65       2.514   3.862  -8.501  1.00 96.14           H  
ATOM   1006  HG3 MET A  65       3.363   2.348  -8.190  1.00 96.14           H  
ATOM   1007  SD  MET A  65       1.117   2.283  -7.384  1.00 96.14           S  
ATOM   1008  CE  MET A  65       1.498   3.409  -6.020  1.00 96.14           C  
ATOM   1009  HE1 MET A  65       0.656   3.423  -5.328  1.00 96.14           H  
ATOM   1010  HE2 MET A  65       2.397   3.083  -5.497  1.00 96.14           H  
ATOM   1011  HE3 MET A  65       1.645   4.420  -6.400  1.00 96.14           H  
ATOM   1012  N   THR A  66       2.261  -0.018 -12.489  1.00 96.46           N  
ATOM   1013  H   THR A  66       3.235  -0.165 -12.265  1.00 96.46           H  
ATOM   1014  CA  THR A  66       1.769  -0.249 -13.865  1.00 96.46           C  
ATOM   1015  HA  THR A  66       0.682  -0.170 -13.873  1.00 96.46           H  
ATOM   1016  C   THR A  66       2.067  -1.647 -14.405  1.00 96.46           C  
ATOM   1017  CB  THR A  66       2.286   0.818 -14.848  1.00 96.46           C  
ATOM   1018  HB  THR A  66       1.828   0.628 -15.819  1.00 96.46           H  
ATOM   1019  O   THR A  66       1.169  -2.354 -14.858  1.00 96.46           O  
ATOM   1020  CG2 THR A  66       1.941   2.249 -14.435  1.00 96.46           C  
ATOM   1021 HG21 THR A  66       2.241   2.941 -15.222  1.00 96.46           H  
ATOM   1022 HG22 THR A  66       0.865   2.332 -14.281  1.00 96.46           H  
ATOM   1023 HG23 THR A  66       2.449   2.516 -13.508  1.00 96.46           H  
ATOM   1024  OG1 THR A  66       3.688   0.757 -15.006  1.00 96.46           O  
ATOM   1025  HG1 THR A  66       4.067   1.096 -14.192  1.00 96.46           H  
ATOM   1026  N   LYS A  67       3.327  -2.090 -14.365  1.00 97.74           N  
ATOM   1027  H   LYS A  67       4.008  -1.521 -13.883  1.00 97.74           H  
ATOM   1028  CA  LYS A  67       3.754  -3.370 -14.948  1.00 97.74           C  
ATOM   1029  HA  LYS A  67       3.185  -3.556 -15.859  1.00 97.74           H  
ATOM   1030  C   LYS A  67       3.427  -4.546 -14.041  1.00 97.74           C  
ATOM   1031  CB  LYS A  67       5.256  -3.333 -15.269  1.00 97.74           C  
ATOM   1032  HB2 LYS A  67       5.559  -4.312 -15.640  1.00 97.74           H  
ATOM   1033  HB3 LYS A  67       5.804  -3.146 -14.346  1.00 97.74           H  
ATOM   1034  O   LYS A  67       3.042  -5.599 -14.547  1.00 97.74           O  
ATOM   1035  CG  LYS A  67       5.664  -2.272 -16.305  1.00 97.74           C  
ATOM   1036  HG2 LYS A  67       6.737  -2.360 -16.477  1.00 97.74           H  
ATOM   1037  HG3 LYS A  67       5.468  -1.278 -15.904  1.00 97.74           H  
ATOM   1038  CD  LYS A  67       4.927  -2.438 -17.641  1.00 97.74           C  
ATOM   1039  HD2 LYS A  67       5.076  -3.452 -18.013  1.00 97.74           H  
ATOM   1040  HD3 LYS A  67       3.863  -2.263 -17.486  1.00 97.74           H  
ATOM   1041  CE  LYS A  67       5.445  -1.426 -18.664  1.00 97.74           C  
ATOM   1042  HE2 LYS A  67       6.502  -1.619 -18.848  1.00 97.74           H  
ATOM   1043  HE3 LYS A  67       5.356  -0.429 -18.231  1.00 97.74           H  
ATOM   1044  NZ  LYS A  67       4.671  -1.501 -19.928  1.00 97.74           N  
ATOM   1045  HZ1 LYS A  67       4.741  -2.423 -20.335  1.00 97.74           H  
ATOM   1046  HZ2 LYS A  67       5.009  -0.821 -20.593  1.00 97.74           H  
ATOM   1047  HZ3 LYS A  67       3.697  -1.306 -19.746  1.00 97.74           H  
ATOM   1048  N   LEU A  68       3.557  -4.375 -12.728  1.00 98.24           N  
ATOM   1049  H   LEU A  68       3.892  -3.487 -12.382  1.00 98.24           H  
ATOM   1050  CA  LEU A  68       3.237  -5.430 -11.773  1.00 98.24           C  
ATOM   1051  HA  LEU A  68       3.738  -6.330 -12.128  1.00 98.24           H  
ATOM   1052  C   LEU A  68       1.727  -5.767 -11.764  1.00 98.24           C  
ATOM   1053  CB  LEU A  68       3.859  -5.085 -10.408  1.00 98.24           C  
ATOM   1054  HB2 LEU A  68       3.415  -4.171 -10.013  1.00 98.24           H  
ATOM   1055  HB3 LEU A  68       4.919  -4.882 -10.557  1.00 98.24           H  
ATOM   1056  O   LEU A  68       1.421  -6.950 -11.908  1.00 98.24           O  
ATOM   1057  CG  LEU A  68       3.726  -6.188  -9.345  1.00 98.24           C  
ATOM   1058  HG  LEU A  68       2.673  -6.405  -9.166  1.00 98.24           H  
ATOM   1059  CD1 LEU A  68       4.429  -7.479  -9.771  1.00 98.24           C  
ATOM   1060 HD11 LEU A  68       3.900  -7.938 -10.606  1.00 98.24           H  
ATOM   1061 HD12 LEU A  68       5.464  -7.271 -10.043  1.00 98.24           H  
ATOM   1062 HD13 LEU A  68       4.419  -8.179  -8.935  1.00 98.24           H  
ATOM   1063  CD2 LEU A  68       4.347  -5.701  -8.040  1.00 98.24           C  
ATOM   1064 HD21 LEU A  68       5.390  -5.419  -8.189  1.00 98.24           H  
ATOM   1065 HD22 LEU A  68       3.791  -4.843  -7.663  1.00 98.24           H  
ATOM   1066 HD23 LEU A  68       4.304  -6.493  -7.292  1.00 98.24           H  
ATOM   1067  N   PRO A  69       0.783  -4.798 -11.747  1.00 97.96           N  
ATOM   1068  CA  PRO A  69      -0.647  -5.058 -11.926  1.00 97.96           C  
ATOM   1069  HA  PRO A  69      -1.010  -5.647 -11.083  1.00 97.96           H  
ATOM   1070  C   PRO A  69      -0.977  -5.799 -13.219  1.00 97.96           C  
ATOM   1071  CB  PRO A  69      -1.326  -3.685 -11.897  1.00 97.96           C  
ATOM   1072  HB2 PRO A  69      -1.307  -3.225 -12.885  1.00 97.96           H  
ATOM   1073  HB3 PRO A  69      -2.349  -3.743 -11.525  1.00 97.96           H  
ATOM   1074  O   PRO A  69      -1.791  -6.717 -13.210  1.00 97.96           O  
ATOM   1075  CG  PRO A  69      -0.429  -2.892 -10.961  1.00 97.96           C  
ATOM   1076  HG2 PRO A  69      -0.682  -3.129  -9.927  1.00 97.96           H  
ATOM   1077  HG3 PRO A  69      -0.501  -1.819 -11.140  1.00 97.96           H  
ATOM   1078  CD  PRO A  69       0.959  -3.434 -11.281  1.00 97.96           C  
ATOM   1079  HD2 PRO A  69       1.447  -2.818 -12.037  1.00 97.96           H  
ATOM   1080  HD3 PRO A  69       1.524  -3.458 -10.349  1.00 97.96           H  
ATOM   1081  N   ALA A  70      -0.310  -5.471 -14.331  1.00 97.41           N  
ATOM   1082  H   ALA A  70       0.307  -4.672 -14.309  1.00 97.41           H  
ATOM   1083  CA  ALA A  70      -0.501  -6.187 -15.592  1.00 97.41           C  
ATOM   1084  HA  ALA A  70      -1.567  -6.202 -15.820  1.00 97.41           H  
ATOM   1085  C   ALA A  70      -0.037  -7.656 -15.512  1.00 97.41           C  
ATOM   1086  CB  ALA A  70       0.213  -5.414 -16.707  1.00 97.41           C  
ATOM   1087  HB1 ALA A  70       1.287  -5.392 -16.523  1.00 97.41           H  
ATOM   1088  HB2 ALA A  70       0.023  -5.902 -17.663  1.00 97.41           H  
ATOM   1089  HB3 ALA A  70      -0.167  -4.394 -16.746  1.00 97.41           H  
ATOM   1090  O   ALA A  70      -0.736  -8.545 -15.998  1.00 97.41           O  
ATOM   1091  N   ARG A  71       1.104  -7.930 -14.860  1.00 97.98           N  
ATOM   1092  H   ARG A  71       1.623  -7.155 -14.473  1.00 97.98           H  
ATOM   1093  CA  ARG A  71       1.581  -9.305 -14.610  1.00 97.98           C  
ATOM   1094  HA  ARG A  71       1.591  -9.866 -15.545  1.00 97.98           H  
ATOM   1095  C   ARG A  71       0.645 -10.075 -13.677  1.00 97.98           C  
ATOM   1096  CB  ARG A  71       2.989  -9.293 -13.996  1.00 97.98           C  
ATOM   1097  HB2 ARG A  71       3.008  -8.621 -13.138  1.00 97.98           H  
ATOM   1098  HB3 ARG A  71       3.199 -10.300 -13.636  1.00 97.98           H  
ATOM   1099  O   ARG A  71       0.355 -11.240 -13.932  1.00 97.98           O  
ATOM   1100  CG  ARG A  71       4.105  -8.900 -14.974  1.00 97.98           C  
ATOM   1101  HG2 ARG A  71       4.137  -9.619 -15.793  1.00 97.98           H  
ATOM   1102  HG3 ARG A  71       3.900  -7.913 -15.389  1.00 97.98           H  
ATOM   1103  CD  ARG A  71       5.470  -8.869 -14.262  1.00 97.98           C  
ATOM   1104  HD2 ARG A  71       5.423  -8.128 -13.465  1.00 97.98           H  
ATOM   1105  HD3 ARG A  71       6.230  -8.556 -14.978  1.00 97.98           H  
ATOM   1106  NE  ARG A  71       5.845 -10.191 -13.701  1.00 97.98           N  
ATOM   1107  HE  ARG A  71       5.339 -10.997 -14.040  1.00 97.98           H  
ATOM   1108  NH1 ARG A  71       7.357  -9.501 -12.097  1.00 97.98           N  
ATOM   1109 HH11 ARG A  71       7.276  -8.530 -12.363  1.00 97.98           H  
ATOM   1110 HH12 ARG A  71       7.878  -9.736 -11.265  1.00 97.98           H  
ATOM   1111  NH2 ARG A  71       6.760 -11.632 -12.165  1.00 97.98           N  
ATOM   1112 HH21 ARG A  71       7.201 -11.740 -11.263  1.00 97.98           H  
ATOM   1113 HH22 ARG A  71       6.176 -12.415 -12.425  1.00 97.98           H  
ATOM   1114  CZ  ARG A  71       6.650 -10.434 -12.675  1.00 97.98           C  
ATOM   1115  N   MET A  72       0.177  -9.427 -12.611  1.00 98.41           N  
ATOM   1116  H   MET A  72       0.489  -8.481 -12.444  1.00 98.41           H  
ATOM   1117  CA  MET A  72      -0.775 -10.023 -11.674  1.00 98.41           C  
ATOM   1118  HA  MET A  72      -0.388 -10.983 -11.334  1.00 98.41           H  
ATOM   1119  C   MET A  72      -2.109 -10.303 -12.354  1.00 98.41           C  
ATOM   1120  CB  MET A  72      -0.975  -9.124 -10.450  1.00 98.41           C  
ATOM   1121  HB2 MET A  72      -1.182  -8.103 -10.769  1.00 98.41           H  
ATOM   1122  HB3 MET A  72      -1.830  -9.490  -9.882  1.00 98.41           H  
ATOM   1123  O   MET A  72      -2.659 -11.369 -12.139  1.00 98.41           O  
ATOM   1124  CG  MET A  72       0.260  -9.163  -9.546  1.00 98.41           C  
ATOM   1125  HG2 MET A  72       0.495 -10.206  -9.334  1.00 98.41           H  
ATOM   1126  HG3 MET A  72       1.110  -8.733 -10.076  1.00 98.41           H  
ATOM   1127  SD  MET A  72       0.083  -8.317  -7.954  1.00 98.41           S  
ATOM   1128  CE  MET A  72      -0.211  -6.626  -8.517  1.00 98.41           C  
ATOM   1129  HE1 MET A  72      -1.204  -6.578  -8.965  1.00 98.41           H  
ATOM   1130  HE2 MET A  72       0.530  -6.345  -9.266  1.00 98.41           H  
ATOM   1131  HE3 MET A  72      -0.153  -5.937  -7.675  1.00 98.41           H  
ATOM   1132  N   ARG A  73      -2.585  -9.422 -13.240  1.00 98.02           N  
ATOM   1133  H   ARG A  73      -2.115  -8.532 -13.327  1.00 98.02           H  
ATOM   1134  CA  ARG A  73      -3.783  -9.661 -14.052  1.00 98.02           C  
ATOM   1135  HA  ARG A  73      -4.625  -9.844 -13.386  1.00 98.02           H  
ATOM   1136  C   ARG A  73      -3.651 -10.920 -14.908  1.00 98.02           C  
ATOM   1137  CB  ARG A  73      -4.070  -8.418 -14.904  1.00 98.02           C  
ATOM   1138  HB2 ARG A  73      -4.109  -7.544 -14.253  1.00 98.02           H  
ATOM   1139  HB3 ARG A  73      -3.267  -8.280 -15.628  1.00 98.02           H  
ATOM   1140  O   ARG A  73      -4.542 -11.757 -14.864  1.00 98.02           O  
ATOM   1141  CG  ARG A  73      -5.403  -8.535 -15.651  1.00 98.02           C  
ATOM   1142  HG2 ARG A  73      -5.441  -9.478 -16.197  1.00 98.02           H  
ATOM   1143  HG3 ARG A  73      -6.221  -8.516 -14.931  1.00 98.02           H  
ATOM   1144  CD  ARG A  73      -5.597  -7.412 -16.670  1.00 98.02           C  
ATOM   1145  HD2 ARG A  73      -6.533  -7.613 -17.192  1.00 98.02           H  
ATOM   1146  HD3 ARG A  73      -4.796  -7.469 -17.407  1.00 98.02           H  
ATOM   1147  NE  ARG A  73      -5.595  -6.062 -16.052  1.00 98.02           N  
ATOM   1148  HE  ARG A  73      -4.784  -5.805 -15.508  1.00 98.02           H  
ATOM   1149  NH1 ARG A  73      -7.662  -5.399 -16.773  1.00 98.02           N  
ATOM   1150 HH11 ARG A  73      -8.413  -4.724 -16.751  1.00 98.02           H  
ATOM   1151 HH12 ARG A  73      -7.864  -6.366 -16.980  1.00 98.02           H  
ATOM   1152  NH2 ARG A  73      -6.381  -3.941 -15.673  1.00 98.02           N  
ATOM   1153 HH21 ARG A  73      -7.115  -3.250 -15.728  1.00 98.02           H  
ATOM   1154 HH22 ARG A  73      -5.534  -3.619 -15.227  1.00 98.02           H  
ATOM   1155  CZ  ARG A  73      -6.538  -5.142 -16.165  1.00 98.02           C  
ATOM   1156  N   GLU A  74      -2.536 -11.088 -15.626  1.00 97.99           N  
ATOM   1157  H   GLU A  74      -1.845 -10.352 -15.621  1.00 97.99           H  
ATOM   1158  CA  GLU A  74      -2.296 -12.288 -16.447  1.00 97.99           C  
ATOM   1159  HA  GLU A  74      -3.057 -12.336 -17.226  1.00 97.99           H  
ATOM   1160  C   GLU A  74      -2.407 -13.577 -15.617  1.00 97.99           C  
ATOM   1161  CB  GLU A  74      -0.903 -12.207 -17.107  1.00 97.99           C  
ATOM   1162  HB2 GLU A  74      -0.745 -11.200 -17.493  1.00 97.99           H  
ATOM   1163  HB3 GLU A  74      -0.144 -12.407 -16.350  1.00 97.99           H  
ATOM   1164  O   GLU A  74      -2.986 -14.560 -16.069  1.00 97.99           O  
ATOM   1165  CG  GLU A  74      -0.742 -13.204 -18.271  1.00 97.99           C  
ATOM   1166  HG2 GLU A  74      -1.130 -14.177 -17.968  1.00 97.99           H  
ATOM   1167  HG3 GLU A  74      -1.355 -12.861 -19.104  1.00 97.99           H  
ATOM   1168  CD  GLU A  74       0.708 -13.390 -18.760  1.00 97.99           C  
ATOM   1169  OE1 GLU A  74       0.953 -14.373 -19.508  1.00 97.99           O  
ATOM   1170  OE2 GLU A  74       1.605 -12.601 -18.391  1.00 97.99           O  
ATOM   1171  N   TYR A  75      -1.892 -13.558 -14.386  1.00 98.34           N  
ATOM   1172  H   TYR A  75      -1.444 -12.708 -14.073  1.00 98.34           H  
ATOM   1173  CA  TYR A  75      -2.011 -14.666 -13.443  1.00 98.34           C  
ATOM   1174  HA  TYR A  75      -1.778 -15.597 -13.958  1.00 98.34           H  
ATOM   1175  C   TYR A  75      -3.435 -14.813 -12.877  1.00 98.34           C  
ATOM   1176  CB  TYR A  75      -0.970 -14.464 -12.339  1.00 98.34           C  
ATOM   1177  HB2 TYR A  75       0.008 -14.735 -12.736  1.00 98.34           H  
ATOM   1178  HB3 TYR A  75      -0.933 -13.408 -12.071  1.00 98.34           H  
ATOM   1179  O   TYR A  75      -4.019 -15.889 -12.967  1.00 98.34           O  
ATOM   1180  CG  TYR A  75      -1.228 -15.267 -11.086  1.00 98.34           C  
ATOM   1181  CD1 TYR A  75      -1.592 -14.599  -9.903  1.00 98.34           C  
ATOM   1182  HD1 TYR A  75      -1.671 -13.522  -9.892  1.00 98.34           H  
ATOM   1183  CD2 TYR A  75      -1.161 -16.674 -11.113  1.00 98.34           C  
ATOM   1184  HD2 TYR A  75      -0.921 -17.188 -12.032  1.00 98.34           H  
ATOM   1185  CE1 TYR A  75      -1.854 -15.332  -8.735  1.00 98.34           C  
ATOM   1186  HE1 TYR A  75      -2.129 -14.824  -7.822  1.00 98.34           H  
ATOM   1187  CE2 TYR A  75      -1.442 -17.408  -9.945  1.00 98.34           C  
ATOM   1188  HE2 TYR A  75      -1.418 -18.488  -9.939  1.00 98.34           H  
ATOM   1189  OH  TYR A  75      -1.987 -17.430  -7.609  1.00 98.34           O  
ATOM   1190  HH  TYR A  75      -2.109 -16.840  -6.861  1.00 98.34           H  
ATOM   1191  CZ  TYR A  75      -1.769 -16.736  -8.751  1.00 98.34           C  
ATOM   1192  N   CYS A  76      -4.023 -13.750 -12.330  1.00 98.00           N  
ATOM   1193  H   CYS A  76      -3.501 -12.886 -12.300  1.00 98.00           H  
ATOM   1194  CA  CYS A  76      -5.330 -13.756 -11.666  1.00 98.00           C  
ATOM   1195  HA  CYS A  76      -5.346 -14.557 -10.927  1.00 98.00           H  
ATOM   1196  C   CYS A  76      -6.509 -14.015 -12.613  1.00 98.00           C  
ATOM   1197  CB  CYS A  76      -5.529 -12.412 -10.949  1.00 98.00           C  
ATOM   1198  HB2 CYS A  76      -6.544 -12.362 -10.555  1.00 98.00           H  
ATOM   1199  HB3 CYS A  76      -5.399 -11.591 -11.654  1.00 98.00           H  
ATOM   1200  O   CYS A  76      -7.604 -14.321 -12.145  1.00 98.00           O  
ATOM   1201  SG  CYS A  76      -4.354 -12.237  -9.577  1.00 98.00           S  
ATOM   1202  HG  CYS A  76      -4.553 -13.450  -9.053  1.00 98.00           H  
ATOM   1203  N   GLU A  77      -6.305 -13.887 -13.923  1.00 96.69           N  
ATOM   1204  H   GLU A  77      -5.440 -13.466 -14.228  1.00 96.69           H  
ATOM   1205  CA  GLU A  77      -7.291 -14.213 -14.961  1.00 96.69           C  
ATOM   1206  HA  GLU A  77      -8.262 -14.374 -14.494  1.00 96.69           H  
ATOM   1207  C   GLU A  77      -6.965 -15.532 -15.696  1.00 96.69           C  
ATOM   1208  CB  GLU A  77      -7.445 -13.014 -15.918  1.00 96.69           C  
ATOM   1209  HB2 GLU A  77      -6.477 -12.791 -16.368  1.00 96.69           H  
ATOM   1210  HB3 GLU A  77      -8.139 -13.285 -16.713  1.00 96.69           H  
ATOM   1211  O   GLU A  77      -7.756 -15.982 -16.524  1.00 96.69           O  
ATOM   1212  CG  GLU A  77      -7.994 -11.763 -15.199  1.00 96.69           C  
ATOM   1213  HG2 GLU A  77      -7.351 -11.517 -14.354  1.00 96.69           H  
ATOM   1214  HG3 GLU A  77      -8.980 -12.003 -14.799  1.00 96.69           H  
ATOM   1215  CD  GLU A  77      -8.107 -10.509 -16.084  1.00 96.69           C  
ATOM   1216  OE1 GLU A  77      -8.517  -9.460 -15.531  1.00 96.69           O  
ATOM   1217  OE2 GLU A  77      -7.739 -10.546 -17.280  1.00 96.69           O  
ATOM   1218  N   SER A  78      -5.840 -16.187 -15.377  1.00 97.40           N  
ATOM   1219  H   SER A  78      -5.251 -15.787 -14.659  1.00 97.40           H  
ATOM   1220  CA  SER A  78      -5.472 -17.509 -15.911  1.00 97.40           C  
ATOM   1221  HA  SER A  78      -5.690 -17.514 -16.979  1.00 97.40           H  
ATOM   1222  C   SER A  78      -6.262 -18.650 -15.268  1.00 97.40           C  
ATOM   1223  CB  SER A  78      -3.973 -17.786 -15.741  1.00 97.40           C  
ATOM   1224  HB2 SER A  78      -3.709 -18.660 -16.338  1.00 97.40           H  
ATOM   1225  HB3 SER A  78      -3.393 -16.940 -16.109  1.00 97.40           H  
ATOM   1226  O   SER A  78      -6.784 -18.514 -14.165  1.00 97.40           O  
ATOM   1227  OG  SER A  78      -3.639 -18.052 -14.392  1.00 97.40           O  
ATOM   1228  HG  SER A  78      -3.786 -17.249 -13.887  1.00 97.40           H  
ATOM   1229  N   GLU A  79      -6.295 -19.819 -15.911  1.00 95.57           N  
ATOM   1230  H   GLU A  79      -5.811 -19.914 -16.792  1.00 95.57           H  
ATOM   1231  CA  GLU A  79      -6.896 -21.028 -15.330  1.00 95.57           C  
ATOM   1232  HA  GLU A  79      -7.956 -20.851 -15.146  1.00 95.57           H  
ATOM   1233  C   GLU A  79      -6.278 -21.392 -13.969  1.00 95.57           C  
ATOM   1234  CB  GLU A  79      -6.757 -22.195 -16.321  1.00 95.57           C  
ATOM   1235  HB2 GLU A  79      -5.716 -22.274 -16.634  1.00 95.57           H  
ATOM   1236  HB3 GLU A  79      -7.023 -23.125 -15.819  1.00 95.57           H  
ATOM   1237  O   GLU A  79      -7.020 -21.683 -13.030  1.00 95.57           O  
ATOM   1238  CG  GLU A  79      -7.637 -22.031 -17.572  1.00 95.57           C  
ATOM   1239  HG2 GLU A  79      -7.364 -21.111 -18.088  1.00 95.57           H  
ATOM   1240  HG3 GLU A  79      -7.435 -22.861 -18.249  1.00 95.57           H  
ATOM   1241  CD  GLU A  79      -9.130 -22.024 -17.231  1.00 95.57           C  
ATOM   1242  OE1 GLU A  79      -9.877 -21.151 -17.736  1.00 95.57           O  
ATOM   1243  OE2 GLU A  79      -9.567 -22.871 -16.418  1.00 95.57           O  
ATOM   1244  N   PHE A  80      -4.950 -21.287 -13.838  1.00 96.69           N  
ATOM   1245  H   PHE A  80      -4.403 -21.154 -14.676  1.00 96.69           H  
ATOM   1246  CA  PHE A  80      -4.216 -21.545 -12.596  1.00 96.69           C  
ATOM   1247  HA  PHE A  80      -4.458 -22.550 -12.250  1.00 96.69           H  
ATOM   1248  C   PHE A  80      -4.557 -20.574 -11.455  1.00 96.69           C  
ATOM   1249  CB  PHE A  80      -2.718 -21.483 -12.928  1.00 96.69           C  
ATOM   1250  HB2 PHE A  80      -2.479 -20.499 -13.333  1.00 96.69           H  
ATOM   1251  HB3 PHE A  80      -2.518 -22.216 -13.710  1.00 96.69           H  
ATOM   1252  O   PHE A  80      -4.732 -20.990 -10.312  1.00 96.69           O  
ATOM   1253  CG  PHE A  80      -1.787 -21.796 -11.777  1.00 96.69           C  
ATOM   1254  CD1 PHE A  80      -0.915 -20.814 -11.278  1.00 96.69           C  
ATOM   1255  HD1 PHE A  80      -0.912 -19.831 -11.726  1.00 96.69           H  
ATOM   1256  CD2 PHE A  80      -1.778 -23.082 -11.211  1.00 96.69           C  
ATOM   1257  HD2 PHE A  80      -2.442 -23.850 -11.581  1.00 96.69           H  
ATOM   1258  CE1 PHE A  80      -0.046 -21.112 -10.212  1.00 96.69           C  
ATOM   1259  HE1 PHE A  80       0.641 -20.367  -9.839  1.00 96.69           H  
ATOM   1260  CE2 PHE A  80      -0.925 -23.363 -10.132  1.00 96.69           C  
ATOM   1261  HE2 PHE A  80      -0.951 -24.333  -9.656  1.00 96.69           H  
ATOM   1262  CZ  PHE A  80      -0.059 -22.386  -9.628  1.00 96.69           C  
ATOM   1263  HZ  PHE A  80       0.585 -22.615  -8.793  1.00 96.69           H  
ATOM   1264  N   GLY A  81      -4.645 -19.274 -11.750  1.00 97.08           N  
ATOM   1265  H   GLY A  81      -4.504 -19.005 -12.714  1.00 97.08           H  
ATOM   1266  CA  GLY A  81      -4.739 -18.222 -10.734  1.00 97.08           C  
ATOM   1267  HA2 GLY A  81      -4.055 -17.418 -11.005  1.00 97.08           H  
ATOM   1268  HA3 GLY A  81      -4.412 -18.610  -9.769  1.00 97.08           H  
ATOM   1269  C   GLY A  81      -6.122 -17.604 -10.540  1.00 97.08           C  
ATOM   1270  O   GLY A  81      -6.260 -16.742  -9.679  1.00 97.08           O  
ATOM   1271  N   ARG A  82      -7.149 -17.981 -11.316  1.00 96.53           N  
ATOM   1272  H   ARG A  82      -6.940 -18.605 -12.082  1.00 96.53           H  
ATOM   1273  CA  ARG A  82      -8.468 -17.311 -11.295  1.00 96.53           C  
ATOM   1274  HA  ARG A  82      -8.286 -16.243 -11.178  1.00 96.53           H  
ATOM   1275  C   ARG A  82      -9.392 -17.667 -10.144  1.00 96.53           C  
ATOM   1276  CB  ARG A  82      -9.216 -17.511 -12.617  1.00 96.53           C  
ATOM   1277  HB2 ARG A  82     -10.122 -16.905 -12.607  1.00 96.53           H  
ATOM   1278  HB3 ARG A  82      -8.610 -17.148 -13.447  1.00 96.53           H  
ATOM   1279  O   ARG A  82     -10.399 -16.978  -9.968  1.00 96.53           O  
ATOM   1280  CG  ARG A  82      -9.612 -18.983 -12.810  1.00 96.53           C  
ATOM   1281  HG2 ARG A  82      -8.734 -19.627 -12.751  1.00 96.53           H  
ATOM   1282  HG3 ARG A  82     -10.317 -19.280 -12.033  1.00 96.53           H  
ATOM   1283  CD  ARG A  82     -10.279 -19.176 -14.162  1.00 96.53           C  
ATOM   1284  HD2 ARG A  82      -9.547 -18.987 -14.947  1.00 96.53           H  
ATOM   1285  HD3 ARG A  82     -11.095 -18.459 -14.254  1.00 96.53           H  
ATOM   1286  NE  ARG A  82     -10.806 -20.543 -14.284  1.00 96.53           N  
ATOM   1287  HE  ARG A  82     -10.457 -21.242 -13.644  1.00 96.53           H  
ATOM   1288  NH1 ARG A  82     -11.896 -20.230 -16.266  1.00 96.53           N  
ATOM   1289 HH11 ARG A  82     -11.505 -20.623 -17.111  1.00 96.53           H  
ATOM   1290 HH12 ARG A  82     -11.630 -19.260 -16.173  1.00 96.53           H  
ATOM   1291  NH2 ARG A  82     -11.874 -22.235 -15.360  1.00 96.53           N  
ATOM   1292 HH21 ARG A  82     -12.459 -22.433 -16.159  1.00 96.53           H  
ATOM   1293 HH22 ARG A  82     -11.039 -22.803 -15.376  1.00 96.53           H  
ATOM   1294  CZ  ARG A  82     -11.545 -20.988 -15.276  1.00 96.53           C  
ATOM   1295  N   GLN A  83      -9.119 -18.741  -9.412  1.00 94.75           N  
ATOM   1296  H   GLN A  83      -8.248 -19.230  -9.563  1.00 94.75           H  
ATOM   1297  CA  GLN A  83     -10.014 -19.173  -8.344  1.00 94.75           C  
ATOM   1298  HA  GLN A  83     -11.029 -19.140  -8.739  1.00 94.75           H  
ATOM   1299  C   GLN A  83      -9.923 -18.213  -7.151  1.00 94.75           C  
ATOM   1300  CB  GLN A  83      -9.732 -20.624  -7.929  1.00 94.75           C  
ATOM   1301  HB2 GLN A  83     -10.327 -20.864  -7.048  1.00 94.75           H  
ATOM   1302  HB3 GLN A  83      -8.680 -20.724  -7.660  1.00 94.75           H  
ATOM   1303  O   GLN A  83      -8.813 -17.859  -6.741  1.00 94.75           O  
ATOM   1304  CG  GLN A  83     -10.067 -21.632  -9.042  1.00 94.75           C  
ATOM   1305  HG2 GLN A  83      -9.820 -22.634  -8.692  1.00 94.75           H  
ATOM   1306  HG3 GLN A  83      -9.442 -21.426  -9.910  1.00 94.75           H  
ATOM   1307  CD  GLN A  83     -11.536 -21.626  -9.467  1.00 94.75           C  
ATOM   1308  NE2 GLN A  83     -11.836 -22.062 -10.671  1.00 94.75           N  
ATOM   1309 HE21 GLN A  83     -12.821 -22.097 -10.890  1.00 94.75           H  
ATOM   1310 HE22 GLN A  83     -11.120 -22.500 -11.233  1.00 94.75           H  
ATOM   1311  OE1 GLN A  83     -12.442 -21.225  -8.755  1.00 94.75           O  
ATOM   1312  N   PRO A  84     -11.063 -17.778  -6.580  1.00 93.75           N  
ATOM   1313  CA  PRO A  84     -11.071 -17.049  -5.322  1.00 93.75           C  
ATOM   1314  HA  PRO A  84     -10.626 -16.067  -5.487  1.00 93.75           H  
ATOM   1315  C   PRO A  84     -10.296 -17.797  -4.240  1.00 93.75           C  
ATOM   1316  CB  PRO A  84     -12.542 -16.879  -4.941  1.00 93.75           C  
ATOM   1317  HB2 PRO A  84     -12.880 -17.728  -4.348  1.00 93.75           H  
ATOM   1318  HB3 PRO A  84     -12.712 -15.947  -4.402  1.00 93.75           H  
ATOM   1319  O   PRO A  84     -10.424 -19.011  -4.092  1.00 93.75           O  
ATOM   1320  CG  PRO A  84     -13.245 -16.902  -6.295  1.00 93.75           C  
ATOM   1321  HG2 PRO A  84     -14.287 -17.206  -6.204  1.00 93.75           H  
ATOM   1322  HG3 PRO A  84     -13.163 -15.924  -6.771  1.00 93.75           H  
ATOM   1323  CD  PRO A  84     -12.423 -17.922  -7.079  1.00 93.75           C  
ATOM   1324  HD2 PRO A  84     -12.782 -18.930  -6.873  1.00 93.75           H  
ATOM   1325  HD3 PRO A  84     -12.487 -17.705  -8.145  1.00 93.75           H  
ATOM   1326  N   TYR A  85      -9.514 -17.057  -3.466  1.00 92.72           N  
ATOM   1327  H   TYR A  85      -9.490 -16.058  -3.618  1.00 92.72           H  
ATOM   1328  CA  TYR A  85      -8.754 -17.586  -2.343  1.00 92.72           C  
ATOM   1329  HA  TYR A  85      -9.046 -18.617  -2.141  1.00 92.72           H  
ATOM   1330  C   TYR A  85      -9.066 -16.747  -1.118  1.00 92.72           C  
ATOM   1331  CB  TYR A  85      -7.263 -17.565  -2.678  1.00 92.72           C  
ATOM   1332  HB2 TYR A  85      -7.087 -18.211  -3.538  1.00 92.72           H  
ATOM   1333  HB3 TYR A  85      -6.995 -16.547  -2.963  1.00 92.72           H  
ATOM   1334  O   TYR A  85      -9.120 -15.525  -1.220  1.00 92.72           O  
ATOM   1335  CG  TYR A  85      -6.359 -18.010  -1.544  1.00 92.72           C  
ATOM   1336  CD1 TYR A  85      -5.556 -17.069  -0.876  1.00 92.72           C  
ATOM   1337  HD1 TYR A  85      -5.600 -16.029  -1.163  1.00 92.72           H  
ATOM   1338  CD2 TYR A  85      -6.293 -19.369  -1.183  1.00 92.72           C  
ATOM   1339  HD2 TYR A  85      -6.899 -20.096  -1.702  1.00 92.72           H  
ATOM   1340  CE1 TYR A  85      -4.673 -17.482   0.141  1.00 92.72           C  
ATOM   1341  HE1 TYR A  85      -4.036 -16.764   0.636  1.00 92.72           H  
ATOM   1342  CE2 TYR A  85      -5.419 -19.784  -0.157  1.00 92.72           C  
ATOM   1343  HE2 TYR A  85      -5.355 -20.827   0.114  1.00 92.72           H  
ATOM   1344  OH  TYR A  85      -3.704 -19.271   1.437  1.00 92.72           O  
ATOM   1345  HH  TYR A  85      -3.190 -18.534   1.775  1.00 92.72           H  
ATOM   1346  CZ  TYR A  85      -4.601 -18.844   0.505  1.00 92.72           C  
ATOM   1347  N   LEU A  86      -9.267 -17.401   0.022  1.00 86.92           N  
ATOM   1348  H   LEU A  86      -9.160 -18.406   0.031  1.00 86.92           H  
ATOM   1349  CA  LEU A  86      -9.487 -16.738   1.297  1.00 86.92           C  
ATOM   1350  HA  LEU A  86      -9.733 -15.691   1.117  1.00 86.92           H  
ATOM   1351  C   LEU A  86      -8.199 -16.825   2.127  1.00 86.92           C  
ATOM   1352  CB  LEU A  86     -10.707 -17.373   1.976  1.00 86.92           C  
ATOM   1353  HB2 LEU A  86     -10.504 -18.428   2.165  1.00 86.92           H  
ATOM   1354  HB3 LEU A  86     -11.558 -17.308   1.298  1.00 86.92           H  
ATOM   1355  O   LEU A  86      -7.952 -17.870   2.734  1.00 86.92           O  
ATOM   1356  CG  LEU A  86     -11.074 -16.693   3.302  1.00 86.92           C  
ATOM   1357  HG  LEU A  86     -10.257 -16.849   4.007  1.00 86.92           H  
ATOM   1358  CD1 LEU A  86     -11.329 -15.193   3.123  1.00 86.92           C  
ATOM   1359 HD11 LEU A  86     -10.382 -14.657   3.058  1.00 86.92           H  
ATOM   1360 HD12 LEU A  86     -11.906 -15.033   2.213  1.00 86.92           H  
ATOM   1361 HD13 LEU A  86     -11.897 -14.800   3.966  1.00 86.92           H  
ATOM   1362  CD2 LEU A  86     -12.331 -17.356   3.861  1.00 86.92           C  
ATOM   1363 HD21 LEU A  86     -12.599 -16.908   4.818  1.00 86.92           H  
ATOM   1364 HD22 LEU A  86     -12.151 -18.420   4.011  1.00 86.92           H  
ATOM   1365 HD23 LEU A  86     -13.162 -17.219   3.170  1.00 86.92           H  
ATOM   1366  N   PRO A  87      -7.368 -15.770   2.145  1.00 90.33           N  
ATOM   1367  CA  PRO A  87      -6.121 -15.770   2.894  1.00 90.33           C  
ATOM   1368  HA  PRO A  87      -5.554 -16.667   2.645  1.00 90.33           H  
ATOM   1369  C   PRO A  87      -6.381 -15.754   4.403  1.00 90.33           C  
ATOM   1370  CB  PRO A  87      -5.336 -14.534   2.430  1.00 90.33           C  
ATOM   1371  HB2 PRO A  87      -5.313 -13.781   3.217  1.00 90.33           H  
ATOM   1372  HB3 PRO A  87      -4.318 -14.797   2.142  1.00 90.33           H  
ATOM   1373  O   PRO A  87      -7.426 -15.282   4.875  1.00 90.33           O  
ATOM   1374  CG  PRO A  87      -6.111 -14.004   1.227  1.00 90.33           C  
ATOM   1375  HG2 PRO A  87      -5.718 -14.441   0.310  1.00 90.33           H  
ATOM   1376  HG3 PRO A  87      -6.088 -12.916   1.169  1.00 90.33           H  
ATOM   1377  CD  PRO A  87      -7.524 -14.495   1.470  1.00 90.33           C  
ATOM   1378  HD2 PRO A  87      -8.041 -14.564   0.513  1.00 90.33           H  
ATOM   1379  HD3 PRO A  87      -8.055 -13.806   2.126  1.00 90.33           H  
ATOM   1380  N   ALA A  88      -5.409 -16.245   5.168  1.00 87.97           N  
ATOM   1381  H   ALA A  88      -4.572 -16.586   4.717  1.00 87.97           H  
ATOM   1382  CA  ALA A  88      -5.378 -16.042   6.610  1.00 87.97           C  
ATOM   1383  HA  ALA A  88      -6.342 -16.339   7.023  1.00 87.97           H  
ATOM   1384  C   ALA A  88      -5.157 -14.555   6.953  1.00 87.97           C  
ATOM   1385  CB  ALA A  88      -4.294 -16.946   7.208  1.00 87.97           C  
ATOM   1386  HB1 ALA A  88      -4.498 -17.986   6.950  1.00 87.97           H  
ATOM   1387  HB2 ALA A  88      -3.321 -16.663   6.808  1.00 87.97           H  
ATOM   1388  HB3 ALA A  88      -4.275 -16.839   8.292  1.00 87.97           H  
ATOM   1389  O   ALA A  88      -4.720 -13.764   6.117  1.00 87.97           O  
ATOM   1390  N   ALA A  89      -5.439 -14.167   8.199  1.00 85.39           N  
ATOM   1391  H   ALA A  89      -5.745 -14.854   8.874  1.00 85.39           H  
ATOM   1392  CA  ALA A  89      -5.044 -12.848   8.690  1.00 85.39           C  
ATOM   1393  HA  ALA A  89      -5.529 -12.086   8.080  1.00 85.39           H  
ATOM   1394  C   ALA A  89      -3.521 -12.667   8.556  1.00 85.39           C  
ATOM   1395  CB  ALA A  89      -5.515 -12.685  10.139  1.00 85.39           C  
ATOM   1396  HB1 ALA A  89      -6.597 -12.804  10.196  1.00 85.39           H  
ATOM   1397  HB2 ALA A  89      -5.028 -13.425  10.775  1.00 85.39           H  
ATOM   1398  HB3 ALA A  89      -5.251 -11.688  10.493  1.00 85.39           H  
ATOM   1399  O   ALA A  89      -2.769 -13.608   8.802  1.00 85.39           O  
ATOM   1400  N   GLU A  90      -3.091 -11.471   8.151  1.00 88.56           N  
ATOM   1401  H   GLU A  90      -3.783 -10.763   7.950  1.00 88.56           H  
ATOM   1402  CA  GLU A  90      -1.697 -11.109   7.849  1.00 88.56           C  
ATOM   1403  HA  GLU A  90      -1.719 -10.068   7.529  1.00 88.56           H  
ATOM   1404  C   GLU A  90      -1.068 -11.867   6.659  1.00 88.56           C  
ATOM   1405  CB  GLU A  90      -0.815 -11.139   9.115  1.00 88.56           C  
ATOM   1406  HB2 GLU A  90       0.177 -10.770   8.852  1.00 88.56           H  
ATOM   1407  HB3 GLU A  90      -0.710 -12.168   9.459  1.00 88.56           H  
ATOM   1408  O   GLU A  90       0.120 -11.699   6.378  1.00 88.56           O  
ATOM   1409  CG  GLU A  90      -1.355 -10.268  10.267  1.00 88.56           C  
ATOM   1410  HG2 GLU A  90      -2.348 -10.618  10.548  1.00 88.56           H  
ATOM   1411  HG3 GLU A  90      -1.452  -9.244   9.906  1.00 88.56           H  
ATOM   1412  CD  GLU A  90      -0.465 -10.279  11.527  1.00 88.56           C  
ATOM   1413  OE1 GLU A  90      -0.776  -9.495  12.459  1.00 88.56           O  
ATOM   1414  OE2 GLU A  90       0.499 -11.077  11.588  1.00 88.56           O  
ATOM   1415  N   GLU A  91      -1.834 -12.665   5.909  1.00 91.83           N  
ATOM   1416  H   GLU A  91      -2.802 -12.798   6.163  1.00 91.83           H  
ATOM   1417  CA  GLU A  91      -1.362 -13.283   4.667  1.00 91.83           C  
ATOM   1418  HA  GLU A  91      -0.313 -13.547   4.798  1.00 91.83           H  
ATOM   1419  C   GLU A  91      -1.450 -12.288   3.498  1.00 91.83           C  
ATOM   1420  CB  GLU A  91      -2.114 -14.597   4.394  1.00 91.83           C  
ATOM   1421  HB2 GLU A  91      -2.080 -15.205   5.299  1.00 91.83           H  
ATOM   1422  HB3 GLU A  91      -3.155 -14.368   4.167  1.00 91.83           H  
ATOM   1423  O   GLU A  91      -2.446 -11.576   3.313  1.00 91.83           O  
ATOM   1424  CG  GLU A  91      -1.513 -15.411   3.234  1.00 91.83           C  
ATOM   1425  HG2 GLU A  91      -1.555 -14.811   2.326  1.00 91.83           H  
ATOM   1426  HG3 GLU A  91      -0.466 -15.617   3.456  1.00 91.83           H  
ATOM   1427  CD  GLU A  91      -2.232 -16.746   2.964  1.00 91.83           C  
ATOM   1428  OE1 GLU A  91      -1.947 -17.386   1.921  1.00 91.83           O  
ATOM   1429  OE2 GLU A  91      -3.076 -17.190   3.775  1.00 91.83           O  
ATOM   1430  N   LEU A  92      -0.392 -12.250   2.689  1.00 95.23           N  
ATOM   1431  H   LEU A  92       0.379 -12.873   2.882  1.00 95.23           H  
ATOM   1432  CA  LEU A  92      -0.341 -11.492   1.448  1.00 95.23           C  
ATOM   1433  HA  LEU A  92      -0.713 -10.487   1.645  1.00 95.23           H  
ATOM   1434  C   LEU A  92      -1.244 -12.137   0.395  1.00 95.23           C  
ATOM   1435  CB  LEU A  92       1.101 -11.394   0.928  1.00 95.23           C  
ATOM   1436  HB2 LEU A  92       1.089 -10.853  -0.018  1.00 95.23           H  
ATOM   1437  HB3 LEU A  92       1.458 -12.404   0.730  1.00 95.23           H  
ATOM   1438  O   LEU A  92      -1.254 -13.350   0.181  1.00 95.23           O  
ATOM   1439  CG  LEU A  92       2.091 -10.688   1.866  1.00 95.23           C  
ATOM   1440  HG  LEU A  92       2.068 -11.161   2.848  1.00 95.23           H  
ATOM   1441  CD1 LEU A  92       3.507 -10.800   1.316  1.00 95.23           C  
ATOM   1442 HD11 LEU A  92       4.216 -10.581   2.114  1.00 95.23           H  
ATOM   1443 HD12 LEU A  92       3.648 -10.103   0.490  1.00 95.23           H  
ATOM   1444 HD13 LEU A  92       3.697 -11.815   0.968  1.00 95.23           H  
ATOM   1445  CD2 LEU A  92       1.761  -9.205   2.014  1.00 95.23           C  
ATOM   1446 HD21 LEU A  92       2.543  -8.714   2.593  1.00 95.23           H  
ATOM   1447 HD22 LEU A  92       1.679  -8.732   1.035  1.00 95.23           H  
ATOM   1448 HD23 LEU A  92       0.814  -9.115   2.546  1.00 95.23           H  
ATOM   1449  N   CYS A  93      -1.980 -11.301  -0.319  1.00 97.47           N  
ATOM   1450  H   CYS A  93      -1.888 -10.311  -0.136  1.00 97.47           H  
ATOM   1451  CA  CYS A  93      -2.902 -11.705  -1.367  1.00 97.47           C  
ATOM   1452  HA  CYS A  93      -2.579 -12.657  -1.787  1.00 97.47           H  
ATOM   1453  C   CYS A  93      -2.924 -10.684  -2.500  1.00 97.47           C  
ATOM   1454  CB  CYS A  93      -4.284 -11.917  -0.748  1.00 97.47           C  
ATOM   1455  HB2 CYS A  93      -4.170 -12.620   0.078  1.00 97.47           H  
ATOM   1456  HB3 CYS A  93      -4.964 -12.339  -1.487  1.00 97.47           H  
ATOM   1457  O   CYS A  93      -2.433  -9.564  -2.373  1.00 97.47           O  
ATOM   1458  SG  CYS A  93      -4.973 -10.360  -0.118  1.00 97.47           S  
ATOM   1459  HG  CYS A  93      -3.980 -10.099   0.737  1.00 97.47           H  
ATOM   1460  N   ILE A  94      -3.496 -11.064  -3.632  1.00 98.44           N  
ATOM   1461  H   ILE A  94      -3.930 -11.976  -3.675  1.00 98.44           H  
ATOM   1462  CA  ILE A  94      -3.776 -10.116  -4.705  1.00 98.44           C  
ATOM   1463  HA  ILE A  94      -3.227  -9.191  -4.533  1.00 98.44           H  
ATOM   1464  C   ILE A  94      -5.265  -9.793  -4.634  1.00 98.44           C  
ATOM   1465  CB  ILE A  94      -3.316 -10.656  -6.068  1.00 98.44           C  
ATOM   1466  HB  ILE A  94      -3.949 -11.501  -6.339  1.00 98.44           H  
ATOM   1467  O   ILE A  94      -6.089 -10.705  -4.604  1.00 98.44           O  
ATOM   1468  CG1 ILE A  94      -1.843 -11.128  -6.027  1.00 98.44           C  
ATOM   1469 HG12 ILE A  94      -1.191 -10.277  -5.829  1.00 98.44           H  
ATOM   1470 HG13 ILE A  94      -1.710 -11.852  -5.223  1.00 98.44           H  
ATOM   1471  CG2 ILE A  94      -3.476  -9.555  -7.124  1.00 98.44           C  
ATOM   1472 HG21 ILE A  94      -3.323  -9.974  -8.119  1.00 98.44           H  
ATOM   1473 HG22 ILE A  94      -4.475  -9.121  -7.084  1.00 98.44           H  
ATOM   1474 HG23 ILE A  94      -2.750  -8.760  -6.952  1.00 98.44           H  
ATOM   1475  CD1 ILE A  94      -1.388 -11.822  -7.311  1.00 98.44           C  
ATOM   1476 HD11 ILE A  94      -2.078 -12.632  -7.546  1.00 98.44           H  
ATOM   1477 HD12 ILE A  94      -1.362 -11.119  -8.144  1.00 98.44           H  
ATOM   1478 HD13 ILE A  94      -0.388 -12.230  -7.165  1.00 98.44           H  
ATOM   1479  N   ALA A  95      -5.605  -8.511  -4.591  1.00 97.07           N  
ATOM   1480  H   ALA A  95      -4.875  -7.815  -4.648  1.00 97.07           H  
ATOM   1481  CA  ALA A  95      -6.974  -8.033  -4.471  1.00 97.07           C  
ATOM   1482  HA  ALA A  95      -7.652  -8.883  -4.545  1.00 97.07           H  
ATOM   1483  C   ALA A  95      -7.311  -7.061  -5.604  1.00 97.07           C  
ATOM   1484  CB  ALA A  95      -7.166  -7.408  -3.086  1.00 97.07           C  
ATOM   1485  HB1 ALA A  95      -6.497  -6.556  -2.966  1.00 97.07           H  
ATOM   1486  HB2 ALA A  95      -8.196  -7.072  -2.970  1.00 97.07           H  
ATOM   1487  HB3 ALA A  95      -6.938  -8.141  -2.312  1.00 97.07           H  
ATOM   1488  O   ALA A  95      -6.436  -6.333  -6.078  1.00 97.07           O  
ATOM   1489  N   GLN A  96      -8.573  -7.026  -6.031  1.00 96.80           N  
ATOM   1490  H   GLN A  96      -9.243  -7.661  -5.622  1.00 96.80           H  
ATOM   1491  CA  GLN A  96      -9.046  -5.938  -6.892  1.00 96.80           C  
ATOM   1492  HA  GLN A  96      -8.260  -5.714  -7.613  1.00 96.80           H  
ATOM   1493  C   GLN A  96      -9.295  -4.689  -6.052  1.00 96.80           C  
ATOM   1494  CB  GLN A  96     -10.298  -6.315  -7.686  1.00 96.80           C  
ATOM   1495  HB2 GLN A  96     -10.612  -5.455  -8.278  1.00 96.80           H  
ATOM   1496  HB3 GLN A  96     -11.105  -6.576  -7.002  1.00 96.80           H  
ATOM   1497  O   GLN A  96      -9.948  -4.790  -5.016  1.00 96.80           O  
ATOM   1498  CG  GLN A  96     -10.010  -7.479  -8.632  1.00 96.80           C  
ATOM   1499  HG2 GLN A  96      -9.185  -7.218  -9.295  1.00 96.80           H  
ATOM   1500  HG3 GLN A  96      -9.728  -8.347  -8.035  1.00 96.80           H  
ATOM   1501  CD  GLN A  96     -11.230  -7.867  -9.445  1.00 96.80           C  
ATOM   1502  NE2 GLN A  96     -11.169  -7.768 -10.757  1.00 96.80           N  
ATOM   1503 HE21 GLN A  96     -11.983  -8.059 -11.279  1.00 96.80           H  
ATOM   1504 HE22 GLN A  96     -10.344  -7.386 -11.196  1.00 96.80           H  
ATOM   1505  OE1 GLN A  96     -12.258  -8.264  -8.909  1.00 96.80           O  
ATOM   1506  N   LEU A  97      -8.790  -3.537  -6.496  1.00 89.62           N  
ATOM   1507  H   LEU A  97      -8.281  -3.544  -7.368  1.00 89.62           H  
ATOM   1508  CA  LEU A  97      -8.954  -2.252  -5.809  1.00 89.62           C  
ATOM   1509  HA  LEU A  97      -9.069  -2.431  -4.740  1.00 89.62           H  
ATOM   1510  C   LEU A  97     -10.193  -1.502  -6.324  1.00 89.62           C  
ATOM   1511  CB  LEU A  97      -7.674  -1.420  -6.000  1.00 89.62           C  
ATOM   1512  HB2 LEU A  97      -6.837  -1.947  -5.541  1.00 89.62           H  
ATOM   1513  HB3 LEU A  97      -7.483  -1.333  -7.070  1.00 89.62           H  
ATOM   1514  O   LEU A  97     -10.125  -0.916  -7.403  1.00 89.62           O  
ATOM   1515  CG  LEU A  97      -7.742   0.008  -5.423  1.00 89.62           C  
ATOM   1516  HG  LEU A  97      -8.555   0.562  -5.894  1.00 89.62           H  
ATOM   1517  CD1 LEU A  97      -7.942   0.038  -3.911  1.00 89.62           C  
ATOM   1518 HD11 LEU A  97      -8.862  -0.475  -3.633  1.00 89.62           H  
ATOM   1519 HD12 LEU A  97      -7.084  -0.424  -3.423  1.00 89.62           H  
ATOM   1520 HD13 LEU A  97      -8.019   1.081  -3.605  1.00 89.62           H  
ATOM   1521  CD2 LEU A  97      -6.440   0.740  -5.734  1.00 89.62           C  
ATOM   1522 HD21 LEU A  97      -6.271   0.763  -6.810  1.00 89.62           H  
ATOM   1523 HD22 LEU A  97      -5.604   0.238  -5.247  1.00 89.62           H  
ATOM   1524 HD23 LEU A  97      -6.493   1.765  -5.366  1.00 89.62           H  
ATOM   1525  N   PRO A  98     -11.307  -1.428  -5.573  1.00 86.04           N  
ATOM   1526  CA  PRO A  98     -12.476  -0.675  -6.016  1.00 86.04           C  
ATOM   1527  HA  PRO A  98     -12.798  -1.098  -6.968  1.00 86.04           H  
ATOM   1528  C   PRO A  98     -12.157   0.827  -6.168  1.00 86.04           C  
ATOM   1529  CB  PRO A  98     -13.558  -0.917  -4.956  1.00 86.04           C  
ATOM   1530  HB2 PRO A  98     -14.537  -1.070  -5.409  1.00 86.04           H  
ATOM   1531  HB3 PRO A  98     -13.592  -0.081  -4.257  1.00 86.04           H  
ATOM   1532  O   PRO A  98     -11.372   1.361  -5.388  1.00 86.04           O  
ATOM   1533  CG  PRO A  98     -13.082  -2.166  -4.214  1.00 86.04           C  
ATOM   1534  HG2 PRO A  98     -13.447  -2.196  -3.187  1.00 86.04           H  
ATOM   1535  HG3 PRO A  98     -13.386  -3.060  -4.759  1.00 86.04           H  
ATOM   1536  CD  PRO A  98     -11.568  -2.020  -4.272  1.00 86.04           C  
ATOM   1537  HD2 PRO A  98     -11.098  -2.994  -4.137  1.00 86.04           H  
ATOM   1538  HD3 PRO A  98     -11.233  -1.337  -3.492  1.00 86.04           H  
ATOM   1539  N   PRO A  99     -12.775   1.548  -7.125  1.00 81.78           N  
ATOM   1540  CA  PRO A  99     -13.746   1.072  -8.112  1.00 81.78           C  
ATOM   1541  HA  PRO A  99     -14.414   0.331  -7.674  1.00 81.78           H  
ATOM   1542  C   PRO A  99     -13.093   0.459  -9.362  1.00 81.78           C  
ATOM   1543  CB  PRO A  99     -14.551   2.325  -8.466  1.00 81.78           C  
ATOM   1544  HB2 PRO A  99     -15.026   2.262  -9.445  1.00 81.78           H  
ATOM   1545  HB3 PRO A  99     -15.299   2.507  -7.695  1.00 81.78           H  
ATOM   1546  O   PRO A  99     -13.800   0.099 -10.306  1.00 81.78           O  
ATOM   1547  CG  PRO A  99     -13.491   3.425  -8.417  1.00 81.78           C  
ATOM   1548  HG2 PRO A  99     -13.934   4.405  -8.236  1.00 81.78           H  
ATOM   1549  HG3 PRO A  99     -12.918   3.428  -9.344  1.00 81.78           H  
ATOM   1550  CD  PRO A  99     -12.595   2.988  -7.258  1.00 81.78           C  
ATOM   1551  HD2 PRO A  99     -11.553   3.235  -7.463  1.00 81.78           H  
ATOM   1552  HD3 PRO A  99     -12.916   3.478  -6.338  1.00 81.78           H  
ATOM   1553  N   SER A 100     -11.761   0.368  -9.405  1.00 80.15           N  
ATOM   1554  H   SER A 100     -11.230   0.518  -8.559  1.00 80.15           H  
ATOM   1555  CA  SER A 100     -11.069  -0.312 -10.490  1.00 80.15           C  
ATOM   1556  HA  SER A 100     -11.541  -0.000 -11.422  1.00 80.15           H  
ATOM   1557  C   SER A 100     -11.271  -1.832 -10.366  1.00 80.15           C  
ATOM   1558  CB  SER A 100      -9.599   0.144 -10.574  1.00 80.15           C  
ATOM   1559  HB2 SER A 100      -9.324   0.254 -11.622  1.00 80.15           H  
ATOM   1560  HB3 SER A 100      -9.487   1.115 -10.092  1.00 80.15           H  
ATOM   1561  O   SER A 100     -11.594  -2.380  -9.313  1.00 80.15           O  
ATOM   1562  OG  SER A 100      -8.717  -0.781  -9.982  1.00 80.15           O  
ATOM   1563  HG  SER A 100      -7.879  -0.352  -9.795  1.00 80.15           H  
ATOM   1564  N   SER A 101     -11.133  -2.538 -11.484  1.00 86.22           N  
ATOM   1565  H   SER A 101     -10.855  -2.051 -12.324  1.00 86.22           H  
ATOM   1566  CA  SER A 101     -11.062  -4.008 -11.502  1.00 86.22           C  
ATOM   1567  HA  SER A 101     -11.435  -4.401 -10.556  1.00 86.22           H  
ATOM   1568  C   SER A 101      -9.611  -4.483 -11.597  1.00 86.22           C  
ATOM   1569  CB  SER A 101     -11.962  -4.583 -12.601  1.00 86.22           C  
ATOM   1570  HB2 SER A 101     -13.000  -4.509 -12.278  1.00 86.22           H  
ATOM   1571  HB3 SER A 101     -11.730  -5.636 -12.760  1.00 86.22           H  
ATOM   1572  O   SER A 101      -9.344  -5.625 -11.976  1.00 86.22           O  
ATOM   1573  OG  SER A 101     -11.814  -3.870 -13.818  1.00 86.22           O  
ATOM   1574  HG  SER A 101     -12.411  -3.119 -13.781  1.00 86.22           H  
ATOM   1575  N   GLU A 102      -8.664  -3.594 -11.280  1.00 95.05           N  
ATOM   1576  H   GLU A 102      -8.931  -2.723 -10.844  1.00 95.05           H  
ATOM   1577  CA  GLU A 102      -7.240  -3.865 -11.388  1.00 95.05           C  
ATOM   1578  HA  GLU A 102      -7.088  -4.509 -12.253  1.00 95.05           H  
ATOM   1579  C   GLU A 102      -6.730  -4.612 -10.165  1.00 95.05           C  
ATOM   1580  CB  GLU A 102      -6.427  -2.589 -11.628  1.00 95.05           C  
ATOM   1581  HB2 GLU A 102      -5.389  -2.880 -11.790  1.00 95.05           H  
ATOM   1582  HB3 GLU A 102      -6.475  -1.942 -10.752  1.00 95.05           H  
ATOM   1583  O   GLU A 102      -7.104  -4.333  -9.026  1.00 95.05           O  
ATOM   1584  CG  GLU A 102      -6.930  -1.821 -12.852  1.00 95.05           C  
ATOM   1585  HG2 GLU A 102      -7.813  -1.239 -12.591  1.00 95.05           H  
ATOM   1586  HG3 GLU A 102      -7.234  -2.531 -13.622  1.00 95.05           H  
ATOM   1587  CD  GLU A 102      -5.840  -0.909 -13.406  1.00 95.05           C  
ATOM   1588  OE1 GLU A 102      -5.247  -1.334 -14.431  1.00 95.05           O  
ATOM   1589  OE2 GLU A 102      -5.635   0.177 -12.827  1.00 95.05           O  
ATOM   1590  N   TRP A 103      -5.864  -5.582 -10.432  1.00 97.96           N  
ATOM   1591  H   TRP A 103      -5.590  -5.735 -11.392  1.00 97.96           H  
ATOM   1592  CA  TRP A 103      -5.268  -6.442  -9.427  1.00 97.96           C  
ATOM   1593  HA  TRP A 103      -5.998  -6.635  -8.642  1.00 97.96           H  
ATOM   1594  C   TRP A 103      -4.054  -5.760  -8.806  1.00 97.96           C  
ATOM   1595  CB  TRP A 103      -4.909  -7.773 -10.091  1.00 97.96           C  
ATOM   1596  HB2 TRP A 103      -4.222  -7.592 -10.918  1.00 97.96           H  
ATOM   1597  HB3 TRP A 103      -4.384  -8.397  -9.368  1.00 97.96           H  
ATOM   1598  O   TRP A 103      -3.128  -5.361  -9.514  1.00 97.96           O  
ATOM   1599  CG  TRP A 103      -6.093  -8.538 -10.594  1.00 97.96           C  
ATOM   1600  CD1 TRP A 103      -6.522  -8.584 -11.874  1.00 97.96           C  
ATOM   1601  HD1 TRP A 103      -6.054  -8.069 -12.700  1.00 97.96           H  
ATOM   1602  CD2 TRP A 103      -7.049  -9.330  -9.828  1.00 97.96           C  
ATOM   1603  CE2 TRP A 103      -8.030  -9.846 -10.728  1.00 97.96           C  
ATOM   1604  CE3 TRP A 103      -7.196  -9.648  -8.461  1.00 97.96           C  
ATOM   1605  HE3 TRP A 103      -6.493  -9.251  -7.743  1.00 97.96           H  
ATOM   1606  NE1 TRP A 103      -7.653  -9.370 -11.967  1.00 97.96           N  
ATOM   1607  HE1 TRP A 103      -8.137  -9.537 -12.837  1.00 97.96           H  
ATOM   1608  CH2 TRP A 103      -9.217 -10.932  -8.920  1.00 97.96           C  
ATOM   1609  HH2 TRP A 103     -10.059 -11.504  -8.558  1.00 97.96           H  
ATOM   1610  CZ2 TRP A 103      -9.102 -10.636 -10.289  1.00 97.96           C  
ATOM   1611  HZ2 TRP A 103      -9.835 -10.993 -10.997  1.00 97.96           H  
ATOM   1612  CZ3 TRP A 103      -8.256 -10.453  -8.013  1.00 97.96           C  
ATOM   1613  HZ3 TRP A 103      -8.343 -10.675  -6.960  1.00 97.96           H  
ATOM   1614  N   HIS A 104      -4.043  -5.668  -7.481  1.00 98.13           N  
ATOM   1615  H   HIS A 104      -4.858  -5.982  -6.973  1.00 98.13           H  
ATOM   1616  CA  HIS A 104      -2.975  -5.063  -6.697  1.00 98.13           C  
ATOM   1617  HA  HIS A 104      -2.095  -4.926  -7.326  1.00 98.13           H  
ATOM   1618  C   HIS A 104      -2.579  -5.964  -5.533  1.00 98.13           C  
ATOM   1619  CB  HIS A 104      -3.414  -3.683  -6.207  1.00 98.13           C  
ATOM   1620  HB2 HIS A 104      -4.354  -3.783  -5.664  1.00 98.13           H  
ATOM   1621  HB3 HIS A 104      -2.664  -3.277  -5.527  1.00 98.13           H  
ATOM   1622  O   HIS A 104      -3.358  -6.799  -5.073  1.00 98.13           O  
ATOM   1623  CG  HIS A 104      -3.609  -2.712  -7.336  1.00 98.13           C  
ATOM   1624  CD2 HIS A 104      -4.808  -2.338  -7.873  1.00 98.13           C  
ATOM   1625  HD2 HIS A 104      -5.780  -2.693  -7.562  1.00 98.13           H  
ATOM   1626  ND1 HIS A 104      -2.621  -2.084  -8.065  1.00 98.13           N  
ATOM   1627  HD1 HIS A 104      -1.624  -2.172  -7.926  1.00 98.13           H  
ATOM   1628  CE1 HIS A 104      -3.216  -1.344  -9.017  1.00 98.13           C  
ATOM   1629  HE1 HIS A 104      -2.709  -0.734  -9.750  1.00 98.13           H  
ATOM   1630  NE2 HIS A 104      -4.546  -1.448  -8.915  1.00 98.13           N  
ATOM   1631  N   ARG A 105      -1.353  -5.788  -5.042  1.00 98.20           N  
ATOM   1632  H   ARG A 105      -0.781  -5.037  -5.402  1.00 98.20           H  
ATOM   1633  CA  ARG A 105      -0.883  -6.495  -3.855  1.00 98.20           C  
ATOM   1634  HA  ARG A 105      -1.135  -7.551  -3.943  1.00 98.20           H  
ATOM   1635  C   ARG A 105      -1.587  -5.956  -2.624  1.00 98.20           C  
ATOM   1636  CB  ARG A 105       0.628  -6.348  -3.714  1.00 98.20           C  
ATOM   1637  HB2 ARG A 105       0.880  -5.288  -3.669  1.00 98.20           H  
ATOM   1638  HB3 ARG A 105       0.959  -6.811  -2.784  1.00 98.20           H  
ATOM   1639  O   ARG A 105      -1.727  -4.744  -2.451  1.00 98.20           O  
ATOM   1640  CG  ARG A 105       1.332  -7.004  -4.902  1.00 98.20           C  
ATOM   1641  HG2 ARG A 105       0.971  -8.025  -5.028  1.00 98.20           H  
ATOM   1642  HG3 ARG A 105       1.127  -6.439  -5.811  1.00 98.20           H  
ATOM   1643  CD  ARG A 105       2.833  -7.044  -4.695  1.00 98.20           C  
ATOM   1644  HD2 ARG A 105       3.258  -7.540  -5.568  1.00 98.20           H  
ATOM   1645  HD3 ARG A 105       3.058  -7.635  -3.807  1.00 98.20           H  
ATOM   1646  NE  ARG A 105       3.414  -5.698  -4.574  1.00 98.20           N  
ATOM   1647  HE  ARG A 105       2.812  -4.889  -4.623  1.00 98.20           H  
ATOM   1648  NH1 ARG A 105       5.528  -6.435  -4.306  1.00 98.20           N  
ATOM   1649 HH11 ARG A 105       6.480  -6.270  -4.012  1.00 98.20           H  
ATOM   1650 HH12 ARG A 105       5.235  -7.369  -4.558  1.00 98.20           H  
ATOM   1651  NH2 ARG A 105       5.128  -4.246  -4.218  1.00 98.20           N  
ATOM   1652 HH21 ARG A 105       4.465  -3.487  -4.149  1.00 98.20           H  
ATOM   1653 HH22 ARG A 105       6.104  -4.077  -4.023  1.00 98.20           H  
ATOM   1654  CZ  ARG A 105       4.684  -5.455  -4.360  1.00 98.20           C  
ATOM   1655  N   ALA A 106      -1.992  -6.870  -1.764  1.00 95.12           N  
ATOM   1656  H   ALA A 106      -1.873  -7.848  -1.985  1.00 95.12           H  
ATOM   1657  CA  ALA A 106      -2.709  -6.570  -0.551  1.00 95.12           C  
ATOM   1658  HA  ALA A 106      -2.438  -5.564  -0.231  1.00 95.12           H  
ATOM   1659  C   ALA A 106      -2.319  -7.537   0.569  1.00 95.12           C  
ATOM   1660  CB  ALA A 106      -4.208  -6.603  -0.873  1.00 95.12           C  
ATOM   1661  HB1 ALA A 106      -4.431  -5.901  -1.676  1.00 95.12           H  
ATOM   1662  HB2 ALA A 106      -4.778  -6.309   0.008  1.00 95.12           H  
ATOM   1663  HB3 ALA A 106      -4.501  -7.606  -1.182  1.00 95.12           H  
ATOM   1664  O   ALA A 106      -1.688  -8.568   0.344  1.00 95.12           O  
ATOM   1665  N   VAL A 107      -2.716  -7.202   1.786  1.00 93.22           N  
ATOM   1666  H   VAL A 107      -3.174  -6.309   1.904  1.00 93.22           H  
ATOM   1667  CA  VAL A 107      -2.636  -8.073   2.958  1.00 93.22           C  
ATOM   1668  HA  VAL A 107      -2.414  -9.091   2.638  1.00 93.22           H  
ATOM   1669  C   VAL A 107      -3.989  -8.093   3.643  1.00 93.22           C  
ATOM   1670  CB  VAL A 107      -1.503  -7.635   3.898  1.00 93.22           C  
ATOM   1671  HB  VAL A 107      -0.576  -7.714   3.330  1.00 93.22           H  
ATOM   1672  O   VAL A 107      -4.626  -7.047   3.784  1.00 93.22           O  
ATOM   1673  CG1 VAL A 107      -1.597  -6.183   4.371  1.00 93.22           C  
ATOM   1674 HG11 VAL A 107      -2.446  -6.063   5.044  1.00 93.22           H  
ATOM   1675 HG12 VAL A 107      -0.683  -5.913   4.899  1.00 93.22           H  
ATOM   1676 HG13 VAL A 107      -1.703  -5.510   3.520  1.00 93.22           H  
ATOM   1677  CG2 VAL A 107      -1.397  -8.555   5.117  1.00 93.22           C  
ATOM   1678 HG21 VAL A 107      -2.311  -8.521   5.710  1.00 93.22           H  
ATOM   1679 HG22 VAL A 107      -0.578  -8.226   5.757  1.00 93.22           H  
ATOM   1680 HG23 VAL A 107      -1.208  -9.579   4.793  1.00 93.22           H  
ATOM   1681  N   VAL A 108      -4.441  -9.276   4.053  1.00 90.44           N  
ATOM   1682  H   VAL A 108      -3.861 -10.094   3.930  1.00 90.44           H  
ATOM   1683  CA  VAL A 108      -5.692  -9.405   4.806  1.00 90.44           C  
ATOM   1684  HA  VAL A 108      -6.448  -8.769   4.345  1.00 90.44           H  
ATOM   1685  C   VAL A 108      -5.485  -8.904   6.227  1.00 90.44           C  
ATOM   1686  CB  VAL A 108      -6.223 -10.845   4.784  1.00 90.44           C  
ATOM   1687  HB  VAL A 108      -5.440 -11.521   5.126  1.00 90.44           H  
ATOM   1688  O   VAL A 108      -4.648  -9.423   6.963  1.00 90.44           O  
ATOM   1689  CG1 VAL A 108      -7.462 -11.027   5.673  1.00 90.44           C  
ATOM   1690 HG11 VAL A 108      -7.203 -10.868   6.719  1.00 90.44           H  
ATOM   1691 HG12 VAL A 108      -7.837 -12.046   5.574  1.00 90.44           H  
ATOM   1692 HG13 VAL A 108      -8.243 -10.323   5.383  1.00 90.44           H  
ATOM   1693  CG2 VAL A 108      -6.625 -11.227   3.357  1.00 90.44           C  
ATOM   1694 HG21 VAL A 108      -7.044 -12.233   3.366  1.00 90.44           H  
ATOM   1695 HG22 VAL A 108      -7.375 -10.536   2.972  1.00 90.44           H  
ATOM   1696 HG23 VAL A 108      -5.746 -11.211   2.713  1.00 90.44           H  
ATOM   1697  N   LEU A 109      -6.282  -7.913   6.622  1.00 87.31           N  
ATOM   1698  H   LEU A 109      -6.957  -7.549   5.965  1.00 87.31           H  
ATOM   1699  CA  LEU A 109      -6.322  -7.408   7.992  1.00 87.31           C  
ATOM   1700  HA  LEU A 109      -5.322  -7.453   8.424  1.00 87.31           H  
ATOM   1701  C   LEU A 109      -7.240  -8.278   8.851  1.00 87.31           C  
ATOM   1702  CB  LEU A 109      -6.813  -5.945   8.014  1.00 87.31           C  
ATOM   1703  HB2 LEU A 109      -6.661  -5.567   9.024  1.00 87.31           H  
ATOM   1704  HB3 LEU A 109      -7.885  -5.925   7.819  1.00 87.31           H  
ATOM   1705  O   LEU A 109      -6.887  -8.666   9.962  1.00 87.31           O  
ATOM   1706  CG  LEU A 109      -6.152  -4.975   7.021  1.00 87.31           C  
ATOM   1707  HG  LEU A 109      -6.520  -5.180   6.016  1.00 87.31           H  
ATOM   1708  CD1 LEU A 109      -6.529  -3.537   7.375  1.00 87.31           C  
ATOM   1709 HD11 LEU A 109      -6.149  -2.855   6.614  1.00 87.31           H  
ATOM   1710 HD12 LEU A 109      -6.104  -3.257   8.339  1.00 87.31           H  
ATOM   1711 HD13 LEU A 109      -7.613  -3.439   7.422  1.00 87.31           H  
ATOM   1712  CD2 LEU A 109      -4.642  -5.106   7.019  1.00 87.31           C  
ATOM   1713 HD21 LEU A 109      -4.194  -4.166   6.697  1.00 87.31           H  
ATOM   1714 HD22 LEU A 109      -4.349  -5.901   6.333  1.00 87.31           H  
ATOM   1715 HD23 LEU A 109      -4.306  -5.365   8.023  1.00 87.31           H  
ATOM   1716  N   GLU A 110      -8.428  -8.572   8.322  1.00 83.77           N  
ATOM   1717  H   GLU A 110      -8.646  -8.206   7.406  1.00 83.77           H  
ATOM   1718  CA  GLU A 110      -9.473  -9.347   8.989  1.00 83.77           C  
ATOM   1719  HA  GLU A 110      -9.007 -10.216   9.454  1.00 83.77           H  
ATOM   1720  C   GLU A 110     -10.517  -9.855   7.985  1.00 83.77           C  
ATOM   1721  CB  GLU A 110     -10.140  -8.519  10.107  1.00 83.77           C  
ATOM   1722  HB2 GLU A 110     -10.907  -9.129  10.583  1.00 83.77           H  
ATOM   1723  HB3 GLU A 110      -9.380  -8.299  10.857  1.00 83.77           H  
ATOM   1724  O   GLU A 110     -10.737  -9.258   6.928  1.00 83.77           O  
ATOM   1725  CG  GLU A 110     -10.773  -7.196   9.637  1.00 83.77           C  
ATOM   1726  HG2 GLU A 110     -11.620  -7.410   8.985  1.00 83.77           H  
ATOM   1727  HG3 GLU A 110     -10.021  -6.649   9.069  1.00 83.77           H  
ATOM   1728  CD  GLU A 110     -11.214  -6.274  10.783  1.00 83.77           C  
ATOM   1729  OE1 GLU A 110     -11.588  -5.116  10.467  1.00 83.77           O  
ATOM   1730  OE2 GLU A 110     -11.073  -6.682  11.959  1.00 83.77           O  
ATOM   1731  N   GLN A 111     -11.178 -10.962   8.325  1.00 80.22           N  
ATOM   1732  H   GLN A 111     -11.004 -11.361   9.236  1.00 80.22           H  
ATOM   1733  CA  GLN A 111     -12.359 -11.444   7.608  1.00 80.22           C  
ATOM   1734  HA  GLN A 111     -12.363 -11.056   6.590  1.00 80.22           H  
ATOM   1735  C   GLN A 111     -13.610 -10.940   8.316  1.00 80.22           C  
ATOM   1736  CB  GLN A 111     -12.371 -12.971   7.525  1.00 80.22           C  
ATOM   1737  HB2 GLN A 111     -13.321 -13.288   7.094  1.00 80.22           H  
ATOM   1738  HB3 GLN A 111     -12.290 -13.389   8.529  1.00 80.22           H  
ATOM   1739  O   GLN A 111     -13.784 -11.145   9.520  1.00 80.22           O  
ATOM   1740  CG  GLN A 111     -11.231 -13.507   6.652  1.00 80.22           C  
ATOM   1741  HG2 GLN A 111     -11.337 -13.127   5.636  1.00 80.22           H  
ATOM   1742  HG3 GLN A 111     -10.275 -13.165   7.047  1.00 80.22           H  
ATOM   1743  CD  GLN A 111     -11.216 -15.029   6.614  1.00 80.22           C  
ATOM   1744  NE2 GLN A 111     -10.119 -15.632   6.213  1.00 80.22           N  
ATOM   1745 HE21 GLN A 111      -9.316 -15.128   5.864  1.00 80.22           H  
ATOM   1746 HE22 GLN A 111     -10.152 -16.641   6.165  1.00 80.22           H  
ATOM   1747  OE1 GLN A 111     -12.169 -15.714   6.953  1.00 80.22           O  
ATOM   1748  N   ILE A 112     -14.490 -10.291   7.565  1.00 74.94           N  
ATOM   1749  H   ILE A 112     -14.382 -10.293   6.561  1.00 74.94           H  
ATOM   1750  CA  ILE A 112     -15.689  -9.671   8.118  1.00 74.94           C  
ATOM   1751  HA  ILE A 112     -15.460  -9.282   9.110  1.00 74.94           H  
ATOM   1752  C   ILE A 112     -16.764 -10.748   8.257  1.00 74.94           C  
ATOM   1753  CB  ILE A 112     -16.114  -8.484   7.238  1.00 74.94           C  
ATOM   1754  HB  ILE A 112     -16.265  -8.861   6.226  1.00 74.94           H  
ATOM   1755  O   ILE A 112     -16.944 -11.567   7.363  1.00 74.94           O  
ATOM   1756  CG1 ILE A 112     -15.001  -7.416   7.198  1.00 74.94           C  
ATOM   1757 HG12 ILE A 112     -14.029  -7.876   7.019  1.00 74.94           H  
ATOM   1758 HG13 ILE A 112     -14.954  -6.896   8.155  1.00 74.94           H  
ATOM   1759  CG2 ILE A 112     -17.433  -7.874   7.743  1.00 74.94           C  
ATOM   1760 HG21 ILE A 112     -18.249  -8.570   7.547  1.00 74.94           H  
ATOM   1761 HG22 ILE A 112     -17.673  -6.957   7.205  1.00 74.94           H  
ATOM   1762 HG23 ILE A 112     -17.366  -7.642   8.806  1.00 74.94           H  
ATOM   1763  CD1 ILE A 112     -15.214  -6.399   6.082  1.00 74.94           C  
ATOM   1764 HD11 ILE A 112     -15.274  -6.903   5.118  1.00 74.94           H  
ATOM   1765 HD12 ILE A 112     -16.123  -5.823   6.258  1.00 74.94           H  
ATOM   1766 HD13 ILE A 112     -14.361  -5.720   6.074  1.00 74.94           H  
ATOM   1767  N   LEU A 113     -17.474 -10.759   9.389  1.00 69.96           N  
ATOM   1768  H   LEU A 113     -17.281 -10.027  10.058  1.00 69.96           H  
ATOM   1769  CA  LEU A 113     -18.406 -11.830   9.790  1.00 69.96           C  
ATOM   1770  HA  LEU A 113     -18.777 -11.560  10.780  1.00 69.96           H  
ATOM   1771  C   LEU A 113     -17.746 -13.210  10.001  1.00 69.96           C  
ATOM   1772  CB  LEU A 113     -19.635 -11.892   8.854  1.00 69.96           C  
ATOM   1773  HB2 LEU A 113     -20.324 -12.646   9.233  1.00 69.96           H  
ATOM   1774  HB3 LEU A 113     -19.308 -12.231   7.870  1.00 69.96           H  
ATOM   1775  O   LEU A 113     -18.442 -14.219  10.104  1.00 69.96           O  
ATOM   1776  CG  LEU A 113     -20.410 -10.575   8.692  1.00 69.96           C  
ATOM   1777  HG  LEU A 113     -19.733  -9.779   8.379  1.00 69.96           H  
ATOM   1778  CD1 LEU A 113     -21.474 -10.727   7.607  1.00 69.96           C  
ATOM   1779 HD11 LEU A 113     -20.997 -11.014   6.670  1.00 69.96           H  
ATOM   1780 HD12 LEU A 113     -22.196 -11.490   7.896  1.00 69.96           H  
ATOM   1781 HD13 LEU A 113     -21.985  -9.776   7.460  1.00 69.96           H  
ATOM   1782  CD2 LEU A 113     -21.086 -10.142   9.994  1.00 69.96           C  
ATOM   1783 HD21 LEU A 113     -21.748 -10.930  10.353  1.00 69.96           H  
ATOM   1784 HD22 LEU A 113     -20.332  -9.925  10.751  1.00 69.96           H  
ATOM   1785 HD23 LEU A 113     -21.663  -9.234   9.820  1.00 69.96           H  
ATOM   1786  N   GLY A 114     -16.419 -13.249  10.145  1.00 59.42           N  
ATOM   1787  H   GLY A 114     -15.895 -12.404   9.971  1.00 59.42           H  
ATOM   1788  CA  GLY A 114     -15.666 -14.455  10.484  1.00 59.42           C  
ATOM   1789  HA2 GLY A 114     -16.192 -14.981  11.280  1.00 59.42           H  
ATOM   1790  HA3 GLY A 114     -14.686 -14.159  10.857  1.00 59.42           H  
ATOM   1791  C   GLY A 114     -15.456 -15.428   9.314  1.00 59.42           C  
ATOM   1792  O   GLY A 114     -15.722 -15.092   8.157  1.00 59.42           O  
ATOM   1793  N   PRO A 115     -14.953 -16.645   9.602  1.00 58.03           N  
ATOM   1794  CA  PRO A 115     -14.680 -17.655   8.584  1.00 58.03           C  
ATOM   1795  HA  PRO A 115     -13.947 -17.253   7.885  1.00 58.03           H  
ATOM   1796  C   PRO A 115     -15.958 -18.035   7.830  1.00 58.03           C  
ATOM   1797  CB  PRO A 115     -14.062 -18.849   9.326  1.00 58.03           C  
ATOM   1798  HB2 PRO A 115     -14.823 -19.592   9.564  1.00 58.03           H  
ATOM   1799  HB3 PRO A 115     -13.259 -19.306   8.747  1.00 58.03           H  
ATOM   1800  O   PRO A 115     -16.892 -18.583   8.413  1.00 58.03           O  
ATOM   1801  CG  PRO A 115     -13.540 -18.243  10.627  1.00 58.03           C  
ATOM   1802  HG2 PRO A 115     -12.548 -17.822  10.460  1.00 58.03           H  
ATOM   1803  HG3 PRO A 115     -13.516 -18.974  11.436  1.00 58.03           H  
ATOM   1804  CD  PRO A 115     -14.529 -17.117  10.909  1.00 58.03           C  
ATOM   1805  HD2 PRO A 115     -14.042 -16.334  11.490  1.00 58.03           H  
ATOM   1806  HD3 PRO A 115     -15.393 -17.508  11.448  1.00 58.03           H  
ATOM   1807  N   GLY A 116     -15.996 -17.744   6.529  1.00 60.47           N  
ATOM   1808  H   GLY A 116     -15.214 -17.236   6.141  1.00 60.47           H  
ATOM   1809  CA  GLY A 116     -17.176 -17.944   5.679  1.00 60.47           C  
ATOM   1810  HA2 GLY A 116     -16.854 -18.375   4.731  1.00 60.47           H  
ATOM   1811  HA3 GLY A 116     -17.865 -18.644   6.152  1.00 60.47           H  
ATOM   1812  C   GLY A 116     -17.956 -16.665   5.364  1.00 60.47           C  
ATOM   1813  O   GLY A 116     -18.887 -16.709   4.560  1.00 60.47           O  
ATOM   1814  N   GLY A 117     -17.559 -15.524   5.934  1.00 63.24           N  
ATOM   1815  H   GLY A 117     -16.826 -15.541   6.629  1.00 63.24           H  
ATOM   1816  CA  GLY A 117     -17.989 -14.219   5.453  1.00 63.24           C  
ATOM   1817  HA2 GLY A 117     -17.498 -13.444   6.041  1.00 63.24           H  
ATOM   1818  HA3 GLY A 117     -19.068 -14.126   5.578  1.00 63.24           H  
ATOM   1819  C   GLY A 117     -17.614 -14.015   3.983  1.00 63.24           C  
ATOM   1820  O   GLY A 117     -16.558 -14.443   3.518  1.00 63.24           O  
ATOM   1821  N   GLY A 118     -18.498 -13.362   3.228  1.00 84.05           N  
ATOM   1822  H   GLY A 118     -19.353 -13.046   3.663  1.00 84.05           H  
ATOM   1823  CA  GLY A 118     -18.279 -13.073   1.809  1.00 84.05           C  
ATOM   1824  HA2 GLY A 118     -17.878 -13.961   1.321  1.00 84.05           H  
ATOM   1825  HA3 GLY A 118     -19.234 -12.825   1.346  1.00 84.05           H  
ATOM   1826  C   GLY A 118     -17.314 -11.914   1.550  1.00 84.05           C  
ATOM   1827  O   GLY A 118     -17.070 -11.603   0.385  1.00 84.05           O  
ATOM   1828  N   THR A 119     -16.780 -11.276   2.599  1.00 89.38           N  
ATOM   1829  H   THR A 119     -16.989 -11.611   3.529  1.00 89.38           H  
ATOM   1830  CA  THR A 119     -15.967 -10.053   2.538  1.00 89.38           C  
ATOM   1831  HA  THR A 119     -15.570  -9.950   1.528  1.00 89.38           H  
ATOM   1832  C   THR A 119     -14.761 -10.104   3.483  1.00 89.38           C  
ATOM   1833  CB  THR A 119     -16.811  -8.799   2.841  1.00 89.38           C  
ATOM   1834  HB  THR A 119     -16.152  -7.933   2.897  1.00 89.38           H  
ATOM   1835  O   THR A 119     -14.799 -10.706   4.556  1.00 89.38           O  
ATOM   1836  CG2 THR A 119     -17.878  -8.533   1.779  1.00 89.38           C  
ATOM   1837 HG21 THR A 119     -18.601  -9.348   1.749  1.00 89.38           H  
ATOM   1838 HG22 THR A 119     -18.397  -7.604   2.014  1.00 89.38           H  
ATOM   1839 HG23 THR A 119     -17.405  -8.428   0.803  1.00 89.38           H  
ATOM   1840  OG1 THR A 119     -17.509  -8.932   4.055  1.00 89.38           O  
ATOM   1841  HG1 THR A 119     -17.689  -8.047   4.381  1.00 89.38           H  
ATOM   1842  N   ALA A 120     -13.671  -9.452   3.086  1.00 89.08           N  
ATOM   1843  H   ALA A 120     -13.687  -8.978   2.195  1.00 89.08           H  
ATOM   1844  CA  ALA A 120     -12.471  -9.279   3.894  1.00 89.08           C  
ATOM   1845  HA  ALA A 120     -12.693  -9.506   4.937  1.00 89.08           H  
ATOM   1846  C   ALA A 120     -11.995  -7.831   3.822  1.00 89.08           C  
ATOM   1847  CB  ALA A 120     -11.381 -10.236   3.408  1.00 89.08           C  
ATOM   1848  HB1 ALA A 120     -10.520 -10.181   4.075  1.00 89.08           H  
ATOM   1849  HB2 ALA A 120     -11.074  -9.932   2.407  1.00 89.08           H  
ATOM   1850  HB3 ALA A 120     -11.758 -11.259   3.391  1.00 89.08           H  
ATOM   1851  O   ALA A 120     -12.130  -7.170   2.792  1.00 89.08           O  
ATOM   1852  N   ARG A 121     -11.402  -7.354   4.910  1.00 89.24           N  
ATOM   1853  H   ARG A 121     -11.275  -7.975   5.697  1.00 89.24           H  
ATOM   1854  CA  ARG A 121     -10.752  -6.052   4.966  1.00 89.24           C  
ATOM   1855  HA  ARG A 121     -11.205  -5.386   4.231  1.00 89.24           H  
ATOM   1856  C   ARG A 121      -9.280  -6.224   4.631  1.00 89.24           C  
ATOM   1857  CB  ARG A 121     -10.977  -5.469   6.353  1.00 89.24           C  
ATOM   1858  HB2 ARG A 121     -10.363  -6.027   7.061  1.00 89.24           H  
ATOM   1859  HB3 ARG A 121     -12.024  -5.589   6.629  1.00 89.24           H  
ATOM   1860  O   ARG A 121      -8.594  -7.041   5.250  1.00 89.24           O  
ATOM   1861  CG  ARG A 121     -10.621  -3.988   6.422  1.00 89.24           C  
ATOM   1862  HG2 ARG A 121      -9.574  -3.843   6.157  1.00 89.24           H  
ATOM   1863  HG3 ARG A 121     -11.262  -3.422   5.746  1.00 89.24           H  
ATOM   1864  CD  ARG A 121     -10.863  -3.548   7.861  1.00 89.24           C  
ATOM   1865  HD2 ARG A 121     -10.200  -4.111   8.518  1.00 89.24           H  
ATOM   1866  HD3 ARG A 121     -11.892  -3.782   8.133  1.00 89.24           H  
ATOM   1867  NE  ARG A 121     -10.631  -2.115   8.057  1.00 89.24           N  
ATOM   1868  HE  ARG A 121     -10.424  -1.549   7.246  1.00 89.24           H  
ATOM   1869  NH1 ARG A 121     -11.207  -2.134  10.279  1.00 89.24           N  
ATOM   1870 HH11 ARG A 121     -11.357  -3.132  10.255  1.00 89.24           H  
ATOM   1871 HH12 ARG A 121     -11.413  -1.644  11.138  1.00 89.24           H  
ATOM   1872  NH2 ARG A 121     -10.731  -0.206   9.264  1.00 89.24           N  
ATOM   1873 HH21 ARG A 121     -10.889   0.260  10.147  1.00 89.24           H  
ATOM   1874 HH22 ARG A 121     -10.445   0.336   8.462  1.00 89.24           H  
ATOM   1875  CZ  ARG A 121     -10.849  -1.496   9.198  1.00 89.24           C  
ATOM   1876  N   VAL A 122      -8.796  -5.467   3.656  1.00 91.01           N  
ATOM   1877  H   VAL A 122      -9.417  -4.816   3.198  1.00 91.01           H  
ATOM   1878  CA  VAL A 122      -7.430  -5.579   3.144  1.00 91.01           C  
ATOM   1879  HA  VAL A 122      -6.857  -6.206   3.827  1.00 91.01           H  
ATOM   1880  C   VAL A 122      -6.739  -4.225   3.110  1.00 91.01           C  
ATOM   1881  CB  VAL A 122      -7.380  -6.259   1.761  1.00 91.01           C  
ATOM   1882  HB  VAL A 122      -6.329  -6.391   1.508  1.00 91.01           H  
ATOM   1883  O   VAL A 122      -7.368  -3.214   2.806  1.00 91.01           O  
ATOM   1884  CG1 VAL A 122      -8.018  -7.652   1.787  1.00 91.01           C  
ATOM   1885 HG11 VAL A 122      -7.600  -8.231   2.611  1.00 91.01           H  
ATOM   1886 HG12 VAL A 122      -7.794  -8.167   0.853  1.00 91.01           H  
ATOM   1887 HG13 VAL A 122      -9.098  -7.579   1.912  1.00 91.01           H  
ATOM   1888  CG2 VAL A 122      -8.046  -5.452   0.639  1.00 91.01           C  
ATOM   1889 HG21 VAL A 122      -7.980  -6.001  -0.301  1.00 91.01           H  
ATOM   1890 HG22 VAL A 122      -9.094  -5.270   0.873  1.00 91.01           H  
ATOM   1891 HG23 VAL A 122      -7.538  -4.497   0.508  1.00 91.01           H  
ATOM   1892  N   LEU A 123      -5.438  -4.215   3.386  1.00 91.46           N  
ATOM   1893  H   LEU A 123      -5.005  -5.092   3.638  1.00 91.46           H  
ATOM   1894  CA  LEU A 123      -4.558  -3.084   3.100  1.00 91.46           C  
ATOM   1895  HA  LEU A 123      -5.135  -2.160   3.057  1.00 91.46           H  
ATOM   1896  C   LEU A 123      -3.906  -3.312   1.739  1.00 91.46           C  
ATOM   1897  CB  LEU A 123      -3.526  -2.950   4.233  1.00 91.46           C  
ATOM   1898  HB2 LEU A 123      -3.229  -3.953   4.540  1.00 91.46           H  
ATOM   1899  HB3 LEU A 123      -4.011  -2.475   5.087  1.00 91.46           H  
ATOM   1900  O   LEU A 123      -3.225  -4.320   1.548  1.00 91.46           O  
ATOM   1901  CG  LEU A 123      -2.245  -2.177   3.875  1.00 91.46           C  
ATOM   1902  HG  LEU A 123      -1.775  -2.644   3.009  1.00 91.46           H  
ATOM   1903  CD1 LEU A 123      -2.466  -0.701   3.548  1.00 91.46           C  
ATOM   1904 HD11 LEU A 123      -2.427  -0.114   4.466  1.00 91.46           H  
ATOM   1905 HD12 LEU A 123      -3.424  -0.545   3.052  1.00 91.46           H  
ATOM   1906 HD13 LEU A 123      -1.672  -0.353   2.888  1.00 91.46           H  
ATOM   1907  CD2 LEU A 123      -1.241  -2.283   5.017  1.00 91.46           C  
ATOM   1908 HD21 LEU A 123      -1.652  -1.819   5.913  1.00 91.46           H  
ATOM   1909 HD22 LEU A 123      -0.317  -1.783   4.725  1.00 91.46           H  
ATOM   1910 HD23 LEU A 123      -1.023  -3.331   5.225  1.00 91.46           H  
ATOM   1911  N   PHE A 124      -4.053  -2.365   0.819  1.00 93.35           N  
ATOM   1912  H   PHE A 124      -4.609  -1.551   1.039  1.00 93.35           H  
ATOM   1913  CA  PHE A 124      -3.319  -2.373  -0.443  1.00 93.35           C  
ATOM   1914  HA  PHE A 124      -3.261  -3.393  -0.821  1.00 93.35           H  
ATOM   1915  C   PHE A 124      -1.900  -1.865  -0.207  1.00 93.35           C  
ATOM   1916  CB  PHE A 124      -4.067  -1.538  -1.479  1.00 93.35           C  
ATOM   1917  HB2 PHE A 124      -4.280  -0.551  -1.068  1.00 93.35           H  
ATOM   1918  HB3 PHE A 124      -3.426  -1.408  -2.351  1.00 93.35           H  
ATOM   1919  O   PHE A 124      -1.671  -0.674  -0.016  1.00 93.35           O  
ATOM   1920  CG  PHE A 124      -5.353  -2.194  -1.919  1.00 93.35           C  
ATOM   1921  CD1 PHE A 124      -5.338  -3.138  -2.962  1.00 93.35           C  
ATOM   1922  HD1 PHE A 124      -4.404  -3.384  -3.445  1.00 93.35           H  
ATOM   1923  CD2 PHE A 124      -6.556  -1.901  -1.256  1.00 93.35           C  
ATOM   1924  HD2 PHE A 124      -6.571  -1.185  -0.447  1.00 93.35           H  
ATOM   1925  CE1 PHE A 124      -6.528  -3.768  -3.362  1.00 93.35           C  
ATOM   1926  HE1 PHE A 124      -6.519  -4.479  -4.174  1.00 93.35           H  
ATOM   1927  CE2 PHE A 124      -7.740  -2.546  -1.644  1.00 93.35           C  
ATOM   1928  HE2 PHE A 124      -8.660  -2.325  -1.125  1.00 93.35           H  
ATOM   1929  CZ  PHE A 124      -7.729  -3.479  -2.693  1.00 93.35           C  
ATOM   1930  HZ  PHE A 124      -8.644  -3.977  -2.980  1.00 93.35           H  
ATOM   1931  N   VAL A 125      -0.917  -2.764  -0.209  1.00 93.64           N  
ATOM   1932  H   VAL A 125      -1.151  -3.722  -0.428  1.00 93.64           H  
ATOM   1933  CA  VAL A 125       0.442  -2.457   0.277  1.00 93.64           C  
ATOM   1934  HA  VAL A 125       0.342  -1.992   1.257  1.00 93.64           H  
ATOM   1935  C   VAL A 125       1.188  -1.444  -0.597  1.00 93.64           C  
ATOM   1936  CB  VAL A 125       1.275  -3.735   0.474  1.00 93.64           C  
ATOM   1937  HB  VAL A 125       2.243  -3.447   0.884  1.00 93.64           H  
ATOM   1938  O   VAL A 125       2.067  -0.741  -0.098  1.00 93.64           O  
ATOM   1939  CG1 VAL A 125       0.588  -4.665   1.484  1.00 93.64           C  
ATOM   1940 HG11 VAL A 125      -0.355  -5.043   1.088  1.00 93.64           H  
ATOM   1941 HG12 VAL A 125       1.235  -5.514   1.705  1.00 93.64           H  
ATOM   1942 HG13 VAL A 125       0.390  -4.123   2.409  1.00 93.64           H  
ATOM   1943  CG2 VAL A 125       1.518  -4.504  -0.829  1.00 93.64           C  
ATOM   1944 HG21 VAL A 125       2.069  -3.886  -1.538  1.00 93.64           H  
ATOM   1945 HG22 VAL A 125       2.109  -5.397  -0.624  1.00 93.64           H  
ATOM   1946 HG23 VAL A 125       0.566  -4.803  -1.268  1.00 93.64           H  
ATOM   1947  N   ASP A 126       0.786  -1.326  -1.865  1.00 95.59           N  
ATOM   1948  H   ASP A 126       0.073  -1.966  -2.183  1.00 95.59           H  
ATOM   1949  CA  ASP A 126       1.342  -0.385  -2.842  1.00 95.59           C  
ATOM   1950  HA  ASP A 126       2.355  -0.116  -2.541  1.00 95.59           H  
ATOM   1951  C   ASP A 126       0.564   0.930  -2.958  1.00 95.59           C  
ATOM   1952  CB  ASP A 126       1.426  -1.066  -4.212  1.00 95.59           C  
ATOM   1953  HB2 ASP A 126       0.435  -1.410  -4.505  1.00 95.59           H  
ATOM   1954  HB3 ASP A 126       1.767  -0.345  -4.956  1.00 95.59           H  
ATOM   1955  O   ASP A 126       1.091   1.868  -3.537  1.00 95.59           O  
ATOM   1956  CG  ASP A 126       2.401  -2.237  -4.201  1.00 95.59           C  
ATOM   1957  OD1 ASP A 126       3.534  -2.079  -3.691  1.00 95.59           O  
ATOM   1958  OD2 ASP A 126       2.036  -3.320  -4.709  1.00 95.59           O  
ATOM   1959  N   HIS A 127      -0.641   1.028  -2.388  1.00 92.82           N  
ATOM   1960  H   HIS A 127      -0.997   0.228  -1.885  1.00 92.82           H  
ATOM   1961  CA  HIS A 127      -1.468   2.249  -2.419  1.00 92.82           C  
ATOM   1962  HA  HIS A 127      -1.001   3.010  -3.044  1.00 92.82           H  
ATOM   1963  C   HIS A 127      -1.652   2.879  -1.037  1.00 92.82           C  
ATOM   1964  CB  HIS A 127      -2.826   1.921  -3.041  1.00 92.82           C  
ATOM   1965  HB2 HIS A 127      -3.289   1.109  -2.481  1.00 92.82           H  
ATOM   1966  HB3 HIS A 127      -3.468   2.798  -2.963  1.00 92.82           H  
ATOM   1967  O   HIS A 127      -1.900   4.069  -0.922  1.00 92.82           O  
ATOM   1968  CG  HIS A 127      -2.754   1.536  -4.493  1.00 92.82           C  
ATOM   1969  CD2 HIS A 127      -2.806   0.266  -4.987  1.00 92.82           C  
ATOM   1970  HD2 HIS A 127      -2.901  -0.640  -4.406  1.00 92.82           H  
ATOM   1971  ND1 HIS A 127      -2.732   2.435  -5.557  1.00 92.82           N  
ATOM   1972  CE1 HIS A 127      -2.793   1.693  -6.668  1.00 92.82           C  
ATOM   1973  HE1 HIS A 127      -2.849   2.097  -7.668  1.00 92.82           H  
ATOM   1974  NE2 HIS A 127      -2.847   0.389  -6.356  1.00 92.82           N  
ATOM   1975  HE2 HIS A 127      -3.064  -0.347  -7.013  1.00 92.82           H  
ATOM   1976  N   GLY A 128      -1.495   2.096   0.029  1.00 90.62           N  
ATOM   1977  H   GLY A 128      -1.375   1.105  -0.124  1.00 90.62           H  
ATOM   1978  CA  GLY A 128      -1.615   2.558   1.408  1.00 90.62           C  
ATOM   1979  HA2 GLY A 128      -1.224   3.574   1.467  1.00 90.62           H  
ATOM   1980  HA3 GLY A 128      -1.022   1.921   2.064  1.00 90.62           H  
ATOM   1981  C   GLY A 128      -3.041   2.605   1.948  1.00 90.62           C  
ATOM   1982  O   GLY A 128      -3.205   2.686   3.157  1.00 90.62           O  
ATOM   1983  N   ASN A 129      -4.066   2.488   1.106  1.00 88.73           N  
ATOM   1984  H   ASN A 129      -3.887   2.445   0.113  1.00 88.73           H  
ATOM   1985  CA  ASN A 129      -5.459   2.526   1.540  1.00 88.73           C  
ATOM   1986  HA  ASN A 129      -5.531   3.225   2.373  1.00 88.73           H  
ATOM   1987  C   ASN A 129      -5.959   1.155   2.033  1.00 88.73           C  
ATOM   1988  CB  ASN A 129      -6.317   3.103   0.404  1.00 88.73           C  
ATOM   1989  HB2 ASN A 129      -5.870   4.028   0.039  1.00 88.73           H  
ATOM   1990  HB3 ASN A 129      -7.303   3.356   0.794  1.00 88.73           H  
ATOM   1991  O   ASN A 129      -5.515   0.096   1.574  1.00 88.73           O  
ATOM   1992  CG  ASN A 129      -6.457   2.148  -0.762  1.00 88.73           C  
ATOM   1993  ND2 ASN A 129      -7.627   1.589  -0.966  1.00 88.73           N  
ATOM   1994 HD21 ASN A 129      -8.408   1.820  -0.369  1.00 88.73           H  
ATOM   1995 HD22 ASN A 129      -7.688   0.955  -1.749  1.00 88.73           H  
ATOM   1996  OD1 ASN A 129      -5.514   1.852  -1.475  1.00 88.73           O  
ATOM   1997  N   VAL A 130      -6.937   1.182   2.942  1.00 88.77           N  
ATOM   1998  H   VAL A 130      -7.254   2.086   3.262  1.00 88.77           H  
ATOM   1999  CA  VAL A 130      -7.733   0.006   3.332  1.00 88.77           C  
ATOM   2000  HA  VAL A 130      -7.151  -0.891   3.123  1.00 88.77           H  
ATOM   2001  C   VAL A 130      -9.015  -0.037   2.521  1.00 88.77           C  
ATOM   2002  CB  VAL A 130      -8.104  -0.001   4.827  1.00 88.77           C  
ATOM   2003  HB  VAL A 130      -8.755   0.843   5.054  1.00 88.77           H  
ATOM   2004  O   VAL A 130      -9.631   1.001   2.291  1.00 88.77           O  
ATOM   2005  CG1 VAL A 130      -8.799  -1.289   5.272  1.00 88.77           C  
ATOM   2006 HG11 VAL A 130      -9.798  -1.351   4.840  1.00 88.77           H  
ATOM   2007 HG12 VAL A 130      -8.208  -2.153   4.968  1.00 88.77           H  
ATOM   2008 HG13 VAL A 130      -8.880  -1.294   6.359  1.00 88.77           H  
ATOM   2009  CG2 VAL A 130      -6.861   0.109   5.676  1.00 88.77           C  
ATOM   2010 HG21 VAL A 130      -6.503   1.135   5.592  1.00 88.77           H  
ATOM   2011 HG22 VAL A 130      -6.127  -0.607   5.304  1.00 88.77           H  
ATOM   2012 HG23 VAL A 130      -7.067  -0.080   6.729  1.00 88.77           H  
ATOM   2013  N   ALA A 131      -9.468  -1.232   2.153  1.00 88.64           N  
ATOM   2014  H   ALA A 131      -8.911  -2.050   2.352  1.00 88.64           H  
ATOM   2015  CA  ALA A 131     -10.840  -1.421   1.700  1.00 88.64           C  
ATOM   2016  HA  ALA A 131     -11.457  -0.626   2.120  1.00 88.64           H  
ATOM   2017  C   ALA A 131     -11.420  -2.746   2.188  1.00 88.64           C  
ATOM   2018  CB  ALA A 131     -10.918  -1.317   0.174  1.00 88.64           C  
ATOM   2019  HB1 ALA A 131     -10.576  -2.251  -0.272  1.00 88.64           H  
ATOM   2020  HB2 ALA A 131     -11.955  -1.163  -0.126  1.00 88.64           H  
ATOM   2021  HB3 ALA A 131     -10.320  -0.479  -0.185  1.00 88.64           H  
ATOM   2022  O   ALA A 131     -10.699  -3.708   2.456  1.00 88.64           O  
ATOM   2023  N   GLU A 132     -12.744  -2.801   2.248  1.00 88.70           N  
ATOM   2024  H   GLU A 132     -13.278  -1.979   2.005  1.00 88.70           H  
ATOM   2025  CA  GLU A 132     -13.476  -4.057   2.313  1.00 88.70           C  
ATOM   2026  HA  GLU A 132     -12.882  -4.803   2.840  1.00 88.70           H  
ATOM   2027  C   GLU A 132     -13.730  -4.546   0.889  1.00 88.70           C  
ATOM   2028  CB  GLU A 132     -14.790  -3.894   3.077  1.00 88.70           C  
ATOM   2029  HB2 GLU A 132     -15.248  -4.880   3.158  1.00 88.70           H  
ATOM   2030  HB3 GLU A 132     -15.458  -3.241   2.515  1.00 88.70           H  
ATOM   2031  O   GLU A 132     -14.246  -3.810   0.047  1.00 88.70           O  
ATOM   2032  CG  GLU A 132     -14.580  -3.310   4.481  1.00 88.70           C  
ATOM   2033  HG2 GLU A 132     -14.251  -2.275   4.389  1.00 88.70           H  
ATOM   2034  HG3 GLU A 132     -13.786  -3.865   4.979  1.00 88.70           H  
ATOM   2035  CD  GLU A 132     -15.858  -3.345   5.331  1.00 88.70           C  
ATOM   2036  OE1 GLU A 132     -15.741  -3.006   6.527  1.00 88.70           O  
ATOM   2037  OE2 GLU A 132     -16.923  -3.741   4.800  1.00 88.70           O  
ATOM   2038  N   VAL A 133     -13.354  -5.788   0.604  1.00 92.84           N  
ATOM   2039  H   VAL A 133     -12.924  -6.340   1.333  1.00 92.84           H  
ATOM   2040  CA  VAL A 133     -13.508  -6.404  -0.715  1.00 92.84           C  
ATOM   2041  HA  VAL A 133     -14.161  -5.771  -1.315  1.00 92.84           H  
ATOM   2042  C   VAL A 133     -14.185  -7.763  -0.577  1.00 92.84           C  
ATOM   2043  CB  VAL A 133     -12.166  -6.511  -1.468  1.00 92.84           C  
ATOM   2044  HB  VAL A 133     -12.356  -6.961  -2.442  1.00 92.84           H  
ATOM   2045  O   VAL A 133     -13.995  -8.448   0.433  1.00 92.84           O  
ATOM   2046  CG1 VAL A 133     -11.555  -5.126  -1.713  1.00 92.84           C  
ATOM   2047 HG11 VAL A 133     -12.288  -4.478  -2.193  1.00 92.84           H  
ATOM   2048 HG12 VAL A 133     -11.244  -4.676  -0.770  1.00 92.84           H  
ATOM   2049 HG13 VAL A 133     -10.687  -5.218  -2.366  1.00 92.84           H  
ATOM   2050  CG2 VAL A 133     -11.132  -7.379  -0.746  1.00 92.84           C  
ATOM   2051 HG21 VAL A 133     -11.497  -8.402  -0.656  1.00 92.84           H  
ATOM   2052 HG22 VAL A 133     -10.205  -7.384  -1.319  1.00 92.84           H  
ATOM   2053 HG23 VAL A 133     -10.930  -6.980   0.248  1.00 92.84           H  
ATOM   2054  N   PRO A 134     -14.988  -8.194  -1.562  1.00 92.74           N  
ATOM   2055  CA  PRO A 134     -15.549  -9.531  -1.530  1.00 92.74           C  
ATOM   2056  HA  PRO A 134     -16.047  -9.690  -0.574  1.00 92.74           H  
ATOM   2057  C   PRO A 134     -14.439 -10.575  -1.705  1.00 92.74           C  
ATOM   2058  CB  PRO A 134     -16.590  -9.559  -2.646  1.00 92.74           C  
ATOM   2059  HB2 PRO A 134     -17.538  -9.179  -2.264  1.00 92.74           H  
ATOM   2060  HB3 PRO A 134     -16.726 -10.559  -3.058  1.00 92.74           H  
ATOM   2061  O   PRO A 134     -13.479 -10.358  -2.445  1.00 92.74           O  
ATOM   2062  CG  PRO A 134     -16.022  -8.574  -3.668  1.00 92.74           C  
ATOM   2063  HG2 PRO A 134     -15.270  -9.078  -4.274  1.00 92.74           H  
ATOM   2064  HG3 PRO A 134     -16.802  -8.148  -4.300  1.00 92.74           H  
ATOM   2065  CD  PRO A 134     -15.355  -7.510  -2.795  1.00 92.74           C  
ATOM   2066  HD2 PRO A 134     -14.484  -7.102  -3.307  1.00 92.74           H  
ATOM   2067  HD3 PRO A 134     -16.067  -6.716  -2.570  1.00 92.74           H  
ATOM   2068  N   VAL A 135     -14.593 -11.750  -1.093  1.00 92.17           N  
ATOM   2069  H   VAL A 135     -15.393 -11.864  -0.488  1.00 92.17           H  
ATOM   2070  CA  VAL A 135     -13.627 -12.862  -1.226  1.00 92.17           C  
ATOM   2071  HA  VAL A 135     -12.651 -12.516  -0.885  1.00 92.17           H  
ATOM   2072  C   VAL A 135     -13.459 -13.284  -2.692  1.00 92.17           C  
ATOM   2073  CB  VAL A 135     -14.049 -14.054  -0.344  1.00 92.17           C  
ATOM   2074  HB  VAL A 135     -15.062 -14.354  -0.610  1.00 92.17           H  
ATOM   2075  O   VAL A 135     -12.378 -13.687  -3.113  1.00 92.17           O  
ATOM   2076  CG1 VAL A 135     -13.128 -15.271  -0.510  1.00 92.17           C  
ATOM   2077 HG11 VAL A 135     -13.415 -16.049   0.196  1.00 92.17           H  
ATOM   2078 HG12 VAL A 135     -12.092 -14.985  -0.329  1.00 92.17           H  
ATOM   2079 HG13 VAL A 135     -13.213 -15.682  -1.516  1.00 92.17           H  
ATOM   2080  CG2 VAL A 135     -14.030 -13.643   1.134  1.00 92.17           C  
ATOM   2081 HG21 VAL A 135     -13.045 -13.264   1.408  1.00 92.17           H  
ATOM   2082 HG22 VAL A 135     -14.761 -12.857   1.324  1.00 92.17           H  
ATOM   2083 HG23 VAL A 135     -14.287 -14.492   1.767  1.00 92.17           H  
ATOM   2084  N   SER A 136     -14.493 -13.098  -3.520  1.00 92.56           N  
ATOM   2085  H   SER A 136     -15.340 -12.701  -3.140  1.00 92.56           H  
ATOM   2086  CA  SER A 136     -14.428 -13.307  -4.973  1.00 92.56           C  
ATOM   2087  HA  SER A 136     -14.137 -14.341  -5.158  1.00 92.56           H  
ATOM   2088  C   SER A 136     -13.414 -12.412  -5.696  1.00 92.56           C  
ATOM   2089  CB  SER A 136     -15.812 -13.092  -5.589  1.00 92.56           C  
ATOM   2090  HB2 SER A 136     -15.765 -13.252  -6.666  1.00 92.56           H  
ATOM   2091  HB3 SER A 136     -16.506 -13.815  -5.161  1.00 92.56           H  
ATOM   2092  O   SER A 136     -13.026 -12.738  -6.818  1.00 92.56           O  
ATOM   2093  OG  SER A 136     -16.284 -11.786  -5.320  1.00 92.56           O  
ATOM   2094  HG  SER A 136     -15.801 -11.148  -5.850  1.00 92.56           H  
ATOM   2095  N   SER A 137     -12.973 -11.316  -5.075  1.00 94.85           N  
ATOM   2096  H   SER A 137     -13.335 -11.115  -4.154  1.00 94.85           H  
ATOM   2097  CA  SER A 137     -11.965 -10.377  -5.583  1.00 94.85           C  
ATOM   2098  HA  SER A 137     -11.828 -10.543  -6.651  1.00 94.85           H  
ATOM   2099  C   SER A 137     -10.589 -10.575  -4.943  1.00 94.85           C  
ATOM   2100  CB  SER A 137     -12.451  -8.934  -5.409  1.00 94.85           C  
ATOM   2101  HB2 SER A 137     -12.754  -8.767  -4.375  1.00 94.85           H  
ATOM   2102  HB3 SER A 137     -11.651  -8.235  -5.653  1.00 94.85           H  
ATOM   2103  O   SER A 137      -9.723  -9.725  -5.122  1.00 94.85           O  
ATOM   2104  OG  SER A 137     -13.543  -8.701  -6.280  1.00 94.85           O  
ATOM   2105  HG  SER A 137     -13.193  -8.515  -7.154  1.00 94.85           H  
ATOM   2106  N   LEU A 138     -10.369 -11.688  -4.232  1.00 96.31           N  
ATOM   2107  H   LEU A 138     -11.141 -12.319  -4.070  1.00 96.31           H  
ATOM   2108  CA  LEU A 138      -9.076 -12.080  -3.670  1.00 96.31           C  
ATOM   2109  HA  LEU A 138      -8.372 -11.253  -3.756  1.00 96.31           H  
ATOM   2110  C   LEU A 138      -8.487 -13.275  -4.420  1.00 96.31           C  
ATOM   2111  CB  LEU A 138      -9.232 -12.432  -2.185  1.00 96.31           C  
ATOM   2112  HB2 LEU A 138      -8.265 -12.759  -1.804  1.00 96.31           H  
ATOM   2113  HB3 LEU A 138      -9.924 -13.271  -2.104  1.00 96.31           H  
ATOM   2114  O   LEU A 138      -9.209 -14.201  -4.796  1.00 96.31           O  
ATOM   2115  CG  LEU A 138      -9.753 -11.302  -1.290  1.00 96.31           C  
ATOM   2116  HG  LEU A 138     -10.765 -11.030  -1.588  1.00 96.31           H  
ATOM   2117  CD1 LEU A 138      -9.787 -11.798   0.152  1.00 96.31           C  
ATOM   2118 HD11 LEU A 138      -8.774 -11.985   0.508  1.00 96.31           H  
ATOM   2119 HD12 LEU A 138     -10.373 -12.715   0.218  1.00 96.31           H  
ATOM   2120 HD13 LEU A 138     -10.251 -11.034   0.776  1.00 96.31           H  
ATOM   2121  CD2 LEU A 138      -8.862 -10.064  -1.358  1.00 96.31           C  
ATOM   2122 HD21 LEU A 138      -8.977  -9.582  -2.328  1.00 96.31           H  
ATOM   2123 HD22 LEU A 138      -9.162  -9.360  -0.582  1.00 96.31           H  
ATOM   2124 HD23 LEU A 138      -7.819 -10.339  -1.201  1.00 96.31           H  
ATOM   2125  N   ARG A 139      -7.169 -13.274  -4.616  1.00 97.67           N  
ATOM   2126  H   ARG A 139      -6.669 -12.443  -4.335  1.00 97.67           H  
ATOM   2127  CA  ARG A 139      -6.379 -14.377  -5.178  1.00 97.67           C  
ATOM   2128  HA  ARG A 139      -6.981 -15.286  -5.187  1.00 97.67           H  
ATOM   2129  C   ARG A 139      -5.170 -14.656  -4.306  1.00 97.67           C  
ATOM   2130  CB  ARG A 139      -5.916 -14.059  -6.609  1.00 97.67           C  
ATOM   2131  HB2 ARG A 139      -5.278 -13.175  -6.587  1.00 97.67           H  
ATOM   2132  HB3 ARG A 139      -5.320 -14.890  -6.987  1.00 97.67           H  
ATOM   2133  O   ARG A 139      -4.630 -13.756  -3.658  1.00 97.67           O  
ATOM   2134  CG  ARG A 139      -7.056 -13.796  -7.590  1.00 97.67           C  
ATOM   2135  HG2 ARG A 139      -7.629 -12.930  -7.259  1.00 97.67           H  
ATOM   2136  HG3 ARG A 139      -6.634 -13.578  -8.571  1.00 97.67           H  
ATOM   2137  CD  ARG A 139      -7.989 -14.995  -7.724  1.00 97.67           C  
ATOM   2138  HD2 ARG A 139      -8.456 -15.228  -6.768  1.00 97.67           H  
ATOM   2139  HD3 ARG A 139      -7.421 -15.889  -7.981  1.00 97.67           H  
ATOM   2140  NE  ARG A 139      -9.013 -14.726  -8.736  1.00 97.67           N  
ATOM   2141  HE  ARG A 139      -8.774 -14.919  -9.698  1.00 97.67           H  
ATOM   2142  NH1 ARG A 139     -10.587 -13.928  -7.279  1.00 97.67           N  
ATOM   2143 HH11 ARG A 139      -9.966 -14.094  -6.500  1.00 97.67           H  
ATOM   2144 HH12 ARG A 139     -11.498 -13.522  -7.120  1.00 97.67           H  
ATOM   2145  NH2 ARG A 139     -11.072 -14.064  -9.439  1.00 97.67           N  
ATOM   2146 HH21 ARG A 139     -10.860 -14.453 -10.346  1.00 97.67           H  
ATOM   2147 HH22 ARG A 139     -11.986 -13.697  -9.214  1.00 97.67           H  
ATOM   2148  CZ  ARG A 139     -10.213 -14.248  -8.483  1.00 97.67           C  
ATOM   2149  N   LYS A 140      -4.714 -15.906  -4.325  1.00 97.77           N  
ATOM   2150  H   LYS A 140      -5.183 -16.584  -4.908  1.00 97.77           H  
ATOM   2151  CA  LYS A 140      -3.489 -16.299  -3.634  1.00 97.77           C  
ATOM   2152  HA  LYS A 140      -3.549 -15.963  -2.599  1.00 97.77           H  
ATOM   2153  C   LYS A 140      -2.296 -15.618  -4.290  1.00 97.77           C  
ATOM   2154  CB  LYS A 140      -3.358 -17.820  -3.645  1.00 97.77           C  
ATOM   2155  HB2 LYS A 140      -4.286 -18.260  -3.279  1.00 97.77           H  
ATOM   2156  HB3 LYS A 140      -3.190 -18.173  -4.663  1.00 97.77           H  
ATOM   2157  O   LYS A 140      -2.143 -15.681  -5.510  1.00 97.77           O  
ATOM   2158  CG  LYS A 140      -2.202 -18.266  -2.744  1.00 97.77           C  
ATOM   2159  HG2 LYS A 140      -2.262 -17.763  -1.778  1.00 97.77           H  
ATOM   2160  HG3 LYS A 140      -1.254 -18.021  -3.222  1.00 97.77           H  
ATOM   2161  CD  LYS A 140      -2.300 -19.772  -2.531  1.00 97.77           C  
ATOM   2162  HD2 LYS A 140      -2.430 -20.232  -3.510  1.00 97.77           H  
ATOM   2163  HD3 LYS A 140      -3.173 -20.015  -1.925  1.00 97.77           H  
ATOM   2164  CE  LYS A 140      -1.038 -20.331  -1.879  1.00 97.77           C  
ATOM   2165  HE2 LYS A 140      -0.166 -19.929  -2.395  1.00 97.77           H  
ATOM   2166  HE3 LYS A 140      -1.024 -21.413  -2.012  1.00 97.77           H  
ATOM   2167  NZ  LYS A 140      -0.930 -20.014  -0.442  1.00 97.77           N  
ATOM   2168  HZ1 LYS A 140      -1.714 -20.389   0.072  1.00 97.77           H  
ATOM   2169  HZ2 LYS A 140      -0.869 -19.018  -0.292  1.00 97.77           H  
ATOM   2170  HZ3 LYS A 140      -0.069 -20.433  -0.120  1.00 97.77           H  
ATOM   2171  N   MET A 141      -1.466 -14.963  -3.490  1.00 98.24           N  
ATOM   2172  H   MET A 141      -1.613 -14.991  -2.491  1.00 98.24           H  
ATOM   2173  CA  MET A 141      -0.234 -14.366  -3.984  1.00 98.24           C  
ATOM   2174  HA  MET A 141      -0.419 -13.957  -4.977  1.00 98.24           H  
ATOM   2175  C   MET A 141       0.860 -15.429  -4.096  1.00 98.24           C  
ATOM   2176  CB  MET A 141       0.174 -13.213  -3.069  1.00 98.24           C  
ATOM   2177  HB2 MET A 141      -0.672 -12.534  -2.958  1.00 98.24           H  
ATOM   2178  HB3 MET A 141       0.458 -13.593  -2.088  1.00 98.24           H  
ATOM   2179  O   MET A 141       1.007 -16.267  -3.212  1.00 98.24           O  
ATOM   2180  CG  MET A 141       1.337 -12.438  -3.679  1.00 98.24           C  
ATOM   2181  HG2 MET A 141       1.065 -12.102  -4.680  1.00 98.24           H  
ATOM   2182  HG3 MET A 141       2.202 -13.096  -3.758  1.00 98.24           H  
ATOM   2183  SD  MET A 141       1.840 -11.012  -2.714  1.00 98.24           S  
ATOM   2184  CE  MET A 141       0.403  -9.947  -2.804  1.00 98.24           C  
ATOM   2185  HE1 MET A 141      -0.205 -10.140  -1.920  1.00 98.24           H  
ATOM   2186  HE2 MET A 141       0.735  -8.909  -2.767  1.00 98.24           H  
ATOM   2187  HE3 MET A 141      -0.162 -10.130  -3.718  1.00 98.24           H  
ATOM   2188  N   LEU A 142       1.635 -15.370  -5.177  1.00 98.24           N  
ATOM   2189  H   LEU A 142       1.462 -14.635  -5.847  1.00 98.24           H  
ATOM   2190  CA  LEU A 142       2.825 -16.194  -5.378  1.00 98.24           C  
ATOM   2191  HA  LEU A 142       2.824 -17.019  -4.666  1.00 98.24           H  
ATOM   2192  C   LEU A 142       4.093 -15.377  -5.140  1.00 98.24           C  
ATOM   2193  CB  LEU A 142       2.838 -16.769  -6.799  1.00 98.24           C  
ATOM   2194  HB2 LEU A 142       2.941 -15.941  -7.501  1.00 98.24           H  
ATOM   2195  HB3 LEU A 142       3.711 -17.411  -6.909  1.00 98.24           H  
ATOM   2196  O   LEU A 142       4.098 -14.160  -5.338  1.00 98.24           O  
ATOM   2197  CG  LEU A 142       1.587 -17.574  -7.171  1.00 98.24           C  
ATOM   2198  HG  LEU A 142       0.710 -16.930  -7.114  1.00 98.24           H  
ATOM   2199  CD1 LEU A 142       1.749 -18.029  -8.610  1.00 98.24           C  
ATOM   2200 HD11 LEU A 142       0.811 -18.483  -8.930  1.00 98.24           H  
ATOM   2201 HD12 LEU A 142       1.937 -17.151  -9.228  1.00 98.24           H  
ATOM   2202 HD13 LEU A 142       2.570 -18.740  -8.702  1.00 98.24           H  
ATOM   2203  CD2 LEU A 142       1.374 -18.796  -6.282  1.00 98.24           C  
ATOM   2204 HD21 LEU A 142       1.150 -18.484  -5.262  1.00 98.24           H  
ATOM   2205 HD22 LEU A 142       2.260 -19.430  -6.279  1.00 98.24           H  
ATOM   2206 HD23 LEU A 142       0.521 -19.369  -6.647  1.00 98.24           H  
ATOM   2207  N   ALA A 143       5.183 -16.068  -4.801  1.00 97.54           N  
ATOM   2208  H   ALA A 143       5.091 -17.059  -4.624  1.00 97.54           H  
ATOM   2209  CA  ALA A 143       6.462 -15.445  -4.470  1.00 97.54           C  
ATOM   2210  HA  ALA A 143       6.336 -14.836  -3.575  1.00 97.54           H  
ATOM   2211  C   ALA A 143       6.978 -14.515  -5.587  1.00 97.54           C  
ATOM   2212  CB  ALA A 143       7.460 -16.562  -4.145  1.00 97.54           C  
ATOM   2213  HB1 ALA A 143       7.611 -17.204  -5.013  1.00 97.54           H  
ATOM   2214  HB2 ALA A 143       8.416 -16.122  -3.860  1.00 97.54           H  
ATOM   2215  HB3 ALA A 143       7.095 -17.158  -3.309  1.00 97.54           H  
ATOM   2216  O   ALA A 143       7.519 -13.453  -5.304  1.00 97.54           O  
ATOM   2217  N   GLU A 144       6.711 -14.823  -6.863  1.00 97.67           N  
ATOM   2218  H   GLU A 144       6.216 -15.683  -7.050  1.00 97.67           H  
ATOM   2219  CA  GLU A 144       7.152 -13.998  -8.004  1.00 97.67           C  
ATOM   2220  HA  GLU A 144       8.234 -13.889  -7.926  1.00 97.67           H  
ATOM   2221  C   GLU A 144       6.584 -12.564  -8.050  1.00 97.67           C  
ATOM   2222  CB  GLU A 144       6.846 -14.718  -9.328  1.00 97.67           C  
ATOM   2223  HB2 GLU A 144       7.395 -14.204 -10.117  1.00 97.67           H  
ATOM   2224  HB3 GLU A 144       7.222 -15.740  -9.281  1.00 97.67           H  
ATOM   2225  O   GLU A 144       7.018 -11.760  -8.885  1.00 97.67           O  
ATOM   2226  CG  GLU A 144       5.354 -14.744  -9.707  1.00 97.67           C  
ATOM   2227  HG2 GLU A 144       4.908 -13.758  -9.579  1.00 97.67           H  
ATOM   2228  HG3 GLU A 144       4.829 -15.442  -9.056  1.00 97.67           H  
ATOM   2229  CD  GLU A 144       5.190 -15.146 -11.175  1.00 97.67           C  
ATOM   2230  OE1 GLU A 144       4.842 -16.317 -11.433  1.00 97.67           O  
ATOM   2231  OE2 GLU A 144       5.468 -14.305 -12.072  1.00 97.67           O  
ATOM   2232  N   PHE A 145       5.593 -12.258  -7.204  1.00 98.39           N  
ATOM   2233  H   PHE A 145       5.268 -12.980  -6.577  1.00 98.39           H  
ATOM   2234  CA  PHE A 145       4.988 -10.933  -7.067  1.00 98.39           C  
ATOM   2235  HA  PHE A 145       5.271 -10.331  -7.931  1.00 98.39           H  
ATOM   2236  C   PHE A 145       5.503 -10.156  -5.842  1.00 98.39           C  
ATOM   2237  CB  PHE A 145       3.456 -11.065  -7.079  1.00 98.39           C  
ATOM   2238  HB2 PHE A 145       3.017 -10.069  -7.031  1.00 98.39           H  
ATOM   2239  HB3 PHE A 145       3.147 -11.599  -6.180  1.00 98.39           H  
ATOM   2240  O   PHE A 145       5.108  -9.004  -5.654  1.00 98.39           O  
ATOM   2241  CG  PHE A 145       2.892 -11.768  -8.304  1.00 98.39           C  
ATOM   2242  CD1 PHE A 145       3.105 -11.232  -9.589  1.00 98.39           C  
ATOM   2243  HD1 PHE A 145       3.665 -10.317  -9.704  1.00 98.39           H  
ATOM   2244  CD2 PHE A 145       2.167 -12.966  -8.165  1.00 98.39           C  
ATOM   2245  HD2 PHE A 145       2.016 -13.388  -7.182  1.00 98.39           H  
ATOM   2246  CE1 PHE A 145       2.598 -11.891 -10.724  1.00 98.39           C  
ATOM   2247  HE1 PHE A 145       2.767 -11.487 -11.711  1.00 98.39           H  
ATOM   2248  CE2 PHE A 145       1.659 -13.625  -9.298  1.00 98.39           C  
ATOM   2249  HE2 PHE A 145       1.117 -14.552  -9.189  1.00 98.39           H  
ATOM   2250  CZ  PHE A 145       1.879 -13.087 -10.577  1.00 98.39           C  
ATOM   2251  HZ  PHE A 145       1.512 -13.606 -11.451  1.00 98.39           H  
ATOM   2252  N   VAL A 146       6.386 -10.740  -5.022  1.00 97.69           N  
ATOM   2253  H   VAL A 146       6.679 -11.684  -5.230  1.00 97.69           H  
ATOM   2254  CA  VAL A 146       6.952 -10.094  -3.816  1.00 97.69           C  
ATOM   2255  HA  VAL A 146       6.800  -9.017  -3.878  1.00 97.69           H  
ATOM   2256  C   VAL A 146       8.456 -10.264  -3.652  1.00 97.69           C  
ATOM   2257  CB  VAL A 146       6.273 -10.570  -2.523  1.00 97.69           C  
ATOM   2258  HB  VAL A 146       6.797 -10.136  -1.671  1.00 97.69           H  
ATOM   2259  O   VAL A 146       9.100  -9.355  -3.138  1.00 97.69           O  
ATOM   2260  CG1 VAL A 146       4.846 -10.043  -2.498  1.00 97.69           C  
ATOM   2261 HG11 VAL A 146       4.354 -10.389  -1.589  1.00 97.69           H  
ATOM   2262 HG12 VAL A 146       4.312 -10.407  -3.376  1.00 97.69           H  
ATOM   2263 HG13 VAL A 146       4.855  -8.954  -2.505  1.00 97.69           H  
ATOM   2264  CG2 VAL A 146       6.254 -12.093  -2.353  1.00 97.69           C  
ATOM   2265 HG21 VAL A 146       7.267 -12.495  -2.392  1.00 97.69           H  
ATOM   2266 HG22 VAL A 146       5.640 -12.558  -3.124  1.00 97.69           H  
ATOM   2267 HG23 VAL A 146       5.847 -12.321  -1.368  1.00 97.69           H  
ATOM   2268  N   THR A 147       9.035 -11.374  -4.111  1.00 97.15           N  
ATOM   2269  H   THR A 147       8.467 -12.113  -4.501  1.00 97.15           H  
ATOM   2270  CA  THR A 147      10.481 -11.605  -4.049  1.00 97.15           C  
ATOM   2271  HA  THR A 147      10.801 -11.539  -3.009  1.00 97.15           H  
ATOM   2272  C   THR A 147      11.209 -10.532  -4.850  1.00 97.15           C  
ATOM   2273  CB  THR A 147      10.842 -12.996  -4.586  1.00 97.15           C  
ATOM   2274  HB  THR A 147      10.574 -13.061  -5.640  1.00 97.15           H  
ATOM   2275  O   THR A 147      10.912 -10.337  -6.029  1.00 97.15           O  
ATOM   2276  CG2 THR A 147      12.325 -13.317  -4.421  1.00 97.15           C  
ATOM   2277 HG21 THR A 147      12.634 -13.182  -3.385  1.00 97.15           H  
ATOM   2278 HG22 THR A 147      12.923 -12.661  -5.055  1.00 97.15           H  
ATOM   2279 HG23 THR A 147      12.514 -14.347  -4.725  1.00 97.15           H  
ATOM   2280  OG1 THR A 147      10.136 -13.992  -3.878  1.00 97.15           O  
ATOM   2281  HG1 THR A 147      10.411 -13.944  -2.960  1.00 97.15           H  
ATOM   2282  N   ASP A 148      12.135  -9.829  -4.194  1.00 96.76           N  
ATOM   2283  H   ASP A 148      12.375 -10.104  -3.252  1.00 96.76           H  
ATOM   2284  CA  ASP A 148      12.881  -8.683  -4.737  1.00 96.76           C  
ATOM   2285  HA  ASP A 148      13.416  -8.238  -3.898  1.00 96.76           H  
ATOM   2286  C   ASP A 148      11.983  -7.557  -5.291  1.00 96.76           C  
ATOM   2287  CB  ASP A 148      13.956  -9.162  -5.726  1.00 96.76           C  
ATOM   2288  HB2 ASP A 148      14.570  -8.312  -6.023  1.00 96.76           H  
ATOM   2289  HB3 ASP A 148      13.472  -9.557  -6.620  1.00 96.76           H  
ATOM   2290  O   ASP A 148      12.385  -6.772  -6.152  1.00 96.76           O  
ATOM   2291  CG  ASP A 148      14.874 -10.230  -5.125  1.00 96.76           C  
ATOM   2292  OD1 ASP A 148      15.259 -10.073  -3.945  1.00 96.76           O  
ATOM   2293  OD2 ASP A 148      15.185 -11.199  -5.855  1.00 96.76           O  
ATOM   2294  N   LEU A 149      10.745  -7.477  -4.794  1.00 98.18           N  
ATOM   2295  H   LEU A 149      10.471  -8.172  -4.114  1.00 98.18           H  
ATOM   2296  CA  LEU A 149       9.751  -6.480  -5.169  1.00 98.18           C  
ATOM   2297  HA  LEU A 149      10.225  -5.707  -5.774  1.00 98.18           H  
ATOM   2298  C   LEU A 149       9.206  -5.798  -3.904  1.00 98.18           C  
ATOM   2299  CB  LEU A 149       8.645  -7.141  -6.016  1.00 98.18           C  
ATOM   2300  HB2 LEU A 149       7.832  -6.427  -6.147  1.00 98.18           H  
ATOM   2301  HB3 LEU A 149       8.254  -7.995  -5.463  1.00 98.18           H  
ATOM   2302  O   LEU A 149       8.065  -6.055  -3.521  1.00 98.18           O  
ATOM   2303  CG  LEU A 149       9.090  -7.621  -7.408  1.00 98.18           C  
ATOM   2304  HG  LEU A 149       9.957  -8.277  -7.330  1.00 98.18           H  
ATOM   2305  CD1 LEU A 149       7.948  -8.411  -8.054  1.00 98.18           C  
ATOM   2306 HD11 LEU A 149       7.045  -7.803  -8.094  1.00 98.18           H  
ATOM   2307 HD12 LEU A 149       7.762  -9.302  -7.454  1.00 98.18           H  
ATOM   2308 HD13 LEU A 149       8.243  -8.731  -9.054  1.00 98.18           H  
ATOM   2309  CD2 LEU A 149       9.440  -6.449  -8.329  1.00 98.18           C  
ATOM   2310 HD21 LEU A 149      10.351  -5.977  -7.963  1.00 98.18           H  
ATOM   2311 HD22 LEU A 149       9.633  -6.812  -9.338  1.00 98.18           H  
ATOM   2312 HD23 LEU A 149       8.632  -5.717  -8.328  1.00 98.18           H  
ATOM   2313  N   PRO A 150       9.967  -4.912  -3.240  1.00 97.81           N  
ATOM   2314  CA  PRO A 150       9.456  -4.157  -2.098  1.00 97.81           C  
ATOM   2315  HA  PRO A 150       9.269  -4.850  -1.277  1.00 97.81           H  
ATOM   2316  C   PRO A 150       8.153  -3.394  -2.409  1.00 97.81           C  
ATOM   2317  CB  PRO A 150      10.589  -3.212  -1.699  1.00 97.81           C  
ATOM   2318  HB2 PRO A 150      10.198  -2.221  -1.466  1.00 97.81           H  
ATOM   2319  HB3 PRO A 150      11.137  -3.625  -0.852  1.00 97.81           H  
ATOM   2320  O   PRO A 150       7.940  -2.905  -3.525  1.00 97.81           O  
ATOM   2321  CG  PRO A 150      11.499  -3.137  -2.922  1.00 97.81           C  
ATOM   2322  HG2 PRO A 150      11.135  -2.370  -3.605  1.00 97.81           H  
ATOM   2323  HG3 PRO A 150      12.535  -2.945  -2.644  1.00 97.81           H  
ATOM   2324  CD  PRO A 150      11.328  -4.507  -3.563  1.00 97.81           C  
ATOM   2325  HD2 PRO A 150      12.028  -5.212  -3.114  1.00 97.81           H  
ATOM   2326  HD3 PRO A 150      11.506  -4.441  -4.636  1.00 97.81           H  
ATOM   2327  N   ALA A 151       7.256  -3.291  -1.431  1.00 96.60           N  
ATOM   2328  H   ALA A 151       7.488  -3.697  -0.536  1.00 96.60           H  
ATOM   2329  CA  ALA A 151       6.065  -2.452  -1.497  1.00 96.60           C  
ATOM   2330  HA  ALA A 151       5.560  -2.627  -2.446  1.00 96.60           H  
ATOM   2331  C   ALA A 151       6.420  -0.965  -1.470  1.00 96.60           C  
ATOM   2332  CB  ALA A 151       5.096  -2.848  -0.386  1.00 96.60           C  
ATOM   2333  HB1 ALA A 151       5.625  -2.900   0.566  1.00 96.60           H  
ATOM   2334  HB2 ALA A 151       4.666  -3.821  -0.622  1.00 96.60           H  
ATOM   2335  HB3 ALA A 151       4.288  -2.119  -0.319  1.00 96.60           H  
ATOM   2336  O   ALA A 151       7.412  -0.551  -0.872  1.00 96.60           O  
ATOM   2337  N   VAL A 152       5.617  -0.154  -2.160  1.00 97.21           N  
ATOM   2338  H   VAL A 152       4.844  -0.568  -2.662  1.00 97.21           H  
ATOM   2339  CA  VAL A 152       6.002   1.241  -2.441  1.00 97.21           C  
ATOM   2340  HA  VAL A 152       7.071   1.346  -2.260  1.00 97.21           H  
ATOM   2341  C   VAL A 152       5.353   2.275  -1.536  1.00 97.21           C  
ATOM   2342  CB  VAL A 152       5.798   1.611  -3.915  1.00 97.21           C  
ATOM   2343  HB  VAL A 152       6.073   2.657  -4.048  1.00 97.21           H  
ATOM   2344  O   VAL A 152       5.910   3.356  -1.382  1.00 97.21           O  
ATOM   2345  CG1 VAL A 152       6.724   0.771  -4.800  1.00 97.21           C  
ATOM   2346 HG11 VAL A 152       6.550  -0.292  -4.635  1.00 97.21           H  
ATOM   2347 HG12 VAL A 152       6.545   1.005  -5.849  1.00 97.21           H  
ATOM   2348 HG13 VAL A 152       7.761   1.004  -4.558  1.00 97.21           H  
ATOM   2349  CG2 VAL A 152       4.354   1.451  -4.389  1.00 97.21           C  
ATOM   2350 HG21 VAL A 152       3.696   2.088  -3.798  1.00 97.21           H  
ATOM   2351 HG22 VAL A 152       4.276   1.747  -5.435  1.00 97.21           H  
ATOM   2352 HG23 VAL A 152       4.032   0.413  -4.297  1.00 97.21           H  
ATOM   2353  N   ALA A 153       4.200   1.983  -0.937  1.00 95.21           N  
ATOM   2354  H   ALA A 153       3.785   1.072  -1.077  1.00 95.21           H  
ATOM   2355  CA  ALA A 153       3.458   2.996  -0.199  1.00 95.21           C  
ATOM   2356  HA  ALA A 153       3.640   3.965  -0.663  1.00 95.21           H  
ATOM   2357  C   ALA A 153       3.939   3.137   1.242  1.00 95.21           C  
ATOM   2358  CB  ALA A 153       1.953   2.699  -0.304  1.00 95.21           C  
ATOM   2359  HB1 ALA A 153       1.712   1.710   0.085  1.00 95.21           H  
ATOM   2360  HB2 ALA A 153       1.651   2.759  -1.349  1.00 95.21           H  
ATOM   2361  HB3 ALA A 153       1.386   3.453   0.243  1.00 95.21           H  
ATOM   2362  O   ALA A 153       3.161   2.837   2.121  1.00 95.21           O  
ATOM   2363  N   CYS A 154       5.173   3.536   1.527  1.00 93.28           N  
ATOM   2364  H   CYS A 154       5.766   3.848   0.771  1.00 93.28           H  
ATOM   2365  CA  CYS A 154       5.655   3.698   2.905  1.00 93.28           C  
ATOM   2366  HA  CYS A 154       5.774   2.711   3.351  1.00 93.28           H  
ATOM   2367  C   CYS A 154       4.679   4.493   3.784  1.00 93.28           C  
ATOM   2368  CB  CYS A 154       7.022   4.381   2.892  1.00 93.28           C  
ATOM   2369  HB2 CYS A 154       6.947   5.349   2.397  1.00 93.28           H  
ATOM   2370  HB3 CYS A 154       7.364   4.525   3.916  1.00 93.28           H  
ATOM   2371  O   CYS A 154       4.040   5.441   3.329  1.00 93.28           O  
ATOM   2372  SG  CYS A 154       8.181   3.305   2.008  1.00 93.28           S  
ATOM   2373  HG  CYS A 154       9.319   3.949   2.281  1.00 93.28           H  
ATOM   2374  N   GLN A 155       4.574   4.103   5.049  1.00 91.59           N  
ATOM   2375  H   GLN A 155       5.206   3.398   5.399  1.00 91.59           H  
ATOM   2376  CA  GLN A 155       3.830   4.868   6.026  1.00 91.59           C  
ATOM   2377  HA  GLN A 155       2.945   5.271   5.534  1.00 91.59           H  
ATOM   2378  C   GLN A 155       4.650   6.029   6.559  1.00 91.59           C  
ATOM   2379  CB  GLN A 155       3.357   3.982   7.159  1.00 91.59           C  
ATOM   2380  HB2 GLN A 155       2.734   3.209   6.708  1.00 91.59           H  
ATOM   2381  HB3 GLN A 155       4.194   3.525   7.686  1.00 91.59           H  
ATOM   2382  O   GLN A 155       5.828   5.891   6.887  1.00 91.59           O  
ATOM   2383  CG  GLN A 155       2.545   4.876   8.108  1.00 91.59           C  
ATOM   2384  HG2 GLN A 155       2.074   5.690   7.557  1.00 91.59           H  
ATOM   2385  HG3 GLN A 155       3.196   5.308   8.868  1.00 91.59           H  
ATOM   2386  CD  GLN A 155       1.407   4.161   8.749  1.00 91.59           C  
ATOM   2387  NE2 GLN A 155       0.599   4.891   9.477  1.00 91.59           N  
ATOM   2388 HE21 GLN A 155      -0.202   4.434   9.888  1.00 91.59           H  
ATOM   2389 HE22 GLN A 155       0.804   5.860   9.673  1.00 91.59           H  
ATOM   2390  OE1 GLN A 155       1.208   2.982   8.543  1.00 91.59           O  
ATOM   2391  N   ILE A 156       3.982   7.166   6.667  1.00 92.67           N  
ATOM   2392  H   ILE A 156       3.008   7.185   6.400  1.00 92.67           H  
ATOM   2393  CA  ILE A 156       4.580   8.442   6.971  1.00 92.67           C  
ATOM   2394  HA  ILE A 156       5.636   8.320   7.213  1.00 92.67           H  
ATOM   2395  C   ILE A 156       3.857   9.062   8.157  1.00 92.67           C  
ATOM   2396  CB  ILE A 156       4.458   9.330   5.731  1.00 92.67           C  
ATOM   2397  HB  ILE A 156       3.394   9.500   5.572  1.00 92.67           H  
ATOM   2398  O   ILE A 156       2.642   9.258   8.114  1.00 92.67           O  
ATOM   2399  CG1 ILE A 156       5.000   8.697   4.434  1.00 92.67           C  
ATOM   2400 HG12 ILE A 156       4.411   7.811   4.194  1.00 92.67           H  
ATOM   2401 HG13 ILE A 156       4.835   9.398   3.616  1.00 92.67           H  
ATOM   2402  CG2 ILE A 156       5.104  10.688   5.969  1.00 92.67           C  
ATOM   2403 HG21 ILE A 156       5.024  11.270   5.051  1.00 92.67           H  
ATOM   2404 HG22 ILE A 156       4.574  11.226   6.755  1.00 92.67           H  
ATOM   2405 HG23 ILE A 156       6.148  10.563   6.256  1.00 92.67           H  
ATOM   2406  CD1 ILE A 156       6.480   8.315   4.439  1.00 92.67           C  
ATOM   2407 HD11 ILE A 156       6.696   7.863   3.471  1.00 92.67           H  
ATOM   2408 HD12 ILE A 156       7.104   9.199   4.570  1.00 92.67           H  
ATOM   2409 HD13 ILE A 156       6.696   7.590   5.225  1.00 92.67           H  
ATOM   2410  N   VAL A 157       4.633   9.420   9.171  1.00 92.08           N  
ATOM   2411  H   VAL A 157       5.615   9.186   9.118  1.00 92.08           H  
ATOM   2412  CA  VAL A 157       4.225  10.337  10.233  1.00 92.08           C  
ATOM   2413  HA  VAL A 157       3.138  10.392  10.278  1.00 92.08           H  
ATOM   2414  C   VAL A 157       4.782  11.712   9.883  1.00 92.08           C  
ATOM   2415  CB  VAL A 157       4.739   9.869  11.607  1.00 92.08           C  
ATOM   2416  HB  VAL A 157       5.828   9.910  11.616  1.00 92.08           H  
ATOM   2417  O   VAL A 157       5.984  11.860   9.655  1.00 92.08           O  
ATOM   2418  CG1 VAL A 157       4.209  10.779  12.721  1.00 92.08           C  
ATOM   2419 HG11 VAL A 157       3.119  10.763  12.726  1.00 92.08           H  
ATOM   2420 HG12 VAL A 157       4.575  10.429  13.687  1.00 92.08           H  
ATOM   2421 HG13 VAL A 157       4.553  11.803  12.576  1.00 92.08           H  
ATOM   2422  CG2 VAL A 157       4.320   8.426  11.922  1.00 92.08           C  
ATOM   2423 HG21 VAL A 157       4.670   8.148  12.916  1.00 92.08           H  
ATOM   2424 HG22 VAL A 157       4.756   7.737  11.199  1.00 92.08           H  
ATOM   2425 HG23 VAL A 157       3.234   8.337  11.894  1.00 92.08           H  
ATOM   2426  N   ILE A 158       3.929  12.726   9.818  1.00 94.61           N  
ATOM   2427  H   ILE A 158       2.950  12.549   9.997  1.00 94.61           H  
ATOM   2428  CA  ILE A 158       4.363  14.110   9.632  1.00 94.61           C  
ATOM   2429  HA  ILE A 158       5.256  14.126   9.008  1.00 94.61           H  
ATOM   2430  C   ILE A 158       4.740  14.661  11.010  1.00 94.61           C  
ATOM   2431  CB  ILE A 158       3.279  14.938   8.908  1.00 94.61           C  
ATOM   2432  HB  ILE A 158       2.381  14.948   9.525  1.00 94.61           H  
ATOM   2433  O   ILE A 158       3.891  14.793  11.891  1.00 94.61           O  
ATOM   2434  CG1 ILE A 158       2.927  14.316   7.533  1.00 94.61           C  
ATOM   2435 HG12 ILE A 158       2.756  13.244   7.639  1.00 94.61           H  
ATOM   2436 HG13 ILE A 158       3.762  14.454   6.847  1.00 94.61           H  
ATOM   2437  CG2 ILE A 158       3.779  16.385   8.726  1.00 94.61           C  
ATOM   2438 HG21 ILE A 158       3.029  16.991   8.217  1.00 94.61           H  
ATOM   2439 HG22 ILE A 158       3.962  16.844   9.697  1.00 94.61           H  
ATOM   2440 HG23 ILE A 158       4.705  16.397   8.152  1.00 94.61           H  
ATOM   2441  CD1 ILE A 158       1.655  14.897   6.905  1.00 94.61           C  
ATOM   2442 HD11 ILE A 158       1.432  14.362   5.982  1.00 94.61           H  
ATOM   2443 HD12 ILE A 158       1.788  15.953   6.670  1.00 94.61           H  
ATOM   2444 HD13 ILE A 158       0.817  14.779   7.591  1.00 94.61           H  
ATOM   2445  N   GLU A 159       6.022  14.959  11.211  1.00 96.93           N  
ATOM   2446  H   GLU A 159       6.678  14.860  10.449  1.00 96.93           H  
ATOM   2447  CA  GLU A 159       6.505  15.561  12.453  1.00 96.93           C  
ATOM   2448  HA  GLU A 159       6.196  14.921  13.279  1.00 96.93           H  
ATOM   2449  C   GLU A 159       5.861  16.933  12.676  1.00 96.93           C  
ATOM   2450  CB  GLU A 159       8.040  15.663  12.489  1.00 96.93           C  
ATOM   2451  HB2 GLU A 159       8.389  16.245  11.636  1.00 96.93           H  
ATOM   2452  HB3 GLU A 159       8.325  16.183  13.404  1.00 96.93           H  
ATOM   2453  O   GLU A 159       5.547  17.657  11.728  1.00 96.93           O  
ATOM   2454  CG  GLU A 159       8.714  14.284  12.489  1.00 96.93           C  
ATOM   2455  HG2 GLU A 159       8.609  13.839  11.500  1.00 96.93           H  
ATOM   2456  HG3 GLU A 159       8.187  13.647  13.199  1.00 96.93           H  
ATOM   2457  CD  GLU A 159      10.206  14.327  12.869  1.00 96.93           C  
ATOM   2458  OE1 GLU A 159      10.653  13.372  13.540  1.00 96.93           O  
ATOM   2459  OE2 GLU A 159      10.917  15.279  12.469  1.00 96.93           O  
ATOM   2460  N   ASP A 160       5.644  17.270  13.948  1.00 96.32           N  
ATOM   2461  H   ASP A 160       6.045  16.684  14.666  1.00 96.32           H  
ATOM   2462  CA  ASP A 160       5.007  18.515  14.397  1.00 96.32           C  
ATOM   2463  HA  ASP A 160       4.878  18.418  15.475  1.00 96.32           H  
ATOM   2464  C   ASP A 160       3.582  18.753  13.858  1.00 96.32           C  
ATOM   2465  CB  ASP A 160       5.963  19.702  14.191  1.00 96.32           C  
ATOM   2466  HB2 ASP A 160       6.143  19.849  13.126  1.00 96.32           H  
ATOM   2467  HB3 ASP A 160       5.501  20.607  14.584  1.00 96.32           H  
ATOM   2468  O   ASP A 160       3.042  19.858  13.974  1.00 96.32           O  
ATOM   2469  CG  ASP A 160       7.299  19.500  14.910  1.00 96.32           C  
ATOM   2470  OD1 ASP A 160       7.258  19.073  16.090  1.00 96.32           O  
ATOM   2471  OD2 ASP A 160       8.346  19.807  14.297  1.00 96.32           O  
ATOM   2472  N   PHE A 161       2.924  17.715  13.324  1.00 94.85           N  
ATOM   2473  H   PHE A 161       3.419  16.847  13.172  1.00 94.85           H  
ATOM   2474  CA  PHE A 161       1.538  17.827  12.890  1.00 94.85           C  
ATOM   2475  HA  PHE A 161       1.533  18.638  12.161  1.00 94.85           H  
ATOM   2476  C   PHE A 161       0.609  18.168  14.076  1.00 94.85           C  
ATOM   2477  CB  PHE A 161       1.078  16.570  12.149  1.00 94.85           C  
ATOM   2478  HB2 PHE A 161       1.893  16.228  11.511  1.00 94.85           H  
ATOM   2479  HB3 PHE A 161       0.857  15.778  12.864  1.00 94.85           H  
ATOM   2480  O   PHE A 161       0.745  17.598  15.168  1.00 94.85           O  
ATOM   2481  CG  PHE A 161      -0.118  16.818  11.253  1.00 94.85           C  
ATOM   2482  CD1 PHE A 161      -1.428  16.620  11.727  1.00 94.85           C  
ATOM   2483  HD1 PHE A 161      -1.598  16.279  12.737  1.00 94.85           H  
ATOM   2484  CD2 PHE A 161       0.091  17.252   9.930  1.00 94.85           C  
ATOM   2485  HD2 PHE A 161       1.095  17.416   9.570  1.00 94.85           H  
ATOM   2486  CE1 PHE A 161      -2.521  16.836  10.871  1.00 94.85           C  
ATOM   2487  HE1 PHE A 161      -3.522  16.638  11.225  1.00 94.85           H  
ATOM   2488  CE2 PHE A 161      -1.001  17.454   9.070  1.00 94.85           C  
ATOM   2489  HE2 PHE A 161      -0.836  17.764   8.049  1.00 94.85           H  
ATOM   2490  CZ  PHE A 161      -2.307  17.237   9.540  1.00 94.85           C  
ATOM   2491  HZ  PHE A 161      -3.148  17.354   8.873  1.00 94.85           H  
ATOM   2492  N   PRO A 162      -0.358  19.088  13.909  1.00 94.54           N  
ATOM   2493  CA  PRO A 162      -1.241  19.499  14.995  1.00 94.54           C  
ATOM   2494  HA  PRO A 162      -0.624  19.931  15.783  1.00 94.54           H  
ATOM   2495  C   PRO A 162      -2.065  18.335  15.561  1.00 94.54           C  
ATOM   2496  CB  PRO A 162      -2.139  20.595  14.407  1.00 94.54           C  
ATOM   2497  HB2 PRO A 162      -3.059  20.168  14.008  1.00 94.54           H  
ATOM   2498  HB3 PRO A 162      -2.366  21.368  15.140  1.00 94.54           H  
ATOM   2499  O   PRO A 162      -2.864  17.731  14.853  1.00 94.54           O  
ATOM   2500  CG  PRO A 162      -1.311  21.142  13.248  1.00 94.54           C  
ATOM   2501  HG2 PRO A 162      -1.937  21.544  12.451  1.00 94.54           H  
ATOM   2502  HG3 PRO A 162      -0.607  21.890  13.613  1.00 94.54           H  
ATOM   2503  CD  PRO A 162      -0.552  19.931  12.741  1.00 94.54           C  
ATOM   2504  HD2 PRO A 162       0.390  20.269  12.309  1.00 94.54           H  
ATOM   2505  HD3 PRO A 162      -1.146  19.400  11.999  1.00 94.54           H  
ATOM   2506  N   LYS A 163      -1.960  18.085  16.874  1.00 88.37           N  
ATOM   2507  H   LYS A 163      -1.205  18.548  17.360  1.00 88.37           H  
ATOM   2508  CA  LYS A 163      -2.713  17.016  17.571  1.00 88.37           C  
ATOM   2509  HA  LYS A 163      -2.457  16.059  17.116  1.00 88.37           H  
ATOM   2510  C   LYS A 163      -4.238  17.131  17.454  1.00 88.37           C  
ATOM   2511  CB  LYS A 163      -2.352  16.992  19.064  1.00 88.37           C  
ATOM   2512  HB2 LYS A 163      -3.001  16.270  19.559  1.00 88.37           H  
ATOM   2513  HB3 LYS A 163      -2.539  17.973  19.500  1.00 88.37           H  
ATOM   2514  O   LYS A 163      -4.943  16.152  17.659  1.00 88.37           O  
ATOM   2515  CG  LYS A 163      -0.899  16.582  19.323  1.00 88.37           C  
ATOM   2516  HG2 LYS A 163      -0.701  15.636  18.819  1.00 88.37           H  
ATOM   2517  HG3 LYS A 163      -0.226  17.342  18.929  1.00 88.37           H  
ATOM   2518  CD  LYS A 163      -0.657  16.411  20.828  1.00 88.37           C  
ATOM   2519  HD2 LYS A 163      -1.338  15.653  21.214  1.00 88.37           H  
ATOM   2520  HD3 LYS A 163      -0.839  17.359  21.335  1.00 88.37           H  
ATOM   2521  CE  LYS A 163       0.790  15.966  21.047  1.00 88.37           C  
ATOM   2522  HE2 LYS A 163       1.456  16.741  20.667  1.00 88.37           H  
ATOM   2523  HE3 LYS A 163       0.966  15.070  20.451  1.00 88.37           H  
ATOM   2524  NZ  LYS A 163       1.071  15.689  22.475  1.00 88.37           N  
ATOM   2525  HZ1 LYS A 163       0.923  16.519  23.032  1.00 88.37           H  
ATOM   2526  HZ2 LYS A 163       0.471  14.946  22.804  1.00 88.37           H  
ATOM   2527  HZ3 LYS A 163       2.030  15.390  22.576  1.00 88.37           H  
ATOM   2528  N   GLN A 164      -4.745  18.340  17.223  1.00 89.20           N  
ATOM   2529  H   GLN A 164      -4.083  19.078  17.031  1.00 89.20           H  
ATOM   2530  CA  GLN A 164      -6.166  18.637  17.036  1.00 89.20           C  
ATOM   2531  HA  GLN A 164      -6.703  17.718  16.800  1.00 89.20           H  
ATOM   2532  C   GLN A 164      -6.321  19.560  15.825  1.00 89.20           C  
ATOM   2533  CB  GLN A 164      -6.776  19.241  18.316  1.00 89.20           C  
ATOM   2534  HB2 GLN A 164      -6.200  20.117  18.615  1.00 89.20           H  
ATOM   2535  HB3 GLN A 164      -7.795  19.558  18.096  1.00 89.20           H  
ATOM   2536  O   GLN A 164      -6.710  20.721  15.956  1.00 89.20           O  
ATOM   2537  CG  GLN A 164      -6.829  18.243  19.481  1.00 89.20           C  
ATOM   2538  HG2 GLN A 164      -5.817  17.933  19.742  1.00 89.20           H  
ATOM   2539  HG3 GLN A 164      -7.386  17.360  19.169  1.00 89.20           H  
ATOM   2540  CD  GLN A 164      -7.487  18.815  20.734  1.00 89.20           C  
ATOM   2541  NE2 GLN A 164      -7.544  18.049  21.801  1.00 89.20           N  
ATOM   2542 HE21 GLN A 164      -8.031  18.443  22.594  1.00 89.20           H  
ATOM   2543 HE22 GLN A 164      -7.238  17.088  21.750  1.00 89.20           H  
ATOM   2544  OE1 GLN A 164      -7.951  19.941  20.805  1.00 89.20           O  
ATOM   2545  N   ALA A 165      -5.941  19.066  14.645  1.00 92.86           N  
ATOM   2546  H   ALA A 165      -5.590  18.121  14.585  1.00 92.86           H  
ATOM   2547  CA  ALA A 165      -6.102  19.814  13.405  1.00 92.86           C  
ATOM   2548  HA  ALA A 165      -5.561  20.755  13.499  1.00 92.86           H  
ATOM   2549  C   ALA A 165      -7.587  20.127  13.160  1.00 92.86           C  
ATOM   2550  CB  ALA A 165      -5.477  19.018  12.256  1.00 92.86           C  
ATOM   2551  HB1 ALA A 165      -5.993  18.065  12.144  1.00 92.86           H  
ATOM   2552  HB2 ALA A 165      -5.557  19.584  11.327  1.00 92.86           H  
ATOM   2553  HB3 ALA A 165      -4.424  18.824  12.463  1.00 92.86           H  
ATOM   2554  O   ALA A 165      -8.442  19.240  13.155  1.00 92.86           O  
ATOM   2555  N   THR A 166      -7.913  21.405  12.958  1.00 95.92           N  
ATOM   2556  H   THR A 166      -7.189  22.109  12.971  1.00 95.92           H  
ATOM   2557  CA  THR A 166      -9.291  21.803  12.653  1.00 95.92           C  
ATOM   2558  HA  THR A 166      -9.953  21.262  13.329  1.00 95.92           H  
ATOM   2559  C   THR A 166      -9.663  21.403  11.224  1.00 95.92           C  
ATOM   2560  CB  THR A 166      -9.536  23.304  12.874  1.00 95.92           C  
ATOM   2561  HB  THR A 166     -10.609  23.487  12.809  1.00 95.92           H  
ATOM   2562  O   THR A 166      -8.800  21.200  10.367  1.00 95.92           O  
ATOM   2563  CG2 THR A 166      -9.054  23.806  14.234  1.00 95.92           C  
ATOM   2564 HG21 THR A 166      -9.486  23.193  15.025  1.00 95.92           H  
ATOM   2565 HG22 THR A 166      -7.967  23.750  14.299  1.00 95.92           H  
ATOM   2566 HG23 THR A 166      -9.367  24.840  14.377  1.00 95.92           H  
ATOM   2567  OG1 THR A 166      -8.907  24.062  11.871  1.00 95.92           O  
ATOM   2568  HG1 THR A 166      -8.738  24.936  12.230  1.00 95.92           H  
ATOM   2569  N   ALA A 167     -10.964  21.358  10.923  1.00 96.29           N  
ATOM   2570  H   ALA A 167     -11.646  21.474  11.659  1.00 96.29           H  
ATOM   2571  CA  ALA A 167     -11.436  21.120   9.558  1.00 96.29           C  
ATOM   2572  HA  ALA A 167     -11.112  20.127   9.246  1.00 96.29           H  
ATOM   2573  C   ALA A 167     -10.860  22.136   8.550  1.00 96.29           C  
ATOM   2574  CB  ALA A 167     -12.969  21.159   9.566  1.00 96.29           C  
ATOM   2575  HB1 ALA A 167     -13.355  20.404  10.251  1.00 96.29           H  
ATOM   2576  HB2 ALA A 167     -13.341  20.947   8.564  1.00 96.29           H  
ATOM   2577  HB3 ALA A 167     -13.319  22.144   9.875  1.00 96.29           H  
ATOM   2578  O   ALA A 167     -10.578  21.778   7.408  1.00 96.29           O  
ATOM   2579  N   GLU A 168     -10.642  23.384   8.980  1.00 97.14           N  
ATOM   2580  H   GLU A 168     -10.830  23.605   9.947  1.00 97.14           H  
ATOM   2581  CA  GLU A 168     -10.012  24.417   8.157  1.00 97.14           C  
ATOM   2582  HA  GLU A 168     -10.513  24.448   7.190  1.00 97.14           H  
ATOM   2583  C   GLU A 168      -8.531  24.110   7.893  1.00 97.14           C  
ATOM   2584  CB  GLU A 168     -10.188  25.785   8.830  1.00 97.14           C  
ATOM   2585  HB2 GLU A 168      -9.610  25.813   9.753  1.00 97.14           H  
ATOM   2586  HB3 GLU A 168     -11.242  25.926   9.068  1.00 97.14           H  
ATOM   2587  O   GLU A 168      -8.103  24.147   6.740  1.00 97.14           O  
ATOM   2588  CG  GLU A 168      -9.730  26.917   7.898  1.00 97.14           C  
ATOM   2589  HG2 GLU A 168      -8.701  26.728   7.592  1.00 97.14           H  
ATOM   2590  HG3 GLU A 168     -10.352  26.906   7.003  1.00 97.14           H  
ATOM   2591  CD  GLU A 168      -9.793  28.306   8.542  1.00 97.14           C  
ATOM   2592  OE1 GLU A 168      -9.114  29.200   7.982  1.00 97.14           O  
ATOM   2593  OE2 GLU A 168     -10.504  28.459   9.560  1.00 97.14           O  
ATOM   2594  N   MET A 169      -7.764  23.733   8.923  1.00 97.19           N  
ATOM   2595  H   MET A 169      -8.176  23.685   9.844  1.00 97.19           H  
ATOM   2596  CA  MET A 169      -6.353  23.353   8.772  1.00 97.19           C  
ATOM   2597  HA  MET A 169      -5.796  24.188   8.346  1.00 97.19           H  
ATOM   2598  C   MET A 169      -6.197  22.154   7.832  1.00 97.19           C  
ATOM   2599  CB  MET A 169      -5.745  23.004  10.136  1.00 97.19           C  
ATOM   2600  HB2 MET A 169      -6.330  22.210  10.600  1.00 97.19           H  
ATOM   2601  HB3 MET A 169      -4.731  22.633   9.983  1.00 97.19           H  
ATOM   2602  O   MET A 169      -5.349  22.169   6.944  1.00 97.19           O  
ATOM   2603  CG  MET A 169      -5.679  24.198  11.089  1.00 97.19           C  
ATOM   2604  HG2 MET A 169      -4.987  24.942  10.696  1.00 97.19           H  
ATOM   2605  HG3 MET A 169      -6.660  24.671  11.147  1.00 97.19           H  
ATOM   2606  SD  MET A 169      -5.166  23.736  12.761  1.00 97.19           S  
ATOM   2607  CE  MET A 169      -3.377  23.785  12.499  1.00 97.19           C  
ATOM   2608  HE1 MET A 169      -3.110  23.140  11.662  1.00 97.19           H  
ATOM   2609  HE2 MET A 169      -3.073  24.804  12.261  1.00 97.19           H  
ATOM   2610  HE3 MET A 169      -2.868  23.465  13.408  1.00 97.19           H  
ATOM   2611  N   LEU A 170      -7.057  21.139   7.963  1.00 97.05           N  
ATOM   2612  H   LEU A 170      -7.716  21.169   8.729  1.00 97.05           H  
ATOM   2613  CA  LEU A 170      -7.049  19.971   7.077  1.00 97.05           C  
ATOM   2614  HA  LEU A 170      -6.031  19.587   7.017  1.00 97.05           H  
ATOM   2615  C   LEU A 170      -7.452  20.326   5.641  1.00 97.05           C  
ATOM   2616  CB  LEU A 170      -7.973  18.881   7.646  1.00 97.05           C  
ATOM   2617  HB2 LEU A 170      -8.974  19.297   7.759  1.00 97.05           H  
ATOM   2618  HB3 LEU A 170      -8.019  18.064   6.927  1.00 97.05           H  
ATOM   2619  O   LEU A 170      -6.911  19.763   4.690  1.00 97.05           O  
ATOM   2620  CG  LEU A 170      -7.521  18.295   8.995  1.00 97.05           C  
ATOM   2621  HG  LEU A 170      -7.417  19.096   9.727  1.00 97.05           H  
ATOM   2622  CD1 LEU A 170      -8.579  17.312   9.496  1.00 97.05           C  
ATOM   2623 HD11 LEU A 170      -8.672  16.465   8.816  1.00 97.05           H  
ATOM   2624 HD12 LEU A 170      -8.283  16.940  10.477  1.00 97.05           H  
ATOM   2625 HD13 LEU A 170      -9.538  17.819   9.605  1.00 97.05           H  
ATOM   2626  CD2 LEU A 170      -6.183  17.566   8.875  1.00 97.05           C  
ATOM   2627 HD21 LEU A 170      -5.403  18.232   8.506  1.00 97.05           H  
ATOM   2628 HD22 LEU A 170      -6.270  16.701   8.218  1.00 97.05           H  
ATOM   2629 HD23 LEU A 170      -5.863  17.233   9.862  1.00 97.05           H  
ATOM   2630  N   ALA A 171      -8.376  21.271   5.448  1.00 95.98           N  
ATOM   2631  H   ALA A 171      -8.821  21.693   6.251  1.00 95.98           H  
ATOM   2632  CA  ALA A 171      -8.704  21.776   4.118  1.00 95.98           C  
ATOM   2633  HA  ALA A 171      -8.926  20.928   3.470  1.00 95.98           H  
ATOM   2634  C   ALA A 171      -7.517  22.529   3.487  1.00 95.98           C  
ATOM   2635  CB  ALA A 171      -9.961  22.648   4.208  1.00 95.98           C  
ATOM   2636  HB1 ALA A 171      -9.774  23.516   4.840  1.00 95.98           H  
ATOM   2637  HB2 ALA A 171     -10.782  22.070   4.633  1.00 95.98           H  
ATOM   2638  HB3 ALA A 171     -10.242  22.988   3.211  1.00 95.98           H  
ATOM   2639  O   ALA A 171      -7.235  22.333   2.301  1.00 95.98           O  
ATOM   2640  N   LYS A 172      -6.791  23.339   4.273  1.00 96.68           N  
ATOM   2641  H   LYS A 172      -7.096  23.475   5.226  1.00 96.68           H  
ATOM   2642  CA  LYS A 172      -5.552  24.008   3.840  1.00 96.68           C  
ATOM   2643  HA  LYS A 172      -5.747  24.559   2.920  1.00 96.68           H  
ATOM   2644  C   LYS A 172      -4.458  22.994   3.493  1.00 96.68           C  
ATOM   2645  CB  LYS A 172      -5.072  25.015   4.903  1.00 96.68           C  
ATOM   2646  HB2 LYS A 172      -5.023  24.531   5.878  1.00 96.68           H  
ATOM   2647  HB3 LYS A 172      -4.066  25.340   4.634  1.00 96.68           H  
ATOM   2648  O   LYS A 172      -3.889  23.094   2.409  1.00 96.68           O  
ATOM   2649  CG  LYS A 172      -5.966  26.263   4.994  1.00 96.68           C  
ATOM   2650  HG2 LYS A 172      -6.988  25.957   5.219  1.00 96.68           H  
ATOM   2651  HG3 LYS A 172      -5.966  26.771   4.030  1.00 96.68           H  
ATOM   2652  CD  LYS A 172      -5.497  27.251   6.077  1.00 96.68           C  
ATOM   2653  HD2 LYS A 172      -5.428  26.735   7.035  1.00 96.68           H  
ATOM   2654  HD3 LYS A 172      -4.518  27.657   5.820  1.00 96.68           H  
ATOM   2655  CE  LYS A 172      -6.510  28.397   6.182  1.00 96.68           C  
ATOM   2656  HE2 LYS A 172      -7.501  27.968   6.328  1.00 96.68           H  
ATOM   2657  HE3 LYS A 172      -6.512  28.964   5.251  1.00 96.68           H  
ATOM   2658  NZ  LYS A 172      -6.237  29.318   7.303  1.00 96.68           N  
ATOM   2659  HZ1 LYS A 172      -5.594  30.056   7.057  1.00 96.68           H  
ATOM   2660  HZ2 LYS A 172      -5.775  28.877   8.085  1.00 96.68           H  
ATOM   2661  HZ3 LYS A 172      -7.090  29.738   7.644  1.00 96.68           H  
ATOM   2662  N   ALA A 173      -4.253  21.966   4.321  1.00 97.13           N  
ATOM   2663  H   ALA A 173      -4.722  21.980   5.215  1.00 97.13           H  
ATOM   2664  CA  ALA A 173      -3.313  20.873   4.059  1.00 97.13           C  
ATOM   2665  HA  ALA A 173      -2.305  21.286   4.004  1.00 97.13           H  
ATOM   2666  C   ALA A 173      -3.604  20.163   2.727  1.00 97.13           C  
ATOM   2667  CB  ALA A 173      -3.369  19.876   5.225  1.00 97.13           C  
ATOM   2668  HB1 ALA A 173      -3.113  20.373   6.160  1.00 97.13           H  
ATOM   2669  HB2 ALA A 173      -4.367  19.447   5.316  1.00 97.13           H  
ATOM   2670  HB3 ALA A 173      -2.659  19.066   5.055  1.00 97.13           H  
ATOM   2671  O   ALA A 173      -2.735  20.065   1.863  1.00 97.13           O  
ATOM   2672  N   ARG A 174      -4.854  19.736   2.502  1.00 95.44           N  
ATOM   2673  H   ARG A 174      -5.522  19.810   3.256  1.00 95.44           H  
ATOM   2674  CA  ARG A 174      -5.260  19.081   1.243  1.00 95.44           C  
ATOM   2675  HA  ARG A 174      -4.634  18.206   1.072  1.00 95.44           H  
ATOM   2676  C   ARG A 174      -5.075  19.982   0.026  1.00 95.44           C  
ATOM   2677  CB  ARG A 174      -6.720  18.630   1.334  1.00 95.44           C  
ATOM   2678  HB2 ARG A 174      -7.341  19.458   1.676  1.00 95.44           H  
ATOM   2679  HB3 ARG A 174      -7.055  18.328   0.342  1.00 95.44           H  
ATOM   2680  O   ARG A 174      -4.642  19.517  -1.030  1.00 95.44           O  
ATOM   2681  CG  ARG A 174      -6.878  17.435   2.274  1.00 95.44           C  
ATOM   2682  HG2 ARG A 174      -6.255  16.613   1.921  1.00 95.44           H  
ATOM   2683  HG3 ARG A 174      -6.563  17.696   3.285  1.00 95.44           H  
ATOM   2684  CD  ARG A 174      -8.340  16.996   2.286  1.00 95.44           C  
ATOM   2685  HD2 ARG A 174      -8.977  17.838   2.557  1.00 95.44           H  
ATOM   2686  HD3 ARG A 174      -8.608  16.666   1.282  1.00 95.44           H  
ATOM   2687  NE  ARG A 174      -8.523  15.868   3.202  1.00 95.44           N  
ATOM   2688  HE  ARG A 174      -8.122  15.009   2.855  1.00 95.44           H  
ATOM   2689  NH1 ARG A 174      -9.537  16.978   4.939  1.00 95.44           N  
ATOM   2690 HH11 ARG A 174      -9.896  16.955   5.883  1.00 95.44           H  
ATOM   2691 HH12 ARG A 174      -9.387  17.844   4.442  1.00 95.44           H  
ATOM   2692  NH2 ARG A 174      -9.089  14.796   5.123  1.00 95.44           N  
ATOM   2693 HH21 ARG A 174      -8.652  13.967   4.748  1.00 95.44           H  
ATOM   2694 HH22 ARG A 174      -9.425  14.777   6.076  1.00 95.44           H  
ATOM   2695  CZ  ARG A 174      -9.051  15.885   4.411  1.00 95.44           C  
ATOM   2696  N   ARG A 175      -5.381  21.278   0.163  1.00 94.78           N  
ATOM   2697  H   ARG A 175      -5.741  21.582   1.057  1.00 94.78           H  
ATOM   2698  CA  ARG A 175      -5.159  22.270  -0.897  1.00 94.78           C  
ATOM   2699  HA  ARG A 175      -5.612  21.901  -1.817  1.00 94.78           H  
ATOM   2700  C   ARG A 175      -3.672  22.445  -1.200  1.00 94.78           C  
ATOM   2701  CB  ARG A 175      -5.820  23.598  -0.505  1.00 94.78           C  
ATOM   2702  HB2 ARG A 175      -6.876  23.422  -0.303  1.00 94.78           H  
ATOM   2703  HB3 ARG A 175      -5.354  23.984   0.402  1.00 94.78           H  
ATOM   2704  O   ARG A 175      -3.319  22.518  -2.373  1.00 94.78           O  
ATOM   2705  CG  ARG A 175      -5.689  24.639  -1.625  1.00 94.78           C  
ATOM   2706  HG2 ARG A 175      -4.636  24.834  -1.829  1.00 94.78           H  
ATOM   2707  HG3 ARG A 175      -6.163  24.260  -2.530  1.00 94.78           H  
ATOM   2708  CD  ARG A 175      -6.348  25.953  -1.210  1.00 94.78           C  
ATOM   2709  HD2 ARG A 175      -5.885  26.291  -0.283  1.00 94.78           H  
ATOM   2710  HD3 ARG A 175      -7.409  25.779  -1.033  1.00 94.78           H  
ATOM   2711  NE  ARG A 175      -6.171  26.979  -2.254  1.00 94.78           N  
ATOM   2712  HE  ARG A 175      -5.650  26.699  -3.072  1.00 94.78           H  
ATOM   2713  NH1 ARG A 175      -7.130  28.717  -1.102  1.00 94.78           N  
ATOM   2714 HH11 ARG A 175      -7.290  29.708  -0.989  1.00 94.78           H  
ATOM   2715 HH12 ARG A 175      -7.246  28.106  -0.307  1.00 94.78           H  
ATOM   2716  NH2 ARG A 175      -6.263  29.079  -3.128  1.00 94.78           N  
ATOM   2717 HH21 ARG A 175      -6.470  30.060  -3.008  1.00 94.78           H  
ATOM   2718 HH22 ARG A 175      -5.711  28.771  -3.916  1.00 94.78           H  
ATOM   2719  CZ  ARG A 175      -6.524  28.248  -2.158  1.00 94.78           C  
ATOM   2720  N   PHE A 176      -2.826  22.496  -0.173  1.00 96.26           N  
ATOM   2721  H   PHE A 176      -3.197  22.463   0.766  1.00 96.26           H  
ATOM   2722  CA  PHE A 176      -1.374  22.559  -0.324  1.00 96.26           C  
ATOM   2723  HA  PHE A 176      -1.110  23.435  -0.916  1.00 96.26           H  
ATOM   2724  C   PHE A 176      -0.857  21.330  -1.081  1.00 96.26           C  
ATOM   2725  CB  PHE A 176      -0.724  22.710   1.060  1.00 96.26           C  
ATOM   2726  HB2 PHE A 176      -1.034  21.891   1.710  1.00 96.26           H  
ATOM   2727  HB3 PHE A 176      -1.077  23.634   1.518  1.00 96.26           H  
ATOM   2728  O   PHE A 176      -0.199  21.482  -2.108  1.00 96.26           O  
ATOM   2729  CG  PHE A 176       0.788  22.733   1.015  1.00 96.26           C  
ATOM   2730  CD1 PHE A 176       1.514  21.530   1.100  1.00 96.26           C  
ATOM   2731  HD1 PHE A 176       0.996  20.587   1.201  1.00 96.26           H  
ATOM   2732  CD2 PHE A 176       1.472  23.954   0.878  1.00 96.26           C  
ATOM   2733  HD2 PHE A 176       0.925  24.884   0.836  1.00 96.26           H  
ATOM   2734  CE1 PHE A 176       2.916  21.549   1.051  1.00 96.26           C  
ATOM   2735  HE1 PHE A 176       3.469  20.624   1.132  1.00 96.26           H  
ATOM   2736  CE2 PHE A 176       2.876  23.972   0.829  1.00 96.26           C  
ATOM   2737  HE2 PHE A 176       3.401  24.913   0.766  1.00 96.26           H  
ATOM   2738  CZ  PHE A 176       3.598  22.769   0.912  1.00 96.26           C  
ATOM   2739  HZ  PHE A 176       4.677  22.786   0.893  1.00 96.26           H  
ATOM   2740  N   MET A 177      -1.245  20.126  -0.648  1.00 96.11           N  
ATOM   2741  H   MET A 177      -1.778  20.075   0.208  1.00 96.11           H  
ATOM   2742  CA  MET A 177      -0.786  18.874  -1.256  1.00 96.11           C  
ATOM   2743  HA  MET A 177       0.304  18.876  -1.263  1.00 96.11           H  
ATOM   2744  C   MET A 177      -1.243  18.697  -2.705  1.00 96.11           C  
ATOM   2745  CB  MET A 177      -1.273  17.678  -0.434  1.00 96.11           C  
ATOM   2746  HB2 MET A 177      -1.002  16.768  -0.969  1.00 96.11           H  
ATOM   2747  HB3 MET A 177      -2.356  17.719  -0.319  1.00 96.11           H  
ATOM   2748  O   MET A 177      -0.466  18.250  -3.545  1.00 96.11           O  
ATOM   2749  CG  MET A 177      -0.596  17.612   0.930  1.00 96.11           C  
ATOM   2750  HG2 MET A 177      -0.885  18.469   1.538  1.00 96.11           H  
ATOM   2751  HG3 MET A 177       0.476  17.672   0.742  1.00 96.11           H  
ATOM   2752  SD  MET A 177      -0.903  16.093   1.867  1.00 96.11           S  
ATOM   2753  CE  MET A 177      -2.692  16.185   2.120  1.00 96.11           C  
ATOM   2754  HE1 MET A 177      -2.943  17.068   2.708  1.00 96.11           H  
ATOM   2755  HE2 MET A 177      -3.010  15.285   2.645  1.00 96.11           H  
ATOM   2756  HE3 MET A 177      -3.207  16.213   1.160  1.00 96.11           H  
ATOM   2757  N   SER A 178      -2.492  19.054  -3.017  1.00 93.05           N  
ATOM   2758  H   SER A 178      -3.089  19.390  -2.275  1.00 93.05           H  
ATOM   2759  CA  SER A 178      -3.034  18.955  -4.383  1.00 93.05           C  
ATOM   2760  HA  SER A 178      -2.831  17.961  -4.782  1.00 93.05           H  
ATOM   2761  C   SER A 178      -2.408  19.978  -5.339  1.00 93.05           C  
ATOM   2762  CB  SER A 178      -4.548  19.174  -4.374  1.00 93.05           C  
ATOM   2763  HB2 SER A 178      -4.931  19.030  -5.385  1.00 93.05           H  
ATOM   2764  HB3 SER A 178      -4.761  20.196  -4.063  1.00 93.05           H  
ATOM   2765  O   SER A 178      -2.452  19.810  -6.556  1.00 93.05           O  
ATOM   2766  OG  SER A 178      -5.210  18.277  -3.502  1.00 93.05           O  
ATOM   2767  HG  SER A 178      -4.933  18.463  -2.601  1.00 93.05           H  
ATOM   2768  N   GLY A 179      -1.841  21.063  -4.804  1.00 85.76           N  
ATOM   2769  H   GLY A 179      -1.796  21.140  -3.798  1.00 85.76           H  
ATOM   2770  CA  GLY A 179      -1.312  22.163  -5.595  1.00 85.76           C  
ATOM   2771  HA2 GLY A 179      -0.532  21.762  -6.242  1.00 85.76           H  
ATOM   2772  HA3 GLY A 179      -0.863  22.897  -4.927  1.00 85.76           H  
ATOM   2773  C   GLY A 179      -2.379  22.864  -6.458  1.00 85.76           C  
ATOM   2774  O   GLY A 179      -3.586  22.738  -6.226  1.00 85.76           O  
ATOM   2775  N   PRO A 180      -1.951  23.655  -7.459  1.00 82.25           N  
ATOM   2776  CA  PRO A 180      -2.864  24.378  -8.345  1.00 82.25           C  
ATOM   2777  HA  PRO A 180      -3.653  24.853  -7.761  1.00 82.25           H  
ATOM   2778  C   PRO A 180      -3.532  23.475  -9.394  1.00 82.25           C  
ATOM   2779  CB  PRO A 180      -1.996  25.458  -8.995  1.00 82.25           C  
ATOM   2780  HB2 PRO A 180      -1.987  26.343  -8.359  1.00 82.25           H  
ATOM   2781  HB3 PRO A 180      -2.339  25.718  -9.997  1.00 82.25           H  
ATOM   2782  O   PRO A 180      -4.607  23.812  -9.889  1.00 82.25           O  
ATOM   2783  CG  PRO A 180      -0.598  24.838  -9.017  1.00 82.25           C  
ATOM   2784  HG2 PRO A 180      -0.498  24.195  -9.890  1.00 82.25           H  
ATOM   2785  HG3 PRO A 180       0.183  25.599  -9.012  1.00 82.25           H  
ATOM   2786  CD  PRO A 180      -0.564  23.986  -7.750  1.00 82.25           C  
ATOM   2787  HD2 PRO A 180      -0.150  24.567  -6.926  1.00 82.25           H  
ATOM   2788  HD3 PRO A 180       0.035  23.091  -7.919  1.00 82.25           H  
ATOM   2789  N   ASP A 181      -2.908  22.344  -9.732  1.00 80.96           N  
ATOM   2790  H   ASP A 181      -2.095  22.064  -9.203  1.00 80.96           H  
ATOM   2791  CA  ASP A 181      -3.415  21.391 -10.715  1.00 80.96           C  
ATOM   2792  HA  ASP A 181      -4.203  21.861 -11.303  1.00 80.96           H  
ATOM   2793  C   ASP A 181      -4.017  20.170 -10.018  1.00 80.96           C  
ATOM   2794  CB  ASP A 181      -2.310  20.998 -11.705  1.00 80.96           C  
ATOM   2795  HB2 ASP A 181      -1.498  20.503 -11.173  1.00 80.96           H  
ATOM   2796  HB3 ASP A 181      -1.913  21.904 -12.163  1.00 80.96           H  
ATOM   2797  O   ASP A 181      -3.311  19.241  -9.632  1.00 80.96           O  
ATOM   2798  CG  ASP A 181      -2.832  20.075 -12.815  1.00 80.96           C  
ATOM   2799  OD1 ASP A 181      -4.049  19.761 -12.810  1.00 80.96           O  
ATOM   2800  OD2 ASP A 181      -2.005  19.711 -13.676  1.00 80.96           O  
ATOM   2801  N   LYS A 182      -5.348  20.154  -9.912  1.00 77.28           N  
ATOM   2802  H   LYS A 182      -5.845  20.946 -10.294  1.00 77.28           H  
ATOM   2803  CA  LYS A 182      -6.103  19.062  -9.281  1.00 77.28           C  
ATOM   2804  HA  LYS A 182      -5.702  18.894  -8.282  1.00 77.28           H  
ATOM   2805  C   LYS A 182      -5.973  17.714  -9.999  1.00 77.28           C  
ATOM   2806  CB  LYS A 182      -7.587  19.436  -9.188  1.00 77.28           C  
ATOM   2807  HB2 LYS A 182      -8.128  18.584  -8.777  1.00 77.28           H  
ATOM   2808  HB3 LYS A 182      -7.972  19.633 -10.188  1.00 77.28           H  
ATOM   2809  O   LYS A 182      -6.401  16.710  -9.440  1.00 77.28           O  
ATOM   2810  CG  LYS A 182      -7.845  20.649  -8.288  1.00 77.28           C  
ATOM   2811  HG2 LYS A 182      -7.407  21.543  -8.731  1.00 77.28           H  
ATOM   2812  HG3 LYS A 182      -7.395  20.474  -7.310  1.00 77.28           H  
ATOM   2813  CD  LYS A 182      -9.355  20.839  -8.128  1.00 77.28           C  
ATOM   2814  HD2 LYS A 182      -9.801  21.019  -9.106  1.00 77.28           H  
ATOM   2815  HD3 LYS A 182      -9.779  19.930  -7.702  1.00 77.28           H  
ATOM   2816  CE  LYS A 182      -9.636  22.019  -7.200  1.00 77.28           C  
ATOM   2817  HE2 LYS A 182      -9.243  22.926  -7.659  1.00 77.28           H  
ATOM   2818  HE3 LYS A 182      -9.094  21.855  -6.268  1.00 77.28           H  
ATOM   2819  NZ  LYS A 182     -11.089  22.145  -6.933  1.00 77.28           N  
ATOM   2820  HZ1 LYS A 182     -11.593  22.290  -7.796  1.00 77.28           H  
ATOM   2821  HZ2 LYS A 182     -11.267  22.917  -6.307  1.00 77.28           H  
ATOM   2822  HZ3 LYS A 182     -11.428  21.298  -6.501  1.00 77.28           H  
ATOM   2823  N   ALA A 183      -5.461  17.680 -11.231  1.00 77.73           N  
ATOM   2824  H   ALA A 183      -5.098  18.527 -11.644  1.00 77.73           H  
ATOM   2825  CA  ALA A 183      -5.202  16.427 -11.935  1.00 77.73           C  
ATOM   2826  HA  ALA A 183      -5.999  15.718 -11.708  1.00 77.73           H  
ATOM   2827  C   ALA A 183      -3.882  15.774 -11.495  1.00 77.73           C  
ATOM   2828  CB  ALA A 183      -5.222  16.699 -13.443  1.00 77.73           C  
ATOM   2829  HB1 ALA A 183      -6.161  17.176 -13.724  1.00 77.73           H  
ATOM   2830  HB2 ALA A 183      -4.393  17.352 -13.714  1.00 77.73           H  
ATOM   2831  HB3 ALA A 183      -5.120  15.759 -13.984  1.00 77.73           H  
ATOM   2832  O   ALA A 183      -3.659  14.592 -11.764  1.00 77.73           O  
ATOM   2833  N   ARG A 184      -3.000  16.524 -10.824  1.00 80.03           N  
ATOM   2834  H   ARG A 184      -3.256  17.470 -10.578  1.00 80.03           H  
ATOM   2835  CA  ARG A 184      -1.750  15.999 -10.282  1.00 80.03           C  
ATOM   2836  HA  ARG A 184      -1.342  15.293 -11.005  1.00 80.03           H  
ATOM   2837  C   ARG A 184      -2.028  15.248  -8.982  1.00 80.03           C  
ATOM   2838  CB  ARG A 184      -0.756  17.154 -10.096  1.00 80.03           C  
ATOM   2839  HB2 ARG A 184      -1.099  17.784  -9.275  1.00 80.03           H  
ATOM   2840  HB3 ARG A 184      -0.739  17.755 -11.005  1.00 80.03           H  
ATOM   2841  O   ARG A 184      -2.831  15.676  -8.159  1.00 80.03           O  
ATOM   2842  CG  ARG A 184       0.673  16.672  -9.800  1.00 80.03           C  
ATOM   2843  HG2 ARG A 184       0.683  16.072  -8.891  1.00 80.03           H  
ATOM   2844  HG3 ARG A 184       1.041  16.071 -10.632  1.00 80.03           H  
ATOM   2845  CD  ARG A 184       1.585  17.884  -9.600  1.00 80.03           C  
ATOM   2846  HD2 ARG A 184       1.633  18.430 -10.542  1.00 80.03           H  
ATOM   2847  HD3 ARG A 184       1.135  18.529  -8.845  1.00 80.03           H  
ATOM   2848  NE  ARG A 184       2.946  17.516  -9.151  1.00 80.03           N  
ATOM   2849  HE  ARG A 184       3.059  16.630  -8.680  1.00 80.03           H  
ATOM   2850  NH1 ARG A 184       3.914  19.542  -9.604  1.00 80.03           N  
ATOM   2851 HH11 ARG A 184       4.711  20.159  -9.534  1.00 80.03           H  
ATOM   2852 HH12 ARG A 184       3.011  19.876  -9.911  1.00 80.03           H  
ATOM   2853  NH2 ARG A 184       5.157  17.961  -8.699  1.00 80.03           N  
ATOM   2854 HH21 ARG A 184       5.922  18.616  -8.624  1.00 80.03           H  
ATOM   2855 HH22 ARG A 184       5.213  17.159  -8.088  1.00 80.03           H  
ATOM   2856  CZ  ARG A 184       3.995  18.325  -9.151  1.00 80.03           C  
ATOM   2857  N   ALA A 185      -1.319  14.139  -8.786  1.00 88.33           N  
ATOM   2858  H   ALA A 185      -0.700  13.816  -9.516  1.00 88.33           H  
ATOM   2859  CA  ALA A 185      -1.306  13.456  -7.498  1.00 88.33           C  
ATOM   2860  HA  ALA A 185      -2.322  13.136  -7.266  1.00 88.33           H  
ATOM   2861  C   ALA A 185      -0.837  14.414  -6.392  1.00 88.33           C  
ATOM   2862  CB  ALA A 185      -0.409  12.217  -7.589  1.00 88.33           C  
ATOM   2863  HB1 ALA A 185      -0.775  11.547  -8.366  1.00 88.33           H  
ATOM   2864  HB2 ALA A 185       0.617  12.510  -7.810  1.00 88.33           H  
ATOM   2865  HB3 ALA A 185      -0.429  11.690  -6.635  1.00 88.33           H  
ATOM   2866  O   ALA A 185       0.080  15.209  -6.617  1.00 88.33           O  
ATOM   2867  N   ALA A 186      -1.447  14.301  -5.214  1.00 95.15           N  
ATOM   2868  H   ALA A 186      -2.179  13.614  -5.104  1.00 95.15           H  
ATOM   2869  CA  ALA A 186      -1.058  15.048  -4.028  1.00 95.15           C  
ATOM   2870  HA  ALA A 186      -1.202  16.109  -4.236  1.00 95.15           H  
ATOM   2871  C   ALA A 186       0.425  14.811  -3.694  1.00 95.15           C  
ATOM   2872  CB  ALA A 186      -2.001  14.638  -2.891  1.00 95.15           C  
ATOM   2873  HB1 ALA A 186      -1.611  14.967  -1.928  1.00 95.15           H  
ATOM   2874  HB2 ALA A 186      -2.105  13.554  -2.861  1.00 95.15           H  
ATOM   2875  HB3 ALA A 186      -2.985  15.080  -3.048  1.00 95.15           H  
ATOM   2876  O   ALA A 186       0.918  13.684  -3.800  1.00 95.15           O  
ATOM   2877  N   GLN A 187       1.156  15.869  -3.338  1.00 96.83           N  
ATOM   2878  H   GLN A 187       0.711  16.774  -3.286  1.00 96.83           H  
ATOM   2879  CA  GLN A 187       2.594  15.803  -3.072  1.00 96.83           C  
ATOM   2880  HA  GLN A 187       2.831  14.774  -2.802  1.00 96.83           H  
ATOM   2881  C   GLN A 187       3.018  16.666  -1.884  1.00 96.83           C  
ATOM   2882  CB  GLN A 187       3.402  16.185  -4.327  1.00 96.83           C  
ATOM   2883  HB2 GLN A 187       4.451  16.303  -4.057  1.00 96.83           H  
ATOM   2884  HB3 GLN A 187       3.036  17.132  -4.723  1.00 96.83           H  
ATOM   2885  O   GLN A 187       2.374  17.661  -1.561  1.00 96.83           O  
ATOM   2886  CG  GLN A 187       3.303  15.096  -5.401  1.00 96.83           C  
ATOM   2887  HG2 GLN A 187       2.257  14.920  -5.656  1.00 96.83           H  
ATOM   2888  HG3 GLN A 187       3.718  14.170  -5.003  1.00 96.83           H  
ATOM   2889  CD  GLN A 187       4.048  15.404  -6.680  1.00 96.83           C  
ATOM   2890  NE2 GLN A 187       3.671  14.802  -7.790  1.00 96.83           N  
ATOM   2891 HE21 GLN A 187       4.350  14.763  -8.537  1.00 96.83           H  
ATOM   2892 HE22 GLN A 187       2.911  14.142  -7.717  1.00 96.83           H  
ATOM   2893  OE1 GLN A 187       4.994  16.162  -6.739  1.00 96.83           O  
ATOM   2894  N   LEU A 188       4.135  16.292  -1.260  1.00 97.81           N  
ATOM   2895  H   LEU A 188       4.598  15.455  -1.584  1.00 97.81           H  
ATOM   2896  CA  LEU A 188       4.754  17.019  -0.154  1.00 97.81           C  
ATOM   2897  HA  LEU A 188       4.271  17.992  -0.066  1.00 97.81           H  
ATOM   2898  C   LEU A 188       6.257  17.227  -0.409  1.00 97.81           C  
ATOM   2899  CB  LEU A 188       4.531  16.248   1.158  1.00 97.81           C  
ATOM   2900  HB2 LEU A 188       4.848  15.216   1.010  1.00 97.81           H  
ATOM   2901  HB3 LEU A 188       5.171  16.679   1.928  1.00 97.81           H  
ATOM   2902  O   LEU A 188       6.952  16.252  -0.710  1.00 97.81           O  
ATOM   2903  CG  LEU A 188       3.080  16.259   1.667  1.00 97.81           C  
ATOM   2904  HG  LEU A 188       2.407  15.907   0.885  1.00 97.81           H  
ATOM   2905  CD1 LEU A 188       2.961  15.322   2.863  1.00 97.81           C  
ATOM   2906 HD11 LEU A 188       3.270  14.319   2.568  1.00 97.81           H  
ATOM   2907 HD12 LEU A 188       1.923  15.284   3.195  1.00 97.81           H  
ATOM   2908 HD13 LEU A 188       3.587  15.666   3.686  1.00 97.81           H  
ATOM   2909  CD2 LEU A 188       2.649  17.653   2.122  1.00 97.81           C  
ATOM   2910 HD21 LEU A 188       2.603  18.334   1.273  1.00 97.81           H  
ATOM   2911 HD22 LEU A 188       1.660  17.590   2.576  1.00 97.81           H  
ATOM   2912 HD23 LEU A 188       3.340  18.034   2.874  1.00 97.81           H  
ATOM   2913  N   PRO A 189       6.780  18.458  -0.256  1.00 98.15           N  
ATOM   2914  CA  PRO A 189       8.207  18.742  -0.379  1.00 98.15           C  
ATOM   2915  HA  PRO A 189       8.645  18.171  -1.197  1.00 98.15           H  
ATOM   2916  C   PRO A 189       8.942  18.393   0.925  1.00 98.15           C  
ATOM   2917  CB  PRO A 189       8.266  20.232  -0.722  1.00 98.15           C  
ATOM   2918  HB2 PRO A 189       8.134  20.357  -1.797  1.00 98.15           H  
ATOM   2919  HB3 PRO A 189       9.201  20.691  -0.400  1.00 98.15           H  
ATOM   2920  O   PRO A 189       9.068  19.211   1.832  1.00 98.15           O  
ATOM   2921  CG  PRO A 189       7.063  20.824   0.013  1.00 98.15           C  
ATOM   2922  HG2 PRO A 189       7.324  21.035   1.050  1.00 98.15           H  
ATOM   2923  HG3 PRO A 189       6.697  21.728  -0.475  1.00 98.15           H  
ATOM   2924  CD  PRO A 189       6.035  19.696  -0.043  1.00 98.15           C  
ATOM   2925  HD2 PRO A 189       5.355  19.863  -0.879  1.00 98.15           H  
ATOM   2926  HD3 PRO A 189       5.480  19.657   0.895  1.00 98.15           H  
ATOM   2927  N   VAL A 190       9.446  17.167   1.041  1.00 98.64           N  
ATOM   2928  H   VAL A 190       9.417  16.559   0.236  1.00 98.64           H  
ATOM   2929  CA  VAL A 190      10.095  16.669   2.261  1.00 98.64           C  
ATOM   2930  HA  VAL A 190       9.452  16.916   3.107  1.00 98.64           H  
ATOM   2931  C   VAL A 190      11.441  17.359   2.488  1.00 98.64           C  
ATOM   2932  CB  VAL A 190      10.241  15.135   2.221  1.00 98.64           C  
ATOM   2933  HB  VAL A 190      10.875  14.840   1.385  1.00 98.64           H  
ATOM   2934  O   VAL A 190      12.302  17.379   1.605  1.00 98.64           O  
ATOM   2935  CG1 VAL A 190      10.878  14.615   3.510  1.00 98.64           C  
ATOM   2936 HG11 VAL A 190      10.839  13.526   3.534  1.00 98.64           H  
ATOM   2937 HG12 VAL A 190      11.923  14.920   3.564  1.00 98.64           H  
ATOM   2938 HG13 VAL A 190      10.337  15.011   4.369  1.00 98.64           H  
ATOM   2939  CG2 VAL A 190       8.869  14.470   2.066  1.00 98.64           C  
ATOM   2940 HG21 VAL A 190       8.191  14.834   2.838  1.00 98.64           H  
ATOM   2941 HG22 VAL A 190       8.454  14.707   1.086  1.00 98.64           H  
ATOM   2942 HG23 VAL A 190       8.968  13.387   2.146  1.00 98.64           H  
ATOM   2943  N   ARG A 191      11.641  17.911   3.692  1.00 98.73           N  
ATOM   2944  H   ARG A 191      10.860  17.902   4.333  1.00 98.73           H  
ATOM   2945  CA  ARG A 191      12.869  18.614   4.121  1.00 98.73           C  
ATOM   2946  HA  ARG A 191      13.544  18.718   3.271  1.00 98.73           H  
ATOM   2947  C   ARG A 191      13.685  17.856   5.164  1.00 98.73           C  
ATOM   2948  CB  ARG A 191      12.509  20.017   4.642  1.00 98.73           C  
ATOM   2949  HB2 ARG A 191      13.428  20.530   4.928  1.00 98.73           H  
ATOM   2950  HB3 ARG A 191      11.894  19.918   5.536  1.00 98.73           H  
ATOM   2951  O   ARG A 191      14.882  18.098   5.286  1.00 98.73           O  
ATOM   2952  CG  ARG A 191      11.761  20.901   3.635  1.00 98.73           C  
ATOM   2953  HG2 ARG A 191      11.635  21.894   4.067  1.00 98.73           H  
ATOM   2954  HG3 ARG A 191      10.769  20.489   3.448  1.00 98.73           H  
ATOM   2955  CD  ARG A 191      12.514  21.023   2.309  1.00 98.73           C  
ATOM   2956  HD2 ARG A 191      12.581  20.036   1.853  1.00 98.73           H  
ATOM   2957  HD3 ARG A 191      13.518  21.403   2.499  1.00 98.73           H  
ATOM   2958  NE  ARG A 191      11.811  21.936   1.408  1.00 98.73           N  
ATOM   2959  HE  ARG A 191      11.204  22.622   1.833  1.00 98.73           H  
ATOM   2960  NH1 ARG A 191      12.248  20.906  -0.600  1.00 98.73           N  
ATOM   2961 HH11 ARG A 191      12.001  20.804  -1.575  1.00 98.73           H  
ATOM   2962 HH12 ARG A 191      12.621  20.121  -0.087  1.00 98.73           H  
ATOM   2963  NH2 ARG A 191      11.002  22.773  -0.498  1.00 98.73           N  
ATOM   2964 HH21 ARG A 191      10.513  23.391   0.134  1.00 98.73           H  
ATOM   2965 HH22 ARG A 191      10.757  22.713  -1.476  1.00 98.73           H  
ATOM   2966  CZ  ARG A 191      11.705  21.863   0.103  1.00 98.73           C  
ATOM   2967  N   GLY A 192      13.068  16.912   5.866  1.00 98.59           N  
ATOM   2968  H   GLY A 192      12.077  16.793   5.716  1.00 98.59           H  
ATOM   2969  CA  GLY A 192      13.725  15.945   6.747  1.00 98.59           C  
ATOM   2970  HA2 GLY A 192      13.683  16.291   7.780  1.00 98.59           H  
ATOM   2971  HA3 GLY A 192      14.770  15.822   6.461  1.00 98.59           H  
ATOM   2972  C   GLY A 192      13.015  14.599   6.653  1.00 98.59           C  
ATOM   2973  O   GLY A 192      11.808  14.575   6.436  1.00 98.59           O  
ATOM   2974  N   CYS A 193      13.754  13.498   6.752  1.00 98.22           N  
ATOM   2975  H   CYS A 193      14.728  13.567   7.010  1.00 98.22           H  
ATOM   2976  CA  CYS A 193      13.213  12.147   6.622  1.00 98.22           C  
ATOM   2977  HA  CYS A 193      12.179  12.120   6.967  1.00 98.22           H  
ATOM   2978  C   CYS A 193      14.040  11.197   7.485  1.00 98.22           C  
ATOM   2979  CB  CYS A 193      13.261  11.741   5.142  1.00 98.22           C  
ATOM   2980  HB2 CYS A 193      14.300  11.697   4.816  1.00 98.22           H  
ATOM   2981  HB3 CYS A 193      12.724  12.483   4.552  1.00 98.22           H  
ATOM   2982  O   CYS A 193      15.227  11.007   7.217  1.00 98.22           O  
ATOM   2983  SG  CYS A 193      12.494  10.114   4.890  1.00 98.22           S  
ATOM   2984  HG  CYS A 193      13.029   9.870   3.690  1.00 98.22           H  
ATOM   2985  N   ASP A 194      13.406  10.619   8.499  1.00 96.75           N  
ATOM   2986  H   ASP A 194      12.439  10.859   8.662  1.00 96.75           H  
ATOM   2987  CA  ASP A 194      14.031   9.736   9.473  1.00 96.75           C  
ATOM   2988  HA  ASP A 194      15.072   9.561   9.198  1.00 96.75           H  
ATOM   2989  C   ASP A 194      13.300   8.391   9.475  1.00 96.75           C  
ATOM   2990  CB  ASP A 194      14.034  10.408  10.854  1.00 96.75           C  
ATOM   2991  HB2 ASP A 194      14.430   9.705  11.587  1.00 96.75           H  
ATOM   2992  HB3 ASP A 194      13.013  10.660  11.140  1.00 96.75           H  
ATOM   2993  O   ASP A 194      12.115   8.301   9.810  1.00 96.75           O  
ATOM   2994  CG  ASP A 194      14.904  11.672  10.860  1.00 96.75           C  
ATOM   2995  OD1 ASP A 194      16.138  11.539  10.699  1.00 96.75           O  
ATOM   2996  OD2 ASP A 194      14.360  12.796  10.969  1.00 96.75           O  
ATOM   2997  N   LYS A 195      14.011   7.329   9.086  1.00 92.98           N  
ATOM   2998  H   LYS A 195      14.984   7.468   8.852  1.00 92.98           H  
ATOM   2999  CA  LYS A 195      13.476   5.965   9.102  1.00 92.98           C  
ATOM   3000  HA  LYS A 195      12.516   5.958   8.587  1.00 92.98           H  
ATOM   3001  C   LYS A 195      13.239   5.518  10.543  1.00 92.98           C  
ATOM   3002  CB  LYS A 195      14.432   5.013   8.373  1.00 92.98           C  
ATOM   3003  HB2 LYS A 195      14.662   5.419   7.388  1.00 92.98           H  
ATOM   3004  HB3 LYS A 195      15.361   4.922   8.935  1.00 92.98           H  
ATOM   3005  O   LYS A 195      14.173   5.503  11.339  1.00 92.98           O  
ATOM   3006  CG  LYS A 195      13.787   3.630   8.214  1.00 92.98           C  
ATOM   3007  HG2 LYS A 195      13.585   3.200   9.194  1.00 92.98           H  
ATOM   3008  HG3 LYS A 195      12.845   3.735   7.676  1.00 92.98           H  
ATOM   3009  CD  LYS A 195      14.705   2.683   7.443  1.00 92.98           C  
ATOM   3010  HD2 LYS A 195      15.628   2.529   8.002  1.00 92.98           H  
ATOM   3011  HD3 LYS A 195      14.936   3.119   6.471  1.00 92.98           H  
ATOM   3012  CE  LYS A 195      13.979   1.352   7.253  1.00 92.98           C  
ATOM   3013  HE2 LYS A 195      13.029   1.550   6.755  1.00 92.98           H  
ATOM   3014  HE3 LYS A 195      13.756   0.920   8.229  1.00 92.98           H  
ATOM   3015  NZ  LYS A 195      14.780   0.420   6.437  1.00 92.98           N  
ATOM   3016  HZ1 LYS A 195      14.934   0.803   5.515  1.00 92.98           H  
ATOM   3017  HZ2 LYS A 195      14.291  -0.437   6.223  1.00 92.98           H  
ATOM   3018  HZ3 LYS A 195      15.688   0.216   6.831  1.00 92.98           H  
ATOM   3019  N   GLN A 196      12.008   5.119  10.842  1.00 89.11           N  
ATOM   3020  H   GLN A 196      11.316   5.122  10.106  1.00 89.11           H  
ATOM   3021  CA  GLN A 196      11.617   4.601  12.155  1.00 89.11           C  
ATOM   3022  HA  GLN A 196      12.321   4.941  12.914  1.00 89.11           H  
ATOM   3023  C   GLN A 196      11.643   3.069  12.174  1.00 89.11           C  
ATOM   3024  CB  GLN A 196      10.222   5.130  12.527  1.00 89.11           C  
ATOM   3025  HB2 GLN A 196       9.490   4.741  11.819  1.00 89.11           H  
ATOM   3026  HB3 GLN A 196       9.963   4.758  13.518  1.00 89.11           H  
ATOM   3027  O   GLN A 196      12.084   2.470  13.149  1.00 89.11           O  
ATOM   3028  CG  GLN A 196      10.118   6.663  12.531  1.00 89.11           C  
ATOM   3029  HG2 GLN A 196      10.279   7.040  11.522  1.00 89.11           H  
ATOM   3030  HG3 GLN A 196       9.109   6.947  12.830  1.00 89.11           H  
ATOM   3031  CD  GLN A 196      11.102   7.325  13.489  1.00 89.11           C  
ATOM   3032  NE2 GLN A 196      11.887   8.268  13.017  1.00 89.11           N  
ATOM   3033 HE21 GLN A 196      11.843   8.534  12.044  1.00 89.11           H  
ATOM   3034 HE22 GLN A 196      12.481   8.746  13.680  1.00 89.11           H  
ATOM   3035  OE1 GLN A 196      11.180   7.003  14.664  1.00 89.11           O  
ATOM   3036  N   ASP A 197      11.209   2.443  11.076  1.00 86.42           N  
ATOM   3037  H   ASP A 197      10.890   3.002  10.298  1.00 86.42           H  
ATOM   3038  CA  ASP A 197      11.223   0.992  10.870  1.00 86.42           C  
ATOM   3039  HA  ASP A 197      12.155   0.585  11.262  1.00 86.42           H  
ATOM   3040  C   ASP A 197      11.133   0.675   9.362  1.00 86.42           C  
ATOM   3041  CB  ASP A 197      10.045   0.350  11.630  1.00 86.42           C  
ATOM   3042  HB2 ASP A 197       9.179   0.348  10.967  1.00 86.42           H  
ATOM   3043  HB3 ASP A 197       9.801   0.943  12.511  1.00 86.42           H  
ATOM   3044  O   ASP A 197      11.106   1.577   8.519  1.00 86.42           O  
ATOM   3045  CG  ASP A 197      10.312  -1.092  12.085  1.00 86.42           C  
ATOM   3046  OD1 ASP A 197      11.163  -1.762  11.452  1.00 86.42           O  
ATOM   3047  OD2 ASP A 197       9.638  -1.533  13.039  1.00 86.42           O  
ATOM   3048  N   VAL A 198      11.071  -0.602   8.989  1.00 87.68           N  
ATOM   3049  H   VAL A 198      11.092  -1.293   9.725  1.00 87.68           H  
ATOM   3050  CA  VAL A 198      10.802  -1.049   7.618  1.00 87.68           C  
ATOM   3051  HA  VAL A 198      11.599  -0.682   6.970  1.00 87.68           H  
ATOM   3052  C   VAL A 198       9.477  -0.463   7.126  1.00 87.68           C  
ATOM   3053  CB  VAL A 198      10.791  -2.585   7.523  1.00 87.68           C  
ATOM   3054  HB  VAL A 198      10.023  -2.989   8.182  1.00 87.68           H  
ATOM   3055  O   VAL A 198       8.398  -0.777   7.631  1.00 87.68           O  
ATOM   3056  CG1 VAL A 198      10.500  -3.040   6.087  1.00 87.68           C  
ATOM   3057 HG11 VAL A 198       9.487  -2.765   5.793  1.00 87.68           H  
ATOM   3058 HG12 VAL A 198      10.584  -4.125   6.017  1.00 87.68           H  
ATOM   3059 HG13 VAL A 198      11.215  -2.599   5.394  1.00 87.68           H  
ATOM   3060  CG2 VAL A 198      12.151  -3.163   7.938  1.00 87.68           C  
ATOM   3061 HG21 VAL A 198      12.940  -2.769   7.298  1.00 87.68           H  
ATOM   3062 HG22 VAL A 198      12.128  -4.249   7.840  1.00 87.68           H  
ATOM   3063 HG23 VAL A 198      12.360  -2.923   8.981  1.00 87.68           H  
ATOM   3064  N   GLY A 199       9.564   0.413   6.123  1.00 90.17           N  
ATOM   3065  H   GLY A 199      10.479   0.649   5.766  1.00 90.17           H  
ATOM   3066  CA  GLY A 199       8.403   1.074   5.540  1.00 90.17           C  
ATOM   3067  HA2 GLY A 199       7.653   0.321   5.298  1.00 90.17           H  
ATOM   3068  HA3 GLY A 199       8.707   1.562   4.614  1.00 90.17           H  
ATOM   3069  C   GLY A 199       7.735   2.127   6.430  1.00 90.17           C  
ATOM   3070  O   GLY A 199       6.668   2.589   6.035  1.00 90.17           O  
ATOM   3071  N   ILE A 200       8.320   2.525   7.573  1.00 90.58           N  
ATOM   3072  H   ILE A 200       9.207   2.115   7.829  1.00 90.58           H  
ATOM   3073  CA  ILE A 200       7.837   3.654   8.393  1.00 90.58           C  
ATOM   3074  HA  ILE A 200       6.934   4.051   7.929  1.00 90.58           H  
ATOM   3075  C   ILE A 200       8.879   4.761   8.456  1.00 90.58           C  
ATOM   3076  CB  ILE A 200       7.483   3.312   9.853  1.00 90.58           C  
ATOM   3077  HB  ILE A 200       8.413   3.172  10.405  1.00 90.58           H  
ATOM   3078  O   ILE A 200      10.032   4.528   8.828  1.00 90.58           O  
ATOM   3079  CG1 ILE A 200       6.651   2.049  10.039  1.00 90.58           C  
ATOM   3080 HG12 ILE A 200       7.101   1.221   9.491  1.00 90.58           H  
ATOM   3081 HG13 ILE A 200       5.642   2.224   9.666  1.00 90.58           H  
ATOM   3082  CG2 ILE A 200       6.701   4.508  10.457  1.00 90.58           C  
ATOM   3083 HG21 ILE A 200       7.335   5.392  10.531  1.00 90.58           H  
ATOM   3084 HG22 ILE A 200       6.337   4.310  11.464  1.00 90.58           H  
ATOM   3085 HG23 ILE A 200       5.838   4.745   9.835  1.00 90.58           H  
ATOM   3086  CD1 ILE A 200       6.620   1.682  11.538  1.00 90.58           C  
ATOM   3087 HD11 ILE A 200       5.603   1.482  11.875  1.00 90.58           H  
ATOM   3088 HD12 ILE A 200       7.038   2.460  12.177  1.00 90.58           H  
ATOM   3089 HD13 ILE A 200       7.243   0.806  11.719  1.00 90.58           H  
ATOM   3090  N   TYR A 201       8.439   5.988   8.198  1.00 93.03           N  
ATOM   3091  H   TYR A 201       7.475   6.109   7.923  1.00 93.03           H  
ATOM   3092  CA  TYR A 201       9.276   7.175   8.271  1.00 93.03           C  
ATOM   3093  HA  TYR A 201      10.187   6.946   8.823  1.00 93.03           H  
ATOM   3094  C   TYR A 201       8.560   8.297   9.018  1.00 93.03           C  
ATOM   3095  CB  TYR A 201       9.685   7.602   6.854  1.00 93.03           C  
ATOM   3096  HB2 TYR A 201       8.789   7.843   6.282  1.00 93.03           H  
ATOM   3097  HB3 TYR A 201      10.281   8.512   6.923  1.00 93.03           H  
ATOM   3098  O   TYR A 201       7.348   8.467   8.897  1.00 93.03           O  
ATOM   3099  CG  TYR A 201      10.481   6.545   6.106  1.00 93.03           C  
ATOM   3100  CD1 TYR A 201      11.884   6.643   6.021  1.00 93.03           C  
ATOM   3101  HD1 TYR A 201      12.390   7.492   6.456  1.00 93.03           H  
ATOM   3102  CD2 TYR A 201       9.819   5.451   5.514  1.00 93.03           C  
ATOM   3103  HD2 TYR A 201       8.742   5.383   5.568  1.00 93.03           H  
ATOM   3104  CE1 TYR A 201      12.629   5.629   5.383  1.00 93.03           C  
ATOM   3105  HE1 TYR A 201      13.704   5.702   5.309  1.00 93.03           H  
ATOM   3106  CE2 TYR A 201      10.561   4.427   4.900  1.00 93.03           C  
ATOM   3107  HE2 TYR A 201      10.068   3.565   4.475  1.00 93.03           H  
ATOM   3108  OH  TYR A 201      12.639   3.477   4.278  1.00 93.03           O  
ATOM   3109  HH  TYR A 201      13.595   3.456   4.358  1.00 93.03           H  
ATOM   3110  CZ  TYR A 201      11.965   4.505   4.852  1.00 93.03           C  
ATOM   3111  N   ALA A 202       9.332   9.083   9.757  1.00 95.63           N  
ATOM   3112  H   ALA A 202      10.321   8.885   9.791  1.00 95.63           H  
ATOM   3113  CA  ALA A 202       8.928  10.401  10.217  1.00 95.63           C  
ATOM   3114  HA  ALA A 202       7.840  10.469  10.227  1.00 95.63           H  
ATOM   3115  C   ALA A 202       9.488  11.437   9.234  1.00 95.63           C  
ATOM   3116  CB  ALA A 202       9.419  10.598  11.652  1.00 95.63           C  
ATOM   3117  HB1 ALA A 202      10.509  10.610  11.681  1.00 95.63           H  
ATOM   3118  HB2 ALA A 202       9.045   9.797  12.290  1.00 95.63           H  
ATOM   3119  HB3 ALA A 202       9.051  11.548  12.039  1.00 95.63           H  
ATOM   3120  O   ALA A 202      10.652  11.341   8.834  1.00 95.63           O  
ATOM   3121  N   ILE A 203       8.670  12.393   8.794  1.00 97.37           N  
ATOM   3122  H   ILE A 203       7.726  12.420   9.151  1.00 97.37           H  
ATOM   3123  CA  ILE A 203       9.095  13.428   7.843  1.00 97.37           C  
ATOM   3124  HA  ILE A 203      10.176  13.350   7.729  1.00 97.37           H  
ATOM   3125  C   ILE A 203       8.837  14.830   8.372  1.00 97.37           C  
ATOM   3126  CB  ILE A 203       8.487  13.251   6.435  1.00 97.37           C  
ATOM   3127  HB  ILE A 203       8.938  14.014   5.800  1.00 97.37           H  
ATOM   3128  O   ILE A 203       7.861  15.080   9.070  1.00 97.37           O  
ATOM   3129  CG1 ILE A 203       6.963  13.503   6.414  1.00 97.37           C  
ATOM   3130 HG12 ILE A 203       6.460  12.724   6.988  1.00 97.37           H  
ATOM   3131 HG13 ILE A 203       6.733  14.454   6.893  1.00 97.37           H  
ATOM   3132  CG2 ILE A 203       8.897  11.883   5.852  1.00 97.37           C  
ATOM   3133 HG21 ILE A 203       8.479  11.073   6.449  1.00 97.37           H  
ATOM   3134 HG22 ILE A 203       8.564  11.780   4.819  1.00 97.37           H  
ATOM   3135 HG23 ILE A 203       9.984  11.800   5.865  1.00 97.37           H  
ATOM   3136  CD1 ILE A 203       6.376  13.593   5.000  1.00 97.37           C  
ATOM   3137 HD11 ILE A 203       5.293  13.701   5.059  1.00 97.37           H  
ATOM   3138 HD12 ILE A 203       6.616  12.703   4.419  1.00 97.37           H  
ATOM   3139 HD13 ILE A 203       6.787  14.465   4.490  1.00 97.37           H  
ATOM   3140  N   ARG A 204       9.672  15.772   7.936  1.00 98.70           N  
ATOM   3141  H   ARG A 204      10.439  15.464   7.357  1.00 98.70           H  
ATOM   3142  CA  ARG A 204       9.510  17.207   8.191  1.00 98.70           C  
ATOM   3143  HA  ARG A 204       8.702  17.355   8.907  1.00 98.70           H  
ATOM   3144  C   ARG A 204       9.126  17.917   6.908  1.00 98.70           C  
ATOM   3145  CB  ARG A 204      10.792  17.776   8.815  1.00 98.70           C  
ATOM   3146  HB2 ARG A 204      10.750  18.865   8.814  1.00 98.70           H  
ATOM   3147  HB3 ARG A 204      11.658  17.453   8.238  1.00 98.70           H  
ATOM   3148  O   ARG A 204       9.861  17.844   5.918  1.00 98.70           O  
ATOM   3149  CG  ARG A 204      10.913  17.289  10.261  1.00 98.70           C  
ATOM   3150  HG2 ARG A 204      10.715  16.217  10.287  1.00 98.70           H  
ATOM   3151  HG3 ARG A 204      10.149  17.788  10.858  1.00 98.70           H  
ATOM   3152  CD  ARG A 204      12.282  17.565  10.891  1.00 98.70           C  
ATOM   3153  HD2 ARG A 204      12.121  17.704  11.960  1.00 98.70           H  
ATOM   3154  HD3 ARG A 204      12.691  18.488  10.480  1.00 98.70           H  
ATOM   3155  NE  ARG A 204      13.194  16.416  10.726  1.00 98.70           N  
ATOM   3156  HE  ARG A 204      12.795  15.537  11.021  1.00 98.70           H  
ATOM   3157  NH1 ARG A 204      15.141  17.558  10.348  1.00 98.70           N  
ATOM   3158 HH11 ARG A 204      14.619  18.410  10.490  1.00 98.70           H  
ATOM   3159 HH12 ARG A 204      16.140  17.544  10.198  1.00 98.70           H  
ATOM   3160  NH2 ARG A 204      15.172  15.328  10.413  1.00 98.70           N  
ATOM   3161 HH21 ARG A 204      14.718  14.453  10.632  1.00 98.70           H  
ATOM   3162 HH22 ARG A 204      16.180  15.289  10.354  1.00 98.70           H  
ATOM   3163  CZ  ARG A 204      14.492  16.434  10.500  1.00 98.70           C  
ATOM   3164  N   VAL A 205       7.994  18.615   6.945  1.00 98.41           N  
ATOM   3165  H   VAL A 205       7.456  18.589   7.799  1.00 98.41           H  
ATOM   3166  CA  VAL A 205       7.458  19.406   5.827  1.00 98.41           C  
ATOM   3167  HA  VAL A 205       8.246  19.563   5.090  1.00 98.41           H  
ATOM   3168  C   VAL A 205       7.025  20.781   6.352  1.00 98.41           C  
ATOM   3169  CB  VAL A 205       6.307  18.676   5.100  1.00 98.41           C  
ATOM   3170  HB  VAL A 205       5.399  18.696   5.703  1.00 98.41           H  
ATOM   3171  O   VAL A 205       5.828  21.027   6.508  1.00 98.41           O  
ATOM   3172  CG1 VAL A 205       6.048  19.375   3.759  1.00 98.41           C  
ATOM   3173 HG11 VAL A 205       5.278  18.845   3.198  1.00 98.41           H  
ATOM   3174 HG12 VAL A 205       5.717  20.401   3.922  1.00 98.41           H  
ATOM   3175 HG13 VAL A 205       6.962  19.395   3.165  1.00 98.41           H  
ATOM   3176  CG2 VAL A 205       6.619  17.204   4.806  1.00 98.41           C  
ATOM   3177 HG21 VAL A 205       6.723  16.651   5.740  1.00 98.41           H  
ATOM   3178 HG22 VAL A 205       7.537  17.124   4.225  1.00 98.41           H  
ATOM   3179 HG23 VAL A 205       5.795  16.760   4.248  1.00 98.41           H  
ATOM   3180  N   PRO A 206       7.973  21.674   6.694  1.00 98.43           N  
ATOM   3181  CA  PRO A 206       7.648  22.960   7.312  1.00 98.43           C  
ATOM   3182  HA  PRO A 206       7.166  22.789   8.274  1.00 98.43           H  
ATOM   3183  C   PRO A 206       6.687  23.797   6.456  1.00 98.43           C  
ATOM   3184  CB  PRO A 206       8.990  23.659   7.550  1.00 98.43           C  
ATOM   3185  HB2 PRO A 206       8.930  24.733   7.375  1.00 98.43           H  
ATOM   3186  HB3 PRO A 206       9.317  23.465   8.571  1.00 98.43           H  
ATOM   3187  O   PRO A 206       5.764  24.389   7.003  1.00 98.43           O  
ATOM   3188  CG  PRO A 206       9.951  22.981   6.574  1.00 98.43           C  
ATOM   3189  HG2 PRO A 206       9.899  23.484   5.609  1.00 98.43           H  
ATOM   3190  HG3 PRO A 206      10.975  22.987   6.947  1.00 98.43           H  
ATOM   3191  CD  PRO A 206       9.403  21.560   6.458  1.00 98.43           C  
ATOM   3192  HD2 PRO A 206       9.612  21.168   5.463  1.00 98.43           H  
ATOM   3193  HD3 PRO A 206       9.850  20.925   7.223  1.00 98.43           H  
ATOM   3194  N   GLU A 207       6.805  23.751   5.126  1.00 97.84           N  
ATOM   3195  H   GLU A 207       7.592  23.266   4.719  1.00 97.84           H  
ATOM   3196  CA  GLU A 207       5.913  24.478   4.213  1.00 97.84           C  
ATOM   3197  HA  GLU A 207       5.938  25.538   4.465  1.00 97.84           H  
ATOM   3198  C   GLU A 207       4.442  24.025   4.309  1.00 97.84           C  
ATOM   3199  CB  GLU A 207       6.399  24.303   2.763  1.00 97.84           C  
ATOM   3200  HB2 GLU A 207       5.709  24.849   2.120  1.00 97.84           H  
ATOM   3201  HB3 GLU A 207       6.344  23.252   2.479  1.00 97.84           H  
ATOM   3202  O   GLU A 207       3.532  24.827   4.104  1.00 97.84           O  
ATOM   3203  CG  GLU A 207       7.813  24.843   2.482  1.00 97.84           C  
ATOM   3204  HG2 GLU A 207       7.812  25.243   1.468  1.00 97.84           H  
ATOM   3205  HG3 GLU A 207       8.033  25.671   3.155  1.00 97.84           H  
ATOM   3206  CD  GLU A 207       8.929  23.787   2.571  1.00 97.84           C  
ATOM   3207  OE1 GLU A 207       9.893  23.880   1.766  1.00 97.84           O  
ATOM   3208  OE2 GLU A 207       8.839  22.848   3.393  1.00 97.84           O  
ATOM   3209  N   LEU A 208       4.189  22.751   4.641  1.00 97.89           N  
ATOM   3210  H   LEU A 208       4.971  22.171   4.909  1.00 97.89           H  
ATOM   3211  CA  LEU A 208       2.832  22.258   4.896  1.00 97.89           C  
ATOM   3212  HA  LEU A 208       2.181  22.587   4.086  1.00 97.89           H  
ATOM   3213  C   LEU A 208       2.289  22.848   6.200  1.00 97.89           C  
ATOM   3214  CB  LEU A 208       2.834  20.716   4.951  1.00 97.89           C  
ATOM   3215  HB2 LEU A 208       3.575  20.400   5.686  1.00 97.89           H  
ATOM   3216  HB3 LEU A 208       3.131  20.323   3.979  1.00 97.89           H  
ATOM   3217  O   LEU A 208       1.148  23.306   6.235  1.00 97.89           O  
ATOM   3218  CG  LEU A 208       1.485  20.093   5.365  1.00 97.89           C  
ATOM   3219  HG  LEU A 208       1.117  20.561   6.278  1.00 97.89           H  
ATOM   3220  CD1 LEU A 208       0.428  20.253   4.274  1.00 97.89           C  
ATOM   3221 HD11 LEU A 208      -0.498  19.783   4.605  1.00 97.89           H  
ATOM   3222 HD12 LEU A 208       0.766  19.771   3.357  1.00 97.89           H  
ATOM   3223 HD13 LEU A 208       0.245  21.312   4.093  1.00 97.89           H  
ATOM   3224  CD2 LEU A 208       1.660  18.608   5.673  1.00 97.89           C  
ATOM   3225 HD21 LEU A 208       0.704  18.179   5.972  1.00 97.89           H  
ATOM   3226 HD22 LEU A 208       2.043  18.071   4.805  1.00 97.89           H  
ATOM   3227 HD23 LEU A 208       2.362  18.496   6.499  1.00 97.89           H  
ATOM   3228  N   LEU A 209       3.096  22.823   7.264  1.00 97.60           N  
ATOM   3229  H   LEU A 209       4.043  22.496   7.138  1.00 97.60           H  
ATOM   3230  CA  LEU A 209       2.694  23.314   8.584  1.00 97.60           C  
ATOM   3231  HA  LEU A 209       1.757  22.835   8.868  1.00 97.60           H  
ATOM   3232  C   LEU A 209       2.422  24.822   8.550  1.00 97.60           C  
ATOM   3233  CB  LEU A 209       3.771  22.966   9.627  1.00 97.60           C  
ATOM   3234  HB2 LEU A 209       3.449  23.362  10.591  1.00 97.60           H  
ATOM   3235  HB3 LEU A 209       4.695  23.475   9.355  1.00 97.60           H  
ATOM   3236  O   LEU A 209       1.411  25.264   9.090  1.00 97.60           O  
ATOM   3237  CG  LEU A 209       4.069  21.464   9.791  1.00 97.60           C  
ATOM   3238  HG  LEU A 209       4.441  21.063   8.848  1.00 97.60           H  
ATOM   3239  CD1 LEU A 209       5.156  21.281  10.847  1.00 97.60           C  
ATOM   3240 HD11 LEU A 209       6.047  21.846  10.573  1.00 97.60           H  
ATOM   3241 HD12 LEU A 209       5.420  20.226  10.916  1.00 97.60           H  
ATOM   3242 HD13 LEU A 209       4.798  21.616  11.821  1.00 97.60           H  
ATOM   3243  CD2 LEU A 209       2.843  20.652  10.217  1.00 97.60           C  
ATOM   3244 HD21 LEU A 209       2.438  21.056  11.145  1.00 97.60           H  
ATOM   3245 HD22 LEU A 209       3.139  19.617  10.385  1.00 97.60           H  
ATOM   3246 HD23 LEU A 209       2.083  20.675   9.437  1.00 97.60           H  
ATOM   3247  N   GLU A 210       3.261  25.586   7.845  1.00 97.47           N  
ATOM   3248  H   GLU A 210       4.089  25.158   7.456  1.00 97.47           H  
ATOM   3249  CA  GLU A 210       3.041  27.009   7.570  1.00 97.47           C  
ATOM   3250  HA  GLU A 210       2.994  27.557   8.512  1.00 97.47           H  
ATOM   3251  C   GLU A 210       1.691  27.216   6.866  1.00 97.47           C  
ATOM   3252  CB  GLU A 210       4.210  27.572   6.739  1.00 97.47           C  
ATOM   3253  HB2 GLU A 210       3.929  28.552   6.355  1.00 97.47           H  
ATOM   3254  HB3 GLU A 210       4.394  26.908   5.895  1.00 97.47           H  
ATOM   3255  O   GLU A 210       0.819  27.899   7.408  1.00 97.47           O  
ATOM   3256  CG  GLU A 210       5.498  27.727   7.572  1.00 97.47           C  
ATOM   3257  HG2 GLU A 210       5.701  26.793   8.096  1.00 97.47           H  
ATOM   3258  HG3 GLU A 210       5.324  28.490   8.331  1.00 97.47           H  
ATOM   3259  CD  GLU A 210       6.744  28.109   6.749  1.00 97.47           C  
ATOM   3260  OE1 GLU A 210       7.843  28.140   7.354  1.00 97.47           O  
ATOM   3261  OE2 GLU A 210       6.621  28.367   5.529  1.00 97.47           O  
ATOM   3262  N   ALA A 211       1.449  26.524   5.744  1.00 96.65           N  
ATOM   3263  H   ALA A 211       2.193  25.960   5.359  1.00 96.65           H  
ATOM   3264  CA  ALA A 211       0.203  26.637   4.980  1.00 96.65           C  
ATOM   3265  HA  ALA A 211       0.084  27.679   4.681  1.00 96.65           H  
ATOM   3266  C   ALA A 211      -1.058  26.243   5.774  1.00 96.65           C  
ATOM   3267  CB  ALA A 211       0.337  25.777   3.716  1.00 96.65           C  
ATOM   3268  HB1 ALA A 211       1.200  26.113   3.142  1.00 96.65           H  
ATOM   3269  HB2 ALA A 211       0.476  24.730   3.985  1.00 96.65           H  
ATOM   3270  HB3 ALA A 211      -0.560  25.882   3.106  1.00 96.65           H  
ATOM   3271  O   ALA A 211      -2.148  26.741   5.494  1.00 96.65           O  
ATOM   3272  N   MET A 212      -0.943  25.353   6.764  1.00 96.40           N  
ATOM   3273  H   MET A 212      -0.036  24.939   6.923  1.00 96.40           H  
ATOM   3274  CA  MET A 212      -2.054  24.995   7.654  1.00 96.40           C  
ATOM   3275  HA  MET A 212      -2.945  24.816   7.053  1.00 96.40           H  
ATOM   3276  C   MET A 212      -2.412  26.105   8.651  1.00 96.40           C  
ATOM   3277  CB  MET A 212      -1.717  23.709   8.418  1.00 96.40           C  
ATOM   3278  HB2 MET A 212      -0.729  23.793   8.870  1.00 96.40           H  
ATOM   3279  HB3 MET A 212      -2.447  23.575   9.216  1.00 96.40           H  
ATOM   3280  O   MET A 212      -3.546  26.126   9.132  1.00 96.40           O  
ATOM   3281  CG  MET A 212      -1.762  22.474   7.516  1.00 96.40           C  
ATOM   3282  HG2 MET A 212      -1.126  22.638   6.646  1.00 96.40           H  
ATOM   3283  HG3 MET A 212      -2.782  22.345   7.157  1.00 96.40           H  
ATOM   3284  SD  MET A 212      -1.222  20.942   8.324  1.00 96.40           S  
ATOM   3285  CE  MET A 212      -2.580  20.688   9.495  1.00 96.40           C  
ATOM   3286  HE1 MET A 212      -2.386  19.793  10.086  1.00 96.40           H  
ATOM   3287  HE2 MET A 212      -3.518  20.569   8.953  1.00 96.40           H  
ATOM   3288  HE3 MET A 212      -2.644  21.541  10.171  1.00 96.40           H  
ATOM   3289  N   THR A 213      -1.474  27.002   8.967  1.00 92.15           N  
ATOM   3290  H   THR A 213      -0.579  26.929   8.505  1.00 92.15           H  
ATOM   3291  CA  THR A 213      -1.631  28.052   9.993  1.00 92.15           C  
ATOM   3292  HA  THR A 213      -2.503  27.811  10.600  1.00 92.15           H  
ATOM   3293  C   THR A 213      -1.907  29.457   9.452  1.00 92.15           C  
ATOM   3294  CB  THR A 213      -0.430  28.094  10.949  1.00 92.15           C  
ATOM   3295  HB  THR A 213      -0.578  28.909  11.658  1.00 92.15           H  
ATOM   3296  O   THR A 213      -2.232  30.333  10.253  1.00 92.15           O  
ATOM   3297  CG2 THR A 213      -0.301  26.805  11.764  1.00 92.15           C  
ATOM   3298 HG21 THR A 213      -1.207  26.650  12.350  1.00 92.15           H  
ATOM   3299 HG22 THR A 213      -0.145  25.953  11.103  1.00 92.15           H  
ATOM   3300 HG23 THR A 213       0.555  26.890  12.433  1.00 92.15           H  
ATOM   3301  OG1 THR A 213       0.793  28.314  10.282  1.00 92.15           O  
ATOM   3302  HG1 THR A 213       0.685  28.175   9.338  1.00 92.15           H  
ATOM   3303  N   GLU A 214      -1.805  29.664   8.133  1.00 85.71           N  
ATOM   3304  H   GLU A 214      -1.427  28.919   7.566  1.00 85.71           H  
ATOM   3305  CA  GLU A 214      -2.189  30.911   7.438  1.00 85.71           C  
ATOM   3306  HA  GLU A 214      -1.903  31.760   8.058  1.00 85.71           H  
ATOM   3307  C   GLU A 214      -3.714  31.038   7.255  1.00 85.71           C  
ATOM   3308  CB  GLU A 214      -1.427  31.013   6.098  1.00 85.71           C  
ATOM   3309  HB2 GLU A 214      -1.813  31.873   5.551  1.00 85.71           H  
ATOM   3310  HB3 GLU A 214      -1.625  30.116   5.511  1.00 85.71           H  
ATOM   3311  O   GLU A 214      -4.451  31.002   8.262  1.00 85.71           O  
ATOM   3312  CG  GLU A 214       0.094  31.205   6.240  1.00 85.71           C  
ATOM   3313  HG2 GLU A 214       0.265  32.092   6.848  1.00 85.71           H  
ATOM   3314  HG3 GLU A 214       0.518  30.352   6.770  1.00 85.71           H  
ATOM   3315  CD  GLU A 214       0.822  31.374   4.886  1.00 85.71           C  
ATOM   3316  OE1 GLU A 214       2.002  31.794   4.915  1.00 85.71           O  
ATOM   3317  OE2 GLU A 214       0.205  31.144   3.815  1.00 85.71           O  
ATOM   3318  OXT GLU A 214      -4.230  31.072   6.116  1.00 85.71           O  
TER    3319      GLU A 214                                                       
ATOM   3319  N   ALA B   1       3.757  -9.007  20.951  1.00 26.25           N  
ATOM   3320  H   ALA B   1       4.118  -8.619  21.811  1.00 26.25           H  
ATOM   3321  H2  ALA B   1       4.474  -9.555  20.498  1.00 26.25           H  
ATOM   3322  H3  ALA B   1       2.962  -9.601  21.140  1.00 26.25           H  
ATOM   3323  CA  ALA B   1       3.371  -7.924  20.038  1.00 26.25           C  
ATOM   3324  HA  ALA B   1       2.540  -7.351  20.449  1.00 26.25           H  
ATOM   3325  C   ALA B   1       2.925  -8.614  18.774  1.00 26.25           C  
ATOM   3326  CB  ALA B   1       4.560  -6.984  19.795  1.00 26.25           C  
ATOM   3327  HB1 ALA B   1       4.269  -6.209  19.086  1.00 26.25           H  
ATOM   3328  HB2 ALA B   1       5.408  -7.533  19.384  1.00 26.25           H  
ATOM   3329  HB3 ALA B   1       4.857  -6.508  20.729  1.00 26.25           H  
ATOM   3330  O   ALA B   1       3.745  -9.314  18.190  1.00 26.25           O  
ATOM   3331  N   SER B   2       1.627  -8.588  18.456  1.00 27.74           N  
ATOM   3332  H   SER B   2       0.995  -7.951  18.920  1.00 27.74           H  
ATOM   3333  CA  SER B   2       1.197  -9.137  17.169  1.00 27.74           C  
ATOM   3334  HA  SER B   2       1.435 -10.200  17.129  1.00 27.74           H  
ATOM   3335  C   SER B   2       2.040  -8.424  16.116  1.00 27.74           C  
ATOM   3336  CB  SER B   2      -0.328  -8.992  17.004  1.00 27.74           C  
ATOM   3337  HB2 SER B   2      -0.791  -9.578  17.798  1.00 27.74           H  
ATOM   3338  HB3 SER B   2      -0.671  -7.969  17.155  1.00 27.74           H  
ATOM   3339  O   SER B   2       2.307  -7.227  16.276  1.00 27.74           O  
ATOM   3340  OG  SER B   2      -0.804  -9.518  15.784  1.00 27.74           O  
ATOM   3341  HG  SER B   2      -0.685  -8.944  15.023  1.00 27.74           H  
ATOM   3342  N   ILE B   3       2.469  -9.113  15.060  1.00 29.99           N  
ATOM   3343  H   ILE B   3       2.162 -10.066  14.928  1.00 29.99           H  
ATOM   3344  CA  ILE B   3       3.070  -8.435  13.902  1.00 29.99           C  
ATOM   3345  HA  ILE B   3       3.696  -7.626  14.280  1.00 29.99           H  
ATOM   3346  C   ILE B   3       1.938  -7.784  13.103  1.00 29.99           C  
ATOM   3347  CB  ILE B   3       3.968  -9.336  13.030  1.00 29.99           C  
ATOM   3348  HB  ILE B   3       3.314  -9.960  12.420  1.00 29.99           H  
ATOM   3349  O   ILE B   3       1.914  -7.788  11.876  1.00 29.99           O  
ATOM   3350  CG1 ILE B   3       4.861 -10.287  13.854  1.00 29.99           C  
ATOM   3351 HG12 ILE B   3       4.269 -10.808  14.606  1.00 29.99           H  
ATOM   3352 HG13 ILE B   3       5.639  -9.718  14.364  1.00 29.99           H  
ATOM   3353  CG2 ILE B   3       4.830  -8.453  12.091  1.00 29.99           C  
ATOM   3354 HG21 ILE B   3       5.893  -8.676  12.182  1.00 29.99           H  
ATOM   3355 HG22 ILE B   3       4.696  -7.393  12.305  1.00 29.99           H  
ATOM   3356 HG23 ILE B   3       4.521  -8.626  11.060  1.00 29.99           H  
ATOM   3357  CD1 ILE B   3       5.498 -11.372  12.978  1.00 29.99           C  
ATOM   3358 HD11 ILE B   3       4.721 -11.947  12.474  1.00 29.99           H  
ATOM   3359 HD12 ILE B   3       6.083 -12.045  13.606  1.00 29.99           H  
ATOM   3360 HD13 ILE B   3       6.160 -10.932  12.231  1.00 29.99           H  
ATOM   3361  N   THR B   4       0.995  -7.195  13.846  1.00 33.34           N  
ATOM   3362  H   THR B   4       1.039  -7.396  14.835  1.00 33.34           H  
ATOM   3363  CA  THR B   4       0.405  -5.910  13.601  1.00 33.34           C  
ATOM   3364  HA  THR B   4      -0.444  -6.032  12.929  1.00 33.34           H  
ATOM   3365  C   THR B   4       1.511  -5.125  12.924  1.00 33.34           C  
ATOM   3366  CB  THR B   4      -0.069  -5.281  14.922  1.00 33.34           C  
ATOM   3367  HB  THR B   4       0.700  -4.586  15.259  1.00 33.34           H  
ATOM   3368  O   THR B   4       2.509  -4.680  13.483  1.00 33.34           O  
ATOM   3369  CG2 THR B   4      -1.479  -4.699  14.817  1.00 33.34           C  
ATOM   3370 HG21 THR B   4      -2.195  -5.510  14.679  1.00 33.34           H  
ATOM   3371 HG22 THR B   4      -1.726  -4.158  15.731  1.00 33.34           H  
ATOM   3372 HG23 THR B   4      -1.546  -4.023  13.965  1.00 33.34           H  
ATOM   3373  OG1 THR B   4      -0.044  -6.077  16.055  1.00 33.34           O  
ATOM   3374  HG1 THR B   4       0.886  -6.150  16.280  1.00 33.34           H  
ATOM   3375  N   THR B   5       1.426  -5.204  11.625  1.00 34.89           N  
ATOM   3376  H   THR B   5       0.686  -5.782  11.252  1.00 34.89           H  
ATOM   3377  CA  THR B   5       2.446  -4.749  10.722  1.00 34.89           C  
ATOM   3378  HA  THR B   5       3.385  -5.282  10.870  1.00 34.89           H  
ATOM   3379  C   THR B   5       2.589  -3.272  10.978  1.00 34.89           C  
ATOM   3380  CB  THR B   5       1.826  -5.053   9.387  1.00 34.89           C  
ATOM   3381  HB  THR B   5       0.749  -4.909   9.473  1.00 34.89           H  
ATOM   3382  O   THR B   5       1.547  -2.675  11.194  1.00 34.89           O  
ATOM   3383  CG2 THR B   5       2.225  -4.107   8.295  1.00 34.89           C  
ATOM   3384 HG21 THR B   5       3.308  -3.984   8.266  1.00 34.89           H  
ATOM   3385 HG22 THR B   5       1.786  -3.127   8.482  1.00 34.89           H  
ATOM   3386 HG23 THR B   5       1.755  -4.464   7.379  1.00 34.89           H  
ATOM   3387  OG1 THR B   5       1.996  -6.415   9.120  1.00 34.89           O  
ATOM   3388  HG1 THR B   5       1.901  -6.915   9.935  1.00 34.89           H  
ATOM   3389  N   PRO B   6       3.763  -2.645  10.933  1.00 35.63           N  
ATOM   3390  CA  PRO B   6       3.844  -1.210  11.152  1.00 35.63           C  
ATOM   3391  HA  PRO B   6       3.788  -0.998  12.220  1.00 35.63           H  
ATOM   3392  C   PRO B   6       2.716  -0.447  10.448  1.00 35.63           C  
ATOM   3393  CB  PRO B   6       5.223  -0.855  10.641  1.00 35.63           C  
ATOM   3394  HB2 PRO B   6       5.176   0.021   9.995  1.00 35.63           H  
ATOM   3395  HB3 PRO B   6       5.860  -0.746  11.518  1.00 35.63           H  
ATOM   3396  O   PRO B   6       1.929   0.208  11.102  1.00 35.63           O  
ATOM   3397  CG  PRO B   6       5.759  -2.044   9.862  1.00 35.63           C  
ATOM   3398  HG2 PRO B   6       5.444  -1.981   8.821  1.00 35.63           H  
ATOM   3399  HG3 PRO B   6       6.843  -2.127   9.939  1.00 35.63           H  
ATOM   3400  CD  PRO B   6       5.049  -3.196  10.551  1.00 35.63           C  
ATOM   3401  HD2 PRO B   6       5.598  -3.487  11.446  1.00 35.63           H  
ATOM   3402  HD3 PRO B   6       4.961  -4.044   9.872  1.00 35.63           H  
ATOM   3403  N   LYS B   7       2.450  -0.743   9.176  1.00 39.85           N  
ATOM   3404  H   LYS B   7       3.125  -1.303   8.674  1.00 39.85           H  
ATOM   3405  CA  LYS B   7       1.248  -0.272   8.479  1.00 39.85           C  
ATOM   3406  HA  LYS B   7       1.203   0.810   8.601  1.00 39.85           H  
ATOM   3407  C   LYS B   7      -0.131  -0.729   8.952  1.00 39.85           C  
ATOM   3408  CB  LYS B   7       1.374  -0.598   7.010  1.00 39.85           C  
ATOM   3409  HB2 LYS B   7       1.873  -1.557   6.872  1.00 39.85           H  
ATOM   3410  HB3 LYS B   7       0.377  -0.654   6.572  1.00 39.85           H  
ATOM   3411  O   LYS B   7      -1.053   0.065   8.894  1.00 39.85           O  
ATOM   3412  CG  LYS B   7       2.116   0.511   6.293  1.00 39.85           C  
ATOM   3413  HG2 LYS B   7       3.047   0.767   6.799  1.00 39.85           H  
ATOM   3414  HG3 LYS B   7       1.459   1.380   6.238  1.00 39.85           H  
ATOM   3415  CD  LYS B   7       2.409  -0.045   4.918  1.00 39.85           C  
ATOM   3416  HD2 LYS B   7       1.659  -0.781   4.630  1.00 39.85           H  
ATOM   3417  HD3 LYS B   7       3.392  -0.515   4.936  1.00 39.85           H  
ATOM   3418  CE  LYS B   7       2.395   1.075   3.926  1.00 39.85           C  
ATOM   3419  HE2 LYS B   7       3.404   1.481   3.857  1.00 39.85           H  
ATOM   3420  HE3 LYS B   7       1.741   1.877   4.268  1.00 39.85           H  
ATOM   3421  NZ  LYS B   7       1.927   0.586   2.612  1.00 39.85           N  
ATOM   3422  HZ1 LYS B   7       2.110   1.324   1.946  1.00 39.85           H  
ATOM   3423  HZ2 LYS B   7       2.421  -0.248   2.328  1.00 39.85           H  
ATOM   3424  HZ3 LYS B   7       0.933   0.409   2.632  1.00 39.85           H  
ATOM   3425  N   ILE B   8      -0.325  -1.990   9.341  1.00 42.55           N  
ATOM   3426  H   ILE B   8       0.501  -2.542   9.520  1.00 42.55           H  
ATOM   3427  CA  ILE B   8      -1.631  -2.509   9.785  1.00 42.55           C  
ATOM   3428  HA  ILE B   8      -2.408  -2.066   9.163  1.00 42.55           H  
ATOM   3429  C   ILE B   8      -1.907  -2.096  11.229  1.00 42.55           C  
ATOM   3430  CB  ILE B   8      -1.755  -4.042   9.652  1.00 42.55           C  
ATOM   3431  HB  ILE B   8      -1.025  -4.493  10.324  1.00 42.55           H  
ATOM   3432  O   ILE B   8      -3.056  -1.840  11.539  1.00 42.55           O  
ATOM   3433  CG1 ILE B   8      -1.472  -4.510   8.204  1.00 42.55           C  
ATOM   3434 HG12 ILE B   8      -2.211  -4.092   7.521  1.00 42.55           H  
ATOM   3435 HG13 ILE B   8      -0.513  -4.111   7.875  1.00 42.55           H  
ATOM   3436  CG2 ILE B   8      -3.131  -4.523  10.151  1.00 42.55           C  
ATOM   3437 HG21 ILE B   8      -3.249  -5.594   9.983  1.00 42.55           H  
ATOM   3438 HG22 ILE B   8      -3.226  -4.366  11.225  1.00 42.55           H  
ATOM   3439 HG23 ILE B   8      -3.922  -3.964   9.650  1.00 42.55           H  
ATOM   3440  CD1 ILE B   8      -1.401  -6.039   8.051  1.00 42.55           C  
ATOM   3441 HD11 ILE B   8      -2.395  -6.486   8.009  1.00 42.55           H  
ATOM   3442 HD12 ILE B   8      -0.856  -6.478   8.887  1.00 42.55           H  
ATOM   3443 HD13 ILE B   8      -0.865  -6.284   7.135  1.00 42.55           H  
ATOM   3444  N   ILE B   9      -0.892  -2.023  12.101  1.00 41.70           N  
ATOM   3445  H   ILE B   9       0.031  -2.244  11.753  1.00 41.70           H  
ATOM   3446  CA  ILE B   9      -0.932  -1.304  13.382  1.00 41.70           C  
ATOM   3447  HA  ILE B   9      -1.687  -1.723  14.047  1.00 41.70           H  
ATOM   3448  C   ILE B   9      -1.292   0.089  13.077  1.00 41.70           C  
ATOM   3449  CB  ILE B   9       0.413  -1.121  14.131  1.00 41.70           C  
ATOM   3450  HB  ILE B   9       1.205  -0.795  13.458  1.00 41.70           H  
ATOM   3451  O   ILE B   9      -2.292   0.533  13.574  1.00 41.70           O  
ATOM   3452  CG1 ILE B   9       0.797  -2.414  14.743  1.00 41.70           C  
ATOM   3453 HG12 ILE B   9       0.053  -2.660  15.502  1.00 41.70           H  
ATOM   3454 HG13 ILE B   9       0.742  -3.087  13.887  1.00 41.70           H  
ATOM   3455  CG2 ILE B   9       0.302  -0.163  15.322  1.00 41.70           C  
ATOM   3456 HG21 ILE B   9      -0.445  -0.547  16.017  1.00 41.70           H  
ATOM   3457 HG22 ILE B   9       1.249  -0.048  15.847  1.00 41.70           H  
ATOM   3458 HG23 ILE B   9       0.031   0.852  15.030  1.00 41.70           H  
ATOM   3459  CD1 ILE B   9       2.188  -2.515  15.387  1.00 41.70           C  
ATOM   3460 HD11 ILE B   9       2.404  -3.531  15.717  1.00 41.70           H  
ATOM   3461 HD12 ILE B   9       2.253  -1.884  16.273  1.00 41.70           H  
ATOM   3462 HD13 ILE B   9       2.948  -2.206  14.669  1.00 41.70           H  
ATOM   3463  N   LEU B  10      -0.479   0.798  12.311  1.00 40.68           N  
ATOM   3464  H   LEU B  10       0.387   0.416  11.959  1.00 40.68           H  
ATOM   3465  CA  LEU B  10      -0.710   2.206  12.246  1.00 40.68           C  
ATOM   3466  HA  LEU B  10      -0.794   2.555  13.275  1.00 40.68           H  
ATOM   3467  C   LEU B  10      -2.058   2.429  11.517  1.00 40.68           C  
ATOM   3468  CB  LEU B  10       0.474   2.920  11.622  1.00 40.68           C  
ATOM   3469  HB2 LEU B  10       0.173   3.968  11.615  1.00 40.68           H  
ATOM   3470  HB3 LEU B  10       0.500   2.483  10.624  1.00 40.68           H  
ATOM   3471  O   LEU B  10      -2.729   3.402  11.771  1.00 40.68           O  
ATOM   3472  CG  LEU B  10       1.917   2.871  12.199  1.00 40.68           C  
ATOM   3473  HG  LEU B  10       2.085   1.927  12.717  1.00 40.68           H  
ATOM   3474  CD1 LEU B  10       3.001   3.060  11.127  1.00 40.68           C  
ATOM   3475 HD11 LEU B  10       2.850   2.379  10.290  1.00 40.68           H  
ATOM   3476 HD12 LEU B  10       3.976   2.844  11.563  1.00 40.68           H  
ATOM   3477 HD13 LEU B  10       3.014   4.096  10.789  1.00 40.68           H  
ATOM   3478  CD2 LEU B  10       2.269   3.975  13.184  1.00 40.68           C  
ATOM   3479 HD21 LEU B  10       1.841   4.925  12.864  1.00 40.68           H  
ATOM   3480 HD22 LEU B  10       1.947   3.647  14.173  1.00 40.68           H  
ATOM   3481 HD23 LEU B  10       3.348   4.102  13.276  1.00 40.68           H  
ATOM   3482  N   GLN B  11      -2.575   1.484  10.728  1.00 39.81           N  
ATOM   3483  H   GLN B  11      -1.979   0.734  10.407  1.00 39.81           H  
ATOM   3484  CA  GLN B  11      -3.987   1.481  10.357  1.00 39.81           C  
ATOM   3485  HA  GLN B  11      -4.277   2.508  10.133  1.00 39.81           H  
ATOM   3486  C   GLN B  11      -4.948   1.045  11.466  1.00 39.81           C  
ATOM   3487  CB  GLN B  11      -4.204   0.667   9.087  1.00 39.81           C  
ATOM   3488  HB2 GLN B  11      -5.250   0.373   8.996  1.00 39.81           H  
ATOM   3489  HB3 GLN B  11      -3.604  -0.242   9.117  1.00 39.81           H  
ATOM   3490  O   GLN B  11      -5.999   1.622  11.532  1.00 39.81           O  
ATOM   3491  CG  GLN B  11      -3.834   1.532   7.883  1.00 39.81           C  
ATOM   3492  HG2 GLN B  11      -4.475   2.414   7.865  1.00 39.81           H  
ATOM   3493  HG3 GLN B  11      -2.798   1.862   7.959  1.00 39.81           H  
ATOM   3494  CD  GLN B  11      -4.000   0.789   6.581  1.00 39.81           C  
ATOM   3495  NE2 GLN B  11      -4.063   1.515   5.491  1.00 39.81           N  
ATOM   3496 HE21 GLN B  11      -4.073   1.048   4.596  1.00 39.81           H  
ATOM   3497 HE22 GLN B  11      -3.930   2.516   5.517  1.00 39.81           H  
ATOM   3498  OE1 GLN B  11      -4.074  -0.431   6.518  1.00 39.81           O  
ATOM   3499  N   LYS B  12      -4.701   0.089  12.354  1.00 39.54           N  
ATOM   3500  H   LYS B  12      -3.807  -0.378  12.307  1.00 39.54           H  
ATOM   3501  CA  LYS B  12      -5.612  -0.250  13.470  1.00 39.54           C  
ATOM   3502  HA  LYS B  12      -6.645  -0.191  13.126  1.00 39.54           H  
ATOM   3503  C   LYS B  12      -5.559   0.730  14.649  1.00 39.54           C  
ATOM   3504  CB  LYS B  12      -5.331  -1.670  13.983  1.00 39.54           C  
ATOM   3505  HB2 LYS B  12      -4.259  -1.864  13.990  1.00 39.54           H  
ATOM   3506  HB3 LYS B  12      -5.687  -1.738  15.011  1.00 39.54           H  
ATOM   3507  O   LYS B  12      -6.558   0.890  15.323  1.00 39.54           O  
ATOM   3508  CG  LYS B  12      -6.067  -2.737  13.165  1.00 39.54           C  
ATOM   3509  HG2 LYS B  12      -7.123  -2.473  13.115  1.00 39.54           H  
ATOM   3510  HG3 LYS B  12      -5.664  -2.771  12.153  1.00 39.54           H  
ATOM   3511  CD  LYS B  12      -5.929  -4.113  13.828  1.00 39.54           C  
ATOM   3512  HD2 LYS B  12      -4.891  -4.441  13.766  1.00 39.54           H  
ATOM   3513  HD3 LYS B  12      -6.223  -4.038  14.875  1.00 39.54           H  
ATOM   3514  CE  LYS B  12      -6.849  -5.106  13.111  1.00 39.54           C  
ATOM   3515  HE2 LYS B  12      -7.864  -4.710  13.136  1.00 39.54           H  
ATOM   3516  HE3 LYS B  12      -6.549  -5.169  12.065  1.00 39.54           H  
ATOM   3517  NZ  LYS B  12      -6.824  -6.449  13.734  1.00 39.54           N  
ATOM   3518  HZ1 LYS B  12      -7.106  -6.384  14.702  1.00 39.54           H  
ATOM   3519  HZ2 LYS B  12      -7.480  -7.049  13.254  1.00 39.54           H  
ATOM   3520  HZ3 LYS B  12      -5.902  -6.856  13.669  1.00 39.54           H  
ATOM   3521  N   GLU B  13      -4.403   1.312  14.922  1.00 39.82           N  
ATOM   3522  H   GLU B  13      -3.637   1.069  14.310  1.00 39.82           H  
ATOM   3523  CA  GLU B  13      -4.106   2.305  15.953  1.00 39.82           C  
ATOM   3524  HA  GLU B  13      -4.776   2.160  16.801  1.00 39.82           H  
ATOM   3525  C   GLU B  13      -4.344   3.734  15.446  1.00 39.82           C  
ATOM   3526  CB  GLU B  13      -2.642   2.181  16.444  1.00 39.82           C  
ATOM   3527  HB2 GLU B  13      -2.409   3.080  17.014  1.00 39.82           H  
ATOM   3528  HB3 GLU B  13      -1.971   2.157  15.585  1.00 39.82           H  
ATOM   3529  O   GLU B  13      -4.596   4.608  16.268  1.00 39.82           O  
ATOM   3530  CG  GLU B  13      -2.363   0.977  17.363  1.00 39.82           C  
ATOM   3531  HG2 GLU B  13      -3.083   0.998  18.181  1.00 39.82           H  
ATOM   3532  HG3 GLU B  13      -2.534   0.060  16.799  1.00 39.82           H  
ATOM   3533  CD  GLU B  13      -0.934   0.963  17.961  1.00 39.82           C  
ATOM   3534  OE1 GLU B  13      -0.655   0.038  18.763  1.00 39.82           O  
ATOM   3535  OE2 GLU B  13      -0.096   1.811  17.573  1.00 39.82           O  
ATOM   3536  N   TYR B  14      -4.274   4.000  14.131  1.00 36.13           N  
ATOM   3537  H   TYR B  14      -3.970   3.277  13.494  1.00 36.13           H  
ATOM   3538  CA  TYR B  14      -4.633   5.312  13.556  1.00 36.13           C  
ATOM   3539  HA  TYR B  14      -4.877   5.984  14.379  1.00 36.13           H  
ATOM   3540  C   TYR B  14      -5.890   5.275  12.697  1.00 36.13           C  
ATOM   3541  CB  TYR B  14      -3.524   6.018  12.761  1.00 36.13           C  
ATOM   3542  HB2 TYR B  14      -3.893   7.023  12.555  1.00 36.13           H  
ATOM   3543  HB3 TYR B  14      -3.405   5.591  11.765  1.00 36.13           H  
ATOM   3544  O   TYR B  14      -6.365   6.327  12.277  1.00 36.13           O  
ATOM   3545  CG  TYR B  14      -2.180   6.178  13.431  1.00 36.13           C  
ATOM   3546  CD1 TYR B  14      -1.722   7.463  13.736  1.00 36.13           C  
ATOM   3547  HD1 TYR B  14      -2.362   8.310  13.536  1.00 36.13           H  
ATOM   3548  CD2 TYR B  14      -1.415   5.084  13.846  1.00 36.13           C  
ATOM   3549  HD2 TYR B  14      -1.853   4.097  13.842  1.00 36.13           H  
ATOM   3550  CE1 TYR B  14      -0.434   7.658  14.267  1.00 36.13           C  
ATOM   3551  HE1 TYR B  14      -0.051   8.649  14.463  1.00 36.13           H  
ATOM   3552  CE2 TYR B  14      -0.169   5.269  14.445  1.00 36.13           C  
ATOM   3553  HE2 TYR B  14       0.300   4.424  14.927  1.00 36.13           H  
ATOM   3554  OH  TYR B  14       1.647   6.741  15.011  1.00 36.13           O  
ATOM   3555  HH  TYR B  14       2.073   5.895  15.168  1.00 36.13           H  
ATOM   3556  CZ  TYR B  14       0.384   6.557  14.549  1.00 36.13           C  
ATOM   3557  N   LEU B  15      -6.490   4.111  12.459  1.00 33.25           N  
ATOM   3558  H   LEU B  15      -6.049   3.265  12.790  1.00 33.25           H  
ATOM   3559  CA  LEU B  15      -7.943   4.092  12.417  1.00 33.25           C  
ATOM   3560  HA  LEU B  15      -8.271   4.978  11.874  1.00 33.25           H  
ATOM   3561  C   LEU B  15      -8.390   4.177  13.876  1.00 33.25           C  
ATOM   3562  CB  LEU B  15      -8.544   2.868  11.709  1.00 33.25           C  
ATOM   3563  HB2 LEU B  15      -9.627   2.896  11.830  1.00 33.25           H  
ATOM   3564  HB3 LEU B  15      -8.215   1.965  12.224  1.00 33.25           H  
ATOM   3565  O   LEU B  15      -7.827   3.482  14.720  1.00 33.25           O  
ATOM   3566  CG  LEU B  15      -8.205   2.838  10.200  1.00 33.25           C  
ATOM   3567  HG  LEU B  15      -7.212   3.249  10.016  1.00 33.25           H  
ATOM   3568  CD1 LEU B  15      -8.241   1.417   9.621  1.00 33.25           C  
ATOM   3569 HD11 LEU B  15      -8.701   0.740  10.341  1.00 33.25           H  
ATOM   3570 HD12 LEU B  15      -7.216   1.076   9.476  1.00 33.25           H  
ATOM   3571 HD13 LEU B  15      -8.723   1.399   8.643  1.00 33.25           H  
ATOM   3572  CD2 LEU B  15      -9.194   3.700   9.416  1.00 33.25           C  
ATOM   3573 HD21 LEU B  15      -8.916   3.716   8.362  1.00 33.25           H  
ATOM   3574 HD22 LEU B  15     -10.209   3.321   9.533  1.00 33.25           H  
ATOM   3575 HD23 LEU B  15      -9.151   4.724   9.787  1.00 33.25           H  
ATOM   3576  N   PRO B  16      -9.364   5.035  14.189  1.00 29.59           N  
ATOM   3577  CA  PRO B  16      -9.944   5.059  15.520  1.00 29.59           C  
ATOM   3578  HA  PRO B  16      -9.181   5.327  16.251  1.00 29.59           H  
ATOM   3579  C   PRO B  16     -10.512   3.675  15.882  1.00 29.59           C  
ATOM   3580  CB  PRO B  16     -11.011   6.159  15.464  1.00 29.59           C  
ATOM   3581  HB2 PRO B  16     -11.886   5.910  16.064  1.00 29.59           H  
ATOM   3582  HB3 PRO B  16     -10.574   7.096  15.808  1.00 29.59           H  
ATOM   3583  O   PRO B  16     -11.078   3.000  15.014  1.00 29.59           O  
ATOM   3584  CG  PRO B  16     -11.358   6.281  13.978  1.00 29.59           C  
ATOM   3585  HG2 PRO B  16     -12.118   5.542  13.725  1.00 29.59           H  
ATOM   3586  HG3 PRO B  16     -11.697   7.285  13.721  1.00 29.59           H  
ATOM   3587  CD  PRO B  16     -10.057   5.927  13.278  1.00 29.59           C  
ATOM   3588  HD2 PRO B  16      -9.457   6.825  13.126  1.00 29.59           H  
ATOM   3589  HD3 PRO B  16     -10.280   5.449  12.324  1.00 29.59           H  
ATOM   3590  N   GLU B  17     -10.364   3.279  17.154  1.00 31.63           N  
ATOM   3591  H   GLU B  17      -9.848   3.876  17.784  1.00 31.63           H  
ATOM   3592  CA  GLU B  17     -11.240   2.264  17.771  1.00 31.63           C  
ATOM   3593  HA  GLU B  17     -11.153   1.329  17.218  1.00 31.63           H  
ATOM   3594  C   GLU B  17     -12.718   2.675  17.663  1.00 31.63           C  
ATOM   3595  CB  GLU B  17     -10.876   2.008  19.252  1.00 31.63           C  
ATOM   3596  HB2 GLU B  17     -11.695   1.439  19.695  1.00 31.63           H  
ATOM   3597  HB3 GLU B  17     -10.812   2.962  19.776  1.00 31.63           H  
ATOM   3598  O   GLU B  17     -13.019   3.883  17.839  1.00 31.63           O  
ATOM   3599  CG  GLU B  17      -9.580   1.207  19.493  1.00 31.63           C  
ATOM   3600  HG2 GLU B  17      -9.609   0.315  18.868  1.00 31.63           H  
ATOM   3601  HG3 GLU B  17      -8.731   1.812  19.173  1.00 31.63           H  
ATOM   3602  CD  GLU B  17      -9.371   0.773  20.969  1.00 31.63           C  
ATOM   3603  OE1 GLU B  17      -8.441  -0.034  21.219  1.00 31.63           O  
ATOM   3604  OE2 GLU B  17     -10.129   1.214  21.869  1.00 31.63           O  
ATOM   3605  OXT GLU B  17     -13.533   1.756  17.418  1.00 31.63           O  
TER    3606      GLU B  17                                                       
END   
