# Supplementary material for: An extended Tudor domain within Vreteno interconnects Gtsf1L and Ago3 for piRNA biogenesis in Bombyx mori
Source: EMBO J. 2023 Nov 20;42(24):e114072. doi: 10.15252/embj.2023114072 (PMC10711660; doi:10.15252/embj.2023114072)
Supplement: Supplementary file 4 — Dataset EV1 [file EMBJ-42-e114072-s007.zip › manuscript_pdb/BmVreteno_AF-eTD0_BmGtsf1L_77_89.pdb]

ATOM      1  N   GLN A   1      -5.993   1.821 -32.120  1.00 35.18           N  
ATOM      2  H   GLN A   1      -6.998   1.903 -32.067  1.00 35.18           H  
ATOM      3  H2  GLN A   1      -5.775   0.977 -32.630  1.00 35.18           H  
ATOM      4  H3  GLN A   1      -5.624   2.628 -32.603  1.00 35.18           H  
ATOM      5  CA  GLN A   1      -5.470   1.751 -30.740  1.00 35.18           C  
ATOM      6  HA  GLN A   1      -4.396   1.565 -30.741  1.00 35.18           H  
ATOM      7  C   GLN A   1      -6.173   0.584 -30.075  1.00 35.18           C  
ATOM      8  CB  GLN A   1      -5.757   3.065 -29.998  1.00 35.18           C  
ATOM      9  HB2 GLN A   1      -5.630   2.912 -28.927  1.00 35.18           H  
ATOM     10  HB3 GLN A   1      -6.795   3.344 -30.183  1.00 35.18           H  
ATOM     11  O   GLN A   1      -7.387   0.516 -30.184  1.00 35.18           O  
ATOM     12  CG  GLN A   1      -4.813   4.198 -30.445  1.00 35.18           C  
ATOM     13  HG2 GLN A   1      -4.732   4.214 -31.532  1.00 35.18           H  
ATOM     14  HG3 GLN A   1      -3.820   4.022 -30.031  1.00 35.18           H  
ATOM     15  CD  GLN A   1      -5.293   5.579 -30.005  1.00 35.18           C  
ATOM     16  NE2 GLN A   1      -4.518   6.617 -30.207  1.00 35.18           N  
ATOM     17 HE21 GLN A   1      -3.585   6.540 -30.585  1.00 35.18           H  
ATOM     18 HE22 GLN A   1      -4.903   7.495 -29.889  1.00 35.18           H  
ATOM     19  OE1 GLN A   1      -6.389   5.755 -29.518  1.00 35.18           O  
ATOM     20  N   ARG A   2      -5.446  -0.389 -29.515  1.00 34.30           N  
ATOM     21  H   ARG A   2      -4.456  -0.257 -29.366  1.00 34.30           H  
ATOM     22  CA  ARG A   2      -6.092  -1.468 -28.757  1.00 34.30           C  
ATOM     23  HA  ARG A   2      -6.995  -1.813 -29.261  1.00 34.30           H  
ATOM     24  C   ARG A   2      -6.510  -0.832 -27.437  1.00 34.30           C  
ATOM     25  CB  ARG A   2      -5.138  -2.666 -28.554  1.00 34.30           C  
ATOM     26  HB2 ARG A   2      -4.287  -2.347 -27.953  1.00 34.30           H  
ATOM     27  HB3 ARG A   2      -5.668  -3.442 -28.002  1.00 34.30           H  
ATOM     28  O   ARG A   2      -5.628  -0.407 -26.695  1.00 34.30           O  
ATOM     29  CG  ARG A   2      -4.614  -3.259 -29.876  1.00 34.30           C  
ATOM     30  HG2 ARG A   2      -4.072  -2.489 -30.425  1.00 34.30           H  
ATOM     31  HG3 ARG A   2      -5.457  -3.595 -30.480  1.00 34.30           H  
ATOM     32  CD  ARG A   2      -3.663  -4.440 -29.632  1.00 34.30           C  
ATOM     33  HD2 ARG A   2      -4.232  -5.269 -29.212  1.00 34.30           H  
ATOM     34  HD3 ARG A   2      -2.907  -4.135 -28.908  1.00 34.30           H  
ATOM     35  NE  ARG A   2      -2.992  -4.872 -30.879  1.00 34.30           N  
ATOM     36  HE  ARG A   2      -3.300  -4.444 -31.740  1.00 34.30           H  
ATOM     37  NH1 ARG A   2      -1.628  -6.481 -29.956  1.00 34.30           N  
ATOM     38 HH11 ARG A   2      -2.041  -6.318 -29.048  1.00 34.30           H  
ATOM     39 HH12 ARG A   2      -0.956  -7.227 -30.065  1.00 34.30           H  
ATOM     40  NH2 ARG A   2      -1.520  -6.081 -32.141  1.00 34.30           N  
ATOM     41 HH21 ARG A   2      -0.831  -6.816 -32.201  1.00 34.30           H  
ATOM     42 HH22 ARG A   2      -1.842  -5.632 -32.987  1.00 34.30           H  
ATOM     43  CZ  ARG A   2      -2.054  -5.803 -30.984  1.00 34.30           C  
ATOM     44  N   GLU A   3      -7.805  -0.671 -27.189  1.00 42.00           N  
ATOM     45  H   GLU A   3      -8.498  -0.965 -27.864  1.00 42.00           H  
ATOM     46  CA  GLU A   3      -8.275  -0.359 -25.843  1.00 42.00           C  
ATOM     47  HA  GLU A   3      -7.808   0.555 -25.477  1.00 42.00           H  
ATOM     48  C   GLU A   3      -7.825  -1.526 -24.971  1.00 42.00           C  
ATOM     49  CB  GLU A   3      -9.799  -0.172 -25.805  1.00 42.00           C  
ATOM     50  HB2 GLU A   3     -10.273  -0.992 -26.344  1.00 42.00           H  
ATOM     51  HB3 GLU A   3     -10.127  -0.194 -24.765  1.00 42.00           H  
ATOM     52  O   GLU A   3      -8.380  -2.621 -25.030  1.00 42.00           O  
ATOM     53  CG  GLU A   3     -10.214   1.174 -26.419  1.00 42.00           C  
ATOM     54  HG2 GLU A   3      -9.850   1.219 -27.445  1.00 42.00           H  
ATOM     55  HG3 GLU A   3      -9.728   1.972 -25.858  1.00 42.00           H  
ATOM     56  CD  GLU A   3     -11.735   1.398 -26.420  1.00 42.00           C  
ATOM     57  OE1 GLU A   3     -12.127   2.563 -26.650  1.00 42.00           O  
ATOM     58  OE2 GLU A   3     -12.479   0.410 -26.236  1.00 42.00           O  
ATOM     59  N   SER A   4      -6.730  -1.329 -24.237  1.00 43.48           N  
ATOM     60  H   SER A   4      -6.247  -0.447 -24.323  1.00 43.48           H  
ATOM     61  CA  SER A   4      -6.417  -2.197 -23.116  1.00 43.48           C  
ATOM     62  HA  SER A   4      -6.292  -3.227 -23.450  1.00 43.48           H  
ATOM     63  C   SER A   4      -7.633  -2.096 -22.213  1.00 43.48           C  
ATOM     64  CB  SER A   4      -5.136  -1.727 -22.419  1.00 43.48           C  
ATOM     65  HB2 SER A   4      -4.276  -2.010 -23.025  1.00 43.48           H  
ATOM     66  HB3 SER A   4      -5.155  -0.642 -22.318  1.00 43.48           H  
ATOM     67  O   SER A   4      -7.875  -1.043 -21.619  1.00 43.48           O  
ATOM     68  OG  SER A   4      -5.021  -2.292 -21.129  1.00 43.48           O  
ATOM     69  HG  SER A   4      -4.099  -2.292 -20.862  1.00 43.48           H  
ATOM     70  N   THR A   5      -8.448  -3.147 -22.182  1.00 48.17           N  
ATOM     71  H   THR A   5      -8.283  -3.917 -22.815  1.00 48.17           H  
ATOM     72  CA  THR A   5      -9.460  -3.328 -21.153  1.00 48.17           C  
ATOM     73  HA  THR A   5     -10.174  -2.505 -21.171  1.00 48.17           H  
ATOM     74  C   THR A   5      -8.692  -3.311 -19.841  1.00 48.17           C  
ATOM     75  CB  THR A   5     -10.208  -4.660 -21.338  1.00 48.17           C  
ATOM     76  HB  THR A   5     -10.806  -4.858 -20.449  1.00 48.17           H  
ATOM     77  O   THR A   5      -8.108  -4.328 -19.458  1.00 48.17           O  
ATOM     78  CG2 THR A   5     -11.133  -4.633 -22.553  1.00 48.17           C  
ATOM     79 HG21 THR A   5     -10.558  -4.458 -23.462  1.00 48.17           H  
ATOM     80 HG22 THR A   5     -11.870  -3.839 -22.438  1.00 48.17           H  
ATOM     81 HG23 THR A   5     -11.650  -5.588 -22.635  1.00 48.17           H  
ATOM     82  OG1 THR A   5      -9.287  -5.713 -21.523  1.00 48.17           O  
ATOM     83  HG1 THR A   5      -8.681  -5.654 -20.781  1.00 48.17           H  
ATOM     84  N   ARG A   6      -8.579  -2.133 -19.211  1.00 54.62           N  
ATOM     85  H   ARG A   6      -8.947  -1.314 -19.674  1.00 54.62           H  
ATOM     86  CA  ARG A   6      -7.889  -1.989 -17.932  1.00 54.62           C  
ATOM     87  HA  ARG A   6      -6.849  -2.299 -18.037  1.00 54.62           H  
ATOM     88  C   ARG A   6      -8.585  -2.954 -16.991  1.00 54.62           C  
ATOM     89  CB  ARG A   6      -7.958  -0.549 -17.397  1.00 54.62           C  
ATOM     90  HB2 ARG A   6      -7.724  -0.580 -16.332  1.00 54.62           H  
ATOM     91  HB3 ARG A   6      -8.971  -0.162 -17.506  1.00 54.62           H  
ATOM     92  O   ARG A   6      -9.765  -2.770 -16.697  1.00 54.62           O  
ATOM     93  CG  ARG A   6      -6.961   0.400 -18.077  1.00 54.62           C  
ATOM     94  HG2 ARG A   6      -7.239   0.543 -19.121  1.00 54.62           H  
ATOM     95  HG3 ARG A   6      -5.963  -0.036 -18.030  1.00 54.62           H  
ATOM     96  CD  ARG A   6      -6.956   1.749 -17.343  1.00 54.62           C  
ATOM     97  HD2 ARG A   6      -6.784   1.560 -16.284  1.00 54.62           H  
ATOM     98  HD3 ARG A   6      -7.934   2.216 -17.459  1.00 54.62           H  
ATOM     99  NE  ARG A   6      -5.908   2.659 -17.850  1.00 54.62           N  
ATOM    100  HE  ARG A   6      -5.489   2.418 -18.737  1.00 54.62           H  
ATOM    101  NH1 ARG A   6      -5.959   4.166 -16.110  1.00 54.62           N  
ATOM    102 HH11 ARG A   6      -6.700   3.637 -15.673  1.00 54.62           H  
ATOM    103 HH12 ARG A   6      -5.609   4.996 -15.654  1.00 54.62           H  
ATOM    104  NH2 ARG A   6      -4.518   4.467 -17.780  1.00 54.62           N  
ATOM    105 HH21 ARG A   6      -4.184   5.289 -17.296  1.00 54.62           H  
ATOM    106 HH22 ARG A   6      -4.090   4.182 -18.649  1.00 54.62           H  
ATOM    107  CZ  ARG A   6      -5.470   3.754 -17.247  1.00 54.62           C  
ATOM    108  N   ARG A   7      -7.888  -4.022 -16.598  1.00 70.06           N  
ATOM    109  H   ARG A   7      -6.947  -4.149 -16.942  1.00 70.06           H  
ATOM    110  CA  ARG A   7      -8.442  -4.970 -15.638  1.00 70.06           C  
ATOM    111  HA  ARG A   7      -9.366  -5.385 -16.040  1.00 70.06           H  
ATOM    112  C   ARG A   7      -8.797  -4.197 -14.380  1.00 70.06           C  
ATOM    113  CB  ARG A   7      -7.468  -6.107 -15.316  1.00 70.06           C  
ATOM    114  HB2 ARG A   7      -7.854  -6.650 -14.453  1.00 70.06           H  
ATOM    115  HB3 ARG A   7      -6.494  -5.698 -15.048  1.00 70.06           H  
ATOM    116  O   ARG A   7      -8.049  -3.310 -13.964  1.00 70.06           O  
ATOM    117  CG  ARG A   7      -7.320  -7.091 -16.481  1.00 70.06           C  
ATOM    118  HG2 ARG A   7      -6.779  -6.609 -17.295  1.00 70.06           H  
ATOM    119  HG3 ARG A   7      -8.303  -7.406 -16.833  1.00 70.06           H  
ATOM    120  CD  ARG A   7      -6.545  -8.315 -15.991  1.00 70.06           C  
ATOM    121  HD2 ARG A   7      -5.639  -7.970 -15.493  1.00 70.06           H  
ATOM    122  HD3 ARG A   7      -7.147  -8.856 -15.261  1.00 70.06           H  
ATOM    123  NE  ARG A   7      -6.184  -9.216 -17.099  1.00 70.06           N  
ATOM    124  HE  ARG A   7      -6.611  -9.050 -17.999  1.00 70.06           H  
ATOM    125  NH1 ARG A   7      -4.669 -10.439 -15.891  1.00 70.06           N  
ATOM    126 HH11 ARG A   7      -5.116 -10.242 -15.007  1.00 70.06           H  
ATOM    127 HH12 ARG A   7      -3.749 -10.851 -15.820  1.00 70.06           H  
ATOM    128  NH2 ARG A   7      -4.795 -10.720 -18.099  1.00 70.06           N  
ATOM    129 HH21 ARG A   7      -5.185 -10.504 -19.005  1.00 70.06           H  
ATOM    130 HH22 ARG A   7      -4.090 -11.434 -17.984  1.00 70.06           H  
ATOM    131  CZ  ARG A   7      -5.225 -10.121 -17.024  1.00 70.06           C  
ATOM    132  N   THR A   8      -9.946  -4.529 -13.808  1.00 77.47           N  
ATOM    133  H   THR A   8     -10.557  -5.201 -14.248  1.00 77.47           H  
ATOM    134  CA  THR A   8     -10.366  -3.967 -12.532  1.00 77.47           C  
ATOM    135  HA  THR A   8     -10.490  -2.889 -12.641  1.00 77.47           H  
ATOM    136  C   THR A   8      -9.283  -4.253 -11.505  1.00 77.47           C  
ATOM    137  CB  THR A   8     -11.700  -4.569 -12.085  1.00 77.47           C  
ATOM    138  HB  THR A   8     -11.575  -5.628 -11.859  1.00 77.47           H  
ATOM    139  O   THR A   8      -8.900  -5.407 -11.308  1.00 77.47           O  
ATOM    140  CG2 THR A   8     -12.275  -3.853 -10.867  1.00 77.47           C  
ATOM    141 HG21 THR A   8     -12.367  -2.785 -11.061  1.00 77.47           H  
ATOM    142 HG22 THR A   8     -11.623  -4.004 -10.006  1.00 77.47           H  
ATOM    143 HG23 THR A   8     -13.255  -4.262 -10.621  1.00 77.47           H  
ATOM    144  OG1 THR A   8     -12.638  -4.432 -13.129  1.00 77.47           O  
ATOM    145  HG1 THR A   8     -13.508  -4.569 -12.746  1.00 77.47           H  
ATOM    146  N   LEU A   9      -8.761  -3.197 -10.884  1.00 86.42           N  
ATOM    147  H   LEU A   9      -9.120  -2.275 -11.088  1.00 86.42           H  
ATOM    148  CA  LEU A   9      -7.797  -3.351  -9.808  1.00 86.42           C  
ATOM    149  HA  LEU A   9      -6.994  -4.004 -10.150  1.00 86.42           H  
ATOM    150  C   LEU A   9      -8.482  -4.039  -8.628  1.00 86.42           C  
ATOM    151  CB  LEU A   9      -7.204  -1.987  -9.410  1.00 86.42           C  
ATOM    152  HB2 LEU A   9      -8.016  -1.339  -9.079  1.00 86.42           H  
ATOM    153  HB3 LEU A   9      -6.537  -2.138  -8.562  1.00 86.42           H  
ATOM    154  O   LEU A   9      -9.637  -3.754  -8.318  1.00 86.42           O  
ATOM    155  CG  LEU A   9      -6.422  -1.276 -10.530  1.00 86.42           C  
ATOM    156  HG  LEU A   9      -7.083  -1.099 -11.378  1.00 86.42           H  
ATOM    157  CD1 LEU A   9      -5.920   0.078 -10.033  1.00 86.42           C  
ATOM    158 HD11 LEU A   9      -5.391   0.597 -10.832  1.00 86.42           H  
ATOM    159 HD12 LEU A   9      -5.244  -0.058  -9.188  1.00 86.42           H  
ATOM    160 HD13 LEU A   9      -6.765   0.690  -9.719  1.00 86.42           H  
ATOM    161  CD2 LEU A   9      -5.214  -2.085 -11.010  1.00 86.42           C  
ATOM    162 HD21 LEU A   9      -4.568  -2.331 -10.167  1.00 86.42           H  
ATOM    163 HD22 LEU A   9      -5.548  -3.001 -11.497  1.00 86.42           H  
ATOM    164 HD23 LEU A   9      -4.648  -1.503 -11.738  1.00 86.42           H  
ATOM    165  N   VAL A  10      -7.753  -4.935  -7.971  1.00 89.75           N  
ATOM    166  H   VAL A  10      -6.837  -5.167  -8.328  1.00 89.75           H  
ATOM    167  CA  VAL A  10      -8.151  -5.509  -6.687  1.00 89.75           C  
ATOM    168  HA  VAL A  10      -9.102  -5.072  -6.381  1.00 89.75           H  
ATOM    169  C   VAL A  10      -7.065  -5.146  -5.669  1.00 89.75           C  
ATOM    170  CB  VAL A  10      -8.400  -7.024  -6.789  1.00 89.75           C  
ATOM    171  HB  VAL A  10      -7.482  -7.526  -7.096  1.00 89.75           H  
ATOM    172  O   VAL A  10      -5.891  -5.424  -5.926  1.00 89.75           O  
ATOM    173  CG1 VAL A  10      -8.848  -7.587  -5.435  1.00 89.75           C  
ATOM    174 HG11 VAL A  10      -8.056  -7.474  -4.695  1.00 89.75           H  
ATOM    175 HG12 VAL A  10      -9.072  -8.650  -5.532  1.00 89.75           H  
ATOM    176 HG13 VAL A  10      -9.741  -7.065  -5.089  1.00 89.75           H  
ATOM    177  CG2 VAL A  10      -9.500  -7.333  -7.815  1.00 89.75           C  
ATOM    178 HG21 VAL A  10      -9.183  -7.026  -8.812  1.00 89.75           H  
ATOM    179 HG22 VAL A  10     -10.415  -6.801  -7.555  1.00 89.75           H  
ATOM    180 HG23 VAL A  10      -9.698  -8.405  -7.836  1.00 89.75           H  
ATOM    181  N   PRO A  11      -7.389  -4.499  -4.543  1.00 94.51           N  
ATOM    182  CA  PRO A  11      -8.636  -3.779  -4.278  1.00 94.51           C  
ATOM    183  HA  PRO A  11      -9.462  -4.488  -4.229  1.00 94.51           H  
ATOM    184  C   PRO A  11      -8.928  -2.706  -5.335  1.00 94.51           C  
ATOM    185  CB  PRO A  11      -8.454  -3.133  -2.902  1.00 94.51           C  
ATOM    186  HB2 PRO A  11      -8.106  -2.106  -3.008  1.00 94.51           H  
ATOM    187  HB3 PRO A  11      -9.375  -3.167  -2.320  1.00 94.51           H  
ATOM    188  O   PRO A  11      -8.026  -2.223  -6.023  1.00 94.51           O  
ATOM    189  CG  PRO A  11      -7.343  -3.964  -2.268  1.00 94.51           C  
ATOM    190  HG2 PRO A  11      -7.771  -4.883  -1.866  1.00 94.51           H  
ATOM    191  HG3 PRO A  11      -6.798  -3.406  -1.507  1.00 94.51           H  
ATOM    192  CD  PRO A  11      -6.457  -4.302  -3.452  1.00 94.51           C  
ATOM    193  HD2 PRO A  11      -5.873  -5.199  -3.249  1.00 94.51           H  
ATOM    194  HD3 PRO A  11      -5.802  -3.461  -3.678  1.00 94.51           H  
ATOM    195  N   ASP A  12     -10.191  -2.313  -5.461  1.00 92.37           N  
ATOM    196  H   ASP A  12     -10.896  -2.678  -4.837  1.00 92.37           H  
ATOM    197  CA  ASP A  12     -10.631  -1.315  -6.443  1.00 92.37           C  
ATOM    198  HA  ASP A  12     -10.103  -1.497  -7.379  1.00 92.37           H  
ATOM    199  C   ASP A  12     -10.307   0.127  -6.040  1.00 92.37           C  
ATOM    200  CB  ASP A  12     -12.125  -1.495  -6.734  1.00 92.37           C  
ATOM    201  HB2 ASP A  12     -12.394  -0.833  -7.556  1.00 92.37           H  
ATOM    202  HB3 ASP A  12     -12.292  -2.518  -7.070  1.00 92.37           H  
ATOM    203  O   ASP A  12     -10.326   1.016  -6.888  1.00 92.37           O  
ATOM    204  CG  ASP A  12     -13.063  -1.208  -5.550  1.00 92.37           C  
ATOM    205  OD1 ASP A  12     -12.601  -1.090  -4.384  1.00 92.37           O  
ATOM    206  OD2 ASP A  12     -14.281  -1.157  -5.808  1.00 92.37           O  
ATOM    207  N   ARG A  13      -9.907   0.340  -4.787  1.00 93.38           N  
ATOM    208  H   ARG A  13      -9.938  -0.456  -4.166  1.00 93.38           H  
ATOM    209  CA  ARG A  13      -9.585   1.638  -4.193  1.00 93.38           C  
ATOM    210  HA  ARG A  13      -9.319   2.353  -4.972  1.00 93.38           H  
ATOM    211  C   ARG A  13      -8.405   1.548  -3.233  1.00 93.38           C  
ATOM    212  CB  ARG A  13     -10.841   2.174  -3.490  1.00 93.38           C  
ATOM    213  HB2 ARG A  13     -10.656   3.197  -3.162  1.00 93.38           H  
ATOM    214  HB3 ARG A  13     -11.658   2.195  -4.211  1.00 93.38           H  
ATOM    215  O   ARG A  13      -8.149   0.489  -2.655  1.00 93.38           O  
ATOM    216  CG  ARG A  13     -11.249   1.332  -2.273  1.00 93.38           C  
ATOM    217  HG2 ARG A  13     -11.267   0.273  -2.532  1.00 93.38           H  
ATOM    218  HG3 ARG A  13     -10.525   1.487  -1.474  1.00 93.38           H  
ATOM    219  CD  ARG A  13     -12.635   1.758  -1.790  1.00 93.38           C  
ATOM    220  HD2 ARG A  13     -13.355   1.614  -2.596  1.00 93.38           H  
ATOM    221  HD3 ARG A  13     -12.605   2.820  -1.545  1.00 93.38           H  
ATOM    222  NE  ARG A  13     -13.049   0.997  -0.603  1.00 93.38           N  
ATOM    223  HE  ARG A  13     -12.934   1.459   0.288  1.00 93.38           H  
ATOM    224  NH1 ARG A  13     -13.640  -0.975  -1.665  1.00 93.38           N  
ATOM    225 HH11 ARG A  13     -13.985  -1.922  -1.599  1.00 93.38           H  
ATOM    226 HH12 ARG A  13     -13.320  -0.670  -2.573  1.00 93.38           H  
ATOM    227  NH2 ARG A  13     -13.809  -0.776   0.553  1.00 93.38           N  
ATOM    228 HH21 ARG A  13     -13.740  -1.783   0.605  1.00 93.38           H  
ATOM    229 HH22 ARG A  13     -13.672  -0.263   1.411  1.00 93.38           H  
ATOM    230  CZ  ARG A  13     -13.501  -0.242  -0.592  1.00 93.38           C  
ATOM    231  N   CYS A  14      -7.734   2.669  -3.029  1.00 96.43           N  
ATOM    232  H   CYS A  14      -8.040   3.492  -3.529  1.00 96.43           H  
ATOM    233  CA  CYS A  14      -6.826   2.877  -1.909  1.00 96.43           C  
ATOM    234  HA  CYS A  14      -6.509   1.913  -1.512  1.00 96.43           H  
ATOM    235  C   CYS A  14      -7.524   3.586  -0.749  1.00 96.43           C  
ATOM    236  CB  CYS A  14      -5.569   3.605  -2.394  1.00 96.43           C  
ATOM    237  HB2 CYS A  14      -5.195   3.112  -3.292  1.00 96.43           H  
ATOM    238  HB3 CYS A  14      -4.792   3.538  -1.632  1.00 96.43           H  
ATOM    239  O   CYS A  14      -8.657   4.057  -0.872  1.00 96.43           O  
ATOM    240  SG  CYS A  14      -5.912   5.351  -2.733  1.00 96.43           S  
ATOM    241  HG  CYS A  14      -6.855   5.200  -3.668  1.00 96.43           H  
ATOM    242  N   LEU A  15      -6.842   3.654   0.392  1.00 96.59           N  
ATOM    243  H   LEU A  15      -5.960   3.166   0.450  1.00 96.59           H  
ATOM    244  CA  LEU A  15      -7.333   4.332   1.587  1.00 96.59           C  
ATOM    245  HA  LEU A  15      -8.251   3.846   1.917  1.00 96.59           H  
ATOM    246  C   LEU A  15      -7.682   5.797   1.280  1.00 96.59           C  
ATOM    247  CB  LEU A  15      -6.267   4.145   2.681  1.00 96.59           C  
ATOM    248  HB2 LEU A  15      -6.166   3.073   2.847  1.00 96.59           H  
ATOM    249  HB3 LEU A  15      -5.301   4.506   2.329  1.00 96.59           H  
ATOM    250  O   LEU A  15      -8.763   6.255   1.648  1.00 96.59           O  
ATOM    251  CG  LEU A  15      -6.609   4.822   4.020  1.00 96.59           C  
ATOM    252  HG  LEU A  15      -7.691   4.847   4.153  1.00 96.59           H  
ATOM    253  CD1 LEU A  15      -6.004   4.032   5.176  1.00 96.59           C  
ATOM    254 HD11 LEU A  15      -6.399   3.016   5.163  1.00 96.59           H  
ATOM    255 HD12 LEU A  15      -6.264   4.496   6.127  1.00 96.59           H  
ATOM    256 HD13 LEU A  15      -4.919   3.992   5.073  1.00 96.59           H  
ATOM    257  CD2 LEU A  15      -6.059   6.245   4.097  1.00 96.59           C  
ATOM    258 HD21 LEU A  15      -6.555   6.893   3.373  1.00 96.59           H  
ATOM    259 HD22 LEU A  15      -6.235   6.653   5.092  1.00 96.59           H  
ATOM    260 HD23 LEU A  15      -4.986   6.242   3.907  1.00 96.59           H  
ATOM    261  N   ILE A  16      -6.827   6.496   0.527  1.00 97.52           N  
ATOM    262  H   ILE A  16      -5.984   6.028   0.226  1.00 97.52           H  
ATOM    263  CA  ILE A  16      -6.986   7.918   0.182  1.00 97.52           C  
ATOM    264  HA  ILE A  16      -7.046   8.494   1.105  1.00 97.52           H  
ATOM    265  C   ILE A  16      -8.286   8.190  -0.585  1.00 97.52           C  
ATOM    266  CB  ILE A  16      -5.758   8.407  -0.622  1.00 97.52           C  
ATOM    267  HB  ILE A  16      -5.732   7.865  -1.567  1.00 97.52           H  
ATOM    268  O   ILE A  16      -8.961   9.176  -0.302  1.00 97.52           O  
ATOM    269  CG1 ILE A  16      -4.418   8.125   0.098  1.00 97.52           C  
ATOM    270 HG12 ILE A  16      -4.272   7.048   0.183  1.00 97.52           H  
ATOM    271 HG13 ILE A  16      -3.603   8.500  -0.522  1.00 97.52           H  
ATOM    272  CG2 ILE A  16      -5.868   9.899  -0.981  1.00 97.52           C  
ATOM    273 HG21 ILE A  16      -6.716  10.063  -1.647  1.00 97.52           H  
ATOM    274 HG22 ILE A  16      -4.968  10.219  -1.506  1.00 97.52           H  
ATOM    275 HG23 ILE A  16      -6.003  10.502  -0.083  1.00 97.52           H  
ATOM    276  CD1 ILE A  16      -4.289   8.738   1.499  1.00 97.52           C  
ATOM    277 HD11 ILE A  16      -3.308   8.492   1.905  1.00 97.52           H  
ATOM    278 HD12 ILE A  16      -4.387   9.823   1.450  1.00 97.52           H  
ATOM    279 HD13 ILE A  16      -5.049   8.335   2.168  1.00 97.52           H  
ATOM    280  N   ASP A  17      -8.694   7.290  -1.487  1.00 95.40           N  
ATOM    281  H   ASP A  17      -8.106   6.486  -1.656  1.00 95.40           H  
ATOM    282  CA  ASP A  17      -9.902   7.450  -2.318  1.00 95.40           C  
ATOM    283  HA  ASP A  17      -9.799   8.349  -2.926  1.00 95.40           H  
ATOM    284  C   ASP A  17     -11.193   7.582  -1.488  1.00 95.40           C  
ATOM    285  CB  ASP A  17     -10.062   6.235  -3.250  1.00 95.40           C  
ATOM    286  HB2 ASP A  17     -10.984   6.350  -3.820  1.00 95.40           H  
ATOM    287  HB3 ASP A  17     -10.165   5.340  -2.636  1.00 95.40           H  
ATOM    288  O   ASP A  17     -12.227   8.039  -1.975  1.00 95.40           O  
ATOM    289  CG  ASP A  17      -8.919   6.038  -4.249  1.00 95.40           C  
ATOM    290  OD1 ASP A  17      -8.369   7.044  -4.737  1.00 95.40           O  
ATOM    291  OD2 ASP A  17      -8.573   4.862  -4.524  1.00 95.40           O  
ATOM    292  N   SER A  18     -11.147   7.147  -0.230  1.00 95.12           N  
ATOM    293  H   SER A  18     -10.245   6.847   0.111  1.00 95.12           H  
ATOM    294  CA  SER A  18     -12.296   7.072   0.669  1.00 95.12           C  
ATOM    295  HA  SER A  18     -13.208   7.208   0.086  1.00 95.12           H  
ATOM    296  C   SER A  18     -12.315   8.143   1.765  1.00 95.12           C  
ATOM    297  CB  SER A  18     -12.330   5.671   1.254  1.00 95.12           C  
ATOM    298  HB2 SER A  18     -12.250   4.936   0.453  1.00 95.12           H  
ATOM    299  HB3 SER A  18     -13.273   5.522   1.778  1.00 95.12           H  
ATOM    300  O   SER A  18     -13.216   8.125   2.616  1.00 95.12           O  
ATOM    301  OG  SER A  18     -11.265   5.509   2.154  1.00 95.12           O  
ATOM    302  HG  SER A  18     -10.423   5.787   1.785  1.00 95.12           H  
ATOM    303  N   LEU A  19     -11.334   9.048   1.754  1.00 97.51           N  
ATOM    304  H   LEU A  19     -10.659   9.010   1.004  1.00 97.51           H  
ATOM    305  CA  LEU A  19     -11.216  10.172   2.682  1.00 97.51           C  
ATOM    306  HA  LEU A  19     -11.748   9.944   3.606  1.00 97.51           H  
ATOM    307  C   LEU A  19     -11.877  11.443   2.122  1.00 97.51           C  
ATOM    308  CB  LEU A  19      -9.734  10.386   3.050  1.00 97.51           C  
ATOM    309  HB2 LEU A  19      -9.185  10.673   2.153  1.00 97.51           H  
ATOM    310  HB3 LEU A  19      -9.682  11.221   3.750  1.00 97.51           H  
ATOM    311  O   LEU A  19     -12.375  11.481   0.990  1.00 97.51           O  
ATOM    312  CG  LEU A  19      -9.021   9.185   3.703  1.00 97.51           C  
ATOM    313  HG  LEU A  19      -8.877   8.410   2.951  1.00 97.51           H  
ATOM    314  CD1 LEU A  19      -7.641   9.618   4.201  1.00 97.51           C  
ATOM    315 HD11 LEU A  19      -7.180   8.825   4.789  1.00 97.51           H  
ATOM    316 HD12 LEU A  19      -6.999   9.849   3.351  1.00 97.51           H  
ATOM    317 HD13 LEU A  19      -7.736  10.500   4.833  1.00 97.51           H  
ATOM    318  CD2 LEU A  19      -9.794   8.572   4.876  1.00 97.51           C  
ATOM    319 HD21 LEU A  19      -9.195   7.789   5.340  1.00 97.51           H  
ATOM    320 HD22 LEU A  19     -10.016   9.345   5.612  1.00 97.51           H  
ATOM    321 HD23 LEU A  19     -10.721   8.128   4.512  1.00 97.51           H  
ATOM    322  N   SER A  20     -11.933  12.481   2.950  1.00 97.85           N  
ATOM    323  H   SER A  20     -11.543  12.366   3.874  1.00 97.85           H  
ATOM    324  CA  SER A  20     -12.539  13.780   2.655  1.00 97.85           C  
ATOM    325  HA  SER A  20     -12.770  13.840   1.592  1.00 97.85           H  
ATOM    326  C   SER A  20     -11.595  14.935   2.979  1.00 97.85           C  
ATOM    327  CB  SER A  20     -13.847  13.932   3.434  1.00 97.85           C  
ATOM    328  HB2 SER A  20     -14.299  14.900   3.216  1.00 97.85           H  
ATOM    329  HB3 SER A  20     -13.647  13.867   4.504  1.00 97.85           H  
ATOM    330  O   SER A  20     -10.621  14.788   3.709  1.00 97.85           O  
ATOM    331  OG  SER A  20     -14.731  12.897   3.043  1.00 97.85           O  
ATOM    332  HG  SER A  20     -14.318  12.097   3.376  1.00 97.85           H  
ATOM    333  N   GLU A  21     -11.893  16.109   2.422  1.00 98.16           N  
ATOM    334  H   GLU A  21     -12.755  16.209   1.906  1.00 98.16           H  
ATOM    335  CA  GLU A  21     -11.204  17.344   2.806  1.00 98.16           C  
ATOM    336  HA  GLU A  21     -10.136  17.237   2.614  1.00 98.16           H  
ATOM    337  C   GLU A  21     -11.397  17.588   4.311  1.00 98.16           C  
ATOM    338  CB  GLU A  21     -11.737  18.532   1.986  1.00 98.16           C  
ATOM    339  HB2 GLU A  21     -12.805  18.641   2.176  1.00 98.16           H  
ATOM    340  HB3 GLU A  21     -11.227  19.440   2.309  1.00 98.16           H  
ATOM    341  O   GLU A  21     -12.505  17.435   4.828  1.00 98.16           O  
ATOM    342  CG  GLU A  21     -11.507  18.339   0.478  1.00 98.16           C  
ATOM    343  HG2 GLU A  21     -10.437  18.247   0.296  1.00 98.16           H  
ATOM    344  HG3 GLU A  21     -11.975  17.405   0.167  1.00 98.16           H  
ATOM    345  CD  GLU A  21     -12.085  19.456  -0.406  1.00 98.16           C  
ATOM    346  OE1 GLU A  21     -11.925  19.307  -1.644  1.00 98.16           O  
ATOM    347  OE2 GLU A  21     -12.713  20.403   0.112  1.00 98.16           O  
ATOM    348  N   GLY A  22     -10.317  17.942   5.004  1.00 97.92           N  
ATOM    349  H   GLY A  22      -9.448  18.060   4.503  1.00 97.92           H  
ATOM    350  CA  GLY A  22     -10.259  18.075   6.458  1.00 97.92           C  
ATOM    351  HA2 GLY A  22     -11.250  18.318   6.841  1.00 97.92           H  
ATOM    352  HA3 GLY A  22      -9.585  18.895   6.708  1.00 97.92           H  
ATOM    353  C   GLY A  22      -9.771  16.827   7.200  1.00 97.92           C  
ATOM    354  O   GLY A  22      -9.323  16.969   8.336  1.00 97.92           O  
ATOM    355  N   ASP A  23      -9.792  15.640   6.580  1.00 97.78           N  
ATOM    356  H   ASP A  23     -10.171  15.565   5.647  1.00 97.78           H  
ATOM    357  CA  ASP A  23      -9.209  14.440   7.193  1.00 97.78           C  
ATOM    358  HA  ASP A  23      -9.613  14.341   8.200  1.00 97.78           H  
ATOM    359  C   ASP A  23      -7.681  14.589   7.318  1.00 97.78           C  
ATOM    360  CB  ASP A  23      -9.567  13.152   6.419  1.00 97.78           C  
ATOM    361  HB2 ASP A  23      -9.280  13.276   5.375  1.00 97.78           H  
ATOM    362  HB3 ASP A  23      -8.966  12.336   6.819  1.00 97.78           H  
ATOM    363  O   ASP A  23      -7.025  15.263   6.513  1.00 97.78           O  
ATOM    364  CG  ASP A  23     -11.040  12.715   6.500  1.00 97.78           C  
ATOM    365  OD1 ASP A  23     -11.762  13.146   7.423  1.00 97.78           O  
ATOM    366  OD2 ASP A  23     -11.459  11.918   5.620  1.00 97.78           O  
ATOM    367  N   VAL A  24      -7.101  13.924   8.319  1.00 95.57           N  
ATOM    368  H   VAL A  24      -7.688  13.367   8.924  1.00 95.57           H  
ATOM    369  CA  VAL A  24      -5.649  13.851   8.522  1.00 95.57           C  
ATOM    370  HA  VAL A  24      -5.147  14.425   7.744  1.00 95.57           H  
ATOM    371  C   VAL A  24      -5.212  12.403   8.395  1.00 95.57           C  
ATOM    372  CB  VAL A  24      -5.214  14.449   9.873  1.00 95.57           C  
ATOM    373  HB  VAL A  24      -5.692  13.902  10.686  1.00 95.57           H  
ATOM    374  O   VAL A  24      -5.611  11.550   9.184  1.00 95.57           O  
ATOM    375  CG1 VAL A  24      -3.689  14.362  10.048  1.00 95.57           C  
ATOM    376 HG11 VAL A  24      -3.190  14.869   9.222  1.00 95.57           H  
ATOM    377 HG12 VAL A  24      -3.400  14.840  10.984  1.00 95.57           H  
ATOM    378 HG13 VAL A  24      -3.367  13.321  10.085  1.00 95.57           H  
ATOM    379  CG2 VAL A  24      -5.612  15.926   9.979  1.00 95.57           C  
ATOM    380 HG21 VAL A  24      -6.696  16.029   9.917  1.00 95.57           H  
ATOM    381 HG22 VAL A  24      -5.282  16.333  10.934  1.00 95.57           H  
ATOM    382 HG23 VAL A  24      -5.156  16.495   9.168  1.00 95.57           H  
ATOM    383  N   VAL A  25      -4.368  12.122   7.407  1.00 95.76           N  
ATOM    384  H   VAL A  25      -4.046  12.885   6.829  1.00 95.76           H  
ATOM    385  CA  VAL A  25      -3.805  10.789   7.178  1.00 95.76           C  
ATOM    386  HA  VAL A  25      -4.347  10.073   7.795  1.00 95.76           H  
ATOM    387  C   VAL A  25      -2.353  10.752   7.642  1.00 95.76           C  
ATOM    388  CB  VAL A  25      -4.031  10.345   5.721  1.00 95.76           C  
ATOM    389  HB  VAL A  25      -5.103  10.402   5.530  1.00 95.76           H  
ATOM    390  O   VAL A  25      -1.569  11.650   7.337  1.00 95.76           O  
ATOM    391  CG1 VAL A  25      -3.340  11.211   4.667  1.00 95.76           C  
ATOM    392 HG11 VAL A  25      -2.259  11.096   4.746  1.00 95.76           H  
ATOM    393 HG12 VAL A  25      -3.622  12.255   4.800  1.00 95.76           H  
ATOM    394 HG13 VAL A  25      -3.656  10.897   3.672  1.00 95.76           H  
ATOM    395  CG2 VAL A  25      -3.612   8.894   5.484  1.00 95.76           C  
ATOM    396 HG21 VAL A  25      -2.545   8.768   5.662  1.00 95.76           H  
ATOM    397 HG22 VAL A  25      -4.179   8.238   6.145  1.00 95.76           H  
ATOM    398 HG23 VAL A  25      -3.845   8.617   4.455  1.00 95.76           H  
ATOM    399  N   LEU A  26      -1.987   9.713   8.389  1.00 95.19           N  
ATOM    400  H   LEU A  26      -2.663   8.983   8.565  1.00 95.19           H  
ATOM    401  CA  LEU A  26      -0.599   9.455   8.757  1.00 95.19           C  
ATOM    402  HA  LEU A  26      -0.080  10.401   8.911  1.00 95.19           H  
ATOM    403  C   LEU A  26       0.090   8.732   7.603  1.00 95.19           C  
ATOM    404  CB  LEU A  26      -0.536   8.639  10.055  1.00 95.19           C  
ATOM    405  HB2 LEU A  26       0.510   8.398  10.248  1.00 95.19           H  
ATOM    406  HB3 LEU A  26      -1.079   7.706   9.910  1.00 95.19           H  
ATOM    407  O   LEU A  26      -0.437   7.746   7.092  1.00 95.19           O  
ATOM    408  CG  LEU A  26      -1.081   9.336  11.308  1.00 95.19           C  
ATOM    409  HG  LEU A  26      -2.144   9.543  11.180  1.00 95.19           H  
ATOM    410  CD1 LEU A  26      -0.905   8.408  12.509  1.00 95.19           C  
ATOM    411 HD11 LEU A  26       0.153   8.211  12.681  1.00 95.19           H  
ATOM    412 HD12 LEU A  26      -1.325   8.876  13.399  1.00 95.19           H  
ATOM    413 HD13 LEU A  26      -1.419   7.464  12.326  1.00 95.19           H  
ATOM    414  CD2 LEU A  26      -0.348  10.641  11.605  1.00 95.19           C  
ATOM    415 HD21 LEU A  26      -0.554  11.360  10.812  1.00 95.19           H  
ATOM    416 HD22 LEU A  26      -0.702  11.051  12.550  1.00 95.19           H  
ATOM    417 HD23 LEU A  26       0.726  10.466  11.669  1.00 95.19           H  
ATOM    418  N   VAL A  27       1.256   9.213   7.183  1.00 95.38           N  
ATOM    419  H   VAL A  27       1.622  10.038   7.636  1.00 95.38           H  
ATOM    420  CA  VAL A  27       1.986   8.691   6.025  1.00 95.38           C  
ATOM    421  HA  VAL A  27       1.543   7.743   5.721  1.00 95.38           H  
ATOM    422  C   VAL A  27       3.447   8.436   6.374  1.00 95.38           C  
ATOM    423  CB  VAL A  27       1.854   9.663   4.843  1.00 95.38           C  
ATOM    424  HB  VAL A  27       2.250  10.639   5.126  1.00 95.38           H  
ATOM    425  O   VAL A  27       4.124   9.335   6.860  1.00 95.38           O  
ATOM    426  CG1 VAL A  27       2.601   9.169   3.607  1.00 95.38           C  
ATOM    427 HG11 VAL A  27       2.469   9.878   2.789  1.00 95.38           H  
ATOM    428 HG12 VAL A  27       3.668   9.085   3.815  1.00 95.38           H  
ATOM    429 HG13 VAL A  27       2.187   8.203   3.319  1.00 95.38           H  
ATOM    430  CG2 VAL A  27       0.385   9.813   4.431  1.00 95.38           C  
ATOM    431 HG21 VAL A  27      -0.182  10.266   5.245  1.00 95.38           H  
ATOM    432 HG22 VAL A  27       0.313  10.475   3.568  1.00 95.38           H  
ATOM    433 HG23 VAL A  27      -0.045   8.842   4.185  1.00 95.38           H  
ATOM    434  N   SER A  28       3.937   7.225   6.110  1.00 94.85           N  
ATOM    435  H   SER A  28       3.318   6.537   5.705  1.00 94.85           H  
ATOM    436  CA  SER A  28       5.364   6.893   6.197  1.00 94.85           C  
ATOM    437  HA  SER A  28       5.877   7.641   6.803  1.00 94.85           H  
ATOM    438  C   SER A  28       5.966   6.901   4.800  1.00 94.85           C  
ATOM    439  CB  SER A  28       5.578   5.533   6.859  1.00 94.85           C  
ATOM    440  HB2 SER A  28       4.873   5.413   7.682  1.00 94.85           H  
ATOM    441  HB3 SER A  28       5.417   4.733   6.137  1.00 94.85           H  
ATOM    442  O   SER A  28       5.429   6.247   3.903  1.00 94.85           O  
ATOM    443  OG  SER A  28       6.890   5.473   7.373  1.00 94.85           O  
ATOM    444  HG  SER A  28       6.931   6.044   8.144  1.00 94.85           H  
ATOM    445  N   VAL A  29       7.033   7.672   4.592  1.00 95.97           N  
ATOM    446  H   VAL A  29       7.419   8.170   5.381  1.00 95.97           H  
ATOM    447  CA  VAL A  29       7.702   7.814   3.292  1.00 95.97           C  
ATOM    448  HA  VAL A  29       6.956   7.732   2.501  1.00 95.97           H  
ATOM    449  C   VAL A  29       8.704   6.675   3.112  1.00 95.97           C  
ATOM    450  CB  VAL A  29       8.386   9.191   3.161  1.00 95.97           C  
ATOM    451  HB  VAL A  29       9.213   9.258   3.868  1.00 95.97           H  
ATOM    452  O   VAL A  29       9.746   6.664   3.759  1.00 95.97           O  
ATOM    453  CG1 VAL A  29       8.921   9.384   1.738  1.00 95.97           C  
ATOM    454 HG11 VAL A  29       8.081   9.415   1.044  1.00 95.97           H  
ATOM    455 HG12 VAL A  29       9.594   8.573   1.460  1.00 95.97           H  
ATOM    456 HG13 VAL A  29       9.469  10.325   1.677  1.00 95.97           H  
ATOM    457  CG2 VAL A  29       7.417  10.353   3.431  1.00 95.97           C  
ATOM    458 HG21 VAL A  29       6.559  10.296   2.761  1.00 95.97           H  
ATOM    459 HG22 VAL A  29       7.069  10.320   4.464  1.00 95.97           H  
ATOM    460 HG23 VAL A  29       7.936  11.300   3.283  1.00 95.97           H  
ATOM    461  N   GLU A  30       8.415   5.720   2.227  1.00 94.98           N  
ATOM    462  H   GLU A  30       7.564   5.791   1.687  1.00 94.98           H  
ATOM    463  CA  GLU A  30       9.143   4.441   2.195  1.00 94.98           C  
ATOM    464  HA  GLU A  30       9.646   4.279   3.149  1.00 94.98           H  
ATOM    465  C   GLU A  30      10.232   4.409   1.120  1.00 94.98           C  
ATOM    466  CB  GLU A  30       8.154   3.279   2.002  1.00 94.98           C  
ATOM    467  HB2 GLU A  30       7.622   3.418   1.061  1.00 94.98           H  
ATOM    468  HB3 GLU A  30       8.702   2.340   1.925  1.00 94.98           H  
ATOM    469  O   GLU A  30      11.387   4.107   1.410  1.00 94.98           O  
ATOM    470  CG  GLU A  30       7.114   3.174   3.131  1.00 94.98           C  
ATOM    471  HG2 GLU A  30       6.336   2.474   2.826  1.00 94.98           H  
ATOM    472  HG3 GLU A  30       6.612   4.134   3.253  1.00 94.98           H  
ATOM    473  CD  GLU A  30       7.664   2.699   4.483  1.00 94.98           C  
ATOM    474  OE1 GLU A  30       6.864   2.727   5.445  1.00 94.98           O  
ATOM    475  OE2 GLU A  30       8.823   2.225   4.543  1.00 94.98           O  
ATOM    476  N   LEU A  31       9.888   4.724  -0.132  1.00 97.21           N  
ATOM    477  H   LEU A  31       8.930   4.993  -0.307  1.00 97.21           H  
ATOM    478  CA  LEU A  31      10.807   4.627  -1.271  1.00 97.21           C  
ATOM    479  HA  LEU A  31      11.828   4.797  -0.928  1.00 97.21           H  
ATOM    480  C   LEU A  31      10.504   5.690  -2.322  1.00 97.21           C  
ATOM    481  CB  LEU A  31      10.709   3.225  -1.907  1.00 97.21           C  
ATOM    482  HB2 LEU A  31       9.655   3.012  -2.087  1.00 97.21           H  
ATOM    483  HB3 LEU A  31      11.214   3.240  -2.872  1.00 97.21           H  
ATOM    484  O   LEU A  31       9.376   6.166  -2.444  1.00 97.21           O  
ATOM    485  CG  LEU A  31      11.309   2.071  -1.081  1.00 97.21           C  
ATOM    486  HG  LEU A  31      10.839   2.026  -0.099  1.00 97.21           H  
ATOM    487  CD1 LEU A  31      11.022   0.745  -1.787  1.00 97.21           C  
ATOM    488 HD11 LEU A  31       9.944   0.623  -1.887  1.00 97.21           H  
ATOM    489 HD12 LEU A  31      11.416  -0.078  -1.190  1.00 97.21           H  
ATOM    490 HD13 LEU A  31      11.484   0.742  -2.774  1.00 97.21           H  
ATOM    491  CD2 LEU A  31      12.827   2.200  -0.919  1.00 97.21           C  
ATOM    492 HD21 LEU A  31      13.216   1.325  -0.400  1.00 97.21           H  
ATOM    493 HD22 LEU A  31      13.065   3.078  -0.319  1.00 97.21           H  
ATOM    494 HD23 LEU A  31      13.306   2.290  -1.894  1.00 97.21           H  
ATOM    495  N   LYS A  32      11.497   6.035  -3.149  1.00 98.03           N  
ATOM    496  H   LYS A  32      12.374   5.540  -3.070  1.00 98.03           H  
ATOM    497  CA  LYS A  32      11.254   6.884  -4.323  1.00 98.03           C  
ATOM    498  HA  LYS A  32      10.745   7.793  -4.002  1.00 98.03           H  
ATOM    499  C   LYS A  32      10.325   6.165  -5.297  1.00 98.03           C  
ATOM    500  CB  LYS A  32      12.574   7.270  -5.000  1.00 98.03           C  
ATOM    501  HB2 LYS A  32      12.357   7.705  -5.976  1.00 98.03           H  
ATOM    502  HB3 LYS A  32      13.191   6.382  -5.142  1.00 98.03           H  
ATOM    503  O   LYS A  32      10.512   4.987  -5.599  1.00 98.03           O  
ATOM    504  CG  LYS A  32      13.325   8.307  -4.162  1.00 98.03           C  
ATOM    505  HG2 LYS A  32      13.538   7.898  -3.175  1.00 98.03           H  
ATOM    506  HG3 LYS A  32      12.693   9.189  -4.056  1.00 98.03           H  
ATOM    507  CD  LYS A  32      14.635   8.718  -4.832  1.00 98.03           C  
ATOM    508  HD2 LYS A  32      14.426   9.116  -5.825  1.00 98.03           H  
ATOM    509  HD3 LYS A  32      15.282   7.845  -4.917  1.00 98.03           H  
ATOM    510  CE  LYS A  32      15.298   9.788  -3.962  1.00 98.03           C  
ATOM    511  HE2 LYS A  32      15.458   9.371  -2.968  1.00 98.03           H  
ATOM    512  HE3 LYS A  32      14.613  10.629  -3.855  1.00 98.03           H  
ATOM    513  NZ  LYS A  32      16.583  10.238  -4.540  1.00 98.03           N  
ATOM    514  HZ1 LYS A  32      17.209   9.449  -4.622  1.00 98.03           H  
ATOM    515  HZ2 LYS A  32      17.000  10.930  -3.934  1.00 98.03           H  
ATOM    516  HZ3 LYS A  32      16.429  10.646  -5.451  1.00 98.03           H  
ATOM    517  N   ALA A  33       9.359   6.886  -5.861  1.00 97.73           N  
ATOM    518  H   ALA A  33       9.250   7.852  -5.590  1.00 97.73           H  
ATOM    519  CA  ALA A  33       8.405   6.316  -6.812  1.00 97.73           C  
ATOM    520  HA  ALA A  33       7.895   5.483  -6.328  1.00 97.73           H  
ATOM    521  C   ALA A  33       9.096   5.733  -8.060  1.00 97.73           C  
ATOM    522  CB  ALA A  33       7.370   7.391  -7.154  1.00 97.73           C  
ATOM    523  HB1 ALA A  33       6.619   6.983  -7.830  1.00 97.73           H  
ATOM    524  HB2 ALA A  33       7.855   8.241  -7.634  1.00 97.73           H  
ATOM    525  HB3 ALA A  33       6.870   7.730  -6.246  1.00 97.73           H  
ATOM    526  O   ALA A  33       8.678   4.694  -8.572  1.00 97.73           O  
ATOM    527  N   SER A  34      10.226   6.319  -8.473  1.00 96.45           N  
ATOM    528  H   SER A  34      10.542   7.142  -7.979  1.00 96.45           H  
ATOM    529  CA  SER A  34      11.078   5.811  -9.558  1.00 96.45           C  
ATOM    530  HA  SER A  34      10.483   5.765 -10.470  1.00 96.45           H  
ATOM    531  C   SER A  34      11.643   4.405  -9.318  1.00 96.45           C  
ATOM    532  CB  SER A  34      12.243   6.781  -9.790  1.00 96.45           C  
ATOM    533  HB2 SER A  34      11.842   7.738 -10.124  1.00 96.45           H  
ATOM    534  HB3 SER A  34      12.895   6.389 -10.571  1.00 96.45           H  
ATOM    535  O   SER A  34      12.066   3.753 -10.267  1.00 96.45           O  
ATOM    536  OG  SER A  34      12.992   6.989  -8.603  1.00 96.45           O  
ATOM    537  HG  SER A  34      13.426   6.169  -8.354  1.00 96.45           H  
ATOM    538  N   GLU A  35      11.662   3.932  -8.071  1.00 95.72           N  
ATOM    539  H   GLU A  35      11.297   4.508  -7.326  1.00 95.72           H  
ATOM    540  CA  GLU A  35      12.140   2.599  -7.678  1.00 95.72           C  
ATOM    541  HA  GLU A  35      12.802   2.203  -8.448  1.00 95.72           H  
ATOM    542  C   GLU A  35      10.986   1.589  -7.530  1.00 95.72           C  
ATOM    543  CB  GLU A  35      12.956   2.720  -6.378  1.00 95.72           C  
ATOM    544  HB2 GLU A  35      13.286   1.729  -6.068  1.00 95.72           H  
ATOM    545  HB3 GLU A  35      12.314   3.128  -5.598  1.00 95.72           H  
ATOM    546  O   GLU A  35      11.214   0.406  -7.295  1.00 95.72           O  
ATOM    547  CG  GLU A  35      14.198   3.616  -6.556  1.00 95.72           C  
ATOM    548  HG2 GLU A  35      13.906   4.561  -7.015  1.00 95.72           H  
ATOM    549  HG3 GLU A  35      14.887   3.120  -7.239  1.00 95.72           H  
ATOM    550  CD  GLU A  35      14.927   3.948  -5.245  1.00 95.72           C  
ATOM    551  OE1 GLU A  35      15.908   4.723  -5.338  1.00 95.72           O  
ATOM    552  OE2 GLU A  35      14.474   3.508  -4.167  1.00 95.72           O  
ATOM    553  N   CYS A  36       9.737   2.036  -7.702  1.00 97.07           N  
ATOM    554  H   CYS A  36       9.619   3.015  -7.923  1.00 97.07           H  
ATOM    555  CA  CYS A  36       8.529   1.272  -7.389  1.00 97.07           C  
ATOM    556  HA  CYS A  36       8.822   0.301  -6.991  1.00 97.07           H  
ATOM    557  C   CYS A  36       7.661   0.984  -8.625  1.00 97.07           C  
ATOM    558  CB  CYS A  36       7.758   2.000  -6.286  1.00 97.07           C  
ATOM    559  HB2 CYS A  36       7.496   3.005  -6.620  1.00 97.07           H  
ATOM    560  HB3 CYS A  36       6.843   1.452  -6.063  1.00 97.07           H  
ATOM    561  O   CYS A  36       6.431   0.973  -8.541  1.00 97.07           O  
ATOM    562  SG  CYS A  36       8.745   2.093  -4.769  1.00 97.07           S  
ATOM    563  HG  CYS A  36       9.664   2.965  -5.193  1.00 97.07           H  
ATOM    564  N   CYS A  37       8.295   0.780  -9.786  1.00 95.68           N  
ATOM    565  H   CYS A  37       9.305   0.789  -9.759  1.00 95.68           H  
ATOM    566  CA  CYS A  37       7.635   0.418 -11.047  1.00 95.68           C  
ATOM    567  HA  CYS A  37       8.349   0.585 -11.854  1.00 95.68           H  
ATOM    568  C   CYS A  37       6.419   1.297 -11.388  1.00 95.68           C  
ATOM    569  CB  CYS A  37       7.281  -1.079 -11.039  1.00 95.68           C  
ATOM    570  HB2 CYS A  37       6.621  -1.285 -10.197  1.00 95.68           H  
ATOM    571  HB3 CYS A  37       6.750  -1.334 -11.957  1.00 95.68           H  
ATOM    572  O   CYS A  37       5.400   0.792 -11.846  1.00 95.68           O  
ATOM    573  SG  CYS A  37       8.769  -2.108 -10.916  1.00 95.68           S  
ATOM    574  HG  CYS A  37       9.366  -1.687 -12.035  1.00 95.68           H  
ATOM    575  N   THR A  38       6.490   2.603 -11.142  1.00 96.32           N  
ATOM    576  H   THR A  38       7.342   2.985 -10.758  1.00 96.32           H  
ATOM    577  CA  THR A  38       5.422   3.550 -11.479  1.00 96.32           C  
ATOM    578  HA  THR A  38       4.701   3.056 -12.130  1.00 96.32           H  
ATOM    579  C   THR A  38       5.985   4.726 -12.266  1.00 96.32           C  
ATOM    580  CB  THR A  38       4.633   3.996 -10.235  1.00 96.32           C  
ATOM    581  HB  THR A  38       4.144   3.122  -9.804  1.00 96.32           H  
ATOM    582  O   THR A  38       7.150   5.092 -12.128  1.00 96.32           O  
ATOM    583  CG2 THR A  38       5.488   4.657  -9.159  1.00 96.32           C  
ATOM    584 HG21 THR A  38       6.053   5.488  -9.582  1.00 96.32           H  
ATOM    585 HG22 THR A  38       6.181   3.927  -8.741  1.00 96.32           H  
ATOM    586 HG23 THR A  38       4.853   5.028  -8.354  1.00 96.32           H  
ATOM    587  OG1 THR A  38       3.637   4.922 -10.615  1.00 96.32           O  
ATOM    588  HG1 THR A  38       2.918   4.867  -9.981  1.00 96.32           H  
ATOM    589  N   LYS A  39       5.135   5.334 -13.095  1.00 95.54           N  
ATOM    590  H   LYS A  39       4.194   4.968 -13.122  1.00 95.54           H  
ATOM    591  CA  LYS A  39       5.421   6.606 -13.779  1.00 95.54           C  
ATOM    592  HA  LYS A  39       6.486   6.659 -14.002  1.00 95.54           H  
ATOM    593  C   LYS A  39       5.133   7.827 -12.910  1.00 95.54           C  
ATOM    594  CB  LYS A  39       4.625   6.673 -15.087  1.00 95.54           C  
ATOM    595  HB2 LYS A  39       3.596   6.359 -14.907  1.00 95.54           H  
ATOM    596  HB3 LYS A  39       4.617   7.694 -15.467  1.00 95.54           H  
ATOM    597  O   LYS A  39       5.396   8.948 -13.340  1.00 95.54           O  
ATOM    598  CG  LYS A  39       5.279   5.780 -16.137  1.00 95.54           C  
ATOM    599  HG2 LYS A  39       6.254   6.191 -16.395  1.00 95.54           H  
ATOM    600  HG3 LYS A  39       5.420   4.782 -15.721  1.00 95.54           H  
ATOM    601  CD  LYS A  39       4.413   5.685 -17.392  1.00 95.54           C  
ATOM    602  HD2 LYS A  39       4.204   6.679 -17.789  1.00 95.54           H  
ATOM    603  HD3 LYS A  39       3.480   5.190 -17.124  1.00 95.54           H  
ATOM    604  CE  LYS A  39       5.182   4.857 -18.421  1.00 95.54           C  
ATOM    605  HE2 LYS A  39       5.859   5.501 -18.982  1.00 95.54           H  
ATOM    606  HE3 LYS A  39       5.782   4.129 -17.874  1.00 95.54           H  
ATOM    607  NZ  LYS A  39       4.265   4.113 -19.302  1.00 95.54           N  
ATOM    608  HZ1 LYS A  39       3.561   4.703 -19.724  1.00 95.54           H  
ATOM    609  HZ2 LYS A  39       3.828   3.438 -18.691  1.00 95.54           H  
ATOM    610  HZ3 LYS A  39       4.784   3.562 -19.970  1.00 95.54           H  
ATOM    611  N   GLN A  40       4.542   7.631 -11.734  1.00 95.84           N  
ATOM    612  H   GLN A  40       4.396   6.682 -11.419  1.00 95.84           H  
ATOM    613  CA  GLN A  40       4.299   8.711 -10.787  1.00 95.84           C  
ATOM    614  HA  GLN A  40       3.795   9.525 -11.308  1.00 95.84           H  
ATOM    615  C   GLN A  40       5.630   9.253 -10.249  1.00 95.84           C  
ATOM    616  CB  GLN A  40       3.385   8.225  -9.655  1.00 95.84           C  
ATOM    617  HB2 GLN A  40       3.267   9.035  -8.935  1.00 95.84           H  
ATOM    618  HB3 GLN A  40       3.856   7.380  -9.153  1.00 95.84           H  
ATOM    619  O   GLN A  40       6.605   8.516 -10.111  1.00 95.84           O  
ATOM    620  CG  GLN A  40       1.990   7.823 -10.155  1.00 95.84           C  
ATOM    621  HG2 GLN A  40       1.444   8.718 -10.456  1.00 95.84           H  
ATOM    622  HG3 GLN A  40       2.068   7.168 -11.022  1.00 95.84           H  
ATOM    623  CD  GLN A  40       1.203   7.077  -9.088  1.00 95.84           C  
ATOM    624  NE2 GLN A  40       0.360   7.748  -8.338  1.00 95.84           N  
ATOM    625 HE21 GLN A  40      -0.217   7.230  -7.691  1.00 95.84           H  
ATOM    626 HE22 GLN A  40       0.273   8.754  -8.358  1.00 95.84           H  
ATOM    627  OE1 GLN A  40       1.348   5.871  -8.928  1.00 95.84           O  
ATOM    628  N   GLY A  41       5.665  10.554  -9.960  1.00 97.00           N  
ATOM    629  H   GLY A  41       4.814  11.089 -10.056  1.00 97.00           H  
ATOM    630  CA  GLY A  41       6.780  11.188  -9.256  1.00 97.00           C  
ATOM    631  HA2 GLY A  41       7.720  10.718  -9.546  1.00 97.00           H  
ATOM    632  HA3 GLY A  41       6.828  12.242  -9.527  1.00 97.00           H  
ATOM    633  C   GLY A  41       6.634  11.088  -7.737  1.00 97.00           C  
ATOM    634  O   GLY A  41       5.626  10.597  -7.235  1.00 97.00           O  
ATOM    635  N   GLY A  42       7.630  11.596  -7.012  1.00 98.24           N  
ATOM    636  H   GLY A  42       8.437  11.983  -7.481  1.00 98.24           H  
ATOM    637  CA  GLY A  42       7.619  11.633  -5.550  1.00 98.24           C  
ATOM    638  HA2 GLY A  42       8.304  12.400  -5.191  1.00 98.24           H  
ATOM    639  HA3 GLY A  42       6.616  11.895  -5.213  1.00 98.24           H  
ATOM    640  C   GLY A  42       8.017  10.301  -4.919  1.00 98.24           C  
ATOM    641  O   GLY A  42       8.988   9.667  -5.346  1.00 98.24           O  
ATOM    642  N   TYR A  43       7.267   9.890  -3.902  1.00 98.60           N  
ATOM    643  H   TYR A  43       6.493  10.471  -3.615  1.00 98.60           H  
ATOM    644  CA  TYR A  43       7.581   8.754  -3.043  1.00 98.60           C  
ATOM    645  HA  TYR A  43       8.410   8.188  -3.469  1.00 98.60           H  
ATOM    646  C   TYR A  43       6.386   7.818  -2.907  1.00 98.60           C  
ATOM    647  CB  TYR A  43       8.021   9.275  -1.674  1.00 98.60           C  
ATOM    648  HB2 TYR A  43       8.237   8.418  -1.037  1.00 98.60           H  
ATOM    649  HB3 TYR A  43       7.199   9.830  -1.221  1.00 98.60           H  
ATOM    650  O   TYR A  43       5.256   8.282  -2.780  1.00 98.60           O  
ATOM    651  CG  TYR A  43       9.248  10.164  -1.737  1.00 98.60           C  
ATOM    652  CD1 TYR A  43      10.526   9.581  -1.675  1.00 98.60           C  
ATOM    653  HD1 TYR A  43      10.622   8.515  -1.531  1.00 98.60           H  
ATOM    654  CD2 TYR A  43       9.116  11.559  -1.892  1.00 98.60           C  
ATOM    655  HD2 TYR A  43       8.134  12.009  -1.918  1.00 98.60           H  
ATOM    656  CE1 TYR A  43      11.672  10.389  -1.787  1.00 98.60           C  
ATOM    657  HE1 TYR A  43      12.660   9.957  -1.720  1.00 98.60           H  
ATOM    658  CE2 TYR A  43      10.263  12.372  -1.984  1.00 98.60           C  
ATOM    659  HE2 TYR A  43      10.165  13.444  -2.075  1.00 98.60           H  
ATOM    660  OH  TYR A  43      12.673  12.535  -2.002  1.00 98.60           O  
ATOM    661  HH  TYR A  43      12.511  13.376  -1.568  1.00 98.60           H  
ATOM    662  CZ  TYR A  43      11.545  11.782  -1.936  1.00 98.60           C  
ATOM    663  N   VAL A  44       6.628   6.506  -2.923  1.00 98.37           N  
ATOM    664  H   VAL A  44       7.595   6.216  -2.905  1.00 98.37           H  
ATOM    665  CA  VAL A  44       5.634   5.525  -2.478  1.00 98.37           C  
ATOM    666  HA  VAL A  44       4.646   5.871  -2.782  1.00 98.37           H  
ATOM    667  C   VAL A  44       5.674   5.480  -0.961  1.00 98.37           C  
ATOM    668  CB  VAL A  44       5.835   4.126  -3.083  1.00 98.37           C  
ATOM    669  HB  VAL A  44       6.835   3.762  -2.850  1.00 98.37           H  
ATOM    670  O   VAL A  44       6.740   5.396  -0.348  1.00 98.37           O  
ATOM    671  CG1 VAL A  44       4.795   3.114  -2.578  1.00 98.37           C  
ATOM    672 HG11 VAL A  44       4.872   3.001  -1.496  1.00 98.37           H  
ATOM    673 HG12 VAL A  44       3.789   3.450  -2.825  1.00 98.37           H  
ATOM    674 HG13 VAL A  44       4.974   2.140  -3.034  1.00 98.37           H  
ATOM    675  CG2 VAL A  44       5.651   4.189  -4.601  1.00 98.37           C  
ATOM    676 HG21 VAL A  44       4.665   4.587  -4.842  1.00 98.37           H  
ATOM    677 HG22 VAL A  44       5.727   3.184  -5.017  1.00 98.37           H  
ATOM    678 HG23 VAL A  44       6.421   4.827  -5.035  1.00 98.37           H  
ATOM    679  N   CYS A  45       4.492   5.542  -0.372  1.00 97.06           N  
ATOM    680  H   CYS A  45       3.668   5.597  -0.953  1.00 97.06           H  
ATOM    681  CA  CYS A  45       4.311   5.681   1.055  1.00 97.06           C  
ATOM    682  HA  CYS A  45       5.248   5.476   1.574  1.00 97.06           H  
ATOM    683  C   CYS A  45       3.260   4.701   1.555  1.00 97.06           C  
ATOM    684  CB  CYS A  45       3.876   7.115   1.364  1.00 97.06           C  
ATOM    685  HB2 CYS A  45       3.818   7.211   2.448  1.00 97.06           H  
ATOM    686  HB3 CYS A  45       2.892   7.300   0.933  1.00 97.06           H  
ATOM    687  O   CYS A  45       2.351   4.311   0.816  1.00 97.06           O  
ATOM    688  SG  CYS A  45       5.028   8.362   0.730  1.00 97.06           S  
ATOM    689  HG  CYS A  45       4.463   9.416   1.324  1.00 97.06           H  
ATOM    690  N   LEU A  46       3.339   4.351   2.834  1.00 95.72           N  
ATOM    691  H   LEU A  46       4.080   4.748   3.392  1.00 95.72           H  
ATOM    692  CA  LEU A  46       2.250   3.669   3.520  1.00 95.72           C  
ATOM    693  HA  LEU A  46       1.633   3.156   2.782  1.00 95.72           H  
ATOM    694  C   LEU A  46       1.374   4.702   4.238  1.00 95.72           C  
ATOM    695  CB  LEU A  46       2.847   2.623   4.462  1.00 95.72           C  
ATOM    696  HB2 LEU A  46       3.603   2.039   3.937  1.00 95.72           H  
ATOM    697  HB3 LEU A  46       3.340   3.140   5.286  1.00 95.72           H  
ATOM    698  O   LEU A  46       1.891   5.537   4.974  1.00 95.72           O  
ATOM    699  CG  LEU A  46       1.782   1.670   5.012  1.00 95.72           C  
ATOM    700  HG  LEU A  46       0.974   2.256   5.452  1.00 95.72           H  
ATOM    701  CD1 LEU A  46       1.209   0.723   3.956  1.00 95.72           C  
ATOM    702 HD11 LEU A  46       0.527   0.015   4.426  1.00 95.72           H  
ATOM    703 HD12 LEU A  46       0.661   1.281   3.197  1.00 95.72           H  
ATOM    704 HD13 LEU A  46       2.019   0.170   3.478  1.00 95.72           H  
ATOM    705  CD2 LEU A  46       2.421   0.821   6.092  1.00 95.72           C  
ATOM    706 HD21 LEU A  46       3.248   0.245   5.676  1.00 95.72           H  
ATOM    707 HD22 LEU A  46       2.805   1.487   6.865  1.00 95.72           H  
ATOM    708 HD23 LEU A  46       1.683   0.138   6.512  1.00 95.72           H  
ATOM    709  N   SER A  47       0.062   4.652   4.019  1.00 95.32           N  
ATOM    710  H   SER A  47      -0.297   3.905   3.442  1.00 95.32           H  
ATOM    711  CA  SER A  47      -0.914   5.587   4.589  1.00 95.32           C  
ATOM    712  HA  SER A  47      -0.376   6.386   5.101  1.00 95.32           H  
ATOM    713  C   SER A  47      -1.816   4.907   5.613  1.00 95.32           C  
ATOM    714  CB  SER A  47      -1.742   6.252   3.487  1.00 95.32           C  
ATOM    715  HB2 SER A  47      -1.066   6.773   2.808  1.00 95.32           H  
ATOM    716  HB3 SER A  47      -2.400   6.995   3.938  1.00 95.32           H  
ATOM    717  O   SER A  47      -2.209   3.761   5.415  1.00 95.32           O  
ATOM    718  OG  SER A  47      -2.530   5.331   2.754  1.00 95.32           O  
ATOM    719  HG  SER A  47      -2.016   4.536   2.594  1.00 95.32           H  
ATOM    720  N   MET A  48      -2.155   5.609   6.693  1.00 94.24           N  
ATOM    721  H   MET A  48      -1.745   6.526   6.805  1.00 94.24           H  
ATOM    722  CA  MET A  48      -2.970   5.113   7.802  1.00 94.24           C  
ATOM    723  HA  MET A  48      -3.521   4.231   7.474  1.00 94.24           H  
ATOM    724  C   MET A  48      -3.983   6.152   8.253  1.00 94.24           C  
ATOM    725  CB  MET A  48      -2.089   4.733   9.000  1.00 94.24           C  
ATOM    726  HB2 MET A  48      -2.718   4.463   9.848  1.00 94.24           H  
ATOM    727  HB3 MET A  48      -1.466   5.581   9.284  1.00 94.24           H  
ATOM    728  O   MET A  48      -3.668   7.328   8.423  1.00 94.24           O  
ATOM    729  CG  MET A  48      -1.191   3.556   8.666  1.00 94.24           C  
ATOM    730  HG2 MET A  48      -0.548   3.354   9.523  1.00 94.24           H  
ATOM    731  HG3 MET A  48      -0.551   3.826   7.826  1.00 94.24           H  
ATOM    732  SD  MET A  48      -2.096   2.047   8.275  1.00 94.24           S  
ATOM    733  CE  MET A  48      -0.804   1.291   7.287  1.00 94.24           C  
ATOM    734  HE1 MET A  48       0.172   1.641   7.622  1.00 94.24           H  
ATOM    735  HE2 MET A  48      -0.958   1.554   6.240  1.00 94.24           H  
ATOM    736  HE3 MET A  48      -0.856   0.208   7.404  1.00 94.24           H  
ATOM    737  N   HIS A  49      -5.204   5.691   8.497  1.00 93.62           N  
ATOM    738  H   HIS A  49      -5.381   4.703   8.389  1.00 93.62           H  
ATOM    739  CA  HIS A  49      -6.297   6.510   9.000  1.00 93.62           C  
ATOM    740  HA  HIS A  49      -5.892   7.338   9.582  1.00 93.62           H  
ATOM    741  C   HIS A  49      -7.187   5.664   9.910  1.00 93.62           C  
ATOM    742  CB  HIS A  49      -7.078   7.083   7.812  1.00 93.62           C  
ATOM    743  HB2 HIS A  49      -6.371   7.553   7.128  1.00 93.62           H  
ATOM    744  HB3 HIS A  49      -7.594   6.281   7.283  1.00 93.62           H  
ATOM    745  O   HIS A  49      -7.434   4.494   9.613  1.00 93.62           O  
ATOM    746  CG  HIS A  49      -8.069   8.133   8.220  1.00 93.62           C  
ATOM    747  CD2 HIS A  49      -7.846   9.480   8.239  1.00 93.62           C  
ATOM    748  HD2 HIS A  49      -6.938   9.979   7.933  1.00 93.62           H  
ATOM    749  ND1 HIS A  49      -9.353   7.928   8.667  1.00 93.62           N  
ATOM    750  HD1 HIS A  49      -9.852   7.050   8.658  1.00 93.62           H  
ATOM    751  CE1 HIS A  49      -9.880   9.125   8.986  1.00 93.62           C  
ATOM    752  HE1 HIS A  49     -10.873   9.305   9.370  1.00 93.62           H  
ATOM    753  NE2 HIS A  49      -8.997  10.093   8.726  1.00 93.62           N  
ATOM    754  N   GLU A  50      -7.716   6.258  10.981  1.00 91.16           N  
ATOM    755  H   GLU A  50      -7.537   7.242  11.125  1.00 91.16           H  
ATOM    756  CA  GLU A  50      -8.544   5.563  11.985  1.00 91.16           C  
ATOM    757  HA  GLU A  50      -7.936   4.818  12.498  1.00 91.16           H  
ATOM    758  C   GLU A  50      -9.736   4.811  11.370  1.00 91.16           C  
ATOM    759  CB  GLU A  50      -9.018   6.572  13.041  1.00 91.16           C  
ATOM    760  HB2 GLU A  50      -9.619   6.033  13.774  1.00 91.16           H  
ATOM    761  HB3 GLU A  50      -8.141   6.974  13.547  1.00 91.16           H  
ATOM    762  O   GLU A  50     -10.042   3.683  11.748  1.00 91.16           O  
ATOM    763  CG  GLU A  50      -9.842   7.743  12.469  1.00 91.16           C  
ATOM    764  HG2 GLU A  50     -10.698   7.352  11.919  1.00 91.16           H  
ATOM    765  HG3 GLU A  50      -9.221   8.306  11.771  1.00 91.16           H  
ATOM    766  CD  GLU A  50     -10.374   8.693  13.546  1.00 91.16           C  
ATOM    767  OE1 GLU A  50     -11.085   9.638  13.144  1.00 91.16           O  
ATOM    768  OE2 GLU A  50     -10.099   8.445  14.740  1.00 91.16           O  
ATOM    769  N   LYS A  51     -10.340   5.387  10.323  1.00 92.74           N  
ATOM    770  H   LYS A  51     -10.094   6.357  10.184  1.00 92.74           H  
ATOM    771  CA  LYS A  51     -11.435   4.789   9.541  1.00 92.74           C  
ATOM    772  HA  LYS A  51     -12.304   4.699  10.192  1.00 92.74           H  
ATOM    773  C   LYS A  51     -11.134   3.370   9.034  1.00 92.74           C  
ATOM    774  CB  LYS A  51     -11.772   5.733   8.377  1.00 92.74           C  
ATOM    775  HB2 LYS A  51     -10.914   5.794   7.708  1.00 92.74           H  
ATOM    776  HB3 LYS A  51     -11.971   6.723   8.788  1.00 92.74           H  
ATOM    777  O   LYS A  51     -12.069   2.595   8.856  1.00 92.74           O  
ATOM    778  CG  LYS A  51     -12.997   5.298   7.559  1.00 92.74           C  
ATOM    779  HG2 LYS A  51     -13.853   5.163   8.220  1.00 92.74           H  
ATOM    780  HG3 LYS A  51     -12.788   4.361   7.043  1.00 92.74           H  
ATOM    781  CD  LYS A  51     -13.313   6.379   6.523  1.00 92.74           C  
ATOM    782  HD2 LYS A  51     -12.429   6.558   5.910  1.00 92.74           H  
ATOM    783  HD3 LYS A  51     -13.565   7.303   7.042  1.00 92.74           H  
ATOM    784  CE  LYS A  51     -14.473   5.964   5.621  1.00 92.74           C  
ATOM    785  HE2 LYS A  51     -15.342   5.749   6.243  1.00 92.74           H  
ATOM    786  HE3 LYS A  51     -14.189   5.056   5.089  1.00 92.74           H  
ATOM    787  NZ  LYS A  51     -14.774   7.053   4.660  1.00 92.74           N  
ATOM    788  HZ1 LYS A  51     -13.979   7.243   4.065  1.00 92.74           H  
ATOM    789  HZ2 LYS A  51     -14.957   7.921   5.142  1.00 92.74           H  
ATOM    790  HZ3 LYS A  51     -15.549   6.827   4.053  1.00 92.74           H  
ATOM    791  N   TYR A  52      -9.863   3.037   8.805  1.00 93.27           N  
ATOM    792  H   TYR A  52      -9.146   3.701   9.060  1.00 93.27           H  
ATOM    793  CA  TYR A  52      -9.419   1.734   8.296  1.00 93.27           C  
ATOM    794  HA  TYR A  52     -10.285   1.081   8.193  1.00 93.27           H  
ATOM    795  C   TYR A  52      -8.476   0.998   9.245  1.00 93.27           C  
ATOM    796  CB  TYR A  52      -8.809   1.902   6.901  1.00 93.27           C  
ATOM    797  HB2 TYR A  52      -8.392   0.953   6.564  1.00 93.27           H  
ATOM    798  HB3 TYR A  52      -8.000   2.631   6.944  1.00 93.27           H  
ATOM    799  O   TYR A  52      -7.878   0.001   8.853  1.00 93.27           O  
ATOM    800  CG  TYR A  52      -9.846   2.321   5.895  1.00 93.27           C  
ATOM    801  CD1 TYR A  52     -10.778   1.374   5.435  1.00 93.27           C  
ATOM    802  HD1 TYR A  52     -10.712   0.347   5.763  1.00 93.27           H  
ATOM    803  CD2 TYR A  52      -9.953   3.669   5.518  1.00 93.27           C  
ATOM    804  HD2 TYR A  52      -9.252   4.396   5.900  1.00 93.27           H  
ATOM    805  CE1 TYR A  52     -11.824   1.769   4.587  1.00 93.27           C  
ATOM    806  HE1 TYR A  52     -12.549   1.032   4.276  1.00 93.27           H  
ATOM    807  CE2 TYR A  52     -11.013   4.072   4.695  1.00 93.27           C  
ATOM    808  HE2 TYR A  52     -11.129   5.121   4.464  1.00 93.27           H  
ATOM    809  OH  TYR A  52     -13.016   3.491   3.463  1.00 93.27           O  
ATOM    810  HH  TYR A  52     -13.576   2.727   3.307  1.00 93.27           H  
ATOM    811  CZ  TYR A  52     -11.944   3.123   4.214  1.00 93.27           C  
ATOM    812  N   GLU A  53      -8.368   1.441  10.496  1.00 90.17           N  
ATOM    813  H   GLU A  53      -8.884   2.261  10.780  1.00 90.17           H  
ATOM    814  CA  GLU A  53      -7.502   0.808  11.492  1.00 90.17           C  
ATOM    815  HA  GLU A  53      -6.473   0.821  11.131  1.00 90.17           H  
ATOM    816  C   GLU A  53      -7.891  -0.659  11.721  1.00 90.17           C  
ATOM    817  CB  GLU A  53      -7.578   1.651  12.768  1.00 90.17           C  
ATOM    818  HB2 GLU A  53      -7.354   2.680  12.485  1.00 90.17           H  
ATOM    819  HB3 GLU A  53      -8.586   1.612  13.179  1.00 90.17           H  
ATOM    820  O   GLU A  53      -7.049  -1.548  11.618  1.00 90.17           O  
ATOM    821  CG  GLU A  53      -6.573   1.209  13.833  1.00 90.17           C  
ATOM    822  HG2 GLU A  53      -6.844   0.212  14.179  1.00 90.17           H  
ATOM    823  HG3 GLU A  53      -5.583   1.156  13.379  1.00 90.17           H  
ATOM    824  CD  GLU A  53      -6.523   2.184  15.021  1.00 90.17           C  
ATOM    825  OE1 GLU A  53      -6.220   1.709  16.129  1.00 90.17           O  
ATOM    826  OE2 GLU A  53      -6.732   3.412  14.821  1.00 90.17           O  
ATOM    827  N   SER A  54      -9.189  -0.934  11.894  1.00 90.84           N  
ATOM    828  H   SER A  54      -9.819  -0.153  12.009  1.00 90.84           H  
ATOM    829  CA  SER A  54      -9.694  -2.308  12.047  1.00 90.84           C  
ATOM    830  HA  SER A  54      -9.145  -2.780  12.862  1.00 90.84           H  
ATOM    831  C   SER A  54      -9.490  -3.178  10.802  1.00 90.84           C  
ATOM    832  CB  SER A  54     -11.177  -2.306  12.429  1.00 90.84           C  
ATOM    833  HB2 SER A  54     -11.317  -1.708  13.329  1.00 90.84           H  
ATOM    834  HB3 SER A  54     -11.478  -3.330  12.650  1.00 90.84           H  
ATOM    835  O   SER A  54      -9.253  -4.378  10.911  1.00 90.84           O  
ATOM    836  OG  SER A  54     -12.003  -1.801  11.387  1.00 90.84           O  
ATOM    837  HG  SER A  54     -11.892  -0.849  11.337  1.00 90.84           H  
ATOM    838  N   ASP A  55      -9.562  -2.596   9.603  1.00 93.34           N  
ATOM    839  H   ASP A  55      -9.686  -1.595   9.560  1.00 93.34           H  
ATOM    840  CA  ASP A  55      -9.308  -3.331   8.365  1.00 93.34           C  
ATOM    841  HA  ASP A  55      -9.811  -4.297   8.408  1.00 93.34           H  
ATOM    842  C   ASP A  55      -7.818  -3.639   8.198  1.00 93.34           C  
ATOM    843  CB  ASP A  55      -9.851  -2.550   7.164  1.00 93.34           C  
ATOM    844  HB2 ASP A  55      -9.349  -2.932   6.275  1.00 93.34           H  
ATOM    845  HB3 ASP A  55      -9.598  -1.494   7.263  1.00 93.34           H  
ATOM    846  O   ASP A  55      -7.464  -4.722   7.732  1.00 93.34           O  
ATOM    847  CG  ASP A  55     -11.358  -2.708   6.932  1.00 93.34           C  
ATOM    848  OD1 ASP A  55     -11.987  -3.634   7.519  1.00 93.34           O  
ATOM    849  OD2 ASP A  55     -11.871  -1.930   6.095  1.00 93.34           O  
ATOM    850  N   TYR A  56      -6.944  -2.733   8.632  1.00 91.65           N  
ATOM    851  H   TYR A  56      -7.282  -1.857   9.006  1.00 91.65           H  
ATOM    852  CA  TYR A  56      -5.514  -2.992   8.663  1.00 91.65           C  
ATOM    853  HA  TYR A  56      -5.213  -3.354   7.680  1.00 91.65           H  
ATOM    854  C   TYR A  56      -5.154  -4.078   9.686  1.00 91.65           C  
ATOM    855  CB  TYR A  56      -4.761  -1.694   8.943  1.00 91.65           C  
ATOM    856  HB2 TYR A  56      -4.857  -1.421   9.993  1.00 91.65           H  
ATOM    857  HB3 TYR A  56      -5.182  -0.881   8.351  1.00 91.65           H  
ATOM    858  O   TYR A  56      -4.409  -5.001   9.365  1.00 91.65           O  
ATOM    859  CG  TYR A  56      -3.310  -1.860   8.582  1.00 91.65           C  
ATOM    860  CD1 TYR A  56      -2.396  -2.275   9.556  1.00 91.65           C  
ATOM    861  HD1 TYR A  56      -2.716  -2.445  10.573  1.00 91.65           H  
ATOM    862  CD2 TYR A  56      -2.911  -1.757   7.238  1.00 91.65           C  
ATOM    863  HD2 TYR A  56      -3.641  -1.498   6.486  1.00 91.65           H  
ATOM    864  CE1 TYR A  56      -1.072  -2.533   9.183  1.00 91.65           C  
ATOM    865  HE1 TYR A  56      -0.409  -2.949   9.927  1.00 91.65           H  
ATOM    866  CE2 TYR A  56      -1.581  -1.993   6.862  1.00 91.65           C  
ATOM    867  HE2 TYR A  56      -1.278  -1.874   5.832  1.00 91.65           H  
ATOM    868  OH  TYR A  56       0.666  -2.429   7.496  1.00 91.65           O  
ATOM    869  HH  TYR A  56       0.809  -2.319   6.553  1.00 91.65           H  
ATOM    870  CZ  TYR A  56      -0.640  -2.330   7.851  1.00 91.65           C  
ATOM    871  N   GLN A  57      -5.750  -4.041  10.881  1.00 89.73           N  
ATOM    872  H   GLN A  57      -6.323  -3.240  11.108  1.00 89.73           H  
ATOM    873  CA  GLN A  57      -5.586  -5.087  11.899  1.00 89.73           C  
ATOM    874  HA  GLN A  57      -4.534  -5.159  12.172  1.00 89.73           H  
ATOM    875  C   GLN A  57      -6.006  -6.467  11.368  1.00 89.73           C  
ATOM    876  CB  GLN A  57      -6.386  -4.716  13.155  1.00 89.73           C  
ATOM    877  HB2 GLN A  57      -6.471  -5.591  13.799  1.00 89.73           H  
ATOM    878  HB3 GLN A  57      -7.390  -4.413  12.857  1.00 89.73           H  
ATOM    879  O   GLN A  57      -5.249  -7.428  11.499  1.00 89.73           O  
ATOM    880  CG  GLN A  57      -5.711  -3.592  13.960  1.00 89.73           C  
ATOM    881  HG2 GLN A  57      -4.802  -3.985  14.417  1.00 89.73           H  
ATOM    882  HG3 GLN A  57      -5.427  -2.774  13.299  1.00 89.73           H  
ATOM    883  CD  GLN A  57      -6.603  -3.016  15.059  1.00 89.73           C  
ATOM    884  NE2 GLN A  57      -6.058  -2.198  15.932  1.00 89.73           N  
ATOM    885 HE21 GLN A  57      -6.671  -1.741  16.592  1.00 89.73           H  
ATOM    886 HE22 GLN A  57      -5.079  -1.952  15.894  1.00 89.73           H  
ATOM    887  OE1 GLN A  57      -7.804  -3.246  15.124  1.00 89.73           O  
ATOM    888  N   LYS A  58      -7.128  -6.569  10.639  1.00 93.29           N  
ATOM    889  H   LYS A  58      -7.733  -5.762  10.588  1.00 93.29           H  
ATOM    890  CA  LYS A  58      -7.521  -7.820   9.956  1.00 93.29           C  
ATOM    891  HA  LYS A  58      -7.644  -8.608  10.699  1.00 93.29           H  
ATOM    892  C   LYS A  58      -6.471  -8.317   8.956  1.00 93.29           C  
ATOM    893  CB  LYS A  58      -8.840  -7.633   9.203  1.00 93.29           C  
ATOM    894  HB2 LYS A  58      -9.003  -8.497   8.558  1.00 93.29           H  
ATOM    895  HB3 LYS A  58      -8.744  -6.754   8.565  1.00 93.29           H  
ATOM    896  O   LYS A  58      -6.346  -9.524   8.766  1.00 93.29           O  
ATOM    897  CG  LYS A  58     -10.068  -7.493  10.109  1.00 93.29           C  
ATOM    898  HG2 LYS A  58      -9.879  -6.747  10.881  1.00 93.29           H  
ATOM    899  HG3 LYS A  58     -10.287  -8.444  10.595  1.00 93.29           H  
ATOM    900  CD  LYS A  58     -11.253  -7.064   9.237  1.00 93.29           C  
ATOM    901  HD2 LYS A  58     -11.617  -7.916   8.663  1.00 93.29           H  
ATOM    902  HD3 LYS A  58     -10.910  -6.298   8.542  1.00 93.29           H  
ATOM    903  CE  LYS A  58     -12.375  -6.469  10.081  1.00 93.29           C  
ATOM    904  HE2 LYS A  58     -11.915  -5.911  10.896  1.00 93.29           H  
ATOM    905  HE3 LYS A  58     -12.976  -7.271  10.511  1.00 93.29           H  
ATOM    906  NZ  LYS A  58     -13.185  -5.541   9.251  1.00 93.29           N  
ATOM    907  HZ1 LYS A  58     -13.661  -6.018   8.500  1.00 93.29           H  
ATOM    908  HZ2 LYS A  58     -12.592  -4.859   8.800  1.00 93.29           H  
ATOM    909  HZ3 LYS A  58     -13.831  -5.006   9.814  1.00 93.29           H  
ATOM    910  N   LEU A  59      -5.728  -7.425   8.292  1.00 94.11           N  
ATOM    911  H   LEU A  59      -5.866  -6.446   8.498  1.00 94.11           H  
ATOM    912  CA  LEU A  59      -4.630  -7.804   7.389  1.00 94.11           C  
ATOM    913  HA  LEU A  59      -4.948  -8.662   6.798  1.00 94.11           H  
ATOM    914  C   LEU A  59      -3.354  -8.236   8.136  1.00 94.11           C  
ATOM    915  CB  LEU A  59      -4.307  -6.655   6.422  1.00 94.11           C  
ATOM    916  HB2 LEU A  59      -3.396  -6.920   5.885  1.00 94.11           H  
ATOM    917  HB3 LEU A  59      -4.090  -5.755   6.997  1.00 94.11           H  
ATOM    918  O   LEU A  59      -2.533  -8.987   7.594  1.00 94.11           O  
ATOM    919  CG  LEU A  59      -5.382  -6.331   5.374  1.00 94.11           C  
ATOM    920  HG  LEU A  59      -6.317  -6.064   5.867  1.00 94.11           H  
ATOM    921  CD1 LEU A  59      -4.901  -5.140   4.545  1.00 94.11           C  
ATOM    922 HD11 LEU A  59      -3.974  -5.386   4.028  1.00 94.11           H  
ATOM    923 HD12 LEU A  59      -5.660  -4.865   3.813  1.00 94.11           H  
ATOM    924 HD13 LEU A  59      -4.725  -4.287   5.200  1.00 94.11           H  
ATOM    925  CD2 LEU A  59      -5.651  -7.494   4.413  1.00 94.11           C  
ATOM    926 HD21 LEU A  59      -6.351  -7.173   3.642  1.00 94.11           H  
ATOM    927 HD22 LEU A  59      -6.092  -8.330   4.956  1.00 94.11           H  
ATOM    928 HD23 LEU A  59      -4.719  -7.816   3.950  1.00 94.11           H  
ATOM    929  N   CYS A  60      -3.168  -7.766   9.366  1.00 90.47           N  
ATOM    930  H   CYS A  60      -3.820  -7.082   9.724  1.00 90.47           H  
ATOM    931  CA  CYS A  60      -2.075  -8.179  10.243  1.00 90.47           C  
ATOM    932  HA  CYS A  60      -1.174  -8.345   9.653  1.00 90.47           H  
ATOM    933  C   CYS A  60      -2.356  -9.503  10.964  1.00 90.47           C  
ATOM    934  CB  CYS A  60      -1.784  -7.046  11.229  1.00 90.47           C  
ATOM    935  HB2 CYS A  60      -2.710  -6.692  11.683  1.00 90.47           H  
ATOM    936  HB3 CYS A  60      -1.129  -7.408  12.022  1.00 90.47           H  
ATOM    937  O   CYS A  60      -1.413 -10.245  11.227  1.00 90.47           O  
ATOM    938  SG  CYS A  60      -0.956  -5.702  10.337  1.00 90.47           S  
ATOM    939  HG  CYS A  60       0.185  -6.366  10.132  1.00 90.47           H  
ATOM    940  N   GLU A  61      -3.622  -9.818  11.235  1.00 91.86           N  
ATOM    941  H   GLU A  61      -4.315  -9.096  11.094  1.00 91.86           H  
ATOM    942  CA  GLU A  61      -4.025 -10.963  12.058  1.00 91.86           C  
ATOM    943  HA  GLU A  61      -3.140 -11.459  12.457  1.00 91.86           H  
ATOM    944  C   GLU A  61      -4.771 -12.019  11.233  1.00 91.86           C  
ATOM    945  CB  GLU A  61      -4.847 -10.472  13.260  1.00 91.86           C  
ATOM    946  HB2 GLU A  61      -5.182 -11.341  13.826  1.00 91.86           H  
ATOM    947  HB3 GLU A  61      -5.721  -9.931  12.898  1.00 91.86           H  
ATOM    948  O   GLU A  61      -4.168 -12.996  10.781  1.00 91.86           O  
ATOM    949  CG  GLU A  61      -4.038  -9.553  14.189  1.00 91.86           C  
ATOM    950  HG2 GLU A  61      -3.637  -8.717  13.616  1.00 91.86           H  
ATOM    951  HG3 GLU A  61      -3.196 -10.118  14.588  1.00 91.86           H  
ATOM    952  CD  GLU A  61      -4.867  -8.989  15.352  1.00 91.86           C  
ATOM    953  OE1 GLU A  61      -4.328  -8.098  16.044  1.00 91.86           O  
ATOM    954  OE2 GLU A  61      -6.012  -9.452  15.559  1.00 91.86           O  
ATOM    955  N   ASP A  62      -6.066 -11.810  10.978  1.00 95.46           N  
ATOM    956  H   ASP A  62      -6.516 -11.042  11.456  1.00 95.46           H  
ATOM    957  CA  ASP A  62      -6.929 -12.788  10.309  1.00 95.46           C  
ATOM    958  HA  ASP A  62      -7.026 -13.669  10.944  1.00 95.46           H  
ATOM    959  C   ASP A  62      -6.358 -13.231   8.958  1.00 95.46           C  
ATOM    960  CB  ASP A  62      -8.328 -12.195  10.064  1.00 95.46           C  
ATOM    961  HB2 ASP A  62      -8.238 -11.304   9.443  1.00 95.46           H  
ATOM    962  HB3 ASP A  62      -8.913 -12.927   9.506  1.00 95.46           H  
ATOM    963  O   ASP A  62      -6.371 -14.411   8.629  1.00 95.46           O  
ATOM    964  CG  ASP A  62      -9.130 -11.848  11.316  1.00 95.46           C  
ATOM    965  OD1 ASP A  62      -8.813 -12.394  12.391  1.00 95.46           O  
ATOM    966  OD2 ASP A  62     -10.110 -11.089  11.136  1.00 95.46           O  
ATOM    967  N   TYR A  63      -5.868 -12.284   8.154  1.00 96.51           N  
ATOM    968  H   TYR A  63      -5.876 -11.333   8.494  1.00 96.51           H  
ATOM    969  CA  TYR A  63      -5.326 -12.558   6.819  1.00 96.51           C  
ATOM    970  HA  TYR A  63      -6.071 -13.076   6.214  1.00 96.51           H  
ATOM    971  C   TYR A  63      -4.105 -13.468   6.857  1.00 96.51           C  
ATOM    972  CB  TYR A  63      -4.968 -11.231   6.156  1.00 96.51           C  
ATOM    973  HB2 TYR A  63      -4.288 -10.710   6.830  1.00 96.51           H  
ATOM    974  HB3 TYR A  63      -5.871 -10.629   6.053  1.00 96.51           H  
ATOM    975  O   TYR A  63      -3.955 -14.326   5.989  1.00 96.51           O  
ATOM    976  CG  TYR A  63      -4.309 -11.343   4.796  1.00 96.51           C  
ATOM    977  CD1 TYR A  63      -3.008 -10.843   4.602  1.00 96.51           C  
ATOM    978  HD1 TYR A  63      -2.478 -10.391   5.427  1.00 96.51           H  
ATOM    979  CD2 TYR A  63      -4.993 -11.946   3.726  1.00 96.51           C  
ATOM    980  HD2 TYR A  63      -5.965 -12.384   3.896  1.00 96.51           H  
ATOM    981  CE1 TYR A  63      -2.407 -10.916   3.334  1.00 96.51           C  
ATOM    982  HE1 TYR A  63      -1.417 -10.509   3.184  1.00 96.51           H  
ATOM    983  CE2 TYR A  63      -4.401 -12.009   2.453  1.00 96.51           C  
ATOM    984  HE2 TYR A  63      -4.909 -12.478   1.623  1.00 96.51           H  
ATOM    985  OH  TYR A  63      -2.557 -11.502   1.020  1.00 96.51           O  
ATOM    986  HH  TYR A  63      -1.656 -11.170   1.003  1.00 96.51           H  
ATOM    987  CZ  TYR A  63      -3.109 -11.489   2.257  1.00 96.51           C  
ATOM    988  N   VAL A  64      -3.250 -13.298   7.866  1.00 94.21           N  
ATOM    989  H   VAL A  64      -3.512 -12.667   8.610  1.00 94.21           H  
ATOM    990  CA  VAL A  64      -2.076 -14.150   8.066  1.00 94.21           C  
ATOM    991  HA  VAL A  64      -1.502 -14.194   7.140  1.00 94.21           H  
ATOM    992  C   VAL A  64      -2.525 -15.575   8.377  1.00 94.21           C  
ATOM    993  CB  VAL A  64      -1.180 -13.569   9.178  1.00 94.21           C  
ATOM    994  HB  VAL A  64      -1.784 -13.353  10.059  1.00 94.21           H  
ATOM    995  O   VAL A  64      -2.051 -16.511   7.737  1.00 94.21           O  
ATOM    996  CG1 VAL A  64      -0.070 -14.533   9.612  1.00 94.21           C  
ATOM    997 HG11 VAL A  64       0.608 -14.033  10.303  1.00 94.21           H  
ATOM    998 HG12 VAL A  64      -0.504 -15.388  10.131  1.00 94.21           H  
ATOM    999 HG13 VAL A  64       0.491 -14.898   8.751  1.00 94.21           H  
ATOM   1000  CG2 VAL A  64      -0.534 -12.256   8.707  1.00 94.21           C  
ATOM   1001 HG21 VAL A  64      -1.308 -11.540   8.431  1.00 94.21           H  
ATOM   1002 HG22 VAL A  64       0.122 -12.450   7.859  1.00 94.21           H  
ATOM   1003 HG23 VAL A  64       0.042 -11.831   9.528  1.00 94.21           H  
ATOM   1004  N   LEU A  65      -3.479 -15.737   9.298  1.00 95.96           N  
ATOM   1005  H   LEU A  65      -3.860 -14.917   9.747  1.00 95.96           H  
ATOM   1006  CA  LEU A  65      -4.009 -17.051   9.672  1.00 95.96           C  
ATOM   1007  HA  LEU A  65      -3.182 -17.697   9.966  1.00 95.96           H  
ATOM   1008  C   LEU A  65      -4.701 -17.750   8.497  1.00 95.96           C  
ATOM   1009  CB  LEU A  65      -4.983 -16.893  10.853  1.00 95.96           C  
ATOM   1010  HB2 LEU A  65      -5.430 -17.866  11.060  1.00 95.96           H  
ATOM   1011  HB3 LEU A  65      -5.785 -16.218  10.557  1.00 95.96           H  
ATOM   1012  O   LEU A  65      -4.457 -18.930   8.254  1.00 95.96           O  
ATOM   1013  CG  LEU A  65      -4.346 -16.362  12.149  1.00 95.96           C  
ATOM   1014  HG  LEU A  65      -3.902 -15.383  11.970  1.00 95.96           H  
ATOM   1015  CD1 LEU A  65      -5.427 -16.213  13.218  1.00 95.96           C  
ATOM   1016 HD11 LEU A  65      -5.886 -17.178  13.434  1.00 95.96           H  
ATOM   1017 HD12 LEU A  65      -4.990 -15.801  14.128  1.00 95.96           H  
ATOM   1018 HD13 LEU A  65      -6.190 -15.519  12.867  1.00 95.96           H  
ATOM   1019  CD2 LEU A  65      -3.261 -17.299  12.687  1.00 95.96           C  
ATOM   1020 HD21 LEU A  65      -2.416 -17.323  11.999  1.00 95.96           H  
ATOM   1021 HD22 LEU A  65      -3.663 -18.305  12.811  1.00 95.96           H  
ATOM   1022 HD23 LEU A  65      -2.904 -16.927  13.647  1.00 95.96           H  
ATOM   1023  N   ASP A  66      -5.516 -17.017   7.742  1.00 97.26           N  
ATOM   1024  H   ASP A  66      -5.727 -16.076   8.043  1.00 97.26           H  
ATOM   1025  CA  ASP A  66      -6.190 -17.524   6.549  1.00 97.26           C  
ATOM   1026  HA  ASP A  66      -6.809 -18.380   6.816  1.00 97.26           H  
ATOM   1027  C   ASP A  66      -5.195 -17.986   5.475  1.00 97.26           C  
ATOM   1028  CB  ASP A  66      -7.078 -16.418   5.969  1.00 97.26           C  
ATOM   1029  HB2 ASP A  66      -6.634 -15.440   6.155  1.00 97.26           H  
ATOM   1030  HB3 ASP A  66      -7.109 -16.540   4.887  1.00 97.26           H  
ATOM   1031  O   ASP A  66      -5.386 -19.046   4.883  1.00 97.26           O  
ATOM   1032  CG  ASP A  66      -8.522 -16.431   6.462  1.00 97.26           C  
ATOM   1033  OD1 ASP A  66      -8.849 -16.691   7.641  1.00 97.26           O  
ATOM   1034  OD2 ASP A  66      -9.392 -16.118   5.619  1.00 97.26           O  
ATOM   1035  N   CYS A  67      -4.128 -17.218   5.223  1.00 96.81           N  
ATOM   1036  H   CYS A  67      -4.007 -16.364   5.747  1.00 96.81           H  
ATOM   1037  CA  CYS A  67      -3.128 -17.584   4.218  1.00 96.81           C  
ATOM   1038  HA  CYS A  67      -3.640 -17.871   3.299  1.00 96.81           H  
ATOM   1039  C   CYS A  67      -2.282 -18.795   4.637  1.00 96.81           C  
ATOM   1040  CB  CYS A  67      -2.213 -16.393   3.916  1.00 96.81           C  
ATOM   1041  HB2 CYS A  67      -1.772 -16.021   4.841  1.00 96.81           H  
ATOM   1042  HB3 CYS A  67      -1.412 -16.740   3.263  1.00 96.81           H  
ATOM   1043  O   CYS A  67      -1.939 -19.613   3.785  1.00 96.81           O  
ATOM   1044  SG  CYS A  67      -3.115 -15.066   3.069  1.00 96.81           S  
ATOM   1045  HG  CYS A  67      -3.757 -14.651   4.165  1.00 96.81           H  
ATOM   1046  N   GLU A  68      -1.943 -18.923   5.924  1.00 95.50           N  
ATOM   1047  H   GLU A  68      -2.208 -18.195   6.573  1.00 95.50           H  
ATOM   1048  CA  GLU A  68      -1.225 -20.097   6.443  1.00 95.50           C  
ATOM   1049  HA  GLU A  68      -0.371 -20.316   5.802  1.00 95.50           H  
ATOM   1050  C   GLU A  68      -2.097 -21.361   6.447  1.00 95.50           C  
ATOM   1051  CB  GLU A  68      -0.717 -19.825   7.870  1.00 95.50           C  
ATOM   1052  HB2 GLU A  68      -0.401 -20.766   8.321  1.00 95.50           H  
ATOM   1053  HB3 GLU A  68      -1.540 -19.438   8.471  1.00 95.50           H  
ATOM   1054  O   GLU A  68      -1.591 -22.462   6.226  1.00 95.50           O  
ATOM   1055  CG  GLU A  68       0.459 -18.839   7.948  1.00 95.50           C  
ATOM   1056  HG2 GLU A  68       0.686 -18.669   9.001  1.00 95.50           H  
ATOM   1057  HG3 GLU A  68       0.151 -17.884   7.524  1.00 95.50           H  
ATOM   1058  CD  GLU A  68       1.745 -19.310   7.242  1.00 95.50           C  
ATOM   1059  OE1 GLU A  68       2.584 -18.433   6.935  1.00 95.50           O  
ATOM   1060  OE2 GLU A  68       1.929 -20.521   6.979  1.00 95.50           O  
ATOM   1061  N   ALA A  69      -3.404 -21.217   6.686  1.00 96.72           N  
ATOM   1062  H   ALA A  69      -3.757 -20.298   6.911  1.00 96.72           H  
ATOM   1063  CA  ALA A  69      -4.351 -22.330   6.663  1.00 96.72           C  
ATOM   1064  HA  ALA A  69      -3.895 -23.185   7.161  1.00 96.72           H  
ATOM   1065  C   ALA A  69      -4.720 -22.784   5.240  1.00 96.72           C  
ATOM   1066  CB  ALA A  69      -5.594 -21.917   7.458  1.00 96.72           C  
ATOM   1067  HB1 ALA A  69      -6.067 -21.058   6.982  1.00 96.72           H  
ATOM   1068  HB2 ALA A  69      -5.310 -21.649   8.476  1.00 96.72           H  
ATOM   1069  HB3 ALA A  69      -6.302 -22.745   7.488  1.00 96.72           H  
ATOM   1070  O   ALA A  69      -5.155 -23.924   5.058  1.00 96.72           O  
ATOM   1071  N   ASP A  70      -4.560 -21.917   4.237  1.00 95.26           N  
ATOM   1072  H   ASP A  70      -4.263 -20.977   4.455  1.00 95.26           H  
ATOM   1073  CA  ASP A  70      -4.857 -22.235   2.843  1.00 95.26           C  
ATOM   1074  HA  ASP A  70      -5.844 -22.696   2.807  1.00 95.26           H  
ATOM   1075  C   ASP A  70      -3.845 -23.247   2.277  1.00 95.26           C  
ATOM   1076  CB  ASP A  70      -4.943 -20.937   2.016  1.00 95.26           C  
ATOM   1077  HB2 ASP A  70      -3.973 -20.441   2.009  1.00 95.26           H  
ATOM   1078  HB3 ASP A  70      -5.662 -20.269   2.489  1.00 95.26           H  
ATOM   1079  O   ASP A  70      -2.667 -22.947   2.059  1.00 95.26           O  
ATOM   1080  CG  ASP A  70      -5.404 -21.177   0.574  1.00 95.26           C  
ATOM   1081  OD1 ASP A  70      -5.643 -22.354   0.229  1.00 95.26           O  
ATOM   1082  OD2 ASP A  70      -5.487 -20.185  -0.189  1.00 95.26           O  
ATOM   1083  N   SER A  71      -4.301 -24.470   2.003  1.00 92.96           N  
ATOM   1084  H   SER A  71      -5.272 -24.669   2.198  1.00 92.96           H  
ATOM   1085  CA  SER A  71      -3.488 -25.522   1.385  1.00 92.96           C  
ATOM   1086  HA  SER A  71      -2.467 -25.431   1.756  1.00 92.96           H  
ATOM   1087  C   SER A  71      -3.419 -25.429  -0.137  1.00 92.96           C  
ATOM   1088  CB  SER A  71      -3.989 -26.908   1.795  1.00 92.96           C  
ATOM   1089  HB2 SER A  71      -3.384 -27.668   1.302  1.00 92.96           H  
ATOM   1090  HB3 SER A  71      -3.871 -27.021   2.872  1.00 92.96           H  
ATOM   1091  O   SER A  71      -2.585 -26.109  -0.734  1.00 92.96           O  
ATOM   1092  OG  SER A  71      -5.352 -27.113   1.464  1.00 92.96           O  
ATOM   1093  HG  SER A  71      -5.521 -26.841   0.559  1.00 92.96           H  
ATOM   1094  N   ASP A  72      -4.251 -24.603  -0.768  1.00 93.44           N  
ATOM   1095  H   ASP A  72      -4.853 -23.980  -0.248  1.00 93.44           H  
ATOM   1096  CA  ASP A  72      -4.380 -24.587  -2.217  1.00 93.44           C  
ATOM   1097  HA  ASP A  72      -4.459 -25.622  -2.549  1.00 93.44           H  
ATOM   1098  C   ASP A  72      -3.128 -24.000  -2.873  1.00 93.44           C  
ATOM   1099  CB  ASP A  72      -5.668 -23.873  -2.671  1.00 93.44           C  
ATOM   1100  HB2 ASP A  72      -5.631 -23.775  -3.756  1.00 93.44           H  
ATOM   1101  HB3 ASP A  72      -5.696 -22.863  -2.260  1.00 93.44           H  
ATOM   1102  O   ASP A  72      -2.469 -23.078  -2.373  1.00 93.44           O  
ATOM   1103  CG  ASP A  72      -6.964 -24.625  -2.322  1.00 93.44           C  
ATOM   1104  OD1 ASP A  72      -6.879 -25.823  -1.957  1.00 93.44           O  
ATOM   1105  OD2 ASP A  72      -8.050 -24.038  -2.545  1.00 93.44           O  
ATOM   1106  N   GLU A  73      -2.771 -24.564  -4.022  1.00 93.54           N  
ATOM   1107  H   GLU A  73      -3.339 -25.315  -4.387  1.00 93.54           H  
ATOM   1108  CA  GLU A  73      -1.734 -24.002  -4.872  1.00 93.54           C  
ATOM   1109  HA  GLU A  73      -0.946 -23.587  -4.242  1.00 93.54           H  
ATOM   1110  C   GLU A  73      -2.313 -22.867  -5.713  1.00 93.54           C  
ATOM   1111  CB  GLU A  73      -1.098 -25.069  -5.765  1.00 93.54           C  
ATOM   1112  HB2 GLU A  73      -1.877 -25.577  -6.333  1.00 93.54           H  
ATOM   1113  HB3 GLU A  73      -0.428 -24.567  -6.463  1.00 93.54           H  
ATOM   1114  O   GLU A  73      -3.438 -22.932  -6.215  1.00 93.54           O  
ATOM   1115  CG  GLU A  73      -0.286 -26.097  -4.962  1.00 93.54           C  
ATOM   1116  HG2 GLU A  73      -0.958 -26.642  -4.298  1.00 93.54           H  
ATOM   1117  HG3 GLU A  73       0.439 -25.562  -4.348  1.00 93.54           H  
ATOM   1118  CD  GLU A  73       0.459 -27.100  -5.859  1.00 93.54           C  
ATOM   1119  OE1 GLU A  73       1.198 -27.936  -5.291  1.00 93.54           O  
ATOM   1120  OE2 GLU A  73       0.309 -27.027  -7.102  1.00 93.54           O  
ATOM   1121  N   TYR A  74      -1.510 -21.826  -5.920  1.00 95.50           N  
ATOM   1122  H   TYR A  74      -0.595 -21.815  -5.493  1.00 95.50           H  
ATOM   1123  CA  TYR A  74      -1.884 -20.713  -6.775  1.00 95.50           C  
ATOM   1124  HA  TYR A  74      -2.777 -20.980  -7.340  1.00 95.50           H  
ATOM   1125  C   TYR A  74      -0.783 -20.418  -7.786  1.00 95.50           C  
ATOM   1126  CB  TYR A  74      -2.243 -19.499  -5.920  1.00 95.50           C  
ATOM   1127  HB2 TYR A  74      -1.385 -19.227  -5.305  1.00 95.50           H  
ATOM   1128  HB3 TYR A  74      -3.060 -19.773  -5.251  1.00 95.50           H  
ATOM   1129  O   TYR A  74       0.387 -20.258  -7.440  1.00 95.50           O  
ATOM   1130  CG  TYR A  74      -2.672 -18.309  -6.752  1.00 95.50           C  
ATOM   1131  CD1 TYR A  74      -1.791 -17.228  -6.924  1.00 95.50           C  
ATOM   1132  HD1 TYR A  74      -0.828 -17.230  -6.435  1.00 95.50           H  
ATOM   1133  CD2 TYR A  74      -3.925 -18.309  -7.397  1.00 95.50           C  
ATOM   1134  HD2 TYR A  74      -4.590 -19.151  -7.268  1.00 95.50           H  
ATOM   1135  CE1 TYR A  74      -2.162 -16.145  -7.740  1.00 95.50           C  
ATOM   1136  HE1 TYR A  74      -1.488 -15.313  -7.880  1.00 95.50           H  
ATOM   1137  CE2 TYR A  74      -4.301 -17.221  -8.214  1.00 95.50           C  
ATOM   1138  HE2 TYR A  74      -5.254 -17.220  -8.722  1.00 95.50           H  
ATOM   1139  OH  TYR A  74      -3.731 -15.073  -9.176  1.00 95.50           O  
ATOM   1140  HH  TYR A  74      -4.567 -15.145  -9.643  1.00 95.50           H  
ATOM   1141  CZ  TYR A  74      -3.413 -16.135  -8.388  1.00 95.50           C  
ATOM   1142  N   LYS A  75      -1.175 -20.312  -9.057  1.00 94.60           N  
ATOM   1143  H   LYS A  75      -2.161 -20.406  -9.253  1.00 94.60           H  
ATOM   1144  CA  LYS A  75      -0.291 -19.863 -10.129  1.00 94.60           C  
ATOM   1145  HA  LYS A  75       0.741 -20.028  -9.821  1.00 94.60           H  
ATOM   1146  C   LYS A  75      -0.492 -18.371 -10.345  1.00 94.60           C  
ATOM   1147  CB  LYS A  75      -0.545 -20.685 -11.395  1.00 94.60           C  
ATOM   1148  HB2 LYS A  75      -1.562 -20.513 -11.748  1.00 94.60           H  
ATOM   1149  HB3 LYS A  75      -0.430 -21.742 -11.155  1.00 94.60           H  
ATOM   1150  O   LYS A  75      -1.595 -17.941 -10.669  1.00 94.60           O  
ATOM   1151  CG  LYS A  75       0.456 -20.305 -12.494  1.00 94.60           C  
ATOM   1152  HG2 LYS A  75       0.303 -19.266 -12.789  1.00 94.60           H  
ATOM   1153  HG3 LYS A  75       1.470 -20.421 -12.113  1.00 94.60           H  
ATOM   1154  CD  LYS A  75       0.273 -21.202 -13.718  1.00 94.60           C  
ATOM   1155  HD2 LYS A  75      -0.739 -21.080 -14.105  1.00 94.60           H  
ATOM   1156  HD3 LYS A  75       0.425 -22.240 -13.424  1.00 94.60           H  
ATOM   1157  CE  LYS A  75       1.295 -20.805 -14.784  1.00 94.60           C  
ATOM   1158  HE2 LYS A  75       2.290 -20.862 -14.345  1.00 94.60           H  
ATOM   1159  HE3 LYS A  75       1.116 -19.767 -15.066  1.00 94.60           H  
ATOM   1160  NZ  LYS A  75       1.203 -21.693 -15.967  1.00 94.60           N  
ATOM   1161  HZ1 LYS A  75       1.888 -21.424 -16.660  1.00 94.60           H  
ATOM   1162  HZ2 LYS A  75       0.281 -21.634 -16.376  1.00 94.60           H  
ATOM   1163  HZ3 LYS A  75       1.377 -22.649 -15.693  1.00 94.60           H  
ATOM   1164  N   ILE A  76       0.591 -17.611 -10.222  1.00 95.04           N  
ATOM   1165  H   ILE A  76       1.446 -18.049  -9.910  1.00 95.04           H  
ATOM   1166  CA  ILE A  76       0.586 -16.162 -10.423  1.00 95.04           C  
ATOM   1167  HA  ILE A  76      -0.152 -15.731  -9.747  1.00 95.04           H  
ATOM   1168  C   ILE A  76       0.164 -15.836 -11.858  1.00 95.04           C  
ATOM   1169  CB  ILE A  76       1.962 -15.552 -10.076  1.00 95.04           C  
ATOM   1170  HB  ILE A  76       2.704 -15.965 -10.758  1.00 95.04           H  
ATOM   1171  O   ILE A  76       0.709 -16.376 -12.825  1.00 95.04           O  
ATOM   1172  CG1 ILE A  76       2.369 -15.919  -8.628  1.00 95.04           C  
ATOM   1173 HG12 ILE A  76       1.648 -15.507  -7.921  1.00 95.04           H  
ATOM   1174 HG13 ILE A  76       2.371 -17.003  -8.515  1.00 95.04           H  
ATOM   1175  CG2 ILE A  76       1.934 -14.024 -10.259  1.00 95.04           C  
ATOM   1176 HG21 ILE A  76       1.197 -13.588  -9.584  1.00 95.04           H  
ATOM   1177 HG22 ILE A  76       1.692 -13.756 -11.288  1.00 95.04           H  
ATOM   1178 HG23 ILE A  76       2.911 -13.595 -10.038  1.00 95.04           H  
ATOM   1179  CD1 ILE A  76       3.772 -15.442  -8.249  1.00 95.04           C  
ATOM   1180 HD11 ILE A  76       4.467 -15.633  -9.067  1.00 95.04           H  
ATOM   1181 HD12 ILE A  76       4.121 -15.988  -7.373  1.00 95.04           H  
ATOM   1182 HD13 ILE A  76       3.751 -14.378  -8.013  1.00 95.04           H  
ATOM   1183  N   ILE A  77      -0.796 -14.923 -11.984  1.00 92.93           N  
ATOM   1184  H   ILE A  77      -1.215 -14.549 -11.144  1.00 92.93           H  
ATOM   1185  CA  ILE A  77      -1.269 -14.377 -13.254  1.00 92.93           C  
ATOM   1186  HA  ILE A  77      -0.745 -14.855 -14.081  1.00 92.93           H  
ATOM   1187  C   ILE A  77      -0.931 -12.888 -13.263  1.00 92.93           C  
ATOM   1188  CB  ILE A  77      -2.781 -14.645 -13.424  1.00 92.93           C  
ATOM   1189  HB  ILE A  77      -3.291 -14.230 -12.555  1.00 92.93           H  
ATOM   1190  O   ILE A  77      -1.319 -12.147 -12.365  1.00 92.93           O  
ATOM   1191  CG1 ILE A  77      -3.072 -16.164 -13.480  1.00 92.93           C  
ATOM   1192 HG12 ILE A  77      -2.684 -16.575 -14.412  1.00 92.93           H  
ATOM   1193 HG13 ILE A  77      -2.560 -16.665 -12.659  1.00 92.93           H  
ATOM   1194  CG2 ILE A  77      -3.315 -13.948 -14.691  1.00 92.93           C  
ATOM   1195 HG21 ILE A  77      -4.389 -14.115 -14.776  1.00 92.93           H  
ATOM   1196 HG22 ILE A  77      -2.808 -14.325 -15.580  1.00 92.93           H  
ATOM   1197 HG23 ILE A  77      -3.180 -12.870 -14.606  1.00 92.93           H  
ATOM   1198  CD1 ILE A  77      -4.557 -16.519 -13.349  1.00 92.93           C  
ATOM   1199 HD11 ILE A  77      -5.122 -16.149 -14.205  1.00 92.93           H  
ATOM   1200 HD12 ILE A  77      -4.664 -17.603 -13.305  1.00 92.93           H  
ATOM   1201 HD13 ILE A  77      -4.960 -16.088 -12.433  1.00 92.93           H  
ATOM   1202  N   THR A  78      -0.203 -12.430 -14.282  1.00 93.80           N  
ATOM   1203  H   THR A  78       0.153 -13.081 -14.967  1.00 93.80           H  
ATOM   1204  CA  THR A  78       0.159 -11.014 -14.421  1.00 93.80           C  
ATOM   1205  HA  THR A  78       0.791 -10.732 -13.579  1.00 93.80           H  
ATOM   1206  C   THR A  78      -1.080 -10.119 -14.410  1.00 93.80           C  
ATOM   1207  CB  THR A  78       0.947 -10.792 -15.712  1.00 93.80           C  
ATOM   1208  HB  THR A  78       0.340 -11.093 -16.566  1.00 93.80           H  
ATOM   1209  O   THR A  78      -2.026 -10.362 -15.163  1.00 93.80           O  
ATOM   1210  CG2 THR A  78       1.367  -9.341 -15.897  1.00 93.80           C  
ATOM   1211 HG21 THR A  78       0.505  -8.729 -16.161  1.00 93.80           H  
ATOM   1212 HG22 THR A  78       2.091  -9.280 -16.710  1.00 93.80           H  
ATOM   1213 HG23 THR A  78       1.816  -8.953 -14.982  1.00 93.80           H  
ATOM   1214  OG1 THR A  78       2.106 -11.593 -15.682  1.00 93.80           O  
ATOM   1215  HG1 THR A  78       2.610 -11.354 -14.901  1.00 93.80           H  
ATOM   1216  N   GLY A  79      -1.045  -9.079 -13.578  1.00 93.89           N  
ATOM   1217  H   GLY A  79      -0.208  -8.935 -13.030  1.00 93.89           H  
ATOM   1218  CA  GLY A  79      -2.127  -8.133 -13.315  1.00 93.89           C  
ATOM   1219  HA2 GLY A  79      -2.731  -8.006 -14.213  1.00 93.89           H  
ATOM   1220  HA3 GLY A  79      -1.689  -7.171 -13.049  1.00 93.89           H  
ATOM   1221  C   GLY A  79      -3.065  -8.523 -12.177  1.00 93.89           C  
ATOM   1222  O   GLY A  79      -3.773  -7.651 -11.677  1.00 93.89           O  
ATOM   1223  N   ASP A  80      -3.058  -9.782 -11.742  1.00 93.91           N  
ATOM   1224  H   ASP A  80      -2.433 -10.462 -12.150  1.00 93.91           H  
ATOM   1225  CA  ASP A  80      -3.906 -10.225 -10.641  1.00 93.91           C  
ATOM   1226  HA  ASP A  80      -4.861  -9.706 -10.715  1.00 93.91           H  
ATOM   1227  C   ASP A  80      -3.287  -9.855  -9.289  1.00 93.91           C  
ATOM   1228  CB  ASP A  80      -4.211 -11.730 -10.724  1.00 93.91           C  
ATOM   1229  HB2 ASP A  80      -3.280 -12.294 -10.782  1.00 93.91           H  
ATOM   1230  HB3 ASP A  80      -4.705 -12.026  -9.799  1.00 93.91           H  
ATOM   1231  O   ASP A  80      -2.067  -9.702  -9.139  1.00 93.91           O  
ATOM   1232  CG  ASP A  80      -5.137 -12.137 -11.883  1.00 93.91           C  
ATOM   1233  OD1 ASP A  80      -5.417 -11.308 -12.789  1.00 93.91           O  
ATOM   1234  OD2 ASP A  80      -5.575 -13.310 -11.853  1.00 93.91           O  
ATOM   1235  N   THR A  81      -4.159  -9.739  -8.290  1.00 97.21           N  
ATOM   1236  H   THR A  81      -5.137  -9.901  -8.485  1.00 97.21           H  
ATOM   1237  CA  THR A  81      -3.762  -9.583  -6.894  1.00 97.21           C  
ATOM   1238  HA  THR A  81      -2.724  -9.250  -6.876  1.00 97.21           H  
ATOM   1239  C   THR A  81      -3.849 -10.926  -6.185  1.00 97.21           C  
ATOM   1240  CB  THR A  81      -4.575  -8.502  -6.182  1.00 97.21           C  
ATOM   1241  HB  THR A  81      -5.624  -8.797  -6.137  1.00 97.21           H  
ATOM   1242  O   THR A  81      -4.852 -11.634  -6.282  1.00 97.21           O  
ATOM   1243  CG2 THR A  81      -4.066  -8.203  -4.770  1.00 97.21           C  
ATOM   1244 HG21 THR A  81      -3.049  -7.814  -4.816  1.00 97.21           H  
ATOM   1245 HG22 THR A  81      -4.712  -7.464  -4.297  1.00 97.21           H  
ATOM   1246 HG23 THR A  81      -4.066  -9.108  -4.163  1.00 97.21           H  
ATOM   1247  OG1 THR A  81      -4.451  -7.306  -6.916  1.00 97.21           O  
ATOM   1248  HG1 THR A  81      -4.987  -6.650  -6.464  1.00 97.21           H  
ATOM   1249  N   PHE A  82      -2.794 -11.267  -5.461  1.00 97.73           N  
ATOM   1250  H   PHE A  82      -2.027 -10.612  -5.402  1.00 97.73           H  
ATOM   1251  CA  PHE A  82      -2.606 -12.542  -4.786  1.00 97.73           C  
ATOM   1252  HA  PHE A  82      -3.569 -13.034  -4.651  1.00 97.73           H  
ATOM   1253  C   PHE A  82      -2.006 -12.321  -3.395  1.00 97.73           C  
ATOM   1254  CB  PHE A  82      -1.739 -13.439  -5.684  1.00 97.73           C  
ATOM   1255  HB2 PHE A  82      -2.208 -13.487  -6.667  1.00 97.73           H  
ATOM   1256  HB3 PHE A  82      -1.745 -14.452  -5.282  1.00 97.73           H  
ATOM   1257  O   PHE A  82      -1.618 -11.204  -3.045  1.00 97.73           O  
ATOM   1258  CG  PHE A  82      -0.297 -12.997  -5.860  1.00 97.73           C  
ATOM   1259  CD1 PHE A  82       0.034 -11.973  -6.768  1.00 97.73           C  
ATOM   1260  HD1 PHE A  82      -0.739 -11.490  -7.348  1.00 97.73           H  
ATOM   1261  CD2 PHE A  82       0.721 -13.619  -5.116  1.00 97.73           C  
ATOM   1262  HD2 PHE A  82       0.474 -14.409  -4.422  1.00 97.73           H  
ATOM   1263  CE1 PHE A  82       1.369 -11.555  -6.903  1.00 97.73           C  
ATOM   1264  HE1 PHE A  82       1.620 -10.749  -7.577  1.00 97.73           H  
ATOM   1265  CE2 PHE A  82       2.057 -13.212  -5.267  1.00 97.73           C  
ATOM   1266  HE2 PHE A  82       2.837 -13.680  -4.685  1.00 97.73           H  
ATOM   1267  CZ  PHE A  82       2.380 -12.175  -6.155  1.00 97.73           C  
ATOM   1268  HZ  PHE A  82       3.405 -11.850  -6.253  1.00 97.73           H  
ATOM   1269  N   SER A  83      -1.941 -13.377  -2.595  1.00 97.68           N  
ATOM   1270  H   SER A  83      -2.274 -14.272  -2.923  1.00 97.68           H  
ATOM   1271  CA  SER A  83      -1.274 -13.350  -1.297  1.00 97.68           C  
ATOM   1272  HA  SER A  83      -1.281 -12.331  -0.910  1.00 97.68           H  
ATOM   1273  C   SER A  83       0.170 -13.807  -1.452  1.00 97.68           C  
ATOM   1274  CB  SER A  83      -1.982 -14.247  -0.285  1.00 97.68           C  
ATOM   1275  HB2 SER A  83      -1.570 -14.059   0.707  1.00 97.68           H  
ATOM   1276  HB3 SER A  83      -1.776 -15.284  -0.551  1.00 97.68           H  
ATOM   1277  O   SER A  83       0.421 -14.884  -1.990  1.00 97.68           O  
ATOM   1278  OG  SER A  83      -3.381 -14.042  -0.259  1.00 97.68           O  
ATOM   1279  HG  SER A  83      -3.709 -14.533   0.498  1.00 97.68           H  
ATOM   1280  N   TYR A  84       1.116 -13.012  -0.967  1.00 97.46           N  
ATOM   1281  H   TYR A  84       0.835 -12.136  -0.550  1.00 97.46           H  
ATOM   1282  CA  TYR A  84       2.549 -13.289  -1.039  1.00 97.46           C  
ATOM   1283  HA  TYR A  84       2.734 -14.239  -1.541  1.00 97.46           H  
ATOM   1284  C   TYR A  84       3.146 -13.367   0.362  1.00 97.46           C  
ATOM   1285  CB  TYR A  84       3.220 -12.174  -1.848  1.00 97.46           C  
ATOM   1286  HB2 TYR A  84       2.927 -11.214  -1.424  1.00 97.46           H  
ATOM   1287  HB3 TYR A  84       2.848 -12.201  -2.872  1.00 97.46           H  
ATOM   1288  O   TYR A  84       3.021 -12.408   1.126  1.00 97.46           O  
ATOM   1289  CG  TYR A  84       4.733 -12.248  -1.873  1.00 97.46           C  
ATOM   1290  CD1 TYR A  84       5.487 -11.349  -1.094  1.00 97.46           C  
ATOM   1291  HD1 TYR A  84       4.986 -10.625  -0.468  1.00 97.46           H  
ATOM   1292  CD2 TYR A  84       5.388 -13.209  -2.666  1.00 97.46           C  
ATOM   1293  HD2 TYR A  84       4.820 -13.906  -3.265  1.00 97.46           H  
ATOM   1294  CE1 TYR A  84       6.893 -11.392  -1.128  1.00 97.46           C  
ATOM   1295  HE1 TYR A  84       7.469 -10.685  -0.550  1.00 97.46           H  
ATOM   1296  CE2 TYR A  84       6.793 -13.268  -2.685  1.00 97.46           C  
ATOM   1297  HE2 TYR A  84       7.312 -13.991  -3.296  1.00 97.46           H  
ATOM   1298  OH  TYR A  84       8.904 -12.398  -1.956  1.00 97.46           O  
ATOM   1299  HH  TYR A  84       9.304 -11.702  -1.429  1.00 97.46           H  
ATOM   1300  CZ  TYR A  84       7.548 -12.363  -1.915  1.00 97.46           C  
ATOM   1301  N   LEU A  85       3.816 -14.472   0.687  1.00 96.98           N  
ATOM   1302  H   LEU A  85       3.879 -15.234   0.027  1.00 96.98           H  
ATOM   1303  CA  LEU A  85       4.627 -14.555   1.895  1.00 96.98           C  
ATOM   1304  HA  LEU A  85       4.147 -13.976   2.684  1.00 96.98           H  
ATOM   1305  C   LEU A  85       6.004 -13.967   1.609  1.00 96.98           C  
ATOM   1306  CB  LEU A  85       4.742 -16.006   2.365  1.00 96.98           C  
ATOM   1307  HB2 LEU A  85       5.232 -16.565   1.568  1.00 96.98           H  
ATOM   1308  HB3 LEU A  85       3.743 -16.414   2.523  1.00 96.98           H  
ATOM   1309  O   LEU A  85       6.795 -14.537   0.858  1.00 96.98           O  
ATOM   1310  CG  LEU A  85       5.568 -16.165   3.655  1.00 96.98           C  
ATOM   1311  HG  LEU A  85       6.565 -15.748   3.512  1.00 96.98           H  
ATOM   1312  CD1 LEU A  85       4.924 -15.477   4.852  1.00 96.98           C  
ATOM   1313 HD11 LEU A  85       4.917 -14.396   4.716  1.00 96.98           H  
ATOM   1314 HD12 LEU A  85       3.903 -15.835   4.987  1.00 96.98           H  
ATOM   1315 HD13 LEU A  85       5.487 -15.699   5.759  1.00 96.98           H  
ATOM   1316  CD2 LEU A  85       5.730 -17.644   3.987  1.00 96.98           C  
ATOM   1317 HD21 LEU A  85       6.290 -18.120   3.182  1.00 96.98           H  
ATOM   1318 HD22 LEU A  85       4.744 -18.091   4.114  1.00 96.98           H  
ATOM   1319 HD23 LEU A  85       6.287 -17.744   4.919  1.00 96.98           H  
ATOM   1320  N   SER A  86       6.302 -12.846   2.249  1.00 95.08           N  
ATOM   1321  H   SER A  86       5.627 -12.462   2.895  1.00 95.08           H  
ATOM   1322  CA  SER A  86       7.606 -12.212   2.149  1.00 95.08           C  
ATOM   1323  HA  SER A  86       7.894 -12.194   1.098  1.00 95.08           H  
ATOM   1324  C   SER A  86       8.645 -13.005   2.950  1.00 95.08           C  
ATOM   1325  CB  SER A  86       7.475 -10.765   2.606  1.00 95.08           C  
ATOM   1326  HB2 SER A  86       6.988 -10.180   1.826  1.00 95.08           H  
ATOM   1327  HB3 SER A  86       6.840 -10.744   3.492  1.00 95.08           H  
ATOM   1328  O   SER A  86       8.522 -13.119   4.170  1.00 95.08           O  
ATOM   1329  OG  SER A  86       8.718 -10.188   2.932  1.00 95.08           O  
ATOM   1330  HG  SER A  86       8.605  -9.991   3.865  1.00 95.08           H  
ATOM   1331  N   PRO A  87       9.700 -13.539   2.309  1.00 93.87           N  
ATOM   1332  CA  PRO A  87      10.761 -14.247   3.018  1.00 93.87           C  
ATOM   1333  HA  PRO A  87      10.331 -14.978   3.702  1.00 93.87           H  
ATOM   1334  C   PRO A  87      11.661 -13.305   3.835  1.00 93.87           C  
ATOM   1335  CB  PRO A  87      11.545 -14.972   1.921  1.00 93.87           C  
ATOM   1336  HB2 PRO A  87      11.071 -15.932   1.715  1.00 93.87           H  
ATOM   1337  HB3 PRO A  87      12.593 -15.117   2.185  1.00 93.87           H  
ATOM   1338  O   PRO A  87      12.449 -13.782   4.644  1.00 93.87           O  
ATOM   1339  CG  PRO A  87      11.384 -14.060   0.706  1.00 93.87           C  
ATOM   1340  HG2 PRO A  87      12.103 -13.243   0.762  1.00 93.87           H  
ATOM   1341  HG3 PRO A  87      11.491 -14.606  -0.231  1.00 93.87           H  
ATOM   1342  CD  PRO A  87       9.972 -13.510   0.878  1.00 93.87           C  
ATOM   1343  HD2 PRO A  87       9.929 -12.492   0.491  1.00 93.87           H  
ATOM   1344  HD3 PRO A  87       9.263 -14.150   0.352  1.00 93.87           H  
ATOM   1345  N   GLU A  88      11.579 -11.988   3.613  1.00 90.25           N  
ATOM   1346  H   GLU A  88      10.882 -11.649   2.965  1.00 90.25           H  
ATOM   1347  CA  GLU A  88      12.404 -10.992   4.309  1.00 90.25           C  
ATOM   1348  HA  GLU A  88      13.438 -11.335   4.349  1.00 90.25           H  
ATOM   1349  C   GLU A  88      11.957 -10.768   5.758  1.00 90.25           C  
ATOM   1350  CB  GLU A  88      12.356  -9.654   3.552  1.00 90.25           C  
ATOM   1351  HB2 GLU A  88      11.316  -9.349   3.441  1.00 90.25           H  
ATOM   1352  HB3 GLU A  88      12.875  -8.900   4.143  1.00 90.25           H  
ATOM   1353  O   GLU A  88      12.793 -10.546   6.629  1.00 90.25           O  
ATOM   1354  CG  GLU A  88      13.024  -9.727   2.170  1.00 90.25           C  
ATOM   1355  HG2 GLU A  88      12.543 -10.508   1.583  1.00 90.25           H  
ATOM   1356  HG3 GLU A  88      14.070 -10.004   2.303  1.00 90.25           H  
ATOM   1357  CD  GLU A  88      12.942  -8.409   1.382  1.00 90.25           C  
ATOM   1358  OE1 GLU A  88      13.578  -8.357   0.307  1.00 90.25           O  
ATOM   1359  OE2 GLU A  88      12.197  -7.486   1.798  1.00 90.25           O  
ATOM   1360  N   ASP A  89      10.650 -10.825   6.016  1.00 89.01           N  
ATOM   1361  H   ASP A  89      10.015 -10.993   5.248  1.00 89.01           H  
ATOM   1362  CA  ASP A  89      10.038 -10.512   7.313  1.00 89.01           C  
ATOM   1363  HA  ASP A  89      10.816 -10.489   8.077  1.00 89.01           H  
ATOM   1364  C   ASP A  89       9.013 -11.557   7.784  1.00 89.01           C  
ATOM   1365  CB  ASP A  89       9.412  -9.108   7.247  1.00 89.01           C  
ATOM   1366  HB2 ASP A  89      10.190  -8.391   6.988  1.00 89.01           H  
ATOM   1367  HB3 ASP A  89       9.037  -8.843   8.236  1.00 89.01           H  
ATOM   1368  O   ASP A  89       8.507 -11.456   8.898  1.00 89.01           O  
ATOM   1369  CG  ASP A  89       8.272  -8.976   6.234  1.00 89.01           C  
ATOM   1370  OD1 ASP A  89       7.997  -9.928   5.468  1.00 89.01           O  
ATOM   1371  OD2 ASP A  89       7.682  -7.881   6.163  1.00 89.01           O  
ATOM   1372  N   GLY A  90       8.696 -12.563   6.962  1.00 91.55           N  
ATOM   1373  H   GLY A  90       9.085 -12.565   6.030  1.00 91.55           H  
ATOM   1374  CA  GLY A  90       7.687 -13.578   7.267  1.00 91.55           C  
ATOM   1375  HA2 GLY A  90       7.784 -14.395   6.551  1.00 91.55           H  
ATOM   1376  HA3 GLY A  90       7.860 -13.968   8.270  1.00 91.55           H  
ATOM   1377  C   GLY A  90       6.246 -13.066   7.195  1.00 91.55           C  
ATOM   1378  O   GLY A  90       5.328 -13.769   7.612  1.00 91.55           O  
ATOM   1379  N   GLY A  91       6.021 -11.854   6.681  1.00 92.95           N  
ATOM   1380  H   GLY A  91       6.807 -11.327   6.327  1.00 92.95           H  
ATOM   1381  CA  GLY A  91       4.690 -11.270   6.572  1.00 92.95           C  
ATOM   1382  HA2 GLY A  91       4.782 -10.185   6.545  1.00 92.95           H  
ATOM   1383  HA3 GLY A  91       4.107 -11.541   7.452  1.00 92.95           H  
ATOM   1384  C   GLY A  91       3.952 -11.722   5.311  1.00 92.95           C  
ATOM   1385  O   GLY A  91       4.517 -11.735   4.218  1.00 92.95           O  
ATOM   1386  N   TRP A  92       2.656 -12.018   5.433  1.00 96.31           N  
ATOM   1387  H   TRP A  92       2.278 -12.180   6.356  1.00 96.31           H  
ATOM   1388  CA  TRP A  92       1.764 -12.137   4.274  1.00 96.31           C  
ATOM   1389  HA  TRP A  92       2.300 -12.628   3.462  1.00 96.31           H  
ATOM   1390  C   TRP A  92       1.304 -10.770   3.791  1.00 96.31           C  
ATOM   1391  CB  TRP A  92       0.546 -12.997   4.604  1.00 96.31           C  
ATOM   1392  HB2 TRP A  92      -0.201 -12.867   3.821  1.00 96.31           H  
ATOM   1393  HB3 TRP A  92       0.095 -12.672   5.542  1.00 96.31           H  
ATOM   1394  O   TRP A  92       0.734 -10.014   4.572  1.00 96.31           O  
ATOM   1395  CG  TRP A  92       0.864 -14.445   4.670  1.00 96.31           C  
ATOM   1396  CD1 TRP A  92       1.173 -15.140   5.783  1.00 96.31           C  
ATOM   1397  HD1 TRP A  92       1.236 -14.736   6.782  1.00 96.31           H  
ATOM   1398  CD2 TRP A  92       0.974 -15.386   3.562  1.00 96.31           C  
ATOM   1399  CE2 TRP A  92       1.307 -16.663   4.095  1.00 96.31           C  
ATOM   1400  CE3 TRP A  92       0.827 -15.289   2.160  1.00 96.31           C  
ATOM   1401  HE3 TRP A  92       0.582 -14.331   1.726  1.00 96.31           H  
ATOM   1402  NE1 TRP A  92       1.424 -16.450   5.446  1.00 96.31           N  
ATOM   1403  HE1 TRP A  92       1.764 -17.138   6.103  1.00 96.31           H  
ATOM   1404  CH2 TRP A  92       1.317 -17.669   1.900  1.00 96.31           C  
ATOM   1405  HH2 TRP A  92       1.441 -18.535   1.265  1.00 96.31           H  
ATOM   1406  CZ2 TRP A  92       1.472 -17.796   3.291  1.00 96.31           C  
ATOM   1407  HZ2 TRP A  92       1.702 -18.745   3.751  1.00 96.31           H  
ATOM   1408  CZ3 TRP A  92       1.000 -16.419   1.336  1.00 96.31           C  
ATOM   1409  HZ3 TRP A  92       0.890 -16.330   0.266  1.00 96.31           H  
ATOM   1410  N   TYR A  93       1.482 -10.476   2.508  1.00 96.89           N  
ATOM   1411  H   TYR A  93       1.977 -11.150   1.941  1.00 96.89           H  
ATOM   1412  CA  TYR A  93       1.082  -9.222   1.869  1.00 96.89           C  
ATOM   1413  HA  TYR A  93       0.604  -8.566   2.596  1.00 96.89           H  
ATOM   1414  C   TYR A  93       0.078  -9.483   0.757  1.00 96.89           C  
ATOM   1415  CB  TYR A  93       2.324  -8.507   1.324  1.00 96.89           C  
ATOM   1416  HB2 TYR A  93       2.009  -7.659   0.716  1.00 96.89           H  
ATOM   1417  HB3 TYR A  93       2.873  -9.192   0.678  1.00 96.89           H  
ATOM   1418  O   TYR A  93       0.136 -10.522   0.097  1.00 96.89           O  
ATOM   1419  CG  TYR A  93       3.242  -8.006   2.417  1.00 96.89           C  
ATOM   1420  CD1 TYR A  93       3.079  -6.702   2.919  1.00 96.89           C  
ATOM   1421  HD1 TYR A  93       2.333  -6.042   2.501  1.00 96.89           H  
ATOM   1422  CD2 TYR A  93       4.228  -8.851   2.962  1.00 96.89           C  
ATOM   1423  HD2 TYR A  93       4.360  -9.849   2.571  1.00 96.89           H  
ATOM   1424  CE1 TYR A  93       3.859  -6.265   4.004  1.00 96.89           C  
ATOM   1425  HE1 TYR A  93       3.722  -5.275   4.414  1.00 96.89           H  
ATOM   1426  CE2 TYR A  93       5.024  -8.407   4.038  1.00 96.89           C  
ATOM   1427  HE2 TYR A  93       5.771  -9.051   4.479  1.00 96.89           H  
ATOM   1428  OH  TYR A  93       5.521  -6.674   5.646  1.00 96.89           O  
ATOM   1429  HH  TYR A  93       6.302  -7.195   5.842  1.00 96.89           H  
ATOM   1430  CZ  TYR A  93       4.825  -7.117   4.571  1.00 96.89           C  
ATOM   1431  N   ARG A  94      -0.835  -8.539   0.511  1.00 97.39           N  
ATOM   1432  H   ARG A  94      -0.867  -7.711   1.088  1.00 97.39           H  
ATOM   1433  CA  ARG A  94      -1.542  -8.504  -0.771  1.00 97.39           C  
ATOM   1434  HA  ARG A  94      -1.805  -9.518  -1.072  1.00 97.39           H  
ATOM   1435  C   ARG A  94      -0.579  -7.937  -1.803  1.00 97.39           C  
ATOM   1436  CB  ARG A  94      -2.832  -7.687  -0.684  1.00 97.39           C  
ATOM   1437  HB2 ARG A  94      -2.583  -6.651  -0.455  1.00 97.39           H  
ATOM   1438  HB3 ARG A  94      -3.330  -7.712  -1.654  1.00 97.39           H  
ATOM   1439  O   ARG A  94      -0.044  -6.842  -1.630  1.00 97.39           O  
ATOM   1440  CG  ARG A  94      -3.781  -8.259   0.381  1.00 97.39           C  
ATOM   1441  HG2 ARG A  94      -3.993  -9.304   0.153  1.00 97.39           H  
ATOM   1442  HG3 ARG A  94      -3.313  -8.215   1.364  1.00 97.39           H  
ATOM   1443  CD  ARG A  94      -5.092  -7.482   0.440  1.00 97.39           C  
ATOM   1444  HD2 ARG A  94      -5.565  -7.498  -0.542  1.00 97.39           H  
ATOM   1445  HD3 ARG A  94      -5.751  -7.967   1.160  1.00 97.39           H  
ATOM   1446  NE  ARG A  94      -4.846  -6.100   0.862  1.00 97.39           N  
ATOM   1447  HE  ARG A  94      -3.911  -5.854   1.153  1.00 97.39           H  
ATOM   1448  NH1 ARG A  94      -6.962  -5.310   0.604  1.00 97.39           N  
ATOM   1449 HH11 ARG A  94      -7.576  -4.510   0.543  1.00 97.39           H  
ATOM   1450 HH12 ARG A  94      -7.338  -6.243   0.514  1.00 97.39           H  
ATOM   1451  NH2 ARG A  94      -5.326  -3.928   1.201  1.00 97.39           N  
ATOM   1452 HH21 ARG A  94      -4.358  -3.767   1.443  1.00 97.39           H  
ATOM   1453 HH22 ARG A  94      -5.968  -3.160   1.337  1.00 97.39           H  
ATOM   1454  CZ  ARG A  94      -5.711  -5.119   0.889  1.00 97.39           C  
ATOM   1455  N   ALA A  95      -0.331  -8.698  -2.854  1.00 97.58           N  
ATOM   1456  H   ALA A  95      -0.790  -9.595  -2.920  1.00 97.58           H  
ATOM   1457  CA  ALA A  95       0.642  -8.371  -3.878  1.00 97.58           C  
ATOM   1458  HA  ALA A  95       1.062  -7.387  -3.670  1.00 97.58           H  
ATOM   1459  C   ALA A  95      -0.029  -8.333  -5.249  1.00 97.58           C  
ATOM   1460  CB  ALA A  95       1.782  -9.389  -3.809  1.00 97.58           C  
ATOM   1461  HB1 ALA A  95       2.222  -9.379  -2.811  1.00 97.58           H  
ATOM   1462  HB2 ALA A  95       2.554  -9.133  -4.536  1.00 97.58           H  
ATOM   1463  HB3 ALA A  95       1.400 -10.387  -4.021  1.00 97.58           H  
ATOM   1464  O   ALA A  95      -0.828  -9.209  -5.567  1.00 97.58           O  
ATOM   1465  N   ARG A  96       0.298  -7.339  -6.076  1.00 97.39           N  
ATOM   1466  H   ARG A  96       0.954  -6.649  -5.737  1.00 97.39           H  
ATOM   1467  CA  ARG A  96      -0.142  -7.266  -7.476  1.00 97.39           C  
ATOM   1468  HA  ARG A  96      -0.985  -7.941  -7.622  1.00 97.39           H  
ATOM   1469  C   ARG A  96       0.982  -7.730  -8.385  1.00 97.39           C  
ATOM   1470  CB  ARG A  96      -0.623  -5.848  -7.797  1.00 97.39           C  
ATOM   1471  HB2 ARG A  96      -1.370  -5.582  -7.049  1.00 97.39           H  
ATOM   1472  HB3 ARG A  96       0.209  -5.147  -7.719  1.00 97.39           H  
ATOM   1473  O   ARG A  96       2.065  -7.149  -8.355  1.00 97.39           O  
ATOM   1474  CG  ARG A  96      -1.255  -5.745  -9.197  1.00 97.39           C  
ATOM   1475  HG2 ARG A  96      -2.018  -6.516  -9.309  1.00 97.39           H  
ATOM   1476  HG3 ARG A  96      -0.489  -5.906  -9.955  1.00 97.39           H  
ATOM   1477  CD  ARG A  96      -1.901  -4.369  -9.427  1.00 97.39           C  
ATOM   1478  HD2 ARG A  96      -2.287  -4.335 -10.445  1.00 97.39           H  
ATOM   1479  HD3 ARG A  96      -1.127  -3.608  -9.326  1.00 97.39           H  
ATOM   1480  NE  ARG A  96      -3.013  -4.120  -8.478  1.00 97.39           N  
ATOM   1481  HE  ARG A  96      -3.543  -4.933  -8.198  1.00 97.39           H  
ATOM   1482  NH1 ARG A  96      -2.672  -1.870  -8.082  1.00 97.39           N  
ATOM   1483 HH11 ARG A  96      -1.936  -1.842  -8.774  1.00 97.39           H  
ATOM   1484 HH12 ARG A  96      -2.829  -1.082  -7.471  1.00 97.39           H  
ATOM   1485  NH2 ARG A  96      -4.189  -2.958  -6.892  1.00 97.39           N  
ATOM   1486 HH21 ARG A  96      -4.205  -2.166  -6.265  1.00 97.39           H  
ATOM   1487 HH22 ARG A  96      -4.653  -3.800  -6.584  1.00 97.39           H  
ATOM   1488  CZ  ARG A  96      -3.289  -2.992  -7.835  1.00 97.39           C  
ATOM   1489  N   ALA A  97       0.730  -8.752  -9.196  1.00 97.03           N  
ATOM   1490  H   ALA A  97      -0.191  -9.166  -9.186  1.00 97.03           H  
ATOM   1491  CA  ALA A  97       1.716  -9.261 -10.142  1.00 97.03           C  
ATOM   1492  HA  ALA A  97       2.661  -9.426  -9.625  1.00 97.03           H  
ATOM   1493  C   ALA A  97       1.941  -8.237 -11.261  1.00 97.03           C  
ATOM   1494  CB  ALA A  97       1.221 -10.603 -10.681  1.00 97.03           C  
ATOM   1495  HB1 ALA A  97       1.073 -11.298  -9.854  1.00 97.03           H  
ATOM   1496  HB2 ALA A  97       1.953 -11.018 -11.374  1.00 97.03           H  
ATOM   1497  HB3 ALA A  97       0.267 -10.466 -11.192  1.00 97.03           H  
ATOM   1498  O   ALA A  97       1.037  -7.974 -12.053  1.00 97.03           O  
ATOM   1499  N   LEU A  98       3.140  -7.662 -11.341  1.00 96.97           N  
ATOM   1500  H   LEU A  98       3.867  -7.954 -10.703  1.00 96.97           H  
ATOM   1501  CA  LEU A  98       3.473  -6.659 -12.357  1.00 96.97           C  
ATOM   1502  HA  LEU A  98       2.594  -6.050 -12.569  1.00 96.97           H  
ATOM   1503  C   LEU A  98       3.876  -7.320 -13.673  1.00 96.97           C  
ATOM   1504  CB  LEU A  98       4.586  -5.732 -11.841  1.00 96.97           C  
ATOM   1505  HB2 LEU A  98       5.509  -6.304 -11.745  1.00 96.97           H  
ATOM   1506  HB3 LEU A  98       4.751  -4.958 -12.590  1.00 96.97           H  
ATOM   1507  O   LEU A  98       3.560  -6.813 -14.741  1.00 96.97           O  
ATOM   1508  CG  LEU A  98       4.291  -5.056 -10.491  1.00 96.97           C  
ATOM   1509  HG  LEU A  98       4.303  -5.811  -9.706  1.00 96.97           H  
ATOM   1510  CD1 LEU A  98       5.391  -4.044 -10.183  1.00 96.97           C  
ATOM   1511 HD11 LEU A  98       5.232  -3.601  -9.200  1.00 96.97           H  
ATOM   1512 HD12 LEU A  98       5.379  -3.256 -10.936  1.00 96.97           H  
ATOM   1513 HD13 LEU A  98       6.365  -4.533 -10.192  1.00 96.97           H  
ATOM   1514  CD2 LEU A  98       2.930  -4.358 -10.460  1.00 96.97           C  
ATOM   1515 HD21 LEU A  98       2.128  -5.091 -10.555  1.00 96.97           H  
ATOM   1516 HD22 LEU A  98       2.805  -3.849  -9.504  1.00 96.97           H  
ATOM   1517 HD23 LEU A  98       2.864  -3.636 -11.275  1.00 96.97           H  
ATOM   1518  N   ASN A  99       4.542  -8.469 -13.588  1.00 95.14           N  
ATOM   1519  H   ASN A  99       4.755  -8.807 -12.660  1.00 95.14           H  
ATOM   1520  CA  ASN A  99       4.910  -9.341 -14.702  1.00 95.14           C  
ATOM   1521  HA  ASN A  99       4.075  -9.419 -15.398  1.00 95.14           H  
ATOM   1522  C   ASN A  99       5.195 -10.752 -14.150  1.00 95.14           C  
ATOM   1523  CB  ASN A  99       6.083  -8.698 -15.466  1.00 95.14           C  
ATOM   1524  HB2 ASN A  99       6.384  -9.316 -16.311  1.00 95.14           H  
ATOM   1525  HB3 ASN A  99       5.731  -7.753 -15.880  1.00 95.14           H  
ATOM   1526  O   ASN A  99       4.645 -11.131 -13.117  1.00 95.14           O  
ATOM   1527  CG  ASN A  99       7.293  -8.416 -14.608  1.00 95.14           C  
ATOM   1528  ND2 ASN A  99       8.002  -7.351 -14.876  1.00 95.14           N  
ATOM   1529 HD21 ASN A  99       8.833  -7.210 -14.319  1.00 95.14           H  
ATOM   1530 HD22 ASN A  99       7.747  -6.757 -15.652  1.00 95.14           H  
ATOM   1531  OD1 ASN A  99       7.618  -9.155 -13.698  1.00 95.14           O  
ATOM   1532  N   THR A 100       6.012 -11.556 -14.831  1.00 91.62           N  
ATOM   1533  H   THR A 100       6.437 -11.224 -15.685  1.00 91.62           H  
ATOM   1534  CA  THR A 100       6.365 -12.915 -14.384  1.00 91.62           C  
ATOM   1535  HA  THR A 100       5.474 -13.394 -13.978  1.00 91.62           H  
ATOM   1536  C   THR A 100       7.418 -12.961 -13.275  1.00 91.62           C  
ATOM   1537  CB  THR A 100       6.855 -13.761 -15.567  1.00 91.62           C  
ATOM   1538  HB  THR A 100       7.204 -14.729 -15.208  1.00 91.62           H  
ATOM   1539  O   THR A 100       7.630 -14.024 -12.701  1.00 91.62           O  
ATOM   1540  CG2 THR A 100       5.742 -13.995 -16.587  1.00 91.62           C  
ATOM   1541 HG21 THR A 100       5.415 -13.049 -17.019  1.00 91.62           H  
ATOM   1542 HG22 THR A 100       6.113 -14.639 -17.385  1.00 91.62           H  
ATOM   1543 HG23 THR A 100       4.896 -14.482 -16.102  1.00 91.62           H  
ATOM   1544  OG1 THR A 100       7.906 -13.106 -16.242  1.00 91.62           O  
ATOM   1545  HG1 THR A 100       8.692 -13.148 -15.692  1.00 91.62           H  
ATOM   1546  N   THR A 101       8.110 -11.856 -12.995  1.00 95.43           N  
ATOM   1547  H   THR A 101       7.905 -11.007 -13.501  1.00 95.43           H  
ATOM   1548  CA  THR A 101       9.259 -11.809 -12.075  1.00 95.43           C  
ATOM   1549  HA  THR A 101       9.342 -12.759 -11.547  1.00 95.43           H  
ATOM   1550  C   THR A 101       9.147 -10.741 -10.992  1.00 95.43           C  
ATOM   1551  CB  THR A 101      10.577 -11.590 -12.833  1.00 95.43           C  
ATOM   1552  HB  THR A 101      11.396 -11.560 -12.115  1.00 95.43           H  
ATOM   1553  O   THR A 101       9.990 -10.724 -10.103  1.00 95.43           O  
ATOM   1554  CG2 THR A 101      10.868 -12.693 -13.851  1.00 95.43           C  
ATOM   1555 HG21 THR A 101      11.876 -12.565 -14.245  1.00 95.43           H  
ATOM   1556 HG22 THR A 101      10.799 -13.666 -13.364  1.00 95.43           H  
ATOM   1557 HG23 THR A 101      10.155 -12.643 -14.674  1.00 95.43           H  
ATOM   1558  OG1 THR A 101      10.543 -10.374 -13.545  1.00 95.43           O  
ATOM   1559  HG1 THR A 101      11.446 -10.058 -13.632  1.00 95.43           H  
ATOM   1560  N   MET A 102       8.146  -9.859 -11.028  1.00 97.68           N  
ATOM   1561  H   MET A 102       7.538  -9.862 -11.835  1.00 97.68           H  
ATOM   1562  CA  MET A 102       7.982  -8.767 -10.066  1.00 97.68           C  
ATOM   1563  HA  MET A 102       8.599  -8.978  -9.192  1.00 97.68           H  
ATOM   1564  C   MET A 102       6.542  -8.625  -9.579  1.00 97.68           C  
ATOM   1565  CB  MET A 102       8.456  -7.433 -10.663  1.00 97.68           C  
ATOM   1566  HB2 MET A 102       8.255  -6.639  -9.943  1.00 97.68           H  
ATOM   1567  HB3 MET A 102       7.895  -7.223 -11.573  1.00 97.68           H  
ATOM   1568  O   MET A 102       5.588  -8.799 -10.344  1.00 97.68           O  
ATOM   1569  CG  MET A 102       9.957  -7.426 -10.969  1.00 97.68           C  
ATOM   1570  HG2 MET A 102      10.485  -7.790 -10.087  1.00 97.68           H  
ATOM   1571  HG3 MET A 102      10.160  -8.111 -11.792  1.00 97.68           H  
ATOM   1572  SD  MET A 102      10.634  -5.793 -11.378  1.00 97.68           S  
ATOM   1573  CE  MET A 102       9.819  -5.431 -12.954  1.00 97.68           C  
ATOM   1574  HE1 MET A 102      10.095  -4.426 -13.273  1.00 97.68           H  
ATOM   1575  HE2 MET A 102      10.157  -6.146 -13.704  1.00 97.68           H  
ATOM   1576  HE3 MET A 102       8.737  -5.477 -12.834  1.00 97.68           H  
ATOM   1577  N   ALA A 103       6.392  -8.236  -8.313  1.00 98.22           N  
ATOM   1578  H   ALA A 103       7.220  -8.122  -7.746  1.00 98.22           H  
ATOM   1579  CA  ALA A 103       5.112  -7.887  -7.711  1.00 98.22           C  
ATOM   1580  HA  ALA A 103       4.405  -7.669  -8.511  1.00 98.22           H  
ATOM   1581  C   ALA A 103       5.214  -6.637  -6.827  1.00 98.22           C  
ATOM   1582  CB  ALA A 103       4.572  -9.086  -6.927  1.00 98.22           C  
ATOM   1583  HB1 ALA A 103       5.240  -9.325  -6.100  1.00 98.22           H  
ATOM   1584  HB2 ALA A 103       3.582  -8.846  -6.538  1.00 98.22           H  
ATOM   1585  HB3 ALA A 103       4.484  -9.947  -7.590  1.00 98.22           H  
ATOM   1586  O   ALA A 103       6.229  -6.407  -6.176  1.00 98.22           O  
ATOM   1587  N   ALA A 104       4.143  -5.850  -6.783  1.00 98.14           N  
ATOM   1588  H   ALA A 104       3.340  -6.124  -7.331  1.00 98.14           H  
ATOM   1589  CA  ALA A 104       3.988  -4.699  -5.897  1.00 98.14           C  
ATOM   1590  HA  ALA A 104       4.962  -4.295  -5.618  1.00 98.14           H  
ATOM   1591  C   ALA A 104       3.243  -5.104  -4.619  1.00 98.14           C  
ATOM   1592  CB  ALA A 104       3.210  -3.625  -6.663  1.00 98.14           C  
ATOM   1593  HB1 ALA A 104       2.821  -2.880  -5.969  1.00 98.14           H  
ATOM   1594  HB2 ALA A 104       2.357  -4.074  -7.172  1.00 98.14           H  
ATOM   1595  HB3 ALA A 104       3.860  -3.137  -7.388  1.00 98.14           H  
ATOM   1596  O   ALA A 104       2.136  -5.633  -4.716  1.00 98.14           O  
ATOM   1597  N   LEU A 105       3.805  -4.838  -3.437  1.00 97.15           N  
ATOM   1598  H   LEU A 105       4.704  -4.380  -3.416  1.00 97.15           H  
ATOM   1599  CA  LEU A 105       3.145  -5.103  -2.154  1.00 97.15           C  
ATOM   1600  HA  LEU A 105       2.528  -5.997  -2.246  1.00 97.15           H  
ATOM   1601  C   LEU A 105       2.219  -3.937  -1.786  1.00 97.15           C  
ATOM   1602  CB  LEU A 105       4.186  -5.363  -1.050  1.00 97.15           C  
ATOM   1603  HB2 LEU A 105       3.644  -5.613  -0.139  1.00 97.15           H  
ATOM   1604  HB3 LEU A 105       4.740  -4.443  -0.862  1.00 97.15           H  
ATOM   1605  O   LEU A 105       2.687  -2.889  -1.350  1.00 97.15           O  
ATOM   1606  CG  LEU A 105       5.210  -6.476  -1.337  1.00 97.15           C  
ATOM   1607  HG  LEU A 105       5.928  -6.120  -2.076  1.00 97.15           H  
ATOM   1608  CD1 LEU A 105       5.955  -6.792  -0.043  1.00 97.15           C  
ATOM   1609 HD11 LEU A 105       6.320  -5.863   0.397  1.00 97.15           H  
ATOM   1610 HD12 LEU A 105       5.284  -7.268   0.671  1.00 97.15           H  
ATOM   1611 HD13 LEU A 105       6.789  -7.464  -0.249  1.00 97.15           H  
ATOM   1612  CD2 LEU A 105       4.582  -7.772  -1.851  1.00 97.15           C  
ATOM   1613 HD21 LEU A 105       5.348  -8.544  -1.929  1.00 97.15           H  
ATOM   1614 HD22 LEU A 105       3.797  -8.105  -1.173  1.00 97.15           H  
ATOM   1615 HD23 LEU A 105       4.163  -7.611  -2.844  1.00 97.15           H  
ATOM   1616  N   LEU A 106       0.908  -4.133  -1.938  1.00 95.54           N  
ATOM   1617  H   LEU A 106       0.603  -5.066  -2.179  1.00 95.54           H  
ATOM   1618  CA  LEU A 106      -0.131  -3.090  -1.852  1.00 95.54           C  
ATOM   1619  HA  LEU A 106       0.170  -2.241  -2.465  1.00 95.54           H  
ATOM   1620  C   LEU A 106      -0.366  -2.531  -0.438  1.00 95.54           C  
ATOM   1621  CB  LEU A 106      -1.450  -3.669  -2.397  1.00 95.54           C  
ATOM   1622  HB2 LEU A 106      -2.208  -2.888  -2.351  1.00 95.54           H  
ATOM   1623  HB3 LEU A 106      -1.769  -4.472  -1.732  1.00 95.54           H  
ATOM   1624  O   LEU A 106      -1.070  -1.536  -0.271  1.00 95.54           O  
ATOM   1625  CG  LEU A 106      -1.403  -4.210  -3.836  1.00 95.54           C  
ATOM   1626  HG  LEU A 106      -0.713  -5.052  -3.894  1.00 95.54           H  
ATOM   1627  CD1 LEU A 106      -2.797  -4.711  -4.217  1.00 95.54           C  
ATOM   1628 HD11 LEU A 106      -3.117  -5.468  -3.500  1.00 95.54           H  
ATOM   1629 HD12 LEU A 106      -2.775  -5.158  -5.211  1.00 95.54           H  
ATOM   1630 HD13 LEU A 106      -3.501  -3.880  -4.198  1.00 95.54           H  
ATOM   1631  CD2 LEU A 106      -0.972  -3.144  -4.846  1.00 95.54           C  
ATOM   1632 HD21 LEU A 106      -1.615  -2.269  -4.760  1.00 95.54           H  
ATOM   1633 HD22 LEU A 106      -1.027  -3.544  -5.859  1.00 95.54           H  
ATOM   1634 HD23 LEU A 106       0.059  -2.849  -4.652  1.00 95.54           H  
ATOM   1635  N   ASP A 107       0.226  -3.185   0.560  1.00 93.05           N  
ATOM   1636  H   ASP A 107       0.730  -4.024   0.310  1.00 93.05           H  
ATOM   1637  CA  ASP A 107       0.151  -2.831   1.981  1.00 93.05           C  
ATOM   1638  HA  ASP A 107      -0.331  -1.859   2.087  1.00 93.05           H  
ATOM   1639  C   ASP A 107       1.548  -2.726   2.624  1.00 93.05           C  
ATOM   1640  CB  ASP A 107      -0.699  -3.880   2.706  1.00 93.05           C  
ATOM   1641  HB2 ASP A 107      -0.133  -4.811   2.729  1.00 93.05           H  
ATOM   1642  HB3 ASP A 107      -0.879  -3.558   3.732  1.00 93.05           H  
ATOM   1643  O   ASP A 107       1.671  -2.721   3.847  1.00 93.05           O  
ATOM   1644  CG  ASP A 107      -2.041  -4.134   2.025  1.00 93.05           C  
ATOM   1645  OD1 ASP A 107      -2.812  -3.174   1.816  1.00 93.05           O  
ATOM   1646  OD2 ASP A 107      -2.325  -5.305   1.682  1.00 93.05           O  
ATOM   1647  N   GLY A 108       2.605  -2.714   1.801  1.00 91.67           N  
ATOM   1648  H   GLY A 108       2.418  -2.682   0.809  1.00 91.67           H  
ATOM   1649  CA  GLY A 108       4.005  -2.713   2.245  1.00 91.67           C  
ATOM   1650  HA2 GLY A 108       4.060  -2.382   3.282  1.00 91.67           H  
ATOM   1651  HA3 GLY A 108       4.395  -3.729   2.192  1.00 91.67           H  
ATOM   1652  C   GLY A 108       4.933  -1.804   1.436  1.00 91.67           C  
ATOM   1653  O   GLY A 108       6.129  -1.786   1.701  1.00 91.67           O  
ATOM   1654  N   SER A 109       4.405  -1.070   0.451  1.00 92.92           N  
ATOM   1655  H   SER A 109       3.412  -1.154   0.287  1.00 92.92           H  
ATOM   1656  CA  SER A 109       5.077   0.050  -0.230  1.00 92.92           C  
ATOM   1657  HA  SER A 109       4.426   0.379  -1.040  1.00 92.92           H  
ATOM   1658  C   SER A 109       6.412  -0.293  -0.892  1.00 92.92           C  
ATOM   1659  CB  SER A 109       5.215   1.225   0.736  1.00 92.92           C  
ATOM   1660  HB2 SER A 109       5.800   0.889   1.593  1.00 92.92           H  
ATOM   1661  HB3 SER A 109       5.735   2.057   0.262  1.00 92.92           H  
ATOM   1662  O   SER A 109       7.311   0.540  -0.969  1.00 92.92           O  
ATOM   1663  OG  SER A 109       3.938   1.652   1.167  1.00 92.92           O  
ATOM   1664  HG  SER A 109       4.076   2.267   1.891  1.00 92.92           H  
ATOM   1665  N   LYS A 110       6.547  -1.520  -1.399  1.00 93.24           N  
ATOM   1666  H   LYS A 110       5.765  -2.154  -1.306  1.00 93.24           H  
ATOM   1667  CA  LYS A 110       7.748  -1.971  -2.107  1.00 93.24           C  
ATOM   1668  HA  LYS A 110       8.224  -1.093  -2.543  1.00 93.24           H  
ATOM   1669  C   LYS A 110       7.416  -2.898  -3.263  1.00 93.24           C  
ATOM   1670  CB  LYS A 110       8.758  -2.586  -1.118  1.00 93.24           C  
ATOM   1671  HB2 LYS A 110       8.970  -1.849  -0.343  1.00 93.24           H  
ATOM   1672  HB3 LYS A 110       9.690  -2.780  -1.648  1.00 93.24           H  
ATOM   1673  O   LYS A 110       6.361  -3.539  -3.293  1.00 93.24           O  
ATOM   1674  CG  LYS A 110       8.291  -3.890  -0.447  1.00 93.24           C  
ATOM   1675  HG2 LYS A 110       8.111  -4.648  -1.210  1.00 93.24           H  
ATOM   1676  HG3 LYS A 110       7.364  -3.706   0.095  1.00 93.24           H  
ATOM   1677  CD  LYS A 110       9.354  -4.409   0.537  1.00 93.24           C  
ATOM   1678  HD2 LYS A 110      10.283  -4.596  -0.002  1.00 93.24           H  
ATOM   1679  HD3 LYS A 110       9.535  -3.647   1.294  1.00 93.24           H  
ATOM   1680  CE  LYS A 110       8.893  -5.704   1.220  1.00 93.24           C  
ATOM   1681  HE2 LYS A 110       8.708  -6.457   0.454  1.00 93.24           H  
ATOM   1682  HE3 LYS A 110       7.954  -5.501   1.735  1.00 93.24           H  
ATOM   1683  NZ  LYS A 110       9.884  -6.222   2.196  1.00 93.24           N  
ATOM   1684  HZ1 LYS A 110      10.130  -5.529   2.889  1.00 93.24           H  
ATOM   1685  HZ2 LYS A 110      10.749  -6.517   1.766  1.00 93.24           H  
ATOM   1686  HZ3 LYS A 110       9.546  -7.044   2.677  1.00 93.24           H  
ATOM   1687  N   VAL A 111       8.348  -2.989  -4.203  1.00 97.30           N  
ATOM   1688  H   VAL A 111       9.193  -2.449  -4.079  1.00 97.30           H  
ATOM   1689  CA  VAL A 111       8.347  -4.003  -5.259  1.00 97.30           C  
ATOM   1690  HA  VAL A 111       7.346  -4.425  -5.345  1.00 97.30           H  
ATOM   1691  C   VAL A 111       9.293  -5.128  -4.855  1.00 97.30           C  
ATOM   1692  CB  VAL A 111       8.704  -3.389  -6.624  1.00 97.30           C  
ATOM   1693  HB  VAL A 111       9.666  -2.882  -6.554  1.00 97.30           H  
ATOM   1694  O   VAL A 111      10.390  -4.880  -4.361  1.00 97.30           O  
ATOM   1695  CG1 VAL A 111       8.787  -4.451  -7.729  1.00 97.30           C  
ATOM   1696 HG11 VAL A 111       9.601  -5.148  -7.527  1.00 97.30           H  
ATOM   1697 HG12 VAL A 111       7.847  -4.998  -7.803  1.00 97.30           H  
ATOM   1698 HG13 VAL A 111       8.998  -3.970  -8.685  1.00 97.30           H  
ATOM   1699  CG2 VAL A 111       7.631  -2.369  -7.035  1.00 97.30           C  
ATOM   1700 HG21 VAL A 111       7.576  -1.564  -6.302  1.00 97.30           H  
ATOM   1701 HG22 VAL A 111       6.658  -2.854  -7.108  1.00 97.30           H  
ATOM   1702 HG23 VAL A 111       7.890  -1.938  -8.002  1.00 97.30           H  
ATOM   1703  N   VAL A 112       8.865  -6.370  -5.060  1.00 97.29           N  
ATOM   1704  H   VAL A 112       7.956  -6.492  -5.484  1.00 97.29           H  
ATOM   1705  CA  VAL A 112       9.649  -7.577  -4.777  1.00 97.29           C  
ATOM   1706  HA  VAL A 112      10.630  -7.281  -4.408  1.00 97.29           H  
ATOM   1707  C   VAL A 112       9.881  -8.382  -6.049  1.00 97.29           C  
ATOM   1708  CB  VAL A 112       9.002  -8.448  -3.683  1.00 97.29           C  
ATOM   1709  HB  VAL A 112       9.625  -9.332  -3.543  1.00 97.29           H  
ATOM   1710  O   VAL A 112       9.054  -8.370  -6.964  1.00 97.29           O  
ATOM   1711  CG1 VAL A 112       8.956  -7.702  -2.344  1.00 97.29           C  
ATOM   1712 HG11 VAL A 112       8.600  -8.376  -1.565  1.00 97.29           H  
ATOM   1713 HG12 VAL A 112       9.956  -7.358  -2.081  1.00 97.29           H  
ATOM   1714 HG13 VAL A 112       8.289  -6.842  -2.414  1.00 97.29           H  
ATOM   1715  CG2 VAL A 112       7.586  -8.921  -4.041  1.00 97.29           C  
ATOM   1716 HG21 VAL A 112       7.209  -9.574  -3.254  1.00 97.29           H  
ATOM   1717 HG22 VAL A 112       6.914  -8.070  -4.146  1.00 97.29           H  
ATOM   1718 HG23 VAL A 112       7.601  -9.490  -4.971  1.00 97.29           H  
ATOM   1719  N   TYR A 113      10.996  -9.112  -6.084  1.00 97.00           N  
ATOM   1720  H   TYR A 113      11.604  -9.097  -5.278  1.00 97.00           H  
ATOM   1721  CA  TYR A 113      11.298 -10.073  -7.141  1.00 97.00           C  
ATOM   1722  HA  TYR A 113      10.809  -9.748  -8.060  1.00 97.00           H  
ATOM   1723  C   TYR A 113      10.773 -11.454  -6.765  1.00 97.00           C  
ATOM   1724  CB  TYR A 113      12.801 -10.134  -7.417  1.00 97.00           C  
ATOM   1725  HB2 TYR A 113      12.994 -10.956  -8.106  1.00 97.00           H  
ATOM   1726  HB3 TYR A 113      13.331 -10.352  -6.490  1.00 97.00           H  
ATOM   1727  O   TYR A 113      11.183 -12.017  -5.751  1.00 97.00           O  
ATOM   1728  CG  TYR A 113      13.354  -8.867  -8.026  1.00 97.00           C  
ATOM   1729  CD1 TYR A 113      13.315  -8.688  -9.422  1.00 97.00           C  
ATOM   1730  HD1 TYR A 113      12.876  -9.448 -10.052  1.00 97.00           H  
ATOM   1731  CD2 TYR A 113      13.884  -7.860  -7.197  1.00 97.00           C  
ATOM   1732  HD2 TYR A 113      13.892  -7.986  -6.125  1.00 97.00           H  
ATOM   1733  CE1 TYR A 113      13.827  -7.507  -9.992  1.00 97.00           C  
ATOM   1734  HE1 TYR A 113      13.791  -7.346 -11.059  1.00 97.00           H  
ATOM   1735  CE2 TYR A 113      14.384  -6.673  -7.763  1.00 97.00           C  
ATOM   1736  HE2 TYR A 113      14.775  -5.894  -7.125  1.00 97.00           H  
ATOM   1737  OH  TYR A 113      14.850  -5.360  -9.718  1.00 97.00           O  
ATOM   1738  HH  TYR A 113      15.087  -4.712  -9.050  1.00 97.00           H  
ATOM   1739  CZ  TYR A 113      14.361  -6.499  -9.163  1.00 97.00           C  
ATOM   1740  N   LEU A 114       9.911 -11.997  -7.616  1.00 96.87           N  
ATOM   1741  H   LEU A 114       9.720 -11.489  -8.467  1.00 96.87           H  
ATOM   1742  CA  LEU A 114       9.304 -13.310  -7.460  1.00 96.87           C  
ATOM   1743  HA  LEU A 114       9.038 -13.449  -6.412  1.00 96.87           H  
ATOM   1744  C   LEU A 114      10.291 -14.417  -7.836  1.00 96.87           C  
ATOM   1745  CB  LEU A 114       8.033 -13.395  -8.321  1.00 96.87           C  
ATOM   1746  HB2 LEU A 114       7.613 -14.395  -8.220  1.00 96.87           H  
ATOM   1747  HB3 LEU A 114       8.318 -13.259  -9.364  1.00 96.87           H  
ATOM   1748  O   LEU A 114      11.011 -14.332  -8.836  1.00 96.87           O  
ATOM   1749  CG  LEU A 114       6.946 -12.366  -7.965  1.00 96.87           C  
ATOM   1750  HG  LEU A 114       7.364 -11.359  -7.976  1.00 96.87           H  
ATOM   1751  CD1 LEU A 114       5.849 -12.426  -9.030  1.00 96.87           C  
ATOM   1752 HD11 LEU A 114       6.238 -12.048  -9.975  1.00 96.87           H  
ATOM   1753 HD12 LEU A 114       4.995 -11.817  -8.734  1.00 96.87           H  
ATOM   1754 HD13 LEU A 114       5.526 -13.458  -9.174  1.00 96.87           H  
ATOM   1755  CD2 LEU A 114       6.343 -12.630  -6.585  1.00 96.87           C  
ATOM   1756 HD21 LEU A 114       7.119 -12.592  -5.820  1.00 96.87           H  
ATOM   1757 HD22 LEU A 114       5.870 -13.611  -6.557  1.00 96.87           H  
ATOM   1758 HD23 LEU A 114       5.612 -11.856  -6.348  1.00 96.87           H  
ATOM   1759  N   ARG A 115      10.288 -15.487  -7.049  1.00 94.35           N  
ATOM   1760  H   ARG A 115       9.705 -15.439  -6.225  1.00 94.35           H  
ATOM   1761  CA  ARG A 115      11.131 -16.673  -7.203  1.00 94.35           C  
ATOM   1762  HA  ARG A 115      11.689 -16.589  -8.135  1.00 94.35           H  
ATOM   1763  C   ARG A 115      10.260 -17.919  -7.278  1.00 94.35           C  
ATOM   1764  CB  ARG A 115      12.117 -16.773  -6.029  1.00 94.35           C  
ATOM   1765  HB2 ARG A 115      11.552 -16.994  -5.122  1.00 94.35           H  
ATOM   1766  HB3 ARG A 115      12.801 -17.603  -6.206  1.00 94.35           H  
ATOM   1767  O   ARG A 115       9.146 -17.968  -6.772  1.00 94.35           O  
ATOM   1768  CG  ARG A 115      12.934 -15.493  -5.803  1.00 94.35           C  
ATOM   1769  HG2 ARG A 115      12.270 -14.639  -5.672  1.00 94.35           H  
ATOM   1770  HG3 ARG A 115      13.581 -15.315  -6.662  1.00 94.35           H  
ATOM   1771  CD  ARG A 115      13.770 -15.629  -4.532  1.00 94.35           C  
ATOM   1772  HD2 ARG A 115      14.445 -16.479  -4.635  1.00 94.35           H  
ATOM   1773  HD3 ARG A 115      13.089 -15.808  -3.700  1.00 94.35           H  
ATOM   1774  NE  ARG A 115      14.541 -14.400  -4.281  1.00 94.35           N  
ATOM   1775  HE  ARG A 115      14.352 -13.627  -4.903  1.00 94.35           H  
ATOM   1776  NH1 ARG A 115      15.457 -15.042  -2.281  1.00 94.35           N  
ATOM   1777 HH11 ARG A 115      15.963 -14.806  -1.440  1.00 94.35           H  
ATOM   1778 HH12 ARG A 115      14.879 -15.869  -2.318  1.00 94.35           H  
ATOM   1779  NH2 ARG A 115      15.894 -13.008  -3.093  1.00 94.35           N  
ATOM   1780 HH21 ARG A 115      16.380 -12.785  -2.236  1.00 94.35           H  
ATOM   1781 HH22 ARG A 115      15.703 -12.269  -3.755  1.00 94.35           H  
ATOM   1782  CZ  ARG A 115      15.296 -14.157  -3.227  1.00 94.35           C  
ATOM   1783  N   MET A 116      10.810 -18.974  -7.873  1.00 90.99           N  
ATOM   1784  H   MET A 116      11.730 -18.865  -8.277  1.00 90.99           H  
ATOM   1785  CA  MET A 116      10.074 -20.220  -8.116  1.00 90.99           C  
ATOM   1786  HA  MET A 116       9.191 -19.982  -8.709  1.00 90.99           H  
ATOM   1787  C   MET A 116       9.571 -20.914  -6.838  1.00 90.99           C  
ATOM   1788  CB  MET A 116      10.977 -21.148  -8.937  1.00 90.99           C  
ATOM   1789  HB2 MET A 116      11.329 -20.600  -9.811  1.00 90.99           H  
ATOM   1790  HB3 MET A 116      11.840 -21.445  -8.341  1.00 90.99           H  
ATOM   1791  O   MET A 116       8.562 -21.605  -6.893  1.00 90.99           O  
ATOM   1792  CG  MET A 116      10.246 -22.400  -9.430  1.00 90.99           C  
ATOM   1793  HG2 MET A 116       9.252 -22.109  -9.769  1.00 90.99           H  
ATOM   1794  HG3 MET A 116      10.126 -23.100  -8.603  1.00 90.99           H  
ATOM   1795  SD  MET A 116      11.073 -23.237 -10.813  1.00 90.99           S  
ATOM   1796  CE  MET A 116      12.581 -23.818  -9.993  1.00 90.99           C  
ATOM   1797  HE1 MET A 116      13.165 -24.417 -10.691  1.00 90.99           H  
ATOM   1798  HE2 MET A 116      13.176 -22.966  -9.664  1.00 90.99           H  
ATOM   1799  HE3 MET A 116      12.312 -24.429  -9.131  1.00 90.99           H  
ATOM   1800  N   ASN A 117      10.254 -20.723  -5.704  1.00 91.92           N  
ATOM   1801  H   ASN A 117      11.018 -20.063  -5.714  1.00 91.92           H  
ATOM   1802  CA  ASN A 117       9.914 -21.359  -4.426  1.00 91.92           C  
ATOM   1803  HA  ASN A 117       9.231 -22.188  -4.612  1.00 91.92           H  
ATOM   1804  C   ASN A 117       9.170 -20.419  -3.461  1.00 91.92           C  
ATOM   1805  CB  ASN A 117      11.193 -21.930  -3.787  1.00 91.92           C  
ATOM   1806  HB2 ASN A 117      10.947 -22.338  -2.806  1.00 91.92           H  
ATOM   1807  HB3 ASN A 117      11.911 -21.123  -3.643  1.00 91.92           H  
ATOM   1808  O   ASN A 117       9.035 -20.751  -2.282  1.00 91.92           O  
ATOM   1809  CG  ASN A 117      11.843 -23.049  -4.576  1.00 91.92           C  
ATOM   1810  ND2 ASN A 117      13.067 -23.385  -4.243  1.00 91.92           N  
ATOM   1811 HD21 ASN A 117      13.513 -22.951  -3.447  1.00 91.92           H  
ATOM   1812 HD22 ASN A 117      13.455 -24.167  -4.751  1.00 91.92           H  
ATOM   1813  OD1 ASN A 117      11.302 -23.642  -5.490  1.00 91.92           O  
ATOM   1814  N   ASP A 118       8.737 -19.244  -3.921  1.00 95.42           N  
ATOM   1815  H   ASP A 118       8.807 -19.018  -4.903  1.00 95.42           H  
ATOM   1816  CA  ASP A 118       7.988 -18.327  -3.066  1.00 95.42           C  
ATOM   1817  HA  ASP A 118       8.543 -18.186  -2.138  1.00 95.42           H  
ATOM   1818  C   ASP A 118       6.626 -18.926  -2.712  1.00 95.42           C  
ATOM   1819  CB  ASP A 118       7.822 -16.951  -3.721  1.00 95.42           C  
ATOM   1820  HB2 ASP A 118       7.400 -17.075  -4.718  1.00 95.42           H  
ATOM   1821  HB3 ASP A 118       7.111 -16.375  -3.128  1.00 95.42           H  
ATOM   1822  O   ASP A 118       5.931 -19.495  -3.558  1.00 95.42           O  
ATOM   1823  CG  ASP A 118       9.122 -16.148  -3.806  1.00 95.42           C  
ATOM   1824  OD1 ASP A 118      10.119 -16.499  -3.130  1.00 95.42           O  
ATOM   1825  OD2 ASP A 118       9.125 -15.180  -4.596  1.00 95.42           O  
ATOM   1826  N   LYS A 119       6.222 -18.780  -1.447  1.00 96.55           N  
ATOM   1827  H   LYS A 119       6.799 -18.244  -0.815  1.00 96.55           H  
ATOM   1828  CA  LYS A 119       4.882 -19.184  -1.027  1.00 96.55           C  
ATOM   1829  HA  LYS A 119       4.617 -20.103  -1.550  1.00 96.55           H  
ATOM   1830  C   LYS A 119       3.886 -18.110  -1.443  1.00 96.55           C  
ATOM   1831  CB  LYS A 119       4.800 -19.461   0.473  1.00 96.55           C  
ATOM   1832  HB2 LYS A 119       3.751 -19.622   0.723  1.00 96.55           H  
ATOM   1833  HB3 LYS A 119       5.146 -18.584   1.020  1.00 96.55           H  
ATOM   1834  O   LYS A 119       3.943 -16.970  -0.981  1.00 96.55           O  
ATOM   1835  CG  LYS A 119       5.612 -20.676   0.939  1.00 96.55           C  
ATOM   1836  HG2 LYS A 119       6.677 -20.448   0.890  1.00 96.55           H  
ATOM   1837  HG3 LYS A 119       5.392 -21.541   0.312  1.00 96.55           H  
ATOM   1838  CD  LYS A 119       5.196 -20.971   2.385  1.00 96.55           C  
ATOM   1839  HD2 LYS A 119       5.222 -20.042   2.954  1.00 96.55           H  
ATOM   1840  HD3 LYS A 119       4.165 -21.324   2.387  1.00 96.55           H  
ATOM   1841  CE  LYS A 119       6.075 -21.993   3.101  1.00 96.55           C  
ATOM   1842  HE2 LYS A 119       7.117 -21.687   3.012  1.00 96.55           H  
ATOM   1843  HE3 LYS A 119       5.953 -22.962   2.618  1.00 96.55           H  
ATOM   1844  NZ  LYS A 119       5.674 -22.060   4.533  1.00 96.55           N  
ATOM   1845  HZ1 LYS A 119       6.206 -22.745   5.050  1.00 96.55           H  
ATOM   1846  HZ2 LYS A 119       4.693 -22.279   4.625  1.00 96.55           H  
ATOM   1847  HZ3 LYS A 119       5.782 -21.160   4.979  1.00 96.55           H  
ATOM   1848  N   VAL A 120       2.953 -18.509  -2.295  1.00 97.62           N  
ATOM   1849  H   VAL A 120       2.999 -19.453  -2.651  1.00 97.62           H  
ATOM   1850  CA  VAL A 120       1.871 -17.660  -2.784  1.00 97.62           C  
ATOM   1851  HA  VAL A 120       1.832 -16.768  -2.159  1.00 97.62           H  
ATOM   1852  C   VAL A 120       0.536 -18.367  -2.637  1.00 97.62           C  
ATOM   1853  CB  VAL A 120       2.108 -17.199  -4.232  1.00 97.62           C  
ATOM   1854  HB  VAL A 120       1.282 -16.548  -4.518  1.00 97.62           H  
ATOM   1855  O   VAL A 120       0.466 -19.594  -2.721  1.00 97.62           O  
ATOM   1856  CG1 VAL A 120       3.404 -16.390  -4.321  1.00 97.62           C  
ATOM   1857 HG11 VAL A 120       4.273 -17.040  -4.218  1.00 97.62           H  
ATOM   1858 HG12 VAL A 120       3.452 -15.879  -5.283  1.00 97.62           H  
ATOM   1859 HG13 VAL A 120       3.419 -15.649  -3.521  1.00 97.62           H  
ATOM   1860  CG2 VAL A 120       2.169 -18.349  -5.243  1.00 97.62           C  
ATOM   1861 HG21 VAL A 120       2.981 -19.032  -4.993  1.00 97.62           H  
ATOM   1862 HG22 VAL A 120       2.343 -17.953  -6.243  1.00 97.62           H  
ATOM   1863 HG23 VAL A 120       1.229 -18.900  -5.248  1.00 97.62           H  
ATOM   1864  N   LYS A 121      -0.522 -17.587  -2.425  1.00 97.63           N  
ATOM   1865  H   LYS A 121      -0.367 -16.592  -2.358  1.00 97.63           H  
ATOM   1866  CA  LYS A 121      -1.905 -18.068  -2.341  1.00 97.63           C  
ATOM   1867  HA  LYS A 121      -1.968 -19.058  -2.792  1.00 97.63           H  
ATOM   1868  C   LYS A 121      -2.816 -17.177  -3.159  1.00 97.63           C  
ATOM   1869  CB  LYS A 121      -2.388 -18.165  -0.876  1.00 97.63           C  
ATOM   1870  HB2 LYS A 121      -2.427 -17.173  -0.425  1.00 97.63           H  
ATOM   1871  HB3 LYS A 121      -3.406 -18.554  -0.858  1.00 97.63           H  
ATOM   1872  O   LYS A 121      -2.483 -16.029  -3.464  1.00 97.63           O  
ATOM   1873  CG  LYS A 121      -1.513 -19.056   0.015  1.00 97.63           C  
ATOM   1874  HG2 LYS A 121      -0.467 -18.760  -0.067  1.00 97.63           H  
ATOM   1875  HG3 LYS A 121      -1.820 -18.931   1.054  1.00 97.63           H  
ATOM   1876  CD  LYS A 121      -1.678 -20.524  -0.375  1.00 97.63           C  
ATOM   1877  HD2 LYS A 121      -1.601 -20.650  -1.454  1.00 97.63           H  
ATOM   1878  HD3 LYS A 121      -2.671 -20.854  -0.069  1.00 97.63           H  
ATOM   1879  CE  LYS A 121      -0.623 -21.403   0.277  1.00 97.63           C  
ATOM   1880  HE2 LYS A 121      -0.639 -21.236   1.354  1.00 97.63           H  
ATOM   1881  HE3 LYS A 121       0.353 -21.133  -0.127  1.00 97.63           H  
ATOM   1882  NZ  LYS A 121      -0.953 -22.810  -0.023  1.00 97.63           N  
ATOM   1883  HZ1 LYS A 121      -1.728 -23.057   0.576  1.00 97.63           H  
ATOM   1884  HZ2 LYS A 121      -0.198 -23.455   0.162  1.00 97.63           H  
ATOM   1885  HZ3 LYS A 121      -1.312 -22.913  -0.961  1.00 97.63           H  
ATOM   1886  N   LYS A 122      -3.983 -17.699  -3.517  1.00 97.23           N  
ATOM   1887  H   LYS A 122      -4.230 -18.596  -3.124  1.00 97.23           H  
ATOM   1888  CA  LYS A 122      -5.044 -16.859  -4.064  1.00 97.23           C  
ATOM   1889  HA  LYS A 122      -4.654 -16.307  -4.920  1.00 97.23           H  
ATOM   1890  C   LYS A 122      -5.464 -15.871  -2.976  1.00 97.23           C  
ATOM   1891  CB  LYS A 122      -6.200 -17.757  -4.502  1.00 97.23           C  
ATOM   1892  HB2 LYS A 122      -6.608 -18.268  -3.630  1.00 97.23           H  
ATOM   1893  HB3 LYS A 122      -5.820 -18.511  -5.192  1.00 97.23           H  
ATOM   1894  O   LYS A 122      -5.594 -16.262  -1.824  1.00 97.23           O  
ATOM   1895  CG  LYS A 122      -7.304 -16.953  -5.192  1.00 97.23           C  
ATOM   1896  HG2 LYS A 122      -6.890 -16.422  -6.049  1.00 97.23           H  
ATOM   1897  HG3 LYS A 122      -7.732 -16.234  -4.493  1.00 97.23           H  
ATOM   1898  CD  LYS A 122      -8.402 -17.905  -5.659  1.00 97.23           C  
ATOM   1899  HD2 LYS A 122      -8.790 -18.449  -4.798  1.00 97.23           H  
ATOM   1900  HD3 LYS A 122      -7.981 -18.617  -6.368  1.00 97.23           H  
ATOM   1901  CE  LYS A 122      -9.526 -17.110  -6.321  1.00 97.23           C  
ATOM   1902  HE2 LYS A 122      -9.113 -16.551  -7.160  1.00 97.23           H  
ATOM   1903  HE3 LYS A 122      -9.912 -16.394  -5.595  1.00 97.23           H  
ATOM   1904  NZ  LYS A 122     -10.598 -18.024  -6.775  1.00 97.23           N  
ATOM   1905  HZ1 LYS A 122     -10.229 -18.687  -7.441  1.00 97.23           H  
ATOM   1906  HZ2 LYS A 122     -11.356 -17.507  -7.198  1.00 97.23           H  
ATOM   1907  HZ3 LYS A 122     -10.953 -18.547  -5.986  1.00 97.23           H  
ATOM   1908  N   LEU A 123      -5.721 -14.613  -3.334  1.00 97.29           N  
ATOM   1909  H   LEU A 123      -5.588 -14.328  -4.294  1.00 97.29           H  
ATOM   1910  CA  LEU A 123      -6.264 -13.655  -2.372  1.00 97.29           C  
ATOM   1911  HA  LEU A 123      -5.569 -13.588  -1.535  1.00 97.29           H  
ATOM   1912  C   LEU A 123      -7.638 -14.148  -1.874  1.00 97.29           C  
ATOM   1913  CB  LEU A 123      -6.357 -12.268  -3.034  1.00 97.29           C  
ATOM   1914  HB2 LEU A 123      -5.360 -11.959  -3.346  1.00 97.29           H  
ATOM   1915  HB3 LEU A 123      -6.981 -12.345  -3.925  1.00 97.29           H  
ATOM   1916  O   LEU A 123      -8.557 -14.262  -2.698  1.00 97.29           O  
ATOM   1917  CG  LEU A 123      -6.951 -11.185  -2.114  1.00 97.29           C  
ATOM   1918  HG  LEU A 123      -7.949 -11.476  -1.786  1.00 97.29           H  
ATOM   1919  CD1 LEU A 123      -6.075 -10.940  -0.888  1.00 97.29           C  
ATOM   1920 HD11 LEU A 123      -6.444 -10.084  -0.323  1.00 97.29           H  
ATOM   1921 HD12 LEU A 123      -6.095 -11.811  -0.234  1.00 97.29           H  
ATOM   1922 HD13 LEU A 123      -5.045 -10.765  -1.200  1.00 97.29           H  
ATOM   1923  CD2 LEU A 123      -7.072  -9.866  -2.872  1.00 97.29           C  
ATOM   1924 HD21 LEU A 123      -7.715 -10.004  -3.741  1.00 97.29           H  
ATOM   1925 HD22 LEU A 123      -7.508  -9.105  -2.224  1.00 97.29           H  
ATOM   1926 HD23 LEU A 123      -6.085  -9.537  -3.199  1.00 97.29           H  
ATOM   1927  N   PRO A 124      -7.834 -14.411  -0.565  1.00 96.34           N  
ATOM   1928  CA  PRO A 124      -9.146 -14.795  -0.072  1.00 96.34           C  
ATOM   1929  HA  PRO A 124      -9.478 -15.664  -0.640  1.00 96.34           H  
ATOM   1930  C   PRO A 124     -10.130 -13.639  -0.276  1.00 96.34           C  
ATOM   1931  CB  PRO A 124      -8.972 -15.217   1.392  1.00 96.34           C  
ATOM   1932  HB2 PRO A 124      -9.299 -14.426   2.067  1.00 96.34           H  
ATOM   1933  HB3 PRO A 124      -9.530 -16.128   1.609  1.00 96.34           H  
ATOM   1934  O   PRO A 124      -9.844 -12.479   0.039  1.00 96.34           O  
ATOM   1935  CG  PRO A 124      -7.466 -15.459   1.531  1.00 96.34           C  
ATOM   1936  HG2 PRO A 124      -7.111 -15.256   2.542  1.00 96.34           H  
ATOM   1937  HG3 PRO A 124      -7.232 -16.484   1.245  1.00 96.34           H  
ATOM   1938  CD  PRO A 124      -6.858 -14.499   0.514  1.00 96.34           C  
ATOM   1939  HD2 PRO A 124      -6.742 -13.519   0.977  1.00 96.34           H  
ATOM   1940  HD3 PRO A 124      -5.893 -14.879   0.180  1.00 96.34           H  
ATOM   1941  N   ALA A 125     -11.311 -13.950  -0.814  1.00 94.54           N  
ATOM   1942  H   ALA A 125     -11.466 -14.913  -1.076  1.00 94.54           H  
ATOM   1943  CA  ALA A 125     -12.267 -12.943  -1.284  1.00 94.54           C  
ATOM   1944  HA  ALA A 125     -11.811 -12.391  -2.106  1.00 94.54           H  
ATOM   1945  C   ALA A 125     -12.652 -11.920  -0.199  1.00 94.54           C  
ATOM   1946  CB  ALA A 125     -13.504 -13.673  -1.818  1.00 94.54           C  
ATOM   1947  HB1 ALA A 125     -14.217 -12.944  -2.203  1.00 94.54           H  
ATOM   1948  HB2 ALA A 125     -13.218 -14.345  -2.627  1.00 94.54           H  
ATOM   1949  HB3 ALA A 125     -13.978 -14.246  -1.020  1.00 94.54           H  
ATOM   1950  O   ALA A 125     -12.851 -10.743  -0.501  1.00 94.54           O  
ATOM   1951  N   LYS A 126     -12.684 -12.341   1.073  1.00 95.98           N  
ATOM   1952  H   LYS A 126     -12.451 -13.307   1.255  1.00 95.98           H  
ATOM   1953  CA  LYS A 126     -13.043 -11.481   2.210  1.00 95.98           C  
ATOM   1954  HA  LYS A 126     -13.998 -11.012   1.973  1.00 95.98           H  
ATOM   1955  C   LYS A 126     -12.080 -10.302   2.434  1.00 95.98           C  
ATOM   1956  CB  LYS A 126     -13.272 -12.342   3.468  1.00 95.98           C  
ATOM   1957  HB2 LYS A 126     -13.915 -13.183   3.207  1.00 95.98           H  
ATOM   1958  HB3 LYS A 126     -13.808 -11.734   4.197  1.00 95.98           H  
ATOM   1959  O   LYS A 126     -12.494  -9.301   3.004  1.00 95.98           O  
ATOM   1960  CG  LYS A 126     -11.998 -12.875   4.143  1.00 95.98           C  
ATOM   1961  HG2 LYS A 126     -11.377 -13.399   3.416  1.00 95.98           H  
ATOM   1962  HG3 LYS A 126     -11.437 -12.025   4.531  1.00 95.98           H  
ATOM   1963  CD  LYS A 126     -12.335 -13.837   5.305  1.00 95.98           C  
ATOM   1964  HD2 LYS A 126     -13.191 -13.468   5.870  1.00 95.98           H  
ATOM   1965  HD3 LYS A 126     -12.557 -14.826   4.904  1.00 95.98           H  
ATOM   1966  CE  LYS A 126     -11.127 -13.906   6.234  1.00 95.98           C  
ATOM   1967  HE2 LYS A 126     -10.253 -14.056   5.600  1.00 95.98           H  
ATOM   1968  HE3 LYS A 126     -11.005 -12.946   6.735  1.00 95.98           H  
ATOM   1969  NZ  LYS A 126     -11.105 -15.000   7.236  1.00 95.98           N  
ATOM   1970  HZ1 LYS A 126     -11.924 -15.090   7.820  1.00 95.98           H  
ATOM   1971  HZ2 LYS A 126     -10.853 -15.856   6.763  1.00 95.98           H  
ATOM   1972  HZ3 LYS A 126     -10.273 -14.928   7.803  1.00 95.98           H  
ATOM   1973  N   TYR A 127     -10.850 -10.365   1.916  1.00 97.04           N  
ATOM   1974  H   TYR A 127     -10.561 -11.224   1.470  1.00 97.04           H  
ATOM   1975  CA  TYR A 127      -9.862  -9.275   1.998  1.00 97.04           C  
ATOM   1976  HA  TYR A 127     -10.142  -8.601   2.807  1.00 97.04           H  
ATOM   1977  C   TYR A 127      -9.768  -8.428   0.723  1.00 97.04           C  
ATOM   1978  CB  TYR A 127      -8.488  -9.851   2.343  1.00 97.04           C  
ATOM   1979  HB2 TYR A 127      -7.789  -9.034   2.518  1.00 97.04           H  
ATOM   1980  HB3 TYR A 127      -8.119 -10.424   1.491  1.00 97.04           H  
ATOM   1981  O   TYR A 127      -9.039  -7.435   0.686  1.00 97.04           O  
ATOM   1982  CG  TYR A 127      -8.506 -10.735   3.565  1.00 97.04           C  
ATOM   1983  CD1 TYR A 127      -8.597 -10.167   4.850  1.00 97.04           C  
ATOM   1984  HD1 TYR A 127      -8.633  -9.095   4.975  1.00 97.04           H  
ATOM   1985  CD2 TYR A 127      -8.442 -12.128   3.405  1.00 97.04           C  
ATOM   1986  HD2 TYR A 127      -8.342 -12.546   2.414  1.00 97.04           H  
ATOM   1987  CE1 TYR A 127      -8.596 -10.994   5.985  1.00 97.04           C  
ATOM   1988  HE1 TYR A 127      -8.627 -10.565   6.975  1.00 97.04           H  
ATOM   1989  CE2 TYR A 127      -8.443 -12.960   4.536  1.00 97.04           C  
ATOM   1990  HE2 TYR A 127      -8.358 -14.033   4.442  1.00 97.04           H  
ATOM   1991  OH  TYR A 127      -8.504 -13.194   6.906  1.00 97.04           O  
ATOM   1992  HH  TYR A 127      -8.306 -12.730   7.723  1.00 97.04           H  
ATOM   1993  CZ  TYR A 127      -8.507 -12.388   5.822  1.00 97.04           C  
ATOM   1994  N   SER A 128     -10.500  -8.795  -0.334  1.00 96.37           N  
ATOM   1995  H   SER A 128     -11.125  -9.582  -0.234  1.00 96.37           H  
ATOM   1996  CA  SER A 128     -10.479  -8.073  -1.616  1.00 96.37           C  
ATOM   1997  HA  SER A 128      -9.446  -7.902  -1.920  1.00 96.37           H  
ATOM   1998  C   SER A 128     -11.156  -6.702  -1.533  1.00 96.37           C  
ATOM   1999  CB  SER A 128     -11.162  -8.916  -2.695  1.00 96.37           C  
ATOM   2000  HB2 SER A 128     -12.199  -9.101  -2.412  1.00 96.37           H  
ATOM   2001  HB3 SER A 128     -11.152  -8.375  -3.641  1.00 96.37           H  
ATOM   2002  O   SER A 128     -10.848  -5.816  -2.324  1.00 96.37           O  
ATOM   2003  OG  SER A 128     -10.489 -10.150  -2.858  1.00 96.37           O  
ATOM   2004  HG  SER A 128     -10.215 -10.479  -1.999  1.00 96.37           H  
ATOM   2005  N   GLY A 129     -12.073  -6.530  -0.573  1.00 95.91           N  
ATOM   2006  H   GLY A 129     -12.279  -7.316   0.027  1.00 95.91           H  
ATOM   2007  CA  GLY A 129     -12.806  -5.285  -0.349  1.00 95.91           C  
ATOM   2008  HA2 GLY A 129     -13.782  -5.527   0.072  1.00 95.91           H  
ATOM   2009  HA3 GLY A 129     -12.963  -4.781  -1.303  1.00 95.91           H  
ATOM   2010  C   GLY A 129     -12.125  -4.296   0.598  1.00 95.91           C  
ATOM   2011  O   GLY A 129     -12.600  -3.169   0.695  1.00 95.91           O  
ATOM   2012  N   ILE A 130     -11.050  -4.679   1.290  1.00 97.07           N  
ATOM   2013  H   ILE A 130     -10.663  -5.595   1.115  1.00 97.07           H  
ATOM   2014  CA  ILE A 130     -10.266  -3.762   2.132  1.00 97.07           C  
ATOM   2015  HA  ILE A 130     -10.947  -3.156   2.729  1.00 97.07           H  
ATOM   2016  C   ILE A 130      -9.456  -2.843   1.199  1.00 97.07           C  
ATOM   2017  CB  ILE A 130      -9.379  -4.584   3.099  1.00 97.07           C  
ATOM   2018  HB  ILE A 130      -8.847  -5.341   2.522  1.00 97.07           H  
ATOM   2019  O   ILE A 130      -8.853  -3.371   0.266  1.00 97.07           O  
ATOM   2020  CG1 ILE A 130     -10.263  -5.322   4.130  1.00 97.07           C  
ATOM   2021 HG12 ILE A 130     -10.776  -4.594   4.760  1.00 97.07           H  
ATOM   2022 HG13 ILE A 130     -11.021  -5.901   3.603  1.00 97.07           H  
ATOM   2023  CG2 ILE A 130      -8.325  -3.702   3.780  1.00 97.07           C  
ATOM   2024 HG21 ILE A 130      -8.786  -2.819   4.222  1.00 97.07           H  
ATOM   2025 HG22 ILE A 130      -7.800  -4.247   4.565  1.00 97.07           H  
ATOM   2026 HG23 ILE A 130      -7.580  -3.381   3.051  1.00 97.07           H  
ATOM   2027  CD1 ILE A 130      -9.493  -6.301   5.024  1.00 97.07           C  
ATOM   2028 HD11 ILE A 130      -8.836  -6.918   4.412  1.00 97.07           H  
ATOM   2029 HD12 ILE A 130      -8.902  -5.759   5.762  1.00 97.07           H  
ATOM   2030 HD13 ILE A 130     -10.199  -6.939   5.555  1.00 97.07           H  
ATOM   2031  N   PRO A 131      -9.418  -1.509   1.377  1.00 97.27           N  
ATOM   2032  CA  PRO A 131      -8.611  -0.637   0.516  1.00 97.27           C  
ATOM   2033  HA  PRO A 131      -8.962  -0.695  -0.515  1.00 97.27           H  
ATOM   2034  C   PRO A 131      -7.120  -0.998   0.556  1.00 97.27           C  
ATOM   2035  CB  PRO A 131      -8.823   0.776   1.057  1.00 97.27           C  
ATOM   2036  HB2 PRO A 131      -7.918   1.378   0.973  1.00 97.27           H  
ATOM   2037  HB3 PRO A 131      -9.657   1.258   0.546  1.00 97.27           H  
ATOM   2038  O   PRO A 131      -6.649  -1.547   1.547  1.00 97.27           O  
ATOM   2039  CG  PRO A 131      -9.189   0.551   2.518  1.00 97.27           C  
ATOM   2040  HG2 PRO A 131      -8.286   0.388   3.108  1.00 97.27           H  
ATOM   2041  HG3 PRO A 131      -9.757   1.396   2.907  1.00 97.27           H  
ATOM   2042  CD  PRO A 131     -10.011  -0.735   2.460  1.00 97.27           C  
ATOM   2043  HD2 PRO A 131      -9.967  -1.246   3.422  1.00 97.27           H  
ATOM   2044  HD3 PRO A 131     -11.046  -0.500   2.214  1.00 97.27           H  
ATOM   2045  N   GLU A 132      -6.366  -0.694  -0.502  1.00 96.27           N  
ATOM   2046  H   GLU A 132      -6.800  -0.255  -1.300  1.00 96.27           H  
ATOM   2047  CA  GLU A 132      -4.894  -0.722  -0.427  1.00 96.27           C  
ATOM   2048  HA  GLU A 132      -4.591  -1.631   0.093  1.00 96.27           H  
ATOM   2049  C   GLU A 132      -4.373   0.447   0.424  1.00 96.27           C  
ATOM   2050  CB  GLU A 132      -4.245  -0.803  -1.825  1.00 96.27           C  
ATOM   2051  HB2 GLU A 132      -4.605  -1.707  -2.316  1.00 96.27           H  
ATOM   2052  HB3 GLU A 132      -3.165  -0.888  -1.704  1.00 96.27           H  
ATOM   2053  O   GLU A 132      -4.906   1.558   0.359  1.00 96.27           O  
ATOM   2054  CG  GLU A 132      -4.527   0.400  -2.724  1.00 96.27           C  
ATOM   2055  HG2 GLU A 132      -4.110   1.288  -2.247  1.00 96.27           H  
ATOM   2056  HG3 GLU A 132      -5.607   0.513  -2.818  1.00 96.27           H  
ATOM   2057  CD  GLU A 132      -3.973   0.282  -4.148  1.00 96.27           C  
ATOM   2058  OE1 GLU A 132      -3.561   1.325  -4.686  1.00 96.27           O  
ATOM   2059  OE2 GLU A 132      -4.162  -0.756  -4.842  1.00 96.27           O  
ATOM   2060  N   PHE A 133      -3.347   0.193   1.237  1.00 96.03           N  
ATOM   2061  H   PHE A 133      -2.957  -0.738   1.259  1.00 96.03           H  
ATOM   2062  CA  PHE A 133      -2.803   1.191   2.167  1.00 96.03           C  
ATOM   2063  HA  PHE A 133      -3.564   1.943   2.373  1.00 96.03           H  
ATOM   2064  C   PHE A 133      -1.613   1.957   1.582  1.00 96.03           C  
ATOM   2065  CB  PHE A 133      -2.478   0.517   3.504  1.00 96.03           C  
ATOM   2066  HB2 PHE A 133      -1.880   1.204   4.104  1.00 96.03           H  
ATOM   2067  HB3 PHE A 133      -1.878  -0.376   3.330  1.00 96.03           H  
ATOM   2068  O   PHE A 133      -1.216   2.991   2.123  1.00 96.03           O  
ATOM   2069  CG  PHE A 133      -3.719   0.150   4.297  1.00 96.03           C  
ATOM   2070  CD1 PHE A 133      -4.157   0.970   5.353  1.00 96.03           C  
ATOM   2071  HD1 PHE A 133      -3.597   1.853   5.624  1.00 96.03           H  
ATOM   2072  CD2 PHE A 133      -4.451  -1.010   3.982  1.00 96.03           C  
ATOM   2073  HD2 PHE A 133      -4.127  -1.653   3.177  1.00 96.03           H  
ATOM   2074  CE1 PHE A 133      -5.308   0.638   6.086  1.00 96.03           C  
ATOM   2075  HE1 PHE A 133      -5.617   1.257   6.916  1.00 96.03           H  
ATOM   2076  CE2 PHE A 133      -5.602  -1.344   4.714  1.00 96.03           C  
ATOM   2077  HE2 PHE A 133      -6.145  -2.247   4.477  1.00 96.03           H  
ATOM   2078  CZ  PHE A 133      -6.034  -0.521   5.766  1.00 96.03           C  
ATOM   2079  HZ  PHE A 133      -6.902  -0.796   6.346  1.00 96.03           H  
ATOM   2080  N   CYS A 134      -1.055   1.495   0.463  1.00 96.33           N  
ATOM   2081  H   CYS A 134      -1.358   0.603   0.097  1.00 96.33           H  
ATOM   2082  CA  CYS A 134      -0.033   2.232  -0.266  1.00 96.33           C  
ATOM   2083  HA  CYS A 134       0.688   2.612   0.458  1.00 96.33           H  
ATOM   2084  C   CYS A 134      -0.608   3.429  -1.032  1.00 96.33           C  
ATOM   2085  CB  CYS A 134       0.708   1.298  -1.215  1.00 96.33           C  
ATOM   2086  HB2 CYS A 134       1.419   1.876  -1.805  1.00 96.33           H  
ATOM   2087  HB3 CYS A 134      -0.007   0.806  -1.874  1.00 96.33           H  
ATOM   2088  O   CYS A 134      -1.670   3.364  -1.651  1.00 96.33           O  
ATOM   2089  SG  CYS A 134       1.610   0.070  -0.251  1.00 96.33           S  
ATOM   2090  HG  CYS A 134       2.419   0.925   0.380  1.00 96.33           H  
ATOM   2091  N   CYS A 135       0.156   4.513  -1.050  1.00 97.59           N  
ATOM   2092  H   CYS A 135       1.036   4.481  -0.555  1.00 97.59           H  
ATOM   2093  CA  CYS A 135      -0.135   5.733  -1.790  1.00 97.59           C  
ATOM   2094  HA  CYS A 135      -0.808   5.509  -2.618  1.00 97.59           H  
ATOM   2095  C   CYS A 135       1.156   6.302  -2.391  1.00 97.59           C  
ATOM   2096  CB  CYS A 135      -0.852   6.716  -0.851  1.00 97.59           C  
ATOM   2097  HB2 CYS A 135      -1.730   6.233  -0.422  1.00 97.59           H  
ATOM   2098  HB3 CYS A 135      -1.178   7.597  -1.403  1.00 97.59           H  
ATOM   2099  O   CYS A 135       2.247   5.782  -2.155  1.00 97.59           O  
ATOM   2100  SG  CYS A 135       0.258   7.238   0.480  1.00 97.59           S  
ATOM   2101  HG  CYS A 135       0.595   6.014   0.895  1.00 97.59           H  
ATOM   2102  N   VAL A 136       1.030   7.364  -3.181  1.00 98.47           N  
ATOM   2103  H   VAL A 136       0.102   7.732  -3.334  1.00 98.47           H  
ATOM   2104  CA  VAL A 136       2.152   8.177  -3.646  1.00 98.47           C  
ATOM   2105  HA  VAL A 136       3.075   7.758  -3.245  1.00 98.47           H  
ATOM   2106  C   VAL A 136       2.004   9.588  -3.103  1.00 98.47           C  
ATOM   2107  CB  VAL A 136       2.266   8.172  -5.178  1.00 98.47           C  
ATOM   2108  HB  VAL A 136       1.290   8.380  -5.618  1.00 98.47           H  
ATOM   2109  O   VAL A 136       0.962  10.210  -3.306  1.00 98.47           O  
ATOM   2110  CG1 VAL A 136       3.269   9.214  -5.686  1.00 98.47           C  
ATOM   2111 HG11 VAL A 136       3.422   9.093  -6.758  1.00 98.47           H  
ATOM   2112 HG12 VAL A 136       2.898  10.224  -5.510  1.00 98.47           H  
ATOM   2113 HG13 VAL A 136       4.228   9.092  -5.184  1.00 98.47           H  
ATOM   2114  CG2 VAL A 136       2.751   6.803  -5.663  1.00 98.47           C  
ATOM   2115 HG21 VAL A 136       2.773   6.776  -6.753  1.00 98.47           H  
ATOM   2116 HG22 VAL A 136       2.085   6.022  -5.295  1.00 98.47           H  
ATOM   2117 HG23 VAL A 136       3.755   6.622  -5.279  1.00 98.47           H  
ATOM   2118  N   LEU A 137       3.062  10.093  -2.471  1.00 98.71           N  
ATOM   2119  H   LEU A 137       3.874   9.500  -2.374  1.00 98.71           H  
ATOM   2120  CA  LEU A 137       3.199  11.480  -2.048  1.00 98.71           C  
ATOM   2121  HA  LEU A 137       2.229  11.972  -2.119  1.00 98.71           H  
ATOM   2122  C   LEU A 137       4.181  12.204  -2.973  1.00 98.71           C  
ATOM   2123  CB  LEU A 137       3.651  11.514  -0.578  1.00 98.71           C  
ATOM   2124  HB2 LEU A 137       4.592  10.969  -0.500  1.00 98.71           H  
ATOM   2125  HB3 LEU A 137       2.908  11.002   0.033  1.00 98.71           H  
ATOM   2126  O   LEU A 137       5.369  11.883  -3.016  1.00 98.71           O  
ATOM   2127  CG  LEU A 137       3.874  12.931  -0.019  1.00 98.71           C  
ATOM   2128  HG  LEU A 137       4.624  13.445  -0.620  1.00 98.71           H  
ATOM   2129  CD1 LEU A 137       2.590  13.764  -0.017  1.00 98.71           C  
ATOM   2130 HD11 LEU A 137       2.231  13.918  -1.035  1.00 98.71           H  
ATOM   2131 HD12 LEU A 137       2.798  14.744   0.413  1.00 98.71           H  
ATOM   2132 HD13 LEU A 137       1.821  13.269   0.574  1.00 98.71           H  
ATOM   2133  CD2 LEU A 137       4.396  12.836   1.413  1.00 98.71           C  
ATOM   2134 HD21 LEU A 137       4.610  13.835   1.792  1.00 98.71           H  
ATOM   2135 HD22 LEU A 137       3.654  12.364   2.057  1.00 98.71           H  
ATOM   2136 HD23 LEU A 137       5.317  12.254   1.434  1.00 98.71           H  
ATOM   2137  N   ASN A 138       3.690  13.205  -3.698  1.00 98.52           N  
ATOM   2138  H   ASN A 138       2.706  13.416  -3.613  1.00 98.52           H  
ATOM   2139  CA  ASN A 138       4.514  14.120  -4.474  1.00 98.52           C  
ATOM   2140  HA  ASN A 138       5.492  13.672  -4.652  1.00 98.52           H  
ATOM   2141  C   ASN A 138       4.736  15.410  -3.674  1.00 98.52           C  
ATOM   2142  CB  ASN A 138       3.850  14.346  -5.838  1.00 98.52           C  
ATOM   2143  HB2 ASN A 138       3.628  13.382  -6.296  1.00 98.52           H  
ATOM   2144  HB3 ASN A 138       2.915  14.889  -5.702  1.00 98.52           H  
ATOM   2145  O   ASN A 138       3.865  16.280  -3.645  1.00 98.52           O  
ATOM   2146  CG  ASN A 138       4.746  15.116  -6.789  1.00 98.52           C  
ATOM   2147  ND2 ASN A 138       4.194  15.626  -7.864  1.00 98.52           N  
ATOM   2148 HD21 ASN A 138       4.798  16.211  -8.424  1.00 98.52           H  
ATOM   2149 HD22 ASN A 138       3.188  15.616  -7.955  1.00 98.52           H  
ATOM   2150  OD1 ASN A 138       5.947  15.240  -6.620  1.00 98.52           O  
ATOM   2151  N   ALA A 139       5.878  15.489  -2.995  1.00 98.59           N  
ATOM   2152  H   ALA A 139       6.543  14.733  -3.070  1.00 98.59           H  
ATOM   2153  CA  ALA A 139       6.293  16.602  -2.147  1.00 98.59           C  
ATOM   2154  HA  ALA A 139       5.953  17.544  -2.578  1.00 98.59           H  
ATOM   2155  C   ALA A 139       7.826  16.638  -2.025  1.00 98.59           C  
ATOM   2156  CB  ALA A 139       5.653  16.425  -0.768  1.00 98.59           C  
ATOM   2157  HB1 ALA A 139       6.029  15.518  -0.295  1.00 98.59           H  
ATOM   2158  HB2 ALA A 139       5.891  17.285  -0.141  1.00 98.59           H  
ATOM   2159  HB3 ALA A 139       4.570  16.350  -0.866  1.00 98.59           H  
ATOM   2160  O   ALA A 139       8.496  15.646  -2.330  1.00 98.59           O  
ATOM   2161  N   ASP A 140       8.371  17.761  -1.553  1.00 97.98           N  
ATOM   2162  H   ASP A 140       7.767  18.515  -1.260  1.00 97.98           H  
ATOM   2163  CA  ASP A 140       9.796  17.892  -1.229  1.00 97.98           C  
ATOM   2164  HA  ASP A 140      10.368  17.296  -1.941  1.00 97.98           H  
ATOM   2165  C   ASP A 140      10.070  17.327   0.172  1.00 97.98           C  
ATOM   2166  CB  ASP A 140      10.250  19.351  -1.397  1.00 97.98           C  
ATOM   2167  HB2 ASP A 140       9.893  19.716  -2.359  1.00 97.98           H  
ATOM   2168  HB3 ASP A 140       9.803  19.969  -0.618  1.00 97.98           H  
ATOM   2169  O   ASP A 140      10.021  18.027   1.180  1.00 97.98           O  
ATOM   2170  CG  ASP A 140      11.778  19.500  -1.376  1.00 97.98           C  
ATOM   2171  OD1 ASP A 140      12.470  18.488  -1.636  1.00 97.98           O  
ATOM   2172  OD2 ASP A 140      12.240  20.654  -1.226  1.00 97.98           O  
ATOM   2173  N   VAL A 141      10.242  16.008   0.230  1.00 97.72           N  
ATOM   2174  H   VAL A 141      10.270  15.508  -0.647  1.00 97.72           H  
ATOM   2175  CA  VAL A 141      10.436  15.230   1.461  1.00 97.72           C  
ATOM   2176  HA  VAL A 141      10.746  15.906   2.258  1.00 97.72           H  
ATOM   2177  C   VAL A 141      11.558  14.217   1.280  1.00 97.72           C  
ATOM   2178  CB  VAL A 141       9.133  14.532   1.909  1.00 97.72           C  
ATOM   2179  HB  VAL A 141       9.331  13.992   2.835  1.00 97.72           H  
ATOM   2180  O   VAL A 141      12.043  14.002   0.167  1.00 97.72           O  
ATOM   2181  CG1 VAL A 141       8.035  15.548   2.212  1.00 97.72           C  
ATOM   2182 HG11 VAL A 141       7.714  16.051   1.300  1.00 97.72           H  
ATOM   2183 HG12 VAL A 141       7.184  15.053   2.679  1.00 97.72           H  
ATOM   2184 HG13 VAL A 141       8.442  16.299   2.890  1.00 97.72           H  
ATOM   2185  CG2 VAL A 141       8.588  13.518   0.897  1.00 97.72           C  
ATOM   2186 HG21 VAL A 141       8.366  14.011  -0.049  1.00 97.72           H  
ATOM   2187 HG22 VAL A 141       7.677  13.063   1.288  1.00 97.72           H  
ATOM   2188 HG23 VAL A 141       9.323  12.730   0.736  1.00 97.72           H  
ATOM   2189  N   GLU A 142      11.945  13.556   2.366  1.00 95.65           N  
ATOM   2190  H   GLU A 142      11.501  13.763   3.249  1.00 95.65           H  
ATOM   2191  CA  GLU A 142      12.950  12.496   2.363  1.00 95.65           C  
ATOM   2192  HA  GLU A 142      13.329  12.364   1.350  1.00 95.65           H  
ATOM   2193  C   GLU A 142      12.349  11.153   2.795  1.00 95.65           C  
ATOM   2194  CB  GLU A 142      14.146  12.890   3.242  1.00 95.65           C  
ATOM   2195  HB2 GLU A 142      14.855  12.062   3.243  1.00 95.65           H  
ATOM   2196  HB3 GLU A 142      13.802  13.058   4.262  1.00 95.65           H  
ATOM   2197  O   GLU A 142      11.362  11.087   3.530  1.00 95.65           O  
ATOM   2198  CG  GLU A 142      14.860  14.151   2.720  1.00 95.65           C  
ATOM   2199  HG2 GLU A 142      14.179  15.001   2.782  1.00 95.65           H  
ATOM   2200  HG3 GLU A 142      15.110  13.992   1.671  1.00 95.65           H  
ATOM   2201  CD  GLU A 142      16.145  14.491   3.493  1.00 95.65           C  
ATOM   2202  OE1 GLU A 142      16.899  15.361   2.999  1.00 95.65           O  
ATOM   2203  OE2 GLU A 142      16.405  13.858   4.541  1.00 95.65           O  
ATOM   2204  N   VAL A 143      12.967  10.066   2.329  1.00 96.31           N  
ATOM   2205  H   VAL A 143      13.816  10.199   1.800  1.00 96.31           H  
ATOM   2206  CA  VAL A 143      12.631   8.703   2.762  1.00 96.31           C  
ATOM   2207  HA  VAL A 143      11.567   8.533   2.597  1.00 96.31           H  
ATOM   2208  C   VAL A 143      12.890   8.549   4.262  1.00 96.31           C  
ATOM   2209  CB  VAL A 143      13.424   7.662   1.948  1.00 96.31           C  
ATOM   2210  HB  VAL A 143      14.472   7.958   1.916  1.00 96.31           H  
ATOM   2211  O   VAL A 143      13.906   9.010   4.775  1.00 96.31           O  
ATOM   2212  CG1 VAL A 143      13.349   6.255   2.544  1.00 96.31           C  
ATOM   2213 HG11 VAL A 143      12.311   5.998   2.757  1.00 96.31           H  
ATOM   2214 HG12 VAL A 143      13.760   5.523   1.849  1.00 96.31           H  
ATOM   2215 HG13 VAL A 143      13.923   6.206   3.469  1.00 96.31           H  
ATOM   2216  CG2 VAL A 143      12.897   7.601   0.508  1.00 96.31           C  
ATOM   2217 HG21 VAL A 143      13.484   6.888  -0.071  1.00 96.31           H  
ATOM   2218 HG22 VAL A 143      12.975   8.586   0.047  1.00 96.31           H  
ATOM   2219 HG23 VAL A 143      11.855   7.284   0.513  1.00 96.31           H  
ATOM   2220  N   GLY A 144      11.988   7.851   4.948  1.00 92.18           N  
ATOM   2221  H   GLY A 144      11.195   7.475   4.448  1.00 92.18           H  
ATOM   2222  CA  GLY A 144      12.053   7.566   6.379  1.00 92.18           C  
ATOM   2223  HA2 GLY A 144      13.092   7.575   6.708  1.00 92.18           H  
ATOM   2224  HA3 GLY A 144      11.643   6.570   6.550  1.00 92.18           H  
ATOM   2225  C   GLY A 144      11.273   8.545   7.256  1.00 92.18           C  
ATOM   2226  O   GLY A 144      11.131   8.280   8.448  1.00 92.18           O  
ATOM   2227  N   LEU A 145      10.748   9.641   6.697  1.00 92.95           N  
ATOM   2228  H   LEU A 145      10.899   9.808   5.712  1.00 92.95           H  
ATOM   2229  CA  LEU A 145       9.889  10.563   7.440  1.00 92.95           C  
ATOM   2230  HA  LEU A 145      10.341  10.745   8.414  1.00 92.95           H  
ATOM   2231  C   LEU A 145       8.505   9.956   7.697  1.00 92.95           C  
ATOM   2232  CB  LEU A 145       9.754  11.905   6.697  1.00 92.95           C  
ATOM   2233  HB2 LEU A 145       9.048  12.525   7.249  1.00 92.95           H  
ATOM   2234  HB3 LEU A 145       9.328  11.714   5.712  1.00 92.95           H  
ATOM   2235  O   LEU A 145       7.907   9.348   6.807  1.00 92.95           O  
ATOM   2236  CG  LEU A 145      11.060  12.702   6.522  1.00 92.95           C  
ATOM   2237  HG  LEU A 145      11.748  12.141   5.890  1.00 92.95           H  
ATOM   2238  CD1 LEU A 145      10.746  14.037   5.844  1.00 92.95           C  
ATOM   2239 HD11 LEU A 145      10.131  14.658   6.495  1.00 92.95           H  
ATOM   2240 HD12 LEU A 145      10.212  13.851   4.912  1.00 92.95           H  
ATOM   2241 HD13 LEU A 145      11.676  14.560   5.623  1.00 92.95           H  
ATOM   2242  CD2 LEU A 145      11.758  13.001   7.850  1.00 92.95           C  
ATOM   2243 HD21 LEU A 145      11.083  13.518   8.531  1.00 92.95           H  
ATOM   2244 HD22 LEU A 145      12.631  13.626   7.665  1.00 92.95           H  
ATOM   2245 HD23 LEU A 145      12.104  12.073   8.307  1.00 92.95           H  
ATOM   2246  N   ASN A 146       7.964  10.210   8.890  1.00 94.24           N  
ATOM   2247  H   ASN A 146       8.520  10.673   9.595  1.00 94.24           H  
ATOM   2248  CA  ASN A 146       6.551  10.012   9.197  1.00 94.24           C  
ATOM   2249  HA  ASN A 146       6.091   9.427   8.400  1.00 94.24           H  
ATOM   2250  C   ASN A 146       5.862  11.374   9.240  1.00 94.24           C  
ATOM   2251  CB  ASN A 146       6.384   9.218  10.495  1.00 94.24           C  
ATOM   2252  HB2 ASN A 146       5.329   9.033  10.693  1.00 94.24           H  
ATOM   2253  HB3 ASN A 146       6.795   9.786  11.330  1.00 94.24           H  
ATOM   2254  O   ASN A 146       6.351  12.320   9.860  1.00 94.24           O  
ATOM   2255  CG  ASN A 146       7.092   7.886  10.396  1.00 94.24           C  
ATOM   2256  ND2 ASN A 146       8.211   7.758  11.060  1.00 94.24           N  
ATOM   2257 HD21 ASN A 146       8.770   6.929  10.920  1.00 94.24           H  
ATOM   2258 HD22 ASN A 146       8.489   8.516  11.667  1.00 94.24           H  
ATOM   2259  OD1 ASN A 146       6.700   6.988   9.660  1.00 94.24           O  
ATOM   2260  N   LEU A 147       4.742  11.489   8.537  1.00 95.09           N  
ATOM   2261  H   LEU A 147       4.408  10.675   8.041  1.00 95.09           H  
ATOM   2262  CA  LEU A 147       4.085  12.757   8.256  1.00 95.09           C  
ATOM   2263  HA  LEU A 147       4.541  13.542   8.860  1.00 95.09           H  
ATOM   2264  C   LEU A 147       2.602  12.684   8.615  1.00 95.09           C  
ATOM   2265  CB  LEU A 147       4.271  13.118   6.769  1.00 95.09           C  
ATOM   2266  HB2 LEU A 147       3.766  12.356   6.175  1.00 95.09           H  
ATOM   2267  HB3 LEU A 147       3.773  14.069   6.578  1.00 95.09           H  
ATOM   2268  O   LEU A 147       1.917  11.728   8.253  1.00 95.09           O  
ATOM   2269  CG  LEU A 147       5.731  13.215   6.280  1.00 95.09           C  
ATOM   2270  HG  LEU A 147       6.254  12.279   6.476  1.00 95.09           H  
ATOM   2271  CD1 LEU A 147       5.752  13.448   4.772  1.00 95.09           C  
ATOM   2272 HD11 LEU A 147       5.222  12.638   4.271  1.00 95.09           H  
ATOM   2273 HD12 LEU A 147       6.784  13.455   4.421  1.00 95.09           H  
ATOM   2274 HD13 LEU A 147       5.278  14.400   4.535  1.00 95.09           H  
ATOM   2275  CD2 LEU A 147       6.500  14.359   6.942  1.00 95.09           C  
ATOM   2276 HD21 LEU A 147       7.474  14.476   6.467  1.00 95.09           H  
ATOM   2277 HD22 LEU A 147       5.939  15.290   6.859  1.00 95.09           H  
ATOM   2278 HD23 LEU A 147       6.658  14.119   7.993  1.00 95.09           H  
ATOM   2279  N   LYS A 148       2.078  13.732   9.250  1.00 95.12           N  
ATOM   2280  H   LYS A 148       2.710  14.475   9.513  1.00 95.12           H  
ATOM   2281  CA  LYS A 148       0.646  14.040   9.228  1.00 95.12           C  
ATOM   2282  HA  LYS A 148       0.064  13.118   9.226  1.00 95.12           H  
ATOM   2283  C   LYS A 148       0.364  14.802   7.939  1.00 95.12           C  
ATOM   2284  CB  LYS A 148       0.239  14.886  10.441  1.00 95.12           C  
ATOM   2285  HB2 LYS A 148       0.844  15.793  10.438  1.00 95.12           H  
ATOM   2286  HB3 LYS A 148      -0.805  15.181  10.331  1.00 95.12           H  
ATOM   2287  O   LYS A 148       0.934  15.866   7.706  1.00 95.12           O  
ATOM   2288  CG  LYS A 148       0.410  14.181  11.792  1.00 95.12           C  
ATOM   2289  HG2 LYS A 148      -0.275  13.335  11.861  1.00 95.12           H  
ATOM   2290  HG3 LYS A 148       1.441  13.838  11.886  1.00 95.12           H  
ATOM   2291  CD  LYS A 148       0.106  15.159  12.931  1.00 95.12           C  
ATOM   2292  HD2 LYS A 148       0.594  16.103  12.691  1.00 95.12           H  
ATOM   2293  HD3 LYS A 148      -0.967  15.342  12.995  1.00 95.12           H  
ATOM   2294  CE  LYS A 148       0.642  14.666  14.280  1.00 95.12           C  
ATOM   2295  HE2 LYS A 148       1.592  14.162  14.103  1.00 95.12           H  
ATOM   2296  HE3 LYS A 148      -0.049  13.952  14.726  1.00 95.12           H  
ATOM   2297  NZ  LYS A 148       0.887  15.824  15.179  1.00 95.12           N  
ATOM   2298  HZ1 LYS A 148       1.409  16.536  14.690  1.00 95.12           H  
ATOM   2299  HZ2 LYS A 148       0.037  16.281  15.478  1.00 95.12           H  
ATOM   2300  HZ3 LYS A 148       1.445  15.581  15.985  1.00 95.12           H  
ATOM   2301  N   CYS A 149      -0.507  14.255   7.105  1.00 96.89           N  
ATOM   2302  H   CYS A 149      -0.903  13.356   7.340  1.00 96.89           H  
ATOM   2303  CA  CYS A 149      -0.950  14.888   5.872  1.00 96.89           C  
ATOM   2304  HA  CYS A 149      -0.324  15.750   5.642  1.00 96.89           H  
ATOM   2305  C   CYS A 149      -2.393  15.361   6.051  1.00 96.89           C  
ATOM   2306  CB  CYS A 149      -0.829  13.893   4.713  1.00 96.89           C  
ATOM   2307  HB2 CYS A 149      -1.500  13.056   4.909  1.00 96.89           H  
ATOM   2308  HB3 CYS A 149      -1.132  14.378   3.785  1.00 96.89           H  
ATOM   2309  O   CYS A 149      -3.314  14.543   6.065  1.00 96.89           O  
ATOM   2310  SG  CYS A 149       0.858  13.252   4.541  1.00 96.89           S  
ATOM   2311  HG  CYS A 149       0.936  12.701   5.756  1.00 96.89           H  
ATOM   2312  N   SER A 150      -2.596  16.671   6.171  1.00 98.20           N  
ATOM   2313  H   SER A 150      -1.797  17.288   6.175  1.00 98.20           H  
ATOM   2314  CA  SER A 150      -3.941  17.255   6.233  1.00 98.20           C  
ATOM   2315  HA  SER A 150      -4.604  16.580   6.774  1.00 98.20           H  
ATOM   2316  C   SER A 150      -4.483  17.439   4.820  1.00 98.20           C  
ATOM   2317  CB  SER A 150      -3.942  18.591   6.977  1.00 98.20           C  
ATOM   2318  HB2 SER A 150      -4.970  18.937   7.090  1.00 98.20           H  
ATOM   2319  HB3 SER A 150      -3.383  19.329   6.401  1.00 98.20           H  
ATOM   2320  O   SER A 150      -3.869  18.136   4.010  1.00 98.20           O  
ATOM   2321  OG  SER A 150      -3.351  18.439   8.253  1.00 98.20           O  
ATOM   2322  HG  SER A 150      -3.380  19.276   8.722  1.00 98.20           H  
ATOM   2323  N   LEU A 151      -5.621  16.819   4.510  1.00 98.64           N  
ATOM   2324  H   LEU A 151      -6.085  16.276   5.224  1.00 98.64           H  
ATOM   2325  CA  LEU A 151      -6.225  16.859   3.179  1.00 98.64           C  
ATOM   2326  HA  LEU A 151      -5.438  16.778   2.429  1.00 98.64           H  
ATOM   2327  C   LEU A 151      -6.937  18.199   2.952  1.00 98.64           C  
ATOM   2328  CB  LEU A 151      -7.178  15.661   2.999  1.00 98.64           C  
ATOM   2329  HB2 LEU A 151      -7.565  15.698   1.981  1.00 98.64           H  
ATOM   2330  HB3 LEU A 151      -8.024  15.784   3.676  1.00 98.64           H  
ATOM   2331  O   LEU A 151      -7.967  18.468   3.562  1.00 98.64           O  
ATOM   2332  CG  LEU A 151      -6.583  14.259   3.252  1.00 98.64           C  
ATOM   2333  HG  LEU A 151      -6.450  14.100   4.322  1.00 98.64           H  
ATOM   2334  CD1 LEU A 151      -7.552  13.201   2.731  1.00 98.64           C  
ATOM   2335 HD11 LEU A 151      -7.171  12.208   2.969  1.00 98.64           H  
ATOM   2336 HD12 LEU A 151      -7.677  13.298   1.653  1.00 98.64           H  
ATOM   2337 HD13 LEU A 151      -8.521  13.332   3.212  1.00 98.64           H  
ATOM   2338  CD2 LEU A 151      -5.234  14.025   2.573  1.00 98.64           C  
ATOM   2339 HD21 LEU A 151      -4.961  12.973   2.645  1.00 98.64           H  
ATOM   2340 HD22 LEU A 151      -4.474  14.605   3.097  1.00 98.64           H  
ATOM   2341 HD23 LEU A 151      -5.285  14.320   1.525  1.00 98.64           H  
ATOM   2342  N   LEU A 152      -6.410  19.047   2.067  1.00 98.57           N  
ATOM   2343  H   LEU A 152      -5.563  18.770   1.591  1.00 98.57           H  
ATOM   2344  CA  LEU A 152      -6.921  20.409   1.864  1.00 98.57           C  
ATOM   2345  HA  LEU A 152      -7.367  20.771   2.790  1.00 98.57           H  
ATOM   2346  C   LEU A 152      -8.010  20.497   0.799  1.00 98.57           C  
ATOM   2347  CB  LEU A 152      -5.772  21.347   1.465  1.00 98.57           C  
ATOM   2348  HB2 LEU A 152      -6.210  22.324   1.261  1.00 98.57           H  
ATOM   2349  HB3 LEU A 152      -5.322  20.984   0.541  1.00 98.57           H  
ATOM   2350  O   LEU A 152      -9.030  21.144   1.002  1.00 98.57           O  
ATOM   2351  CG  LEU A 152      -4.653  21.531   2.500  1.00 98.57           C  
ATOM   2352  HG  LEU A 152      -4.113  20.594   2.638  1.00 98.57           H  
ATOM   2353  CD1 LEU A 152      -3.696  22.578   1.933  1.00 98.57           C  
ATOM   2354 HD11 LEU A 152      -3.021  22.920   2.718  1.00 98.57           H  
ATOM   2355 HD12 LEU A 152      -4.241  23.452   1.576  1.00 98.57           H  
ATOM   2356 HD13 LEU A 152      -3.109  22.150   1.121  1.00 98.57           H  
ATOM   2357  CD2 LEU A 152      -5.173  22.012   3.854  1.00 98.57           C  
ATOM   2358 HD21 LEU A 152      -4.330  22.186   4.523  1.00 98.57           H  
ATOM   2359 HD22 LEU A 152      -5.741  22.935   3.738  1.00 98.57           H  
ATOM   2360 HD23 LEU A 152      -5.801  21.245   4.306  1.00 98.57           H  
ATOM   2361  N   SER A 153      -7.755  19.914  -0.373  1.00 98.47           N  
ATOM   2362  H   SER A 153      -6.928  19.340  -0.450  1.00 98.47           H  
ATOM   2363  CA  SER A 153      -8.677  19.978  -1.510  1.00 98.47           C  
ATOM   2364  HA  SER A 153      -9.695  19.981  -1.121  1.00 98.47           H  
ATOM   2365  C   SER A 153      -8.517  18.770  -2.416  1.00 98.47           C  
ATOM   2366  CB  SER A 153      -8.511  21.273  -2.315  1.00 98.47           C  
ATOM   2367  HB2 SER A 153      -8.816  22.113  -1.691  1.00 98.47           H  
ATOM   2368  HB3 SER A 153      -9.157  21.244  -3.192  1.00 98.47           H  
ATOM   2369  O   SER A 153      -7.396  18.301  -2.635  1.00 98.47           O  
ATOM   2370  OG  SER A 153      -7.165  21.459  -2.717  1.00 98.47           O  
ATOM   2371  HG  SER A 153      -6.645  21.315  -1.923  1.00 98.47           H  
ATOM   2372  N   LYS A 154      -9.628  18.271  -2.959  1.00 97.54           N  
ATOM   2373  H   LYS A 154     -10.511  18.678  -2.685  1.00 97.54           H  
ATOM   2374  CA  LYS A 154      -9.614  17.166  -3.921  1.00 97.54           C  
ATOM   2375  HA  LYS A 154      -9.037  16.346  -3.492  1.00 97.54           H  
ATOM   2376  C   LYS A 154      -8.918  17.558  -5.223  1.00 97.54           C  
ATOM   2377  CB  LYS A 154     -11.040  16.666  -4.193  1.00 97.54           C  
ATOM   2378  HB2 LYS A 154     -11.036  16.048  -5.091  1.00 97.54           H  
ATOM   2379  HB3 LYS A 154     -11.710  17.511  -4.347  1.00 97.54           H  
ATOM   2380  O   LYS A 154      -9.148  18.628  -5.786  1.00 97.54           O  
ATOM   2381  CG  LYS A 154     -11.520  15.811  -3.020  1.00 97.54           C  
ATOM   2382  HG2 LYS A 154     -11.532  16.420  -2.116  1.00 97.54           H  
ATOM   2383  HG3 LYS A 154     -10.813  14.991  -2.897  1.00 97.54           H  
ATOM   2384  CD  LYS A 154     -12.911  15.211  -3.236  1.00 97.54           C  
ATOM   2385  HD2 LYS A 154     -12.906  14.606  -4.142  1.00 97.54           H  
ATOM   2386  HD3 LYS A 154     -13.644  16.013  -3.321  1.00 97.54           H  
ATOM   2387  CE  LYS A 154     -13.206  14.337  -2.013  1.00 97.54           C  
ATOM   2388  HE2 LYS A 154     -12.387  13.627  -1.901  1.00 97.54           H  
ATOM   2389  HE3 LYS A 154     -13.208  14.972  -1.127  1.00 97.54           H  
ATOM   2390  NZ  LYS A 154     -14.485  13.601  -2.126  1.00 97.54           N  
ATOM   2391  HZ1 LYS A 154     -15.259  14.247  -2.189  1.00 97.54           H  
ATOM   2392  HZ2 LYS A 154     -14.461  12.995  -2.933  1.00 97.54           H  
ATOM   2393  HZ3 LYS A 154     -14.598  13.025  -1.304  1.00 97.54           H  
ATOM   2394  N   THR A 155      -8.121  16.636  -5.744  1.00 97.32           N  
ATOM   2395  H   THR A 155      -8.009  15.776  -5.226  1.00 97.32           H  
ATOM   2396  CA  THR A 155      -7.619  16.634  -7.122  1.00 97.32           C  
ATOM   2397  HA  THR A 155      -7.879  17.584  -7.590  1.00 97.32           H  
ATOM   2398  C   THR A 155      -8.322  15.519  -7.905  1.00 97.32           C  
ATOM   2399  CB  THR A 155      -6.082  16.502  -7.179  1.00 97.32           C  
ATOM   2400  HB  THR A 155      -5.751  16.814  -8.169  1.00 97.32           H  
ATOM   2401  O   THR A 155      -9.046  14.715  -7.314  1.00 97.32           O  
ATOM   2402  CG2 THR A 155      -5.385  17.406  -6.165  1.00 97.32           C  
ATOM   2403 HG21 THR A 155      -5.791  18.416  -6.228  1.00 97.32           H  
ATOM   2404 HG22 THR A 155      -4.316  17.438  -6.377  1.00 97.32           H  
ATOM   2405 HG23 THR A 155      -5.535  17.016  -5.159  1.00 97.32           H  
ATOM   2406  OG1 THR A 155      -5.661  15.173  -6.988  1.00 97.32           O  
ATOM   2407  HG1 THR A 155      -4.709  15.178  -7.114  1.00 97.32           H  
ATOM   2408  N   PRO A 156      -8.145  15.416  -9.235  1.00 94.14           N  
ATOM   2409  CA  PRO A 156      -8.743  14.325 -10.005  1.00 94.14           C  
ATOM   2410  HA  PRO A 156      -9.828  14.418  -9.948  1.00 94.14           H  
ATOM   2411  C   PRO A 156      -8.359  12.910  -9.535  1.00 94.14           C  
ATOM   2412  CB  PRO A 156      -8.293  14.567 -11.448  1.00 94.14           C  
ATOM   2413  HB2 PRO A 156      -9.041  14.227 -12.165  1.00 94.14           H  
ATOM   2414  HB3 PRO A 156      -7.339  14.072 -11.631  1.00 94.14           H  
ATOM   2415  O   PRO A 156      -9.102  11.977  -9.821  1.00 94.14           O  
ATOM   2416  CG  PRO A 156      -8.098  16.081 -11.505  1.00 94.14           C  
ATOM   2417  HG2 PRO A 156      -9.063  16.574 -11.621  1.00 94.14           H  
ATOM   2418  HG3 PRO A 156      -7.413  16.374 -12.302  1.00 94.14           H  
ATOM   2419  CD  PRO A 156      -7.525  16.388 -10.125  1.00 94.14           C  
ATOM   2420  HD2 PRO A 156      -7.760  17.412  -9.837  1.00 94.14           H  
ATOM   2421  HD3 PRO A 156      -6.446  16.232 -10.139  1.00 94.14           H  
ATOM   2422  N   ASN A 157      -7.222  12.745  -8.842  1.00 93.19           N  
ATOM   2423  H   ASN A 157      -6.702  13.567  -8.568  1.00 93.19           H  
ATOM   2424  CA  ASN A 157      -6.667  11.437  -8.463  1.00 93.19           C  
ATOM   2425  HA  ASN A 157      -7.397  10.657  -8.681  1.00 93.19           H  
ATOM   2426  C   ASN A 157      -6.339  11.308  -6.962  1.00 93.19           C  
ATOM   2427  CB  ASN A 157      -5.407  11.170  -9.305  1.00 93.19           C  
ATOM   2428  HB2 ASN A 157      -5.009  10.186  -9.056  1.00 93.19           H  
ATOM   2429  HB3 ASN A 157      -4.649  11.909  -9.042  1.00 93.19           H  
ATOM   2430  O   ASN A 157      -5.689  10.340  -6.562  1.00 93.19           O  
ATOM   2431  CG  ASN A 157      -5.643  11.191 -10.802  1.00 93.19           C  
ATOM   2432  ND2 ASN A 157      -4.829  11.917 -11.532  1.00 93.19           N  
ATOM   2433 HD21 ASN A 157      -4.102  12.454 -11.081  1.00 93.19           H  
ATOM   2434 HD22 ASN A 157      -5.010  11.930 -12.525  1.00 93.19           H  
ATOM   2435  OD1 ASN A 157      -6.524  10.555 -11.353  1.00 93.19           O  
ATOM   2436  N   GLY A 158      -6.709  12.296  -6.146  1.00 97.55           N  
ATOM   2437  H   GLY A 158      -7.255  13.067  -6.503  1.00 97.55           H  
ATOM   2438  CA  GLY A 158      -6.293  12.355  -4.750  1.00 97.55           C  
ATOM   2439  HA2 GLY A 158      -5.226  12.138  -4.705  1.00 97.55           H  
ATOM   2440  HA3 GLY A 158      -6.821  11.595  -4.174  1.00 97.55           H  
ATOM   2441  C   GLY A 158      -6.559  13.715  -4.117  1.00 97.55           C  
ATOM   2442  O   GLY A 158      -7.645  14.271  -4.286  1.00 97.55           O  
ATOM   2443  N   PHE A 159      -5.589  14.242  -3.369  1.00 98.79           N  
ATOM   2444  H   PHE A 159      -4.714  13.744  -3.295  1.00 98.79           H  
ATOM   2445  CA  PHE A 159      -5.740  15.484  -2.609  1.00 98.79           C  
ATOM   2446  HA  PHE A 159      -6.528  16.086  -3.062  1.00 98.79           H  
ATOM   2447  C   PHE A 159      -4.461  16.314  -2.592  1.00 98.79           C  
ATOM   2448  CB  PHE A 159      -6.144  15.172  -1.162  1.00 98.79           C  
ATOM   2449  HB2 PHE A 159      -5.408  14.490  -0.736  1.00 98.79           H  
ATOM   2450  HB3 PHE A 159      -6.106  16.092  -0.579  1.00 98.79           H  
ATOM   2451  O   PHE A 159      -3.363  15.772  -2.473  1.00 98.79           O  
ATOM   2452  CG  PHE A 159      -7.519  14.565  -1.001  1.00 98.79           C  
ATOM   2453  CD1 PHE A 159      -8.610  15.375  -0.636  1.00 98.79           C  
ATOM   2454  HD1 PHE A 159      -8.471  16.434  -0.477  1.00 98.79           H  
ATOM   2455  CD2 PHE A 159      -7.702  13.181  -1.176  1.00 98.79           C  
ATOM   2456  HD2 PHE A 159      -6.862  12.554  -1.434  1.00 98.79           H  
ATOM   2457  CE1 PHE A 159      -9.870  14.795  -0.419  1.00 98.79           C  
ATOM   2458  HE1 PHE A 159     -10.688  15.412  -0.077  1.00 98.79           H  
ATOM   2459  CE2 PHE A 159      -8.973  12.610  -1.006  1.00 98.79           C  
ATOM   2460  HE2 PHE A 159      -9.110  11.546  -1.134  1.00 98.79           H  
ATOM   2461  CZ  PHE A 159     -10.053  13.415  -0.616  1.00 98.79           C  
ATOM   2462  HZ  PHE A 159     -11.014  12.958  -0.429  1.00 98.79           H  
ATOM   2463  N   LYS A 160      -4.610  17.641  -2.606  1.00 98.87           N  
ATOM   2464  H   LYS A 160      -5.553  17.997  -2.670  1.00 98.87           H  
ATOM   2465  CA  LYS A 160      -3.562  18.541  -2.114  1.00 98.87           C  
ATOM   2466  HA  LYS A 160      -2.600  18.238  -2.527  1.00 98.87           H  
ATOM   2467  C   LYS A 160      -3.479  18.434  -0.600  1.00 98.87           C  
ATOM   2468  CB  LYS A 160      -3.839  19.993  -2.492  1.00 98.87           C  
ATOM   2469  HB2 LYS A 160      -4.821  20.285  -2.121  1.00 98.87           H  
ATOM   2470  HB3 LYS A 160      -3.088  20.615  -2.003  1.00 98.87           H  
ATOM   2471  O   LYS A 160      -4.518  18.359   0.060  1.00 98.87           O  
ATOM   2472  CG  LYS A 160      -3.763  20.219  -4.001  1.00 98.87           C  
ATOM   2473  HG2 LYS A 160      -4.601  19.726  -4.494  1.00 98.87           H  
ATOM   2474  HG3 LYS A 160      -2.826  19.815  -4.383  1.00 98.87           H  
ATOM   2475  CD  LYS A 160      -3.817  21.722  -4.269  1.00 98.87           C  
ATOM   2476  HD2 LYS A 160      -4.771  22.119  -3.923  1.00 98.87           H  
ATOM   2477  HD3 LYS A 160      -3.009  22.205  -3.720  1.00 98.87           H  
ATOM   2478  CE  LYS A 160      -3.648  21.994  -5.759  1.00 98.87           C  
ATOM   2479  HE2 LYS A 160      -2.749  21.482  -6.101  1.00 98.87           H  
ATOM   2480  HE3 LYS A 160      -4.503  21.576  -6.291  1.00 98.87           H  
ATOM   2481  NZ  LYS A 160      -3.533  23.451  -5.988  1.00 98.87           N  
ATOM   2482  HZ1 LYS A 160      -2.744  23.806  -5.467  1.00 98.87           H  
ATOM   2483  HZ2 LYS A 160      -4.363  23.918  -5.652  1.00 98.87           H  
ATOM   2484  HZ3 LYS A 160      -3.394  23.650  -6.969  1.00 98.87           H  
ATOM   2485  N   VAL A 161      -2.268  18.478  -0.062  1.00 98.80           N  
ATOM   2486  H   VAL A 161      -1.467  18.571  -0.670  1.00 98.80           H  
ATOM   2487  CA  VAL A 161      -2.019  18.301   1.371  1.00 98.80           C  
ATOM   2488  HA  VAL A 161      -2.955  18.474   1.902  1.00 98.80           H  
ATOM   2489  C   VAL A 161      -1.025  19.313   1.913  1.00 98.80           C  
ATOM   2490  CB  VAL A 161      -1.552  16.867   1.698  1.00 98.80           C  
ATOM   2491  HB  VAL A 161      -1.426  16.785   2.778  1.00 98.80           H  
ATOM   2492  O   VAL A 161      -0.139  19.760   1.187  1.00 98.80           O  
ATOM   2493  CG1 VAL A 161      -2.600  15.841   1.270  1.00 98.80           C  
ATOM   2494 HG11 VAL A 161      -2.345  14.866   1.686  1.00 98.80           H  
ATOM   2495 HG12 VAL A 161      -2.645  15.772   0.183  1.00 98.80           H  
ATOM   2496 HG13 VAL A 161      -3.575  16.149   1.648  1.00 98.80           H  
ATOM   2497  CG2 VAL A 161      -0.231  16.472   1.027  1.00 98.80           C  
ATOM   2498 HG21 VAL A 161       0.040  15.459   1.325  1.00 98.80           H  
ATOM   2499 HG22 VAL A 161      -0.330  16.503  -0.058  1.00 98.80           H  
ATOM   2500 HG23 VAL A 161       0.567  17.148   1.335  1.00 98.80           H  
ATOM   2501  N   THR A 162      -1.139  19.614   3.204  1.00 98.74           N  
ATOM   2502  H   THR A 162      -1.929  19.241   3.711  1.00 98.74           H  
ATOM   2503  CA  THR A 162      -0.036  20.159   4.010  1.00 98.74           C  
ATOM   2504  HA  THR A 162       0.740  20.555   3.355  1.00 98.74           H  
ATOM   2505  C   THR A 162       0.578  19.054   4.849  1.00 98.74           C  
ATOM   2506  CB  THR A 162      -0.473  21.289   4.945  1.00 98.74           C  
ATOM   2507  HB  THR A 162       0.322  21.488   5.663  1.00 98.74           H  
ATOM   2508  O   THR A 162      -0.137  18.169   5.322  1.00 98.74           O  
ATOM   2509  CG2 THR A 162      -0.732  22.577   4.171  1.00 98.74           C  
ATOM   2510 HG21 THR A 162       0.192  23.153   4.121  1.00 98.74           H  
ATOM   2511 HG22 THR A 162      -1.031  22.348   3.148  1.00 98.74           H  
ATOM   2512 HG23 THR A 162      -1.495  23.176   4.668  1.00 98.74           H  
ATOM   2513  OG1 THR A 162      -1.626  20.920   5.666  1.00 98.74           O  
ATOM   2514  HG1 THR A 162      -1.410  20.125   6.159  1.00 98.74           H  
ATOM   2515  N   LEU A 163       1.887  19.133   5.046  1.00 98.32           N  
ATOM   2516  H   LEU A 163       2.389  19.912   4.643  1.00 98.32           H  
ATOM   2517  CA  LEU A 163       2.691  18.109   5.693  1.00 98.32           C  
ATOM   2518  HA  LEU A 163       2.070  17.244   5.930  1.00 98.32           H  
ATOM   2519  C   LEU A 163       3.274  18.642   7.000  1.00 98.32           C  
ATOM   2520  CB  LEU A 163       3.796  17.664   4.721  1.00 98.32           C  
ATOM   2521  HB2 LEU A 163       4.380  16.872   5.190  1.00 98.32           H  
ATOM   2522  HB3 LEU A 163       4.457  18.513   4.547  1.00 98.32           H  
ATOM   2523  O   LEU A 163       3.886  19.711   7.031  1.00 98.32           O  
ATOM   2524  CG  LEU A 163       3.289  17.175   3.353  1.00 98.32           C  
ATOM   2525  HG  LEU A 163       2.696  17.950   2.868  1.00 98.32           H  
ATOM   2526  CD1 LEU A 163       4.472  16.868   2.445  1.00 98.32           C  
ATOM   2527 HD11 LEU A 163       4.100  16.535   1.476  1.00 98.32           H  
ATOM   2528 HD12 LEU A 163       5.096  16.091   2.887  1.00 98.32           H  
ATOM   2529 HD13 LEU A 163       5.069  17.769   2.302  1.00 98.32           H  
ATOM   2530  CD2 LEU A 163       2.440  15.915   3.482  1.00 98.32           C  
ATOM   2531 HD21 LEU A 163       2.169  15.542   2.495  1.00 98.32           H  
ATOM   2532 HD22 LEU A 163       3.000  15.146   4.014  1.00 98.32           H  
ATOM   2533 HD23 LEU A 163       1.525  16.141   4.029  1.00 98.32           H  
ATOM   2534  N   GLU A 164       3.121  17.870   8.065  1.00 95.93           N  
ATOM   2535  H   GLU A 164       2.543  17.046   7.982  1.00 95.93           H  
ATOM   2536  CA  GLU A 164       3.776  18.086   9.355  1.00 95.93           C  
ATOM   2537  HA  GLU A 164       4.476  18.919   9.287  1.00 95.93           H  
ATOM   2538  C   GLU A 164       4.557  16.824   9.716  1.00 95.93           C  
ATOM   2539  CB  GLU A 164       2.720  18.440  10.411  1.00 95.93           C  
ATOM   2540  HB2 GLU A 164       2.180  19.327  10.081  1.00 95.93           H  
ATOM   2541  HB3 GLU A 164       2.007  17.618  10.484  1.00 95.93           H  
ATOM   2542  O   GLU A 164       4.023  15.718   9.619  1.00 95.93           O  
ATOM   2543  CG  GLU A 164       3.304  18.708  11.804  1.00 95.93           C  
ATOM   2544  HG2 GLU A 164       3.950  17.878  12.093  1.00 95.93           H  
ATOM   2545  HG3 GLU A 164       3.905  19.616  11.760  1.00 95.93           H  
ATOM   2546  CD  GLU A 164       2.179  18.856  12.839  1.00 95.93           C  
ATOM   2547  OE1 GLU A 164       2.000  17.925  13.672  1.00 95.93           O  
ATOM   2548  OE2 GLU A 164       1.423  19.846  12.726  1.00 95.93           O  
ATOM   2549  N   ASN A 165       5.819  16.965  10.113  1.00 93.86           N  
ATOM   2550  H   ASN A 165       6.190  17.895  10.240  1.00 93.86           H  
ATOM   2551  CA  ASN A 165       6.591  15.832  10.603  1.00 93.86           C  
ATOM   2552  HA  ASN A 165       6.465  14.999   9.911  1.00 93.86           H  
ATOM   2553  C   ASN A 165       6.034  15.372  11.956  1.00 93.86           C  
ATOM   2554  CB  ASN A 165       8.080  16.194  10.644  1.00 93.86           C  
ATOM   2555  HB2 ASN A 165       8.207  17.116  11.212  1.00 93.86           H  
ATOM   2556  HB3 ASN A 165       8.457  16.351   9.633  1.00 93.86           H  
ATOM   2557  O   ASN A 165       5.857  16.172  12.868  1.00 93.86           O  
ATOM   2558  CG  ASN A 165       8.876  15.091  11.311  1.00 93.86           C  
ATOM   2559  ND2 ASN A 165       9.252  14.050  10.619  1.00 93.86           N  
ATOM   2560 HD21 ASN A 165       8.979  13.949   9.652  1.00 93.86           H  
ATOM   2561 HD22 ASN A 165       9.426  13.237  11.194  1.00 93.86           H  
ATOM   2562  OD1 ASN A 165       9.109  15.129  12.501  1.00 93.86           O  
ATOM   2563  N   VAL A 166       5.778  14.073  12.079  1.00 90.55           N  
ATOM   2564  H   VAL A 166       6.012  13.459  11.312  1.00 90.55           H  
ATOM   2565  CA  VAL A 166       5.153  13.478  13.263  1.00 90.55           C  
ATOM   2566  HA  VAL A 166       4.215  13.993  13.469  1.00 90.55           H  
ATOM   2567  C   VAL A 166       6.022  13.640  14.510  1.00 90.55           C  
ATOM   2568  CB  VAL A 166       4.857  11.994  12.982  1.00 90.55           C  
ATOM   2569  HB  VAL A 166       5.729  11.536  12.515  1.00 90.55           H  
ATOM   2570  O   VAL A 166       5.493  13.930  15.577  1.00 90.55           O  
ATOM   2571  CG1 VAL A 166       4.530  11.210  14.249  1.00 90.55           C  
ATOM   2572 HG11 VAL A 166       5.433  11.070  14.843  1.00 90.55           H  
ATOM   2573 HG12 VAL A 166       3.804  11.775  14.833  1.00 90.55           H  
ATOM   2574 HG13 VAL A 166       4.146  10.223  13.993  1.00 90.55           H  
ATOM   2575  CG2 VAL A 166       3.659  11.856  12.034  1.00 90.55           C  
ATOM   2576 HG21 VAL A 166       3.800  12.497  11.164  1.00 90.55           H  
ATOM   2577 HG22 VAL A 166       2.744  12.141  12.554  1.00 90.55           H  
ATOM   2578 HG23 VAL A 166       3.575  10.821  11.703  1.00 90.55           H  
ATOM   2579  N   GLU A 167       7.337  13.454  14.391  1.00 85.25           N  
ATOM   2580  H   GLU A 167       7.719  13.193  13.493  1.00 85.25           H  
ATOM   2581  CA  GLU A 167       8.244  13.441  15.541  1.00 85.25           C  
ATOM   2582  HA  GLU A 167       7.755  12.932  16.371  1.00 85.25           H  
ATOM   2583  C   GLU A 167       8.625  14.839  16.052  1.00 85.25           C  
ATOM   2584  CB  GLU A 167       9.522  12.664  15.177  1.00 85.25           C  
ATOM   2585  HB2 GLU A 167      10.167  12.676  16.056  1.00 85.25           H  
ATOM   2586  HB3 GLU A 167      10.062  13.174  14.380  1.00 85.25           H  
ATOM   2587  O   GLU A 167       8.932  15.005  17.231  1.00 85.25           O  
ATOM   2588  CG  GLU A 167       9.295  11.184  14.805  1.00 85.25           C  
ATOM   2589  HG2 GLU A 167       8.493  10.779  15.422  1.00 85.25           H  
ATOM   2590  HG3 GLU A 167      10.203  10.643  15.073  1.00 85.25           H  
ATOM   2591  CD  GLU A 167       9.004  10.888  13.319  1.00 85.25           C  
ATOM   2592  OE1 GLU A 167       8.941   9.676  12.988  1.00 85.25           O  
ATOM   2593  OE2 GLU A 167       8.895  11.833  12.497  1.00 85.25           O  
ATOM   2594  N   THR A 168       8.655  15.837  15.170  1.00 90.36           N  
ATOM   2595  H   THR A 168       8.414  15.608  14.216  1.00 90.36           H  
ATOM   2596  CA  THR A 168       9.134  17.197  15.474  1.00 90.36           C  
ATOM   2597  HA  THR A 168       9.543  17.216  16.484  1.00 90.36           H  
ATOM   2598  C   THR A 168       8.035  18.248  15.454  1.00 90.36           C  
ATOM   2599  CB  THR A 168      10.251  17.637  14.514  1.00 90.36           C  
ATOM   2600  HB  THR A 168      10.581  18.638  14.794  1.00 90.36           H  
ATOM   2601  O   THR A 168       8.297  19.384  15.844  1.00 90.36           O  
ATOM   2602  CG2 THR A 168      11.463  16.708  14.536  1.00 90.36           C  
ATOM   2603 HG21 THR A 168      11.184  15.707  14.207  1.00 90.36           H  
ATOM   2604 HG22 THR A 168      11.859  16.653  15.550  1.00 90.36           H  
ATOM   2605 HG23 THR A 168      12.231  17.101  13.870  1.00 90.36           H  
ATOM   2606  OG1 THR A 168       9.796  17.668  13.184  1.00 90.36           O  
ATOM   2607  HG1 THR A 168       9.630  16.752  12.949  1.00 90.36           H  
ATOM   2608  N   GLU A 169       6.844  17.898  14.957  1.00 90.42           N  
ATOM   2609  H   GLU A 169       6.702  16.938  14.678  1.00 90.42           H  
ATOM   2610  CA  GLU A 169       5.720  18.814  14.705  1.00 90.42           C  
ATOM   2611  HA  GLU A 169       4.941  18.237  14.205  1.00 90.42           H  
ATOM   2612  C   GLU A 169       6.073  19.960  13.736  1.00 90.42           C  
ATOM   2613  CB  GLU A 169       5.110  19.304  16.028  1.00 90.42           C  
ATOM   2614  HB2 GLU A 169       4.224  19.899  15.805  1.00 90.42           H  
ATOM   2615  HB3 GLU A 169       5.829  19.943  16.540  1.00 90.42           H  
ATOM   2616  O   GLU A 169       5.334  20.934  13.584  1.00 90.42           O  
ATOM   2617  CG  GLU A 169       4.697  18.149  16.958  1.00 90.42           C  
ATOM   2618  HG2 GLU A 169       3.978  17.521  16.433  1.00 90.42           H  
ATOM   2619  HG3 GLU A 169       5.569  17.539  17.196  1.00 90.42           H  
ATOM   2620  CD  GLU A 169       4.082  18.631  18.281  1.00 90.42           C  
ATOM   2621  OE1 GLU A 169       3.493  17.774  18.977  1.00 90.42           O  
ATOM   2622  OE2 GLU A 169       4.190  19.837  18.610  1.00 90.42           O  
ATOM   2623  N   ALA A 170       7.218  19.866  13.053  1.00 95.00           N  
ATOM   2624  H   ALA A 170       7.806  19.061  13.213  1.00 95.00           H  
ATOM   2625  CA  ALA A 170       7.658  20.879  12.113  1.00 95.00           C  
ATOM   2626  HA  ALA A 170       7.503  21.855  12.574  1.00 95.00           H  
ATOM   2627  C   ALA A 170       6.826  20.812  10.830  1.00 95.00           C  
ATOM   2628  CB  ALA A 170       9.157  20.717  11.840  1.00 95.00           C  
ATOM   2629  HB1 ALA A 170       9.498  21.507  11.171  1.00 95.00           H  
ATOM   2630  HB2 ALA A 170       9.344  19.751  11.371  1.00 95.00           H  
ATOM   2631  HB3 ALA A 170       9.710  20.772  12.777  1.00 95.00           H  
ATOM   2632  O   ALA A 170       6.576  19.734  10.285  1.00 95.00           O  
ATOM   2633  N   ASN A 171       6.454  21.976  10.299  1.00 97.12           N  
ATOM   2634  H   ASN A 171       6.683  22.830  10.788  1.00 97.12           H  
ATOM   2635  CA  ASN A 171       5.879  22.053   8.963  1.00 97.12           C  
ATOM   2636  HA  ASN A 171       5.049  21.348   8.910  1.00 97.12           H  
ATOM   2637  C   ASN A 171       6.931  21.638   7.921  1.00 97.12           C  
ATOM   2638  CB  ASN A 171       5.336  23.465   8.709  1.00 97.12           C  
ATOM   2639  HB2 ASN A 171       6.160  24.178   8.695  1.00 97.12           H  
ATOM   2640  HB3 ASN A 171       4.640  23.740   9.501  1.00 97.12           H  
ATOM   2641  O   ASN A 171       8.043  22.163   7.910  1.00 97.12           O  
ATOM   2642  CG  ASN A 171       4.620  23.532   7.375  1.00 97.12           C  
ATOM   2643  ND2 ASN A 171       3.360  23.172   7.328  1.00 97.12           N  
ATOM   2644 HD21 ASN A 171       2.943  23.142   6.409  1.00 97.12           H  
ATOM   2645 HD22 ASN A 171       2.907  22.786   8.144  1.00 97.12           H  
ATOM   2646  OD1 ASN A 171       5.186  23.864   6.351  1.00 97.12           O  
ATOM   2647  N   VAL A 172       6.555  20.704   7.049  1.00 96.92           N  
ATOM   2648  H   VAL A 172       5.632  20.310   7.155  1.00 96.92           H  
ATOM   2649  CA  VAL A 172       7.402  20.158   5.975  1.00 96.92           C  
ATOM   2650  HA  VAL A 172       8.433  20.470   6.140  1.00 96.92           H  
ATOM   2651  C   VAL A 172       6.999  20.723   4.603  1.00 96.92           C  
ATOM   2652  CB  VAL A 172       7.373  18.614   6.038  1.00 96.92           C  
ATOM   2653  HB  VAL A 172       6.347  18.271   5.907  1.00 96.92           H  
ATOM   2654  O   VAL A 172       7.703  20.542   3.617  1.00 96.92           O  
ATOM   2655  CG1 VAL A 172       8.244  17.937   4.982  1.00 96.92           C  
ATOM   2656 HG11 VAL A 172       8.273  16.861   5.150  1.00 96.92           H  
ATOM   2657 HG12 VAL A 172       7.818  18.112   3.994  1.00 96.92           H  
ATOM   2658 HG13 VAL A 172       9.258  18.338   5.008  1.00 96.92           H  
ATOM   2659  CG2 VAL A 172       7.868  18.104   7.397  1.00 96.92           C  
ATOM   2660 HG21 VAL A 172       8.863  18.499   7.604  1.00 96.92           H  
ATOM   2661 HG22 VAL A 172       7.187  18.423   8.186  1.00 96.92           H  
ATOM   2662 HG23 VAL A 172       7.902  17.015   7.401  1.00 96.92           H  
ATOM   2663  N   GLY A 173       5.890  21.463   4.531  1.00 97.70           N  
ATOM   2664  H   GLY A 173       5.378  21.631   5.385  1.00 97.70           H  
ATOM   2665  CA  GLY A 173       5.416  22.130   3.322  1.00 97.70           C  
ATOM   2666  HA2 GLY A 173       5.244  23.184   3.544  1.00 97.70           H  
ATOM   2667  HA3 GLY A 173       6.175  22.077   2.541  1.00 97.70           H  
ATOM   2668  C   GLY A 173       4.115  21.540   2.789  1.00 97.70           C  
ATOM   2669  O   GLY A 173       3.224  21.159   3.551  1.00 97.70           O  
ATOM   2670  N   GLU A 174       3.995  21.500   1.465  1.00 98.66           N  
ATOM   2671  H   GLU A 174       4.802  21.730   0.903  1.00 98.66           H  
ATOM   2672  CA  GLU A 174       2.796  21.066   0.747  1.00 98.66           C  
ATOM   2673  HA  GLU A 174       2.081  20.650   1.457  1.00 98.66           H  
ATOM   2674  C   GLU A 174       3.124  19.965  -0.265  1.00 98.66           C  
ATOM   2675  CB  GLU A 174       2.126  22.252   0.030  1.00 98.66           C  
ATOM   2676  HB2 GLU A 174       1.292  21.868  -0.558  1.00 98.66           H  
ATOM   2677  HB3 GLU A 174       2.846  22.704  -0.652  1.00 98.66           H  
ATOM   2678  O   GLU A 174       4.273  19.778  -0.671  1.00 98.66           O  
ATOM   2679  CG  GLU A 174       1.582  23.329   0.981  1.00 98.66           C  
ATOM   2680  HG2 GLU A 174       2.408  23.742   1.561  1.00 98.66           H  
ATOM   2681  HG3 GLU A 174       0.886  22.856   1.673  1.00 98.66           H  
ATOM   2682  CD  GLU A 174       0.862  24.479   0.248  1.00 98.66           C  
ATOM   2683  OE1 GLU A 174       0.498  25.458   0.937  1.00 98.66           O  
ATOM   2684  OE2 GLU A 174       0.656  24.390  -0.988  1.00 98.66           O  
ATOM   2685  N   GLY A 175       2.093  19.255  -0.713  1.00 98.59           N  
ATOM   2686  H   GLY A 175       1.175  19.446  -0.339  1.00 98.59           H  
ATOM   2687  CA  GLY A 175       2.227  18.252  -1.759  1.00 98.59           C  
ATOM   2688  HA2 GLY A 175       2.831  18.646  -2.577  1.00 98.59           H  
ATOM   2689  HA3 GLY A 175       2.742  17.385  -1.346  1.00 98.59           H  
ATOM   2690  C   GLY A 175       0.895  17.786  -2.322  1.00 98.59           C  
ATOM   2691  O   GLY A 175      -0.162  18.370  -2.071  1.00 98.59           O  
ATOM   2692  N   GLU A 176       0.953  16.692  -3.070  1.00 98.78           N  
ATOM   2693  H   GLU A 176       1.864  16.299  -3.259  1.00 98.78           H  
ATOM   2694  CA  GLU A 176      -0.221  15.962  -3.539  1.00 98.78           C  
ATOM   2695  HA  GLU A 176      -1.102  16.356  -3.034  1.00 98.78           H  
ATOM   2696  C   GLU A 176      -0.092  14.483  -3.172  1.00 98.78           C  
ATOM   2697  CB  GLU A 176      -0.413  16.178  -5.049  1.00 98.78           C  
ATOM   2698  HB2 GLU A 176      -0.374  17.248  -5.252  1.00 98.78           H  
ATOM   2699  HB3 GLU A 176       0.395  15.689  -5.592  1.00 98.78           H  
ATOM   2700  O   GLU A 176       0.938  13.860  -3.436  1.00 98.78           O  
ATOM   2701  CG  GLU A 176      -1.767  15.637  -5.540  1.00 98.78           C  
ATOM   2702  HG2 GLU A 176      -1.823  14.570  -5.325  1.00 98.78           H  
ATOM   2703  HG3 GLU A 176      -2.559  16.135  -4.979  1.00 98.78           H  
ATOM   2704  CD  GLU A 176      -2.030  15.861  -7.039  1.00 98.78           C  
ATOM   2705  OE1 GLU A 176      -3.071  15.347  -7.521  1.00 98.78           O  
ATOM   2706  OE2 GLU A 176      -1.246  16.577  -7.702  1.00 98.78           O  
ATOM   2707  N   ILE A 177      -1.141  13.921  -2.574  1.00 98.74           N  
ATOM   2708  H   ILE A 177      -1.963  14.488  -2.424  1.00 98.74           H  
ATOM   2709  CA  ILE A 177      -1.232  12.498  -2.251  1.00 98.74           C  
ATOM   2710  HA  ILE A 177      -0.253  12.055  -2.432  1.00 98.74           H  
ATOM   2711  C   ILE A 177      -2.229  11.822  -3.188  1.00 98.74           C  
ATOM   2712  CB  ILE A 177      -1.532  12.288  -0.755  1.00 98.74           C  
ATOM   2713  HB  ILE A 177      -0.833  12.912  -0.198  1.00 98.74           H  
ATOM   2714  O   ILE A 177      -3.337  12.316  -3.386  1.00 98.74           O  
ATOM   2715  CG1 ILE A 177      -1.263  10.821  -0.363  1.00 98.74           C  
ATOM   2716 HG12 ILE A 177      -0.289  10.518  -0.749  1.00 98.74           H  
ATOM   2717 HG13 ILE A 177      -2.022  10.173  -0.802  1.00 98.74           H  
ATOM   2718  CG2 ILE A 177      -2.960  12.721  -0.373  1.00 98.74           C  
ATOM   2719 HG21 ILE A 177      -3.165  13.716  -0.768  1.00 98.74           H  
ATOM   2720 HG22 ILE A 177      -3.066  12.759   0.711  1.00 98.74           H  
ATOM   2721 HG23 ILE A 177      -3.695  12.024  -0.774  1.00 98.74           H  
ATOM   2722  CD1 ILE A 177      -1.240  10.625   1.156  1.00 98.74           C  
ATOM   2723 HD11 ILE A 177      -0.472  11.266   1.588  1.00 98.74           H  
ATOM   2724 HD12 ILE A 177      -1.014   9.586   1.393  1.00 98.74           H  
ATOM   2725 HD13 ILE A 177      -2.205  10.877   1.595  1.00 98.74           H  
ATOM   2726  N   THR A 178      -1.836  10.698  -3.782  1.00 98.15           N  
ATOM   2727  H   THR A 178      -0.921  10.342  -3.547  1.00 98.15           H  
ATOM   2728  CA  THR A 178      -2.645   9.942  -4.753  1.00 98.15           C  
ATOM   2729  HA  THR A 178      -3.698  10.190  -4.622  1.00 98.15           H  
ATOM   2730  C   THR A 178      -2.504   8.442  -4.523  1.00 98.15           C  
ATOM   2731  CB  THR A 178      -2.260  10.278  -6.207  1.00 98.15           C  
ATOM   2732  HB  THR A 178      -2.877   9.682  -6.880  1.00 98.15           H  
ATOM   2733  O   THR A 178      -1.611   7.988  -3.808  1.00 98.15           O  
ATOM   2734  CG2 THR A 178      -2.465  11.748  -6.561  1.00 98.15           C  
ATOM   2735 HG21 THR A 178      -3.484  12.054  -6.322  1.00 98.15           H  
ATOM   2736 HG22 THR A 178      -1.768  12.373  -6.002  1.00 98.15           H  
ATOM   2737 HG23 THR A 178      -2.293  11.897  -7.627  1.00 98.15           H  
ATOM   2738  OG1 THR A 178      -0.903   9.983  -6.460  1.00 98.15           O  
ATOM   2739  HG1 THR A 178      -0.398  10.425  -5.772  1.00 98.15           H  
ATOM   2740  N   ARG A 179      -3.367   7.641  -5.146  1.00 96.99           N  
ATOM   2741  H   ARG A 179      -4.122   8.060  -5.669  1.00 96.99           H  
ATOM   2742  CA  ARG A 179      -3.211   6.183  -5.180  1.00 96.99           C  
ATOM   2743  HA  ARG A 179      -3.223   5.804  -4.158  1.00 96.99           H  
ATOM   2744  C   ARG A 179      -1.888   5.770  -5.834  1.00 96.99           C  
ATOM   2745  CB  ARG A 179      -4.406   5.609  -5.945  1.00 96.99           C  
ATOM   2746  HB2 ARG A 179      -4.416   5.992  -6.965  1.00 96.99           H  
ATOM   2747  HB3 ARG A 179      -5.329   5.916  -5.454  1.00 96.99           H  
ATOM   2748  O   ARG A 179      -1.531   6.321  -6.874  1.00 96.99           O  
ATOM   2749  CG  ARG A 179      -4.321   4.088  -5.980  1.00 96.99           C  
ATOM   2750  HG2 ARG A 179      -4.091   3.729  -4.977  1.00 96.99           H  
ATOM   2751  HG3 ARG A 179      -3.530   3.775  -6.661  1.00 96.99           H  
ATOM   2752  CD  ARG A 179      -5.636   3.489  -6.450  1.00 96.99           C  
ATOM   2753  HD2 ARG A 179      -6.433   3.823  -5.786  1.00 96.99           H  
ATOM   2754  HD3 ARG A 179      -5.844   3.833  -7.464  1.00 96.99           H  
ATOM   2755  NE  ARG A 179      -5.538   2.029  -6.416  1.00 96.99           N  
ATOM   2756  HE  ARG A 179      -4.707   1.667  -5.971  1.00 96.99           H  
ATOM   2757  NH1 ARG A 179      -7.637   1.610  -7.143  1.00 96.99           N  
ATOM   2758 HH11 ARG A 179      -7.773   2.610  -7.164  1.00 96.99           H  
ATOM   2759 HH12 ARG A 179      -8.466   1.034  -7.166  1.00 96.99           H  
ATOM   2760  NH2 ARG A 179      -6.322  -0.081  -6.431  1.00 96.99           N  
ATOM   2761 HH21 ARG A 179      -5.507  -0.320  -5.884  1.00 96.99           H  
ATOM   2762 HH22 ARG A 179      -7.091  -0.736  -6.447  1.00 96.99           H  
ATOM   2763  CZ  ARG A 179      -6.502   1.181  -6.673  1.00 96.99           C  
ATOM   2764  N   TRP A 180      -1.196   4.758  -5.304  1.00 97.43           N  
ATOM   2765  H   TRP A 180      -1.568   4.275  -4.498  1.00 97.43           H  
ATOM   2766  CA  TRP A 180      -0.072   4.147  -6.023  1.00 97.43           C  
ATOM   2767  HA  TRP A 180       0.518   4.941  -6.481  1.00 97.43           H  
ATOM   2768  C   TRP A 180      -0.579   3.238  -7.146  1.00 97.43           C  
ATOM   2769  CB  TRP A 180       0.852   3.380  -5.076  1.00 97.43           C  
ATOM   2770  HB2 TRP A 180       0.255   2.644  -4.539  1.00 97.43           H  
ATOM   2771  HB3 TRP A 180       1.261   4.068  -4.336  1.00 97.43           H  
ATOM   2772  O   TRP A 180      -1.331   2.292  -6.925  1.00 97.43           O  
ATOM   2773  CG  TRP A 180       1.998   2.660  -5.735  1.00 97.43           C  
ATOM   2774  CD1 TRP A 180       2.746   3.091  -6.783  1.00 97.43           C  
ATOM   2775  HD1 TRP A 180       2.617   4.039  -7.284  1.00 97.43           H  
ATOM   2776  CD2 TRP A 180       2.568   1.373  -5.355  1.00 97.43           C  
ATOM   2777  CE2 TRP A 180       3.671   1.087  -6.210  1.00 97.43           C  
ATOM   2778  CE3 TRP A 180       2.274   0.426  -4.352  1.00 97.43           C  
ATOM   2779  HE3 TRP A 180       1.427   0.593  -3.704  1.00 97.43           H  
ATOM   2780  NE1 TRP A 180       3.714   2.148  -7.085  1.00 97.43           N  
ATOM   2781  HE1 TRP A 180       4.429   2.262  -7.790  1.00 97.43           H  
ATOM   2782  CH2 TRP A 180       4.195  -0.935  -4.992  1.00 97.43           C  
ATOM   2783  HH2 TRP A 180       4.832  -1.790  -4.818  1.00 97.43           H  
ATOM   2784  CZ2 TRP A 180       4.467  -0.056  -6.051  1.00 97.43           C  
ATOM   2785  HZ2 TRP A 180       5.305  -0.237  -6.708  1.00 97.43           H  
ATOM   2786  CZ3 TRP A 180       3.087  -0.705  -4.159  1.00 97.43           C  
ATOM   2787  HZ3 TRP A 180       2.871  -1.385  -3.349  1.00 97.43           H  
ATOM   2788  N   ILE A 181      -0.151   3.516  -8.374  1.00 94.62           N  
ATOM   2789  H   ILE A 181       0.426   4.334  -8.505  1.00 94.62           H  
ATOM   2790  CA  ILE A 181      -0.532   2.751  -9.560  1.00 94.62           C  
ATOM   2791  HA  ILE A 181      -1.172   1.917  -9.270  1.00 94.62           H  
ATOM   2792  C   ILE A 181       0.743   2.176 -10.186  1.00 94.62           C  
ATOM   2793  CB  ILE A 181      -1.373   3.615 -10.526  1.00 94.62           C  
ATOM   2794  HB  ILE A 181      -0.760   4.442 -10.884  1.00 94.62           H  
ATOM   2795  O   ILE A 181       1.318   2.798 -11.082  1.00 94.62           O  
ATOM   2796  CG1 ILE A 181      -2.618   4.196  -9.809  1.00 94.62           C  
ATOM   2797 HG12 ILE A 181      -2.315   4.719  -8.903  1.00 94.62           H  
ATOM   2798 HG13 ILE A 181      -3.281   3.383  -9.515  1.00 94.62           H  
ATOM   2799  CG2 ILE A 181      -1.819   2.754 -11.728  1.00 94.62           C  
ATOM   2800 HG21 ILE A 181      -2.343   3.370 -12.459  1.00 94.62           H  
ATOM   2801 HG22 ILE A 181      -2.472   1.949 -11.390  1.00 94.62           H  
ATOM   2802 HG23 ILE A 181      -0.955   2.319 -12.229  1.00 94.62           H  
ATOM   2803  CD1 ILE A 181      -3.408   5.208 -10.645  1.00 94.62           C  
ATOM   2804 HD11 ILE A 181      -2.748   6.012 -10.970  1.00 94.62           H  
ATOM   2805 HD12 ILE A 181      -3.863   4.729 -11.511  1.00 94.62           H  
ATOM   2806 HD13 ILE A 181      -4.201   5.634 -10.030  1.00 94.62           H  
ATOM   2807  N   PRO A 182       1.214   1.004  -9.722  1.00 96.17           N  
ATOM   2808  CA  PRO A 182       2.338   0.337 -10.357  1.00 96.17           C  
ATOM   2809  HA  PRO A 182       3.184   1.021 -10.427  1.00 96.17           H  
ATOM   2810  C   PRO A 182       1.953  -0.124 -11.768  1.00 96.17           C  
ATOM   2811  CB  PRO A 182       2.711  -0.816  -9.430  1.00 96.17           C  
ATOM   2812  HB2 PRO A 182       3.136  -1.654  -9.983  1.00 96.17           H  
ATOM   2813  HB3 PRO A 182       3.426  -0.463  -8.686  1.00 96.17           H  
ATOM   2814  O   PRO A 182       0.829  -0.569 -12.024  1.00 96.17           O  
ATOM   2815  CG  PRO A 182       1.387  -1.160  -8.746  1.00 96.17           C  
ATOM   2816  HG2 PRO A 182       1.541  -1.615  -7.767  1.00 96.17           H  
ATOM   2817  HG3 PRO A 182       0.802  -1.817  -9.390  1.00 96.17           H  
ATOM   2818  CD  PRO A 182       0.695   0.197  -8.625  1.00 96.17           C  
ATOM   2819  HD2 PRO A 182       0.962   0.663  -7.676  1.00 96.17           H  
ATOM   2820  HD3 PRO A 182      -0.385   0.067  -8.688  1.00 96.17           H  
ATOM   2821  N   GLU A 183       2.896  -0.009 -12.694  1.00 94.97           N  
ATOM   2822  H   GLU A 183       3.809   0.317 -12.409  1.00 94.97           H  
ATOM   2823  CA  GLU A 183       2.742  -0.452 -14.069  1.00 94.97           C  
ATOM   2824  HA  GLU A 183       1.778  -0.097 -14.432  1.00 94.97           H  
ATOM   2825  C   GLU A 183       2.745  -1.977 -14.139  1.00 94.97           C  
ATOM   2826  CB  GLU A 183       3.832   0.135 -14.976  1.00 94.97           C  
ATOM   2827  HB2 GLU A 183       3.670  -0.251 -15.983  1.00 94.97           H  
ATOM   2828  HB3 GLU A 183       4.817  -0.186 -14.638  1.00 94.97           H  
ATOM   2829  O   GLU A 183       3.616  -2.649 -13.587  1.00 94.97           O  
ATOM   2830  CG  GLU A 183       3.782   1.666 -15.024  1.00 94.97           C  
ATOM   2831  HG2 GLU A 183       4.231   2.081 -14.122  1.00 94.97           H  
ATOM   2832  HG3 GLU A 183       2.741   1.989 -15.057  1.00 94.97           H  
ATOM   2833  CD  GLU A 183       4.505   2.197 -16.262  1.00 94.97           C  
ATOM   2834  OE1 GLU A 183       3.797   2.519 -17.250  1.00 94.97           O  
ATOM   2835  OE2 GLU A 183       5.743   2.346 -16.249  1.00 94.97           O  
ATOM   2836  N   VAL A 184       1.763  -2.519 -14.854  1.00 94.87           N  
ATOM   2837  H   VAL A 184       1.100  -1.905 -15.306  1.00 94.87           H  
ATOM   2838  CA  VAL A 184       1.669  -3.948 -15.136  1.00 94.87           C  
ATOM   2839  HA  VAL A 184       2.375  -4.492 -14.509  1.00 94.87           H  
ATOM   2840  C   VAL A 184       2.058  -4.169 -16.592  1.00 94.87           C  
ATOM   2841  CB  VAL A 184       0.266  -4.488 -14.822  1.00 94.87           C  
ATOM   2842  HB  VAL A 184      -0.460  -3.977 -15.456  1.00 94.87           H  
ATOM   2843  O   VAL A 184       1.410  -3.644 -17.502  1.00 94.87           O  
ATOM   2844  CG1 VAL A 184       0.192  -5.992 -15.094  1.00 94.87           C  
ATOM   2845 HG11 VAL A 184      -0.822  -6.347 -14.910  1.00 94.87           H  
ATOM   2846 HG12 VAL A 184       0.885  -6.526 -14.444  1.00 94.87           H  
ATOM   2847 HG13 VAL A 184       0.439  -6.206 -16.134  1.00 94.87           H  
ATOM   2848  CG2 VAL A 184      -0.137  -4.248 -13.359  1.00 94.87           C  
ATOM   2849 HG21 VAL A 184      -0.157  -3.180 -13.141  1.00 94.87           H  
ATOM   2850 HG22 VAL A 184      -1.128  -4.662 -13.174  1.00 94.87           H  
ATOM   2851 HG23 VAL A 184       0.581  -4.729 -12.695  1.00 94.87           H  
ATOM   2852  N   ASP A 185       3.103  -4.960 -16.803  1.00 91.74           N  
ATOM   2853  H   ASP A 185       3.522  -5.416 -16.005  1.00 91.74           H  
ATOM   2854  CA  ASP A 185       3.575  -5.382 -18.117  1.00 91.74           C  
ATOM   2855  HA  ASP A 185       3.321  -4.616 -18.850  1.00 91.74           H  
ATOM   2856  C   ASP A 185       2.856  -6.670 -18.520  1.00 91.74           C  
ATOM   2857  CB  ASP A 185       5.102  -5.507 -18.114  1.00 91.74           C  
ATOM   2858  HB2 ASP A 185       5.531  -4.564 -17.776  1.00 91.74           H  
ATOM   2859  HB3 ASP A 185       5.404  -6.285 -17.414  1.00 91.74           H  
ATOM   2860  O   ASP A 185       3.309  -7.792 -18.279  1.00 91.74           O  
ATOM   2861  CG  ASP A 185       5.667  -5.823 -19.503  1.00 91.74           C  
ATOM   2862  OD1 ASP A 185       4.950  -5.583 -20.503  1.00 91.74           O  
ATOM   2863  OD2 ASP A 185       6.840  -6.253 -19.547  1.00 91.74           O  
ATOM   2864  N   TYR A 186       1.651  -6.495 -19.059  1.00 87.78           N  
ATOM   2865  H   TYR A 186       1.333  -5.547 -19.200  1.00 87.78           H  
ATOM   2866  CA  TYR A 186       0.837  -7.610 -19.517  1.00 87.78           C  
ATOM   2867  HA  TYR A 186       0.738  -8.299 -18.679  1.00 87.78           H  
ATOM   2868  C   TYR A 186       1.515  -8.324 -20.691  1.00 87.78           C  
ATOM   2869  CB  TYR A 186      -0.557  -7.132 -19.925  1.00 87.78           C  
ATOM   2870  HB2 TYR A 186      -0.463  -6.339 -20.667  1.00 87.78           H  
ATOM   2871  HB3 TYR A 186      -1.084  -7.960 -20.400  1.00 87.78           H  
ATOM   2872  O   TYR A 186       1.937  -7.661 -21.643  1.00 87.78           O  
ATOM   2873  CG  TYR A 186      -1.393  -6.644 -18.763  1.00 87.78           C  
ATOM   2874  CD1 TYR A 186      -2.088  -7.574 -17.968  1.00 87.78           C  
ATOM   2875  HD1 TYR A 186      -2.012  -8.630 -18.179  1.00 87.78           H  
ATOM   2876  CD2 TYR A 186      -1.454  -5.270 -18.463  1.00 87.78           C  
ATOM   2877  HD2 TYR A 186      -0.877  -4.565 -19.042  1.00 87.78           H  
ATOM   2878  CE1 TYR A 186      -2.864  -7.127 -16.884  1.00 87.78           C  
ATOM   2879  HE1 TYR A 186      -3.387  -7.836 -16.259  1.00 87.78           H  
ATOM   2880  CE2 TYR A 186      -2.224  -4.821 -17.374  1.00 87.78           C  
ATOM   2881  HE2 TYR A 186      -2.243  -3.769 -17.128  1.00 87.78           H  
ATOM   2882  OH  TYR A 186      -3.651  -5.337 -15.510  1.00 87.78           O  
ATOM   2883  HH  TYR A 186      -3.501  -4.411 -15.305  1.00 87.78           H  
ATOM   2884  CZ  TYR A 186      -2.928  -5.752 -16.581  1.00 87.78           C  
ATOM   2885  N   PRO A 187       1.541  -9.670 -20.695  1.00 82.46           N  
ATOM   2886  CA  PRO A 187       2.053 -10.406 -21.838  1.00 82.46           C  
ATOM   2887  HA  PRO A 187       3.104 -10.148 -21.972  1.00 82.46           H  
ATOM   2888  C   PRO A 187       1.261 -10.040 -23.103  1.00 82.46           C  
ATOM   2889  CB  PRO A 187       1.928 -11.888 -21.475  1.00 82.46           C  
ATOM   2890  HB2 PRO A 187       1.711 -12.509 -22.344  1.00 82.46           H  
ATOM   2891  HB3 PRO A 187       2.846 -12.219 -20.991  1.00 82.46           H  
ATOM   2892  O   PRO A 187       0.057  -9.755 -23.020  1.00 82.46           O  
ATOM   2893  CG  PRO A 187       0.783 -11.907 -20.463  1.00 82.46           C  
ATOM   2894  HG2 PRO A 187       0.855 -12.758 -19.786  1.00 82.46           H  
ATOM   2895  HG3 PRO A 187      -0.171 -11.914 -20.990  1.00 82.46           H  
ATOM   2896  CD  PRO A 187       0.951 -10.581 -19.725  1.00 82.46           C  
ATOM   2897  HD2 PRO A 187       1.636 -10.704 -18.887  1.00 82.46           H  
ATOM   2898  HD3 PRO A 187      -0.019 -10.228 -19.375  1.00 82.46           H  
ATOM   2899  N   PRO A 188       1.908 -10.054 -24.282  1.00 80.52           N  
ATOM   2900  CA  PRO A 188       1.218  -9.783 -25.530  1.00 80.52           C  
ATOM   2901  HA  PRO A 188       0.844  -8.760 -25.494  1.00 80.52           H  
ATOM   2902  C   PRO A 188       0.059 -10.776 -25.709  1.00 80.52           C  
ATOM   2903  CB  PRO A 188       2.275  -9.900 -26.634  1.00 80.52           C  
ATOM   2904  HB2 PRO A 188       1.870 -10.335 -27.547  1.00 80.52           H  
ATOM   2905  HB3 PRO A 188       2.695  -8.915 -26.835  1.00 80.52           H  
ATOM   2906  O   PRO A 188       0.217 -11.958 -25.390  1.00 80.52           O  
ATOM   2907  CG  PRO A 188       3.351 -10.791 -26.013  1.00 80.52           C  
ATOM   2908  HG2 PRO A 188       4.337 -10.588 -26.430  1.00 80.52           H  
ATOM   2909  HG3 PRO A 188       3.083 -11.838 -26.157  1.00 80.52           H  
ATOM   2910  CD  PRO A 188       3.284 -10.451 -24.526  1.00 80.52           C  
ATOM   2911  HD2 PRO A 188       3.564 -11.322 -23.934  1.00 80.52           H  
ATOM   2912  HD3 PRO A 188       3.945  -9.614 -24.304  1.00 80.52           H  
ATOM   2913  N   PRO A 189      -1.105 -10.318 -26.205  1.00 72.33           N  
ATOM   2914  CA  PRO A 189      -2.212 -11.219 -26.490  1.00 72.33           C  
ATOM   2915  HA  PRO A 189      -2.507 -11.732 -25.574  1.00 72.33           H  
ATOM   2916  C   PRO A 189      -1.769 -12.264 -27.521  1.00 72.33           C  
ATOM   2917  CB  PRO A 189      -3.369 -10.336 -26.968  1.00 72.33           C  
ATOM   2918  HB2 PRO A 189      -4.040 -10.147 -26.130  1.00 72.33           H  
ATOM   2919  HB3 PRO A 189      -3.918 -10.795 -27.790  1.00 72.33           H  
ATOM   2920  O   PRO A 189      -1.161 -11.900 -28.533  1.00 72.33           O  
ATOM   2921  CG  PRO A 189      -2.708  -9.024 -27.395  1.00 72.33           C  
ATOM   2922  HG2 PRO A 189      -2.460  -9.076 -28.455  1.00 72.33           H  
ATOM   2923  HG3 PRO A 189      -3.356  -8.169 -27.196  1.00 72.33           H  
ATOM   2924  CD  PRO A 189      -1.422  -8.952 -26.577  1.00 72.33           C  
ATOM   2925  HD2 PRO A 189      -1.586  -8.366 -25.673  1.00 72.33           H  
ATOM   2926  HD3 PRO A 189      -0.625  -8.511 -27.177  1.00 72.33           H  
ATOM   2927  N   VAL A 190      -2.055 -13.535 -27.217  1.00 65.23           N  
ATOM   2928  H   VAL A 190      -2.602 -13.708 -26.386  1.00 65.23           H  
ATOM   2929  CA  VAL A 190      -1.833 -14.694 -28.099  1.00 65.23           C  
ATOM   2930  HA  VAL A 190      -0.949 -14.514 -28.711  1.00 65.23           H  
ATOM   2931  C   VAL A 190      -2.993 -14.827 -29.076  1.00 65.23           C  
ATOM   2932  CB  VAL A 190      -1.626 -15.993 -27.298  1.00 65.23           C  
ATOM   2933  HB  VAL A 190      -2.557 -16.256 -26.796  1.00 65.23           H  
ATOM   2934  O   VAL A 190      -4.146 -14.646 -28.623  1.00 65.23           O  
ATOM   2935  CG1 VAL A 190      -1.214 -17.148 -28.220  1.00 65.23           C  
ATOM   2936 HG11 VAL A 190      -2.007 -17.342 -28.942  1.00 65.23           H  
ATOM   2937 HG12 VAL A 190      -1.049 -18.054 -27.637  1.00 65.23           H  
ATOM   2938 HG13 VAL A 190      -0.305 -16.886 -28.761  1.00 65.23           H  
ATOM   2939  CG2 VAL A 190      -0.522 -15.838 -26.241  1.00 65.23           C  
ATOM   2940 HG21 VAL A 190       0.404 -15.520 -26.721  1.00 65.23           H  
ATOM   2941 HG22 VAL A 190      -0.360 -16.787 -25.728  1.00 65.23           H  
ATOM   2942 HG23 VAL A 190      -0.809 -15.090 -25.502  1.00 65.23           H  
ATOM   2943  OXT VAL A 190      -2.690 -15.094 -30.256  1.00 65.23           O  
TER    2944      VAL A 190                                                       
ATOM   2944  N   ILE B   1       0.814  -9.137   7.141  1.00 69.89           N  
ATOM   2945  H   ILE B   1      -0.004  -8.992   7.716  1.00 69.89           H  
ATOM   2946  H2  ILE B   1       1.374  -9.854   7.579  1.00 69.89           H  
ATOM   2947  H3  ILE B   1       0.512  -9.441   6.226  1.00 69.89           H  
ATOM   2948  CA  ILE B   1       1.574  -7.870   7.040  1.00 69.89           C  
ATOM   2949  HA  ILE B   1       2.422  -7.987   6.365  1.00 69.89           H  
ATOM   2950  C   ILE B   1       2.113  -7.557   8.424  1.00 69.89           C  
ATOM   2951  CB  ILE B   1       0.653  -6.752   6.502  1.00 69.89           C  
ATOM   2952  HB  ILE B   1      -0.328  -6.866   6.963  1.00 69.89           H  
ATOM   2953  O   ILE B   1       1.401  -7.813   9.389  1.00 69.89           O  
ATOM   2954  CG1 ILE B   1       0.513  -6.823   4.967  1.00 69.89           C  
ATOM   2955 HG12 ILE B   1       1.065  -7.678   4.577  1.00 69.89           H  
ATOM   2956 HG13 ILE B   1       0.964  -5.945   4.506  1.00 69.89           H  
ATOM   2957  CG2 ILE B   1       1.133  -5.343   6.833  1.00 69.89           C  
ATOM   2958 HG21 ILE B   1       2.167  -5.185   6.526  1.00 69.89           H  
ATOM   2959 HG22 ILE B   1       1.032  -5.143   7.900  1.00 69.89           H  
ATOM   2960 HG23 ILE B   1       0.498  -4.627   6.310  1.00 69.89           H  
ATOM   2961  CD1 ILE B   1      -0.942  -6.883   4.504  1.00 69.89           C  
ATOM   2962 HD11 ILE B   1      -1.471  -5.988   4.831  1.00 69.89           H  
ATOM   2963 HD12 ILE B   1      -0.978  -6.943   3.416  1.00 69.89           H  
ATOM   2964 HD13 ILE B   1      -1.422  -7.770   4.916  1.00 69.89           H  
ATOM   2965  N   THR B   2       3.343  -7.065   8.549  1.00 61.70           N  
ATOM   2966  H   THR B   2       3.916  -6.872   7.740  1.00 61.70           H  
ATOM   2967  CA  THR B   2       3.858  -6.631   9.859  1.00 61.70           C  
ATOM   2968  HA  THR B   2       3.570  -7.362  10.615  1.00 61.70           H  
ATOM   2969  C   THR B   2       3.249  -5.284  10.230  1.00 61.70           C  
ATOM   2970  CB  THR B   2       5.390  -6.541   9.855  1.00 61.70           C  
ATOM   2971  HB  THR B   2       5.707  -5.713   9.220  1.00 61.70           H  
ATOM   2972  O   THR B   2       3.076  -4.443   9.350  1.00 61.70           O  
ATOM   2973  CG2 THR B   2       5.969  -6.369  11.260  1.00 61.70           C  
ATOM   2974 HG21 THR B   2       5.691  -5.396  11.665  1.00 61.70           H  
ATOM   2975 HG22 THR B   2       5.601  -7.159  11.916  1.00 61.70           H  
ATOM   2976 HG23 THR B   2       7.056  -6.423  11.214  1.00 61.70           H  
ATOM   2977  OG1 THR B   2       5.907  -7.743   9.332  1.00 61.70           O  
ATOM   2978  HG1 THR B   2       6.754  -7.562   8.918  1.00 61.70           H  
ATOM   2979  N   THR B   3       2.939  -5.062  11.511  1.00 61.63           N  
ATOM   2980  H   THR B   3       3.015  -5.803  12.193  1.00 61.63           H  
ATOM   2981  CA  THR B   3       2.438  -3.767  11.983  1.00 61.63           C  
ATOM   2982  HA  THR B   3       1.454  -3.631  11.535  1.00 61.63           H  
ATOM   2983  C   THR B   3       3.404  -2.653  11.565  1.00 61.63           C  
ATOM   2984  CB  THR B   3       2.247  -3.720  13.502  1.00 61.63           C  
ATOM   2985  HB  THR B   3       3.214  -3.768  14.002  1.00 61.63           H  
ATOM   2986  O   THR B   3       4.592  -2.702  11.895  1.00 61.63           O  
ATOM   2987  CG2 THR B   3       1.501  -2.462  13.953  1.00 61.63           C  
ATOM   2988 HG21 THR B   3       0.521  -2.413  13.479  1.00 61.63           H  
ATOM   2989 HG22 THR B   3       2.072  -1.570  13.696  1.00 61.63           H  
ATOM   2990 HG23 THR B   3       1.371  -2.479  15.035  1.00 61.63           H  
ATOM   2991  OG1 THR B   3       1.474  -4.830  13.886  1.00 61.63           O  
ATOM   2992  HG1 THR B   3       1.050  -4.620  14.721  1.00 61.63           H  
ATOM   2993  N   PRO B   4       2.933  -1.655  10.817  1.00 60.05           N  
ATOM   2994  CA  PRO B   4       3.765  -0.636  10.240  1.00 60.05           C  
ATOM   2995  HA  PRO B   4       4.645  -1.090   9.784  1.00 60.05           H  
ATOM   2996  C   PRO B   4       4.189   0.316  11.335  1.00 60.05           C  
ATOM   2997  CB  PRO B   4       2.924   0.028   9.163  1.00 60.05           C  
ATOM   2998  HB2 PRO B   4       3.192   1.075   9.022  1.00 60.05           H  
ATOM   2999  HB3 PRO B   4       3.044  -0.551   8.247  1.00 60.05           H  
ATOM   3000  O   PRO B   4       3.437   0.622  12.266  1.00 60.05           O  
ATOM   3001  CG  PRO B   4       1.510  -0.141   9.690  1.00 60.05           C  
ATOM   3002  HG2 PRO B   4       0.761  -0.126   8.898  1.00 60.05           H  
ATOM   3003  HG3 PRO B   4       1.326   0.635  10.432  1.00 60.05           H  
ATOM   3004  CD  PRO B   4       1.586  -1.492  10.376  1.00 60.05           C  
ATOM   3005  HD2 PRO B   4       1.447  -2.301   9.659  1.00 60.05           H  
ATOM   3006  HD3 PRO B   4       0.883  -1.555  11.207  1.00 60.05           H  
ATOM   3007  N   LYS B   5       5.410   0.821  11.189  1.00 56.85           N  
ATOM   3008  H   LYS B   5       5.948   0.539  10.383  1.00 56.85           H  
ATOM   3009  CA  LYS B   5       6.027   1.695  12.186  1.00 56.85           C  
ATOM   3010  HA  LYS B   5       6.118   1.159  13.130  1.00 56.85           H  
ATOM   3011  C   LYS B   5       5.176   2.924  12.484  1.00 56.85           C  
ATOM   3012  CB  LYS B   5       7.415   2.116  11.709  1.00 56.85           C  
ATOM   3013  HB2 LYS B   5       7.801   2.875  12.390  1.00 56.85           H  
ATOM   3014  HB3 LYS B   5       7.342   2.555  10.714  1.00 56.85           H  
ATOM   3015  O   LYS B   5       5.153   3.363  13.624  1.00 56.85           O  
ATOM   3016  CG  LYS B   5       8.387   0.929  11.693  1.00 56.85           C  
ATOM   3017  HG2 LYS B   5       8.472   0.510  12.695  1.00 56.85           H  
ATOM   3018  HG3 LYS B   5       8.028   0.161  11.009  1.00 56.85           H  
ATOM   3019  CD  LYS B   5       9.754   1.423  11.222  1.00 56.85           C  
ATOM   3020  HD2 LYS B   5       9.644   1.859  10.229  1.00 56.85           H  
ATOM   3021  HD3 LYS B   5      10.115   2.192  11.905  1.00 56.85           H  
ATOM   3022  CE  LYS B   5      10.754   0.270  11.167  1.00 56.85           C  
ATOM   3023  HE2 LYS B   5      10.912  -0.112  12.176  1.00 56.85           H  
ATOM   3024  HE3 LYS B   5      10.325  -0.529  10.562  1.00 56.85           H  
ATOM   3025  NZ  LYS B   5      12.028   0.733  10.568  1.00 56.85           N  
ATOM   3026  HZ1 LYS B   5      12.694  -0.023  10.499  1.00 56.85           H  
ATOM   3027  HZ2 LYS B   5      12.423   1.486  11.113  1.00 56.85           H  
ATOM   3028  HZ3 LYS B   5      11.854   1.090   9.640  1.00 56.85           H  
ATOM   3029  N   ILE B   6       4.438   3.434  11.501  1.00 56.68           N  
ATOM   3030  H   ILE B   6       4.540   3.056  10.569  1.00 56.68           H  
ATOM   3031  CA  ILE B   6       3.588   4.605  11.698  1.00 56.68           C  
ATOM   3032  HA  ILE B   6       4.193   5.344  12.223  1.00 56.68           H  
ATOM   3033  C   ILE B   6       2.360   4.343  12.583  1.00 56.68           C  
ATOM   3034  CB  ILE B   6       3.219   5.200  10.336  1.00 56.68           C  
ATOM   3035  HB  ILE B   6       4.133   5.228   9.744  1.00 56.68           H  
ATOM   3036  O   ILE B   6       1.945   5.238  13.311  1.00 56.68           O  
ATOM   3037  CG1 ILE B   6       2.750   6.646  10.554  1.00 56.68           C  
ATOM   3038 HG12 ILE B   6       3.392   7.139  11.284  1.00 56.68           H  
ATOM   3039 HG13 ILE B   6       1.728   6.655  10.933  1.00 56.68           H  
ATOM   3040  CG2 ILE B   6       2.171   4.360   9.581  1.00 56.68           C  
ATOM   3041 HG21 ILE B   6       2.479   3.316   9.531  1.00 56.68           H  
ATOM   3042 HG22 ILE B   6       1.210   4.438  10.089  1.00 56.68           H  
ATOM   3043 HG23 ILE B   6       2.060   4.734   8.563  1.00 56.68           H  
ATOM   3044  CD1 ILE B   6       2.843   7.444   9.264  1.00 56.68           C  
ATOM   3045 HD11 ILE B   6       2.603   8.488   9.464  1.00 56.68           H  
ATOM   3046 HD12 ILE B   6       3.867   7.401   8.896  1.00 56.68           H  
ATOM   3047 HD13 ILE B   6       2.159   7.030   8.523  1.00 56.68           H  
ATOM   3048  N   ILE B   7       1.804   3.122  12.580  1.00 59.66           N  
ATOM   3049  H   ILE B   7       2.243   2.386  12.044  1.00 59.66           H  
ATOM   3050  CA  ILE B   7       0.747   2.752  13.539  1.00 59.66           C  
ATOM   3051  HA  ILE B   7      -0.005   3.540  13.565  1.00 59.66           H  
ATOM   3052  C   ILE B   7       1.345   2.676  14.939  1.00 59.66           C  
ATOM   3053  CB  ILE B   7       0.044   1.428  13.166  1.00 59.66           C  
ATOM   3054  HB  ILE B   7       0.801   0.669  12.968  1.00 59.66           H  
ATOM   3055  O   ILE B   7       0.797   3.270  15.860  1.00 59.66           O  
ATOM   3056  CG1 ILE B   7      -0.807   1.632  11.897  1.00 59.66           C  
ATOM   3057 HG12 ILE B   7      -1.556   2.403  12.076  1.00 59.66           H  
ATOM   3058 HG13 ILE B   7      -0.162   1.984  11.092  1.00 59.66           H  
ATOM   3059  CG2 ILE B   7      -0.850   0.919  14.315  1.00 59.66           C  
ATOM   3060 HG21 ILE B   7      -1.603   1.664  14.572  1.00 59.66           H  
ATOM   3061 HG22 ILE B   7      -0.266   0.701  15.209  1.00 59.66           H  
ATOM   3062 HG23 ILE B   7      -1.351  -0.012  14.048  1.00 59.66           H  
ATOM   3063  CD1 ILE B   7      -1.519   0.352  11.438  1.00 59.66           C  
ATOM   3064 HD11 ILE B   7      -0.884  -0.520  11.594  1.00 59.66           H  
ATOM   3065 HD12 ILE B   7      -2.440   0.220  12.005  1.00 59.66           H  
ATOM   3066 HD13 ILE B   7      -1.774   0.416  10.380  1.00 59.66           H  
ATOM   3067  N   LEU B   8       2.501   2.014  15.075  1.00 53.93           N  
ATOM   3068  H   LEU B   8       2.892   1.551  14.267  1.00 53.93           H  
ATOM   3069  CA  LEU B   8       3.219   1.959  16.348  1.00 53.93           C  
ATOM   3070  HA  LEU B   8       2.590   1.471  17.091  1.00 53.93           H  
ATOM   3071  C   LEU B   8       3.488   3.373  16.872  1.00 53.93           C  
ATOM   3072  CB  LEU B   8       4.521   1.156  16.173  1.00 53.93           C  
ATOM   3073  HB2 LEU B   8       5.201   1.394  16.991  1.00 53.93           H  
ATOM   3074  HB3 LEU B   8       5.004   1.465  15.246  1.00 53.93           H  
ATOM   3075  O   LEU B   8       3.245   3.630  18.039  1.00 53.93           O  
ATOM   3076  CG  LEU B   8       4.277  -0.362  16.147  1.00 53.93           C  
ATOM   3077  HG  LEU B   8       3.319  -0.578  15.673  1.00 53.93           H  
ATOM   3078  CD1 LEU B   8       5.368  -1.066  15.337  1.00 53.93           C  
ATOM   3079 HD11 LEU B   8       5.201  -2.143  15.363  1.00 53.93           H  
ATOM   3080 HD12 LEU B   8       5.315  -0.739  14.299  1.00 53.93           H  
ATOM   3081 HD13 LEU B   8       6.348  -0.836  15.754  1.00 53.93           H  
ATOM   3082  CD2 LEU B   8       4.278  -0.938  17.564  1.00 53.93           C  
ATOM   3083 HD21 LEU B   8       5.239  -0.764  18.050  1.00 53.93           H  
ATOM   3084 HD22 LEU B   8       4.071  -2.007  17.530  1.00 53.93           H  
ATOM   3085 HD23 LEU B   8       3.493  -0.460  18.151  1.00 53.93           H  
ATOM   3086  N   GLN B   9       3.903   4.311  16.015  1.00 53.59           N  
ATOM   3087  H   GLN B   9       4.107   4.043  15.063  1.00 53.59           H  
ATOM   3088  CA  GLN B   9       4.101   5.704  16.415  1.00 53.59           C  
ATOM   3089  HA  GLN B   9       4.742   5.725  17.296  1.00 53.59           H  
ATOM   3090  C   GLN B   9       2.806   6.415  16.821  1.00 53.59           C  
ATOM   3091  CB  GLN B   9       4.795   6.489  15.304  1.00 53.59           C  
ATOM   3092  HB2 GLN B   9       4.297   6.302  14.354  1.00 53.59           H  
ATOM   3093  HB3 GLN B   9       4.699   7.551  15.532  1.00 53.59           H  
ATOM   3094  O   GLN B   9       2.852   7.162  17.788  1.00 53.59           O  
ATOM   3095  CG  GLN B   9       6.293   6.168  15.188  1.00 53.59           C  
ATOM   3096  HG2 GLN B   9       6.440   5.125  14.907  1.00 53.59           H  
ATOM   3097  HG3 GLN B   9       6.771   6.338  16.153  1.00 53.59           H  
ATOM   3098  CD  GLN B   9       6.962   7.064  14.154  1.00 53.59           C  
ATOM   3099  NE2 GLN B   9       8.266   7.022  14.018  1.00 53.59           N  
ATOM   3100 HE21 GLN B   9       8.834   6.532  14.695  1.00 53.59           H  
ATOM   3101 HE22 GLN B   9       8.610   7.828  13.517  1.00 53.59           H  
ATOM   3102  OE1 GLN B   9       6.326   7.842  13.469  1.00 53.59           O  
ATOM   3103  N   LYS B  10       1.663   6.176  16.158  1.00 55.04           N  
ATOM   3104  H   LYS B  10       1.688   5.545  15.370  1.00 55.04           H  
ATOM   3105  CA  LYS B  10       0.365   6.752  16.565  1.00 55.04           C  
ATOM   3106  HA  LYS B  10       0.445   7.839  16.560  1.00 55.04           H  
ATOM   3107  C   LYS B  10      -0.004   6.365  17.996  1.00 55.04           C  
ATOM   3108  CB  LYS B  10      -0.750   6.316  15.597  1.00 55.04           C  
ATOM   3109  HB2 LYS B  10      -0.465   6.585  14.579  1.00 55.04           H  
ATOM   3110  HB3 LYS B  10      -0.845   5.231  15.644  1.00 55.04           H  
ATOM   3111  O   LYS B  10      -0.500   7.206  18.723  1.00 55.04           O  
ATOM   3112  CG  LYS B  10      -2.121   6.943  15.929  1.00 55.04           C  
ATOM   3113  HG2 LYS B  10      -2.356   6.774  16.980  1.00 55.04           H  
ATOM   3114  HG3 LYS B  10      -2.086   8.018  15.752  1.00 55.04           H  
ATOM   3115  CD  LYS B  10      -3.258   6.315  15.106  1.00 55.04           C  
ATOM   3116  HD2 LYS B  10      -3.161   6.609  14.061  1.00 55.04           H  
ATOM   3117  HD3 LYS B  10      -3.184   5.230  15.182  1.00 55.04           H  
ATOM   3118  CE  LYS B  10      -4.623   6.753  15.662  1.00 55.04           C  
ATOM   3119  HE2 LYS B  10      -4.735   7.827  15.513  1.00 55.04           H  
ATOM   3120  HE3 LYS B  10      -4.623   6.570  16.736  1.00 55.04           H  
ATOM   3121  NZ  LYS B  10      -5.762   6.018  15.042  1.00 55.04           N  
ATOM   3122  HZ1 LYS B  10      -5.784   6.116  14.037  1.00 55.04           H  
ATOM   3123  HZ2 LYS B  10      -5.748   5.026  15.231  1.00 55.04           H  
ATOM   3124  HZ3 LYS B  10      -6.646   6.326  15.422  1.00 55.04           H  
ATOM   3125  N   GLU B  11       0.234   5.121  18.405  1.00 51.79           N  
ATOM   3126  H   GLU B  11       0.627   4.456  17.754  1.00 51.79           H  
ATOM   3127  CA  GLU B  11      -0.035   4.683  19.785  1.00 51.79           C  
ATOM   3128  HA  GLU B  11      -1.060   4.944  20.049  1.00 51.79           H  
ATOM   3129  C   GLU B  11       0.867   5.379  20.824  1.00 51.79           C  
ATOM   3130  CB  GLU B  11       0.119   3.156  19.888  1.00 51.79           C  
ATOM   3131  HB2 GLU B  11       0.024   2.867  20.935  1.00 51.79           H  
ATOM   3132  HB3 GLU B  11       1.116   2.880  19.545  1.00 51.79           H  
ATOM   3133  O   GLU B  11       0.546   5.384  22.012  1.00 51.79           O  
ATOM   3134  CG  GLU B  11      -0.937   2.381  19.080  1.00 51.79           C  
ATOM   3135  HG2 GLU B  11      -0.874   2.674  18.032  1.00 51.79           H  
ATOM   3136  HG3 GLU B  11      -1.925   2.661  19.446  1.00 51.79           H  
ATOM   3137  CD  GLU B  11      -0.773   0.852  19.175  1.00 51.79           C  
ATOM   3138  OE1 GLU B  11      -1.673   0.145  18.669  1.00 51.79           O  
ATOM   3139  OE2 GLU B  11       0.248   0.377  19.727  1.00 51.79           O  
ATOM   3140  N   TYR B  12       1.980   5.981  20.385  1.00 43.32           N  
ATOM   3141  H   TYR B  12       2.168   5.956  19.393  1.00 43.32           H  
ATOM   3142  CA  TYR B  12       2.867   6.810  21.207  1.00 43.32           C  
ATOM   3143  HA  TYR B  12       2.712   6.547  22.253  1.00 43.32           H  
ATOM   3144  C   TYR B  12       2.578   8.323  21.115  1.00 43.32           C  
ATOM   3145  CB  TYR B  12       4.339   6.508  20.861  1.00 43.32           C  
ATOM   3146  HB2 TYR B  12       4.976   7.237  21.361  1.00 43.32           H  
ATOM   3147  HB3 TYR B  12       4.489   6.642  19.789  1.00 43.32           H  
ATOM   3148  O   TYR B  12       3.268   9.085  21.797  1.00 43.32           O  
ATOM   3149  CG  TYR B  12       4.830   5.134  21.280  1.00 43.32           C  
ATOM   3150  CD1 TYR B  12       5.047   4.845  22.639  1.00 43.32           C  
ATOM   3151  HD1 TYR B  12       4.845   5.606  23.378  1.00 43.32           H  
ATOM   3152  CD2 TYR B  12       5.098   4.151  20.314  1.00 43.32           C  
ATOM   3153  HD2 TYR B  12       5.001   4.409  19.270  1.00 43.32           H  
ATOM   3154  CE1 TYR B  12       5.483   3.563  23.028  1.00 43.32           C  
ATOM   3155  HE1 TYR B  12       5.625   3.343  24.076  1.00 43.32           H  
ATOM   3156  CE2 TYR B  12       5.492   2.855  20.692  1.00 43.32           C  
ATOM   3157  HE2 TYR B  12       5.644   2.089  19.947  1.00 43.32           H  
ATOM   3158  OH  TYR B  12       6.086   1.317  22.431  1.00 43.32           O  
ATOM   3159  HH  TYR B  12       6.049   1.227  23.386  1.00 43.32           H  
ATOM   3160  CZ  TYR B  12       5.684   2.559  22.054  1.00 43.32           C  
ATOM   3161  N   LEU B  13       1.601   8.755  20.306  1.00 40.00           N  
ATOM   3162  H   LEU B  13       1.000   8.066  19.878  1.00 40.00           H  
ATOM   3163  CA  LEU B  13       1.133  10.148  20.199  1.00 40.00           C  
ATOM   3164  HA  LEU B  13       1.848  10.822  20.672  1.00 40.00           H  
ATOM   3165  C   LEU B  13      -0.181  10.343  20.965  1.00 40.00           C  
ATOM   3166  CB  LEU B  13       0.960  10.534  18.715  1.00 40.00           C  
ATOM   3167  HB2 LEU B  13       0.243   9.828  18.296  1.00 40.00           H  
ATOM   3168  HB3 LEU B  13       0.508  11.525  18.673  1.00 40.00           H  
ATOM   3169  O   LEU B  13      -0.291  11.384  21.649  1.00 40.00           O  
ATOM   3170  CG  LEU B  13       2.231  10.536  17.860  1.00 40.00           C  
ATOM   3171  HG  LEU B  13       2.750   9.584  17.971  1.00 40.00           H  
ATOM   3172  CD1 LEU B  13       1.824  10.690  16.393  1.00 40.00           C  
ATOM   3173 HD11 LEU B  13       1.669  11.740  16.149  1.00 40.00           H  
ATOM   3174 HD12 LEU B  13       0.912  10.128  16.193  1.00 40.00           H  
ATOM   3175 HD13 LEU B  13       2.613  10.249  15.783  1.00 40.00           H  
ATOM   3176  CD2 LEU B  13       3.199  11.655  18.246  1.00 40.00           C  
ATOM   3177 HD21 LEU B  13       4.050  11.661  17.566  1.00 40.00           H  
ATOM   3178 HD22 LEU B  13       3.559  11.477  19.259  1.00 40.00           H  
ATOM   3179 HD23 LEU B  13       2.696  12.621  18.214  1.00 40.00           H  
ATOM   3180  OXT LEU B  13      -1.073   9.481  20.813  1.00 40.00           O  
TER    3181      LEU B  13                                                       
END   
