# Supplementary material for: An extended Tudor domain within Vreteno interconnects Gtsf1L and Ago3 for piRNA biogenesis in Bombyx mori
Source: EMBO J. 2023 Nov 20;42(24):e114072. doi: 10.15252/embj.2023114072 (PMC10711660; doi:10.15252/embj.2023114072)
Supplement: Supplementary file 4 — Dataset EV1 [file EMBJ-42-e114072-s007.zip › manuscript_pdb/BmVreteno_AF-eTD2_BmGtsf1L_69_97.pdb]

ATOM      1  N   THR A   1       9.962  12.011  22.359  1.00 90.13           N  
ATOM      2  H   THR A   1      10.101  12.127  23.352  1.00 90.13           H  
ATOM      3  H2  THR A   1       9.849  11.032  22.135  1.00 90.13           H  
ATOM      4  H3  THR A   1      10.769  12.367  21.866  1.00 90.13           H  
ATOM      5  CA  THR A   1       8.770  12.778  21.950  1.00 90.13           C  
ATOM      6  HA  THR A   1       7.877  12.322  22.378  1.00 90.13           H  
ATOM      7  C   THR A   1       8.681  12.777  20.441  1.00 90.13           C  
ATOM      8  CB  THR A   1       8.862  14.211  22.470  1.00 90.13           C  
ATOM      9  HB  THR A   1       9.712  14.723  22.020  1.00 90.13           H  
ATOM     10  O   THR A   1       9.687  13.148  19.840  1.00 90.13           O  
ATOM     11  CG2 THR A   1       7.598  15.030  22.262  1.00 90.13           C  
ATOM     12 HG21 THR A   1       6.725  14.495  22.634  1.00 90.13           H  
ATOM     13 HG22 THR A   1       7.481  15.239  21.198  1.00 90.13           H  
ATOM     14 HG23 THR A   1       7.683  15.987  22.778  1.00 90.13           H  
ATOM     15  OG1 THR A   1       9.081  14.102  23.852  1.00 90.13           O  
ATOM     16  HG1 THR A   1       8.953  14.971  24.239  1.00 90.13           H  
ATOM     17  N   PRO A   2       7.555  12.334  19.852  1.00 94.23           N  
ATOM     18  CA  PRO A   2       7.304  12.414  18.408  1.00 94.23           C  
ATOM     19  HA  PRO A   2       7.970  11.729  17.883  1.00 94.23           H  
ATOM     20  C   PRO A   2       7.501  13.832  17.865  1.00 94.23           C  
ATOM     21  CB  PRO A   2       5.857  11.960  18.215  1.00 94.23           C  
ATOM     22  HB2 PRO A   2       5.195  12.825  18.267  1.00 94.23           H  
ATOM     23  HB3 PRO A   2       5.722  11.432  17.271  1.00 94.23           H  
ATOM     24  O   PRO A   2       7.351  14.797  18.621  1.00 94.23           O  
ATOM     25  CG  PRO A   2       5.591  11.061  19.418  1.00 94.23           C  
ATOM     26  HG2 PRO A   2       4.530  11.017  19.665  1.00 94.23           H  
ATOM     27  HG3 PRO A   2       5.983  10.063  19.224  1.00 94.23           H  
ATOM     28  CD  PRO A   2       6.406  11.736  20.519  1.00 94.23           C  
ATOM     29  HD2 PRO A   2       5.810  12.525  20.978  1.00 94.23           H  
ATOM     30  HD3 PRO A   2       6.703  10.995  21.262  1.00 94.23           H  
ATOM     31  N   GLU A   3       7.843  13.965  16.586  1.00 95.31           N  
ATOM     32  H   GLU A   3       7.734  13.187  15.951  1.00 95.31           H  
ATOM     33  CA  GLU A   3       8.149  15.274  15.998  1.00 95.31           C  
ATOM     34  HA  GLU A   3       8.855  15.778  16.658  1.00 95.31           H  
ATOM     35  C   GLU A   3       6.901  16.157  15.941  1.00 95.31           C  
ATOM     36  CB  GLU A   3       8.810  15.097  14.619  1.00 95.31           C  
ATOM     37  HB2 GLU A   3       8.080  14.711  13.908  1.00 95.31           H  
ATOM     38  HB3 GLU A   3       9.614  14.365  14.704  1.00 95.31           H  
ATOM     39  O   GLU A   3       6.953  17.332  16.303  1.00 95.31           O  
ATOM     40  CG  GLU A   3       9.396  16.407  14.062  1.00 95.31           C  
ATOM     41  HG2 GLU A   3       8.577  17.097  13.860  1.00 95.31           H  
ATOM     42  HG3 GLU A   3       9.889  16.190  13.115  1.00 95.31           H  
ATOM     43  CD  GLU A   3      10.409  17.071  15.017  1.00 95.31           C  
ATOM     44  OE1 GLU A   3      10.465  18.320  15.077  1.00 95.31           O  
ATOM     45  OE2 GLU A   3      11.095  16.349  15.792  1.00 95.31           O  
ATOM     46  N   TRP A   4       5.746  15.565  15.642  1.00 95.59           N  
ATOM     47  H   TRP A   4       5.779  14.624  15.276  1.00 95.59           H  
ATOM     48  CA  TRP A   4       4.462  16.256  15.624  1.00 95.59           C  
ATOM     49  HA  TRP A   4       4.511  17.045  14.874  1.00 95.59           H  
ATOM     50  C   TRP A   4       4.119  16.933  16.960  1.00 95.59           C  
ATOM     51  CB  TRP A   4       3.391  15.258  15.179  1.00 95.59           C  
ATOM     52  HB2 TRP A   4       2.495  15.815  14.907  1.00 95.59           H  
ATOM     53  HB3 TRP A   4       3.747  14.759  14.278  1.00 95.59           H  
ATOM     54  O   TRP A   4       3.637  18.062  16.961  1.00 95.59           O  
ATOM     55  CG  TRP A   4       2.995  14.202  16.161  1.00 95.59           C  
ATOM     56  CD1 TRP A   4       3.366  12.902  16.116  1.00 95.59           C  
ATOM     57  HD1 TRP A   4       4.006  12.472  15.359  1.00 95.59           H  
ATOM     58  CD2 TRP A   4       2.079  14.317  17.288  1.00 95.59           C  
ATOM     59  CE2 TRP A   4       1.949  13.031  17.890  1.00 95.59           C  
ATOM     60  CE3 TRP A   4       1.332  15.375  17.852  1.00 95.59           C  
ATOM     61  HE3 TRP A   4       1.397  16.367  17.429  1.00 95.59           H  
ATOM     62  NE1 TRP A   4       2.751  12.206  17.137  1.00 95.59           N  
ATOM     63  HE1 TRP A   4       2.787  11.200  17.219  1.00 95.59           H  
ATOM     64  CH2 TRP A   4       0.380  13.875  19.525  1.00 95.59           C  
ATOM     65  HH2 TRP A   4      -0.299  13.712  20.348  1.00 95.59           H  
ATOM     66  CZ2 TRP A   4       1.112  12.802  18.987  1.00 95.59           C  
ATOM     67  HZ2 TRP A   4       0.999  11.804  19.382  1.00 95.59           H  
ATOM     68  CZ3 TRP A   4       0.501  15.160  18.965  1.00 95.59           C  
ATOM     69  HZ3 TRP A   4      -0.051  15.987  19.385  1.00 95.59           H  
ATOM     70  N   LYS A   5       4.455  16.325  18.111  1.00 96.35           N  
ATOM     71  H   LYS A   5       4.868  15.405  18.044  1.00 96.35           H  
ATOM     72  CA  LYS A   5       4.253  16.958  19.432  1.00 96.35           C  
ATOM     73  HA  LYS A   5       3.229  17.325  19.497  1.00 96.35           H  
ATOM     74  C   LYS A   5       5.147  18.182  19.619  1.00 96.35           C  
ATOM     75  CB  LYS A   5       4.498  15.971  20.585  1.00 96.35           C  
ATOM     76  HB2 LYS A   5       4.577  16.533  21.515  1.00 96.35           H  
ATOM     77  HB3 LYS A   5       5.432  15.436  20.410  1.00 96.35           H  
ATOM     78  O   LYS A   5       4.775  19.122  20.312  1.00 96.35           O  
ATOM     79  CG  LYS A   5       3.363  14.961  20.738  1.00 96.35           C  
ATOM     80  HG2 LYS A   5       2.418  15.504  20.750  1.00 96.35           H  
ATOM     81  HG3 LYS A   5       3.392  14.290  19.880  1.00 96.35           H  
ATOM     82  CD  LYS A   5       3.452  14.138  22.031  1.00 96.35           C  
ATOM     83  HD2 LYS A   5       4.445  13.700  22.130  1.00 96.35           H  
ATOM     84  HD3 LYS A   5       3.248  14.785  22.884  1.00 96.35           H  
ATOM     85  CE  LYS A   5       2.394  13.035  21.939  1.00 96.35           C  
ATOM     86  HE2 LYS A   5       1.413  13.498  21.828  1.00 96.35           H  
ATOM     87  HE3 LYS A   5       2.573  12.462  21.029  1.00 96.35           H  
ATOM     88  NZ  LYS A   5       2.385  12.104  23.088  1.00 96.35           N  
ATOM     89  HZ1 LYS A   5       1.943  12.503  23.904  1.00 96.35           H  
ATOM     90  HZ2 LYS A   5       1.850  11.298  22.798  1.00 96.35           H  
ATOM     91  HZ3 LYS A   5       3.301  11.724  23.280  1.00 96.35           H  
ATOM     92  N   LYS A   6       6.346  18.189  19.028  1.00 96.66           N  
ATOM     93  H   LYS A   6       6.558  17.444  18.380  1.00 96.66           H  
ATOM     94  CA  LYS A   6       7.237  19.358  19.086  1.00 96.66           C  
ATOM     95  HA  LYS A   6       7.259  19.742  20.106  1.00 96.66           H  
ATOM     96  C   LYS A   6       6.711  20.496  18.213  1.00 96.66           C  
ATOM     97  CB  LYS A   6       8.663  19.003  18.656  1.00 96.66           C  
ATOM     98  HB2 LYS A   6       9.281  19.893  18.768  1.00 96.66           H  
ATOM     99  HB3 LYS A   6       8.655  18.741  17.598  1.00 96.66           H  
ATOM    100  O   LYS A   6       6.864  21.650  18.601  1.00 96.66           O  
ATOM    101  CG  LYS A   6       9.305  17.857  19.450  1.00 96.66           C  
ATOM    102  HG2 LYS A   6       9.326  18.091  20.514  1.00 96.66           H  
ATOM    103  HG3 LYS A   6       8.734  16.943  19.289  1.00 96.66           H  
ATOM    104  CD  LYS A   6      10.732  17.666  18.925  1.00 96.66           C  
ATOM    105  HD2 LYS A   6      10.711  17.801  17.844  1.00 96.66           H  
ATOM    106  HD3 LYS A   6      11.387  18.430  19.342  1.00 96.66           H  
ATOM    107  CE  LYS A   6      11.285  16.273  19.227  1.00 96.66           C  
ATOM    108  HE2 LYS A   6      10.460  15.562  19.163  1.00 96.66           H  
ATOM    109  HE3 LYS A   6      11.707  16.245  20.231  1.00 96.66           H  
ATOM    110  NZ  LYS A   6      12.290  15.916  18.197  1.00 96.66           N  
ATOM    111  HZ1 LYS A   6      12.579  14.950  18.236  1.00 96.66           H  
ATOM    112  HZ2 LYS A   6      11.866  16.030  17.287  1.00 96.66           H  
ATOM    113  HZ3 LYS A   6      13.083  16.541  18.185  1.00 96.66           H  
ATOM    114  N   LEU A   7       6.112  20.182  17.062  1.00 94.67           N  
ATOM    115  H   LEU A   7       6.081  19.209  16.793  1.00 94.67           H  
ATOM    116  CA  LEU A   7       5.447  21.160  16.193  1.00 94.67           C  
ATOM    117  HA  LEU A   7       6.126  21.989  15.993  1.00 94.67           H  
ATOM    118  C   LEU A   7       4.220  21.768  16.883  1.00 94.67           C  
ATOM    119  CB  LEU A   7       5.063  20.493  14.859  1.00 94.67           C  
ATOM    120  HB2 LEU A   7       4.426  19.633  15.067  1.00 94.67           H  
ATOM    121  HB3 LEU A   7       4.470  21.197  14.275  1.00 94.67           H  
ATOM    122  O   LEU A   7       4.100  22.990  16.936  1.00 94.67           O  
ATOM    123  CG  LEU A   7       6.253  20.030  13.998  1.00 94.67           C  
ATOM    124  HG  LEU A   7       6.888  19.360  14.577  1.00 94.67           H  
ATOM    125  CD1 LEU A   7       5.734  19.269  12.779  1.00 94.67           C  
ATOM    126 HD11 LEU A   7       5.101  19.919  12.175  1.00 94.67           H  
ATOM    127 HD12 LEU A   7       5.155  18.403  13.101  1.00 94.67           H  
ATOM    128 HD13 LEU A   7       6.573  18.920  12.178  1.00 94.67           H  
ATOM    129  CD2 LEU A   7       7.100  21.207  13.507  1.00 94.67           C  
ATOM    130 HD21 LEU A   7       7.554  21.725  14.352  1.00 94.67           H  
ATOM    131 HD22 LEU A   7       7.895  20.833  12.863  1.00 94.67           H  
ATOM    132 HD23 LEU A   7       6.478  21.899  12.938  1.00 94.67           H  
ATOM    133  N   GLU A   8       3.390  20.928  17.506  1.00 93.18           N  
ATOM    134  H   GLU A   8       3.506  19.937  17.348  1.00 93.18           H  
ATOM    135  CA  GLU A   8       2.233  21.349  18.304  1.00 93.18           C  
ATOM    136  HA  GLU A   8       1.527  21.874  17.660  1.00 93.18           H  
ATOM    137  C   GLU A   8       2.640  22.310  19.433  1.00 93.18           C  
ATOM    138  CB  GLU A   8       1.549  20.090  18.863  1.00 93.18           C  
ATOM    139  HB2 GLU A   8       2.257  19.566  19.505  1.00 93.18           H  
ATOM    140  HB3 GLU A   8       1.299  19.431  18.032  1.00 93.18           H  
ATOM    141  O   GLU A   8       2.093  23.404  19.550  1.00 93.18           O  
ATOM    142  CG  GLU A   8       0.271  20.387  19.663  1.00 93.18           C  
ATOM    143  HG2 GLU A   8       0.515  21.024  20.512  1.00 93.18           H  
ATOM    144  HG3 GLU A   8      -0.426  20.926  19.021  1.00 93.18           H  
ATOM    145  CD  GLU A   8      -0.381  19.095  20.184  1.00 93.18           C  
ATOM    146  OE1 GLU A   8      -1.607  18.928  19.993  1.00 93.18           O  
ATOM    147  OE2 GLU A   8       0.353  18.257  20.763  1.00 93.18           O  
ATOM    148  N   LEU A   9       3.671  21.965  20.217  1.00 95.44           N  
ATOM    149  H   LEU A   9       4.055  21.038  20.105  1.00 95.44           H  
ATOM    150  CA  LEU A   9       4.182  22.822  21.298  1.00 95.44           C  
ATOM    151  HA  LEU A   9       3.352  23.087  21.952  1.00 95.44           H  
ATOM    152  C   LEU A   9       4.774  24.154  20.805  1.00 95.44           C  
ATOM    153  CB  LEU A   9       5.246  22.048  22.097  1.00 95.44           C  
ATOM    154  HB2 LEU A   9       5.784  22.749  22.734  1.00 95.44           H  
ATOM    155  HB3 LEU A   9       5.962  21.627  21.391  1.00 95.44           H  
ATOM    156  O   LEU A   9       4.824  25.117  21.568  1.00 95.44           O  
ATOM    157  CG  LEU A   9       4.688  20.924  22.988  1.00 95.44           C  
ATOM    158  HG  LEU A   9       4.039  20.267  22.410  1.00 95.44           H  
ATOM    159  CD1 LEU A   9       5.858  20.103  23.540  1.00 95.44           C  
ATOM    160 HD11 LEU A   9       6.413  19.670  22.708  1.00 95.44           H  
ATOM    161 HD12 LEU A   9       6.514  20.742  24.132  1.00 95.44           H  
ATOM    162 HD13 LEU A   9       5.470  19.297  24.162  1.00 95.44           H  
ATOM    163  CD2 LEU A   9       3.884  21.464  24.172  1.00 95.44           C  
ATOM    164 HD21 LEU A   9       4.487  22.161  24.754  1.00 95.44           H  
ATOM    165 HD22 LEU A   9       3.561  20.638  24.805  1.00 95.44           H  
ATOM    166 HD23 LEU A   9       2.992  21.974  23.808  1.00 95.44           H  
ATOM    167  N   LYS A  10       5.228  24.220  19.548  1.00 95.42           N  
ATOM    168  H   LYS A  10       5.125  23.395  18.974  1.00 95.42           H  
ATOM    169  CA  LYS A  10       5.697  25.457  18.900  1.00 95.42           C  
ATOM    170  HA  LYS A  10       6.171  26.096  19.646  1.00 95.42           H  
ATOM    171  C   LYS A  10       4.552  26.297  18.321  1.00 95.42           C  
ATOM    172  CB  LYS A  10       6.726  25.115  17.812  1.00 95.42           C  
ATOM    173  HB2 LYS A  10       6.893  25.991  17.186  1.00 95.42           H  
ATOM    174  HB3 LYS A  10       6.318  24.327  17.179  1.00 95.42           H  
ATOM    175  O   LYS A  10       4.816  27.396  17.844  1.00 95.42           O  
ATOM    176  CG  LYS A  10       8.083  24.675  18.379  1.00 95.42           C  
ATOM    177  HG2 LYS A  10       8.566  25.524  18.862  1.00 95.42           H  
ATOM    178  HG3 LYS A  10       7.950  23.882  19.115  1.00 95.42           H  
ATOM    179  CD  LYS A  10       8.955  24.169  17.224  1.00 95.42           C  
ATOM    180  HD2 LYS A  10       8.430  23.353  16.727  1.00 95.42           H  
ATOM    181  HD3 LYS A  10       9.100  24.977  16.508  1.00 95.42           H  
ATOM    182  CE  LYS A  10      10.311  23.663  17.717  1.00 95.42           C  
ATOM    183  HE2 LYS A  10      10.136  22.895  18.470  1.00 95.42           H  
ATOM    184  HE3 LYS A  10      10.842  24.492  18.186  1.00 95.42           H  
ATOM    185  NZ  LYS A  10      11.099  23.108  16.586  1.00 95.42           N  
ATOM    186  HZ1 LYS A  10      10.610  22.328  16.169  1.00 95.42           H  
ATOM    187  HZ2 LYS A  10      12.007  22.784  16.885  1.00 95.42           H  
ATOM    188  HZ3 LYS A  10      11.220  23.802  15.862  1.00 95.42           H  
ATOM    189  N   GLY A  11       3.314  25.801  18.359  1.00 92.05           N  
ATOM    190  H   GLY A  11       3.165  24.891  18.770  1.00 92.05           H  
ATOM    191  CA  GLY A  11       2.143  26.478  17.801  1.00 92.05           C  
ATOM    192  HA2 GLY A  11       1.247  25.979  18.169  1.00 92.05           H  
ATOM    193  HA3 GLY A  11       2.127  27.516  18.134  1.00 92.05           H  
ATOM    194  C   GLY A  11       2.084  26.465  16.273  1.00 92.05           C  
ATOM    195  O   GLY A  11       1.412  27.316  15.698  1.00 92.05           O  
ATOM    196  N   VAL A  12       2.796  25.539  15.622  1.00 90.51           N  
ATOM    197  H   VAL A  12       3.253  24.824  16.170  1.00 90.51           H  
ATOM    198  CA  VAL A  12       2.697  25.324  14.169  1.00 90.51           C  
ATOM    199  HA  VAL A  12       2.811  26.276  13.652  1.00 90.51           H  
ATOM    200  C   VAL A  12       1.303  24.780  13.851  1.00 90.51           C  
ATOM    201  CB  VAL A  12       3.808  24.362  13.694  1.00 90.51           C  
ATOM    202  HB  VAL A  12       3.724  23.427  14.248  1.00 90.51           H  
ATOM    203  O   VAL A  12       0.777  23.976  14.621  1.00 90.51           O  
ATOM    204  CG1 VAL A  12       3.732  24.031  12.200  1.00 90.51           C  
ATOM    205 HG11 VAL A  12       2.848  23.423  12.005  1.00 90.51           H  
ATOM    206 HG12 VAL A  12       4.605  23.459  11.888  1.00 90.51           H  
ATOM    207 HG13 VAL A  12       3.669  24.947  11.613  1.00 90.51           H  
ATOM    208  CG2 VAL A  12       5.200  24.955  13.965  1.00 90.51           C  
ATOM    209 HG21 VAL A  12       5.972  24.260  13.632  1.00 90.51           H  
ATOM    210 HG22 VAL A  12       5.330  25.136  15.032  1.00 90.51           H  
ATOM    211 HG23 VAL A  12       5.305  25.897  13.427  1.00 90.51           H  
ATOM    212  N   ASP A  13       0.701  25.181  12.731  1.00 86.97           N  
ATOM    213  H   ASP A  13       1.160  25.857  12.136  1.00 86.97           H  
ATOM    214  CA  ASP A  13      -0.504  24.522  12.215  1.00 86.97           C  
ATOM    215  HA  ASP A  13      -1.073  24.122  13.055  1.00 86.97           H  
ATOM    216  C   ASP A  13      -0.092  23.338  11.324  1.00 86.97           C  
ATOM    217  CB  ASP A  13      -1.421  25.542  11.515  1.00 86.97           C  
ATOM    218  HB2 ASP A  13      -0.936  25.892  10.603  1.00 86.97           H  
ATOM    219  HB3 ASP A  13      -1.541  26.401  12.175  1.00 86.97           H  
ATOM    220  O   ASP A  13       0.823  23.435  10.505  1.00 86.97           O  
ATOM    221  CG  ASP A  13      -2.820  25.003  11.166  1.00 86.97           C  
ATOM    222  OD1 ASP A  13      -2.923  23.835  10.719  1.00 86.97           O  
ATOM    223  OD2 ASP A  13      -3.802  25.770  11.302  1.00 86.97           O  
ATOM    224  N   VAL A  14      -0.767  22.197  11.458  1.00 89.81           N  
ATOM    225  H   VAL A  14      -1.588  22.212  12.047  1.00 89.81           H  
ATOM    226  CA  VAL A  14      -0.485  20.980  10.683  1.00 89.81           C  
ATOM    227  HA  VAL A  14       0.513  20.636  10.956  1.00 89.81           H  
ATOM    228  C   VAL A  14      -0.491  21.225   9.170  1.00 89.81           C  
ATOM    229  CB  VAL A  14      -1.494  19.893  11.081  1.00 89.81           C  
ATOM    230  HB  VAL A  14      -1.517  19.860  12.170  1.00 89.81           H  
ATOM    231  O   VAL A  14       0.236  20.573   8.425  1.00 89.81           O  
ATOM    232  CG1 VAL A  14      -2.924  20.147  10.582  1.00 89.81           C  
ATOM    233 HG11 VAL A  14      -3.598  19.427  11.046  1.00 89.81           H  
ATOM    234 HG12 VAL A  14      -2.980  20.038   9.499  1.00 89.81           H  
ATOM    235 HG13 VAL A  14      -3.249  21.148  10.868  1.00 89.81           H  
ATOM    236  CG2 VAL A  14      -1.055  18.514  10.599  1.00 89.81           C  
ATOM    237 HG21 VAL A  14      -1.024  18.481   9.510  1.00 89.81           H  
ATOM    238 HG22 VAL A  14      -1.781  17.789  10.966  1.00 89.81           H  
ATOM    239 HG23 VAL A  14      -0.067  18.290  11.002  1.00 89.81           H  
ATOM    240  N   ILE A  15      -1.268  22.197   8.703  1.00 87.89           N  
ATOM    241  H   ILE A  15      -1.812  22.719   9.376  1.00 87.89           H  
ATOM    242  CA  ILE A  15      -1.391  22.555   7.285  1.00 87.89           C  
ATOM    243  HA  ILE A  15      -1.526  21.644   6.702  1.00 87.89           H  
ATOM    244  C   ILE A  15      -0.154  23.278   6.735  1.00 87.89           C  
ATOM    245  CB  ILE A  15      -2.621  23.457   7.098  1.00 87.89           C  
ATOM    246  HB  ILE A  15      -2.724  23.572   6.019  1.00 87.89           H  
ATOM    247  O   ILE A  15       0.012  23.352   5.518  1.00 87.89           O  
ATOM    248  CG1 ILE A  15      -2.298  24.866   7.684  1.00 87.89           C  
ATOM    249 HG12 ILE A  15      -1.801  24.740   8.646  1.00 87.89           H  
ATOM    250 HG13 ILE A  15      -1.573  25.339   7.023  1.00 87.89           H  
ATOM    251  CG2 ILE A  15      -3.894  22.736   7.604  1.00 87.89           C  
ATOM    252 HG21 ILE A  15      -4.597  23.450   8.032  1.00 87.89           H  
ATOM    253 HG22 ILE A  15      -4.352  22.175   6.790  1.00 87.89           H  
ATOM    254 HG23 ILE A  15      -3.687  22.039   8.417  1.00 87.89           H  
ATOM    255  CD1 ILE A  15      -3.352  25.943   7.896  1.00 87.89           C  
ATOM    256 HD11 ILE A  15      -4.090  25.600   8.621  1.00 87.89           H  
ATOM    257 HD12 ILE A  15      -2.861  26.812   8.336  1.00 87.89           H  
ATOM    258 HD13 ILE A  15      -3.789  26.270   6.953  1.00 87.89           H  
ATOM    259  N   GLU A  16       0.651  23.870   7.623  1.00 86.69           N  
ATOM    260  H   GLU A  16       0.435  23.775   8.605  1.00 86.69           H  
ATOM    261  CA  GLU A  16       1.879  24.603   7.300  1.00 86.69           C  
ATOM    262  HA  GLU A  16       1.767  25.103   6.338  1.00 86.69           H  
ATOM    263  C   GLU A  16       3.070  23.650   7.175  1.00 86.69           C  
ATOM    264  CB  GLU A  16       2.169  25.666   8.376  1.00 86.69           C  
ATOM    265  HB2 GLU A  16       3.107  26.164   8.130  1.00 86.69           H  
ATOM    266  HB3 GLU A  16       2.295  25.169   9.337  1.00 86.69           H  
ATOM    267  O   GLU A  16       4.144  24.045   6.723  1.00 86.69           O  
ATOM    268  CG  GLU A  16       1.074  26.739   8.482  1.00 86.69           C  
ATOM    269  HG2 GLU A  16       0.113  26.261   8.671  1.00 86.69           H  
ATOM    270  HG3 GLU A  16       1.002  27.248   7.520  1.00 86.69           H  
ATOM    271  CD  GLU A  16       1.340  27.773   9.591  1.00 86.69           C  
ATOM    272  OE1 GLU A  16       0.774  28.885   9.471  1.00 86.69           O  
ATOM    273  OE2 GLU A  16       2.087  27.456  10.548  1.00 86.69           O  
ATOM    274  N   THR A  17       2.881  22.384   7.558  1.00 90.84           N  
ATOM    275  H   THR A  17       1.965  22.127   7.898  1.00 90.84           H  
ATOM    276  CA  THR A  17       3.872  21.333   7.344  1.00 90.84           C  
ATOM    277  HA  THR A  17       4.835  21.726   7.669  1.00 90.84           H  
ATOM    278  C   THR A  17       4.009  20.997   5.860  1.00 90.84           C  
ATOM    279  CB  THR A  17       3.595  20.071   8.174  1.00 90.84           C  
ATOM    280  HB  THR A  17       4.455  19.409   8.071  1.00 90.84           H  
ATOM    281  O   THR A  17       3.109  21.223   5.045  1.00 90.84           O  
ATOM    282  CG2 THR A  17       3.420  20.382   9.662  1.00 90.84           C  
ATOM    283 HG21 THR A  17       2.561  21.034   9.823  1.00 90.84           H  
ATOM    284 HG22 THR A  17       4.314  20.881  10.034  1.00 90.84           H  
ATOM    285 HG23 THR A  17       3.270  19.455  10.216  1.00 90.84           H  
ATOM    286  OG1 THR A  17       2.464  19.368   7.722  1.00 90.84           O  
ATOM    287  HG1 THR A  17       1.680  19.869   7.961  1.00 90.84           H  
ATOM    288  N   GLU A  18       5.169  20.455   5.505  1.00 93.07           N  
ATOM    289  H   GLU A  18       5.862  20.269   6.216  1.00 93.07           H  
ATOM    290  CA  GLU A  18       5.531  20.135   4.130  1.00 93.07           C  
ATOM    291  HA  GLU A  18       5.586  21.068   3.569  1.00 93.07           H  
ATOM    292  C   GLU A  18       4.508  19.217   3.435  1.00 93.07           C  
ATOM    293  CB  GLU A  18       6.930  19.514   4.155  1.00 93.07           C  
ATOM    294  HB2 GLU A  18       6.889  18.580   4.716  1.00 93.07           H  
ATOM    295  HB3 GLU A  18       7.600  20.203   4.669  1.00 93.07           H  
ATOM    296  O   GLU A  18       3.946  18.289   4.026  1.00 93.07           O  
ATOM    297  CG  GLU A  18       7.485  19.239   2.753  1.00 93.07           C  
ATOM    298  HG2 GLU A  18       6.841  18.513   2.258  1.00 93.07           H  
ATOM    299  HG3 GLU A  18       7.465  20.167   2.182  1.00 93.07           H  
ATOM    300  CD  GLU A  18       8.911  18.677   2.785  1.00 93.07           C  
ATOM    301  OE1 GLU A  18       9.470  18.509   1.682  1.00 93.07           O  
ATOM    302  OE2 GLU A  18       9.427  18.438   3.901  1.00 93.07           O  
ATOM    303  N   ARG A  19       4.267  19.461   2.142  1.00 92.56           N  
ATOM    304  H   ARG A  19       4.830  20.167   1.691  1.00 92.56           H  
ATOM    305  CA  ARG A  19       3.534  18.530   1.273  1.00 92.56           C  
ATOM    306  HA  ARG A  19       2.760  18.007   1.835  1.00 92.56           H  
ATOM    307  C   ARG A  19       4.482  17.468   0.751  1.00 92.56           C  
ATOM    308  CB  ARG A  19       2.832  19.244   0.124  1.00 92.56           C  
ATOM    309  HB2 ARG A  19       3.555  19.820  -0.452  1.00 92.56           H  
ATOM    310  HB3 ARG A  19       2.388  18.491  -0.527  1.00 92.56           H  
ATOM    311  O   ARG A  19       5.473  17.790   0.110  1.00 92.56           O  
ATOM    312  CG  ARG A  19       1.725  20.162   0.646  1.00 92.56           C  
ATOM    313  HG2 ARG A  19       2.173  21.006   1.169  1.00 92.56           H  
ATOM    314  HG3 ARG A  19       1.070  19.619   1.328  1.00 92.56           H  
ATOM    315  CD  ARG A  19       0.911  20.657  -0.543  1.00 92.56           C  
ATOM    316  HD2 ARG A  19       1.599  20.988  -1.321  1.00 92.56           H  
ATOM    317  HD3 ARG A  19       0.315  19.828  -0.925  1.00 92.56           H  
ATOM    318  NE  ARG A  19       0.034  21.769  -0.150  1.00 92.56           N  
ATOM    319  HE  ARG A  19      -0.080  21.914   0.843  1.00 92.56           H  
ATOM    320  NH1 ARG A  19      -0.493  22.430  -2.276  1.00 92.56           N  
ATOM    321 HH11 ARG A  19       0.025  21.630  -2.610  1.00 92.56           H  
ATOM    322 HH12 ARG A  19      -0.996  23.020  -2.924  1.00 92.56           H  
ATOM    323  NH2 ARG A  19      -1.336  23.542  -0.525  1.00 92.56           N  
ATOM    324 HH21 ARG A  19      -1.813  24.155  -1.171  1.00 92.56           H  
ATOM    325 HH22 ARG A  19      -1.383  23.690   0.473  1.00 92.56           H  
ATOM    326  CZ  ARG A  19      -0.595  22.572  -0.983  1.00 92.56           C  
ATOM    327  N   LEU A  20       4.151  16.214   1.023  1.00 93.91           N  
ATOM    328  H   LEU A  20       3.257  16.023   1.452  1.00 93.91           H  
ATOM    329  CA  LEU A  20       4.997  15.075   0.708  1.00 93.91           C  
ATOM    330  HA  LEU A  20       6.001  15.407   0.444  1.00 93.91           H  
ATOM    331  C   LEU A  20       4.399  14.369  -0.501  1.00 93.91           C  
ATOM    332  CB  LEU A  20       5.092  14.171   1.946  1.00 93.91           C  
ATOM    333  HB2 LEU A  20       5.718  13.311   1.707  1.00 93.91           H  
ATOM    334  HB3 LEU A  20       4.093  13.811   2.191  1.00 93.91           H  
ATOM    335  O   LEU A  20       3.347  13.747  -0.391  1.00 93.91           O  
ATOM    336  CG  LEU A  20       5.683  14.875   3.178  1.00 93.91           C  
ATOM    337  HG  LEU A  20       5.138  15.796   3.379  1.00 93.91           H  
ATOM    338  CD1 LEU A  20       5.512  13.979   4.396  1.00 93.91           C  
ATOM    339 HD11 LEU A  20       6.076  13.056   4.265  1.00 93.91           H  
ATOM    340 HD12 LEU A  20       4.455  13.755   4.541  1.00 93.91           H  
ATOM    341 HD13 LEU A  20       5.882  14.525   5.264  1.00 93.91           H  
ATOM    342  CD2 LEU A  20       7.165  15.207   3.014  1.00 93.91           C  
ATOM    343 HD21 LEU A  20       7.544  15.691   3.914  1.00 93.91           H  
ATOM    344 HD22 LEU A  20       7.744  14.302   2.827  1.00 93.91           H  
ATOM    345 HD23 LEU A  20       7.312  15.901   2.186  1.00 93.91           H  
ATOM    346  N   MET A  21       5.040  14.510  -1.655  1.00 89.37           N  
ATOM    347  H   MET A  21       5.904  15.034  -1.676  1.00 89.37           H  
ATOM    348  CA  MET A  21       4.571  13.906  -2.900  1.00 89.37           C  
ATOM    349  HA  MET A  21       3.482  13.848  -2.882  1.00 89.37           H  
ATOM    350  C   MET A  21       5.113  12.483  -3.025  1.00 89.37           C  
ATOM    351  CB  MET A  21       4.964  14.770  -4.105  1.00 89.37           C  
ATOM    352  HB2 MET A  21       4.509  14.350  -5.002  1.00 89.37           H  
ATOM    353  HB3 MET A  21       6.046  14.739  -4.234  1.00 89.37           H  
ATOM    354  O   MET A  21       6.280  12.236  -2.731  1.00 89.37           O  
ATOM    355  CG  MET A  21       4.537  16.239  -3.962  1.00 89.37           C  
ATOM    356  HG2 MET A  21       4.801  16.757  -4.883  1.00 89.37           H  
ATOM    357  HG3 MET A  21       5.120  16.692  -3.160  1.00 89.37           H  
ATOM    358  SD  MET A  21       2.781  16.547  -3.618  1.00 89.37           S  
ATOM    359  CE  MET A  21       2.058  15.873  -5.135  1.00 89.37           C  
ATOM    360  HE1 MET A  21       1.022  16.205  -5.198  1.00 89.37           H  
ATOM    361  HE2 MET A  21       2.087  14.784  -5.117  1.00 89.37           H  
ATOM    362  HE3 MET A  21       2.600  16.234  -6.009  1.00 89.37           H  
ATOM    363  N   TYR A  22       4.276  11.554  -3.476  1.00 87.90           N  
ATOM    364  H   TYR A  22       3.336  11.838  -3.711  1.00 87.90           H  
ATOM    365  CA  TYR A  22       4.578  10.130  -3.594  1.00 87.90           C  
ATOM    366  HA  TYR A  22       4.715   9.707  -2.599  1.00 87.90           H  
ATOM    367  C   TYR A  22       5.870   9.876  -4.369  1.00 87.90           C  
ATOM    368  CB  TYR A  22       3.371   9.451  -4.249  1.00 87.90           C  
ATOM    369  HB2 TYR A  22       2.533   9.550  -3.558  1.00 87.90           H  
ATOM    370  HB3 TYR A  22       3.112   9.980  -5.166  1.00 87.90           H  
ATOM    371  O   TYR A  22       6.770   9.236  -3.838  1.00 87.90           O  
ATOM    372  CG  TYR A  22       3.555   7.984  -4.571  1.00 87.90           C  
ATOM    373  CD1 TYR A  22       3.779   7.571  -5.899  1.00 87.90           C  
ATOM    374  HD1 TYR A  22       3.821   8.294  -6.700  1.00 87.90           H  
ATOM    375  CD2 TYR A  22       3.498   7.028  -3.541  1.00 87.90           C  
ATOM    376  HD2 TYR A  22       3.304   7.336  -2.524  1.00 87.90           H  
ATOM    377  CE1 TYR A  22       3.963   6.207  -6.189  1.00 87.90           C  
ATOM    378  HE1 TYR A  22       4.149   5.894  -7.206  1.00 87.90           H  
ATOM    379  CE2 TYR A  22       3.678   5.664  -3.829  1.00 87.90           C  
ATOM    380  HE2 TYR A  22       3.628   4.924  -3.044  1.00 87.90           H  
ATOM    381  OH  TYR A  22       4.068   3.931  -5.424  1.00 87.90           O  
ATOM    382  HH  TYR A  22       4.271   3.780  -6.350  1.00 87.90           H  
ATOM    383  CZ  TYR A  22       3.916   5.252  -5.154  1.00 87.90           C  
ATOM    384  N   GLY A  23       6.015  10.480  -5.553  1.00 83.17           N  
ATOM    385  H   GLY A  23       5.232  10.998  -5.925  1.00 83.17           H  
ATOM    386  CA  GLY A  23       7.186  10.287  -6.414  1.00 83.17           C  
ATOM    387  HA2 GLY A  23       6.992  10.748  -7.382  1.00 83.17           H  
ATOM    388  HA3 GLY A  23       7.328   9.218  -6.575  1.00 83.17           H  
ATOM    389  C   GLY A  23       8.512  10.851  -5.884  1.00 83.17           C  
ATOM    390  O   GLY A  23       9.541  10.633  -6.513  1.00 83.17           O  
ATOM    391  N   THR A  24       8.520  11.590  -4.767  1.00 89.06           N  
ATOM    392  H   THR A  24       7.645  11.739  -4.286  1.00 89.06           H  
ATOM    393  CA  THR A  24       9.752  12.194  -4.217  1.00 89.06           C  
ATOM    394  HA  THR A  24      10.619  11.772  -4.727  1.00 89.06           H  
ATOM    395  C   THR A  24       9.987  11.923  -2.736  1.00 89.06           C  
ATOM    396  CB  THR A  24       9.784  13.715  -4.440  1.00 89.06           C  
ATOM    397  HB  THR A  24      10.699  14.112  -4.000  1.00 89.06           H  
ATOM    398  O   THR A  24      11.112  12.078  -2.272  1.00 89.06           O  
ATOM    399  CG2 THR A  24       9.772  14.094  -5.919  1.00 89.06           C  
ATOM    400 HG21 THR A  24       9.918  15.170  -6.019  1.00 89.06           H  
ATOM    401 HG22 THR A  24      10.576  13.572  -6.438  1.00 89.06           H  
ATOM    402 HG23 THR A  24       8.819  13.818  -6.370  1.00 89.06           H  
ATOM    403  OG1 THR A  24       8.679  14.350  -3.828  1.00 89.06           O  
ATOM    404  HG1 THR A  24       8.784  14.252  -2.879  1.00 89.06           H  
ATOM    405  N   ALA A  25       8.946  11.590  -1.971  1.00 92.80           N  
ATOM    406  H   ALA A  25       8.039  11.499  -2.405  1.00 92.80           H  
ATOM    407  CA  ALA A  25       9.013  11.504  -0.511  1.00 92.80           C  
ATOM    408  HA  ALA A  25       9.991  11.845  -0.172  1.00 92.80           H  
ATOM    409  C   ALA A  25       8.848  10.083   0.043  1.00 92.80           C  
ATOM    410  CB  ALA A  25       7.965  12.460   0.073  1.00 92.80           C  
ATOM    411  HB1 ALA A  25       8.137  13.470  -0.297  1.00 92.80           H  
ATOM    412  HB2 ALA A  25       8.048  12.462   1.160  1.00 92.80           H  
ATOM    413  HB3 ALA A  25       6.965  12.133  -0.209  1.00 92.80           H  
ATOM    414  O   ALA A  25       9.061   9.886   1.240  1.00 92.80           O  
ATOM    415  N   LEU A  26       8.450   9.113  -0.784  1.00 90.54           N  
ATOM    416  H   LEU A  26       8.340   9.309  -1.769  1.00 90.54           H  
ATOM    417  CA  LEU A  26       8.272   7.728  -0.369  1.00 90.54           C  
ATOM    418  HA  LEU A  26       8.589   7.619   0.668  1.00 90.54           H  
ATOM    419  C   LEU A  26       9.140   6.810  -1.222  1.00 90.54           C  
ATOM    420  CB  LEU A  26       6.786   7.360  -0.465  1.00 90.54           C  
ATOM    421  HB2 LEU A  26       6.493   7.407  -1.514  1.00 90.54           H  
ATOM    422  HB3 LEU A  26       6.205   8.097   0.088  1.00 90.54           H  
ATOM    423  O   LEU A  26       9.032   6.803  -2.443  1.00 90.54           O  
ATOM    424  CG  LEU A  26       6.448   5.971   0.097  1.00 90.54           C  
ATOM    425  HG  LEU A  26       7.077   5.213  -0.368  1.00 90.54           H  
ATOM    426  CD1 LEU A  26       6.601   5.918   1.624  1.00 90.54           C  
ATOM    427 HD11 LEU A  26       6.015   6.710   2.090  1.00 90.54           H  
ATOM    428 HD12 LEU A  26       7.651   6.030   1.893  1.00 90.54           H  
ATOM    429 HD13 LEU A  26       6.267   4.948   1.992  1.00 90.54           H  
ATOM    430  CD2 LEU A  26       4.996   5.665  -0.252  1.00 90.54           C  
ATOM    431 HD21 LEU A  26       4.868   5.773  -1.329  1.00 90.54           H  
ATOM    432 HD22 LEU A  26       4.322   6.339   0.276  1.00 90.54           H  
ATOM    433 HD23 LEU A  26       4.771   4.629   0.001  1.00 90.54           H  
ATOM    434  N   ASP A  27       9.966   6.023  -0.549  1.00 92.93           N  
ATOM    435  H   ASP A  27       9.984   6.084   0.459  1.00 92.93           H  
ATOM    436  CA  ASP A  27      10.700   4.917  -1.157  1.00 92.93           C  
ATOM    437  HA  ASP A  27      10.738   5.060  -2.237  1.00 92.93           H  
ATOM    438  C   ASP A  27       9.969   3.594  -0.879  1.00 92.93           C  
ATOM    439  CB  ASP A  27      12.140   4.933  -0.617  1.00 92.93           C  
ATOM    440  HB2 ASP A  27      12.447   5.967  -0.464  1.00 92.93           H  
ATOM    441  HB3 ASP A  27      12.171   4.430   0.350  1.00 92.93           H  
ATOM    442  O   ASP A  27       9.043   3.557  -0.066  1.00 92.93           O  
ATOM    443  CG  ASP A  27      13.156   4.292  -1.568  1.00 92.93           C  
ATOM    444  OD1 ASP A  27      12.723   3.642  -2.546  1.00 92.93           O  
ATOM    445  OD2 ASP A  27      14.362   4.483  -1.304  1.00 92.93           O  
ATOM    446  N   TYR A  28      10.396   2.502  -1.503  1.00 93.76           N  
ATOM    447  H   TYR A  28      11.217   2.599  -2.083  1.00 93.76           H  
ATOM    448  CA  TYR A  28       9.910   1.150  -1.223  1.00 93.76           C  
ATOM    449  HA  TYR A  28       9.167   1.191  -0.426  1.00 93.76           H  
ATOM    450  C   TYR A  28      11.033   0.252  -0.717  1.00 93.76           C  
ATOM    451  CB  TYR A  28       9.216   0.548  -2.449  1.00 93.76           C  
ATOM    452  HB2 TYR A  28       9.227  -0.539  -2.371  1.00 93.76           H  
ATOM    453  HB3 TYR A  28       9.776   0.813  -3.347  1.00 93.76           H  
ATOM    454  O   TYR A  28      12.215   0.507  -0.929  1.00 93.76           O  
ATOM    455  CG  TYR A  28       7.776   0.992  -2.596  1.00 93.76           C  
ATOM    456  CD1 TYR A  28       6.723   0.156  -2.168  1.00 93.76           C  
ATOM    457  HD1 TYR A  28       6.939  -0.807  -1.731  1.00 93.76           H  
ATOM    458  CD2 TYR A  28       7.492   2.255  -3.144  1.00 93.76           C  
ATOM    459  HD2 TYR A  28       8.299   2.900  -3.459  1.00 93.76           H  
ATOM    460  CE1 TYR A  28       5.387   0.581  -2.310  1.00 93.76           C  
ATOM    461  HE1 TYR A  28       4.566  -0.045  -1.992  1.00 93.76           H  
ATOM    462  CE2 TYR A  28       6.161   2.673  -3.299  1.00 93.76           C  
ATOM    463  HE2 TYR A  28       5.960   3.641  -3.734  1.00 93.76           H  
ATOM    464  OH  TYR A  28       3.817   2.216  -3.111  1.00 93.76           O  
ATOM    465  HH  TYR A  28       3.803   2.901  -3.783  1.00 93.76           H  
ATOM    466  CZ  TYR A  28       5.103   1.830  -2.899  1.00 93.76           C  
ATOM    467  N   ILE A  29      10.663  -0.813  -0.008  1.00 97.76           N  
ATOM    468  H   ILE A  29       9.680  -0.961   0.167  1.00 97.76           H  
ATOM    469  CA  ILE A  29      11.633  -1.826   0.399  1.00 97.76           C  
ATOM    470  HA  ILE A  29      12.447  -1.319   0.918  1.00 97.76           H  
ATOM    471  C   ILE A  29      12.237  -2.501  -0.832  1.00 97.76           C  
ATOM    472  CB  ILE A  29      11.026  -2.870   1.357  1.00 97.76           C  
ATOM    473  HB  ILE A  29      11.811  -3.590   1.588  1.00 97.76           H  
ATOM    474  O   ILE A  29      11.567  -2.687  -1.847  1.00 97.76           O  
ATOM    475  CG1 ILE A  29       9.856  -3.650   0.716  1.00 97.76           C  
ATOM    476 HG12 ILE A  29      10.205  -4.126  -0.200  1.00 97.76           H  
ATOM    477 HG13 ILE A  29       9.051  -2.966   0.447  1.00 97.76           H  
ATOM    478  CG2 ILE A  29      10.635  -2.193   2.680  1.00 97.76           C  
ATOM    479 HG21 ILE A  29      11.484  -1.629   3.067  1.00 97.76           H  
ATOM    480 HG22 ILE A  29      10.361  -2.951   3.414  1.00 97.76           H  
ATOM    481 HG23 ILE A  29       9.796  -1.514   2.526  1.00 97.76           H  
ATOM    482  CD1 ILE A  29       9.292  -4.765   1.600  1.00 97.76           C  
ATOM    483 HD11 ILE A  29       8.812  -4.351   2.486  1.00 97.76           H  
ATOM    484 HD12 ILE A  29      10.094  -5.441   1.898  1.00 97.76           H  
ATOM    485 HD13 ILE A  29       8.544  -5.319   1.032  1.00 97.76           H  
ATOM    486  N   GLU A  30      13.483  -2.945  -0.702  1.00 96.78           N  
ATOM    487  H   GLU A  30      14.009  -2.724   0.131  1.00 96.78           H  
ATOM    488  CA  GLU A  30      14.070  -3.855  -1.677  1.00 96.78           C  
ATOM    489  HA  GLU A  30      13.713  -3.578  -2.669  1.00 96.78           H  
ATOM    490  C   GLU A  30      13.622  -5.287  -1.387  1.00 96.78           C  
ATOM    491  CB  GLU A  30      15.599  -3.759  -1.684  1.00 96.78           C  
ATOM    492  HB2 GLU A  30      16.001  -4.518  -2.356  1.00 96.78           H  
ATOM    493  HB3 GLU A  30      15.971  -3.974  -0.682  1.00 96.78           H  
ATOM    494  O   GLU A  30      13.784  -5.788  -0.266  1.00 96.78           O  
ATOM    495  CG  GLU A  30      16.127  -2.385  -2.113  1.00 96.78           C  
ATOM    496  HG2 GLU A  30      15.751  -1.629  -1.425  1.00 96.78           H  
ATOM    497  HG3 GLU A  30      17.212  -2.401  -2.013  1.00 96.78           H  
ATOM    498  CD  GLU A  30      15.780  -1.996  -3.556  1.00 96.78           C  
ATOM    499  OE1 GLU A  30      15.819  -0.787  -3.855  1.00 96.78           O  
ATOM    500  OE2 GLU A  30      15.554  -2.866  -4.432  1.00 96.78           O  
ATOM    501  N   LEU A  31      13.088  -5.970  -2.399  1.00 97.48           N  
ATOM    502  H   LEU A  31      12.955  -5.506  -3.286  1.00 97.48           H  
ATOM    503  CA  LEU A  31      12.861  -7.409  -2.301  1.00 97.48           C  
ATOM    504  HA  LEU A  31      12.370  -7.594  -1.345  1.00 97.48           H  
ATOM    505  C   LEU A  31      14.201  -8.162  -2.290  1.00 97.48           C  
ATOM    506  CB  LEU A  31      11.939  -7.906  -3.423  1.00 97.48           C  
ATOM    507  HB2 LEU A  31      12.409  -7.689  -4.383  1.00 97.48           H  
ATOM    508  HB3 LEU A  31      11.840  -8.988  -3.340  1.00 97.48           H  
ATOM    509  O   LEU A  31      15.153  -7.749  -2.958  1.00 97.48           O  
ATOM    510  CG  LEU A  31      10.537  -7.281  -3.405  1.00 97.48           C  
ATOM    511  HG  LEU A  31      10.617  -6.214  -3.614  1.00 97.48           H  
ATOM    512  CD1 LEU A  31       9.688  -7.929  -4.488  1.00 97.48           C  
ATOM    513 HD11 LEU A  31      10.234  -7.943  -5.432  1.00 97.48           H  
ATOM    514 HD12 LEU A  31       8.802  -7.307  -4.619  1.00 97.48           H  
ATOM    515 HD13 LEU A  31       9.406  -8.946  -4.216  1.00 97.48           H  
ATOM    516  CD2 LEU A  31       9.800  -7.469  -2.076  1.00 97.48           C  
ATOM    517 HD21 LEU A  31       8.782  -7.094  -2.175  1.00 97.48           H  
ATOM    518 HD22 LEU A  31       9.776  -8.526  -1.807  1.00 97.48           H  
ATOM    519 HD23 LEU A  31      10.294  -6.880  -1.303  1.00 97.48           H  
ATOM    520  N   PRO A  32      14.304  -9.272  -1.540  1.00 97.10           N  
ATOM    521  CA  PRO A  32      15.525 -10.060  -1.501  1.00 97.10           C  
ATOM    522  HA  PRO A  32      16.375  -9.408  -1.298  1.00 97.10           H  
ATOM    523  C   PRO A  32      15.768 -10.774  -2.837  1.00 97.10           C  
ATOM    524  CB  PRO A  32      15.341 -11.031  -0.331  1.00 97.10           C  
ATOM    525  HB2 PRO A  32      15.658 -10.550   0.594  1.00 97.10           H  
ATOM    526  HB3 PRO A  32      15.875 -11.969  -0.479  1.00 97.10           H  
ATOM    527  O   PRO A  32      14.859 -10.982  -3.643  1.00 97.10           O  
ATOM    528  CG  PRO A  32      13.830 -11.241  -0.302  1.00 97.10           C  
ATOM    529  HG2 PRO A  32      13.473 -11.547   0.681  1.00 97.10           H  
ATOM    530  HG3 PRO A  32      13.574 -11.983  -1.059  1.00 97.10           H  
ATOM    531  CD  PRO A  32      13.271  -9.886  -0.722  1.00 97.10           C  
ATOM    532  HD2 PRO A  32      12.345 -10.022  -1.281  1.00 97.10           H  
ATOM    533  HD3 PRO A  32      13.106  -9.269   0.160  1.00 97.10           H  
ATOM    534  N   ALA A  33      17.011 -11.207  -3.048  1.00 96.67           N  
ATOM    535  H   ALA A  33      17.721 -11.023  -2.354  1.00 96.67           H  
ATOM    536  CA  ALA A  33      17.333 -12.095  -4.158  1.00 96.67           C  
ATOM    537  HA  ALA A  33      17.006 -11.619  -5.082  1.00 96.67           H  
ATOM    538  C   ALA A  33      16.584 -13.431  -4.011  1.00 96.67           C  
ATOM    539  CB  ALA A  33      18.851 -12.295  -4.225  1.00 96.67           C  
ATOM    540  HB1 ALA A  33      19.345 -11.332  -4.355  1.00 96.67           H  
ATOM    541  HB2 ALA A  33      19.096 -12.936  -5.071  1.00 96.67           H  
ATOM    542  HB3 ALA A  33      19.204 -12.768  -3.309  1.00 96.67           H  
ATOM    543  O   ALA A  33      16.457 -13.967  -2.908  1.00 96.67           O  
ATOM    544  N   ALA A  34      16.112 -13.979  -5.129  1.00 97.48           N  
ATOM    545  H   ALA A  34      16.250 -13.497  -6.006  1.00 97.48           H  
ATOM    546  CA  ALA A  34      15.480 -15.292  -5.148  1.00 97.48           C  
ATOM    547  HA  ALA A  34      14.684 -15.283  -4.403  1.00 97.48           H  
ATOM    548  C   ALA A  34      16.480 -16.415  -4.775  1.00 97.48           C  
ATOM    549  CB  ALA A  34      14.831 -15.499  -6.520  1.00 97.48           C  
ATOM    550  HB1 ALA A  34      14.285 -16.442  -6.523  1.00 97.48           H  
ATOM    551  HB2 ALA A  34      14.133 -14.689  -6.726  1.00 97.48           H  
ATOM    552  HB3 ALA A  34      15.598 -15.529  -7.294  1.00 97.48           H  
ATOM    553  O   ALA A  34      17.661 -16.319  -5.121  1.00 97.48           O  
ATOM    554  N   PRO A  35      16.031 -17.504  -4.120  1.00 98.17           N  
ATOM    555  CA  PRO A  35      14.643 -17.793  -3.767  1.00 98.17           C  
ATOM    556  HA  PRO A  35      13.981 -17.411  -4.544  1.00 98.17           H  
ATOM    557  C   PRO A  35      14.209 -17.196  -2.418  1.00 98.17           C  
ATOM    558  CB  PRO A  35      14.560 -19.319  -3.759  1.00 98.17           C  
ATOM    559  HB2 PRO A  35      13.759 -19.683  -3.116  1.00 98.17           H  
ATOM    560  HB3 PRO A  35      14.427 -19.681  -4.779  1.00 98.17           H  
ATOM    561  O   PRO A  35      14.985 -17.159  -1.465  1.00 98.17           O  
ATOM    562  CG  PRO A  35      15.942 -19.725  -3.244  1.00 98.17           C  
ATOM    563  HG2 PRO A  35      16.219 -20.725  -3.578  1.00 98.17           H  
ATOM    564  HG3 PRO A  35      15.960 -19.668  -2.156  1.00 98.17           H  
ATOM    565  CD  PRO A  35      16.870 -18.658  -3.829  1.00 98.17           C  
ATOM    566  HD2 PRO A  35      17.316 -19.022  -4.754  1.00 98.17           H  
ATOM    567  HD3 PRO A  35      17.651 -18.398  -3.114  1.00 98.17           H  
ATOM    568  N   PHE A  36      12.940 -16.801  -2.317  1.00 97.95           N  
ATOM    569  H   PHE A  36      12.334 -16.890  -3.120  1.00 97.95           H  
ATOM    570  CA  PHE A  36      12.300 -16.381  -1.065  1.00 97.95           C  
ATOM    571  HA  PHE A  36      12.683 -16.995  -0.250  1.00 97.95           H  
ATOM    572  C   PHE A  36      10.782 -16.585  -1.137  1.00 97.95           C  
ATOM    573  CB  PHE A  36      12.624 -14.908  -0.761  1.00 97.95           C  
ATOM    574  HB2 PHE A  36      13.706 -14.775  -0.755  1.00 97.95           H  
ATOM    575  HB3 PHE A  36      12.274 -14.676   0.245  1.00 97.95           H  
ATOM    576  O   PHE A  36      10.225 -16.717  -2.223  1.00 97.95           O  
ATOM    577  CG  PHE A  36      12.012 -13.910  -1.727  1.00 97.95           C  
ATOM    578  CD1 PHE A  36      12.688 -13.581  -2.914  1.00 97.95           C  
ATOM    579  HD1 PHE A  36      13.654 -14.019  -3.119  1.00 97.95           H  
ATOM    580  CD2 PHE A  36      10.798 -13.266  -1.421  1.00 97.95           C  
ATOM    581  HD2 PHE A  36      10.280 -13.497  -0.502  1.00 97.95           H  
ATOM    582  CE1 PHE A  36      12.148 -12.635  -3.800  1.00 97.95           C  
ATOM    583  HE1 PHE A  36      12.691 -12.364  -4.693  1.00 97.95           H  
ATOM    584  CE2 PHE A  36      10.256 -12.320  -2.307  1.00 97.95           C  
ATOM    585  HE2 PHE A  36       9.322 -11.832  -2.071  1.00 97.95           H  
ATOM    586  CZ  PHE A  36      10.927 -12.007  -3.502  1.00 97.95           C  
ATOM    587  HZ  PHE A  36      10.517 -11.277  -4.183  1.00 97.95           H  
ATOM    588  N   ASP A  37      10.104 -16.567   0.010  1.00 97.25           N  
ATOM    589  H   ASP A  37      10.601 -16.473   0.884  1.00 97.25           H  
ATOM    590  CA  ASP A  37       8.640 -16.583   0.049  1.00 97.25           C  
ATOM    591  HA  ASP A  37       8.256 -17.056  -0.855  1.00 97.25           H  
ATOM    592  C   ASP A  37       8.103 -15.146   0.099  1.00 97.25           C  
ATOM    593  CB  ASP A  37       8.133 -17.419   1.231  1.00 97.25           C  
ATOM    594  HB2 ASP A  37       8.573 -17.030   2.149  1.00 97.25           H  
ATOM    595  HB3 ASP A  37       7.050 -17.310   1.296  1.00 97.25           H  
ATOM    596  O   ASP A  37       8.415 -14.381   1.024  1.00 97.25           O  
ATOM    597  CG  ASP A  37       8.461 -18.912   1.139  1.00 97.25           C  
ATOM    598  OD1 ASP A  37       8.521 -19.449   0.010  1.00 97.25           O  
ATOM    599  OD2 ASP A  37       8.638 -19.516   2.223  1.00 97.25           O  
ATOM    600  N   LEU A  38       7.286 -14.788  -0.891  1.00 97.91           N  
ATOM    601  H   LEU A  38       7.079 -15.479  -1.597  1.00 97.91           H  
ATOM    602  CA  LEU A  38       6.556 -13.526  -0.963  1.00 97.91           C  
ATOM    603  HA  LEU A  38       7.131 -12.745  -0.465  1.00 97.91           H  
ATOM    604  C   LEU A  38       5.209 -13.686  -0.257  1.00 97.91           C  
ATOM    605  CB  LEU A  38       6.366 -13.145  -2.442  1.00 97.91           C  
ATOM    606  HB2 LEU A  38       5.749 -13.914  -2.908  1.00 97.91           H  
ATOM    607  HB3 LEU A  38       7.336 -13.154  -2.941  1.00 97.91           H  
ATOM    608  O   LEU A  38       4.467 -14.621  -0.542  1.00 97.91           O  
ATOM    609  CG  LEU A  38       5.710 -11.768  -2.667  1.00 97.91           C  
ATOM    610  HG  LEU A  38       4.915 -11.611  -1.939  1.00 97.91           H  
ATOM    611  CD1 LEU A  38       6.736 -10.640  -2.542  1.00 97.91           C  
ATOM    612 HD11 LEU A  38       6.243  -9.678  -2.682  1.00 97.91           H  
ATOM    613 HD12 LEU A  38       7.503 -10.747  -3.309  1.00 97.91           H  
ATOM    614 HD13 LEU A  38       7.202 -10.662  -1.557  1.00 97.91           H  
ATOM    615  CD2 LEU A  38       5.089 -11.697  -4.058  1.00 97.91           C  
ATOM    616 HD21 LEU A  38       4.569 -10.747  -4.177  1.00 97.91           H  
ATOM    617 HD22 LEU A  38       4.362 -12.499  -4.183  1.00 97.91           H  
ATOM    618 HD23 LEU A  38       5.862 -11.786  -4.821  1.00 97.91           H  
ATOM    619  N   GLN A  39       4.871 -12.763   0.634  1.00 97.49           N  
ATOM    620  H   GLN A  39       5.501 -11.986   0.773  1.00 97.49           H  
ATOM    621  CA  GLN A  39       3.517 -12.605   1.142  1.00 97.49           C  
ATOM    622  HA  GLN A  39       3.029 -13.579   1.190  1.00 97.49           H  
ATOM    623  C   GLN A  39       2.726 -11.723   0.180  1.00 97.49           C  
ATOM    624  CB  GLN A  39       3.568 -12.020   2.558  1.00 97.49           C  
ATOM    625  HB2 GLN A  39       4.138 -12.697   3.195  1.00 97.49           H  
ATOM    626  HB3 GLN A  39       4.074 -11.055   2.540  1.00 97.49           H  
ATOM    627  O   GLN A  39       3.125 -10.592  -0.093  1.00 97.49           O  
ATOM    628  CG  GLN A  39       2.164 -11.844   3.146  1.00 97.49           C  
ATOM    629  HG2 GLN A  39       1.621 -11.101   2.562  1.00 97.49           H  
ATOM    630  HG3 GLN A  39       1.621 -12.787   3.084  1.00 97.49           H  
ATOM    631  CD  GLN A  39       2.181 -11.392   4.602  1.00 97.49           C  
ATOM    632  NE2 GLN A  39       1.106 -10.795   5.065  1.00 97.49           N  
ATOM    633 HE21 GLN A  39       0.361 -10.559   4.425  1.00 97.49           H  
ATOM    634 HE22 GLN A  39       1.159 -10.421   6.001  1.00 97.49           H  
ATOM    635  OE1 GLN A  39       3.118 -11.599   5.361  1.00 97.49           O  
ATOM    636  N   VAL A  40       1.596 -12.232  -0.300  1.00 96.62           N  
ATOM    637  H   VAL A  40       1.304 -13.146   0.014  1.00 96.62           H  
ATOM    638  CA  VAL A  40       0.647 -11.479  -1.121  1.00 96.62           C  
ATOM    639  HA  VAL A  40       1.201 -10.834  -1.803  1.00 96.62           H  
ATOM    640  C   VAL A  40      -0.197 -10.604  -0.197  1.00 96.62           C  
ATOM    641  CB  VAL A  40      -0.226 -12.422  -1.968  1.00 96.62           C  
ATOM    642  HB  VAL A  40      -0.866 -13.003  -1.304  1.00 96.62           H  
ATOM    643  O   VAL A  40      -0.770 -11.091   0.781  1.00 96.62           O  
ATOM    644  CG1 VAL A  40      -1.118 -11.632  -2.930  1.00 96.62           C  
ATOM    645 HG11 VAL A  40      -1.686 -12.320  -3.557  1.00 96.62           H  
ATOM    646 HG12 VAL A  40      -0.513 -10.987  -3.567  1.00 96.62           H  
ATOM    647 HG13 VAL A  40      -1.827 -11.018  -2.376  1.00 96.62           H  
ATOM    648  CG2 VAL A  40       0.639 -13.405  -2.772  1.00 96.62           C  
ATOM    649 HG21 VAL A  40       1.410 -12.864  -3.321  1.00 96.62           H  
ATOM    650 HG22 VAL A  40       1.118 -14.121  -2.104  1.00 96.62           H  
ATOM    651 HG23 VAL A  40       0.018 -13.960  -3.475  1.00 96.62           H  
ATOM    652  N   LEU A  41      -0.226  -9.305  -0.482  1.00 93.29           N  
ATOM    653  H   LEU A  41       0.252  -8.997  -1.316  1.00 93.29           H  
ATOM    654  CA  LEU A  41      -0.960  -8.300   0.289  1.00 93.29           C  
ATOM    655  HA  LEU A  41      -1.242  -8.707   1.260  1.00 93.29           H  
ATOM    656  C   LEU A  41      -2.269  -7.909  -0.401  1.00 93.29           C  
ATOM    657  CB  LEU A  41      -0.064  -7.071   0.508  1.00 93.29           C  
ATOM    658  HB2 LEU A  41       0.209  -6.661  -0.465  1.00 93.29           H  
ATOM    659  HB3 LEU A  41      -0.653  -6.321   1.035  1.00 93.29           H  
ATOM    660  O   LEU A  41      -3.290  -7.774   0.267  1.00 93.29           O  
ATOM    661  CG  LEU A  41       1.212  -7.325   1.326  1.00 93.29           C  
ATOM    662  HG  LEU A  41       1.796  -8.127   0.876  1.00 93.29           H  
ATOM    663  CD1 LEU A  41       2.058  -6.056   1.321  1.00 93.29           C  
ATOM    664 HD11 LEU A  41       2.961  -6.201   1.913  1.00 93.29           H  
ATOM    665 HD12 LEU A  41       2.339  -5.822   0.295  1.00 93.29           H  
ATOM    666 HD13 LEU A  41       1.488  -5.226   1.740  1.00 93.29           H  
ATOM    667  CD2 LEU A  41       0.899  -7.698   2.778  1.00 93.29           C  
ATOM    668 HD21 LEU A  41       1.831  -7.810   3.331  1.00 93.29           H  
ATOM    669 HD22 LEU A  41       0.356  -8.642   2.803  1.00 93.29           H  
ATOM    670 HD23 LEU A  41       0.296  -6.913   3.235  1.00 93.29           H  
ATOM    671  N   ASP A  42      -2.245  -7.809  -1.730  1.00 90.13           N  
ATOM    672  H   ASP A  42      -1.373  -7.966  -2.216  1.00 90.13           H  
ATOM    673  CA  ASP A  42      -3.424  -7.577  -2.557  1.00 90.13           C  
ATOM    674  HA  ASP A  42      -4.306  -7.932  -2.023  1.00 90.13           H  
ATOM    675  C   ASP A  42      -3.308  -8.368  -3.866  1.00 90.13           C  
ATOM    676  CB  ASP A  42      -3.611  -6.076  -2.808  1.00 90.13           C  
ATOM    677  HB2 ASP A  42      -3.654  -5.551  -1.854  1.00 90.13           H  
ATOM    678  HB3 ASP A  42      -2.767  -5.687  -3.379  1.00 90.13           H  
ATOM    679  O   ASP A  42      -2.245  -8.414  -4.486  1.00 90.13           O  
ATOM    680  CG  ASP A  42      -4.907  -5.833  -3.575  1.00 90.13           C  
ATOM    681  OD1 ASP A  42      -5.980  -5.795  -2.936  1.00 90.13           O  
ATOM    682  OD2 ASP A  42      -4.839  -5.775  -4.818  1.00 90.13           O  
ATOM    683  N   GLU A  43      -4.400  -9.016  -4.267  1.00 90.50           N  
ATOM    684  H   GLU A  43      -5.243  -8.893  -3.725  1.00 90.50           H  
ATOM    685  CA  GLU A  43      -4.475  -9.854  -5.469  1.00 90.50           C  
ATOM    686  HA  GLU A  43      -3.527  -9.778  -6.002  1.00 90.50           H  
ATOM    687  C   GLU A  43      -5.536  -9.359  -6.463  1.00 90.50           C  
ATOM    688  CB  GLU A  43      -4.656 -11.340  -5.089  1.00 90.50           C  
ATOM    689  HB2 GLU A  43      -4.605 -11.942  -5.996  1.00 90.50           H  
ATOM    690  HB3 GLU A  43      -3.828 -11.644  -4.449  1.00 90.50           H  
ATOM    691  O   GLU A  43      -6.010 -10.133  -7.298  1.00 90.50           O  
ATOM    692  CG  GLU A  43      -5.982 -11.642  -4.364  1.00 90.50           C  
ATOM    693  HG2 GLU A  43      -6.797 -11.125  -4.870  1.00 90.50           H  
ATOM    694  HG3 GLU A  43      -5.929 -11.253  -3.347  1.00 90.50           H  
ATOM    695  CD  GLU A  43      -6.306 -13.144  -4.319  1.00 90.50           C  
ATOM    696  OE1 GLU A  43      -7.482 -13.498  -4.595  1.00 90.50           O  
ATOM    697  OE2 GLU A  43      -5.402 -13.960  -4.037  1.00 90.50           O  
ATOM    698  N   VAL A  44      -5.955  -8.086  -6.375  1.00 85.92           N  
ATOM    699  H   VAL A  44      -5.514  -7.456  -5.721  1.00 85.92           H  
ATOM    700  CA  VAL A  44      -7.064  -7.570  -7.194  1.00 85.92           C  
ATOM    701  HA  VAL A  44      -7.928  -8.206  -7.002  1.00 85.92           H  
ATOM    702  C   VAL A  44      -6.772  -7.666  -8.693  1.00 85.92           C  
ATOM    703  CB  VAL A  44      -7.438  -6.131  -6.778  1.00 85.92           C  
ATOM    704  HB  VAL A  44      -7.421  -6.078  -5.689  1.00 85.92           H  
ATOM    705  O   VAL A  44      -7.688  -7.917  -9.469  1.00 85.92           O  
ATOM    706  CG1 VAL A  44      -6.501  -5.050  -7.337  1.00 85.92           C  
ATOM    707 HG11 VAL A  44      -6.694  -4.106  -6.827  1.00 85.92           H  
ATOM    708 HG12 VAL A  44      -5.461  -5.324  -7.161  1.00 85.92           H  
ATOM    709 HG13 VAL A  44      -6.654  -4.920  -8.409  1.00 85.92           H  
ATOM    710  CG2 VAL A  44      -8.866  -5.791  -7.221  1.00 85.92           C  
ATOM    711 HG21 VAL A  44      -9.562  -6.516  -6.798  1.00 85.92           H  
ATOM    712 HG22 VAL A  44      -8.941  -5.813  -8.308  1.00 85.92           H  
ATOM    713 HG23 VAL A  44      -9.130  -4.797  -6.860  1.00 85.92           H  
ATOM    714  N   GLY A  45      -5.501  -7.524  -9.084  1.00 85.99           N  
ATOM    715  H   GLY A  45      -4.812  -7.343  -8.368  1.00 85.99           H  
ATOM    716  CA  GLY A  45      -5.030  -7.622 -10.467  1.00 85.99           C  
ATOM    717  HA2 GLY A  45      -5.830  -7.324 -11.144  1.00 85.99           H  
ATOM    718  HA3 GLY A  45      -4.192  -6.939 -10.603  1.00 85.99           H  
ATOM    719  C   GLY A  45      -4.567  -9.018 -10.888  1.00 85.99           C  
ATOM    720  O   GLY A  45      -3.945  -9.148 -11.945  1.00 85.99           O  
ATOM    721  N   LEU A  46      -4.813 -10.063 -10.083  1.00 89.44           N  
ATOM    722  H   LEU A  46      -5.298  -9.894  -9.213  1.00 89.44           H  
ATOM    723  CA  LEU A  46      -4.308 -11.414 -10.358  1.00 89.44           C  
ATOM    724  HA  LEU A  46      -3.219 -11.369 -10.387  1.00 89.44           H  
ATOM    725  C   LEU A  46      -4.790 -11.948 -11.710  1.00 89.44           C  
ATOM    726  CB  LEU A  46      -4.750 -12.361  -9.228  1.00 89.44           C  
ATOM    727  HB2 LEU A  46      -4.345 -11.985  -8.289  1.00 89.44           H  
ATOM    728  HB3 LEU A  46      -5.838 -12.331  -9.164  1.00 89.44           H  
ATOM    729  O   LEU A  46      -4.081 -12.714 -12.349  1.00 89.44           O  
ATOM    730  CG  LEU A  46      -4.306 -13.830  -9.402  1.00 89.44           C  
ATOM    731  HG  LEU A  46      -4.618 -14.213 -10.373  1.00 89.44           H  
ATOM    732  CD1 LEU A  46      -2.790 -13.992  -9.277  1.00 89.44           C  
ATOM    733 HD11 LEU A  46      -2.518 -15.043  -9.375  1.00 89.44           H  
ATOM    734 HD12 LEU A  46      -2.292 -13.437 -10.072  1.00 89.44           H  
ATOM    735 HD13 LEU A  46      -2.452 -13.620  -8.310  1.00 89.44           H  
ATOM    736  CD2 LEU A  46      -5.005 -14.698  -8.356  1.00 89.44           C  
ATOM    737 HD21 LEU A  46      -4.858 -14.269  -7.365  1.00 89.44           H  
ATOM    738 HD22 LEU A  46      -4.607 -15.713  -8.386  1.00 89.44           H  
ATOM    739 HD23 LEU A  46      -6.074 -14.725  -8.567  1.00 89.44           H  
ATOM    740  N   ASP A  47      -5.973 -11.544 -12.165  1.00 89.12           N  
ATOM    741  H   ASP A  47      -6.399 -10.750 -11.708  1.00 89.12           H  
ATOM    742  CA  ASP A  47      -6.507 -11.889 -13.488  1.00 89.12           C  
ATOM    743  HA  ASP A  47      -6.589 -12.974 -13.555  1.00 89.12           H  
ATOM    744  C   ASP A  47      -5.603 -11.455 -14.655  1.00 89.12           C  
ATOM    745  CB  ASP A  47      -7.923 -11.310 -13.622  1.00 89.12           C  
ATOM    746  HB2 ASP A  47      -8.541 -11.722 -12.825  1.00 89.12           H  
ATOM    747  HB3 ASP A  47      -8.343 -11.651 -14.569  1.00 89.12           H  
ATOM    748  O   ASP A  47      -5.617 -12.089 -15.709  1.00 89.12           O  
ATOM    749  CG  ASP A  47      -8.011  -9.777 -13.563  1.00 89.12           C  
ATOM    750  OD1 ASP A  47      -7.045  -9.137 -13.085  1.00 89.12           O  
ATOM    751  OD2 ASP A  47      -9.085  -9.277 -13.959  1.00 89.12           O  
ATOM    752  N   SER A  48      -4.776 -10.434 -14.433  1.00 87.09           N  
ATOM    753  H   SER A  48      -4.890  -9.959 -13.550  1.00 87.09           H  
ATOM    754  CA  SER A  48      -3.765  -9.919 -15.360  1.00 87.09           C  
ATOM    755  HA  SER A  48      -3.923 -10.382 -16.334  1.00 87.09           H  
ATOM    756  C   SER A  48      -2.323 -10.259 -14.955  1.00 87.09           C  
ATOM    757  CB  SER A  48      -3.970  -8.410 -15.540  1.00 87.09           C  
ATOM    758  HB2 SER A  48      -3.281  -8.040 -16.300  1.00 87.09           H  
ATOM    759  HB3 SER A  48      -4.989  -8.228 -15.882  1.00 87.09           H  
ATOM    760  O   SER A  48      -1.384  -9.745 -15.558  1.00 87.09           O  
ATOM    761  OG  SER A  48      -3.754  -7.703 -14.332  1.00 87.09           O  
ATOM    762  HG  SER A  48      -4.304  -8.093 -13.649  1.00 87.09           H  
ATOM    763  N   GLY A  49      -2.130 -11.117 -13.946  1.00 89.15           N  
ATOM    764  H   GLY A  49      -2.939 -11.550 -13.524  1.00 89.15           H  
ATOM    765  CA  GLY A  49      -0.808 -11.479 -13.427  1.00 89.15           C  
ATOM    766  HA2 GLY A  49      -0.137 -11.688 -14.260  1.00 89.15           H  
ATOM    767  HA3 GLY A  49      -0.906 -12.383 -12.825  1.00 89.15           H  
ATOM    768  C   GLY A  49      -0.154 -10.404 -12.556  1.00 89.15           C  
ATOM    769  O   GLY A  49       1.051 -10.475 -12.324  1.00 89.15           O  
ATOM    770  N   ASN A  50      -0.925  -9.425 -12.072  1.00 91.03           N  
ATOM    771  H   ASN A  50      -1.914  -9.443 -12.276  1.00 91.03           H  
ATOM    772  CA  ASN A  50      -0.433  -8.325 -11.245  1.00 91.03           C  
ATOM    773  HA  ASN A  50       0.656  -8.340 -11.243  1.00 91.03           H  
ATOM    774  C   ASN A  50      -0.912  -8.468  -9.798  1.00 91.03           C  
ATOM    775  CB  ASN A  50      -0.865  -6.984 -11.854  1.00 91.03           C  
ATOM    776  HB2 ASN A  50      -0.543  -6.171 -11.203  1.00 91.03           H  
ATOM    777  HB3 ASN A  50      -1.951  -6.949 -11.942  1.00 91.03           H  
ATOM    778  O   ASN A  50      -2.105  -8.611  -9.537  1.00 91.03           O  
ATOM    779  CG  ASN A  50      -0.231  -6.762 -13.210  1.00 91.03           C  
ATOM    780  ND2 ASN A  50      -0.991  -6.808 -14.275  1.00 91.03           N  
ATOM    781 HD21 ASN A  50      -1.966  -7.060 -14.204  1.00 91.03           H  
ATOM    782 HD22 ASN A  50      -0.505  -6.796 -15.160  1.00 91.03           H  
ATOM    783  OD1 ASN A  50       0.963  -6.572 -13.335  1.00 91.03           O  
ATOM    784  N   ILE A  51       0.004  -8.396  -8.839  1.00 90.83           N  
ATOM    785  H   ILE A  51       0.961  -8.212  -9.107  1.00 90.83           H  
ATOM    786  CA  ILE A  51      -0.317  -8.440  -7.406  1.00 90.83           C  
ATOM    787  HA  ILE A  51      -1.357  -8.149  -7.263  1.00 90.83           H  
ATOM    788  C   ILE A  51       0.521  -7.414  -6.644  1.00 90.83           C  
ATOM    789  CB  ILE A  51      -0.154  -9.870  -6.828  1.00 90.83           C  
ATOM    790  HB  ILE A  51      -0.468  -9.838  -5.785  1.00 90.83           H  
ATOM    791  O   ILE A  51       1.486  -6.863  -7.169  1.00 90.83           O  
ATOM    792  CG1 ILE A  51       1.318 -10.328  -6.850  1.00 90.83           C  
ATOM    793 HG12 ILE A  51       1.907  -9.614  -6.274  1.00 90.83           H  
ATOM    794 HG13 ILE A  51       1.686 -10.350  -7.876  1.00 90.83           H  
ATOM    795  CG2 ILE A  51      -1.079 -10.879  -7.536  1.00 90.83           C  
ATOM    796 HG21 ILE A  51      -0.703 -11.098  -8.536  1.00 90.83           H  
ATOM    797 HG22 ILE A  51      -1.138 -11.803  -6.962  1.00 90.83           H  
ATOM    798 HG23 ILE A  51      -2.083 -10.465  -7.624  1.00 90.83           H  
ATOM    799  CD1 ILE A  51       1.565 -11.692  -6.212  1.00 90.83           C  
ATOM    800 HD11 ILE A  51       2.639 -11.878  -6.182  1.00 90.83           H  
ATOM    801 HD12 ILE A  51       1.084 -12.478  -6.794  1.00 90.83           H  
ATOM    802 HD13 ILE A  51       1.169 -11.692  -5.197  1.00 90.83           H  
ATOM    803  N   SER A  52       0.189  -7.189  -5.378  1.00 92.43           N  
ATOM    804  H   SER A  52      -0.625  -7.659  -5.008  1.00 92.43           H  
ATOM    805  CA  SER A  52       1.069  -6.493  -4.439  1.00 92.43           C  
ATOM    806  HA  SER A  52       1.920  -6.073  -4.976  1.00 92.43           H  
ATOM    807  C   SER A  52       1.596  -7.459  -3.388  1.00 92.43           C  
ATOM    808  CB  SER A  52       0.343  -5.339  -3.769  1.00 92.43           C  
ATOM    809  HB2 SER A  52      -0.515  -5.720  -3.215  1.00 92.43           H  
ATOM    810  HB3 SER A  52       1.024  -4.849  -3.073  1.00 92.43           H  
ATOM    811  O   SER A  52       0.856  -8.321  -2.904  1.00 92.43           O  
ATOM    812  OG  SER A  52      -0.087  -4.396  -4.728  1.00 92.43           O  
ATOM    813  HG  SER A  52      -0.560  -4.860  -5.422  1.00 92.43           H  
ATOM    814  N   GLY A  53       2.856  -7.313  -2.986  1.00 95.16           N  
ATOM    815  H   GLY A  53       3.431  -6.600  -3.411  1.00 95.16           H  
ATOM    816  CA  GLY A  53       3.443  -8.203  -1.992  1.00 95.16           C  
ATOM    817  HA2 GLY A  53       3.697  -9.152  -2.464  1.00 95.16           H  
ATOM    818  HA3 GLY A  53       2.700  -8.404  -1.221  1.00 95.16           H  
ATOM    819  C   GLY A  53       4.683  -7.662  -1.298  1.00 95.16           C  
ATOM    820  O   GLY A  53       5.273  -6.664  -1.700  1.00 95.16           O  
ATOM    821  N   CYS A  54       5.078  -8.357  -0.236  1.00 97.87           N  
ATOM    822  H   CYS A  54       4.531  -9.167   0.021  1.00 97.87           H  
ATOM    823  CA  CYS A  54       6.273  -8.068   0.548  1.00 97.87           C  
ATOM    824  HA  CYS A  54       6.952  -7.475  -0.066  1.00 97.87           H  
ATOM    825  C   CYS A  54       6.982  -9.370   0.955  1.00 97.87           C  
ATOM    826  CB  CYS A  54       5.870  -7.230   1.770  1.00 97.87           C  
ATOM    827  HB2 CYS A  54       5.264  -6.389   1.432  1.00 97.87           H  
ATOM    828  HB3 CYS A  54       6.760  -6.833   2.258  1.00 97.87           H  
ATOM    829  O   CYS A  54       6.366 -10.438   0.940  1.00 97.87           O  
ATOM    830  SG  CYS A  54       4.894  -8.201   2.955  1.00 97.87           S  
ATOM    831  HG  CYS A  54       5.764  -9.203   3.115  1.00 97.87           H  
ATOM    832  N   PRO A  55       8.255  -9.338   1.378  1.00 97.23           N  
ATOM    833  CA  PRO A  55       8.926 -10.530   1.884  1.00 97.23           C  
ATOM    834  HA  PRO A  55       8.918 -11.294   1.107  1.00 97.23           H  
ATOM    835  C   PRO A  55       8.234 -11.063   3.141  1.00 97.23           C  
ATOM    836  CB  PRO A  55      10.374 -10.113   2.167  1.00 97.23           C  
ATOM    837  HB2 PRO A  55      10.499  -9.863   3.221  1.00 97.23           H  
ATOM    838  HB3 PRO A  55      11.079 -10.892   1.875  1.00 97.23           H  
ATOM    839  O   PRO A  55       7.875 -10.301   4.045  1.00 97.23           O  
ATOM    840  CG  PRO A  55      10.551  -8.849   1.326  1.00 97.23           C  
ATOM    841  HG2 PRO A  55      10.783  -9.126   0.297  1.00 97.23           H  
ATOM    842  HG3 PRO A  55      11.315  -8.187   1.732  1.00 97.23           H  
ATOM    843  CD  PRO A  55       9.167  -8.213   1.367  1.00 97.23           C  
ATOM    844  HD2 PRO A  55       9.048  -7.642   2.287  1.00 97.23           H  
ATOM    845  HD3 PRO A  55       9.019  -7.571   0.499  1.00 97.23           H  
ATOM    846  N   THR A  56       8.092 -12.383   3.235  1.00 94.68           N  
ATOM    847  H   THR A  56       8.378 -12.966   2.461  1.00 94.68           H  
ATOM    848  CA  THR A  56       7.676 -13.025   4.487  1.00 94.68           C  
ATOM    849  HA  THR A  56       6.763 -12.540   4.832  1.00 94.68           H  
ATOM    850  C   THR A  56       8.745 -12.853   5.571  1.00 94.68           C  
ATOM    851  CB  THR A  56       7.375 -14.515   4.301  1.00 94.68           C  
ATOM    852  HB  THR A  56       7.134 -14.944   5.273  1.00 94.68           H  
ATOM    853  O   THR A  56       9.926 -12.655   5.290  1.00 94.68           O  
ATOM    854  CG2 THR A  56       6.198 -14.783   3.370  1.00 94.68           C  
ATOM    855 HG21 THR A  56       6.291 -14.209   2.448  1.00 94.68           H  
ATOM    856 HG22 THR A  56       6.170 -15.844   3.119  1.00 94.68           H  
ATOM    857 HG23 THR A  56       5.270 -14.510   3.872  1.00 94.68           H  
ATOM    858  OG1 THR A  56       8.504 -15.179   3.808  1.00 94.68           O  
ATOM    859  HG1 THR A  56       8.529 -15.038   2.859  1.00 94.68           H  
ATOM    860  N   ASN A  57       8.342 -12.939   6.842  1.00 90.54           N  
ATOM    861  H   ASN A  57       7.361 -13.112   7.012  1.00 90.54           H  
ATOM    862  CA  ASN A  57       9.251 -12.940   7.999  1.00 90.54           C  
ATOM    863  HA  ASN A  57       8.620 -12.908   8.887  1.00 90.54           H  
ATOM    864  C   ASN A  57      10.176 -11.710   8.135  1.00 90.54           C  
ATOM    865  CB  ASN A  57      10.018 -14.275   8.051  1.00 90.54           C  
ATOM    866  HB2 ASN A  57      10.641 -14.310   8.945  1.00 90.54           H  
ATOM    867  HB3 ASN A  57      10.677 -14.349   7.186  1.00 90.54           H  
ATOM    868  O   ASN A  57      11.176 -11.775   8.845  1.00 90.54           O  
ATOM    869  CG  ASN A  57       9.090 -15.468   8.094  1.00 90.54           C  
ATOM    870  ND2 ASN A  57       9.286 -16.436   7.231  1.00 90.54           N  
ATOM    871 HD21 ASN A  57       9.959 -16.320   6.487  1.00 90.54           H  
ATOM    872 HD22 ASN A  57       8.630 -17.203   7.228  1.00 90.54           H  
ATOM    873  OD1 ASN A  57       8.162 -15.522   8.886  1.00 90.54           O  
ATOM    874  N   SER A  58       9.835 -10.575   7.522  1.00 95.38           N  
ATOM    875  H   SER A  58       9.055 -10.589   6.881  1.00 95.38           H  
ATOM    876  CA  SER A  58      10.586  -9.328   7.687  1.00 95.38           C  
ATOM    877  HA  SER A  58      11.646  -9.571   7.769  1.00 95.38           H  
ATOM    878  C   SER A  58      10.173  -8.583   8.961  1.00 95.38           C  
ATOM    879  CB  SER A  58      10.435  -8.465   6.435  1.00 95.38           C  
ATOM    880  HB2 SER A  58      10.957  -8.949   5.609  1.00 95.38           H  
ATOM    881  HB3 SER A  58       9.380  -8.387   6.173  1.00 95.38           H  
ATOM    882  O   SER A  58       9.010  -8.209   9.144  1.00 95.38           O  
ATOM    883  OG  SER A  58      10.977  -7.172   6.646  1.00 95.38           O  
ATOM    884  HG  SER A  58      11.226  -6.824   5.786  1.00 95.38           H  
ATOM    885  N   ASP A  59      11.141  -8.319   9.841  1.00 97.24           N  
ATOM    886  H   ASP A  59      12.050  -8.734   9.694  1.00 97.24           H  
ATOM    887  CA  ASP A  59      10.935  -7.497  11.040  1.00 97.24           C  
ATOM    888  HA  ASP A  59      10.123  -7.922  11.631  1.00 97.24           H  
ATOM    889  C   ASP A  59      10.528  -6.064  10.685  1.00 97.24           C  
ATOM    890  CB  ASP A  59      12.217  -7.470  11.888  1.00 97.24           C  
ATOM    891  HB2 ASP A  59      13.067  -7.228  11.250  1.00 97.24           H  
ATOM    892  HB3 ASP A  59      12.121  -6.678  12.630  1.00 97.24           H  
ATOM    893  O   ASP A  59       9.699  -5.464  11.376  1.00 97.24           O  
ATOM    894  CG  ASP A  59      12.497  -8.774  12.642  1.00 97.24           C  
ATOM    895  OD1 ASP A  59      11.589  -9.639  12.699  1.00 97.24           O  
ATOM    896  OD2 ASP A  59      13.590  -8.866  13.230  1.00 97.24           O  
ATOM    897  N   TYR A  60      11.061  -5.540   9.578  1.00 98.11           N  
ATOM    898  H   TYR A  60      11.685  -6.114   9.029  1.00 98.11           H  
ATOM    899  CA  TYR A  60      10.702  -4.223   9.069  1.00 98.11           C  
ATOM    900  HA  TYR A  60      10.801  -3.498   9.877  1.00 98.11           H  
ATOM    901  C   TYR A  60       9.244  -4.184   8.597  1.00 98.11           C  
ATOM    902  CB  TYR A  60      11.666  -3.823   7.949  1.00 98.11           C  
ATOM    903  HB2 TYR A  60      11.601  -4.536   7.127  1.00 98.11           H  
ATOM    904  HB3 TYR A  60      12.688  -3.835   8.328  1.00 98.11           H  
ATOM    905  O   TYR A  60       8.488  -3.310   9.019  1.00 98.11           O  
ATOM    906  CG  TYR A  60      11.348  -2.439   7.442  1.00 98.11           C  
ATOM    907  CD1 TYR A  60      10.567  -2.274   6.282  1.00 98.11           C  
ATOM    908  HD1 TYR A  60      10.256  -3.129   5.700  1.00 98.11           H  
ATOM    909  CD2 TYR A  60      11.736  -1.326   8.209  1.00 98.11           C  
ATOM    910  HD2 TYR A  60      12.342  -1.458   9.093  1.00 98.11           H  
ATOM    911  CE1 TYR A  60      10.140  -0.988   5.910  1.00 98.11           C  
ATOM    912  HE1 TYR A  60       9.509  -0.831   5.048  1.00 98.11           H  
ATOM    913  CE2 TYR A  60      11.313  -0.041   7.840  1.00 98.11           C  
ATOM    914  HE2 TYR A  60      11.594   0.819   8.429  1.00 98.11           H  
ATOM    915  OH  TYR A  60       9.978   1.332   6.451  1.00 98.11           O  
ATOM    916  HH  TYR A  60      10.335   1.994   7.048  1.00 98.11           H  
ATOM    917  CZ  TYR A  60      10.491   0.116   6.708  1.00 98.11           C  
ATOM    918  N   VAL A  61       8.808  -5.184   7.821  1.00 97.84           N  
ATOM    919  H   VAL A  61       9.466  -5.890   7.524  1.00 97.84           H  
ATOM    920  CA  VAL A  61       7.395  -5.314   7.421  1.00 97.84           C  
ATOM    921  HA  VAL A  61       7.096  -4.418   6.877  1.00 97.84           H  
ATOM    922  C   VAL A  61       6.505  -5.403   8.657  1.00 97.84           C  
ATOM    923  CB  VAL A  61       7.175  -6.530   6.502  1.00 97.84           C  
ATOM    924  HB  VAL A  61       7.577  -7.417   6.991  1.00 97.84           H  
ATOM    925  O   VAL A  61       5.512  -4.688   8.760  1.00 97.84           O  
ATOM    926  CG1 VAL A  61       5.691  -6.786   6.216  1.00 97.84           C  
ATOM    927 HG11 VAL A  61       5.597  -7.666   5.579  1.00 97.84           H  
ATOM    928 HG12 VAL A  61       5.248  -5.930   5.707  1.00 97.84           H  
ATOM    929 HG13 VAL A  61       5.137  -6.991   7.132  1.00 97.84           H  
ATOM    930  CG2 VAL A  61       7.884  -6.334   5.155  1.00 97.84           C  
ATOM    931 HG21 VAL A  61       8.943  -6.115   5.295  1.00 97.84           H  
ATOM    932 HG22 VAL A  61       7.786  -7.238   4.554  1.00 97.84           H  
ATOM    933 HG23 VAL A  61       7.430  -5.505   4.614  1.00 97.84           H  
ATOM    934  N   ARG A  62       6.885  -6.202   9.662  1.00 97.68           N  
ATOM    935  H   ARG A  62       7.708  -6.773   9.529  1.00 97.68           H  
ATOM    936  CA  ARG A  62       6.121  -6.295  10.914  1.00 97.68           C  
ATOM    937  HA  ARG A  62       5.100  -6.576  10.655  1.00 97.68           H  
ATOM    938  C   ARG A  62       6.030  -4.948  11.635  1.00 97.68           C  
ATOM    939  CB  ARG A  62       6.731  -7.378  11.810  1.00 97.68           C  
ATOM    940  HB2 ARG A  62       6.950  -8.252  11.196  1.00 97.68           H  
ATOM    941  HB3 ARG A  62       7.664  -7.018  12.244  1.00 97.68           H  
ATOM    942  O   ARG A  62       4.977  -4.630  12.188  1.00 97.68           O  
ATOM    943  CG  ARG A  62       5.753  -7.781  12.928  1.00 97.68           C  
ATOM    944  HG2 ARG A  62       4.853  -8.196  12.473  1.00 97.68           H  
ATOM    945  HG3 ARG A  62       5.468  -6.902  13.505  1.00 97.68           H  
ATOM    946  CD  ARG A  62       6.335  -8.815  13.900  1.00 97.68           C  
ATOM    947  HD2 ARG A  62       7.123  -8.341  14.485  1.00 97.68           H  
ATOM    948  HD3 ARG A  62       5.549  -9.111  14.594  1.00 97.68           H  
ATOM    949  NE  ARG A  62       6.836 -10.022  13.204  1.00 97.68           N  
ATOM    950  HE  ARG A  62       6.152 -10.617  12.760  1.00 97.68           H  
ATOM    951  NH1 ARG A  62       9.069  -9.632  13.507  1.00 97.68           N  
ATOM    952 HH11 ARG A  62       8.884  -8.783  14.021  1.00 97.68           H  
ATOM    953 HH12 ARG A  62      10.026  -9.828  13.250  1.00 97.68           H  
ATOM    954  NH2 ARG A  62       8.459 -11.368  12.294  1.00 97.68           N  
ATOM    955 HH21 ARG A  62       7.785 -11.962  11.833  1.00 97.68           H  
ATOM    956 HH22 ARG A  62       9.448 -11.490  12.127  1.00 97.68           H  
ATOM    957  CZ  ARG A  62       8.106 -10.340  13.006  1.00 97.68           C  
ATOM    958  N   TYR A  63       7.099  -4.151  11.644  1.00 98.09           N  
ATOM    959  H   TYR A  63       7.937  -4.473  11.181  1.00 98.09           H  
ATOM    960  CA  TYR A  63       7.083  -2.797  12.202  1.00 98.09           C  
ATOM    961  HA  TYR A  63       6.743  -2.849  13.236  1.00 98.09           H  
ATOM    962  C   TYR A  63       6.102  -1.891  11.449  1.00 98.09           C  
ATOM    963  CB  TYR A  63       8.500  -2.203  12.197  1.00 98.09           C  
ATOM    964  HB2 TYR A  63       8.937  -2.285  11.202  1.00 98.09           H  
ATOM    965  HB3 TYR A  63       9.129  -2.783  12.872  1.00 98.09           H  
ATOM    966  O   TYR A  63       5.244  -1.271  12.086  1.00 98.09           O  
ATOM    967  CG  TYR A  63       8.538  -0.742  12.603  1.00 98.09           C  
ATOM    968  CD1 TYR A  63       8.393   0.270  11.631  1.00 98.09           C  
ATOM    969  HD1 TYR A  63       8.297   0.010  10.587  1.00 98.09           H  
ATOM    970  CD2 TYR A  63       8.690  -0.397  13.958  1.00 98.09           C  
ATOM    971  HD2 TYR A  63       8.825  -1.176  14.694  1.00 98.09           H  
ATOM    972  CE1 TYR A  63       8.369   1.624  12.017  1.00 98.09           C  
ATOM    973  HE1 TYR A  63       8.252   2.400  11.275  1.00 98.09           H  
ATOM    974  CE2 TYR A  63       8.695   0.955  14.345  1.00 98.09           C  
ATOM    975  HE2 TYR A  63       8.835   1.217  15.383  1.00 98.09           H  
ATOM    976  OH  TYR A  63       8.552   3.267  13.770  1.00 98.09           O  
ATOM    977  HH  TYR A  63       8.938   3.321  14.648  1.00 98.09           H  
ATOM    978  CZ  TYR A  63       8.530   1.967  13.374  1.00 98.09           C  
ATOM    979  N   VAL A  64       6.193  -1.854  10.118  1.00 98.26           N  
ATOM    980  H   VAL A  64       6.914  -2.400   9.669  1.00 98.26           H  
ATOM    981  CA  VAL A  64       5.333  -1.029   9.256  1.00 98.26           C  
ATOM    982  HA  VAL A  64       5.396   0.010   9.580  1.00 98.26           H  
ATOM    983  C   VAL A  64       3.868  -1.438   9.370  1.00 98.26           C  
ATOM    984  CB  VAL A  64       5.815  -1.089   7.794  1.00 98.26           C  
ATOM    985  HB  VAL A  64       5.935  -2.131   7.495  1.00 98.26           H  
ATOM    986  O   VAL A  64       3.006  -0.573   9.435  1.00 98.26           O  
ATOM    987  CG1 VAL A  64       4.838  -0.415   6.831  1.00 98.26           C  
ATOM    988 HG11 VAL A  64       5.275  -0.383   5.833  1.00 98.26           H  
ATOM    989 HG12 VAL A  64       4.620   0.605   7.147  1.00 98.26           H  
ATOM    990 HG13 VAL A  64       3.910  -0.982   6.761  1.00 98.26           H  
ATOM    991  CG2 VAL A  64       7.164  -0.371   7.666  1.00 98.26           C  
ATOM    992 HG21 VAL A  64       7.929  -0.874   8.257  1.00 98.26           H  
ATOM    993 HG22 VAL A  64       7.484  -0.380   6.624  1.00 98.26           H  
ATOM    994 HG23 VAL A  64       7.074   0.668   7.985  1.00 98.26           H  
ATOM    995  N   MET A  65       3.570  -2.728   9.505  1.00 96.52           N  
ATOM    996  H   MET A  65       4.307  -3.401   9.347  1.00 96.52           H  
ATOM    997  CA  MET A  65       2.191  -3.218   9.588  1.00 96.52           C  
ATOM    998  HA  MET A  65       1.567  -2.603   8.938  1.00 96.52           H  
ATOM    999  C   MET A  65       1.570  -3.106  10.987  1.00 96.52           C  
ATOM   1000  CB  MET A  65       2.128  -4.661   9.061  1.00 96.52           C  
ATOM   1001  HB2 MET A  65       2.809  -5.288   9.636  1.00 96.52           H  
ATOM   1002  HB3 MET A  65       1.116  -5.047   9.186  1.00 96.52           H  
ATOM   1003  O   MET A  65       0.361  -3.254  11.122  1.00 96.52           O  
ATOM   1004  CG  MET A  65       2.496  -4.744   7.574  1.00 96.52           C  
ATOM   1005  HG2 MET A  65       3.501  -4.348   7.427  1.00 96.52           H  
ATOM   1006  HG3 MET A  65       2.509  -5.789   7.265  1.00 96.52           H  
ATOM   1007  SD  MET A  65       1.396  -3.824   6.474  1.00 96.52           S  
ATOM   1008  CE  MET A  65       0.109  -5.063   6.181  1.00 96.52           C  
ATOM   1009  HE1 MET A  65      -0.566  -4.693   5.410  1.00 96.52           H  
ATOM   1010  HE2 MET A  65       0.563  -5.987   5.823  1.00 96.52           H  
ATOM   1011  HE3 MET A  65      -0.450  -5.251   7.098  1.00 96.52           H  
ATOM   1012  N   THR A  66       2.357  -2.855  12.045  1.00 96.56           N  
ATOM   1013  H   THR A  66       3.345  -2.740  11.873  1.00 96.56           H  
ATOM   1014  CA  THR A  66       1.833  -2.867  13.431  1.00 96.56           C  
ATOM   1015  HA  THR A  66       0.744  -2.865  13.398  1.00 96.56           H  
ATOM   1016  C   THR A  66       2.205  -1.639  14.260  1.00 96.56           C  
ATOM   1017  CB  THR A  66       2.240  -4.144  14.189  1.00 96.56           C  
ATOM   1018  HB  THR A  66       1.741  -4.126  15.158  1.00 96.56           H  
ATOM   1019  O   THR A  66       1.347  -1.021  14.890  1.00 96.56           O  
ATOM   1020  CG2 THR A  66       1.841  -5.436  13.478  1.00 96.56           C  
ATOM   1021 HG21 THR A  66       2.375  -5.538  12.533  1.00 96.56           H  
ATOM   1022 HG22 THR A  66       0.770  -5.423  13.275  1.00 96.56           H  
ATOM   1023 HG23 THR A  66       2.070  -6.291  14.113  1.00 96.56           H  
ATOM   1024  OG1 THR A  66       3.633  -4.204  14.418  1.00 96.56           O  
ATOM   1025  HG1 THR A  66       4.038  -4.402  13.570  1.00 96.56           H  
ATOM   1026  N   LYS A  67       3.483  -1.252  14.294  1.00 97.87           N  
ATOM   1027  H   LYS A  67       4.133  -1.721  13.680  1.00 97.87           H  
ATOM   1028  CA  LYS A  67       3.972  -0.154  15.141  1.00 97.87           C  
ATOM   1029  HA  LYS A  67       3.379  -0.114  16.055  1.00 97.87           H  
ATOM   1030  C   LYS A  67       3.764   1.202  14.488  1.00 97.87           C  
ATOM   1031  CB  LYS A  67       5.452  -0.370  15.492  1.00 97.87           C  
ATOM   1032  HB2 LYS A  67       6.027  -0.395  14.566  1.00 97.87           H  
ATOM   1033  HB3 LYS A  67       5.800   0.482  16.075  1.00 97.87           H  
ATOM   1034  O   LYS A  67       3.428   2.155  15.188  1.00 97.87           O  
ATOM   1035  CG  LYS A  67       5.743  -1.655  16.284  1.00 97.87           C  
ATOM   1036  HG2 LYS A  67       5.518  -2.523  15.664  1.00 97.87           H  
ATOM   1037  HG3 LYS A  67       6.808  -1.677  16.518  1.00 97.87           H  
ATOM   1038  CD  LYS A  67       4.941  -1.740  17.590  1.00 97.87           C  
ATOM   1039  HD2 LYS A  67       5.129  -0.849  18.189  1.00 97.87           H  
ATOM   1040  HD3 LYS A  67       3.879  -1.799  17.352  1.00 97.87           H  
ATOM   1041  CE  LYS A  67       5.335  -2.992  18.374  1.00 97.87           C  
ATOM   1042  HE2 LYS A  67       5.217  -3.854  17.717  1.00 97.87           H  
ATOM   1043  HE3 LYS A  67       6.388  -2.921  18.647  1.00 97.87           H  
ATOM   1044  NZ  LYS A  67       4.489  -3.155  19.582  1.00 97.87           N  
ATOM   1045  HZ1 LYS A  67       4.584  -2.359  20.196  1.00 97.87           H  
ATOM   1046  HZ2 LYS A  67       4.745  -3.993  20.083  1.00 97.87           H  
ATOM   1047  HZ3 LYS A  67       3.519  -3.236  19.310  1.00 97.87           H  
ATOM   1048  N   LEU A  68       3.937   1.290  13.171  1.00 98.24           N  
ATOM   1049  H   LEU A  68       4.224   0.468  12.659  1.00 98.24           H  
ATOM   1050  CA  LEU A  68       3.718   2.534  12.441  1.00 98.24           C  
ATOM   1051  HA  LEU A  68       4.265   3.309  12.978  1.00 98.24           H  
ATOM   1052  C   LEU A  68       2.235   2.972  12.469  1.00 98.24           C  
ATOM   1053  CB  LEU A  68       4.363   2.423  11.047  1.00 98.24           C  
ATOM   1054  HB2 LEU A  68       5.402   2.117  11.175  1.00 98.24           H  
ATOM   1055  HB3 LEU A  68       3.874   1.641  10.466  1.00 98.24           H  
ATOM   1056  O   LEU A  68       2.001   4.122  12.839  1.00 98.24           O  
ATOM   1057  CG  LEU A  68       4.344   3.721  10.225  1.00 98.24           C  
ATOM   1058  HG  LEU A  68       3.316   4.043  10.065  1.00 98.24           H  
ATOM   1059  CD1 LEU A  68       5.111   4.848  10.921  1.00 98.24           C  
ATOM   1060 HD11 LEU A  68       6.119   4.517  11.172  1.00 98.24           H  
ATOM   1061 HD12 LEU A  68       4.578   5.169  11.815  1.00 98.24           H  
ATOM   1062 HD13 LEU A  68       5.178   5.698  10.242  1.00 98.24           H  
ATOM   1063  CD2 LEU A  68       4.987   3.458   8.867  1.00 98.24           C  
ATOM   1064 HD21 LEU A  68       5.027   4.382   8.290  1.00 98.24           H  
ATOM   1065 HD22 LEU A  68       6.002   3.077   8.984  1.00 98.24           H  
ATOM   1066 HD23 LEU A  68       4.393   2.734   8.309  1.00 98.24           H  
ATOM   1067  N   PRO A  69       1.231   2.092  12.250  1.00 98.02           N  
ATOM   1068  CA  PRO A  69      -0.185   2.415  12.437  1.00 98.02           C  
ATOM   1069  HA  PRO A  69      -0.472   3.180  11.717  1.00 98.02           H  
ATOM   1070  C   PRO A  69      -0.518   2.912  13.842  1.00 98.02           C  
ATOM   1071  CB  PRO A  69      -0.949   1.125  12.122  1.00 98.02           C  
ATOM   1072  HB2 PRO A  69      -1.951   1.325  11.740  1.00 98.02           H  
ATOM   1073  HB3 PRO A  69      -0.999   0.483  13.001  1.00 98.02           H  
ATOM   1074  O   PRO A  69      -1.278   3.864  13.994  1.00 98.02           O  
ATOM   1075  CG  PRO A  69      -0.069   0.467  11.072  1.00 98.02           C  
ATOM   1076  HG2 PRO A  69      -0.218  -0.612  11.031  1.00 98.02           H  
ATOM   1077  HG3 PRO A  69      -0.260   0.921  10.100  1.00 98.02           H  
ATOM   1078  CD  PRO A  69       1.337   0.835  11.533  1.00 98.02           C  
ATOM   1079  HD2 PRO A  69       1.751   0.051  12.167  1.00 98.02           H  
ATOM   1080  HD3 PRO A  69       1.939   1.000  10.639  1.00 98.02           H  
ATOM   1081  N   ALA A  70       0.089   2.333  14.883  1.00 97.54           N  
ATOM   1082  H   ALA A  70       0.664   1.519  14.717  1.00 97.54           H  
ATOM   1083  CA  ALA A  70      -0.104   2.799  16.255  1.00 97.54           C  
ATOM   1084  HA  ALA A  70      -1.174   2.851  16.453  1.00 97.54           H  
ATOM   1085  C   ALA A  70       0.467   4.214  16.480  1.00 97.54           C  
ATOM   1086  CB  ALA A  70       0.509   1.771  17.213  1.00 97.54           C  
ATOM   1087  HB1 ALA A  70       0.057   0.794  17.041  1.00 97.54           H  
ATOM   1088  HB2 ALA A  70       0.317   2.076  18.241  1.00 97.54           H  
ATOM   1089  HB3 ALA A  70       1.585   1.702  17.054  1.00 97.54           H  
ATOM   1090  O   ALA A  70      -0.182   5.042  17.118  1.00 97.54           O  
ATOM   1091  N   ARG A  71       1.648   4.518  15.920  1.00 97.91           N  
ATOM   1092  H   ARG A  71       2.120   3.795  15.395  1.00 97.91           H  
ATOM   1093  CA  ARG A  71       2.233   5.873  15.955  1.00 97.91           C  
ATOM   1094  HA  ARG A  71       2.257   6.236  16.982  1.00 97.91           H  
ATOM   1095  C   ARG A  71       1.382   6.880  15.179  1.00 97.91           C  
ATOM   1096  CB  ARG A  71       3.654   5.869  15.371  1.00 97.91           C  
ATOM   1097  HB2 ARG A  71       3.948   6.908  15.222  1.00 97.91           H  
ATOM   1098  HB3 ARG A  71       3.646   5.384  14.395  1.00 97.91           H  
ATOM   1099  O   ARG A  71       1.161   7.988  15.659  1.00 97.91           O  
ATOM   1100  CG  ARG A  71       4.710   5.200  16.262  1.00 97.91           C  
ATOM   1101  HG2 ARG A  71       4.420   4.170  16.470  1.00 97.91           H  
ATOM   1102  HG3 ARG A  71       4.777   5.738  17.207  1.00 97.91           H  
ATOM   1103  CD  ARG A  71       6.087   5.202  15.571  1.00 97.91           C  
ATOM   1104  HD2 ARG A  71       6.004   4.637  14.643  1.00 97.91           H  
ATOM   1105  HD3 ARG A  71       6.803   4.696  16.219  1.00 97.91           H  
ATOM   1106  NE  ARG A  71       6.572   6.576  15.286  1.00 97.91           N  
ATOM   1107  HE  ARG A  71       6.136   7.333  15.792  1.00 97.91           H  
ATOM   1108  NH1 ARG A  71       8.011   6.115  13.538  1.00 97.91           N  
ATOM   1109 HH11 ARG A  71       8.542   6.473  12.757  1.00 97.91           H  
ATOM   1110 HH12 ARG A  71       7.881   5.116  13.622  1.00 97.91           H  
ATOM   1111  NH2 ARG A  71       7.576   8.224  14.040  1.00 97.91           N  
ATOM   1112 HH21 ARG A  71       7.060   8.979  14.468  1.00 97.91           H  
ATOM   1113 HH22 ARG A  71       8.020   8.475  13.168  1.00 97.91           H  
ATOM   1114  CZ  ARG A  71       7.382   6.960  14.307  1.00 97.91           C  
ATOM   1115  N   MET A  72       0.904   6.493  13.997  1.00 98.25           N  
ATOM   1116  H   MET A  72       1.161   5.581  13.647  1.00 98.25           H  
ATOM   1117  CA  MET A  72       0.030   7.332  13.178  1.00 98.25           C  
ATOM   1118  HA  MET A  72       0.492   8.311  13.050  1.00 98.25           H  
ATOM   1119  C   MET A  72      -1.311   7.562  13.863  1.00 98.25           C  
ATOM   1120  CB  MET A  72      -0.175   6.715  11.791  1.00 98.25           C  
ATOM   1121  HB2 MET A  72      -0.459   5.667  11.889  1.00 98.25           H  
ATOM   1122  HB3 MET A  72      -0.981   7.246  11.284  1.00 98.25           H  
ATOM   1123  O   MET A  72      -1.788   8.685  13.848  1.00 98.25           O  
ATOM   1124  CG  MET A  72       1.095   6.846  10.946  1.00 98.25           C  
ATOM   1125  HG2 MET A  72       1.894   6.257  11.397  1.00 98.25           H  
ATOM   1126  HG3 MET A  72       1.405   7.891  10.954  1.00 98.25           H  
ATOM   1127  SD  MET A  72       0.920   6.350   9.214  1.00 98.25           S  
ATOM   1128  CE  MET A  72       0.480   4.609   9.416  1.00 98.25           C  
ATOM   1129  HE1 MET A  72       1.161   4.127  10.118  1.00 98.25           H  
ATOM   1130  HE2 MET A  72      -0.536   4.549   9.805  1.00 98.25           H  
ATOM   1131  HE3 MET A  72       0.535   4.099   8.454  1.00 98.25           H  
ATOM   1132  N   ARG A  73      -1.876   6.560  14.546  1.00 97.87           N  
ATOM   1133  H   ARG A  73      -1.468   5.640  14.468  1.00 97.87           H  
ATOM   1134  CA  ARG A  73      -3.090   6.723  15.356  1.00 97.87           C  
ATOM   1135  HA  ARG A  73      -3.890   7.087  14.711  1.00 97.87           H  
ATOM   1136  C   ARG A  73      -2.914   7.789  16.435  1.00 97.87           C  
ATOM   1137  CB  ARG A  73      -3.499   5.371  15.957  1.00 97.87           C  
ATOM   1138  HB2 ARG A  73      -3.566   4.638  15.154  1.00 97.87           H  
ATOM   1139  HB3 ARG A  73      -2.745   5.041  16.672  1.00 97.87           H  
ATOM   1140  O   ARG A  73      -3.756   8.671  16.538  1.00 97.87           O  
ATOM   1141  CG  ARG A  73      -4.859   5.467  16.665  1.00 97.87           C  
ATOM   1142  HG2 ARG A  73      -4.830   6.256  17.417  1.00 97.87           H  
ATOM   1143  HG3 ARG A  73      -5.624   5.724  15.932  1.00 97.87           H  
ATOM   1144  CD  ARG A  73      -5.269   4.176  17.376  1.00 97.87           C  
ATOM   1145  HD2 ARG A  73      -4.577   3.998  18.199  1.00 97.87           H  
ATOM   1146  HD3 ARG A  73      -6.264   4.344  17.788  1.00 97.87           H  
ATOM   1147  NE  ARG A  73      -5.283   3.003  16.474  1.00 97.87           N  
ATOM   1148  HE  ARG A  73      -4.841   3.109  15.572  1.00 97.87           H  
ATOM   1149  NH1 ARG A  73      -6.477   1.610  17.838  1.00 97.87           N  
ATOM   1150 HH11 ARG A  73      -6.947   0.726  17.969  1.00 97.87           H  
ATOM   1151 HH12 ARG A  73      -6.656   2.406  18.435  1.00 97.87           H  
ATOM   1152  NH2 ARG A  73      -5.720   0.838  15.888  1.00 97.87           N  
ATOM   1153 HH21 ARG A  73      -5.174   0.884  15.039  1.00 97.87           H  
ATOM   1154 HH22 ARG A  73      -6.078  -0.090  16.061  1.00 97.87           H  
ATOM   1155  CZ  ARG A  73      -5.827   1.827  16.730  1.00 97.87           C  
ATOM   1156  N   GLU A  74      -1.812   7.751  17.188  1.00 97.92           N  
ATOM   1157  H   GLU A  74      -1.162   6.990  17.054  1.00 97.92           H  
ATOM   1158  CA  GLU A  74      -1.531   8.757  18.227  1.00 97.92           C  
ATOM   1159  HA  GLU A  74      -2.324   8.713  18.973  1.00 97.92           H  
ATOM   1160  C   GLU A  74      -1.516  10.183  17.655  1.00 97.92           C  
ATOM   1161  CB  GLU A  74      -0.181   8.450  18.905  1.00 97.92           C  
ATOM   1162  HB2 GLU A  74      -0.101   7.378  19.086  1.00 97.92           H  
ATOM   1163  HB3 GLU A  74       0.626   8.748  18.235  1.00 97.92           H  
ATOM   1164  O   GLU A  74      -1.994  11.112  18.298  1.00 97.92           O  
ATOM   1165  CG  GLU A  74      -0.028   9.180  20.252  1.00 97.92           C  
ATOM   1166  HG2 GLU A  74      -0.707   8.720  20.970  1.00 97.92           H  
ATOM   1167  HG3 GLU A  74      -0.336  10.220  20.141  1.00 97.92           H  
ATOM   1168  CD  GLU A  74       1.399   9.162  20.832  1.00 97.92           C  
ATOM   1169  OE1 GLU A  74       1.643   9.937  21.792  1.00 97.92           O  
ATOM   1170  OE2 GLU A  74       2.281   8.433  20.330  1.00 97.92           O  
ATOM   1171  N   TYR A  75      -0.998  10.353  16.438  1.00 97.65           N  
ATOM   1172  H   TYR A  75      -0.637   9.540  15.958  1.00 97.65           H  
ATOM   1173  CA  TYR A  75      -1.014  11.625  15.721  1.00 97.65           C  
ATOM   1174  HA  TYR A  75      -0.744  12.426  16.409  1.00 97.65           H  
ATOM   1175  C   TYR A  75      -2.405  11.976  15.161  1.00 97.65           C  
ATOM   1176  CB  TYR A  75       0.050  11.564  14.621  1.00 97.65           C  
ATOM   1177  HB2 TYR A  75       1.030  11.686  15.081  1.00 97.65           H  
ATOM   1178  HB3 TYR A  75       0.028  10.581  14.151  1.00 97.65           H  
ATOM   1179  O   TYR A  75      -2.912  13.063  15.412  1.00 97.65           O  
ATOM   1180  CG  TYR A  75      -0.121  12.613  13.549  1.00 97.65           C  
ATOM   1181  CD1 TYR A  75      -0.529  12.222  12.261  1.00 97.65           C  
ATOM   1182  HD1 TYR A  75      -0.683  11.178  12.032  1.00 97.65           H  
ATOM   1183  CD2 TYR A  75       0.049  13.975  13.858  1.00 97.65           C  
ATOM   1184  HD2 TYR A  75       0.326  14.271  14.860  1.00 97.65           H  
ATOM   1185  CE1 TYR A  75      -0.744  13.195  11.273  1.00 97.65           C  
ATOM   1186  HE1 TYR A  75      -1.057  12.912  10.279  1.00 97.65           H  
ATOM   1187  CE2 TYR A  75      -0.183  14.950  12.870  1.00 97.65           C  
ATOM   1188  HE2 TYR A  75      -0.087  16.002  13.094  1.00 97.65           H  
ATOM   1189  OH  TYR A  75      -0.764  15.488  10.613  1.00 97.65           O  
ATOM   1190  HH  TYR A  75      -0.609  16.381  10.929  1.00 97.65           H  
ATOM   1191  CZ  TYR A  75      -0.563  14.556  11.573  1.00 97.65           C  
ATOM   1192  N   CYS A  76      -3.050  11.067  14.431  1.00 96.50           N  
ATOM   1193  H   CYS A  76      -2.590  10.185  14.257  1.00 96.50           H  
ATOM   1194  CA  CYS A  76      -4.336  11.291  13.768  1.00 96.50           C  
ATOM   1195  HA  CYS A  76      -4.276  12.211  13.186  1.00 96.50           H  
ATOM   1196  C   CYS A  76      -5.509  11.467  14.741  1.00 96.50           C  
ATOM   1197  CB  CYS A  76      -4.617  10.118  12.818  1.00 96.50           C  
ATOM   1198  HB2 CYS A  76      -4.562   9.175  13.363  1.00 96.50           H  
ATOM   1199  HB3 CYS A  76      -5.624  10.216  12.413  1.00 96.50           H  
ATOM   1200  O   CYS A  76      -6.569  11.936  14.329  1.00 96.50           O  
ATOM   1201  SG  CYS A  76      -3.427  10.104  11.449  1.00 96.50           S  
ATOM   1202  HG  CYS A  76      -3.470  11.412  11.181  1.00 96.50           H  
ATOM   1203  N   GLU A  77      -5.341  11.093  16.008  1.00 94.96           N  
ATOM   1204  H   GLU A  77      -4.506  10.574  16.240  1.00 94.96           H  
ATOM   1205  CA  GLU A  77      -6.323  11.293  17.078  1.00 94.96           C  
ATOM   1206  HA  GLU A  77      -7.275  11.592  16.639  1.00 94.96           H  
ATOM   1207  C   GLU A  77      -5.937  12.435  18.038  1.00 94.96           C  
ATOM   1208  CB  GLU A  77      -6.566   9.961  17.813  1.00 94.96           C  
ATOM   1209  HB2 GLU A  77      -7.252  10.134  18.641  1.00 94.96           H  
ATOM   1210  HB3 GLU A  77      -5.622   9.597  18.217  1.00 94.96           H  
ATOM   1211  O   GLU A  77      -6.723  12.778  18.922  1.00 94.96           O  
ATOM   1212  CG  GLU A  77      -7.188   8.900  16.883  1.00 94.96           C  
ATOM   1213  HG2 GLU A  77      -8.144   9.278  16.523  1.00 94.96           H  
ATOM   1214  HG3 GLU A  77      -6.546   8.754  16.014  1.00 94.96           H  
ATOM   1215  CD  GLU A  77      -7.412   7.528  17.541  1.00 94.96           C  
ATOM   1216  OE1 GLU A  77      -7.900   6.632  16.813  1.00 94.96           O  
ATOM   1217  OE2 GLU A  77      -7.064   7.335  18.728  1.00 94.96           O  
ATOM   1218  N   SER A  78      -4.767  13.066  17.863  1.00 95.16           N  
ATOM   1219  H   SER A  78      -4.183  12.807  17.081  1.00 95.16           H  
ATOM   1220  CA  SER A  78      -4.347  14.221  18.668  1.00 95.16           C  
ATOM   1221  HA  SER A  78      -4.658  14.039  19.697  1.00 95.16           H  
ATOM   1222  C   SER A  78      -5.003  15.524  18.216  1.00 95.16           C  
ATOM   1223  CB  SER A  78      -2.824  14.379  18.679  1.00 95.16           C  
ATOM   1224  HB2 SER A  78      -2.546  14.997  19.533  1.00 95.16           H  
ATOM   1225  HB3 SER A  78      -2.358  13.402  18.807  1.00 95.16           H  
ATOM   1226  O   SER A  78      -5.513  15.640  17.104  1.00 95.16           O  
ATOM   1227  OG  SER A  78      -2.327  15.000  17.509  1.00 95.16           O  
ATOM   1228  HG  SER A  78      -1.386  14.816  17.469  1.00 95.16           H  
ATOM   1229  N   GLU A  79      -4.948  16.556  19.058  1.00 91.08           N  
ATOM   1230  H   GLU A  79      -4.477  16.449  19.945  1.00 91.08           H  
ATOM   1231  CA  GLU A  79      -5.438  17.892  18.698  1.00 91.08           C  
ATOM   1232  HA  GLU A  79      -6.497  17.828  18.450  1.00 91.08           H  
ATOM   1233  C   GLU A  79      -4.739  18.454  17.450  1.00 91.08           C  
ATOM   1234  CB  GLU A  79      -5.267  18.834  19.899  1.00 91.08           C  
ATOM   1235  HB2 GLU A  79      -5.432  19.862  19.575  1.00 91.08           H  
ATOM   1236  HB3 GLU A  79      -4.244  18.763  20.268  1.00 91.08           H  
ATOM   1237  O   GLU A  79      -5.412  19.014  16.583  1.00 91.08           O  
ATOM   1238  CG  GLU A  79      -6.232  18.512  21.052  1.00 91.08           C  
ATOM   1239  HG2 GLU A  79      -6.065  17.490  21.392  1.00 91.08           H  
ATOM   1240  HG3 GLU A  79      -6.011  19.179  21.885  1.00 91.08           H  
ATOM   1241  CD  GLU A  79      -7.698  18.702  20.647  1.00 91.08           C  
ATOM   1242  OE1 GLU A  79      -8.543  17.816  20.918  1.00 91.08           O  
ATOM   1243  OE2 GLU A  79      -8.019  19.736  20.016  1.00 91.08           O  
ATOM   1244  N   PHE A  80      -3.427  18.230  17.318  1.00 92.37           N  
ATOM   1245  H   PHE A  80      -2.934  17.857  18.116  1.00 92.37           H  
ATOM   1246  CA  PHE A  80      -2.628  18.642  16.163  1.00 92.37           C  
ATOM   1247  HA  PHE A  80      -2.772  19.711  16.005  1.00 92.37           H  
ATOM   1248  C   PHE A  80      -3.014  17.930  14.857  1.00 92.37           C  
ATOM   1249  CB  PHE A  80      -1.152  18.390  16.507  1.00 92.37           C  
ATOM   1250  HB2 PHE A  80      -0.933  18.899  17.446  1.00 92.37           H  
ATOM   1251  HB3 PHE A  80      -1.001  17.323  16.674  1.00 92.37           H  
ATOM   1252  O   PHE A  80      -3.052  18.559  13.802  1.00 92.37           O  
ATOM   1253  CG  PHE A  80      -0.157  18.887  15.479  1.00 92.37           C  
ATOM   1254  CD1 PHE A  80       0.647  17.979  14.769  1.00 92.37           C  
ATOM   1255  HD1 PHE A  80       0.553  16.923  14.975  1.00 92.37           H  
ATOM   1256  CD2 PHE A  80      -0.013  20.266  15.246  1.00 92.37           C  
ATOM   1257  HD2 PHE A  80      -0.618  20.979  15.786  1.00 92.37           H  
ATOM   1258  CE1 PHE A  80       1.575  18.440  13.817  1.00 92.37           C  
ATOM   1259  HE1 PHE A  80       2.204  17.745  13.280  1.00 92.37           H  
ATOM   1260  CE2 PHE A  80       0.908  20.718  14.287  1.00 92.37           C  
ATOM   1261  HE2 PHE A  80       1.002  21.772  14.074  1.00 92.37           H  
ATOM   1262  CZ  PHE A  80       1.701  19.814  13.570  1.00 92.37           C  
ATOM   1263  HZ  PHE A  80       2.401  20.177  12.832  1.00 92.37           H  
ATOM   1264  N   GLY A  81      -3.289  16.622  14.907  1.00 92.83           N  
ATOM   1265  H   GLY A  81      -3.254  16.156  15.802  1.00 92.83           H  
ATOM   1266  CA  GLY A  81      -3.466  15.797  13.708  1.00 92.83           C  
ATOM   1267  HA2 GLY A  81      -2.868  14.893  13.822  1.00 92.83           H  
ATOM   1268  HA3 GLY A  81      -3.083  16.322  12.833  1.00 92.83           H  
ATOM   1269  C   GLY A  81      -4.897  15.367  13.397  1.00 92.83           C  
ATOM   1270  O   GLY A  81      -5.109  14.770  12.351  1.00 92.83           O  
ATOM   1271  N   ARG A  82      -5.894  15.635  14.250  1.00 90.95           N  
ATOM   1272  H   ARG A  82      -5.633  16.012  15.150  1.00 90.95           H  
ATOM   1273  CA  ARG A  82      -7.261  15.089  14.091  1.00 90.95           C  
ATOM   1274  HA  ARG A  82      -7.161  14.039  13.814  1.00 90.95           H  
ATOM   1275  C   ARG A  82      -8.118  15.691  12.991  1.00 90.95           C  
ATOM   1276  CB  ARG A  82      -8.032  15.150  15.414  1.00 90.95           C  
ATOM   1277  HB2 ARG A  82      -7.486  14.607  16.186  1.00 90.95           H  
ATOM   1278  HB3 ARG A  82      -8.988  14.641  15.290  1.00 90.95           H  
ATOM   1279  O   ARG A  82      -9.140  15.095  12.646  1.00 90.95           O  
ATOM   1280  CG  ARG A  82      -8.294  16.604  15.834  1.00 90.95           C  
ATOM   1281  HG2 ARG A  82      -7.357  17.157  15.904  1.00 90.95           H  
ATOM   1282  HG3 ARG A  82      -8.936  17.089  15.098  1.00 90.95           H  
ATOM   1283  CD  ARG A  82      -8.994  16.642  17.182  1.00 90.95           C  
ATOM   1284  HD2 ARG A  82      -8.319  16.249  17.942  1.00 90.95           H  
ATOM   1285  HD3 ARG A  82      -9.880  16.010  17.133  1.00 90.95           H  
ATOM   1286  NE  ARG A  82      -9.383  18.019  17.523  1.00 90.95           N  
ATOM   1287  HE  ARG A  82      -8.839  18.770  17.123  1.00 90.95           H  
ATOM   1288  NH1 ARG A  82     -10.683  17.481  19.327  1.00 90.95           N  
ATOM   1289 HH11 ARG A  82     -10.301  17.647  20.247  1.00 90.95           H  
ATOM   1290 HH12 ARG A  82     -10.517  16.520  19.065  1.00 90.95           H  
ATOM   1291  NH2 ARG A  82     -10.355  19.597  18.832  1.00 90.95           N  
ATOM   1292 HH21 ARG A  82      -9.456  20.024  19.004  1.00 90.95           H  
ATOM   1293 HH22 ARG A  82     -10.973  19.724  19.620  1.00 90.95           H  
ATOM   1294  CZ  ARG A  82     -10.163  18.357  18.526  1.00 90.95           C  
ATOM   1295  N   GLN A  83      -7.784  16.880  12.502  1.00 87.42           N  
ATOM   1296  H   GLN A  83      -6.892  17.278  12.758  1.00 87.42           H  
ATOM   1297  CA  GLN A  83      -8.620  17.547  11.509  1.00 87.42           C  
ATOM   1298  HA  GLN A  83      -9.656  17.464  11.840  1.00 87.42           H  
ATOM   1299  C   GLN A  83      -8.486  16.843  10.156  1.00 87.42           C  
ATOM   1300  CB  GLN A  83      -8.280  19.041  11.407  1.00 87.42           C  
ATOM   1301  HB2 GLN A  83      -8.820  19.471  10.563  1.00 87.42           H  
ATOM   1302  HB3 GLN A  83      -7.213  19.156  11.218  1.00 87.42           H  
ATOM   1303  O   GLN A  83      -7.361  16.526   9.757  1.00 87.42           O  
ATOM   1304  CG  GLN A  83      -8.655  19.815  12.681  1.00 87.42           C  
ATOM   1305  HG2 GLN A  83      -8.081  19.422  13.520  1.00 87.42           H  
ATOM   1306  HG3 GLN A  83      -8.374  20.860  12.552  1.00 87.42           H  
ATOM   1307  CD  GLN A  83     -10.146  19.760  13.014  1.00 87.42           C  
ATOM   1308  NE2 GLN A  83     -10.505  19.774  14.278  1.00 87.42           N  
ATOM   1309 HE21 GLN A  83     -11.497  19.721  14.458  1.00 87.42           H  
ATOM   1310 HE22 GLN A  83      -9.805  19.866  15.000  1.00 87.42           H  
ATOM   1311  OE1 GLN A  83     -11.020  19.696  12.164  1.00 87.42           O  
ATOM   1312  N   PRO A  84      -9.598  16.601   9.434  1.00 89.00           N  
ATOM   1313  CA  PRO A  84      -9.529  16.125   8.065  1.00 89.00           C  
ATOM   1314  HA  PRO A  84      -9.140  15.107   8.077  1.00 89.00           H  
ATOM   1315  C   PRO A  84      -8.615  17.027   7.242  1.00 89.00           C  
ATOM   1316  CB  PRO A  84     -10.964  16.106   7.539  1.00 89.00           C  
ATOM   1317  HB2 PRO A  84     -11.219  17.066   7.090  1.00 89.00           H  
ATOM   1318  HB3 PRO A  84     -11.117  15.298   6.824  1.00 89.00           H  
ATOM   1319  O   PRO A  84      -8.814  18.241   7.175  1.00 89.00           O  
ATOM   1320  CG  PRO A  84     -11.779  15.913   8.816  1.00 89.00           C  
ATOM   1321  HG2 PRO A  84     -11.782  14.859   9.097  1.00 89.00           H  
ATOM   1322  HG3 PRO A  84     -12.798  16.285   8.708  1.00 89.00           H  
ATOM   1323  CD  PRO A  84     -10.988  16.715   9.849  1.00 89.00           C  
ATOM   1324  HD2 PRO A  84     -11.291  17.761   9.823  1.00 89.00           H  
ATOM   1325  HD3 PRO A  84     -11.146  16.293  10.842  1.00 89.00           H  
ATOM   1326  N   TYR A  85      -7.600  16.420   6.645  1.00 88.33           N  
ATOM   1327  H   TYR A  85      -7.561  15.411   6.685  1.00 88.33           H  
ATOM   1328  CA  TYR A  85      -6.724  17.090   5.705  1.00 88.33           C  
ATOM   1329  HA  TYR A  85      -6.929  18.161   5.698  1.00 88.33           H  
ATOM   1330  C   TYR A  85      -7.007  16.550   4.337  1.00 88.33           C  
ATOM   1331  CB  TYR A  85      -5.245  16.887   6.022  1.00 88.33           C  
ATOM   1332  HB2 TYR A  85      -5.075  15.810   6.035  1.00 88.33           H  
ATOM   1333  HB3 TYR A  85      -5.020  17.298   7.006  1.00 88.33           H  
ATOM   1334  O   TYR A  85      -7.559  15.462   4.162  1.00 88.33           O  
ATOM   1335  CG  TYR A  85      -4.324  17.512   4.981  1.00 88.33           C  
ATOM   1336  CD1 TYR A  85      -3.708  16.706   3.998  1.00 88.33           C  
ATOM   1337  HD1 TYR A  85      -3.808  15.631   4.034  1.00 88.33           H  
ATOM   1338  CD2 TYR A  85      -4.245  18.914   4.887  1.00 88.33           C  
ATOM   1339  HD2 TYR A  85      -4.738  19.530   5.624  1.00 88.33           H  
ATOM   1340  CE1 TYR A  85      -2.979  17.303   2.951  1.00 88.33           C  
ATOM   1341  HE1 TYR A  85      -2.470  16.704   2.209  1.00 88.33           H  
ATOM   1342  CE2 TYR A  85      -3.526  19.512   3.836  1.00 88.33           C  
ATOM   1343  HE2 TYR A  85      -3.449  20.588   3.781  1.00 88.33           H  
ATOM   1344  OH  TYR A  85      -2.136  19.295   1.909  1.00 88.33           O  
ATOM   1345  HH  TYR A  85      -2.233  20.250   1.907  1.00 88.33           H  
ATOM   1346  CZ  TYR A  85      -2.879  18.706   2.875  1.00 88.33           C  
ATOM   1347  N   LEU A  86      -6.580  17.338   3.372  1.00 83.47           N  
ATOM   1348  H   LEU A  86      -6.017  18.148   3.588  1.00 83.47           H  
ATOM   1349  CA  LEU A  86      -7.003  17.132   2.056  1.00 83.47           C  
ATOM   1350  HA  LEU A  86      -7.405  16.119   2.041  1.00 83.47           H  
ATOM   1351  C   LEU A  86      -5.920  17.259   1.003  1.00 83.47           C  
ATOM   1352  CB  LEU A  86      -8.124  18.083   1.946  1.00 83.47           C  
ATOM   1353  HB2 LEU A  86      -8.811  17.887   2.769  1.00 83.47           H  
ATOM   1354  HB3 LEU A  86      -7.711  19.087   2.046  1.00 83.47           H  
ATOM   1355  O   LEU A  86      -5.627  18.366   0.540  1.00 83.47           O  
ATOM   1356  CG  LEU A  86      -8.823  17.861   0.646  1.00 83.47           C  
ATOM   1357  HG  LEU A  86      -8.122  18.136  -0.142  1.00 83.47           H  
ATOM   1358  CD1 LEU A  86      -9.179  16.332   0.594  1.00 83.47           C  
ATOM   1359 HD11 LEU A  86      -8.292  15.743   0.362  1.00 83.47           H  
ATOM   1360 HD12 LEU A  86      -9.600  15.999   1.542  1.00 83.47           H  
ATOM   1361 HD13 LEU A  86      -9.791  15.969  -0.233  1.00 83.47           H  
ATOM   1362  CD2 LEU A  86      -9.742  19.070   0.843  1.00 83.47           C  
ATOM   1363 HD21 LEU A  86     -10.638  19.175   0.231  1.00 83.47           H  
ATOM   1364 HD22 LEU A  86      -9.103  19.923   0.616  1.00 83.47           H  
ATOM   1365 HD23 LEU A  86     -10.151  19.169   1.848  1.00 83.47           H  
ATOM   1366  N   PRO A  87      -5.343  16.106   0.650  1.00 86.79           N  
ATOM   1367  CA  PRO A  87      -4.157  16.055  -0.178  1.00 86.79           C  
ATOM   1368  HA  PRO A  87      -3.439  16.785   0.197  1.00 86.79           H  
ATOM   1369  C   PRO A  87      -4.444  16.379  -1.643  1.00 86.79           C  
ATOM   1370  CB  PRO A  87      -3.574  14.650   0.010  1.00 86.79           C  
ATOM   1371  HB2 PRO A  87      -2.510  14.690   0.243  1.00 86.79           H  
ATOM   1372  HB3 PRO A  87      -3.740  14.048  -0.883  1.00 86.79           H  
ATOM   1373  O   PRO A  87      -5.545  16.148  -2.155  1.00 86.79           O  
ATOM   1374  CG  PRO A  87      -4.328  14.063   1.195  1.00 86.79           C  
ATOM   1375  HG2 PRO A  87      -3.796  14.294   2.118  1.00 86.79           H  
ATOM   1376  HG3 PRO A  87      -4.491  12.990   1.093  1.00 86.79           H  
ATOM   1377  CD  PRO A  87      -5.646  14.781   1.177  1.00 86.79           C  
ATOM   1378  HD2 PRO A  87      -6.018  14.775   2.201  1.00 86.79           H  
ATOM   1379  HD3 PRO A  87      -6.346  14.275   0.511  1.00 86.79           H  
ATOM   1380  N   ALA A  88      -3.422  16.898  -2.318  1.00 83.48           N  
ATOM   1381  H   ALA A  88      -2.564  17.064  -1.813  1.00 83.48           H  
ATOM   1382  CA  ALA A  88      -3.380  16.992  -3.771  1.00 83.48           C  
ATOM   1383  HA  ALA A  88      -4.333  17.384  -4.125  1.00 83.48           H  
ATOM   1384  C   ALA A  88      -3.169  15.611  -4.434  1.00 83.48           C  
ATOM   1385  CB  ALA A  88      -2.279  17.997  -4.132  1.00 83.48           C  
ATOM   1386  HB1 ALA A  88      -2.268  18.183  -5.206  1.00 83.48           H  
ATOM   1387  HB2 ALA A  88      -2.455  18.937  -3.609  1.00 83.48           H  
ATOM   1388  HB3 ALA A  88      -1.311  17.599  -3.829  1.00 83.48           H  
ATOM   1389  O   ALA A  88      -3.151  14.576  -3.772  1.00 83.48           O  
ATOM   1390  N   ALA A  89      -3.020  15.600  -5.762  1.00 82.92           N  
ATOM   1391  H   ALA A  89      -2.913  16.480  -6.246  1.00 82.92           H  
ATOM   1392  CA  ALA A  89      -2.798  14.375  -6.548  1.00 82.92           C  
ATOM   1393  HA  ALA A  89      -3.546  13.619  -6.307  1.00 82.92           H  
ATOM   1394  C   ALA A  89      -1.471  13.846  -6.140  1.00 82.92           C  
ATOM   1395  CB  ALA A  89      -2.692  14.595  -8.083  1.00 82.92           C  
ATOM   1396  HB1 ALA A  89      -3.487  15.172  -8.557  1.00 82.92           H  
ATOM   1397  HB2 ALA A  89      -1.761  15.112  -8.315  1.00 82.92           H  
ATOM   1398  HB3 ALA A  89      -2.655  13.622  -8.574  1.00 82.92           H  
ATOM   1399  O   ALA A  89      -0.541  14.641  -6.053  1.00 82.92           O  
ATOM   1400  N   GLU A  90      -1.385  12.542  -5.930  1.00 86.79           N  
ATOM   1401  H   GLU A  90      -2.207  11.957  -5.977  1.00 86.79           H  
ATOM   1402  CA  GLU A  90      -0.113  11.914  -5.622  1.00 86.79           C  
ATOM   1403  HA  GLU A  90      -0.305  10.851  -5.479  1.00 86.79           H  
ATOM   1404  C   GLU A  90       0.503  12.452  -4.324  1.00 86.79           C  
ATOM   1405  CB  GLU A  90       0.851  12.029  -6.811  1.00 86.79           C  
ATOM   1406  HB2 GLU A  90       1.681  11.341  -6.649  1.00 86.79           H  
ATOM   1407  HB3 GLU A  90       1.261  13.038  -6.847  1.00 86.79           H  
ATOM   1408  O   GLU A  90       1.656  12.167  -4.024  1.00 86.79           O  
ATOM   1409  CG  GLU A  90       0.194  11.693  -8.155  1.00 86.79           C  
ATOM   1410  HG2 GLU A  90      -0.635  12.368  -8.364  1.00 86.79           H  
ATOM   1411  HG3 GLU A  90      -0.198  10.677  -8.111  1.00 86.79           H  
ATOM   1412  CD  GLU A  90       1.205  11.833  -9.284  1.00 86.79           C  
ATOM   1413  OE1 GLU A  90       1.281  10.874 -10.073  1.00 86.79           O  
ATOM   1414  OE2 GLU A  90       1.855  12.902  -9.357  1.00 86.79           O  
ATOM   1415  N   GLU A  91      -0.235  13.223  -3.521  1.00 89.54           N  
ATOM   1416  H   GLU A  91      -1.181  13.448  -3.794  1.00 89.54           H  
ATOM   1417  CA  GLU A  91       0.227  13.630  -2.207  1.00 89.54           C  
ATOM   1418  HA  GLU A  91       1.302  13.799  -2.261  1.00 89.54           H  
ATOM   1419  C   GLU A  91      -0.014  12.477  -1.229  1.00 89.54           C  
ATOM   1420  CB  GLU A  91      -0.396  14.966  -1.777  1.00 89.54           C  
ATOM   1421  HB2 GLU A  91      -0.178  15.715  -2.539  1.00 89.54           H  
ATOM   1422  HB3 GLU A  91      -1.478  14.853  -1.704  1.00 89.54           H  
ATOM   1423  O   GLU A  91      -1.094  11.873  -1.172  1.00 89.54           O  
ATOM   1424  CG  GLU A  91       0.190  15.438  -0.432  1.00 89.54           C  
ATOM   1425  HG2 GLU A  91       1.271  15.525  -0.535  1.00 89.54           H  
ATOM   1426  HG3 GLU A  91      -0.015  14.682   0.325  1.00 89.54           H  
ATOM   1427  CD  GLU A  91      -0.348  16.776   0.091  1.00 89.54           C  
ATOM   1428  OE1 GLU A  91       0.022  17.119   1.249  1.00 89.54           O  
ATOM   1429  OE2 GLU A  91      -1.094  17.470  -0.643  1.00 89.54           O  
ATOM   1430  N   LEU A  92       1.019  12.179  -0.447  1.00 93.88           N  
ATOM   1431  H   LEU A  92       1.864  12.723  -0.547  1.00 93.88           H  
ATOM   1432  CA  LEU A  92       0.967  11.213   0.632  1.00 93.88           C  
ATOM   1433  HA  LEU A  92       0.557  10.282   0.241  1.00 93.88           H  
ATOM   1434  C   LEU A  92       0.046  11.716   1.739  1.00 93.88           C  
ATOM   1435  CB  LEU A  92       2.376  10.950   1.183  1.00 93.88           C  
ATOM   1436  HB2 LEU A  92       2.786  11.899   1.529  1.00 93.88           H  
ATOM   1437  HB3 LEU A  92       2.303  10.285   2.044  1.00 93.88           H  
ATOM   1438  O   LEU A  92       0.071  12.878   2.157  1.00 93.88           O  
ATOM   1439  CG  LEU A  92       3.337  10.328   0.160  1.00 93.88           C  
ATOM   1440  HG  LEU A  92       3.335  10.916  -0.758  1.00 93.88           H  
ATOM   1441  CD1 LEU A  92       4.759  10.323   0.708  1.00 93.88           C  
ATOM   1442 HD11 LEU A  92       5.453  10.156  -0.116  1.00 93.88           H  
ATOM   1443 HD12 LEU A  92       4.878   9.532   1.448  1.00 93.88           H  
ATOM   1444 HD13 LEU A  92       4.997  11.287   1.156  1.00 93.88           H  
ATOM   1445  CD2 LEU A  92       2.953   8.887  -0.158  1.00 93.88           C  
ATOM   1446 HD21 LEU A  92       2.027   8.876  -0.734  1.00 93.88           H  
ATOM   1447 HD22 LEU A  92       2.820   8.312   0.758  1.00 93.88           H  
ATOM   1448 HD23 LEU A  92       3.749   8.437  -0.750  1.00 93.88           H  
ATOM   1449  N   CYS A  93      -0.739  10.798   2.275  1.00 95.72           N  
ATOM   1450  H   CYS A  93      -0.706   9.860   1.900  1.00 95.72           H  
ATOM   1451  CA  CYS A  93      -1.674  11.049   3.350  1.00 95.72           C  
ATOM   1452  HA  CYS A  93      -1.332  11.898   3.942  1.00 95.72           H  
ATOM   1453  C   CYS A  93      -1.757   9.850   4.283  1.00 95.72           C  
ATOM   1454  CB  CYS A  93      -3.013  11.429   2.723  1.00 95.72           C  
ATOM   1455  HB2 CYS A  93      -3.671  11.867   3.473  1.00 95.72           H  
ATOM   1456  HB3 CYS A  93      -2.782  12.169   1.956  1.00 95.72           H  
ATOM   1457  O   CYS A  93      -1.216   8.777   4.017  1.00 95.72           O  
ATOM   1458  SG  CYS A  93      -3.836  10.013   1.941  1.00 95.72           S  
ATOM   1459  HG  CYS A  93      -4.699  10.700   1.186  1.00 95.72           H  
ATOM   1460  N   ILE A  94      -2.438  10.038   5.402  1.00 97.42           N  
ATOM   1461  H   ILE A  94      -2.869  10.937   5.562  1.00 97.42           H  
ATOM   1462  CA  ILE A  94      -2.809   8.930   6.271  1.00 97.42           C  
ATOM   1463  HA  ILE A  94      -2.317   8.018   5.933  1.00 97.42           H  
ATOM   1464  C   ILE A  94      -4.312   8.736   6.113  1.00 97.42           C  
ATOM   1465  CB  ILE A  94      -2.353   9.171   7.720  1.00 97.42           C  
ATOM   1466  HB  ILE A  94      -2.955   9.975   8.143  1.00 97.42           H  
ATOM   1467  O   ILE A  94      -5.071   9.703   6.207  1.00 97.42           O  
ATOM   1468  CG1 ILE A  94      -0.865   9.584   7.799  1.00 97.42           C  
ATOM   1469 HG12 ILE A  94      -0.684  10.441   7.151  1.00 97.42           H  
ATOM   1470 HG13 ILE A  94      -0.238   8.760   7.458  1.00 97.42           H  
ATOM   1471  CG2 ILE A  94      -2.590   7.900   8.543  1.00 97.42           C  
ATOM   1472 HG21 ILE A  94      -3.609   7.536   8.410  1.00 97.42           H  
ATOM   1473 HG22 ILE A  94      -2.433   8.110   9.601  1.00 97.42           H  
ATOM   1474 HG23 ILE A  94      -1.900   7.117   8.228  1.00 97.42           H  
ATOM   1475  CD1 ILE A  94      -0.423  10.009   9.200  1.00 97.42           C  
ATOM   1476 HD11 ILE A  94      -1.099  10.777   9.575  1.00 97.42           H  
ATOM   1477 HD12 ILE A  94       0.587  10.417   9.147  1.00 97.42           H  
ATOM   1478 HD13 ILE A  94      -0.423   9.158   9.881  1.00 97.42           H  
ATOM   1479  N   ALA A  95      -4.738   7.507   5.852  1.00 96.02           N  
ATOM   1480  H   ALA A  95      -4.059   6.761   5.803  1.00 96.02           H  
ATOM   1481  CA  ALA A  95      -6.134   7.160   5.635  1.00 96.02           C  
ATOM   1482  HA  ALA A  95      -6.756   8.012   5.907  1.00 96.02           H  
ATOM   1483  C   ALA A  95      -6.547   5.987   6.526  1.00 96.02           C  
ATOM   1484  CB  ALA A  95      -6.358   6.881   4.144  1.00 96.02           C  
ATOM   1485  HB1 ALA A  95      -7.405   6.636   3.964  1.00 96.02           H  
ATOM   1486  HB2 ALA A  95      -6.090   7.761   3.559  1.00 96.02           H  
ATOM   1487  HB3 ALA A  95      -5.736   6.045   3.824  1.00 96.02           H  
ATOM   1488  O   ALA A  95      -5.715   5.152   6.888  1.00 96.02           O  
ATOM   1489  N   GLN A  96      -7.829   5.914   6.879  1.00 95.34           N  
ATOM   1490  H   GLN A  96      -8.464   6.628   6.553  1.00 95.34           H  
ATOM   1491  CA  GLN A  96      -8.377   4.712   7.513  1.00 95.34           C  
ATOM   1492  HA  GLN A  96      -7.632   4.321   8.206  1.00 95.34           H  
ATOM   1493  C   GLN A  96      -8.652   3.652   6.452  1.00 95.34           C  
ATOM   1494  CB  GLN A  96      -9.642   5.014   8.321  1.00 95.34           C  
ATOM   1495  HB2 GLN A  96     -10.025   4.083   8.738  1.00 95.34           H  
ATOM   1496  HB3 GLN A  96     -10.402   5.444   7.669  1.00 95.34           H  
ATOM   1497  O   GLN A  96      -9.287   3.975   5.450  1.00 95.34           O  
ATOM   1498  CG  GLN A  96      -9.332   5.977   9.467  1.00 95.34           C  
ATOM   1499  HG2 GLN A  96      -8.994   6.924   9.045  1.00 95.34           H  
ATOM   1500  HG3 GLN A  96      -8.539   5.564  10.091  1.00 95.34           H  
ATOM   1501  CD  GLN A  96     -10.558   6.266  10.312  1.00 95.34           C  
ATOM   1502  NE2 GLN A  96     -10.585   5.820  11.551  1.00 95.34           N  
ATOM   1503 HE21 GLN A  96     -11.399   6.044  12.104  1.00 95.34           H  
ATOM   1504 HE22 GLN A  96      -9.819   5.264  11.903  1.00 95.34           H  
ATOM   1505  OE1 GLN A  96     -11.511   6.896   9.867  1.00 95.34           O  
ATOM   1506  N   LEU A  97      -8.193   2.418   6.671  1.00 91.26           N  
ATOM   1507  H   LEU A  97      -7.697   2.237   7.532  1.00 91.26           H  
ATOM   1508  CA  LEU A  97      -8.373   1.300   5.738  1.00 91.26           C  
ATOM   1509  HA  LEU A  97      -8.440   1.689   4.723  1.00 91.26           H  
ATOM   1510  C   LEU A  97      -9.652   0.510   6.055  1.00 91.26           C  
ATOM   1511  CB  LEU A  97      -7.129   0.394   5.795  1.00 91.26           C  
ATOM   1512  HB2 LEU A  97      -6.968   0.102   6.833  1.00 91.26           H  
ATOM   1513  HB3 LEU A  97      -6.262   0.961   5.457  1.00 91.26           H  
ATOM   1514  O   LEU A  97      -9.643  -0.287   6.991  1.00 91.26           O  
ATOM   1515  CG  LEU A  97      -7.240  -0.900   4.962  1.00 91.26           C  
ATOM   1516  HG  LEU A  97      -8.067  -1.508   5.327  1.00 91.26           H  
ATOM   1517  CD1 LEU A  97      -7.444  -0.650   3.471  1.00 91.26           C  
ATOM   1518 HD11 LEU A  97      -7.560  -1.616   2.979  1.00 91.26           H  
ATOM   1519 HD12 LEU A  97      -6.567  -0.145   3.066  1.00 91.26           H  
ATOM   1520 HD13 LEU A  97      -8.343  -0.059   3.294  1.00 91.26           H  
ATOM   1521  CD2 LEU A  97      -5.961  -1.713   5.129  1.00 91.26           C  
ATOM   1522 HD21 LEU A  97      -6.040  -2.649   4.576  1.00 91.26           H  
ATOM   1523 HD22 LEU A  97      -5.795  -1.940   6.182  1.00 91.26           H  
ATOM   1524 HD23 LEU A  97      -5.110  -1.155   4.740  1.00 91.26           H  
ATOM   1525  N   PRO A  98     -10.740   0.632   5.272  1.00 88.81           N  
ATOM   1526  CA  PRO A  98     -11.946  -0.150   5.519  1.00 88.81           C  
ATOM   1527  HA  PRO A  98     -12.286   0.082   6.528  1.00 88.81           H  
ATOM   1528  C   PRO A  98     -11.676  -1.660   5.367  1.00 88.81           C  
ATOM   1529  CB  PRO A  98     -12.983   0.346   4.502  1.00 88.81           C  
ATOM   1530  HB2 PRO A  98     -13.971   0.447   4.952  1.00 88.81           H  
ATOM   1531  HB3 PRO A  98     -13.026  -0.331   3.648  1.00 88.81           H  
ATOM   1532  O   PRO A  98     -10.906  -2.051   4.491  1.00 88.81           O  
ATOM   1533  CG  PRO A  98     -12.437   1.697   4.039  1.00 88.81           C  
ATOM   1534  HG2 PRO A  98     -12.724   2.475   4.746  1.00 88.81           H  
ATOM   1535  HG3 PRO A  98     -12.764   1.948   3.030  1.00 88.81           H  
ATOM   1536  CD  PRO A  98     -10.932   1.476   4.105  1.00 88.81           C  
ATOM   1537  HD2 PRO A  98     -10.419   2.435   4.172  1.00 88.81           H  
ATOM   1538  HD3 PRO A  98     -10.599   0.941   3.216  1.00 88.81           H  
ATOM   1539  N   PRO A  99     -12.318  -2.536   6.163  1.00 85.11           N  
ATOM   1540  CA  PRO A  99     -13.308  -2.237   7.200  1.00 85.11           C  
ATOM   1541  HA  PRO A  99     -13.941  -1.401   6.902  1.00 85.11           H  
ATOM   1542  C   PRO A  99     -12.687  -1.908   8.568  1.00 85.11           C  
ATOM   1543  CB  PRO A  99     -14.158  -3.508   7.267  1.00 85.11           C  
ATOM   1544  HB2 PRO A  99     -14.883  -3.504   6.453  1.00 85.11           H  
ATOM   1545  HB3 PRO A  99     -14.667  -3.627   8.224  1.00 85.11           H  
ATOM   1546  O   PRO A  99     -13.423  -1.721   9.538  1.00 85.11           O  
ATOM   1547  CG  PRO A  99     -13.127  -4.610   7.027  1.00 85.11           C  
ATOM   1548  HG2 PRO A  99     -12.588  -4.819   7.951  1.00 85.11           H  
ATOM   1549  HG3 PRO A  99     -13.588  -5.518   6.638  1.00 85.11           H  
ATOM   1550  CD  PRO A  99     -12.178  -3.978   6.009  1.00 85.11           C  
ATOM   1551  HD2 PRO A  99     -11.151  -4.293   6.193  1.00 85.11           H  
ATOM   1552  HD3 PRO A  99     -12.477  -4.263   5.000  1.00 85.11           H  
ATOM   1553  N   SER A 100     -11.357  -1.868   8.674  1.00 81.18           N  
ATOM   1554  H   SER A 100     -10.796  -1.863   7.834  1.00 81.18           H  
ATOM   1555  CA  SER A 100     -10.695  -1.428   9.894  1.00 81.18           C  
ATOM   1556  HA  SER A 100     -11.215  -1.888  10.734  1.00 81.18           H  
ATOM   1557  C   SER A 100     -10.842   0.095  10.047  1.00 81.18           C  
ATOM   1558  CB  SER A 100      -9.241  -1.938   9.947  1.00 81.18           C  
ATOM   1559  HB2 SER A 100      -9.006  -2.216  10.974  1.00 81.18           H  
ATOM   1560  HB3 SER A 100      -9.140  -2.826   9.324  1.00 81.18           H  
ATOM   1561  O   SER A 100     -11.080   0.843   9.099  1.00 81.18           O  
ATOM   1562  OG  SER A 100      -8.313  -0.961   9.534  1.00 81.18           O  
ATOM   1563  HG  SER A 100      -7.484  -1.384   9.297  1.00 81.18           H  
ATOM   1564  N   SER A 101     -10.749   0.582  11.278  1.00 86.09           N  
ATOM   1565  H   SER A 101     -10.620  -0.054  12.052  1.00 86.09           H  
ATOM   1566  CA  SER A 101     -10.629   2.017  11.564  1.00 86.09           C  
ATOM   1567  HA  SER A 101     -10.955   2.588  10.695  1.00 86.09           H  
ATOM   1568  C   SER A 101      -9.171   2.414  11.798  1.00 86.09           C  
ATOM   1569  CB  SER A 101     -11.556   2.400  12.717  1.00 86.09           C  
ATOM   1570  HB2 SER A 101     -12.589   2.306  12.380  1.00 86.09           H  
ATOM   1571  HB3 SER A 101     -11.380   3.437  13.004  1.00 86.09           H  
ATOM   1572  O   SER A 101      -8.893   3.461  12.389  1.00 86.09           O  
ATOM   1573  OG  SER A 101     -11.361   1.550  13.833  1.00 86.09           O  
ATOM   1574  HG  SER A 101     -11.863   1.903  14.571  1.00 86.09           H  
ATOM   1575  N   GLU A 102      -8.235   1.568  11.357  1.00 95.11           N  
ATOM   1576  H   GLU A 102      -8.511   0.793  10.771  1.00 95.11           H  
ATOM   1577  CA  GLU A 102      -6.810   1.760  11.567  1.00 95.11           C  
ATOM   1578  HA  GLU A 102      -6.682   2.240  12.538  1.00 95.11           H  
ATOM   1579  C   GLU A 102      -6.217   2.691  10.519  1.00 95.11           C  
ATOM   1580  CB  GLU A 102      -6.049   0.430  11.621  1.00 95.11           C  
ATOM   1581  HB2 GLU A 102      -6.089  -0.066  10.651  1.00 95.11           H  
ATOM   1582  HB3 GLU A 102      -5.008   0.648  11.860  1.00 95.11           H  
ATOM   1583  O   GLU A 102      -6.559   2.648   9.339  1.00 95.11           O  
ATOM   1584  CG  GLU A 102      -6.623  -0.499  12.694  1.00 95.11           C  
ATOM   1585  HG2 GLU A 102      -7.538  -0.966  12.330  1.00 95.11           H  
ATOM   1586  HG3 GLU A 102      -6.890   0.094  13.569  1.00 95.11           H  
ATOM   1587  CD  GLU A 102      -5.611  -1.568  13.100  1.00 95.11           C  
ATOM   1588  OE1 GLU A 102      -5.030  -1.377  14.199  1.00 95.11           O  
ATOM   1589  OE2 GLU A 102      -5.457  -2.551  12.349  1.00 95.11           O  
ATOM   1590  N   TRP A 103      -5.318   3.550  10.987  1.00 97.86           N  
ATOM   1591  H   TRP A 103      -5.066   3.502  11.963  1.00 97.86           H  
ATOM   1592  CA  TRP A 103      -4.641   4.549  10.179  1.00 97.86           C  
ATOM   1593  HA  TRP A 103      -5.330   4.925   9.422  1.00 97.86           H  
ATOM   1594  C   TRP A 103      -3.437   3.929   9.479  1.00 97.86           C  
ATOM   1595  CB  TRP A 103      -4.240   5.709  11.093  1.00 97.86           C  
ATOM   1596  HB2 TRP A 103      -3.589   5.338  11.884  1.00 97.86           H  
ATOM   1597  HB3 TRP A 103      -3.664   6.431  10.514  1.00 97.86           H  
ATOM   1598  O   TRP A 103      -2.554   3.374  10.134  1.00 97.86           O  
ATOM   1599  CG  TRP A 103      -5.400   6.428  11.709  1.00 97.86           C  
ATOM   1600  CD1 TRP A 103      -5.857   6.262  12.969  1.00 97.86           C  
ATOM   1601  HD1 TRP A 103      -5.429   5.584  13.692  1.00 97.86           H  
ATOM   1602  CD2 TRP A 103      -6.296   7.396  11.089  1.00 97.86           C  
ATOM   1603  CE2 TRP A 103      -7.280   7.782  12.049  1.00 97.86           C  
ATOM   1604  CE3 TRP A 103      -6.382   7.978   9.807  1.00 97.86           C  
ATOM   1605  HE3 TRP A 103      -5.666   7.700   9.048  1.00 97.86           H  
ATOM   1606  NE1 TRP A 103      -6.955   7.070  13.186  1.00 97.86           N  
ATOM   1607  HE1 TRP A 103      -7.452   7.101  14.065  1.00 97.86           H  
ATOM   1608  CH2 TRP A 103      -8.357   9.255  10.459  1.00 97.86           C  
ATOM   1609  HH2 TRP A 103      -9.151   9.938  10.197  1.00 97.86           H  
ATOM   1610  CZ2 TRP A 103      -8.303   8.692  11.746  1.00 97.86           C  
ATOM   1611  HZ2 TRP A 103      -9.042   8.942  12.493  1.00 97.86           H  
ATOM   1612  CZ3 TRP A 103      -7.386   8.911   9.503  1.00 97.86           C  
ATOM   1613  HZ3 TRP A 103      -7.411   9.349   8.517  1.00 97.86           H  
ATOM   1614  N   HIS A 104      -3.386   4.065   8.159  1.00 98.26           N  
ATOM   1615  H   HIS A 104      -4.167   4.503   7.691  1.00 98.26           H  
ATOM   1616  CA  HIS A 104      -2.312   3.564   7.310  1.00 98.26           C  
ATOM   1617  HA  HIS A 104      -1.465   3.267   7.927  1.00 98.26           H  
ATOM   1618  C   HIS A 104      -1.832   4.646   6.351  1.00 98.26           C  
ATOM   1619  CB  HIS A 104      -2.790   2.324   6.554  1.00 98.26           C  
ATOM   1620  HB2 HIS A 104      -3.707   2.566   6.016  1.00 98.26           H  
ATOM   1621  HB3 HIS A 104      -2.035   2.019   5.829  1.00 98.26           H  
ATOM   1622  O   HIS A 104      -2.557   5.598   6.051  1.00 98.26           O  
ATOM   1623  CG  HIS A 104      -3.059   1.171   7.477  1.00 98.26           C  
ATOM   1624  CD2 HIS A 104      -4.284   0.778   7.935  1.00 98.26           C  
ATOM   1625  HD2 HIS A 104      -5.230   1.239   7.691  1.00 98.26           H  
ATOM   1626  ND1 HIS A 104      -2.118   0.357   8.070  1.00 98.26           N  
ATOM   1627  HD1 HIS A 104      -1.117   0.401   7.936  1.00 98.26           H  
ATOM   1628  CE1 HIS A 104      -2.767  -0.514   8.862  1.00 98.26           C  
ATOM   1629  HE1 HIS A 104      -2.304  -1.288   9.457  1.00 98.26           H  
ATOM   1630  NE2 HIS A 104      -4.088  -0.304   8.796  1.00 98.26           N  
ATOM   1631  N   ARG A 105      -0.599   4.497   5.862  1.00 98.41           N  
ATOM   1632  H   ARG A 105      -0.084   3.651   6.062  1.00 98.41           H  
ATOM   1633  CA  ARG A 105      -0.070   5.389   4.837  1.00 98.41           C  
ATOM   1634  HA  ARG A 105      -0.279   6.419   5.124  1.00 98.41           H  
ATOM   1635  C   ARG A 105      -0.785   5.124   3.529  1.00 98.41           C  
ATOM   1636  CB  ARG A 105       1.437   5.205   4.663  1.00 98.41           C  
ATOM   1637  HB2 ARG A 105       1.796   5.908   3.911  1.00 98.41           H  
ATOM   1638  HB3 ARG A 105       1.638   4.192   4.315  1.00 98.41           H  
ATOM   1639  O   ARG A 105      -1.008   3.974   3.148  1.00 98.41           O  
ATOM   1640  CG  ARG A 105       2.172   5.448   5.981  1.00 98.41           C  
ATOM   1641  HG2 ARG A 105       1.910   4.675   6.704  1.00 98.41           H  
ATOM   1642  HG3 ARG A 105       1.893   6.421   6.387  1.00 98.41           H  
ATOM   1643  CD  ARG A 105       3.673   5.421   5.777  1.00 98.41           C  
ATOM   1644  HD2 ARG A 105       3.951   6.151   5.018  1.00 98.41           H  
ATOM   1645  HD3 ARG A 105       4.120   5.710   6.728  1.00 98.41           H  
ATOM   1646  NE  ARG A 105       4.163   4.084   5.404  1.00 98.41           N  
ATOM   1647  HE  ARG A 105       3.506   3.328   5.277  1.00 98.41           H  
ATOM   1648  NH1 ARG A 105       6.328   4.709   5.346  1.00 98.41           N  
ATOM   1649 HH11 ARG A 105       7.270   4.534   5.026  1.00 98.41           H  
ATOM   1650 HH12 ARG A 105       6.081   5.607   5.736  1.00 98.41           H  
ATOM   1651  NH2 ARG A 105       5.806   2.598   4.873  1.00 98.41           N  
ATOM   1652 HH21 ARG A 105       5.100   1.918   4.630  1.00 98.41           H  
ATOM   1653 HH22 ARG A 105       6.773   2.379   4.682  1.00 98.41           H  
ATOM   1654  CZ  ARG A 105       5.426   3.793   5.197  1.00 98.41           C  
ATOM   1655  N   ALA A 106      -1.122   6.201   2.848  1.00 95.26           N  
ATOM   1656  H   ALA A 106      -0.930   7.116   3.231  1.00 95.26           H  
ATOM   1657  CA  ALA A 106      -1.759   6.153   1.559  1.00 95.26           C  
ATOM   1658  HA  ALA A 106      -1.478   5.215   1.081  1.00 95.26           H  
ATOM   1659  C   ALA A 106      -1.254   7.287   0.667  1.00 95.26           C  
ATOM   1660  CB  ALA A 106      -3.280   6.176   1.767  1.00 95.26           C  
ATOM   1661  HB1 ALA A 106      -3.780   6.079   0.803  1.00 95.26           H  
ATOM   1662  HB2 ALA A 106      -3.581   7.108   2.244  1.00 95.26           H  
ATOM   1663  HB3 ALA A 106      -3.580   5.337   2.394  1.00 95.26           H  
ATOM   1664  O   ALA A 106      -0.607   8.230   1.122  1.00 95.26           O  
ATOM   1665  N   VAL A 107      -1.568   7.192  -0.615  1.00 92.03           N  
ATOM   1666  H   VAL A 107      -2.031   6.350  -0.925  1.00 92.03           H  
ATOM   1667  CA  VAL A 107      -1.417   8.277  -1.578  1.00 92.03           C  
ATOM   1668  HA  VAL A 107      -1.099   9.181  -1.058  1.00 92.03           H  
ATOM   1669  C   VAL A 107      -2.780   8.568  -2.184  1.00 92.03           C  
ATOM   1670  CB  VAL A 107      -0.327   7.955  -2.615  1.00 92.03           C  
ATOM   1671  HB  VAL A 107       0.624   7.875  -2.090  1.00 92.03           H  
ATOM   1672  O   VAL A 107      -3.519   7.644  -2.544  1.00 92.03           O  
ATOM   1673  CG1 VAL A 107      -0.532   6.641  -3.367  1.00 92.03           C  
ATOM   1674 HG11 VAL A 107      -1.456   6.681  -3.943  1.00 92.03           H  
ATOM   1675 HG12 VAL A 107      -0.563   5.808  -2.665  1.00 92.03           H  
ATOM   1676 HG13 VAL A 107       0.303   6.476  -4.048  1.00 92.03           H  
ATOM   1677  CG2 VAL A 107      -0.210   9.083  -3.634  1.00 92.03           C  
ATOM   1678 HG21 VAL A 107       0.026  10.014  -3.118  1.00 92.03           H  
ATOM   1679 HG22 VAL A 107      -1.138   9.191  -4.195  1.00 92.03           H  
ATOM   1680 HG23 VAL A 107       0.582   8.851  -4.345  1.00 92.03           H  
ATOM   1681  N   VAL A 108      -3.138   9.851  -2.274  1.00 89.23           N  
ATOM   1682  H   VAL A 108      -2.489  10.570  -1.988  1.00 89.23           H  
ATOM   1683  CA  VAL A 108      -4.374  10.230  -2.956  1.00 89.23           C  
ATOM   1684  HA  VAL A 108      -5.162   9.555  -2.622  1.00 89.23           H  
ATOM   1685  C   VAL A 108      -4.202  10.021  -4.439  1.00 89.23           C  
ATOM   1686  CB  VAL A 108      -4.846  11.655  -2.654  1.00 89.23           C  
ATOM   1687  HB  VAL A 108      -4.025  12.356  -2.804  1.00 89.23           H  
ATOM   1688  O   VAL A 108      -3.319  10.587  -5.080  1.00 89.23           O  
ATOM   1689  CG1 VAL A 108      -6.045  12.074  -3.521  1.00 89.23           C  
ATOM   1690 HG11 VAL A 108      -6.856  11.353  -3.424  1.00 89.23           H  
ATOM   1691 HG12 VAL A 108      -5.741  12.138  -4.566  1.00 89.23           H  
ATOM   1692 HG13 VAL A 108      -6.392  13.059  -3.210  1.00 89.23           H  
ATOM   1693  CG2 VAL A 108      -5.304  11.712  -1.198  1.00 89.23           C  
ATOM   1694 HG21 VAL A 108      -5.685  12.710  -0.982  1.00 89.23           H  
ATOM   1695 HG22 VAL A 108      -6.095  10.984  -1.016  1.00 89.23           H  
ATOM   1696 HG23 VAL A 108      -4.450  11.494  -0.556  1.00 89.23           H  
ATOM   1697  N   LEU A 109      -5.111   9.223  -4.971  1.00 84.69           N  
ATOM   1698  H   LEU A 109      -5.818   8.808  -4.381  1.00 84.69           H  
ATOM   1699  CA  LEU A 109      -5.216   9.017  -6.384  1.00 84.69           C  
ATOM   1700  HA  LEU A 109      -4.236   9.163  -6.839  1.00 84.69           H  
ATOM   1701  C   LEU A 109      -6.111  10.158  -6.942  1.00 84.69           C  
ATOM   1702  CB  LEU A 109      -5.605   7.529  -6.609  1.00 84.69           C  
ATOM   1703  HB2 LEU A 109      -5.475   7.265  -7.658  1.00 84.69           H  
ATOM   1704  HB3 LEU A 109      -6.644   7.373  -6.320  1.00 84.69           H  
ATOM   1705  O   LEU A 109      -5.609  11.027  -7.646  1.00 84.69           O  
ATOM   1706  CG  LEU A 109      -4.756   6.468  -5.906  1.00 84.69           C  
ATOM   1707  HG  LEU A 109      -4.896   6.513  -4.826  1.00 84.69           H  
ATOM   1708  CD1 LEU A 109      -5.202   5.104  -6.420  1.00 84.69           C  
ATOM   1709 HD11 LEU A 109      -6.265   4.959  -6.227  1.00 84.69           H  
ATOM   1710 HD12 LEU A 109      -4.643   4.323  -5.905  1.00 84.69           H  
ATOM   1711 HD13 LEU A 109      -4.995   5.039  -7.488  1.00 84.69           H  
ATOM   1712  CD2 LEU A 109      -3.291   6.673  -6.245  1.00 84.69           C  
ATOM   1713 HD21 LEU A 109      -2.718   5.755  -6.111  1.00 84.69           H  
ATOM   1714 HD22 LEU A 109      -2.880   7.443  -5.591  1.00 84.69           H  
ATOM   1715 HD23 LEU A 109      -3.222   7.040  -7.269  1.00 84.69           H  
ATOM   1716  N   GLU A 110      -7.424  10.171  -6.663  1.00 80.75           N  
ATOM   1717  H   GLU A 110      -7.772   9.463  -6.033  1.00 80.75           H  
ATOM   1718  CA  GLU A 110      -8.376  11.246  -7.057  1.00 80.75           C  
ATOM   1719  HA  GLU A 110      -7.801  12.163  -7.179  1.00 80.75           H  
ATOM   1720  C   GLU A 110      -9.353  11.461  -5.929  1.00 80.75           C  
ATOM   1721  CB  GLU A 110      -9.284  11.087  -8.337  1.00 80.75           C  
ATOM   1722  HB2 GLU A 110      -8.726  11.238  -9.261  1.00 80.75           H  
ATOM   1723  HB3 GLU A 110      -9.910  11.977  -8.408  1.00 80.75           H  
ATOM   1724  O   GLU A 110      -9.575  10.598  -5.082  1.00 80.75           O  
ATOM   1725  CG  GLU A 110     -10.280   9.891  -8.393  1.00 80.75           C  
ATOM   1726  HG2 GLU A 110     -11.248  10.251  -8.044  1.00 80.75           H  
ATOM   1727  HG3 GLU A 110     -10.004   9.143  -7.651  1.00 80.75           H  
ATOM   1728  CD  GLU A 110     -10.513   9.236  -9.780  1.00 80.75           C  
ATOM   1729  OE1 GLU A 110     -11.172   8.165  -9.825  1.00 80.75           O  
ATOM   1730  OE2 GLU A 110      -9.983   9.729 -10.799  1.00 80.75           O  
ATOM   1731  N   GLN A 111     -10.051  12.583  -6.011  1.00 74.42           N  
ATOM   1732  H   GLN A 111      -9.847  13.182  -6.798  1.00 74.42           H  
ATOM   1733  CA  GLN A 111     -11.409  12.616  -5.510  1.00 74.42           C  
ATOM   1734  HA  GLN A 111     -11.516  11.999  -4.618  1.00 74.42           H  
ATOM   1735  C   GLN A 111     -12.418  12.189  -6.546  1.00 74.42           C  
ATOM   1736  CB  GLN A 111     -11.817  14.002  -5.163  1.00 74.42           C  
ATOM   1737  HB2 GLN A 111     -12.889  14.035  -4.971  1.00 74.42           H  
ATOM   1738  HB3 GLN A 111     -11.616  14.618  -6.039  1.00 74.42           H  
ATOM   1739  O   GLN A 111     -12.408  12.620  -7.700  1.00 74.42           O  
ATOM   1740  CG  GLN A 111     -11.113  14.531  -3.945  1.00 74.42           C  
ATOM   1741  HG2 GLN A 111     -11.606  14.208  -3.028  1.00 74.42           H  
ATOM   1742  HG3 GLN A 111     -10.054  14.273  -3.940  1.00 74.42           H  
ATOM   1743  CD  GLN A 111     -11.318  15.984  -4.199  1.00 74.42           C  
ATOM   1744  NE2 GLN A 111     -10.354  16.615  -4.787  1.00 74.42           N  
ATOM   1745 HE21 GLN A 111     -10.547  17.597  -4.927  1.00 74.42           H  
ATOM   1746 HE22 GLN A 111      -9.421  16.229  -4.809  1.00 74.42           H  
ATOM   1747  OE1 GLN A 111     -12.370  16.578  -4.049  1.00 74.42           O  
ATOM   1748  N   ILE A 112     -13.399  11.467  -6.056  1.00 70.79           N  
ATOM   1749  H   ILE A 112     -13.415  11.283  -5.063  1.00 70.79           H  
ATOM   1750  CA  ILE A 112     -14.556  11.086  -6.830  1.00 70.79           C  
ATOM   1751  HA  ILE A 112     -14.227  10.819  -7.835  1.00 70.79           H  
ATOM   1752  C   ILE A 112     -15.491  12.294  -6.914  1.00 70.79           C  
ATOM   1753  CB  ILE A 112     -15.200   9.848  -6.191  1.00 70.79           C  
ATOM   1754  HB  ILE A 112     -15.695  10.145  -5.266  1.00 70.79           H  
ATOM   1755  O   ILE A 112     -15.698  12.994  -5.926  1.00 70.79           O  
ATOM   1756  CG1 ILE A 112     -14.100   8.812  -5.856  1.00 70.79           C  
ATOM   1757 HG12 ILE A 112     -13.460   9.191  -5.059  1.00 70.79           H  
ATOM   1758 HG13 ILE A 112     -13.483   8.625  -6.735  1.00 70.79           H  
ATOM   1759  CG2 ILE A 112     -16.249   9.257  -7.145  1.00 70.79           C  
ATOM   1760 HG21 ILE A 112     -16.959  10.013  -7.480  1.00 70.79           H  
ATOM   1761 HG22 ILE A 112     -15.755   8.824  -8.015  1.00 70.79           H  
ATOM   1762 HG23 ILE A 112     -16.812   8.472  -6.641  1.00 70.79           H  
ATOM   1763  CD1 ILE A 112     -14.647   7.490  -5.361  1.00 70.79           C  
ATOM   1764 HD11 ILE A 112     -13.817   6.920  -4.942  1.00 70.79           H  
ATOM   1765 HD12 ILE A 112     -15.403   7.653  -4.593  1.00 70.79           H  
ATOM   1766 HD13 ILE A 112     -15.085   6.942  -6.195  1.00 70.79           H  
ATOM   1767  N   LEU A 113     -16.077  12.519  -8.092  1.00 64.79           N  
ATOM   1768  H   LEU A 113     -15.846  11.879  -8.838  1.00 64.79           H  
ATOM   1769  CA  LEU A 113     -16.985  13.637  -8.409  1.00 64.79           C  
ATOM   1770  HA  LEU A 113     -17.328  13.467  -9.430  1.00 64.79           H  
ATOM   1771  C   LEU A 113     -16.362  15.034  -8.459  1.00 64.79           C  
ATOM   1772  CB  LEU A 113     -18.240  13.640  -7.513  1.00 64.79           C  
ATOM   1773  HB2 LEU A 113     -17.954  13.928  -6.502  1.00 64.79           H  
ATOM   1774  HB3 LEU A 113     -18.921  14.409  -7.879  1.00 64.79           H  
ATOM   1775  O   LEU A 113     -17.089  16.025  -8.520  1.00 64.79           O  
ATOM   1776  CG  LEU A 113     -19.020  12.326  -7.450  1.00 64.79           C  
ATOM   1777  HG  LEU A 113     -18.393  11.540  -7.029  1.00 64.79           H  
ATOM   1778  CD1 LEU A 113     -20.217  12.503  -6.519  1.00 64.79           C  
ATOM   1779 HD11 LEU A 113     -20.884  13.275  -6.904  1.00 64.79           H  
ATOM   1780 HD12 LEU A 113     -19.868  12.786  -5.526  1.00 64.79           H  
ATOM   1781 HD13 LEU A 113     -20.760  11.561  -6.441  1.00 64.79           H  
ATOM   1782  CD2 LEU A 113     -19.522  11.900  -8.832  1.00 64.79           C  
ATOM   1783 HD21 LEU A 113     -20.110  12.700  -9.282  1.00 64.79           H  
ATOM   1784 HD22 LEU A 113     -20.141  11.008  -8.735  1.00 64.79           H  
ATOM   1785 HD23 LEU A 113     -18.679  11.655  -9.478  1.00 64.79           H  
ATOM   1786  N   GLY A 114     -15.043  15.150  -8.515  1.00 60.49           N  
ATOM   1787  H   GLY A 114     -14.459  14.337  -8.379  1.00 60.49           H  
ATOM   1788  CA  GLY A 114     -14.442  16.460  -8.702  1.00 60.49           C  
ATOM   1789  HA2 GLY A 114     -13.556  16.311  -9.320  1.00 60.49           H  
ATOM   1790  HA3 GLY A 114     -15.104  17.091  -9.295  1.00 60.49           H  
ATOM   1791  C   GLY A 114     -14.154  17.194  -7.382  1.00 60.49           C  
ATOM   1792  O   GLY A 114     -14.240  16.591  -6.313  1.00 60.49           O  
ATOM   1793  N   PRO A 115     -13.774  18.491  -7.421  1.00 60.12           N  
ATOM   1794  CA  PRO A 115     -13.420  19.233  -6.225  1.00 60.12           C  
ATOM   1795  HA  PRO A 115     -12.642  18.676  -5.703  1.00 60.12           H  
ATOM   1796  C   PRO A 115     -14.642  19.398  -5.332  1.00 60.12           C  
ATOM   1797  CB  PRO A 115     -12.908  20.604  -6.696  1.00 60.12           C  
ATOM   1798  HB2 PRO A 115     -13.704  21.346  -6.630  1.00 60.12           H  
ATOM   1799  HB3 PRO A 115     -12.065  20.962  -6.105  1.00 60.12           H  
ATOM   1800  O   PRO A 115     -15.660  19.930  -5.772  1.00 60.12           O  
ATOM   1801  CG  PRO A 115     -12.580  20.398  -8.173  1.00 60.12           C  
ATOM   1802  HG2 PRO A 115     -11.582  19.977  -8.301  1.00 60.12           H  
ATOM   1803  HG3 PRO A 115     -12.673  21.326  -8.737  1.00 60.12           H  
ATOM   1804  CD  PRO A 115     -13.664  19.390  -8.563  1.00 60.12           C  
ATOM   1805  HD2 PRO A 115     -13.439  18.895  -9.508  1.00 60.12           H  
ATOM   1806  HD3 PRO A 115     -14.612  19.916  -8.677  1.00 60.12           H  
ATOM   1807  N   GLY A 116     -14.533  18.979  -4.075  1.00 64.91           N  
ATOM   1808  H   GLY A 116     -13.710  18.448  -3.829  1.00 64.91           H  
ATOM   1809  CA  GLY A 116     -15.651  19.030  -3.129  1.00 64.91           C  
ATOM   1810  HA2 GLY A 116     -15.248  19.179  -2.127  1.00 64.91           H  
ATOM   1811  HA3 GLY A 116     -16.305  19.869  -3.366  1.00 64.91           H  
ATOM   1812  C   GLY A 116     -16.503  17.762  -3.094  1.00 64.91           C  
ATOM   1813  O   GLY A 116     -17.480  17.720  -2.346  1.00 64.91           O  
ATOM   1814  N   GLY A 117     -16.119  16.720  -3.837  1.00 66.76           N  
ATOM   1815  H   GLY A 117     -15.319  16.816  -4.448  1.00 66.76           H  
ATOM   1816  CA  GLY A 117     -16.613  15.371  -3.601  1.00 66.76           C  
ATOM   1817  HA2 GLY A 117     -16.139  14.691  -4.309  1.00 66.76           H  
ATOM   1818  HA3 GLY A 117     -17.691  15.346  -3.757  1.00 66.76           H  
ATOM   1819  C   GLY A 117     -16.279  14.896  -2.183  1.00 66.76           C  
ATOM   1820  O   GLY A 117     -15.218  15.196  -1.639  1.00 66.76           O  
ATOM   1821  N   GLY A 118     -17.198  14.153  -1.563  1.00 79.03           N  
ATOM   1822  H   GLY A 118     -18.055  13.944  -2.056  1.00 79.03           H  
ATOM   1823  CA  GLY A 118     -17.033  13.640  -0.197  1.00 79.03           C  
ATOM   1824  HA2 GLY A 118     -18.012  13.370   0.199  1.00 79.03           H  
ATOM   1825  HA3 GLY A 118     -16.611  14.425   0.432  1.00 79.03           H  
ATOM   1826  C   GLY A 118     -16.130  12.408  -0.083  1.00 79.03           C  
ATOM   1827  O   GLY A 118     -15.890  11.946   1.032  1.00 79.03           O  
ATOM   1828  N   THR A 119     -15.627  11.893  -1.209  1.00 85.76           N  
ATOM   1829  H   THR A 119     -15.793  12.385  -2.075  1.00 85.76           H  
ATOM   1830  CA  THR A 119     -14.932  10.604  -1.307  1.00 85.76           C  
ATOM   1831  HA  THR A 119     -14.662  10.261  -0.308  1.00 85.76           H  
ATOM   1832  C   THR A 119     -13.655  10.743  -2.132  1.00 85.76           C  
ATOM   1833  CB  THR A 119     -15.844   9.539  -1.942  1.00 85.76           C  
ATOM   1834  HB  THR A 119     -15.990   9.771  -2.997  1.00 85.76           H  
ATOM   1835  O   THR A 119     -13.655  11.390  -3.179  1.00 85.76           O  
ATOM   1836  CG2 THR A 119     -15.280   8.128  -1.812  1.00 85.76           C  
ATOM   1837 HG21 THR A 119     -15.963   7.415  -2.272  1.00 85.76           H  
ATOM   1838 HG22 THR A 119     -14.318   8.054  -2.319  1.00 85.76           H  
ATOM   1839 HG23 THR A 119     -15.151   7.867  -0.761  1.00 85.76           H  
ATOM   1840  OG1 THR A 119     -17.104   9.511  -1.311  1.00 85.76           O  
ATOM   1841  HG1 THR A 119     -17.540   8.713  -1.620  1.00 85.76           H  
ATOM   1842  N   ALA A 120     -12.575  10.111  -1.681  1.00 87.09           N  
ATOM   1843  H   ALA A 120     -12.653   9.566  -0.834  1.00 87.09           H  
ATOM   1844  CA  ALA A 120     -11.313  10.009  -2.399  1.00 87.09           C  
ATOM   1845  HA  ALA A 120     -11.411  10.478  -3.378  1.00 87.09           H  
ATOM   1846  C   ALA A 120     -10.948   8.547  -2.644  1.00 87.09           C  
ATOM   1847  CB  ALA A 120     -10.223  10.743  -1.615  1.00 87.09           C  
ATOM   1848  HB1 ALA A 120      -9.288  10.716  -2.174  1.00 87.09           H  
ATOM   1849  HB2 ALA A 120     -10.516  11.781  -1.453  1.00 87.09           H  
ATOM   1850  HB3 ALA A 120     -10.079  10.244  -0.656  1.00 87.09           H  
ATOM   1851  O   ALA A 120     -11.125   7.710  -1.762  1.00 87.09           O  
ATOM   1852  N   ARG A 121     -10.410   8.244  -3.823  1.00 88.08           N  
ATOM   1853  H   ARG A 121     -10.220   9.005  -4.460  1.00 88.08           H  
ATOM   1854  CA  ARG A 121      -9.777   6.957  -4.103  1.00 88.08           C  
ATOM   1855  HA  ARG A 121     -10.221   6.204  -3.452  1.00 88.08           H  
ATOM   1856  C   ARG A 121      -8.299   7.062  -3.729  1.00 88.08           C  
ATOM   1857  CB  ARG A 121     -10.079   6.533  -5.550  1.00 88.08           C  
ATOM   1858  HB2 ARG A 121      -9.666   7.266  -6.243  1.00 88.08           H  
ATOM   1859  HB3 ARG A 121     -11.161   6.526  -5.679  1.00 88.08           H  
ATOM   1860  O   ARG A 121      -7.621   8.007  -4.138  1.00 88.08           O  
ATOM   1861  CG  ARG A 121      -9.545   5.128  -5.867  1.00 88.08           C  
ATOM   1862  HG2 ARG A 121      -8.457   5.151  -5.920  1.00 88.08           H  
ATOM   1863  HG3 ARG A 121      -9.829   4.480  -5.038  1.00 88.08           H  
ATOM   1864  CD  ARG A 121     -10.125   4.497  -7.148  1.00 88.08           C  
ATOM   1865  HD2 ARG A 121     -10.217   3.426  -6.967  1.00 88.08           H  
ATOM   1866  HD3 ARG A 121     -11.136   4.875  -7.301  1.00 88.08           H  
ATOM   1867  NE  ARG A 121      -9.278   4.658  -8.353  1.00 88.08           N  
ATOM   1868  HE  ARG A 121      -8.391   4.175  -8.331  1.00 88.08           H  
ATOM   1869  NH1 ARG A 121     -10.878   5.481  -9.762  1.00 88.08           N  
ATOM   1870 HH11 ARG A 121     -11.545   5.271  -9.033  1.00 88.08           H  
ATOM   1871 HH12 ARG A 121     -11.011   6.405 -10.148  1.00 88.08           H  
ATOM   1872  NH2 ARG A 121      -8.816   5.326 -10.506  1.00 88.08           N  
ATOM   1873 HH21 ARG A 121      -9.134   5.872 -11.294  1.00 88.08           H  
ATOM   1874 HH22 ARG A 121      -7.852   5.041 -10.403  1.00 88.08           H  
ATOM   1875  CZ  ARG A 121      -9.654   5.138  -9.527  1.00 88.08           C  
ATOM   1876  N   VAL A 122      -7.815   6.128  -2.917  1.00 90.78           N  
ATOM   1877  H   VAL A 122      -8.438   5.396  -2.606  1.00 90.78           H  
ATOM   1878  CA  VAL A 122      -6.456   6.139  -2.354  1.00 90.78           C  
ATOM   1879  HA  VAL A 122      -5.851   6.859  -2.905  1.00 90.78           H  
ATOM   1880  C   VAL A 122      -5.790   4.776  -2.509  1.00 90.78           C  
ATOM   1881  CB  VAL A 122      -6.438   6.589  -0.877  1.00 90.78           C  
ATOM   1882  HB  VAL A 122      -5.394   6.684  -0.580  1.00 90.78           H  
ATOM   1883  O   VAL A 122      -6.463   3.756  -2.380  1.00 90.78           O  
ATOM   1884  CG1 VAL A 122      -7.088   7.965  -0.690  1.00 90.78           C  
ATOM   1885 HG11 VAL A 122      -6.874   8.330   0.314  1.00 90.78           H  
ATOM   1886 HG12 VAL A 122      -6.682   8.668  -1.418  1.00 90.78           H  
ATOM   1887 HG13 VAL A 122      -8.167   7.898  -0.829  1.00 90.78           H  
ATOM   1888  CG2 VAL A 122      -7.122   5.613   0.090  1.00 90.78           C  
ATOM   1889 HG21 VAL A 122      -8.160   5.451  -0.201  1.00 90.78           H  
ATOM   1890 HG22 VAL A 122      -6.598   4.657   0.093  1.00 90.78           H  
ATOM   1891 HG23 VAL A 122      -7.090   6.012   1.104  1.00 90.78           H  
ATOM   1892  N   LEU A 123      -4.480   4.756  -2.756  1.00 90.38           N  
ATOM   1893  H   LEU A 123      -4.000   5.642  -2.829  1.00 90.38           H  
ATOM   1894  CA  LEU A 123      -3.648   3.549  -2.675  1.00 90.38           C  
ATOM   1895  HA  LEU A 123      -4.258   2.652  -2.778  1.00 90.38           H  
ATOM   1896  C   LEU A 123      -3.025   3.473  -1.293  1.00 90.38           C  
ATOM   1897  CB  LEU A 123      -2.588   3.560  -3.797  1.00 90.38           C  
ATOM   1898  HB2 LEU A 123      -2.150   4.557  -3.837  1.00 90.38           H  
ATOM   1899  HB3 LEU A 123      -3.075   3.380  -4.755  1.00 90.38           H  
ATOM   1900  O   LEU A 123      -2.319   4.396  -0.892  1.00 90.38           O  
ATOM   1901  CG  LEU A 123      -1.437   2.544  -3.654  1.00 90.38           C  
ATOM   1902  HG  LEU A 123      -0.948   2.671  -2.688  1.00 90.38           H  
ATOM   1903  CD1 LEU A 123      -1.924   1.104  -3.780  1.00 90.38           C  
ATOM   1904 HD11 LEU A 123      -1.079   0.424  -3.678  1.00 90.38           H  
ATOM   1905 HD12 LEU A 123      -2.640   0.867  -2.992  1.00 90.38           H  
ATOM   1906 HD13 LEU A 123      -2.379   0.935  -4.755  1.00 90.38           H  
ATOM   1907  CD2 LEU A 123      -0.395   2.795  -4.741  1.00 90.38           C  
ATOM   1908 HD21 LEU A 123       0.003   3.806  -4.656  1.00 90.38           H  
ATOM   1909 HD22 LEU A 123      -0.834   2.656  -5.729  1.00 90.38           H  
ATOM   1910 HD23 LEU A 123       0.430   2.092  -4.624  1.00 90.38           H  
ATOM   1911  N   PHE A 124      -3.257   2.372  -0.586  1.00 93.06           N  
ATOM   1912  H   PHE A 124      -3.812   1.633  -0.994  1.00 93.06           H  
ATOM   1913  CA  PHE A 124      -2.575   2.082   0.666  1.00 93.06           C  
ATOM   1914  HA  PHE A 124      -2.440   3.003   1.233  1.00 93.06           H  
ATOM   1915  C   PHE A 124      -1.200   1.496   0.364  1.00 93.06           C  
ATOM   1916  CB  PHE A 124      -3.433   1.137   1.507  1.00 93.06           C  
ATOM   1917  HB2 PHE A 124      -3.710   0.268   0.911  1.00 93.06           H  
ATOM   1918  HB3 PHE A 124      -2.841   0.788   2.353  1.00 93.06           H  
ATOM   1919  O   PHE A 124      -1.072   0.315   0.067  1.00 93.06           O  
ATOM   1920  CG  PHE A 124      -4.677   1.806   2.037  1.00 93.06           C  
ATOM   1921  CD1 PHE A 124      -4.615   2.547   3.230  1.00 93.06           C  
ATOM   1922  HD1 PHE A 124      -3.674   2.636   3.752  1.00 93.06           H  
ATOM   1923  CD2 PHE A 124      -5.884   1.720   1.323  1.00 93.06           C  
ATOM   1924  HD2 PHE A 124      -5.928   1.159   0.402  1.00 93.06           H  
ATOM   1925  CE1 PHE A 124      -5.765   3.181   3.729  1.00 93.06           C  
ATOM   1926  HE1 PHE A 124      -5.720   3.736   4.654  1.00 93.06           H  
ATOM   1927  CE2 PHE A 124      -7.028   2.367   1.816  1.00 93.06           C  
ATOM   1928  HE2 PHE A 124      -7.952   2.307   1.260  1.00 93.06           H  
ATOM   1929  CZ  PHE A 124      -6.972   3.095   3.015  1.00 93.06           C  
ATOM   1930  HZ  PHE A 124      -7.856   3.595   3.383  1.00 93.06           H  
ATOM   1931  N   VAL A 125      -0.158   2.319   0.459  1.00 93.57           N  
ATOM   1932  H   VAL A 125      -0.340   3.275   0.728  1.00 93.57           H  
ATOM   1933  CA  VAL A 125       1.208   1.979   0.009  1.00 93.57           C  
ATOM   1934  HA  VAL A 125       1.157   1.657  -1.031  1.00 93.57           H  
ATOM   1935  C   VAL A 125       1.849   0.813   0.778  1.00 93.57           C  
ATOM   1936  CB  VAL A 125       2.115   3.224   0.059  1.00 93.57           C  
ATOM   1937  HB  VAL A 125       3.099   2.951  -0.322  1.00 93.57           H  
ATOM   1938  O   VAL A 125       2.802   0.202   0.310  1.00 93.57           O  
ATOM   1939  CG1 VAL A 125       1.556   4.346  -0.831  1.00 93.57           C  
ATOM   1940 HG11 VAL A 125       2.254   5.183  -0.854  1.00 93.57           H  
ATOM   1941 HG12 VAL A 125       0.593   4.701  -0.463  1.00 93.57           H  
ATOM   1942 HG13 VAL A 125       1.435   3.971  -1.848  1.00 93.57           H  
ATOM   1943  CG2 VAL A 125       2.277   3.770   1.487  1.00 93.57           C  
ATOM   1944 HG21 VAL A 125       2.747   3.019   2.122  1.00 93.57           H  
ATOM   1945 HG22 VAL A 125       1.306   4.043   1.900  1.00 93.57           H  
ATOM   1946 HG23 VAL A 125       2.916   4.653   1.476  1.00 93.57           H  
ATOM   1947  N   ASP A 126       1.312   0.475   1.953  1.00 96.96           N  
ATOM   1948  H   ASP A 126       0.549   1.041   2.295  1.00 96.96           H  
ATOM   1949  CA  ASP A 126       1.772  -0.655   2.771  1.00 96.96           C  
ATOM   1950  HA  ASP A 126       2.784  -0.926   2.471  1.00 96.96           H  
ATOM   1951  C   ASP A 126       0.925  -1.927   2.606  1.00 96.96           C  
ATOM   1952  CB  ASP A 126       1.824  -0.217   4.239  1.00 96.96           C  
ATOM   1953  HB2 ASP A 126       2.118  -1.064   4.859  1.00 96.96           H  
ATOM   1954  HB3 ASP A 126       0.830   0.101   4.554  1.00 96.96           H  
ATOM   1955  O   ASP A 126       1.322  -2.987   3.078  1.00 96.96           O  
ATOM   1956  CG  ASP A 126       2.825   0.913   4.465  1.00 96.96           C  
ATOM   1957  OD1 ASP A 126       3.970   0.818   3.969  1.00 96.96           O  
ATOM   1958  OD2 ASP A 126       2.478   1.891   5.170  1.00 96.96           O  
ATOM   1959  N   HIS A 127      -0.225  -1.840   1.930  1.00 93.34           N  
ATOM   1960  H   HIS A 127      -0.450  -0.956   1.496  1.00 93.34           H  
ATOM   1961  CA  HIS A 127      -1.140  -2.969   1.700  1.00 93.34           C  
ATOM   1962  HA  HIS A 127      -0.748  -3.874   2.166  1.00 93.34           H  
ATOM   1963  C   HIS A 127      -1.322  -3.295   0.214  1.00 93.34           C  
ATOM   1964  CB  HIS A 127      -2.495  -2.663   2.344  1.00 93.34           C  
ATOM   1965  HB2 HIS A 127      -3.189  -3.465   2.094  1.00 93.34           H  
ATOM   1966  HB3 HIS A 127      -2.884  -1.737   1.919  1.00 93.34           H  
ATOM   1967  O   HIS A 127      -1.748  -4.391  -0.125  1.00 93.34           O  
ATOM   1968  CG  HIS A 127      -2.470  -2.529   3.844  1.00 93.34           C  
ATOM   1969  CD2 HIS A 127      -2.243  -1.376   4.538  1.00 93.34           C  
ATOM   1970  HD2 HIS A 127      -2.016  -0.412   4.106  1.00 93.34           H  
ATOM   1971  ND1 HIS A 127      -2.803  -3.539   4.748  1.00 93.34           N  
ATOM   1972  CE1 HIS A 127      -2.776  -2.975   5.959  1.00 93.34           C  
ATOM   1973  HE1 HIS A 127      -3.048  -3.481   6.874  1.00 93.34           H  
ATOM   1974  NE2 HIS A 127      -2.450  -1.677   5.863  1.00 93.34           N  
ATOM   1975  HE2 HIS A 127      -2.521  -1.014   6.622  1.00 93.34           H  
ATOM   1976  N   GLY A 128      -1.005  -2.360  -0.683  1.00 90.18           N  
ATOM   1977  H   GLY A 128      -0.719  -1.453  -0.346  1.00 90.18           H  
ATOM   1978  CA  GLY A 128      -1.107  -2.521  -2.134  1.00 90.18           C  
ATOM   1979  HA2 GLY A 128      -0.457  -1.799  -2.629  1.00 90.18           H  
ATOM   1980  HA3 GLY A 128      -0.769  -3.526  -2.385  1.00 90.18           H  
ATOM   1981  C   GLY A 128      -2.520  -2.369  -2.695  1.00 90.18           C  
ATOM   1982  O   GLY A 128      -2.688  -2.105  -3.882  1.00 90.18           O  
ATOM   1983  N   ASN A 129      -3.541  -2.463  -1.845  1.00 88.86           N  
ATOM   1984  H   ASN A 129      -3.351  -2.719  -0.887  1.00 88.86           H  
ATOM   1985  CA  ASN A 129      -4.924  -2.306  -2.255  1.00 88.86           C  
ATOM   1986  HA  ASN A 129      -5.035  -2.794  -3.223  1.00 88.86           H  
ATOM   1987  C   ASN A 129      -5.306  -0.830  -2.420  1.00 88.86           C  
ATOM   1988  CB  ASN A 129      -5.838  -3.043  -1.266  1.00 88.86           C  
ATOM   1989  HB2 ASN A 129      -6.801  -3.229  -1.743  1.00 88.86           H  
ATOM   1990  HB3 ASN A 129      -5.412  -4.015  -1.018  1.00 88.86           H  
ATOM   1991  O   ASN A 129      -4.769   0.081  -1.776  1.00 88.86           O  
ATOM   1992  CG  ASN A 129      -6.046  -2.268   0.018  1.00 88.86           C  
ATOM   1993  ND2 ASN A 129      -7.220  -1.720   0.230  1.00 88.86           N  
ATOM   1994 HD21 ASN A 129      -7.969  -1.863  -0.432  1.00 88.86           H  
ATOM   1995 HD22 ASN A 129      -7.315  -1.220   1.102  1.00 88.86           H  
ATOM   1996  OD1 ASN A 129      -5.158  -2.100   0.830  1.00 88.86           O  
ATOM   1997  N   VAL A 130      -6.328  -0.606  -3.237  1.00 87.61           N  
ATOM   1998  H   VAL A 130      -6.745  -1.397  -3.706  1.00 87.61           H  
ATOM   1999  CA  VAL A 130      -6.962   0.701  -3.382  1.00 87.61           C  
ATOM   2000  HA  VAL A 130      -6.431   1.423  -2.761  1.00 87.61           H  
ATOM   2001  C   VAL A 130      -8.377   0.654  -2.866  1.00 87.61           C  
ATOM   2002  CB  VAL A 130      -6.875   1.183  -4.825  1.00 87.61           C  
ATOM   2003  HB  VAL A 130      -7.121   0.339  -5.468  1.00 87.61           H  
ATOM   2004  O   VAL A 130      -9.099  -0.317  -3.079  1.00 87.61           O  
ATOM   2005  CG1 VAL A 130      -7.819   2.355  -5.135  1.00 87.61           C  
ATOM   2006 HG11 VAL A 130      -7.825   3.072  -4.315  1.00 87.61           H  
ATOM   2007 HG12 VAL A 130      -7.477   2.894  -6.019  1.00 87.61           H  
ATOM   2008 HG13 VAL A 130      -8.828   1.977  -5.302  1.00 87.61           H  
ATOM   2009  CG2 VAL A 130      -5.424   1.637  -5.020  1.00 87.61           C  
ATOM   2010 HG21 VAL A 130      -5.307   2.598  -4.519  1.00 87.61           H  
ATOM   2011 HG22 VAL A 130      -5.144   1.800  -6.061  1.00 87.61           H  
ATOM   2012 HG23 VAL A 130      -4.724   0.908  -4.611  1.00 87.61           H  
ATOM   2013  N   ALA A 131      -8.775   1.726  -2.190  1.00 88.69           N  
ATOM   2014  H   ALA A 131      -8.130   2.495  -2.079  1.00 88.69           H  
ATOM   2015  CA  ALA A 131     -10.134   1.885  -1.715  1.00 88.69           C  
ATOM   2016  HA  ALA A 131     -10.784   1.216  -2.279  1.00 88.69           H  
ATOM   2017  C   ALA A 131     -10.638   3.305  -1.942  1.00 88.69           C  
ATOM   2018  CB  ALA A 131     -10.224   1.490  -0.238  1.00 88.69           C  
ATOM   2019  HB1 ALA A 131      -9.658   0.578  -0.050  1.00 88.69           H  
ATOM   2020  HB2 ALA A 131     -11.267   1.318   0.028  1.00 88.69           H  
ATOM   2021  HB3 ALA A 131      -9.850   2.305   0.382  1.00 88.69           H  
ATOM   2022  O   ALA A 131      -9.875   4.270  -2.031  1.00 88.69           O  
ATOM   2023  N   GLU A 132     -11.956   3.416  -1.981  1.00 86.96           N  
ATOM   2024  H   GLU A 132     -12.514   2.578  -1.892  1.00 86.96           H  
ATOM   2025  CA  GLU A 132     -12.654   4.681  -1.851  1.00 86.96           C  
ATOM   2026  HA  GLU A 132     -12.038   5.484  -2.255  1.00 86.96           H  
ATOM   2027  C   GLU A 132     -12.903   4.944  -0.365  1.00 86.96           C  
ATOM   2028  CB  GLU A 132     -13.959   4.650  -2.649  1.00 86.96           C  
ATOM   2029  HB2 GLU A 132     -14.403   5.644  -2.595  1.00 86.96           H  
ATOM   2030  HB3 GLU A 132     -14.645   3.933  -2.198  1.00 86.96           H  
ATOM   2031  O   GLU A 132     -13.496   4.122   0.335  1.00 86.96           O  
ATOM   2032  CG  GLU A 132     -13.735   4.275  -4.122  1.00 86.96           C  
ATOM   2033  HG2 GLU A 132     -13.430   3.230  -4.182  1.00 86.96           H  
ATOM   2034  HG3 GLU A 132     -12.921   4.880  -4.522  1.00 86.96           H  
ATOM   2035  CD  GLU A 132     -14.992   4.466  -4.983  1.00 86.96           C  
ATOM   2036  OE1 GLU A 132     -14.839   4.372  -6.222  1.00 86.96           O  
ATOM   2037  OE2 GLU A 132     -16.073   4.761  -4.419  1.00 86.96           O  
ATOM   2038  N   VAL A 133     -12.434   6.084   0.130  1.00 91.27           N  
ATOM   2039  H   VAL A 133     -11.935   6.705  -0.490  1.00 91.27           H  
ATOM   2040  CA  VAL A 133     -12.569   6.487   1.531  1.00 91.27           C  
ATOM   2041  HA  VAL A 133     -13.225   5.774   2.029  1.00 91.27           H  
ATOM   2042  C   VAL A 133     -13.230   7.856   1.614  1.00 91.27           C  
ATOM   2043  CB  VAL A 133     -11.224   6.458   2.283  1.00 91.27           C  
ATOM   2044  HB  VAL A 133     -11.406   6.746   3.318  1.00 91.27           H  
ATOM   2045  O   VAL A 133     -13.007   8.707   0.746  1.00 91.27           O  
ATOM   2046  CG1 VAL A 133     -10.637   5.043   2.294  1.00 91.27           C  
ATOM   2047 HG11 VAL A 133      -9.760   5.016   2.940  1.00 91.27           H  
ATOM   2048 HG12 VAL A 133     -11.375   4.339   2.678  1.00 91.27           H  
ATOM   2049 HG13 VAL A 133     -10.346   4.742   1.288  1.00 91.27           H  
ATOM   2050  CG2 VAL A 133     -10.179   7.423   1.712  1.00 91.27           C  
ATOM   2051 HG21 VAL A 133      -9.254   7.333   2.281  1.00 91.27           H  
ATOM   2052 HG22 VAL A 133     -10.536   8.450   1.781  1.00 91.27           H  
ATOM   2053 HG23 VAL A 133      -9.975   7.180   0.669  1.00 91.27           H  
ATOM   2054  N   PRO A 134     -14.047   8.118   2.645  1.00 88.74           N  
ATOM   2055  CA  PRO A 134     -14.570   9.453   2.838  1.00 88.74           C  
ATOM   2056  HA  PRO A 134     -15.091   9.777   1.938  1.00 88.74           H  
ATOM   2057  C   PRO A 134     -13.409  10.401   3.134  1.00 88.74           C  
ATOM   2058  CB  PRO A 134     -15.568   9.343   3.988  1.00 88.74           C  
ATOM   2059  HB2 PRO A 134     -16.543   9.056   3.594  1.00 88.74           H  
ATOM   2060  HB3 PRO A 134     -15.648  10.271   4.554  1.00 88.74           H  
ATOM   2061  O   PRO A 134     -12.473  10.077   3.865  1.00 88.74           O  
ATOM   2062  CG  PRO A 134     -15.001   8.196   4.821  1.00 88.74           C  
ATOM   2063  HG2 PRO A 134     -14.212   8.583   5.467  1.00 88.74           H  
ATOM   2064  HG3 PRO A 134     -15.771   7.700   5.410  1.00 88.74           H  
ATOM   2065  CD  PRO A 134     -14.398   7.262   3.770  1.00 88.74           C  
ATOM   2066  HD2 PRO A 134     -13.527   6.754   4.182  1.00 88.74           H  
ATOM   2067  HD3 PRO A 134     -15.144   6.535   3.449  1.00 88.74           H  
ATOM   2068  N   VAL A 135     -13.501  11.616   2.616  1.00 87.60           N  
ATOM   2069  H   VAL A 135     -14.284  11.801   2.006  1.00 87.60           H  
ATOM   2070  CA  VAL A 135     -12.522  12.687   2.845  1.00 87.60           C  
ATOM   2071  HA  VAL A 135     -11.562  12.413   2.407  1.00 87.60           H  
ATOM   2072  C   VAL A 135     -12.293  12.942   4.339  1.00 87.60           C  
ATOM   2073  CB  VAL A 135     -13.060  13.937   2.147  1.00 87.60           C  
ATOM   2074  HB  VAL A 135     -14.125  14.022   2.362  1.00 87.60           H  
ATOM   2075  O   VAL A 135     -11.188  13.266   4.767  1.00 87.60           O  
ATOM   2076  CG1 VAL A 135     -12.411  15.228   2.652  1.00 87.60           C  
ATOM   2077 HG11 VAL A 135     -11.342  15.220   2.438  1.00 87.60           H  
ATOM   2078 HG12 VAL A 135     -12.919  16.076   2.193  1.00 87.60           H  
ATOM   2079 HG13 VAL A 135     -12.558  15.355   3.724  1.00 87.60           H  
ATOM   2080  CG2 VAL A 135     -12.895  13.744   0.632  1.00 87.60           C  
ATOM   2081 HG21 VAL A 135     -13.416  14.541   0.102  1.00 87.60           H  
ATOM   2082 HG22 VAL A 135     -11.838  13.736   0.366  1.00 87.60           H  
ATOM   2083 HG23 VAL A 135     -13.329  12.799   0.306  1.00 87.60           H  
ATOM   2084  N   SER A 136     -13.328  12.750   5.161  1.00 87.75           N  
ATOM   2085  H   SER A 136     -14.197  12.425   4.762  1.00 87.75           H  
ATOM   2086  CA  SER A 136     -13.247  12.860   6.619  1.00 87.75           C  
ATOM   2087  HA  SER A 136     -12.880  13.855   6.870  1.00 87.75           H  
ATOM   2088  C   SER A 136     -12.300  11.846   7.272  1.00 87.75           C  
ATOM   2089  CB  SER A 136     -14.643  12.708   7.222  1.00 87.75           C  
ATOM   2090  HB2 SER A 136     -15.270  13.530   6.876  1.00 87.75           H  
ATOM   2091  HB3 SER A 136     -14.585  12.751   8.310  1.00 87.75           H  
ATOM   2092  O   SER A 136     -11.924  12.044   8.427  1.00 87.75           O  
ATOM   2093  OG  SER A 136     -15.233  11.485   6.822  1.00 87.75           O  
ATOM   2094  HG  SER A 136     -14.781  10.749   7.240  1.00 87.75           H  
ATOM   2095  N   SER A 137     -11.905  10.789   6.561  1.00 91.17           N  
ATOM   2096  H   SER A 137     -12.260  10.687   5.620  1.00 91.17           H  
ATOM   2097  CA  SER A 137     -10.949   9.763   6.993  1.00 91.17           C  
ATOM   2098  HA  SER A 137     -10.848   9.804   8.078  1.00 91.17           H  
ATOM   2099  C   SER A 137      -9.542   9.980   6.429  1.00 91.17           C  
ATOM   2100  CB  SER A 137     -11.469   8.361   6.650  1.00 91.17           C  
ATOM   2101  HB2 SER A 137     -10.706   7.613   6.867  1.00 91.17           H  
ATOM   2102  HB3 SER A 137     -11.721   8.307   5.591  1.00 91.17           H  
ATOM   2103  O   SER A 137      -8.719   9.079   6.534  1.00 91.17           O  
ATOM   2104  OG  SER A 137     -12.611   8.078   7.438  1.00 91.17           O  
ATOM   2105  HG  SER A 137     -12.315   7.641   8.240  1.00 91.17           H  
ATOM   2106  N   LEU A 138      -9.245  11.156   5.861  1.00 92.22           N  
ATOM   2107  H   LEU A 138      -9.981  11.834   5.732  1.00 92.22           H  
ATOM   2108  CA  LEU A 138      -7.903  11.543   5.414  1.00 92.22           C  
ATOM   2109  HA  LEU A 138      -7.276  10.655   5.328  1.00 92.22           H  
ATOM   2110  C   LEU A 138      -7.236  12.489   6.416  1.00 92.22           C  
ATOM   2111  CB  LEU A 138      -7.981  12.210   4.033  1.00 92.22           C  
ATOM   2112  HB2 LEU A 138      -6.974  12.498   3.732  1.00 92.22           H  
ATOM   2113  HB3 LEU A 138      -8.573  13.120   4.127  1.00 92.22           H  
ATOM   2114  O   LEU A 138      -7.888  13.370   6.984  1.00 92.22           O  
ATOM   2115  CG  LEU A 138      -8.604  11.356   2.918  1.00 92.22           C  
ATOM   2116  HG  LEU A 138      -9.646  11.142   3.155  1.00 92.22           H  
ATOM   2117  CD1 LEU A 138      -8.558  12.151   1.614  1.00 92.22           C  
ATOM   2118 HD11 LEU A 138      -9.066  13.107   1.745  1.00 92.22           H  
ATOM   2119 HD12 LEU A 138      -9.062  11.588   0.829  1.00 92.22           H  
ATOM   2120 HD13 LEU A 138      -7.523  12.325   1.319  1.00 92.22           H  
ATOM   2121  CD2 LEU A 138      -7.861  10.038   2.716  1.00 92.22           C  
ATOM   2122 HD21 LEU A 138      -8.247   9.536   1.829  1.00 92.22           H  
ATOM   2123 HD22 LEU A 138      -8.021   9.387   3.576  1.00 92.22           H  
ATOM   2124 HD23 LEU A 138      -6.793  10.218   2.589  1.00 92.22           H  
ATOM   2125  N   ARG A 139      -5.930  12.328   6.631  1.00 93.20           N  
ATOM   2126  H   ARG A 139      -5.493  11.529   6.194  1.00 93.20           H  
ATOM   2127  CA  ARG A 139      -5.077  13.182   7.473  1.00 93.20           C  
ATOM   2128  HA  ARG A 139      -5.592  14.121   7.677  1.00 93.20           H  
ATOM   2129  C   ARG A 139      -3.786  13.542   6.752  1.00 93.20           C  
ATOM   2130  CB  ARG A 139      -4.755  12.486   8.806  1.00 93.20           C  
ATOM   2131  HB2 ARG A 139      -4.228  11.555   8.597  1.00 93.20           H  
ATOM   2132  HB3 ARG A 139      -4.094  13.119   9.399  1.00 93.20           H  
ATOM   2133  O   ARG A 139      -3.363  12.856   5.821  1.00 93.20           O  
ATOM   2134  CG  ARG A 139      -5.985  12.146   9.646  1.00 93.20           C  
ATOM   2135  HG2 ARG A 139      -6.637  11.474   9.087  1.00 93.20           H  
ATOM   2136  HG3 ARG A 139      -5.662  11.636  10.553  1.00 93.20           H  
ATOM   2137  CD  ARG A 139      -6.763  13.396  10.037  1.00 93.20           C  
ATOM   2138  HD2 ARG A 139      -7.159  13.899   9.155  1.00 93.20           H  
ATOM   2139  HD3 ARG A 139      -6.086  14.121  10.489  1.00 93.20           H  
ATOM   2140  NE  ARG A 139      -7.855  13.054  10.952  1.00 93.20           N  
ATOM   2141  HE  ARG A 139      -7.644  13.047  11.940  1.00 93.20           H  
ATOM   2142  NH1 ARG A 139      -9.409  12.686   9.317  1.00 93.20           N  
ATOM   2143 HH11 ARG A 139     -10.348  12.433   9.044  1.00 93.20           H  
ATOM   2144 HH12 ARG A 139      -8.729  12.919   8.608  1.00 93.20           H  
ATOM   2145  NH2 ARG A 139      -9.995  12.461  11.446  1.00 93.20           N  
ATOM   2146 HH21 ARG A 139      -9.790  12.635  12.419  1.00 93.20           H  
ATOM   2147 HH22 ARG A 139     -10.920  12.209  11.127  1.00 93.20           H  
ATOM   2148  CZ  ARG A 139      -9.075  12.739  10.573  1.00 93.20           C  
ATOM   2149  N   LYS A 140      -3.165  14.640   7.185  1.00 93.65           N  
ATOM   2150  H   LYS A 140      -3.525  15.098   8.010  1.00 93.65           H  
ATOM   2151  CA  LYS A 140      -1.913  15.136   6.611  1.00 93.65           C  
ATOM   2152  HA  LYS A 140      -2.021  15.216   5.530  1.00 93.65           H  
ATOM   2153  C   LYS A 140      -0.812  14.122   6.908  1.00 93.65           C  
ATOM   2154  CB  LYS A 140      -1.595  16.520   7.209  1.00 93.65           C  
ATOM   2155  HB2 LYS A 140      -2.453  17.182   7.090  1.00 93.65           H  
ATOM   2156  HB3 LYS A 140      -1.427  16.399   8.279  1.00 93.65           H  
ATOM   2157  O   LYS A 140      -0.655  13.713   8.052  1.00 93.65           O  
ATOM   2158  CG  LYS A 140      -0.356  17.204   6.611  1.00 93.65           C  
ATOM   2159  HG2 LYS A 140       0.480  16.505   6.578  1.00 93.65           H  
ATOM   2160  HG3 LYS A 140      -0.072  18.032   7.262  1.00 93.65           H  
ATOM   2161  CD  LYS A 140      -0.630  17.766   5.214  1.00 93.65           C  
ATOM   2162  HD2 LYS A 140      -0.994  16.972   4.563  1.00 93.65           H  
ATOM   2163  HD3 LYS A 140      -1.394  18.538   5.311  1.00 93.65           H  
ATOM   2164  CE  LYS A 140       0.610  18.401   4.590  1.00 93.65           C  
ATOM   2165  HE2 LYS A 140       0.311  19.263   3.994  1.00 93.65           H  
ATOM   2166  HE3 LYS A 140       1.274  18.753   5.380  1.00 93.65           H  
ATOM   2167  NZ  LYS A 140       1.313  17.437   3.722  1.00 93.65           N  
ATOM   2168  HZ1 LYS A 140       1.446  16.558   4.201  1.00 93.65           H  
ATOM   2169  HZ2 LYS A 140       2.245  17.786   3.550  1.00 93.65           H  
ATOM   2170  HZ3 LYS A 140       0.819  17.290   2.853  1.00 93.65           H  
ATOM   2171  N   MET A 141      -0.049  13.718   5.897  1.00 96.98           N  
ATOM   2172  H   MET A 141      -0.234  14.041   4.958  1.00 96.98           H  
ATOM   2173  CA  MET A 141       1.181  12.971   6.149  1.00 96.98           C  
ATOM   2174  HA  MET A 141       0.982  12.217   6.911  1.00 96.98           H  
ATOM   2175  C   MET A 141       2.258  13.923   6.668  1.00 96.98           C  
ATOM   2176  CB  MET A 141       1.657  12.257   4.880  1.00 96.98           C  
ATOM   2177  HB2 MET A 141       0.833  11.673   4.472  1.00 96.98           H  
ATOM   2178  HB3 MET A 141       1.969  12.994   4.140  1.00 96.98           H  
ATOM   2179  O   MET A 141       2.464  14.989   6.085  1.00 96.98           O  
ATOM   2180  CG  MET A 141       2.824  11.306   5.165  1.00 96.98           C  
ATOM   2181  HG2 MET A 141       3.633  11.849   5.654  1.00 96.98           H  
ATOM   2182  HG3 MET A 141       3.213  10.930   4.219  1.00 96.98           H  
ATOM   2183  SD  MET A 141       2.358   9.897   6.200  1.00 96.98           S  
ATOM   2184  CE  MET A 141       1.630   8.854   4.919  1.00 96.98           C  
ATOM   2185  HE1 MET A 141       1.121   9.468   4.176  1.00 96.98           H  
ATOM   2186  HE2 MET A 141       0.914   8.170   5.374  1.00 96.98           H  
ATOM   2187  HE3 MET A 141       2.416   8.288   4.419  1.00 96.98           H  
ATOM   2188  N   LEU A 142       2.960  13.511   7.723  1.00 97.73           N  
ATOM   2189  H   LEU A 142       2.752  12.595   8.094  1.00 97.73           H  
ATOM   2190  CA  LEU A 142       4.162  14.177   8.219  1.00 97.73           C  
ATOM   2191  HA  LEU A 142       4.260  15.153   7.743  1.00 97.73           H  
ATOM   2192  C   LEU A 142       5.407  13.370   7.861  1.00 97.73           C  
ATOM   2193  CB  LEU A 142       4.085  14.376   9.740  1.00 97.73           C  
ATOM   2194  HB2 LEU A 142       5.006  14.856  10.069  1.00 97.73           H  
ATOM   2195  HB3 LEU A 142       4.034  13.396  10.216  1.00 97.73           H  
ATOM   2196  O   LEU A 142       5.357  12.141   7.790  1.00 97.73           O  
ATOM   2197  CG  LEU A 142       2.897  15.218  10.223  1.00 97.73           C  
ATOM   2198  HG  LEU A 142       1.963  14.709   9.985  1.00 97.73           H  
ATOM   2199  CD1 LEU A 142       3.010  15.355  11.736  1.00 97.73           C  
ATOM   2200 HD11 LEU A 142       2.978  14.362  12.184  1.00 97.73           H  
ATOM   2201 HD12 LEU A 142       3.939  15.856  12.007  1.00 97.73           H  
ATOM   2202 HD13 LEU A 142       2.159  15.929  12.103  1.00 97.73           H  
ATOM   2203  CD2 LEU A 142       2.875  16.620   9.619  1.00 97.73           C  
ATOM   2204 HD21 LEU A 142       2.061  17.200  10.053  1.00 97.73           H  
ATOM   2205 HD22 LEU A 142       2.699  16.564   8.545  1.00 97.73           H  
ATOM   2206 HD23 LEU A 142       3.822  17.127   9.802  1.00 97.73           H  
ATOM   2207  N   ALA A 143       6.537  14.064   7.719  1.00 97.57           N  
ATOM   2208  H   ALA A 143       6.495  15.073   7.758  1.00 97.57           H  
ATOM   2209  CA  ALA A 143       7.804  13.460   7.316  1.00 97.57           C  
ATOM   2210  HA  ALA A 143       7.697  13.052   6.310  1.00 97.57           H  
ATOM   2211  C   ALA A 143       8.225  12.300   8.239  1.00 97.57           C  
ATOM   2212  CB  ALA A 143       8.860  14.568   7.258  1.00 97.57           C  
ATOM   2213  HB1 ALA A 143       9.001  15.015   8.243  1.00 97.57           H  
ATOM   2214  HB2 ALA A 143       8.558  15.337   6.547  1.00 97.57           H  
ATOM   2215  HB3 ALA A 143       9.808  14.148   6.922  1.00 97.57           H  
ATOM   2216  O   ALA A 143       8.709  11.281   7.767  1.00 97.57           O  
ATOM   2217  N   GLU A 144       7.931  12.371   9.545  1.00 97.71           N  
ATOM   2218  H   GLU A 144       7.478  13.208   9.883  1.00 97.71           H  
ATOM   2219  CA  GLU A 144       8.287  11.318  10.515  1.00 97.71           C  
ATOM   2220  HA  GLU A 144       9.362  11.156  10.437  1.00 97.71           H  
ATOM   2221  C   GLU A 144       7.634   9.939  10.281  1.00 97.71           C  
ATOM   2222  CB  GLU A 144       7.985  11.796  11.946  1.00 97.71           C  
ATOM   2223  HB2 GLU A 144       8.436  12.776  12.104  1.00 97.71           H  
ATOM   2224  HB3 GLU A 144       8.465  11.102  12.635  1.00 97.71           H  
ATOM   2225  O   GLU A 144       7.983   8.971  10.970  1.00 97.71           O  
ATOM   2226  CG  GLU A 144       6.486  11.870  12.289  1.00 97.71           C  
ATOM   2227  HG2 GLU A 144       5.975  10.964  11.963  1.00 97.71           H  
ATOM   2228  HG3 GLU A 144       6.039  12.717  11.768  1.00 97.71           H  
ATOM   2229  CD  GLU A 144       6.291  12.004  13.803  1.00 97.71           C  
ATOM   2230  OE1 GLU A 144       6.015  13.130  14.273  1.00 97.71           O  
ATOM   2231  OE2 GLU A 144       6.471  10.991  14.532  1.00 97.71           O  
ATOM   2232  N   PHE A 145       6.663   9.860   9.366  1.00 98.43           N  
ATOM   2233  H   PHE A 145       6.407  10.702   8.872  1.00 98.43           H  
ATOM   2234  CA  PHE A 145       5.989   8.625   8.965  1.00 98.43           C  
ATOM   2235  HA  PHE A 145       6.225   7.842   9.686  1.00 98.43           H  
ATOM   2236  C   PHE A 145       6.468   8.093   7.602  1.00 98.43           C  
ATOM   2237  CB  PHE A 145       4.470   8.851   8.994  1.00 98.43           C  
ATOM   2238  HB2 PHE A 145       4.232   9.577   8.218  1.00 98.43           H  
ATOM   2239  HB3 PHE A 145       3.966   7.917   8.741  1.00 98.43           H  
ATOM   2240  O   PHE A 145       6.019   7.026   7.185  1.00 98.43           O  
ATOM   2241  CG  PHE A 145       3.911   9.346  10.319  1.00 98.43           C  
ATOM   2242  CD1 PHE A 145       4.147   8.627  11.506  1.00 98.43           C  
ATOM   2243  HD1 PHE A 145       4.729   7.717  11.477  1.00 98.43           H  
ATOM   2244  CD2 PHE A 145       3.158  10.534  10.366  1.00 98.43           C  
ATOM   2245  HD2 PHE A 145       2.974  11.088   9.458  1.00 98.43           H  
ATOM   2246  CE1 PHE A 145       3.643   9.099  12.731  1.00 98.43           C  
ATOM   2247  HE1 PHE A 145       3.838   8.558  13.645  1.00 98.43           H  
ATOM   2248  CE2 PHE A 145       2.655  11.007  11.590  1.00 98.43           C  
ATOM   2249  HE2 PHE A 145       2.093  11.928  11.621  1.00 98.43           H  
ATOM   2250  CZ  PHE A 145       2.902  10.290  12.773  1.00 98.43           C  
ATOM   2251  HZ  PHE A 145       2.535  10.662  13.718  1.00 98.43           H  
ATOM   2252  N   VAL A 146       7.378   8.792   6.913  1.00 97.71           N  
ATOM   2253  H   VAL A 146       7.728   9.651   7.315  1.00 97.71           H  
ATOM   2254  CA  VAL A 146       7.899   8.393   5.588  1.00 97.71           C  
ATOM   2255  HA  VAL A 146       7.663   7.343   5.412  1.00 97.71           H  
ATOM   2256  C   VAL A 146       9.425   8.472   5.476  1.00 97.71           C  
ATOM   2257  CB  VAL A 146       7.227   9.186   4.448  1.00 97.71           C  
ATOM   2258  HB  VAL A 146       7.618   8.815   3.500  1.00 97.71           H  
ATOM   2259  O   VAL A 146      10.020   7.628   4.815  1.00 97.71           O  
ATOM   2260  CG1 VAL A 146       5.706   8.969   4.445  1.00 97.71           C  
ATOM   2261 HG11 VAL A 146       5.259   9.347   5.364  1.00 97.71           H  
ATOM   2262 HG12 VAL A 146       5.264   9.502   3.603  1.00 97.71           H  
ATOM   2263 HG13 VAL A 146       5.491   7.906   4.342  1.00 97.71           H  
ATOM   2264  CG2 VAL A 146       7.482  10.694   4.514  1.00 97.71           C  
ATOM   2265 HG21 VAL A 146       7.025  11.115   5.409  1.00 97.71           H  
ATOM   2266 HG22 VAL A 146       7.054  11.154   3.623  1.00 97.71           H  
ATOM   2267 HG23 VAL A 146       8.552  10.903   4.502  1.00 97.71           H  
ATOM   2268  N   THR A 147      10.080   9.414   6.161  1.00 96.97           N  
ATOM   2269  H   THR A 147       9.557  10.102   6.684  1.00 96.97           H  
ATOM   2270  CA  THR A 147      11.545   9.543   6.174  1.00 96.97           C  
ATOM   2271  HA  THR A 147      11.894   9.647   5.146  1.00 96.97           H  
ATOM   2272  C   THR A 147      12.183   8.297   6.777  1.00 96.97           C  
ATOM   2273  CB  THR A 147      11.990  10.778   6.970  1.00 96.97           C  
ATOM   2274  HB  THR A 147      11.707  10.657   8.016  1.00 96.97           H  
ATOM   2275  O   THR A 147      11.833   7.906   7.892  1.00 96.97           O  
ATOM   2276  CG2 THR A 147      13.496  11.020   6.885  1.00 96.97           C  
ATOM   2277 HG21 THR A 147      13.816  11.074   5.845  1.00 96.97           H  
ATOM   2278 HG22 THR A 147      13.748  11.952   7.390  1.00 96.97           H  
ATOM   2279 HG23 THR A 147      14.035  10.210   7.378  1.00 96.97           H  
ATOM   2280  OG1 THR A 147      11.370  11.940   6.467  1.00 96.97           O  
ATOM   2281  HG1 THR A 147      11.636  12.034   5.550  1.00 96.97           H  
ATOM   2282  N   ASP A 148      13.103   7.679   6.032  1.00 96.75           N  
ATOM   2283  H   ASP A 148      13.388   8.106   5.162  1.00 96.75           H  
ATOM   2284  CA  ASP A 148      13.763   6.409   6.371  1.00 96.75           C  
ATOM   2285  HA  ASP A 148      14.300   6.091   5.478  1.00 96.75           H  
ATOM   2286  C   ASP A 148      12.776   5.268   6.685  1.00 96.75           C  
ATOM   2287  CB  ASP A 148      14.823   6.623   7.462  1.00 96.75           C  
ATOM   2288  HB2 ASP A 148      15.368   5.692   7.616  1.00 96.75           H  
ATOM   2289  HB3 ASP A 148      14.328   6.882   8.398  1.00 96.75           H  
ATOM   2290  O   ASP A 148      13.085   4.311   7.401  1.00 96.75           O  
ATOM   2291  CG  ASP A 148      15.833   7.715   7.098  1.00 96.75           C  
ATOM   2292  OD1 ASP A 148      16.263   7.747   5.925  1.00 96.75           O  
ATOM   2293  OD2 ASP A 148      16.168   8.512   8.005  1.00 96.75           O  
ATOM   2294  N   LEU A 149      11.555   5.373   6.153  1.00 98.30           N  
ATOM   2295  H   LEU A 149      11.353   6.192   5.597  1.00 98.30           H  
ATOM   2296  CA  LEU A 149      10.494   4.396   6.312  1.00 98.30           C  
ATOM   2297  HA  LEU A 149      10.922   3.504   6.769  1.00 98.30           H  
ATOM   2298  C   LEU A 149       9.953   4.003   4.929  1.00 98.30           C  
ATOM   2299  CB  LEU A 149       9.403   4.949   7.253  1.00 98.30           C  
ATOM   2300  HB2 LEU A 149       9.089   5.923   6.876  1.00 98.30           H  
ATOM   2301  HB3 LEU A 149       8.540   4.286   7.215  1.00 98.30           H  
ATOM   2302  O   LEU A 149       8.872   4.459   4.564  1.00 98.30           O  
ATOM   2303  CG  LEU A 149       9.827   5.105   8.724  1.00 98.30           C  
ATOM   2304  HG  LEU A 149      10.744   5.689   8.801  1.00 98.30           H  
ATOM   2305  CD1 LEU A 149       8.726   5.841   9.491  1.00 98.30           C  
ATOM   2306 HD11 LEU A 149       7.778   5.313   9.389  1.00 98.30           H  
ATOM   2307 HD12 LEU A 149       9.007   5.934  10.540  1.00 98.30           H  
ATOM   2308 HD13 LEU A 149       8.629   6.844   9.074  1.00 98.30           H  
ATOM   2309  CD2 LEU A 149      10.051   3.747   9.398  1.00 98.30           C  
ATOM   2310 HD21 LEU A 149       9.193   3.096   9.227  1.00 98.30           H  
ATOM   2311 HD22 LEU A 149      10.948   3.291   8.980  1.00 98.30           H  
ATOM   2312 HD23 LEU A 149      10.218   3.886  10.466  1.00 98.30           H  
ATOM   2313  N   PRO A 150      10.659   3.173   4.146  1.00 98.15           N  
ATOM   2314  CA  PRO A 150      10.125   2.678   2.881  1.00 98.15           C  
ATOM   2315  HA  PRO A 150      10.027   3.521   2.197  1.00 98.15           H  
ATOM   2316  C   PRO A 150       8.745   1.999   3.018  1.00 98.15           C  
ATOM   2317  CB  PRO A 150      11.189   1.727   2.331  1.00 98.15           C  
ATOM   2318  HB2 PRO A 150      11.785   2.236   1.573  1.00 98.15           H  
ATOM   2319  HB3 PRO A 150      10.730   0.827   1.924  1.00 98.15           H  
ATOM   2320  O   PRO A 150       8.412   1.380   4.032  1.00 98.15           O  
ATOM   2321  CG  PRO A 150      12.066   1.373   3.529  1.00 98.15           C  
ATOM   2322  HG2 PRO A 150      11.631   0.529   4.064  1.00 98.15           H  
ATOM   2323  HG3 PRO A 150      13.091   1.153   3.229  1.00 98.15           H  
ATOM   2324  CD  PRO A 150      11.984   2.621   4.397  1.00 98.15           C  
ATOM   2325  HD2 PRO A 150      12.736   3.341   4.072  1.00 98.15           H  
ATOM   2326  HD3 PRO A 150      12.148   2.361   5.442  1.00 98.15           H  
ATOM   2327  N   ALA A 151       7.904   2.129   1.998  1.00 96.91           N  
ATOM   2328  H   ALA A 151       8.218   2.649   1.191  1.00 96.91           H  
ATOM   2329  CA  ALA A 151       6.665   1.375   1.853  1.00 96.91           C  
ATOM   2330  HA  ALA A 151       6.110   1.398   2.791  1.00 96.91           H  
ATOM   2331  C   ALA A 151       6.936  -0.100   1.559  1.00 96.91           C  
ATOM   2332  CB  ALA A 151       5.794   2.042   0.797  1.00 96.91           C  
ATOM   2333  HB1 ALA A 151       5.394   2.967   1.213  1.00 96.91           H  
ATOM   2334  HB2 ALA A 151       4.963   1.389   0.533  1.00 96.91           H  
ATOM   2335  HB3 ALA A 151       6.377   2.255  -0.099  1.00 96.91           H  
ATOM   2336  O   ALA A 151       7.975  -0.464   1.007  1.00 96.91           O  
ATOM   2337  N   VAL A 152       6.012  -0.962   1.982  1.00 97.85           N  
ATOM   2338  H   VAL A 152       5.190  -0.596   2.439  1.00 97.85           H  
ATOM   2339  CA  VAL A 152       6.254  -2.413   1.979  1.00 97.85           C  
ATOM   2340  HA  VAL A 152       7.306  -2.586   1.751  1.00 97.85           H  
ATOM   2341  C   VAL A 152       5.510  -3.178   0.892  1.00 97.85           C  
ATOM   2342  CB  VAL A 152       6.035  -3.038   3.365  1.00 97.85           C  
ATOM   2343  HB  VAL A 152       6.248  -4.104   3.296  1.00 97.85           H  
ATOM   2344  O   VAL A 152       5.926  -4.291   0.588  1.00 97.85           O  
ATOM   2345  CG1 VAL A 152       7.008  -2.433   4.387  1.00 97.85           C  
ATOM   2346 HG11 VAL A 152       8.032  -2.626   4.069  1.00 97.85           H  
ATOM   2347 HG12 VAL A 152       6.845  -2.882   5.367  1.00 97.85           H  
ATOM   2348 HG13 VAL A 152       6.862  -1.356   4.460  1.00 97.85           H  
ATOM   2349  CG2 VAL A 152       4.604  -2.887   3.883  1.00 97.85           C  
ATOM   2350 HG21 VAL A 152       4.355  -1.833   4.011  1.00 97.85           H  
ATOM   2351 HG22 VAL A 152       4.497  -3.394   4.841  1.00 97.85           H  
ATOM   2352 HG23 VAL A 152       3.906  -3.340   3.179  1.00 97.85           H  
ATOM   2353  N   ALA A 153       4.452  -2.621   0.294  1.00 94.89           N  
ATOM   2354  H   ALA A 153       4.183  -1.674   0.520  1.00 94.89           H  
ATOM   2355  CA  ALA A 153       3.681  -3.316  -0.735  1.00 94.89           C  
ATOM   2356  HA  ALA A 153       3.768  -4.390  -0.571  1.00 94.89           H  
ATOM   2357  C   ALA A 153       4.241  -3.049  -2.137  1.00 94.89           C  
ATOM   2358  CB  ALA A 153       2.199  -2.963  -0.598  1.00 94.89           C  
ATOM   2359  HB1 ALA A 153       1.858  -3.197   0.410  1.00 94.89           H  
ATOM   2360  HB2 ALA A 153       1.624  -3.556  -1.309  1.00 94.89           H  
ATOM   2361  HB3 ALA A 153       2.035  -1.907  -0.815  1.00 94.89           H  
ATOM   2362  O   ALA A 153       3.733  -2.206  -2.877  1.00 94.89           O  
ATOM   2363  N   CYS A 154       5.291  -3.781  -2.502  1.00 92.23           N  
ATOM   2364  H   CYS A 154       5.639  -4.489  -1.872  1.00 92.23           H  
ATOM   2365  CA  CYS A 154       5.843  -3.734  -3.851  1.00 92.23           C  
ATOM   2366  HA  CYS A 154       6.095  -2.702  -4.093  1.00 92.23           H  
ATOM   2367  C   CYS A 154       4.805  -4.223  -4.872  1.00 92.23           C  
ATOM   2368  CB  CYS A 154       7.117  -4.586  -3.916  1.00 92.23           C  
ATOM   2369  HB2 CYS A 154       6.868  -5.620  -3.676  1.00 92.23           H  
ATOM   2370  HB3 CYS A 154       7.520  -4.550  -4.927  1.00 92.23           H  
ATOM   2371  O   CYS A 154       4.094  -5.198  -4.618  1.00 92.23           O  
ATOM   2372  SG  CYS A 154       8.363  -3.974  -2.742  1.00 92.23           S  
ATOM   2373  HG  CYS A 154       8.531  -2.760  -3.272  1.00 92.23           H  
ATOM   2374  N   GLN A 155       4.749  -3.565  -6.028  1.00 90.52           N  
ATOM   2375  H   GLN A 155       5.438  -2.845  -6.189  1.00 90.52           H  
ATOM   2376  CA  GLN A 155       3.978  -4.003  -7.187  1.00 90.52           C  
ATOM   2377  HA  GLN A 155       3.021  -4.405  -6.852  1.00 90.52           H  
ATOM   2378  C   GLN A 155       4.737  -5.113  -7.910  1.00 90.52           C  
ATOM   2379  CB  GLN A 155       3.713  -2.829  -8.141  1.00 90.52           C  
ATOM   2380  HB2 GLN A 155       3.174  -3.203  -9.012  1.00 90.52           H  
ATOM   2381  HB3 GLN A 155       4.669  -2.433  -8.484  1.00 90.52           H  
ATOM   2382  O   GLN A 155       5.939  -5.006  -8.168  1.00 90.52           O  
ATOM   2383  CG  GLN A 155       2.900  -1.687  -7.514  1.00 90.52           C  
ATOM   2384  HG2 GLN A 155       3.465  -1.245  -6.693  1.00 90.52           H  
ATOM   2385  HG3 GLN A 155       2.740  -0.912  -8.263  1.00 90.52           H  
ATOM   2386  CD  GLN A 155       1.540  -2.159  -7.013  1.00 90.52           C  
ATOM   2387  NE2 GLN A 155       1.248  -2.000  -5.742  1.00 90.52           N  
ATOM   2388 HE21 GLN A 155       0.454  -2.537  -5.423  1.00 90.52           H  
ATOM   2389 HE22 GLN A 155       1.953  -1.677  -5.095  1.00 90.52           H  
ATOM   2390  OE1 GLN A 155       0.739  -2.715  -7.744  1.00 90.52           O  
ATOM   2391  N   ILE A 156       4.028  -6.187  -8.225  1.00 92.06           N  
ATOM   2392  H   ILE A 156       3.044  -6.204  -7.999  1.00 92.06           H  
ATOM   2393  CA  ILE A 156       4.603  -7.417  -8.746  1.00 92.06           C  
ATOM   2394  HA  ILE A 156       5.664  -7.282  -8.952  1.00 92.06           H  
ATOM   2395  C   ILE A 156       3.898  -7.799 -10.036  1.00 92.06           C  
ATOM   2396  CB  ILE A 156       4.447  -8.538  -7.709  1.00 92.06           C  
ATOM   2397  HB  ILE A 156       3.380  -8.642  -7.516  1.00 92.06           H  
ATOM   2398  O   ILE A 156       2.679  -7.975 -10.050  1.00 92.06           O  
ATOM   2399  CG1 ILE A 156       5.112  -8.250  -6.351  1.00 92.06           C  
ATOM   2400 HG12 ILE A 156       4.915  -9.096  -5.692  1.00 92.06           H  
ATOM   2401 HG13 ILE A 156       4.635  -7.383  -5.894  1.00 92.06           H  
ATOM   2402  CG2 ILE A 156       4.932  -9.883  -8.258  1.00 92.06           C  
ATOM   2403 HG21 ILE A 156       5.956  -9.793  -8.621  1.00 92.06           H  
ATOM   2404 HG22 ILE A 156       4.863 -10.630  -7.467  1.00 92.06           H  
ATOM   2405 HG23 ILE A 156       4.293 -10.212  -9.077  1.00 92.06           H  
ATOM   2406  CD1 ILE A 156       6.621  -8.016  -6.383  1.00 92.06           C  
ATOM   2407 HD11 ILE A 156       7.133  -8.803  -6.936  1.00 92.06           H  
ATOM   2408 HD12 ILE A 156       6.845  -7.043  -6.820  1.00 92.06           H  
ATOM   2409 HD13 ILE A 156       6.966  -8.035  -5.349  1.00 92.06           H  
ATOM   2410  N   VAL A 157       4.691  -8.028 -11.076  1.00 92.03           N  
ATOM   2411  H   VAL A 157       5.677  -7.840 -10.968  1.00 92.03           H  
ATOM   2412  CA  VAL A 157       4.266  -8.713 -12.295  1.00 92.03           C  
ATOM   2413  HA  VAL A 157       3.178  -8.702 -12.360  1.00 92.03           H  
ATOM   2414  C   VAL A 157       4.744 -10.158 -12.215  1.00 92.03           C  
ATOM   2415  CB  VAL A 157       4.821  -8.018 -13.551  1.00 92.03           C  
ATOM   2416  HB  VAL A 157       5.905  -8.123 -13.570  1.00 92.03           H  
ATOM   2417  O   VAL A 157       5.930 -10.417 -12.005  1.00 92.03           O  
ATOM   2418  CG1 VAL A 157       4.247  -8.660 -14.820  1.00 92.03           C  
ATOM   2419 HG11 VAL A 157       4.636  -8.147 -15.699  1.00 92.03           H  
ATOM   2420 HG12 VAL A 157       3.160  -8.586 -14.814  1.00 92.03           H  
ATOM   2421 HG13 VAL A 157       4.538  -9.709 -14.881  1.00 92.03           H  
ATOM   2422  CG2 VAL A 157       4.492  -6.519 -13.573  1.00 92.03           C  
ATOM   2423 HG21 VAL A 157       4.990  -6.010 -12.747  1.00 92.03           H  
ATOM   2424 HG22 VAL A 157       3.416  -6.369 -13.485  1.00 92.03           H  
ATOM   2425 HG23 VAL A 157       4.839  -6.075 -14.506  1.00 92.03           H  
ATOM   2426  N   ILE A 158       3.838 -11.116 -12.374  1.00 94.66           N  
ATOM   2427  H   ILE A 158       2.875 -10.851 -12.521  1.00 94.66           H  
ATOM   2428  CA  ILE A 158       4.195 -12.532 -12.466  1.00 94.66           C  
ATOM   2429  HA  ILE A 158       5.071 -12.721 -11.845  1.00 94.66           H  
ATOM   2430  C   ILE A 158       4.577 -12.820 -13.921  1.00 94.66           C  
ATOM   2431  CB  ILE A 158       3.052 -13.426 -11.938  1.00 94.66           C  
ATOM   2432  HB  ILE A 158       2.172 -13.269 -12.562  1.00 94.66           H  
ATOM   2433  O   ILE A 158       3.742 -12.730 -14.821  1.00 94.66           O  
ATOM   2434  CG1 ILE A 158       2.691 -13.064 -10.475  1.00 94.66           C  
ATOM   2435 HG12 ILE A 158       3.510 -13.352  -9.816  1.00 94.66           H  
ATOM   2436 HG13 ILE A 158       2.550 -11.987 -10.380  1.00 94.66           H  
ATOM   2437  CG2 ILE A 158       3.476 -14.906 -12.031  1.00 94.66           C  
ATOM   2438 HG21 ILE A 158       3.671 -15.175 -13.070  1.00 94.66           H  
ATOM   2439 HG22 ILE A 158       2.684 -15.560 -11.668  1.00 94.66           H  
ATOM   2440 HG23 ILE A 158       4.383 -15.075 -11.450  1.00 94.66           H  
ATOM   2441  CD1 ILE A 158       1.393 -13.715  -9.982  1.00 94.66           C  
ATOM   2442 HD11 ILE A 158       1.505 -14.797  -9.923  1.00 94.66           H  
ATOM   2443 HD12 ILE A 158       0.575 -13.466 -10.657  1.00 94.66           H  
ATOM   2444 HD13 ILE A 158       1.156 -13.336  -8.988  1.00 94.66           H  
ATOM   2445  N   GLU A 159       5.845 -13.149 -14.160  1.00 96.45           N  
ATOM   2446  H   GLU A 159       6.488 -13.235 -13.385  1.00 96.45           H  
ATOM   2447  CA  GLU A 159       6.325 -13.525 -15.490  1.00 96.45           C  
ATOM   2448  HA  GLU A 159       6.075 -12.717 -16.178  1.00 96.45           H  
ATOM   2449  C   GLU A 159       5.609 -14.786 -15.991  1.00 96.45           C  
ATOM   2450  CB  GLU A 159       7.851 -13.714 -15.525  1.00 96.45           C  
ATOM   2451  HB2 GLU A 159       8.143 -14.469 -14.795  1.00 96.45           H  
ATOM   2452  HB3 GLU A 159       8.126 -14.070 -16.518  1.00 96.45           H  
ATOM   2453  O   GLU A 159       5.225 -15.659 -15.210  1.00 96.45           O  
ATOM   2454  CG  GLU A 159       8.612 -12.408 -15.255  1.00 96.45           C  
ATOM   2455  HG2 GLU A 159       8.524 -12.161 -14.197  1.00 96.45           H  
ATOM   2456  HG3 GLU A 159       8.137 -11.610 -15.825  1.00 96.45           H  
ATOM   2457  CD  GLU A 159      10.103 -12.479 -15.638  1.00 96.45           C  
ATOM   2458  OE1 GLU A 159      10.621 -11.449 -16.121  1.00 96.45           O  
ATOM   2459  OE2 GLU A 159      10.741 -13.537 -15.426  1.00 96.45           O  
ATOM   2460  N   ASP A 160       5.415 -14.859 -17.309  1.00 96.52           N  
ATOM   2461  H   ASP A 160       5.872 -14.170 -17.890  1.00 96.52           H  
ATOM   2462  CA  ASP A 160       4.724 -15.951 -18.005  1.00 96.52           C  
ATOM   2463  HA  ASP A 160       4.643 -15.644 -19.048  1.00 96.52           H  
ATOM   2464  C   ASP A 160       3.266 -16.197 -17.560  1.00 96.52           C  
ATOM   2465  CB  ASP A 160       5.599 -17.217 -18.005  1.00 96.52           C  
ATOM   2466  HB2 ASP A 160       5.096 -18.000 -18.573  1.00 96.52           H  
ATOM   2467  HB3 ASP A 160       5.729 -17.574 -16.983  1.00 96.52           H  
ATOM   2468  O   ASP A 160       2.670 -17.226 -17.895  1.00 96.52           O  
ATOM   2469  CG  ASP A 160       6.972 -16.980 -18.639  1.00 96.52           C  
ATOM   2470  OD1 ASP A 160       7.003 -16.337 -19.717  1.00 96.52           O  
ATOM   2471  OD2 ASP A 160       7.971 -17.481 -18.075  1.00 96.52           O  
ATOM   2472  N   PHE A 161       2.644 -15.240 -16.855  1.00 92.96           N  
ATOM   2473  H   PHE A 161       3.178 -14.446 -16.532  1.00 92.96           H  
ATOM   2474  CA  PHE A 161       1.242 -15.360 -16.468  1.00 92.96           C  
ATOM   2475  HA  PHE A 161       1.184 -16.297 -15.914  1.00 92.96           H  
ATOM   2476  C   PHE A 161       0.320 -15.410 -17.707  1.00 92.96           C  
ATOM   2477  CB  PHE A 161       0.825 -14.255 -15.496  1.00 92.96           C  
ATOM   2478  HB2 PHE A 161       1.646 -14.077 -14.801  1.00 92.96           H  
ATOM   2479  HB3 PHE A 161       0.645 -13.329 -16.041  1.00 92.96           H  
ATOM   2480  O   PHE A 161       0.497 -14.641 -18.660  1.00 92.96           O  
ATOM   2481  CG  PHE A 161      -0.390 -14.622 -14.667  1.00 92.96           C  
ATOM   2482  CD1 PHE A 161      -1.687 -14.276 -15.091  1.00 92.96           C  
ATOM   2483  HD1 PHE A 161      -1.832 -13.737 -16.015  1.00 92.96           H  
ATOM   2484  CD2 PHE A 161      -0.213 -15.314 -13.454  1.00 92.96           C  
ATOM   2485  HD2 PHE A 161       0.781 -15.589 -13.133  1.00 92.96           H  
ATOM   2486  CE1 PHE A 161      -2.796 -14.603 -14.292  1.00 92.96           C  
ATOM   2487  HE1 PHE A 161      -3.785 -14.294 -14.599  1.00 92.96           H  
ATOM   2488  CE2 PHE A 161      -1.320 -15.630 -12.650  1.00 92.96           C  
ATOM   2489  HE2 PHE A 161      -1.175 -16.141 -11.709  1.00 92.96           H  
ATOM   2490  CZ  PHE A 161      -2.612 -15.266 -13.065  1.00 92.96           C  
ATOM   2491  HZ  PHE A 161      -3.462 -15.473 -12.433  1.00 92.96           H  
ATOM   2492  N   PRO A 162      -0.696 -16.292 -17.733  1.00 94.56           N  
ATOM   2493  CA  PRO A 162      -1.579 -16.434 -18.887  1.00 94.56           C  
ATOM   2494  HA  PRO A 162      -0.968 -16.723 -19.742  1.00 94.56           H  
ATOM   2495  C   PRO A 162      -2.345 -15.144 -19.212  1.00 94.56           C  
ATOM   2496  CB  PRO A 162      -2.526 -17.589 -18.537  1.00 94.56           C  
ATOM   2497  HB2 PRO A 162      -3.422 -17.218 -18.039  1.00 94.56           H  
ATOM   2498  HB3 PRO A 162      -2.793 -18.173 -19.417  1.00 94.56           H  
ATOM   2499  O   PRO A 162      -3.123 -14.657 -18.397  1.00 94.56           O  
ATOM   2500  CG  PRO A 162      -1.708 -18.407 -17.541  1.00 94.56           C  
ATOM   2501  HG2 PRO A 162      -2.328 -18.984 -16.855  1.00 94.56           H  
ATOM   2502  HG3 PRO A 162      -1.011 -19.054 -18.075  1.00 94.56           H  
ATOM   2503  CD  PRO A 162      -0.937 -17.354 -16.771  1.00 94.56           C  
ATOM   2504  HD2 PRO A 162      -0.016 -17.804 -16.401  1.00 94.56           H  
ATOM   2505  HD3 PRO A 162      -1.538 -16.973 -15.946  1.00 94.56           H  
ATOM   2506  N   LYS A 163      -2.219 -14.646 -20.452  1.00 87.06           N  
ATOM   2507  H   LYS A 163      -1.483 -15.040 -21.020  1.00 87.06           H  
ATOM   2508  CA  LYS A 163      -2.901 -13.417 -20.923  1.00 87.06           C  
ATOM   2509  HA  LYS A 163      -2.578 -12.582 -20.301  1.00 87.06           H  
ATOM   2510  C   LYS A 163      -4.431 -13.449 -20.803  1.00 87.06           C  
ATOM   2511  CB  LYS A 163      -2.538 -13.132 -22.391  1.00 87.06           C  
ATOM   2512  HB2 LYS A 163      -3.147 -12.296 -22.734  1.00 87.06           H  
ATOM   2513  HB3 LYS A 163      -2.782 -14.002 -23.001  1.00 87.06           H  
ATOM   2514  O   LYS A 163      -5.066 -12.403 -20.785  1.00 87.06           O  
ATOM   2515  CG  LYS A 163      -1.064 -12.759 -22.592  1.00 87.06           C  
ATOM   2516  HG2 LYS A 163      -0.811 -11.936 -21.923  1.00 87.06           H  
ATOM   2517  HG3 LYS A 163      -0.431 -13.614 -22.355  1.00 87.06           H  
ATOM   2518  CD  LYS A 163      -0.814 -12.322 -24.043  1.00 87.06           C  
ATOM   2519  HD2 LYS A 163      -1.040 -13.150 -24.715  1.00 87.06           H  
ATOM   2520  HD3 LYS A 163      -1.464 -11.479 -24.275  1.00 87.06           H  
ATOM   2521  CE  LYS A 163       0.650 -11.899 -24.206  1.00 87.06           C  
ATOM   2522  HE2 LYS A 163       1.289 -12.759 -24.004  1.00 87.06           H  
ATOM   2523  HE3 LYS A 163       0.874 -11.145 -23.452  1.00 87.06           H  
ATOM   2524  NZ  LYS A 163       0.923 -11.353 -25.560  1.00 87.06           N  
ATOM   2525  HZ1 LYS A 163       1.889 -11.066 -25.625  1.00 87.06           H  
ATOM   2526  HZ2 LYS A 163       0.350 -10.538 -25.728  1.00 87.06           H  
ATOM   2527  HZ3 LYS A 163       0.737 -12.043 -26.273  1.00 87.06           H  
ATOM   2528  N   GLN A 164      -5.025 -14.641 -20.804  1.00 88.29           N  
ATOM   2529  H   GLN A 164      -4.419 -15.449 -20.787  1.00 88.29           H  
ATOM   2530  CA  GLN A 164      -6.466 -14.862 -20.666  1.00 88.29           C  
ATOM   2531  HA  GLN A 164      -6.930 -13.976 -20.232  1.00 88.29           H  
ATOM   2532  C   GLN A 164      -6.707 -16.011 -19.682  1.00 88.29           C  
ATOM   2533  CB  GLN A 164      -7.115 -15.124 -22.038  1.00 88.29           C  
ATOM   2534  HB2 GLN A 164      -8.159 -15.396 -21.879  1.00 88.29           H  
ATOM   2535  HB3 GLN A 164      -6.612 -15.960 -22.524  1.00 88.29           H  
ATOM   2536  O   GLN A 164      -7.173 -17.087 -20.058  1.00 88.29           O  
ATOM   2537  CG  GLN A 164      -7.079 -13.901 -22.966  1.00 88.29           C  
ATOM   2538  HG2 GLN A 164      -6.043 -13.627 -23.166  1.00 88.29           H  
ATOM   2539  HG3 GLN A 164      -7.565 -13.060 -22.471  1.00 88.29           H  
ATOM   2540  CD  GLN A 164      -7.769 -14.143 -24.305  1.00 88.29           C  
ATOM   2541  NE2 GLN A 164      -7.720 -13.185 -25.205  1.00 88.29           N  
ATOM   2542 HE21 GLN A 164      -8.204 -13.368 -26.072  1.00 88.29           H  
ATOM   2543 HE22 GLN A 164      -7.286 -12.300 -24.986  1.00 88.29           H  
ATOM   2544  OE1 GLN A 164      -8.353 -15.176 -24.587  1.00 88.29           O  
ATOM   2545  N   ALA A 165      -6.323 -15.809 -18.420  1.00 92.29           N  
ATOM   2546  H   ALA A 165      -5.905 -14.928 -18.159  1.00 92.29           H  
ATOM   2547  CA  ALA A 165      -6.548 -16.799 -17.375  1.00 92.29           C  
ATOM   2548  HA  ALA A 165      -6.064 -17.729 -17.674  1.00 92.29           H  
ATOM   2549  C   ALA A 165      -8.053 -17.069 -17.199  1.00 92.29           C  
ATOM   2550  CB  ALA A 165      -5.887 -16.318 -16.080  1.00 92.29           C  
ATOM   2551  HB1 ALA A 165      -6.017 -17.065 -15.297  1.00 92.29           H  
ATOM   2552  HB2 ALA A 165      -6.340 -15.379 -15.762  1.00 92.29           H  
ATOM   2553  HB3 ALA A 165      -4.822 -16.155 -16.242  1.00 92.29           H  
ATOM   2554  O   ALA A 165      -8.856 -16.156 -17.001  1.00 92.29           O  
ATOM   2555  N   THR A 166      -8.452 -18.339 -17.270  1.00 96.13           N  
ATOM   2556  H   THR A 166      -7.767 -19.062 -17.437  1.00 96.13           H  
ATOM   2557  CA  THR A 166      -9.854 -18.716 -17.053  1.00 96.13           C  
ATOM   2558  HA  THR A 166     -10.478 -18.015 -17.608  1.00 96.13           H  
ATOM   2559  C   THR A 166     -10.225 -18.598 -15.574  1.00 96.13           C  
ATOM   2560  CB  THR A 166     -10.173 -20.126 -17.571  1.00 96.13           C  
ATOM   2561  HB  THR A 166     -11.251 -20.275 -17.510  1.00 96.13           H  
ATOM   2562  O   THR A 166      -9.367 -18.634 -14.689  1.00 96.13           O  
ATOM   2563  CG2 THR A 166      -9.745 -20.359 -19.018  1.00 96.13           C  
ATOM   2564 HG21 THR A 166     -10.195 -19.600 -19.658  1.00 96.13           H  
ATOM   2565 HG22 THR A 166      -8.660 -20.301 -19.116  1.00 96.13           H  
ATOM   2566 HG23 THR A 166     -10.082 -21.342 -19.348  1.00 96.13           H  
ATOM   2567  OG1 THR A 166      -9.555 -21.097 -16.767  1.00 96.13           O  
ATOM   2568  HG1 THR A 166      -9.048 -21.666 -17.351  1.00 96.13           H  
ATOM   2569  N   ALA A 167     -11.526 -18.531 -15.275  1.00 96.61           N  
ATOM   2570  H   ALA A 167     -12.200 -18.451 -16.023  1.00 96.61           H  
ATOM   2571  CA  ALA A 167     -12.006 -18.540 -13.892  1.00 96.61           C  
ATOM   2572  HA  ALA A 167     -11.620 -17.657 -13.383  1.00 96.61           H  
ATOM   2573  C   ALA A 167     -11.522 -19.775 -13.106  1.00 96.61           C  
ATOM   2574  CB  ALA A 167     -13.537 -18.469 -13.914  1.00 96.61           C  
ATOM   2575  HB1 ALA A 167     -13.948 -19.342 -14.422  1.00 96.61           H  
ATOM   2576  HB2 ALA A 167     -13.913 -18.443 -12.891  1.00 96.61           H  
ATOM   2577  HB3 ALA A 167     -13.859 -17.564 -14.429  1.00 96.61           H  
ATOM   2578  O   ALA A 167     -11.255 -19.679 -11.908  1.00 96.61           O  
ATOM   2579  N   GLU A 168     -11.369 -20.920 -13.779  1.00 97.15           N  
ATOM   2580  H   GLU A 168     -11.540 -20.927 -14.774  1.00 97.15           H  
ATOM   2581  CA  GLU A 168     -10.826 -22.138 -13.178  1.00 97.15           C  
ATOM   2582  HA  GLU A 168     -11.351 -22.332 -12.242  1.00 97.15           H  
ATOM   2583  C   GLU A 168      -9.336 -21.988 -12.841  1.00 97.15           C  
ATOM   2584  CB  GLU A 168     -11.075 -23.324 -14.120  1.00 97.15           C  
ATOM   2585  HB2 GLU A 168     -12.130 -23.339 -14.393  1.00 97.15           H  
ATOM   2586  HB3 GLU A 168     -10.478 -23.203 -15.024  1.00 97.15           H  
ATOM   2587  O   GLU A 168      -8.938 -22.282 -11.714  1.00 97.15           O  
ATOM   2588  CG  GLU A 168     -10.716 -24.650 -13.435  1.00 97.15           C  
ATOM   2589  HG2 GLU A 168      -9.682 -24.599 -13.095  1.00 97.15           H  
ATOM   2590  HG3 GLU A 168     -11.351 -24.775 -12.558  1.00 97.15           H  
ATOM   2591  CD  GLU A 168     -10.865 -25.873 -14.347  1.00 97.15           C  
ATOM   2592  OE1 GLU A 168     -10.237 -26.900 -13.996  1.00 97.15           O  
ATOM   2593  OE2 GLU A 168     -11.588 -25.775 -15.362  1.00 97.15           O  
ATOM   2594  N   MET A 169      -8.527 -21.461 -13.767  1.00 97.39           N  
ATOM   2595  H   MET A 169      -8.918 -21.206 -14.663  1.00 97.39           H  
ATOM   2596  CA  MET A 169      -7.100 -21.203 -13.533  1.00 97.39           C  
ATOM   2597  HA  MET A 169      -6.599 -22.137 -13.278  1.00 97.39           H  
ATOM   2598  C   MET A 169      -6.894 -20.230 -12.367  1.00 97.39           C  
ATOM   2599  CB  MET A 169      -6.452 -20.629 -14.799  1.00 97.39           C  
ATOM   2600  HB2 MET A 169      -5.425 -20.346 -14.570  1.00 97.39           H  
ATOM   2601  HB3 MET A 169      -6.991 -19.734 -15.108  1.00 97.39           H  
ATOM   2602  O   MET A 169      -6.071 -20.478 -11.490  1.00 97.39           O  
ATOM   2603  CG  MET A 169      -6.432 -21.628 -15.959  1.00 97.39           C  
ATOM   2604  HG2 MET A 169      -5.733 -22.433 -15.731  1.00 97.39           H  
ATOM   2605  HG3 MET A 169      -7.416 -22.083 -16.067  1.00 97.39           H  
ATOM   2606  SD  MET A 169      -5.967 -20.887 -17.543  1.00 97.39           S  
ATOM   2607  CE  MET A 169      -4.183 -20.815 -17.272  1.00 97.39           C  
ATOM   2608  HE1 MET A 169      -3.982 -20.204 -16.392  1.00 97.39           H  
ATOM   2609  HE2 MET A 169      -3.792 -21.819 -17.104  1.00 97.39           H  
ATOM   2610  HE3 MET A 169      -3.701 -20.384 -18.149  1.00 97.39           H  
ATOM   2611  N   LEU A 170      -7.692 -19.159 -12.294  1.00 96.88           N  
ATOM   2612  H   LEU A 170      -8.332 -18.992 -13.057  1.00 96.88           H  
ATOM   2613  CA  LEU A 170      -7.632 -18.196 -11.189  1.00 96.88           C  
ATOM   2614  HA  LEU A 170      -6.595 -17.896 -11.045  1.00 96.88           H  
ATOM   2615  C   LEU A 170      -8.088 -18.801  -9.854  1.00 96.88           C  
ATOM   2616  CB  LEU A 170      -8.475 -16.957 -11.538  1.00 96.88           C  
ATOM   2617  HB2 LEU A 170      -9.497 -17.278 -11.741  1.00 96.88           H  
ATOM   2618  HB3 LEU A 170      -8.489 -16.298 -10.670  1.00 96.88           H  
ATOM   2619  O   LEU A 170      -7.553 -18.454  -8.801  1.00 96.88           O  
ATOM   2620  CG  LEU A 170      -7.960 -16.145 -12.740  1.00 96.88           C  
ATOM   2621  HG  LEU A 170      -7.898 -16.788 -13.619  1.00 96.88           H  
ATOM   2622  CD1 LEU A 170      -8.940 -15.010 -13.037  1.00 96.88           C  
ATOM   2623 HD11 LEU A 170      -8.981 -14.309 -12.203  1.00 96.88           H  
ATOM   2624 HD12 LEU A 170      -8.604 -14.475 -13.925  1.00 96.88           H  
ATOM   2625 HD13 LEU A 170      -9.931 -15.415 -13.243  1.00 96.88           H  
ATOM   2626  CD2 LEU A 170      -6.577 -15.550 -12.475  1.00 96.88           C  
ATOM   2627 HD21 LEU A 170      -5.846 -16.331 -12.266  1.00 96.88           H  
ATOM   2628 HD22 LEU A 170      -6.228 -15.030 -13.366  1.00 96.88           H  
ATOM   2629 HD23 LEU A 170      -6.610 -14.846 -11.643  1.00 96.88           H  
ATOM   2630  N   ALA A 171      -9.058 -19.719  -9.864  1.00 95.97           N  
ATOM   2631  H   ALA A 171      -9.493 -19.961 -10.742  1.00 95.97           H  
ATOM   2632  CA  ALA A 171      -9.452 -20.447  -8.660  1.00 95.97           C  
ATOM   2633  HA  ALA A 171      -9.640 -19.727  -7.863  1.00 95.97           H  
ATOM   2634  C   ALA A 171      -8.333 -21.384  -8.170  1.00 95.97           C  
ATOM   2635  CB  ALA A 171     -10.757 -21.202  -8.936  1.00 95.97           C  
ATOM   2636  HB1 ALA A 171     -11.529 -20.501  -9.251  1.00 95.97           H  
ATOM   2637  HB2 ALA A 171     -11.084 -21.711  -8.029  1.00 95.97           H  
ATOM   2638  HB3 ALA A 171     -10.606 -21.941  -9.724  1.00 95.97           H  
ATOM   2639  O   ALA A 171      -8.077 -21.451  -6.964  1.00 95.97           O  
ATOM   2640  N   LYS A 172      -7.638 -22.064  -9.093  1.00 96.40           N  
ATOM   2641  H   LYS A 172      -7.921 -21.981 -10.059  1.00 96.40           H  
ATOM   2642  CA  LYS A 172      -6.455 -22.884  -8.788  1.00 96.40           C  
ATOM   2643  HA  LYS A 172      -6.702 -23.595  -8.000  1.00 96.40           H  
ATOM   2644  C   LYS A 172      -5.308 -22.031  -8.240  1.00 96.40           C  
ATOM   2645  CB  LYS A 172      -6.017 -23.683 -10.029  1.00 96.40           C  
ATOM   2646  HB2 LYS A 172      -5.895 -23.010 -10.878  1.00 96.40           H  
ATOM   2647  HB3 LYS A 172      -5.050 -24.138  -9.814  1.00 96.40           H  
ATOM   2648  O   LYS A 172      -4.776 -22.372  -7.186  1.00 96.40           O  
ATOM   2649  CG  LYS A 172      -7.001 -24.805 -10.399  1.00 96.40           C  
ATOM   2650  HG2 LYS A 172      -7.999 -24.387 -10.525  1.00 96.40           H  
ATOM   2651  HG3 LYS A 172      -7.033 -25.532  -9.588  1.00 96.40           H  
ATOM   2652  CD  LYS A 172      -6.595 -25.518 -11.698  1.00 96.40           C  
ATOM   2653  HD2 LYS A 172      -5.635 -26.017 -11.564  1.00 96.40           H  
ATOM   2654  HD3 LYS A 172      -6.498 -24.784 -12.498  1.00 96.40           H  
ATOM   2655  CE  LYS A 172      -7.670 -26.548 -12.076  1.00 96.40           C  
ATOM   2656  HE2 LYS A 172      -8.643 -26.058 -12.066  1.00 96.40           H  
ATOM   2657  HE3 LYS A 172      -7.671 -27.346 -11.333  1.00 96.40           H  
ATOM   2658  NZ  LYS A 172      -7.453 -27.141 -13.414  1.00 96.40           N  
ATOM   2659  HZ1 LYS A 172      -8.317 -27.507 -13.788  1.00 96.40           H  
ATOM   2660  HZ2 LYS A 172      -7.066 -26.469 -14.061  1.00 96.40           H  
ATOM   2661  HZ3 LYS A 172      -6.754 -27.866 -13.344  1.00 96.40           H  
ATOM   2662  N   ALA A 173      -5.026 -20.878  -8.852  1.00 96.92           N  
ATOM   2663  H   ALA A 173      -5.467 -20.697  -9.742  1.00 96.92           H  
ATOM   2664  CA  ALA A 173      -4.034 -19.913  -8.371  1.00 96.92           C  
ATOM   2665  HA  ALA A 173      -3.050 -20.381  -8.396  1.00 96.92           H  
ATOM   2666  C   ALA A 173      -4.309 -19.471  -6.923  1.00 96.92           C  
ATOM   2667  CB  ALA A 173      -4.021 -18.699  -9.312  1.00 96.92           C  
ATOM   2668  HB1 ALA A 173      -3.269 -17.982  -8.983  1.00 96.92           H  
ATOM   2669  HB2 ALA A 173      -4.992 -18.203  -9.314  1.00 96.92           H  
ATOM   2670  HB3 ALA A 173      -3.784 -19.010 -10.329  1.00 96.92           H  
ATOM   2671  O   ALA A 173      -3.454 -19.611  -6.051  1.00 96.92           O  
ATOM   2672  N   ARG A 174      -5.534 -19.018  -6.622  1.00 95.33           N  
ATOM   2673  H   ARG A 174      -6.188 -18.890  -7.382  1.00 95.33           H  
ATOM   2674  CA  ARG A 174      -5.922 -18.600  -5.260  1.00 95.33           C  
ATOM   2675  HA  ARG A 174      -5.250 -17.813  -4.917  1.00 95.33           H  
ATOM   2676  C   ARG A 174      -5.811 -19.728  -4.239  1.00 95.33           C  
ATOM   2677  CB  ARG A 174      -7.352 -18.056  -5.272  1.00 95.33           C  
ATOM   2678  HB2 ARG A 174      -7.696 -17.948  -4.243  1.00 95.33           H  
ATOM   2679  HB3 ARG A 174      -8.008 -18.758  -5.788  1.00 95.33           H  
ATOM   2680  O   ARG A 174      -5.389 -19.501  -3.102  1.00 95.33           O  
ATOM   2681  CG  ARG A 174      -7.421 -16.685  -5.943  1.00 95.33           C  
ATOM   2682  HG2 ARG A 174      -6.783 -15.987  -5.401  1.00 95.33           H  
ATOM   2683  HG3 ARG A 174      -7.073 -16.742  -6.975  1.00 95.33           H  
ATOM   2684  CD  ARG A 174      -8.863 -16.185  -5.911  1.00 95.33           C  
ATOM   2685  HD2 ARG A 174      -9.513 -16.904  -6.411  1.00 95.33           H  
ATOM   2686  HD3 ARG A 174      -9.174 -16.098  -4.870  1.00 95.33           H  
ATOM   2687  NE  ARG A 174      -8.952 -14.860  -6.527  1.00 95.33           N  
ATOM   2688  HE  ARG A 174      -8.492 -14.139  -5.989  1.00 95.33           H  
ATOM   2689  NH1 ARG A 174     -10.002 -15.429  -8.490  1.00 95.33           N  
ATOM   2690 HH11 ARG A 174      -9.922 -16.400  -8.221  1.00 95.33           H  
ATOM   2691 HH12 ARG A 174     -10.315 -15.152  -9.409  1.00 95.33           H  
ATOM   2692  NH2 ARG A 174      -9.381 -13.312  -8.127  1.00 95.33           N  
ATOM   2693 HH21 ARG A 174      -8.880 -12.646  -7.555  1.00 95.33           H  
ATOM   2694 HH22 ARG A 174      -9.673 -13.034  -9.053  1.00 95.33           H  
ATOM   2695  CZ  ARG A 174      -9.448 -14.541  -7.706  1.00 95.33           C  
ATOM   2696  N   ARG A 175      -6.174 -20.954  -4.635  1.00 94.12           N  
ATOM   2697  H   ARG A 175      -6.515 -21.057  -5.580  1.00 94.12           H  
ATOM   2698  CA  ARG A 175      -6.033 -22.146  -3.788  1.00 94.12           C  
ATOM   2699  HA  ARG A 175      -6.478 -21.933  -2.816  1.00 94.12           H  
ATOM   2700  C   ARG A 175      -4.565 -22.470  -3.515  1.00 94.12           C  
ATOM   2701  CB  ARG A 175      -6.770 -23.325  -4.437  1.00 94.12           C  
ATOM   2702  HB2 ARG A 175      -7.805 -23.039  -4.619  1.00 94.12           H  
ATOM   2703  HB3 ARG A 175      -6.304 -23.565  -5.392  1.00 94.12           H  
ATOM   2704  O   ARG A 175      -4.244 -22.808  -2.379  1.00 94.12           O  
ATOM   2705  CG  ARG A 175      -6.744 -24.566  -3.535  1.00 94.12           C  
ATOM   2706  HG2 ARG A 175      -5.712 -24.871  -3.360  1.00 94.12           H  
ATOM   2707  HG3 ARG A 175      -7.214 -24.333  -2.579  1.00 94.12           H  
ATOM   2708  CD  ARG A 175      -7.481 -25.724  -4.204  1.00 94.12           C  
ATOM   2709  HD2 ARG A 175      -7.028 -25.897  -5.181  1.00 94.12           H  
ATOM   2710  HD3 ARG A 175      -8.527 -25.450  -4.343  1.00 94.12           H  
ATOM   2711  NE  ARG A 175      -7.382 -26.949  -3.391  1.00 94.12           N  
ATOM   2712  HE  ARG A 175      -6.891 -26.864  -2.512  1.00 94.12           H  
ATOM   2713  NH1 ARG A 175      -8.307 -28.381  -4.926  1.00 94.12           N  
ATOM   2714 HH11 ARG A 175      -8.483 -29.321  -5.253  1.00 94.12           H  
ATOM   2715 HH12 ARG A 175      -8.369 -27.615  -5.581  1.00 94.12           H  
ATOM   2716  NH2 ARG A 175      -7.542 -29.184  -2.989  1.00 94.12           N  
ATOM   2717 HH21 ARG A 175      -7.735 -30.114  -3.334  1.00 94.12           H  
ATOM   2718 HH22 ARG A 175      -7.025 -29.063  -2.130  1.00 94.12           H  
ATOM   2719  CZ  ARG A 175      -7.747 -28.161  -3.770  1.00 94.12           C  
ATOM   2720  N   PHE A 176      -3.700 -22.357  -4.521  1.00 95.84           N  
ATOM   2721  H   PHE A 176      -4.047 -22.109  -5.437  1.00 95.84           H  
ATOM   2722  CA  PHE A 176      -2.258 -22.532  -4.368  1.00 95.84           C  
ATOM   2723  HA  PHE A 176      -2.059 -23.516  -3.943  1.00 95.84           H  
ATOM   2724  C   PHE A 176      -1.685 -21.497  -3.391  1.00 95.84           C  
ATOM   2725  CB  PHE A 176      -1.589 -22.467  -5.749  1.00 95.84           C  
ATOM   2726  HB2 PHE A 176      -1.817 -21.516  -6.230  1.00 95.84           H  
ATOM   2727  HB3 PHE A 176      -2.001 -23.255  -6.379  1.00 95.84           H  
ATOM   2728  O   PHE A 176      -1.056 -21.876  -2.406  1.00 95.84           O  
ATOM   2729  CG  PHE A 176      -0.085 -22.624  -5.693  1.00 95.84           C  
ATOM   2730  CD1 PHE A 176       0.737 -21.490  -5.559  1.00 95.84           C  
ATOM   2731  HD1 PHE A 176       0.302 -20.503  -5.507  1.00 95.84           H  
ATOM   2732  CD2 PHE A 176       0.494 -23.905  -5.762  1.00 95.84           C  
ATOM   2733  HD2 PHE A 176      -0.127 -24.778  -5.895  1.00 95.84           H  
ATOM   2734  CE1 PHE A 176       2.132 -21.636  -5.490  1.00 95.84           C  
ATOM   2735  HE1 PHE A 176       2.760 -20.761  -5.403  1.00 95.84           H  
ATOM   2736  CE2 PHE A 176       1.890 -24.049  -5.694  1.00 95.84           C  
ATOM   2737  HE2 PHE A 176       2.337 -25.028  -5.788  1.00 95.84           H  
ATOM   2738  CZ  PHE A 176       2.708 -22.916  -5.550  1.00 95.84           C  
ATOM   2739  HZ  PHE A 176       3.781 -23.026  -5.510  1.00 95.84           H  
ATOM   2740  N   MET A 177      -1.998 -20.212  -3.592  1.00 96.19           N  
ATOM   2741  H   MET A 177      -2.512 -19.974  -4.428  1.00 96.19           H  
ATOM   2742  CA  MET A 177      -1.476 -19.115  -2.768  1.00 96.19           C  
ATOM   2743  HA  MET A 177      -0.387 -19.163  -2.773  1.00 96.19           H  
ATOM   2744  C   MET A 177      -1.922 -19.174  -1.306  1.00 96.19           C  
ATOM   2745  CB  MET A 177      -1.917 -17.770  -3.351  1.00 96.19           C  
ATOM   2746  HB2 MET A 177      -3.000 -17.754  -3.476  1.00 96.19           H  
ATOM   2747  HB3 MET A 177      -1.626 -16.988  -2.650  1.00 96.19           H  
ATOM   2748  O   MET A 177      -1.125 -18.927  -0.404  1.00 96.19           O  
ATOM   2749  CG  MET A 177      -1.226 -17.468  -4.673  1.00 96.19           C  
ATOM   2750  HG2 MET A 177      -0.163 -17.639  -4.506  1.00 96.19           H  
ATOM   2751  HG3 MET A 177      -1.567 -18.159  -5.445  1.00 96.19           H  
ATOM   2752  SD  MET A 177      -1.424 -15.770  -5.267  1.00 96.19           S  
ATOM   2753  CE  MET A 177      -3.219 -15.666  -5.460  1.00 96.19           C  
ATOM   2754  HE1 MET A 177      -3.558 -16.381  -6.210  1.00 96.19           H  
ATOM   2755  HE2 MET A 177      -3.473 -14.652  -5.769  1.00 96.19           H  
ATOM   2756  HE3 MET A 177      -3.713 -15.857  -4.508  1.00 96.19           H  
ATOM   2757  N   SER A 178      -3.191 -19.503  -1.053  1.00 92.37           N  
ATOM   2758  H   SER A 178      -3.806 -19.671  -1.836  1.00 92.37           H  
ATOM   2759  CA  SER A 178      -3.720 -19.632   0.315  1.00 92.37           C  
ATOM   2760  HA  SER A 178      -3.434 -18.760   0.902  1.00 92.37           H  
ATOM   2761  C   SER A 178      -3.175 -20.873   1.035  1.00 92.37           C  
ATOM   2762  CB  SER A 178      -5.247 -19.716   0.278  1.00 92.37           C  
ATOM   2763  HB2 SER A 178      -5.543 -20.591  -0.301  1.00 92.37           H  
ATOM   2764  HB3 SER A 178      -5.621 -19.826   1.296  1.00 92.37           H  
ATOM   2765  O   SER A 178      -3.193 -20.951   2.261  1.00 92.37           O  
ATOM   2766  OG  SER A 178      -5.829 -18.564  -0.302  1.00 92.37           O  
ATOM   2767  HG  SER A 178      -5.531 -18.487  -1.211  1.00 92.37           H  
ATOM   2768  N   GLY A 179      -2.698 -21.866   0.279  1.00 84.97           N  
ATOM   2769  H   GLY A 179      -2.654 -21.736  -0.721  1.00 84.97           H  
ATOM   2770  CA  GLY A 179      -2.263 -23.145   0.816  1.00 84.97           C  
ATOM   2771  HA2 GLY A 179      -1.455 -22.951   1.522  1.00 84.97           H  
ATOM   2772  HA3 GLY A 179      -1.872 -23.756   0.003  1.00 84.97           H  
ATOM   2773  C   GLY A 179      -3.389 -23.922   1.522  1.00 84.97           C  
ATOM   2774  O   GLY A 179      -4.580 -23.665   1.317  1.00 84.97           O  
ATOM   2775  N   PRO A 180      -3.035 -24.921   2.351  1.00 79.78           N  
ATOM   2776  CA  PRO A 180      -4.017 -25.742   3.060  1.00 79.78           C  
ATOM   2777  HA  PRO A 180      -4.797 -26.067   2.372  1.00 79.78           H  
ATOM   2778  C   PRO A 180      -4.691 -25.002   4.224  1.00 79.78           C  
ATOM   2779  CB  PRO A 180      -3.225 -26.962   3.541  1.00 79.78           C  
ATOM   2780  HB2 PRO A 180      -3.230 -27.724   2.762  1.00 79.78           H  
ATOM   2781  HB3 PRO A 180      -3.621 -27.372   4.471  1.00 79.78           H  
ATOM   2782  O   PRO A 180      -5.817 -25.339   4.591  1.00 79.78           O  
ATOM   2783  CG  PRO A 180      -1.803 -26.428   3.716  1.00 79.78           C  
ATOM   2784  HG2 PRO A 180      -1.058 -27.217   3.608  1.00 79.78           H  
ATOM   2785  HG3 PRO A 180      -1.710 -25.947   4.690  1.00 79.78           H  
ATOM   2786  CD  PRO A 180      -1.679 -25.380   2.613  1.00 79.78           C  
ATOM   2787  HD2 PRO A 180      -1.036 -24.565   2.946  1.00 79.78           H  
ATOM   2788  HD3 PRO A 180      -1.270 -25.838   1.712  1.00 79.78           H  
ATOM   2789  N   ASP A 181      -4.016 -24.005   4.800  1.00 77.84           N  
ATOM   2790  H   ASP A 181      -3.154 -23.695   4.375  1.00 77.84           H  
ATOM   2791  CA  ASP A 181      -4.520 -23.213   5.919  1.00 77.84           C  
ATOM   2792  HA  ASP A 181      -5.352 -23.739   6.386  1.00 77.84           H  
ATOM   2793  C   ASP A 181      -5.037 -21.857   5.434  1.00 77.84           C  
ATOM   2794  CB  ASP A 181      -3.442 -23.060   7.001  1.00 77.84           C  
ATOM   2795  HB2 ASP A 181      -2.589 -22.515   6.597  1.00 77.84           H  
ATOM   2796  HB3 ASP A 181      -3.102 -24.052   7.298  1.00 77.84           H  
ATOM   2797  O   ASP A 181      -4.278 -20.907   5.255  1.00 77.84           O  
ATOM   2798  CG  ASP A 181      -3.976 -22.332   8.243  1.00 77.84           C  
ATOM   2799  OD1 ASP A 181      -5.177 -21.963   8.251  1.00 77.84           O  
ATOM   2800  OD2 ASP A 181      -3.177 -22.178   9.189  1.00 77.84           O  
ATOM   2801  N   LYS A 182      -6.359 -21.758   5.283  1.00 74.04           N  
ATOM   2802  H   LYS A 182      -6.904 -22.583   5.490  1.00 74.04           H  
ATOM   2803  CA  LYS A 182      -7.040 -20.536   4.832  1.00 74.04           C  
ATOM   2804  HA  LYS A 182      -6.587 -20.211   3.896  1.00 74.04           H  
ATOM   2805  C   LYS A 182      -6.891 -19.346   5.786  1.00 74.04           C  
ATOM   2806  CB  LYS A 182      -8.530 -20.818   4.617  1.00 74.04           C  
ATOM   2807  HB2 LYS A 182      -9.015 -19.886   4.328  1.00 74.04           H  
ATOM   2808  HB3 LYS A 182      -8.972 -21.156   5.554  1.00 74.04           H  
ATOM   2809  O   LYS A 182      -7.263 -18.241   5.407  1.00 74.04           O  
ATOM   2810  CG  LYS A 182      -8.788 -21.857   3.522  1.00 74.04           C  
ATOM   2811  HG2 LYS A 182      -8.410 -22.831   3.833  1.00 74.04           H  
ATOM   2812  HG3 LYS A 182      -8.281 -21.551   2.607  1.00 74.04           H  
ATOM   2813  CD  LYS A 182     -10.294 -21.948   3.265  1.00 74.04           C  
ATOM   2814  HD2 LYS A 182     -10.659 -20.964   2.971  1.00 74.04           H  
ATOM   2815  HD3 LYS A 182     -10.798 -22.262   4.179  1.00 74.04           H  
ATOM   2816  CE  LYS A 182     -10.565 -22.952   2.146  1.00 74.04           C  
ATOM   2817  HE2 LYS A 182      -9.965 -22.667   1.282  1.00 74.04           H  
ATOM   2818  HE3 LYS A 182     -10.232 -23.937   2.473  1.00 74.04           H  
ATOM   2819  NZ  LYS A 182     -12.003 -22.967   1.790  1.00 74.04           N  
ATOM   2820  HZ1 LYS A 182     -12.560 -23.224   2.593  1.00 74.04           H  
ATOM   2821  HZ2 LYS A 182     -12.174 -23.619   1.039  1.00 74.04           H  
ATOM   2822  HZ3 LYS A 182     -12.284 -22.046   1.484  1.00 74.04           H  
ATOM   2823  N   ALA A 183      -6.430 -19.558   7.020  1.00 74.56           N  
ATOM   2824  H   ALA A 183      -6.111 -20.480   7.282  1.00 74.56           H  
ATOM   2825  CA  ALA A 183      -6.172 -18.467   7.955  1.00 74.56           C  
ATOM   2826  HA  ALA A 183      -6.934 -17.698   7.827  1.00 74.56           H  
ATOM   2827  C   ALA A 183      -4.813 -17.795   7.705  1.00 74.56           C  
ATOM   2828  CB  ALA A 183      -6.279 -19.011   9.382  1.00 74.56           C  
ATOM   2829  HB1 ALA A 183      -7.246 -19.492   9.528  1.00 74.56           H  
ATOM   2830  HB2 ALA A 183      -5.486 -19.737   9.564  1.00 74.56           H  
ATOM   2831  HB3 ALA A 183      -6.175 -18.192  10.093  1.00 74.56           H  
ATOM   2832  O   ALA A 183      -4.564 -16.701   8.216  1.00 74.56           O  
ATOM   2833  N   ARG A 184      -3.925 -18.434   6.934  1.00 77.43           N  
ATOM   2834  H   ARG A 184      -4.198 -19.301   6.494  1.00 77.43           H  
ATOM   2835  CA  ARG A 184      -2.630 -17.867   6.572  1.00 77.43           C  
ATOM   2836  HA  ARG A 184      -2.231 -17.356   7.448  1.00 77.43           H  
ATOM   2837  C   ARG A 184      -2.809 -16.840   5.456  1.00 77.43           C  
ATOM   2838  CB  ARG A 184      -1.678 -19.004   6.177  1.00 77.43           C  
ATOM   2839  HB2 ARG A 184      -1.993 -19.405   5.213  1.00 77.43           H  
ATOM   2840  HB3 ARG A 184      -1.751 -19.801   6.917  1.00 77.43           H  
ATOM   2841  O   ARG A 184      -3.595 -17.036   4.534  1.00 77.43           O  
ATOM   2842  CG  ARG A 184      -0.212 -18.552   6.090  1.00 77.43           C  
ATOM   2843  HG2 ARG A 184       0.132 -18.224   7.071  1.00 77.43           H  
ATOM   2844  HG3 ARG A 184      -0.113 -17.729   5.383  1.00 77.43           H  
ATOM   2845  CD  ARG A 184       0.647 -19.722   5.609  1.00 77.43           C  
ATOM   2846  HD2 ARG A 184       0.214 -20.107   4.685  1.00 77.43           H  
ATOM   2847  HD3 ARG A 184       0.605 -20.506   6.365  1.00 77.43           H  
ATOM   2848  NE  ARG A 184       2.052 -19.340   5.345  1.00 77.43           N  
ATOM   2849  HE  ARG A 184       2.249 -18.368   5.154  1.00 77.43           H  
ATOM   2850  NH1 ARG A 184       2.879 -21.475   5.273  1.00 77.43           N  
ATOM   2851 HH11 ARG A 184       3.642 -22.102   5.060  1.00 77.43           H  
ATOM   2852 HH12 ARG A 184       1.941 -21.816   5.427  1.00 77.43           H  
ATOM   2853  NH2 ARG A 184       4.258 -19.801   4.886  1.00 77.43           N  
ATOM   2854 HH21 ARG A 184       4.980 -20.471   4.660  1.00 77.43           H  
ATOM   2855 HH22 ARG A 184       4.391 -18.889   4.474  1.00 77.43           H  
ATOM   2856  CZ  ARG A 184       3.053 -20.189   5.172  1.00 77.43           C  
ATOM   2857  N   ALA A 185      -2.033 -15.758   5.525  1.00 85.98           N  
ATOM   2858  H   ALA A 185      -1.430 -15.636   6.326  1.00 85.98           H  
ATOM   2859  CA  ALA A 185      -1.898 -14.844   4.398  1.00 85.98           C  
ATOM   2860  HA  ALA A 185      -2.873 -14.408   4.180  1.00 85.98           H  
ATOM   2861  C   ALA A 185      -1.422 -15.613   3.157  1.00 85.98           C  
ATOM   2862  CB  ALA A 185      -0.925 -13.719   4.769  1.00 85.98           C  
ATOM   2863  HB1 ALA A 185       0.061 -14.129   4.986  1.00 85.98           H  
ATOM   2864  HB2 ALA A 185      -0.842 -13.026   3.931  1.00 85.98           H  
ATOM   2865  HB3 ALA A 185      -1.297 -13.175   5.637  1.00 85.98           H  
ATOM   2866  O   ALA A 185      -0.572 -16.496   3.280  1.00 85.98           O  
ATOM   2867  N   ALA A 186      -1.954 -15.261   1.989  1.00 94.20           N  
ATOM   2868  H   ALA A 186      -2.631 -14.511   1.963  1.00 94.20           H  
ATOM   2869  CA  ALA A 186      -1.548 -15.833   0.714  1.00 94.20           C  
ATOM   2870  HA  ALA A 186      -1.759 -16.902   0.736  1.00 94.20           H  
ATOM   2871  C   ALA A 186      -0.037 -15.644   0.481  1.00 94.20           C  
ATOM   2872  CB  ALA A 186      -2.411 -15.184  -0.375  1.00 94.20           C  
ATOM   2873  HB1 ALA A 186      -1.966 -15.334  -1.359  1.00 94.20           H  
ATOM   2874  HB2 ALA A 186      -3.412 -15.615  -0.361  1.00 94.20           H  
ATOM   2875  HB3 ALA A 186      -2.491 -14.110  -0.206  1.00 94.20           H  
ATOM   2876  O   ALA A 186       0.522 -14.600   0.830  1.00 94.20           O  
ATOM   2877  N   GLN A 187       0.641 -16.657  -0.066  1.00 96.26           N  
ATOM   2878  H   GLN A 187       0.144 -17.498  -0.322  1.00 96.26           H  
ATOM   2879  CA  GLN A 187       2.085 -16.615  -0.323  1.00 96.26           C  
ATOM   2880  HA  GLN A 187       2.369 -15.565  -0.394  1.00 96.26           H  
ATOM   2881  C   GLN A 187       2.470 -17.258  -1.652  1.00 96.26           C  
ATOM   2882  CB  GLN A 187       2.894 -17.265   0.816  1.00 96.26           C  
ATOM   2883  HB2 GLN A 187       2.661 -18.328   0.871  1.00 96.26           H  
ATOM   2884  HB3 GLN A 187       3.957 -17.152   0.601  1.00 96.26           H  
ATOM   2885  O   GLN A 187       1.766 -18.127  -2.162  1.00 96.26           O  
ATOM   2886  CG  GLN A 187       2.592 -16.609   2.164  1.00 96.26           C  
ATOM   2887  HG2 GLN A 187       2.654 -15.525   2.069  1.00 96.26           H  
ATOM   2888  HG3 GLN A 187       1.576 -16.888   2.445  1.00 96.26           H  
ATOM   2889  CD  GLN A 187       3.492 -17.028   3.302  1.00 96.26           C  
ATOM   2890  NE2 GLN A 187       3.202 -16.594   4.512  1.00 96.26           N  
ATOM   2891 HE21 GLN A 187       3.961 -16.616   5.178  1.00 96.26           H  
ATOM   2892 HE22 GLN A 187       2.461 -15.911   4.577  1.00 96.26           H  
ATOM   2893  OE1 GLN A 187       4.449 -17.766   3.180  1.00 96.26           O  
ATOM   2894  N   LEU A 188       3.622 -16.849  -2.182  1.00 97.72           N  
ATOM   2895  H   LEU A 188       4.136 -16.128  -1.695  1.00 97.72           H  
ATOM   2896  CA  LEU A 188       4.209 -17.381  -3.409  1.00 97.72           C  
ATOM   2897  HA  LEU A 188       3.673 -18.289  -3.683  1.00 97.72           H  
ATOM   2898  C   LEU A 188       5.697 -17.721  -3.205  1.00 97.72           C  
ATOM   2899  CB  LEU A 188       4.038 -16.355  -4.541  1.00 97.72           C  
ATOM   2900  HB2 LEU A 188       4.410 -15.391  -4.194  1.00 97.72           H  
ATOM   2901  HB3 LEU A 188       4.658 -16.658  -5.386  1.00 97.72           H  
ATOM   2902  O   LEU A 188       6.439 -16.872  -2.703  1.00 97.72           O  
ATOM   2903  CG  LEU A 188       2.591 -16.184  -5.034  1.00 97.72           C  
ATOM   2904  HG  LEU A 188       1.935 -15.948  -4.195  1.00 97.72           H  
ATOM   2905  CD1 LEU A 188       2.532 -15.029  -6.027  1.00 97.72           C  
ATOM   2906 HD11 LEU A 188       3.139 -15.246  -6.906  1.00 97.72           H  
ATOM   2907 HD12 LEU A 188       2.902 -14.122  -5.549  1.00 97.72           H  
ATOM   2908 HD13 LEU A 188       1.500 -14.865  -6.337  1.00 97.72           H  
ATOM   2909  CD2 LEU A 188       2.078 -17.437  -5.744  1.00 97.72           C  
ATOM   2910 HD21 LEU A 188       1.103 -17.223  -6.182  1.00 97.72           H  
ATOM   2911 HD22 LEU A 188       2.750 -17.714  -6.555  1.00 97.72           H  
ATOM   2912 HD23 LEU A 188       1.979 -18.263  -5.040  1.00 97.72           H  
ATOM   2913  N   PRO A 189       6.154 -18.920  -3.614  1.00 98.07           N  
ATOM   2914  CA  PRO A 189       7.563 -19.301  -3.562  1.00 98.07           C  
ATOM   2915  HA  PRO A 189       8.024 -18.949  -2.639  1.00 98.07           H  
ATOM   2916  C   PRO A 189       8.325 -18.715  -4.761  1.00 98.07           C  
ATOM   2917  CB  PRO A 189       7.545 -20.833  -3.557  1.00 98.07           C  
ATOM   2918  HB2 PRO A 189       7.401 -21.185  -2.536  1.00 98.07           H  
ATOM   2919  HB3 PRO A 189       8.455 -21.260  -3.978  1.00 98.07           H  
ATOM   2920  O   PRO A 189       8.379 -19.302  -5.838  1.00 98.07           O  
ATOM   2921  CG  PRO A 189       6.312 -21.183  -4.393  1.00 98.07           C  
ATOM   2922  HG2 PRO A 189       6.564 -21.176  -5.453  1.00 98.07           H  
ATOM   2923  HG3 PRO A 189       5.896 -22.150  -4.111  1.00 98.07           H  
ATOM   2924  CD  PRO A 189       5.344 -20.041  -4.084  1.00 98.07           C  
ATOM   2925  HD2 PRO A 189       4.792 -19.772  -4.984  1.00 98.07           H  
ATOM   2926  HD3 PRO A 189       4.657 -20.350  -3.296  1.00 98.07           H  
ATOM   2927  N   VAL A 190       8.933 -17.543  -4.598  1.00 98.60           N  
ATOM   2928  H   VAL A 190       8.953 -17.133  -3.675  1.00 98.60           H  
ATOM   2929  CA  VAL A 190       9.628 -16.839  -5.685  1.00 98.60           C  
ATOM   2930  HA  VAL A 190       8.988 -16.867  -6.566  1.00 98.60           H  
ATOM   2931  C   VAL A 190      10.936 -17.546  -6.040  1.00 98.60           C  
ATOM   2932  CB  VAL A 190       9.858 -15.359  -5.327  1.00 98.60           C  
ATOM   2933  HB  VAL A 190      10.485 -15.282  -4.439  1.00 98.60           H  
ATOM   2934  O   VAL A 190      11.779 -17.793  -5.175  1.00 98.60           O  
ATOM   2935  CG1 VAL A 190      10.550 -14.621  -6.473  1.00 98.60           C  
ATOM   2936 HG11 VAL A 190      10.575 -13.551  -6.266  1.00 98.60           H  
ATOM   2937 HG12 VAL A 190      10.002 -14.789  -7.400  1.00 98.60           H  
ATOM   2938 HG13 VAL A 190      11.576 -14.971  -6.585  1.00 98.60           H  
ATOM   2939  CG2 VAL A 190       8.520 -14.662  -5.055  1.00 98.60           C  
ATOM   2940 HG21 VAL A 190       8.680 -13.596  -4.897  1.00 98.60           H  
ATOM   2941 HG22 VAL A 190       7.847 -14.808  -5.900  1.00 98.60           H  
ATOM   2942 HG23 VAL A 190       8.061 -15.080  -4.159  1.00 98.60           H  
ATOM   2943  N   ARG A 191      11.129 -17.855  -7.329  1.00 98.72           N  
ATOM   2944  H   ARG A 191      10.364 -17.670  -7.961  1.00 98.72           H  
ATOM   2945  CA  ARG A 191      12.324 -18.532  -7.878  1.00 98.72           C  
ATOM   2946  HA  ARG A 191      12.968 -18.850  -7.058  1.00 98.72           H  
ATOM   2947  C   ARG A 191      13.209 -17.629  -8.733  1.00 98.72           C  
ATOM   2948  CB  ARG A 191      11.894 -19.772  -8.680  1.00 98.72           C  
ATOM   2949  HB2 ARG A 191      12.787 -20.275  -9.052  1.00 98.72           H  
ATOM   2950  HB3 ARG A 191      11.309 -19.454  -9.543  1.00 98.72           H  
ATOM   2951  O   ARG A 191      14.392 -17.916  -8.892  1.00 98.72           O  
ATOM   2952  CG  ARG A 191      11.065 -20.791  -7.884  1.00 98.72           C  
ATOM   2953  HG2 ARG A 191      10.895 -21.666  -8.512  1.00 98.72           H  
ATOM   2954  HG3 ARG A 191      10.094 -20.364  -7.633  1.00 98.72           H  
ATOM   2955  CD  ARG A 191      11.770 -21.226  -6.599  1.00 98.72           C  
ATOM   2956  HD2 ARG A 191      12.775 -21.572  -6.839  1.00 98.72           H  
ATOM   2957  HD3 ARG A 191      11.828 -20.371  -5.925  1.00 98.72           H  
ATOM   2958  NE  ARG A 191      11.025 -22.304  -5.950  1.00 98.72           N  
ATOM   2959  HE  ARG A 191      10.286 -22.742  -6.482  1.00 98.72           H  
ATOM   2960  NH1 ARG A 191      11.944 -22.166  -3.854  1.00 98.72           N  
ATOM   2961 HH11 ARG A 191      12.419 -21.328  -4.161  1.00 98.72           H  
ATOM   2962 HH12 ARG A 191      11.872 -22.397  -2.874  1.00 98.72           H  
ATOM   2963  NH2 ARG A 191      10.334 -23.662  -4.310  1.00 98.72           N  
ATOM   2964 HH21 ARG A 191       9.699 -23.992  -5.023  1.00 98.72           H  
ATOM   2965 HH22 ARG A 191      10.256 -23.955  -3.347  1.00 98.72           H  
ATOM   2966  CZ  ARG A 191      11.114 -22.705  -4.705  1.00 98.72           C  
ATOM   2967  N   GLY A 192      12.665 -16.524  -9.227  1.00 98.64           N  
ATOM   2968  H   GLY A 192      11.680 -16.374  -9.062  1.00 98.64           H  
ATOM   2969  CA  GLY A 192      13.394 -15.438  -9.882  1.00 98.64           C  
ATOM   2970  HA2 GLY A 192      14.435 -15.430  -9.559  1.00 98.64           H  
ATOM   2971  HA3 GLY A 192      13.360 -15.567 -10.964  1.00 98.64           H  
ATOM   2972  C   GLY A 192      12.746 -14.105  -9.532  1.00 98.64           C  
ATOM   2973  O   GLY A 192      11.534 -14.061  -9.342  1.00 98.64           O  
ATOM   2974  N   CYS A 193      13.542 -13.052  -9.382  1.00 98.38           N  
ATOM   2975  H   CYS A 193      14.517 -13.117  -9.637  1.00 98.38           H  
ATOM   2976  CA  CYS A 193      13.066 -11.731  -8.985  1.00 98.38           C  
ATOM   2977  HA  CYS A 193      12.044 -11.577  -9.330  1.00 98.38           H  
ATOM   2978  C   CYS A 193      13.964 -10.677  -9.629  1.00 98.38           C  
ATOM   2979  CB  CYS A 193      13.101 -11.635  -7.453  1.00 98.38           C  
ATOM   2980  HB2 CYS A 193      14.135 -11.686  -7.111  1.00 98.38           H  
ATOM   2981  HB3 CYS A 193      12.534 -12.463  -7.028  1.00 98.38           H  
ATOM   2982  O   CYS A 193      15.155 -10.616  -9.319  1.00 98.38           O  
ATOM   2983  SG  CYS A 193      12.367 -10.071  -6.899  1.00 98.38           S  
ATOM   2984  HG  CYS A 193      12.863 -10.085  -5.658  1.00 98.38           H  
ATOM   2985  N   ASP A 194      13.388  -9.877 -10.517  1.00 97.30           N  
ATOM   2986  H   ASP A 194      12.411 -10.020 -10.733  1.00 97.30           H  
ATOM   2987  CA  ASP A 194      14.089  -8.888 -11.320  1.00 97.30           C  
ATOM   2988  HA  ASP A 194      15.134  -8.834 -11.014  1.00 97.30           H  
ATOM   2989  C   ASP A 194      13.447  -7.516 -11.083  1.00 97.30           C  
ATOM   2990  CB  ASP A 194      14.071  -9.334 -12.793  1.00 97.30           C  
ATOM   2991  HB2 ASP A 194      14.496  -8.539 -13.407  1.00 97.30           H  
ATOM   2992  HB3 ASP A 194      13.042  -9.497 -13.114  1.00 97.30           H  
ATOM   2993  O   ASP A 194      12.282  -7.281 -11.419  1.00 97.30           O  
ATOM   2994  CG  ASP A 194      14.895 -10.618 -13.001  1.00 97.30           C  
ATOM   2995  OD1 ASP A 194      16.138 -10.534 -12.883  1.00 97.30           O  
ATOM   2996  OD2 ASP A 194      14.320 -11.716 -13.214  1.00 97.30           O  
ATOM   2997  N   LYS A 195      14.205  -6.601 -10.467  1.00 92.72           N  
ATOM   2998  H   LYS A 195      15.159  -6.846 -10.246  1.00 92.72           H  
ATOM   2999  CA  LYS A 195      13.747  -5.233 -10.199  1.00 92.72           C  
ATOM   3000  HA  LYS A 195      12.773  -5.279  -9.713  1.00 92.72           H  
ATOM   3001  C   LYS A 195      13.579  -4.472 -11.512  1.00 92.72           C  
ATOM   3002  CB  LYS A 195      14.730  -4.515  -9.264  1.00 92.72           C  
ATOM   3003  HB2 LYS A 195      15.674  -4.348  -9.783  1.00 92.72           H  
ATOM   3004  HB3 LYS A 195      14.920  -5.141  -8.393  1.00 92.72           H  
ATOM   3005  O   LYS A 195      14.536  -4.357 -12.273  1.00 92.72           O  
ATOM   3006  CG  LYS A 195      14.148  -3.171  -8.806  1.00 92.72           C  
ATOM   3007  HG2 LYS A 195      13.185  -3.344  -8.327  1.00 92.72           H  
ATOM   3008  HG3 LYS A 195      13.996  -2.521  -9.668  1.00 92.72           H  
ATOM   3009  CD  LYS A 195      15.081  -2.464  -7.822  1.00 92.72           C  
ATOM   3010  HD2 LYS A 195      15.277  -3.120  -6.973  1.00 92.72           H  
ATOM   3011  HD3 LYS A 195      16.020  -2.219  -8.318  1.00 92.72           H  
ATOM   3012  CE  LYS A 195      14.389  -1.189  -7.343  1.00 92.72           C  
ATOM   3013  HE2 LYS A 195      13.434  -1.468  -6.897  1.00 92.72           H  
ATOM   3014  HE3 LYS A 195      14.174  -0.554  -8.203  1.00 92.72           H  
ATOM   3015  NZ  LYS A 195      15.210  -0.470  -6.349  1.00 92.72           N  
ATOM   3016  HZ1 LYS A 195      16.110  -0.178  -6.703  1.00 92.72           H  
ATOM   3017  HZ2 LYS A 195      14.731   0.320  -5.941  1.00 92.72           H  
ATOM   3018  HZ3 LYS A 195      15.390  -1.051  -5.543  1.00 92.72           H  
ATOM   3019  N   GLN A 196      12.385  -3.932 -11.736  1.00 85.82           N  
ATOM   3020  H   GLN A 196      11.674  -4.032 -11.026  1.00 85.82           H  
ATOM   3021  CA  GLN A 196      12.063  -3.122 -12.913  1.00 85.82           C  
ATOM   3022  HA  GLN A 196      12.772  -3.334 -13.714  1.00 85.82           H  
ATOM   3023  C   GLN A 196      12.176  -1.628 -12.599  1.00 85.82           C  
ATOM   3024  CB  GLN A 196      10.651  -3.470 -13.415  1.00 85.82           C  
ATOM   3025  HB2 GLN A 196       9.922  -3.170 -12.663  1.00 85.82           H  
ATOM   3026  HB3 GLN A 196      10.452  -2.893 -14.319  1.00 85.82           H  
ATOM   3027  O   GLN A 196      12.733  -0.873 -13.389  1.00 85.82           O  
ATOM   3028  CG  GLN A 196      10.446  -4.961 -13.725  1.00 85.82           C  
ATOM   3029  HG2 GLN A 196       9.437  -5.107 -14.112  1.00 85.82           H  
ATOM   3030  HG3 GLN A 196      10.528  -5.538 -12.804  1.00 85.82           H  
ATOM   3031  CD  GLN A 196      11.434  -5.497 -14.757  1.00 85.82           C  
ATOM   3032  NE2 GLN A 196      12.161  -6.545 -14.440  1.00 85.82           N  
ATOM   3033 HE21 GLN A 196      12.077  -6.973 -13.529  1.00 85.82           H  
ATOM   3034 HE22 GLN A 196      12.757  -6.919 -15.164  1.00 85.82           H  
ATOM   3035  OE1 GLN A 196      11.571  -4.981 -15.854  1.00 85.82           O  
ATOM   3036  N   ASP A 197      11.695  -1.220 -11.421  1.00 83.87           N  
ATOM   3037  H   ASP A 197      11.268  -1.902 -10.811  1.00 83.87           H  
ATOM   3038  CA  ASP A 197      11.783   0.150 -10.908  1.00 83.87           C  
ATOM   3039  HA  ASP A 197      12.752   0.565 -11.186  1.00 83.87           H  
ATOM   3040  C   ASP A 197      11.679   0.150  -9.367  1.00 83.87           C  
ATOM   3041  CB  ASP A 197      10.682   1.019 -11.556  1.00 83.87           C  
ATOM   3042  HB2 ASP A 197      10.467   0.647 -12.558  1.00 83.87           H  
ATOM   3043  HB3 ASP A 197       9.769   0.936 -10.967  1.00 83.87           H  
ATOM   3044  O   ASP A 197      11.605  -0.906  -8.729  1.00 83.87           O  
ATOM   3045  CG  ASP A 197      11.076   2.500 -11.680  1.00 83.87           C  
ATOM   3046  OD1 ASP A 197      11.945   2.949 -10.895  1.00 83.87           O  
ATOM   3047  OD2 ASP A 197      10.502   3.180 -12.555  1.00 83.87           O  
ATOM   3048  N   VAL A 198      11.688   1.321  -8.733  1.00 84.87           N  
ATOM   3049  H   VAL A 198      11.747   2.148  -9.310  1.00 84.87           H  
ATOM   3050  CA  VAL A 198      11.450   1.487  -7.295  1.00 84.87           C  
ATOM   3051  HA  VAL A 198      12.225   0.951  -6.748  1.00 84.87           H  
ATOM   3052  C   VAL A 198      10.094   0.888  -6.918  1.00 84.87           C  
ATOM   3053  CB  VAL A 198      11.523   2.970  -6.887  1.00 84.87           C  
ATOM   3054  HB  VAL A 198      10.781   3.542  -7.444  1.00 84.87           H  
ATOM   3055  O   VAL A 198       9.043   1.356  -7.348  1.00 84.87           O  
ATOM   3056  CG1 VAL A 198      11.252   3.135  -5.387  1.00 84.87           C  
ATOM   3057 HG11 VAL A 198      11.936   2.518  -4.804  1.00 84.87           H  
ATOM   3058 HG12 VAL A 198      11.395   4.176  -5.095  1.00 84.87           H  
ATOM   3059 HG13 VAL A 198      10.223   2.863  -5.151  1.00 84.87           H  
ATOM   3060  CG2 VAL A 198      12.914   3.548  -7.185  1.00 84.87           C  
ATOM   3061 HG21 VAL A 198      13.678   2.993  -6.642  1.00 84.87           H  
ATOM   3062 HG22 VAL A 198      13.115   3.511  -8.256  1.00 84.87           H  
ATOM   3063 HG23 VAL A 198      12.944   4.592  -6.873  1.00 84.87           H  
ATOM   3064  N   GLY A 199      10.120  -0.172  -6.107  1.00 88.75           N  
ATOM   3065  H   GLY A 199      11.017  -0.525  -5.804  1.00 88.75           H  
ATOM   3066  CA  GLY A 199       8.915  -0.872  -5.669  1.00 88.75           C  
ATOM   3067  HA2 GLY A 199       9.175  -1.531  -4.840  1.00 88.75           H  
ATOM   3068  HA3 GLY A 199       8.193  -0.140  -5.311  1.00 88.75           H  
ATOM   3069  C   GLY A 199       8.224  -1.716  -6.745  1.00 88.75           C  
ATOM   3070  O   GLY A 199       7.159  -2.248  -6.449  1.00 88.75           O  
ATOM   3071  N   ILE A 200       8.798  -1.873  -7.946  1.00 90.31           N  
ATOM   3072  H   ILE A 200       9.692  -1.434  -8.113  1.00 90.31           H  
ATOM   3073  CA  ILE A 200       8.208  -2.640  -9.056  1.00 90.31           C  
ATOM   3074  HA  ILE A 200       7.270  -3.081  -8.716  1.00 90.31           H  
ATOM   3075  C   ILE A 200       9.146  -3.781  -9.457  1.00 90.31           C  
ATOM   3076  CB  ILE A 200       7.860  -1.739 -10.265  1.00 90.31           C  
ATOM   3077  HB  ILE A 200       8.787  -1.342 -10.679  1.00 90.31           H  
ATOM   3078  O   ILE A 200      10.307  -3.553  -9.805  1.00 90.31           O  
ATOM   3079  CG1 ILE A 200       6.964  -0.548  -9.846  1.00 90.31           C  
ATOM   3080 HG12 ILE A 200       6.038  -0.926  -9.414  1.00 90.31           H  
ATOM   3081 HG13 ILE A 200       7.475   0.035  -9.081  1.00 90.31           H  
ATOM   3082  CG2 ILE A 200       7.160  -2.584 -11.352  1.00 90.31           C  
ATOM   3083 HG21 ILE A 200       6.209  -2.964 -10.980  1.00 90.31           H  
ATOM   3084 HG22 ILE A 200       7.782  -3.425 -11.659  1.00 90.31           H  
ATOM   3085 HG23 ILE A 200       6.982  -1.982 -12.243  1.00 90.31           H  
ATOM   3086  CD1 ILE A 200       6.606   0.426 -10.976  1.00 90.31           C  
ATOM   3087 HD11 ILE A 200       5.966  -0.056 -11.715  1.00 90.31           H  
ATOM   3088 HD12 ILE A 200       7.512   0.792 -11.459  1.00 90.31           H  
ATOM   3089 HD13 ILE A 200       6.064   1.273 -10.555  1.00 90.31           H  
ATOM   3090  N   TYR A 201       8.639  -5.015  -9.444  1.00 92.52           N  
ATOM   3091  H   TYR A 201       7.673  -5.135  -9.173  1.00 92.52           H  
ATOM   3092  CA  TYR A 201       9.422  -6.219  -9.732  1.00 92.52           C  
ATOM   3093  HA  TYR A 201      10.351  -5.938 -10.229  1.00 92.52           H  
ATOM   3094  C   TYR A 201       8.677  -7.167 -10.671  1.00 92.52           C  
ATOM   3095  CB  TYR A 201       9.794  -6.946  -8.429  1.00 92.52           C  
ATOM   3096  HB2 TYR A 201       8.878  -7.226  -7.909  1.00 92.52           H  
ATOM   3097  HB3 TYR A 201      10.311  -7.870  -8.685  1.00 92.52           H  
ATOM   3098  O   TYR A 201       7.458  -7.313 -10.590  1.00 92.52           O  
ATOM   3099  CG  TYR A 201      10.670  -6.150  -7.477  1.00 92.52           C  
ATOM   3100  CD1 TYR A 201      12.050  -6.422  -7.384  1.00 92.52           C  
ATOM   3101  HD1 TYR A 201      12.482  -7.208  -7.985  1.00 92.52           H  
ATOM   3102  CD2 TYR A 201      10.098  -5.148  -6.669  1.00 92.52           C  
ATOM   3103  HD2 TYR A 201       9.037  -4.954  -6.721  1.00 92.52           H  
ATOM   3104  CE1 TYR A 201      12.867  -5.662  -6.521  1.00 92.52           C  
ATOM   3105  HE1 TYR A 201      13.924  -5.870  -6.442  1.00 92.52           H  
ATOM   3106  CE2 TYR A 201      10.912  -4.383  -5.816  1.00 92.52           C  
ATOM   3107  HE2 TYR A 201      10.486  -3.603  -5.202  1.00 92.52           H  
ATOM   3108  OH  TYR A 201      13.048  -3.831  -4.949  1.00 92.52           O  
ATOM   3109  HH  TYR A 201      14.004  -3.882  -5.021  1.00 92.52           H  
ATOM   3110  CZ  TYR A 201      12.298  -4.621  -5.758  1.00 92.52           C  
ATOM   3111  N   ALA A 202       9.432  -7.862 -11.516  1.00 94.38           N  
ATOM   3112  H   ALA A 202      10.430  -7.708 -11.503  1.00 94.38           H  
ATOM   3113  CA  ALA A 202       8.972  -9.043 -12.231  1.00 94.38           C  
ATOM   3114  HA  ALA A 202       7.882  -9.045 -12.270  1.00 94.38           H  
ATOM   3115  C   ALA A 202       9.446 -10.289 -11.471  1.00 94.38           C  
ATOM   3116  CB  ALA A 202       9.485  -8.984 -13.672  1.00 94.38           C  
ATOM   3117  HB1 ALA A 202       9.086  -9.824 -14.240  1.00 94.38           H  
ATOM   3118  HB2 ALA A 202      10.573  -9.038 -13.688  1.00 94.38           H  
ATOM   3119  HB3 ALA A 202       9.159  -8.058 -14.147  1.00 94.38           H  
ATOM   3120  O   ALA A 202      10.606 -10.356 -11.052  1.00 94.38           O  
ATOM   3121  N   ILE A 203       8.560 -11.261 -11.246  1.00 97.97           N  
ATOM   3122  H   ILE A 203       7.625 -11.151 -11.612  1.00 97.97           H  
ATOM   3123  CA  ILE A 203       8.890 -12.484 -10.505  1.00 97.97           C  
ATOM   3124  HA  ILE A 203       9.969 -12.495 -10.346  1.00 97.97           H  
ATOM   3125  C   ILE A 203       8.579 -13.742 -11.305  1.00 97.97           C  
ATOM   3126  CB  ILE A 203       8.242 -12.538  -9.104  1.00 97.97           C  
ATOM   3127  HB  ILE A 203       8.652 -13.416  -8.604  1.00 97.97           H  
ATOM   3128  O   ILE A 203       7.599 -13.808 -12.039  1.00 97.97           O  
ATOM   3129  CG1 ILE A 203       6.709 -12.731  -9.160  1.00 97.97           C  
ATOM   3130 HG12 ILE A 203       6.459 -13.568  -9.812  1.00 97.97           H  
ATOM   3131 HG13 ILE A 203       6.245 -11.842  -9.587  1.00 97.97           H  
ATOM   3132  CG2 ILE A 203       8.663 -11.310  -8.274  1.00 97.97           C  
ATOM   3133 HG21 ILE A 203       8.369 -11.427  -7.231  1.00 97.97           H  
ATOM   3134 HG22 ILE A 203       9.746 -11.196  -8.312  1.00 97.97           H  
ATOM   3135 HG23 ILE A 203       8.208 -10.406  -8.678  1.00 97.97           H  
ATOM   3136  CD1 ILE A 203       6.084 -13.052  -7.799  1.00 97.97           C  
ATOM   3137 HD11 ILE A 203       6.480 -13.997  -7.428  1.00 97.97           H  
ATOM   3138 HD12 ILE A 203       6.308 -12.269  -7.074  1.00 97.97           H  
ATOM   3139 HD13 ILE A 203       5.003 -13.141  -7.906  1.00 97.97           H  
ATOM   3140  N   ARG A 204       9.369 -14.789 -11.068  1.00 98.74           N  
ATOM   3141  H   ARG A 204      10.145 -14.637 -10.440  1.00 98.74           H  
ATOM   3142  CA  ARG A 204       9.143 -16.137 -11.602  1.00 98.74           C  
ATOM   3143  HA  ARG A 204       8.352 -16.095 -12.351  1.00 98.74           H  
ATOM   3144  C   ARG A 204       8.679 -17.062 -10.493  1.00 98.74           C  
ATOM   3145  CB  ARG A 204      10.412 -16.650 -12.297  1.00 98.74           C  
ATOM   3146  HB2 ARG A 204      10.310 -17.714 -12.511  1.00 98.74           H  
ATOM   3147  HB3 ARG A 204      11.275 -16.498 -11.650  1.00 98.74           H  
ATOM   3148  O   ARG A 204       9.393 -17.242  -9.502  1.00 98.74           O  
ATOM   3149  CG  ARG A 204      10.607 -15.900 -13.617  1.00 98.74           C  
ATOM   3150  HG2 ARG A 204      10.496 -14.832 -13.432  1.00 98.74           H  
ATOM   3151  HG3 ARG A 204       9.823 -16.208 -14.309  1.00 98.74           H  
ATOM   3152  CD  ARG A 204      11.966 -16.158 -14.276  1.00 98.74           C  
ATOM   3153  HD2 ARG A 204      12.263 -17.193 -14.106  1.00 98.74           H  
ATOM   3154  HD3 ARG A 204      11.836 -16.008 -15.348  1.00 98.74           H  
ATOM   3155  NE  ARG A 204      12.978 -15.190 -13.811  1.00 98.74           N  
ATOM   3156  HE  ARG A 204      12.691 -14.226 -13.909  1.00 98.74           H  
ATOM   3157  NH1 ARG A 204      14.759 -16.604 -13.550  1.00 98.74           N  
ATOM   3158 HH11 ARG A 204      15.732 -16.742 -13.318  1.00 98.74           H  
ATOM   3159 HH12 ARG A 204      14.165 -17.345 -13.894  1.00 98.74           H  
ATOM   3160  NH2 ARG A 204      15.005 -14.410 -13.151  1.00 98.74           N  
ATOM   3161 HH21 ARG A 204      14.642 -13.470 -13.210  1.00 98.74           H  
ATOM   3162 HH22 ARG A 204      16.005 -14.490 -13.033  1.00 98.74           H  
ATOM   3163  CZ  ARG A 204      14.241 -15.403 -13.511  1.00 98.74           C  
ATOM   3164  N   VAL A 205       7.505 -17.661 -10.681  1.00 98.48           N  
ATOM   3165  H   VAL A 205       6.989 -17.424 -11.516  1.00 98.48           H  
ATOM   3166  CA  VAL A 205       6.885 -18.608  -9.740  1.00 98.48           C  
ATOM   3167  HA  VAL A 205       7.638 -18.950  -9.030  1.00 98.48           H  
ATOM   3168  C   VAL A 205       6.380 -19.834 -10.514  1.00 98.48           C  
ATOM   3169  CB  VAL A 205       5.761 -17.947  -8.911  1.00 98.48           C  
ATOM   3170  HB  VAL A 205       4.875 -17.789  -9.526  1.00 98.48           H  
ATOM   3171  O   VAL A 205       5.173 -19.975 -10.721  1.00 98.48           O  
ATOM   3172  CG1 VAL A 205       5.411 -18.864  -7.732  1.00 98.48           C  
ATOM   3173 HG11 VAL A 205       5.002 -19.809  -8.091  1.00 98.48           H  
ATOM   3174 HG12 VAL A 205       6.303 -19.073  -7.142  1.00 98.48           H  
ATOM   3175 HG13 VAL A 205       4.673 -18.384  -7.089  1.00 98.48           H  
ATOM   3176  CG2 VAL A 205       6.162 -16.585  -8.337  1.00 98.48           C  
ATOM   3177 HG21 VAL A 205       7.067 -16.682  -7.738  1.00 98.48           H  
ATOM   3178 HG22 VAL A 205       6.331 -15.874  -9.146  1.00 98.48           H  
ATOM   3179 HG23 VAL A 205       5.355 -16.196  -7.717  1.00 98.48           H  
ATOM   3180  N   PRO A 206       7.281 -20.706 -11.005  1.00 98.47           N  
ATOM   3181  CA  PRO A 206       6.900 -21.826 -11.864  1.00 98.47           C  
ATOM   3182  HA  PRO A 206       6.456 -21.444 -12.784  1.00 98.47           H  
ATOM   3183  C   PRO A 206       5.869 -22.750 -11.203  1.00 98.47           C  
ATOM   3184  CB  PRO A 206       8.205 -22.551 -12.209  1.00 98.47           C  
ATOM   3185  HB2 PRO A 206       8.077 -23.633 -12.245  1.00 98.47           H  
ATOM   3186  HB3 PRO A 206       8.572 -22.187 -13.168  1.00 98.47           H  
ATOM   3187  O   PRO A 206       4.932 -23.176 -11.868  1.00 98.47           O  
ATOM   3188  CG  PRO A 206       9.176 -22.135 -11.105  1.00 98.47           C  
ATOM   3189  HG2 PRO A 206       9.069 -22.812 -10.258  1.00 98.47           H  
ATOM   3190  HG3 PRO A 206      10.208 -22.132 -11.456  1.00 98.47           H  
ATOM   3191  CD  PRO A 206       8.708 -20.732 -10.725  1.00 98.47           C  
ATOM   3192  HD2 PRO A 206       8.908 -20.552  -9.669  1.00 98.47           H  
ATOM   3193  HD3 PRO A 206       9.214 -19.991 -11.343  1.00 98.47           H  
ATOM   3194  N   GLU A 207       5.949 -22.963  -9.886  1.00 97.68           N  
ATOM   3195  H   GLU A 207       6.749 -22.611  -9.380  1.00 97.68           H  
ATOM   3196  CA  GLU A 207       4.995 -23.801  -9.151  1.00 97.68           C  
ATOM   3197  HA  GLU A 207       4.968 -24.789  -9.612  1.00 97.68           H  
ATOM   3198  C   GLU A 207       3.556 -23.252  -9.172  1.00 97.68           C  
ATOM   3199  CB  GLU A 207       5.454 -23.953  -7.691  1.00 97.68           C  
ATOM   3200  HB2 GLU A 207       4.718 -24.577  -7.184  1.00 97.68           H  
ATOM   3201  HB3 GLU A 207       5.455 -22.981  -7.197  1.00 97.68           H  
ATOM   3202  O   GLU A 207       2.599 -24.026  -9.142  1.00 97.68           O  
ATOM   3203  CG  GLU A 207       6.825 -24.630  -7.512  1.00 97.68           C  
ATOM   3204  HG2 GLU A 207       7.001 -25.328  -8.330  1.00 97.68           H  
ATOM   3205  HG3 GLU A 207       6.778 -25.216  -6.594  1.00 97.68           H  
ATOM   3206  CD  GLU A 207       8.009 -23.656  -7.391  1.00 97.68           C  
ATOM   3207  OE1 GLU A 207       8.960 -23.987  -6.637  1.00 97.68           O  
ATOM   3208  OE2 GLU A 207       7.993 -22.561  -7.994  1.00 97.68           O  
ATOM   3209  N   LEU A 208       3.380 -21.925  -9.249  1.00 97.93           N  
ATOM   3210  H   LEU A 208       4.198 -21.349  -9.387  1.00 97.93           H  
ATOM   3211  CA  LEU A 208       2.057 -21.316  -9.420  1.00 97.93           C  
ATOM   3212  HA  LEU A 208       1.370 -21.764  -8.702  1.00 97.93           H  
ATOM   3213  C   LEU A 208       1.515 -21.606 -10.824  1.00 97.93           C  
ATOM   3214  CB  LEU A 208       2.138 -19.797  -9.167  1.00 97.93           C  
ATOM   3215  HB2 LEU A 208       2.900 -19.379  -9.825  1.00 97.93           H  
ATOM   3216  HB3 LEU A 208       2.446 -19.623  -8.136  1.00 97.93           H  
ATOM   3217  O   LEU A 208       0.352 -21.980 -10.965  1.00 97.93           O  
ATOM   3218  CG  LEU A 208       0.822 -19.040  -9.442  1.00 97.93           C  
ATOM   3219  HG  LEU A 208       0.443 -19.290 -10.433  1.00 97.93           H  
ATOM   3220  CD1 LEU A 208      -0.252 -19.376  -8.408  1.00 97.93           C  
ATOM   3221 HD11 LEU A 208       0.108 -19.135  -7.408  1.00 97.93           H  
ATOM   3222 HD12 LEU A 208      -0.500 -20.436  -8.468  1.00 97.93           H  
ATOM   3223 HD13 LEU A 208      -1.146 -18.789  -8.618  1.00 97.93           H  
ATOM   3224  CD2 LEU A 208       1.067 -17.533  -9.432  1.00 97.93           C  
ATOM   3225 HD21 LEU A 208       1.781 -17.283 -10.216  1.00 97.93           H  
ATOM   3226 HD22 LEU A 208       0.134 -17.006  -9.632  1.00 97.93           H  
ATOM   3227 HD23 LEU A 208       1.467 -17.210  -8.471  1.00 97.93           H  
ATOM   3228  N   LEU A 209       2.351 -21.422 -11.850  1.00 97.68           N  
ATOM   3229  H   LEU A 209       3.309 -21.176 -11.648  1.00 97.68           H  
ATOM   3230  CA  LEU A 209       1.960 -21.624 -13.246  1.00 97.68           C  
ATOM   3231  HA  LEU A 209       1.056 -21.048 -13.446  1.00 97.68           H  
ATOM   3232  C   LEU A 209       1.611 -23.093 -13.515  1.00 97.68           C  
ATOM   3233  CB  LEU A 209       3.080 -21.139 -14.184  1.00 97.68           C  
ATOM   3234  HB2 LEU A 209       3.968 -21.746 -14.007  1.00 97.68           H  
ATOM   3235  HB3 LEU A 209       2.761 -21.315 -15.211  1.00 97.68           H  
ATOM   3236  O   LEU A 209       0.597 -23.369 -14.152  1.00 97.68           O  
ATOM   3237  CG  LEU A 209       3.467 -19.655 -14.041  1.00 97.68           C  
ATOM   3238  HG  LEU A 209       3.843 -19.474 -13.034  1.00 97.68           H  
ATOM   3239  CD1 LEU A 209       4.581 -19.332 -15.032  1.00 97.68           C  
ATOM   3240 HD11 LEU A 209       5.433 -19.992 -14.871  1.00 97.68           H  
ATOM   3241 HD12 LEU A 209       4.906 -18.302 -14.888  1.00 97.68           H  
ATOM   3242 HD13 LEU A 209       4.222 -19.444 -16.055  1.00 97.68           H  
ATOM   3243  CD2 LEU A 209       2.297 -18.703 -14.303  1.00 97.68           C  
ATOM   3244 HD21 LEU A 209       1.887 -18.888 -15.296  1.00 97.68           H  
ATOM   3245 HD22 LEU A 209       2.655 -17.674 -14.258  1.00 97.68           H  
ATOM   3246 HD23 LEU A 209       1.522 -18.836 -13.548  1.00 97.68           H  
ATOM   3247  N   GLU A 210       2.390 -24.026 -12.960  1.00 97.41           N  
ATOM   3248  H   GLU A 210       3.229 -23.730 -12.483  1.00 97.41           H  
ATOM   3249  CA  GLU A 210       2.091 -25.462 -12.980  1.00 97.41           C  
ATOM   3250  HA  GLU A 210       2.043 -25.807 -14.013  1.00 97.41           H  
ATOM   3251  C   GLU A 210       0.714 -25.732 -12.352  1.00 97.41           C  
ATOM   3252  CB  GLU A 210       3.209 -26.241 -12.261  1.00 97.41           C  
ATOM   3253  HB2 GLU A 210       3.411 -25.765 -11.301  1.00 97.41           H  
ATOM   3254  HB3 GLU A 210       2.866 -27.259 -12.078  1.00 97.41           H  
ATOM   3255  O   GLU A 210      -0.177 -26.248 -13.032  1.00 97.41           O  
ATOM   3256  CG  GLU A 210       4.505 -26.306 -13.094  1.00 97.41           C  
ATOM   3257  HG2 GLU A 210       4.772 -25.301 -13.422  1.00 97.41           H  
ATOM   3258  HG3 GLU A 210       4.304 -26.895 -13.990  1.00 97.41           H  
ATOM   3259  CD  GLU A 210       5.708 -26.918 -12.349  1.00 97.41           C  
ATOM   3260  OE1 GLU A 210       6.821 -26.877 -12.927  1.00 97.41           O  
ATOM   3261  OE2 GLU A 210       5.537 -27.427 -11.217  1.00 97.41           O  
ATOM   3262  N   ALA A 211       0.479 -25.261 -11.120  1.00 96.60           N  
ATOM   3263  H   ALA A 211       1.240 -24.819 -10.625  1.00 96.60           H  
ATOM   3264  CA  ALA A 211      -0.785 -25.457 -10.403  1.00 96.60           C  
ATOM   3265  HA  ALA A 211      -0.965 -26.528 -10.317  1.00 96.60           H  
ATOM   3266  C   ALA A 211      -2.011 -24.842 -11.104  1.00 96.60           C  
ATOM   3267  CB  ALA A 211      -0.628 -24.868  -8.995  1.00 96.60           C  
ATOM   3268  HB1 ALA A 211      -1.539 -25.041  -8.422  1.00 96.60           H  
ATOM   3269  HB2 ALA A 211      -0.434 -23.798  -9.055  1.00 96.60           H  
ATOM   3270  HB3 ALA A 211       0.208 -25.353  -8.491  1.00 96.60           H  
ATOM   3271  O   ALA A 211      -3.136 -25.295 -10.897  1.00 96.60           O  
ATOM   3272  N   MET A 212      -1.828 -23.803 -11.922  1.00 96.41           N  
ATOM   3273  H   MET A 212      -0.892 -23.435 -12.015  1.00 96.41           H  
ATOM   3274  CA  MET A 212      -2.907 -23.214 -12.721  1.00 96.41           C  
ATOM   3275  HA  MET A 212      -3.791 -23.099 -12.093  1.00 96.41           H  
ATOM   3276  C   MET A 212      -3.324 -24.091 -13.909  1.00 96.41           C  
ATOM   3277  CB  MET A 212      -2.483 -21.828 -13.222  1.00 96.41           C  
ATOM   3278  HB2 MET A 212      -3.180 -21.506 -13.995  1.00 96.41           H  
ATOM   3279  HB3 MET A 212      -1.486 -21.880 -13.661  1.00 96.41           H  
ATOM   3280  O   MET A 212      -4.452 -23.947 -14.386  1.00 96.41           O  
ATOM   3281  CG  MET A 212      -2.494 -20.789 -12.099  1.00 96.41           C  
ATOM   3282  HG2 MET A 212      -1.900 -21.156 -11.262  1.00 96.41           H  
ATOM   3283  HG3 MET A 212      -3.521 -20.678 -11.750  1.00 96.41           H  
ATOM   3284  SD  MET A 212      -1.853 -19.160 -12.572  1.00 96.41           S  
ATOM   3285  CE  MET A 212      -3.131 -18.622 -13.736  1.00 96.41           C  
ATOM   3286  HE1 MET A 212      -2.870 -17.639 -14.129  1.00 96.41           H  
ATOM   3287  HE2 MET A 212      -4.094 -18.569 -13.229  1.00 96.41           H  
ATOM   3288  HE3 MET A 212      -3.184 -19.324 -14.568  1.00 96.41           H  
ATOM   3289  N   THR A 213      -2.438 -24.966 -14.394  1.00 92.61           N  
ATOM   3290  H   THR A 213      -1.556 -25.057 -13.909  1.00 92.61           H  
ATOM   3291  CA  THR A 213      -2.638 -25.767 -15.617  1.00 92.61           C  
ATOM   3292  HA  THR A 213      -3.490 -25.358 -16.160  1.00 92.61           H  
ATOM   3293  C   THR A 213      -2.996 -27.236 -15.379  1.00 92.61           C  
ATOM   3294  CB  THR A 213      -1.434 -25.667 -16.566  1.00 92.61           C  
ATOM   3295  HB  THR A 213      -1.637 -26.282 -17.443  1.00 92.61           H  
ATOM   3296  O   THR A 213      -3.530 -27.861 -16.295  1.00 92.61           O  
ATOM   3297  CG2 THR A 213      -1.206 -24.236 -17.057  1.00 92.61           C  
ATOM   3298 HG21 THR A 213      -0.985 -23.577 -16.218  1.00 92.61           H  
ATOM   3299 HG22 THR A 213      -0.359 -24.224 -17.744  1.00 92.61           H  
ATOM   3300 HG23 THR A 213      -2.095 -23.878 -17.576  1.00 92.61           H  
ATOM   3301  OG1 THR A 213      -0.235 -26.126 -15.983  1.00 92.61           O  
ATOM   3302  HG1 THR A 213      -0.259 -25.992 -15.032  1.00 92.61           H  
ATOM   3303  N   GLU A 214      -2.766 -27.767 -14.174  1.00 84.33           N  
ATOM   3304  H   GLU A 214      -2.274 -27.207 -13.493  1.00 84.33           H  
ATOM   3305  CA  GLU A 214      -3.222 -29.102 -13.727  1.00 84.33           C  
ATOM   3306  HA  GLU A 214      -2.995 -29.846 -14.490  1.00 84.33           H  
ATOM   3307  C   GLU A 214      -4.734 -29.165 -13.494  1.00 84.33           C  
ATOM   3308  CB  GLU A 214      -2.507 -29.484 -12.417  1.00 84.33           C  
ATOM   3309  HB2 GLU A 214      -2.669 -28.695 -11.683  1.00 84.33           H  
ATOM   3310  HB3 GLU A 214      -2.967 -30.398 -12.041  1.00 84.33           H  
ATOM   3311  O   GLU A 214      -5.423 -30.042 -14.059  1.00 84.33           O  
ATOM   3312  CG  GLU A 214      -0.997 -29.740 -12.551  1.00 84.33           C  
ATOM   3313  HG2 GLU A 214      -0.848 -30.497 -13.320  1.00 84.33           H  
ATOM   3314  HG3 GLU A 214      -0.502 -28.827 -12.881  1.00 84.33           H  
ATOM   3315  CD  GLU A 214      -0.352 -30.224 -11.233  1.00 84.33           C  
ATOM   3316  OE1 GLU A 214       0.802 -30.707 -11.300  1.00 84.33           O  
ATOM   3317  OE2 GLU A 214      -1.010 -30.177 -10.161  1.00 84.33           O  
ATOM   3318  OXT GLU A 214      -5.232 -28.314 -12.726  1.00 84.33           O  
TER    3319      GLU A 214                                                       
ATOM   3319  N   LYS B   1     -12.864  33.436  11.742  1.00 20.57           N  
ATOM   3320  H   LYS B   1     -13.317  34.303  11.494  1.00 20.57           H  
ATOM   3321  H2  LYS B   1     -13.210  33.117  12.636  1.00 20.57           H  
ATOM   3322  H3  LYS B   1     -11.871  33.586  11.854  1.00 20.57           H  
ATOM   3323  CA  LYS B   1     -13.066  32.389  10.707  1.00 20.57           C  
ATOM   3324  HA  LYS B   1     -14.109  32.075  10.671  1.00 20.57           H  
ATOM   3325  C   LYS B   1     -12.231  31.207  11.160  1.00 20.57           C  
ATOM   3326  CB  LYS B   1     -12.606  32.859   9.305  1.00 20.57           C  
ATOM   3327  HB2 LYS B   1     -12.255  31.995   8.739  1.00 20.57           H  
ATOM   3328  HB3 LYS B   1     -11.765  33.545   9.409  1.00 20.57           H  
ATOM   3329  O   LYS B   1     -11.096  31.488  11.522  1.00 20.57           O  
ATOM   3330  CG  LYS B   1     -13.731  33.522   8.490  1.00 20.57           C  
ATOM   3331  HG2 LYS B   1     -14.465  32.760   8.227  1.00 20.57           H  
ATOM   3332  HG3 LYS B   1     -14.222  34.276   9.104  1.00 20.57           H  
ATOM   3333  CD  LYS B   1     -13.212  34.198   7.205  1.00 20.57           C  
ATOM   3334  HD2 LYS B   1     -12.610  33.489   6.636  1.00 20.57           H  
ATOM   3335  HD3 LYS B   1     -12.580  35.039   7.492  1.00 20.57           H  
ATOM   3336  CE  LYS B   1     -14.383  34.698   6.338  1.00 20.57           C  
ATOM   3337  HE2 LYS B   1     -14.875  33.841   5.879  1.00 20.57           H  
ATOM   3338  HE3 LYS B   1     -15.114  35.174   6.992  1.00 20.57           H  
ATOM   3339  NZ  LYS B   1     -13.952  35.677   5.301  1.00 20.57           N  
ATOM   3340  HZ1 LYS B   1     -13.599  36.517   5.738  1.00 20.57           H  
ATOM   3341  HZ2 LYS B   1     -14.733  35.959   4.727  1.00 20.57           H  
ATOM   3342  HZ3 LYS B   1     -13.219  35.314   4.709  1.00 20.57           H  
ATOM   3343  N   PRO B   2     -12.748  29.969  11.222  1.00 19.27           N  
ATOM   3344  CA  PRO B   2     -11.867  28.839  11.515  1.00 19.27           C  
ATOM   3345  HA  PRO B   2     -11.471  28.920  12.527  1.00 19.27           H  
ATOM   3346  C   PRO B   2     -10.711  28.861  10.501  1.00 19.27           C  
ATOM   3347  CB  PRO B   2     -12.741  27.587  11.400  1.00 19.27           C  
ATOM   3348  HB2 PRO B   2     -13.172  27.356  12.374  1.00 19.27           H  
ATOM   3349  HB3 PRO B   2     -12.184  26.729  11.022  1.00 19.27           H  
ATOM   3350  O   PRO B   2     -10.937  29.374   9.391  1.00 19.27           O  
ATOM   3351  CG  PRO B   2     -13.852  28.011  10.438  1.00 19.27           C  
ATOM   3352  HG2 PRO B   2     -14.771  27.450  10.611  1.00 19.27           H  
ATOM   3353  HG3 PRO B   2     -13.512  27.875   9.412  1.00 19.27           H  
ATOM   3354  CD  PRO B   2     -14.035  29.504  10.723  1.00 19.27           C  
ATOM   3355  HD2 PRO B   2     -14.793  29.636  11.494  1.00 19.27           H  
ATOM   3356  HD3 PRO B   2     -14.326  30.021   9.808  1.00 19.27           H  
ATOM   3357  N   PRO B   3      -9.494  28.408  10.859  1.00 19.25           N  
ATOM   3358  CA  PRO B   3      -8.431  28.261   9.875  1.00 19.25           C  
ATOM   3359  HA  PRO B   3      -8.081  29.247   9.569  1.00 19.25           H  
ATOM   3360  C   PRO B   3      -9.025  27.532   8.671  1.00 19.25           C  
ATOM   3361  CB  PRO B   3      -7.275  27.525  10.559  1.00 19.25           C  
ATOM   3362  HB2 PRO B   3      -6.505  28.242  10.844  1.00 19.25           H  
ATOM   3363  HB3 PRO B   3      -6.842  26.751   9.924  1.00 19.25           H  
ATOM   3364  O   PRO B   3      -9.671  26.491   8.785  1.00 19.25           O  
ATOM   3365  CG  PRO B   3      -7.897  26.926  11.819  1.00 19.25           C  
ATOM   3366  HG2 PRO B   3      -8.250  25.918  11.599  1.00 19.25           H  
ATOM   3367  HG3 PRO B   3      -7.185  26.903  12.644  1.00 19.25           H  
ATOM   3368  CD  PRO B   3      -9.094  27.824  12.129  1.00 19.25           C  
ATOM   3369  HD2 PRO B   3      -8.788  28.618  12.811  1.00 19.25           H  
ATOM   3370  HD3 PRO B   3      -9.892  27.230  12.575  1.00 19.25           H  
ATOM   3371  N   LYS B   4      -8.981  28.218   7.528  1.00 22.87           N  
ATOM   3372  H   LYS B   4      -8.406  29.049   7.516  1.00 22.87           H  
ATOM   3373  CA  LYS B   4      -9.780  27.893   6.341  1.00 22.87           C  
ATOM   3374  HA  LYS B   4     -10.781  27.614   6.671  1.00 22.87           H  
ATOM   3375  C   LYS B   4      -9.259  26.679   5.599  1.00 22.87           C  
ATOM   3376  CB  LYS B   4      -9.844  29.106   5.407  1.00 22.87           C  
ATOM   3377  HB2 LYS B   4      -9.577  28.807   4.393  1.00 22.87           H  
ATOM   3378  HB3 LYS B   4      -9.110  29.853   5.707  1.00 22.87           H  
ATOM   3379  O   LYS B   4      -9.742  26.385   4.518  1.00 22.87           O  
ATOM   3380  CG  LYS B   4     -11.234  29.743   5.391  1.00 22.87           C  
ATOM   3381  HG2 LYS B   4     -11.399  30.302   6.312  1.00 22.87           H  
ATOM   3382  HG3 LYS B   4     -11.998  28.974   5.281  1.00 22.87           H  
ATOM   3383  CD  LYS B   4     -11.277  30.670   4.177  1.00 22.87           C  
ATOM   3384  HD2 LYS B   4     -11.109  30.062   3.288  1.00 22.87           H  
ATOM   3385  HD3 LYS B   4     -10.476  31.406   4.251  1.00 22.87           H  
ATOM   3386  CE  LYS B   4     -12.619  31.378   4.045  1.00 22.87           C  
ATOM   3387  HE2 LYS B   4     -12.699  32.140   4.820  1.00 22.87           H  
ATOM   3388  HE3 LYS B   4     -13.405  30.639   4.195  1.00 22.87           H  
ATOM   3389  NZ  LYS B   4     -12.727  31.958   2.683  1.00 22.87           N  
ATOM   3390  HZ1 LYS B   4     -11.973  32.599   2.485  1.00 22.87           H  
ATOM   3391  HZ2 LYS B   4     -13.626  32.384   2.510  1.00 22.87           H  
ATOM   3392  HZ3 LYS B   4     -12.635  31.211   2.009  1.00 22.87           H  
ATOM   3393  N   THR B   5      -8.294  25.985   6.162  1.00 24.17           N  
ATOM   3394  H   THR B   5      -7.934  26.272   7.061  1.00 24.17           H  
ATOM   3395  CA  THR B   5      -7.688  24.781   5.622  1.00 24.17           C  
ATOM   3396  HA  THR B   5      -7.579  24.933   4.548  1.00 24.17           H  
ATOM   3397  C   THR B   5      -8.577  23.561   5.731  1.00 24.17           C  
ATOM   3398  CB  THR B   5      -6.309  24.537   6.225  1.00 24.17           C  
ATOM   3399  HB  THR B   5      -6.198  23.498   6.538  1.00 24.17           H  
ATOM   3400  O   THR B   5      -8.114  22.433   5.655  1.00 24.17           O  
ATOM   3401  CG2 THR B   5      -5.300  24.850   5.122  1.00 24.17           C  
ATOM   3402 HG21 THR B   5      -5.461  25.859   4.744  1.00 24.17           H  
ATOM   3403 HG22 THR B   5      -4.278  24.792   5.495  1.00 24.17           H  
ATOM   3404 HG23 THR B   5      -5.409  24.130   4.311  1.00 24.17           H  
ATOM   3405  OG1 THR B   5      -6.142  25.385   7.343  1.00 24.17           O  
ATOM   3406  HG1 THR B   5      -5.376  25.087   7.839  1.00 24.17           H  
ATOM   3407  N   VAL B   6      -9.887  23.775   5.673  1.00 24.73           N  
ATOM   3408  H   VAL B   6     -10.195  24.727   5.811  1.00 24.73           H  
ATOM   3409  CA  VAL B   6     -10.634  23.039   4.661  1.00 24.73           C  
ATOM   3410  HA  VAL B   6     -10.462  21.973   4.807  1.00 24.73           H  
ATOM   3411  C   VAL B   6     -10.035  23.449   3.313  1.00 24.73           C  
ATOM   3412  CB  VAL B   6     -12.155  23.309   4.724  1.00 24.73           C  
ATOM   3413  HB  VAL B   6     -12.433  24.158   4.100  1.00 24.73           H  
ATOM   3414  O   VAL B   6     -10.543  24.342   2.631  1.00 24.73           O  
ATOM   3415  CG1 VAL B   6     -12.886  22.066   4.208  1.00 24.73           C  
ATOM   3416 HG11 VAL B   6     -12.684  21.213   4.856  1.00 24.73           H  
ATOM   3417 HG12 VAL B   6     -12.546  21.832   3.199  1.00 24.73           H  
ATOM   3418 HG13 VAL B   6     -13.960  22.250   4.179  1.00 24.73           H  
ATOM   3419  CG2 VAL B   6     -12.671  23.637   6.131  1.00 24.73           C  
ATOM   3420 HG21 VAL B   6     -12.269  24.592   6.470  1.00 24.73           H  
ATOM   3421 HG22 VAL B   6     -12.374  22.851   6.826  1.00 24.73           H  
ATOM   3422 HG23 VAL B   6     -13.759  23.706   6.117  1.00 24.73           H  
ATOM   3423  N   ALA B   7      -8.885  22.867   2.949  1.00 25.59           N  
ATOM   3424  H   ALA B   7      -8.478  22.169   3.556  1.00 25.59           H  
ATOM   3425  CA  ALA B   7      -8.444  22.970   1.574  1.00 25.59           C  
ATOM   3426  HA  ALA B   7      -8.213  24.014   1.361  1.00 25.59           H  
ATOM   3427  C   ALA B   7      -9.666  22.566   0.734  1.00 25.59           C  
ATOM   3428  CB  ALA B   7      -7.171  22.143   1.343  1.00 25.59           C  
ATOM   3429  HB1 ALA B   7      -6.906  22.160   0.286  1.00 25.59           H  
ATOM   3430  HB2 ALA B   7      -6.350  22.561   1.926  1.00 25.59           H  
ATOM   3431  HB3 ALA B   7      -7.329  21.109   1.651  1.00 25.59           H  
ATOM   3432  O   ALA B   7     -10.455  21.705   1.117  1.00 25.59           O  
ATOM   3433  N   SER B   8      -9.941  23.284  -0.345  1.00 24.78           N  
ATOM   3434  H   SER B   8      -9.295  24.006  -0.630  1.00 24.78           H  
ATOM   3435  CA  SER B   8     -10.794  22.681  -1.352  1.00 24.78           C  
ATOM   3436  HA  SER B   8     -11.661  22.207  -0.893  1.00 24.78           H  
ATOM   3437  C   SER B   8      -9.892  21.637  -1.960  1.00 24.78           C  
ATOM   3438  CB  SER B   8     -11.281  23.700  -2.371  1.00 24.78           C  
ATOM   3439  HB2 SER B   8     -10.431  24.153  -2.882  1.00 24.78           H  
ATOM   3440  HB3 SER B   8     -11.840  24.481  -1.855  1.00 24.78           H  
ATOM   3441  O   SER B   8      -8.849  21.981  -2.521  1.00 24.78           O  
ATOM   3442  OG  SER B   8     -12.119  23.076  -3.318  1.00 24.78           O  
ATOM   3443  HG  SER B   8     -12.865  22.655  -2.884  1.00 24.78           H  
ATOM   3444  N   ILE B   9     -10.231  20.374  -1.744  1.00 27.37           N  
ATOM   3445  H   ILE B   9     -11.048  20.165  -1.188  1.00 27.37           H  
ATOM   3446  CA  ILE B   9      -9.528  19.280  -2.372  1.00 27.37           C  
ATOM   3447  HA  ILE B   9      -8.456  19.369  -2.191  1.00 27.37           H  
ATOM   3448  C   ILE B   9      -9.837  19.581  -3.838  1.00 27.37           C  
ATOM   3449  CB  ILE B   9     -10.016  17.861  -1.960  1.00 27.37           C  
ATOM   3450  HB  ILE B   9     -10.607  17.742  -2.869  1.00 27.37           H  
ATOM   3451  O   ILE B   9     -10.965  19.403  -4.299  1.00 27.37           O  
ATOM   3452  CG1 ILE B   9     -11.413  17.573  -1.265  1.00 27.37           C  
ATOM   3453 HG12 ILE B   9     -11.878  16.775  -1.844  1.00 27.37           H  
ATOM   3454 HG13 ILE B   9     -12.036  18.447  -1.457  1.00 27.37           H  
ATOM   3455  CG2 ILE B   9      -8.893  16.825  -2.315  1.00 27.37           C  
ATOM   3456 HG21 ILE B   9      -9.284  15.807  -2.334  1.00 27.37           H  
ATOM   3457 HG22 ILE B   9      -8.440  17.056  -3.279  1.00 27.37           H  
ATOM   3458 HG23 ILE B   9      -8.026  16.835  -1.655  1.00 27.37           H  
ATOM   3459  CD1 ILE B   9     -11.911  17.019   0.083  1.00 27.37           C  
ATOM   3460 HD11 ILE B   9     -11.556  17.491   0.999  1.00 27.37           H  
ATOM   3461 HD12 ILE B   9     -11.747  15.942   0.123  1.00 27.37           H  
ATOM   3462 HD13 ILE B   9     -12.994  17.142   0.093  1.00 27.37           H  
ATOM   3463  N   THR B  10      -8.903  20.149  -4.576  1.00 25.88           N  
ATOM   3464  H   THR B  10      -7.987  20.299  -4.179  1.00 25.88           H  
ATOM   3465  CA  THR B  10      -9.099  20.196  -6.017  1.00 25.88           C  
ATOM   3466  HA  THR B  10     -10.107  20.538  -6.250  1.00 25.88           H  
ATOM   3467  C   THR B  10      -8.940  18.766  -6.467  1.00 25.88           C  
ATOM   3468  CB  THR B  10      -8.133  21.152  -6.692  1.00 25.88           C  
ATOM   3469  HB  THR B  10      -7.116  20.763  -6.644  1.00 25.88           H  
ATOM   3470  O   THR B  10      -8.026  18.128  -5.954  1.00 25.88           O  
ATOM   3471  CG2 THR B  10      -8.555  21.392  -8.138  1.00 25.88           C  
ATOM   3472 HG21 THR B  10      -7.886  22.128  -8.585  1.00 25.88           H  
ATOM   3473 HG22 THR B  10      -9.576  21.771  -8.177  1.00 25.88           H  
ATOM   3474 HG23 THR B  10      -8.482  20.467  -8.710  1.00 25.88           H  
ATOM   3475  OG1 THR B  10      -8.208  22.389  -6.018  1.00 25.88           O  
ATOM   3476  HG1 THR B  10      -8.284  22.206  -5.079  1.00 25.88           H  
ATOM   3477  N   THR B  11      -9.852  18.243  -7.300  1.00 27.02           N  
ATOM   3478  H   THR B  11     -10.565  18.838  -7.696  1.00 27.02           H  
ATOM   3479  CA  THR B  11      -9.764  16.870  -7.837  1.00 27.02           C  
ATOM   3480  HA  THR B  11      -9.954  16.122  -7.068  1.00 27.02           H  
ATOM   3481  C   THR B  11      -8.386  16.742  -8.369  1.00 27.02           C  
ATOM   3482  CB  THR B  11     -10.658  16.531  -9.027  1.00 27.02           C  
ATOM   3483  HB  THR B  11     -10.152  16.625  -9.987  1.00 27.02           H  
ATOM   3484  O   THR B  11      -8.049  17.364  -9.383  1.00 27.02           O  
ATOM   3485  CG2 THR B  11     -11.251  15.133  -8.937  1.00 27.02           C  
ATOM   3486 HG21 THR B  11     -10.459  14.401  -8.783  1.00 27.02           H  
ATOM   3487 HG22 THR B  11     -11.969  15.080  -8.119  1.00 27.02           H  
ATOM   3488 HG23 THR B  11     -11.758  14.895  -9.872  1.00 27.02           H  
ATOM   3489  OG1 THR B  11     -11.663  17.457  -9.000  1.00 27.02           O  
ATOM   3490  HG1 THR B  11     -12.081  17.351  -8.142  1.00 27.02           H  
ATOM   3491  N   PRO B  12      -7.555  15.993  -7.676  1.00 26.97           N  
ATOM   3492  CA  PRO B  12      -6.378  15.610  -8.335  1.00 26.97           C  
ATOM   3493  HA  PRO B  12      -5.889  16.454  -8.823  1.00 26.97           H  
ATOM   3494  C   PRO B  12      -6.802  14.576  -9.356  1.00 26.97           C  
ATOM   3495  CB  PRO B  12      -5.551  15.136  -7.198  1.00 26.97           C  
ATOM   3496  HB2 PRO B  12      -5.221  14.118  -7.406  1.00 26.97           H  
ATOM   3497  HB3 PRO B  12      -4.801  15.926  -7.170  1.00 26.97           H  
ATOM   3498  O   PRO B  12      -7.638  13.722  -9.059  1.00 26.97           O  
ATOM   3499  CG  PRO B  12      -6.291  15.204  -5.876  1.00 26.97           C  
ATOM   3500  HG2 PRO B  12      -6.034  16.115  -5.335  1.00 26.97           H  
ATOM   3501  HG3 PRO B  12      -6.136  14.314  -5.267  1.00 26.97           H  
ATOM   3502  CD  PRO B  12      -7.693  15.295  -6.404  1.00 26.97           C  
ATOM   3503  HD2 PRO B  12      -8.298  15.826  -5.669  1.00 26.97           H  
ATOM   3504  HD3 PRO B  12      -8.090  14.294  -6.569  1.00 26.97           H  
ATOM   3505  N   LYS B  13      -6.325  14.715 -10.590  1.00 27.81           N  
ATOM   3506  H   LYS B  13      -5.618  15.416 -10.763  1.00 27.81           H  
ATOM   3507  CA  LYS B  13      -6.474  13.618 -11.536  1.00 27.81           C  
ATOM   3508  HA  LYS B  13      -7.526  13.360 -11.664  1.00 27.81           H  
ATOM   3509  C   LYS B  13      -5.773  12.416 -10.917  1.00 27.81           C  
ATOM   3510  CB  LYS B  13      -5.842  13.965 -12.889  1.00 27.81           C  
ATOM   3511  HB2 LYS B  13      -4.901  14.494 -12.735  1.00 27.81           H  
ATOM   3512  HB3 LYS B  13      -5.617  13.031 -13.404  1.00 27.81           H  
ATOM   3513  O   LYS B  13      -4.607  12.546 -10.548  1.00 27.81           O  
ATOM   3514  CG  LYS B  13      -6.777  14.791 -13.781  1.00 27.81           C  
ATOM   3515  HG2 LYS B  13      -6.973  15.760 -13.323  1.00 27.81           H  
ATOM   3516  HG3 LYS B  13      -7.717  14.254 -13.911  1.00 27.81           H  
ATOM   3517  CD  LYS B  13      -6.106  14.982 -15.146  1.00 27.81           C  
ATOM   3518  HD2 LYS B  13      -5.216  15.598 -15.022  1.00 27.81           H  
ATOM   3519  HD3 LYS B  13      -5.799  14.005 -15.521  1.00 27.81           H  
ATOM   3520  CE  LYS B  13      -7.052  15.625 -16.161  1.00 27.81           C  
ATOM   3521  HE2 LYS B  13      -7.962  15.028 -16.209  1.00 27.81           H  
ATOM   3522  HE3 LYS B  13      -7.313  16.626 -15.817  1.00 27.81           H  
ATOM   3523  NZ  LYS B  13      -6.404  15.675 -17.496  1.00 27.81           N  
ATOM   3524  HZ1 LYS B  13      -6.153  14.742 -17.788  1.00 27.81           H  
ATOM   3525  HZ2 LYS B  13      -5.547  16.208 -17.457  1.00 27.81           H  
ATOM   3526  HZ3 LYS B  13      -7.018  16.071 -18.194  1.00 27.81           H  
ATOM   3527  N   ILE B  14      -6.464  11.277 -10.842  1.00 30.74           N  
ATOM   3528  H   ILE B  14      -7.442  11.255 -11.093  1.00 30.74           H  
ATOM   3529  CA  ILE B  14      -5.760  10.006 -10.694  1.00 30.74           C  
ATOM   3530  HA  ILE B  14      -5.130  10.052  -9.806  1.00 30.74           H  
ATOM   3531  C   ILE B  14      -4.842   9.865 -11.864  1.00 30.74           C  
ATOM   3532  CB  ILE B  14      -6.675   8.750 -10.646  1.00 30.74           C  
ATOM   3533  HB  ILE B  14      -7.493   8.805 -11.365  1.00 30.74           H  
ATOM   3534  O   ILE B  14      -5.301   9.610 -12.970  1.00 30.74           O  
ATOM   3535  CG1 ILE B  14      -7.163   8.733  -9.250  1.00 30.74           C  
ATOM   3536 HG12 ILE B  14      -6.213   8.693  -8.717  1.00 30.74           H  
ATOM   3537 HG13 ILE B  14      -7.582   9.726  -9.082  1.00 30.74           H  
ATOM   3538  CG2 ILE B  14      -5.889   7.432 -10.778  1.00 30.74           C  
ATOM   3539 HG21 ILE B  14      -6.512   6.564 -10.566  1.00 30.74           H  
ATOM   3540 HG22 ILE B  14      -5.542   7.318 -11.806  1.00 30.74           H  
ATOM   3541 HG23 ILE B  14      -5.014   7.429 -10.127  1.00 30.74           H  
ATOM   3542  CD1 ILE B  14      -8.047   7.667  -8.651  1.00 30.74           C  
ATOM   3543 HD11 ILE B  14      -8.308   7.952  -7.631  1.00 30.74           H  
ATOM   3544 HD12 ILE B  14      -7.503   6.725  -8.589  1.00 30.74           H  
ATOM   3545 HD13 ILE B  14      -8.931   7.528  -9.273  1.00 30.74           H  
ATOM   3546  N   ILE B  15      -3.563  10.008 -11.579  1.00 31.35           N  
ATOM   3547  H   ILE B  15      -3.309  10.420 -10.693  1.00 31.35           H  
ATOM   3548  CA  ILE B  15      -2.510   9.437 -12.394  1.00 31.35           C  
ATOM   3549  HA  ILE B  15      -2.754   9.516 -13.453  1.00 31.35           H  
ATOM   3550  C   ILE B  15      -2.454   7.944 -12.046  1.00 31.35           C  
ATOM   3551  CB  ILE B  15      -1.209  10.228 -12.135  1.00 31.35           C  
ATOM   3552  HB  ILE B  15      -1.015  10.240 -11.062  1.00 31.35           H  
ATOM   3553  O   ILE B  15      -2.947   7.095 -12.789  1.00 31.35           O  
ATOM   3554  CG1 ILE B  15      -1.385  11.685 -12.635  1.00 31.35           C  
ATOM   3555 HG12 ILE B  15      -2.297  12.116 -12.223  1.00 31.35           H  
ATOM   3556 HG13 ILE B  15      -1.493  11.668 -13.719  1.00 31.35           H  
ATOM   3557  CG2 ILE B  15      -0.023   9.567 -12.843  1.00 31.35           C  
ATOM   3558 HG21 ILE B  15      -0.088   9.757 -13.914  1.00 31.35           H  
ATOM   3559 HG22 ILE B  15       0.027   8.492 -12.674  1.00 31.35           H  
ATOM   3560 HG23 ILE B  15       0.914   9.993 -12.483  1.00 31.35           H  
ATOM   3561  CD1 ILE B  15      -0.249  12.646 -12.279  1.00 31.35           C  
ATOM   3562 HD11 ILE B  15      -0.408  13.593 -12.795  1.00 31.35           H  
ATOM   3563 HD12 ILE B  15       0.719  12.245 -12.580  1.00 31.35           H  
ATOM   3564 HD13 ILE B  15      -0.260  12.839 -11.206  1.00 31.35           H  
ATOM   3565  N   LEU B  16      -1.983   7.634 -10.833  1.00 33.78           N  
ATOM   3566  H   LEU B  16      -1.623   8.416 -10.306  1.00 33.78           H  
ATOM   3567  CA  LEU B  16      -1.334   6.350 -10.559  1.00 33.78           C  
ATOM   3568  HA  LEU B  16      -0.432   6.308 -11.169  1.00 33.78           H  
ATOM   3569  C   LEU B  16      -2.134   5.106 -10.958  1.00 33.78           C  
ATOM   3570  CB  LEU B  16      -0.910   6.286  -9.083  1.00 33.78           C  
ATOM   3571  HB2 LEU B  16      -1.819   6.328  -8.485  1.00 33.78           H  
ATOM   3572  HB3 LEU B  16      -0.476   5.308  -8.874  1.00 33.78           H  
ATOM   3573  O   LEU B  16      -1.653   4.325 -11.763  1.00 33.78           O  
ATOM   3574  CG  LEU B  16       0.053   7.396  -8.611  1.00 33.78           C  
ATOM   3575  HG  LEU B  16      -0.414   8.358  -8.821  1.00 33.78           H  
ATOM   3576  CD1 LEU B  16       0.267   7.309  -7.099  1.00 33.78           C  
ATOM   3577 HD11 LEU B  16       0.691   6.341  -6.832  1.00 33.78           H  
ATOM   3578 HD12 LEU B  16      -0.678   7.458  -6.576  1.00 33.78           H  
ATOM   3579 HD13 LEU B  16       0.959   8.094  -6.792  1.00 33.78           H  
ATOM   3580  CD2 LEU B  16       1.429   7.380  -9.274  1.00 33.78           C  
ATOM   3581 HD21 LEU B  16       1.832   8.393  -9.255  1.00 33.78           H  
ATOM   3582 HD22 LEU B  16       2.134   6.746  -8.736  1.00 33.78           H  
ATOM   3583 HD23 LEU B  16       1.376   7.079 -10.320  1.00 33.78           H  
ATOM   3584  N   GLN B  17      -3.332   4.857 -10.420  1.00 33.16           N  
ATOM   3585  H   GLN B  17      -3.716   5.507  -9.748  1.00 33.16           H  
ATOM   3586  CA  GLN B  17      -3.891   3.507 -10.581  1.00 33.16           C  
ATOM   3587  HA  GLN B  17      -3.143   2.800 -10.222  1.00 33.16           H  
ATOM   3588  C   GLN B  17      -4.189   3.088 -12.019  1.00 33.16           C  
ATOM   3589  CB  GLN B  17      -5.183   3.342  -9.794  1.00 33.16           C  
ATOM   3590  HB2 GLN B  17      -5.535   4.296  -9.401  1.00 33.16           H  
ATOM   3591  HB3 GLN B  17      -5.964   2.969 -10.457  1.00 33.16           H  
ATOM   3592  O   GLN B  17      -4.039   1.915 -12.341  1.00 33.16           O  
ATOM   3593  CG  GLN B  17      -4.977   2.322  -8.683  1.00 33.16           C  
ATOM   3594  HG2 GLN B  17      -4.424   2.770  -7.858  1.00 33.16           H  
ATOM   3595  HG3 GLN B  17      -4.403   1.478  -9.064  1.00 33.16           H  
ATOM   3596  CD  GLN B  17      -6.324   1.797  -8.233  1.00 33.16           C  
ATOM   3597  NE2 GLN B  17      -6.375   0.569  -7.783  1.00 33.16           N  
ATOM   3598 HE21 GLN B  17      -7.281   0.193  -7.543  1.00 33.16           H  
ATOM   3599 HE22 GLN B  17      -5.546  -0.007  -7.760  1.00 33.16           H  
ATOM   3600  OE1 GLN B  17      -7.347   2.466  -8.321  1.00 33.16           O  
ATOM   3601  N   LYS B  18      -4.685   4.013 -12.849  1.00 34.67           N  
ATOM   3602  H   LYS B  18      -4.621   4.983 -12.575  1.00 34.67           H  
ATOM   3603  CA  LYS B  18      -4.970   3.684 -14.247  1.00 34.67           C  
ATOM   3604  HA  LYS B  18      -5.342   2.661 -14.313  1.00 34.67           H  
ATOM   3605  C   LYS B  18      -3.704   3.663 -15.089  1.00 34.67           C  
ATOM   3606  CB  LYS B  18      -6.004   4.627 -14.865  1.00 34.67           C  
ATOM   3607  HB2 LYS B  18      -5.856   4.624 -15.945  1.00 34.67           H  
ATOM   3608  HB3 LYS B  18      -5.847   5.645 -14.508  1.00 34.67           H  
ATOM   3609  O   LYS B  18      -3.644   2.835 -15.978  1.00 34.67           O  
ATOM   3610  CG  LYS B  18      -7.438   4.166 -14.579  1.00 34.67           C  
ATOM   3611  HG2 LYS B  18      -7.539   3.115 -14.848  1.00 34.67           H  
ATOM   3612  HG3 LYS B  18      -7.665   4.292 -13.520  1.00 34.67           H  
ATOM   3613  CD  LYS B  18      -8.403   4.994 -15.431  1.00 34.67           C  
ATOM   3614  HD2 LYS B  18      -8.347   6.039 -15.125  1.00 34.67           H  
ATOM   3615  HD3 LYS B  18      -8.099   4.916 -16.475  1.00 34.67           H  
ATOM   3616  CE  LYS B  18      -9.832   4.474 -15.285  1.00 34.67           C  
ATOM   3617  HE2 LYS B  18      -9.830   3.407 -15.508  1.00 34.67           H  
ATOM   3618  HE3 LYS B  18     -10.155   4.604 -14.252  1.00 34.67           H  
ATOM   3619  NZ  LYS B  18     -10.734   5.189 -16.217  1.00 34.67           N  
ATOM   3620  HZ1 LYS B  18     -10.728   6.179 -16.018  1.00 34.67           H  
ATOM   3621  HZ2 LYS B  18     -10.403   5.055 -17.162  1.00 34.67           H  
ATOM   3622  HZ3 LYS B  18     -11.675   4.829 -16.149  1.00 34.67           H  
ATOM   3623  N   GLU B  19      -2.730   4.531 -14.819  1.00 35.88           N  
ATOM   3624  H   GLU B  19      -2.833   5.216 -14.083  1.00 35.88           H  
ATOM   3625  CA  GLU B  19      -1.467   4.518 -15.568  1.00 35.88           C  
ATOM   3626  HA  GLU B  19      -1.679   4.384 -16.628  1.00 35.88           H  
ATOM   3627  C   GLU B  19      -0.546   3.349 -15.181  1.00 35.88           C  
ATOM   3628  CB  GLU B  19      -0.732   5.858 -15.403  1.00 35.88           C  
ATOM   3629  HB2 GLU B  19       0.264   5.744 -15.829  1.00 35.88           H  
ATOM   3630  HB3 GLU B  19      -0.631   6.093 -14.343  1.00 35.88           H  
ATOM   3631  O   GLU B  19       0.272   2.936 -15.995  1.00 35.88           O  
ATOM   3632  CG  GLU B  19      -1.443   7.015 -16.130  1.00 35.88           C  
ATOM   3633  HG2 GLU B  19      -2.398   7.204 -15.639  1.00 35.88           H  
ATOM   3634  HG3 GLU B  19      -1.651   6.707 -17.155  1.00 35.88           H  
ATOM   3635  CD  GLU B  19      -0.622   8.317 -16.167  1.00 35.88           C  
ATOM   3636  OE1 GLU B  19      -1.197   9.350 -16.590  1.00 35.88           O  
ATOM   3637  OE2 GLU B  19       0.556   8.303 -15.749  1.00 35.88           O  
ATOM   3638  N   TYR B  20      -0.657   2.791 -13.968  1.00 33.09           N  
ATOM   3639  H   TYR B  20      -1.250   3.231 -13.279  1.00 33.09           H  
ATOM   3640  CA  TYR B  20       0.203   1.673 -13.555  1.00 33.09           C  
ATOM   3641  HA  TYR B  20       1.207   1.860 -13.935  1.00 33.09           H  
ATOM   3642  C   TYR B  20      -0.196   0.317 -14.122  1.00 33.09           C  
ATOM   3643  CB  TYR B  20       0.272   1.550 -12.032  1.00 33.09           C  
ATOM   3644  HB2 TYR B  20      -0.724   1.697 -11.613  1.00 33.09           H  
ATOM   3645  HB3 TYR B  20       0.584   0.539 -11.769  1.00 33.09           H  
ATOM   3646  O   TYR B  20       0.670  -0.546 -14.260  1.00 33.09           O  
ATOM   3647  CG  TYR B  20       1.267   2.482 -11.386  1.00 33.09           C  
ATOM   3648  CD1 TYR B  20       2.623   2.446 -11.766  1.00 33.09           C  
ATOM   3649  HD1 TYR B  20       2.950   1.766 -12.538  1.00 33.09           H  
ATOM   3650  CD2 TYR B  20       0.855   3.323 -10.345  1.00 33.09           C  
ATOM   3651  HD2 TYR B  20      -0.166   3.277  -9.995  1.00 33.09           H  
ATOM   3652  CE1 TYR B  20       3.551   3.315 -11.165  1.00 33.09           C  
ATOM   3653  HE1 TYR B  20       4.582   3.307 -11.486  1.00 33.09           H  
ATOM   3654  CE2 TYR B  20       1.791   4.155  -9.712  1.00 33.09           C  
ATOM   3655  HE2 TYR B  20       1.523   4.730  -8.838  1.00 33.09           H  
ATOM   3656  OH  TYR B  20       4.008   5.033  -9.555  1.00 33.09           O  
ATOM   3657  HH  TYR B  20       4.865   4.986  -9.985  1.00 33.09           H  
ATOM   3658  CZ  TYR B  20       3.125   4.193 -10.151  1.00 33.09           C  
ATOM   3659  N   LEU B  21      -1.473   0.089 -14.431  1.00 32.86           N  
ATOM   3660  H   LEU B  21      -2.119   0.865 -14.396  1.00 32.86           H  
ATOM   3661  CA  LEU B  21      -1.781  -1.023 -15.321  1.00 32.86           C  
ATOM   3662  HA  LEU B  21      -1.091  -1.841 -15.113  1.00 32.86           H  
ATOM   3663  C   LEU B  21      -1.521  -0.523 -16.745  1.00 32.86           C  
ATOM   3664  CB  LEU B  21      -3.203  -1.552 -15.099  1.00 32.86           C  
ATOM   3665  HB2 LEU B  21      -3.449  -2.233 -15.914  1.00 32.86           H  
ATOM   3666  HB3 LEU B  21      -3.896  -0.711 -15.141  1.00 32.86           H  
ATOM   3667  O   LEU B  21      -2.037   0.538 -17.093  1.00 32.86           O  
ATOM   3668  CG  LEU B  21      -3.375  -2.298 -13.762  1.00 32.86           C  
ATOM   3669  HG  LEU B  21      -3.117  -1.633 -12.937  1.00 32.86           H  
ATOM   3670  CD1 LEU B  21      -4.841  -2.704 -13.604  1.00 32.86           C  
ATOM   3671 HD11 LEU B  21      -5.125  -3.388 -14.404  1.00 32.86           H  
ATOM   3672 HD12 LEU B  21      -5.472  -1.816 -13.641  1.00 32.86           H  
ATOM   3673 HD13 LEU B  21      -4.982  -3.200 -12.643  1.00 32.86           H  
ATOM   3674  CD2 LEU B  21      -2.526  -3.570 -13.657  1.00 32.86           C  
ATOM   3675 HD21 LEU B  21      -1.467  -3.318 -13.614  1.00 32.86           H  
ATOM   3676 HD22 LEU B  21      -2.710  -4.220 -14.513  1.00 32.86           H  
ATOM   3677 HD23 LEU B  21      -2.774  -4.109 -12.743  1.00 32.86           H  
ATOM   3678  N   PRO B  22      -0.723  -1.232 -17.562  1.00 31.36           N  
ATOM   3679  CA  PRO B  22      -0.414  -0.775 -18.908  1.00 31.36           C  
ATOM   3680  HA  PRO B  22       0.155   0.152 -18.853  1.00 31.36           H  
ATOM   3681  C   PRO B  22      -1.711  -0.515 -19.678  1.00 31.36           C  
ATOM   3682  CB  PRO B  22       0.455  -1.873 -19.538  1.00 31.36           C  
ATOM   3683  HB2 PRO B  22       1.501  -1.572 -19.485  1.00 31.36           H  
ATOM   3684  HB3 PRO B  22       0.175  -2.073 -20.572  1.00 31.36           H  
ATOM   3685  O   PRO B  22      -2.606  -1.365 -19.690  1.00 31.36           O  
ATOM   3686  CG  PRO B  22       0.240  -3.103 -18.652  1.00 31.36           C  
ATOM   3687  HG2 PRO B  22       1.133  -3.726 -18.602  1.00 31.36           H  
ATOM   3688  HG3 PRO B  22      -0.605  -3.678 -19.031  1.00 31.36           H  
ATOM   3689  CD  PRO B  22      -0.113  -2.521 -17.289  1.00 31.36           C  
ATOM   3690  HD2 PRO B  22       0.791  -2.371 -16.700  1.00 31.36           H  
ATOM   3691  HD3 PRO B  22      -0.797  -3.192 -16.769  1.00 31.36           H  
ATOM   3692  N   GLU B  23      -1.819   0.650 -20.327  1.00 35.50           N  
ATOM   3693  H   GLU B  23      -1.095   1.348 -20.228  1.00 35.50           H  
ATOM   3694  CA  GLU B  23      -2.857   0.855 -21.333  1.00 35.50           C  
ATOM   3695  HA  GLU B  23      -3.835   0.756 -20.863  1.00 35.50           H  
ATOM   3696  C   GLU B  23      -2.693  -0.260 -22.367  1.00 35.50           C  
ATOM   3697  CB  GLU B  23      -2.770   2.238 -22.013  1.00 35.50           C  
ATOM   3698  HB2 GLU B  23      -1.740   2.434 -22.312  1.00 35.50           H  
ATOM   3699  HB3 GLU B  23      -3.387   2.203 -22.911  1.00 35.50           H  
ATOM   3700  O   GLU B  23      -1.676  -0.349 -23.057  1.00 35.50           O  
ATOM   3701  CG  GLU B  23      -3.286   3.392 -21.134  1.00 35.50           C  
ATOM   3702  HG2 GLU B  23      -4.257   3.105 -20.732  1.00 35.50           H  
ATOM   3703  HG3 GLU B  23      -2.604   3.528 -20.295  1.00 35.50           H  
ATOM   3704  CD  GLU B  23      -3.437   4.729 -21.892  1.00 35.50           C  
ATOM   3705  OE1 GLU B  23      -4.245   5.568 -21.423  1.00 35.50           O  
ATOM   3706  OE2 GLU B  23      -2.788   4.909 -22.947  1.00 35.50           O  
ATOM   3707  N   THR B  24      -3.672  -1.157 -22.464  1.00 33.61           N  
ATOM   3708  H   THR B  24      -4.433  -1.146 -21.800  1.00 33.61           H  
ATOM   3709  CA  THR B  24      -3.752  -2.045 -23.619  1.00 33.61           C  
ATOM   3710  HA  THR B  24      -2.806  -2.571 -23.747  1.00 33.61           H  
ATOM   3711  C   THR B  24      -3.985  -1.154 -24.828  1.00 33.61           C  
ATOM   3712  CB  THR B  24      -4.882  -3.075 -23.478  1.00 33.61           C  
ATOM   3713  HB  THR B  24      -5.063  -3.533 -24.450  1.00 33.61           H  
ATOM   3714  O   THR B  24      -5.106  -0.677 -25.005  1.00 33.61           O  
ATOM   3715  CG2 THR B  24      -4.519  -4.181 -22.489  1.00 33.61           C  
ATOM   3716 HG21 THR B  24      -4.331  -3.751 -21.506  1.00 33.61           H  
ATOM   3717 HG22 THR B  24      -5.344  -4.890 -22.419  1.00 33.61           H  
ATOM   3718 HG23 THR B  24      -3.624  -4.701 -22.830  1.00 33.61           H  
ATOM   3719  OG1 THR B  24      -6.069  -2.455 -23.034  1.00 33.61           O  
ATOM   3720  HG1 THR B  24      -6.169  -1.692 -23.609  1.00 33.61           H  
ATOM   3721  N   ASP B  25      -2.931  -0.890 -25.602  1.00 35.35           N  
ATOM   3722  H   ASP B  25      -2.016  -1.149 -25.262  1.00 35.35           H  
ATOM   3723  CA  ASP B  25      -2.992  -0.071 -26.811  1.00 35.35           C  
ATOM   3724  HA  ASP B  25      -3.272   0.943 -26.524  1.00 35.35           H  
ATOM   3725  C   ASP B  25      -4.033  -0.665 -27.775  1.00 35.35           C  
ATOM   3726  CB  ASP B  25      -1.603   0.012 -27.470  1.00 35.35           C  
ATOM   3727  HB2 ASP B  25      -1.290  -0.983 -27.788  1.00 35.35           H  
ATOM   3728  HB3 ASP B  25      -0.888   0.368 -26.729  1.00 35.35           H  
ATOM   3729  O   ASP B  25      -3.833  -1.773 -28.288  1.00 35.35           O  
ATOM   3730  CG  ASP B  25      -1.564   0.962 -28.678  1.00 35.35           C  
ATOM   3731  OD1 ASP B  25      -2.633   1.514 -29.044  1.00 35.35           O  
ATOM   3732  OD2 ASP B  25      -0.455   1.151 -29.218  1.00 35.35           O  
ATOM   3733  N   PRO B  26      -5.172   0.012 -28.010  1.00 32.99           N  
ATOM   3734  CA  PRO B  26      -6.159  -0.478 -28.957  1.00 32.99           C  
ATOM   3735  HA  PRO B  26      -6.346  -1.540 -28.793  1.00 32.99           H  
ATOM   3736  C   PRO B  26      -5.704  -0.291 -30.410  1.00 32.99           C  
ATOM   3737  CB  PRO B  26      -7.426   0.316 -28.643  1.00 32.99           C  
ATOM   3738  HB2 PRO B  26      -7.974  -0.185 -27.845  1.00 32.99           H  
ATOM   3739  HB3 PRO B  26      -8.062   0.442 -29.519  1.00 32.99           H  
ATOM   3740  O   PRO B  26      -6.192  -1.007 -31.277  1.00 32.99           O  
ATOM   3741  CG  PRO B  26      -6.893   1.653 -28.128  1.00 32.99           C  
ATOM   3742  HG2 PRO B  26      -6.683   2.310 -28.972  1.00 32.99           H  
ATOM   3743  HG3 PRO B  26      -7.592   2.128 -27.439  1.00 32.99           H  
ATOM   3744  CD  PRO B  26      -5.584   1.286 -27.436  1.00 32.99           C  
ATOM   3745  HD2 PRO B  26      -5.759   1.183 -26.364  1.00 32.99           H  
ATOM   3746  HD3 PRO B  26      -4.838   2.059 -27.618  1.00 32.99           H  
ATOM   3747  N   ASN B  27      -4.784   0.642 -30.686  1.00 29.82           N  
ATOM   3748  H   ASN B  27      -4.291   1.073 -29.917  1.00 29.82           H  
ATOM   3749  CA  ASN B  27      -4.235   0.907 -32.016  1.00 29.82           C  
ATOM   3750  HA  ASN B  27      -4.952   0.583 -32.771  1.00 29.82           H  
ATOM   3751  C   ASN B  27      -2.963   0.093 -32.286  1.00 29.82           C  
ATOM   3752  CB  ASN B  27      -3.989   2.412 -32.205  1.00 29.82           C  
ATOM   3753  HB2 ASN B  27      -3.479   2.799 -31.323  1.00 29.82           H  
ATOM   3754  HB3 ASN B  27      -3.333   2.571 -33.060  1.00 29.82           H  
ATOM   3755  O   ASN B  27      -2.121   0.509 -33.073  1.00 29.82           O  
ATOM   3756  CG  ASN B  27      -5.222   3.234 -32.496  1.00 29.82           C  
ATOM   3757  ND2 ASN B  27      -5.090   4.533 -32.370  1.00 29.82           N  
ATOM   3758 HD21 ASN B  27      -4.204   4.894 -32.047  1.00 29.82           H  
ATOM   3759 HD22 ASN B  27      -5.915   5.083 -32.566  1.00 29.82           H  
ATOM   3760  OD1 ASN B  27      -6.296   2.784 -32.858  1.00 29.82           O  
ATOM   3761  N   HIS B  28      -2.829  -1.099 -31.708  1.00 28.67           N  
ATOM   3762  H   HIS B  28      -3.514  -1.396 -31.028  1.00 28.67           H  
ATOM   3763  CA  HIS B  28      -1.885  -2.078 -32.247  1.00 28.67           C  
ATOM   3764  HA  HIS B  28      -1.050  -1.503 -32.648  1.00 28.67           H  
ATOM   3765  C   HIS B  28      -2.423  -2.808 -33.505  1.00 28.67           C  
ATOM   3766  CB  HIS B  28      -1.295  -2.950 -31.120  1.00 28.67           C  
ATOM   3767  HB2 HIS B  28      -1.869  -2.803 -30.205  1.00 28.67           H  
ATOM   3768  HB3 HIS B  28      -1.374  -4.005 -31.381  1.00 28.67           H  
ATOM   3769  O   HIS B  28      -2.001  -3.930 -33.793  1.00 28.67           O  
ATOM   3770  CG  HIS B  28       0.161  -2.647 -30.831  1.00 28.67           C  
ATOM   3771  CD2 HIS B  28       0.773  -2.635 -29.606  1.00 28.67           C  
ATOM   3772  HD2 HIS B  28       0.289  -2.823 -28.659  1.00 28.67           H  
ATOM   3773  ND1 HIS B  28       1.126  -2.327 -31.760  1.00 28.67           N  
ATOM   3774  HD1 HIS B  28       0.949  -2.146 -32.737  1.00 28.67           H  
ATOM   3775  CE1 HIS B  28       2.281  -2.119 -31.109  1.00 28.67           C  
ATOM   3776  HE1 HIS B  28       3.204  -1.803 -31.572  1.00 28.67           H  
ATOM   3777  NE2 HIS B  28       2.131  -2.339 -29.795  1.00 28.67           N  
ATOM   3778  N   GLU B  29      -3.315  -2.154 -34.268  1.00 23.79           N  
ATOM   3779  H   GLU B  29      -3.546  -1.222 -33.955  1.00 23.79           H  
ATOM   3780  CA  GLU B  29      -3.360  -2.264 -35.740  1.00 23.79           C  
ATOM   3781  HA  GLU B  29      -3.003  -3.247 -36.048  1.00 23.79           H  
ATOM   3782  C   GLU B  29      -2.396  -1.260 -36.391  1.00 23.79           C  
ATOM   3783  CB  GLU B  29      -4.780  -2.055 -36.311  1.00 23.79           C  
ATOM   3784  HB2 GLU B  29      -4.673  -1.800 -37.365  1.00 23.79           H  
ATOM   3785  HB3 GLU B  29      -5.262  -1.215 -35.811  1.00 23.79           H  
ATOM   3786  O   GLU B  29      -2.434  -0.067 -36.019  1.00 23.79           O  
ATOM   3787  CG  GLU B  29      -5.685  -3.298 -36.234  1.00 23.79           C  
ATOM   3788  HG2 GLU B  29      -5.096  -4.169 -36.521  1.00 23.79           H  
ATOM   3789  HG3 GLU B  29      -6.001  -3.442 -35.200  1.00 23.79           H  
ATOM   3790  CD  GLU B  29      -6.934  -3.235 -37.152  1.00 23.79           C  
ATOM   3791  OE1 GLU B  29      -7.540  -4.314 -37.378  1.00 23.79           O  
ATOM   3792  OE2 GLU B  29      -7.308  -2.143 -37.646  1.00 23.79           O  
ATOM   3793  OXT GLU B  29      -1.644  -1.711 -37.284  1.00 23.79           O  
TER    3794      GLU B  29                                                       
END   
