# Supplementary material for: An extended Tudor domain within Vreteno interconnects Gtsf1L and Ago3 for piRNA biogenesis in Bombyx mori
Source: EMBO J. 2023 Nov 20;42(24):e114072. doi: 10.15252/embj.2023114072 (PMC10711660; doi:10.15252/embj.2023114072)
Supplement: Supplementary file 4 — Dataset EV1 [file EMBJ-42-e114072-s007.zip › manuscript_pdb/BmVreteno_AF-eTD2_BmGtsf1L_79_87.pdb]

ATOM      1  N   THR A   1      10.614 -16.002 -19.245  1.00 89.62           N  
ATOM      2  H   THR A   1      11.329 -16.326 -18.609  1.00 89.62           H  
ATOM      3  H2  THR A   1      10.838 -16.308 -20.181  1.00 89.62           H  
ATOM      4  H3  THR A   1      10.574 -14.993 -19.208  1.00 89.62           H  
ATOM      5  CA  THR A   1       9.319 -16.588 -18.851  1.00 89.62           C  
ATOM      6  HA  THR A   1       8.521 -16.141 -19.444  1.00 89.62           H  
ATOM      7  C   THR A   1       9.090 -16.319 -17.382  1.00 89.62           C  
ATOM      8  CB  THR A   1       9.313 -18.092 -19.113  1.00 89.62           C  
ATOM      9  HB  THR A   1      10.024 -18.596 -18.458  1.00 89.62           H  
ATOM     10  O   THR A   1       9.998 -16.648 -16.622  1.00 89.62           O  
ATOM     11  CG2 THR A   1       7.940 -18.735 -18.977  1.00 89.62           C  
ATOM     12 HG21 THR A   1       7.982 -19.777 -19.293  1.00 89.62           H  
ATOM     13 HG22 THR A   1       7.635 -18.719 -17.931  1.00 89.62           H  
ATOM     14 HG23 THR A   1       7.203 -18.205 -19.581  1.00 89.62           H  
ATOM     15  OG1 THR A   1       9.734 -18.253 -20.442  1.00 89.62           O  
ATOM     16  HG1 THR A   1       9.533 -19.155 -20.703  1.00 89.62           H  
ATOM     17  N   PRO A   2       7.958 -15.697 -17.004  1.00 95.09           N  
ATOM     18  CA  PRO A   2       7.541 -15.536 -15.608  1.00 95.09           C  
ATOM     19  HA  PRO A   2       8.197 -14.824 -15.108  1.00 95.09           H  
ATOM     20  C   PRO A   2       7.555 -16.865 -14.846  1.00 95.09           C  
ATOM     21  CB  PRO A   2       6.123 -14.965 -15.664  1.00 95.09           C  
ATOM     22  HB2 PRO A   2       5.402 -15.783 -15.661  1.00 95.09           H  
ATOM     23  HB3 PRO A   2       5.929 -14.281 -14.838  1.00 95.09           H  
ATOM     24  O   PRO A   2       7.438 -17.924 -15.469  1.00 95.09           O  
ATOM     25  CG  PRO A   2       6.062 -14.261 -17.016  1.00 95.09           C  
ATOM     26  HG2 PRO A   2       5.042 -14.200 -17.395  1.00 95.09           H  
ATOM     27  HG3 PRO A   2       6.501 -13.267 -16.932  1.00 95.09           H  
ATOM     28  CD  PRO A   2       6.944 -15.146 -17.892  1.00 95.09           C  
ATOM     29  HD2 PRO A   2       6.352 -15.964 -18.302  1.00 95.09           H  
ATOM     30  HD3 PRO A   2       7.381 -14.550 -18.693  1.00 95.09           H  
ATOM     31  N   GLU A   3       7.713 -16.824 -13.527  1.00 96.35           N  
ATOM     32  H   GLU A   3       7.575 -15.957 -13.028  1.00 96.35           H  
ATOM     33  CA  GLU A   3       7.853 -18.047 -12.730  1.00 96.35           C  
ATOM     34  HA  GLU A   3       8.574 -18.690 -13.235  1.00 96.35           H  
ATOM     35  C   GLU A   3       6.542 -18.834 -12.678  1.00 96.35           C  
ATOM     36  CB  GLU A   3       8.394 -17.708 -11.330  1.00 96.35           C  
ATOM     37  HB2 GLU A   3       7.631 -17.177 -10.761  1.00 96.35           H  
ATOM     38  HB3 GLU A   3       9.255 -17.047 -11.433  1.00 96.35           H  
ATOM     39  O   GLU A   3       6.546 -20.052 -12.849  1.00 96.35           O  
ATOM     40  CG  GLU A   3       8.824 -18.952 -10.533  1.00 96.35           C  
ATOM     41  HG2 GLU A   3       7.941 -19.554 -10.321  1.00 96.35           H  
ATOM     42  HG3 GLU A   3       9.235 -18.622  -9.579  1.00 96.35           H  
ATOM     43  CD  GLU A   3       9.877 -19.816 -11.260  1.00 96.35           C  
ATOM     44  OE1 GLU A   3       9.909 -21.047 -11.040  1.00 96.35           O  
ATOM     45  OE2 GLU A   3      10.641 -19.283 -12.113  1.00 96.35           O  
ATOM     46  N   TRP A   4       5.410 -18.139 -12.597  1.00 96.86           N  
ATOM     47  H   TRP A   4       5.477 -17.155 -12.378  1.00 96.86           H  
ATOM     48  CA  TRP A   4       4.077 -18.732 -12.615  1.00 96.86           C  
ATOM     49  HA  TRP A   4       3.982 -19.389 -11.751  1.00 96.86           H  
ATOM     50  C   TRP A   4       3.827 -19.591 -13.863  1.00 96.86           C  
ATOM     51  CB  TRP A   4       3.054 -17.605 -12.461  1.00 96.86           C  
ATOM     52  HB2 TRP A   4       3.351 -16.987 -11.613  1.00 96.86           H  
ATOM     53  HB3 TRP A   4       2.089 -18.049 -12.218  1.00 96.86           H  
ATOM     54  O   TRP A   4       3.290 -20.688 -13.747  1.00 96.86           O  
ATOM     55  CG  TRP A   4       2.859 -16.702 -13.636  1.00 96.86           C  
ATOM     56  CD1 TRP A   4       3.337 -15.443 -13.762  1.00 96.86           C  
ATOM     57  HD1 TRP A   4       3.930 -14.935 -13.016  1.00 96.86           H  
ATOM     58  CD2 TRP A   4       2.056 -16.945 -14.827  1.00 96.86           C  
ATOM     59  CE2 TRP A   4       2.099 -15.776 -15.642  1.00 96.86           C  
ATOM     60  CE3 TRP A   4       1.283 -18.032 -15.291  1.00 96.86           C  
ATOM     61  HE3 TRP A   4       1.212 -18.937 -14.706  1.00 96.86           H  
ATOM     62  NE1 TRP A   4       2.893 -14.892 -14.948  1.00 96.86           N  
ATOM     63  HE1 TRP A   4       3.021 -13.920 -15.191  1.00 96.86           H  
ATOM     64  CH2 TRP A   4       0.600 -16.763 -17.258  1.00 96.86           C  
ATOM     65  HH2 TRP A   4      -0.010 -16.688 -18.146  1.00 96.86           H  
ATOM     66  CZ2 TRP A   4       1.391 -15.678 -16.843  1.00 96.86           C  
ATOM     67  HZ2 TRP A   4       1.409 -14.758 -17.409  1.00 96.86           H  
ATOM     68  CZ3 TRP A   4       0.571 -17.946 -16.499  1.00 96.86           C  
ATOM     69  HZ3 TRP A   4      -0.030 -18.784 -16.821  1.00 96.86           H  
ATOM     70  N   LYS A   5       4.314 -19.177 -15.044  1.00 96.71           N  
ATOM     71  H   LYS A   5       4.737 -18.260 -15.069  1.00 96.71           H  
ATOM     72  CA  LYS A   5       4.227 -19.987 -16.278  1.00 96.71           C  
ATOM     73  HA  LYS A   5       3.195 -20.310 -16.414  1.00 96.71           H  
ATOM     74  C   LYS A   5       5.045 -21.272 -16.182  1.00 96.71           C  
ATOM     75  CB  LYS A   5       4.666 -19.177 -17.512  1.00 96.71           C  
ATOM     76  HB2 LYS A   5       5.028 -19.862 -18.279  1.00 96.71           H  
ATOM     77  HB3 LYS A   5       5.470 -18.493 -17.238  1.00 96.71           H  
ATOM     78  O   LYS A   5       4.683 -22.283 -16.772  1.00 96.71           O  
ATOM     79  CG  LYS A   5       3.500 -18.387 -18.105  1.00 96.71           C  
ATOM     80  HG2 LYS A   5       3.165 -17.684 -17.343  1.00 96.71           H  
ATOM     81  HG3 LYS A   5       2.692 -19.078 -18.343  1.00 96.71           H  
ATOM     82  CD  LYS A   5       3.864 -17.583 -19.362  1.00 96.71           C  
ATOM     83  HD2 LYS A   5       4.334 -18.230 -20.101  1.00 96.71           H  
ATOM     84  HD3 LYS A   5       4.537 -16.774 -19.079  1.00 96.71           H  
ATOM     85  CE  LYS A   5       2.568 -16.997 -19.935  1.00 96.71           C  
ATOM     86  HE2 LYS A   5       2.016 -17.793 -20.434  1.00 96.71           H  
ATOM     87  HE3 LYS A   5       1.954 -16.660 -19.100  1.00 96.71           H  
ATOM     88  NZ  LYS A   5       2.772 -15.843 -20.844  1.00 96.71           N  
ATOM     89  HZ1 LYS A   5       2.968 -15.008 -20.311  1.00 96.71           H  
ATOM     90  HZ2 LYS A   5       1.891 -15.583 -21.265  1.00 96.71           H  
ATOM     91  HZ3 LYS A   5       3.473 -15.996 -21.555  1.00 96.71           H  
ATOM     92  N   LYS A   6       6.172 -21.260 -15.463  1.00 96.74           N  
ATOM     93  H   LYS A   6       6.367 -20.441 -14.905  1.00 96.74           H  
ATOM     94  CA  LYS A   6       6.966 -22.480 -15.250  1.00 96.74           C  
ATOM     95  HA  LYS A   6       7.051 -23.020 -16.193  1.00 96.74           H  
ATOM     96  C   LYS A   6       6.275 -23.430 -14.275  1.00 96.74           C  
ATOM     97  CB  LYS A   6       8.369 -22.160 -14.731  1.00 96.74           C  
ATOM     98  HB2 LYS A   6       8.285 -21.720 -13.737  1.00 96.74           H  
ATOM     99  HB3 LYS A   6       8.911 -23.100 -14.630  1.00 96.74           H  
ATOM    100  O   LYS A   6       6.396 -24.637 -14.454  1.00 96.74           O  
ATOM    101  CG  LYS A   6       9.182 -21.220 -15.629  1.00 96.74           C  
ATOM    102  HG2 LYS A   6       8.692 -20.247 -15.664  1.00 96.74           H  
ATOM    103  HG3 LYS A   6       9.264 -21.626 -16.637  1.00 96.74           H  
ATOM    104  CD  LYS A   6      10.572 -21.072 -15.004  1.00 96.74           C  
ATOM    105  HD2 LYS A   6      11.182 -21.944 -15.239  1.00 96.74           H  
ATOM    106  HD3 LYS A   6      10.450 -21.035 -13.922  1.00 96.74           H  
ATOM    107  CE  LYS A   6      11.281 -19.796 -15.458  1.00 96.74           C  
ATOM    108  HE2 LYS A   6      11.830 -19.979 -16.382  1.00 96.74           H  
ATOM    109  HE3 LYS A   6      10.522 -19.033 -15.633  1.00 96.74           H  
ATOM    110  NZ  LYS A   6      12.174 -19.327 -14.371  1.00 96.74           N  
ATOM    111  HZ1 LYS A   6      12.538 -18.397 -14.524  1.00 96.74           H  
ATOM    112  HZ2 LYS A   6      11.626 -19.262 -13.525  1.00 96.74           H  
ATOM    113  HZ3 LYS A   6      12.906 -19.986 -14.146  1.00 96.74           H  
ATOM    114  N   LEU A   7       5.585 -22.902 -13.262  1.00 96.28           N  
ATOM    115  H   LEU A   7       5.579 -21.898 -13.160  1.00 96.28           H  
ATOM    116  CA  LEU A   7       4.777 -23.693 -12.329  1.00 96.28           C  
ATOM    117  HA  LEU A   7       5.377 -24.515 -11.938  1.00 96.28           H  
ATOM    118  C   LEU A   7       3.586 -24.340 -13.048  1.00 96.28           C  
ATOM    119  CB  LEU A   7       4.317 -22.807 -11.156  1.00 96.28           C  
ATOM    120  HB2 LEU A   7       3.623 -23.377 -10.539  1.00 96.28           H  
ATOM    121  HB3 LEU A   7       3.765 -21.955 -11.555  1.00 96.28           H  
ATOM    122  O   LEU A   7       3.403 -25.550 -12.934  1.00 96.28           O  
ATOM    123  CG  LEU A   7       5.453 -22.286 -10.257  1.00 96.28           C  
ATOM    124  HG  LEU A   7       6.195 -21.765 -10.862  1.00 96.28           H  
ATOM    125  CD1 LEU A   7       4.889 -21.300  -9.235  1.00 96.28           C  
ATOM    126 HD11 LEU A   7       5.695 -20.906  -8.617  1.00 96.28           H  
ATOM    127 HD12 LEU A   7       4.406 -20.468  -9.748  1.00 96.28           H  
ATOM    128 HD13 LEU A   7       4.158 -21.801  -8.601  1.00 96.28           H  
ATOM    129  CD2 LEU A   7       6.150 -23.416  -9.495  1.00 96.28           C  
ATOM    130 HD21 LEU A   7       6.631 -24.104 -10.190  1.00 96.28           H  
ATOM    131 HD22 LEU A   7       6.914 -22.992  -8.843  1.00 96.28           H  
ATOM    132 HD23 LEU A   7       5.423 -23.954  -8.886  1.00 96.28           H  
ATOM    133  N   GLU A   8       2.876 -23.570 -13.875  1.00 95.40           N  
ATOM    134  H   GLU A   8       3.028 -22.572 -13.848  1.00 95.40           H  
ATOM    135  CA  GLU A   8       1.788 -24.055 -14.734  1.00 95.40           C  
ATOM    136  HA  GLU A   8       0.978 -24.431 -14.108  1.00 95.40           H  
ATOM    137  C   GLU A   8       2.256 -25.206 -15.640  1.00 95.40           C  
ATOM    138  CB  GLU A   8       1.260 -22.870 -15.564  1.00 95.40           C  
ATOM    139  HB2 GLU A   8       2.070 -22.493 -16.188  1.00 95.40           H  
ATOM    140  HB3 GLU A   8       0.962 -22.072 -14.884  1.00 95.40           H  
ATOM    141  O   GLU A   8       1.667 -26.283 -15.640  1.00 95.40           O  
ATOM    142  CG  GLU A   8       0.064 -23.228 -16.461  1.00 95.40           C  
ATOM    143  HG2 GLU A   8      -0.741 -23.615 -15.836  1.00 95.40           H  
ATOM    144  HG3 GLU A   8       0.358 -24.011 -17.159  1.00 95.40           H  
ATOM    145  CD  GLU A   8      -0.425 -22.009 -17.265  1.00 95.40           C  
ATOM    146  OE1 GLU A   8      -1.634 -21.687 -17.191  1.00 95.40           O  
ATOM    147  OE2 GLU A   8       0.420 -21.388 -17.956  1.00 95.40           O  
ATOM    148  N   LEU A   9       3.381 -25.034 -16.347  1.00 95.85           N  
ATOM    149  H   LEU A   9       3.799 -24.114 -16.345  1.00 95.85           H  
ATOM    150  CA  LEU A   9       3.949 -26.073 -17.220  1.00 95.85           C  
ATOM    151  HA  LEU A   9       3.174 -26.404 -17.911  1.00 95.85           H  
ATOM    152  C   LEU A   9       4.411 -27.334 -16.470  1.00 95.85           C  
ATOM    153  CB  LEU A   9       5.130 -25.480 -18.007  1.00 95.85           C  
ATOM    154  HB2 LEU A   9       5.794 -24.983 -17.300  1.00 95.85           H  
ATOM    155  HB3 LEU A   9       5.689 -26.295 -18.467  1.00 95.85           H  
ATOM    156  O   LEU A   9       4.508 -28.400 -17.075  1.00 95.85           O  
ATOM    157  CG  LEU A   9       4.729 -24.491 -19.114  1.00 95.85           C  
ATOM    158  HG  LEU A   9       4.058 -23.728 -18.719  1.00 95.85           H  
ATOM    159  CD1 LEU A   9       5.992 -23.810 -19.652  1.00 95.85           C  
ATOM    160 HD11 LEU A   9       6.675 -24.558 -20.057  1.00 95.85           H  
ATOM    161 HD12 LEU A   9       6.475 -23.265 -18.841  1.00 95.85           H  
ATOM    162 HD13 LEU A   9       5.713 -23.104 -20.433  1.00 95.85           H  
ATOM    163  CD2 LEU A   9       4.027 -25.182 -20.284  1.00 95.85           C  
ATOM    164 HD21 LEU A   9       3.808 -24.452 -21.064  1.00 95.85           H  
ATOM    165 HD22 LEU A   9       3.080 -25.603 -19.949  1.00 95.85           H  
ATOM    166 HD23 LEU A   9       4.652 -25.978 -20.688  1.00 95.85           H  
ATOM    167  N   LYS A  10       4.714 -27.227 -15.171  1.00 96.30           N  
ATOM    168  H   LYS A  10       4.576 -26.326 -14.736  1.00 96.30           H  
ATOM    169  CA  LYS A  10       5.047 -28.368 -14.303  1.00 96.30           C  
ATOM    170  HA  LYS A  10       5.552 -29.134 -14.892  1.00 96.30           H  
ATOM    171  C   LYS A  10       3.806 -29.060 -13.729  1.00 96.30           C  
ATOM    172  CB  LYS A  10       5.982 -27.906 -13.177  1.00 96.30           C  
ATOM    173  HB2 LYS A  10       6.028 -28.677 -12.407  1.00 96.30           H  
ATOM    174  HB3 LYS A  10       5.567 -27.007 -12.722  1.00 96.30           H  
ATOM    175  O   LYS A  10       3.964 -30.077 -13.060  1.00 96.30           O  
ATOM    176  CG  LYS A  10       7.413 -27.634 -13.657  1.00 96.30           C  
ATOM    177  HG2 LYS A  10       7.881 -28.572 -13.956  1.00 96.30           H  
ATOM    178  HG3 LYS A  10       7.407 -26.957 -14.511  1.00 96.30           H  
ATOM    179  CD  LYS A  10       8.200 -27.007 -12.502  1.00 96.30           C  
ATOM    180  HD2 LYS A  10       8.224 -27.708 -11.667  1.00 96.30           H  
ATOM    181  HD3 LYS A  10       7.684 -26.101 -12.183  1.00 96.30           H  
ATOM    182  CE  LYS A  10       9.627 -26.647 -12.917  1.00 96.30           C  
ATOM    183  HE2 LYS A  10      10.144 -27.560 -13.214  1.00 96.30           H  
ATOM    184  HE3 LYS A  10       9.573 -25.983 -13.780  1.00 96.30           H  
ATOM    185  NZ  LYS A  10      10.336 -25.981 -11.795  1.00 96.30           N  
ATOM    186  HZ1 LYS A  10      10.341 -26.576 -10.978  1.00 96.30           H  
ATOM    187  HZ2 LYS A  10      11.287 -25.745 -12.039  1.00 96.30           H  
ATOM    188  HZ3 LYS A  10       9.857 -25.131 -11.537  1.00 96.30           H  
ATOM    189  N   GLY A  11       2.607 -28.528 -13.972  1.00 94.50           N  
ATOM    190  H   GLY A  11       2.545 -27.691 -14.535  1.00 94.50           H  
ATOM    191  CA  GLY A  11       1.358 -29.051 -13.418  1.00 94.50           C  
ATOM    192  HA2 GLY A  11       1.290 -30.121 -13.611  1.00 94.50           H  
ATOM    193  HA3 GLY A  11       0.523 -28.551 -13.910  1.00 94.50           H  
ATOM    194  C   GLY A  11       1.215 -28.823 -11.913  1.00 94.50           C  
ATOM    195  O   GLY A  11       0.509 -29.581 -11.259  1.00 94.50           O  
ATOM    196  N   VAL A  12       1.908 -27.821 -11.360  1.00 94.74           N  
ATOM    197  H   VAL A  12       2.397 -27.187 -11.977  1.00 94.74           H  
ATOM    198  CA  VAL A  12       1.721 -27.405  -9.963  1.00 94.74           C  
ATOM    199  HA  VAL A  12       1.765 -28.280  -9.315  1.00 94.74           H  
ATOM    200  C   VAL A  12       0.331 -26.790  -9.832  1.00 94.74           C  
ATOM    201  CB  VAL A  12       2.817 -26.407  -9.537  1.00 94.74           C  
ATOM    202  HB  VAL A  12       2.821 -25.567 -10.232  1.00 94.74           H  
ATOM    203  O   VAL A  12      -0.079 -26.037 -10.714  1.00 94.74           O  
ATOM    204  CG1 VAL A  12       2.618 -25.848  -8.123  1.00 94.74           C  
ATOM    205 HG11 VAL A  12       2.464 -26.659  -7.413  1.00 94.74           H  
ATOM    206 HG12 VAL A  12       1.747 -25.192  -8.109  1.00 94.74           H  
ATOM    207 HG13 VAL A  12       3.484 -25.259  -7.818  1.00 94.74           H  
ATOM    208  CG2 VAL A  12       4.201 -27.072  -9.582  1.00 94.74           C  
ATOM    209 HG21 VAL A  12       4.221 -27.914  -8.891  1.00 94.74           H  
ATOM    210 HG22 VAL A  12       4.408 -27.431 -10.590  1.00 94.74           H  
ATOM    211 HG23 VAL A  12       4.969 -26.352  -9.299  1.00 94.74           H  
ATOM    212  N   ASP A  13      -0.381 -27.071  -8.745  1.00 93.21           N  
ATOM    213  H   ASP A  13      -0.028 -27.718  -8.054  1.00 93.21           H  
ATOM    214  CA  ASP A  13      -1.592 -26.324  -8.414  1.00 93.21           C  
ATOM    215  HA  ASP A  13      -2.106 -26.063  -9.340  1.00 93.21           H  
ATOM    216  C   ASP A  13      -1.207 -25.022  -7.700  1.00 93.21           C  
ATOM    217  CB  ASP A  13      -2.562 -27.193  -7.605  1.00 93.21           C  
ATOM    218  HB2 ASP A  13      -2.156 -27.348  -6.605  1.00 93.21           H  
ATOM    219  HB3 ASP A  13      -2.651 -28.164  -8.092  1.00 93.21           H  
ATOM    220  O   ASP A  13      -0.401 -25.007  -6.766  1.00 93.21           O  
ATOM    221  CG  ASP A  13      -3.962 -26.573  -7.498  1.00 93.21           C  
ATOM    222  OD1 ASP A  13      -4.077 -25.328  -7.617  1.00 93.21           O  
ATOM    223  OD2 ASP A  13      -4.924 -27.338  -7.281  1.00 93.21           O  
ATOM    224  N   VAL A  14      -1.790 -23.903  -8.128  1.00 94.32           N  
ATOM    225  H   VAL A  14      -2.567 -24.012  -8.763  1.00 94.32           H  
ATOM    226  CA  VAL A  14      -1.552 -22.594  -7.524  1.00 94.32           C  
ATOM    227  HA  VAL A  14      -0.499 -22.355  -7.672  1.00 94.32           H  
ATOM    228  C   VAL A  14      -1.807 -22.625  -6.017  1.00 94.32           C  
ATOM    229  CB  VAL A  14      -2.383 -21.519  -8.247  1.00 94.32           C  
ATOM    230  HB  VAL A  14      -2.240 -21.657  -9.319  1.00 94.32           H  
ATOM    231  O   VAL A  14      -1.017 -22.052  -5.269  1.00 94.32           O  
ATOM    232  CG1 VAL A  14      -3.889 -21.595  -7.961  1.00 94.32           C  
ATOM    233 HG11 VAL A  14      -4.256 -22.602  -8.162  1.00 94.32           H  
ATOM    234 HG12 VAL A  14      -4.413 -20.906  -8.624  1.00 94.32           H  
ATOM    235 HG13 VAL A  14      -4.106 -21.326  -6.927  1.00 94.32           H  
ATOM    236  CG2 VAL A  14      -1.886 -20.116  -7.905  1.00 94.32           C  
ATOM    237 HG21 VAL A  14      -2.024 -19.900  -6.845  1.00 94.32           H  
ATOM    238 HG22 VAL A  14      -2.448 -19.395  -8.498  1.00 94.32           H  
ATOM    239 HG23 VAL A  14      -0.831 -20.027  -8.164  1.00 94.32           H  
ATOM    240  N   ILE A  15      -2.826 -23.348  -5.534  1.00 91.67           N  
ATOM    241  H   ILE A  15      -3.380 -23.891  -6.181  1.00 91.67           H  
ATOM    242  CA  ILE A  15      -3.142 -23.405  -4.095  1.00 91.67           C  
ATOM    243  HA  ILE A  15      -3.170 -22.379  -3.728  1.00 91.67           H  
ATOM    244  C   ILE A  15      -2.067 -24.116  -3.260  1.00 91.67           C  
ATOM    245  CB  ILE A  15      -4.532 -24.019  -3.828  1.00 91.67           C  
ATOM    246  HB  ILE A  15      -4.678 -24.023  -2.748  1.00 91.67           H  
ATOM    247  O   ILE A  15      -1.963 -23.839  -2.064  1.00 91.67           O  
ATOM    248  CG1 ILE A  15      -4.657 -25.470  -4.334  1.00 91.67           C  
ATOM    249 HG12 ILE A  15      -3.720 -26.010  -4.203  1.00 91.67           H  
ATOM    250 HG13 ILE A  15      -4.903 -25.435  -5.396  1.00 91.67           H  
ATOM    251  CG2 ILE A  15      -5.628 -23.131  -4.447  1.00 91.67           C  
ATOM    252 HG21 ILE A  15      -5.520 -22.105  -4.095  1.00 91.67           H  
ATOM    253 HG22 ILE A  15      -6.612 -23.502  -4.161  1.00 91.67           H  
ATOM    254 HG23 ILE A  15      -5.556 -23.148  -5.534  1.00 91.67           H  
ATOM    255  CD1 ILE A  15      -5.761 -26.282  -3.660  1.00 91.67           C  
ATOM    256 HD11 ILE A  15      -5.588 -26.324  -2.585  1.00 91.67           H  
ATOM    257 HD12 ILE A  15      -6.736 -25.836  -3.859  1.00 91.67           H  
ATOM    258 HD13 ILE A  15      -5.751 -27.296  -4.061  1.00 91.67           H  
ATOM    259  N   GLU A  16      -1.254 -24.978  -3.879  1.00 91.45           N  
ATOM    260  H   GLU A  16      -1.378 -25.130  -4.869  1.00 91.45           H  
ATOM    261  CA  GLU A  16      -0.149 -25.706  -3.238  1.00 91.45           C  
ATOM    262  HA  GLU A  16      -0.432 -25.972  -2.220  1.00 91.45           H  
ATOM    263  C   GLU A  16       1.132 -24.869  -3.140  1.00 91.45           C  
ATOM    264  CB  GLU A  16       0.153 -27.000  -4.008  1.00 91.45           C  
ATOM    265  HB2 GLU A  16       0.385 -26.755  -5.045  1.00 91.45           H  
ATOM    266  HB3 GLU A  16       1.032 -27.468  -3.565  1.00 91.45           H  
ATOM    267  O   GLU A  16       2.064 -25.232  -2.421  1.00 91.45           O  
ATOM    268  CG  GLU A  16      -0.998 -28.013  -3.957  1.00 91.45           C  
ATOM    269  HG2 GLU A  16      -1.224 -28.216  -2.910  1.00 91.45           H  
ATOM    270  HG3 GLU A  16      -1.891 -27.579  -4.407  1.00 91.45           H  
ATOM    271  CD  GLU A  16      -0.652 -29.334  -4.665  1.00 91.45           C  
ATOM    272  OE1 GLU A  16      -1.353 -30.331  -4.379  1.00 91.45           O  
ATOM    273  OE2 GLU A  16       0.326 -29.361  -5.451  1.00 91.45           O  
ATOM    274  N   THR A  17       1.189 -23.731  -3.838  1.00 94.33           N  
ATOM    275  H   THR A  17       0.403 -23.496  -4.428  1.00 94.33           H  
ATOM    276  CA  THR A  17       2.315 -22.801  -3.713  1.00 94.33           C  
ATOM    277  HA  THR A  17       3.226 -23.391  -3.815  1.00 94.33           H  
ATOM    278  C   THR A  17       2.361 -22.168  -2.318  1.00 94.33           C  
ATOM    279  CB  THR A  17       2.355 -21.744  -4.828  1.00 94.33           C  
ATOM    280  HB  THR A  17       3.269 -21.160  -4.717  1.00 94.33           H  
ATOM    281  O   THR A  17       1.366 -22.109  -1.586  1.00 94.33           O  
ATOM    282  CG2 THR A  17       2.344 -22.359  -6.226  1.00 94.33           C  
ATOM    283 HG21 THR A  17       2.421 -21.568  -6.971  1.00 94.33           H  
ATOM    284 HG22 THR A  17       3.192 -23.037  -6.329  1.00 94.33           H  
ATOM    285 HG23 THR A  17       1.425 -22.921  -6.395  1.00 94.33           H  
ATOM    286  OG1 THR A  17       1.276 -20.860  -4.773  1.00 94.33           O  
ATOM    287  HG1 THR A  17       0.488 -21.351  -5.017  1.00 94.33           H  
ATOM    288  N   GLU A  18       3.546 -21.698  -1.933  1.00 94.77           N  
ATOM    289  H   GLU A  18       4.326 -21.749  -2.574  1.00 94.77           H  
ATOM    290  CA  GLU A  18       3.811 -21.145  -0.605  1.00 94.77           C  
ATOM    291  HA  GLU A  18       3.749 -21.962   0.114  1.00 94.77           H  
ATOM    292  C   GLU A  18       2.788 -20.068  -0.194  1.00 94.77           C  
ATOM    293  CB  GLU A  18       5.247 -20.607  -0.588  1.00 94.77           C  
ATOM    294  HB2 GLU A  18       5.913 -21.402  -0.922  1.00 94.77           H  
ATOM    295  HB3 GLU A  18       5.318 -19.774  -1.288  1.00 94.77           H  
ATOM    296  O   GLU A  18       2.318 -19.270  -1.009  1.00 94.77           O  
ATOM    297  CG  GLU A  18       5.698 -20.141   0.803  1.00 94.77           C  
ATOM    298  HG2 GLU A  18       5.573 -20.966   1.504  1.00 94.77           H  
ATOM    299  HG3 GLU A  18       5.059 -19.319   1.124  1.00 94.77           H  
ATOM    300  CD  GLU A  18       7.156 -19.658   0.829  1.00 94.77           C  
ATOM    301  OE1 GLU A  18       7.620 -19.331   1.942  1.00 94.77           O  
ATOM    302  OE2 GLU A  18       7.791 -19.625  -0.251  1.00 94.77           O  
ATOM    303  N   ARG A  19       2.408 -20.056   1.088  1.00 95.69           N  
ATOM    304  H   ARG A  19       2.884 -20.682   1.722  1.00 95.69           H  
ATOM    305  CA  ARG A  19       1.640 -18.951   1.676  1.00 95.69           C  
ATOM    306  HA  ARG A  19       0.994 -18.499   0.922  1.00 95.69           H  
ATOM    307  C   ARG A  19       2.605 -17.880   2.150  1.00 95.69           C  
ATOM    308  CB  ARG A  19       0.765 -19.412   2.841  1.00 95.69           C  
ATOM    309  HB2 ARG A  19       1.380 -19.905   3.594  1.00 95.69           H  
ATOM    310  HB3 ARG A  19       0.311 -18.530   3.293  1.00 95.69           H  
ATOM    311  O   ARG A  19       3.457 -18.142   2.992  1.00 95.69           O  
ATOM    312  CG  ARG A  19      -0.348 -20.355   2.385  1.00 95.69           C  
ATOM    313  HG2 ARG A  19      -0.900 -19.907   1.558  1.00 95.69           H  
ATOM    314  HG3 ARG A  19       0.082 -21.303   2.063  1.00 95.69           H  
ATOM    315  CD  ARG A  19      -1.301 -20.590   3.555  1.00 95.69           C  
ATOM    316  HD2 ARG A  19      -1.772 -19.643   3.819  1.00 95.69           H  
ATOM    317  HD3 ARG A  19      -0.720 -20.947   4.406  1.00 95.69           H  
ATOM    318  NE  ARG A  19      -2.342 -21.568   3.198  1.00 95.69           N  
ATOM    319  HE  ARG A  19      -2.613 -21.589   2.225  1.00 95.69           H  
ATOM    320  NH1 ARG A  19      -2.876 -22.207   5.332  1.00 95.69           N  
ATOM    321 HH11 ARG A  19      -2.266 -21.476   5.668  1.00 95.69           H  
ATOM    322 HH12 ARG A  19      -3.439 -22.752   5.971  1.00 95.69           H  
ATOM    323  NH2 ARG A  19      -3.899 -23.171   3.593  1.00 95.69           N  
ATOM    324 HH21 ARG A  19      -4.040 -23.252   2.596  1.00 95.69           H  
ATOM    325 HH22 ARG A  19      -4.443 -23.734   4.230  1.00 95.69           H  
ATOM    326  CZ  ARG A  19      -3.031 -22.309   4.041  1.00 95.69           C  
ATOM    327  N   LEU A  20       2.441 -16.675   1.628  1.00 97.10           N  
ATOM    328  H   LEU A  20       1.685 -16.528   0.976  1.00 97.10           H  
ATOM    329  CA  LEU A  20       3.339 -15.563   1.901  1.00 97.10           C  
ATOM    330  HA  LEU A  20       4.288 -15.934   2.289  1.00 97.10           H  
ATOM    331  C   LEU A  20       2.706 -14.681   2.971  1.00 97.10           C  
ATOM    332  CB  LEU A  20       3.615 -14.826   0.584  1.00 97.10           C  
ATOM    333  HB2 LEU A  20       4.293 -13.994   0.779  1.00 97.10           H  
ATOM    334  HB3 LEU A  20       2.674 -14.426   0.206  1.00 97.10           H  
ATOM    335  O   LEU A  20       1.735 -13.981   2.705  1.00 97.10           O  
ATOM    336  CG  LEU A  20       4.239 -15.721  -0.500  1.00 97.10           C  
ATOM    337  HG  LEU A  20       3.627 -16.610  -0.651  1.00 97.10           H  
ATOM    338  CD1 LEU A  20       4.266 -14.967  -1.820  1.00 97.10           C  
ATOM    339 HD11 LEU A  20       3.258 -14.643  -2.080  1.00 97.10           H  
ATOM    340 HD12 LEU A  20       4.933 -14.108  -1.749  1.00 97.10           H  
ATOM    341 HD13 LEU A  20       4.620 -15.655  -2.587  1.00 97.10           H  
ATOM    342  CD2 LEU A  20       5.663 -16.156  -0.152  1.00 97.10           C  
ATOM    343 HD21 LEU A  20       6.305 -15.290   0.003  1.00 97.10           H  
ATOM    344 HD22 LEU A  20       6.072 -16.766  -0.957  1.00 97.10           H  
ATOM    345 HD23 LEU A  20       5.664 -16.771   0.749  1.00 97.10           H  
ATOM    346  N   MET A  21       3.230 -14.734   4.191  1.00 95.53           N  
ATOM    347  H   MET A  21       4.016 -15.346   4.358  1.00 95.53           H  
ATOM    348  CA  MET A  21       2.696 -13.948   5.303  1.00 95.53           C  
ATOM    349  HA  MET A  21       1.616 -13.856   5.185  1.00 95.53           H  
ATOM    350  C   MET A  21       3.282 -12.537   5.285  1.00 95.53           C  
ATOM    351  CB  MET A  21       2.952 -14.652   6.643  1.00 95.53           C  
ATOM    352  HB2 MET A  21       2.513 -14.056   7.443  1.00 95.53           H  
ATOM    353  HB3 MET A  21       4.026 -14.713   6.819  1.00 95.53           H  
ATOM    354  O   MET A  21       4.495 -12.363   5.165  1.00 95.53           O  
ATOM    355  CG  MET A  21       2.365 -16.070   6.695  1.00 95.53           C  
ATOM    356  HG2 MET A  21       2.523 -16.467   7.699  1.00 95.53           H  
ATOM    357  HG3 MET A  21       2.925 -16.701   6.006  1.00 95.53           H  
ATOM    358  SD  MET A  21       0.601 -16.234   6.288  1.00 95.53           S  
ATOM    359  CE  MET A  21      -0.150 -15.255   7.618  1.00 95.53           C  
ATOM    360  HE1 MET A  21       0.168 -14.214   7.546  1.00 95.53           H  
ATOM    361  HE2 MET A  21       0.137 -15.656   8.590  1.00 95.53           H  
ATOM    362  HE3 MET A  21      -1.234 -15.294   7.520  1.00 95.53           H  
ATOM    363  N   TYR A  22       2.435 -11.524   5.458  1.00 93.71           N  
ATOM    364  H   TYR A  22       1.454 -11.735   5.574  1.00 93.71           H  
ATOM    365  CA  TYR A  22       2.817 -10.109   5.424  1.00 93.71           C  
ATOM    366  HA  TYR A  22       3.131  -9.840   4.416  1.00 93.71           H  
ATOM    367  C   TYR A  22       3.978  -9.785   6.368  1.00 93.71           C  
ATOM    368  CB  TYR A  22       1.574  -9.297   5.792  1.00 93.71           C  
ATOM    369  HB2 TYR A  22       0.846  -9.452   4.996  1.00 93.71           H  
ATOM    370  HB3 TYR A  22       1.146  -9.691   6.714  1.00 93.71           H  
ATOM    371  O   TYR A  22       4.883  -9.038   6.016  1.00 93.71           O  
ATOM    372  CG  TYR A  22       1.793  -7.808   5.956  1.00 93.71           C  
ATOM    373  CD1 TYR A  22       1.752  -7.220   7.234  1.00 93.71           C  
ATOM    374  HD1 TYR A  22       1.568  -7.825   8.109  1.00 93.71           H  
ATOM    375  CD2 TYR A  22       1.987  -6.999   4.822  1.00 93.71           C  
ATOM    376  HD2 TYR A  22       1.992  -7.436   3.834  1.00 93.71           H  
ATOM    377  CE1 TYR A  22       1.892  -5.828   7.362  1.00 93.71           C  
ATOM    378  HE1 TYR A  22       1.805  -5.365   8.333  1.00 93.71           H  
ATOM    379  CE2 TYR A  22       2.139  -5.609   4.953  1.00 93.71           C  
ATOM    380  HE2 TYR A  22       2.268  -4.972   4.090  1.00 93.71           H  
ATOM    381  OH  TYR A  22       2.176  -3.670   6.336  1.00 93.71           O  
ATOM    382  HH  TYR A  22       2.118  -3.349   7.239  1.00 93.71           H  
ATOM    383  CZ  TYR A  22       2.080  -5.017   6.224  1.00 93.71           C  
ATOM    384  N   GLY A  23       4.002 -10.411   7.546  1.00 89.55           N  
ATOM    385  H   GLY A  23       3.233 -11.028   7.766  1.00 89.55           H  
ATOM    386  CA  GLY A  23       5.029 -10.165   8.548  1.00 89.55           C  
ATOM    387  HA2 GLY A  23       4.746 -10.678   9.467  1.00 89.55           H  
ATOM    388  HA3 GLY A  23       5.068  -9.088   8.711  1.00 89.55           H  
ATOM    389  C   GLY A  23       6.443 -10.635   8.220  1.00 89.55           C  
ATOM    390  O   GLY A  23       7.359 -10.225   8.935  1.00 89.55           O  
ATOM    391  N   THR A  24       6.607 -11.500   7.216  1.00 92.34           N  
ATOM    392  H   THR A  24       5.790 -11.783   6.694  1.00 92.34           H  
ATOM    393  CA  THR A  24       7.879 -12.171   6.898  1.00 92.34           C  
ATOM    394  HA  THR A  24       8.695 -11.670   7.419  1.00 92.34           H  
ATOM    395  C   THR A  24       8.243 -12.141   5.417  1.00 92.34           C  
ATOM    396  CB  THR A  24       7.856 -13.642   7.347  1.00 92.34           C  
ATOM    397  HB  THR A  24       8.780 -14.126   7.031  1.00 92.34           H  
ATOM    398  O   THR A  24       9.417 -12.287   5.096  1.00 92.34           O  
ATOM    399  CG2 THR A  24       7.740 -13.789   8.864  1.00 92.34           C  
ATOM    400 HG21 THR A  24       6.779 -13.408   9.209  1.00 92.34           H  
ATOM    401 HG22 THR A  24       7.820 -14.843   9.130  1.00 92.34           H  
ATOM    402 HG23 THR A  24       8.546 -13.237   9.347  1.00 92.34           H  
ATOM    403  OG1 THR A  24       6.761 -14.335   6.785  1.00 92.34           O  
ATOM    404  HG1 THR A  24       7.083 -14.812   6.017  1.00 92.34           H  
ATOM    405  N   ALA A  25       7.268 -11.990   4.519  1.00 93.73           N  
ATOM    406  H   ALA A  25       6.314 -11.931   4.845  1.00 93.73           H  
ATOM    407  CA  ALA A  25       7.474 -12.100   3.075  1.00 93.73           C  
ATOM    408  HA  ALA A  25       8.444 -12.556   2.882  1.00 93.73           H  
ATOM    409  C   ALA A  25       7.477 -10.754   2.336  1.00 93.73           C  
ATOM    410  CB  ALA A  25       6.402 -13.043   2.518  1.00 93.73           C  
ATOM    411  HB1 ALA A  25       6.461 -14.010   3.017  1.00 93.73           H  
ATOM    412  HB2 ALA A  25       5.411 -12.615   2.669  1.00 93.73           H  
ATOM    413  HB3 ALA A  25       6.570 -13.187   1.450  1.00 93.73           H  
ATOM    414  O   ALA A  25       7.837 -10.721   1.160  1.00 93.73           O  
ATOM    415  N   LEU A  26       7.061  -9.664   2.987  1.00 94.09           N  
ATOM    416  H   LEU A  26       6.833  -9.730   3.969  1.00 94.09           H  
ATOM    417  CA  LEU A  26       7.007  -8.340   2.379  1.00 94.09           C  
ATOM    418  HA  LEU A  26       7.419  -8.395   1.372  1.00 94.09           H  
ATOM    419  C   LEU A  26       7.857  -7.354   3.174  1.00 94.09           C  
ATOM    420  CB  LEU A  26       5.545  -7.886   2.275  1.00 94.09           C  
ATOM    421  HB2 LEU A  26       5.155  -7.753   3.284  1.00 94.09           H  
ATOM    422  HB3 LEU A  26       4.969  -8.671   1.784  1.00 94.09           H  
ATOM    423  O   LEU A  26       7.684  -7.201   4.381  1.00 94.09           O  
ATOM    424  CG  LEU A  26       5.344  -6.588   1.476  1.00 94.09           C  
ATOM    425  HG  LEU A  26       5.969  -5.796   1.890  1.00 94.09           H  
ATOM    426  CD1 LEU A  26       5.651  -6.772  -0.016  1.00 94.09           C  
ATOM    427 HD11 LEU A  26       5.409  -5.857  -0.556  1.00 94.09           H  
ATOM    428 HD12 LEU A  26       5.070  -7.601  -0.422  1.00 94.09           H  
ATOM    429 HD13 LEU A  26       6.714  -6.968  -0.157  1.00 94.09           H  
ATOM    430  CD2 LEU A  26       3.888  -6.164   1.617  1.00 94.09           C  
ATOM    431 HD21 LEU A  26       3.746  -5.182   1.166  1.00 94.09           H  
ATOM    432 HD22 LEU A  26       3.650  -6.077   2.677  1.00 94.09           H  
ATOM    433 HD23 LEU A  26       3.229  -6.890   1.141  1.00 94.09           H  
ATOM    434  N   ASP A  27       8.743  -6.675   2.459  1.00 95.17           N  
ATOM    435  H   ASP A  27       8.811  -6.862   1.468  1.00 95.17           H  
ATOM    436  CA  ASP A  27       9.488  -5.527   2.962  1.00 95.17           C  
ATOM    437  HA  ASP A  27       9.416  -5.506   4.050  1.00 95.17           H  
ATOM    438  C   ASP A  27       8.872  -4.227   2.426  1.00 95.17           C  
ATOM    439  CB  ASP A  27      10.971  -5.687   2.583  1.00 95.17           C  
ATOM    440  HB2 ASP A  27      11.221  -6.748   2.579  1.00 95.17           H  
ATOM    441  HB3 ASP A  27      11.135  -5.304   1.575  1.00 95.17           H  
ATOM    442  O   ASP A  27       8.005  -4.261   1.551  1.00 95.17           O  
ATOM    443  CG  ASP A  27      11.922  -4.995   3.566  1.00 95.17           C  
ATOM    444  OD1 ASP A  27      11.434  -4.194   4.396  1.00 95.17           O  
ATOM    445  OD2 ASP A  27      13.129  -5.310   3.498  1.00 95.17           O  
ATOM    446  N   TYR A  28       9.327  -3.082   2.917  1.00 96.64           N  
ATOM    447  H   TYR A  28      10.100  -3.138   3.565  1.00 96.64           H  
ATOM    448  CA  TYR A  28       8.929  -1.758   2.443  1.00 96.64           C  
ATOM    449  HA  TYR A  28       8.235  -1.864   1.609  1.00 96.64           H  
ATOM    450  C   TYR A  28      10.130  -0.982   1.915  1.00 96.64           C  
ATOM    451  CB  TYR A  28       8.196  -0.998   3.551  1.00 96.64           C  
ATOM    452  HB2 TYR A  28       8.275   0.072   3.359  1.00 96.64           H  
ATOM    453  HB3 TYR A  28       8.682  -1.192   4.507  1.00 96.64           H  
ATOM    454  O   TYR A  28      11.277  -1.260   2.255  1.00 96.64           O  
ATOM    455  CG  TYR A  28       6.727  -1.356   3.639  1.00 96.64           C  
ATOM    456  CD1 TYR A  28       5.774  -0.520   3.028  1.00 96.64           C  
ATOM    457  HD1 TYR A  28       6.089   0.379   2.518  1.00 96.64           H  
ATOM    458  CD2 TYR A  28       6.316  -2.538   4.288  1.00 96.64           C  
ATOM    459  HD2 TYR A  28       7.052  -3.187   4.740  1.00 96.64           H  
ATOM    460  CE1 TYR A  28       4.413  -0.865   3.062  1.00 96.64           C  
ATOM    461  HE1 TYR A  28       3.683  -0.241   2.568  1.00 96.64           H  
ATOM    462  CE2 TYR A  28       4.951  -2.884   4.326  1.00 96.64           C  
ATOM    463  HE2 TYR A  28       4.623  -3.791   4.812  1.00 96.64           H  
ATOM    464  OH  TYR A  28       2.679  -2.359   3.708  1.00 96.64           O  
ATOM    465  HH  TYR A  28       2.177  -1.637   3.323  1.00 96.64           H  
ATOM    466  CZ  TYR A  28       3.998  -2.043   3.712  1.00 96.64           C  
ATOM    467  N   ILE A  29       9.876  -0.009   1.041  1.00 97.36           N  
ATOM    468  H   ILE A  29       8.918   0.166   0.770  1.00 97.36           H  
ATOM    469  CA  ILE A  29      10.938   0.872   0.563  1.00 97.36           C  
ATOM    470  HA  ILE A  29      11.748   0.245   0.190  1.00 97.36           H  
ATOM    471  C   ILE A  29      11.502   1.689   1.722  1.00 97.36           C  
ATOM    472  CB  ILE A  29      10.481   1.797  -0.582  1.00 97.36           C  
ATOM    473  HB  ILE A  29      11.332   2.424  -0.847  1.00 97.36           H  
ATOM    474  O   ILE A  29      10.779   2.093   2.632  1.00 97.36           O  
ATOM    475  CG1 ILE A  29       9.329   2.738  -0.168  1.00 97.36           C  
ATOM    476 HG12 ILE A  29       8.457   2.152   0.125  1.00 97.36           H  
ATOM    477 HG13 ILE A  29       9.637   3.322   0.699  1.00 97.36           H  
ATOM    478  CG2 ILE A  29      10.145   0.953  -1.818  1.00 97.36           C  
ATOM    479 HG21 ILE A  29       9.981   1.608  -2.673  1.00 97.36           H  
ATOM    480 HG22 ILE A  29      10.982   0.294  -2.045  1.00 97.36           H  
ATOM    481 HG23 ILE A  29       9.253   0.354  -1.634  1.00 97.36           H  
ATOM    482  CD1 ILE A  29       8.922   3.741  -1.249  1.00 97.36           C  
ATOM    483 HD11 ILE A  29       9.794   4.314  -1.563  1.00 97.36           H  
ATOM    484 HD12 ILE A  29       8.489   3.230  -2.109  1.00 97.36           H  
ATOM    485 HD13 ILE A  29       8.171   4.416  -0.837  1.00 97.36           H  
ATOM    486  N   GLU A  30      12.788   2.010   1.634  1.00 96.95           N  
ATOM    487  H   GLU A  30      13.354   1.624   0.893  1.00 96.95           H  
ATOM    488  CA  GLU A  30      13.367   3.021   2.507  1.00 96.95           C  
ATOM    489  HA  GLU A  30      12.919   2.919   3.495  1.00 96.95           H  
ATOM    490  C   GLU A  30      13.039   4.416   1.977  1.00 96.95           C  
ATOM    491  CB  GLU A  30      14.879   2.828   2.662  1.00 96.95           C  
ATOM    492  HB2 GLU A  30      15.346   2.870   1.678  1.00 96.95           H  
ATOM    493  HB3 GLU A  30      15.282   3.647   3.258  1.00 96.95           H  
ATOM    494  O   GLU A  30      13.306   4.731   0.811  1.00 96.95           O  
ATOM    495  CG  GLU A  30      15.256   1.498   3.327  1.00 96.95           C  
ATOM    496  HG2 GLU A  30      16.344   1.435   3.353  1.00 96.95           H  
ATOM    497  HG3 GLU A  30      14.902   0.676   2.705  1.00 96.95           H  
ATOM    498  CD  GLU A  30      14.728   1.334   4.758  1.00 96.95           C  
ATOM    499  OE1 GLU A  30      14.576   0.178   5.197  1.00 96.95           O  
ATOM    500  OE2 GLU A  30      14.546   2.323   5.510  1.00 96.95           O  
ATOM    501  N   LEU A  31      12.479   5.271   2.833  1.00 97.74           N  
ATOM    502  H   LEU A  31      12.264   4.955   3.768  1.00 97.74           H  
ATOM    503  CA  LEU A  31      12.360   6.691   2.512  1.00 97.74           C  
ATOM    504  HA  LEU A  31      11.969   6.764   1.497  1.00 97.74           H  
ATOM    505  C   LEU A  31      13.745   7.358   2.531  1.00 97.74           C  
ATOM    506  CB  LEU A  31      11.384   7.403   3.460  1.00 97.74           C  
ATOM    507  HB2 LEU A  31      11.761   7.316   4.479  1.00 97.74           H  
ATOM    508  HB3 LEU A  31      11.368   8.464   3.207  1.00 97.74           H  
ATOM    509  O   LEU A  31      14.601   6.987   3.340  1.00 97.74           O  
ATOM    510  CG  LEU A  31       9.946   6.868   3.415  1.00 97.74           C  
ATOM    511  HG  LEU A  31       9.930   5.851   3.806  1.00 97.74           H  
ATOM    512  CD1 LEU A  31       9.067   7.745   4.296  1.00 97.74           C  
ATOM    513 HD11 LEU A  31       8.131   7.214   4.468  1.00 97.74           H  
ATOM    514 HD12 LEU A  31       8.875   8.709   3.824  1.00 97.74           H  
ATOM    515 HD13 LEU A  31       9.548   7.908   5.260  1.00 97.74           H  
ATOM    516  CD2 LEU A  31       9.330   6.862   2.014  1.00 97.74           C  
ATOM    517 HD21 LEU A  31       9.850   6.134   1.391  1.00 97.74           H  
ATOM    518 HD22 LEU A  31       9.392   7.858   1.576  1.00 97.74           H  
ATOM    519 HD23 LEU A  31       8.285   6.560   2.080  1.00 97.74           H  
ATOM    520  N   PRO A  32      13.990   8.346   1.653  1.00 97.03           N  
ATOM    521  CA  PRO A  32      15.256   9.060   1.633  1.00 97.03           C  
ATOM    522  HA  PRO A  32      16.079   8.345   1.606  1.00 97.03           H  
ATOM    523  C   PRO A  32      15.417   9.941   2.878  1.00 97.03           C  
ATOM    524  CB  PRO A  32      15.244   9.865   0.330  1.00 97.03           C  
ATOM    525  HB2 PRO A  32      15.625   9.247  -0.483  1.00 97.03           H  
ATOM    526  HB3 PRO A  32      15.815  10.790   0.407  1.00 97.03           H  
ATOM    527  O   PRO A  32      14.450  10.309   3.546  1.00 97.03           O  
ATOM    528  CG  PRO A  32      13.759  10.137   0.110  1.00 97.03           C  
ATOM    529  HG2 PRO A  32      13.474  10.995   0.718  1.00 97.03           H  
ATOM    530  HG3 PRO A  32      13.521  10.306  -0.940  1.00 97.03           H  
ATOM    531  CD  PRO A  32      13.078   8.888   0.658  1.00 97.03           C  
ATOM    532  HD2 PRO A  32      12.117   9.154   1.099  1.00 97.03           H  
ATOM    533  HD3 PRO A  32      12.949   8.158  -0.140  1.00 97.03           H  
ATOM    534  N   ALA A  33      16.659  10.329   3.167  1.00 96.35           N  
ATOM    535  H   ALA A  33      17.421  10.019   2.581  1.00 96.35           H  
ATOM    536  CA  ALA A  33      16.917  11.360   4.163  1.00 96.35           C  
ATOM    537  HA  ALA A  33      16.460  11.052   5.103  1.00 96.35           H  
ATOM    538  C   ALA A  33      16.278  12.691   3.729  1.00 96.35           C  
ATOM    539  CB  ALA A  33      18.429  11.493   4.378  1.00 96.35           C  
ATOM    540  HB1 ALA A  33      18.909  11.799   3.449  1.00 96.35           H  
ATOM    541  HB2 ALA A  33      18.841  10.539   4.707  1.00 96.35           H  
ATOM    542  HB3 ALA A  33      18.623  12.246   5.141  1.00 96.35           H  
ATOM    543  O   ALA A  33      16.309  13.050   2.550  1.00 96.35           O  
ATOM    544  N   ALA A  34      15.718  13.429   4.686  1.00 97.13           N  
ATOM    545  H   ALA A  34      15.727  13.086   5.636  1.00 97.13           H  
ATOM    546  CA  ALA A  34      15.168  14.754   4.427  1.00 97.13           C  
ATOM    547  HA  ALA A  34      14.451  14.662   3.611  1.00 97.13           H  
ATOM    548  C   ALA A  34      16.267  15.755   3.991  1.00 97.13           C  
ATOM    549  CB  ALA A  34      14.403  15.211   5.671  1.00 97.13           C  
ATOM    550  HB1 ALA A  34      15.091  15.327   6.509  1.00 97.13           H  
ATOM    551  HB2 ALA A  34      13.636  14.479   5.922  1.00 97.13           H  
ATOM    552  HB3 ALA A  34      13.922  16.169   5.470  1.00 97.13           H  
ATOM    553  O   ALA A  34      17.401  15.657   4.467  1.00 97.13           O  
ATOM    554  N   PRO A  35      15.947  16.750   3.139  1.00 97.99           N  
ATOM    555  CA  PRO A  35      14.617  17.050   2.608  1.00 97.99           C  
ATOM    556  HA  PRO A  35      13.863  16.839   3.366  1.00 97.99           H  
ATOM    557  C   PRO A  35      14.262  16.266   1.333  1.00 97.99           C  
ATOM    558  CB  PRO A  35      14.643  18.557   2.350  1.00 97.99           C  
ATOM    559  HB2 PRO A  35      13.932  18.856   1.580  1.00 97.99           H  
ATOM    560  HB3 PRO A  35      14.445  19.088   3.280  1.00 97.99           H  
ATOM    561  O   PRO A  35      15.120  16.009   0.492  1.00 97.99           O  
ATOM    562  CG  PRO A  35      16.091  18.797   1.918  1.00 97.99           C  
ATOM    563  HG2 PRO A  35      16.404  19.823   2.112  1.00 97.99           H  
ATOM    564  HG3 PRO A  35      16.204  18.558   0.860  1.00 97.99           H  
ATOM    565  CD  PRO A  35      16.885  17.796   2.757  1.00 97.99           C  
ATOM    566  HD2 PRO A  35      17.711  17.382   2.179  1.00 97.99           H  
ATOM    567  HD3 PRO A  35      17.264  18.285   3.654  1.00 97.99           H  
ATOM    568  N   PHE A  36      12.978  15.951   1.156  1.00 97.93           N  
ATOM    569  H   PHE A  36      12.308  16.216   1.865  1.00 97.93           H  
ATOM    570  CA  PHE A  36      12.423  15.372  -0.075  1.00 97.93           C  
ATOM    571  HA  PHE A  36      12.917  15.829  -0.932  1.00 97.93           H  
ATOM    572  C   PHE A  36      10.920  15.661  -0.187  1.00 97.93           C  
ATOM    573  CB  PHE A  36      12.674  13.855  -0.118  1.00 97.93           C  
ATOM    574  HB2 PHE A  36      12.383  13.483  -1.100  1.00 97.93           H  
ATOM    575  HB3 PHE A  36      13.743  13.668  -0.016  1.00 97.93           H  
ATOM    576  O   PHE A  36      10.277  15.991   0.806  1.00 97.93           O  
ATOM    577  CG  PHE A  36      11.934  13.056   0.940  1.00 97.93           C  
ATOM    578  CD1 PHE A  36      12.510  12.874   2.209  1.00 97.93           C  
ATOM    579  HD1 PHE A  36      13.491  13.278   2.412  1.00 97.93           H  
ATOM    580  CD2 PHE A  36      10.703  12.442   0.644  1.00 97.93           C  
ATOM    581  HD2 PHE A  36      10.260  12.559  -0.334  1.00 97.93           H  
ATOM    582  CE1 PHE A  36      11.855  12.103   3.181  1.00 97.93           C  
ATOM    583  HE1 PHE A  36      12.326  11.929   4.138  1.00 97.93           H  
ATOM    584  CE2 PHE A  36      10.045  11.672   1.619  1.00 97.93           C  
ATOM    585  HE2 PHE A  36       9.099  11.205   1.387  1.00 97.93           H  
ATOM    586  CZ  PHE A  36      10.618  11.507   2.891  1.00 97.93           C  
ATOM    587  HZ  PHE A  36      10.122  10.906   3.640  1.00 97.93           H  
ATOM    588  N   ASP A  37      10.347  15.493  -1.379  1.00 97.46           N  
ATOM    589  H   ASP A  37      10.914  15.237  -2.174  1.00 97.46           H  
ATOM    590  CA  ASP A  37       8.896  15.575  -1.568  1.00 97.46           C  
ATOM    591  HA  ASP A  37       8.460  16.198  -0.787  1.00 97.46           H  
ATOM    592  C   ASP A  37       8.270  14.177  -1.464  1.00 97.46           C  
ATOM    593  CB  ASP A  37       8.558  16.245  -2.907  1.00 97.46           C  
ATOM    594  HB2 ASP A  37       7.487  16.151  -3.084  1.00 97.46           H  
ATOM    595  HB3 ASP A  37       9.087  15.721  -3.703  1.00 97.46           H  
ATOM    596  O   ASP A  37       8.633  13.258  -2.212  1.00 97.46           O  
ATOM    597  CG  ASP A  37       8.925  17.730  -2.988  1.00 97.46           C  
ATOM    598  OD1 ASP A  37       8.944  18.408  -1.936  1.00 97.46           O  
ATOM    599  OD2 ASP A  37       9.174  18.185  -4.128  1.00 97.46           O  
ATOM    600  N   LEU A  38       7.317  14.024  -0.545  1.00 98.14           N  
ATOM    601  H   LEU A  38       7.074  14.831   0.012  1.00 98.14           H  
ATOM    602  CA  LEU A  38       6.516  12.819  -0.347  1.00 98.14           C  
ATOM    603  HA  LEU A  38       7.082  11.946  -0.675  1.00 98.14           H  
ATOM    604  C   LEU A  38       5.232  12.925  -1.170  1.00 98.14           C  
ATOM    605  CB  LEU A  38       6.204  12.679   1.153  1.00 98.14           C  
ATOM    606  HB2 LEU A  38       5.597  13.536   1.446  1.00 98.14           H  
ATOM    607  HB3 LEU A  38       7.135  12.728   1.718  1.00 98.14           H  
ATOM    608  O   LEU A  38       4.518  13.918  -1.073  1.00 98.14           O  
ATOM    609  CG  LEU A  38       5.461  11.383   1.533  1.00 98.14           C  
ATOM    610  HG  LEU A  38       4.732  11.128   0.765  1.00 98.14           H  
ATOM    611  CD1 LEU A  38       6.438  10.218   1.704  1.00 98.14           C  
ATOM    612 HD11 LEU A  38       7.001  10.062   0.784  1.00 98.14           H  
ATOM    613 HD12 LEU A  38       5.886   9.309   1.942  1.00 98.14           H  
ATOM    614 HD13 LEU A  38       7.127  10.426   2.522  1.00 98.14           H  
ATOM    615  CD2 LEU A  38       4.711  11.573   2.848  1.00 98.14           C  
ATOM    616 HD21 LEU A  38       5.412  11.798   3.651  1.00 98.14           H  
ATOM    617 HD22 LEU A  38       3.997  12.391   2.748  1.00 98.14           H  
ATOM    618 HD23 LEU A  38       4.156  10.665   3.085  1.00 98.14           H  
ATOM    619  N   GLN A  39       4.910  11.895  -1.944  1.00 97.78           N  
ATOM    620  H   GLN A  39       5.513  11.084  -1.926  1.00 97.78           H  
ATOM    621  CA  GLN A  39       3.589  11.710  -2.528  1.00 97.78           C  
ATOM    622  HA  GLN A  39       3.148  12.680  -2.756  1.00 97.78           H  
ATOM    623  C   GLN A  39       2.686  11.020  -1.511  1.00 97.78           C  
ATOM    624  CB  GLN A  39       3.707  10.914  -3.832  1.00 97.78           C  
ATOM    625  HB2 GLN A  39       4.125   9.929  -3.623  1.00 97.78           H  
ATOM    626  HB3 GLN A  39       4.380  11.440  -4.508  1.00 97.78           H  
ATOM    627  O   GLN A  39       3.011   9.938  -1.023  1.00 97.78           O  
ATOM    628  CG  GLN A  39       2.341  10.748  -4.513  1.00 97.78           C  
ATOM    629  HG2 GLN A  39       1.889  11.728  -4.665  1.00 97.78           H  
ATOM    630  HG3 GLN A  39       1.685  10.168  -3.865  1.00 97.78           H  
ATOM    631  CD  GLN A  39       2.434  10.044  -5.861  1.00 97.78           C  
ATOM    632  NE2 GLN A  39       1.391   9.354  -6.265  1.00 97.78           N  
ATOM    633 HE21 GLN A  39       1.486   8.837  -7.127  1.00 97.78           H  
ATOM    634 HE22 GLN A  39       0.604   9.234  -5.644  1.00 97.78           H  
ATOM    635  OE1 GLN A  39       3.413  10.128  -6.591  1.00 97.78           O  
ATOM    636  N   VAL A  40       1.546  11.637  -1.224  1.00 97.55           N  
ATOM    637  H   VAL A  40       1.325  12.493  -1.712  1.00 97.55           H  
ATOM    638  CA  VAL A  40       0.492  11.063  -0.392  1.00 97.55           C  
ATOM    639  HA  VAL A  40       0.949  10.509   0.427  1.00 97.55           H  
ATOM    640  C   VAL A  40      -0.315  10.094  -1.251  1.00 97.55           C  
ATOM    641  CB  VAL A  40      -0.394  12.164   0.216  1.00 97.55           C  
ATOM    642  HB  VAL A  40      -0.945  12.661  -0.582  1.00 97.55           H  
ATOM    643  O   VAL A  40      -0.770  10.448  -2.341  1.00 97.55           O  
ATOM    644  CG1 VAL A  40      -1.403  11.572   1.204  1.00 97.55           C  
ATOM    645 HG11 VAL A  40      -0.892  10.992   1.972  1.00 97.55           H  
ATOM    646 HG12 VAL A  40      -2.110  10.926   0.683  1.00 97.55           H  
ATOM    647 HG13 VAL A  40      -1.967  12.375   1.680  1.00 97.55           H  
ATOM    648  CG2 VAL A  40       0.460  13.223   0.931  1.00 97.55           C  
ATOM    649 HG21 VAL A  40       1.166  12.746   1.610  1.00 97.55           H  
ATOM    650 HG22 VAL A  40       1.013  13.816   0.202  1.00 97.55           H  
ATOM    651 HG23 VAL A  40      -0.184  13.898   1.496  1.00 97.55           H  
ATOM    652  N   LEU A  41      -0.439   8.857  -0.780  1.00 95.41           N  
ATOM    653  H   LEU A  41      -0.046   8.658   0.129  1.00 95.41           H  
ATOM    654  CA  LEU A  41      -1.158   7.777  -1.457  1.00 95.41           C  
ATOM    655  HA  LEU A  41      -1.354   8.051  -2.494  1.00 95.41           H  
ATOM    656  C   LEU A  41      -2.525   7.527  -0.819  1.00 95.41           C  
ATOM    657  CB  LEU A  41      -0.300   6.502  -1.435  1.00 95.41           C  
ATOM    658  HB2 LEU A  41      -0.144   6.206  -0.398  1.00 95.41           H  
ATOM    659  HB3 LEU A  41      -0.868   5.714  -1.928  1.00 95.41           H  
ATOM    660  O   LEU A  41      -3.498   7.307  -1.533  1.00 95.41           O  
ATOM    661  CG  LEU A  41       1.061   6.613  -2.140  1.00 95.41           C  
ATOM    662  HG  LEU A  41       1.641   7.432  -1.716  1.00 95.41           H  
ATOM    663  CD1 LEU A  41       1.833   5.318  -1.916  1.00 95.41           C  
ATOM    664 HD11 LEU A  41       2.005   5.191  -0.847  1.00 95.41           H  
ATOM    665 HD12 LEU A  41       2.793   5.354  -2.430  1.00 95.41           H  
ATOM    666 HD13 LEU A  41       1.255   4.473  -2.292  1.00 95.41           H  
ATOM    667  CD2 LEU A  41       0.908   6.849  -3.643  1.00 95.41           C  
ATOM    668 HD21 LEU A  41       1.891   6.848  -4.114  1.00 95.41           H  
ATOM    669 HD22 LEU A  41       0.289   6.064  -4.078  1.00 95.41           H  
ATOM    670 HD23 LEU A  41       0.436   7.817  -3.810  1.00 95.41           H  
ATOM    671  N   ASP A  42      -2.601   7.639   0.507  1.00 94.03           N  
ATOM    672  H   ASP A  42      -1.761   7.850   1.027  1.00 94.03           H  
ATOM    673  CA  ASP A  42      -3.843   7.560   1.266  1.00 94.03           C  
ATOM    674  HA  ASP A  42      -4.676   7.843   0.622  1.00 94.03           H  
ATOM    675  C   ASP A  42      -3.796   8.540   2.444  1.00 94.03           C  
ATOM    676  CB  ASP A  42      -4.087   6.119   1.727  1.00 94.03           C  
ATOM    677  HB2 ASP A  42      -4.142   5.461   0.859  1.00 94.03           H  
ATOM    678  HB3 ASP A  42      -3.265   5.788   2.362  1.00 94.03           H  
ATOM    679  O   ASP A  42      -2.787   8.643   3.143  1.00 94.03           O  
ATOM    680  CG  ASP A  42      -5.394   6.039   2.504  1.00 94.03           C  
ATOM    681  OD1 ASP A  42      -6.465   5.986   1.862  1.00 94.03           O  
ATOM    682  OD2 ASP A  42      -5.321   6.130   3.745  1.00 94.03           O  
ATOM    683  N   GLU A  43      -4.883   9.282   2.644  1.00 93.64           N  
ATOM    684  H   GLU A  43      -5.684   9.109   2.052  1.00 93.64           H  
ATOM    685  CA  GLU A  43      -5.013  10.303   3.690  1.00 93.64           C  
ATOM    686  HA  GLU A  43      -4.125  10.265   4.321  1.00 93.64           H  
ATOM    687  C   GLU A  43      -6.191  10.028   4.633  1.00 93.64           C  
ATOM    688  CB  GLU A  43      -5.061  11.715   3.072  1.00 93.64           C  
ATOM    689  HB2 GLU A  43      -5.062  12.450   3.878  1.00 93.64           H  
ATOM    690  HB3 GLU A  43      -4.154  11.876   2.488  1.00 93.64           H  
ATOM    691  O   GLU A  43      -6.683  10.944   5.297  1.00 93.64           O  
ATOM    692  CG  GLU A  43      -6.283  11.963   2.170  1.00 93.64           C  
ATOM    693  HG2 GLU A  43      -6.143  11.436   1.226  1.00 93.64           H  
ATOM    694  HG3 GLU A  43      -7.174  11.553   2.645  1.00 93.64           H  
ATOM    695  CD  GLU A  43      -6.516  13.456   1.894  1.00 93.64           C  
ATOM    696  OE1 GLU A  43      -7.697  13.885   1.949  1.00 93.64           O  
ATOM    697  OE2 GLU A  43      -5.534  14.198   1.667  1.00 93.64           O  
ATOM    698  N   VAL A  44      -6.680   8.782   4.692  1.00 91.07           N  
ATOM    699  H   VAL A  44      -6.226   8.039   4.179  1.00 91.07           H  
ATOM    700  CA  VAL A  44      -7.898   8.459   5.451  1.00 91.07           C  
ATOM    701  HA  VAL A  44      -8.681   9.128   5.095  1.00 91.07           H  
ATOM    702  C   VAL A  44      -7.738   8.744   6.948  1.00 91.07           C  
ATOM    703  CB  VAL A  44      -8.361   7.019   5.153  1.00 91.07           C  
ATOM    704  HB  VAL A  44      -8.283   6.862   4.077  1.00 91.07           H  
ATOM    705  O   VAL A  44      -8.702   9.151   7.585  1.00 91.07           O  
ATOM    706  CG1 VAL A  44      -7.543   5.934   5.855  1.00 91.07           C  
ATOM    707 HG11 VAL A  44      -6.484   6.190   5.858  1.00 91.07           H  
ATOM    708 HG12 VAL A  44      -7.897   5.811   6.879  1.00 91.07           H  
ATOM    709 HG13 VAL A  44      -7.669   4.991   5.323  1.00 91.07           H  
ATOM    710  CG2 VAL A  44      -9.831   6.818   5.536  1.00 91.07           C  
ATOM    711 HG21 VAL A  44      -9.966   6.949   6.610  1.00 91.07           H  
ATOM    712 HG22 VAL A  44     -10.452   7.541   5.007  1.00 91.07           H  
ATOM    713 HG23 VAL A  44     -10.145   5.811   5.259  1.00 91.07           H  
ATOM    714  N   GLY A  45      -6.512   8.645   7.476  1.00 90.88           N  
ATOM    715  H   GLY A  45      -5.753   8.425   6.847  1.00 90.88           H  
ATOM    716  CA  GLY A  45      -6.183   8.953   8.877  1.00 90.88           C  
ATOM    717  HA2 GLY A  45      -7.080   8.872   9.490  1.00 90.88           H  
ATOM    718  HA3 GLY A  45      -5.442   8.254   9.266  1.00 90.88           H  
ATOM    719  C   GLY A  45      -5.588  10.333   9.098  1.00 90.88           C  
ATOM    720  O   GLY A  45      -4.962  10.566  10.135  1.00 90.88           O  
ATOM    721  N   LEU A  46      -5.715  11.244   8.128  1.00 94.43           N  
ATOM    722  H   LEU A  46      -6.201  10.987   7.280  1.00 94.43           H  
ATOM    723  CA  LEU A  46      -5.162  12.591   8.249  1.00 94.43           C  
ATOM    724  HA  LEU A  46      -4.081  12.507   8.365  1.00 94.43           H  
ATOM    725  C   LEU A  46      -5.715  13.314   9.481  1.00 94.43           C  
ATOM    726  CB  LEU A  46      -5.482  13.375   6.969  1.00 94.43           C  
ATOM    727  HB2 LEU A  46      -5.039  12.847   6.124  1.00 94.43           H  
ATOM    728  HB3 LEU A  46      -6.564  13.386   6.834  1.00 94.43           H  
ATOM    729  O   LEU A  46      -5.014  14.121  10.072  1.00 94.43           O  
ATOM    730  CG  LEU A  46      -4.967  14.827   6.961  1.00 94.43           C  
ATOM    731  HG  LEU A  46      -5.319  15.363   7.843  1.00 94.43           H  
ATOM    732  CD1 LEU A  46      -3.440  14.895   6.928  1.00 94.43           C  
ATOM    733 HD11 LEU A  46      -3.114  15.934   6.880  1.00 94.43           H  
ATOM    734 HD12 LEU A  46      -3.059  14.359   6.058  1.00 94.43           H  
ATOM    735 HD13 LEU A  46      -3.029  14.452   7.835  1.00 94.43           H  
ATOM    736  CD2 LEU A  46      -5.547  15.554   5.749  1.00 94.43           C  
ATOM    737 HD21 LEU A  46      -6.625  15.658   5.873  1.00 94.43           H  
ATOM    738 HD22 LEU A  46      -5.358  14.976   4.844  1.00 94.43           H  
ATOM    739 HD23 LEU A  46      -5.101  16.544   5.656  1.00 94.43           H  
ATOM    740  N   ASP A  47      -6.943  13.013   9.896  1.00 93.75           N  
ATOM    741  H   ASP A  47      -7.377  12.193   9.496  1.00 93.75           H  
ATOM    742  CA  ASP A  47      -7.556  13.529  11.124  1.00 93.75           C  
ATOM    743  HA  ASP A  47      -7.630  14.614  11.049  1.00 93.75           H  
ATOM    744  C   ASP A  47      -6.751  13.235  12.402  1.00 93.75           C  
ATOM    745  CB  ASP A  47      -8.985  12.977  11.223  1.00 93.75           C  
ATOM    746  HB2 ASP A  47      -9.531  13.254  10.322  1.00 93.75           H  
ATOM    747  HB3 ASP A  47      -9.478  13.462  12.066  1.00 93.75           H  
ATOM    748  O   ASP A  47      -6.800  14.012  13.355  1.00 93.75           O  
ATOM    749  CG  ASP A  47      -9.074  11.454  11.405  1.00 93.75           C  
ATOM    750  OD1 ASP A  47      -8.084  10.751  11.086  1.00 93.75           O  
ATOM    751  OD2 ASP A  47     -10.155  11.027  11.857  1.00 93.75           O  
ATOM    752  N   SER A  48      -5.958  12.165  12.390  1.00 92.77           N  
ATOM    753  H   SER A  48      -6.042  11.563  11.583  1.00 92.77           H  
ATOM    754  CA  SER A  48      -5.050  11.745  13.458  1.00 92.77           C  
ATOM    755  HA  SER A  48      -5.249  12.359  14.336  1.00 92.77           H  
ATOM    756  C   SER A  48      -3.568  11.958  13.119  1.00 92.77           C  
ATOM    757  CB  SER A  48      -5.360  10.295  13.845  1.00 92.77           C  
ATOM    758  HB2 SER A  48      -6.394  10.231  14.182  1.00 92.77           H  
ATOM    759  HB3 SER A  48      -4.711   9.994  14.668  1.00 92.77           H  
ATOM    760  O   SER A  48      -2.699  11.480  13.849  1.00 92.77           O  
ATOM    761  OG  SER A  48      -5.176   9.407  12.758  1.00 92.77           O  
ATOM    762  HG  SER A  48      -5.851   9.610  12.106  1.00 92.77           H  
ATOM    763  N   GLY A  49      -3.265  12.673  12.029  1.00 94.82           N  
ATOM    764  H   GLY A  49      -4.023  13.075  11.497  1.00 94.82           H  
ATOM    765  CA  GLY A  49      -1.899  12.905  11.555  1.00 94.82           C  
ATOM    766  HA2 GLY A  49      -1.276  13.233  12.388  1.00 94.82           H  
ATOM    767  HA3 GLY A  49      -1.921  13.694  10.804  1.00 94.82           H  
ATOM    768  C   GLY A  49      -1.239  11.676  10.928  1.00 94.82           C  
ATOM    769  O   GLY A  49      -0.015  11.641  10.824  1.00 94.82           O  
ATOM    770  N   ASN A  50      -2.025  10.672  10.524  1.00 94.44           N  
ATOM    771  H   ASN A  50      -3.026  10.781  10.604  1.00 94.44           H  
ATOM    772  CA  ASN A  50      -1.536   9.438   9.915  1.00 94.44           C  
ATOM    773  HA  ASN A  50      -0.450   9.404  10.001  1.00 94.44           H  
ATOM    774  C   ASN A  50      -1.901   9.380   8.430  1.00 94.44           C  
ATOM    775  CB  ASN A  50      -2.092   8.222  10.668  1.00 94.44           C  
ATOM    776  HB2 ASN A  50      -1.755   7.310  10.174  1.00 94.44           H  
ATOM    777  HB3 ASN A  50      -3.181   8.245  10.647  1.00 94.44           H  
ATOM    778  O   ASN A  50      -3.069   9.468   8.059  1.00 94.44           O  
ATOM    779  CG  ASN A  50      -1.606   8.176  12.100  1.00 94.44           C  
ATOM    780  ND2 ASN A  50      -2.462   8.433  13.056  1.00 94.44           N  
ATOM    781 HD21 ASN A  50      -3.396   8.742  12.824  1.00 94.44           H  
ATOM    782 HD22 ASN A  50      -2.069   8.605  13.970  1.00 94.44           H  
ATOM    783  OD1 ASN A  50      -0.453   7.911  12.383  1.00 94.44           O  
ATOM    784  N   ILE A  51      -0.912   9.174   7.571  1.00 95.53           N  
ATOM    785  H   ILE A  51       0.022   9.050   7.937  1.00 95.53           H  
ATOM    786  CA  ILE A  51      -1.115   9.008   6.127  1.00 95.53           C  
ATOM    787  HA  ILE A  51      -2.155   8.741   5.937  1.00 95.53           H  
ATOM    788  C   ILE A  51      -0.277   7.839   5.612  1.00 95.53           C  
ATOM    789  CB  ILE A  51      -0.834  10.328   5.363  1.00 95.53           C  
ATOM    790  HB  ILE A  51      -1.068  10.157   4.313  1.00 95.53           H  
ATOM    791  O   ILE A  51       0.590   7.319   6.316  1.00 95.53           O  
ATOM    792  CG1 ILE A  51       0.654  10.723   5.444  1.00 95.53           C  
ATOM    793 HG12 ILE A  51       0.939  10.882   6.484  1.00 95.53           H  
ATOM    794 HG13 ILE A  51       1.244   9.906   5.029  1.00 95.53           H  
ATOM    795  CG2 ILE A  51      -1.756  11.463   5.847  1.00 95.53           C  
ATOM    796 HG21 ILE A  51      -1.439  11.818   6.828  1.00 95.53           H  
ATOM    797 HG22 ILE A  51      -2.782  11.104   5.921  1.00 95.53           H  
ATOM    798 HG23 ILE A  51      -1.734  12.292   5.139  1.00 95.53           H  
ATOM    799  CD1 ILE A  51       1.026  11.966   4.641  1.00 95.53           C  
ATOM    800 HD11 ILE A  51       0.724  11.828   3.602  1.00 95.53           H  
ATOM    801 HD12 ILE A  51       0.536  12.848   5.052  1.00 95.53           H  
ATOM    802 HD13 ILE A  51       2.106  12.104   4.687  1.00 95.53           H  
ATOM    803  N   SER A  52      -0.503   7.447   4.364  1.00 96.34           N  
ATOM    804  H   SER A  52      -1.249   7.895   3.851  1.00 96.34           H  
ATOM    805  CA  SER A  52       0.413   6.579   3.628  1.00 96.34           C  
ATOM    806  HA  SER A  52       1.200   6.235   4.300  1.00 96.34           H  
ATOM    807  C   SER A  52       1.063   7.350   2.491  1.00 96.34           C  
ATOM    808  CB  SER A  52      -0.289   5.339   3.097  1.00 96.34           C  
ATOM    809  HB2 SER A  52       0.455   4.700   2.621  1.00 96.34           H  
ATOM    810  HB3 SER A  52      -1.034   5.626   2.355  1.00 96.34           H  
ATOM    811  O   SER A  52       0.408   8.154   1.823  1.00 96.34           O  
ATOM    812  OG  SER A  52      -0.900   4.617   4.147  1.00 96.34           O  
ATOM    813  HG  SER A  52      -1.752   5.019   4.332  1.00 96.34           H  
ATOM    814  N   GLY A  53       2.345   7.108   2.237  1.00 97.34           N  
ATOM    815  H   GLY A  53       2.847   6.445   2.811  1.00 97.34           H  
ATOM    816  CA  GLY A  53       3.062   7.833   1.198  1.00 97.34           C  
ATOM    817  HA2 GLY A  53       2.401   7.957   0.341  1.00 97.34           H  
ATOM    818  HA3 GLY A  53       3.323   8.826   1.565  1.00 97.34           H  
ATOM    819  C   GLY A  53       4.328   7.152   0.706  1.00 97.34           C  
ATOM    820  O   GLY A  53       4.843   6.215   1.312  1.00 97.34           O  
ATOM    821  N   CYS A  54       4.835   7.662  -0.410  1.00 98.13           N  
ATOM    822  H   CYS A  54       4.346   8.437  -0.834  1.00 98.13           H  
ATOM    823  CA  CYS A  54       6.076   7.222  -1.035  1.00 98.13           C  
ATOM    824  HA  CYS A  54       6.669   6.695  -0.287  1.00 98.13           H  
ATOM    825  C   CYS A  54       6.880   8.430  -1.542  1.00 98.13           C  
ATOM    826  CB  CYS A  54       5.738   6.238  -2.164  1.00 98.13           C  
ATOM    827  HB2 CYS A  54       5.073   5.469  -1.772  1.00 98.13           H  
ATOM    828  HB3 CYS A  54       6.648   5.756  -2.522  1.00 98.13           H  
ATOM    829  O   CYS A  54       6.317   9.509  -1.732  1.00 98.13           O  
ATOM    830  SG  CYS A  54       4.896   7.067  -3.544  1.00 98.13           S  
ATOM    831  HG  CYS A  54       5.815   8.010  -3.769  1.00 98.13           H  
ATOM    832  N   PRO A  55       8.185   8.296  -1.824  1.00 97.46           N  
ATOM    833  CA  PRO A  55       8.953   9.373  -2.438  1.00 97.46           C  
ATOM    834  HA  PRO A  55       8.911  10.249  -1.792  1.00 97.46           H  
ATOM    835  C   PRO A  55       8.400   9.723  -3.823  1.00 97.46           C  
ATOM    836  CB  PRO A  55      10.399   8.870  -2.515  1.00 97.46           C  
ATOM    837  HB2 PRO A  55      11.111   9.661  -2.283  1.00 97.46           H  
ATOM    838  HB3 PRO A  55      10.604   8.452  -3.501  1.00 97.46           H  
ATOM    839  O   PRO A  55       8.073   8.838  -4.622  1.00 97.46           O  
ATOM    840  CG  PRO A  55      10.441   7.751  -1.474  1.00 97.46           C  
ATOM    841  HG2 PRO A  55      10.592   8.181  -0.484  1.00 97.46           H  
ATOM    842  HG3 PRO A  55      11.208   7.009  -1.698  1.00 97.46           H  
ATOM    843  CD  PRO A  55       9.039   7.160  -1.553  1.00 97.46           C  
ATOM    844  HD2 PRO A  55       8.978   6.456  -2.383  1.00 97.46           H  
ATOM    845  HD3 PRO A  55       8.783   6.668  -0.614  1.00 97.46           H  
ATOM    846  N   THR A  56       8.335  11.014  -4.135  1.00 95.04           N  
ATOM    847  H   THR A  56       8.596  11.701  -3.442  1.00 95.04           H  
ATOM    848  CA  THR A  56       8.049  11.466  -5.501  1.00 95.04           C  
ATOM    849  HA  THR A  56       7.145  10.963  -5.846  1.00 95.04           H  
ATOM    850  C   THR A  56       9.193  11.096  -6.450  1.00 95.04           C  
ATOM    851  CB  THR A  56       7.801  12.976  -5.570  1.00 95.04           C  
ATOM    852  HB  THR A  56       7.650  13.257  -6.613  1.00 95.04           H  
ATOM    853  O   THR A  56      10.335  10.897  -6.037  1.00 95.04           O  
ATOM    854  CG2 THR A  56       6.576  13.429  -4.783  1.00 95.04           C  
ATOM    855 HG21 THR A  56       5.673  13.105  -5.300  1.00 95.04           H  
ATOM    856 HG22 THR A  56       6.574  14.517  -4.716  1.00 95.04           H  
ATOM    857 HG23 THR A  56       6.586  13.014  -3.775  1.00 95.04           H  
ATOM    858  OG1 THR A  56       8.922  13.669  -5.099  1.00 95.04           O  
ATOM    859  HG1 THR A  56       8.876  13.669  -4.140  1.00 95.04           H  
ATOM    860  N   ASN A  57       8.896  11.007  -7.750  1.00 90.65           N  
ATOM    861  H   ASN A  57       7.942  11.191  -8.027  1.00 90.65           H  
ATOM    862  CA  ASN A  57       9.892  10.813  -8.816  1.00 90.65           C  
ATOM    863  HA  ASN A  57       9.332  10.670  -9.740  1.00 90.65           H  
ATOM    864  C   ASN A  57      10.776   9.553  -8.697  1.00 90.65           C  
ATOM    865  CB  ASN A  57      10.714  12.104  -8.992  1.00 90.65           C  
ATOM    866  HB2 ASN A  57      11.302  12.285  -8.093  1.00 90.65           H  
ATOM    867  HB3 ASN A  57      11.407  11.990  -9.826  1.00 90.65           H  
ATOM    868  O   ASN A  57      11.812   9.470  -9.349  1.00 90.65           O  
ATOM    869  CG  ASN A  57       9.838  13.301  -9.286  1.00 90.65           C  
ATOM    870  ND2 ASN A  57       9.999  14.381  -8.559  1.00 90.65           N  
ATOM    871 HD21 ASN A  57      10.608  14.364  -7.754  1.00 90.65           H  
ATOM    872 HD22 ASN A  57       9.371  15.154  -8.725  1.00 90.65           H  
ATOM    873  OD1 ASN A  57       8.979  13.260 -10.153  1.00 90.65           O  
ATOM    874  N   SER A  58      10.366   8.550  -7.920  1.00 95.07           N  
ATOM    875  H   SER A  58       9.553   8.694  -7.338  1.00 95.07           H  
ATOM    876  CA  SER A  58      11.076   7.274  -7.833  1.00 95.07           C  
ATOM    877  HA  SER A  58      12.148   7.470  -7.863  1.00 95.07           H  
ATOM    878  C   SER A  58      10.728   6.361  -9.012  1.00 95.07           C  
ATOM    879  CB  SER A  58      10.784   6.618  -6.484  1.00 95.07           C  
ATOM    880  HB2 SER A  58       9.709   6.622  -6.303  1.00 95.07           H  
ATOM    881  HB3 SER A  58      11.264   7.202  -5.699  1.00 95.07           H  
ATOM    882  O   SER A  58       9.566   6.006  -9.229  1.00 95.07           O  
ATOM    883  OG  SER A  58      11.272   5.288  -6.453  1.00 95.07           O  
ATOM    884  HG  SER A  58      11.440   5.067  -5.534  1.00 95.07           H  
ATOM    885  N   ASP A  59      11.743   5.933  -9.765  1.00 97.24           N  
ATOM    886  H   ASP A  59      12.657   6.335  -9.614  1.00 97.24           H  
ATOM    887  CA  ASP A  59      11.581   4.956 -10.849  1.00 97.24           C  
ATOM    888  HA  ASP A  59      10.847   5.331 -11.563  1.00 97.24           H  
ATOM    889  C   ASP A  59      11.063   3.610 -10.332  1.00 97.24           C  
ATOM    890  CB  ASP A  59      12.921   4.747 -11.571  1.00 97.24           C  
ATOM    891  HB2 ASP A  59      13.700   4.548 -10.835  1.00 97.24           H  
ATOM    892  HB3 ASP A  59      12.835   3.869 -12.211  1.00 97.24           H  
ATOM    893  O   ASP A  59      10.260   2.956 -11.002  1.00 97.24           O  
ATOM    894  CG  ASP A  59      13.341   5.922 -12.458  1.00 97.24           C  
ATOM    895  OD1 ASP A  59      12.474   6.776 -12.771  1.00 97.24           O  
ATOM    896  OD2 ASP A  59      14.509   5.920 -12.887  1.00 97.24           O  
ATOM    897  N   TYR A  60      11.469   3.227  -9.118  1.00 98.20           N  
ATOM    898  H   TYR A  60      12.085   3.841  -8.604  1.00 98.20           H  
ATOM    899  CA  TYR A  60      10.978   2.022  -8.462  1.00 98.20           C  
ATOM    900  HA  TYR A  60      11.085   1.182  -9.148  1.00 98.20           H  
ATOM    901  C   TYR A  60       9.489   2.139  -8.116  1.00 98.20           C  
ATOM    902  CB  TYR A  60      11.820   1.727  -7.217  1.00 98.20           C  
ATOM    903  HB2 TYR A  60      11.779   2.575  -6.533  1.00 98.20           H  
ATOM    904  HB3 TYR A  60      12.860   1.580  -7.511  1.00 98.20           H  
ATOM    905  O   TYR A  60       8.713   1.245  -8.447  1.00 98.20           O  
ATOM    906  CG  TYR A  60      11.327   0.487  -6.511  1.00 98.20           C  
ATOM    907  CD1 TYR A  60      10.510   0.602  -5.371  1.00 98.20           C  
ATOM    908  HD1 TYR A  60      10.288   1.573  -4.952  1.00 98.20           H  
ATOM    909  CD2 TYR A  60      11.592  -0.777  -7.072  1.00 98.20           C  
ATOM    910  HD2 TYR A  60      12.221  -0.865  -7.946  1.00 98.20           H  
ATOM    911  CE1 TYR A  60       9.934  -0.550  -4.806  1.00 98.20           C  
ATOM    912  HE1 TYR A  60       9.269  -0.482  -3.958  1.00 98.20           H  
ATOM    913  CE2 TYR A  60      11.018  -1.927  -6.508  1.00 98.20           C  
ATOM    914  HE2 TYR A  60      11.199  -2.906  -6.929  1.00 98.20           H  
ATOM    915  OH  TYR A  60       9.539  -2.905  -4.931  1.00 98.20           O  
ATOM    916  HH  TYR A  60       8.989  -2.704  -4.170  1.00 98.20           H  
ATOM    917  CZ  TYR A  60      10.176  -1.808  -5.390  1.00 98.20           C  
ATOM    918  N   VAL A  61       9.057   3.274  -7.552  1.00 98.00           N  
ATOM    919  H   VAL A  61       9.730   3.994  -7.330  1.00 98.00           H  
ATOM    920  CA  VAL A  61       7.626   3.531  -7.306  1.00 98.00           C  
ATOM    921  HA  VAL A  61       7.228   2.741  -6.669  1.00 98.00           H  
ATOM    922  C   VAL A  61       6.851   3.476  -8.618  1.00 98.00           C  
ATOM    923  CB  VAL A  61       7.403   4.879  -6.598  1.00 98.00           C  
ATOM    924  HB  VAL A  61       7.905   5.662  -7.165  1.00 98.00           H  
ATOM    925  O   VAL A  61       5.824   2.807  -8.701  1.00 98.00           O  
ATOM    926  CG1 VAL A  61       5.919   5.252  -6.500  1.00 98.00           C  
ATOM    927 HG11 VAL A  61       5.374   4.504  -5.924  1.00 98.00           H  
ATOM    928 HG12 VAL A  61       5.467   5.350  -7.487  1.00 98.00           H  
ATOM    929 HG13 VAL A  61       5.827   6.219  -6.007  1.00 98.00           H  
ATOM    930  CG2 VAL A  61       7.972   4.846  -5.174  1.00 98.00           C  
ATOM    931 HG21 VAL A  61       9.023   4.555  -5.178  1.00 98.00           H  
ATOM    932 HG22 VAL A  61       7.416   4.131  -4.567  1.00 98.00           H  
ATOM    933 HG23 VAL A  61       7.880   5.834  -4.723  1.00 98.00           H  
ATOM    934  N   ARG A  62       7.365   4.094  -9.689  1.00 97.45           N  
ATOM    935  H   ARG A  62       8.209   4.634  -9.566  1.00 97.45           H  
ATOM    936  CA  ARG A  62       6.723   4.029 -11.009  1.00 97.45           C  
ATOM    937  HA  ARG A  62       5.704   4.398 -10.896  1.00 97.45           H  
ATOM    938  C   ARG A  62       6.613   2.591 -11.519  1.00 97.45           C  
ATOM    939  CB  ARG A  62       7.479   4.927 -11.997  1.00 97.45           C  
ATOM    940  HB2 ARG A  62       8.426   4.462 -12.269  1.00 97.45           H  
ATOM    941  HB3 ARG A  62       7.688   5.880 -11.512  1.00 97.45           H  
ATOM    942  O   ARG A  62       5.582   2.234 -12.089  1.00 97.45           O  
ATOM    943  CG  ARG A  62       6.640   5.183 -13.262  1.00 97.45           C  
ATOM    944  HG2 ARG A  62       6.352   4.233 -13.712  1.00 97.45           H  
ATOM    945  HG3 ARG A  62       5.731   5.715 -12.981  1.00 97.45           H  
ATOM    946  CD  ARG A  62       7.388   5.998 -14.325  1.00 97.45           C  
ATOM    947  HD2 ARG A  62       6.702   6.194 -15.149  1.00 97.45           H  
ATOM    948  HD3 ARG A  62       8.202   5.387 -14.716  1.00 97.45           H  
ATOM    949  NE  ARG A  62       7.886   7.289 -13.801  1.00 97.45           N  
ATOM    950  HE  ARG A  62       7.197   7.949 -13.470  1.00 97.45           H  
ATOM    951  NH1 ARG A  62      10.126   6.860 -14.001  1.00 97.45           N  
ATOM    952 HH11 ARG A  62       9.948   5.957 -14.417  1.00 97.45           H  
ATOM    953 HH12 ARG A  62      11.060   7.035 -13.660  1.00 97.45           H  
ATOM    954  NH2 ARG A  62       9.488   8.733 -13.020  1.00 97.45           N  
ATOM    955 HH21 ARG A  62      10.469   8.864 -12.820  1.00 97.45           H  
ATOM    956 HH22 ARG A  62       8.802   9.377 -12.655  1.00 97.45           H  
ATOM    957  CZ  ARG A  62       9.153   7.625 -13.615  1.00 97.45           C  
ATOM    958  N   TYR A  63       7.637   1.761 -11.323  1.00 98.20           N  
ATOM    959  H   TYR A  63       8.462   2.122 -10.866  1.00 98.20           H  
ATOM    960  CA  TYR A  63       7.598   0.337 -11.666  1.00 98.20           C  
ATOM    961  HA  TYR A  63       7.363   0.239 -12.726  1.00 98.20           H  
ATOM    962  C   TYR A  63       6.499  -0.398 -10.889  1.00 98.20           C  
ATOM    963  CB  TYR A  63       8.973  -0.306 -11.423  1.00 98.20           C  
ATOM    964  HB2 TYR A  63       9.315  -0.087 -10.412  1.00 98.20           H  
ATOM    965  HB3 TYR A  63       9.696   0.137 -12.108  1.00 98.20           H  
ATOM    966  O   TYR A  63       5.663  -1.061 -11.511  1.00 98.20           O  
ATOM    967  CG  TYR A  63       8.970  -1.812 -11.599  1.00 98.20           C  
ATOM    968  CD1 TYR A  63       8.695  -2.657 -10.504  1.00 98.20           C  
ATOM    969  HD1 TYR A  63       8.529  -2.238  -9.522  1.00 98.20           H  
ATOM    970  CD2 TYR A  63       9.214  -2.366 -12.868  1.00 98.20           C  
ATOM    971  HD2 TYR A  63       9.447  -1.715 -13.698  1.00 98.20           H  
ATOM    972  CE1 TYR A  63       8.630  -4.052 -10.685  1.00 98.20           C  
ATOM    973  HE1 TYR A  63       8.412  -4.701  -9.850  1.00 98.20           H  
ATOM    974  CE2 TYR A  63       9.181  -3.762 -13.047  1.00 98.20           C  
ATOM    975  HE2 TYR A  63       9.393  -4.184 -14.019  1.00 98.20           H  
ATOM    976  OH  TYR A  63       8.870  -5.951 -12.149  1.00 98.20           O  
ATOM    977  HH  TYR A  63       9.333  -6.157 -12.964  1.00 98.20           H  
ATOM    978  CZ  TYR A  63       8.885  -4.605 -11.955  1.00 98.20           C  
ATOM    979  N   VAL A  64       6.462  -0.239  -9.564  1.00 98.33           N  
ATOM    980  H   VAL A  64       7.173   0.331  -9.129  1.00 98.33           H  
ATOM    981  CA  VAL A  64       5.476  -0.885  -8.683  1.00 98.33           C  
ATOM    982  HA  VAL A  64       5.507  -1.962  -8.846  1.00 98.33           H  
ATOM    983  C   VAL A  64       4.055  -0.428  -8.999  1.00 98.33           C  
ATOM    984  CB  VAL A  64       5.820  -0.625  -7.204  1.00 98.33           C  
ATOM    985  HB  VAL A  64       5.972   0.443  -7.050  1.00 98.33           H  
ATOM    986  O   VAL A  64       3.148  -1.246  -9.006  1.00 98.33           O  
ATOM    987  CG1 VAL A  64       4.720  -1.102  -6.255  1.00 98.33           C  
ATOM    988 HG11 VAL A  64       4.468  -2.145  -6.446  1.00 98.33           H  
ATOM    989 HG12 VAL A  64       5.060  -1.011  -5.223  1.00 98.33           H  
ATOM    990 HG13 VAL A  64       3.825  -0.489  -6.360  1.00 98.33           H  
ATOM    991  CG2 VAL A  64       7.104  -1.373  -6.828  1.00 98.33           C  
ATOM    992 HG21 VAL A  64       7.949  -1.015  -7.415  1.00 98.33           H  
ATOM    993 HG22 VAL A  64       6.980  -2.445  -6.982  1.00 98.33           H  
ATOM    994 HG23 VAL A  64       7.329  -1.201  -5.775  1.00 98.33           H  
ATOM    995  N   MET A  65       3.857   0.838  -9.353  1.00 96.20           N  
ATOM    996  H   MET A  65       4.622   1.487  -9.237  1.00 96.20           H  
ATOM    997  CA  MET A  65       2.529   1.383  -9.646  1.00 96.20           C  
ATOM    998  HA  MET A  65       1.807   0.932  -8.965  1.00 96.20           H  
ATOM    999  C   MET A  65       2.023   1.079 -11.061  1.00 96.20           C  
ATOM   1000  CB  MET A  65       2.545   2.895  -9.393  1.00 96.20           C  
ATOM   1001  HB2 MET A  65       1.604   3.329  -9.732  1.00 96.20           H  
ATOM   1002  HB3 MET A  65       3.355   3.353  -9.962  1.00 96.20           H  
ATOM   1003  O   MET A  65       0.842   1.262 -11.330  1.00 96.20           O  
ATOM   1004  CG  MET A  65       2.713   3.233  -7.909  1.00 96.20           C  
ATOM   1005  HG2 MET A  65       2.784   4.317  -7.819  1.00 96.20           H  
ATOM   1006  HG3 MET A  65       3.635   2.801  -7.521  1.00 96.20           H  
ATOM   1007  SD  MET A  65       1.339   2.666  -6.885  1.00 96.20           S  
ATOM   1008  CE  MET A  65       1.610   3.726  -5.446  1.00 96.20           C  
ATOM   1009  HE1 MET A  65       2.482   3.390  -4.884  1.00 96.20           H  
ATOM   1010  HE2 MET A  65       1.759   4.758  -5.766  1.00 96.20           H  
ATOM   1011  HE3 MET A  65       0.727   3.690  -4.808  1.00 96.20           H  
ATOM   1012  N   THR A  66       2.882   0.634 -11.988  1.00 96.48           N  
ATOM   1013  H   THR A  66       3.843   0.500 -11.706  1.00 96.48           H  
ATOM   1014  CA  THR A  66       2.486   0.462 -13.402  1.00 96.48           C  
ATOM   1015  HA  THR A  66       1.400   0.515 -13.478  1.00 96.48           H  
ATOM   1016  C   THR A  66       2.857  -0.897 -13.990  1.00 96.48           C  
ATOM   1017  CB  THR A  66       3.035   1.592 -14.295  1.00 96.48           C  
ATOM   1018  HB  THR A  66       2.639   1.445 -15.300  1.00 96.48           H  
ATOM   1019  O   THR A  66       2.013  -1.595 -14.550  1.00 96.48           O  
ATOM   1020  CG2 THR A  66       2.635   2.991 -13.827  1.00 96.48           C  
ATOM   1021 HG21 THR A  66       3.078   3.215 -12.857  1.00 96.48           H  
ATOM   1022 HG22 THR A  66       2.969   3.730 -14.555  1.00 96.48           H  
ATOM   1023 HG23 THR A  66       1.550   3.046 -13.738  1.00 96.48           H  
ATOM   1024  OG1 THR A  66       4.444   1.568 -14.376  1.00 96.48           O  
ATOM   1025  HG1 THR A  66       4.765   1.873 -13.524  1.00 96.48           H  
ATOM   1026  N   LYS A  67       4.120  -1.315 -13.875  1.00 97.79           N  
ATOM   1027  H   LYS A  67       4.746  -0.763 -13.307  1.00 97.79           H  
ATOM   1028  CA  LYS A  67       4.621  -2.551 -14.491  1.00 97.79           C  
ATOM   1029  HA  LYS A  67       4.123  -2.701 -15.449  1.00 97.79           H  
ATOM   1030  C   LYS A  67       4.259  -3.780 -13.674  1.00 97.79           C  
ATOM   1031  CB  LYS A  67       6.141  -2.464 -14.698  1.00 97.79           C  
ATOM   1032  HB2 LYS A  67       6.617  -2.322 -13.728  1.00 97.79           H  
ATOM   1033  HB3 LYS A  67       6.494  -3.412 -15.103  1.00 97.79           H  
ATOM   1034  O   LYS A  67       3.935  -4.811 -14.260  1.00 97.79           O  
ATOM   1035  CG  LYS A  67       6.593  -1.334 -15.636  1.00 97.79           C  
ATOM   1036  HG2 LYS A  67       6.334  -0.370 -15.198  1.00 97.79           H  
ATOM   1037  HG3 LYS A  67       7.678  -1.381 -15.729  1.00 97.79           H  
ATOM   1038  CD  LYS A  67       5.966  -1.445 -17.033  1.00 97.79           C  
ATOM   1039  HD2 LYS A  67       4.886  -1.328 -16.952  1.00 97.79           H  
ATOM   1040  HD3 LYS A  67       6.194  -2.424 -17.455  1.00 97.79           H  
ATOM   1041  CE  LYS A  67       6.507  -0.344 -17.947  1.00 97.79           C  
ATOM   1042  HE2 LYS A  67       6.326   0.616 -17.464  1.00 97.79           H  
ATOM   1043  HE3 LYS A  67       7.585  -0.469 -18.052  1.00 97.79           H  
ATOM   1044  NZ  LYS A  67       5.843  -0.379 -19.274  1.00 97.79           N  
ATOM   1045  HZ1 LYS A  67       4.847  -0.255 -19.161  1.00 97.79           H  
ATOM   1046  HZ2 LYS A  67       6.188   0.366 -19.862  1.00 97.79           H  
ATOM   1047  HZ3 LYS A  67       6.006  -1.264 -19.732  1.00 97.79           H  
ATOM   1048  N   LEU A  68       4.293  -3.676 -12.348  1.00 98.30           N  
ATOM   1049  H   LEU A  68       4.579  -2.801 -11.933  1.00 98.30           H  
ATOM   1050  CA  LEU A  68       3.931  -4.785 -11.474  1.00 98.30           C  
ATOM   1051  HA  LEU A  68       4.476  -5.656 -11.839  1.00 98.30           H  
ATOM   1052  C   LEU A  68       2.432  -5.150 -11.590  1.00 98.30           C  
ATOM   1053  CB  LEU A  68       4.452  -4.499 -10.055  1.00 98.30           C  
ATOM   1054  HB2 LEU A  68       3.968  -3.612  -9.647  1.00 98.30           H  
ATOM   1055  HB3 LEU A  68       5.517  -4.275 -10.122  1.00 98.30           H  
ATOM   1056  O   LEU A  68       2.162  -6.327 -11.820  1.00 98.30           O  
ATOM   1057  CG  LEU A  68       4.269  -5.654  -9.057  1.00 98.30           C  
ATOM   1058  HG  LEU A  68       3.210  -5.889  -8.953  1.00 98.30           H  
ATOM   1059  CD1 LEU A  68       5.014  -6.915  -9.499  1.00 98.30           C  
ATOM   1060 HD11 LEU A  68       6.063  -6.687  -9.689  1.00 98.30           H  
ATOM   1061 HD12 LEU A  68       4.953  -7.658  -8.703  1.00 98.30           H  
ATOM   1062 HD13 LEU A  68       4.547  -7.336 -10.390  1.00 98.30           H  
ATOM   1063  CD2 LEU A  68       4.807  -5.219  -7.698  1.00 98.30           C  
ATOM   1064 HD21 LEU A  68       4.746  -6.049  -6.993  1.00 98.30           H  
ATOM   1065 HD22 LEU A  68       5.848  -4.906  -7.774  1.00 98.30           H  
ATOM   1066 HD23 LEU A  68       4.209  -4.394  -7.310  1.00 98.30           H  
ATOM   1067  N   PRO A  69       1.470  -4.199 -11.589  1.00 98.08           N  
ATOM   1068  CA  PRO A  69       0.060  -4.474 -11.878  1.00 98.08           C  
ATOM   1069  HA  PRO A  69      -0.346  -5.112 -11.093  1.00 98.08           H  
ATOM   1070  C   PRO A  69      -0.168  -5.153 -13.226  1.00 98.08           C  
ATOM   1071  CB  PRO A  69      -0.646  -3.116 -11.827  1.00 98.08           C  
ATOM   1072  HB2 PRO A  69      -1.692  -3.209 -11.534  1.00 98.08           H  
ATOM   1073  HB3 PRO A  69      -0.565  -2.603 -12.785  1.00 98.08           H  
ATOM   1074  O   PRO A  69      -0.961  -6.084 -13.320  1.00 98.08           O  
ATOM   1075  CG  PRO A  69       0.166  -2.361 -10.787  1.00 98.08           C  
ATOM   1076  HG2 PRO A  69       0.084  -1.281 -10.910  1.00 98.08           H  
ATOM   1077  HG3 PRO A  69      -0.153  -2.661  -9.788  1.00 98.08           H  
ATOM   1078  CD  PRO A  69       1.585  -2.861 -11.037  1.00 98.08           C  
ATOM   1079  HD2 PRO A  69       2.081  -2.930 -10.069  1.00 98.08           H  
ATOM   1080  HD3 PRO A  69       2.110  -2.195 -11.721  1.00 98.08           H  
ATOM   1081  N   ALA A  70       0.565  -4.753 -14.271  1.00 97.48           N  
ATOM   1082  H   ALA A  70       1.163  -3.946 -14.164  1.00 97.48           H  
ATOM   1083  CA  ALA A  70       0.472  -5.399 -15.579  1.00 97.48           C  
ATOM   1084  HA  ALA A  70      -0.576  -5.421 -15.877  1.00 97.48           H  
ATOM   1085  C   ALA A  70       0.965  -6.860 -15.550  1.00 97.48           C  
ATOM   1086  CB  ALA A  70       1.239  -4.551 -16.599  1.00 97.48           C  
ATOM   1087  HB1 ALA A  70       1.119  -4.984 -17.592  1.00 97.48           H  
ATOM   1088  HB2 ALA A  70       0.843  -3.535 -16.604  1.00 97.48           H  
ATOM   1089  HB3 ALA A  70       2.299  -4.523 -16.344  1.00 97.48           H  
ATOM   1090  O   ALA A  70       0.323  -7.735 -16.130  1.00 97.48           O  
ATOM   1091  N   ARG A  71       2.068  -7.146 -14.840  1.00 98.04           N  
ATOM   1092  H   ARG A  71       2.539  -6.383 -14.376  1.00 98.04           H  
ATOM   1093  CA  ARG A  71       2.564  -8.522 -14.636  1.00 98.04           C  
ATOM   1094  HA  ARG A  71       2.653  -9.026 -15.599  1.00 98.04           H  
ATOM   1095  C   ARG A  71       1.588  -9.366 -13.817  1.00 98.04           C  
ATOM   1096  CB  ARG A  71       3.926  -8.513 -13.927  1.00 98.04           C  
ATOM   1097  HB2 ARG A  71       3.869  -7.890 -13.034  1.00 98.04           H  
ATOM   1098  HB3 ARG A  71       4.135  -9.534 -13.607  1.00 98.04           H  
ATOM   1099  O   ARG A  71       1.343 -10.519 -14.161  1.00 98.04           O  
ATOM   1100  CG  ARG A  71       5.095  -8.044 -14.803  1.00 98.04           C  
ATOM   1101  HG2 ARG A  71       5.199  -8.714 -15.656  1.00 98.04           H  
ATOM   1102  HG3 ARG A  71       4.895  -7.039 -15.176  1.00 98.04           H  
ATOM   1103  CD  ARG A  71       6.408  -8.029 -13.999  1.00 98.04           C  
ATOM   1104  HD2 ARG A  71       7.205  -7.656 -14.642  1.00 98.04           H  
ATOM   1105  HD3 ARG A  71       6.289  -7.339 -13.164  1.00 98.04           H  
ATOM   1106  NE  ARG A  71       6.776  -9.375 -13.496  1.00 98.04           N  
ATOM   1107  HE  ARG A  71       6.314 -10.169 -13.915  1.00 98.04           H  
ATOM   1108  NH1 ARG A  71       8.161  -8.752 -11.754  1.00 98.04           N  
ATOM   1109 HH11 ARG A  71       8.058  -7.767 -11.956  1.00 98.04           H  
ATOM   1110 HH12 ARG A  71       8.630  -9.026 -10.902  1.00 98.04           H  
ATOM   1111  NH2 ARG A  71       7.635 -10.886 -11.994  1.00 98.04           N  
ATOM   1112 HH21 ARG A  71       8.017 -11.037 -11.071  1.00 98.04           H  
ATOM   1113 HH22 ARG A  71       7.085 -11.663 -12.332  1.00 98.04           H  
ATOM   1114  CZ  ARG A  71       7.521  -9.662 -12.436  1.00 98.04           C  
ATOM   1115  N   MET A  72       1.036  -8.793 -12.749  1.00 98.43           N  
ATOM   1116  H   MET A  72       1.315  -7.853 -12.506  1.00 98.43           H  
ATOM   1117  CA  MET A  72       0.038  -9.461 -11.916  1.00 98.43           C  
ATOM   1118  HA  MET A  72       0.424 -10.432 -11.607  1.00 98.43           H  
ATOM   1119  C   MET A  72      -1.242  -9.724 -12.701  1.00 98.43           C  
ATOM   1120  CB  MET A  72      -0.261  -8.640 -10.660  1.00 98.43           C  
ATOM   1121  HB2 MET A  72      -1.144  -9.053 -10.172  1.00 98.43           H  
ATOM   1122  HB3 MET A  72      -0.469  -7.605 -10.933  1.00 98.43           H  
ATOM   1123  O   MET A  72      -1.787 -10.808 -12.577  1.00 98.43           O  
ATOM   1124  CG  MET A  72       0.910  -8.706  -9.675  1.00 98.43           C  
ATOM   1125  HG2 MET A  72       1.149  -9.755  -9.498  1.00 98.43           H  
ATOM   1126  HG3 MET A  72       1.786  -8.236 -10.122  1.00 98.43           H  
ATOM   1127  SD  MET A  72       0.605  -7.942  -8.063  1.00 98.43           S  
ATOM   1128  CE  MET A  72       0.287  -6.234  -8.556  1.00 98.43           C  
ATOM   1129  HE1 MET A  72       0.268  -5.592  -7.675  1.00 98.43           H  
ATOM   1130  HE2 MET A  72       1.064  -5.889  -9.237  1.00 98.43           H  
ATOM   1131  HE3 MET A  72      -0.678  -6.191  -9.060  1.00 98.43           H  
ATOM   1132  N   ARG A  73      -1.671  -8.807 -13.575  1.00 98.04           N  
ATOM   1133  H   ARG A  73      -1.213  -7.907 -13.586  1.00 98.04           H  
ATOM   1134  CA  ARG A  73      -2.809  -9.024 -14.476  1.00 98.04           C  
ATOM   1135  HA  ARG A  73      -3.687  -9.255 -13.872  1.00 98.04           H  
ATOM   1136  C   ARG A  73      -2.601 -10.237 -15.379  1.00 98.04           C  
ATOM   1137  CB  ARG A  73      -3.076  -7.748 -15.288  1.00 98.04           C  
ATOM   1138  HB2 ARG A  73      -2.248  -7.563 -15.972  1.00 98.04           H  
ATOM   1139  HB3 ARG A  73      -3.161  -6.907 -14.600  1.00 98.04           H  
ATOM   1140  O   ARG A  73      -3.481 -11.085 -15.438  1.00 98.04           O  
ATOM   1141  CG  ARG A  73      -4.377  -7.870 -16.093  1.00 98.04           C  
ATOM   1142  HG2 ARG A  73      -4.331  -8.750 -16.735  1.00 98.04           H  
ATOM   1143  HG3 ARG A  73      -5.208  -7.995 -15.398  1.00 98.04           H  
ATOM   1144  CD  ARG A  73      -4.663  -6.664 -16.990  1.00 98.04           C  
ATOM   1145  HD2 ARG A  73      -5.633  -6.834 -17.456  1.00 98.04           H  
ATOM   1146  HD3 ARG A  73      -3.905  -6.622 -17.772  1.00 98.04           H  
ATOM   1147  NE  ARG A  73      -4.678  -5.387 -16.241  1.00 98.04           N  
ATOM   1148  HE  ARG A  73      -4.375  -5.421 -15.278  1.00 98.04           H  
ATOM   1149  NH1 ARG A  73      -5.558  -4.079 -17.898  1.00 98.04           N  
ATOM   1150 HH11 ARG A  73      -5.748  -4.925 -18.416  1.00 98.04           H  
ATOM   1151 HH12 ARG A  73      -5.939  -3.186 -18.178  1.00 98.04           H  
ATOM   1152  NH2 ARG A  73      -4.974  -3.144 -15.952  1.00 98.04           N  
ATOM   1153 HH21 ARG A  73      -4.588  -3.163 -15.019  1.00 98.04           H  
ATOM   1154 HH22 ARG A  73      -5.229  -2.216 -16.256  1.00 98.04           H  
ATOM   1155  CZ  ARG A  73      -5.073  -4.211 -16.696  1.00 98.04           C  
ATOM   1156  N   GLU A  74      -1.437 -10.357 -16.025  1.00 98.06           N  
ATOM   1157  H   GLU A  74      -0.758  -9.615 -15.935  1.00 98.06           H  
ATOM   1158  CA  GLU A  74      -1.125 -11.512 -16.886  1.00 98.06           C  
ATOM   1159  HA  GLU A  74      -1.833 -11.529 -17.715  1.00 98.06           H  
ATOM   1160  C   GLU A  74      -1.273 -12.841 -16.128  1.00 98.06           C  
ATOM   1161  CB  GLU A  74       0.306 -11.383 -17.450  1.00 98.06           C  
ATOM   1162  HB2 GLU A  74       0.476 -10.354 -17.770  1.00 98.06           H  
ATOM   1163  HB3 GLU A  74       1.019 -11.617 -16.660  1.00 98.06           H  
ATOM   1164  O   GLU A  74      -1.807 -13.805 -16.666  1.00 98.06           O  
ATOM   1165  CG  GLU A  74       0.559 -12.310 -18.657  1.00 98.06           C  
ATOM   1166  HG2 GLU A  74       0.148 -13.298 -18.448  1.00 98.06           H  
ATOM   1167  HG3 GLU A  74       0.014 -11.914 -19.514  1.00 98.06           H  
ATOM   1168  CD  GLU A  74       2.047 -12.467 -19.041  1.00 98.06           C  
ATOM   1169  OE1 GLU A  74       2.374 -13.455 -19.753  1.00 98.06           O  
ATOM   1170  OE2 GLU A  74       2.888 -11.638 -18.631  1.00 98.06           O  
ATOM   1171  N   TYR A  75      -0.844 -12.875 -14.865  1.00 98.31           N  
ATOM   1172  H   TYR A  75      -0.431 -12.038 -14.481  1.00 98.31           H  
ATOM   1173  CA  TYR A  75      -1.013 -14.028 -13.985  1.00 98.31           C  
ATOM   1174  HA  TYR A  75      -0.732 -14.931 -14.527  1.00 98.31           H  
ATOM   1175  C   TYR A  75      -2.470 -14.218 -13.529  1.00 98.31           C  
ATOM   1176  CB  TYR A  75      -0.054 -13.869 -12.803  1.00 98.31           C  
ATOM   1177  HB2 TYR A  75       0.952 -14.120 -13.139  1.00 98.31           H  
ATOM   1178  HB3 TYR A  75      -0.043 -12.825 -12.489  1.00 98.31           H  
ATOM   1179  O   TYR A  75      -3.033 -15.294 -13.716  1.00 98.31           O  
ATOM   1180  CG  TYR A  75      -0.395 -14.726 -11.605  1.00 98.31           C  
ATOM   1181  CD1 TYR A  75      -0.830 -14.109 -10.419  1.00 98.31           C  
ATOM   1182  HD1 TYR A  75      -0.903 -13.033 -10.361  1.00 98.31           H  
ATOM   1183  CD2 TYR A  75      -0.334 -16.131 -11.692  1.00 98.31           C  
ATOM   1184  HD2 TYR A  75      -0.039 -16.604 -12.617  1.00 98.31           H  
ATOM   1185  CE1 TYR A  75      -1.164 -14.893  -9.304  1.00 98.31           C  
ATOM   1186  HE1 TYR A  75      -1.492 -14.426  -8.387  1.00 98.31           H  
ATOM   1187  CE2 TYR A  75      -0.688 -16.916 -10.577  1.00 98.31           C  
ATOM   1188  HE2 TYR A  75      -0.666 -17.995 -10.619  1.00 98.31           H  
ATOM   1189  OH  TYR A  75      -1.357 -17.027  -8.271  1.00 98.31           O  
ATOM   1190  HH  TYR A  75      -1.480 -16.459  -7.507  1.00 98.31           H  
ATOM   1191  CZ  TYR A  75      -1.079 -16.294  -9.375  1.00 98.31           C  
ATOM   1192  N   CYS A  76      -3.109 -13.191 -12.972  1.00 97.97           N  
ATOM   1193  H   CYS A  76      -2.603 -12.325 -12.859  1.00 97.97           H  
ATOM   1194  CA  CYS A  76      -4.457 -13.249 -12.400  1.00 97.97           C  
ATOM   1195  HA  CYS A  76      -4.508 -14.085 -11.702  1.00 97.97           H  
ATOM   1196  C   CYS A  76      -5.563 -13.480 -13.438  1.00 97.97           C  
ATOM   1197  CB  CYS A  76      -4.725 -11.945 -11.635  1.00 97.97           C  
ATOM   1198  HB2 CYS A  76      -4.560 -11.089 -12.289  1.00 97.97           H  
ATOM   1199  HB3 CYS A  76      -5.766 -11.926 -11.311  1.00 97.97           H  
ATOM   1200  O   CYS A  76      -6.678 -13.835 -13.063  1.00 97.97           O  
ATOM   1201  SG  CYS A  76      -3.648 -11.825 -10.179  1.00 97.97           S  
ATOM   1202  HG  CYS A  76      -3.849 -13.069  -9.735  1.00 97.97           H  
ATOM   1203  N   GLU A  77      -5.278 -13.278 -14.723  1.00 96.71           N  
ATOM   1204  H   GLU A  77      -4.402 -12.829 -14.949  1.00 96.71           H  
ATOM   1205  CA  GLU A  77      -6.192 -13.563 -15.836  1.00 96.71           C  
ATOM   1206  HA  GLU A  77      -7.190 -13.754 -15.443  1.00 96.71           H  
ATOM   1207  C   GLU A  77      -5.804 -14.838 -16.611  1.00 96.71           C  
ATOM   1208  CB  GLU A  77      -6.295 -12.325 -16.747  1.00 96.71           C  
ATOM   1209  HB2 GLU A  77      -5.302 -12.066 -17.114  1.00 96.71           H  
ATOM   1210  HB3 GLU A  77      -6.927 -12.565 -17.601  1.00 96.71           H  
ATOM   1211  O   GLU A  77      -6.539 -15.263 -17.502  1.00 96.71           O  
ATOM   1212  CG  GLU A  77      -6.915 -11.126 -16.004  1.00 96.71           C  
ATOM   1213  HG2 GLU A  77      -6.340 -10.917 -15.102  1.00 96.71           H  
ATOM   1214  HG3 GLU A  77      -7.923 -11.399 -15.692  1.00 96.71           H  
ATOM   1215  CD  GLU A  77      -6.983  -9.830 -16.828  1.00 96.71           C  
ATOM   1216  OE1 GLU A  77      -7.444  -8.822 -16.242  1.00 96.71           O  
ATOM   1217  OE2 GLU A  77      -6.526  -9.798 -17.994  1.00 96.71           O  
ATOM   1218  N   SER A  78      -4.685 -15.486 -16.259  1.00 97.42           N  
ATOM   1219  H   SER A  78      -4.146 -15.111 -15.491  1.00 97.42           H  
ATOM   1220  CA  SER A  78      -4.268 -16.775 -16.831  1.00 97.42           C  
ATOM   1221  HA  SER A  78      -4.418 -16.730 -17.909  1.00 97.42           H  
ATOM   1222  C   SER A  78      -5.081 -17.952 -16.293  1.00 97.42           C  
ATOM   1223  CB  SER A  78      -2.781 -17.045 -16.576  1.00 97.42           C  
ATOM   1224  HB2 SER A  78      -2.188 -16.177 -16.865  1.00 97.42           H  
ATOM   1225  HB3 SER A  78      -2.467 -17.888 -17.192  1.00 97.42           H  
ATOM   1226  O   SER A  78      -5.677 -17.876 -15.222  1.00 97.42           O  
ATOM   1227  OG  SER A  78      -2.535 -17.375 -15.223  1.00 97.42           O  
ATOM   1228  HG  SER A  78      -2.727 -16.599 -14.692  1.00 97.42           H  
ATOM   1229  N   GLU A  79      -5.049 -19.089 -16.989  1.00 95.35           N  
ATOM   1230  H   GLU A  79      -4.505 -19.133 -17.839  1.00 95.35           H  
ATOM   1231  CA  GLU A  79      -5.662 -20.332 -16.505  1.00 95.35           C  
ATOM   1232  HA  GLU A  79      -6.734 -20.180 -16.376  1.00 95.35           H  
ATOM   1233  C   GLU A  79      -5.119 -20.756 -15.129  1.00 95.35           C  
ATOM   1234  CB  GLU A  79      -5.443 -21.445 -17.541  1.00 95.35           C  
ATOM   1235  HB2 GLU A  79      -5.727 -22.403 -17.104  1.00 95.35           H  
ATOM   1236  HB3 GLU A  79      -4.383 -21.497 -17.789  1.00 95.35           H  
ATOM   1237  O   GLU A  79      -5.909 -21.118 -14.257  1.00 95.35           O  
ATOM   1238  CG  GLU A  79      -6.243 -21.231 -18.837  1.00 95.35           C  
ATOM   1239  HG2 GLU A  79      -5.984 -22.023 -19.539  1.00 95.35           H  
ATOM   1240  HG3 GLU A  79      -5.954 -20.282 -19.289  1.00 95.35           H  
ATOM   1241  CD  GLU A  79      -7.754 -21.262 -18.596  1.00 95.35           C  
ATOM   1242  OE1 GLU A  79      -8.480 -20.372 -19.101  1.00 95.35           O  
ATOM   1243  OE2 GLU A  79      -8.229 -22.161 -17.865  1.00 95.35           O  
ATOM   1244  N   PHE A  80      -3.806 -20.627 -14.908  1.00 96.44           N  
ATOM   1245  H   PHE A  80      -3.210 -20.427 -15.698  1.00 96.44           H  
ATOM   1246  CA  PHE A  80      -3.146 -20.930 -13.636  1.00 96.44           C  
ATOM   1247  HA  PHE A  80      -3.382 -21.956 -13.355  1.00 96.44           H  
ATOM   1248  C   PHE A  80      -3.585 -20.026 -12.474  1.00 96.44           C  
ATOM   1249  CB  PHE A  80      -1.632 -20.814 -13.867  1.00 96.44           C  
ATOM   1250  HB2 PHE A  80      -1.396 -19.808 -14.212  1.00 96.44           H  
ATOM   1251  HB3 PHE A  80      -1.362 -21.507 -14.664  1.00 96.44           H  
ATOM   1252  O   PHE A  80      -3.808 -20.501 -11.363  1.00 96.44           O  
ATOM   1253  CG  PHE A  80      -0.768 -21.153 -12.670  1.00 96.44           C  
ATOM   1254  CD1 PHE A  80       0.059 -20.177 -12.087  1.00 96.44           C  
ATOM   1255  HD1 PHE A  80       0.074 -19.178 -12.498  1.00 96.44           H  
ATOM   1256  CD2 PHE A  80      -0.776 -22.458 -12.148  1.00 96.44           C  
ATOM   1257  HD2 PHE A  80      -1.408 -23.218 -12.583  1.00 96.44           H  
ATOM   1258  CE1 PHE A  80       0.870 -20.504 -10.984  1.00 96.44           C  
ATOM   1259  HE1 PHE A  80       1.525 -19.763 -10.549  1.00 96.44           H  
ATOM   1260  CE2 PHE A  80       0.015 -22.768 -11.031  1.00 96.44           C  
ATOM   1261  HE2 PHE A  80      -0.032 -23.753 -10.590  1.00 96.44           H  
ATOM   1262  CZ  PHE A  80       0.840 -21.798 -10.448  1.00 96.44           C  
ATOM   1263  HZ  PHE A  80       1.440 -22.049  -9.585  1.00 96.44           H  
ATOM   1264  N   GLY A  81      -3.704 -18.718 -12.716  1.00 96.76           N  
ATOM   1265  H   GLY A  81      -3.516 -18.400 -13.656  1.00 96.76           H  
ATOM   1266  CA  GLY A  81      -3.892 -17.718 -11.661  1.00 96.76           C  
ATOM   1267  HA2 GLY A  81      -3.205 -16.891 -11.842  1.00 96.76           H  
ATOM   1268  HA3 GLY A  81      -3.628 -18.147 -10.695  1.00 96.76           H  
ATOM   1269  C   GLY A  81      -5.296 -17.134 -11.541  1.00 96.76           C  
ATOM   1270  O   GLY A  81      -5.511 -16.316 -10.654  1.00 96.76           O  
ATOM   1271  N   ARG A  82      -6.259 -17.493 -12.401  1.00 96.13           N  
ATOM   1272  H   ARG A  82      -5.985 -18.073 -13.181  1.00 96.13           H  
ATOM   1273  CA  ARG A  82      -7.594 -16.854 -12.433  1.00 96.13           C  
ATOM   1274  HA  ARG A  82      -7.448 -15.789 -12.253  1.00 96.13           H  
ATOM   1275  C   ARG A  82      -8.576 -17.289 -11.361  1.00 96.13           C  
ATOM   1276  CB  ARG A  82      -8.248 -17.005 -13.811  1.00 96.13           C  
ATOM   1277  HB2 ARG A  82      -9.167 -16.420 -13.833  1.00 96.13           H  
ATOM   1278  HB3 ARG A  82      -7.596 -16.590 -14.580  1.00 96.13           H  
ATOM   1279  O   ARG A  82      -9.603 -16.627 -11.206  1.00 96.13           O  
ATOM   1280  CG  ARG A  82      -8.591 -18.475 -14.101  1.00 96.13           C  
ATOM   1281  HG2 ARG A  82      -9.336 -18.826 -13.386  1.00 96.13           H  
ATOM   1282  HG3 ARG A  82      -7.702 -19.100 -14.017  1.00 96.13           H  
ATOM   1283  CD  ARG A  82      -9.166 -18.614 -15.502  1.00 96.13           C  
ATOM   1284  HD2 ARG A  82      -9.985 -17.904 -15.615  1.00 96.13           H  
ATOM   1285  HD3 ARG A  82      -8.387 -18.376 -16.226  1.00 96.13           H  
ATOM   1286  NE  ARG A  82      -9.658 -19.981 -15.724  1.00 96.13           N  
ATOM   1287  HE  ARG A  82      -9.333 -20.708 -15.102  1.00 96.13           H  
ATOM   1288  NH1 ARG A  82     -10.636 -19.581 -17.749  1.00 96.13           N  
ATOM   1289 HH11 ARG A  82     -10.171 -19.915 -18.581  1.00 96.13           H  
ATOM   1290 HH12 ARG A  82     -10.407 -18.611 -17.587  1.00 96.13           H  
ATOM   1291  NH2 ARG A  82     -10.623 -21.631 -16.951  1.00 96.13           N  
ATOM   1292 HH21 ARG A  82     -11.155 -21.804 -17.792  1.00 96.13           H  
ATOM   1293 HH22 ARG A  82      -9.775 -22.179 -16.940  1.00 96.13           H  
ATOM   1294  CZ  ARG A  82     -10.329 -20.385 -16.780  1.00 96.13           C  
ATOM   1295  N   GLN A  83      -8.322 -18.398 -10.678  1.00 93.86           N  
ATOM   1296  H   GLN A  83      -7.434 -18.862 -10.809  1.00 93.86           H  
ATOM   1297  CA  GLN A  83      -9.261 -18.906  -9.684  1.00 93.86           C  
ATOM   1298  HA  GLN A  83     -10.255 -18.876 -10.128  1.00 93.86           H  
ATOM   1299  C   GLN A  83      -9.252 -18.010  -8.439  1.00 93.86           C  
ATOM   1300  CB  GLN A  83      -8.957 -20.369  -9.328  1.00 93.86           C  
ATOM   1301  HB2 GLN A  83      -7.911 -20.459  -9.037  1.00 93.86           H  
ATOM   1302  HB3 GLN A  83      -9.569 -20.662  -8.476  1.00 93.86           H  
ATOM   1303  O   GLN A  83      -8.172 -17.664  -7.948  1.00 93.86           O  
ATOM   1304  CG  GLN A  83      -9.244 -21.331 -10.495  1.00 93.86           C  
ATOM   1305  HG2 GLN A  83      -8.948 -22.336 -10.195  1.00 93.86           H  
ATOM   1306  HG3 GLN A  83      -8.629 -21.051 -11.351  1.00 93.86           H  
ATOM   1307  CD  GLN A  83     -10.712 -21.375 -10.920  1.00 93.86           C  
ATOM   1308  NE2 GLN A  83     -10.998 -21.834 -12.118  1.00 93.86           N  
ATOM   1309 HE21 GLN A  83     -11.982 -21.897 -12.338  1.00 93.86           H  
ATOM   1310 HE22 GLN A  83     -10.270 -22.245 -12.684  1.00 93.86           H  
ATOM   1311  OE1 GLN A  83     -11.630 -20.997 -10.211  1.00 93.86           O  
ATOM   1312  N   PRO A  84     -10.429 -17.623  -7.911  1.00 92.70           N  
ATOM   1313  CA  PRO A  84     -10.514 -16.959  -6.621  1.00 92.70           C  
ATOM   1314  HA  PRO A  84     -10.071 -15.968  -6.715  1.00 92.70           H  
ATOM   1315  C   PRO A  84      -9.787 -17.755  -5.540  1.00 92.70           C  
ATOM   1316  CB  PRO A  84     -12.004 -16.819  -6.312  1.00 92.70           C  
ATOM   1317  HB2 PRO A  84     -12.365 -17.698  -5.778  1.00 92.70           H  
ATOM   1318  HB3 PRO A  84     -12.210 -15.915  -5.738  1.00 92.70           H  
ATOM   1319  O   PRO A  84      -9.914 -18.976  -5.453  1.00 92.70           O  
ATOM   1320  CG  PRO A  84     -12.634 -16.782  -7.702  1.00 92.70           C  
ATOM   1321  HG2 PRO A  84     -12.540 -15.781  -8.122  1.00 92.70           H  
ATOM   1322  HG3 PRO A  84     -13.677 -17.099  -7.685  1.00 92.70           H  
ATOM   1323  CD  PRO A  84     -11.758 -17.754  -8.490  1.00 92.70           C  
ATOM   1324  HD2 PRO A  84     -12.115 -18.775  -8.354  1.00 92.70           H  
ATOM   1325  HD3 PRO A  84     -11.767 -17.484  -9.546  1.00 92.70           H  
ATOM   1326  N   TYR A  85      -9.044 -17.047  -4.703  1.00 91.92           N  
ATOM   1327  H   TYR A  85      -9.020 -16.043  -4.810  1.00 91.92           H  
ATOM   1328  CA  TYR A  85      -8.349 -17.620  -3.560  1.00 91.92           C  
ATOM   1329  HA  TYR A  85      -8.616 -18.670  -3.443  1.00 91.92           H  
ATOM   1330  C   TYR A  85      -8.788 -16.871  -2.316  1.00 91.92           C  
ATOM   1331  CB  TYR A  85      -6.839 -17.527  -3.780  1.00 91.92           C  
ATOM   1332  HB2 TYR A  85      -6.589 -16.485  -3.977  1.00 91.92           H  
ATOM   1333  HB3 TYR A  85      -6.576 -18.105  -4.665  1.00 91.92           H  
ATOM   1334  O   TYR A  85      -8.907 -15.650  -2.355  1.00 91.92           O  
ATOM   1335  CG  TYR A  85      -6.006 -18.021  -2.612  1.00 91.92           C  
ATOM   1336  CD1 TYR A  85      -5.275 -17.105  -1.836  1.00 91.92           C  
ATOM   1337  HD1 TYR A  85      -5.318 -16.052  -2.071  1.00 91.92           H  
ATOM   1338  CD2 TYR A  85      -5.941 -19.396  -2.318  1.00 91.92           C  
ATOM   1339  HD2 TYR A  85      -6.499 -20.101  -2.916  1.00 91.92           H  
ATOM   1340  CE1 TYR A  85      -4.465 -17.558  -0.776  1.00 91.92           C  
ATOM   1341  HE1 TYR A  85      -3.886 -16.856  -0.195  1.00 91.92           H  
ATOM   1342  CE2 TYR A  85      -5.140 -19.853  -1.253  1.00 91.92           C  
ATOM   1343  HE2 TYR A  85      -5.082 -20.908  -1.027  1.00 91.92           H  
ATOM   1344  OH  TYR A  85      -3.567 -19.405   0.491  1.00 91.92           O  
ATOM   1345  HH  TYR A  85      -3.094 -18.678   0.902  1.00 91.92           H  
ATOM   1346  CZ  TYR A  85      -4.394 -18.938  -0.482  1.00 91.92           C  
ATOM   1347  N   LEU A  86      -9.025 -17.600  -1.229  1.00 85.90           N  
ATOM   1348  H   LEU A  86      -8.862 -18.596  -1.266  1.00 85.90           H  
ATOM   1349  CA  LEU A  86      -9.367 -17.021   0.060  1.00 85.90           C  
ATOM   1350  HA  LEU A  86      -9.643 -15.976  -0.079  1.00 85.90           H  
ATOM   1351  C   LEU A  86      -8.141 -17.106   0.978  1.00 85.90           C  
ATOM   1352  CB  LEU A  86     -10.604 -17.741   0.611  1.00 85.90           C  
ATOM   1353  HB2 LEU A  86     -11.400 -17.687  -0.132  1.00 85.90           H  
ATOM   1354  HB3 LEU A  86     -10.366 -18.792   0.776  1.00 85.90           H  
ATOM   1355  O   LEU A  86      -7.896 -18.171   1.550  1.00 85.90           O  
ATOM   1356  CG  LEU A  86     -11.108 -17.128   1.925  1.00 85.90           C  
ATOM   1357  HG  LEU A  86     -10.331 -17.241   2.681  1.00 85.90           H  
ATOM   1358  CD1 LEU A  86     -11.464 -15.647   1.758  1.00 85.90           C  
ATOM   1359 HD11 LEU A  86     -11.986 -15.501   0.812  1.00 85.90           H  
ATOM   1360 HD12 LEU A  86     -10.560 -15.039   1.777  1.00 85.90           H  
ATOM   1361 HD13 LEU A  86     -12.126 -15.317   2.559  1.00 85.90           H  
ATOM   1362  CD2 LEU A  86     -12.344 -17.901   2.380  1.00 85.90           C  
ATOM   1363 HD21 LEU A  86     -12.086 -18.949   2.534  1.00 85.90           H  
ATOM   1364 HD22 LEU A  86     -13.128 -17.826   1.627  1.00 85.90           H  
ATOM   1365 HD23 LEU A  86     -12.722 -17.492   3.317  1.00 85.90           H  
ATOM   1366  N   PRO A  87      -7.357 -16.022   1.106  1.00 91.08           N  
ATOM   1367  CA  PRO A  87      -6.171 -16.015   1.946  1.00 91.08           C  
ATOM   1368  HA  PRO A  87      -5.550 -16.875   1.697  1.00 91.08           H  
ATOM   1369  C   PRO A  87      -6.546 -16.089   3.429  1.00 91.08           C  
ATOM   1370  CB  PRO A  87      -5.406 -14.727   1.605  1.00 91.08           C  
ATOM   1371  HB2 PRO A  87      -5.484 -14.012   2.424  1.00 91.08           H  
ATOM   1372  HB3 PRO A  87      -4.358 -14.934   1.392  1.00 91.08           H  
ATOM   1373  O   PRO A  87      -7.639 -15.675   3.843  1.00 91.08           O  
ATOM   1374  CG  PRO A  87      -6.104 -14.175   0.365  1.00 91.08           C  
ATOM   1375  HG2 PRO A  87      -5.623 -14.565  -0.533  1.00 91.08           H  
ATOM   1376  HG3 PRO A  87      -6.113 -13.085   0.344  1.00 91.08           H  
ATOM   1377  CD  PRO A  87      -7.511 -14.725   0.477  1.00 91.08           C  
ATOM   1378  HD2 PRO A  87      -7.950 -14.766  -0.520  1.00 91.08           H  
ATOM   1379  HD3 PRO A  87      -8.117 -14.087   1.120  1.00 91.08           H  
ATOM   1380  N   ALA A  88      -5.620 -16.596   4.239  1.00 89.29           N  
ATOM   1381  H   ALA A  88      -4.744 -16.893   3.835  1.00 89.29           H  
ATOM   1382  CA  ALA A  88      -5.699 -16.463   5.687  1.00 89.29           C  
ATOM   1383  HA  ALA A  88      -6.683 -16.799   6.012  1.00 89.29           H  
ATOM   1384  C   ALA A  88      -5.536 -14.992   6.116  1.00 89.29           C  
ATOM   1385  CB  ALA A  88      -4.641 -17.377   6.318  1.00 89.29           C  
ATOM   1386  HB1 ALA A  88      -4.800 -18.405   5.994  1.00 89.29           H  
ATOM   1387  HB2 ALA A  88      -3.648 -17.054   6.007  1.00 89.29           H  
ATOM   1388  HB3 ALA A  88      -4.704 -17.324   7.405  1.00 89.29           H  
ATOM   1389  O   ALA A  88      -5.046 -14.155   5.356  1.00 89.29           O  
ATOM   1390  N   ALA A  89      -5.923 -14.672   7.353  1.00 88.87           N  
ATOM   1391  H   ALA A  89      -6.277 -15.393   7.965  1.00 88.87           H  
ATOM   1392  CA  ALA A  89      -5.594 -13.373   7.937  1.00 88.87           C  
ATOM   1393  HA  ALA A  89      -6.045 -12.589   7.329  1.00 88.87           H  
ATOM   1394  C   ALA A  89      -4.068 -13.161   7.930  1.00 88.87           C  
ATOM   1395  CB  ALA A  89      -6.178 -13.286   9.350  1.00 88.87           C  
ATOM   1396  HB1 ALA A  89      -7.259 -13.424   9.316  1.00 88.87           H  
ATOM   1397  HB2 ALA A  89      -5.727 -14.045   9.990  1.00 88.87           H  
ATOM   1398  HB3 ALA A  89      -5.966 -12.301   9.768  1.00 88.87           H  
ATOM   1399  O   ALA A  89      -3.313 -14.095   8.197  1.00 88.87           O  
ATOM   1400  N   GLU A  90      -3.636 -11.944   7.604  1.00 92.59           N  
ATOM   1401  H   GLU A  90      -4.331 -11.244   7.384  1.00 92.59           H  
ATOM   1402  CA  GLU A  90      -2.238 -11.538   7.403  1.00 92.59           C  
ATOM   1403  HA  GLU A  90      -2.272 -10.483   7.132  1.00 92.59           H  
ATOM   1404  C   GLU A  90      -1.507 -12.224   6.231  1.00 92.59           C  
ATOM   1405  CB  GLU A  90      -1.430 -11.611   8.711  1.00 92.59           C  
ATOM   1406  HB2 GLU A  90      -1.270 -12.655   8.979  1.00 92.59           H  
ATOM   1407  HB3 GLU A  90      -0.455 -11.158   8.530  1.00 92.59           H  
ATOM   1408  O   GLU A  90      -0.300 -12.034   6.059  1.00 92.59           O  
ATOM   1409  CG  GLU A  90      -2.079 -10.876   9.894  1.00 92.59           C  
ATOM   1410  HG2 GLU A  90      -2.332  -9.865   9.575  1.00 92.59           H  
ATOM   1411  HG3 GLU A  90      -3.000 -11.385  10.181  1.00 92.59           H  
ATOM   1412  CD  GLU A  90      -1.142 -10.809  11.112  1.00 92.59           C  
ATOM   1413  OE1 GLU A  90      -1.253  -9.826  11.881  1.00 92.59           O  
ATOM   1414  OE2 GLU A  90      -0.291 -11.716  11.274  1.00 92.59           O  
ATOM   1415  N   GLU A  91      -2.199 -12.992   5.386  1.00 94.51           N  
ATOM   1416  H   GLU A  91      -3.184 -13.142   5.552  1.00 94.51           H  
ATOM   1417  CA  GLU A  91      -1.622 -13.538   4.157  1.00 94.51           C  
ATOM   1418  HA  GLU A  91      -0.580 -13.790   4.355  1.00 94.51           H  
ATOM   1419  C   GLU A  91      -1.643 -12.488   3.034  1.00 94.51           C  
ATOM   1420  CB  GLU A  91      -2.323 -14.850   3.770  1.00 94.51           C  
ATOM   1421  HB2 GLU A  91      -2.341 -15.500   4.646  1.00 94.51           H  
ATOM   1422  HB3 GLU A  91      -3.349 -14.631   3.474  1.00 94.51           H  
ATOM   1423  O   GLU A  91      -2.635 -11.782   2.813  1.00 94.51           O  
ATOM   1424  CG  GLU A  91      -1.616 -15.597   2.626  1.00 94.51           C  
ATOM   1425  HG2 GLU A  91      -0.584 -15.792   2.917  1.00 94.51           H  
ATOM   1426  HG3 GLU A  91      -1.604 -14.958   1.743  1.00 94.51           H  
ATOM   1427  CD  GLU A  91      -2.280 -16.931   2.245  1.00 94.51           C  
ATOM   1428  OE1 GLU A  91      -1.896 -17.514   1.202  1.00 94.51           O  
ATOM   1429  OE2 GLU A  91      -3.171 -17.429   2.970  1.00 94.51           O  
ATOM   1430  N   LEU A  92      -0.530 -12.392   2.307  1.00 97.19           N  
ATOM   1431  H   LEU A  92       0.234 -13.017   2.522  1.00 97.19           H  
ATOM   1432  CA  LEU A  92      -0.410 -11.583   1.103  1.00 97.19           C  
ATOM   1433  HA  LEU A  92      -0.793 -10.585   1.318  1.00 97.19           H  
ATOM   1434  C   LEU A  92      -1.247 -12.188  -0.021  1.00 97.19           C  
ATOM   1435  CB  LEU A  92       1.057 -11.473   0.657  1.00 97.19           C  
ATOM   1436  HB2 LEU A  92       1.432 -12.481   0.481  1.00 97.19           H  
ATOM   1437  HB3 LEU A  92       1.098 -10.937  -0.291  1.00 97.19           H  
ATOM   1438  O   LEU A  92      -1.233 -13.391  -0.286  1.00 97.19           O  
ATOM   1439  CG  LEU A  92       1.974 -10.763   1.661  1.00 97.19           C  
ATOM   1440  HG  LEU A  92       1.884 -11.231   2.642  1.00 97.19           H  
ATOM   1441  CD1 LEU A  92       3.430 -10.868   1.221  1.00 97.19           C  
ATOM   1442 HD11 LEU A  92       3.634 -10.161   0.416  1.00 97.19           H  
ATOM   1443 HD12 LEU A  92       3.649 -11.880   0.880  1.00 97.19           H  
ATOM   1444 HD13 LEU A  92       4.074 -10.651   2.073  1.00 97.19           H  
ATOM   1445  CD2 LEU A  92       1.635  -9.282   1.774  1.00 97.19           C  
ATOM   1446 HD21 LEU A  92       0.699  -9.167   2.321  1.00 97.19           H  
ATOM   1447 HD22 LEU A  92       2.442  -8.784   2.312  1.00 97.19           H  
ATOM   1448 HD23 LEU A  92       1.537  -8.834   0.785  1.00 97.19           H  
ATOM   1449  N   CYS A  93      -1.931 -11.323  -0.747  1.00 98.02           N  
ATOM   1450  H   CYS A  93      -1.857 -10.342  -0.517  1.00 98.02           H  
ATOM   1451  CA  CYS A  93      -2.766 -11.677  -1.878  1.00 98.02           C  
ATOM   1452  HA  CYS A  93      -2.413 -12.610  -2.318  1.00 98.02           H  
ATOM   1453  C   CYS A  93      -2.686 -10.605  -2.959  1.00 98.02           C  
ATOM   1454  CB  CYS A  93      -4.192 -11.916  -1.374  1.00 98.02           C  
ATOM   1455  HB2 CYS A  93      -4.139 -12.656  -0.576  1.00 98.02           H  
ATOM   1456  HB3 CYS A  93      -4.814 -12.305  -2.180  1.00 98.02           H  
ATOM   1457  O   CYS A  93      -2.131  -9.524  -2.764  1.00 98.02           O  
ATOM   1458  SG  CYS A  93      -4.935 -10.391  -0.730  1.00 98.02           S  
ATOM   1459  HG  CYS A  93      -4.001 -10.149   0.195  1.00 98.02           H  
ATOM   1460  N   ILE A  94      -3.238 -10.914  -4.121  1.00 98.46           N  
ATOM   1461  H   ILE A  94      -3.695 -11.810  -4.215  1.00 98.46           H  
ATOM   1462  CA  ILE A  94      -3.452  -9.930  -5.174  1.00 98.46           C  
ATOM   1463  HA  ILE A  94      -2.933  -9.004  -4.927  1.00 98.46           H  
ATOM   1464  C   ILE A  94      -4.947  -9.638  -5.201  1.00 98.46           C  
ATOM   1465  CB  ILE A  94      -2.880 -10.432  -6.511  1.00 98.46           C  
ATOM   1466  HB  ILE A  94      -3.382 -11.363  -6.775  1.00 98.46           H  
ATOM   1467  O   ILE A  94      -5.755 -10.563  -5.262  1.00 98.46           O  
ATOM   1468  CG1 ILE A  94      -1.371 -10.722  -6.402  1.00 98.46           C  
ATOM   1469 HG12 ILE A  94      -0.827  -9.786  -6.278  1.00 98.46           H  
ATOM   1470 HG13 ILE A  94      -1.182 -11.345  -5.528  1.00 98.46           H  
ATOM   1471  CG2 ILE A  94      -3.152  -9.394  -7.602  1.00 98.46           C  
ATOM   1472 HG21 ILE A  94      -2.844  -8.400  -7.278  1.00 98.46           H  
ATOM   1473 HG22 ILE A  94      -4.218  -9.401  -7.827  1.00 98.46           H  
ATOM   1474 HG23 ILE A  94      -2.626  -9.649  -8.522  1.00 98.46           H  
ATOM   1475  CD1 ILE A  94      -0.809 -11.485  -7.605  1.00 98.46           C  
ATOM   1476 HD11 ILE A  94       0.218 -11.780  -7.392  1.00 98.46           H  
ATOM   1477 HD12 ILE A  94      -1.412 -12.378  -7.770  1.00 98.46           H  
ATOM   1478 HD13 ILE A  94      -0.815 -10.870  -8.504  1.00 98.46           H  
ATOM   1479  N   ALA A  95      -5.315  -8.366  -5.128  1.00 97.53           N  
ATOM   1480  H   ALA A  95      -4.597  -7.656  -5.106  1.00 97.53           H  
ATOM   1481  CA  ALA A  95      -6.697  -7.919  -5.060  1.00 97.53           C  
ATOM   1482  HA  ALA A  95      -7.358  -8.773  -5.209  1.00 97.53           H  
ATOM   1483  C   ALA A  95      -6.985  -6.899  -6.161  1.00 97.53           C  
ATOM   1484  CB  ALA A  95      -6.971  -7.360  -3.660  1.00 97.53           C  
ATOM   1485  HB1 ALA A  95      -6.777  -8.126  -2.909  1.00 97.53           H  
ATOM   1486  HB2 ALA A  95      -8.010  -7.038  -3.585  1.00 97.53           H  
ATOM   1487  HB3 ALA A  95      -6.318  -6.509  -3.465  1.00 97.53           H  
ATOM   1488  O   ALA A  95      -6.102  -6.127  -6.542  1.00 97.53           O  
ATOM   1489  N   GLN A  96      -8.217  -6.873  -6.666  1.00 96.71           N  
ATOM   1490  H   GLN A  96      -8.896  -7.545  -6.338  1.00 96.71           H  
ATOM   1491  CA  GLN A  96      -8.649  -5.770  -7.524  1.00 96.71           C  
ATOM   1492  HA  GLN A  96      -7.826  -5.523  -8.194  1.00 96.71           H  
ATOM   1493  C   GLN A  96      -8.970  -4.549  -6.672  1.00 96.71           C  
ATOM   1494  CB  GLN A  96      -9.848  -6.132  -8.399  1.00 96.71           C  
ATOM   1495  HB2 GLN A  96     -10.691  -6.428  -7.774  1.00 96.71           H  
ATOM   1496  HB3 GLN A  96     -10.139  -5.251  -8.972  1.00 96.71           H  
ATOM   1497  O   GLN A  96      -9.767  -4.656  -5.742  1.00 96.71           O  
ATOM   1498  CG  GLN A  96      -9.492  -7.253  -9.370  1.00 96.71           C  
ATOM   1499  HG2 GLN A  96      -8.622  -6.970  -9.961  1.00 96.71           H  
ATOM   1500  HG3 GLN A  96      -9.262  -8.144  -8.786  1.00 96.71           H  
ATOM   1501  CD  GLN A  96     -10.651  -7.600 -10.283  1.00 96.71           C  
ATOM   1502  NE2 GLN A  96     -10.539  -7.344 -11.568  1.00 96.71           N  
ATOM   1503 HE21 GLN A  96      -9.740  -6.824 -11.903  1.00 96.71           H  
ATOM   1504 HE22 GLN A  96     -11.334  -7.554 -12.153  1.00 96.71           H  
ATOM   1505  OE1 GLN A  96     -11.681  -8.093  -9.843  1.00 96.71           O  
ATOM   1506  N   LEU A  97      -8.389  -3.400  -7.010  1.00 90.01           N  
ATOM   1507  H   LEU A  97      -7.742  -3.398  -7.786  1.00 90.01           H  
ATOM   1508  CA  LEU A  97      -8.690  -2.130  -6.353  1.00 90.01           C  
ATOM   1509  HA  LEU A  97      -8.886  -2.325  -5.299  1.00 90.01           H  
ATOM   1510  C   LEU A  97      -9.936  -1.492  -6.995  1.00 90.01           C  
ATOM   1511  CB  LEU A  97      -7.451  -1.223  -6.419  1.00 90.01           C  
ATOM   1512  HB2 LEU A  97      -7.205  -1.059  -7.468  1.00 90.01           H  
ATOM   1513  HB3 LEU A  97      -6.617  -1.738  -5.943  1.00 90.01           H  
ATOM   1514  O   LEU A  97      -9.909  -1.142  -8.181  1.00 90.01           O  
ATOM   1515  CG  LEU A  97      -7.619   0.153  -5.750  1.00 90.01           C  
ATOM   1516  HG  LEU A  97      -8.438   0.689  -6.229  1.00 90.01           H  
ATOM   1517  CD1 LEU A  97      -7.886   0.072  -4.248  1.00 90.01           C  
ATOM   1518 HD11 LEU A  97      -8.002   1.086  -3.865  1.00 90.01           H  
ATOM   1519 HD12 LEU A  97      -7.041  -0.406  -3.754  1.00 90.01           H  
ATOM   1520 HD13 LEU A  97      -8.804  -0.481  -4.048  1.00 90.01           H  
ATOM   1521  CD2 LEU A  97      -6.337   0.961  -5.942  1.00 90.01           C  
ATOM   1522 HD21 LEU A  97      -5.503   0.470  -5.442  1.00 90.01           H  
ATOM   1523 HD22 LEU A  97      -6.112   1.059  -7.004  1.00 90.01           H  
ATOM   1524 HD23 LEU A  97      -6.458   1.958  -5.517  1.00 90.01           H  
ATOM   1525  N   PRO A  98     -11.046  -1.318  -6.257  1.00 86.30           N  
ATOM   1526  CA  PRO A  98     -12.178  -0.551  -6.760  1.00 86.30           C  
ATOM   1527  HA  PRO A  98     -12.461  -0.964  -7.728  1.00 86.30           H  
ATOM   1528  C   PRO A  98     -11.800   0.940  -6.884  1.00 86.30           C  
ATOM   1529  CB  PRO A  98     -13.318  -0.784  -5.757  1.00 86.30           C  
ATOM   1530  HB2 PRO A  98     -14.271  -0.941  -6.263  1.00 86.30           H  
ATOM   1531  HB3 PRO A  98     -13.392   0.058  -5.069  1.00 86.30           H  
ATOM   1532  O   PRO A  98     -11.135   1.459  -5.990  1.00 86.30           O  
ATOM   1533  CG  PRO A  98     -12.886  -2.028  -4.977  1.00 86.30           C  
ATOM   1534  HG2 PRO A  98     -13.305  -2.046  -3.971  1.00 86.30           H  
ATOM   1535  HG3 PRO A  98     -13.159  -2.928  -5.528  1.00 86.30           H  
ATOM   1536  CD  PRO A  98     -11.371  -1.880  -4.955  1.00 86.30           C  
ATOM   1537  HD2 PRO A  98     -10.908  -2.850  -4.774  1.00 86.30           H  
ATOM   1538  HD3 PRO A  98     -11.080  -1.177  -4.174  1.00 86.30           H  
ATOM   1539  N   PRO A  99     -12.225   1.664  -7.939  1.00 81.54           N  
ATOM   1540  CA  PRO A  99     -13.090   1.223  -9.035  1.00 81.54           C  
ATOM   1541  HA  PRO A  99     -13.763   0.431  -8.706  1.00 81.54           H  
ATOM   1542  C   PRO A  99     -12.344   0.724 -10.294  1.00 81.54           C  
ATOM   1543  CB  PRO A  99     -13.930   2.466  -9.347  1.00 81.54           C  
ATOM   1544  HB2 PRO A  99     -14.333   2.459 -10.360  1.00 81.54           H  
ATOM   1545  HB3 PRO A  99     -14.738   2.550  -8.621  1.00 81.54           H  
ATOM   1546  O   PRO A  99     -13.005   0.297 -11.238  1.00 81.54           O  
ATOM   1547  CG  PRO A  99     -12.938   3.610  -9.138  1.00 81.54           C  
ATOM   1548  HG2 PRO A  99     -12.321   3.730 -10.029  1.00 81.54           H  
ATOM   1549  HG3 PRO A  99     -13.443   4.545  -8.894  1.00 81.54           H  
ATOM   1550  CD  PRO A  99     -12.073   3.116  -7.979  1.00 81.54           C  
ATOM   1551  HD2 PRO A  99     -11.030   3.394  -8.130  1.00 81.54           H  
ATOM   1552  HD3 PRO A  99     -12.436   3.544  -7.044  1.00 81.54           H  
ATOM   1553  N   SER A 100     -11.004   0.782 -10.359  1.00 78.58           N  
ATOM   1554  H   SER A 100     -10.477   1.011  -9.529  1.00 78.58           H  
ATOM   1555  CA  SER A 100     -10.242   0.529 -11.601  1.00 78.58           C  
ATOM   1556  HA  SER A 100     -10.727   1.084 -12.404  1.00 78.58           H  
ATOM   1557  C   SER A 100     -10.219  -0.939 -12.050  1.00 78.58           C  
ATOM   1558  CB  SER A 100      -8.807   1.065 -11.487  1.00 78.58           C  
ATOM   1559  HB2 SER A 100      -8.332   1.025 -12.467  1.00 78.58           H  
ATOM   1560  HB3 SER A 100      -8.829   2.103 -11.156  1.00 78.58           H  
ATOM   1561  O   SER A 100      -9.878  -1.219 -13.197  1.00 78.58           O  
ATOM   1562  OG  SER A 100      -8.056   0.293 -10.573  1.00 78.58           O  
ATOM   1563  HG  SER A 100      -7.128   0.518 -10.672  1.00 78.58           H  
ATOM   1564  N   SER A 101     -10.602  -1.884 -11.181  1.00 86.22           N  
ATOM   1565  H   SER A 101     -10.772  -1.576 -10.234  1.00 86.22           H  
ATOM   1566  CA  SER A 101     -10.510  -3.339 -11.419  1.00 86.22           C  
ATOM   1567  HA  SER A 101     -10.819  -3.825 -10.493  1.00 86.22           H  
ATOM   1568  C   SER A 101      -9.083  -3.835 -11.700  1.00 86.22           C  
ATOM   1569  CB  SER A 101     -11.488  -3.808 -12.506  1.00 86.22           C  
ATOM   1570  HB2 SER A 101     -11.188  -3.404 -13.473  1.00 86.22           H  
ATOM   1571  HB3 SER A 101     -11.472  -4.897 -12.565  1.00 86.22           H  
ATOM   1572  O   SER A 101      -8.888  -4.974 -12.131  1.00 86.22           O  
ATOM   1573  OG  SER A 101     -12.803  -3.387 -12.205  1.00 86.22           O  
ATOM   1574  HG  SER A 101     -12.787  -2.431 -12.115  1.00 86.22           H  
ATOM   1575  N   GLU A 102      -8.078  -2.993 -11.452  1.00 95.07           N  
ATOM   1576  H   GLU A 102      -8.289  -2.083 -11.069  1.00 95.07           H  
ATOM   1577  CA  GLU A 102      -6.675  -3.336 -11.626  1.00 95.07           C  
ATOM   1578  HA  GLU A 102      -6.585  -3.948 -12.524  1.00 95.07           H  
ATOM   1579  C   GLU A 102      -6.170  -4.166 -10.453  1.00 95.07           C  
ATOM   1580  CB  GLU A 102      -5.810  -2.086 -11.819  1.00 95.07           C  
ATOM   1581  HB2 GLU A 102      -5.919  -1.424 -10.961  1.00 95.07           H  
ATOM   1582  HB3 GLU A 102      -4.768  -2.397 -11.900  1.00 95.07           H  
ATOM   1583  O   GLU A 102      -6.571  -3.970  -9.306  1.00 95.07           O  
ATOM   1584  CG  GLU A 102      -6.201  -1.342 -13.097  1.00 95.07           C  
ATOM   1585  HG2 GLU A 102      -7.164  -0.851 -12.958  1.00 95.07           H  
ATOM   1586  HG3 GLU A 102      -6.318  -2.067 -13.902  1.00 95.07           H  
ATOM   1587  CD  GLU A 102      -5.147  -0.309 -13.488  1.00 95.07           C  
ATOM   1588  OE1 GLU A 102      -4.523  -0.542 -14.555  1.00 95.07           O  
ATOM   1589  OE2 GLU A 102      -4.989   0.678 -12.739  1.00 95.07           O  
ATOM   1590  N   TRP A 103      -5.283  -5.107 -10.760  1.00 97.92           N  
ATOM   1591  H   TRP A 103      -4.985  -5.202 -11.720  1.00 97.92           H  
ATOM   1592  CA  TRP A 103      -4.708  -6.020  -9.786  1.00 97.92           C  
ATOM   1593  HA  TRP A 103      -5.469  -6.283  -9.052  1.00 97.92           H  
ATOM   1594  C   TRP A 103      -3.544  -5.357  -9.056  1.00 97.92           C  
ATOM   1595  CB  TRP A 103      -4.278  -7.298 -10.507  1.00 97.92           C  
ATOM   1596  HB2 TRP A 103      -3.784  -7.955  -9.792  1.00 97.92           H  
ATOM   1597  HB3 TRP A 103      -3.546  -7.049 -11.276  1.00 97.92           H  
ATOM   1598  O   TRP A 103      -2.576  -4.922  -9.683  1.00 97.92           O  
ATOM   1599  CG  TRP A 103      -5.408  -8.053 -11.132  1.00 97.92           C  
ATOM   1600  CD1 TRP A 103      -5.724  -8.063 -12.445  1.00 97.92           C  
ATOM   1601  HD1 TRP A 103      -5.193  -7.516 -13.210  1.00 97.92           H  
ATOM   1602  CD2 TRP A 103      -6.407  -8.892 -10.480  1.00 97.92           C  
ATOM   1603  CE2 TRP A 103      -7.279  -9.417 -11.481  1.00 97.92           C  
ATOM   1604  CE3 TRP A 103      -6.677  -9.246  -9.142  1.00 97.92           C  
ATOM   1605  HE3 TRP A 103      -6.102  -8.796  -8.346  1.00 97.92           H  
ATOM   1606  NE1 TRP A 103      -6.822  -8.872 -12.663  1.00 97.92           N  
ATOM   1607  HE1 TRP A 103      -7.229  -9.016 -13.576  1.00 97.92           H  
ATOM   1608  CH2 TRP A 103      -8.557 -10.638  -9.827  1.00 97.92           C  
ATOM   1609  HH2 TRP A 103      -9.391 -11.271  -9.563  1.00 97.92           H  
ATOM   1610  CZ2 TRP A 103      -8.345 -10.273 -11.168  1.00 97.92           C  
ATOM   1611  HZ2 TRP A 103      -8.995 -10.635 -11.951  1.00 97.92           H  
ATOM   1612  CZ3 TRP A 103      -7.712 -10.140  -8.821  1.00 97.92           C  
ATOM   1613  HZ3 TRP A 103      -7.881 -10.404  -7.788  1.00 97.92           H  
ATOM   1614  N   HIS A 104      -3.623  -5.326  -7.731  1.00 98.34           N  
ATOM   1615  H   HIS A 104      -4.465  -5.672  -7.294  1.00 98.34           H  
ATOM   1616  CA  HIS A 104      -2.614  -4.754  -6.849  1.00 98.34           C  
ATOM   1617  HA  HIS A 104      -1.696  -4.578  -7.410  1.00 98.34           H  
ATOM   1618  C   HIS A 104      -2.286  -5.713  -5.711  1.00 98.34           C  
ATOM   1619  CB  HIS A 104      -3.101  -3.406  -6.317  1.00 98.34           C  
ATOM   1620  HB2 HIS A 104      -4.075  -3.541  -5.847  1.00 98.34           H  
ATOM   1621  HB3 HIS A 104      -2.405  -3.031  -5.567  1.00 98.34           H  
ATOM   1622  O   HIS A 104      -3.084  -6.581  -5.354  1.00 98.34           O  
ATOM   1623  CG  HIS A 104      -3.227  -2.380  -7.406  1.00 98.34           C  
ATOM   1624  CD2 HIS A 104      -4.385  -2.003  -8.024  1.00 98.34           C  
ATOM   1625  HD2 HIS A 104      -5.371  -2.386  -7.809  1.00 98.34           H  
ATOM   1626  ND1 HIS A 104      -2.196  -1.692  -8.010  1.00 98.34           N  
ATOM   1627  HD1 HIS A 104      -1.215  -1.755  -7.781  1.00 98.34           H  
ATOM   1628  CE1 HIS A 104      -2.727  -0.913  -8.970  1.00 98.34           C  
ATOM   1629  HE1 HIS A 104      -2.176  -0.250  -9.619  1.00 98.34           H  
ATOM   1630  NE2 HIS A 104      -4.058  -1.056  -8.994  1.00 98.34           N  
ATOM   1631  N   ARG A 105      -1.099  -5.553  -5.125  1.00 98.61           N  
ATOM   1632  H   ARG A 105      -0.514  -4.774  -5.391  1.00 98.61           H  
ATOM   1633  CA  ARG A 105      -0.714  -6.331  -3.953  1.00 98.61           C  
ATOM   1634  HA  ARG A 105      -0.970  -7.376  -4.127  1.00 98.61           H  
ATOM   1635  C   ARG A 105      -1.510  -5.865  -2.749  1.00 98.61           C  
ATOM   1636  CB  ARG A 105       0.785  -6.216  -3.686  1.00 98.61           C  
ATOM   1637  HB2 ARG A 105       1.041  -6.829  -2.822  1.00 98.61           H  
ATOM   1638  HB3 ARG A 105       1.029  -5.179  -3.459  1.00 98.61           H  
ATOM   1639  O   ARG A 105      -1.692  -4.666  -2.535  1.00 98.61           O  
ATOM   1640  CG  ARG A 105       1.591  -6.678  -4.900  1.00 98.61           C  
ATOM   1641  HG2 ARG A 105       1.443  -5.988  -5.731  1.00 98.61           H  
ATOM   1642  HG3 ARG A 105       1.264  -7.672  -5.208  1.00 98.61           H  
ATOM   1643  CD  ARG A 105       3.072  -6.734  -4.585  1.00 98.61           C  
ATOM   1644  HD2 ARG A 105       3.237  -7.393  -3.734  1.00 98.61           H  
ATOM   1645  HD3 ARG A 105       3.566  -7.154  -5.462  1.00 98.61           H  
ATOM   1646  NE  ARG A 105       3.625  -5.398  -4.311  1.00 98.61           N  
ATOM   1647  HE  ARG A 105       3.017  -4.593  -4.356  1.00 98.61           H  
ATOM   1648  NH1 ARG A 105       5.726  -6.129  -3.928  1.00 98.61           N  
ATOM   1649 HH11 ARG A 105       5.465  -7.047  -4.259  1.00 98.61           H  
ATOM   1650 HH12 ARG A 105       6.655  -5.961  -3.571  1.00 98.61           H  
ATOM   1651  NH2 ARG A 105       5.290  -3.954  -3.749  1.00 98.61           N  
ATOM   1652 HH21 ARG A 105       4.612  -3.208  -3.692  1.00 98.61           H  
ATOM   1653 HH22 ARG A 105       6.247  -3.779  -3.476  1.00 98.61           H  
ATOM   1654  CZ  ARG A 105       4.873  -5.156  -3.989  1.00 98.61           C  
ATOM   1655  N   ALA A 106      -1.955  -6.824  -1.959  1.00 97.47           N  
ATOM   1656  H   ALA A 106      -1.794  -7.790  -2.207  1.00 97.47           H  
ATOM   1657  CA  ALA A 106      -2.720  -6.576  -0.762  1.00 97.47           C  
ATOM   1658  HA  ALA A 106      -2.437  -5.595  -0.380  1.00 97.47           H  
ATOM   1659  C   ALA A 106      -2.391  -7.603   0.324  1.00 97.47           C  
ATOM   1660  CB  ALA A 106      -4.206  -6.556  -1.139  1.00 97.47           C  
ATOM   1661  HB1 ALA A 106      -4.799  -6.292  -0.264  1.00 97.47           H  
ATOM   1662  HB2 ALA A 106      -4.515  -7.533  -1.511  1.00 97.47           H  
ATOM   1663  HB3 ALA A 106      -4.384  -5.805  -1.909  1.00 97.47           H  
ATOM   1664  O   ALA A 106      -1.773  -8.636   0.071  1.00 97.47           O  
ATOM   1665  N   VAL A 107      -2.824  -7.322   1.544  1.00 96.24           N  
ATOM   1666  H   VAL A 107      -3.271  -6.427   1.688  1.00 96.24           H  
ATOM   1667  CA  VAL A 107      -2.837  -8.269   2.660  1.00 96.24           C  
ATOM   1668  HA  VAL A 107      -2.567  -9.260   2.296  1.00 96.24           H  
ATOM   1669  C   VAL A 107      -4.255  -8.359   3.201  1.00 96.24           C  
ATOM   1670  CB  VAL A 107      -1.806  -7.891   3.740  1.00 96.24           C  
ATOM   1671  HB  VAL A 107      -0.814  -7.951   3.291  1.00 96.24           H  
ATOM   1672  O   VAL A 107      -4.927  -7.336   3.354  1.00 96.24           O  
ATOM   1673  CG1 VAL A 107      -1.958  -6.470   4.282  1.00 96.24           C  
ATOM   1674 HG11 VAL A 107      -1.887  -5.751   3.467  1.00 96.24           H  
ATOM   1675 HG12 VAL A 107      -1.152  -6.261   4.985  1.00 96.24           H  
ATOM   1676 HG13 VAL A 107      -2.915  -6.366   4.794  1.00 96.24           H  
ATOM   1677  CG2 VAL A 107      -1.851  -8.865   4.918  1.00 96.24           C  
ATOM   1678 HG21 VAL A 107      -2.825  -8.837   5.406  1.00 96.24           H  
ATOM   1679 HG22 VAL A 107      -1.107  -8.580   5.662  1.00 96.24           H  
ATOM   1680 HG23 VAL A 107      -1.645  -9.877   4.568  1.00 96.24           H  
ATOM   1681  N   VAL A 108      -4.722  -9.576   3.480  1.00 93.55           N  
ATOM   1682  H   VAL A 108      -4.115 -10.374   3.356  1.00 93.55           H  
ATOM   1683  CA  VAL A 108      -6.021  -9.773   4.130  1.00 93.55           C  
ATOM   1684  HA  VAL A 108      -6.748  -9.106   3.667  1.00 93.55           H  
ATOM   1685  C   VAL A 108      -5.918  -9.384   5.594  1.00 93.55           C  
ATOM   1686  CB  VAL A 108      -6.541 -11.208   3.971  1.00 93.55           C  
ATOM   1687  HB  VAL A 108      -5.776 -11.909   4.306  1.00 93.55           H  
ATOM   1688  O   VAL A 108      -5.087  -9.906   6.333  1.00 93.55           O  
ATOM   1689  CG1 VAL A 108      -7.832 -11.460   4.765  1.00 93.55           C  
ATOM   1690 HG11 VAL A 108      -8.599 -10.737   4.484  1.00 93.55           H  
ATOM   1691 HG12 VAL A 108      -7.639 -11.382   5.835  1.00 93.55           H  
ATOM   1692 HG13 VAL A 108      -8.194 -12.469   4.566  1.00 93.55           H  
ATOM   1693  CG2 VAL A 108      -6.855 -11.476   2.499  1.00 93.55           C  
ATOM   1694 HG21 VAL A 108      -5.939 -11.404   1.912  1.00 93.55           H  
ATOM   1695 HG22 VAL A 108      -7.267 -12.480   2.402  1.00 93.55           H  
ATOM   1696 HG23 VAL A 108      -7.586 -10.759   2.125  1.00 93.55           H  
ATOM   1697  N   LEU A 109      -6.794  -8.482   6.013  1.00 91.59           N  
ATOM   1698  H   LEU A 109      -7.458  -8.111   5.348  1.00 91.59           H  
ATOM   1699  CA  LEU A 109      -6.914  -8.044   7.398  1.00 91.59           C  
ATOM   1700  HA  LEU A 109      -5.952  -8.125   7.904  1.00 91.59           H  
ATOM   1701  C   LEU A 109      -7.897  -8.944   8.137  1.00 91.59           C  
ATOM   1702  CB  LEU A 109      -7.376  -6.579   7.413  1.00 91.59           C  
ATOM   1703  HB2 LEU A 109      -7.384  -6.230   8.446  1.00 91.59           H  
ATOM   1704  HB3 LEU A 109      -8.398  -6.521   7.037  1.00 91.59           H  
ATOM   1705  O   LEU A 109      -7.583  -9.502   9.182  1.00 91.59           O  
ATOM   1706  CG  LEU A 109      -6.498  -5.648   6.566  1.00 91.59           C  
ATOM   1707  HG  LEU A 109      -6.486  -5.983   5.529  1.00 91.59           H  
ATOM   1708  CD1 LEU A 109      -7.121  -4.259   6.557  1.00 91.59           C  
ATOM   1709 HD11 LEU A 109      -6.399  -3.516   6.217  1.00 91.59           H  
ATOM   1710 HD12 LEU A 109      -7.954  -4.270   5.853  1.00 91.59           H  
ATOM   1711 HD13 LEU A 109      -7.509  -4.001   7.542  1.00 91.59           H  
ATOM   1712  CD2 LEU A 109      -5.059  -5.655   7.062  1.00 91.59           C  
ATOM   1713 HD21 LEU A 109      -4.508  -4.852   6.572  1.00 91.59           H  
ATOM   1714 HD22 LEU A 109      -4.594  -6.602   6.789  1.00 91.59           H  
ATOM   1715 HD23 LEU A 109      -5.022  -5.546   8.146  1.00 91.59           H  
ATOM   1716  N   GLU A 110      -9.077  -9.122   7.546  1.00 86.98           N  
ATOM   1717  H   GLU A 110      -9.257  -8.642   6.676  1.00 86.98           H  
ATOM   1718  CA  GLU A 110     -10.157  -9.933   8.094  1.00 86.98           C  
ATOM   1719  HA  GLU A 110      -9.722 -10.829   8.537  1.00 86.98           H  
ATOM   1720  C   GLU A 110     -11.126 -10.379   6.991  1.00 86.98           C  
ATOM   1721  CB  GLU A 110     -10.893  -9.173   9.217  1.00 86.98           C  
ATOM   1722  HB2 GLU A 110     -10.188  -8.999  10.030  1.00 86.98           H  
ATOM   1723  HB3 GLU A 110     -11.691  -9.811   9.597  1.00 86.98           H  
ATOM   1724  O   GLU A 110     -11.265  -9.731   5.951  1.00 86.98           O  
ATOM   1725  CG  GLU A 110     -11.490  -7.821   8.785  1.00 86.98           C  
ATOM   1726  HG2 GLU A 110     -10.690  -7.218   8.358  1.00 86.98           H  
ATOM   1727  HG3 GLU A 110     -12.246  -7.990   8.018  1.00 86.98           H  
ATOM   1728  CD  GLU A 110     -12.106  -7.015   9.940  1.00 86.98           C  
ATOM   1729  OE1 GLU A 110     -12.357  -5.803   9.710  1.00 86.98           O  
ATOM   1730  OE2 GLU A 110     -12.286  -7.589  11.036  1.00 86.98           O  
ATOM   1731  N   GLN A 111     -11.814 -11.497   7.225  1.00 80.25           N  
ATOM   1732  H   GLN A 111     -11.707 -11.940   8.126  1.00 80.25           H  
ATOM   1733  CA  GLN A 111     -12.954 -11.916   6.409  1.00 80.25           C  
ATOM   1734  HA  GLN A 111     -12.899 -11.455   5.423  1.00 80.25           H  
ATOM   1735  C   GLN A 111     -14.241 -11.455   7.079  1.00 80.25           C  
ATOM   1736  CB  GLN A 111     -12.970 -13.431   6.211  1.00 80.25           C  
ATOM   1737  HB2 GLN A 111     -13.910 -13.711   5.736  1.00 80.25           H  
ATOM   1738  HB3 GLN A 111     -12.911 -13.926   7.180  1.00 80.25           H  
ATOM   1739  O   GLN A 111     -14.502 -11.768   8.243  1.00 80.25           O  
ATOM   1740  CG  GLN A 111     -11.812 -13.896   5.322  1.00 80.25           C  
ATOM   1741  HG2 GLN A 111     -10.866 -13.566   5.753  1.00 80.25           H  
ATOM   1742  HG3 GLN A 111     -11.911 -13.458   4.329  1.00 80.25           H  
ATOM   1743  CD  GLN A 111     -11.781 -15.410   5.193  1.00 80.25           C  
ATOM   1744  NE2 GLN A 111     -10.645 -15.982   4.864  1.00 80.25           N  
ATOM   1745 HE21 GLN A 111     -10.659 -16.986   4.750  1.00 80.25           H  
ATOM   1746 HE22 GLN A 111      -9.814 -15.449   4.649  1.00 80.25           H  
ATOM   1747  OE1 GLN A 111     -12.759 -16.117   5.388  1.00 80.25           O  
ATOM   1748  N   ILE A 112     -15.056 -10.724   6.331  1.00 75.00           N  
ATOM   1749  H   ILE A 112     -14.864 -10.623   5.344  1.00 75.00           H  
ATOM   1750  CA  ILE A 112     -16.286 -10.135   6.848  1.00 75.00           C  
ATOM   1751  HA  ILE A 112     -16.096  -9.768   7.856  1.00 75.00           H  
ATOM   1752  C   ILE A 112     -17.344 -11.232   6.917  1.00 75.00           C  
ATOM   1753  CB  ILE A 112     -16.713  -8.938   5.982  1.00 75.00           C  
ATOM   1754  HB  ILE A 112     -16.939  -9.296   4.977  1.00 75.00           H  
ATOM   1755  O   ILE A 112     -17.506 -11.993   5.969  1.00 75.00           O  
ATOM   1756  CG1 ILE A 112     -15.550  -7.927   5.897  1.00 75.00           C  
ATOM   1757 HG12 ILE A 112     -14.674  -8.400   5.454  1.00 75.00           H  
ATOM   1758 HG13 ILE A 112     -15.284  -7.584   6.897  1.00 75.00           H  
ATOM   1759  CG2 ILE A 112     -17.977  -8.278   6.560  1.00 75.00           C  
ATOM   1760 HG21 ILE A 112     -18.804  -8.988   6.578  1.00 75.00           H  
ATOM   1761 HG22 ILE A 112     -18.294  -7.448   5.929  1.00 75.00           H  
ATOM   1762 HG23 ILE A 112     -17.782  -7.898   7.562  1.00 75.00           H  
ATOM   1763  CD1 ILE A 112     -15.869  -6.719   5.032  1.00 75.00           C  
ATOM   1764 HD11 ILE A 112     -14.947  -6.159   4.879  1.00 75.00           H  
ATOM   1765 HD12 ILE A 112     -16.266  -7.034   4.067  1.00 75.00           H  
ATOM   1766 HD13 ILE A 112     -16.592  -6.081   5.542  1.00 75.00           H  
ATOM   1767  N   LEU A 113     -18.066 -11.314   8.038  1.00 69.55           N  
ATOM   1768  H   LEU A 113     -17.880 -10.624   8.752  1.00 69.55           H  
ATOM   1769  CA  LEU A 113     -18.981 -12.422   8.372  1.00 69.55           C  
ATOM   1770  HA  LEU A 113     -19.391 -12.195   9.356  1.00 69.55           H  
ATOM   1771  C   LEU A 113     -18.286 -13.787   8.559  1.00 69.55           C  
ATOM   1772  CB  LEU A 113     -20.176 -12.489   7.392  1.00 69.55           C  
ATOM   1773  HB2 LEU A 113     -20.856 -13.273   7.724  1.00 69.55           H  
ATOM   1774  HB3 LEU A 113     -19.810 -12.790   6.411  1.00 69.55           H  
ATOM   1775  O   LEU A 113     -18.955 -14.819   8.607  1.00 69.55           O  
ATOM   1776  CG  LEU A 113     -20.981 -11.188   7.245  1.00 69.55           C  
ATOM   1777  HG  LEU A 113     -20.314 -10.353   7.028  1.00 69.55           H  
ATOM   1778  CD1 LEU A 113     -21.957 -11.306   6.075  1.00 69.55           C  
ATOM   1779 HD11 LEU A 113     -22.517 -10.377   5.971  1.00 69.55           H  
ATOM   1780 HD12 LEU A 113     -22.646 -12.133   6.243  1.00 69.55           H  
ATOM   1781 HD13 LEU A 113     -21.397 -11.479   5.156  1.00 69.55           H  
ATOM   1782  CD2 LEU A 113     -21.766 -10.860   8.516  1.00 69.55           C  
ATOM   1783 HD21 LEU A 113     -21.078 -10.682   9.343  1.00 69.55           H  
ATOM   1784 HD22 LEU A 113     -22.351  -9.954   8.360  1.00 69.55           H  
ATOM   1785 HD23 LEU A 113     -22.434 -11.683   8.768  1.00 69.55           H  
ATOM   1786  N   GLY A 114     -16.963 -13.795   8.739  1.00 60.19           N  
ATOM   1787  H   GLY A 114     -16.454 -12.932   8.614  1.00 60.19           H  
ATOM   1788  CA  GLY A 114     -16.188 -14.994   9.047  1.00 60.19           C  
ATOM   1789  HA2 GLY A 114     -16.713 -15.556   9.819  1.00 60.19           H  
ATOM   1790  HA3 GLY A 114     -15.218 -14.691   9.442  1.00 60.19           H  
ATOM   1791  C   GLY A 114     -15.945 -15.920   7.846  1.00 60.19           C  
ATOM   1792  O   GLY A 114     -16.169 -15.535   6.696  1.00 60.19           O  
ATOM   1793  N   PRO A 115     -15.462 -17.153   8.101  1.00 59.20           N  
ATOM   1794  CA  PRO A 115     -15.151 -18.121   7.054  1.00 59.20           C  
ATOM   1795  HA  PRO A 115     -14.384 -17.697   6.407  1.00 59.20           H  
ATOM   1796  C   PRO A 115     -16.394 -18.459   6.225  1.00 59.20           C  
ATOM   1797  CB  PRO A 115     -14.573 -19.352   7.770  1.00 59.20           C  
ATOM   1798  HB2 PRO A 115     -13.748 -19.789   7.207  1.00 59.20           H  
ATOM   1799  HB3 PRO A 115     -15.348 -20.098   7.943  1.00 59.20           H  
ATOM   1800  O   PRO A 115     -17.350 -19.041   6.735  1.00 59.20           O  
ATOM   1801  CG  PRO A 115     -14.104 -18.806   9.117  1.00 59.20           C  
ATOM   1802  HG2 PRO A 115     -14.121 -19.570   9.894  1.00 59.20           H  
ATOM   1803  HG3 PRO A 115     -13.104 -18.385   9.012  1.00 59.20           H  
ATOM   1804  CD  PRO A 115     -15.098 -17.685   9.404  1.00 59.20           C  
ATOM   1805  HD2 PRO A 115     -14.631 -16.930  10.037  1.00 59.20           H  
ATOM   1806  HD3 PRO A 115     -15.986 -18.090   9.888  1.00 59.20           H  
ATOM   1807  N   GLY A 116     -16.375 -18.099   4.942  1.00 61.17           N  
ATOM   1808  H   GLY A 116     -15.580 -17.566   4.619  1.00 61.17           H  
ATOM   1809  CA  GLY A 116     -17.508 -18.271   4.023  1.00 61.17           C  
ATOM   1810  HA2 GLY A 116     -17.136 -18.682   3.084  1.00 61.17           H  
ATOM   1811  HA3 GLY A 116     -18.227 -18.976   4.441  1.00 61.17           H  
ATOM   1812  C   GLY A 116     -18.261 -16.979   3.694  1.00 61.17           C  
ATOM   1813  O   GLY A 116     -19.141 -16.998   2.833  1.00 61.17           O  
ATOM   1814  N   GLY A 117     -17.898 -15.855   4.316  1.00 63.83           N  
ATOM   1815  H   GLY A 117     -17.207 -15.893   5.053  1.00 63.83           H  
ATOM   1816  CA  GLY A 117     -18.304 -14.538   3.847  1.00 63.83           C  
ATOM   1817  HA2 GLY A 117     -17.853 -13.780   4.488  1.00 63.83           H  
ATOM   1818  HA3 GLY A 117     -19.389 -14.452   3.906  1.00 63.83           H  
ATOM   1819  C   GLY A 117     -17.837 -14.284   2.411  1.00 63.83           C  
ATOM   1820  O   GLY A 117     -16.743 -14.679   2.010  1.00 63.83           O  
ATOM   1821  N   GLY A 118     -18.675 -13.612   1.619  1.00 83.92           N  
ATOM   1822  H   GLY A 118     -19.567 -13.329   1.998  1.00 83.92           H  
ATOM   1823  CA  GLY A 118     -18.359 -13.262   0.230  1.00 83.92           C  
ATOM   1824  HA2 GLY A 118     -17.926 -14.129  -0.268  1.00 83.92           H  
ATOM   1825  HA3 GLY A 118     -19.281 -12.992  -0.285  1.00 83.92           H  
ATOM   1826  C   GLY A 118     -17.380 -12.094   0.081  1.00 83.92           C  
ATOM   1827  O   GLY A 118     -17.028 -11.763  -1.050  1.00 83.92           O  
ATOM   1828  N   THR A 119     -16.936 -11.492   1.192  1.00 90.15           N  
ATOM   1829  H   THR A 119     -17.197 -11.888   2.084  1.00 90.15           H  
ATOM   1830  CA  THR A 119     -16.179 -10.234   1.234  1.00 90.15           C  
ATOM   1831  HA  THR A 119     -15.754 -10.040   0.249  1.00 90.15           H  
ATOM   1832  C   THR A 119     -15.031 -10.318   2.243  1.00 90.15           C  
ATOM   1833  CB  THR A 119     -17.098  -9.051   1.598  1.00 90.15           C  
ATOM   1834  HB  THR A 119     -17.341  -9.096   2.659  1.00 90.15           H  
ATOM   1835  O   THR A 119     -15.181 -10.876   3.330  1.00 90.15           O  
ATOM   1836  CG2 THR A 119     -16.478  -7.692   1.282  1.00 90.15           C  
ATOM   1837 HG21 THR A 119     -15.530  -7.572   1.806  1.00 90.15           H  
ATOM   1838 HG22 THR A 119     -16.312  -7.593   0.210  1.00 90.15           H  
ATOM   1839 HG23 THR A 119     -17.148  -6.898   1.613  1.00 90.15           H  
ATOM   1840  OG1 THR A 119     -18.300  -9.091   0.861  1.00 90.15           O  
ATOM   1841  HG1 THR A 119     -18.747  -8.260   1.037  1.00 90.15           H  
ATOM   1842  N   ALA A 120     -13.886  -9.733   1.904  1.00 91.40           N  
ATOM   1843  H   ALA A 120     -13.831  -9.267   1.010  1.00 91.40           H  
ATOM   1844  CA  ALA A 120     -12.732  -9.594   2.781  1.00 91.40           C  
ATOM   1845  HA  ALA A 120     -12.990  -9.911   3.792  1.00 91.40           H  
ATOM   1846  C   ALA A 120     -12.289  -8.133   2.847  1.00 91.40           C  
ATOM   1847  CB  ALA A 120     -11.605 -10.488   2.264  1.00 91.40           C  
ATOM   1848  HB1 ALA A 120     -11.945 -11.522   2.201  1.00 91.40           H  
ATOM   1849  HB2 ALA A 120     -10.750 -10.429   2.938  1.00 91.40           H  
ATOM   1850  HB3 ALA A 120     -11.310 -10.130   1.278  1.00 91.40           H  
ATOM   1851  O   ALA A 120     -12.353  -7.409   1.853  1.00 91.40           O  
ATOM   1852  N   ARG A 121     -11.799  -7.714   4.011  1.00 92.84           N  
ATOM   1853  H   ARG A 121     -11.727  -8.381   4.766  1.00 92.84           H  
ATOM   1854  CA  ARG A 121     -11.163  -6.415   4.198  1.00 92.84           C  
ATOM   1855  HA  ARG A 121     -11.561  -5.710   3.468  1.00 92.84           H  
ATOM   1856  C   ARG A 121      -9.667  -6.570   3.964  1.00 92.84           C  
ATOM   1857  CB  ARG A 121     -11.507  -5.903   5.596  1.00 92.84           C  
ATOM   1858  HB2 ARG A 121     -12.571  -6.050   5.781  1.00 92.84           H  
ATOM   1859  HB3 ARG A 121     -10.945  -6.490   6.323  1.00 92.84           H  
ATOM   1860  O   ARG A 121      -9.023  -7.423   4.579  1.00 92.84           O  
ATOM   1861  CG  ARG A 121     -11.188  -4.418   5.779  1.00 92.84           C  
ATOM   1862  HG2 ARG A 121     -10.130  -4.241   5.582  1.00 92.84           H  
ATOM   1863  HG3 ARG A 121     -11.793  -3.819   5.098  1.00 92.84           H  
ATOM   1864  CD  ARG A 121     -11.513  -4.048   7.226  1.00 92.84           C  
ATOM   1865  HD2 ARG A 121     -12.579  -4.198   7.399  1.00 92.84           H  
ATOM   1866  HD3 ARG A 121     -10.965  -4.721   7.885  1.00 92.84           H  
ATOM   1867  NE  ARG A 121     -11.151  -2.662   7.564  1.00 92.84           N  
ATOM   1868  HE  ARG A 121     -10.846  -2.053   6.818  1.00 92.84           H  
ATOM   1869  NH1 ARG A 121     -11.790  -2.828   9.763  1.00 92.84           N  
ATOM   1870 HH11 ARG A 121     -12.058  -2.384  10.629  1.00 92.84           H  
ATOM   1871 HH12 ARG A 121     -12.024  -3.803   9.640  1.00 92.84           H  
ATOM   1872  NH2 ARG A 121     -11.018  -0.879   8.976  1.00 92.84           N  
ATOM   1873 HH21 ARG A 121     -11.241  -0.467   9.871  1.00 92.84           H  
ATOM   1874 HH22 ARG A 121     -10.767  -0.265   8.215  1.00 92.84           H  
ATOM   1875  CZ  ARG A 121     -11.319  -2.132   8.763  1.00 92.84           C  
ATOM   1876  N   VAL A 122      -9.114  -5.762   3.068  1.00 94.50           N  
ATOM   1877  H   VAL A 122      -9.704  -5.087   2.604  1.00 94.50           H  
ATOM   1878  CA  VAL A 122      -7.714  -5.848   2.644  1.00 94.50           C  
ATOM   1879  HA  VAL A 122      -7.186  -6.514   3.327  1.00 94.50           H  
ATOM   1880  C   VAL A 122      -7.030  -4.492   2.735  1.00 94.50           C  
ATOM   1881  CB  VAL A 122      -7.573  -6.452   1.231  1.00 94.50           C  
ATOM   1882  HB  VAL A 122      -6.508  -6.586   1.045  1.00 94.50           H  
ATOM   1883  O   VAL A 122      -7.655  -3.466   2.482  1.00 94.50           O  
ATOM   1884  CG1 VAL A 122      -8.226  -7.835   1.134  1.00 94.50           C  
ATOM   1885 HG11 VAL A 122      -9.312  -7.749   1.159  1.00 94.50           H  
ATOM   1886 HG12 VAL A 122      -7.898  -8.455   1.968  1.00 94.50           H  
ATOM   1887 HG13 VAL A 122      -7.921  -8.311   0.202  1.00 94.50           H  
ATOM   1888  CG2 VAL A 122      -8.148  -5.575   0.110  1.00 94.50           C  
ATOM   1889 HG21 VAL A 122      -7.624  -4.620   0.071  1.00 94.50           H  
ATOM   1890 HG22 VAL A 122      -9.210  -5.391   0.278  1.00 94.50           H  
ATOM   1891 HG23 VAL A 122      -8.020  -6.071  -0.852  1.00 94.50           H  
ATOM   1892  N   LEU A 123      -5.741  -4.486   3.069  1.00 94.76           N  
ATOM   1893  H   LEU A 123      -5.304  -5.375   3.266  1.00 94.76           H  
ATOM   1894  CA  LEU A 123      -4.866  -3.326   2.892  1.00 94.76           C  
ATOM   1895  HA  LEU A 123      -5.453  -2.407   2.865  1.00 94.76           H  
ATOM   1896  C   LEU A 123      -4.135  -3.474   1.563  1.00 94.76           C  
ATOM   1897  CB  LEU A 123      -3.873  -3.243   4.061  1.00 94.76           C  
ATOM   1898  HB2 LEU A 123      -3.430  -4.230   4.195  1.00 94.76           H  
ATOM   1899  HB3 LEU A 123      -4.414  -2.999   4.975  1.00 94.76           H  
ATOM   1900  O   LEU A 123      -3.427  -4.463   1.368  1.00 94.76           O  
ATOM   1901  CG  LEU A 123      -2.730  -2.226   3.858  1.00 94.76           C  
ATOM   1902  HG  LEU A 123      -2.265  -2.342   2.879  1.00 94.76           H  
ATOM   1903  CD1 LEU A 123      -3.236  -0.795   4.003  1.00 94.76           C  
ATOM   1904 HD11 LEU A 123      -3.984  -0.576   3.241  1.00 94.76           H  
ATOM   1905 HD12 LEU A 123      -3.673  -0.641   4.989  1.00 94.76           H  
ATOM   1906 HD13 LEU A 123      -2.410  -0.096   3.875  1.00 94.76           H  
ATOM   1907  CD2 LEU A 123      -1.653  -2.471   4.903  1.00 94.76           C  
ATOM   1908 HD21 LEU A 123      -0.891  -1.694   4.851  1.00 94.76           H  
ATOM   1909 HD22 LEU A 123      -1.182  -3.438   4.733  1.00 94.76           H  
ATOM   1910 HD23 LEU A 123      -2.130  -2.458   5.883  1.00 94.76           H  
ATOM   1911  N   PHE A 124      -4.239  -2.483   0.685  1.00 96.69           N  
ATOM   1912  H   PHE A 124      -4.808  -1.681   0.915  1.00 96.69           H  
ATOM   1913  CA  PHE A 124      -3.426  -2.415  -0.524  1.00 96.69           C  
ATOM   1914  HA  PHE A 124      -3.320  -3.413  -0.949  1.00 96.69           H  
ATOM   1915  C   PHE A 124      -2.036  -1.887  -0.177  1.00 96.69           C  
ATOM   1916  CB  PHE A 124      -4.129  -1.540  -1.560  1.00 96.69           C  
ATOM   1917  HB2 PHE A 124      -3.435  -1.349  -2.379  1.00 96.69           H  
ATOM   1918  HB3 PHE A 124      -4.390  -0.582  -1.111  1.00 96.69           H  
ATOM   1919  O   PHE A 124      -1.848  -0.691   0.016  1.00 96.69           O  
ATOM   1920  CG  PHE A 124      -5.369  -2.192  -2.124  1.00 96.69           C  
ATOM   1921  CD1 PHE A 124      -5.256  -3.088  -3.201  1.00 96.69           C  
ATOM   1922  HD1 PHE A 124      -4.282  -3.306  -3.614  1.00 96.69           H  
ATOM   1923  CD2 PHE A 124      -6.626  -1.935  -1.552  1.00 96.69           C  
ATOM   1924  HD2 PHE A 124      -6.714  -1.256  -0.717  1.00 96.69           H  
ATOM   1925  CE1 PHE A 124      -6.402  -3.703  -3.731  1.00 96.69           C  
ATOM   1926  HE1 PHE A 124      -6.317  -4.374  -4.573  1.00 96.69           H  
ATOM   1927  CE2 PHE A 124      -7.766  -2.569  -2.069  1.00 96.69           C  
ATOM   1928  HE2 PHE A 124      -8.732  -2.375  -1.625  1.00 96.69           H  
ATOM   1929  CZ  PHE A 124      -7.659  -3.451  -3.157  1.00 96.69           C  
ATOM   1930  HZ  PHE A 124      -8.541  -3.935  -3.548  1.00 96.69           H  
ATOM   1931  N   VAL A 125      -1.043  -2.772  -0.102  1.00 96.70           N  
ATOM   1932  H   VAL A 125      -1.255  -3.736  -0.317  1.00 96.70           H  
ATOM   1933  CA  VAL A 125       0.289  -2.455   0.457  1.00 96.70           C  
ATOM   1934  HA  VAL A 125       0.141  -2.002   1.437  1.00 96.70           H  
ATOM   1935  C   VAL A 125       1.080  -1.429  -0.362  1.00 96.70           C  
ATOM   1936  CB  VAL A 125       1.126  -3.731   0.662  1.00 96.70           C  
ATOM   1937  HB  VAL A 125       2.076  -3.450   1.117  1.00 96.70           H  
ATOM   1938  O   VAL A 125       2.007  -0.812   0.152  1.00 96.70           O  
ATOM   1939  CG1 VAL A 125       0.418  -4.703   1.617  1.00 96.70           C  
ATOM   1940 HG11 VAL A 125       0.217  -4.200   2.563  1.00 96.70           H  
ATOM   1941 HG12 VAL A 125      -0.522  -5.057   1.193  1.00 96.70           H  
ATOM   1942 HG13 VAL A 125       1.060  -5.561   1.815  1.00 96.70           H  
ATOM   1943  CG2 VAL A 125       1.421  -4.459  -0.657  1.00 96.70           C  
ATOM   1944 HG21 VAL A 125       0.488  -4.742  -1.144  1.00 96.70           H  
ATOM   1945 HG22 VAL A 125       1.999  -3.815  -1.320  1.00 96.70           H  
ATOM   1946 HG23 VAL A 125       2.004  -5.359  -0.462  1.00 96.70           H  
ATOM   1947  N   ASP A 126       0.704  -1.226  -1.626  1.00 97.36           N  
ATOM   1948  H   ASP A 126      -0.045  -1.798  -1.989  1.00 97.36           H  
ATOM   1949  CA  ASP A 126       1.317  -0.232  -2.511  1.00 97.36           C  
ATOM   1950  HA  ASP A 126       2.308   0.022  -2.134  1.00 97.36           H  
ATOM   1951  C   ASP A 126       0.543   1.088  -2.583  1.00 97.36           C  
ATOM   1952  CB  ASP A 126       1.496  -0.839  -3.906  1.00 97.36           C  
ATOM   1953  HB2 ASP A 126       0.527  -1.167  -4.282  1.00 97.36           H  
ATOM   1954  HB3 ASP A 126       1.886  -0.082  -4.586  1.00 97.36           H  
ATOM   1955  O   ASP A 126       1.089   2.064  -3.074  1.00 97.36           O  
ATOM   1956  CG  ASP A 126       2.469  -2.014  -3.886  1.00 97.36           C  
ATOM   1957  OD1 ASP A 126       3.576  -1.878  -3.316  1.00 97.36           O  
ATOM   1958  OD2 ASP A 126       2.136  -3.077  -4.458  1.00 97.36           O  
ATOM   1959  N   HIS A 127      -0.690   1.145  -2.071  1.00 95.30           N  
ATOM   1960  H   HIS A 127      -1.048   0.324  -1.603  1.00 95.30           H  
ATOM   1961  CA  HIS A 127      -1.535   2.351  -2.081  1.00 95.30           C  
ATOM   1962  HA  HIS A 127      -1.041   3.158  -2.623  1.00 95.30           H  
ATOM   1963  C   HIS A 127      -1.823   2.890  -0.674  1.00 95.30           C  
ATOM   1964  CB  HIS A 127      -2.841   2.037  -2.812  1.00 95.30           C  
ATOM   1965  HB2 HIS A 127      -3.325   1.192  -2.322  1.00 95.30           H  
ATOM   1966  HB3 HIS A 127      -3.500   2.902  -2.736  1.00 95.30           H  
ATOM   1967  O   HIS A 127      -2.143   4.059  -0.512  1.00 95.30           O  
ATOM   1968  CG  HIS A 127      -2.675   1.718  -4.274  1.00 95.30           C  
ATOM   1969  CD2 HIS A 127      -2.676   0.470  -4.825  1.00 95.30           C  
ATOM   1970  HD2 HIS A 127      -2.778  -0.463  -4.291  1.00 95.30           H  
ATOM   1971  ND1 HIS A 127      -2.621   2.663  -5.298  1.00 95.30           N  
ATOM   1972  CE1 HIS A 127      -2.604   1.970  -6.441  1.00 95.30           C  
ATOM   1973  HE1 HIS A 127      -2.617   2.416  -7.424  1.00 95.30           H  
ATOM   1974  NE2 HIS A 127      -2.646   0.652  -6.188  1.00 95.30           N  
ATOM   1975  HE2 HIS A 127      -2.803  -0.059  -6.888  1.00 95.30           H  
ATOM   1976  N   GLY A 128      -1.691   2.053   0.355  1.00 94.01           N  
ATOM   1977  H   GLY A 128      -1.476   1.086   0.157  1.00 94.01           H  
ATOM   1978  CA  GLY A 128      -1.901   2.409   1.757  1.00 94.01           C  
ATOM   1979  HA2 GLY A 128      -1.508   3.413   1.916  1.00 94.01           H  
ATOM   1980  HA3 GLY A 128      -1.351   1.717   2.395  1.00 94.01           H  
ATOM   1981  C   GLY A 128      -3.363   2.421   2.203  1.00 94.01           C  
ATOM   1982  O   GLY A 128      -3.630   2.416   3.402  1.00 94.01           O  
ATOM   1983  N   ASN A 129      -4.311   2.379   1.268  1.00 93.04           N  
ATOM   1984  H   ASN A 129      -4.042   2.409   0.295  1.00 93.04           H  
ATOM   1985  CA  ASN A 129      -5.731   2.367   1.583  1.00 93.04           C  
ATOM   1986  HA  ASN A 129      -5.879   3.009   2.451  1.00 93.04           H  
ATOM   1987  C   ASN A 129      -6.227   0.960   1.950  1.00 93.04           C  
ATOM   1988  CB  ASN A 129      -6.520   3.000   0.428  1.00 93.04           C  
ATOM   1989  HB2 ASN A 129      -6.057   3.945   0.142  1.00 93.04           H  
ATOM   1990  HB3 ASN A 129      -7.529   3.228   0.770  1.00 93.04           H  
ATOM   1991  O   ASN A 129      -5.771  -0.064   1.427  1.00 93.04           O  
ATOM   1992  CG  ASN A 129      -6.584   2.109  -0.794  1.00 93.04           C  
ATOM   1993  ND2 ASN A 129      -7.736   1.567  -1.111  1.00 93.04           N  
ATOM   1994 HD21 ASN A 129      -7.735   0.972  -1.927  1.00 93.04           H  
ATOM   1995 HD22 ASN A 129      -8.556   1.768  -0.555  1.00 93.04           H  
ATOM   1996  OD1 ASN A 129      -5.600   1.850  -1.459  1.00 93.04           O  
ATOM   1997  N   VAL A 130      -7.226   0.924   2.826  1.00 92.78           N  
ATOM   1998  H   VAL A 130      -7.563   1.804   3.189  1.00 92.78           H  
ATOM   1999  CA  VAL A 130      -7.978  -0.285   3.170  1.00 92.78           C  
ATOM   2000  HA  VAL A 130      -7.403  -1.156   2.857  1.00 92.78           H  
ATOM   2001  C   VAL A 130      -9.294  -0.290   2.400  1.00 92.78           C  
ATOM   2002  CB  VAL A 130      -8.184  -0.383   4.693  1.00 92.78           C  
ATOM   2003  HB  VAL A 130      -8.649   0.534   5.056  1.00 92.78           H  
ATOM   2004  O   VAL A 130      -9.942   0.748   2.278  1.00 92.78           O  
ATOM   2005  CG1 VAL A 130      -9.078  -1.561   5.092  1.00 92.78           C  
ATOM   2006 HG11 VAL A 130      -8.715  -2.473   4.617  1.00 92.78           H  
ATOM   2007 HG12 VAL A 130     -10.104  -1.373   4.778  1.00 92.78           H  
ATOM   2008 HG13 VAL A 130      -9.049  -1.685   6.175  1.00 92.78           H  
ATOM   2009  CG2 VAL A 130      -6.833  -0.559   5.401  1.00 92.78           C  
ATOM   2010 HG21 VAL A 130      -6.979  -0.642   6.478  1.00 92.78           H  
ATOM   2011 HG22 VAL A 130      -6.197   0.306   5.212  1.00 92.78           H  
ATOM   2012 HG23 VAL A 130      -6.333  -1.452   5.028  1.00 92.78           H  
ATOM   2013  N   ALA A 131      -9.714  -1.446   1.890  1.00 92.25           N  
ATOM   2014  H   ALA A 131      -9.140  -2.269   2.005  1.00 92.25           H  
ATOM   2015  CA  ALA A 131     -11.034  -1.598   1.286  1.00 92.25           C  
ATOM   2016  HA  ALA A 131     -11.701  -0.853   1.721  1.00 92.25           H  
ATOM   2017  C   ALA A 131     -11.640  -2.970   1.573  1.00 92.25           C  
ATOM   2018  CB  ALA A 131     -10.966  -1.346  -0.225  1.00 92.25           C  
ATOM   2019  HB1 ALA A 131     -10.597  -2.243  -0.723  1.00 92.25           H  
ATOM   2020  HB2 ALA A 131     -10.325  -0.492  -0.443  1.00 92.25           H  
ATOM   2021  HB3 ALA A 131     -11.968  -1.141  -0.602  1.00 92.25           H  
ATOM   2022  O   ALA A 131     -10.935  -3.948   1.828  1.00 92.25           O  
ATOM   2023  N   GLU A 132     -12.960  -3.039   1.474  1.00 92.08           N  
ATOM   2024  H   GLU A 132     -13.480  -2.201   1.254  1.00 92.08           H  
ATOM   2025  CA  GLU A 132     -13.687  -4.298   1.409  1.00 92.08           C  
ATOM   2026  HA  GLU A 132     -13.136  -5.069   1.947  1.00 92.08           H  
ATOM   2027  C   GLU A 132     -13.825  -4.719  -0.053  1.00 92.08           C  
ATOM   2028  CB  GLU A 132     -15.058  -4.168   2.073  1.00 92.08           C  
ATOM   2029  HB2 GLU A 132     -15.682  -3.491   1.489  1.00 92.08           H  
ATOM   2030  HB3 GLU A 132     -15.516  -5.157   2.075  1.00 92.08           H  
ATOM   2031  O   GLU A 132     -14.277  -3.945  -0.899  1.00 92.08           O  
ATOM   2032  CG  GLU A 132     -14.970  -3.650   3.515  1.00 92.08           C  
ATOM   2033  HG2 GLU A 132     -14.215  -4.224   4.052  1.00 92.08           H  
ATOM   2034  HG3 GLU A 132     -14.643  -2.610   3.499  1.00 92.08           H  
ATOM   2035  CD  GLU A 132     -16.315  -3.732   4.249  1.00 92.08           C  
ATOM   2036  OE1 GLU A 132     -16.305  -3.457   5.466  1.00 92.08           O  
ATOM   2037  OE2 GLU A 132     -17.329  -4.105   3.609  1.00 92.08           O  
ATOM   2038  N   VAL A 133     -13.423  -5.947  -0.365  1.00 93.76           N  
ATOM   2039  H   VAL A 133     -13.047  -6.531   0.368  1.00 93.76           H  
ATOM   2040  CA  VAL A 133     -13.474  -6.503  -1.720  1.00 93.76           C  
ATOM   2041  HA  VAL A 133     -14.099  -5.852  -2.332  1.00 93.76           H  
ATOM   2042  C   VAL A 133     -14.127  -7.879  -1.695  1.00 93.76           C  
ATOM   2043  CB  VAL A 133     -12.084  -6.554  -2.384  1.00 93.76           C  
ATOM   2044  HB  VAL A 133     -12.202  -6.956  -3.390  1.00 93.76           H  
ATOM   2045  O   VAL A 133     -13.970  -8.619  -0.719  1.00 93.76           O  
ATOM   2046  CG1 VAL A 133     -11.480  -5.152  -2.519  1.00 93.76           C  
ATOM   2047 HG11 VAL A 133     -12.190  -4.489  -3.014  1.00 93.76           H  
ATOM   2048 HG12 VAL A 133     -11.238  -4.746  -1.537  1.00 93.76           H  
ATOM   2049 HG13 VAL A 133     -10.570  -5.201  -3.118  1.00 93.76           H  
ATOM   2050  CG2 VAL A 133     -11.086  -7.449  -1.642  1.00 93.76           C  
ATOM   2051 HG21 VAL A 133     -10.961  -7.104  -0.616  1.00 93.76           H  
ATOM   2052 HG22 VAL A 133     -10.122  -7.410  -2.148  1.00 93.76           H  
ATOM   2053 HG23 VAL A 133     -11.438  -8.480  -1.635  1.00 93.76           H  
ATOM   2054  N   PRO A 134     -14.865  -8.268  -2.746  1.00 92.31           N  
ATOM   2055  CA  PRO A 134     -15.416  -9.608  -2.807  1.00 92.31           C  
ATOM   2056  HA  PRO A 134     -15.994  -9.797  -1.902  1.00 92.31           H  
ATOM   2057  C   PRO A 134     -14.281 -10.632  -2.920  1.00 92.31           C  
ATOM   2058  CB  PRO A 134     -16.356  -9.607  -4.010  1.00 92.31           C  
ATOM   2059  HB2 PRO A 134     -16.434 -10.592  -4.470  1.00 92.31           H  
ATOM   2060  HB3 PRO A 134     -17.340  -9.260  -3.696  1.00 92.31           H  
ATOM   2061  O   PRO A 134     -13.274 -10.392  -3.588  1.00 92.31           O  
ATOM   2062  CG  PRO A 134     -15.725  -8.572  -4.941  1.00 92.31           C  
ATOM   2063  HG2 PRO A 134     -16.457  -8.133  -5.618  1.00 92.31           H  
ATOM   2064  HG3 PRO A 134     -14.917  -9.042  -5.501  1.00 92.31           H  
ATOM   2065  CD  PRO A 134     -15.150  -7.536  -3.973  1.00 92.31           C  
ATOM   2066  HD2 PRO A 134     -15.895  -6.766  -3.770  1.00 92.31           H  
ATOM   2067  HD3 PRO A 134     -14.251  -7.090  -4.398  1.00 92.31           H  
ATOM   2068  N   VAL A 135     -14.456 -11.816  -2.332  1.00 91.64           N  
ATOM   2069  H   VAL A 135     -15.294 -11.947  -1.785  1.00 91.64           H  
ATOM   2070  CA  VAL A 135     -13.469 -12.913  -2.412  1.00 91.64           C  
ATOM   2071  HA  VAL A 135     -12.524 -12.562  -1.996  1.00 91.64           H  
ATOM   2072  C   VAL A 135     -13.193 -13.312  -3.868  1.00 91.64           C  
ATOM   2073  CB  VAL A 135     -13.942 -14.119  -1.577  1.00 91.64           C  
ATOM   2074  HB  VAL A 135     -14.948 -14.396  -1.894  1.00 91.64           H  
ATOM   2075  O   VAL A 135     -12.080 -13.697  -4.218  1.00 91.64           O  
ATOM   2076  CG1 VAL A 135     -13.036 -15.347  -1.744  1.00 91.64           C  
ATOM   2077 HG11 VAL A 135     -12.000 -15.080  -1.539  1.00 91.64           H  
ATOM   2078 HG12 VAL A 135     -13.352 -16.134  -1.060  1.00 91.64           H  
ATOM   2079 HG13 VAL A 135     -13.106 -15.739  -2.759  1.00 91.64           H  
ATOM   2080  CG2 VAL A 135     -13.985 -13.746  -0.089  1.00 91.64           C  
ATOM   2081 HG21 VAL A 135     -14.325 -14.596   0.501  1.00 91.64           H  
ATOM   2082 HG22 VAL A 135     -12.996 -13.440   0.251  1.00 91.64           H  
ATOM   2083 HG23 VAL A 135     -14.678 -12.923   0.082  1.00 91.64           H  
ATOM   2084  N   SER A 136     -14.170 -13.130  -4.763  1.00 91.92           N  
ATOM   2085  H   SER A 136     -15.047 -12.748  -4.439  1.00 91.92           H  
ATOM   2086  CA  SER A 136     -14.002 -13.322  -6.210  1.00 91.92           C  
ATOM   2087  HA  SER A 136     -13.672 -14.345  -6.384  1.00 91.92           H  
ATOM   2088  C   SER A 136     -12.966 -12.393  -6.855  1.00 91.92           C  
ATOM   2089  CB  SER A 136     -15.347 -13.140  -6.915  1.00 91.92           C  
ATOM   2090  HB2 SER A 136     -15.226 -13.292  -7.988  1.00 91.92           H  
ATOM   2091  HB3 SER A 136     -16.049 -13.883  -6.536  1.00 91.92           H  
ATOM   2092  O   SER A 136     -12.508 -12.686  -7.959  1.00 91.92           O  
ATOM   2093  OG  SER A 136     -15.872 -11.849  -6.673  1.00 91.92           O  
ATOM   2094  HG  SER A 136     -15.372 -11.194  -7.165  1.00 91.92           H  
ATOM   2095  N   SER A 137     -12.581 -11.304  -6.186  1.00 94.62           N  
ATOM   2096  H   SER A 137     -13.004 -11.127  -5.286  1.00 94.62           H  
ATOM   2097  CA  SER A 137     -11.557 -10.341  -6.609  1.00 94.62           C  
ATOM   2098  HA  SER A 137     -11.349 -10.484  -7.669  1.00 94.62           H  
ATOM   2099  C   SER A 137     -10.223 -10.533  -5.884  1.00 94.62           C  
ATOM   2100  CB  SER A 137     -12.074  -8.908  -6.440  1.00 94.62           C  
ATOM   2101  HB2 SER A 137     -12.447  -8.765  -5.426  1.00 94.62           H  
ATOM   2102  HB3 SER A 137     -11.270  -8.195  -6.619  1.00 94.62           H  
ATOM   2103  O   SER A 137      -9.363  -9.662  -5.979  1.00 94.62           O  
ATOM   2104  OG  SER A 137     -13.111  -8.674  -7.374  1.00 94.62           O  
ATOM   2105  HG  SER A 137     -12.708  -8.464  -8.220  1.00 94.62           H  
ATOM   2106  N   LEU A 138     -10.029 -11.662  -5.192  1.00 95.97           N  
ATOM   2107  H   LEU A 138     -10.798 -12.309  -5.095  1.00 95.97           H  
ATOM   2108  CA  LEU A 138      -8.763 -12.051  -4.571  1.00 95.97           C  
ATOM   2109  HA  LEU A 138      -8.076 -11.205  -4.582  1.00 95.97           H  
ATOM   2110  C   LEU A 138      -8.097 -13.194  -5.337  1.00 95.97           C  
ATOM   2111  CB  LEU A 138      -8.993 -12.466  -3.112  1.00 95.97           C  
ATOM   2112  HB2 LEU A 138      -9.668 -13.322  -3.100  1.00 95.97           H  
ATOM   2113  HB3 LEU A 138      -8.039 -12.788  -2.695  1.00 95.97           H  
ATOM   2114  O   LEU A 138      -8.766 -14.120  -5.803  1.00 95.97           O  
ATOM   2115  CG  LEU A 138      -9.584 -11.382  -2.203  1.00 95.97           C  
ATOM   2116  HG  LEU A 138     -10.592 -11.131  -2.530  1.00 95.97           H  
ATOM   2117  CD1 LEU A 138      -9.651 -11.931  -0.781  1.00 95.97           C  
ATOM   2118 HD11 LEU A 138     -10.265 -12.831  -0.759  1.00 95.97           H  
ATOM   2119 HD12 LEU A 138     -10.091 -11.178  -0.128  1.00 95.97           H  
ATOM   2120 HD13 LEU A 138      -8.648 -12.163  -0.423  1.00 95.97           H  
ATOM   2121  CD2 LEU A 138      -8.734 -10.114  -2.194  1.00 95.97           C  
ATOM   2122 HD21 LEU A 138      -9.099  -9.438  -1.421  1.00 95.97           H  
ATOM   2123 HD22 LEU A 138      -7.692 -10.360  -1.987  1.00 95.97           H  
ATOM   2124 HD23 LEU A 138      -8.811  -9.610  -3.157  1.00 95.97           H  
ATOM   2125  N   ARG A 139      -6.772 -13.145  -5.452  1.00 97.29           N  
ATOM   2126  H   ARG A 139      -6.319 -12.314  -5.099  1.00 97.29           H  
ATOM   2127  CA  ARG A 139      -5.910 -14.181  -6.033  1.00 97.29           C  
ATOM   2128  HA  ARG A 139      -6.473 -15.109  -6.129  1.00 97.29           H  
ATOM   2129  C   ARG A 139      -4.740 -14.468  -5.109  1.00 97.29           C  
ATOM   2130  CB  ARG A 139      -5.390 -13.752  -7.416  1.00 97.29           C  
ATOM   2131  HB2 ARG A 139      -4.733 -14.527  -7.812  1.00 97.29           H  
ATOM   2132  HB3 ARG A 139      -4.805 -12.839  -7.308  1.00 97.29           H  
ATOM   2133  O   ARG A 139      -4.304 -13.608  -4.342  1.00 97.29           O  
ATOM   2134  CG  ARG A 139      -6.491 -13.482  -8.438  1.00 97.29           C  
ATOM   2135  HG2 ARG A 139      -6.031 -13.183  -9.380  1.00 97.29           H  
ATOM   2136  HG3 ARG A 139      -7.121 -12.665  -8.088  1.00 97.29           H  
ATOM   2137  CD  ARG A 139      -7.354 -14.713  -8.689  1.00 97.29           C  
ATOM   2138  HD2 ARG A 139      -7.866 -15.020  -7.777  1.00 97.29           H  
ATOM   2139  HD3 ARG A 139      -6.726 -15.564  -8.955  1.00 97.29           H  
ATOM   2140  NE  ARG A 139      -8.330 -14.435  -9.745  1.00 97.29           N  
ATOM   2141  HE  ARG A 139      -8.034 -14.584 -10.699  1.00 97.29           H  
ATOM   2142  NH1 ARG A 139      -9.996 -13.729  -8.345  1.00 97.29           N  
ATOM   2143 HH11 ARG A 139     -10.930 -13.367  -8.218  1.00 97.29           H  
ATOM   2144 HH12 ARG A 139      -9.414 -13.912  -7.540  1.00 97.29           H  
ATOM   2145  NH2 ARG A 139     -10.367 -13.793 -10.530  1.00 97.29           N  
ATOM   2146 HH21 ARG A 139     -11.298 -13.450 -10.340  1.00 97.29           H  
ATOM   2147 HH22 ARG A 139     -10.105 -14.155 -11.435  1.00 97.29           H  
ATOM   2148  CZ  ARG A 139      -9.553 -13.994  -9.538  1.00 97.29           C  
ATOM   2149  N   LYS A 140      -4.208 -15.683  -5.204  1.00 97.51           N  
ATOM   2150  H   LYS A 140      -4.589 -16.326  -5.883  1.00 97.51           H  
ATOM   2151  CA  LYS A 140      -3.041 -16.088  -4.426  1.00 97.51           C  
ATOM   2152  HA  LYS A 140      -3.217 -15.837  -3.380  1.00 97.51           H  
ATOM   2153  C   LYS A 140      -1.806 -15.325  -4.894  1.00 97.51           C  
ATOM   2154  CB  LYS A 140      -2.870 -17.601  -4.538  1.00 97.51           C  
ATOM   2155  HB2 LYS A 140      -3.818 -18.084  -4.301  1.00 97.51           H  
ATOM   2156  HB3 LYS A 140      -2.592 -17.868  -5.557  1.00 97.51           H  
ATOM   2157  O   LYS A 140      -1.520 -15.297  -6.091  1.00 97.51           O  
ATOM   2158  CG  LYS A 140      -1.800 -18.098  -3.561  1.00 97.51           C  
ATOM   2159  HG2 LYS A 140      -1.980 -17.696  -2.564  1.00 97.51           H  
ATOM   2160  HG3 LYS A 140      -0.817 -17.784  -3.910  1.00 97.51           H  
ATOM   2161  CD  LYS A 140      -1.864 -19.618  -3.511  1.00 97.51           C  
ATOM   2162  HD2 LYS A 140      -2.789 -19.953  -3.043  1.00 97.51           H  
ATOM   2163  HD3 LYS A 140      -1.856 -19.968  -4.543  1.00 97.51           H  
ATOM   2164  CE  LYS A 140      -0.655 -20.206  -2.787  1.00 97.51           C  
ATOM   2165  HE2 LYS A 140      -0.551 -21.250  -3.082  1.00 97.51           H  
ATOM   2166  HE3 LYS A 140       0.243 -19.686  -3.124  1.00 97.51           H  
ATOM   2167  NZ  LYS A 140      -0.732 -20.138  -1.317  1.00 97.51           N  
ATOM   2168  HZ1 LYS A 140      -1.547 -20.628  -0.976  1.00 97.51           H  
ATOM   2169  HZ2 LYS A 140       0.100 -20.597  -0.974  1.00 97.51           H  
ATOM   2170  HZ3 LYS A 140      -0.731 -19.182  -0.991  1.00 97.51           H  
ATOM   2171  N   MET A 141      -1.085 -14.717  -3.956  1.00 98.19           N  
ATOM   2172  H   MET A 141      -1.356 -14.818  -2.988  1.00 98.19           H  
ATOM   2173  CA  MET A 141       0.199 -14.081  -4.238  1.00 98.19           C  
ATOM   2174  HA  MET A 141       0.100 -13.470  -5.136  1.00 98.19           H  
ATOM   2175  C   MET A 141       1.269 -15.148  -4.473  1.00 98.19           C  
ATOM   2176  CB  MET A 141       0.597 -13.178  -3.063  1.00 98.19           C  
ATOM   2177  HB2 MET A 141       0.796 -13.795  -2.187  1.00 98.19           H  
ATOM   2178  HB3 MET A 141      -0.233 -12.511  -2.829  1.00 98.19           H  
ATOM   2179  O   MET A 141       1.355 -16.111  -3.716  1.00 98.19           O  
ATOM   2180  CG  MET A 141       1.837 -12.328  -3.362  1.00 98.19           C  
ATOM   2181  HG2 MET A 141       2.650 -12.969  -3.702  1.00 98.19           H  
ATOM   2182  HG3 MET A 141       2.166 -11.853  -2.437  1.00 98.19           H  
ATOM   2183  SD  MET A 141       1.552 -11.039  -4.597  1.00 98.19           S  
ATOM   2184  CE  MET A 141       0.725  -9.833  -3.540  1.00 98.19           C  
ATOM   2185  HE1 MET A 141       0.157 -10.340  -2.761  1.00 98.19           H  
ATOM   2186  HE2 MET A 141       1.473  -9.200  -3.062  1.00 98.19           H  
ATOM   2187  HE3 MET A 141       0.053  -9.226  -4.146  1.00 98.19           H  
ATOM   2188  N   LEU A 142       2.110 -14.945  -5.484  1.00 98.15           N  
ATOM   2189  H   LEU A 142       2.009 -14.095  -6.021  1.00 98.15           H  
ATOM   2190  CA  LEU A 142       3.310 -15.749  -5.712  1.00 98.15           C  
ATOM   2191  HA  LEU A 142       3.288 -16.630  -5.070  1.00 98.15           H  
ATOM   2192  C   LEU A 142       4.559 -14.955  -5.341  1.00 98.15           C  
ATOM   2193  CB  LEU A 142       3.377 -16.213  -7.172  1.00 98.15           C  
ATOM   2194  HB2 LEU A 142       3.436 -15.333  -7.813  1.00 98.15           H  
ATOM   2195  HB3 LEU A 142       4.290 -16.792  -7.315  1.00 98.15           H  
ATOM   2196  O   LEU A 142       4.575 -13.727  -5.441  1.00 98.15           O  
ATOM   2197  CG  LEU A 142       2.183 -17.068  -7.616  1.00 98.15           C  
ATOM   2198  HG  LEU A 142       1.264 -16.490  -7.515  1.00 98.15           H  
ATOM   2199  CD1 LEU A 142       2.374 -17.416  -9.083  1.00 98.15           C  
ATOM   2200 HD11 LEU A 142       2.429 -16.492  -9.659  1.00 98.15           H  
ATOM   2201 HD12 LEU A 142       1.499 -17.975  -9.416  1.00 98.15           H  
ATOM   2202 HD13 LEU A 142       3.279 -18.006  -9.226  1.00 98.15           H  
ATOM   2203  CD2 LEU A 142       2.045 -18.368  -6.825  1.00 98.15           C  
ATOM   2204 HD21 LEU A 142       1.222 -18.957  -7.229  1.00 98.15           H  
ATOM   2205 HD22 LEU A 142       1.809 -18.153  -5.783  1.00 98.15           H  
ATOM   2206 HD23 LEU A 142       2.964 -18.951  -6.878  1.00 98.15           H  
ATOM   2207  N   ALA A 143       5.626 -15.671  -4.979  1.00 97.53           N  
ATOM   2208  H   ALA A 143       5.529 -16.672  -4.886  1.00 97.53           H  
ATOM   2209  CA  ALA A 143       6.878 -15.069  -4.526  1.00 97.53           C  
ATOM   2210  HA  ALA A 143       6.691 -14.519  -3.604  1.00 97.53           H  
ATOM   2211  C   ALA A 143       7.454 -14.070  -5.549  1.00 97.53           C  
ATOM   2212  CB  ALA A 143       7.860 -16.201  -4.206  1.00 97.53           C  
ATOM   2213  HB1 ALA A 143       7.445 -16.849  -3.434  1.00 97.53           H  
ATOM   2214  HB2 ALA A 143       8.792 -15.777  -3.831  1.00 97.53           H  
ATOM   2215  HB3 ALA A 143       8.072 -16.787  -5.100  1.00 97.53           H  
ATOM   2216  O   ALA A 143       7.951 -13.017  -5.171  1.00 97.53           O  
ATOM   2217  N   GLU A 144       7.283 -14.311  -6.856  1.00 97.79           N  
ATOM   2218  H   GLU A 144       6.812 -15.163  -7.123  1.00 97.79           H  
ATOM   2219  CA  GLU A 144       7.792 -13.424  -7.918  1.00 97.79           C  
ATOM   2220  HA  GLU A 144       8.865 -13.312  -7.763  1.00 97.79           H  
ATOM   2221  C   GLU A 144       7.213 -11.994  -7.934  1.00 97.79           C  
ATOM   2222  CB  GLU A 144       7.579 -14.075  -9.295  1.00 97.79           C  
ATOM   2223  HB2 GLU A 144       7.964 -15.094  -9.278  1.00 97.79           H  
ATOM   2224  HB3 GLU A 144       8.171 -13.515 -10.019  1.00 97.79           H  
ATOM   2225  O   GLU A 144       7.698 -11.145  -8.693  1.00 97.79           O  
ATOM   2226  CG  GLU A 144       6.114 -14.093  -9.767  1.00 97.79           C  
ATOM   2227  HG2 GLU A 144       5.650 -13.118  -9.617  1.00 97.79           H  
ATOM   2228  HG3 GLU A 144       5.557 -14.828  -9.186  1.00 97.79           H  
ATOM   2229  CD  GLU A 144       6.047 -14.419 -11.260  1.00 97.79           C  
ATOM   2230  OE1 GLU A 144       5.714 -15.573 -11.598  1.00 97.79           O  
ATOM   2231  OE2 GLU A 144       6.392 -13.540 -12.096  1.00 97.79           O  
ATOM   2232  N   PHE A 145       6.157 -11.742  -7.155  1.00 98.44           N  
ATOM   2233  H   PHE A 145       5.791 -12.499  -6.595  1.00 98.44           H  
ATOM   2234  CA  PHE A 145       5.514 -10.436  -7.011  1.00 98.44           C  
ATOM   2235  HA  PHE A 145       5.854  -9.782  -7.813  1.00 98.44           H  
ATOM   2236  C   PHE A 145       5.887  -9.726  -5.698  1.00 98.44           C  
ATOM   2237  CB  PHE A 145       3.995 -10.611  -7.151  1.00 98.44           C  
ATOM   2238  HB2 PHE A 145       3.662 -11.216  -6.308  1.00 98.44           H  
ATOM   2239  HB3 PHE A 145       3.514  -9.636  -7.075  1.00 98.44           H  
ATOM   2240  O   PHE A 145       5.453  -8.594  -5.478  1.00 98.44           O  
ATOM   2241  CG  PHE A 145       3.532 -11.270  -8.439  1.00 98.44           C  
ATOM   2242  CD1 PHE A 145       3.872 -10.714  -9.686  1.00 98.44           C  
ATOM   2243  HD1 PHE A 145       4.466  -9.813  -9.730  1.00 98.44           H  
ATOM   2244  CD2 PHE A 145       2.763 -12.448  -8.390  1.00 98.44           C  
ATOM   2245  HD2 PHE A 145       2.501 -12.877  -7.434  1.00 98.44           H  
ATOM   2246  CE1 PHE A 145       3.451 -11.337 -10.875  1.00 98.44           C  
ATOM   2247  HE1 PHE A 145       3.721 -10.921 -11.835  1.00 98.44           H  
ATOM   2248  CE2 PHE A 145       2.344 -13.072  -9.578  1.00 98.44           C  
ATOM   2249  HE2 PHE A 145       1.768 -13.984  -9.535  1.00 98.44           H  
ATOM   2250  CZ  PHE A 145       2.692 -12.517 -10.820  1.00 98.44           C  
ATOM   2251  HZ  PHE A 145       2.390 -13.007 -11.733  1.00 98.44           H  
ATOM   2252  N   VAL A 146       6.690 -10.350  -4.829  1.00 97.95           N  
ATOM   2253  H   VAL A 146       7.025 -11.273  -5.066  1.00 97.95           H  
ATOM   2254  CA  VAL A 146       7.099  -9.781  -3.528  1.00 97.95           C  
ATOM   2255  HA  VAL A 146       6.916  -8.706  -3.535  1.00 97.95           H  
ATOM   2256  C   VAL A 146       8.596  -9.917  -3.237  1.00 97.95           C  
ATOM   2257  CB  VAL A 146       6.268 -10.360  -2.366  1.00 97.95           C  
ATOM   2258  HB  VAL A 146       6.591  -9.877  -1.444  1.00 97.95           H  
ATOM   2259  O   VAL A 146       9.166  -9.028  -2.613  1.00 97.95           O  
ATOM   2260  CG1 VAL A 146       4.772 -10.064  -2.548  1.00 97.95           C  
ATOM   2261 HG11 VAL A 146       4.391 -10.545  -3.449  1.00 97.95           H  
ATOM   2262 HG12 VAL A 146       4.620  -8.987  -2.615  1.00 97.95           H  
ATOM   2263 HG13 VAL A 146       4.216 -10.449  -1.693  1.00 97.95           H  
ATOM   2264  CG2 VAL A 146       6.428 -11.873  -2.194  1.00 97.95           C  
ATOM   2265 HG21 VAL A 146       7.476 -12.136  -2.054  1.00 97.95           H  
ATOM   2266 HG22 VAL A 146       5.894 -12.173  -1.292  1.00 97.95           H  
ATOM   2267 HG23 VAL A 146       6.024 -12.396  -3.060  1.00 97.95           H  
ATOM   2268  N   THR A 147       9.259 -10.970  -3.724  1.00 97.21           N  
ATOM   2269  H   THR A 147       8.752 -11.692  -4.217  1.00 97.21           H  
ATOM   2270  CA  THR A 147      10.705 -11.172  -3.560  1.00 97.21           C  
ATOM   2271  HA  THR A 147      10.940 -11.149  -2.496  1.00 97.21           H  
ATOM   2272  C   THR A 147      11.476 -10.053  -4.250  1.00 97.21           C  
ATOM   2273  CB  THR A 147      11.145 -12.528  -4.130  1.00 97.21           C  
ATOM   2274  HB  THR A 147      10.953 -12.551  -5.203  1.00 97.21           H  
ATOM   2275  O   THR A 147      11.262  -9.801  -5.436  1.00 97.21           O  
ATOM   2276  CG2 THR A 147      12.622 -12.822  -3.877  1.00 97.21           C  
ATOM   2277 HG21 THR A 147      13.244 -12.128  -4.442  1.00 97.21           H  
ATOM   2278 HG22 THR A 147      12.857 -13.834  -4.207  1.00 97.21           H  
ATOM   2279 HG23 THR A 147      12.855 -12.722  -2.817  1.00 97.21           H  
ATOM   2280  OG1 THR A 147      10.422 -13.574  -3.520  1.00 97.21           O  
ATOM   2281  HG1 THR A 147      10.638 -13.568  -2.585  1.00 97.21           H  
ATOM   2282  N   ASP A 148      12.354  -9.383  -3.498  1.00 96.80           N  
ATOM   2283  H   ASP A 148      12.531  -9.705  -2.557  1.00 96.80           H  
ATOM   2284  CA  ASP A 148      13.127  -8.208  -3.931  1.00 96.80           C  
ATOM   2285  HA  ASP A 148      13.593  -7.798  -3.035  1.00 96.80           H  
ATOM   2286  C   ASP A 148      12.260  -7.065  -4.496  1.00 96.80           C  
ATOM   2287  CB  ASP A 148      14.279  -8.629  -4.858  1.00 96.80           C  
ATOM   2288  HB2 ASP A 148      13.869  -8.999  -5.798  1.00 96.80           H  
ATOM   2289  HB3 ASP A 148      14.895  -7.758  -5.079  1.00 96.80           H  
ATOM   2290  O   ASP A 148      12.714  -6.232  -5.282  1.00 96.80           O  
ATOM   2291  CG  ASP A 148      15.175  -9.700  -4.230  1.00 96.80           C  
ATOM   2292  OD1 ASP A 148      15.469  -9.581  -3.019  1.00 96.80           O  
ATOM   2293  OD2 ASP A 148      15.562 -10.635  -4.969  1.00 96.80           O  
ATOM   2294  N   LEU A 149      10.987  -7.025  -4.091  1.00 98.20           N  
ATOM   2295  H   LEU A 149      10.676  -7.758  -3.469  1.00 98.20           H  
ATOM   2296  CA  LEU A 149      10.006  -6.029  -4.496  1.00 98.20           C  
ATOM   2297  HA  LEU A 149      10.505  -5.219  -5.027  1.00 98.20           H  
ATOM   2298  C   LEU A 149       9.356  -5.423  -3.244  1.00 98.20           C  
ATOM   2299  CB  LEU A 149       8.981  -6.674  -5.452  1.00 98.20           C  
ATOM   2300  HB2 LEU A 149       8.160  -5.974  -5.605  1.00 98.20           H  
ATOM   2301  HB3 LEU A 149       8.577  -7.565  -4.973  1.00 98.20           H  
ATOM   2302  O   LEU A 149       8.201  -5.731  -2.951  1.00 98.20           O  
ATOM   2303  CG  LEU A 149       9.541  -7.065  -6.830  1.00 98.20           C  
ATOM   2304  HG  LEU A 149      10.418  -7.703  -6.722  1.00 98.20           H  
ATOM   2305  CD1 LEU A 149       8.473  -7.846  -7.600  1.00 98.20           C  
ATOM   2306 HD11 LEU A 149       8.266  -8.771  -7.061  1.00 98.20           H  
ATOM   2307 HD12 LEU A 149       8.850  -8.107  -8.589  1.00 98.20           H  
ATOM   2308 HD13 LEU A 149       7.559  -7.258  -7.679  1.00 98.20           H  
ATOM   2309  CD2 LEU A 149       9.928  -5.838  -7.661  1.00 98.20           C  
ATOM   2310 HD21 LEU A 149      10.195  -6.142  -8.674  1.00 98.20           H  
ATOM   2311 HD22 LEU A 149       9.108  -5.121  -7.675  1.00 98.20           H  
ATOM   2312 HD23 LEU A 149      10.803  -5.371  -7.210  1.00 98.20           H  
ATOM   2313  N   PRO A 150      10.049  -4.553  -2.490  1.00 98.22           N  
ATOM   2314  CA  PRO A 150       9.444  -3.865  -1.353  1.00 98.22           C  
ATOM   2315  HA  PRO A 150       9.215  -4.602  -0.583  1.00 98.22           H  
ATOM   2316  C   PRO A 150       8.147  -3.117  -1.721  1.00 98.22           C  
ATOM   2317  CB  PRO A 150      10.523  -2.919  -0.828  1.00 98.22           C  
ATOM   2318  HB2 PRO A 150      10.096  -1.950  -0.570  1.00 98.22           H  
ATOM   2319  HB3 PRO A 150      11.022  -3.367   0.032  1.00 98.22           H  
ATOM   2320  O   PRO A 150       8.001  -2.580  -2.826  1.00 98.22           O  
ATOM   2321  CG  PRO A 150      11.515  -2.765  -1.978  1.00 98.22           C  
ATOM   2322  HG2 PRO A 150      11.183  -1.969  -2.645  1.00 98.22           H  
ATOM   2323  HG3 PRO A 150      12.525  -2.569  -1.618  1.00 98.22           H  
ATOM   2324  CD  PRO A 150      11.420  -4.103  -2.697  1.00 98.22           C  
ATOM   2325  HD2 PRO A 150      11.669  -3.978  -3.751  1.00 98.22           H  
ATOM   2326  HD3 PRO A 150      12.103  -4.816  -2.235  1.00 98.22           H  
ATOM   2327  N   ALA A 151       7.181  -3.090  -0.809  1.00 97.89           N  
ATOM   2328  H   ALA A 151       7.359  -3.543   0.076  1.00 97.89           H  
ATOM   2329  CA  ALA A 151       5.980  -2.270  -0.898  1.00 97.89           C  
ATOM   2330  HA  ALA A 151       5.517  -2.409  -1.875  1.00 97.89           H  
ATOM   2331  C   ALA A 151       6.302  -0.780  -0.785  1.00 97.89           C  
ATOM   2332  CB  ALA A 151       4.980  -2.739   0.152  1.00 97.89           C  
ATOM   2333  HB1 ALA A 151       4.571  -3.699  -0.162  1.00 97.89           H  
ATOM   2334  HB2 ALA A 151       4.165  -2.019   0.236  1.00 97.89           H  
ATOM   2335  HB3 ALA A 151       5.467  -2.839   1.123  1.00 97.89           H  
ATOM   2336  O   ALA A 151       7.276  -0.383  -0.145  1.00 97.89           O  
ATOM   2337  N   VAL A 152       5.501   0.049  -1.454  1.00 97.98           N  
ATOM   2338  H   VAL A 152       4.735  -0.349  -1.977  1.00 97.98           H  
ATOM   2339  CA  VAL A 152       5.827   1.475  -1.619  1.00 97.98           C  
ATOM   2340  HA  VAL A 152       6.864   1.627  -1.318  1.00 97.98           H  
ATOM   2341  C   VAL A 152       5.032   2.413  -0.718  1.00 97.98           C  
ATOM   2342  CB  VAL A 152       5.761   1.916  -3.089  1.00 97.98           C  
ATOM   2343  HB  VAL A 152       6.017   2.974  -3.142  1.00 97.98           H  
ATOM   2344  O   VAL A 152       5.490   3.530  -0.504  1.00 97.98           O  
ATOM   2345  CG1 VAL A 152       6.787   1.147  -3.930  1.00 97.98           C  
ATOM   2346 HG11 VAL A 152       6.612   0.074  -3.857  1.00 97.98           H  
ATOM   2347 HG12 VAL A 152       7.789   1.369  -3.564  1.00 97.98           H  
ATOM   2348 HG13 VAL A 152       6.713   1.451  -4.974  1.00 97.98           H  
ATOM   2349  CG2 VAL A 152       4.376   1.740  -3.707  1.00 97.98           C  
ATOM   2350 HG21 VAL A 152       3.649   2.326  -3.145  1.00 97.98           H  
ATOM   2351 HG22 VAL A 152       4.081   0.691  -3.695  1.00 97.98           H  
ATOM   2352 HG23 VAL A 152       4.384   2.091  -4.739  1.00 97.98           H  
ATOM   2353  N   ALA A 153       3.885   1.993  -0.176  1.00 97.38           N  
ATOM   2354  H   ALA A 153       3.572   1.045  -0.330  1.00 97.38           H  
ATOM   2355  CA  ALA A 153       3.071   2.846   0.688  1.00 97.38           C  
ATOM   2356  HA  ALA A 153       3.222   3.885   0.397  1.00 97.38           H  
ATOM   2357  C   ALA A 153       3.514   2.740   2.150  1.00 97.38           C  
ATOM   2358  CB  ALA A 153       1.588   2.533   0.481  1.00 97.38           C  
ATOM   2359  HB1 ALA A 153       1.326   2.677  -0.568  1.00 97.38           H  
ATOM   2360  HB2 ALA A 153       0.987   3.217   1.081  1.00 97.38           H  
ATOM   2361  HB3 ALA A 153       1.361   1.512   0.790  1.00 97.38           H  
ATOM   2362  O   ALA A 153       2.909   2.026   2.949  1.00 97.38           O  
ATOM   2363  N   CYS A 154       4.582   3.456   2.498  1.00 96.81           N  
ATOM   2364  H   CYS A 154       5.022   4.045   1.806  1.00 96.81           H  
ATOM   2365  CA  CYS A 154       5.022   3.570   3.883  1.00 96.81           C  
ATOM   2366  HA  CYS A 154       5.168   2.569   4.289  1.00 96.81           H  
ATOM   2367  C   CYS A 154       3.948   4.272   4.723  1.00 96.81           C  
ATOM   2368  CB  CYS A 154       6.355   4.324   3.948  1.00 96.81           C  
ATOM   2369  HB2 CYS A 154       6.637   4.452   4.993  1.00 96.81           H  
ATOM   2370  HB3 CYS A 154       6.243   5.304   3.485  1.00 96.81           H  
ATOM   2371  O   CYS A 154       3.331   5.235   4.266  1.00 96.81           O  
ATOM   2372  SG  CYS A 154       7.637   3.366   3.089  1.00 96.81           S  
ATOM   2373  HG  CYS A 154       8.697   4.106   3.425  1.00 96.81           H  
ATOM   2374  N   GLN A 155       3.758   3.812   5.957  1.00 95.36           N  
ATOM   2375  H   GLN A 155       4.365   3.073   6.280  1.00 95.36           H  
ATOM   2376  CA  GLN A 155       2.925   4.471   6.954  1.00 95.36           C  
ATOM   2377  HA  GLN A 155       2.029   4.860   6.469  1.00 95.36           H  
ATOM   2378  C   GLN A 155       3.690   5.640   7.569  1.00 95.36           C  
ATOM   2379  CB  GLN A 155       2.496   3.480   8.041  1.00 95.36           C  
ATOM   2380  HB2 GLN A 155       3.384   3.061   8.515  1.00 95.36           H  
ATOM   2381  HB3 GLN A 155       1.922   4.020   8.794  1.00 95.36           H  
ATOM   2382  O   GLN A 155       4.852   5.513   7.965  1.00 95.36           O  
ATOM   2383  CG  GLN A 155       1.631   2.345   7.478  1.00 95.36           C  
ATOM   2384  HG2 GLN A 155       2.232   1.699   6.837  1.00 95.36           H  
ATOM   2385  HG3 GLN A 155       0.837   2.783   6.873  1.00 95.36           H  
ATOM   2386  CD  GLN A 155       1.000   1.496   8.574  1.00 95.36           C  
ATOM   2387  NE2 GLN A 155      -0.196   0.997   8.346  1.00 95.36           N  
ATOM   2388 HE21 GLN A 155      -0.744   0.759   9.160  1.00 95.36           H  
ATOM   2389 HE22 GLN A 155      -0.658   1.238   7.481  1.00 95.36           H  
ATOM   2390  OE1 GLN A 155       1.537   1.292   9.650  1.00 95.36           O  
ATOM   2391  N   ILE A 156       3.028   6.784   7.648  1.00 96.45           N  
ATOM   2392  H   ILE A 156       2.075   6.817   7.313  1.00 96.45           H  
ATOM   2393  CA  ILE A 156       3.637   8.057   8.002  1.00 96.45           C  
ATOM   2394  HA  ILE A 156       4.670   7.908   8.316  1.00 96.45           H  
ATOM   2395  C   ILE A 156       2.857   8.677   9.149  1.00 96.45           C  
ATOM   2396  CB  ILE A 156       3.624   8.989   6.782  1.00 96.45           C  
ATOM   2397  HB  ILE A 156       2.576   9.158   6.534  1.00 96.45           H  
ATOM   2398  O   ILE A 156       1.655   8.914   9.030  1.00 96.45           O  
ATOM   2399  CG1 ILE A 156       4.283   8.403   5.521  1.00 96.45           C  
ATOM   2400 HG12 ILE A 156       4.170   9.118   4.706  1.00 96.45           H  
ATOM   2401 HG13 ILE A 156       3.732   7.512   5.221  1.00 96.45           H  
ATOM   2402  CG2 ILE A 156       4.236  10.350   7.110  1.00 96.45           C  
ATOM   2403 HG21 ILE A 156       3.642  10.862   7.866  1.00 96.45           H  
ATOM   2404 HG22 ILE A 156       4.225  10.960   6.206  1.00 96.45           H  
ATOM   2405 HG23 ILE A 156       5.256  10.225   7.474  1.00 96.45           H  
ATOM   2406  CD1 ILE A 156       5.762   8.043   5.642  1.00 96.45           C  
ATOM   2407 HD11 ILE A 156       6.363   8.935   5.819  1.00 96.45           H  
ATOM   2408 HD12 ILE A 156       6.056   7.593   4.693  1.00 96.45           H  
ATOM   2409 HD13 ILE A 156       5.921   7.318   6.440  1.00 96.45           H  
ATOM   2410  N   VAL A 157       3.568   9.002  10.221  1.00 96.26           N  
ATOM   2411  H   VAL A 157       4.547   8.751  10.231  1.00 96.26           H  
ATOM   2412  CA  VAL A 157       3.081   9.861  11.297  1.00 96.26           C  
ATOM   2413  HA  VAL A 157       1.992   9.902  11.270  1.00 96.26           H  
ATOM   2414  C   VAL A 157       3.636  11.260  11.061  1.00 96.26           C  
ATOM   2415  CB  VAL A 157       3.502   9.325  12.676  1.00 96.26           C  
ATOM   2416  HB  VAL A 157       4.587   9.374  12.768  1.00 96.26           H  
ATOM   2417  O   VAL A 157       4.849  11.444  10.962  1.00 96.26           O  
ATOM   2418  CG1 VAL A 157       2.881  10.167  13.797  1.00 96.26           C  
ATOM   2419 HG11 VAL A 157       3.178   9.768  14.767  1.00 96.26           H  
ATOM   2420 HG12 VAL A 157       3.225  11.199  13.732  1.00 96.26           H  
ATOM   2421 HG13 VAL A 157       1.794  10.147  13.717  1.00 96.26           H  
ATOM   2422  CG2 VAL A 157       3.078   7.863  12.880  1.00 96.26           C  
ATOM   2423 HG21 VAL A 157       3.342   7.538  13.886  1.00 96.26           H  
ATOM   2424 HG22 VAL A 157       2.001   7.766  12.740  1.00 96.26           H  
ATOM   2425 HG23 VAL A 157       3.590   7.220  12.165  1.00 96.26           H  
ATOM   2426  N   ILE A 158       2.766  12.258  10.965  1.00 97.74           N  
ATOM   2427  H   ILE A 158       1.780  12.050  11.034  1.00 97.74           H  
ATOM   2428  CA  ILE A 158       3.177  13.659  10.886  1.00 97.74           C  
ATOM   2429  HA  ILE A 158       4.113  13.724  10.331  1.00 97.74           H  
ATOM   2430  C   ILE A 158       3.440  14.141  12.315  1.00 97.74           C  
ATOM   2431  CB  ILE A 158       2.131  14.505  10.131  1.00 97.74           C  
ATOM   2432  HB  ILE A 158       1.199  14.492  10.696  1.00 97.74           H  
ATOM   2433  O   ILE A 158       2.528  14.201  13.141  1.00 97.74           O  
ATOM   2434  CG1 ILE A 158       1.854  13.918   8.723  1.00 97.74           C  
ATOM   2435 HG12 ILE A 158       2.757  13.987   8.116  1.00 97.74           H  
ATOM   2436 HG13 ILE A 158       1.588  12.865   8.808  1.00 97.74           H  
ATOM   2437  CG2 ILE A 158       2.633  15.959  10.025  1.00 97.74           C  
ATOM   2438 HG21 ILE A 158       3.574  15.993   9.476  1.00 97.74           H  
ATOM   2439 HG22 ILE A 158       2.789  16.377  11.019  1.00 97.74           H  
ATOM   2440 HG23 ILE A 158       1.895  16.584   9.521  1.00 97.74           H  
ATOM   2441  CD1 ILE A 158       0.697  14.598   7.983  1.00 97.74           C  
ATOM   2442 HD11 ILE A 158       0.975  15.612   7.695  1.00 97.74           H  
ATOM   2443 HD12 ILE A 158      -0.189  14.622   8.618  1.00 97.74           H  
ATOM   2444 HD13 ILE A 158       0.467  14.034   7.079  1.00 97.74           H  
ATOM   2445  N   GLU A 159       4.696  14.454  12.624  1.00 98.06           N  
ATOM   2446  H   GLU A 159       5.406  14.411  11.906  1.00 98.06           H  
ATOM   2447  CA  GLU A 159       5.074  14.998  13.926  1.00 98.06           C  
ATOM   2448  HA  GLU A 159       4.722  14.308  14.693  1.00 98.06           H  
ATOM   2449  C   GLU A 159       4.383  16.342  14.173  1.00 98.06           C  
ATOM   2450  CB  GLU A 159       6.599  15.127  14.077  1.00 98.06           C  
ATOM   2451  HB2 GLU A 159       6.806  15.605  15.035  1.00 98.06           H  
ATOM   2452  HB3 GLU A 159       6.995  15.758  13.281  1.00 98.06           H  
ATOM   2453  O   GLU A 159       4.118  17.108  13.245  1.00 98.06           O  
ATOM   2454  CG  GLU A 159       7.299  13.760  14.058  1.00 98.06           C  
ATOM   2455  HG2 GLU A 159       7.277  13.365  13.042  1.00 98.06           H  
ATOM   2456  HG3 GLU A 159       6.734  13.078  14.693  1.00 98.06           H  
ATOM   2457  CD  GLU A 159       8.756  13.808  14.552  1.00 98.06           C  
ATOM   2458  OE1 GLU A 159       9.177  12.813  15.181  1.00 98.06           O  
ATOM   2459  OE2 GLU A 159       9.464  14.809  14.287  1.00 98.06           O  
ATOM   2460  N   ASP A 160       4.065  16.603  15.442  1.00 97.31           N  
ATOM   2461  H   ASP A 160       4.440  15.994  16.155  1.00 97.31           H  
ATOM   2462  CA  ASP A 160       3.365  17.805  15.907  1.00 97.31           C  
ATOM   2463  HA  ASP A 160       3.158  17.646  16.965  1.00 97.31           H  
ATOM   2464  C   ASP A 160       1.979  18.043  15.276  1.00 97.31           C  
ATOM   2465  CB  ASP A 160       4.305  19.020  15.841  1.00 97.31           C  
ATOM   2466  HB2 ASP A 160       4.561  19.233  14.803  1.00 97.31           H  
ATOM   2467  HB3 ASP A 160       3.795  19.893  16.249  1.00 97.31           H  
ATOM   2468  O   ASP A 160       1.397  19.123  15.424  1.00 97.31           O  
ATOM   2469  CG  ASP A 160       5.586  18.795  16.649  1.00 97.31           C  
ATOM   2470  OD1 ASP A 160       5.463  18.294  17.794  1.00 97.31           O  
ATOM   2471  OD2 ASP A 160       6.672  19.150  16.138  1.00 97.31           O  
ATOM   2472  N   PHE A 161       1.393  17.025  14.631  1.00 97.22           N  
ATOM   2473  H   PHE A 161       1.927  16.185  14.457  1.00 97.22           H  
ATOM   2474  CA  PHE A 161       0.042  17.130  14.098  1.00 97.22           C  
ATOM   2475  HA  PHE A 161       0.071  17.981  13.417  1.00 97.22           H  
ATOM   2476  C   PHE A 161      -0.982  17.378  15.228  1.00 97.22           C  
ATOM   2477  CB  PHE A 161      -0.327  15.910  13.253  1.00 97.22           C  
ATOM   2478  HB2 PHE A 161      -0.579  15.071  13.901  1.00 97.22           H  
ATOM   2479  HB3 PHE A 161       0.541  15.627  12.658  1.00 97.22           H  
ATOM   2480  O   PHE A 161      -0.923  16.738  16.287  1.00 97.22           O  
ATOM   2481  CG  PHE A 161      -1.462  16.188  12.288  1.00 97.22           C  
ATOM   2482  CD1 PHE A 161      -2.798  15.949  12.658  1.00 97.22           C  
ATOM   2483  HD1 PHE A 161      -3.033  15.548  13.633  1.00 97.22           H  
ATOM   2484  CD2 PHE A 161      -1.171  16.703  11.010  1.00 97.22           C  
ATOM   2485  HD2 PHE A 161      -0.147  16.901  10.730  1.00 97.22           H  
ATOM   2486  CE1 PHE A 161      -3.834  16.209  11.745  1.00 97.22           C  
ATOM   2487  HE1 PHE A 161      -4.854  15.987  12.018  1.00 97.22           H  
ATOM   2488  CE2 PHE A 161      -2.205  16.945  10.091  1.00 97.22           C  
ATOM   2489  HE2 PHE A 161      -1.974  17.319   9.105  1.00 97.22           H  
ATOM   2490  CZ  PHE A 161      -3.536  16.690  10.457  1.00 97.22           C  
ATOM   2491  HZ  PHE A 161      -4.332  16.842   9.743  1.00 97.22           H  
ATOM   2492  N   PRO A 162      -1.949  18.295  15.042  1.00 95.60           N  
ATOM   2493  CA  PRO A 162      -2.924  18.627  16.076  1.00 95.60           C  
ATOM   2494  HA  PRO A 162      -2.381  19.030  16.931  1.00 95.60           H  
ATOM   2495  C   PRO A 162      -3.759  17.417  16.514  1.00 95.60           C  
ATOM   2496  CB  PRO A 162      -3.798  19.735  15.474  1.00 95.60           C  
ATOM   2497  HB2 PRO A 162      -4.118  20.453  16.229  1.00 95.60           H  
ATOM   2498  HB3 PRO A 162      -4.662  19.310  14.963  1.00 95.60           H  
ATOM   2499  O   PRO A 162      -4.479  16.826  15.716  1.00 95.60           O  
ATOM   2500  CG  PRO A 162      -2.878  20.374  14.438  1.00 95.60           C  
ATOM   2501  HG2 PRO A 162      -3.431  20.827  13.615  1.00 95.60           H  
ATOM   2502  HG3 PRO A 162      -2.222  21.099  14.920  1.00 95.60           H  
ATOM   2503  CD  PRO A 162      -2.058  19.211  13.920  1.00 95.60           C  
ATOM   2504  HD2 PRO A 162      -1.090  19.590  13.594  1.00 95.60           H  
ATOM   2505  HD3 PRO A 162      -2.578  18.722  13.096  1.00 95.60           H  
ATOM   2506  N   LYS A 163      -3.751  17.103  17.818  1.00 90.97           N  
ATOM   2507  H   LYS A 163      -3.059  17.569  18.387  1.00 90.97           H  
ATOM   2508  CA  LYS A 163      -4.517  15.975  18.397  1.00 90.97           C  
ATOM   2509  HA  LYS A 163      -4.197  15.052  17.912  1.00 90.97           H  
ATOM   2510  C   LYS A 163      -6.033  16.050  18.175  1.00 90.97           C  
ATOM   2511  CB  LYS A 163      -4.263  15.881  19.909  1.00 90.97           C  
ATOM   2512  HB2 LYS A 163      -4.499  16.837  20.376  1.00 90.97           H  
ATOM   2513  HB3 LYS A 163      -4.931  15.126  20.324  1.00 90.97           H  
ATOM   2514  O   LYS A 163      -6.716  15.040  18.283  1.00 90.97           O  
ATOM   2515  CG  LYS A 163      -2.825  15.480  20.249  1.00 90.97           C  
ATOM   2516  HG2 LYS A 163      -2.137  16.253  19.907  1.00 90.97           H  
ATOM   2517  HG3 LYS A 163      -2.586  14.544  19.745  1.00 90.97           H  
ATOM   2518  CD  LYS A 163      -2.673  15.295  21.763  1.00 90.97           C  
ATOM   2519  HD2 LYS A 163      -2.893  16.237  22.266  1.00 90.97           H  
ATOM   2520  HD3 LYS A 163      -3.369  14.527  22.103  1.00 90.97           H  
ATOM   2521  CE  LYS A 163      -1.237  14.862  22.063  1.00 90.97           C  
ATOM   2522  HE2 LYS A 163      -1.032  13.944  21.512  1.00 90.97           H  
ATOM   2523  HE3 LYS A 163      -0.558  15.624  21.682  1.00 90.97           H  
ATOM   2524  NZ  LYS A 163      -1.017  14.652  23.514  1.00 90.97           N  
ATOM   2525  HZ1 LYS A 163      -1.633  13.929  23.857  1.00 90.97           H  
ATOM   2526  HZ2 LYS A 163      -1.184  15.512  24.018  1.00 90.97           H  
ATOM   2527  HZ3 LYS A 163      -0.060  14.367  23.669  1.00 90.97           H  
ATOM   2528  N   GLN A 164      -6.561  17.254  17.967  1.00 90.68           N  
ATOM   2529  H   GLN A 164      -5.912  18.020  17.859  1.00 90.68           H  
ATOM   2530  CA  GLN A 164      -7.973  17.523  17.692  1.00 90.68           C  
ATOM   2531  HA  GLN A 164      -8.462  16.607  17.360  1.00 90.68           H  
ATOM   2532  C   GLN A 164      -8.064  18.517  16.532  1.00 90.68           C  
ATOM   2533  CB  GLN A 164      -8.696  18.031  18.955  1.00 90.68           C  
ATOM   2534  HB2 GLN A 164      -9.703  18.340  18.675  1.00 90.68           H  
ATOM   2535  HB3 GLN A 164      -8.168  18.899  19.352  1.00 90.68           H  
ATOM   2536  O   GLN A 164      -8.486  19.661  16.708  1.00 90.68           O  
ATOM   2537  CG  GLN A 164      -8.815  16.963  20.051  1.00 90.68           C  
ATOM   2538  HG2 GLN A 164      -9.324  16.090  19.643  1.00 90.68           H  
ATOM   2539  HG3 GLN A 164      -7.818  16.658  20.371  1.00 90.68           H  
ATOM   2540  CD  GLN A 164      -9.580  17.443  21.281  1.00 90.68           C  
ATOM   2541  NE2 GLN A 164      -9.707  16.611  22.290  1.00 90.68           N  
ATOM   2542 HE21 GLN A 164      -9.383  15.658  22.202  1.00 90.68           H  
ATOM   2543 HE22 GLN A 164     -10.262  16.950  23.063  1.00 90.68           H  
ATOM   2544  OE1 GLN A 164     -10.069  18.555  21.386  1.00 90.68           O  
ATOM   2545  N   ALA A 165      -7.589  18.108  15.355  1.00 94.32           N  
ATOM   2546  H   ALA A 165      -7.217  17.173  15.260  1.00 94.32           H  
ATOM   2547  CA  ALA A 165      -7.677  18.931  14.157  1.00 94.32           C  
ATOM   2548  HA  ALA A 165      -7.166  19.875  14.348  1.00 94.32           H  
ATOM   2549  C   ALA A 165      -9.148  19.231  13.823  1.00 94.32           C  
ATOM   2550  CB  ALA A 165      -6.952  18.221  13.009  1.00 94.32           C  
ATOM   2551  HB1 ALA A 165      -6.978  18.843  12.114  1.00 94.32           H  
ATOM   2552  HB2 ALA A 165      -7.437  17.268  12.801  1.00 94.32           H  
ATOM   2553  HB3 ALA A 165      -5.913  18.033  13.280  1.00 94.32           H  
ATOM   2554  O   ALA A 165      -9.980  18.330  13.711  1.00 94.32           O  
ATOM   2555  N   THR A 166      -9.486  20.512  13.668  1.00 96.26           N  
ATOM   2556  H   THR A 166      -8.780  21.227  13.768  1.00 96.26           H  
ATOM   2557  CA  THR A 166     -10.846  20.903  13.280  1.00 96.26           C  
ATOM   2558  HA  THR A 166     -11.545  20.316  13.875  1.00 96.26           H  
ATOM   2559  C   THR A 166     -11.098  20.574  11.808  1.00 96.26           C  
ATOM   2560  CB  THR A 166     -11.137  22.386  13.558  1.00 96.26           C  
ATOM   2561  HB  THR A 166     -12.205  22.556  13.417  1.00 96.26           H  
ATOM   2562  O   THR A 166     -10.167  20.439  11.012  1.00 96.26           O  
ATOM   2563  CG2 THR A 166     -10.776  22.822  14.978  1.00 96.26           C  
ATOM   2564 HG21 THR A 166      -9.697  22.780  15.128  1.00 96.26           H  
ATOM   2565 HG22 THR A 166     -11.120  23.842  15.149  1.00 96.26           H  
ATOM   2566 HG23 THR A 166     -11.257  22.161  15.698  1.00 96.26           H  
ATOM   2567  OG1 THR A 166     -10.444  23.206  12.652  1.00 96.26           O  
ATOM   2568  HG1 THR A 166     -10.353  24.073  13.055  1.00 96.26           H  
ATOM   2569  N   ALA A 167     -12.371  20.511  11.406  1.00 96.63           N  
ATOM   2570  H   ALA A 167     -13.110  20.569  12.091  1.00 96.63           H  
ATOM   2571  CA  ALA A 167     -12.731  20.333   9.997  1.00 96.63           C  
ATOM   2572  HA  ALA A 167     -12.358  19.366   9.661  1.00 96.63           H  
ATOM   2573  C   ALA A 167     -12.107  21.413   9.088  1.00 96.63           C  
ATOM   2574  CB  ALA A 167     -14.260  20.338   9.889  1.00 96.63           C  
ATOM   2575  HB1 ALA A 167     -14.550  20.176   8.850  1.00 96.63           H  
ATOM   2576  HB2 ALA A 167     -14.678  19.536  10.497  1.00 96.63           H  
ATOM   2577  HB3 ALA A 167     -14.660  21.295  10.223  1.00 96.63           H  
ATOM   2578  O   ALA A 167     -11.729  21.123   7.954  1.00 96.63           O  
ATOM   2579  N   GLU A 168     -11.956  22.639   9.598  1.00 97.19           N  
ATOM   2580  H   GLU A 168     -12.230  22.804  10.556  1.00 97.19           H  
ATOM   2581  CA  GLU A 168     -11.297  23.733   8.884  1.00 97.19           C  
ATOM   2582  HA  GLU A 168     -11.726  23.810   7.885  1.00 97.19           H  
ATOM   2583  C   GLU A 168      -9.791  23.482   8.716  1.00 97.19           C  
ATOM   2584  CB  GLU A 168     -11.568  25.048   9.625  1.00 97.19           C  
ATOM   2585  HB2 GLU A 168     -12.641  25.143   9.791  1.00 97.19           H  
ATOM   2586  HB3 GLU A 168     -11.062  25.030  10.591  1.00 97.19           H  
ATOM   2587  O   GLU A 168      -9.277  23.608   7.605  1.00 97.19           O  
ATOM   2588  CG  GLU A 168     -11.081  26.253   8.811  1.00 97.19           C  
ATOM   2589  HG2 GLU A 168     -10.026  26.114   8.575  1.00 97.19           H  
ATOM   2590  HG3 GLU A 168     -11.634  26.291   7.872  1.00 97.19           H  
ATOM   2591  CD  GLU A 168     -11.238  27.587   9.550  1.00 97.19           C  
ATOM   2592  OE1 GLU A 168     -10.557  28.541   9.106  1.00 97.19           O  
ATOM   2593  OE2 GLU A 168     -12.001  27.637  10.538  1.00 97.19           O  
ATOM   2594  N   MET A 169      -9.094  23.059   9.776  1.00 97.27           N  
ATOM   2595  H   MET A 169      -9.574  22.937  10.656  1.00 97.27           H  
ATOM   2596  CA  MET A 169      -7.666  22.719   9.711  1.00 97.27           C  
ATOM   2597  HA  MET A 169      -7.101  23.587   9.370  1.00 97.27           H  
ATOM   2598  C   MET A 169      -7.412  21.574   8.725  1.00 97.27           C  
ATOM   2599  CB  MET A 169      -7.153  22.314  11.098  1.00 97.27           C  
ATOM   2600  HB2 MET A 169      -7.753  21.488  11.479  1.00 97.27           H  
ATOM   2601  HB3 MET A 169      -6.123  21.971  11.003  1.00 97.27           H  
ATOM   2602  O   MET A 169      -6.499  21.650   7.908  1.00 97.27           O  
ATOM   2603  CG  MET A 169      -7.187  23.463  12.108  1.00 97.27           C  
ATOM   2604  HG2 MET A 169      -6.471  24.229  11.812  1.00 97.27           H  
ATOM   2605  HG3 MET A 169      -8.174  23.925  12.101  1.00 97.27           H  
ATOM   2606  SD  MET A 169      -6.817  22.930  13.798  1.00 97.27           S  
ATOM   2607  CE  MET A 169      -5.015  22.945  13.673  1.00 97.27           C  
ATOM   2608  HE1 MET A 169      -4.705  22.309  12.844  1.00 97.27           H  
ATOM   2609  HE2 MET A 169      -4.670  23.961  13.480  1.00 97.27           H  
ATOM   2610  HE3 MET A 169      -4.582  22.594  14.610  1.00 97.27           H  
ATOM   2611  N   LEU A 170      -8.259  20.540   8.738  1.00 97.45           N  
ATOM   2612  H   LEU A 170      -8.975  20.519   9.450  1.00 97.45           H  
ATOM   2613  CA  LEU A 170      -8.161  19.422   7.796  1.00 97.45           C  
ATOM   2614  HA  LEU A 170      -7.133  19.058   7.794  1.00 97.45           H  
ATOM   2615  C   LEU A 170      -8.459  19.847   6.354  1.00 97.45           C  
ATOM   2616  CB  LEU A 170      -9.101  18.287   8.237  1.00 97.45           C  
ATOM   2617  HB2 LEU A 170     -10.116  18.680   8.297  1.00 97.45           H  
ATOM   2618  HB3 LEU A 170      -9.078  17.509   7.473  1.00 97.45           H  
ATOM   2619  O   LEU A 170      -7.827  19.354   5.421  1.00 97.45           O  
ATOM   2620  CG  LEU A 170      -8.736  17.637   9.583  1.00 97.45           C  
ATOM   2621  HG  LEU A 170      -8.704  18.399  10.362  1.00 97.45           H  
ATOM   2622  CD1 LEU A 170      -9.806  16.610   9.954  1.00 97.45           C  
ATOM   2623 HD11 LEU A 170      -9.830  15.799   9.226  1.00 97.45           H  
ATOM   2624 HD12 LEU A 170      -9.573  16.191  10.933  1.00 97.45           H  
ATOM   2625 HD13 LEU A 170     -10.782  17.091  10.018  1.00 97.45           H  
ATOM   2626  CD2 LEU A 170      -7.378  16.941   9.524  1.00 97.45           C  
ATOM   2627 HD21 LEU A 170      -7.122  16.559  10.512  1.00 97.45           H  
ATOM   2628 HD22 LEU A 170      -7.398  16.112   8.817  1.00 97.45           H  
ATOM   2629 HD23 LEU A 170      -6.588  17.640   9.250  1.00 97.45           H  
ATOM   2630  N   ALA A 171      -9.391  20.778   6.139  1.00 96.04           N  
ATOM   2631  H   ALA A 171      -9.912  21.142   6.924  1.00 96.04           H  
ATOM   2632  CA  ALA A 171      -9.632  21.346   4.814  1.00 96.04           C  
ATOM   2633  HA  ALA A 171      -9.792  20.528   4.111  1.00 96.04           H  
ATOM   2634  C   ALA A 171      -8.419  22.148   4.308  1.00 96.04           C  
ATOM   2635  CB  ALA A 171     -10.908  22.193   4.858  1.00 96.04           C  
ATOM   2636  HB1 ALA A 171     -10.782  23.032   5.541  1.00 96.04           H  
ATOM   2637  HB2 ALA A 171     -11.746  21.583   5.194  1.00 96.04           H  
ATOM   2638  HB3 ALA A 171     -11.126  22.576   3.861  1.00 96.04           H  
ATOM   2639  O   ALA A 171      -8.052  22.022   3.136  1.00 96.04           O  
ATOM   2640  N   LYS A 172      -7.764  22.925   5.184  1.00 96.60           N  
ATOM   2641  H   LYS A 172      -8.137  23.004   6.119  1.00 96.60           H  
ATOM   2642  CA  LYS A 172      -6.514  23.638   4.873  1.00 96.60           C  
ATOM   2643  HA  LYS A 172      -6.655  24.234   3.971  1.00 96.60           H  
ATOM   2644  C   LYS A 172      -5.374  22.667   4.560  1.00 96.60           C  
ATOM   2645  CB  LYS A 172      -6.135  24.591   6.021  1.00 96.60           C  
ATOM   2646  HB2 LYS A 172      -6.144  24.051   6.968  1.00 96.60           H  
ATOM   2647  HB3 LYS A 172      -5.122  24.952   5.844  1.00 96.60           H  
ATOM   2648  O   LYS A 172      -4.730  22.832   3.527  1.00 96.60           O  
ATOM   2649  CG  LYS A 172      -7.069  25.808   6.112  1.00 96.60           C  
ATOM   2650  HG2 LYS A 172      -8.101  25.464   6.173  1.00 96.60           H  
ATOM   2651  HG3 LYS A 172      -6.961  26.410   5.210  1.00 96.60           H  
ATOM   2652  CD  LYS A 172      -6.767  26.681   7.340  1.00 96.60           C  
ATOM   2653  HD2 LYS A 172      -5.785  27.144   7.249  1.00 96.60           H  
ATOM   2654  HD3 LYS A 172      -6.784  26.060   8.235  1.00 96.60           H  
ATOM   2655  CE  LYS A 172      -7.842  27.770   7.451  1.00 96.60           C  
ATOM   2656  HE2 LYS A 172      -7.699  28.498   6.653  1.00 96.60           H  
ATOM   2657  HE3 LYS A 172      -8.822  27.306   7.332  1.00 96.60           H  
ATOM   2658  NZ  LYS A 172      -7.813  28.468   8.754  1.00 96.60           N  
ATOM   2659  HZ1 LYS A 172      -7.523  27.859   9.506  1.00 96.60           H  
ATOM   2660  HZ2 LYS A 172      -8.716  28.867   8.967  1.00 96.60           H  
ATOM   2661  HZ3 LYS A 172      -7.112  29.195   8.720  1.00 96.60           H  
ATOM   2662  N   ALA A 173      -5.207  21.605   5.351  1.00 97.27           N  
ATOM   2663  H   ALA A 173      -5.741  21.565   6.208  1.00 97.27           H  
ATOM   2664  CA  ALA A 173      -4.225  20.546   5.107  1.00 97.27           C  
ATOM   2665  HA  ALA A 173      -3.226  20.982   5.143  1.00 97.27           H  
ATOM   2666  C   ALA A 173      -4.404  19.896   3.725  1.00 97.27           C  
ATOM   2667  CB  ALA A 173      -4.340  19.495   6.219  1.00 97.27           C  
ATOM   2668  HB1 ALA A 173      -5.335  19.050   6.225  1.00 97.27           H  
ATOM   2669  HB2 ALA A 173      -4.153  19.952   7.191  1.00 97.27           H  
ATOM   2670  HB3 ALA A 173      -3.607  18.704   6.060  1.00 97.27           H  
ATOM   2671  O   ALA A 173      -3.471  19.854   2.926  1.00 97.27           O  
ATOM   2672  N   ARG A 174      -5.626  19.463   3.387  1.00 95.56           N  
ATOM   2673  H   ARG A 174      -6.348  19.490   4.092  1.00 95.56           H  
ATOM   2674  CA  ARG A 174      -5.928  18.867   2.072  1.00 95.56           C  
ATOM   2675  HA  ARG A 174      -5.278  18.009   1.903  1.00 95.56           H  
ATOM   2676  C   ARG A 174      -5.673  19.829   0.917  1.00 95.56           C  
ATOM   2677  CB  ARG A 174      -7.382  18.392   2.035  1.00 95.56           C  
ATOM   2678  HB2 ARG A 174      -7.640  18.133   1.008  1.00 95.56           H  
ATOM   2679  HB3 ARG A 174      -8.041  19.194   2.369  1.00 95.56           H  
ATOM   2680  O   ARG A 174      -5.154  19.425  -0.125  1.00 95.56           O  
ATOM   2681  CG  ARG A 174      -7.584  17.152   2.905  1.00 95.56           C  
ATOM   2682  HG2 ARG A 174      -6.928  16.356   2.554  1.00 95.56           H  
ATOM   2683  HG3 ARG A 174      -7.342  17.367   3.946  1.00 95.56           H  
ATOM   2684  CD  ARG A 174      -9.039  16.700   2.796  1.00 95.56           C  
ATOM   2685  HD2 ARG A 174      -9.703  17.519   3.069  1.00 95.56           H  
ATOM   2686  HD3 ARG A 174      -9.235  16.422   1.760  1.00 95.56           H  
ATOM   2687  NE  ARG A 174      -9.266  15.522   3.637  1.00 95.56           N  
ATOM   2688  HE  ARG A 174      -8.815  14.693   3.278  1.00 95.56           H  
ATOM   2689  NH1 ARG A 174     -10.476  16.501   5.326  1.00 95.56           N  
ATOM   2690 HH11 ARG A 174     -10.317  17.397   4.886  1.00 95.56           H  
ATOM   2691 HH12 ARG A 174     -10.926  16.412   6.226  1.00 95.56           H  
ATOM   2692  NH2 ARG A 174      -9.969  14.327   5.434  1.00 95.56           N  
ATOM   2693 HH21 ARG A 174     -10.407  14.238   6.340  1.00 95.56           H  
ATOM   2694 HH22 ARG A 174      -9.474  13.533   5.054  1.00 95.56           H  
ATOM   2695  CZ  ARG A 174      -9.904  15.455   4.789  1.00 95.56           C  
ATOM   2696  N   ARG A 175      -6.016  21.111   1.093  1.00 94.68           N  
ATOM   2697  H   ARG A 175      -6.448  21.363   1.971  1.00 94.68           H  
ATOM   2698  CA  ARG A 175      -5.741  22.159   0.101  1.00 94.68           C  
ATOM   2699  HA  ARG A 175      -6.117  21.826  -0.866  1.00 94.68           H  
ATOM   2700  C   ARG A 175      -4.241  22.380  -0.083  1.00 94.68           C  
ATOM   2701  CB  ARG A 175      -6.461  23.452   0.507  1.00 94.68           C  
ATOM   2702  HB2 ARG A 175      -6.070  23.802   1.462  1.00 94.68           H  
ATOM   2703  HB3 ARG A 175      -7.525  23.244   0.624  1.00 94.68           H  
ATOM   2704  O   ARG A 175      -3.807  22.526  -1.222  1.00 94.68           O  
ATOM   2705  CG  ARG A 175      -6.277  24.549  -0.549  1.00 94.68           C  
ATOM   2706  HG2 ARG A 175      -6.676  24.207  -1.504  1.00 94.68           H  
ATOM   2707  HG3 ARG A 175      -5.218  24.777  -0.666  1.00 94.68           H  
ATOM   2708  CD  ARG A 175      -6.996  25.827  -0.120  1.00 94.68           C  
ATOM   2709  HD2 ARG A 175      -8.064  25.623  -0.034  1.00 94.68           H  
ATOM   2710  HD3 ARG A 175      -6.614  26.124   0.857  1.00 94.68           H  
ATOM   2711  NE  ARG A 175      -6.765  26.912  -1.091  1.00 94.68           N  
ATOM   2712  HE  ARG A 175      -6.201  26.678  -1.896  1.00 94.68           H  
ATOM   2713  NH1 ARG A 175      -7.792  28.581   0.102  1.00 94.68           N  
ATOM   2714 HH11 ARG A 175      -7.949  27.926   0.855  1.00 94.68           H  
ATOM   2715 HH12 ARG A 175      -7.971  29.562   0.259  1.00 94.68           H  
ATOM   2716  NH2 ARG A 175      -6.813  29.058  -1.847  1.00 94.68           N  
ATOM   2717 HH21 ARG A 175      -6.220  28.794  -2.621  1.00 94.68           H  
ATOM   2718 HH22 ARG A 175      -7.024  30.032  -1.683  1.00 94.68           H  
ATOM   2719  CZ  ARG A 175      -7.126  28.173  -0.943  1.00 94.68           C  
ATOM   2720  N   PHE A 176      -3.472  22.389   1.003  1.00 96.18           N  
ATOM   2721  H   PHE A 176      -3.908  22.300   1.910  1.00 96.18           H  
ATOM   2722  CA  PHE A 176      -2.015  22.488   0.960  1.00 96.18           C  
ATOM   2723  HA  PHE A 176      -1.731  23.397   0.431  1.00 96.18           H  
ATOM   2724  C   PHE A 176      -1.417  21.309   0.184  1.00 96.18           C  
ATOM   2725  CB  PHE A 176      -1.470  22.579   2.393  1.00 96.18           C  
ATOM   2726  HB2 PHE A 176      -1.878  23.470   2.870  1.00 96.18           H  
ATOM   2727  HB3 PHE A 176      -1.804  21.720   2.975  1.00 96.18           H  
ATOM   2728  O   PHE A 176      -0.686  21.524  -0.780  1.00 96.18           O  
ATOM   2729  CG  PHE A 176       0.040  22.638   2.460  1.00 96.18           C  
ATOM   2730  CD1 PHE A 176       0.789  21.449   2.539  1.00 96.18           C  
ATOM   2731  HD1 PHE A 176       0.291  20.491   2.557  1.00 96.18           H  
ATOM   2732  CD2 PHE A 176       0.699  23.880   2.433  1.00 96.18           C  
ATOM   2733  HD2 PHE A 176       0.133  24.799   2.397  1.00 96.18           H  
ATOM   2734  CE1 PHE A 176       2.191  21.503   2.595  1.00 96.18           C  
ATOM   2735  HE1 PHE A 176       2.761  20.589   2.674  1.00 96.18           H  
ATOM   2736  CE2 PHE A 176       2.102  23.932   2.487  1.00 96.18           C  
ATOM   2737  HE2 PHE A 176       2.606  24.887   2.507  1.00 96.18           H  
ATOM   2738  CZ  PHE A 176       2.848  22.744   2.564  1.00 96.18           C  
ATOM   2739  HZ  PHE A 176       3.926  22.786   2.622  1.00 96.18           H  
ATOM   2740  N   MET A 177      -1.811  20.077   0.526  1.00 96.15           N  
ATOM   2741  H   MET A 177      -2.406  19.974   1.336  1.00 96.15           H  
ATOM   2742  CA  MET A 177      -1.283  18.865  -0.106  1.00 96.15           C  
ATOM   2743  HA  MET A 177      -0.196  18.887  -0.033  1.00 96.15           H  
ATOM   2744  C   MET A 177      -1.630  18.753  -1.591  1.00 96.15           C  
ATOM   2745  CB  MET A 177      -1.803  17.622   0.622  1.00 96.15           C  
ATOM   2746  HB2 MET A 177      -2.892  17.641   0.663  1.00 96.15           H  
ATOM   2747  HB3 MET A 177      -1.479  16.745   0.062  1.00 96.15           H  
ATOM   2748  O   MET A 177      -0.780  18.381  -2.395  1.00 96.15           O  
ATOM   2749  CG  MET A 177      -1.219  17.498   2.024  1.00 96.15           C  
ATOM   2750  HG2 MET A 177      -1.560  18.322   2.650  1.00 96.15           H  
ATOM   2751  HG3 MET A 177      -0.138  17.579   1.911  1.00 96.15           H  
ATOM   2752  SD  MET A 177      -1.568  15.934   2.867  1.00 96.15           S  
ATOM   2753  CE  MET A 177      -3.371  15.994   3.000  1.00 96.15           C  
ATOM   2754  HE1 MET A 177      -3.818  16.066   2.009  1.00 96.15           H  
ATOM   2755  HE2 MET A 177      -3.714  15.065   3.456  1.00 96.15           H  
ATOM   2756  HE3 MET A 177      -3.673  16.844   3.611  1.00 96.15           H  
ATOM   2757  N   SER A 178      -2.867  19.083  -1.972  1.00 92.97           N  
ATOM   2758  H   SER A 178      -3.528  19.354  -1.259  1.00 92.97           H  
ATOM   2759  CA  SER A 178      -3.308  19.040  -3.377  1.00 92.97           C  
ATOM   2760  HA  SER A 178      -3.055  18.072  -3.808  1.00 92.97           H  
ATOM   2761  C   SER A 178      -2.639  20.122  -4.234  1.00 92.97           C  
ATOM   2762  CB  SER A 178      -4.824  19.228  -3.466  1.00 92.97           C  
ATOM   2763  HB2 SER A 178      -5.082  20.231  -3.128  1.00 92.97           H  
ATOM   2764  HB3 SER A 178      -5.131  19.122  -4.507  1.00 92.97           H  
ATOM   2765  O   SER A 178      -2.577  20.007  -5.456  1.00 92.97           O  
ATOM   2766  OG  SER A 178      -5.525  18.280  -2.683  1.00 92.97           O  
ATOM   2767  HG  SER A 178      -5.318  18.433  -1.759  1.00 92.97           H  
ATOM   2768  N   GLY A 179      -2.150  21.197  -3.609  1.00 85.62           N  
ATOM   2769  H   GLY A 179      -2.190  21.231  -2.601  1.00 85.62           H  
ATOM   2770  CA  GLY A 179      -1.592  22.343  -4.309  1.00 85.62           C  
ATOM   2771  HA2 GLY A 179      -0.759  21.988  -4.916  1.00 85.62           H  
ATOM   2772  HA3 GLY A 179      -1.209  23.054  -3.577  1.00 85.62           H  
ATOM   2773  C   GLY A 179      -2.612  23.062  -5.213  1.00 85.62           C  
ATOM   2774  O   GLY A 179      -3.828  22.903  -5.072  1.00 85.62           O  
ATOM   2775  N   PRO A 180      -2.133  23.905  -6.146  1.00 82.02           N  
ATOM   2776  CA  PRO A 180      -2.999  24.655  -7.057  1.00 82.02           C  
ATOM   2777  HA  PRO A 180      -3.837  25.085  -6.509  1.00 82.02           H  
ATOM   2778  C   PRO A 180      -3.569  23.796  -8.195  1.00 82.02           C  
ATOM   2779  CB  PRO A 180      -2.111  25.783  -7.591  1.00 82.02           C  
ATOM   2780  HB2 PRO A 180      -2.393  26.091  -8.598  1.00 82.02           H  
ATOM   2781  HB3 PRO A 180      -2.159  26.632  -6.910  1.00 82.02           H  
ATOM   2782  O   PRO A 180      -4.615  24.135  -8.749  1.00 82.02           O  
ATOM   2783  CG  PRO A 180      -0.704  25.185  -7.554  1.00 82.02           C  
ATOM   2784  HG2 PRO A 180      -0.537  24.587  -8.451  1.00 82.02           H  
ATOM   2785  HG3 PRO A 180       0.061  25.955  -7.462  1.00 82.02           H  
ATOM   2786  CD  PRO A 180      -0.737  24.271  -6.331  1.00 82.02           C  
ATOM   2787  HD2 PRO A 180      -0.113  23.394  -6.504  1.00 82.02           H  
ATOM   2788  HD3 PRO A 180      -0.385  24.816  -5.455  1.00 82.02           H  
ATOM   2789  N   ASP A 181      -2.894  22.699  -8.546  1.00 80.90           N  
ATOM   2790  H   ASP A 181      -2.113  22.409  -7.975  1.00 80.90           H  
ATOM   2791  CA  ASP A 181      -3.306  21.789  -9.610  1.00 80.90           C  
ATOM   2792  HA  ASP A 181      -4.049  22.279 -10.239  1.00 80.90           H  
ATOM   2793  C   ASP A 181      -3.947  20.533  -9.020  1.00 80.90           C  
ATOM   2794  CB  ASP A 181      -2.119  21.449 -10.521  1.00 80.90           C  
ATOM   2795  HB2 ASP A 181      -1.345  20.945  -9.943  1.00 80.90           H  
ATOM   2796  HB3 ASP A 181      -1.701  22.377 -10.911  1.00 80.90           H  
ATOM   2797  O   ASP A 181      -3.263  19.607  -8.593  1.00 80.90           O  
ATOM   2798  CG  ASP A 181      -2.536  20.562 -11.703  1.00 80.90           C  
ATOM   2799  OD1 ASP A 181      -3.746  20.245 -11.816  1.00 80.90           O  
ATOM   2800  OD2 ASP A 181      -1.633  20.228 -12.498  1.00 80.90           O  
ATOM   2801  N   LYS A 182      -5.280  20.485  -9.055  1.00 76.80           N  
ATOM   2802  H   LYS A 182      -5.756  21.273  -9.471  1.00 76.80           H  
ATOM   2803  CA  LYS A 182      -6.066  19.355  -8.542  1.00 76.80           C  
ATOM   2804  HA  LYS A 182      -5.757  19.154  -7.516  1.00 76.80           H  
ATOM   2805  C   LYS A 182      -5.836  18.040  -9.294  1.00 76.80           C  
ATOM   2806  CB  LYS A 182      -7.559  19.697  -8.575  1.00 76.80           C  
ATOM   2807  HB2 LYS A 182      -7.853  19.927  -9.599  1.00 76.80           H  
ATOM   2808  HB3 LYS A 182      -8.117  18.819  -8.250  1.00 76.80           H  
ATOM   2809  O   LYS A 182      -6.284  17.004  -8.813  1.00 76.80           O  
ATOM   2810  CG  LYS A 182      -7.923  20.868  -7.658  1.00 76.80           C  
ATOM   2811  HG2 LYS A 182      -7.463  21.786  -8.022  1.00 76.80           H  
ATOM   2812  HG3 LYS A 182      -7.564  20.661  -6.649  1.00 76.80           H  
ATOM   2813  CD  LYS A 182      -9.445  21.028  -7.634  1.00 76.80           C  
ATOM   2814  HD2 LYS A 182      -9.891  20.095  -7.287  1.00 76.80           H  
ATOM   2815  HD3 LYS A 182      -9.800  21.243  -8.642  1.00 76.80           H  
ATOM   2816  CE  LYS A 182      -9.833  22.163  -6.689  1.00 76.80           C  
ATOM   2817  HE2 LYS A 182      -9.413  23.094  -7.070  1.00 76.80           H  
ATOM   2818  HE3 LYS A 182      -9.380  21.966  -5.717  1.00 76.80           H  
ATOM   2819  NZ  LYS A 182     -11.307  22.259  -6.560  1.00 76.80           N  
ATOM   2820  HZ1 LYS A 182     -11.671  21.389  -6.198  1.00 76.80           H  
ATOM   2821  HZ2 LYS A 182     -11.558  23.001  -5.922  1.00 76.80           H  
ATOM   2822  HZ3 LYS A 182     -11.726  22.434  -7.461  1.00 76.80           H  
ATOM   2823  N   ALA A 183      -5.214  18.066 -10.475  1.00 77.60           N  
ATOM   2824  H   ALA A 183      -4.843  18.939 -10.823  1.00 77.60           H  
ATOM   2825  CA  ALA A 183      -4.855  16.851 -11.200  1.00 77.60           C  
ATOM   2826  HA  ALA A 183      -5.640  16.107 -11.060  1.00 77.60           H  
ATOM   2827  C   ALA A 183      -3.549  16.228 -10.682  1.00 77.60           C  
ATOM   2828  CB  ALA A 183      -4.772  17.181 -12.694  1.00 77.60           C  
ATOM   2829  HB1 ALA A 183      -3.951  17.874 -12.878  1.00 77.60           H  
ATOM   2830  HB2 ALA A 183      -4.591  16.266 -13.258  1.00 77.60           H  
ATOM   2831  HB3 ALA A 183      -5.706  17.631 -13.030  1.00 77.60           H  
ATOM   2832  O   ALA A 183      -3.260  15.067 -10.980  1.00 77.60           O  
ATOM   2833  N   ARG A 184      -2.752  16.979  -9.912  1.00 80.12           N  
ATOM   2834  H   ARG A 184      -3.065  17.902  -9.646  1.00 80.12           H  
ATOM   2835  CA  ARG A 184      -1.529  16.475  -9.292  1.00 80.12           C  
ATOM   2836  HA  ARG A 184      -1.030  15.828 -10.013  1.00 80.12           H  
ATOM   2837  C   ARG A 184      -1.883  15.645  -8.061  1.00 80.12           C  
ATOM   2838  CB  ARG A 184      -0.608  17.656  -8.956  1.00 80.12           C  
ATOM   2839  HB2 ARG A 184      -0.534  18.307  -9.827  1.00 80.12           H  
ATOM   2840  HB3 ARG A 184      -1.055  18.225  -8.141  1.00 80.12           H  
ATOM   2841  O   ARG A 184      -2.757  16.007  -7.279  1.00 80.12           O  
ATOM   2842  CG  ARG A 184       0.808  17.219  -8.547  1.00 80.12           C  
ATOM   2843  HG2 ARG A 184       0.760  16.540  -7.696  1.00 80.12           H  
ATOM   2844  HG3 ARG A 184       1.296  16.716  -9.382  1.00 80.12           H  
ATOM   2845  CD  ARG A 184       1.618  18.454  -8.144  1.00 80.12           C  
ATOM   2846  HD2 ARG A 184       1.049  19.004  -7.395  1.00 80.12           H  
ATOM   2847  HD3 ARG A 184       1.734  19.084  -9.026  1.00 80.12           H  
ATOM   2848  NE  ARG A 184       2.944  18.122  -7.575  1.00 80.12           N  
ATOM   2849  HE  ARG A 184       3.075  17.194  -7.200  1.00 80.12           H  
ATOM   2850  NH1 ARG A 184       3.790  20.247  -7.692  1.00 80.12           N  
ATOM   2851 HH11 ARG A 184       2.899  20.550  -8.059  1.00 80.12           H  
ATOM   2852 HH12 ARG A 184       4.527  20.900  -7.471  1.00 80.12           H  
ATOM   2853  NH2 ARG A 184       5.052  18.667  -6.824  1.00 80.12           N  
ATOM   2854 HH21 ARG A 184       5.757  19.354  -6.598  1.00 80.12           H  
ATOM   2855 HH22 ARG A 184       5.144  17.777  -6.357  1.00 80.12           H  
ATOM   2856  CZ  ARG A 184       3.919  18.994  -7.365  1.00 80.12           C  
ATOM   2857  N   ALA A 185      -1.158  14.545  -7.872  1.00 88.49           N  
ATOM   2858  H   ALA A 185      -0.482  14.275  -8.572  1.00 88.49           H  
ATOM   2859  CA  ALA A 185      -1.221  13.793  -6.626  1.00 88.49           C  
ATOM   2860  HA  ALA A 185      -2.242  13.438  -6.485  1.00 88.49           H  
ATOM   2861  C   ALA A 185      -0.857  14.695  -5.436  1.00 88.49           C  
ATOM   2862  CB  ALA A 185      -0.289  12.580  -6.719  1.00 88.49           C  
ATOM   2863  HB1 ALA A 185       0.742  12.906  -6.851  1.00 88.49           H  
ATOM   2864  HB2 ALA A 185      -0.363  11.999  -5.800  1.00 88.49           H  
ATOM   2865  HB3 ALA A 185      -0.584  11.947  -7.557  1.00 88.49           H  
ATOM   2866  O   ALA A 185       0.060  15.515  -5.545  1.00 88.49           O  
ATOM   2867  N   ALA A 186      -1.553  14.508  -4.316  1.00 95.34           N  
ATOM   2868  H   ALA A 186      -2.276  13.804  -4.301  1.00 95.34           H  
ATOM   2869  CA  ALA A 186      -1.272  15.195  -3.065  1.00 95.34           C  
ATOM   2870  HA  ALA A 186      -1.428  16.262  -3.224  1.00 95.34           H  
ATOM   2871  C   ALA A 186       0.188  14.970  -2.634  1.00 95.34           C  
ATOM   2872  CB  ALA A 186      -2.285  14.699  -2.027  1.00 95.34           C  
ATOM   2873  HB1 ALA A 186      -2.354  13.612  -2.059  1.00 95.34           H  
ATOM   2874  HB2 ALA A 186      -1.982  14.986  -1.020  1.00 95.34           H  
ATOM   2875  HB3 ALA A 186      -3.269  15.118  -2.239  1.00 95.34           H  
ATOM   2876  O   ALA A 186       0.712  13.859  -2.755  1.00 95.34           O  
ATOM   2877  N   GLN A 187       0.869  16.022  -2.177  1.00 96.97           N  
ATOM   2878  H   GLN A 187       0.403  16.916  -2.118  1.00 96.97           H  
ATOM   2879  CA  GLN A 187       2.288  15.973  -1.818  1.00 96.97           C  
ATOM   2880  HA  GLN A 187       2.528  14.936  -1.580  1.00 96.97           H  
ATOM   2881  C   GLN A 187       2.614  16.786  -0.565  1.00 96.97           C  
ATOM   2882  CB  GLN A 187       3.164  16.427  -3.001  1.00 96.97           C  
ATOM   2883  HB2 GLN A 187       4.187  16.575  -2.655  1.00 96.97           H  
ATOM   2884  HB3 GLN A 187       2.790  17.373  -3.393  1.00 96.97           H  
ATOM   2885  O   GLN A 187       1.927  17.751  -0.240  1.00 96.97           O  
ATOM   2886  CG  GLN A 187       3.182  15.371  -4.114  1.00 96.97           C  
ATOM   2887  HG2 GLN A 187       2.164  15.145  -4.432  1.00 96.97           H  
ATOM   2888  HG3 GLN A 187       3.629  14.458  -3.722  1.00 96.97           H  
ATOM   2889  CD  GLN A 187       3.980  15.762  -5.335  1.00 96.97           C  
ATOM   2890  NE2 GLN A 187       3.631  15.272  -6.506  1.00 96.97           N  
ATOM   2891 HE21 GLN A 187       2.842  14.641  -6.521  1.00 96.97           H  
ATOM   2892 HE22 GLN A 187       4.331  15.285  -7.234  1.00 96.97           H  
ATOM   2893  OE1 GLN A 187       4.949  16.492  -5.293  1.00 96.97           O  
ATOM   2894  N   LEU A 188       3.695  16.405   0.119  1.00 97.87           N  
ATOM   2895  H   LEU A 188       4.198  15.594  -0.213  1.00 97.87           H  
ATOM   2896  CA  LEU A 188       4.217  17.085   1.303  1.00 97.87           C  
ATOM   2897  HA  LEU A 188       3.710  18.045   1.401  1.00 97.87           H  
ATOM   2898  C   LEU A 188       5.731  17.333   1.175  1.00 97.87           C  
ATOM   2899  CB  LEU A 188       3.913  16.246   2.556  1.00 97.87           C  
ATOM   2900  HB2 LEU A 188       4.484  16.651   3.392  1.00 97.87           H  
ATOM   2901  HB3 LEU A 188       4.265  15.229   2.384  1.00 97.87           H  
ATOM   2902  O   LEU A 188       6.466  16.388   0.873  1.00 97.87           O  
ATOM   2903  CG  LEU A 188       2.428  16.201   2.955  1.00 97.87           C  
ATOM   2904  HG  LEU A 188       1.824  15.872   2.110  1.00 97.87           H  
ATOM   2905  CD1 LEU A 188       2.244  15.205   4.097  1.00 97.87           C  
ATOM   2906 HD11 LEU A 188       2.598  14.224   3.782  1.00 97.87           H  
ATOM   2907 HD12 LEU A 188       1.186  15.130   4.348  1.00 97.87           H  
ATOM   2908 HD13 LEU A 188       2.799  15.524   4.979  1.00 97.87           H  
ATOM   2909  CD2 LEU A 188       1.931  17.561   3.443  1.00 97.87           C  
ATOM   2910 HD21 LEU A 188       0.913  17.457   3.818  1.00 97.87           H  
ATOM   2911 HD22 LEU A 188       2.555  17.922   4.260  1.00 97.87           H  
ATOM   2912 HD23 LEU A 188       1.930  18.281   2.624  1.00 97.87           H  
ATOM   2913  N   PRO A 189       6.219  18.562   1.439  1.00 98.20           N  
ATOM   2914  CA  PRO A 189       7.646  18.874   1.446  1.00 98.20           C  
ATOM   2915  HA  PRO A 189       8.157  18.360   0.632  1.00 98.20           H  
ATOM   2916  C   PRO A 189       8.284  18.459   2.781  1.00 98.20           C  
ATOM   2917  CB  PRO A 189       7.706  20.384   1.197  1.00 98.20           C  
ATOM   2918  HB2 PRO A 189       7.656  20.571   0.124  1.00 98.20           H  
ATOM   2919  HB3 PRO A 189       8.604  20.838   1.617  1.00 98.20           H  
ATOM   2920  O   PRO A 189       8.312  19.218   3.746  1.00 98.20           O  
ATOM   2921  CG  PRO A 189       6.436  20.912   1.865  1.00 98.20           C  
ATOM   2922  HG2 PRO A 189       6.091  21.837   1.402  1.00 98.20           H  
ATOM   2923  HG3 PRO A 189       6.610  21.066   2.930  1.00 98.20           H  
ATOM   2924  CD  PRO A 189       5.436  19.774   1.664  1.00 98.20           C  
ATOM   2925  HD2 PRO A 189       4.821  19.979   0.788  1.00 98.20           H  
ATOM   2926  HD3 PRO A 189       4.810  19.672   2.551  1.00 98.20           H  
ATOM   2927  N   VAL A 190       8.810  17.240   2.863  1.00 98.67           N  
ATOM   2928  H   VAL A 190       8.865  16.683   2.022  1.00 98.67           H  
ATOM   2929  CA  VAL A 190       9.371  16.682   4.100  1.00 98.67           C  
ATOM   2930  HA  VAL A 190       8.662  16.878   4.905  1.00 98.67           H  
ATOM   2931  C   VAL A 190      10.685  17.375   4.464  1.00 98.67           C  
ATOM   2932  CB  VAL A 190       9.539  15.154   3.992  1.00 98.67           C  
ATOM   2933  HB  VAL A 190      10.233  14.908   3.189  1.00 98.67           H  
ATOM   2934  O   VAL A 190      11.618  17.433   3.659  1.00 98.67           O  
ATOM   2935  CG1 VAL A 190      10.088  14.574   5.295  1.00 98.67           C  
ATOM   2936 HG11 VAL A 190      11.123  14.882   5.440  1.00 98.67           H  
ATOM   2937 HG12 VAL A 190      10.058  13.485   5.258  1.00 98.67           H  
ATOM   2938 HG13 VAL A 190       9.481  14.919   6.133  1.00 98.67           H  
ATOM   2939  CG2 VAL A 190       8.189  14.485   3.709  1.00 98.67           C  
ATOM   2940 HG21 VAL A 190       7.458  14.790   4.459  1.00 98.67           H  
ATOM   2941 HG22 VAL A 190       7.831  14.779   2.723  1.00 98.67           H  
ATOM   2942 HG23 VAL A 190       8.300  13.401   3.726  1.00 98.67           H  
ATOM   2943  N   ARG A 191      10.779  17.883   5.699  1.00 98.75           N  
ATOM   2944  H   ARG A 191       9.948  17.843   6.272  1.00 98.75           H  
ATOM   2945  CA  ARG A 191      11.959  18.581   6.252  1.00 98.75           C  
ATOM   2946  HA  ARG A 191      12.688  18.742   5.458  1.00 98.75           H  
ATOM   2947  C   ARG A 191      12.715  17.780   7.309  1.00 98.75           C  
ATOM   2948  CB  ARG A 191      11.536  19.948   6.820  1.00 98.75           C  
ATOM   2949  HB2 ARG A 191      12.422  20.460   7.194  1.00 98.75           H  
ATOM   2950  HB3 ARG A 191      10.863  19.792   7.663  1.00 98.75           H  
ATOM   2951  O   ARG A 191      13.889  18.044   7.546  1.00 98.75           O  
ATOM   2952  CG  ARG A 191      10.840  20.871   5.809  1.00 98.75           C  
ATOM   2953  HG2 ARG A 191      10.681  21.843   6.277  1.00 98.75           H  
ATOM   2954  HG3 ARG A 191       9.865  20.462   5.546  1.00 98.75           H  
ATOM   2955  CD  ARG A 191      11.670  21.054   4.537  1.00 98.75           C  
ATOM   2956  HD2 ARG A 191      12.670  21.395   4.805  1.00 98.75           H  
ATOM   2957  HD3 ARG A 191      11.734  20.097   4.020  1.00 98.75           H  
ATOM   2958  NE  ARG A 191      11.039  22.036   3.656  1.00 98.75           N  
ATOM   2959  HE  ARG A 191      10.326  22.624   4.063  1.00 98.75           H  
ATOM   2960  NH1 ARG A 191      11.942  21.375   1.653  1.00 98.75           N  
ATOM   2961 HH11 ARG A 191      12.331  20.577   2.135  1.00 98.75           H  
ATOM   2962 HH12 ARG A 191      11.873  21.390   0.646  1.00 98.75           H  
ATOM   2963  NH2 ARG A 191      10.481  23.079   1.761  1.00 98.75           N  
ATOM   2964 HH21 ARG A 191       9.858  23.583   2.376  1.00 98.75           H  
ATOM   2965 HH22 ARG A 191      10.434  23.179   0.757  1.00 98.75           H  
ATOM   2966  CZ  ARG A 191      11.169  22.158   2.357  1.00 98.75           C  
ATOM   2967  N   GLY A 192      12.073  16.777   7.897  1.00 98.65           N  
ATOM   2968  H   GLY A 192      11.103  16.639   7.654  1.00 98.65           H  
ATOM   2969  CA  GLY A 192      12.686  15.779   8.774  1.00 98.65           C  
ATOM   2970  HA2 GLY A 192      12.565  16.076   9.816  1.00 98.65           H  
ATOM   2971  HA3 GLY A 192      13.750  15.684   8.556  1.00 98.65           H  
ATOM   2972  C   GLY A 192      12.008  14.432   8.569  1.00 98.65           C  
ATOM   2973  O   GLY A 192      10.815  14.402   8.279  1.00 98.65           O  
ATOM   2974  N   CYS A 193      12.757  13.337   8.659  1.00 98.55           N  
ATOM   2975  H   CYS A 193      13.716  13.405   8.970  1.00 98.55           H  
ATOM   2976  CA  CYS A 193      12.236  11.991   8.438  1.00 98.55           C  
ATOM   2977  HA  CYS A 193      11.187  11.945   8.728  1.00 98.55           H  
ATOM   2978  C   CYS A 193      13.017  10.998   9.296  1.00 98.55           C  
ATOM   2979  CB  CYS A 193      12.344  11.662   6.943  1.00 98.55           C  
ATOM   2980  HB2 CYS A 193      11.786  12.409   6.379  1.00 98.55           H  
ATOM   2981  HB3 CYS A 193      13.388  11.681   6.630  1.00 98.55           H  
ATOM   2982  O   CYS A 193      14.216  10.812   9.084  1.00 98.55           O  
ATOM   2983  SG  CYS A 193      11.644  10.025   6.593  1.00 98.55           S  
ATOM   2984  HG  CYS A 193      12.617   9.316   7.173  1.00 98.55           H  
ATOM   2985  N   ASP A 194      12.327  10.360  10.233  1.00 98.13           N  
ATOM   2986  H   ASP A 194      11.351  10.591  10.347  1.00 98.13           H  
ATOM   2987  CA  ASP A 194      12.898   9.456  11.221  1.00 98.13           C  
ATOM   2988  HA  ASP A 194      13.961   9.316  11.022  1.00 98.13           H  
ATOM   2989  C   ASP A 194      12.202   8.094  11.120  1.00 98.13           C  
ATOM   2990  CB  ASP A 194      12.779  10.092  12.617  1.00 98.13           C  
ATOM   2991  HB2 ASP A 194      13.125   9.374  13.361  1.00 98.13           H  
ATOM   2992  HB3 ASP A 194      11.735  10.324  12.827  1.00 98.13           H  
ATOM   2993  O   ASP A 194      10.998   7.964  11.362  1.00 98.13           O  
ATOM   2994  CG  ASP A 194      13.634  11.366  12.721  1.00 98.13           C  
ATOM   2995  OD1 ASP A 194      14.876  11.234  12.676  1.00 98.13           O  
ATOM   2996  OD2 ASP A 194      13.081  12.491  12.782  1.00 98.13           O  
ATOM   2997  N   LYS A 195      12.961   7.061  10.741  1.00 96.47           N  
ATOM   2998  H   LYS A 195      13.946   7.224  10.589  1.00 96.47           H  
ATOM   2999  CA  LYS A 195      12.447   5.691  10.646  1.00 96.47           C  
ATOM   3000  HA  LYS A 195      11.525   5.704  10.064  1.00 96.47           H  
ATOM   3001  C   LYS A 195      12.114   5.156  12.038  1.00 96.47           C  
ATOM   3002  CB  LYS A 195      13.463   4.792   9.931  1.00 96.47           C  
ATOM   3003  HB2 LYS A 195      14.352   4.677  10.551  1.00 96.47           H  
ATOM   3004  HB3 LYS A 195      13.757   5.259   8.991  1.00 96.47           H  
ATOM   3005  O   LYS A 195      12.983   5.122  12.905  1.00 96.47           O  
ATOM   3006  CG  LYS A 195      12.852   3.414   9.644  1.00 96.47           C  
ATOM   3007  HG2 LYS A 195      11.942   3.541   9.057  1.00 96.47           H  
ATOM   3008  HG3 LYS A 195      12.599   2.917  10.580  1.00 96.47           H  
ATOM   3009  CD  LYS A 195      13.834   2.537   8.870  1.00 96.47           C  
ATOM   3010  HD2 LYS A 195      14.121   3.046   7.950  1.00 96.47           H  
ATOM   3011  HD3 LYS A 195      14.721   2.352   9.476  1.00 96.47           H  
ATOM   3012  CE  LYS A 195      13.145   1.216   8.530  1.00 96.47           C  
ATOM   3013  HE2 LYS A 195      12.860   0.705   9.450  1.00 96.47           H  
ATOM   3014  HE3 LYS A 195      12.231   1.442   7.980  1.00 96.47           H  
ATOM   3015  NZ  LYS A 195      14.022   0.363   7.706  1.00 96.47           N  
ATOM   3016  HZ1 LYS A 195      13.560  -0.461   7.348  1.00 96.47           H  
ATOM   3017  HZ2 LYS A 195      14.251   0.834   6.842  1.00 96.47           H  
ATOM   3018  HZ3 LYS A 195      14.897   0.118   8.146  1.00 96.47           H  
ATOM   3019  N   GLN A 196      10.879   4.702  12.220  1.00 94.35           N  
ATOM   3020  H   GLN A 196      10.242   4.724  11.437  1.00 94.35           H  
ATOM   3021  CA  GLN A 196      10.394   4.123  13.476  1.00 94.35           C  
ATOM   3022  HA  GLN A 196      11.039   4.432  14.299  1.00 94.35           H  
ATOM   3023  C   GLN A 196      10.419   2.591  13.434  1.00 94.35           C  
ATOM   3024  CB  GLN A 196       8.971   4.630  13.760  1.00 94.35           C  
ATOM   3025  HB2 GLN A 196       8.636   4.216  14.711  1.00 94.35           H  
ATOM   3026  HB3 GLN A 196       8.301   4.260  12.983  1.00 94.35           H  
ATOM   3027  O   GLN A 196      10.770   1.949  14.421  1.00 94.35           O  
ATOM   3028  CG  GLN A 196       8.850   6.161  13.819  1.00 94.35           C  
ATOM   3029  HG2 GLN A 196       7.816   6.427  14.043  1.00 94.35           H  
ATOM   3030  HG3 GLN A 196       9.090   6.583  12.843  1.00 94.35           H  
ATOM   3031  CD  GLN A 196       9.743   6.783  14.887  1.00 94.35           C  
ATOM   3032  NE2 GLN A 196      10.564   7.747  14.531  1.00 94.35           N  
ATOM   3033 HE21 GLN A 196      10.601   8.063  13.572  1.00 94.35           H  
ATOM   3034 HE22 GLN A 196      11.095   8.195  15.264  1.00 94.35           H  
ATOM   3035  OE1 GLN A 196       9.717   6.407  16.049  1.00 94.35           O  
ATOM   3036  N   ASP A 197      10.065   2.009  12.287  1.00 92.14           N  
ATOM   3037  H   ASP A 197       9.802   2.600  11.511  1.00 92.14           H  
ATOM   3038  CA  ASP A 197      10.081   0.566  12.024  1.00 92.14           C  
ATOM   3039  HA  ASP A 197      10.973   0.132  12.476  1.00 92.14           H  
ATOM   3040  C   ASP A 197      10.130   0.323  10.499  1.00 92.14           C  
ATOM   3041  CB  ASP A 197       8.836  -0.088  12.666  1.00 92.14           C  
ATOM   3042  HB2 ASP A 197       8.557   0.462  13.564  1.00 92.14           H  
ATOM   3043  HB3 ASP A 197       8.008  -0.015  11.961  1.00 92.14           H  
ATOM   3044  O   ASP A 197      10.193   1.264   9.702  1.00 92.14           O  
ATOM   3045  CG  ASP A 197       9.024  -1.563  13.062  1.00 92.14           C  
ATOM   3046  OD1 ASP A 197       9.900  -2.236  12.470  1.00 92.14           O  
ATOM   3047  OD2 ASP A 197       8.263  -2.032  13.941  1.00 92.14           O  
ATOM   3048  N   VAL A 198      10.108  -0.934  10.060  1.00 92.26           N  
ATOM   3049  H   VAL A 198      10.048  -1.661  10.758  1.00 92.26           H  
ATOM   3050  CA  VAL A 198       9.979  -1.305   8.644  1.00 92.26           C  
ATOM   3051  HA  VAL A 198      10.824  -0.889   8.094  1.00 92.26           H  
ATOM   3052  C   VAL A 198       8.692  -0.719   8.064  1.00 92.26           C  
ATOM   3053  CB  VAL A 198      10.005  -2.833   8.465  1.00 92.26           C  
ATOM   3054  HB  VAL A 198       9.193  -3.283   9.037  1.00 92.26           H  
ATOM   3055  O   VAL A 198       7.592  -1.062   8.496  1.00 92.26           O  
ATOM   3056  CG1 VAL A 198       9.837  -3.216   6.991  1.00 92.26           C  
ATOM   3057 HG11 VAL A 198      10.591  -2.717   6.381  1.00 92.26           H  
ATOM   3058 HG12 VAL A 198       9.956  -4.292   6.864  1.00 92.26           H  
ATOM   3059 HG13 VAL A 198       8.845  -2.945   6.630  1.00 92.26           H  
ATOM   3060  CG2 VAL A 198      11.334  -3.416   8.966  1.00 92.26           C  
ATOM   3061 HG21 VAL A 198      11.342  -4.493   8.804  1.00 92.26           H  
ATOM   3062 HG22 VAL A 198      11.451  -3.227  10.033  1.00 92.26           H  
ATOM   3063 HG23 VAL A 198      12.165  -2.973   8.417  1.00 92.26           H  
ATOM   3064  N   GLY A 199       8.839   0.176   7.084  1.00 94.39           N  
ATOM   3065  H   GLY A 199       9.772   0.408   6.774  1.00 94.39           H  
ATOM   3066  CA  GLY A 199       7.717   0.850   6.431  1.00 94.39           C  
ATOM   3067  HA2 GLY A 199       6.980   0.104   6.132  1.00 94.39           H  
ATOM   3068  HA3 GLY A 199       8.079   1.349   5.532  1.00 94.39           H  
ATOM   3069  C   GLY A 199       6.996   1.892   7.290  1.00 94.39           C  
ATOM   3070  O   GLY A 199       5.962   2.382   6.850  1.00 94.39           O  
ATOM   3071  N   ILE A 200       7.505   2.246   8.479  1.00 95.01           N  
ATOM   3072  H   ILE A 200       8.378   1.831   8.772  1.00 95.01           H  
ATOM   3073  CA  ILE A 200       6.871   3.210   9.393  1.00 95.01           C  
ATOM   3074  HA  ILE A 200       6.000   3.640   8.898  1.00 95.01           H  
ATOM   3075  C   ILE A 200       7.845   4.350   9.700  1.00 95.01           C  
ATOM   3076  CB  ILE A 200       6.354   2.534  10.687  1.00 95.01           C  
ATOM   3077  HB  ILE A 200       7.209   2.144  11.239  1.00 95.01           H  
ATOM   3078  O   ILE A 200       8.947   4.120  10.207  1.00 95.01           O  
ATOM   3079  CG1 ILE A 200       5.390   1.362  10.371  1.00 95.01           C  
ATOM   3080 HG12 ILE A 200       5.854   0.681   9.658  1.00 95.01           H  
ATOM   3081 HG13 ILE A 200       4.488   1.759   9.905  1.00 95.01           H  
ATOM   3082  CG2 ILE A 200       5.634   3.584  11.563  1.00 95.01           C  
ATOM   3083 HG21 ILE A 200       4.745   3.952  11.049  1.00 95.01           H  
ATOM   3084 HG22 ILE A 200       5.340   3.150  12.518  1.00 95.01           H  
ATOM   3085 HG23 ILE A 200       6.285   4.430  11.782  1.00 95.01           H  
ATOM   3086  CD1 ILE A 200       4.968   0.509  11.574  1.00 95.01           C  
ATOM   3087 HD11 ILE A 200       4.527   1.126  12.357  1.00 95.01           H  
ATOM   3088 HD12 ILE A 200       5.827  -0.023  11.982  1.00 95.01           H  
ATOM   3089 HD13 ILE A 200       4.229  -0.223  11.248  1.00 95.01           H  
ATOM   3090  N   TYR A 201       7.427   5.587   9.436  1.00 97.12           N  
ATOM   3091  H   TYR A 201       6.504   5.706   9.043  1.00 97.12           H  
ATOM   3092  CA  TYR A 201       8.251   6.786   9.607  1.00 97.12           C  
ATOM   3093  HA  TYR A 201       9.123   6.542  10.213  1.00 97.12           H  
ATOM   3094  C   TYR A 201       7.486   7.890  10.336  1.00 97.12           C  
ATOM   3095  CB  TYR A 201       8.758   7.288   8.244  1.00 97.12           C  
ATOM   3096  HB2 TYR A 201       7.902   7.530   7.614  1.00 97.12           H  
ATOM   3097  HB3 TYR A 201       9.312   8.213   8.401  1.00 97.12           H  
ATOM   3098  O   TYR A 201       6.278   8.044  10.167  1.00 97.12           O  
ATOM   3099  CG  TYR A 201       9.652   6.307   7.506  1.00 97.12           C  
ATOM   3100  CD1 TYR A 201      11.052   6.475   7.513  1.00 97.12           C  
ATOM   3101  HD1 TYR A 201      11.486   7.317   8.031  1.00 97.12           H  
ATOM   3102  CD2 TYR A 201       9.081   5.225   6.809  1.00 97.12           C  
ATOM   3103  HD2 TYR A 201       8.008   5.106   6.786  1.00 97.12           H  
ATOM   3104  CE1 TYR A 201      11.883   5.540   6.862  1.00 97.12           C  
ATOM   3105  HE1 TYR A 201      12.956   5.668   6.855  1.00 97.12           H  
ATOM   3106  CE2 TYR A 201       9.906   4.281   6.175  1.00 97.12           C  
ATOM   3107  HE2 TYR A 201       9.482   3.432   5.661  1.00 97.12           H  
ATOM   3108  OH  TYR A 201      12.061   3.465   5.632  1.00 97.12           O  
ATOM   3109  HH  TYR A 201      13.011   3.483   5.769  1.00 97.12           H  
ATOM   3110  CZ  TYR A 201      11.306   4.425   6.218  1.00 97.12           C  
ATOM   3111  N   ALA A 202       8.213   8.685  11.113  1.00 98.08           N  
ATOM   3112  H   ALA A 202       9.205   8.508  11.183  1.00 98.08           H  
ATOM   3113  CA  ALA A 202       7.757   9.976  11.606  1.00 98.08           C  
ATOM   3114  HA  ALA A 202       6.670  10.030  11.537  1.00 98.08           H  
ATOM   3115  C   ALA A 202       8.367  11.073  10.724  1.00 98.08           C  
ATOM   3116  CB  ALA A 202       8.137  10.108  13.082  1.00 98.08           C  
ATOM   3117  HB1 ALA A 202       9.221  10.126  13.193  1.00 98.08           H  
ATOM   3118  HB2 ALA A 202       7.724   9.276  13.652  1.00 98.08           H  
ATOM   3119  HB3 ALA A 202       7.732  11.038  13.483  1.00 98.08           H  
ATOM   3120  O   ALA A 202       9.558  11.014  10.403  1.00 98.08           O  
ATOM   3121  N   ILE A 203       7.568  12.045  10.286  1.00 98.46           N  
ATOM   3122  H   ILE A 203       6.603  12.045  10.586  1.00 98.46           H  
ATOM   3123  CA  ILE A 203       8.031  13.129   9.412  1.00 98.46           C  
ATOM   3124  HA  ILE A 203       9.118  13.073   9.359  1.00 98.46           H  
ATOM   3125  C   ILE A 203       7.713  14.502   9.990  1.00 98.46           C  
ATOM   3126  CB  ILE A 203       7.507  13.004   7.965  1.00 98.46           C  
ATOM   3127  HB  ILE A 203       7.984  13.796   7.389  1.00 98.46           H  
ATOM   3128  O   ILE A 203       6.694  14.699  10.643  1.00 98.46           O  
ATOM   3129  CG1 ILE A 203       5.982  13.230   7.864  1.00 98.46           C  
ATOM   3130 HG12 ILE A 203       5.700  14.145   8.385  1.00 98.46           H  
ATOM   3131 HG13 ILE A 203       5.460  12.406   8.350  1.00 98.46           H  
ATOM   3132  CG2 ILE A 203       7.960  11.665   7.350  1.00 98.46           C  
ATOM   3133 HG21 ILE A 203       7.751  11.639   6.280  1.00 98.46           H  
ATOM   3134 HG22 ILE A 203       7.452  10.832   7.837  1.00 98.46           H  
ATOM   3135 HG23 ILE A 203       9.034  11.544   7.488  1.00 98.46           H  
ATOM   3136  CD1 ILE A 203       5.486  13.394   6.423  1.00 98.46           C  
ATOM   3137 HD11 ILE A 203       5.927  14.289   5.985  1.00 98.46           H  
ATOM   3138 HD12 ILE A 203       5.763  12.532   5.817  1.00 98.46           H  
ATOM   3139 HD13 ILE A 203       4.401  13.500   6.419  1.00 98.46           H  
ATOM   3140  N   ARG A 204       8.551  15.482   9.655  1.00 98.79           N  
ATOM   3141  H   ARG A 204       9.357  15.220   9.105  1.00 98.79           H  
ATOM   3142  CA  ARG A 204       8.346  16.898   9.978  1.00 98.79           C  
ATOM   3143  HA  ARG A 204       7.487  16.994  10.642  1.00 98.79           H  
ATOM   3144  C   ARG A 204       8.040  17.677   8.713  1.00 98.79           C  
ATOM   3145  CB  ARG A 204       9.572  17.450  10.718  1.00 98.79           C  
ATOM   3146  HB2 ARG A 204      10.480  17.171  10.184  1.00 98.79           H  
ATOM   3147  HB3 ARG A 204       9.512  18.538  10.768  1.00 98.79           H  
ATOM   3148  O   ARG A 204       8.846  17.672   7.778  1.00 98.79           O  
ATOM   3149  CG  ARG A 204       9.607  16.893  12.143  1.00 98.79           C  
ATOM   3150  HG2 ARG A 204       8.800  17.353  12.714  1.00 98.79           H  
ATOM   3151  HG3 ARG A 204       9.428  15.819  12.107  1.00 98.79           H  
ATOM   3152  CD  ARG A 204      10.929  17.159  12.869  1.00 98.79           C  
ATOM   3153  HD2 ARG A 204      10.712  17.183  13.937  1.00 98.79           H  
ATOM   3154  HD3 ARG A 204      11.317  18.133  12.571  1.00 98.79           H  
ATOM   3155  NE  ARG A 204      11.900  16.070  12.637  1.00 98.79           N  
ATOM   3156  HE  ARG A 204      11.529  15.149  12.820  1.00 98.79           H  
ATOM   3157  NH1 ARG A 204      13.814  17.317  12.478  1.00 98.79           N  
ATOM   3158 HH11 ARG A 204      13.245  18.133  12.654  1.00 98.79           H  
ATOM   3159 HH12 ARG A 204      14.819  17.358  12.387  1.00 98.79           H  
ATOM   3160  NH2 ARG A 204      13.927  15.087  12.330  1.00 98.79           N  
ATOM   3161 HH21 ARG A 204      13.492  14.188  12.477  1.00 98.79           H  
ATOM   3162 HH22 ARG A 204      14.937  15.088  12.326  1.00 98.79           H  
ATOM   3163  CZ  ARG A 204      13.205  16.159  12.485  1.00 98.79           C  
ATOM   3164  N   VAL A 205       6.896  18.356   8.707  1.00 98.48           N  
ATOM   3165  H   VAL A 205       6.298  18.275   9.517  1.00 98.48           H  
ATOM   3166  CA  VAL A 205       6.421  19.191   7.593  1.00 98.48           C  
ATOM   3167  HA  VAL A 205       7.255  19.400   6.922  1.00 98.48           H  
ATOM   3168  C   VAL A 205       5.920  20.532   8.149  1.00 98.48           C  
ATOM   3169  CB  VAL A 205       5.341  18.474   6.752  1.00 98.48           C  
ATOM   3170  HB  VAL A 205       4.395  18.444   7.291  1.00 98.48           H  
ATOM   3171  O   VAL A 205       4.710  20.745   8.233  1.00 98.48           O  
ATOM   3172  CG1 VAL A 205       5.159  19.234   5.433  1.00 98.48           C  
ATOM   3173 HG11 VAL A 205       4.780  20.239   5.621  1.00 98.48           H  
ATOM   3174 HG12 VAL A 205       6.113  19.316   4.912  1.00 98.48           H  
ATOM   3175 HG13 VAL A 205       4.453  18.710   4.788  1.00 98.48           H  
ATOM   3176  CG2 VAL A 205       5.709  17.025   6.410  1.00 98.48           C  
ATOM   3177 HG21 VAL A 205       4.938  16.593   5.771  1.00 98.48           H  
ATOM   3178 HG22 VAL A 205       5.760  16.426   7.319  1.00 98.48           H  
ATOM   3179 HG23 VAL A 205       6.667  16.994   5.892  1.00 98.48           H  
ATOM   3180  N   PRO A 206       6.820  21.426   8.598  1.00 98.46           N  
ATOM   3181  CA  PRO A 206       6.423  22.672   9.255  1.00 98.46           C  
ATOM   3182  HA  PRO A 206       5.877  22.442  10.170  1.00 98.46           H  
ATOM   3183  C   PRO A 206       5.508  23.535   8.376  1.00 98.46           C  
ATOM   3184  CB  PRO A 206       7.729  23.382   9.624  1.00 98.46           C  
ATOM   3185  HB2 PRO A 206       7.658  24.463   9.503  1.00 98.46           H  
ATOM   3186  HB3 PRO A 206       7.988  23.139  10.655  1.00 98.46           H  
ATOM   3187  O   PRO A 206       4.537  24.083   8.884  1.00 98.46           O  
ATOM   3188  CG  PRO A 206       8.772  22.776   8.685  1.00 98.46           C  
ATOM   3189  HG2 PRO A 206       9.766  22.781   9.131  1.00 98.46           H  
ATOM   3190  HG3 PRO A 206       8.777  23.331   7.747  1.00 98.46           H  
ATOM   3191  CD  PRO A 206       8.265  21.354   8.456  1.00 98.46           C  
ATOM   3192  HD2 PRO A 206       8.550  21.020   7.459  1.00 98.46           H  
ATOM   3193  HD3 PRO A 206       8.673  20.687   9.216  1.00 98.46           H  
ATOM   3194  N   GLU A 207       5.720  23.560   7.057  1.00 97.83           N  
ATOM   3195  H   GLU A 207       6.543  23.109   6.684  1.00 97.83           H  
ATOM   3196  CA  GLU A 207       4.882  24.320   6.120  1.00 97.83           C  
ATOM   3197  HA  GLU A 207       4.871  25.366   6.426  1.00 97.83           H  
ATOM   3198  C   GLU A 207       3.419  23.839   6.086  1.00 97.83           C  
ATOM   3199  CB  GLU A 207       5.474  24.226   4.702  1.00 97.83           C  
ATOM   3200  HB2 GLU A 207       4.823  24.796   4.039  1.00 97.83           H  
ATOM   3201  HB3 GLU A 207       5.460  23.191   4.361  1.00 97.83           H  
ATOM   3202  O   GLU A 207       2.509  24.636   5.865  1.00 97.83           O  
ATOM   3203  CG  GLU A 207       6.896  24.799   4.554  1.00 97.83           C  
ATOM   3204  HG2 GLU A 207       7.051  25.595   5.282  1.00 97.83           H  
ATOM   3205  HG3 GLU A 207       6.961  25.251   3.564  1.00 97.83           H  
ATOM   3206  CD  GLU A 207       8.021  23.757   4.673  1.00 97.83           C  
ATOM   3207  OE1 GLU A 207       9.039  23.907   3.950  1.00 97.83           O  
ATOM   3208  OE2 GLU A 207       7.890  22.777   5.441  1.00 97.83           O  
ATOM   3209  N   LEU A 208       3.171  22.544   6.328  1.00 97.94           N  
ATOM   3210  H   LEU A 208       3.946  21.962   6.614  1.00 97.94           H  
ATOM   3211  CA  LEU A 208       1.811  22.014   6.461  1.00 97.94           C  
ATOM   3212  HA  LEU A 208       1.211  22.376   5.626  1.00 97.94           H  
ATOM   3213  C   LEU A 208       1.165  22.525   7.753  1.00 97.94           C  
ATOM   3214  CB  LEU A 208       1.842  20.472   6.434  1.00 97.94           C  
ATOM   3215  HB2 LEU A 208       2.207  20.140   5.462  1.00 97.94           H  
ATOM   3216  HB3 LEU A 208       2.542  20.130   7.196  1.00 97.94           H  
ATOM   3217  O   LEU A 208       0.014  22.955   7.734  1.00 97.94           O  
ATOM   3218  CG  LEU A 208       0.483  19.805   6.726  1.00 97.94           C  
ATOM   3219  HG  LEU A 208       0.050  20.215   7.638  1.00 97.94           H  
ATOM   3220  CD1 LEU A 208      -0.506  20.006   5.581  1.00 97.94           C  
ATOM   3221 HD11 LEU A 208      -0.697  21.071   5.443  1.00 97.94           H  
ATOM   3222 HD12 LEU A 208      -0.105  19.578   4.662  1.00 97.94           H  
ATOM   3223 HD13 LEU A 208      -1.443  19.507   5.829  1.00 97.94           H  
ATOM   3224  CD2 LEU A 208       0.669  18.309   6.965  1.00 97.94           C  
ATOM   3225 HD21 LEU A 208       1.324  18.163   7.823  1.00 97.94           H  
ATOM   3226 HD22 LEU A 208      -0.295  17.848   7.182  1.00 97.94           H  
ATOM   3227 HD23 LEU A 208       1.112  17.827   6.093  1.00 97.94           H  
ATOM   3228  N   LEU A 209       1.898  22.460   8.869  1.00 97.64           N  
ATOM   3229  H   LEU A 209       2.860  22.163   8.793  1.00 97.64           H  
ATOM   3230  CA  LEU A 209       1.393  22.873  10.179  1.00 97.64           C  
ATOM   3231  HA  LEU A 209       0.450  22.361  10.370  1.00 97.64           H  
ATOM   3232  C   LEU A 209       1.086  24.375  10.204  1.00 97.64           C  
ATOM   3233  CB  LEU A 209       2.399  22.493  11.279  1.00 97.64           C  
ATOM   3234  HB2 LEU A 209       2.000  22.832  12.236  1.00 97.64           H  
ATOM   3235  HB3 LEU A 209       3.329  23.033  11.101  1.00 97.64           H  
ATOM   3236  O   LEU A 209       0.034  24.767  10.704  1.00 97.64           O  
ATOM   3237  CG  LEU A 209       2.719  20.990  11.389  1.00 97.64           C  
ATOM   3238  HG  LEU A 209       3.168  20.645  10.458  1.00 97.64           H  
ATOM   3239  CD1 LEU A 209       3.729  20.774  12.513  1.00 97.64           C  
ATOM   3240 HD11 LEU A 209       3.294  21.055  13.472  1.00 97.64           H  
ATOM   3241 HD12 LEU A 209       4.625  21.367  12.333  1.00 97.64           H  
ATOM   3242 HD13 LEU A 209       4.010  19.722  12.551  1.00 97.64           H  
ATOM   3243  CD2 LEU A 209       1.483  20.135  11.682  1.00 97.64           C  
ATOM   3244 HD21 LEU A 209       0.783  20.184  10.848  1.00 97.64           H  
ATOM   3245 HD22 LEU A 209       1.789  19.098  11.819  1.00 97.64           H  
ATOM   3246 HD23 LEU A 209       1.001  20.483  12.596  1.00 97.64           H  
ATOM   3247  N   GLU A 210       1.947  25.194   9.594  1.00 97.44           N  
ATOM   3248  H   GLU A 210       2.808  24.805   9.237  1.00 97.44           H  
ATOM   3249  CA  GLU A 210       1.712  26.626   9.385  1.00 97.44           C  
ATOM   3250  HA  GLU A 210       1.589  27.116  10.350  1.00 97.44           H  
ATOM   3251  C   GLU A 210       0.411  26.850   8.599  1.00 97.44           C  
ATOM   3252  CB  GLU A 210       2.926  27.256   8.673  1.00 97.44           C  
ATOM   3253  HB2 GLU A 210       3.188  26.643   7.810  1.00 97.44           H  
ATOM   3254  HB3 GLU A 210       2.651  28.250   8.321  1.00 97.44           H  
ATOM   3255  O   GLU A 210      -0.513  27.488   9.112  1.00 97.44           O  
ATOM   3256  CG  GLU A 210       4.144  27.389   9.609  1.00 97.44           C  
ATOM   3257  HG2 GLU A 210       3.895  28.103  10.393  1.00 97.44           H  
ATOM   3258  HG3 GLU A 210       4.331  26.431  10.093  1.00 97.44           H  
ATOM   3259  CD  GLU A 210       5.439  27.846   8.907  1.00 97.44           C  
ATOM   3260  OE1 GLU A 210       6.485  27.876   9.601  1.00 97.44           O  
ATOM   3261  OE2 GLU A 210       5.406  28.157   7.694  1.00 97.44           O  
ATOM   3262  N   ALA A 211       0.263  26.214   7.429  1.00 96.58           N  
ATOM   3263  H   ALA A 211       1.046  25.685   7.072  1.00 96.58           H  
ATOM   3264  CA  ALA A 211      -0.925  26.340   6.580  1.00 96.58           C  
ATOM   3265  HA  ALA A 211      -1.050  27.392   6.324  1.00 96.58           H  
ATOM   3266  C   ALA A 211      -2.231  25.872   7.249  1.00 96.58           C  
ATOM   3267  CB  ALA A 211      -0.672  25.545   5.292  1.00 96.58           C  
ATOM   3268  HB1 ALA A 211      -0.531  24.490   5.525  1.00 96.58           H  
ATOM   3269  HB2 ALA A 211      -1.522  25.660   4.619  1.00 96.58           H  
ATOM   3270  HB3 ALA A 211       0.225  25.924   4.803  1.00 96.58           H  
ATOM   3271  O   ALA A 211      -3.314  26.326   6.880  1.00 96.58           O  
ATOM   3272  N   MET A 212      -2.165  24.957   8.220  1.00 96.38           N  
ATOM   3273  H   MET A 212      -1.256  24.580   8.449  1.00 96.38           H  
ATOM   3274  CA  MET A 212      -3.333  24.520   8.992  1.00 96.38           C  
ATOM   3275  HA  MET A 212      -4.165  24.348   8.310  1.00 96.38           H  
ATOM   3276  C   MET A 212      -3.804  25.565  10.011  1.00 96.38           C  
ATOM   3277  CB  MET A 212      -3.015  23.205   9.715  1.00 96.38           C  
ATOM   3278  HB2 MET A 212      -3.793  23.015  10.453  1.00 96.38           H  
ATOM   3279  HB3 MET A 212      -2.062  23.290  10.237  1.00 96.38           H  
ATOM   3280  O   MET A 212      -4.971  25.527  10.407  1.00 96.38           O  
ATOM   3281  CG  MET A 212      -2.965  22.019   8.752  1.00 96.38           C  
ATOM   3282  HG2 MET A 212      -2.275  22.242   7.938  1.00 96.38           H  
ATOM   3283  HG3 MET A 212      -3.955  21.887   8.314  1.00 96.38           H  
ATOM   3284  SD  MET A 212      -2.447  20.460   9.520  1.00 96.38           S  
ATOM   3285  CE  MET A 212      -3.880  20.119  10.573  1.00 96.38           C  
ATOM   3286  HE1 MET A 212      -3.707  19.201  11.134  1.00 96.38           H  
ATOM   3287  HE2 MET A 212      -4.771  20.008   9.956  1.00 96.38           H  
ATOM   3288  HE3 MET A 212      -4.015  20.937  11.281  1.00 96.38           H  
ATOM   3289  N   THR A 213      -2.918  26.462  10.449  1.00 91.82           N  
ATOM   3290  H   THR A 213      -1.988  26.434  10.054  1.00 91.82           H  
ATOM   3291  CA  THR A 213      -3.183  27.451  11.508  1.00 91.82           C  
ATOM   3292  HA  THR A 213      -4.073  27.141  12.056  1.00 91.82           H  
ATOM   3293  C   THR A 213      -3.494  28.863  11.013  1.00 91.82           C  
ATOM   3294  CB  THR A 213      -2.035  27.505  12.526  1.00 91.82           C  
ATOM   3295  HB  THR A 213      -2.255  28.289  13.252  1.00 91.82           H  
ATOM   3296  O   THR A 213      -4.078  29.631  11.777  1.00 91.82           O  
ATOM   3297  CG2 THR A 213      -1.903  26.192  13.300  1.00 91.82           C  
ATOM   3298 HG21 THR A 213      -1.092  26.283  14.022  1.00 91.82           H  
ATOM   3299 HG22 THR A 213      -1.675  25.374  12.616  1.00 91.82           H  
ATOM   3300 HG23 THR A 213      -2.834  25.979  13.826  1.00 91.82           H  
ATOM   3301  OG1 THR A 213      -0.783  27.793  11.946  1.00 91.82           O  
ATOM   3302  HG1 THR A 213      -0.824  27.697  10.992  1.00 91.82           H  
ATOM   3303  N   GLU A 214      -3.148  29.192   9.765  1.00 85.46           N  
ATOM   3304  H   GLU A 214      -2.638  28.516   9.214  1.00 85.46           H  
ATOM   3305  CA  GLU A 214      -3.456  30.482   9.112  1.00 85.46           C  
ATOM   3306  HA  GLU A 214      -3.174  31.300   9.775  1.00 85.46           H  
ATOM   3307  C   GLU A 214      -4.940  30.691   8.810  1.00 85.46           C  
ATOM   3308  CB  GLU A 214      -2.655  30.609   7.808  1.00 85.46           C  
ATOM   3309  HB2 GLU A 214      -2.805  29.712   7.206  1.00 85.46           H  
ATOM   3310  HB3 GLU A 214      -3.044  31.461   7.251  1.00 85.46           H  
ATOM   3311  O   GLU A 214      -5.590  29.727   8.354  1.00 85.46           O  
ATOM   3312  CG  GLU A 214      -1.151  30.835   8.029  1.00 85.46           C  
ATOM   3313  HG2 GLU A 214      -0.727  29.973   8.544  1.00 85.46           H  
ATOM   3314  HG3 GLU A 214      -1.031  31.702   8.679  1.00 85.46           H  
ATOM   3315  CD  GLU A 214      -0.377  31.080   6.716  1.00 85.46           C  
ATOM   3316  OE1 GLU A 214       0.797  31.502   6.816  1.00 85.46           O  
ATOM   3317  OE2 GLU A 214      -0.951  30.902   5.611  1.00 85.46           O  
ATOM   3318  OXT GLU A 214      -5.436  31.819   9.016  1.00 85.46           O  
TER    3319      GLU A 214                                                       
ATOM   3319  N   THR B   1       6.880  -8.128  12.006  1.00 34.35           N  
ATOM   3320  H   THR B   1       6.921  -9.104  12.260  1.00 34.35           H  
ATOM   3321  H2  THR B   1       6.838  -7.558  12.839  1.00 34.35           H  
ATOM   3322  H3  THR B   1       7.698  -7.875  11.470  1.00 34.35           H  
ATOM   3323  CA  THR B   1       5.662  -7.900  11.211  1.00 34.35           C  
ATOM   3324  HA  THR B   1       5.798  -8.313  10.212  1.00 34.35           H  
ATOM   3325  C   THR B   1       5.482  -6.419  11.154  1.00 34.35           C  
ATOM   3326  CB  THR B   1       4.428  -8.519  11.884  1.00 34.35           C  
ATOM   3327  HB  THR B   1       4.102  -7.884  12.708  1.00 34.35           H  
ATOM   3328  O   THR B   1       5.486  -5.848  12.245  1.00 34.35           O  
ATOM   3329  CG2 THR B   1       3.241  -8.774  10.958  1.00 34.35           C  
ATOM   3330 HG21 THR B   1       3.218  -9.798  10.585  1.00 34.35           H  
ATOM   3331 HG22 THR B   1       3.235  -8.072  10.124  1.00 34.35           H  
ATOM   3332 HG23 THR B   1       2.320  -8.620  11.520  1.00 34.35           H  
ATOM   3333  OG1 THR B   1       4.817  -9.753  12.431  1.00 34.35           O  
ATOM   3334  HG1 THR B   1       4.005 -10.231  12.618  1.00 34.35           H  
ATOM   3335  N   PRO B   2       5.347  -5.786   9.978  1.00 38.79           N  
ATOM   3336  CA  PRO B   2       4.835  -4.431   9.982  1.00 38.79           C  
ATOM   3337  HA  PRO B   2       5.542  -3.751  10.458  1.00 38.79           H  
ATOM   3338  C   PRO B   2       3.554  -4.552  10.791  1.00 38.79           C  
ATOM   3339  CB  PRO B   2       4.604  -4.025   8.526  1.00 38.79           C  
ATOM   3340  HB2 PRO B   2       3.533  -3.920   8.351  1.00 38.79           H  
ATOM   3341  HB3 PRO B   2       5.102  -3.081   8.303  1.00 38.79           H  
ATOM   3342  O   PRO B   2       2.704  -5.399  10.489  1.00 38.79           O  
ATOM   3343  CG  PRO B   2       5.214  -5.162   7.698  1.00 38.79           C  
ATOM   3344  HG2 PRO B   2       4.648  -5.382   6.794  1.00 38.79           H  
ATOM   3345  HG3 PRO B   2       6.234  -4.889   7.426  1.00 38.79           H  
ATOM   3346  CD  PRO B   2       5.264  -6.358   8.644  1.00 38.79           C  
ATOM   3347  HD2 PRO B   2       6.128  -6.979   8.413  1.00 38.79           H  
ATOM   3348  HD3 PRO B   2       4.342  -6.930   8.540  1.00 38.79           H  
ATOM   3349  N   LYS B   3       3.466  -3.853  11.924  1.00 44.57           N  
ATOM   3350  H   LYS B   3       4.201  -3.199  12.153  1.00 44.57           H  
ATOM   3351  CA  LYS B   3       2.147  -3.699  12.507  1.00 44.57           C  
ATOM   3352  HA  LYS B   3       1.704  -4.670  12.728  1.00 44.57           H  
ATOM   3353  C   LYS B   3       1.407  -3.079  11.358  1.00 44.57           C  
ATOM   3354  CB  LYS B   3       2.148  -2.808  13.749  1.00 44.57           C  
ATOM   3355  HB2 LYS B   3       1.164  -2.354  13.863  1.00 44.57           H  
ATOM   3356  HB3 LYS B   3       2.885  -2.013  13.638  1.00 44.57           H  
ATOM   3357  O   LYS B   3       1.791  -2.007  10.899  1.00 44.57           O  
ATOM   3358  CG  LYS B   3       2.445  -3.658  14.987  1.00 44.57           C  
ATOM   3359  HG2 LYS B   3       1.658  -4.402  15.113  1.00 44.57           H  
ATOM   3360  HG3 LYS B   3       3.401  -4.166  14.859  1.00 44.57           H  
ATOM   3361  CD  LYS B   3       2.509  -2.768  16.228  1.00 44.57           C  
ATOM   3362  HD2 LYS B   3       3.317  -2.049  16.093  1.00 44.57           H  
ATOM   3363  HD3 LYS B   3       1.568  -2.231  16.342  1.00 44.57           H  
ATOM   3364  CE  LYS B   3       2.777  -3.626  17.465  1.00 44.57           C  
ATOM   3365  HE2 LYS B   3       3.631  -4.270  17.253  1.00 44.57           H  
ATOM   3366  HE3 LYS B   3       1.911  -4.261  17.650  1.00 44.57           H  
ATOM   3367  NZ  LYS B   3       3.072  -2.767  18.636  1.00 44.57           N  
ATOM   3368  HZ1 LYS B   3       3.889  -2.207  18.438  1.00 44.57           H  
ATOM   3369  HZ2 LYS B   3       2.305  -2.136  18.818  1.00 44.57           H  
ATOM   3370  HZ3 LYS B   3       3.263  -3.325  19.456  1.00 44.57           H  
ATOM   3371  N   ILE B   4       0.413  -3.790  10.840  1.00 48.71           N  
ATOM   3372  H   ILE B   4       0.231  -4.728  11.166  1.00 48.71           H  
ATOM   3373  CA  ILE B   4      -0.613  -3.063  10.153  1.00 48.71           C  
ATOM   3374  HA  ILE B   4      -0.153  -2.435   9.389  1.00 48.71           H  
ATOM   3375  C   ILE B   4      -1.116  -2.196  11.286  1.00 48.71           C  
ATOM   3376  CB  ILE B   4      -1.678  -3.955   9.488  1.00 48.71           C  
ATOM   3377  HB  ILE B   4      -2.327  -4.407  10.238  1.00 48.71           H  
ATOM   3378  O   ILE B   4      -1.845  -2.656  12.169  1.00 48.71           O  
ATOM   3379  CG1 ILE B   4      -1.011  -5.066   8.654  1.00 48.71           C  
ATOM   3380 HG12 ILE B   4      -0.384  -5.674   9.306  1.00 48.71           H  
ATOM   3381 HG13 ILE B   4      -0.383  -4.599   7.895  1.00 48.71           H  
ATOM   3382  CG2 ILE B   4      -2.468  -3.013   8.576  1.00 48.71           C  
ATOM   3383 HG21 ILE B   4      -2.933  -2.208   9.145  1.00 48.71           H  
ATOM   3384 HG22 ILE B   4      -1.770  -2.536   7.888  1.00 48.71           H  
ATOM   3385 HG23 ILE B   4      -3.230  -3.555   8.016  1.00 48.71           H  
ATOM   3386  CD1 ILE B   4      -1.965  -6.029   7.955  1.00 48.71           C  
ATOM   3387 HD11 ILE B   4      -2.734  -6.369   8.649  1.00 48.71           H  
ATOM   3388 HD12 ILE B   4      -2.405  -5.529   7.092  1.00 48.71           H  
ATOM   3389 HD13 ILE B   4      -1.404  -6.892   7.596  1.00 48.71           H  
ATOM   3390  N   ILE B   5      -0.614  -0.961  11.336  1.00 46.10           N  
ATOM   3391  H   ILE B   5       0.162  -0.731  10.732  1.00 46.10           H  
ATOM   3392  CA  ILE B   5      -1.290   0.121  12.002  1.00 46.10           C  
ATOM   3393  HA  ILE B   5      -1.641  -0.211  12.979  1.00 46.10           H  
ATOM   3394  C   ILE B   5      -2.489   0.301  11.089  1.00 46.10           C  
ATOM   3395  CB  ILE B   5      -0.408   1.376  12.194  1.00 46.10           C  
ATOM   3396  HB  ILE B   5      -0.240   1.851  11.227  1.00 46.10           H  
ATOM   3397  O   ILE B   5      -2.569   1.201  10.263  1.00 46.10           O  
ATOM   3398  CG1 ILE B   5       0.958   1.029  12.836  1.00 46.10           C  
ATOM   3399 HG12 ILE B   5       1.473   0.285  12.228  1.00 46.10           H  
ATOM   3400 HG13 ILE B   5       0.791   0.601  13.824  1.00 46.10           H  
ATOM   3401  CG2 ILE B   5      -1.189   2.369  13.073  1.00 46.10           C  
ATOM   3402 HG21 ILE B   5      -1.298   1.986  14.087  1.00 46.10           H  
ATOM   3403 HG22 ILE B   5      -2.178   2.547  12.651  1.00 46.10           H  
ATOM   3404 HG23 ILE B   5      -0.679   3.333  13.097  1.00 46.10           H  
ATOM   3405  CD1 ILE B   5       1.908   2.227  12.967  1.00 46.10           C  
ATOM   3406 HD11 ILE B   5       1.462   3.014  13.574  1.00 46.10           H  
ATOM   3407 HD12 ILE B   5       2.152   2.622  11.981  1.00 46.10           H  
ATOM   3408 HD13 ILE B   5       2.821   1.906  13.468  1.00 46.10           H  
ATOM   3409  N   LEU B   6      -3.385  -0.688  11.162  1.00 43.38           N  
ATOM   3410  H   LEU B   6      -3.154  -1.448  11.786  1.00 43.38           H  
ATOM   3411  CA  LEU B   6      -4.774  -0.469  10.958  1.00 43.38           C  
ATOM   3412  HA  LEU B   6      -4.974  -0.165   9.930  1.00 43.38           H  
ATOM   3413  C   LEU B   6      -4.994   0.699  11.873  1.00 43.38           C  
ATOM   3414  CB  LEU B   6      -5.598  -1.705  11.369  1.00 43.38           C  
ATOM   3415  HB2 LEU B   6      -6.655  -1.443  11.337  1.00 43.38           H  
ATOM   3416  HB3 LEU B   6      -5.350  -1.976  12.396  1.00 43.38           H  
ATOM   3417  O   LEU B   6      -4.618   0.656  13.053  1.00 43.38           O  
ATOM   3418  CG  LEU B   6      -5.356  -2.916  10.462  1.00 43.38           C  
ATOM   3419  HG  LEU B   6      -4.303  -3.193  10.519  1.00 43.38           H  
ATOM   3420  CD1 LEU B   6      -6.152  -4.136  10.917  1.00 43.38           C  
ATOM   3421 HD11 LEU B   6      -7.221  -3.927  10.867  1.00 43.38           H  
ATOM   3422 HD12 LEU B   6      -5.884  -4.388  11.943  1.00 43.38           H  
ATOM   3423 HD13 LEU B   6      -5.925  -4.989  10.278  1.00 43.38           H  
ATOM   3424  CD2 LEU B   6      -5.741  -2.578   9.025  1.00 43.38           C  
ATOM   3425 HD21 LEU B   6      -5.522  -3.448   8.406  1.00 43.38           H  
ATOM   3426 HD22 LEU B   6      -6.800  -2.327   8.971  1.00 43.38           H  
ATOM   3427 HD23 LEU B   6      -5.154  -1.753   8.623  1.00 43.38           H  
ATOM   3428  N   GLN B   7      -5.484   1.763  11.267  1.00 35.74           N  
ATOM   3429  H   GLN B   7      -5.638   1.728  10.269  1.00 35.74           H  
ATOM   3430  CA  GLN B   7      -6.225   2.745  12.007  1.00 35.74           C  
ATOM   3431  HA  GLN B   7      -5.577   3.279  12.703  1.00 35.74           H  
ATOM   3432  C   GLN B   7      -7.247   1.923  12.772  1.00 35.74           C  
ATOM   3433  CB  GLN B   7      -6.853   3.727  11.029  1.00 35.74           C  
ATOM   3434  HB2 GLN B   7      -7.459   3.194  10.296  1.00 35.74           H  
ATOM   3435  HB3 GLN B   7      -7.489   4.420  11.580  1.00 35.74           H  
ATOM   3436  O   GLN B   7      -8.200   1.387  12.206  1.00 35.74           O  
ATOM   3437  CG  GLN B   7      -5.744   4.507  10.315  1.00 35.74           C  
ATOM   3438  HG2 GLN B   7      -5.156   5.061  11.046  1.00 35.74           H  
ATOM   3439  HG3 GLN B   7      -5.082   3.826   9.780  1.00 35.74           H  
ATOM   3440  CD  GLN B   7      -6.306   5.484   9.315  1.00 35.74           C  
ATOM   3441  NE2 GLN B   7      -5.460   6.008   8.467  1.00 35.74           N  
ATOM   3442 HE21 GLN B   7      -4.476   5.778   8.473  1.00 35.74           H  
ATOM   3443 HE22 GLN B   7      -5.880   6.615   7.778  1.00 35.74           H  
ATOM   3444  OE1 GLN B   7      -7.487   5.761   9.251  1.00 35.74           O  
ATOM   3445  N   LYS B   8      -6.887   1.616  14.016  1.00 31.72           N  
ATOM   3446  H   LYS B   8      -6.021   1.999  14.368  1.00 31.72           H  
ATOM   3447  CA  LYS B   8      -7.783   0.965  14.931  1.00 31.72           C  
ATOM   3448  HA  LYS B   8      -8.250   0.091  14.476  1.00 31.72           H  
ATOM   3449  C   LYS B   8      -8.838   2.023  15.140  1.00 31.72           C  
ATOM   3450  CB  LYS B   8      -7.092   0.590  16.244  1.00 31.72           C  
ATOM   3451  HB2 LYS B   8      -6.490   1.427  16.597  1.00 31.72           H  
ATOM   3452  HB3 LYS B   8      -7.875   0.404  16.979  1.00 31.72           H  
ATOM   3453  O   LYS B   8      -8.506   3.112  15.610  1.00 31.72           O  
ATOM   3454  CG  LYS B   8      -6.225  -0.668  16.119  1.00 31.72           C  
ATOM   3455  HG2 LYS B   8      -6.820  -1.473  15.688  1.00 31.72           H  
ATOM   3456  HG3 LYS B   8      -5.367  -0.469  15.476  1.00 31.72           H  
ATOM   3457  CD  LYS B   8      -5.750  -1.077  17.515  1.00 31.72           C  
ATOM   3458  HD2 LYS B   8      -5.101  -0.298  17.916  1.00 31.72           H  
ATOM   3459  HD3 LYS B   8      -6.623  -1.181  18.160  1.00 31.72           H  
ATOM   3460  CE  LYS B   8      -5.004  -2.408  17.452  1.00 31.72           C  
ATOM   3461  HE2 LYS B   8      -4.092  -2.271  16.871  1.00 31.72           H  
ATOM   3462  HE3 LYS B   8      -5.634  -3.123  16.922  1.00 31.72           H  
ATOM   3463  NZ  LYS B   8      -4.708  -2.897  18.818  1.00 31.72           N  
ATOM   3464  HZ1 LYS B   8      -5.579  -3.007  19.317  1.00 31.72           H  
ATOM   3465  HZ2 LYS B   8      -4.140  -2.222  19.309  1.00 31.72           H  
ATOM   3466  HZ3 LYS B   8      -4.242  -3.792  18.774  1.00 31.72           H  
ATOM   3467  N   GLU B   9     -10.047   1.703  14.712  1.00 31.38           N  
ATOM   3468  H   GLU B   9     -10.180   0.817  14.246  1.00 31.38           H  
ATOM   3469  CA  GLU B   9     -11.222   2.307  15.322  1.00 31.38           C  
ATOM   3470  HA  GLU B   9     -11.201   3.388  15.185  1.00 31.38           H  
ATOM   3471  C   GLU B   9     -11.188   2.068  16.841  1.00 31.38           C  
ATOM   3472  CB  GLU B   9     -12.491   1.745  14.662  1.00 31.38           C  
ATOM   3473  HB2 GLU B   9     -13.358   2.158  15.178  1.00 31.38           H  
ATOM   3474  HB3 GLU B   9     -12.502   0.661  14.781  1.00 31.38           H  
ATOM   3475  O   GLU B   9     -10.691   0.992  17.271  1.00 31.38           O  
ATOM   3476  CG  GLU B   9     -12.598   2.095  13.162  1.00 31.38           C  
ATOM   3477  HG2 GLU B   9     -12.545   3.178  13.055  1.00 31.38           H  
ATOM   3478  HG3 GLU B   9     -11.747   1.663  12.636  1.00 31.38           H  
ATOM   3479  CD  GLU B   9     -13.891   1.581  12.496  1.00 31.38           C  
ATOM   3480  OE1 GLU B   9     -14.093   1.912  11.304  1.00 31.38           O  
ATOM   3481  OE2 GLU B   9     -14.648   0.812  13.134  1.00 31.38           O  
ATOM   3482  OXT GLU B   9     -11.599   3.004  17.558  1.00 31.38           O  
TER    3483      GLU B   9                                                       
END   
