# Supplementary material for: An extended Tudor domain within Vreteno interconnects Gtsf1L and Ago3 for piRNA biogenesis in Bombyx mori
Source: EMBO J. 2023 Nov 20;42(24):e114072. doi: 10.15252/embj.2023114072 (PMC10711660; doi:10.15252/embj.2023114072)
Supplement: Supplementary file 4 — Dataset EV1 [file EMBJ-42-e114072-s007.zip › manuscript_pdb/BmVreteno_AF-eTD0_BmGtsf1L_67_99.pdb]

ATOM      1  N   GLN A   1      11.813 -17.112 -29.419  1.00 54.79           N  
ATOM      2  H   GLN A   1      11.088 -17.509 -29.999  1.00 54.79           H  
ATOM      3  H2  GLN A   1      12.692 -17.586 -29.569  1.00 54.79           H  
ATOM      4  H3  GLN A   1      11.917 -16.140 -29.675  1.00 54.79           H  
ATOM      5  CA  GLN A   1      11.426 -17.161 -27.994  1.00 54.79           C  
ATOM      6  HA  GLN A   1      11.192 -18.181 -27.691  1.00 54.79           H  
ATOM      7  C   GLN A   1      10.181 -16.310 -27.853  1.00 54.79           C  
ATOM      8  CB  GLN A   1      12.563 -16.619 -27.118  1.00 54.79           C  
ATOM      9  HB2 GLN A   1      12.944 -15.706 -27.577  1.00 54.79           H  
ATOM     10  HB3 GLN A   1      12.176 -16.368 -26.131  1.00 54.79           H  
ATOM     11  O   GLN A   1      10.124 -15.276 -28.502  1.00 54.79           O  
ATOM     12  CG  GLN A   1      13.688 -17.658 -26.948  1.00 54.79           C  
ATOM     13  HG2 GLN A   1      13.368 -18.411 -26.229  1.00 54.79           H  
ATOM     14  HG3 GLN A   1      13.893 -18.156 -27.896  1.00 54.79           H  
ATOM     15  CD  GLN A   1      14.997 -17.032 -26.478  1.00 54.79           C  
ATOM     16  NE2 GLN A   1      15.838 -17.752 -25.776  1.00 54.79           N  
ATOM     17 HE21 GLN A   1      16.670 -17.258 -25.487  1.00 54.79           H  
ATOM     18 HE22 GLN A   1      15.619 -18.683 -25.451  1.00 54.79           H  
ATOM     19  OE1 GLN A   1      15.311 -15.904 -26.790  1.00 54.79           O  
ATOM     20  N   ARG A   2       9.156 -16.762 -27.130  1.00 69.57           N  
ATOM     21  H   ARG A   2       9.273 -17.566 -26.530  1.00 69.57           H  
ATOM     22  CA  ARG A   2       8.009 -15.891 -26.851  1.00 69.57           C  
ATOM     23  HA  ARG A   2       7.806 -15.241 -27.701  1.00 69.57           H  
ATOM     24  C   ARG A   2       8.423 -14.993 -25.686  1.00 69.57           C  
ATOM     25  CB  ARG A   2       6.748 -16.718 -26.564  1.00 69.57           C  
ATOM     26  HB2 ARG A   2       5.951 -16.033 -26.277  1.00 69.57           H  
ATOM     27  HB3 ARG A   2       6.954 -17.399 -25.738  1.00 69.57           H  
ATOM     28  O   ARG A   2       8.889 -15.512 -24.676  1.00 69.57           O  
ATOM     29  CG  ARG A   2       6.263 -17.539 -27.770  1.00 69.57           C  
ATOM     30  HG2 ARG A   2       7.027 -18.266 -28.046  1.00 69.57           H  
ATOM     31  HG3 ARG A   2       6.079 -16.873 -28.613  1.00 69.57           H  
ATOM     32  CD  ARG A   2       4.968 -18.282 -27.420  1.00 69.57           C  
ATOM     33  HD2 ARG A   2       4.184 -17.554 -27.214  1.00 69.57           H  
ATOM     34  HD3 ARG A   2       5.134 -18.864 -26.514  1.00 69.57           H  
ATOM     35  NE  ARG A   2       4.529 -19.189 -28.504  1.00 69.57           N  
ATOM     36  HE  ARG A   2       5.052 -19.193 -29.368  1.00 69.57           H  
ATOM     37  NH1 ARG A   2       2.752 -20.065 -27.370  1.00 69.57           N  
ATOM     38 HH11 ARG A   2       2.926 -19.465 -26.576  1.00 69.57           H  
ATOM     39 HH12 ARG A   2       2.182 -20.870 -27.154  1.00 69.57           H  
ATOM     40  NH2 ARG A   2       3.250 -20.915 -29.325  1.00 69.57           N  
ATOM     41 HH21 ARG A   2       2.493 -21.549 -29.113  1.00 69.57           H  
ATOM     42 HH22 ARG A   2       3.797 -20.998 -30.170  1.00 69.57           H  
ATOM     43  CZ  ARG A   2       3.522 -20.043 -28.399  1.00 69.57           C  
ATOM     44  N   GLU A   3       8.353 -13.685 -25.872  1.00 77.77           N  
ATOM     45  H   GLU A   3       7.977 -13.313 -26.732  1.00 77.77           H  
ATOM     46  CA  GLU A   3       8.807 -12.709 -24.877  1.00 77.77           C  
ATOM     47  HA  GLU A   3       9.630 -13.135 -24.302  1.00 77.77           H  
ATOM     48  C   GLU A   3       7.687 -12.391 -23.882  1.00 77.77           C  
ATOM     49  CB  GLU A   3       9.347 -11.453 -25.580  1.00 77.77           C  
ATOM     50  HB2 GLU A   3       8.587 -11.076 -26.264  1.00 77.77           H  
ATOM     51  HB3 GLU A   3       9.560 -10.691 -24.830  1.00 77.77           H  
ATOM     52  O   GLU A   3       6.501 -12.459 -24.222  1.00 77.77           O  
ATOM     53  CG  GLU A   3      10.643 -11.769 -26.349  1.00 77.77           C  
ATOM     54  HG2 GLU A   3      10.450 -12.573 -27.059  1.00 77.77           H  
ATOM     55  HG3 GLU A   3      11.385 -12.132 -25.637  1.00 77.77           H  
ATOM     56  CD  GLU A   3      11.223 -10.574 -27.123  1.00 77.77           C  
ATOM     57  OE1 GLU A   3      12.360 -10.737 -27.622  1.00 77.77           O  
ATOM     58  OE2 GLU A   3      10.519  -9.551 -27.264  1.00 77.77           O  
ATOM     59  N   SER A   4       8.058 -12.069 -22.640  1.00 80.41           N  
ATOM     60  H   SER A   4       9.037 -11.933 -22.430  1.00 80.41           H  
ATOM     61  CA  SER A   4       7.111 -11.539 -21.663  1.00 80.41           C  
ATOM     62  HA  SER A   4       6.258 -12.216 -21.606  1.00 80.41           H  
ATOM     63  C   SER A   4       6.602 -10.173 -22.117  1.00 80.41           C  
ATOM     64  CB  SER A   4       7.732 -11.440 -20.263  1.00 80.41           C  
ATOM     65  HB2 SER A   4       7.037 -10.933 -19.593  1.00 80.41           H  
ATOM     66  HB3 SER A   4       7.915 -12.443 -19.879  1.00 80.41           H  
ATOM     67  O   SER A   4       7.301  -9.411 -22.785  1.00 80.41           O  
ATOM     68  OG  SER A   4       8.952 -10.726 -20.299  1.00 80.41           O  
ATOM     69  HG  SER A   4       9.067 -10.265 -19.464  1.00 80.41           H  
ATOM     70  N   THR A   5       5.361  -9.851 -21.760  1.00 84.50           N  
ATOM     71  H   THR A   5       4.864 -10.480 -21.147  1.00 84.50           H  
ATOM     72  CA  THR A   5       4.786  -8.534 -22.052  1.00 84.50           C  
ATOM     73  HA  THR A   5       5.434  -7.988 -22.737  1.00 84.50           H  
ATOM     74  C   THR A   5       4.684  -7.741 -20.765  1.00 84.50           C  
ATOM     75  CB  THR A   5       3.420  -8.645 -22.732  1.00 84.50           C  
ATOM     76  HB  THR A   5       2.699  -9.084 -22.043  1.00 84.50           H  
ATOM     77  O   THR A   5       3.908  -8.095 -19.882  1.00 84.50           O  
ATOM     78  CG2 THR A   5       2.911  -7.285 -23.217  1.00 84.50           C  
ATOM     79 HG21 THR A   5       1.957  -7.422 -23.725  1.00 84.50           H  
ATOM     80 HG22 THR A   5       3.628  -6.850 -23.913  1.00 84.50           H  
ATOM     81 HG23 THR A   5       2.774  -6.611 -22.371  1.00 84.50           H  
ATOM     82  OG1 THR A   5       3.515  -9.460 -23.875  1.00 84.50           O  
ATOM     83  HG1 THR A   5       4.217 -10.095 -23.714  1.00 84.50           H  
ATOM     84  N   ARG A   6       5.431  -6.642 -20.674  1.00 86.38           N  
ATOM     85  H   ARG A   6       6.086  -6.436 -21.415  1.00 86.38           H  
ATOM     86  CA  ARG A   6       5.346  -5.723 -19.543  1.00 86.38           C  
ATOM     87  HA  ARG A   6       5.188  -6.306 -18.636  1.00 86.38           H  
ATOM     88  C   ARG A   6       4.177  -4.763 -19.717  1.00 86.38           C  
ATOM     89  CB  ARG A   6       6.675  -4.987 -19.382  1.00 86.38           C  
ATOM     90  HB2 ARG A   6       7.484  -5.717 -19.388  1.00 86.38           H  
ATOM     91  HB3 ARG A   6       6.829  -4.301 -20.215  1.00 86.38           H  
ATOM     92  O   ARG A   6       4.060  -4.114 -20.757  1.00 86.38           O  
ATOM     93  CG  ARG A   6       6.689  -4.207 -18.063  1.00 86.38           C  
ATOM     94  HG2 ARG A   6       6.020  -3.350 -18.143  1.00 86.38           H  
ATOM     95  HG3 ARG A   6       6.342  -4.835 -17.242  1.00 86.38           H  
ATOM     96  CD  ARG A   6       8.089  -3.697 -17.745  1.00 86.38           C  
ATOM     97  HD2 ARG A   6       7.985  -3.020 -16.897  1.00 86.38           H  
ATOM     98  HD3 ARG A   6       8.502  -3.159 -18.598  1.00 86.38           H  
ATOM     99  NE  ARG A   6       8.986  -4.770 -17.323  1.00 86.38           N  
ATOM    100  HE  ARG A   6       8.604  -5.705 -17.341  1.00 86.38           H  
ATOM    101  NH1 ARG A   6      10.681  -3.461 -16.531  1.00 86.38           N  
ATOM    102 HH11 ARG A   6      11.532  -3.395 -15.991  1.00 86.38           H  
ATOM    103 HH12 ARG A   6      10.023  -2.701 -16.431  1.00 86.38           H  
ATOM    104  NH2 ARG A   6      10.783  -5.703 -16.346  1.00 86.38           N  
ATOM    105 HH21 ARG A   6      11.627  -5.639 -15.796  1.00 86.38           H  
ATOM    106 HH22 ARG A   6      10.216  -6.535 -16.265  1.00 86.38           H  
ATOM    107  CZ  ARG A   6      10.157  -4.637 -16.749  1.00 86.38           C  
ATOM    108  N   ARG A   7       3.320  -4.644 -18.705  1.00 89.18           N  
ATOM    109  H   ARG A   7       3.465  -5.230 -17.896  1.00 89.18           H  
ATOM    110  CA  ARG A   7       2.256  -3.637 -18.660  1.00 89.18           C  
ATOM    111  HA  ARG A   7       2.491  -2.847 -19.373  1.00 89.18           H  
ATOM    112  C   ARG A   7       2.179  -3.006 -17.294  1.00 89.18           C  
ATOM    113  CB  ARG A   7       0.884  -4.215 -19.007  1.00 89.18           C  
ATOM    114  HB2 ARG A   7       0.146  -3.414 -18.964  1.00 89.18           H  
ATOM    115  HB3 ARG A   7       0.613  -4.958 -18.257  1.00 89.18           H  
ATOM    116  O   ARG A   7       2.333  -3.653 -16.268  1.00 89.18           O  
ATOM    117  CG  ARG A   7       0.841  -4.846 -20.396  1.00 89.18           C  
ATOM    118  HG2 ARG A   7       1.096  -4.096 -21.144  1.00 89.18           H  
ATOM    119  HG3 ARG A   7       1.552  -5.670 -20.451  1.00 89.18           H  
ATOM    120  CD  ARG A   7      -0.559  -5.392 -20.664  1.00 89.18           C  
ATOM    121  HD2 ARG A   7      -1.285  -4.586 -20.556  1.00 89.18           H  
ATOM    122  HD3 ARG A   7      -0.771  -6.164 -19.924  1.00 89.18           H  
ATOM    123  NE  ARG A   7      -0.639  -5.951 -22.023  1.00 89.18           N  
ATOM    124  HE  ARG A   7       0.108  -5.702 -22.655  1.00 89.18           H  
ATOM    125  NH1 ARG A   7      -2.530  -7.211 -21.706  1.00 89.18           N  
ATOM    126 HH11 ARG A   7      -3.203  -7.888 -22.037  1.00 89.18           H  
ATOM    127 HH12 ARG A   7      -2.563  -6.908 -20.743  1.00 89.18           H  
ATOM    128  NH2 ARG A   7      -1.511  -7.211 -23.695  1.00 89.18           N  
ATOM    129 HH21 ARG A   7      -0.778  -6.892 -24.312  1.00 89.18           H  
ATOM    130 HH22 ARG A   7      -2.183  -7.894 -24.015  1.00 89.18           H  
ATOM    131  CZ  ARG A   7      -1.559  -6.785 -22.465  1.00 89.18           C  
ATOM    132  N   THR A   8       1.854  -1.737 -17.311  1.00 84.05           N  
ATOM    133  H   THR A   8       1.766  -1.256 -18.195  1.00 84.05           H  
ATOM    134  CA  THR A   8       1.522  -1.003 -16.113  1.00 84.05           C  
ATOM    135  HA  THR A   8       2.176  -1.304 -15.296  1.00 84.05           H  
ATOM    136  C   THR A   8       0.076  -1.296 -15.725  1.00 84.05           C  
ATOM    137  CB  THR A   8       1.754   0.468 -16.425  1.00 84.05           C  
ATOM    138  HB  THR A   8       1.091   0.805 -17.222  1.00 84.05           H  
ATOM    139  O   THR A   8      -0.813  -1.178 -16.570  1.00 84.05           O  
ATOM    140  CG2 THR A   8       1.530   1.269 -15.190  1.00 84.05           C  
ATOM    141 HG21 THR A   8       2.079   0.765 -14.394  1.00 84.05           H  
ATOM    142 HG22 THR A   8       0.466   1.300 -14.956  1.00 84.05           H  
ATOM    143 HG23 THR A   8       1.895   2.286 -15.336  1.00 84.05           H  
ATOM    144  OG1 THR A   8       3.097   0.674 -16.803  1.00 84.05           O  
ATOM    145  HG1 THR A   8       3.628   0.638 -16.004  1.00 84.05           H  
ATOM    146  N   LEU A   9      -0.166  -1.685 -14.471  1.00 84.17           N  
ATOM    147  H   LEU A   9       0.597  -1.749 -13.812  1.00 84.17           H  
ATOM    148  CA  LEU A   9      -1.521  -1.840 -13.951  1.00 84.17           C  
ATOM    149  HA  LEU A   9      -2.240  -1.765 -14.767  1.00 84.17           H  
ATOM    150  C   LEU A   9      -1.840  -0.707 -12.992  1.00 84.17           C  
ATOM    151  CB  LEU A   9      -1.722  -3.202 -13.281  1.00 84.17           C  
ATOM    152  HB2 LEU A   9      -2.693  -3.175 -12.787  1.00 84.17           H  
ATOM    153  HB3 LEU A   9      -0.959  -3.333 -12.514  1.00 84.17           H  
ATOM    154  O   LEU A   9      -1.182  -0.531 -11.973  1.00 84.17           O  
ATOM    155  CG  LEU A   9      -1.704  -4.410 -14.228  1.00 84.17           C  
ATOM    156  HG  LEU A   9      -0.702  -4.542 -14.638  1.00 84.17           H  
ATOM    157  CD1 LEU A   9      -2.081  -5.648 -13.416  1.00 84.17           C  
ATOM    158 HD11 LEU A   9      -1.778  -6.556 -13.936  1.00 84.17           H  
ATOM    159 HD12 LEU A   9      -3.156  -5.686 -13.243  1.00 84.17           H  
ATOM    160 HD13 LEU A   9      -1.570  -5.637 -12.453  1.00 84.17           H  
ATOM    161  CD2 LEU A   9      -2.708  -4.276 -15.380  1.00 84.17           C  
ATOM    162 HD21 LEU A   9      -2.821  -5.224 -15.906  1.00 84.17           H  
ATOM    163 HD22 LEU A   9      -2.360  -3.525 -16.089  1.00 84.17           H  
ATOM    164 HD23 LEU A   9      -3.682  -3.982 -14.989  1.00 84.17           H  
ATOM    165  N   VAL A  10      -2.878   0.044 -13.337  1.00 81.85           N  
ATOM    166  H   VAL A  10      -3.393  -0.188 -14.174  1.00 81.85           H  
ATOM    167  CA  VAL A  10      -3.407   1.103 -12.488  1.00 81.85           C  
ATOM    168  HA  VAL A  10      -2.580   1.566 -11.950  1.00 81.85           H  
ATOM    169  C   VAL A  10      -4.384   0.465 -11.493  1.00 81.85           C  
ATOM    170  CB  VAL A  10      -4.057   2.197 -13.350  1.00 81.85           C  
ATOM    171  HB  VAL A  10      -4.854   1.765 -13.955  1.00 81.85           H  
ATOM    172  O   VAL A  10      -5.314  -0.217 -11.933  1.00 81.85           O  
ATOM    173  CG1 VAL A  10      -4.641   3.310 -12.487  1.00 81.85           C  
ATOM    174 HG11 VAL A  10      -5.496   2.919 -11.936  1.00 81.85           H  
ATOM    175 HG12 VAL A  10      -3.885   3.681 -11.795  1.00 81.85           H  
ATOM    176 HG13 VAL A  10      -4.994   4.129 -13.113  1.00 81.85           H  
ATOM    177  CG2 VAL A  10      -3.020   2.832 -14.289  1.00 81.85           C  
ATOM    178 HG21 VAL A  10      -2.624   2.089 -14.982  1.00 81.85           H  
ATOM    179 HG22 VAL A  10      -2.199   3.254 -13.708  1.00 81.85           H  
ATOM    180 HG23 VAL A  10      -3.487   3.626 -14.872  1.00 81.85           H  
ATOM    181  N   PRO A  11      -4.191   0.651 -10.175  1.00 82.01           N  
ATOM    182  CA  PRO A  11      -5.180   0.278  -9.168  1.00 82.01           C  
ATOM    183  HA  PRO A  11      -5.230  -0.808  -9.087  1.00 82.01           H  
ATOM    184  C   PRO A  11      -6.557   0.857  -9.486  1.00 82.01           C  
ATOM    185  CB  PRO A  11      -4.648   0.864  -7.859  1.00 82.01           C  
ATOM    186  HB2 PRO A  11      -4.996   0.306  -6.990  1.00 82.01           H  
ATOM    187  HB3 PRO A  11      -4.947   1.908  -7.759  1.00 82.01           H  
ATOM    188  O   PRO A  11      -6.651   2.028  -9.854  1.00 82.01           O  
ATOM    189  CG  PRO A  11      -3.136   0.805  -8.057  1.00 82.01           C  
ATOM    190  HG2 PRO A  11      -2.609   1.497  -7.400  1.00 82.01           H  
ATOM    191  HG3 PRO A  11      -2.777  -0.215  -7.918  1.00 82.01           H  
ATOM    192  CD  PRO A  11      -3.000   1.189  -9.526  1.00 82.01           C  
ATOM    193  HD2 PRO A  11      -2.085   0.757  -9.931  1.00 82.01           H  
ATOM    194  HD3 PRO A  11      -2.982   2.274  -9.625  1.00 82.01           H  
ATOM    195  N   ASP A  12      -7.622   0.072  -9.312  1.00 82.54           N  
ATOM    196  H   ASP A  12      -7.497  -0.879  -8.995  1.00 82.54           H  
ATOM    197  CA  ASP A  12      -8.992   0.584  -9.476  1.00 82.54           C  
ATOM    198  HA  ASP A  12      -9.093   1.049 -10.457  1.00 82.54           H  
ATOM    199  C   ASP A  12      -9.299   1.654  -8.418  1.00 82.54           C  
ATOM    200  CB  ASP A  12      -9.992  -0.581  -9.385  1.00 82.54           C  
ATOM    201  HB2 ASP A  12      -9.717  -1.342 -10.115  1.00 82.54           H  
ATOM    202  HB3 ASP A  12      -9.933  -1.029  -8.392  1.00 82.54           H  
ATOM    203  O   ASP A  12      -9.899   2.690  -8.699  1.00 82.54           O  
ATOM    204  CG  ASP A  12     -11.434  -0.132  -9.668  1.00 82.54           C  
ATOM    205  OD1 ASP A  12     -11.640   0.488 -10.733  1.00 82.54           O  
ATOM    206  OD2 ASP A  12     -12.323  -0.426  -8.832  1.00 82.54           O  
ATOM    207  N   ARG A  13      -8.819   1.423  -7.190  1.00 91.94           N  
ATOM    208  H   ARG A  13      -8.290   0.576  -7.044  1.00 91.94           H  
ATOM    209  CA  ARG A  13      -9.012   2.303  -6.039  1.00 91.94           C  
ATOM    210  HA  ARG A  13      -9.325   3.290  -6.381  1.00 91.94           H  
ATOM    211  C   ARG A  13      -7.702   2.449  -5.288  1.00 91.94           C  
ATOM    212  CB  ARG A  13     -10.099   1.721  -5.124  1.00 91.94           C  
ATOM    213  HB2 ARG A  13      -9.798   0.727  -4.791  1.00 91.94           H  
ATOM    214  HB3 ARG A  13     -10.214   2.364  -4.251  1.00 91.94           H  
ATOM    215  O   ARG A  13      -7.134   1.455  -4.858  1.00 91.94           O  
ATOM    216  CG  ARG A  13     -11.446   1.620  -5.842  1.00 91.94           C  
ATOM    217  HG2 ARG A  13     -11.350   1.006  -6.737  1.00 91.94           H  
ATOM    218  HG3 ARG A  13     -11.774   2.619  -6.131  1.00 91.94           H  
ATOM    219  CD  ARG A  13     -12.498   0.972  -4.951  1.00 91.94           C  
ATOM    220  HD2 ARG A  13     -12.177  -0.039  -4.702  1.00 91.94           H  
ATOM    221  HD3 ARG A  13     -12.589   1.537  -4.023  1.00 91.94           H  
ATOM    222  NE  ARG A  13     -13.766   0.910  -5.696  1.00 91.94           N  
ATOM    223  HE  ARG A  13     -13.715   0.392  -6.561  1.00 91.94           H  
ATOM    224  NH1 ARG A  13     -14.987   2.345  -4.383  1.00 91.94           N  
ATOM    225 HH11 ARG A  13     -14.251   2.286  -3.694  1.00 91.94           H  
ATOM    226 HH12 ARG A  13     -15.842   2.842  -4.177  1.00 91.94           H  
ATOM    227  NH2 ARG A  13     -15.857   1.544  -6.282  1.00 91.94           N  
ATOM    228 HH21 ARG A  13     -15.725   1.017  -7.134  1.00 91.94           H  
ATOM    229 HH22 ARG A  13     -16.691   2.090  -6.124  1.00 91.94           H  
ATOM    230  CZ  ARG A  13     -14.860   1.599  -5.446  1.00 91.94           C  
ATOM    231  N   CYS A  14      -7.264   3.681  -5.088  1.00 94.76           N  
ATOM    232  H   CYS A  14      -7.773   4.457  -5.487  1.00 94.76           H  
ATOM    233  CA  CYS A  14      -6.155   4.027  -4.208  1.00 94.76           C  
ATOM    234  HA  CYS A  14      -5.915   3.189  -3.553  1.00 94.76           H  
ATOM    235  C   CYS A  14      -6.606   5.182  -3.311  1.00 94.76           C  
ATOM    236  CB  CYS A  14      -4.912   4.313  -5.063  1.00 94.76           C  
ATOM    237  HB2 CYS A  14      -5.193   4.861  -5.963  1.00 94.76           H  
ATOM    238  HB3 CYS A  14      -4.477   3.362  -5.368  1.00 94.76           H  
ATOM    239  O   CYS A  14      -7.380   6.044  -3.741  1.00 94.76           O  
ATOM    240  SG  CYS A  14      -3.658   5.263  -4.158  1.00 94.76           S  
ATOM    241  HG  CYS A  14      -4.320   6.424  -4.166  1.00 94.76           H  
ATOM    242  N   LEU A  15      -6.145   5.186  -2.059  1.00 95.04           N  
ATOM    243  H   LEU A  15      -5.524   4.440  -1.778  1.00 95.04           H  
ATOM    244  CA  LEU A  15      -6.556   6.151  -1.042  1.00 95.04           C  
ATOM    245  HA  LEU A  15      -7.619   6.015  -0.843  1.00 95.04           H  
ATOM    246  C   LEU A  15      -6.364   7.586  -1.546  1.00 95.04           C  
ATOM    247  CB  LEU A  15      -5.783   5.830   0.251  1.00 95.04           C  
ATOM    248  HB2 LEU A  15      -4.710   5.829   0.059  1.00 95.04           H  
ATOM    249  HB3 LEU A  15      -6.054   4.815   0.542  1.00 95.04           H  
ATOM    250  O   LEU A  15      -7.312   8.372  -1.511  1.00 95.04           O  
ATOM    251  CG  LEU A  15      -6.093   6.780   1.425  1.00 95.04           C  
ATOM    252  HG  LEU A  15      -7.118   7.140   1.342  1.00 95.04           H  
ATOM    253  CD1 LEU A  15      -5.951   6.045   2.754  1.00 95.04           C  
ATOM    254 HD11 LEU A  15      -4.929   5.682   2.864  1.00 95.04           H  
ATOM    255 HD12 LEU A  15      -6.631   5.194   2.778  1.00 95.04           H  
ATOM    256 HD13 LEU A  15      -6.188   6.709   3.584  1.00 95.04           H  
ATOM    257  CD2 LEU A  15      -5.144   7.978   1.467  1.00 95.04           C  
ATOM    258 HD21 LEU A  15      -5.291   8.623   0.601  1.00 95.04           H  
ATOM    259 HD22 LEU A  15      -5.332   8.562   2.368  1.00 95.04           H  
ATOM    260 HD23 LEU A  15      -4.111   7.632   1.493  1.00 95.04           H  
ATOM    261  N   ILE A  16      -5.187   7.878  -2.111  1.00 97.15           N  
ATOM    262  H   ILE A  16      -4.475   7.163  -2.061  1.00 97.15           H  
ATOM    263  CA  ILE A  16      -4.797   9.203  -2.619  1.00 97.15           C  
ATOM    264  HA  ILE A  16      -4.768   9.899  -1.781  1.00 97.15           H  
ATOM    265  C   ILE A  16      -5.810   9.780  -3.613  1.00 97.15           C  
ATOM    266  CB  ILE A  16      -3.383   9.131  -3.249  1.00 97.15           C  
ATOM    267  HB  ILE A  16      -3.413   8.421  -4.075  1.00 97.15           H  
ATOM    268  O   ILE A  16      -6.180  10.944  -3.502  1.00 97.15           O  
ATOM    269  CG1 ILE A  16      -2.315   8.625  -2.251  1.00 97.15           C  
ATOM    270 HG12 ILE A  16      -1.341   8.656  -2.740  1.00 97.15           H  
ATOM    271 HG13 ILE A  16      -2.513   7.581  -2.008  1.00 97.15           H  
ATOM    272  CG2 ILE A  16      -2.946  10.486  -3.837  1.00 97.15           C  
ATOM    273 HG21 ILE A  16      -1.912  10.433  -4.177  1.00 97.15           H  
ATOM    274 HG22 ILE A  16      -3.567  10.746  -4.694  1.00 97.15           H  
ATOM    275 HG23 ILE A  16      -3.035  11.272  -3.087  1.00 97.15           H  
ATOM    276  CD1 ILE A  16      -2.225   9.415  -0.938  1.00 97.15           C  
ATOM    277 HD11 ILE A  16      -1.397   9.025  -0.345  1.00 97.15           H  
ATOM    278 HD12 ILE A  16      -3.141   9.301  -0.358  1.00 97.15           H  
ATOM    279 HD13 ILE A  16      -2.050  10.472  -1.137  1.00 97.15           H  
ATOM    280  N   ASP A  17      -6.326   8.981  -4.549  1.00 94.04           N  
ATOM    281  H   ASP A  17      -6.075   8.003  -4.558  1.00 94.04           H  
ATOM    282  CA  ASP A  17      -7.231   9.483  -5.596  1.00 94.04           C  
ATOM    283  HA  ASP A  17      -6.774  10.346  -6.079  1.00 94.04           H  
ATOM    284  C   ASP A  17      -8.605   9.905  -5.076  1.00 94.04           C  
ATOM    285  CB  ASP A  17      -7.457   8.402  -6.639  1.00 94.04           C  
ATOM    286  HB2 ASP A  17      -8.077   8.796  -7.444  1.00 94.04           H  
ATOM    287  HB3 ASP A  17      -7.984   7.563  -6.184  1.00 94.04           H  
ATOM    288  O   ASP A  17      -9.375  10.564  -5.775  1.00 94.04           O  
ATOM    289  CG  ASP A  17      -6.148   7.929  -7.225  1.00 94.04           C  
ATOM    290  OD1 ASP A  17      -5.493   8.684  -7.976  1.00 94.04           O  
ATOM    291  OD2 ASP A  17      -5.869   6.730  -7.075  1.00 94.04           O  
ATOM    292  N   SER A  18      -8.937   9.489  -3.858  1.00 95.26           N  
ATOM    293  H   SER A  18      -8.238   8.976  -3.339  1.00 95.26           H  
ATOM    294  CA  SER A  18     -10.219   9.775  -3.229  1.00 95.26           C  
ATOM    295  HA  SER A  18     -10.938  10.036  -4.006  1.00 95.26           H  
ATOM    296  C   SER A  18     -10.181  10.958  -2.256  1.00 95.26           C  
ATOM    297  CB  SER A  18     -10.712   8.504  -2.567  1.00 95.26           C  
ATOM    298  HB2 SER A  18     -11.776   8.607  -2.350  1.00 95.26           H  
ATOM    299  HB3 SER A  18     -10.570   7.654  -3.235  1.00 95.26           H  
ATOM    300  O   SER A  18     -11.212  11.261  -1.640  1.00 95.26           O  
ATOM    301  OG  SER A  18     -10.017   8.296  -1.365  1.00 95.26           O  
ATOM    302  HG  SER A  18      -9.070   8.325  -1.521  1.00 95.26           H  
ATOM    303  N   LEU A  19      -9.012  11.587  -2.107  1.00 97.04           N  
ATOM    304  H   LEU A  19      -8.230  11.272  -2.664  1.00 97.04           H  
ATOM    305  CA  LEU A  19      -8.781  12.774  -1.289  1.00 97.04           C  
ATOM    306  HA  LEU A  19      -9.513  12.815  -0.482  1.00 97.04           H  
ATOM    307  C   LEU A  19      -8.970  14.066  -2.101  1.00 97.04           C  
ATOM    308  CB  LEU A  19      -7.383  12.693  -0.642  1.00 97.04           C  
ATOM    309  HB2 LEU A  19      -7.240  13.584  -0.031  1.00 97.04           H  
ATOM    310  HB3 LEU A  19      -6.628  12.709  -1.428  1.00 97.04           H  
ATOM    311  O   LEU A  19      -9.210  14.052  -3.315  1.00 97.04           O  
ATOM    312  CG  LEU A  19      -7.135  11.467   0.257  1.00 97.04           C  
ATOM    313  HG  LEU A  19      -7.112  10.571  -0.364  1.00 97.04           H  
ATOM    314  CD1 LEU A  19      -5.775  11.600   0.940  1.00 97.04           C  
ATOM    315 HD11 LEU A  19      -5.740  12.526   1.514  1.00 97.04           H  
ATOM    316 HD12 LEU A  19      -5.610  10.767   1.624  1.00 97.04           H  
ATOM    317 HD13 LEU A  19      -4.984  11.605   0.190  1.00 97.04           H  
ATOM    318  CD2 LEU A  19      -8.205  11.276   1.335  1.00 97.04           C  
ATOM    319 HD21 LEU A  19      -7.928  10.448   1.988  1.00 97.04           H  
ATOM    320 HD22 LEU A  19      -9.166  11.053   0.873  1.00 97.04           H  
ATOM    321 HD23 LEU A  19      -8.290  12.187   1.928  1.00 97.04           H  
ATOM    322  N   SER A  20      -8.915  15.198  -1.410  1.00 97.25           N  
ATOM    323  H   SER A  20      -8.758  15.130  -0.414  1.00 97.25           H  
ATOM    324  CA  SER A  20      -9.099  16.544  -1.950  1.00 97.25           C  
ATOM    325  HA  SER A  20      -9.062  16.504  -3.039  1.00 97.25           H  
ATOM    326  C   SER A  20      -7.996  17.498  -1.496  1.00 97.25           C  
ATOM    327  CB  SER A  20     -10.473  17.078  -1.538  1.00 97.25           C  
ATOM    328  HB2 SER A  20     -10.555  17.081  -0.451  1.00 97.25           H  
ATOM    329  HB3 SER A  20     -10.602  18.096  -1.907  1.00 97.25           H  
ATOM    330  O   SER A  20      -7.267  17.241  -0.545  1.00 97.25           O  
ATOM    331  OG  SER A  20     -11.470  16.243  -2.100  1.00 97.25           O  
ATOM    332  HG  SER A  20     -11.340  15.395  -1.668  1.00 97.25           H  
ATOM    333  N   GLU A  21      -7.873  18.627  -2.196  1.00 97.74           N  
ATOM    334  H   GLU A  21      -8.553  18.843  -2.910  1.00 97.74           H  
ATOM    335  CA  GLU A  21      -7.001  19.720  -1.754  1.00 97.74           C  
ATOM    336  HA  GLU A  21      -5.976  19.358  -1.678  1.00 97.74           H  
ATOM    337  C   GLU A  21      -7.444  20.199  -0.363  1.00 97.74           C  
ATOM    338  CB  GLU A  21      -7.044  20.880  -2.763  1.00 97.74           C  
ATOM    339  HB2 GLU A  21      -8.069  21.245  -2.836  1.00 97.74           H  
ATOM    340  HB3 GLU A  21      -6.408  21.687  -2.398  1.00 97.74           H  
ATOM    341  O   GLU A  21      -8.639  20.372  -0.117  1.00 97.74           O  
ATOM    342  CG  GLU A  21      -6.561  20.456  -4.160  1.00 97.74           C  
ATOM    343  HG2 GLU A  21      -7.166  19.617  -4.503  1.00 97.74           H  
ATOM    344  HG3 GLU A  21      -5.532  20.107  -4.082  1.00 97.74           H  
ATOM    345  CD  GLU A  21      -6.655  21.560  -5.226  1.00 97.74           C  
ATOM    346  OE1 GLU A  21      -6.275  21.237  -6.381  1.00 97.74           O  
ATOM    347  OE2 GLU A  21      -7.130  22.676  -4.934  1.00 97.74           O  
ATOM    348  N   GLY A  22      -6.485  20.397   0.538  1.00 97.34           N  
ATOM    349  H   GLY A  22      -5.528  20.240   0.256  1.00 97.34           H  
ATOM    350  CA  GLY A  22      -6.708  20.714   1.948  1.00 97.34           C  
ATOM    351  HA2 GLY A  22      -7.671  21.212   2.061  1.00 97.34           H  
ATOM    352  HA3 GLY A  22      -5.926  21.397   2.281  1.00 97.34           H  
ATOM    353  C   GLY A  22      -6.701  19.503   2.887  1.00 97.34           C  
ATOM    354  O   GLY A  22      -6.494  19.703   4.083  1.00 97.34           O  
ATOM    355  N   ASP A  23      -6.865  18.276   2.377  1.00 96.27           N  
ATOM    356  H   ASP A  23      -7.043  18.160   1.390  1.00 96.27           H  
ATOM    357  CA  ASP A  23      -6.731  17.070   3.202  1.00 96.27           C  
ATOM    358  HA  ASP A  23      -7.356  17.190   4.087  1.00 96.27           H  
ATOM    359  C   ASP A  23      -5.277  16.899   3.679  1.00 96.27           C  
ATOM    360  CB  ASP A  23      -7.213  15.803   2.462  1.00 96.27           C  
ATOM    361  HB2 ASP A  23      -6.685  15.727   1.512  1.00 96.27           H  
ATOM    362  HB3 ASP A  23      -6.929  14.933   3.053  1.00 96.27           H  
ATOM    363  O   ASP A  23      -4.322  17.326   3.020  1.00 96.27           O  
ATOM    364  CG  ASP A  23      -8.730  15.717   2.219  1.00 96.27           C  
ATOM    365  OD1 ASP A  23      -9.503  16.438   2.884  1.00 96.27           O  
ATOM    366  OD2 ASP A  23      -9.132  14.914   1.337  1.00 96.27           O  
ATOM    367  N   VAL A  24      -5.106  16.239   4.826  1.00 93.25           N  
ATOM    368  H   VAL A  24      -5.925  15.880   5.296  1.00 93.25           H  
ATOM    369  CA  VAL A  24      -3.794  15.856   5.362  1.00 93.25           C  
ATOM    370  HA  VAL A  24      -3.012  16.192   4.680  1.00 93.25           H  
ATOM    371  C   VAL A  24      -3.733  14.341   5.438  1.00 93.25           C  
ATOM    372  CB  VAL A  24      -3.505  16.497   6.732  1.00 93.25           C  
ATOM    373  HB  VAL A  24      -4.265  16.185   7.449  1.00 93.25           H  
ATOM    374  O   VAL A  24      -4.483  13.716   6.183  1.00 93.25           O  
ATOM    375  CG1 VAL A  24      -2.124  16.075   7.261  1.00 93.25           C  
ATOM    376 HG11 VAL A  24      -1.920  16.582   8.204  1.00 93.25           H  
ATOM    377 HG12 VAL A  24      -1.352  16.339   6.539  1.00 93.25           H  
ATOM    378 HG13 VAL A  24      -2.099  15.000   7.441  1.00 93.25           H  
ATOM    379  CG2 VAL A  24      -3.521  18.028   6.641  1.00 93.25           C  
ATOM    380 HG21 VAL A  24      -4.502  18.375   6.316  1.00 93.25           H  
ATOM    381 HG22 VAL A  24      -3.308  18.461   7.619  1.00 93.25           H  
ATOM    382 HG23 VAL A  24      -2.773  18.367   5.925  1.00 93.25           H  
ATOM    383  N   VAL A  25      -2.822  13.746   4.675  1.00 93.53           N  
ATOM    384  H   VAL A  25      -2.207  14.332   4.129  1.00 93.53           H  
ATOM    385  CA  VAL A  25      -2.565  12.304   4.692  1.00 93.53           C  
ATOM    386  HA  VAL A  25      -3.376  11.807   5.225  1.00 93.53           H  
ATOM    387  C   VAL A  25      -1.288  12.036   5.476  1.00 93.53           C  
ATOM    388  CB  VAL A  25      -2.572  11.735   3.261  1.00 93.53           C  
ATOM    389  HB  VAL A  25      -3.528  12.008   2.814  1.00 93.53           H  
ATOM    390  O   VAL A  25      -0.286  12.725   5.280  1.00 93.53           O  
ATOM    391  CG1 VAL A  25      -1.475  12.279   2.345  1.00 93.53           C  
ATOM    392 HG11 VAL A  25      -1.650  11.930   1.327  1.00 93.53           H  
ATOM    393 HG12 VAL A  25      -0.502  11.917   2.678  1.00 93.53           H  
ATOM    394 HG13 VAL A  25      -1.497  13.368   2.342  1.00 93.53           H  
ATOM    395  CG2 VAL A  25      -2.487  10.210   3.232  1.00 93.53           C  
ATOM    396 HG21 VAL A  25      -1.544   9.870   3.660  1.00 93.53           H  
ATOM    397 HG22 VAL A  25      -2.562   9.863   2.202  1.00 93.53           H  
ATOM    398 HG23 VAL A  25      -3.320   9.786   3.793  1.00 93.53           H  
ATOM    399  N   LEU A  26      -1.310  11.053   6.375  1.00 92.55           N  
ATOM    400  H   LEU A  26      -2.137  10.479   6.454  1.00 92.55           H  
ATOM    401  CA  LEU A  26      -0.076  10.580   6.990  1.00 92.55           C  
ATOM    402  HA  LEU A  26       0.625  11.413   7.045  1.00 92.55           H  
ATOM    403  C   LEU A  26       0.573   9.517   6.131  1.00 92.55           C  
ATOM    404  CB  LEU A  26      -0.262  10.057   8.406  1.00 92.55           C  
ATOM    405  HB2 LEU A  26       0.730   9.748   8.737  1.00 92.55           H  
ATOM    406  HB3 LEU A  26      -0.903   9.176   8.396  1.00 92.55           H  
ATOM    407  O   LEU A  26      -0.108   8.667   5.564  1.00 92.55           O  
ATOM    408  CG  LEU A  26      -0.763  11.083   9.416  1.00 92.55           C  
ATOM    409  HG  LEU A  26      -1.830  11.257   9.275  1.00 92.55           H  
ATOM    410  CD1 LEU A  26      -0.439  10.575  10.811  1.00 92.55           C  
ATOM    411 HD11 LEU A  26      -0.856   9.582  10.981  1.00 92.55           H  
ATOM    412 HD12 LEU A  26      -0.826  11.282  11.545  1.00 92.55           H  
ATOM    413 HD13 LEU A  26       0.640  10.516  10.952  1.00 92.55           H  
ATOM    414  CD2 LEU A  26      -0.076  12.428   9.344  1.00 92.55           C  
ATOM    415 HD21 LEU A  26      -0.394  12.945   8.439  1.00 92.55           H  
ATOM    416 HD22 LEU A  26       1.007  12.301   9.340  1.00 92.55           H  
ATOM    417 HD23 LEU A  26      -0.382  13.021  10.206  1.00 92.55           H  
ATOM    418  N   VAL A  27       1.891   9.570   6.045  1.00 92.28           N  
ATOM    419  H   VAL A  27       2.377  10.311   6.531  1.00 92.28           H  
ATOM    420  CA  VAL A  27       2.669   8.735   5.144  1.00 92.28           C  
ATOM    421  HA  VAL A  27       2.052   7.898   4.818  1.00 92.28           H  
ATOM    422  C   VAL A  27       3.877   8.180   5.883  1.00 92.28           C  
ATOM    423  CB  VAL A  27       3.062   9.547   3.896  1.00 92.28           C  
ATOM    424  HB  VAL A  27       3.648  10.417   4.192  1.00 92.28           H  
ATOM    425  O   VAL A  27       4.600   8.949   6.512  1.00 92.28           O  
ATOM    426  CG1 VAL A  27       3.879   8.715   2.917  1.00 92.28           C  
ATOM    427 HG11 VAL A  27       3.278   7.858   2.611  1.00 92.28           H  
ATOM    428 HG12 VAL A  27       4.807   8.384   3.382  1.00 92.28           H  
ATOM    429 HG13 VAL A  27       4.135   9.311   2.040  1.00 92.28           H  
ATOM    430  CG2 VAL A  27       1.819  10.017   3.126  1.00 92.28           C  
ATOM    431 HG21 VAL A  27       2.126  10.517   2.207  1.00 92.28           H  
ATOM    432 HG22 VAL A  27       1.182   9.167   2.882  1.00 92.28           H  
ATOM    433 HG23 VAL A  27       1.258  10.732   3.727  1.00 92.28           H  
ATOM    434  N   SER A  28       4.105   6.871   5.788  1.00 91.36           N  
ATOM    435  H   SER A  28       3.449   6.307   5.267  1.00 91.36           H  
ATOM    436  CA  SER A  28       5.377   6.247   6.171  1.00 91.36           C  
ATOM    437  HA  SER A  28       5.938   6.922   6.817  1.00 91.36           H  
ATOM    438  C   SER A  28       6.207   5.963   4.927  1.00 91.36           C  
ATOM    439  CB  SER A  28       5.166   4.954   6.949  1.00 91.36           C  
ATOM    440  HB2 SER A  28       4.422   5.109   7.730  1.00 91.36           H  
ATOM    441  HB3 SER A  28       4.836   4.154   6.287  1.00 91.36           H  
ATOM    442  O   SER A  28       5.700   5.375   3.967  1.00 91.36           O  
ATOM    443  OG  SER A  28       6.396   4.623   7.542  1.00 91.36           O  
ATOM    444  HG  SER A  28       6.249   4.533   8.487  1.00 91.36           H  
ATOM    445  N   VAL A  29       7.457   6.424   4.901  1.00 93.03           N  
ATOM    446  H   VAL A  29       7.804   6.876   5.735  1.00 93.03           H  
ATOM    447  CA  VAL A  29       8.370   6.252   3.765  1.00 93.03           C  
ATOM    448  HA  VAL A  29       7.783   6.253   2.847  1.00 93.03           H  
ATOM    449  C   VAL A  29       9.075   4.901   3.876  1.00 93.03           C  
ATOM    450  CB  VAL A  29       9.382   7.413   3.678  1.00 93.03           C  
ATOM    451  HB  VAL A  29      10.034   7.399   4.551  1.00 93.03           H  
ATOM    452  O   VAL A  29       9.979   4.743   4.688  1.00 93.03           O  
ATOM    453  CG1 VAL A  29      10.232   7.288   2.408  1.00 93.03           C  
ATOM    454 HG11 VAL A  29      10.991   8.070   2.400  1.00 93.03           H  
ATOM    455 HG12 VAL A  29       9.590   7.404   1.535  1.00 93.03           H  
ATOM    456 HG13 VAL A  29      10.735   6.322   2.368  1.00 93.03           H  
ATOM    457  CG2 VAL A  29       8.690   8.783   3.603  1.00 93.03           C  
ATOM    458 HG21 VAL A  29       8.123   8.968   4.515  1.00 93.03           H  
ATOM    459 HG22 VAL A  29       8.011   8.819   2.750  1.00 93.03           H  
ATOM    460 HG23 VAL A  29       9.442   9.567   3.509  1.00 93.03           H  
ATOM    461  N   GLU A  30       8.710   3.935   3.033  1.00 90.05           N  
ATOM    462  H   GLU A  30       7.963   4.114   2.377  1.00 90.05           H  
ATOM    463  CA  GLU A  30       9.089   2.528   3.246  1.00 90.05           C  
ATOM    464  HA  GLU A  30       9.336   2.363   4.295  1.00 90.05           H  
ATOM    465  C   GLU A  30      10.313   2.108   2.431  1.00 90.05           C  
ATOM    466  CB  GLU A  30       7.895   1.624   2.902  1.00 90.05           C  
ATOM    467  HB2 GLU A  30       8.184   0.578   3.000  1.00 90.05           H  
ATOM    468  HB3 GLU A  30       7.612   1.784   1.862  1.00 90.05           H  
ATOM    469  O   GLU A  30      11.285   1.581   2.965  1.00 90.05           O  
ATOM    470  CG  GLU A  30       6.668   1.906   3.780  1.00 90.05           C  
ATOM    471  HG2 GLU A  30       6.408   2.963   3.721  1.00 90.05           H  
ATOM    472  HG3 GLU A  30       5.818   1.367   3.362  1.00 90.05           H  
ATOM    473  CD  GLU A  30       6.818   1.481   5.244  1.00 90.05           C  
ATOM    474  OE1 GLU A  30       5.880   1.814   5.997  1.00 90.05           O  
ATOM    475  OE2 GLU A  30       7.798   0.772   5.567  1.00 90.05           O  
ATOM    476  N   LEU A  31      10.286   2.330   1.115  1.00 93.58           N  
ATOM    477  H   LEU A  31       9.473   2.789   0.730  1.00 93.58           H  
ATOM    478  CA  LEU A  31      11.323   1.844   0.201  1.00 93.58           C  
ATOM    479  HA  LEU A  31      12.274   1.788   0.730  1.00 93.58           H  
ATOM    480  C   LEU A  31      11.514   2.799  -0.971  1.00 93.58           C  
ATOM    481  CB  LEU A  31      10.944   0.443  -0.319  1.00 93.58           C  
ATOM    482  HB2 LEU A  31      11.589   0.194  -1.161  1.00 93.58           H  
ATOM    483  HB3 LEU A  31       9.920   0.490  -0.689  1.00 93.58           H  
ATOM    484  O   LEU A  31      10.593   3.505  -1.381  1.00 93.58           O  
ATOM    485  CG  LEU A  31      11.044  -0.701   0.709  1.00 93.58           C  
ATOM    486  HG  LEU A  31      10.428  -0.482   1.581  1.00 93.58           H  
ATOM    487  CD1 LEU A  31      10.502  -1.986   0.079  1.00 93.58           C  
ATOM    488 HD11 LEU A  31      11.101  -2.256  -0.791  1.00 93.58           H  
ATOM    489 HD12 LEU A  31       9.466  -1.821  -0.217  1.00 93.58           H  
ATOM    490 HD13 LEU A  31      10.534  -2.789   0.815  1.00 93.58           H  
ATOM    491  CD2 LEU A  31      12.488  -0.961   1.149  1.00 93.58           C  
ATOM    492 HD21 LEU A  31      12.865  -0.104   1.707  1.00 93.58           H  
ATOM    493 HD22 LEU A  31      13.125  -1.140   0.283  1.00 93.58           H  
ATOM    494 HD23 LEU A  31      12.517  -1.826   1.811  1.00 93.58           H  
ATOM    495  N   LYS A  32      12.707   2.796  -1.573  1.00 97.45           N  
ATOM    496  H   LYS A  32      13.394   2.127  -1.257  1.00 97.45           H  
ATOM    497  CA  LYS A  32      12.934   3.523  -2.829  1.00 97.45           C  
ATOM    498  HA  LYS A  32      12.628   4.561  -2.701  1.00 97.45           H  
ATOM    499  C   LYS A  32      12.070   2.921  -3.930  1.00 97.45           C  
ATOM    500  CB  LYS A  32      14.413   3.479  -3.223  1.00 97.45           C  
ATOM    501  HB2 LYS A  32      14.516   3.833  -4.248  1.00 97.45           H  
ATOM    502  HB3 LYS A  32      14.781   2.455  -3.166  1.00 97.45           H  
ATOM    503  O   LYS A  32      12.096   1.714  -4.149  1.00 97.45           O  
ATOM    504  CG  LYS A  32      15.235   4.388  -2.309  1.00 97.45           C  
ATOM    505  HG2 LYS A  32      14.859   5.407  -2.402  1.00 97.45           H  
ATOM    506  HG3 LYS A  32      15.135   4.060  -1.275  1.00 97.45           H  
ATOM    507  CD  LYS A  32      16.710   4.369  -2.705  1.00 97.45           C  
ATOM    508  HD2 LYS A  32      16.814   4.694  -3.740  1.00 97.45           H  
ATOM    509  HD3 LYS A  32      17.096   3.356  -2.597  1.00 97.45           H  
ATOM    510  CE  LYS A  32      17.455   5.324  -1.771  1.00 97.45           C  
ATOM    511  HE2 LYS A  32      17.022   6.320  -1.866  1.00 97.45           H  
ATOM    512  HE3 LYS A  32      17.291   4.995  -0.744  1.00 97.45           H  
ATOM    513  NZ  LYS A  32      18.902   5.353  -2.073  1.00 97.45           N  
ATOM    514  HZ1 LYS A  32      19.280   4.422  -1.972  1.00 97.45           H  
ATOM    515  HZ2 LYS A  32      19.366   5.971  -1.422  1.00 97.45           H  
ATOM    516  HZ3 LYS A  32      19.051   5.683  -3.015  1.00 97.45           H  
ATOM    517  N   ALA A  33      11.380   3.758  -4.700  1.00 97.11           N  
ATOM    518  H   ALA A  33      11.424   4.747  -4.501  1.00 97.11           H  
ATOM    519  CA  ALA A  33      10.497   3.298  -5.772  1.00 97.11           C  
ATOM    520  HA  ALA A  33       9.734   2.656  -5.331  1.00 97.11           H  
ATOM    521  C   ALA A  33      11.235   2.449  -6.828  1.00 97.11           C  
ATOM    522  CB  ALA A  33       9.816   4.527  -6.382  1.00 97.11           C  
ATOM    523  HB1 ALA A  33      10.561   5.195  -6.815  1.00 97.11           H  
ATOM    524  HB2 ALA A  33       9.120   4.219  -7.163  1.00 97.11           H  
ATOM    525  HB3 ALA A  33       9.258   5.064  -5.614  1.00 97.11           H  
ATOM    526  O   ALA A  33      10.668   1.502  -7.375  1.00 97.11           O  
ATOM    527  N   SER A  34      12.533   2.706  -7.040  1.00 95.83           N  
ATOM    528  H   SER A  34      12.954   3.463  -6.521  1.00 95.83           H  
ATOM    529  CA  SER A  34      13.409   1.904  -7.906  1.00 95.83           C  
ATOM    530  HA  SER A  34      12.993   1.906  -8.913  1.00 95.83           H  
ATOM    531  C   SER A  34      13.552   0.436  -7.482  1.00 95.83           C  
ATOM    532  CB  SER A  34      14.803   2.540  -7.956  1.00 95.83           C  
ATOM    533  HB2 SER A  34      14.724   3.519  -8.430  1.00 95.83           H  
ATOM    534  HB3 SER A  34      15.466   1.920  -8.558  1.00 95.83           H  
ATOM    535  O   SER A  34      13.938  -0.396  -8.298  1.00 95.83           O  
ATOM    536  OG  SER A  34      15.355   2.707  -6.660  1.00 95.83           O  
ATOM    537  HG  SER A  34      15.464   1.849  -6.244  1.00 95.83           H  
ATOM    538  N   GLU A  35      13.255   0.111  -6.224  1.00 94.13           N  
ATOM    539  H   GLU A  35      12.930   0.833  -5.597  1.00 94.13           H  
ATOM    540  CA  GLU A  35      13.299  -1.244  -5.658  1.00 94.13           C  
ATOM    541  HA  GLU A  35      13.950  -1.873  -6.265  1.00 94.13           H  
ATOM    542  C   GLU A  35      11.912  -1.915  -5.663  1.00 94.13           C  
ATOM    543  CB  GLU A  35      13.903  -1.179  -4.242  1.00 94.13           C  
ATOM    544  HB2 GLU A  35      13.277  -0.541  -3.618  1.00 94.13           H  
ATOM    545  HB3 GLU A  35      13.911  -2.181  -3.813  1.00 94.13           H  
ATOM    546  O   GLU A  35      11.787  -3.096  -5.351  1.00 94.13           O  
ATOM    547  CG  GLU A  35      15.347  -0.639  -4.259  1.00 94.13           C  
ATOM    548  HG2 GLU A  35      15.975  -1.351  -4.795  1.00 94.13           H  
ATOM    549  HG3 GLU A  35      15.379   0.301  -4.810  1.00 94.13           H  
ATOM    550  CD  GLU A  35      15.944  -0.379  -2.868  1.00 94.13           C  
ATOM    551  OE1 GLU A  35      17.069   0.176  -2.845  1.00 94.13           O  
ATOM    552  OE2 GLU A  35      15.277  -0.673  -1.855  1.00 94.13           O  
ATOM    553  N   CYS A  36      10.866  -1.193  -6.078  1.00 95.09           N  
ATOM    554  H   CYS A  36      11.036  -0.227  -6.318  1.00 95.09           H  
ATOM    555  CA  CYS A  36       9.467  -1.611  -5.967  1.00 95.09           C  
ATOM    556  HA  CYS A  36       9.435  -2.564  -5.439  1.00 95.09           H  
ATOM    557  C   CYS A  36       8.800  -1.847  -7.331  1.00 95.09           C  
ATOM    558  CB  CYS A  36       8.705  -0.594  -5.113  1.00 95.09           C  
ATOM    559  HB2 CYS A  36       8.704   0.374  -5.615  1.00 95.09           H  
ATOM    560  HB3 CYS A  36       7.674  -0.924  -4.984  1.00 95.09           H  
ATOM    561  O   CYS A  36       7.621  -1.544  -7.518  1.00 95.09           O  
ATOM    562  SG  CYS A  36       9.460  -0.414  -3.476  1.00 95.09           S  
ATOM    563  HG  CYS A  36       9.489  -1.702  -3.121  1.00 95.09           H  
ATOM    564  N   CYS A  37       9.554  -2.357  -8.309  1.00 93.81           N  
ATOM    565  H   CYS A  37      10.509  -2.586  -8.070  1.00 93.81           H  
ATOM    566  CA  CYS A  37       9.047  -2.730  -9.637  1.00 93.81           C  
ATOM    567  HA  CYS A  37       9.910  -2.871 -10.289  1.00 93.81           H  
ATOM    568  C   CYS A  37       8.190  -1.645 -10.318  1.00 93.81           C  
ATOM    569  CB  CYS A  37       8.302  -4.072  -9.551  1.00 93.81           C  
ATOM    570  HB2 CYS A  37       7.452  -3.953  -8.878  1.00 93.81           H  
ATOM    571  HB3 CYS A  37       7.922  -4.343 -10.536  1.00 93.81           H  
ATOM    572  O   CYS A  37       7.219  -1.959 -10.999  1.00 93.81           O  
ATOM    573  SG  CYS A  37       9.372  -5.404  -8.941  1.00 93.81           S  
ATOM    574  HG  CYS A  37      10.419  -5.171  -9.738  1.00 93.81           H  
ATOM    575  N   THR A  38       8.520  -0.369 -10.138  1.00 95.02           N  
ATOM    576  H   THR A  38       9.317  -0.149  -9.557  1.00 95.02           H  
ATOM    577  CA  THR A  38       7.833   0.754 -10.783  1.00 95.02           C  
ATOM    578  HA  THR A  38       7.139   0.368 -11.529  1.00 95.02           H  
ATOM    579  C   THR A  38       8.837   1.624 -11.531  1.00 95.02           C  
ATOM    580  CB  THR A  38       6.979   1.556  -9.786  1.00 95.02           C  
ATOM    581  HB  THR A  38       6.189   0.908  -9.406  1.00 95.02           H  
ATOM    582  O   THR A  38      10.027   1.647 -11.222  1.00 95.02           O  
ATOM    583  CG2 THR A  38       7.764   2.116  -8.603  1.00 95.02           C  
ATOM    584 HG21 THR A  38       8.608   2.708  -8.955  1.00 95.02           H  
ATOM    585 HG22 THR A  38       8.130   1.297  -7.985  1.00 95.02           H  
ATOM    586 HG23 THR A  38       7.116   2.743  -7.991  1.00 95.02           H  
ATOM    587  OG1 THR A  38       6.382   2.649 -10.449  1.00 95.02           O  
ATOM    588  HG1 THR A  38       5.558   2.853 -10.001  1.00 95.02           H  
ATOM    589  N   LYS A  39       8.349   2.347 -12.540  1.00 94.63           N  
ATOM    590  H   LYS A  39       7.350   2.297 -12.678  1.00 94.63           H  
ATOM    591  CA  LYS A  39       9.107   3.396 -13.237  1.00 94.63           C  
ATOM    592  HA  LYS A  39      10.167   3.141 -13.232  1.00 94.63           H  
ATOM    593  C   LYS A  39       9.016   4.753 -12.541  1.00 94.63           C  
ATOM    594  CB  LYS A  39       8.618   3.500 -14.684  1.00 94.63           C  
ATOM    595  HB2 LYS A  39       7.528   3.520 -14.697  1.00 94.63           H  
ATOM    596  HB3 LYS A  39       8.983   4.426 -15.129  1.00 94.63           H  
ATOM    597  O   LYS A  39       9.669   5.697 -12.980  1.00 94.63           O  
ATOM    598  CG  LYS A  39       9.137   2.335 -15.526  1.00 94.63           C  
ATOM    599  HG2 LYS A  39      10.220   2.417 -15.620  1.00 94.63           H  
ATOM    600  HG3 LYS A  39       8.893   1.388 -15.044  1.00 94.63           H  
ATOM    601  CD  LYS A  39       8.491   2.381 -16.910  1.00 94.63           C  
ATOM    602  HD2 LYS A  39       8.607   3.371 -17.351  1.00 94.63           H  
ATOM    603  HD3 LYS A  39       7.431   2.159 -16.791  1.00 94.63           H  
ATOM    604  CE  LYS A  39       9.153   1.339 -17.810  1.00 94.63           C  
ATOM    605  HE2 LYS A  39       9.472   0.508 -17.180  1.00 94.63           H  
ATOM    606  HE3 LYS A  39      10.033   1.774 -18.284  1.00 94.63           H  
ATOM    607  NZ  LYS A  39       8.188   0.828 -18.803  1.00 94.63           N  
ATOM    608  HZ1 LYS A  39       7.540   0.279 -18.257  1.00 94.63           H  
ATOM    609  HZ2 LYS A  39       7.687   1.572 -19.267  1.00 94.63           H  
ATOM    610  HZ3 LYS A  39       8.630   0.190 -19.449  1.00 94.63           H  
ATOM    611  N   GLN A  40       8.174   4.876 -11.516  1.00 95.05           N  
ATOM    612  H   GLN A  40       7.703   4.050 -11.174  1.00 95.05           H  
ATOM    613  CA  GLN A  40       8.063   6.098 -10.729  1.00 95.05           C  
ATOM    614  HA  GLN A  40       7.900   6.936 -11.407  1.00 95.05           H  
ATOM    615  C   GLN A  40       9.370   6.357  -9.966  1.00 95.05           C  
ATOM    616  CB  GLN A  40       6.862   6.009  -9.776  1.00 95.05           C  
ATOM    617  HB2 GLN A  40       6.853   6.902  -9.151  1.00 95.05           H  
ATOM    618  HB3 GLN A  40       6.983   5.138  -9.132  1.00 95.05           H  
ATOM    619  O   GLN A  40      10.064   5.425  -9.564  1.00 95.05           O  
ATOM    620  CG  GLN A  40       5.515   5.930 -10.511  1.00 95.05           C  
ATOM    621  HG2 GLN A  40       5.564   5.194 -11.314  1.00 95.05           H  
ATOM    622  HG3 GLN A  40       5.290   6.900 -10.956  1.00 95.05           H  
ATOM    623  CD  GLN A  40       4.384   5.516  -9.579  1.00 95.05           C  
ATOM    624  NE2 GLN A  40       3.597   6.438  -9.071  1.00 95.05           N  
ATOM    625 HE21 GLN A  40       2.818   6.142  -8.501  1.00 95.05           H  
ATOM    626 HE22 GLN A  40       3.763   7.430  -9.167  1.00 95.05           H  
ATOM    627  OE1 GLN A  40       4.203   4.336  -9.304  1.00 95.05           O  
ATOM    628  N   GLY A  41       9.703   7.634  -9.784  1.00 96.83           N  
ATOM    629  H   GLY A  41       9.057   8.345 -10.097  1.00 96.83           H  
ATOM    630  CA  GLY A  41      10.786   8.060  -8.897  1.00 96.83           C  
ATOM    631  HA2 GLY A  41      11.590   7.324  -8.908  1.00 96.83           H  
ATOM    632  HA3 GLY A  41      11.188   9.012  -9.243  1.00 96.83           H  
ATOM    633  C   GLY A  41      10.308   8.235  -7.454  1.00 96.83           C  
ATOM    634  O   GLY A  41       9.117   8.119  -7.174  1.00 96.83           O  
ATOM    635  N   GLY A  42      11.239   8.559  -6.557  1.00 98.08           N  
ATOM    636  H   GLY A  42      12.204   8.629  -6.847  1.00 98.08           H  
ATOM    637  CA  GLY A  42      10.942   8.790  -5.144  1.00 98.08           C  
ATOM    638  HA2 GLY A  42      11.712   9.420  -4.697  1.00 98.08           H  
ATOM    639  HA3 GLY A  42       9.990   9.314  -5.061  1.00 98.08           H  
ATOM    640  C   GLY A  42      10.860   7.495  -4.342  1.00 98.08           C  
ATOM    641  O   GLY A  42      11.690   6.596  -4.512  1.00 98.08           O  
ATOM    642  N   TYR A  43       9.858   7.408  -3.475  1.00 97.90           N  
ATOM    643  H   TYR A  43       9.223   8.189  -3.396  1.00 97.90           H  
ATOM    644  CA  TYR A  43       9.695   6.341  -2.495  1.00 97.90           C  
ATOM    645  HA  TYR A  43      10.406   5.541  -2.703  1.00 97.90           H  
ATOM    646  C   TYR A  43       8.288   5.756  -2.551  1.00 97.90           C  
ATOM    647  CB  TYR A  43      10.003   6.897  -1.103  1.00 97.90           C  
ATOM    648  HB2 TYR A  43       9.861   6.098  -0.376  1.00 97.90           H  
ATOM    649  HB3 TYR A  43       9.291   7.689  -0.869  1.00 97.90           H  
ATOM    650  O   TYR A  43       7.323   6.498  -2.707  1.00 97.90           O  
ATOM    651  CG  TYR A  43      11.413   7.441  -0.968  1.00 97.90           C  
ATOM    652  CD1 TYR A  43      12.455   6.579  -0.583  1.00 97.90           C  
ATOM    653  HD1 TYR A  43      12.234   5.550  -0.340  1.00 97.90           H  
ATOM    654  CD2 TYR A  43      11.685   8.797  -1.244  1.00 97.90           C  
ATOM    655  HD2 TYR A  43      10.880   9.465  -1.512  1.00 97.90           H  
ATOM    656  CE1 TYR A  43      13.771   7.065  -0.488  1.00 97.90           C  
ATOM    657  HE1 TYR A  43      14.573   6.420  -0.161  1.00 97.90           H  
ATOM    658  CE2 TYR A  43      13.000   9.290  -1.133  1.00 97.90           C  
ATOM    659  HE2 TYR A  43      13.205  10.336  -1.308  1.00 97.90           H  
ATOM    660  OH  TYR A  43      15.316   8.871  -0.611  1.00 97.90           O  
ATOM    661  HH  TYR A  43      15.283   9.774  -0.288  1.00 97.90           H  
ATOM    662  CZ  TYR A  43      14.045   8.418  -0.758  1.00 97.90           C  
ATOM    663  N   VAL A  44       8.166   4.435  -2.424  1.00 96.90           N  
ATOM    664  H   VAL A  44       9.000   3.920  -2.182  1.00 96.90           H  
ATOM    665  CA  VAL A  44       6.886   3.785  -2.128  1.00 96.90           C  
ATOM    666  HA  VAL A  44       6.096   4.309  -2.666  1.00 96.90           H  
ATOM    667  C   VAL A  44       6.616   3.941  -0.638  1.00 96.90           C  
ATOM    668  CB  VAL A  44       6.854   2.313  -2.573  1.00 96.90           C  
ATOM    669  HB  VAL A  44       7.728   1.793  -2.182  1.00 96.90           H  
ATOM    670  O   VAL A  44       7.517   3.803   0.193  1.00 96.90           O  
ATOM    671  CG1 VAL A  44       5.588   1.575  -2.118  1.00 96.90           C  
ATOM    672 HG11 VAL A  44       5.577   1.503  -1.031  1.00 96.90           H  
ATOM    673 HG12 VAL A  44       4.695   2.102  -2.456  1.00 96.90           H  
ATOM    674 HG13 VAL A  44       5.583   0.561  -2.518  1.00 96.90           H  
ATOM    675  CG2 VAL A  44       6.860   2.246  -4.103  1.00 96.90           C  
ATOM    676 HG21 VAL A  44       6.837   1.204  -4.421  1.00 96.90           H  
ATOM    677 HG22 VAL A  44       7.752   2.733  -4.497  1.00 96.90           H  
ATOM    678 HG23 VAL A  44       5.971   2.740  -4.495  1.00 96.90           H  
ATOM    679  N   CYS A  45       5.378   4.281  -0.313  1.00 94.09           N  
ATOM    680  H   CYS A  45       4.694   4.385  -1.049  1.00 94.09           H  
ATOM    681  CA  CYS A  45       4.989   4.679   1.027  1.00 94.09           C  
ATOM    682  HA  CYS A  45       5.711   4.302   1.750  1.00 94.09           H  
ATOM    683  C   CYS A  45       3.622   4.109   1.391  1.00 94.09           C  
ATOM    684  CB  CYS A  45       4.955   6.208   1.101  1.00 94.09           C  
ATOM    685  HB2 CYS A  45       4.775   6.475   2.142  1.00 94.09           H  
ATOM    686  HB3 CYS A  45       4.137   6.592   0.491  1.00 94.09           H  
ATOM    687  O   CYS A  45       2.752   3.965   0.527  1.00 94.09           O  
ATOM    688  SG  CYS A  45       6.492   7.002   0.562  1.00 94.09           S  
ATOM    689  HG  CYS A  45       7.310   6.055   1.029  1.00 94.09           H  
ATOM    690  N   LEU A  46       3.402   3.831   2.674  1.00 92.01           N  
ATOM    691  H   LEU A  46       4.136   4.027   3.339  1.00 92.01           H  
ATOM    692  CA  LEU A  46       2.069   3.544   3.202  1.00 92.01           C  
ATOM    693  HA  LEU A  46       1.493   3.018   2.441  1.00 92.01           H  
ATOM    694  C   LEU A  46       1.364   4.869   3.515  1.00 92.01           C  
ATOM    695  CB  LEU A  46       2.216   2.637   4.435  1.00 92.01           C  
ATOM    696  HB2 LEU A  46       2.842   1.781   4.182  1.00 92.01           H  
ATOM    697  HB3 LEU A  46       2.729   3.193   5.219  1.00 92.01           H  
ATOM    698  O   LEU A  46       1.940   5.712   4.195  1.00 92.01           O  
ATOM    699  CG  LEU A  46       0.880   2.119   4.991  1.00 92.01           C  
ATOM    700  HG  LEU A  46       0.242   2.970   5.229  1.00 92.01           H  
ATOM    701  CD1 LEU A  46       0.161   1.211   3.986  1.00 92.01           C  
ATOM    702 HD11 LEU A  46      -0.709   0.757   4.459  1.00 92.01           H  
ATOM    703 HD12 LEU A  46      -0.172   1.781   3.118  1.00 92.01           H  
ATOM    704 HD13 LEU A  46       0.830   0.411   3.670  1.00 92.01           H  
ATOM    705  CD2 LEU A  46       1.131   1.330   6.274  1.00 92.01           C  
ATOM    706 HD21 LEU A  46       0.197   0.931   6.668  1.00 92.01           H  
ATOM    707 HD22 LEU A  46       1.579   1.979   7.026  1.00 92.01           H  
ATOM    708 HD23 LEU A  46       1.810   0.501   6.077  1.00 92.01           H  
ATOM    709  N   SER A  47       0.148   5.075   3.007  1.00 92.57           N  
ATOM    710  H   SER A  47      -0.283   4.330   2.479  1.00 92.57           H  
ATOM    711  CA  SER A  47      -0.625   6.313   3.185  1.00 92.57           C  
ATOM    712  HA  SER A  47      -0.017   7.028   3.738  1.00 92.57           H  
ATOM    713  C   SER A  47      -1.895   6.077   3.985  1.00 92.57           C  
ATOM    714  CB  SER A  47      -0.955   6.966   1.843  1.00 92.57           C  
ATOM    715  HB2 SER A  47      -0.023   7.146   1.309  1.00 92.57           H  
ATOM    716  HB3 SER A  47      -1.426   7.932   2.027  1.00 92.57           H  
ATOM    717  O   SER A  47      -2.586   5.089   3.769  1.00 92.57           O  
ATOM    718  OG  SER A  47      -1.822   6.189   1.036  1.00 92.57           O  
ATOM    719  HG  SER A  47      -1.552   5.270   1.099  1.00 92.57           H  
ATOM    720  N   MET A  48      -2.208   6.984   4.907  1.00 90.05           N  
ATOM    721  H   MET A  48      -1.563   7.749   5.045  1.00 90.05           H  
ATOM    722  CA  MET A  48      -3.245   6.813   5.920  1.00 90.05           C  
ATOM    723  HA  MET A  48      -3.934   6.030   5.604  1.00 90.05           H  
ATOM    724  C   MET A  48      -4.044   8.093   6.102  1.00 90.05           C  
ATOM    725  CB  MET A  48      -2.592   6.393   7.243  1.00 90.05           C  
ATOM    726  HB2 MET A  48      -3.333   6.394   8.042  1.00 90.05           H  
ATOM    727  HB3 MET A  48      -1.791   7.087   7.497  1.00 90.05           H  
ATOM    728  O   MET A  48      -3.490   9.183   6.236  1.00 90.05           O  
ATOM    729  CG  MET A  48      -2.020   4.987   7.090  1.00 90.05           C  
ATOM    730  HG2 MET A  48      -1.323   4.777   7.902  1.00 90.05           H  
ATOM    731  HG3 MET A  48      -1.404   4.934   6.192  1.00 90.05           H  
ATOM    732  SD  MET A  48      -3.322   3.732   7.002  1.00 90.05           S  
ATOM    733  CE  MET A  48      -2.476   2.592   5.892  1.00 90.05           C  
ATOM    734  HE1 MET A  48      -3.206   1.926   5.431  1.00 90.05           H  
ATOM    735  HE2 MET A  48      -1.753   2.007   6.460  1.00 90.05           H  
ATOM    736  HE3 MET A  48      -1.969   3.139   5.097  1.00 90.05           H  
ATOM    737  N   HIS A  49      -5.364   7.954   6.118  1.00 90.76           N  
ATOM    738  H   HIS A  49      -5.757   7.025   6.064  1.00 90.76           H  
ATOM    739  CA  HIS A  49      -6.294   9.066   6.259  1.00 90.76           C  
ATOM    740  HA  HIS A  49      -5.816   9.873   6.815  1.00 90.76           H  
ATOM    741  C   HIS A  49      -7.528   8.609   7.036  1.00 90.76           C  
ATOM    742  CB  HIS A  49      -6.662   9.585   4.862  1.00 90.76           C  
ATOM    743  HB2 HIS A  49      -5.744   9.770   4.304  1.00 90.76           H  
ATOM    744  HB3 HIS A  49      -7.242   8.832   4.329  1.00 90.76           H  
ATOM    745  O   HIS A  49      -8.026   7.509   6.792  1.00 90.76           O  
ATOM    746  CG  HIS A  49      -7.436  10.871   4.904  1.00 90.76           C  
ATOM    747  CD2 HIS A  49      -6.914  12.132   4.816  1.00 90.76           C  
ATOM    748  HD2 HIS A  49      -5.873  12.381   4.675  1.00 90.76           H  
ATOM    749  ND1 HIS A  49      -8.794  11.005   5.074  1.00 90.76           N  
ATOM    750  HD1 HIS A  49      -9.463  10.250   5.096  1.00 90.76           H  
ATOM    751  CE1 HIS A  49      -9.080  12.319   5.126  1.00 90.76           C  
ATOM    752  HE1 HIS A  49     -10.059  12.752   5.269  1.00 90.76           H  
ATOM    753  NE2 HIS A  49      -7.965  13.037   4.955  1.00 90.76           N  
ATOM    754  N   GLU A  50      -8.062   9.468   7.909  1.00 86.60           N  
ATOM    755  H   GLU A  50      -7.616  10.364   8.038  1.00 86.60           H  
ATOM    756  CA  GLU A  50      -9.215   9.166   8.782  1.00 86.60           C  
ATOM    757  HA  GLU A  50      -8.922   8.411   9.511  1.00 86.60           H  
ATOM    758  C   GLU A  50     -10.420   8.595   8.010  1.00 86.60           C  
ATOM    759  CB  GLU A  50      -9.606  10.430   9.572  1.00 86.60           C  
ATOM    760  HB2 GLU A  50      -8.770  10.699  10.218  1.00 86.60           H  
ATOM    761  HB3 GLU A  50     -10.459  10.185  10.204  1.00 86.60           H  
ATOM    762  O   GLU A  50     -11.069   7.648   8.444  1.00 86.60           O  
ATOM    763  CG  GLU A  50      -9.964  11.649   8.696  1.00 86.60           C  
ATOM    764  HG2 GLU A  50     -10.751  11.369   7.996  1.00 86.60           H  
ATOM    765  HG3 GLU A  50      -9.088  11.934   8.114  1.00 86.60           H  
ATOM    766  CD  GLU A  50     -10.451  12.870   9.492  1.00 86.60           C  
ATOM    767  OE1 GLU A  50     -10.966  13.797   8.827  1.00 86.60           O  
ATOM    768  OE2 GLU A  50     -10.332  12.877  10.737  1.00 86.60           O  
ATOM    769  N   LYS A  51     -10.649   9.093   6.787  1.00 89.09           N  
ATOM    770  H   LYS A  51     -10.136   9.940   6.587  1.00 89.09           H  
ATOM    771  CA  LYS A  51     -11.685   8.615   5.853  1.00 89.09           C  
ATOM    772  HA  LYS A  51     -12.658   8.852   6.283  1.00 89.09           H  
ATOM    773  C   LYS A  51     -11.685   7.093   5.635  1.00 89.09           C  
ATOM    774  CB  LYS A  51     -11.529   9.355   4.515  1.00 89.09           C  
ATOM    775  HB2 LYS A  51     -10.562   9.101   4.080  1.00 89.09           H  
ATOM    776  HB3 LYS A  51     -11.557  10.427   4.714  1.00 89.09           H  
ATOM    777  O   LYS A  51     -12.749   6.541   5.368  1.00 89.09           O  
ATOM    778  CG  LYS A  51     -12.623   9.024   3.490  1.00 89.09           C  
ATOM    779  HG2 LYS A  51     -13.605   9.197   3.931  1.00 89.09           H  
ATOM    780  HG3 LYS A  51     -12.543   7.981   3.183  1.00 89.09           H  
ATOM    781  CD  LYS A  51     -12.449   9.915   2.258  1.00 89.09           C  
ATOM    782  HD2 LYS A  51     -11.444   9.783   1.858  1.00 89.09           H  
ATOM    783  HD3 LYS A  51     -12.571  10.956   2.557  1.00 89.09           H  
ATOM    784  CE  LYS A  51     -13.472   9.566   1.178  1.00 89.09           C  
ATOM    785  HE2 LYS A  51     -14.471   9.617   1.612  1.00 89.09           H  
ATOM    786  HE3 LYS A  51     -13.291   8.542   0.850  1.00 89.09           H  
ATOM    787  NZ  LYS A  51     -13.347  10.511   0.041  1.00 89.09           N  
ATOM    788  HZ1 LYS A  51     -13.992  10.292  -0.706  1.00 89.09           H  
ATOM    789  HZ2 LYS A  51     -13.488  11.462   0.350  1.00 89.09           H  
ATOM    790  HZ3 LYS A  51     -12.415  10.500  -0.346  1.00 89.09           H  
ATOM    791  N   TYR A  52     -10.529   6.433   5.732  1.00 89.74           N  
ATOM    792  H   TYR A  52      -9.715   6.944   6.043  1.00 89.74           H  
ATOM    793  CA  TYR A  52     -10.380   4.986   5.537  1.00 89.74           C  
ATOM    794  HA  TYR A  52     -11.367   4.543   5.400  1.00 89.74           H  
ATOM    795  C   TYR A  52      -9.778   4.270   6.741  1.00 89.74           C  
ATOM    796  CB  TYR A  52      -9.572   4.690   4.273  1.00 89.74           C  
ATOM    797  HB2 TYR A  52      -9.464   3.613   4.151  1.00 89.74           H  
ATOM    798  HB3 TYR A  52      -8.574   5.116   4.377  1.00 89.74           H  
ATOM    799  O   TYR A  52      -9.381   3.115   6.613  1.00 89.74           O  
ATOM    800  CG  TYR A  52     -10.231   5.213   3.029  1.00 89.74           C  
ATOM    801  CD1 TYR A  52     -11.350   4.552   2.487  1.00 89.74           C  
ATOM    802  HD1 TYR A  52     -11.731   3.660   2.961  1.00 89.74           H  
ATOM    803  CD2 TYR A  52      -9.748   6.392   2.451  1.00 89.74           C  
ATOM    804  HD2 TYR A  52      -8.910   6.906   2.899  1.00 89.74           H  
ATOM    805  CE1 TYR A  52     -11.971   5.056   1.330  1.00 89.74           C  
ATOM    806  HE1 TYR A  52     -12.821   4.542   0.905  1.00 89.74           H  
ATOM    807  CE2 TYR A  52     -10.363   6.900   1.305  1.00 89.74           C  
ATOM    808  HE2 TYR A  52      -9.981   7.826   0.902  1.00 89.74           H  
ATOM    809  OH  TYR A  52     -12.004   6.696  -0.421  1.00 89.74           O  
ATOM    810  HH  TYR A  52     -11.364   7.310  -0.788  1.00 89.74           H  
ATOM    811  CZ  TYR A  52     -11.459   6.220   0.725  1.00 89.74           C  
ATOM    812  N   GLU A  53      -9.740   4.909   7.910  1.00 85.32           N  
ATOM    813  H   GLU A  53     -10.083   5.856   7.978  1.00 85.32           H  
ATOM    814  CA  GLU A  53      -9.243   4.277   9.134  1.00 85.32           C  
ATOM    815  HA  GLU A  53      -8.192   4.019   9.006  1.00 85.32           H  
ATOM    816  C   GLU A  53     -10.005   2.975   9.418  1.00 85.32           C  
ATOM    817  CB  GLU A  53      -9.361   5.284  10.282  1.00 85.32           C  
ATOM    818  HB2 GLU A  53     -10.407   5.561  10.408  1.00 85.32           H  
ATOM    819  HB3 GLU A  53      -8.791   6.173  10.010  1.00 85.32           H  
ATOM    820  O   GLU A  53      -9.394   1.917   9.525  1.00 85.32           O  
ATOM    821  CG  GLU A  53      -8.816   4.736  11.607  1.00 85.32           C  
ATOM    822  HG2 GLU A  53      -9.415   3.876  11.906  1.00 85.32           H  
ATOM    823  HG3 GLU A  53      -7.791   4.400  11.447  1.00 85.32           H  
ATOM    824  CD  GLU A  53      -8.839   5.779  12.737  1.00 85.32           C  
ATOM    825  OE1 GLU A  53      -8.291   5.462  13.815  1.00 85.32           O  
ATOM    826  OE2 GLU A  53      -9.391   6.882  12.519  1.00 85.32           O  
ATOM    827  N   SER A  54     -11.342   3.018   9.395  1.00 85.43           N  
ATOM    828  H   SER A  54     -11.776   3.930   9.366  1.00 85.43           H  
ATOM    829  CA  SER A  54     -12.171   1.820   9.608  1.00 85.43           C  
ATOM    830  HA  SER A  54     -11.886   1.382  10.565  1.00 85.43           H  
ATOM    831  C   SER A  54     -11.987   0.732   8.544  1.00 85.43           C  
ATOM    832  CB  SER A  54     -13.653   2.196   9.696  1.00 85.43           C  
ATOM    833  HB2 SER A  54     -13.782   2.969  10.454  1.00 85.43           H  
ATOM    834  HB3 SER A  54     -14.217   1.317  10.008  1.00 85.43           H  
ATOM    835  O   SER A  54     -12.137  -0.451   8.840  1.00 85.43           O  
ATOM    836  OG  SER A  54     -14.170   2.655   8.454  1.00 85.43           O  
ATOM    837  HG  SER A  54     -13.670   3.428   8.180  1.00 85.43           H  
ATOM    838  N   ASP A  55     -11.664   1.097   7.302  1.00 89.48           N  
ATOM    839  H   ASP A  55     -11.430   2.063   7.126  1.00 89.48           H  
ATOM    840  CA  ASP A  55     -11.409   0.110   6.252  1.00 89.48           C  
ATOM    841  HA  ASP A  55     -12.125  -0.707   6.342  1.00 89.48           H  
ATOM    842  C   ASP A  55     -10.026  -0.527   6.412  1.00 89.48           C  
ATOM    843  CB  ASP A  55     -11.577   0.739   4.866  1.00 89.48           C  
ATOM    844  HB2 ASP A  55     -11.120   0.060   4.146  1.00 89.48           H  
ATOM    845  HB3 ASP A  55     -11.043   1.688   4.823  1.00 89.48           H  
ATOM    846  O   ASP A  55      -9.882  -1.727   6.191  1.00 89.48           O  
ATOM    847  CG  ASP A  55     -13.035   0.933   4.433  1.00 89.48           C  
ATOM    848  OD1 ASP A  55     -13.941   0.227   4.960  1.00 89.48           O  
ATOM    849  OD2 ASP A  55     -13.239   1.757   3.514  1.00 89.48           O  
ATOM    850  N   TYR A  56      -9.029   0.240   6.857  1.00 86.59           N  
ATOM    851  H   TYR A  56      -9.200   1.218   7.039  1.00 86.59           H  
ATOM    852  CA  TYR A  56      -7.723  -0.307   7.204  1.00 86.59           C  
ATOM    853  HA  TYR A  56      -7.364  -0.900   6.363  1.00 86.59           H  
ATOM    854  C   TYR A  56      -7.814  -1.240   8.420  1.00 86.59           C  
ATOM    855  CB  TYR A  56      -6.731   0.832   7.441  1.00 86.59           C  
ATOM    856  HB2 TYR A  56      -6.958   1.330   8.384  1.00 86.59           H  
ATOM    857  HB3 TYR A  56      -6.827   1.577   6.650  1.00 86.59           H  
ATOM    858  O   TYR A  56      -7.281  -2.344   8.385  1.00 86.59           O  
ATOM    859  CG  TYR A  56      -5.307   0.330   7.456  1.00 86.59           C  
ATOM    860  CD1 TYR A  56      -4.675   0.064   8.680  1.00 86.59           C  
ATOM    861  HD1 TYR A  56      -5.198   0.227   9.610  1.00 86.59           H  
ATOM    862  CD2 TYR A  56      -4.649   0.033   6.247  1.00 86.59           C  
ATOM    863  HD2 TYR A  56      -5.148   0.208   5.305  1.00 86.59           H  
ATOM    864  CE1 TYR A  56      -3.384  -0.486   8.691  1.00 86.59           C  
ATOM    865  HE1 TYR A  56      -2.950  -0.763   9.640  1.00 86.59           H  
ATOM    866  CE2 TYR A  56      -3.341  -0.489   6.258  1.00 86.59           C  
ATOM    867  HE2 TYR A  56      -2.822  -0.717   5.339  1.00 86.59           H  
ATOM    868  OH  TYR A  56      -1.448  -1.273   7.484  1.00 86.59           O  
ATOM    869  HH  TYR A  56      -1.167  -1.609   8.339  1.00 86.59           H  
ATOM    870  CZ  TYR A  56      -2.699  -0.744   7.485  1.00 86.59           C  
ATOM    871  N   GLN A  57      -8.581  -0.867   9.449  1.00 83.80           N  
ATOM    872  H   GLN A  57      -8.975   0.063   9.440  1.00 83.80           H  
ATOM    873  CA  GLN A  57      -8.844  -1.723  10.613  1.00 83.80           C  
ATOM    874  HA  GLN A  57      -7.898  -1.958  11.103  1.00 83.80           H  
ATOM    875  C   GLN A  57      -9.484  -3.060  10.209  1.00 83.80           C  
ATOM    876  CB  GLN A  57      -9.738  -0.981  11.613  1.00 83.80           C  
ATOM    877  HB2 GLN A  57     -10.058  -1.677  12.388  1.00 83.80           H  
ATOM    878  HB3 GLN A  57     -10.624  -0.612  11.095  1.00 83.80           H  
ATOM    879  O   GLN A  57      -9.008  -4.113  10.624  1.00 83.80           O  
ATOM    880  CG  GLN A  57      -9.001   0.185  12.288  1.00 83.80           C  
ATOM    881  HG2 GLN A  57      -8.560   0.845  11.542  1.00 83.80           H  
ATOM    882  HG3 GLN A  57      -8.167  -0.218  12.863  1.00 83.80           H  
ATOM    883  CD  GLN A  57      -9.907   1.030  13.184  1.00 83.80           C  
ATOM    884  NE2 GLN A  57      -9.345   1.863  14.030  1.00 83.80           N  
ATOM    885 HE21 GLN A  57      -9.946   2.489  14.546  1.00 83.80           H  
ATOM    886 HE22 GLN A  57      -8.342   1.874  14.153  1.00 83.80           H  
ATOM    887  OE1 GLN A  57     -11.127   1.007  13.100  1.00 83.80           O  
ATOM    888  N   LYS A  58     -10.472  -3.056   9.301  1.00 88.19           N  
ATOM    889  H   LYS A  58     -10.850  -2.165   9.013  1.00 88.19           H  
ATOM    890  CA  LYS A  58     -11.037  -4.303   8.741  1.00 88.19           C  
ATOM    891  HA  LYS A  58     -11.451  -4.902   9.552  1.00 88.19           H  
ATOM    892  C   LYS A  58      -9.989  -5.175   8.043  1.00 88.19           C  
ATOM    893  CB  LYS A  58     -12.140  -3.993   7.729  1.00 88.19           C  
ATOM    894  HB2 LYS A  58     -11.746  -3.277   7.007  1.00 88.19           H  
ATOM    895  HB3 LYS A  58     -12.391  -4.907   7.191  1.00 88.19           H  
ATOM    896  O   LYS A  58     -10.109  -6.396   8.074  1.00 88.19           O  
ATOM    897  CG  LYS A  58     -13.431  -3.457   8.355  1.00 88.19           C  
ATOM    898  HG2 LYS A  58     -13.201  -2.645   9.045  1.00 88.19           H  
ATOM    899  HG3 LYS A  58     -13.937  -4.248   8.909  1.00 88.19           H  
ATOM    900  CD  LYS A  58     -14.329  -2.953   7.221  1.00 88.19           C  
ATOM    901  HD2 LYS A  58     -13.709  -2.417   6.502  1.00 88.19           H  
ATOM    902  HD3 LYS A  58     -14.798  -3.798   6.715  1.00 88.19           H  
ATOM    903  CE  LYS A  58     -15.384  -1.989   7.749  1.00 88.19           C  
ATOM    904  HE2 LYS A  58     -16.230  -2.549   8.146  1.00 88.19           H  
ATOM    905  HE3 LYS A  58     -14.932  -1.423   8.564  1.00 88.19           H  
ATOM    906  NZ  LYS A  58     -15.785  -1.051   6.669  1.00 88.19           N  
ATOM    907  HZ1 LYS A  58     -16.344  -0.288   7.023  1.00 88.19           H  
ATOM    908  HZ2 LYS A  58     -16.232  -1.524   5.897  1.00 88.19           H  
ATOM    909  HZ3 LYS A  58     -14.968  -0.614   6.267  1.00 88.19           H  
ATOM    910  N   LEU A  59      -8.978  -4.586   7.396  1.00 88.17           N  
ATOM    911  H   LEU A  59      -8.916  -3.578   7.421  1.00 88.17           H  
ATOM    912  CA  LEU A  59      -7.871  -5.343   6.794  1.00 88.17           C  
ATOM    913  HA  LEU A  59      -8.287  -6.196   6.259  1.00 88.17           H  
ATOM    914  C   LEU A  59      -6.905  -5.918   7.844  1.00 88.17           C  
ATOM    915  CB  LEU A  59      -7.098  -4.478   5.785  1.00 88.17           C  
ATOM    916  HB2 LEU A  59      -6.206  -5.026   5.483  1.00 88.17           H  
ATOM    917  HB3 LEU A  59      -6.757  -3.569   6.281  1.00 88.17           H  
ATOM    918  O   LEU A  59      -6.257  -6.935   7.587  1.00 88.17           O  
ATOM    919  CG  LEU A  59      -7.869  -4.093   4.514  1.00 88.17           C  
ATOM    920  HG  LEU A  59      -8.782  -3.557   4.774  1.00 88.17           H  
ATOM    921  CD1 LEU A  59      -6.983  -3.177   3.671  1.00 88.17           C  
ATOM    922 HD11 LEU A  59      -6.750  -2.276   4.239  1.00 88.17           H  
ATOM    923 HD12 LEU A  59      -6.051  -3.687   3.430  1.00 88.17           H  
ATOM    924 HD13 LEU A  59      -7.490  -2.897   2.748  1.00 88.17           H  
ATOM    925  CD2 LEU A  59      -8.245  -5.307   3.656  1.00 88.17           C  
ATOM    926 HD21 LEU A  59      -7.351  -5.889   3.431  1.00 88.17           H  
ATOM    927 HD22 LEU A  59      -8.705  -4.968   2.728  1.00 88.17           H  
ATOM    928 HD23 LEU A  59      -8.957  -5.934   4.193  1.00 88.17           H  
ATOM    929  N   CYS A  60      -6.809  -5.290   9.013  1.00 83.04           N  
ATOM    930  H   CYS A  60      -7.298  -4.413   9.129  1.00 83.04           H  
ATOM    931  CA  CYS A  60      -5.987  -5.748  10.130  1.00 83.04           C  
ATOM    932  HA  CYS A  60      -5.112  -6.269   9.741  1.00 83.04           H  
ATOM    933  C   CYS A  60      -6.698  -6.745  11.056  1.00 83.04           C  
ATOM    934  CB  CYS A  60      -5.502  -4.529  10.918  1.00 83.04           C  
ATOM    935  HB2 CYS A  60      -4.933  -4.871  11.782  1.00 83.04           H  
ATOM    936  HB3 CYS A  60      -6.357  -3.955  11.276  1.00 83.04           H  
ATOM    937  O   CYS A  60      -6.014  -7.452  11.788  1.00 83.04           O  
ATOM    938  SG  CYS A  60      -4.442  -3.487   9.878  1.00 83.04           S  
ATOM    939  HG  CYS A  60      -3.493  -4.391   9.622  1.00 83.04           H  
ATOM    940  N   GLU A  61      -8.031  -6.825  11.015  1.00 83.25           N  
ATOM    941  H   GLU A  61      -8.515  -6.095  10.512  1.00 83.25           H  
ATOM    942  CA  GLU A  61      -8.838  -7.690  11.886  1.00 83.25           C  
ATOM    943  HA  GLU A  61      -8.185  -8.259  12.547  1.00 83.25           H  
ATOM    944  C   GLU A  61      -9.650  -8.717  11.082  1.00 83.25           C  
ATOM    945  CB  GLU A  61      -9.760  -6.839  12.775  1.00 83.25           C  
ATOM    946  HB2 GLU A  61     -10.407  -6.238  12.136  1.00 83.25           H  
ATOM    947  HB3 GLU A  61     -10.383  -7.512  13.364  1.00 83.25           H  
ATOM    948  O   GLU A  61      -9.256  -9.879  10.962  1.00 83.25           O  
ATOM    949  CG  GLU A  61      -9.014  -5.906  13.735  1.00 83.25           C  
ATOM    950  HG2 GLU A  61      -8.328  -6.505  14.336  1.00 83.25           H  
ATOM    951  HG3 GLU A  61      -8.430  -5.186  13.163  1.00 83.25           H  
ATOM    952  CD  GLU A  61      -9.988  -5.151  14.653  1.00 83.25           C  
ATOM    953  OE1 GLU A  61      -9.605  -4.873  15.809  1.00 83.25           O  
ATOM    954  OE2 GLU A  61     -11.119  -4.845  14.216  1.00 83.25           O  
ATOM    955  N   ASP A  62     -10.772  -8.293  10.493  1.00 88.56           N  
ATOM    956  H   ASP A  62     -11.068  -7.345  10.677  1.00 88.56           H  
ATOM    957  CA  ASP A  62     -11.718  -9.184   9.816  1.00 88.56           C  
ATOM    958  HA  ASP A  62     -12.100  -9.906  10.537  1.00 88.56           H  
ATOM    959  C   ASP A  62     -11.045  -9.964   8.674  1.00 88.56           C  
ATOM    960  CB  ASP A  62     -12.902  -8.375   9.255  1.00 88.56           C  
ATOM    961  HB2 ASP A  62     -12.528  -7.626   8.556  1.00 88.56           H  
ATOM    962  HB3 ASP A  62     -13.543  -9.065   8.705  1.00 88.56           H  
ATOM    963  O   ASP A  62     -11.254 -11.168   8.517  1.00 88.56           O  
ATOM    964  CG  ASP A  62     -13.802  -7.691  10.283  1.00 88.56           C  
ATOM    965  OD1 ASP A  62     -13.842  -8.163  11.438  1.00 88.56           O  
ATOM    966  OD2 ASP A  62     -14.534  -6.767   9.852  1.00 88.56           O  
ATOM    967  N   TYR A  63     -10.197  -9.294   7.889  1.00 90.02           N  
ATOM    968  H   TYR A  63     -10.078  -8.308   8.073  1.00 90.02           H  
ATOM    969  CA  TYR A  63      -9.525  -9.892   6.735  1.00 90.02           C  
ATOM    970  HA  TYR A  63     -10.274 -10.327   6.073  1.00 90.02           H  
ATOM    971  C   TYR A  63      -8.579 -11.022   7.130  1.00 90.02           C  
ATOM    972  CB  TYR A  63      -8.767  -8.794   5.992  1.00 90.02           C  
ATOM    973  HB2 TYR A  63      -8.109  -8.318   6.719  1.00 90.02           H  
ATOM    974  HB3 TYR A  63      -9.480  -8.048   5.641  1.00 90.02           H  
ATOM    975  O   TYR A  63      -8.508 -12.024   6.416  1.00 90.02           O  
ATOM    976  CG  TYR A  63      -7.933  -9.253   4.811  1.00 90.02           C  
ATOM    977  CD1 TYR A  63      -6.542  -9.046   4.806  1.00 90.02           C  
ATOM    978  HD1 TYR A  63      -6.070  -8.561   5.648  1.00 90.02           H  
ATOM    979  CD2 TYR A  63      -8.545  -9.882   3.714  1.00 90.02           C  
ATOM    980  HD2 TYR A  63      -9.599 -10.111   3.760  1.00 90.02           H  
ATOM    981  CE1 TYR A  63      -5.769  -9.441   3.702  1.00 90.02           C  
ATOM    982  HE1 TYR A  63      -4.703  -9.266   3.712  1.00 90.02           H  
ATOM    983  CE2 TYR A  63      -7.786 -10.246   2.590  1.00 90.02           C  
ATOM    984  HE2 TYR A  63      -8.241 -10.734   1.741  1.00 90.02           H  
ATOM    985  OH  TYR A  63      -5.675 -10.336   1.482  1.00 90.02           O  
ATOM    986  HH  TYR A  63      -4.738 -10.162   1.598  1.00 90.02           H  
ATOM    987  CZ  TYR A  63      -6.398 -10.021   2.583  1.00 90.02           C  
ATOM    988  N   VAL A  64      -7.896 -10.889   8.272  1.00 87.02           N  
ATOM    989  H   VAL A  64      -8.082 -10.077   8.843  1.00 87.02           H  
ATOM    990  CA  VAL A  64      -7.041 -11.945   8.839  1.00 87.02           C  
ATOM    991  HA  VAL A  64      -6.249 -12.191   8.132  1.00 87.02           H  
ATOM    992  C   VAL A  64      -7.878 -13.186   9.093  1.00 87.02           C  
ATOM    993  CB  VAL A  64      -6.416 -11.536  10.193  1.00 87.02           C  
ATOM    994  HB  VAL A  64      -7.165 -11.622  10.980  1.00 87.02           H  
ATOM    995  O   VAL A  64      -7.534 -14.279   8.647  1.00 87.02           O  
ATOM    996  CG1 VAL A  64      -5.268 -12.466  10.590  1.00 87.02           C  
ATOM    997 HG11 VAL A  64      -4.412 -12.308   9.933  1.00 87.02           H  
ATOM    998 HG12 VAL A  64      -5.579 -13.510  10.540  1.00 87.02           H  
ATOM    999 HG13 VAL A  64      -4.962 -12.241  11.611  1.00 87.02           H  
ATOM   1000  CG2 VAL A  64      -5.951 -10.090  10.203  1.00 87.02           C  
ATOM   1001 HG21 VAL A  64      -6.794  -9.467  10.503  1.00 87.02           H  
ATOM   1002 HG22 VAL A  64      -5.143  -9.934  10.918  1.00 87.02           H  
ATOM   1003 HG23 VAL A  64      -5.670  -9.774   9.199  1.00 87.02           H  
ATOM   1004  N   LEU A  65      -9.004 -12.997   9.784  1.00 89.99           N  
ATOM   1005  H   LEU A  65      -9.241 -12.054  10.056  1.00 89.99           H  
ATOM   1006  CA  LEU A  65      -9.874 -14.081  10.214  1.00 89.99           C  
ATOM   1007  HA  LEU A  65      -9.276 -14.820  10.748  1.00 89.99           H  
ATOM   1008  C   LEU A  65     -10.489 -14.808   9.020  1.00 89.99           C  
ATOM   1009  CB  LEU A  65     -10.958 -13.528  11.154  1.00 89.99           C  
ATOM   1010  HB2 LEU A  65     -11.533 -12.772  10.619  1.00 89.99           H  
ATOM   1011  HB3 LEU A  65     -11.639 -14.341  11.407  1.00 89.99           H  
ATOM   1012  O   LEU A  65     -10.522 -16.036   9.017  1.00 89.99           O  
ATOM   1013  CG  LEU A  65     -10.428 -12.908  12.460  1.00 89.99           C  
ATOM   1014  HG  LEU A  65      -9.755 -12.081  12.233  1.00 89.99           H  
ATOM   1015  CD1 LEU A  65     -11.604 -12.367  13.274  1.00 89.99           C  
ATOM   1016 HD11 LEU A  65     -12.291 -13.171  13.536  1.00 89.99           H  
ATOM   1017 HD12 LEU A  65     -11.231 -11.887  14.179  1.00 89.99           H  
ATOM   1018 HD13 LEU A  65     -12.129 -11.612  12.689  1.00 89.99           H  
ATOM   1019  CD2 LEU A  65      -9.675 -13.925  13.323  1.00 89.99           C  
ATOM   1020 HD21 LEU A  65      -9.393 -13.457  14.266  1.00 89.99           H  
ATOM   1021 HD22 LEU A  65      -8.762 -14.234  12.816  1.00 89.99           H  
ATOM   1022 HD23 LEU A  65     -10.305 -14.793  13.517  1.00 89.99           H  
ATOM   1023  N   ASP A  66     -10.927 -14.087   7.986  1.00 94.24           N  
ATOM   1024  H   ASP A  66     -10.916 -13.079   8.052  1.00 94.24           H  
ATOM   1025  CA  ASP A  66     -11.464 -14.750   6.796  1.00 94.24           C  
ATOM   1026  HA  ASP A  66     -12.211 -15.481   7.106  1.00 94.24           H  
ATOM   1027  C   ASP A  66     -10.396 -15.480   5.993  1.00 94.24           C  
ATOM   1028  CB  ASP A  66     -12.125 -13.778   5.843  1.00 94.24           C  
ATOM   1029  HB2 ASP A  66     -12.528 -14.328   4.992  1.00 94.24           H  
ATOM   1030  HB3 ASP A  66     -11.374 -13.085   5.462  1.00 94.24           H  
ATOM   1031  O   ASP A  66     -10.680 -16.550   5.463  1.00 94.24           O  
ATOM   1032  CG  ASP A  66     -13.250 -13.009   6.480  1.00 94.24           C  
ATOM   1033  OD1 ASP A  66     -14.316 -13.535   6.861  1.00 94.24           O  
ATOM   1034  OD2 ASP A  66     -13.151 -11.782   6.378  1.00 94.24           O  
ATOM   1035  N   CYS A  67      -9.181 -14.931   5.885  1.00 92.87           N  
ATOM   1036  H   CYS A  67      -8.987 -14.053   6.345  1.00 92.87           H  
ATOM   1037  CA  CYS A  67      -8.107 -15.608   5.159  1.00 92.87           C  
ATOM   1038  HA  CYS A  67      -8.481 -15.917   4.183  1.00 92.87           H  
ATOM   1039  C   CYS A  67      -7.656 -16.888   5.874  1.00 92.87           C  
ATOM   1040  CB  CYS A  67      -6.921 -14.664   4.948  1.00 92.87           C  
ATOM   1041  HB2 CYS A  67      -6.103 -15.245   4.521  1.00 92.87           H  
ATOM   1042  HB3 CYS A  67      -6.596 -14.251   5.903  1.00 92.87           H  
ATOM   1043  O   CYS A  67      -7.380 -17.885   5.210  1.00 92.87           O  
ATOM   1044  SG  CYS A  67      -7.346 -13.331   3.795  1.00 92.87           S  
ATOM   1045  HG  CYS A  67      -7.981 -12.592   4.709  1.00 92.87           H  
ATOM   1046  N   GLU A  68      -7.611 -16.887   7.210  1.00 90.64           N  
ATOM   1047  H   GLU A  68      -7.784 -16.020   7.699  1.00 90.64           H  
ATOM   1048  CA  GLU A  68      -7.322 -18.090   8.002  1.00 90.64           C  
ATOM   1049  HA  GLU A  68      -6.448 -18.593   7.589  1.00 90.64           H  
ATOM   1050  C   GLU A  68      -8.468 -19.112   7.961  1.00 90.64           C  
ATOM   1051  CB  GLU A  68      -7.026 -17.705   9.463  1.00 90.64           C  
ATOM   1052  HB2 GLU A  68      -7.821 -17.056   9.828  1.00 90.64           H  
ATOM   1053  HB3 GLU A  68      -7.037 -18.606  10.076  1.00 90.64           H  
ATOM   1054  O   GLU A  68      -8.220 -20.319   7.978  1.00 90.64           O  
ATOM   1055  CG  GLU A  68      -5.675 -17.002   9.669  1.00 90.64           C  
ATOM   1056  HG2 GLU A  68      -5.664 -16.078   9.092  1.00 90.64           H  
ATOM   1057  HG3 GLU A  68      -5.593 -16.730  10.722  1.00 90.64           H  
ATOM   1058  CD  GLU A  68      -4.446 -17.852   9.287  1.00 90.64           C  
ATOM   1059  OE1 GLU A  68      -3.387 -17.247   9.006  1.00 90.64           O  
ATOM   1060  OE2 GLU A  68      -4.518 -19.103   9.253  1.00 90.64           O  
ATOM   1061  N   ALA A  69      -9.723 -18.654   7.892  1.00 94.52           N  
ATOM   1062  H   ALA A  69      -9.875 -17.657   7.940  1.00 94.52           H  
ATOM   1063  CA  ALA A  69     -10.891 -19.528   7.793  1.00 94.52           C  
ATOM   1064  HA  ALA A  69     -10.755 -20.365   8.477  1.00 94.52           H  
ATOM   1065  C   ALA A  69     -11.090 -20.124   6.387  1.00 94.52           C  
ATOM   1066  CB  ALA A  69     -12.127 -18.739   8.240  1.00 94.52           C  
ATOM   1067  HB1 ALA A  69     -11.984 -18.373   9.256  1.00 94.52           H  
ATOM   1068  HB2 ALA A  69     -13.004 -19.385   8.210  1.00 94.52           H  
ATOM   1069  HB3 ALA A  69     -12.283 -17.892   7.572  1.00 94.52           H  
ATOM   1070  O   ALA A  69     -11.743 -21.162   6.251  1.00 94.52           O  
ATOM   1071  N   ASP A  70     -10.550 -19.486   5.347  1.00 93.43           N  
ATOM   1072  H   ASP A  70     -10.079 -18.608   5.513  1.00 93.43           H  
ATOM   1073  CA  ASP A  70     -10.653 -19.953   3.968  1.00 93.43           C  
ATOM   1074  HA  ASP A  70     -11.692 -20.225   3.780  1.00 93.43           H  
ATOM   1075  C   ASP A  70      -9.788 -21.205   3.752  1.00 93.43           C  
ATOM   1076  CB  ASP A  70     -10.301 -18.814   2.993  1.00 93.43           C  
ATOM   1077  HB2 ASP A  70     -10.927 -17.951   3.220  1.00 93.43           H  
ATOM   1078  HB3 ASP A  70      -9.259 -18.526   3.131  1.00 93.43           H  
ATOM   1079  O   ASP A  70      -8.555 -21.161   3.756  1.00 93.43           O  
ATOM   1080  CG  ASP A  70     -10.535 -19.191   1.525  1.00 93.43           C  
ATOM   1081  OD1 ASP A  70     -10.968 -20.339   1.283  1.00 93.43           O  
ATOM   1082  OD2 ASP A  70     -10.262 -18.340   0.647  1.00 93.43           O  
ATOM   1083  N   SER A  71     -10.427 -22.352   3.526  1.00 91.16           N  
ATOM   1084  H   SER A  71     -11.437 -22.343   3.530  1.00 91.16           H  
ATOM   1085  CA  SER A  71      -9.739 -23.608   3.221  1.00 91.16           C  
ATOM   1086  HA  SER A  71      -8.820 -23.650   3.805  1.00 91.16           H  
ATOM   1087  C   SER A  71      -9.347 -23.753   1.753  1.00 91.16           C  
ATOM   1088  CB  SER A  71     -10.596 -24.800   3.646  1.00 91.16           C  
ATOM   1089  HB2 SER A  71     -10.733 -24.773   4.727  1.00 91.16           H  
ATOM   1090  HB3 SER A  71     -10.079 -25.724   3.388  1.00 91.16           H  
ATOM   1091  O   SER A  71      -8.563 -24.646   1.435  1.00 91.16           O  
ATOM   1092  OG  SER A  71     -11.871 -24.785   3.028  1.00 91.16           O  
ATOM   1093  HG  SER A  71     -11.791 -24.500   2.114  1.00 91.16           H  
ATOM   1094  N   ASP A  72      -9.857 -22.901   0.866  1.00 91.90           N  
ATOM   1095  H   ASP A  72     -10.414 -22.114   1.168  1.00 91.90           H  
ATOM   1096  CA  ASP A  72      -9.692 -23.073  -0.570  1.00 91.90           C  
ATOM   1097  HA  ASP A  72      -9.922 -24.113  -0.801  1.00 91.90           H  
ATOM   1098  C   ASP A  72      -8.241 -22.832  -0.989  1.00 91.90           C  
ATOM   1099  CB  ASP A  72     -10.685 -22.208  -1.371  1.00 91.90           C  
ATOM   1100  HB2 ASP A  72     -10.575 -21.160  -1.093  1.00 91.90           H  
ATOM   1101  HB3 ASP A  72     -10.422 -22.288  -2.426  1.00 91.90           H  
ATOM   1102  O   ASP A  72      -7.516 -21.981  -0.459  1.00 91.90           O  
ATOM   1103  CG  ASP A  72     -12.155 -22.643  -1.234  1.00 91.90           C  
ATOM   1104  OD1 ASP A  72     -12.402 -23.762  -0.719  1.00 91.90           O  
ATOM   1105  OD2 ASP A  72     -13.028 -21.916  -1.768  1.00 91.90           O  
ATOM   1106  N   GLU A  73      -7.787 -23.624  -1.953  1.00 91.59           N  
ATOM   1107  H   GLU A  73      -8.414 -24.308  -2.352  1.00 91.59           H  
ATOM   1108  CA  GLU A  73      -6.503 -23.401  -2.600  1.00 91.59           C  
ATOM   1109  HA  GLU A  73      -5.789 -23.034  -1.862  1.00 91.59           H  
ATOM   1110  C   GLU A  73      -6.649 -22.337  -3.684  1.00 91.59           C  
ATOM   1111  CB  GLU A  73      -5.938 -24.698  -3.188  1.00 91.59           C  
ATOM   1112  HB2 GLU A  73      -6.679 -25.148  -3.848  1.00 91.59           H  
ATOM   1113  HB3 GLU A  73      -5.056 -24.445  -3.775  1.00 91.59           H  
ATOM   1114  O   GLU A  73      -7.632 -22.296  -4.429  1.00 91.59           O  
ATOM   1115  CG  GLU A  73      -5.530 -25.703  -2.100  1.00 91.59           C  
ATOM   1116  HG2 GLU A  73      -6.417 -25.999  -1.539  1.00 91.59           H  
ATOM   1117  HG3 GLU A  73      -4.842 -25.210  -1.413  1.00 91.59           H  
ATOM   1118  CD  GLU A  73      -4.853 -26.960  -2.672  1.00 91.59           C  
ATOM   1119  OE1 GLU A  73      -4.438 -27.810  -1.852  1.00 91.59           O  
ATOM   1120  OE2 GLU A  73      -4.737 -27.073  -3.916  1.00 91.59           O  
ATOM   1121  N   TYR A  74      -5.628 -21.494  -3.816  1.00 95.05           N  
ATOM   1122  H   TYR A  74      -4.844 -21.562  -3.183  1.00 95.05           H  
ATOM   1123  CA  TYR A  74      -5.582 -20.487  -4.860  1.00 95.05           C  
ATOM   1124  HA  TYR A  74      -6.409 -20.650  -5.552  1.00 95.05           H  
ATOM   1125  C   TYR A  74      -4.294 -20.594  -5.663  1.00 95.05           C  
ATOM   1126  CB  TYR A  74      -5.777 -19.099  -4.254  1.00 95.05           C  
ATOM   1127  HB2 TYR A  74      -6.703 -19.098  -3.680  1.00 95.05           H  
ATOM   1128  HB3 TYR A  74      -4.957 -18.881  -3.571  1.00 95.05           H  
ATOM   1129  O   TYR A  74      -3.192 -20.619  -5.118  1.00 95.05           O  
ATOM   1130  CG  TYR A  74      -5.864 -18.025  -5.316  1.00 95.05           C  
ATOM   1131  CD1 TYR A  74      -4.791 -17.137  -5.518  1.00 95.05           C  
ATOM   1132  HD1 TYR A  74      -3.913 -17.199  -4.892  1.00 95.05           H  
ATOM   1133  CD2 TYR A  74      -7.007 -17.953  -6.134  1.00 95.05           C  
ATOM   1134  HD2 TYR A  74      -7.821 -18.647  -5.979  1.00 95.05           H  
ATOM   1135  CE1 TYR A  74      -4.868 -16.160  -6.529  1.00 95.05           C  
ATOM   1136  HE1 TYR A  74      -4.047 -15.476  -6.685  1.00 95.05           H  
ATOM   1137  CE2 TYR A  74      -7.088 -16.975  -7.141  1.00 95.05           C  
ATOM   1138  HE2 TYR A  74      -7.959 -16.899  -7.776  1.00 95.05           H  
ATOM   1139  OH  TYR A  74      -6.151 -15.109  -8.282  1.00 95.05           O  
ATOM   1140  HH  TYR A  74      -5.436 -14.469  -8.296  1.00 95.05           H  
ATOM   1141  CZ  TYR A  74      -6.025 -16.070  -7.333  1.00 95.05           C  
ATOM   1142  N   LYS A  75      -4.435 -20.620  -6.990  1.00 94.38           N  
ATOM   1143  H   LYS A  75      -5.369 -20.532  -7.365  1.00 94.38           H  
ATOM   1144  CA  LYS A  75      -3.303 -20.544  -7.907  1.00 94.38           C  
ATOM   1145  HA  LYS A  75      -2.404 -20.859  -7.377  1.00 94.38           H  
ATOM   1146  C   LYS A  75      -3.116 -19.101  -8.344  1.00 94.38           C  
ATOM   1147  CB  LYS A  75      -3.514 -21.499  -9.083  1.00 94.38           C  
ATOM   1148  HB2 LYS A  75      -3.683 -22.503  -8.693  1.00 94.38           H  
ATOM   1149  HB3 LYS A  75      -4.389 -21.191  -9.656  1.00 94.38           H  
ATOM   1150  O   LYS A  75      -3.993 -18.533  -8.986  1.00 94.38           O  
ATOM   1151  CG  LYS A  75      -2.276 -21.506  -9.987  1.00 94.38           C  
ATOM   1152  HG2 LYS A  75      -1.397 -21.753  -9.393  1.00 94.38           H  
ATOM   1153  HG3 LYS A  75      -2.140 -20.521 -10.434  1.00 94.38           H  
ATOM   1154  CD  LYS A  75      -2.437 -22.539 -11.101  1.00 94.38           C  
ATOM   1155  HD2 LYS A  75      -2.568 -23.525 -10.656  1.00 94.38           H  
ATOM   1156  HD3 LYS A  75      -3.315 -22.289 -11.697  1.00 94.38           H  
ATOM   1157  CE  LYS A  75      -1.184 -22.519 -11.975  1.00 94.38           C  
ATOM   1158  HE2 LYS A  75      -0.317 -22.694 -11.338  1.00 94.38           H  
ATOM   1159  HE3 LYS A  75      -1.081 -21.525 -12.409  1.00 94.38           H  
ATOM   1160  NZ  LYS A  75      -1.264 -23.550 -13.035  1.00 94.38           N  
ATOM   1161  HZ1 LYS A  75      -2.070 -23.379 -13.620  1.00 94.38           H  
ATOM   1162  HZ2 LYS A  75      -0.430 -23.529 -13.605  1.00 94.38           H  
ATOM   1163  HZ3 LYS A  75      -1.354 -24.464 -12.616  1.00 94.38           H  
ATOM   1164  N   ILE A  76      -1.948 -18.547  -8.042  1.00 95.27           N  
ATOM   1165  H   ILE A  76      -1.305 -19.073  -7.467  1.00 95.27           H  
ATOM   1166  CA  ILE A  76      -1.585 -17.182  -8.421  1.00 95.27           C  
ATOM   1167  HA  ILE A  76      -2.339 -16.510  -8.012  1.00 95.27           H  
ATOM   1168  C   ILE A  76      -1.595 -17.043  -9.948  1.00 95.27           C  
ATOM   1169  CB  ILE A  76      -0.219 -16.788  -7.820  1.00 95.27           C  
ATOM   1170  HB  ILE A  76       0.545 -17.432  -8.254  1.00 95.27           H  
ATOM   1171  O   ILE A  76      -0.992 -17.845 -10.668  1.00 95.27           O  
ATOM   1172  CG1 ILE A  76      -0.209 -16.984  -6.285  1.00 95.27           C  
ATOM   1173 HG12 ILE A  76      -0.945 -16.330  -5.818  1.00 95.27           H  
ATOM   1174 HG13 ILE A  76      -0.472 -18.015  -6.049  1.00 95.27           H  
ATOM   1175  CG2 ILE A  76       0.117 -15.331  -8.177  1.00 95.27           C  
ATOM   1176 HG21 ILE A  76       0.165 -15.192  -9.258  1.00 95.27           H  
ATOM   1177 HG22 ILE A  76      -0.639 -14.668  -7.757  1.00 95.27           H  
ATOM   1178 HG23 ILE A  76       1.091 -15.053  -7.774  1.00 95.27           H  
ATOM   1179  CD1 ILE A  76       1.163 -16.732  -5.654  1.00 95.27           C  
ATOM   1180 HD11 ILE A  76       1.337 -15.661  -5.551  1.00 95.27           H  
ATOM   1181 HD12 ILE A  76       1.204 -17.193  -4.667  1.00 95.27           H  
ATOM   1182 HD13 ILE A  76       1.945 -17.181  -6.266  1.00 95.27           H  
ATOM   1183  N   ILE A  77      -2.258 -15.995 -10.426  1.00 93.51           N  
ATOM   1184  H   ILE A  77      -2.737 -15.391  -9.773  1.00 93.51           H  
ATOM   1185  CA  ILE A  77      -2.288 -15.582 -11.827  1.00 93.51           C  
ATOM   1186  HA  ILE A  77      -1.712 -16.281 -12.432  1.00 93.51           H  
ATOM   1187  C   ILE A  77      -1.622 -14.209 -11.903  1.00 93.51           C  
ATOM   1188  CB  ILE A  77      -3.740 -15.572 -12.354  1.00 93.51           C  
ATOM   1189  HB  ILE A  77      -4.321 -14.914 -11.708  1.00 93.51           H  
ATOM   1190  O   ILE A  77      -1.956 -13.303 -11.144  1.00 93.51           O  
ATOM   1191  CG1 ILE A  77      -4.361 -16.989 -12.293  1.00 93.51           C  
ATOM   1192 HG12 ILE A  77      -3.861 -17.637 -13.012  1.00 93.51           H  
ATOM   1193 HG13 ILE A  77      -4.209 -17.412 -11.299  1.00 93.51           H  
ATOM   1194  CG2 ILE A  77      -3.790 -15.026 -13.793  1.00 93.51           C  
ATOM   1195 HG21 ILE A  77      -3.221 -15.662 -14.472  1.00 93.51           H  
ATOM   1196 HG22 ILE A  77      -4.827 -14.964 -14.125  1.00 93.51           H  
ATOM   1197 HG23 ILE A  77      -3.407 -14.007 -13.826  1.00 93.51           H  
ATOM   1198  CD1 ILE A  77      -5.872 -17.022 -12.550  1.00 93.51           C  
ATOM   1199 HD11 ILE A  77      -6.096 -16.733 -13.577  1.00 93.51           H  
ATOM   1200 HD12 ILE A  77      -6.378 -16.344 -11.863  1.00 93.51           H  
ATOM   1201 HD13 ILE A  77      -6.243 -18.033 -12.384  1.00 93.51           H  
ATOM   1202  N   THR A  78      -0.644 -14.052 -12.795  1.00 94.47           N  
ATOM   1203  H   THR A  78      -0.388 -14.830 -13.387  1.00 94.47           H  
ATOM   1204  CA  THR A  78       0.058 -12.776 -12.978  1.00 94.47           C  
ATOM   1205  HA  THR A  78       0.543 -12.506 -12.039  1.00 94.47           H  
ATOM   1206  C   THR A  78      -0.919 -11.657 -13.346  1.00 94.47           C  
ATOM   1207  CB  THR A  78       1.137 -12.907 -14.056  1.00 94.47           C  
ATOM   1208  HB  THR A  78       0.676 -13.199 -15.000  1.00 94.47           H  
ATOM   1209  O   THR A  78      -1.720 -11.815 -14.263  1.00 94.47           O  
ATOM   1210  CG2 THR A  78       1.910 -11.612 -14.269  1.00 94.47           C  
ATOM   1211 HG21 THR A  78       2.211 -11.184 -13.313  1.00 94.47           H  
ATOM   1212 HG22 THR A  78       1.286 -10.898 -14.806  1.00 94.47           H  
ATOM   1213 HG23 THR A  78       2.796 -11.814 -14.870  1.00 94.47           H  
ATOM   1214  OG1 THR A  78       2.065 -13.904 -13.683  1.00 94.47           O  
ATOM   1215  HG1 THR A  78       2.355 -13.710 -12.789  1.00 94.47           H  
ATOM   1216  N   GLY A  79      -0.814 -10.523 -12.654  1.00 94.56           N  
ATOM   1217  H   GLY A  79      -0.109 -10.458 -11.933  1.00 94.56           H  
ATOM   1218  CA  GLY A  79      -1.693  -9.362 -12.784  1.00 94.56           C  
ATOM   1219  HA2 GLY A  79      -1.105  -8.461 -12.609  1.00 94.56           H  
ATOM   1220  HA3 GLY A  79      -2.100  -9.324 -13.795  1.00 94.56           H  
ATOM   1221  C   GLY A  79      -2.868  -9.342 -11.806  1.00 94.56           C  
ATOM   1222  O   GLY A  79      -3.335  -8.250 -11.473  1.00 94.56           O  
ATOM   1223  N   ASP A  80      -3.295 -10.502 -11.301  1.00 93.69           N  
ATOM   1224  H   ASP A  80      -2.857 -11.364 -11.591  1.00 93.69           H  
ATOM   1225  CA  ASP A  80      -4.431 -10.602 -10.386  1.00 93.69           C  
ATOM   1226  HA  ASP A  80      -5.196  -9.900 -10.720  1.00 93.69           H  
ATOM   1227  C   ASP A  80      -4.055 -10.204  -8.957  1.00 93.69           C  
ATOM   1228  CB  ASP A  80      -5.063 -12.008 -10.413  1.00 93.69           C  
ATOM   1229  HB2 ASP A  80      -5.747 -12.096  -9.569  1.00 93.69           H  
ATOM   1230  HB3 ASP A  80      -4.289 -12.763 -10.276  1.00 93.69           H  
ATOM   1231  O   ASP A  80      -2.893 -10.283  -8.531  1.00 93.69           O  
ATOM   1232  CG  ASP A  80      -5.873 -12.313 -11.680  1.00 93.69           C  
ATOM   1233  OD1 ASP A  80      -6.026 -11.411 -12.534  1.00 93.69           O  
ATOM   1234  OD2 ASP A  80      -6.369 -13.458 -11.775  1.00 93.69           O  
ATOM   1235  N   THR A  81      -5.078  -9.797  -8.205  1.00 96.02           N  
ATOM   1236  H   THR A  81      -6.007  -9.793  -8.603  1.00 96.02           H  
ATOM   1237  CA  THR A  81      -4.985  -9.590  -6.765  1.00 96.02           C  
ATOM   1238  HA  THR A  81      -3.936  -9.395  -6.543  1.00 96.02           H  
ATOM   1239  C   THR A  81      -5.386 -10.844  -5.995  1.00 96.02           C  
ATOM   1240  CB  THR A  81      -5.775  -8.367  -6.285  1.00 96.02           C  
ATOM   1241  HB  THR A  81      -5.705  -8.303  -5.199  1.00 96.02           H  
ATOM   1242  O   THR A  81      -6.251 -11.617  -6.411  1.00 96.02           O  
ATOM   1243  CG2 THR A  81      -5.229  -7.074  -6.889  1.00 96.02           C  
ATOM   1244 HG21 THR A  81      -5.407  -7.054  -7.964  1.00 96.02           H  
ATOM   1245 HG22 THR A  81      -4.156  -7.018  -6.706  1.00 96.02           H  
ATOM   1246 HG23 THR A  81      -5.712  -6.216  -6.422  1.00 96.02           H  
ATOM   1247  OG1 THR A  81      -7.129  -8.457  -6.663  1.00 96.02           O  
ATOM   1248  HG1 THR A  81      -7.573  -7.684  -6.306  1.00 96.02           H  
ATOM   1249  N   PHE A  82      -4.728 -11.071  -4.865  1.00 97.20           N  
ATOM   1250  H   PHE A  82      -4.028 -10.405  -4.572  1.00 97.20           H  
ATOM   1251  CA  PHE A  82      -4.903 -12.251  -4.025  1.00 97.20           C  
ATOM   1252  HA  PHE A  82      -5.950 -12.556  -4.045  1.00 97.20           H  
ATOM   1253  C   PHE A  82      -4.543 -11.929  -2.573  1.00 97.20           C  
ATOM   1254  CB  PHE A  82      -4.063 -13.400  -4.604  1.00 97.20           C  
ATOM   1255  HB2 PHE A  82      -4.341 -13.523  -5.650  1.00 97.20           H  
ATOM   1256  HB3 PHE A  82      -4.332 -14.325  -4.094  1.00 97.20           H  
ATOM   1257  O   PHE A  82      -3.994 -10.863  -2.291  1.00 97.20           O  
ATOM   1258  CG  PHE A  82      -2.557 -13.228  -4.531  1.00 97.20           C  
ATOM   1259  CD1 PHE A  82      -1.881 -12.417  -5.463  1.00 97.20           C  
ATOM   1260  HD1 PHE A  82      -2.433 -11.896  -6.232  1.00 97.20           H  
ATOM   1261  CD2 PHE A  82      -1.826 -13.902  -3.538  1.00 97.20           C  
ATOM   1262  HD2 PHE A  82      -2.340 -14.529  -2.823  1.00 97.20           H  
ATOM   1263  CE1 PHE A  82      -0.486 -12.267  -5.380  1.00 97.20           C  
ATOM   1264  HE1 PHE A  82       0.037 -11.628  -6.077  1.00 97.20           H  
ATOM   1265  CE2 PHE A  82      -0.431 -13.760  -3.467  1.00 97.20           C  
ATOM   1266  HE2 PHE A  82       0.127 -14.269  -2.695  1.00 97.20           H  
ATOM   1267  CZ  PHE A  82       0.238 -12.937  -4.383  1.00 97.20           C  
ATOM   1268  HZ  PHE A  82       1.308 -12.810  -4.309  1.00 97.20           H  
ATOM   1269  N   SER A  83      -4.850 -12.836  -1.654  1.00 96.17           N  
ATOM   1270  H   SER A  83      -5.306 -13.694  -1.931  1.00 96.17           H  
ATOM   1271  CA  SER A  83      -4.416 -12.730  -0.263  1.00 96.17           C  
ATOM   1272  HA  SER A  83      -4.266 -11.680  -0.014  1.00 96.17           H  
ATOM   1273  C   SER A  83      -3.100 -13.470  -0.073  1.00 96.17           C  
ATOM   1274  CB  SER A  83      -5.451 -13.302   0.704  1.00 96.17           C  
ATOM   1275  HB2 SER A  83      -5.410 -14.389   0.649  1.00 96.17           H  
ATOM   1276  HB3 SER A  83      -5.187 -13.004   1.719  1.00 96.17           H  
ATOM   1277  O   SER A  83      -2.993 -14.638  -0.446  1.00 96.17           O  
ATOM   1278  OG  SER A  83      -6.765 -12.867   0.418  1.00 96.17           O  
ATOM   1279  HG  SER A  83      -7.276 -13.036   1.213  1.00 96.17           H  
ATOM   1280  N   TYR A  84      -2.109 -12.815   0.521  1.00 94.83           N  
ATOM   1281  H   TYR A  84      -2.265 -11.854   0.789  1.00 94.83           H  
ATOM   1282  CA  TYR A  84      -0.783 -13.373   0.774  1.00 94.83           C  
ATOM   1283  HA  TYR A  84      -0.723 -14.404   0.425  1.00 94.83           H  
ATOM   1284  C   TYR A  84      -0.474 -13.358   2.267  1.00 94.83           C  
ATOM   1285  CB  TYR A  84       0.249 -12.537   0.011  1.00 94.83           C  
ATOM   1286  HB2 TYR A  84       0.065 -12.629  -1.060  1.00 94.83           H  
ATOM   1287  HB3 TYR A  84       0.108 -11.488   0.271  1.00 94.83           H  
ATOM   1288  O   TYR A  84      -0.509 -12.286   2.868  1.00 94.83           O  
ATOM   1289  CG  TYR A  84       1.687 -12.915   0.300  1.00 94.83           C  
ATOM   1290  CD1 TYR A  84       2.458 -12.113   1.164  1.00 94.83           C  
ATOM   1291  HD1 TYR A  84       2.017 -11.245   1.631  1.00 94.83           H  
ATOM   1292  CD2 TYR A  84       2.251 -14.067  -0.280  1.00 94.83           C  
ATOM   1293  HD2 TYR A  84       1.666 -14.695  -0.936  1.00 94.83           H  
ATOM   1294  CE1 TYR A  84       3.800 -12.444   1.424  1.00 94.83           C  
ATOM   1295  HE1 TYR A  84       4.394 -11.810   2.066  1.00 94.83           H  
ATOM   1296  CE2 TYR A  84       3.587 -14.411  -0.003  1.00 94.83           C  
ATOM   1297  HE2 TYR A  84       4.039 -15.286  -0.446  1.00 94.83           H  
ATOM   1298  OH  TYR A  84       5.660 -13.917   1.098  1.00 94.83           O  
ATOM   1299  HH  TYR A  84       6.078 -13.274   1.676  1.00 94.83           H  
ATOM   1300  CZ  TYR A  84       4.362 -13.604   0.852  1.00 94.83           C  
ATOM   1301  N   LEU A  85      -0.138 -14.510   2.848  1.00 92.28           N  
ATOM   1302  H   LEU A  85      -0.137 -15.363   2.307  1.00 92.28           H  
ATOM   1303  CA  LEU A  85       0.399 -14.573   4.204  1.00 92.28           C  
ATOM   1304  HA  LEU A  85      -0.074 -13.801   4.810  1.00 92.28           H  
ATOM   1305  C   LEU A  85       1.906 -14.321   4.160  1.00 92.28           C  
ATOM   1306  CB  LEU A  85       0.089 -15.937   4.829  1.00 92.28           C  
ATOM   1307  HB2 LEU A  85      -0.988 -16.106   4.809  1.00 92.28           H  
ATOM   1308  HB3 LEU A  85       0.578 -16.689   4.210  1.00 92.28           H  
ATOM   1309  O   LEU A  85       2.672 -15.145   3.658  1.00 92.28           O  
ATOM   1310  CG  LEU A  85       0.602 -16.082   6.274  1.00 92.28           C  
ATOM   1311  HG  LEU A  85       1.672 -15.878   6.311  1.00 92.28           H  
ATOM   1312  CD1 LEU A  85      -0.107 -15.152   7.249  1.00 92.28           C  
ATOM   1313 HD11 LEU A  85       0.244 -15.333   8.265  1.00 92.28           H  
ATOM   1314 HD12 LEU A  85       0.099 -14.111   7.002  1.00 92.28           H  
ATOM   1315 HD13 LEU A  85      -1.183 -15.323   7.223  1.00 92.28           H  
ATOM   1316  CD2 LEU A  85       0.388 -17.513   6.760  1.00 92.28           C  
ATOM   1317 HD21 LEU A  85      -0.678 -17.738   6.732  1.00 92.28           H  
ATOM   1318 HD22 LEU A  85       0.961 -18.188   6.124  1.00 92.28           H  
ATOM   1319 HD23 LEU A  85       0.741 -17.597   7.787  1.00 92.28           H  
ATOM   1320  N   SER A  86       2.330 -13.202   4.729  1.00 88.00           N  
ATOM   1321  H   SER A  86       1.648 -12.603   5.172  1.00 88.00           H  
ATOM   1322  CA  SER A  86       3.733 -12.846   4.868  1.00 88.00           C  
ATOM   1323  HA  SER A  86       4.222 -12.999   3.906  1.00 88.00           H  
ATOM   1324  C   SER A  86       4.397 -13.719   5.938  1.00 88.00           C  
ATOM   1325  CB  SER A  86       3.825 -11.361   5.201  1.00 88.00           C  
ATOM   1326  HB2 SER A  86       3.486 -10.776   4.346  1.00 88.00           H  
ATOM   1327  HB3 SER A  86       3.146 -11.165   6.031  1.00 88.00           H  
ATOM   1328  O   SER A  86       4.031 -13.654   7.112  1.00 88.00           O  
ATOM   1329  OG  SER A  86       5.139 -10.967   5.546  1.00 88.00           O  
ATOM   1330  HG  SER A  86       5.017 -10.301   6.226  1.00 88.00           H  
ATOM   1331  N   PRO A  87       5.403 -14.538   5.579  1.00 87.17           N  
ATOM   1332  CA  PRO A  87       6.127 -15.345   6.556  1.00 87.17           C  
ATOM   1333  HA  PRO A  87       5.422 -15.875   7.197  1.00 87.17           H  
ATOM   1334  C   PRO A  87       7.049 -14.506   7.455  1.00 87.17           C  
ATOM   1335  CB  PRO A  87       6.914 -16.355   5.716  1.00 87.17           C  
ATOM   1336  HB2 PRO A  87       7.835 -16.672   6.203  1.00 87.17           H  
ATOM   1337  HB3 PRO A  87       6.281 -17.217   5.505  1.00 87.17           H  
ATOM   1338  O   PRO A  87       7.552 -15.026   8.447  1.00 87.17           O  
ATOM   1339  CG  PRO A  87       7.187 -15.600   4.416  1.00 87.17           C  
ATOM   1340  HG2 PRO A  87       7.338 -16.278   3.575  1.00 87.17           H  
ATOM   1341  HG3 PRO A  87       8.050 -14.947   4.544  1.00 87.17           H  
ATOM   1342  CD  PRO A  87       5.930 -14.757   4.239  1.00 87.17           C  
ATOM   1343  HD2 PRO A  87       6.190 -13.813   3.758  1.00 87.17           H  
ATOM   1344  HD3 PRO A  87       5.203 -15.304   3.639  1.00 87.17           H  
ATOM   1345  N   GLU A  88       7.309 -13.243   7.103  1.00 79.75           N  
ATOM   1346  H   GLU A  88       6.826 -12.852   6.307  1.00 79.75           H  
ATOM   1347  CA  GLU A  88       8.185 -12.342   7.864  1.00 79.75           C  
ATOM   1348  HA  GLU A  88       9.100 -12.863   8.145  1.00 79.75           H  
ATOM   1349  C   GLU A  88       7.527 -11.857   9.160  1.00 79.75           C  
ATOM   1350  CB  GLU A  88       8.551 -11.124   6.998  1.00 79.75           C  
ATOM   1351  HB2 GLU A  88       7.631 -10.638   6.672  1.00 79.75           H  
ATOM   1352  HB3 GLU A  88       9.116 -10.417   7.605  1.00 79.75           H  
ATOM   1353  O   GLU A  88       8.184 -11.768  10.193  1.00 79.75           O  
ATOM   1354  CG  GLU A  88       9.400 -11.496   5.773  1.00 79.75           C  
ATOM   1355  HG2 GLU A  88      10.336 -11.933   6.121  1.00 79.75           H  
ATOM   1356  HG3 GLU A  88       8.876 -12.253   5.191  1.00 79.75           H  
ATOM   1357  CD  GLU A  88       9.698 -10.302   4.850  1.00 79.75           C  
ATOM   1358  OE1 GLU A  88      10.588 -10.487   3.987  1.00 79.75           O  
ATOM   1359  OE2 GLU A  88       8.990  -9.264   4.938  1.00 79.75           O  
ATOM   1360  N   ASP A  89       6.227 -11.567   9.103  1.00 75.22           N  
ATOM   1361  H   ASP A  89       5.761 -11.673   8.213  1.00 75.22           H  
ATOM   1362  CA  ASP A  89       5.462 -10.920  10.175  1.00 75.22           C  
ATOM   1363  HA  ASP A  89       6.088 -10.823  11.061  1.00 75.22           H  
ATOM   1364  C   ASP A  89       4.225 -11.734  10.611  1.00 75.22           C  
ATOM   1365  CB  ASP A  89       5.101  -9.493   9.716  1.00 75.22           C  
ATOM   1366  HB2 ASP A  89       4.395  -9.061  10.425  1.00 75.22           H  
ATOM   1367  HB3 ASP A  89       6.007  -8.887   9.711  1.00 75.22           H  
ATOM   1368  O   ASP A  89       3.685 -11.508  11.697  1.00 75.22           O  
ATOM   1369  CG  ASP A  89       4.478  -9.472   8.319  1.00 75.22           C  
ATOM   1370  OD1 ASP A  89       3.563 -10.284   8.107  1.00 75.22           O  
ATOM   1371  OD2 ASP A  89       4.999  -8.811   7.387  1.00 75.22           O  
ATOM   1372  N   GLY A  90       3.812 -12.727   9.817  1.00 79.98           N  
ATOM   1373  H   GLY A  90       4.246 -12.815   8.909  1.00 79.98           H  
ATOM   1374  CA  GLY A  90       2.620 -13.541  10.051  1.00 79.98           C  
ATOM   1375  HA2 GLY A  90       2.570 -13.821  11.104  1.00 79.98           H  
ATOM   1376  HA3 GLY A  90       2.695 -14.446   9.449  1.00 79.98           H  
ATOM   1377  C   GLY A  90       1.307 -12.850   9.681  1.00 79.98           C  
ATOM   1378  O   GLY A  90       0.250 -13.356  10.046  1.00 79.98           O  
ATOM   1379  N   GLY A  91       1.357 -11.711   8.990  1.00 84.07           N  
ATOM   1380  H   GLY A  91       2.260 -11.353   8.715  1.00 84.07           H  
ATOM   1381  CA  GLY A  91       0.195 -10.974   8.517  1.00 84.07           C  
ATOM   1382  HA2 GLY A  91       0.423  -9.908   8.515  1.00 84.07           H  
ATOM   1383  HA3 GLY A  91      -0.639 -11.146   9.197  1.00 84.07           H  
ATOM   1384  C   GLY A  91      -0.223 -11.369   7.102  1.00 84.07           C  
ATOM   1385  O   GLY A  91       0.595 -11.587   6.211  1.00 84.07           O  
ATOM   1386  N   TRP A  92      -1.524 -11.434   6.878  1.00 90.96           N  
ATOM   1387  H   TRP A  92      -2.132 -11.337   7.678  1.00 90.96           H  
ATOM   1388  CA  TRP A  92      -2.159 -11.392   5.575  1.00 90.96           C  
ATOM   1389  HA  TRP A  92      -1.613 -12.076   4.926  1.00 90.96           H  
ATOM   1390  C   TRP A  92      -2.094  -9.992   4.956  1.00 90.96           C  
ATOM   1391  CB  TRP A  92      -3.597 -11.912   5.672  1.00 90.96           C  
ATOM   1392  HB2 TRP A  92      -4.090 -11.759   4.712  1.00 90.96           H  
ATOM   1393  HB3 TRP A  92      -4.166 -11.366   6.423  1.00 90.96           H  
ATOM   1394  O   TRP A  92      -2.250  -8.961   5.597  1.00 90.96           O  
ATOM   1395  CG  TRP A  92      -3.678 -13.359   5.998  1.00 90.96           C  
ATOM   1396  CD1 TRP A  92      -3.779 -13.901   7.231  1.00 90.96           C  
ATOM   1397  HD1 TRP A  92      -3.812 -13.346   8.156  1.00 90.96           H  
ATOM   1398  CD2 TRP A  92      -3.592 -14.474   5.073  1.00 90.96           C  
ATOM   1399  CE2 TRP A  92      -3.680 -15.684   5.816  1.00 90.96           C  
ATOM   1400  CE3 TRP A  92      -3.444 -14.575   3.674  1.00 90.96           C  
ATOM   1401  HE3 TRP A  92      -3.366 -13.666   3.096  1.00 90.96           H  
ATOM   1402  NE1 TRP A  92      -3.786 -15.276   7.124  1.00 90.96           N  
ATOM   1403  HE1 TRP A  92      -3.740 -15.894   7.921  1.00 90.96           H  
ATOM   1404  CH2 TRP A  92      -3.479 -17.012   3.808  1.00 90.96           C  
ATOM   1405  HH2 TRP A  92      -3.437 -17.975   3.322  1.00 90.96           H  
ATOM   1406  CZ2 TRP A  92      -3.631 -16.942   5.204  1.00 90.96           C  
ATOM   1407  HZ2 TRP A  92      -3.722 -17.829   5.812  1.00 90.96           H  
ATOM   1408  CZ3 TRP A  92      -3.386 -15.832   3.046  1.00 90.96           C  
ATOM   1409  HZ3 TRP A  92      -3.263 -15.893   1.974  1.00 90.96           H  
ATOM   1410  N   TYR A  93      -1.899  -9.947   3.650  1.00 92.22           N  
ATOM   1411  H   TYR A  93      -1.648 -10.805   3.182  1.00 92.22           H  
ATOM   1412  CA  TYR A  93      -1.905  -8.711   2.880  1.00 92.22           C  
ATOM   1413  HA  TYR A  93      -2.373  -7.909   3.451  1.00 92.22           H  
ATOM   1414  C   TYR A  93      -2.716  -8.927   1.623  1.00 92.22           C  
ATOM   1415  CB  TYR A  93      -0.469  -8.292   2.556  1.00 92.22           C  
ATOM   1416  HB2 TYR A  93       0.044  -9.122   2.070  1.00 92.22           H  
ATOM   1417  HB3 TYR A  93      -0.490  -7.455   1.857  1.00 92.22           H  
ATOM   1418  O   TYR A  93      -2.732 -10.033   1.070  1.00 92.22           O  
ATOM   1419  CG  TYR A  93       0.304  -7.878   3.788  1.00 92.22           C  
ATOM   1420  CD1 TYR A  93       0.274  -6.536   4.215  1.00 92.22           C  
ATOM   1421  HD1 TYR A  93      -0.274  -5.793   3.655  1.00 92.22           H  
ATOM   1422  CD2 TYR A  93       0.985  -8.850   4.547  1.00 92.22           C  
ATOM   1423  HD2 TYR A  93       0.979  -9.886   4.243  1.00 92.22           H  
ATOM   1424  CE1 TYR A  93       0.909  -6.166   5.412  1.00 92.22           C  
ATOM   1425  HE1 TYR A  93       0.853  -5.145   5.759  1.00 92.22           H  
ATOM   1426  CE2 TYR A  93       1.609  -8.483   5.752  1.00 92.22           C  
ATOM   1427  HE2 TYR A  93       2.095  -9.218   6.377  1.00 92.22           H  
ATOM   1428  OH  TYR A  93       2.112  -6.804   7.369  1.00 92.22           O  
ATOM   1429  HH  TYR A  93       2.061  -5.856   7.513  1.00 92.22           H  
ATOM   1430  CZ  TYR A  93       1.559  -7.147   6.187  1.00 92.22           C  
ATOM   1431  N   ARG A  94      -3.392  -7.885   1.139  1.00 95.03           N  
ATOM   1432  H   ARG A  94      -3.374  -7.001   1.626  1.00 95.03           H  
ATOM   1433  CA  ARG A  94      -3.811  -7.894  -0.260  1.00 95.03           C  
ATOM   1434  HA  ARG A  94      -4.240  -8.866  -0.503  1.00 95.03           H  
ATOM   1435  C   ARG A  94      -2.555  -7.702  -1.091  1.00 95.03           C  
ATOM   1436  CB  ARG A  94      -4.866  -6.828  -0.553  1.00 95.03           C  
ATOM   1437  HB2 ARG A  94      -4.414  -5.840  -0.458  1.00 95.03           H  
ATOM   1438  HB3 ARG A  94      -5.202  -6.948  -1.583  1.00 95.03           H  
ATOM   1439  O   ARG A  94      -1.770  -6.784  -0.860  1.00 95.03           O  
ATOM   1440  CG  ARG A  94      -6.074  -6.959   0.389  1.00 95.03           C  
ATOM   1441  HG2 ARG A  94      -5.771  -6.772   1.419  1.00 95.03           H  
ATOM   1442  HG3 ARG A  94      -6.472  -7.972   0.334  1.00 95.03           H  
ATOM   1443  CD  ARG A  94      -7.172  -5.966   0.020  1.00 95.03           C  
ATOM   1444  HD2 ARG A  94      -8.034  -6.145   0.662  1.00 95.03           H  
ATOM   1445  HD3 ARG A  94      -7.460  -6.116  -1.020  1.00 95.03           H  
ATOM   1446  NE  ARG A  94      -6.699  -4.594   0.222  1.00 95.03           N  
ATOM   1447  HE  ARG A  94      -5.838  -4.476   0.736  1.00 95.03           H  
ATOM   1448  NH1 ARG A  94      -8.378  -3.491  -0.857  1.00 95.03           N  
ATOM   1449 HH11 ARG A  94      -8.728  -2.614  -1.217  1.00 95.03           H  
ATOM   1450 HH12 ARG A  94      -8.976  -4.304  -0.820  1.00 95.03           H  
ATOM   1451  NH2 ARG A  94      -6.661  -2.359  -0.007  1.00 95.03           N  
ATOM   1452 HH21 ARG A  94      -7.082  -1.460  -0.193  1.00 95.03           H  
ATOM   1453 HH22 ARG A  94      -5.779  -2.357   0.484  1.00 95.03           H  
ATOM   1454  CZ  ARG A  94      -7.248  -3.488  -0.216  1.00 95.03           C  
ATOM   1455  N   ALA A  95      -2.345  -8.599  -2.035  1.00 95.80           N  
ATOM   1456  H   ALA A  95      -3.009  -9.353  -2.137  1.00 95.80           H  
ATOM   1457  CA  ALA A  95      -1.175  -8.616  -2.887  1.00 95.80           C  
ATOM   1458  HA  ALA A  95      -0.589  -7.718  -2.692  1.00 95.80           H  
ATOM   1459  C   ALA A  95      -1.591  -8.602  -4.355  1.00 95.80           C  
ATOM   1460  CB  ALA A  95      -0.320  -9.832  -2.523  1.00 95.80           C  
ATOM   1461  HB1 ALA A  95      -0.053  -9.787  -1.467  1.00 95.80           H  
ATOM   1462  HB2 ALA A  95      -0.881 -10.749  -2.708  1.00 95.80           H  
ATOM   1463  HB3 ALA A  95       0.594  -9.837  -3.118  1.00 95.80           H  
ATOM   1464  O   ALA A  95      -2.684  -9.045  -4.702  1.00 95.80           O  
ATOM   1465  N   ARG A  96      -0.707  -8.123  -5.230  1.00 96.65           N  
ATOM   1466  H   ARG A  96       0.131  -7.710  -4.847  1.00 96.65           H  
ATOM   1467  CA  ARG A  96      -0.848  -8.203  -6.687  1.00 96.65           C  
ATOM   1468  HA  ARG A  96      -1.744  -8.772  -6.935  1.00 96.65           H  
ATOM   1469  C   ARG A  96       0.345  -8.927  -7.277  1.00 96.65           C  
ATOM   1470  CB  ARG A  96      -1.001  -6.794  -7.259  1.00 96.65           C  
ATOM   1471  HB2 ARG A  96      -1.857  -6.330  -6.769  1.00 96.65           H  
ATOM   1472  HB3 ARG A  96      -0.107  -6.215  -7.026  1.00 96.65           H  
ATOM   1473  O   ARG A  96       1.485  -8.526  -7.045  1.00 96.65           O  
ATOM   1474  CG  ARG A  96      -1.235  -6.778  -8.775  1.00 96.65           C  
ATOM   1475  HG2 ARG A  96      -2.158  -7.308  -9.012  1.00 96.65           H  
ATOM   1476  HG3 ARG A  96      -0.406  -7.267  -9.287  1.00 96.65           H  
ATOM   1477  CD  ARG A  96      -1.325  -5.332  -9.275  1.00 96.65           C  
ATOM   1478  HD2 ARG A  96      -0.409  -4.811  -8.999  1.00 96.65           H  
ATOM   1479  HD3 ARG A  96      -1.371  -5.344 -10.364  1.00 96.65           H  
ATOM   1480  NE  ARG A  96      -2.479  -4.598  -8.706  1.00 96.65           N  
ATOM   1481  HE  ARG A  96      -2.422  -4.330  -7.734  1.00 96.65           H  
ATOM   1482  NH1 ARG A  96      -3.726  -4.347 -10.614  1.00 96.65           N  
ATOM   1483 HH11 ARG A  96      -4.564  -3.993 -11.054  1.00 96.65           H  
ATOM   1484 HH12 ARG A  96      -3.157  -5.055 -11.056  1.00 96.65           H  
ATOM   1485  NH2 ARG A  96      -4.416  -3.395  -8.727  1.00 96.65           N  
ATOM   1486 HH21 ARG A  96      -4.281  -3.087  -7.774  1.00 96.65           H  
ATOM   1487 HH22 ARG A  96      -5.219  -3.012  -9.205  1.00 96.65           H  
ATOM   1488  CZ  ARG A  96      -3.527  -4.116  -9.346  1.00 96.65           C  
ATOM   1489  N   ALA A  97       0.095  -9.968  -8.062  1.00 96.88           N  
ATOM   1490  H   ALA A  97      -0.865 -10.217  -8.250  1.00 96.88           H  
ATOM   1491  CA  ALA A  97       1.164 -10.727  -8.697  1.00 96.88           C  
ATOM   1492  HA  ALA A  97       1.933 -10.950  -7.959  1.00 96.88           H  
ATOM   1493  C   ALA A  97       1.794  -9.899  -9.824  1.00 96.88           C  
ATOM   1494  CB  ALA A  97       0.586 -12.050  -9.193  1.00 96.88           C  
ATOM   1495  HB1 ALA A  97       1.371 -12.651  -9.652  1.00 96.88           H  
ATOM   1496  HB2 ALA A  97      -0.206 -11.857  -9.916  1.00 96.88           H  
ATOM   1497  HB3 ALA A  97       0.161 -12.592  -8.348  1.00 96.88           H  
ATOM   1498  O   ALA A  97       1.142  -9.612 -10.827  1.00 96.88           O  
ATOM   1499  N   LEU A  98       3.063  -9.524  -9.676  1.00 96.88           N  
ATOM   1500  H   LEU A  98       3.567  -9.833  -8.857  1.00 96.88           H  
ATOM   1501  CA  LEU A  98       3.783  -8.721 -10.668  1.00 96.88           C  
ATOM   1502  HA  LEU A  98       3.089  -8.032 -11.149  1.00 96.88           H  
ATOM   1503  C   LEU A  98       4.375  -9.590 -11.776  1.00 96.88           C  
ATOM   1504  CB  LEU A  98       4.884  -7.901  -9.980  1.00 96.88           C  
ATOM   1505  HB2 LEU A  98       5.632  -8.582  -9.573  1.00 96.88           H  
ATOM   1506  HB3 LEU A  98       5.370  -7.291 -10.741  1.00 96.88           H  
ATOM   1507  O   LEU A  98       4.498  -9.154 -12.911  1.00 96.88           O  
ATOM   1508  CG  LEU A  98       4.398  -6.978  -8.850  1.00 96.88           C  
ATOM   1509  HG  LEU A  98       4.053  -7.584  -8.012  1.00 96.88           H  
ATOM   1510  CD1 LEU A  98       5.575  -6.133  -8.379  1.00 96.88           C  
ATOM   1511 HD11 LEU A  98       6.398  -6.773  -8.060  1.00 96.88           H  
ATOM   1512 HD12 LEU A  98       5.280  -5.505  -7.537  1.00 96.88           H  
ATOM   1513 HD13 LEU A  98       5.906  -5.496  -9.200  1.00 96.88           H  
ATOM   1514  CD2 LEU A  98       3.258  -6.061  -9.295  1.00 96.88           C  
ATOM   1515 HD21 LEU A  98       2.355  -6.647  -9.465  1.00 96.88           H  
ATOM   1516 HD22 LEU A  98       3.047  -5.332  -8.513  1.00 96.88           H  
ATOM   1517 HD23 LEU A  98       3.540  -5.546 -10.214  1.00 96.88           H  
ATOM   1518  N   ASN A  99       4.736 -10.828 -11.455  1.00 95.05           N  
ATOM   1519  H   ASN A  99       4.606 -11.113 -10.495  1.00 95.05           H  
ATOM   1520  CA  ASN A  99       5.169 -11.856 -12.399  1.00 95.05           C  
ATOM   1521  HA  ASN A  99       4.515 -11.848 -13.270  1.00 95.05           H  
ATOM   1522  C   ASN A  99       5.026 -13.232 -11.728  1.00 95.05           C  
ATOM   1523  CB  ASN A  99       6.594 -11.526 -12.883  1.00 95.05           C  
ATOM   1524  HB2 ASN A  99       6.959 -12.287 -13.574  1.00 95.05           H  
ATOM   1525  HB3 ASN A  99       6.535 -10.594 -13.446  1.00 95.05           H  
ATOM   1526  O   ASN A  99       4.233 -13.392 -10.803  1.00 95.05           O  
ATOM   1527  CG  ASN A  99       7.597 -11.344 -11.770  1.00 95.05           C  
ATOM   1528  ND2 ASN A  99       8.411 -10.323 -11.836  1.00 95.05           N  
ATOM   1529 HD21 ASN A  99       9.052 -10.202 -11.065  1.00 95.05           H  
ATOM   1530 HD22 ASN A  99       8.339  -9.662 -12.596  1.00 95.05           H  
ATOM   1531  OD1 ASN A  99       7.663 -12.118 -10.833  1.00 95.05           O  
ATOM   1532  N   THR A 100       5.762 -14.241 -12.191  1.00 92.12           N  
ATOM   1533  H   THR A 100       6.402 -14.078 -12.956  1.00 92.12           H  
ATOM   1534  CA  THR A 100       5.719 -15.597 -11.623  1.00 92.12           C  
ATOM   1535  HA  THR A 100       4.681 -15.863 -11.425  1.00 92.12           H  
ATOM   1536  C   THR A 100       6.458 -15.742 -10.290  1.00 92.12           C  
ATOM   1537  CB  THR A 100       6.286 -16.611 -12.625  1.00 92.12           C  
ATOM   1538  HB  THR A 100       6.341 -17.596 -12.163  1.00 92.12           H  
ATOM   1539  O   THR A 100       6.337 -16.783  -9.654  1.00 92.12           O  
ATOM   1540  CG2 THR A 100       5.416 -16.710 -13.879  1.00 92.12           C  
ATOM   1541 HG21 THR A 100       5.395 -15.757 -14.408  1.00 92.12           H  
ATOM   1542 HG22 THR A 100       4.400 -16.989 -13.599  1.00 92.12           H  
ATOM   1543 HG23 THR A 100       5.824 -17.474 -14.540  1.00 92.12           H  
ATOM   1544  OG1 THR A 100       7.574 -16.219 -13.052  1.00 92.12           O  
ATOM   1545  HG1 THR A 100       8.182 -16.344 -12.320  1.00 92.12           H  
ATOM   1546  N   THR A 101       7.252 -14.751  -9.880  1.00 95.35           N  
ATOM   1547  H   THR A 101       7.333 -13.927 -10.458  1.00 95.35           H  
ATOM   1548  CA  THR A 101       8.147 -14.833  -8.713  1.00 95.35           C  
ATOM   1549  HA  THR A 101       7.896 -15.714  -8.123  1.00 95.35           H  
ATOM   1550  C   THR A 101       8.039 -13.650  -7.755  1.00 95.35           C  
ATOM   1551  CB  THR A 101       9.616 -14.972  -9.151  1.00 95.35           C  
ATOM   1552  HB  THR A 101      10.254 -14.993  -8.267  1.00 95.35           H  
ATOM   1553  O   THR A 101       8.665 -13.692  -6.704  1.00 95.35           O  
ATOM   1554  CG2 THR A 101       9.868 -16.248  -9.953  1.00 95.35           C  
ATOM   1555 HG21 THR A 101      10.941 -16.373 -10.096  1.00 95.35           H  
ATOM   1556 HG22 THR A 101       9.385 -16.182 -10.929  1.00 95.35           H  
ATOM   1557 HG23 THR A 101       9.478 -17.107  -9.407  1.00 95.35           H  
ATOM   1558  OG1 THR A 101      10.008 -13.900  -9.981  1.00 95.35           O  
ATOM   1559  HG1 THR A 101       9.872 -13.080  -9.501  1.00 95.35           H  
ATOM   1560  N   MET A 102       7.304 -12.587  -8.088  1.00 96.97           N  
ATOM   1561  H   MET A 102       6.843 -12.581  -8.987  1.00 96.97           H  
ATOM   1562  CA  MET A 102       7.195 -11.375  -7.270  1.00 96.97           C  
ATOM   1563  HA  MET A 102       7.538 -11.603  -6.261  1.00 96.97           H  
ATOM   1564  C   MET A 102       5.751 -10.891  -7.157  1.00 96.97           C  
ATOM   1565  CB  MET A 102       8.078 -10.242  -7.822  1.00 96.97           C  
ATOM   1566  HB2 MET A 102       7.906  -9.347  -7.223  1.00 96.97           H  
ATOM   1567  HB3 MET A 102       7.794 -10.024  -8.852  1.00 96.97           H  
ATOM   1568  O   MET A 102       4.984 -10.964  -8.122  1.00 96.97           O  
ATOM   1569  CG  MET A 102       9.572 -10.573  -7.755  1.00 96.97           C  
ATOM   1570  HG2 MET A 102       9.795 -11.378  -8.456  1.00 96.97           H  
ATOM   1571  HG3 MET A 102       9.794 -10.931  -6.750  1.00 96.97           H  
ATOM   1572  SD  MET A 102      10.689  -9.181  -8.091  1.00 96.97           S  
ATOM   1573  CE  MET A 102      10.375  -8.834  -9.837  1.00 96.97           C  
ATOM   1574  HE1 MET A 102      10.991  -7.988 -10.141  1.00 96.97           H  
ATOM   1575  HE2 MET A 102       9.327  -8.569  -9.974  1.00 96.97           H  
ATOM   1576  HE3 MET A 102      10.647  -9.704 -10.434  1.00 96.97           H  
ATOM   1577  N   ALA A 103       5.411 -10.334  -5.997  1.00 97.41           N  
ATOM   1578  H   ALA A 103       6.096 -10.315  -5.254  1.00 97.41           H  
ATOM   1579  CA  ALA A 103       4.142  -9.665  -5.744  1.00 97.41           C  
ATOM   1580  HA  ALA A 103       3.677  -9.435  -6.703  1.00 97.41           H  
ATOM   1581  C   ALA A 103       4.340  -8.338  -5.000  1.00 97.41           C  
ATOM   1582  CB  ALA A 103       3.210 -10.605  -4.977  1.00 97.41           C  
ATOM   1583  HB1 ALA A 103       2.256 -10.110  -4.800  1.00 97.41           H  
ATOM   1584  HB2 ALA A 103       3.655 -10.872  -4.018  1.00 97.41           H  
ATOM   1585  HB3 ALA A 103       3.034 -11.507  -5.564  1.00 97.41           H  
ATOM   1586  O   ALA A 103       5.239  -8.210  -4.175  1.00 97.41           O  
ATOM   1587  N   ALA A 104       3.478  -7.367  -5.284  1.00 96.71           N  
ATOM   1588  H   ALA A 104       2.745  -7.574  -5.948  1.00 96.71           H  
ATOM   1589  CA  ALA A 104       3.360  -6.115  -4.544  1.00 96.71           C  
ATOM   1590  HA  ALA A 104       4.321  -5.826  -4.118  1.00 96.71           H  
ATOM   1591  C   ALA A 104       2.345  -6.281  -3.408  1.00 96.71           C  
ATOM   1592  CB  ALA A 104       2.894  -5.031  -5.524  1.00 96.71           C  
ATOM   1593  HB1 ALA A 104       2.517  -4.172  -4.970  1.00 96.71           H  
ATOM   1594  HB2 ALA A 104       2.080  -5.407  -6.144  1.00 96.71           H  
ATOM   1595  HB3 ALA A 104       3.723  -4.711  -6.156  1.00 96.71           H  
ATOM   1596  O   ALA A 104       1.234  -6.735  -3.679  1.00 96.71           O  
ATOM   1597  N   LEU A 105       2.685  -5.900  -2.176  1.00 93.57           N  
ATOM   1598  H   LEU A 105       3.613  -5.533  -2.016  1.00 93.57           H  
ATOM   1599  CA  LEU A 105       1.734  -5.842  -1.062  1.00 93.57           C  
ATOM   1600  HA  LEU A 105       0.960  -6.595  -1.205  1.00 93.57           H  
ATOM   1601  C   LEU A 105       1.054  -4.471  -1.046  1.00 93.57           C  
ATOM   1602  CB  LEU A 105       2.430  -6.138   0.276  1.00 93.57           C  
ATOM   1603  HB2 LEU A 105       3.125  -5.330   0.505  1.00 93.57           H  
ATOM   1604  HB3 LEU A 105       1.662  -6.141   1.049  1.00 93.57           H  
ATOM   1605  O   LEU A 105       1.697  -3.471  -0.747  1.00 93.57           O  
ATOM   1606  CG  LEU A 105       3.203  -7.465   0.342  1.00 93.57           C  
ATOM   1607  HG  LEU A 105       4.142  -7.358  -0.201  1.00 93.57           H  
ATOM   1608  CD1 LEU A 105       3.505  -7.774   1.802  1.00 93.57           C  
ATOM   1609 HD11 LEU A 105       3.866  -6.871   2.294  1.00 93.57           H  
ATOM   1610 HD12 LEU A 105       4.236  -8.581   1.865  1.00 93.57           H  
ATOM   1611 HD13 LEU A 105       2.595  -8.087   2.314  1.00 93.57           H  
ATOM   1612  CD2 LEU A 105       2.443  -8.665  -0.223  1.00 93.57           C  
ATOM   1613 HD21 LEU A 105       3.006  -9.578  -0.032  1.00 93.57           H  
ATOM   1614 HD22 LEU A 105       2.325  -8.557  -1.302  1.00 93.57           H  
ATOM   1615 HD23 LEU A 105       1.461  -8.740   0.244  1.00 93.57           H  
ATOM   1616  N   LEU A 106      -0.239  -4.440  -1.368  1.00 91.88           N  
ATOM   1617  H   LEU A 106      -0.715  -5.325  -1.460  1.00 91.88           H  
ATOM   1618  CA  LEU A 106      -1.025  -3.230  -1.670  1.00 91.88           C  
ATOM   1619  HA  LEU A 106      -0.445  -2.582  -2.327  1.00 91.88           H  
ATOM   1620  C   LEU A 106      -1.388  -2.391  -0.437  1.00 91.88           C  
ATOM   1621  CB  LEU A 106      -2.315  -3.658  -2.391  1.00 91.88           C  
ATOM   1622  HB2 LEU A 106      -2.832  -2.755  -2.713  1.00 91.88           H  
ATOM   1623  HB3 LEU A 106      -2.955  -4.170  -1.673  1.00 91.88           H  
ATOM   1624  O   LEU A 106      -1.829  -1.247  -0.562  1.00 91.88           O  
ATOM   1625  CG  LEU A 106      -2.114  -4.573  -3.611  1.00 91.88           C  
ATOM   1626  HG  LEU A 106      -1.640  -5.503  -3.298  1.00 91.88           H  
ATOM   1627  CD1 LEU A 106      -3.469  -4.946  -4.209  1.00 91.88           C  
ATOM   1628 HD11 LEU A 106      -3.324  -5.653  -5.026  1.00 91.88           H  
ATOM   1629 HD12 LEU A 106      -3.972  -4.052  -4.580  1.00 91.88           H  
ATOM   1630 HD13 LEU A 106      -4.088  -5.410  -3.442  1.00 91.88           H  
ATOM   1631  CD2 LEU A 106      -1.227  -3.928  -4.677  1.00 91.88           C  
ATOM   1632 HD21 LEU A 106      -1.636  -2.960  -4.964  1.00 91.88           H  
ATOM   1633 HD22 LEU A 106      -1.160  -4.571  -5.555  1.00 91.88           H  
ATOM   1634 HD23 LEU A 106      -0.223  -3.779  -4.282  1.00 91.88           H  
ATOM   1635  N   ASP A 107      -1.191  -2.986   0.737  1.00 87.06           N  
ATOM   1636  H   ASP A 107      -0.917  -3.957   0.710  1.00 87.06           H  
ATOM   1637  CA  ASP A 107      -1.444  -2.394   2.052  1.00 87.06           C  
ATOM   1638  HA  ASP A 107      -1.718  -1.346   1.932  1.00 87.06           H  
ATOM   1639  C   ASP A 107      -0.196  -2.444   2.947  1.00 87.06           C  
ATOM   1640  CB  ASP A 107      -2.620  -3.126   2.714  1.00 87.06           C  
ATOM   1641  HB2 ASP A 107      -2.287  -4.115   3.026  1.00 87.06           H  
ATOM   1642  HB3 ASP A 107      -2.937  -2.575   3.600  1.00 87.06           H  
ATOM   1643  O   ASP A 107      -0.274  -2.172   4.137  1.00 87.06           O  
ATOM   1644  CG  ASP A 107      -3.813  -3.278   1.776  1.00 87.06           C  
ATOM   1645  OD1 ASP A 107      -4.271  -2.270   1.197  1.00 87.06           O  
ATOM   1646  OD2 ASP A 107      -4.283  -4.422   1.579  1.00 87.06           O  
ATOM   1647  N   GLY A 108       0.952  -2.845   2.389  1.00 85.62           N  
ATOM   1648  H   GLY A 108       0.949  -3.010   1.393  1.00 85.62           H  
ATOM   1649  CA  GLY A 108       2.209  -3.018   3.127  1.00 85.62           C  
ATOM   1650  HA2 GLY A 108       2.387  -4.082   3.282  1.00 85.62           H  
ATOM   1651  HA3 GLY A 108       2.136  -2.541   4.104  1.00 85.62           H  
ATOM   1652  C   GLY A 108       3.429  -2.423   2.428  1.00 85.62           C  
ATOM   1653  O   GLY A 108       4.531  -2.540   2.947  1.00 85.62           O  
ATOM   1654  N   SER A 109       3.254  -1.815   1.249  1.00 87.58           N  
ATOM   1655  H   SER A 109       2.319  -1.775   0.870  1.00 87.58           H  
ATOM   1656  CA  SER A 109       4.267  -0.981   0.582  1.00 87.58           C  
ATOM   1657  HA  SER A 109       3.886  -0.713  -0.403  1.00 87.58           H  
ATOM   1658  C   SER A 109       5.606  -1.673   0.316  1.00 87.58           C  
ATOM   1659  CB  SER A 109       4.418   0.315   1.373  1.00 87.58           C  
ATOM   1660  HB2 SER A 109       5.244   0.919   0.996  1.00 87.58           H  
ATOM   1661  HB3 SER A 109       4.614   0.049   2.412  1.00 87.58           H  
ATOM   1662  O   SER A 109       6.648  -1.029   0.225  1.00 87.58           O  
ATOM   1663  OG  SER A 109       3.215   1.053   1.306  1.00 87.58           O  
ATOM   1664  HG  SER A 109       3.249   1.705   2.009  1.00 87.58           H  
ATOM   1665  N   LYS A 110       5.575  -2.997   0.133  1.00 88.21           N  
ATOM   1666  H   LYS A 110       4.676  -3.447   0.224  1.00 88.21           H  
ATOM   1667  CA  LYS A 110       6.750  -3.822  -0.165  1.00 88.21           C  
ATOM   1668  HA  LYS A 110       7.554  -3.148  -0.461  1.00 88.21           H  
ATOM   1669  C   LYS A 110       6.513  -4.737  -1.357  1.00 88.21           C  
ATOM   1670  CB  LYS A 110       7.246  -4.550   1.105  1.00 88.21           C  
ATOM   1671  HB2 LYS A 110       8.178  -5.062   0.864  1.00 88.21           H  
ATOM   1672  HB3 LYS A 110       7.481  -3.790   1.850  1.00 88.21           H  
ATOM   1673  O   LYS A 110       5.381  -5.118  -1.663  1.00 88.21           O  
ATOM   1674  CG  LYS A 110       6.283  -5.571   1.747  1.00 88.21           C  
ATOM   1675  HG2 LYS A 110       6.074  -6.365   1.030  1.00 88.21           H  
ATOM   1676  HG3 LYS A 110       5.351  -5.068   2.006  1.00 88.21           H  
ATOM   1677  CD  LYS A 110       6.898  -6.184   3.029  1.00 88.21           C  
ATOM   1678  HD2 LYS A 110       7.835  -6.676   2.769  1.00 88.21           H  
ATOM   1679  HD3 LYS A 110       7.124  -5.372   3.720  1.00 88.21           H  
ATOM   1680  CE  LYS A 110       5.993  -7.204   3.756  1.00 88.21           C  
ATOM   1681  HE2 LYS A 110       5.056  -6.709   4.012  1.00 88.21           H  
ATOM   1682  HE3 LYS A 110       5.776  -8.029   3.077  1.00 88.21           H  
ATOM   1683  NZ  LYS A 110       6.598  -7.752   5.007  1.00 88.21           N  
ATOM   1684  HZ1 LYS A 110       7.417  -8.319   4.838  1.00 88.21           H  
ATOM   1685  HZ2 LYS A 110       6.896  -7.011   5.626  1.00 88.21           H  
ATOM   1686  HZ3 LYS A 110       5.948  -8.299   5.554  1.00 88.21           H  
ATOM   1687  N   VAL A 111       7.602  -5.106  -2.024  1.00 95.17           N  
ATOM   1688  H   VAL A 111       8.494  -4.779  -1.681  1.00 95.17           H  
ATOM   1689  CA  VAL A 111       7.614  -6.196  -3.004  1.00 95.17           C  
ATOM   1690  HA  VAL A 111       6.589  -6.425  -3.293  1.00 95.17           H  
ATOM   1691  C   VAL A 111       8.195  -7.431  -2.329  1.00 95.17           C  
ATOM   1692  CB  VAL A 111       8.373  -5.819  -4.288  1.00 95.17           C  
ATOM   1693  HB  VAL A 111       9.384  -5.498  -4.036  1.00 95.17           H  
ATOM   1694  O   VAL A 111       9.260  -7.368  -1.721  1.00 95.17           O  
ATOM   1695  CG1 VAL A 111       8.458  -6.997  -5.269  1.00 95.17           C  
ATOM   1696 HG11 VAL A 111       7.459  -7.358  -5.512  1.00 95.17           H  
ATOM   1697 HG12 VAL A 111       9.043  -7.809  -4.835  1.00 95.17           H  
ATOM   1698 HG13 VAL A 111       8.960  -6.679  -6.183  1.00 95.17           H  
ATOM   1699  CG2 VAL A 111       7.651  -4.672  -5.009  1.00 95.17           C  
ATOM   1700 HG21 VAL A 111       6.623  -4.958  -5.233  1.00 95.17           H  
ATOM   1701 HG22 VAL A 111       7.645  -3.780  -4.383  1.00 95.17           H  
ATOM   1702 HG23 VAL A 111       8.166  -4.444  -5.943  1.00 95.17           H  
ATOM   1703  N   VAL A 112       7.496  -8.555  -2.440  1.00 95.24           N  
ATOM   1704  H   VAL A 112       6.641  -8.528  -2.979  1.00 95.24           H  
ATOM   1705  CA  VAL A 112       7.903  -9.844  -1.871  1.00 95.24           C  
ATOM   1706  HA  VAL A 112       8.824  -9.701  -1.306  1.00 95.24           H  
ATOM   1707  C   VAL A 112       8.212 -10.850  -2.972  1.00 95.24           C  
ATOM   1708  CB  VAL A 112       6.860 -10.399  -0.884  1.00 95.24           C  
ATOM   1709  HB  VAL A 112       7.217 -11.364  -0.523  1.00 95.24           H  
ATOM   1710  O   VAL A 112       7.621 -10.810  -4.055  1.00 95.24           O  
ATOM   1711  CG1 VAL A 112       6.714  -9.478   0.332  1.00 95.24           C  
ATOM   1712 HG11 VAL A 112       6.301  -8.516   0.030  1.00 95.24           H  
ATOM   1713 HG12 VAL A 112       7.687  -9.319   0.796  1.00 95.24           H  
ATOM   1714 HG13 VAL A 112       6.052  -9.941   1.064  1.00 95.24           H  
ATOM   1715  CG2 VAL A 112       5.482 -10.614  -1.523  1.00 95.24           C  
ATOM   1716 HG21 VAL A 112       5.558 -11.304  -2.363  1.00 95.24           H  
ATOM   1717 HG22 VAL A 112       4.804 -11.051  -0.789  1.00 95.24           H  
ATOM   1718 HG23 VAL A 112       5.066  -9.666  -1.864  1.00 95.24           H  
ATOM   1719  N   TYR A 113       9.123 -11.778  -2.680  1.00 96.32           N  
ATOM   1720  H   TYR A 113       9.534 -11.769  -1.757  1.00 96.32           H  
ATOM   1721  CA  TYR A 113       9.419 -12.915  -3.548  1.00 96.32           C  
ATOM   1722  HA  TYR A 113       9.232 -12.628  -4.582  1.00 96.32           H  
ATOM   1723  C   TYR A 113       8.521 -14.096  -3.197  1.00 96.32           C  
ATOM   1724  CB  TYR A 113      10.889 -13.321  -3.440  1.00 96.32           C  
ATOM   1725  HB2 TYR A 113      11.145 -13.483  -2.393  1.00 96.32           H  
ATOM   1726  HB3 TYR A 113      11.027 -14.268  -3.961  1.00 96.32           H  
ATOM   1727  O   TYR A 113       8.581 -14.607  -2.080  1.00 96.32           O  
ATOM   1728  CG  TYR A 113      11.837 -12.309  -4.041  1.00 96.32           C  
ATOM   1729  CD1 TYR A 113      12.142 -12.368  -5.414  1.00 96.32           C  
ATOM   1730  HD1 TYR A 113      11.690 -13.128  -6.035  1.00 96.32           H  
ATOM   1731  CD2 TYR A 113      12.392 -11.299  -3.233  1.00 96.32           C  
ATOM   1732  HD2 TYR A 113      12.137 -11.236  -2.186  1.00 96.32           H  
ATOM   1733  CE1 TYR A 113      13.021 -11.424  -5.977  1.00 96.32           C  
ATOM   1734  HE1 TYR A 113      13.258 -11.445  -7.031  1.00 96.32           H  
ATOM   1735  CE2 TYR A 113      13.262 -10.347  -3.795  1.00 96.32           C  
ATOM   1736  HE2 TYR A 113      13.671  -9.561  -3.179  1.00 96.32           H  
ATOM   1737  OH  TYR A 113      14.426  -9.502  -5.716  1.00 96.32           O  
ATOM   1738  HH  TYR A 113      14.650  -8.810  -5.090  1.00 96.32           H  
ATOM   1739  CZ  TYR A 113      13.581 -10.413  -5.168  1.00 96.32           C  
ATOM   1740  N   LEU A 114       7.748 -14.550  -4.178  1.00 96.24           N  
ATOM   1741  H   LEU A 114       7.852 -14.122  -5.087  1.00 96.24           H  
ATOM   1742  CA  LEU A 114       6.845 -15.685  -4.055  1.00 96.24           C  
ATOM   1743  HA  LEU A 114       6.334 -15.618  -3.094  1.00 96.24           H  
ATOM   1744  C   LEU A 114       7.620 -17.004  -4.076  1.00 96.24           C  
ATOM   1745  CB  LEU A 114       5.801 -15.642  -5.184  1.00 96.24           C  
ATOM   1746  HB2 LEU A 114       5.160 -16.519  -5.093  1.00 96.24           H  
ATOM   1747  HB3 LEU A 114       6.325 -15.711  -6.137  1.00 96.24           H  
ATOM   1748  O   LEU A 114       8.504 -17.222  -4.911  1.00 96.24           O  
ATOM   1749  CG  LEU A 114       4.914 -14.385  -5.194  1.00 96.24           C  
ATOM   1750  HG  LEU A 114       5.536 -13.490  -5.223  1.00 96.24           H  
ATOM   1751  CD1 LEU A 114       4.056 -14.398  -6.461  1.00 96.24           C  
ATOM   1752 HD11 LEU A 114       3.496 -15.331  -6.521  1.00 96.24           H  
ATOM   1753 HD12 LEU A 114       4.697 -14.311  -7.339  1.00 96.24           H  
ATOM   1754 HD13 LEU A 114       3.359 -13.560  -6.453  1.00 96.24           H  
ATOM   1755  CD2 LEU A 114       4.009 -14.316  -3.963  1.00 96.24           C  
ATOM   1756 HD21 LEU A 114       3.408 -13.408  -3.994  1.00 96.24           H  
ATOM   1757 HD22 LEU A 114       4.610 -14.278  -3.054  1.00 96.24           H  
ATOM   1758 HD23 LEU A 114       3.360 -15.190  -3.917  1.00 96.24           H  
ATOM   1759  N   ARG A 115       7.252 -17.912  -3.179  1.00 93.87           N  
ATOM   1760  H   ARG A 115       6.555 -17.620  -2.509  1.00 93.87           H  
ATOM   1761  CA  ARG A 115       7.826 -19.246  -3.005  1.00 93.87           C  
ATOM   1762  HA  ARG A 115       8.554 -19.417  -3.799  1.00 93.87           H  
ATOM   1763  C   ARG A 115       6.732 -20.298  -3.126  1.00 93.87           C  
ATOM   1764  CB  ARG A 115       8.528 -19.347  -1.641  1.00 93.87           C  
ATOM   1765  HB2 ARG A 115       9.042 -20.306  -1.578  1.00 93.87           H  
ATOM   1766  HB3 ARG A 115       7.769 -19.324  -0.859  1.00 93.87           H  
ATOM   1767  O   ARG A 115       5.556 -20.052  -2.890  1.00 93.87           O  
ATOM   1768  CG  ARG A 115       9.542 -18.223  -1.385  1.00 93.87           C  
ATOM   1769  HG2 ARG A 115       9.059 -17.251  -1.490  1.00 93.87           H  
ATOM   1770  HG3 ARG A 115      10.359 -18.297  -2.103  1.00 93.87           H  
ATOM   1771  CD  ARG A 115      10.082 -18.321   0.041  1.00 93.87           C  
ATOM   1772  HD2 ARG A 115      10.555 -19.292   0.181  1.00 93.87           H  
ATOM   1773  HD3 ARG A 115       9.238 -18.230   0.725  1.00 93.87           H  
ATOM   1774  NE  ARG A 115      11.050 -17.242   0.308  1.00 93.87           N  
ATOM   1775  HE  ARG A 115      11.144 -16.547  -0.419  1.00 93.87           H  
ATOM   1776  NH1 ARG A 115      11.405 -17.721   2.520  1.00 93.87           N  
ATOM   1777 HH11 ARG A 115      11.748 -17.428   3.424  1.00 93.87           H  
ATOM   1778 HH12 ARG A 115      10.675 -18.416   2.454  1.00 93.87           H  
ATOM   1779  NH2 ARG A 115      12.424 -15.963   1.594  1.00 93.87           N  
ATOM   1780 HH21 ARG A 115      12.770 -15.699   2.506  1.00 93.87           H  
ATOM   1781 HH22 ARG A 115      12.524 -15.311   0.829  1.00 93.87           H  
ATOM   1782  CZ  ARG A 115      11.625 -16.984   1.467  1.00 93.87           C  
ATOM   1783  N   MET A 116       7.142 -21.521  -3.452  1.00 90.71           N  
ATOM   1784  H   MET A 116       8.125 -21.657  -3.639  1.00 90.71           H  
ATOM   1785  CA  MET A 116       6.212 -22.627  -3.706  1.00 90.71           C  
ATOM   1786  HA  MET A 116       5.537 -22.328  -4.508  1.00 90.71           H  
ATOM   1787  C   MET A 116       5.328 -22.998  -2.501  1.00 90.71           C  
ATOM   1788  CB  MET A 116       7.034 -23.831  -4.180  1.00 90.71           C  
ATOM   1789  HB2 MET A 116       7.664 -23.513  -5.011  1.00 90.71           H  
ATOM   1790  HB3 MET A 116       7.676 -24.177  -3.370  1.00 90.71           H  
ATOM   1791  O   MET A 116       4.223 -23.487  -2.702  1.00 90.71           O  
ATOM   1792  CG  MET A 116       6.162 -24.991  -4.667  1.00 90.71           C  
ATOM   1793  HG2 MET A 116       5.378 -24.590  -5.309  1.00 90.71           H  
ATOM   1794  HG3 MET A 116       5.683 -25.470  -3.812  1.00 90.71           H  
ATOM   1795  SD  MET A 116       7.071 -26.242  -5.618  1.00 90.71           S  
ATOM   1796  CE  MET A 116       8.107 -26.951  -4.312  1.00 90.71           C  
ATOM   1797  HE1 MET A 116       8.802 -26.200  -3.939  1.00 90.71           H  
ATOM   1798  HE2 MET A 116       7.474 -27.295  -3.493  1.00 90.71           H  
ATOM   1799  HE3 MET A 116       8.668 -27.795  -4.713  1.00 90.71           H  
ATOM   1800  N   ASN A 117       5.804 -22.764  -1.274  1.00 91.35           N  
ATOM   1801  H   ASN A 117       6.678 -22.267  -1.188  1.00 91.35           H  
ATOM   1802  CA  ASN A 117       5.092 -23.116  -0.040  1.00 91.35           C  
ATOM   1803  HA  ASN A 117       4.288 -23.812  -0.277  1.00 91.35           H  
ATOM   1804  C   ASN A 117       4.412 -21.910   0.629  1.00 91.35           C  
ATOM   1805  CB  ASN A 117       6.064 -23.819   0.925  1.00 91.35           C  
ATOM   1806  HB2 ASN A 117       5.549 -24.011   1.867  1.00 91.35           H  
ATOM   1807  HB3 ASN A 117       6.902 -23.153   1.133  1.00 91.35           H  
ATOM   1808  O   ASN A 117       3.989 -22.022   1.781  1.00 91.35           O  
ATOM   1809  CG  ASN A 117       6.593 -25.153   0.435  1.00 91.35           C  
ATOM   1810  ND2 ASN A 117       7.595 -25.676   1.101  1.00 91.35           N  
ATOM   1811 HD21 ASN A 117       7.893 -26.590   0.792  1.00 91.35           H  
ATOM   1812 HD22 ASN A 117       7.932 -25.225   1.940  1.00 91.35           H  
ATOM   1813  OD1 ASN A 117       6.152 -25.751  -0.528  1.00 91.35           O  
ATOM   1814  N   ASP A 118       4.348 -20.759  -0.043  1.00 94.51           N  
ATOM   1815  H   ASP A 118       4.651 -20.705  -1.005  1.00 94.51           H  
ATOM   1816  CA  ASP A 118       3.667 -19.595   0.517  1.00 94.51           C  
ATOM   1817  HA  ASP A 118       4.058 -19.411   1.518  1.00 94.51           H  
ATOM   1818  C   ASP A 118       2.169 -19.874   0.639  1.00 94.51           C  
ATOM   1819  CB  ASP A 118       3.917 -18.334  -0.318  1.00 94.51           C  
ATOM   1820  HB2 ASP A 118       3.259 -17.546   0.046  1.00 94.51           H  
ATOM   1821  HB3 ASP A 118       3.656 -18.533  -1.358  1.00 94.51           H  
ATOM   1822  O   ASP A 118       1.542 -20.433  -0.266  1.00 94.51           O  
ATOM   1823  CG  ASP A 118       5.357 -17.820  -0.238  1.00 94.51           C  
ATOM   1824  OD1 ASP A 118       6.125 -18.251   0.656  1.00 94.51           O  
ATOM   1825  OD2 ASP A 118       5.707 -17.015  -1.127  1.00 94.51           O  
ATOM   1826  N   LYS A 119       1.577 -19.470   1.766  1.00 95.13           N  
ATOM   1827  H   LYS A 119       2.122 -18.949   2.439  1.00 95.13           H  
ATOM   1828  CA  LYS A 119       0.129 -19.550   1.931  1.00 95.13           C  
ATOM   1829  HA  LYS A 119      -0.225 -20.465   1.455  1.00 95.13           H  
ATOM   1830  C   LYS A 119      -0.514 -18.374   1.213  1.00 95.13           C  
ATOM   1831  CB  LYS A 119      -0.292 -19.595   3.398  1.00 95.13           C  
ATOM   1832  HB2 LYS A 119       0.102 -18.718   3.913  1.00 95.13           H  
ATOM   1833  HB3 LYS A 119      -1.380 -19.541   3.430  1.00 95.13           H  
ATOM   1834  O   LYS A 119      -0.282 -17.214   1.550  1.00 95.13           O  
ATOM   1835  CG  LYS A 119       0.164 -20.851   4.153  1.00 95.13           C  
ATOM   1836  HG2 LYS A 119       1.240 -20.807   4.325  1.00 95.13           H  
ATOM   1837  HG3 LYS A 119      -0.082 -21.747   3.583  1.00 95.13           H  
ATOM   1838  CD  LYS A 119      -0.589 -20.867   5.487  1.00 95.13           C  
ATOM   1839  HD2 LYS A 119      -1.646 -21.048   5.290  1.00 95.13           H  
ATOM   1840  HD3 LYS A 119      -0.511 -19.881   5.946  1.00 95.13           H  
ATOM   1841  CE  LYS A 119      -0.087 -21.900   6.493  1.00 95.13           C  
ATOM   1842  HE2 LYS A 119      -0.289 -22.899   6.106  1.00 95.13           H  
ATOM   1843  HE3 LYS A 119       0.990 -21.779   6.612  1.00 95.13           H  
ATOM   1844  NZ  LYS A 119      -0.779 -21.682   7.792  1.00 95.13           N  
ATOM   1845  HZ1 LYS A 119      -0.605 -20.748   8.136  1.00 95.13           H  
ATOM   1846  HZ2 LYS A 119      -1.782 -21.728   7.682  1.00 95.13           H  
ATOM   1847  HZ3 LYS A 119      -0.498 -22.345   8.500  1.00 95.13           H  
ATOM   1848  N   VAL A 120      -1.348 -18.698   0.236  1.00 97.32           N  
ATOM   1849  H   VAL A 120      -1.459 -19.674   0.000  1.00 97.32           H  
ATOM   1850  CA  VAL A 120      -2.112 -17.727  -0.541  1.00 97.32           C  
ATOM   1851  HA  VAL A 120      -2.073 -16.770  -0.020  1.00 97.32           H  
ATOM   1852  C   VAL A 120      -3.572 -18.135  -0.610  1.00 97.32           C  
ATOM   1853  CB  VAL A 120      -1.521 -17.516  -1.944  1.00 97.32           C  
ATOM   1854  HB  VAL A 120      -2.132 -16.774  -2.460  1.00 97.32           H  
ATOM   1855  O   VAL A 120      -3.893 -19.324  -0.578  1.00 97.32           O  
ATOM   1856  CG1 VAL A 120      -0.097 -16.966  -1.840  1.00 97.32           C  
ATOM   1857 HG11 VAL A 120      -0.084 -16.134  -1.136  1.00 97.32           H  
ATOM   1858 HG12 VAL A 120       0.590 -17.736  -1.487  1.00 97.32           H  
ATOM   1859 HG13 VAL A 120       0.233 -16.610  -2.816  1.00 97.32           H  
ATOM   1860  CG2 VAL A 120      -1.504 -18.786  -2.802  1.00 97.32           C  
ATOM   1861 HG21 VAL A 120      -1.105 -18.557  -3.790  1.00 97.32           H  
ATOM   1862 HG22 VAL A 120      -0.877 -19.548  -2.340  1.00 97.32           H  
ATOM   1863 HG23 VAL A 120      -2.514 -19.179  -2.919  1.00 97.32           H  
ATOM   1864  N   LYS A 121      -4.454 -17.143  -0.715  1.00 97.20           N  
ATOM   1865  H   LYS A 121      -4.097 -16.198  -0.728  1.00 97.20           H  
ATOM   1866  CA  LYS A 121      -5.899 -17.326  -0.874  1.00 97.20           C  
ATOM   1867  HA  LYS A 121      -6.097 -18.345  -1.208  1.00 97.20           H  
ATOM   1868  C   LYS A 121      -6.423 -16.418  -1.966  1.00 97.20           C  
ATOM   1869  CB  LYS A 121      -6.651 -17.089   0.456  1.00 97.20           C  
ATOM   1870  HB2 LYS A 121      -7.717 -17.263   0.304  1.00 97.20           H  
ATOM   1871  HB3 LYS A 121      -6.547 -16.049   0.765  1.00 97.20           H  
ATOM   1872  O   LYS A 121      -5.778 -15.440  -2.352  1.00 97.20           O  
ATOM   1873  CG  LYS A 121      -6.176 -17.981   1.609  1.00 97.20           C  
ATOM   1874  HG2 LYS A 121      -5.092 -17.916   1.712  1.00 97.20           H  
ATOM   1875  HG3 LYS A 121      -6.629 -17.633   2.538  1.00 97.20           H  
ATOM   1876  CD  LYS A 121      -6.594 -19.430   1.368  1.00 97.20           C  
ATOM   1877  HD2 LYS A 121      -7.674 -19.505   1.491  1.00 97.20           H  
ATOM   1878  HD3 LYS A 121      -6.344 -19.740   0.353  1.00 97.20           H  
ATOM   1879  CE  LYS A 121      -5.901 -20.382   2.331  1.00 97.20           C  
ATOM   1880  HE2 LYS A 121      -4.832 -20.376   2.118  1.00 97.20           H  
ATOM   1881  HE3 LYS A 121      -6.079 -20.044   3.352  1.00 97.20           H  
ATOM   1882  NZ  LYS A 121      -6.474 -21.728   2.134  1.00 97.20           N  
ATOM   1883  HZ1 LYS A 121      -6.655 -21.905   1.156  1.00 97.20           H  
ATOM   1884  HZ2 LYS A 121      -5.937 -22.469   2.563  1.00 97.20           H  
ATOM   1885  HZ3 LYS A 121      -7.388 -21.710   2.564  1.00 97.20           H  
ATOM   1886  N   LYS A 122      -7.608 -16.736  -2.474  1.00 96.90           N  
ATOM   1887  H   LYS A 122      -8.125 -17.474  -2.019  1.00 96.90           H  
ATOM   1888  CA  LYS A 122      -8.331 -15.799  -3.326  1.00 96.90           C  
ATOM   1889  HA  LYS A 122      -7.685 -15.492  -4.149  1.00 96.90           H  
ATOM   1890  C   LYS A 122      -8.684 -14.579  -2.478  1.00 96.90           C  
ATOM   1891  CB  LYS A 122      -9.576 -16.495  -3.871  1.00 96.90           C  
ATOM   1892  HB2 LYS A 122     -10.239 -16.751  -3.044  1.00 96.90           H  
ATOM   1893  HB3 LYS A 122      -9.278 -17.417  -4.371  1.00 96.90           H  
ATOM   1894  O   LYS A 122      -9.139 -14.741  -1.354  1.00 96.90           O  
ATOM   1895  CG  LYS A 122     -10.315 -15.597  -4.866  1.00 96.90           C  
ATOM   1896  HG2 LYS A 122     -10.662 -14.692  -4.366  1.00 96.90           H  
ATOM   1897  HG3 LYS A 122      -9.643 -15.325  -5.680  1.00 96.90           H  
ATOM   1898  CD  LYS A 122     -11.519 -16.348  -5.424  1.00 96.90           C  
ATOM   1899  HD2 LYS A 122     -12.180 -16.622  -4.602  1.00 96.90           H  
ATOM   1900  HD3 LYS A 122     -11.176 -17.253  -5.925  1.00 96.90           H  
ATOM   1901  CE  LYS A 122     -12.257 -15.449  -6.413  1.00 96.90           C  
ATOM   1902  HE2 LYS A 122     -12.570 -14.545  -5.889  1.00 96.90           H  
ATOM   1903  HE3 LYS A 122     -11.564 -15.157  -7.202  1.00 96.90           H  
ATOM   1904  NZ  LYS A 122     -13.425 -16.162  -6.976  1.00 96.90           N  
ATOM   1905  HZ1 LYS A 122     -13.116 -16.998  -7.451  1.00 96.90           H  
ATOM   1906  HZ2 LYS A 122     -13.924 -15.569  -7.624  1.00 96.90           H  
ATOM   1907  HZ3 LYS A 122     -14.042 -16.439  -6.227  1.00 96.90           H  
ATOM   1908  N   LEU A 123      -8.525 -13.373  -3.022  1.00 96.62           N  
ATOM   1909  H   LEU A 123      -8.143 -13.289  -3.952  1.00 96.62           H  
ATOM   1910  CA  LEU A 123      -8.960 -12.169  -2.316  1.00 96.62           C  
ATOM   1911  HA  LEU A 123      -8.447 -12.142  -1.355  1.00 96.62           H  
ATOM   1912  C   LEU A 123     -10.486 -12.229  -2.092  1.00 96.62           C  
ATOM   1913  CB  LEU A 123      -8.536 -10.926  -3.119  1.00 96.62           C  
ATOM   1914  HB2 LEU A 123      -7.451 -10.927  -3.221  1.00 96.62           H  
ATOM   1915  HB3 LEU A 123      -8.970 -10.985  -4.117  1.00 96.62           H  
ATOM   1916  O   LEU A 123     -11.228 -12.250  -3.085  1.00 96.62           O  
ATOM   1917  CG  LEU A 123      -8.966  -9.596  -2.474  1.00 96.62           C  
ATOM   1918  HG  LEU A 123     -10.051  -9.563  -2.379  1.00 96.62           H  
ATOM   1919  CD1 LEU A 123      -8.340  -9.400  -1.097  1.00 96.62           C  
ATOM   1920 HD11 LEU A 123      -8.605  -8.419  -0.703  1.00 96.62           H  
ATOM   1921 HD12 LEU A 123      -8.713 -10.151  -0.401  1.00 96.62           H  
ATOM   1922 HD13 LEU A 123      -7.256  -9.499  -1.162  1.00 96.62           H  
ATOM   1923  CD2 LEU A 123      -8.530  -8.426  -3.354  1.00 96.62           C  
ATOM   1924 HD21 LEU A 123      -7.443  -8.410  -3.435  1.00 96.62           H  
ATOM   1925 HD22 LEU A 123      -8.871  -7.488  -2.916  1.00 96.62           H  
ATOM   1926 HD23 LEU A 123      -8.965  -8.536  -4.347  1.00 96.62           H  
ATOM   1927  N   PRO A 124     -10.993 -12.246  -0.842  1.00 95.65           N  
ATOM   1928  CA  PRO A 124     -12.428 -12.274  -0.615  1.00 95.65           C  
ATOM   1929  HA  PRO A 124     -12.838 -13.133  -1.145  1.00 95.65           H  
ATOM   1930  C   PRO A 124     -13.062 -10.985  -1.145  1.00 95.65           C  
ATOM   1931  CB  PRO A 124     -12.638 -12.485   0.890  1.00 95.65           C  
ATOM   1932  HB2 PRO A 124     -12.865 -11.541   1.385  1.00 95.65           H  
ATOM   1933  HB3 PRO A 124     -13.439 -13.199   1.082  1.00 95.65           H  
ATOM   1934  O   PRO A 124     -12.605  -9.879  -0.850  1.00 95.65           O  
ATOM   1935  CG  PRO A 124     -11.294 -13.030   1.377  1.00 95.65           C  
ATOM   1936  HG2 PRO A 124     -11.264 -14.111   1.244  1.00 95.65           H  
ATOM   1937  HG3 PRO A 124     -11.098 -12.768   2.417  1.00 95.65           H  
ATOM   1938  CD  PRO A 124     -10.294 -12.375   0.431  1.00 95.65           C  
ATOM   1939  HD2 PRO A 124      -9.396 -12.989   0.362  1.00 95.65           H  
ATOM   1940  HD3 PRO A 124     -10.053 -11.381   0.806  1.00 95.65           H  
ATOM   1941  N   ALA A 125     -14.145 -11.119  -1.913  1.00 93.81           N  
ATOM   1942  H   ALA A 125     -14.444 -12.057  -2.141  1.00 93.81           H  
ATOM   1943  CA  ALA A 125     -14.764 -10.002  -2.636  1.00 93.81           C  
ATOM   1944  HA  ALA A 125     -14.039  -9.603  -3.345  1.00 93.81           H  
ATOM   1945  C   ALA A 125     -15.194  -8.835  -1.727  1.00 93.81           C  
ATOM   1946  CB  ALA A 125     -15.964 -10.552  -3.416  1.00 93.81           C  
ATOM   1947  HB1 ALA A 125     -15.634 -11.331  -4.103  1.00 93.81           H  
ATOM   1948  HB2 ALA A 125     -16.706 -10.958  -2.728  1.00 93.81           H  
ATOM   1949  HB3 ALA A 125     -16.418  -9.745  -3.992  1.00 93.81           H  
ATOM   1950  O   ALA A 125     -15.258  -7.692  -2.168  1.00 93.81           O  
ATOM   1951  N   LYS A 126     -15.453  -9.094  -0.440  1.00 95.30           N  
ATOM   1952  H   LYS A 126     -15.332 -10.040  -0.109  1.00 95.30           H  
ATOM   1953  CA  LYS A 126     -15.809  -8.042   0.520  1.00 95.30           C  
ATOM   1954  HA  LYS A 126     -16.601  -7.441   0.073  1.00 95.30           H  
ATOM   1955  C   LYS A 126     -14.676  -7.039   0.792  1.00 95.30           C  
ATOM   1956  CB  LYS A 126     -16.390  -8.670   1.794  1.00 95.30           C  
ATOM   1957  HB2 LYS A 126     -16.833  -7.873   2.391  1.00 95.30           H  
ATOM   1958  HB3 LYS A 126     -17.190  -9.353   1.509  1.00 95.30           H  
ATOM   1959  O   LYS A 126     -14.961  -5.923   1.207  1.00 95.30           O  
ATOM   1960  CG  LYS A 126     -15.374  -9.416   2.666  1.00 95.30           C  
ATOM   1961  HG2 LYS A 126     -14.655  -8.696   3.058  1.00 95.30           H  
ATOM   1962  HG3 LYS A 126     -14.848 -10.170   2.081  1.00 95.30           H  
ATOM   1963  CD  LYS A 126     -16.114 -10.093   3.830  1.00 95.30           C  
ATOM   1964  HD2 LYS A 126     -16.781  -9.375   4.308  1.00 95.30           H  
ATOM   1965  HD3 LYS A 126     -16.689 -10.944   3.466  1.00 95.30           H  
ATOM   1966  CE  LYS A 126     -15.089 -10.552   4.846  1.00 95.30           C  
ATOM   1967  HE2 LYS A 126     -14.399 -11.261   4.389  1.00 95.30           H  
ATOM   1968  HE3 LYS A 126     -14.522  -9.664   5.127  1.00 95.30           H  
ATOM   1969  NZ  LYS A 126     -15.642 -11.139   6.093  1.00 95.30           N  
ATOM   1970  HZ1 LYS A 126     -14.841 -11.426   6.636  1.00 95.30           H  
ATOM   1971  HZ2 LYS A 126     -16.103 -12.029   5.962  1.00 95.30           H  
ATOM   1972  HZ3 LYS A 126     -16.147 -10.484   6.672  1.00 95.30           H  
ATOM   1973  N   TYR A 127     -13.425  -7.393   0.485  1.00 95.31           N  
ATOM   1974  H   TYR A 127     -13.262  -8.332   0.151  1.00 95.31           H  
ATOM   1975  CA  TYR A 127     -12.247  -6.534   0.663  1.00 95.31           C  
ATOM   1976  HA  TYR A 127     -12.496  -5.721   1.345  1.00 95.31           H  
ATOM   1977  C   TYR A 127     -11.747  -5.883  -0.628  1.00 95.31           C  
ATOM   1978  CB  TYR A 127     -11.127  -7.351   1.307  1.00 95.31           C  
ATOM   1979  HB2 TYR A 127     -10.260  -6.712   1.469  1.00 95.31           H  
ATOM   1980  HB3 TYR A 127     -10.829  -8.154   0.633  1.00 95.31           H  
ATOM   1981  O   TYR A 127     -10.850  -5.040  -0.586  1.00 95.31           O  
ATOM   1982  CG  TYR A 127     -11.541  -7.925   2.636  1.00 95.31           C  
ATOM   1983  CD1 TYR A 127     -11.747  -7.054   3.717  1.00 95.31           C  
ATOM   1984  HD1 TYR A 127     -11.572  -5.993   3.614  1.00 95.31           H  
ATOM   1985  CD2 TYR A 127     -11.742  -9.308   2.779  1.00 95.31           C  
ATOM   1986  HD2 TYR A 127     -11.532  -9.964   1.947  1.00 95.31           H  
ATOM   1987  CE1 TYR A 127     -12.153  -7.560   4.953  1.00 95.31           C  
ATOM   1988  HE1 TYR A 127     -12.292  -6.914   5.807  1.00 95.31           H  
ATOM   1989  CE2 TYR A 127     -12.122  -9.829   4.030  1.00 95.31           C  
ATOM   1990  HE2 TYR A 127     -12.216 -10.893   4.187  1.00 95.31           H  
ATOM   1991  OH  TYR A 127     -12.743  -9.347   6.317  1.00 95.31           O  
ATOM   1992  HH  TYR A 127     -12.751 -10.302   6.419  1.00 95.31           H  
ATOM   1993  CZ  TYR A 127     -12.325  -8.937   5.110  1.00 95.31           C  
ATOM   1994  N   SER A 128     -12.309  -6.233  -1.789  1.00 93.75           N  
ATOM   1995  H   SER A 128     -13.060  -6.908  -1.798  1.00 93.75           H  
ATOM   1996  CA  SER A 128     -11.866  -5.666  -3.069  1.00 93.75           C  
ATOM   1997  HA  SER A 128     -10.776  -5.649  -3.075  1.00 93.75           H  
ATOM   1998  C   SER A 128     -12.325  -4.219  -3.282  1.00 93.75           C  
ATOM   1999  CB  SER A 128     -12.308  -6.558  -4.232  1.00 93.75           C  
ATOM   2000  HB2 SER A 128     -11.939  -7.569  -4.064  1.00 93.75           H  
ATOM   2001  HB3 SER A 128     -11.874  -6.182  -5.159  1.00 93.75           H  
ATOM   2002  O   SER A 128     -11.794  -3.539  -4.151  1.00 93.75           O  
ATOM   2003  OG  SER A 128     -13.715  -6.595  -4.358  1.00 93.75           O  
ATOM   2004  HG  SER A 128     -14.018  -5.755  -4.711  1.00 93.75           H  
ATOM   2005  N   GLY A 129     -13.319  -3.748  -2.519  1.00 94.22           N  
ATOM   2006  H   GLY A 129     -13.728  -4.376  -1.841  1.00 94.22           H  
ATOM   2007  CA  GLY A 129     -13.823  -2.370  -2.589  1.00 94.22           C  
ATOM   2008  HA2 GLY A 129     -13.811  -2.031  -3.625  1.00 94.22           H  
ATOM   2009  HA3 GLY A 129     -14.853  -2.358  -2.234  1.00 94.22           H  
ATOM   2010  C   GLY A 129     -13.035  -1.354  -1.753  1.00 94.22           C  
ATOM   2011  O   GLY A 129     -13.185  -0.152  -1.976  1.00 94.22           O  
ATOM   2012  N   ILE A 130     -12.208  -1.828  -0.818  1.00 95.41           N  
ATOM   2013  H   ILE A 130     -12.086  -2.829  -0.747  1.00 95.41           H  
ATOM   2014  CA  ILE A 130     -11.339  -0.995   0.021  1.00 95.41           C  
ATOM   2015  HA  ILE A 130     -11.926  -0.167   0.417  1.00 95.41           H  
ATOM   2016  C   ILE A 130     -10.210  -0.433  -0.864  1.00 95.41           C  
ATOM   2017  CB  ILE A 130     -10.819  -1.834   1.215  1.00 95.41           C  
ATOM   2018  HB  ILE A 130     -10.374  -2.750   0.825  1.00 95.41           H  
ATOM   2019  O   ILE A 130      -9.643  -1.198  -1.651  1.00 95.41           O  
ATOM   2020  CG1 ILE A 130     -11.995  -2.238   2.135  1.00 95.41           C  
ATOM   2021 HG12 ILE A 130     -12.455  -1.344   2.556  1.00 95.41           H  
ATOM   2022 HG13 ILE A 130     -12.751  -2.757   1.546  1.00 95.41           H  
ATOM   2023  CG2 ILE A 130      -9.724  -1.089   1.989  1.00 95.41           C  
ATOM   2024 HG21 ILE A 130      -8.834  -0.983   1.369  1.00 95.41           H  
ATOM   2025 HG22 ILE A 130     -10.064  -0.100   2.293  1.00 95.41           H  
ATOM   2026 HG23 ILE A 130      -9.433  -1.642   2.882  1.00 95.41           H  
ATOM   2027  CD1 ILE A 130     -11.598  -3.179   3.277  1.00 95.41           C  
ATOM   2028 HD11 ILE A 130     -10.976  -3.984   2.886  1.00 95.41           H  
ATOM   2029 HD12 ILE A 130     -11.050  -2.634   4.046  1.00 95.41           H  
ATOM   2030 HD13 ILE A 130     -12.496  -3.598   3.731  1.00 95.41           H  
ATOM   2031  N   PRO A 131      -9.868   0.866  -0.802  1.00 96.49           N  
ATOM   2032  CA  PRO A 131      -8.760   1.405  -1.592  1.00 96.49           C  
ATOM   2033  HA  PRO A 131      -8.942   1.246  -2.655  1.00 96.49           H  
ATOM   2034  C   PRO A 131      -7.423   0.757  -1.230  1.00 96.49           C  
ATOM   2035  CB  PRO A 131      -8.733   2.901  -1.286  1.00 96.49           C  
ATOM   2036  HB2 PRO A 131      -7.716   3.293  -1.297  1.00 96.49           H  
ATOM   2037  HB3 PRO A 131      -9.367   3.439  -1.991  1.00 96.49           H  
ATOM   2038  O   PRO A 131      -7.229   0.329  -0.099  1.00 96.49           O  
ATOM   2039  CG  PRO A 131      -9.331   2.980   0.115  1.00 96.49           C  
ATOM   2040  HG2 PRO A 131      -9.738   3.972   0.310  1.00 96.49           H  
ATOM   2041  HG3 PRO A 131      -8.574   2.724   0.856  1.00 96.49           H  
ATOM   2042  CD  PRO A 131     -10.406   1.897   0.078  1.00 96.49           C  
ATOM   2043  HD2 PRO A 131     -11.322   2.300  -0.353  1.00 96.49           H  
ATOM   2044  HD3 PRO A 131     -10.601   1.535   1.088  1.00 96.49           H  
ATOM   2045  N   GLU A 132      -6.494   0.687  -2.179  1.00 94.62           N  
ATOM   2046  H   GLU A 132      -6.719   0.975  -3.120  1.00 94.62           H  
ATOM   2047  CA  GLU A 132      -5.087   0.383  -1.897  1.00 94.62           C  
ATOM   2048  HA  GLU A 132      -5.023  -0.519  -1.288  1.00 94.62           H  
ATOM   2049  C   GLU A 132      -4.471   1.540  -1.085  1.00 94.62           C  
ATOM   2050  CB  GLU A 132      -4.323   0.120  -3.213  1.00 94.62           C  
ATOM   2051  HB2 GLU A 132      -3.282  -0.084  -2.961  1.00 94.62           H  
ATOM   2052  HB3 GLU A 132      -4.357   1.018  -3.830  1.00 94.62           H  
ATOM   2053  O   GLU A 132      -4.721   2.715  -1.383  1.00 94.62           O  
ATOM   2054  CG  GLU A 132      -4.884  -1.073  -4.029  1.00 94.62           C  
ATOM   2055  HG2 GLU A 132      -4.898  -1.957  -3.392  1.00 94.62           H  
ATOM   2056  HG3 GLU A 132      -5.916  -0.863  -4.307  1.00 94.62           H  
ATOM   2057  CD  GLU A 132      -4.089  -1.394  -5.317  1.00 94.62           C  
ATOM   2058  OE1 GLU A 132      -4.606  -2.131  -6.206  1.00 94.62           O  
ATOM   2059  OE2 GLU A 132      -2.949  -0.912  -5.461  1.00 94.62           O  
ATOM   2060  N   PHE A 133      -3.698   1.211  -0.047  1.00 91.85           N  
ATOM   2061  H   PHE A 133      -3.530   0.234   0.146  1.00 91.85           H  
ATOM   2062  CA  PHE A 133      -3.102   2.198   0.866  1.00 91.85           C  
ATOM   2063  HA  PHE A 133      -3.676   3.124   0.816  1.00 91.85           H  
ATOM   2064  C   PHE A 133      -1.667   2.573   0.477  1.00 91.85           C  
ATOM   2065  CB  PHE A 133      -3.191   1.696   2.312  1.00 91.85           C  
ATOM   2066  HB2 PHE A 133      -2.775   0.691   2.376  1.00 91.85           H  
ATOM   2067  HB3 PHE A 133      -2.577   2.343   2.939  1.00 91.85           H  
ATOM   2068  O   PHE A 133      -1.126   3.558   0.983  1.00 91.85           O  
ATOM   2069  CG  PHE A 133      -4.600   1.697   2.876  1.00 91.85           C  
ATOM   2070  CD1 PHE A 133      -5.047   2.758   3.684  1.00 91.85           C  
ATOM   2071  HD1 PHE A 133      -4.384   3.578   3.919  1.00 91.85           H  
ATOM   2072  CD2 PHE A 133      -5.468   0.625   2.615  1.00 91.85           C  
ATOM   2073  HD2 PHE A 133      -5.138  -0.201   2.003  1.00 91.85           H  
ATOM   2074  CE1 PHE A 133      -6.340   2.746   4.232  1.00 91.85           C  
ATOM   2075  HE1 PHE A 133      -6.658   3.545   4.886  1.00 91.85           H  
ATOM   2076  CE2 PHE A 133      -6.761   0.610   3.162  1.00 91.85           C  
ATOM   2077  HE2 PHE A 133      -7.404  -0.240   2.984  1.00 91.85           H  
ATOM   2078  CZ  PHE A 133      -7.203   1.671   3.967  1.00 91.85           C  
ATOM   2079  HZ  PHE A 133      -8.186   1.641   4.412  1.00 91.85           H  
ATOM   2080  N   CYS A 134      -1.048   1.835  -0.445  1.00 93.39           N  
ATOM   2081  H   CYS A 134      -1.488   0.983  -0.761  1.00 93.39           H  
ATOM   2082  CA  CYS A 134       0.251   2.193  -0.997  1.00 93.39           C  
ATOM   2083  HA  CYS A 134       0.919   2.441  -0.172  1.00 93.39           H  
ATOM   2084  C   CYS A 134       0.178   3.401  -1.938  1.00 93.39           C  
ATOM   2085  CB  CYS A 134       0.846   1.005  -1.742  1.00 93.39           C  
ATOM   2086  HB2 CYS A 134       1.801   1.302  -2.176  1.00 93.39           H  
ATOM   2087  HB3 CYS A 134       0.163   0.688  -2.530  1.00 93.39           H  
ATOM   2088  O   CYS A 134      -0.679   3.501  -2.818  1.00 93.39           O  
ATOM   2089  SG  CYS A 134       1.126  -0.354  -0.594  1.00 93.39           S  
ATOM   2090  HG  CYS A 134       1.901   0.322   0.258  1.00 93.39           H  
ATOM   2091  N   CYS A 135       1.163   4.278  -1.822  1.00 96.29           N  
ATOM   2092  H   CYS A 135       1.856   4.120  -1.104  1.00 96.29           H  
ATOM   2093  CA  CYS A 135       1.358   5.430  -2.690  1.00 96.29           C  
ATOM   2094  HA  CYS A 135       0.807   5.284  -3.618  1.00 96.29           H  
ATOM   2095  C   CYS A 135       2.839   5.575  -3.062  1.00 96.29           C  
ATOM   2096  CB  CYS A 135       0.772   6.663  -1.987  1.00 96.29           C  
ATOM   2097  HB2 CYS A 135      -0.233   6.436  -1.633  1.00 96.29           H  
ATOM   2098  HB3 CYS A 135       0.718   7.502  -2.680  1.00 96.29           H  
ATOM   2099  O   CYS A 135       3.687   4.801  -2.616  1.00 96.29           O  
ATOM   2100  SG  CYS A 135       1.808   7.146  -0.587  1.00 96.29           S  
ATOM   2101  HG  CYS A 135       1.819   5.958   0.024  1.00 96.29           H  
ATOM   2102  N   VAL A 136       3.147   6.563  -3.896  1.00 97.91           N  
ATOM   2103  H   VAL A 136       2.397   7.155  -4.224  1.00 97.91           H  
ATOM   2104  CA  VAL A 136       4.511   7.009  -4.172  1.00 97.91           C  
ATOM   2105  HA  VAL A 136       5.192   6.444  -3.536  1.00 97.91           H  
ATOM   2106  C   VAL A 136       4.641   8.479  -3.807  1.00 97.91           C  
ATOM   2107  CB  VAL A 136       4.914   6.754  -5.634  1.00 97.91           C  
ATOM   2108  HB  VAL A 136       4.129   7.122  -6.296  1.00 97.91           H  
ATOM   2109  O   VAL A 136       3.869   9.303  -4.302  1.00 97.91           O  
ATOM   2110  CG1 VAL A 136       6.231   7.445  -6.004  1.00 97.91           C  
ATOM   2111 HG11 VAL A 136       7.011   7.177  -5.292  1.00 97.91           H  
ATOM   2112 HG12 VAL A 136       6.550   7.134  -6.999  1.00 97.91           H  
ATOM   2113 HG13 VAL A 136       6.110   8.528  -6.009  1.00 97.91           H  
ATOM   2114  CG2 VAL A 136       5.105   5.255  -5.876  1.00 97.91           C  
ATOM   2115 HG21 VAL A 136       4.205   4.711  -5.588  1.00 97.91           H  
ATOM   2116 HG22 VAL A 136       5.938   4.899  -5.270  1.00 97.91           H  
ATOM   2117 HG23 VAL A 136       5.323   5.067  -6.928  1.00 97.91           H  
ATOM   2118  N   LEU A 137       5.648   8.798  -2.996  1.00 98.55           N  
ATOM   2119  H   LEU A 137       6.227   8.045  -2.653  1.00 98.55           H  
ATOM   2120  CA  LEU A 137       6.062  10.155  -2.666  1.00 98.55           C  
ATOM   2121  HA  LEU A 137       5.290  10.850  -2.996  1.00 98.55           H  
ATOM   2122  C   LEU A 137       7.366  10.489  -3.396  1.00 98.55           C  
ATOM   2123  CB  LEU A 137       6.201  10.277  -1.139  1.00 98.55           C  
ATOM   2124  HB2 LEU A 137       6.934   9.543  -0.803  1.00 98.55           H  
ATOM   2125  HB3 LEU A 137       5.245  10.037  -0.674  1.00 98.55           H  
ATOM   2126  O   LEU A 137       8.409   9.878  -3.158  1.00 98.55           O  
ATOM   2127  CG  LEU A 137       6.661  11.665  -0.656  1.00 98.55           C  
ATOM   2128  HG  LEU A 137       7.620  11.909  -1.114  1.00 98.55           H  
ATOM   2129  CD1 LEU A 137       5.657  12.767  -1.004  1.00 98.55           C  
ATOM   2130 HD11 LEU A 137       5.552  12.861  -2.085  1.00 98.55           H  
ATOM   2131 HD12 LEU A 137       4.688  12.543  -0.558  1.00 98.55           H  
ATOM   2132 HD13 LEU A 137       6.020  13.719  -0.618  1.00 98.55           H  
ATOM   2133  CD2 LEU A 137       6.852  11.647   0.859  1.00 98.55           C  
ATOM   2134 HD21 LEU A 137       5.904  11.441   1.357  1.00 98.55           H  
ATOM   2135 HD22 LEU A 137       7.571  10.874   1.131  1.00 98.55           H  
ATOM   2136 HD23 LEU A 137       7.233  12.611   1.196  1.00 98.55           H  
ATOM   2137  N   ASN A 138       7.319  11.488  -4.272  1.00 98.50           N  
ATOM   2138  H   ASN A 138       6.431  11.945  -4.423  1.00 98.50           H  
ATOM   2139  CA  ASN A 138       8.498  12.070  -4.899  1.00 98.50           C  
ATOM   2140  HA  ASN A 138       9.339  11.383  -4.808  1.00 98.50           H  
ATOM   2141  C   ASN A 138       8.879  13.363  -4.166  1.00 98.50           C  
ATOM   2142  CB  ASN A 138       8.215  12.264  -6.395  1.00 98.50           C  
ATOM   2143  HB2 ASN A 138       7.858  11.325  -6.817  1.00 98.50           H  
ATOM   2144  HB3 ASN A 138       7.439  13.019  -6.521  1.00 98.50           H  
ATOM   2145  O   ASN A 138       8.278  14.413  -4.403  1.00 98.50           O  
ATOM   2146  CG  ASN A 138       9.452  12.682  -7.166  1.00 98.50           C  
ATOM   2147  ND2 ASN A 138       9.286  13.097  -8.398  1.00 98.50           N  
ATOM   2148 HD21 ASN A 138      10.115  13.455  -8.849  1.00 98.50           H  
ATOM   2149 HD22 ASN A 138       8.349  13.251  -8.743  1.00 98.50           H  
ATOM   2150  OD1 ASN A 138      10.580  12.613  -6.710  1.00 98.50           O  
ATOM   2151  N   ALA A 139       9.841  13.257  -3.251  1.00 98.61           N  
ATOM   2152  H   ALA A 139      10.286  12.361  -3.115  1.00 98.61           H  
ATOM   2153  CA  ALA A 139      10.353  14.342  -2.419  1.00 98.61           C  
ATOM   2154  HA  ALA A 139      10.356  15.273  -2.986  1.00 98.61           H  
ATOM   2155  C   ALA A 139      11.791  14.036  -1.963  1.00 98.61           C  
ATOM   2156  CB  ALA A 139       9.430  14.500  -1.208  1.00 98.61           C  
ATOM   2157  HB1 ALA A 139       8.403  14.657  -1.539  1.00 98.61           H  
ATOM   2158  HB2 ALA A 139       9.469  13.603  -0.590  1.00 98.61           H  
ATOM   2159  HB3 ALA A 139       9.748  15.358  -0.617  1.00 98.61           H  
ATOM   2160  O   ALA A 139      12.238  12.889  -2.051  1.00 98.61           O  
ATOM   2161  N   ASP A 140      12.496  15.050  -1.458  1.00 98.06           N  
ATOM   2162  H   ASP A 140      12.054  15.953  -1.355  1.00 98.06           H  
ATOM   2163  CA  ASP A 140      13.815  14.887  -0.834  1.00 98.06           C  
ATOM   2164  HA  ASP A 140      14.351  14.096  -1.359  1.00 98.06           H  
ATOM   2165  C   ASP A 140      13.654  14.443   0.627  1.00 98.06           C  
ATOM   2166  CB  ASP A 140      14.641  16.174  -0.992  1.00 98.06           C  
ATOM   2167  HB2 ASP A 140      14.583  16.498  -2.031  1.00 98.06           H  
ATOM   2168  HB3 ASP A 140      14.215  16.965  -0.374  1.00 98.06           H  
ATOM   2169  O   ASP A 140      13.603  15.249   1.553  1.00 98.06           O  
ATOM   2170  CG  ASP A 140      16.124  15.977  -0.644  1.00 98.06           C  
ATOM   2171  OD1 ASP A 140      16.589  14.815  -0.693  1.00 98.06           O  
ATOM   2172  OD2 ASP A 140      16.812  17.007  -0.462  1.00 98.06           O  
ATOM   2173  N   VAL A 141      13.449  13.140   0.803  1.00 97.66           N  
ATOM   2174  H   VAL A 141      13.505  12.549  -0.014  1.00 97.66           H  
ATOM   2175  CA  VAL A 141      13.181  12.484   2.090  1.00 97.66           C  
ATOM   2176  HA  VAL A 141      13.498  13.146   2.896  1.00 97.66           H  
ATOM   2177  C   VAL A 141      14.007  11.208   2.213  1.00 97.66           C  
ATOM   2178  CB  VAL A 141      11.675  12.190   2.278  1.00 97.66           C  
ATOM   2179  HB  VAL A 141      11.535  11.707   3.245  1.00 97.66           H  
ATOM   2180  O   VAL A 141      14.618  10.752   1.243  1.00 97.66           O  
ATOM   2181  CG1 VAL A 141      10.853  13.479   2.300  1.00 97.66           C  
ATOM   2182 HG11 VAL A 141      10.906  13.984   1.336  1.00 97.66           H  
ATOM   2183 HG12 VAL A 141      11.262  14.141   3.062  1.00 97.66           H  
ATOM   2184 HG13 VAL A 141       9.813  13.252   2.534  1.00 97.66           H  
ATOM   2185  CG2 VAL A 141      11.090  11.253   1.215  1.00 97.66           C  
ATOM   2186 HG21 VAL A 141      11.608  10.295   1.244  1.00 97.66           H  
ATOM   2187 HG22 VAL A 141      11.192  11.693   0.223  1.00 97.66           H  
ATOM   2188 HG23 VAL A 141      10.035  11.077   1.423  1.00 97.66           H  
ATOM   2189  N   GLU A 142      13.998  10.604   3.398  1.00 94.53           N  
ATOM   2190  H   GLU A 142      13.458  11.006   4.151  1.00 94.53           H  
ATOM   2191  CA  GLU A 142      14.678   9.342   3.682  1.00 94.53           C  
ATOM   2192  HA  GLU A 142      15.174   8.988   2.779  1.00 94.53           H  
ATOM   2193  C   GLU A 142      13.678   8.255   4.096  1.00 94.53           C  
ATOM   2194  CB  GLU A 142      15.768   9.548   4.746  1.00 94.53           C  
ATOM   2195  HB2 GLU A 142      15.309   9.921   5.661  1.00 94.53           H  
ATOM   2196  HB3 GLU A 142      16.231   8.583   4.954  1.00 94.53           H  
ATOM   2197  O   GLU A 142      12.594   8.537   4.610  1.00 94.53           O  
ATOM   2198  CG  GLU A 142      16.860  10.530   4.278  1.00 94.53           C  
ATOM   2199  HG2 GLU A 142      16.416  11.513   4.124  1.00 94.53           H  
ATOM   2200  HG3 GLU A 142      17.244  10.179   3.320  1.00 94.53           H  
ATOM   2201  CD  GLU A 142      18.033  10.670   5.264  1.00 94.53           C  
ATOM   2202  OE1 GLU A 142      19.047  11.289   4.866  1.00 94.53           O  
ATOM   2203  OE2 GLU A 142      17.946  10.133   6.391  1.00 94.53           O  
ATOM   2204  N   VAL A 143      14.057   6.996   3.864  1.00 93.44           N  
ATOM   2205  H   VAL A 143      14.993   6.844   3.517  1.00 93.44           H  
ATOM   2206  CA  VAL A 143      13.303   5.825   4.332  1.00 93.44           C  
ATOM   2207  HA  VAL A 143      12.280   5.887   3.960  1.00 93.44           H  
ATOM   2208  C   VAL A 143      13.228   5.824   5.861  1.00 93.44           C  
ATOM   2209  CB  VAL A 143      13.937   4.525   3.800  1.00 93.44           C  
ATOM   2210  HB  VAL A 143      15.014   4.564   3.961  1.00 93.44           H  
ATOM   2211  O   VAL A 143      14.207   6.138   6.536  1.00 93.44           O  
ATOM   2212  CG1 VAL A 143      13.407   3.267   4.490  1.00 93.44           C  
ATOM   2213 HG11 VAL A 143      12.317   3.278   4.499  1.00 93.44           H  
ATOM   2214 HG12 VAL A 143      13.765   3.219   5.518  1.00 93.44           H  
ATOM   2215 HG13 VAL A 143      13.747   2.372   3.969  1.00 93.44           H  
ATOM   2216  CG2 VAL A 143      13.686   4.394   2.291  1.00 93.44           C  
ATOM   2217 HG21 VAL A 143      14.087   5.264   1.771  1.00 93.44           H  
ATOM   2218 HG22 VAL A 143      12.613   4.324   2.108  1.00 93.44           H  
ATOM   2219 HG23 VAL A 143      14.168   3.492   1.914  1.00 93.44           H  
ATOM   2220  N   GLY A 144      12.073   5.435   6.397  1.00 88.06           N  
ATOM   2221  H   GLY A 144      11.331   5.153   5.773  1.00 88.06           H  
ATOM   2222  CA  GLY A 144      11.769   5.390   7.825  1.00 88.06           C  
ATOM   2223  HA2 GLY A 144      12.679   5.181   8.387  1.00 88.06           H  
ATOM   2224  HA3 GLY A 144      11.059   4.583   8.003  1.00 88.06           H  
ATOM   2225  C   GLY A 144      11.154   6.677   8.376  1.00 88.06           C  
ATOM   2226  O   GLY A 144      10.786   6.706   9.548  1.00 88.06           O  
ATOM   2227  N   LEU A 145      11.030   7.737   7.568  1.00 90.37           N  
ATOM   2228  H   LEU A 145      11.355   7.667   6.614  1.00 90.37           H  
ATOM   2229  CA  LEU A 145      10.340   8.953   7.992  1.00 90.37           C  
ATOM   2230  HA  LEU A 145      10.619   9.157   9.025  1.00 90.37           H  
ATOM   2231  C   LEU A 145       8.822   8.776   7.977  1.00 90.37           C  
ATOM   2232  CB  LEU A 145      10.738  10.162   7.130  1.00 90.37           C  
ATOM   2233  HB2 LEU A 145      10.095  10.998   7.407  1.00 90.37           H  
ATOM   2234  HB3 LEU A 145      10.540   9.924   6.085  1.00 90.37           H  
ATOM   2235  O   LEU A 145       8.241   8.279   7.013  1.00 90.37           O  
ATOM   2236  CG  LEU A 145      12.200  10.619   7.270  1.00 90.37           C  
ATOM   2237  HG  LEU A 145      12.866   9.840   6.898  1.00 90.37           H  
ATOM   2238  CD1 LEU A 145      12.401  11.884   6.432  1.00 90.37           C  
ATOM   2239 HD11 LEU A 145      11.823  12.710   6.848  1.00 90.37           H  
ATOM   2240 HD12 LEU A 145      12.075  11.695   5.410  1.00 90.37           H  
ATOM   2241 HD13 LEU A 145      13.458  12.151   6.425  1.00 90.37           H  
ATOM   2242  CD2 LEU A 145      12.591  10.952   8.712  1.00 90.37           C  
ATOM   2243 HD21 LEU A 145      12.589  10.044   9.316  1.00 90.37           H  
ATOM   2244 HD22 LEU A 145      13.604  11.354   8.727  1.00 90.37           H  
ATOM   2245 HD23 LEU A 145      11.904  11.682   9.138  1.00 90.37           H  
ATOM   2246  N   ASN A 146       8.191   9.320   9.013  1.00 90.46           N  
ATOM   2247  H   ASN A 146       8.743   9.657   9.788  1.00 90.46           H  
ATOM   2248  CA  ASN A 146       6.751   9.469   9.124  1.00 90.46           C  
ATOM   2249  HA  ASN A 146       6.252   8.845   8.382  1.00 90.46           H  
ATOM   2250  C   ASN A 146       6.384  10.933   8.887  1.00 90.46           C  
ATOM   2251  CB  ASN A 146       6.359   8.992  10.516  1.00 90.46           C  
ATOM   2252  HB2 ASN A 146       6.919   9.580  11.243  1.00 90.46           H  
ATOM   2253  HB3 ASN A 146       5.300   9.175  10.698  1.00 90.46           H  
ATOM   2254  O   ASN A 146       6.925  11.836   9.530  1.00 90.46           O  
ATOM   2255  CG  ASN A 146       6.671   7.515  10.708  1.00 90.46           C  
ATOM   2256  ND2 ASN A 146       7.088   7.120  11.878  1.00 90.46           N  
ATOM   2257 HD21 ASN A 146       7.313   7.825  12.566  1.00 90.46           H  
ATOM   2258 HD22 ASN A 146       7.387   6.158  11.951  1.00 90.46           H  
ATOM   2259  OD1 ASN A 146       6.512   6.696   9.822  1.00 90.46           O  
ATOM   2260  N   LEU A 147       5.486  11.187   7.941  1.00 92.92           N  
ATOM   2261  H   LEU A 147       5.095  10.399   7.445  1.00 92.92           H  
ATOM   2262  CA  LEU A 147       5.226  12.520   7.410  1.00 92.92           C  
ATOM   2263  HA  LEU A 147       5.730  13.263   8.027  1.00 92.92           H  
ATOM   2264  C   LEU A 147       3.730  12.839   7.422  1.00 92.92           C  
ATOM   2265  CB  LEU A 147       5.792  12.620   5.980  1.00 92.92           C  
ATOM   2266  HB2 LEU A 147       5.592  13.620   5.595  1.00 92.92           H  
ATOM   2267  HB3 LEU A 147       5.250  11.910   5.355  1.00 92.92           H  
ATOM   2268  O   LEU A 147       2.911  12.031   6.990  1.00 92.92           O  
ATOM   2269  CG  LEU A 147       7.300  12.327   5.840  1.00 92.92           C  
ATOM   2270  HG  LEU A 147       7.530  11.341   6.243  1.00 92.92           H  
ATOM   2271  CD1 LEU A 147       7.684  12.324   4.364  1.00 92.92           C  
ATOM   2272 HD11 LEU A 147       7.521  13.311   3.930  1.00 92.92           H  
ATOM   2273 HD12 LEU A 147       8.734  12.046   4.266  1.00 92.92           H  
ATOM   2274 HD13 LEU A 147       7.084  11.585   3.834  1.00 92.92           H  
ATOM   2275  CD2 LEU A 147       8.169  13.368   6.547  1.00 92.92           C  
ATOM   2276 HD21 LEU A 147       9.219  13.198   6.306  1.00 92.92           H  
ATOM   2277 HD22 LEU A 147       8.045  13.261   7.625  1.00 92.92           H  
ATOM   2278 HD23 LEU A 147       7.882  14.373   6.239  1.00 92.92           H  
ATOM   2279  N   LYS A 148       3.373  14.055   7.835  1.00 93.23           N  
ATOM   2280  H   LYS A 148       4.111  14.649   8.185  1.00 93.23           H  
ATOM   2281  CA  LYS A 148       2.116  14.704   7.451  1.00 93.23           C  
ATOM   2282  HA  LYS A 148       1.309  13.973   7.396  1.00 93.23           H  
ATOM   2283  C   LYS A 148       2.310  15.318   6.074  1.00 93.23           C  
ATOM   2284  CB  LYS A 148       1.750  15.813   8.443  1.00 93.23           C  
ATOM   2285  HB2 LYS A 148       2.642  16.422   8.594  1.00 93.23           H  
ATOM   2286  HB3 LYS A 148       0.984  16.452   8.004  1.00 93.23           H  
ATOM   2287  O   LYS A 148       3.154  16.194   5.900  1.00 93.23           O  
ATOM   2288  CG  LYS A 148       1.235  15.313   9.794  1.00 93.23           C  
ATOM   2289  HG2 LYS A 148       1.846  14.475  10.130  1.00 93.23           H  
ATOM   2290  HG3 LYS A 148       0.190  15.022   9.685  1.00 93.23           H  
ATOM   2291  CD  LYS A 148       1.307  16.434  10.823  1.00 93.23           C  
ATOM   2292  HD2 LYS A 148       2.289  16.895  10.727  1.00 93.23           H  
ATOM   2293  HD3 LYS A 148       0.553  17.191  10.604  1.00 93.23           H  
ATOM   2294  CE  LYS A 148       1.168  15.946  12.266  1.00 93.23           C  
ATOM   2295  HE2 LYS A 148       1.827  15.088  12.399  1.00 93.23           H  
ATOM   2296  HE3 LYS A 148       0.142  15.640  12.470  1.00 93.23           H  
ATOM   2297  NZ  LYS A 148       1.602  17.041  13.172  1.00 93.23           N  
ATOM   2298  HZ1 LYS A 148       2.429  17.482  12.796  1.00 93.23           H  
ATOM   2299  HZ2 LYS A 148       1.857  16.720  14.095  1.00 93.23           H  
ATOM   2300  HZ3 LYS A 148       0.940  17.802  13.219  1.00 93.23           H  
ATOM   2301  N   CYS A 149       1.512  14.881   5.113  1.00 95.97           N  
ATOM   2302  H   CYS A 149       0.869  14.130   5.321  1.00 95.97           H  
ATOM   2303  CA  CYS A 149       1.475  15.443   3.773  1.00 95.97           C  
ATOM   2304  HA  CYS A 149       2.329  16.103   3.616  1.00 95.97           H  
ATOM   2305  C   CYS A 149       0.188  16.256   3.613  1.00 95.97           C  
ATOM   2306  CB  CYS A 149       1.556  14.311   2.745  1.00 95.97           C  
ATOM   2307  HB2 CYS A 149       1.570  14.733   1.740  1.00 95.97           H  
ATOM   2308  HB3 CYS A 149       0.672  13.683   2.852  1.00 95.97           H  
ATOM   2309  O   CYS A 149      -0.896  15.684   3.488  1.00 95.97           O  
ATOM   2310  SG  CYS A 149       3.027  13.279   2.985  1.00 95.97           S  
ATOM   2311  HG  CYS A 149       2.704  12.822   4.199  1.00 95.97           H  
ATOM   2312  N   SER A 150       0.299  17.582   3.595  1.00 97.74           N  
ATOM   2313  H   SER A 150       1.212  17.994   3.724  1.00 97.74           H  
ATOM   2314  CA  SER A 150      -0.842  18.462   3.310  1.00 97.74           C  
ATOM   2315  HA  SER A 150      -1.748  18.031   3.737  1.00 97.74           H  
ATOM   2316  C   SER A 150      -1.024  18.585   1.802  1.00 97.74           C  
ATOM   2317  CB  SER A 150      -0.656  19.848   3.930  1.00 97.74           C  
ATOM   2318  HB2 SER A 150       0.171  20.358   3.435  1.00 97.74           H  
ATOM   2319  HB3 SER A 150      -1.566  20.429   3.782  1.00 97.74           H  
ATOM   2320  O   SER A 150      -0.108  19.032   1.108  1.00 97.74           O  
ATOM   2321  OG  SER A 150      -0.386  19.740   5.314  1.00 97.74           O  
ATOM   2322  HG  SER A 150      -0.231  20.615   5.677  1.00 97.74           H  
ATOM   2323  N   LEU A 151      -2.188  18.195   1.283  1.00 98.21           N  
ATOM   2324  H   LEU A 151      -2.907  17.860   1.907  1.00 98.21           H  
ATOM   2325  CA  LEU A 151      -2.472  18.193  -0.152  1.00 98.21           C  
ATOM   2326  HA  LEU A 151      -1.586  17.850  -0.687  1.00 98.21           H  
ATOM   2327  C   LEU A 151      -2.781  19.614  -0.638  1.00 98.21           C  
ATOM   2328  CB  LEU A 151      -3.622  17.215  -0.463  1.00 98.21           C  
ATOM   2329  HB2 LEU A 151      -4.543  17.609  -0.033  1.00 98.21           H  
ATOM   2330  HB3 LEU A 151      -3.749  17.192  -1.546  1.00 98.21           H  
ATOM   2331  O   LEU A 151      -3.824  20.174  -0.316  1.00 98.21           O  
ATOM   2332  CG  LEU A 151      -3.457  15.768   0.046  1.00 98.21           C  
ATOM   2333  HG  LEU A 151      -3.608  15.738   1.125  1.00 98.21           H  
ATOM   2334  CD1 LEU A 151      -4.513  14.883  -0.609  1.00 98.21           C  
ATOM   2335 HD11 LEU A 151      -4.454  13.878  -0.191  1.00 98.21           H  
ATOM   2336 HD12 LEU A 151      -5.503  15.290  -0.407  1.00 98.21           H  
ATOM   2337 HD13 LEU A 151      -4.360  14.840  -1.687  1.00 98.21           H  
ATOM   2338  CD2 LEU A 151      -2.091  15.155  -0.256  1.00 98.21           C  
ATOM   2339 HD21 LEU A 151      -1.341  15.633   0.374  1.00 98.21           H  
ATOM   2340 HD22 LEU A 151      -1.845  15.283  -1.310  1.00 98.21           H  
ATOM   2341 HD23 LEU A 151      -2.102  14.093  -0.011  1.00 98.21           H  
ATOM   2342  N   LEU A 152      -1.887  20.212  -1.426  1.00 98.50           N  
ATOM   2343  H   LEU A 152      -1.048  19.702  -1.665  1.00 98.50           H  
ATOM   2344  CA  LEU A 152      -1.996  21.617  -1.836  1.00 98.50           C  
ATOM   2345  HA  LEU A 152      -2.522  22.179  -1.064  1.00 98.50           H  
ATOM   2346  C   LEU A 152      -2.787  21.816  -3.126  1.00 98.50           C  
ATOM   2347  CB  LEU A 152      -0.595  22.219  -2.022  1.00 98.50           C  
ATOM   2348  HB2 LEU A 152      -0.067  21.660  -2.795  1.00 98.50           H  
ATOM   2349  HB3 LEU A 152      -0.729  23.239  -2.383  1.00 98.50           H  
ATOM   2350  O   LEU A 152      -3.629  22.701  -3.210  1.00 98.50           O  
ATOM   2351  CG  LEU A 152       0.295  22.266  -0.773  1.00 98.50           C  
ATOM   2352  HG  LEU A 152       0.551  21.254  -0.458  1.00 98.50           H  
ATOM   2353  CD1 LEU A 152       1.574  23.001  -1.169  1.00 98.50           C  
ATOM   2354 HD11 LEU A 152       2.192  22.363  -1.801  1.00 98.50           H  
ATOM   2355 HD12 LEU A 152       2.135  23.267  -0.273  1.00 98.50           H  
ATOM   2356 HD13 LEU A 152       1.344  23.929  -1.693  1.00 98.50           H  
ATOM   2357  CD2 LEU A 152      -0.361  23.003   0.395  1.00 98.50           C  
ATOM   2358 HD21 LEU A 152      -0.658  24.007   0.092  1.00 98.50           H  
ATOM   2359 HD22 LEU A 152       0.344  23.065   1.224  1.00 98.50           H  
ATOM   2360 HD23 LEU A 152      -1.231  22.446   0.743  1.00 98.50           H  
ATOM   2361  N   SER A 153      -2.454  21.046  -4.163  1.00 98.35           N  
ATOM   2362  H   SER A 153      -1.804  20.289  -4.006  1.00 98.35           H  
ATOM   2363  CA  SER A 153      -3.076  21.179  -5.484  1.00 98.35           C  
ATOM   2364  HA  SER A 153      -4.119  21.459  -5.342  1.00 98.35           H  
ATOM   2365  C   SER A 153      -3.033  19.864  -6.243  1.00 98.35           C  
ATOM   2366  CB  SER A 153      -2.430  22.295  -6.313  1.00 98.35           C  
ATOM   2367  HB2 SER A 153      -2.873  22.313  -7.309  1.00 98.35           H  
ATOM   2368  HB3 SER A 153      -2.630  23.250  -5.829  1.00 98.35           H  
ATOM   2369  O   SER A 153      -2.042  19.134  -6.160  1.00 98.35           O  
ATOM   2370  OG  SER A 153      -1.028  22.116  -6.418  1.00 98.35           O  
ATOM   2371  HG  SER A 153      -0.732  21.920  -5.525  1.00 98.35           H  
ATOM   2372  N   LYS A 154      -4.089  19.564  -6.999  1.00 97.14           N  
ATOM   2373  H   LYS A 154      -4.879  20.193  -6.974  1.00 97.14           H  
ATOM   2374  CA  LYS A 154      -4.148  18.374  -7.852  1.00 97.14           C  
ATOM   2375  HA  LYS A 154      -3.903  17.506  -7.241  1.00 97.14           H  
ATOM   2376  C   LYS A 154      -3.112  18.433  -8.972  1.00 97.14           C  
ATOM   2377  CB  LYS A 154      -5.562  18.185  -8.421  1.00 97.14           C  
ATOM   2378  HB2 LYS A 154      -5.950  19.137  -8.785  1.00 97.14           H  
ATOM   2379  HB3 LYS A 154      -5.521  17.479  -9.250  1.00 97.14           H  
ATOM   2380  O   LYS A 154      -2.941  19.448  -9.645  1.00 97.14           O  
ATOM   2381  CG  LYS A 154      -6.483  17.612  -7.344  1.00 97.14           C  
ATOM   2382  HG2 LYS A 154      -6.528  18.306  -6.504  1.00 97.14           H  
ATOM   2383  HG3 LYS A 154      -6.053  16.667  -7.010  1.00 97.14           H  
ATOM   2384  CD  LYS A 154      -7.903  17.338  -7.842  1.00 97.14           C  
ATOM   2385  HD2 LYS A 154      -7.863  16.645  -8.683  1.00 97.14           H  
ATOM   2386  HD3 LYS A 154      -8.370  18.275  -8.147  1.00 97.14           H  
ATOM   2387  CE  LYS A 154      -8.669  16.712  -6.672  1.00 97.14           C  
ATOM   2388  HE2 LYS A 154      -8.701  17.433  -5.855  1.00 97.14           H  
ATOM   2389  HE3 LYS A 154      -8.102  15.851  -6.319  1.00 97.14           H  
ATOM   2390  NZ  LYS A 154     -10.038  16.288  -7.041  1.00 97.14           N  
ATOM   2391  HZ1 LYS A 154     -10.470  15.858  -6.236  1.00 97.14           H  
ATOM   2392  HZ2 LYS A 154     -10.588  17.085  -7.328  1.00 97.14           H  
ATOM   2393  HZ3 LYS A 154      -9.996  15.598  -7.778  1.00 97.14           H  
ATOM   2394  N   THR A 155      -2.475  17.298  -9.220  1.00 96.70           N  
ATOM   2395  H   THR A 155      -2.694  16.508  -8.629  1.00 96.70           H  
ATOM   2396  CA  THR A 155      -1.699  17.008 -10.429  1.00 96.70           C  
ATOM   2397  HA  THR A 155      -1.599  17.924 -11.011  1.00 96.70           H  
ATOM   2398  C   THR A 155      -2.469  15.993 -11.283  1.00 96.70           C  
ATOM   2399  CB  THR A 155      -0.274  16.521 -10.097  1.00 96.70           C  
ATOM   2400  HB  THR A 155       0.336  16.605 -10.996  1.00 96.70           H  
ATOM   2401  O   THR A 155      -3.488  15.462 -10.834  1.00 96.70           O  
ATOM   2402  CG2 THR A 155       0.393  17.374  -9.021  1.00 96.70           C  
ATOM   2403 HG21 THR A 155       1.451  17.122  -8.956  1.00 96.70           H  
ATOM   2404 HG22 THR A 155      -0.077  17.186  -8.056  1.00 96.70           H  
ATOM   2405 HG23 THR A 155       0.293  18.430  -9.274  1.00 96.70           H  
ATOM   2406  OG1 THR A 155      -0.269  15.173  -9.701  1.00 96.70           O  
ATOM   2407  HG1 THR A 155       0.657  14.935  -9.615  1.00 96.70           H  
ATOM   2408  N   PRO A 156      -2.033  15.684 -12.518  1.00 91.60           N  
ATOM   2409  CA  PRO A 156      -2.700  14.669 -13.333  1.00 91.60           C  
ATOM   2410  HA  PRO A 156      -3.706  15.019 -13.565  1.00 91.60           H  
ATOM   2411  C   PRO A 156      -2.814  13.284 -12.674  1.00 91.60           C  
ATOM   2412  CB  PRO A 156      -1.881  14.600 -14.625  1.00 91.60           C  
ATOM   2413  HB2 PRO A 156      -2.506  14.347 -15.483  1.00 91.60           H  
ATOM   2414  HB3 PRO A 156      -1.072  13.878 -14.518  1.00 91.60           H  
ATOM   2415  O   PRO A 156      -3.716  12.534 -13.034  1.00 91.60           O  
ATOM   2416  CG  PRO A 156      -1.295  16.006 -14.743  1.00 91.60           C  
ATOM   2417  HG2 PRO A 156      -2.046  16.688 -15.142  1.00 91.60           H  
ATOM   2418  HG3 PRO A 156      -0.393  16.020 -15.356  1.00 91.60           H  
ATOM   2419  CD  PRO A 156      -0.997  16.358 -13.289  1.00 91.60           C  
ATOM   2420  HD2 PRO A 156      -1.022  17.439 -13.149  1.00 91.60           H  
ATOM   2421  HD3 PRO A 156      -0.021  15.958 -13.015  1.00 91.60           H  
ATOM   2422  N   ASN A 157      -1.923  12.947 -11.729  1.00 90.69           N  
ATOM   2423  H   ASN A 157      -1.262  13.645 -11.420  1.00 90.69           H  
ATOM   2424  CA  ASN A 157      -1.820  11.607 -11.131  1.00 90.69           C  
ATOM   2425  HA  ASN A 157      -2.654  10.994 -11.473  1.00 90.69           H  
ATOM   2426  C   ASN A 157      -1.890  11.601  -9.591  1.00 90.69           C  
ATOM   2427  CB  ASN A 157      -0.512  10.957 -11.614  1.00 90.69           C  
ATOM   2428  HB2 ASN A 157      -0.426   9.958 -11.185  1.00 90.69           H  
ATOM   2429  HB3 ASN A 157       0.328  11.549 -11.249  1.00 90.69           H  
ATOM   2430  O   ASN A 157      -1.665  10.556  -8.976  1.00 90.69           O  
ATOM   2431  CG  ASN A 157      -0.420  10.809 -13.119  1.00 90.69           C  
ATOM   2432  ND2 ASN A 157       0.719  11.122 -13.691  1.00 90.69           N  
ATOM   2433 HD21 ASN A 157       0.763  10.997 -14.692  1.00 90.69           H  
ATOM   2434 HD22 ASN A 157       1.484  11.463 -13.128  1.00 90.69           H  
ATOM   2435  OD1 ASN A 157      -1.337  10.403 -13.810  1.00 90.69           O  
ATOM   2436  N   GLY A 158      -2.136  12.751  -8.963  1.00 96.63           N  
ATOM   2437  H   GLY A 158      -2.329  13.584  -9.500  1.00 96.63           H  
ATOM   2438  CA  GLY A 158      -2.050  12.891  -7.515  1.00 96.63           C  
ATOM   2439  HA2 GLY A 158      -1.117  12.434  -7.187  1.00 96.63           H  
ATOM   2440  HA3 GLY A 158      -2.877  12.361  -7.043  1.00 96.63           H  
ATOM   2441  C   GLY A 158      -2.091  14.347  -7.064  1.00 96.63           C  
ATOM   2442  O   GLY A 158      -2.947  15.107  -7.519  1.00 96.63           O  
ATOM   2443  N   PHE A 159      -1.196  14.735  -6.154  1.00 98.69           N  
ATOM   2444  H   PHE A 159      -0.507  14.066  -5.842  1.00 98.69           H  
ATOM   2445  CA  PHE A 159      -1.188  16.064  -5.539  1.00 98.69           C  
ATOM   2446  HA  PHE A 159      -1.685  16.765  -6.211  1.00 98.69           H  
ATOM   2447  C   PHE A 159       0.228  16.574  -5.282  1.00 98.69           C  
ATOM   2448  CB  PHE A 159      -1.956  16.039  -4.210  1.00 98.69           C  
ATOM   2449  HB2 PHE A 159      -1.856  17.012  -3.729  1.00 98.69           H  
ATOM   2450  HB3 PHE A 159      -1.491  15.304  -3.553  1.00 98.69           H  
ATOM   2451  O   PHE A 159       1.102  15.817  -4.864  1.00 98.69           O  
ATOM   2452  CG  PHE A 159      -3.429  15.713  -4.331  1.00 98.69           C  
ATOM   2453  CD1 PHE A 159      -4.384  16.746  -4.322  1.00 98.69           C  
ATOM   2454  HD1 PHE A 159      -4.070  17.775  -4.224  1.00 98.69           H  
ATOM   2455  CD2 PHE A 159      -3.849  14.373  -4.422  1.00 98.69           C  
ATOM   2456  HD2 PHE A 159      -3.122  13.574  -4.399  1.00 98.69           H  
ATOM   2457  CE1 PHE A 159      -5.753  16.436  -4.388  1.00 98.69           C  
ATOM   2458  HE1 PHE A 159      -6.482  17.230  -4.320  1.00 98.69           H  
ATOM   2459  CE2 PHE A 159      -5.214  14.069  -4.541  1.00 98.69           C  
ATOM   2460  HE2 PHE A 159      -5.533  13.040  -4.616  1.00 98.69           H  
ATOM   2461  CZ  PHE A 159      -6.166  15.099  -4.516  1.00 98.69           C  
ATOM   2462  HZ  PHE A 159      -7.216  14.849  -4.555  1.00 98.69           H  
ATOM   2463  N   LYS A 160       0.431  17.886  -5.434  1.00 98.85           N  
ATOM   2464  H   LYS A 160      -0.356  18.438  -5.744  1.00 98.85           H  
ATOM   2465  CA  LYS A 160       1.552  18.574  -4.785  1.00 98.85           C  
ATOM   2466  HA  LYS A 160       2.468  18.005  -4.942  1.00 98.85           H  
ATOM   2467  C   LYS A 160       1.296  18.647  -3.289  1.00 98.85           C  
ATOM   2468  CB  LYS A 160       1.738  19.990  -5.326  1.00 98.85           C  
ATOM   2469  HB2 LYS A 160       0.804  20.543  -5.228  1.00 98.85           H  
ATOM   2470  HB3 LYS A 160       2.496  20.485  -4.719  1.00 98.85           H  
ATOM   2471  O   LYS A 160       0.161  18.910  -2.884  1.00 98.85           O  
ATOM   2472  CG  LYS A 160       2.196  19.990  -6.784  1.00 98.85           C  
ATOM   2473  HG2 LYS A 160       3.074  19.352  -6.888  1.00 98.85           H  
ATOM   2474  HG3 LYS A 160       1.396  19.619  -7.425  1.00 98.85           H  
ATOM   2475  CD  LYS A 160       2.555  21.420  -7.181  1.00 98.85           C  
ATOM   2476  HD2 LYS A 160       3.305  21.800  -6.486  1.00 98.85           H  
ATOM   2477  HD3 LYS A 160       1.665  22.046  -7.126  1.00 98.85           H  
ATOM   2478  CE  LYS A 160       3.122  21.439  -8.597  1.00 98.85           C  
ATOM   2479  HE2 LYS A 160       3.935  20.715  -8.649  1.00 98.85           H  
ATOM   2480  HE3 LYS A 160       2.342  21.127  -9.292  1.00 98.85           H  
ATOM   2481  NZ  LYS A 160       3.617  22.796  -8.918  1.00 98.85           N  
ATOM   2482  HZ1 LYS A 160       4.323  23.055  -8.244  1.00 98.85           H  
ATOM   2483  HZ2 LYS A 160       2.860  23.462  -8.852  1.00 98.85           H  
ATOM   2484  HZ3 LYS A 160       4.023  22.818  -9.843  1.00 98.85           H  
ATOM   2485  N   VAL A 161       2.338  18.468  -2.490  1.00 98.76           N  
ATOM   2486  H   VAL A 161       3.242  18.283  -2.902  1.00 98.76           H  
ATOM   2487  CA  VAL A 161       2.231  18.421  -1.030  1.00 98.76           C  
ATOM   2488  HA  VAL A 161       1.279  18.866  -0.745  1.00 98.76           H  
ATOM   2489  C   VAL A 161       3.313  19.242  -0.346  1.00 98.76           C  
ATOM   2490  CB  VAL A 161       2.244  16.970  -0.502  1.00 98.76           C  
ATOM   2491  HB  VAL A 161       2.108  16.999   0.579  1.00 98.76           H  
ATOM   2492  O   VAL A 161       4.414  19.378  -0.876  1.00 98.76           O  
ATOM   2493  CG1 VAL A 161       1.094  16.161  -1.101  1.00 98.76           C  
ATOM   2494 HG11 VAL A 161       1.276  15.964  -2.157  1.00 98.76           H  
ATOM   2495 HG12 VAL A 161       0.167  16.725  -0.998  1.00 98.76           H  
ATOM   2496 HG13 VAL A 161       1.002  15.214  -0.570  1.00 98.76           H  
ATOM   2497  CG2 VAL A 161       3.538  16.206  -0.807  1.00 98.76           C  
ATOM   2498 HG21 VAL A 161       3.682  16.111  -1.883  1.00 98.76           H  
ATOM   2499 HG22 VAL A 161       4.395  16.719  -0.372  1.00 98.76           H  
ATOM   2500 HG23 VAL A 161       3.480  15.207  -0.373  1.00 98.76           H  
ATOM   2501  N   THR A 162       3.012  19.733   0.854  1.00 98.70           N  
ATOM   2502  H   THR A 162       2.067  19.617   1.190  1.00 98.70           H  
ATOM   2503  CA  THR A 162       4.029  20.111   1.849  1.00 98.70           C  
ATOM   2504  HA  THR A 162       4.996  20.231   1.360  1.00 98.70           H  
ATOM   2505  C   THR A 162       4.162  19.015   2.887  1.00 98.70           C  
ATOM   2506  CB  THR A 162       3.714  21.422   2.573  1.00 98.70           C  
ATOM   2507  HB  THR A 162       4.378  21.522   3.432  1.00 98.70           H  
ATOM   2508  O   THR A 162       3.160  18.408   3.273  1.00 98.70           O  
ATOM   2509  CG2 THR A 162       3.944  22.628   1.670  1.00 98.70           C  
ATOM   2510 HG21 THR A 162       3.808  22.347   0.625  1.00 98.70           H  
ATOM   2511 HG22 THR A 162       3.273  23.443   1.940  1.00 98.70           H  
ATOM   2512 HG23 THR A 162       4.974  22.965   1.785  1.00 98.70           H  
ATOM   2513  OG1 THR A 162       2.388  21.420   3.052  1.00 98.70           O  
ATOM   2514  HG1 THR A 162       2.288  20.634   3.594  1.00 98.70           H  
ATOM   2515  N   LEU A 163       5.386  18.799   3.352  1.00 98.00           N  
ATOM   2516  H   LEU A 163       6.142  19.367   2.997  1.00 98.00           H  
ATOM   2517  CA  LEU A 163       5.757  17.713   4.243  1.00 98.00           C  
ATOM   2518  HA  LEU A 163       4.905  17.050   4.393  1.00 98.00           H  
ATOM   2519  C   LEU A 163       6.175  18.262   5.609  1.00 98.00           C  
ATOM   2520  CB  LEU A 163       6.889  16.906   3.584  1.00 98.00           C  
ATOM   2521  HB2 LEU A 163       7.153  16.074   4.237  1.00 98.00           H  
ATOM   2522  HB3 LEU A 163       7.760  17.556   3.496  1.00 98.00           H  
ATOM   2523  O   LEU A 163       7.005  19.168   5.703  1.00 98.00           O  
ATOM   2524  CG  LEU A 163       6.563  16.363   2.182  1.00 98.00           C  
ATOM   2525  HG  LEU A 163       6.285  17.179   1.515  1.00 98.00           H  
ATOM   2526  CD1 LEU A 163       7.791  15.686   1.592  1.00 98.00           C  
ATOM   2527 HD11 LEU A 163       8.110  14.861   2.229  1.00 98.00           H  
ATOM   2528 HD12 LEU A 163       8.605  16.407   1.509  1.00 98.00           H  
ATOM   2529 HD13 LEU A 163       7.549  15.311   0.598  1.00 98.00           H  
ATOM   2530  CD2 LEU A 163       5.426  15.349   2.217  1.00 98.00           C  
ATOM   2531 HD21 LEU A 163       5.661  14.553   2.923  1.00 98.00           H  
ATOM   2532 HD22 LEU A 163       4.501  15.841   2.520  1.00 98.00           H  
ATOM   2533 HD23 LEU A 163       5.279  14.914   1.229  1.00 98.00           H  
ATOM   2534  N   GLU A 164       5.626  17.683   6.668  1.00 95.51           N  
ATOM   2535  H   GLU A 164       4.900  16.998   6.512  1.00 95.51           H  
ATOM   2536  CA  GLU A 164       6.045  17.899   8.054  1.00 95.51           C  
ATOM   2537  HA  GLU A 164       6.946  18.511   8.081  1.00 95.51           H  
ATOM   2538  C   GLU A 164       6.368  16.539   8.674  1.00 95.51           C  
ATOM   2539  CB  GLU A 164       4.938  18.647   8.818  1.00 95.51           C  
ATOM   2540  HB2 GLU A 164       4.764  19.603   8.324  1.00 95.51           H  
ATOM   2541  HB3 GLU A 164       4.016  18.069   8.758  1.00 95.51           H  
ATOM   2542  O   GLU A 164       5.574  15.605   8.560  1.00 95.51           O  
ATOM   2543  CG  GLU A 164       5.258  18.909  10.297  1.00 95.51           C  
ATOM   2544  HG2 GLU A 164       5.581  17.980  10.768  1.00 95.51           H  
ATOM   2545  HG3 GLU A 164       6.077  19.626  10.355  1.00 95.51           H  
ATOM   2546  CD  GLU A 164       4.025  19.445  11.046  1.00 95.51           C  
ATOM   2547  OE1 GLU A 164       3.473  18.707  11.909  1.00 95.51           O  
ATOM   2548  OE2 GLU A 164       3.564  20.553  10.689  1.00 95.51           O  
ATOM   2549  N   ASN A 165       7.526  16.401   9.317  1.00 91.71           N  
ATOM   2550  H   ASN A 165       8.115  17.212   9.443  1.00 91.71           H  
ATOM   2551  CA  ASN A 165       7.856  15.180  10.040  1.00 91.71           C  
ATOM   2552  HA  ASN A 165       7.622  14.326   9.403  1.00 91.71           H  
ATOM   2553  C   ASN A 165       6.963  15.055  11.283  1.00 91.71           C  
ATOM   2554  CB  ASN A 165       9.359  15.143  10.342  1.00 91.71           C  
ATOM   2555  HB2 ASN A 165       9.922  15.011   9.419  1.00 91.71           H  
ATOM   2556  HB3 ASN A 165       9.659  16.084  10.804  1.00 91.71           H  
ATOM   2557  O   ASN A 165       6.829  15.996  12.061  1.00 91.71           O  
ATOM   2558  CG  ASN A 165       9.686  14.009  11.288  1.00 91.71           C  
ATOM   2559  ND2 ASN A 165       9.845  12.802  10.820  1.00 91.71           N  
ATOM   2560 HD21 ASN A 165       9.642  12.592   9.853  1.00 91.71           H  
ATOM   2561 HD22 ASN A 165       9.700  12.086  11.517  1.00 91.71           H  
ATOM   2562  OD1 ASN A 165       9.729  14.202  12.487  1.00 91.71           O  
ATOM   2563  N   VAL A 166       6.351  13.885  11.461  1.00 85.64           N  
ATOM   2564  H   VAL A 166       6.573  13.126  10.834  1.00 85.64           H  
ATOM   2565  CA  VAL A 166       5.348  13.644  12.505  1.00 85.64           C  
ATOM   2566  HA  VAL A 166       4.588  14.423  12.447  1.00 85.64           H  
ATOM   2567  C   VAL A 166       5.957  13.730  13.903  1.00 85.64           C  
ATOM   2568  CB  VAL A 166       4.671  12.277  12.273  1.00 85.64           C  
ATOM   2569  HB  VAL A 166       5.441  11.517  12.142  1.00 85.64           H  
ATOM   2570  O   VAL A 166       5.310  14.261  14.801  1.00 85.64           O  
ATOM   2571  CG1 VAL A 166       3.754  11.842  13.423  1.00 85.64           C  
ATOM   2572 HG11 VAL A 166       3.230  10.925  13.153  1.00 85.64           H  
ATOM   2573 HG12 VAL A 166       4.348  11.635  14.313  1.00 85.64           H  
ATOM   2574 HG13 VAL A 166       3.029  12.625  13.650  1.00 85.64           H  
ATOM   2575  CG2 VAL A 166       3.802  12.323  11.011  1.00 85.64           C  
ATOM   2576 HG21 VAL A 166       3.492  11.313  10.743  1.00 85.64           H  
ATOM   2577 HG22 VAL A 166       2.918  12.933  11.196  1.00 85.64           H  
ATOM   2578 HG23 VAL A 166       4.369  12.743  10.180  1.00 85.64           H  
ATOM   2579  N   GLU A 167       7.182  13.238  14.096  1.00 80.37           N  
ATOM   2580  H   GLU A 167       7.649  12.775  13.330  1.00 80.37           H  
ATOM   2581  CA  GLU A 167       7.833  13.182  15.409  1.00 80.37           C  
ATOM   2582  HA  GLU A 167       7.104  12.871  16.157  1.00 80.37           H  
ATOM   2583  C   GLU A 167       8.403  14.526  15.869  1.00 80.37           C  
ATOM   2584  CB  GLU A 167       8.987  12.164  15.392  1.00 80.37           C  
ATOM   2585  HB2 GLU A 167       9.457  12.193  16.375  1.00 80.37           H  
ATOM   2586  HB3 GLU A 167       9.746  12.462  14.669  1.00 80.37           H  
ATOM   2587  O   GLU A 167       8.394  14.832  17.060  1.00 80.37           O  
ATOM   2588  CG  GLU A 167       8.568  10.710  15.144  1.00 80.37           C  
ATOM   2589  HG2 GLU A 167       9.384  10.071  15.481  1.00 80.37           H  
ATOM   2590  HG3 GLU A 167       7.703  10.486  15.769  1.00 80.37           H  
ATOM   2591  CD  GLU A 167       8.260  10.352  13.683  1.00 80.37           C  
ATOM   2592  OE1 GLU A 167       7.687   9.258  13.499  1.00 80.37           O  
ATOM   2593  OE2 GLU A 167       8.583  11.138  12.757  1.00 80.37           O  
ATOM   2594  N   THR A 168       8.948  15.310  14.941  1.00 88.56           N  
ATOM   2595  H   THR A 168       8.942  14.964  13.992  1.00 88.56           H  
ATOM   2596  CA  THR A 168       9.680  16.551  15.241  1.00 88.56           C  
ATOM   2597  HA  THR A 168       9.899  16.585  16.308  1.00 88.56           H  
ATOM   2598  C   THR A 168       8.881  17.811  14.939  1.00 88.56           C  
ATOM   2599  CB  THR A 168      11.021  16.614  14.495  1.00 88.56           C  
ATOM   2600  HB  THR A 168      11.529  17.540  14.766  1.00 88.56           H  
ATOM   2601  O   THR A 168       9.321  18.895  15.317  1.00 88.56           O  
ATOM   2602  CG2 THR A 168      11.952  15.445  14.820  1.00 88.56           C  
ATOM   2603 HG21 THR A 168      12.904  15.589  14.309  1.00 88.56           H  
ATOM   2604 HG22 THR A 168      12.127  15.407  15.895  1.00 88.56           H  
ATOM   2605 HG23 THR A 168      11.513  14.502  14.495  1.00 88.56           H  
ATOM   2606  OG1 THR A 168      10.820  16.603  13.105  1.00 88.56           O  
ATOM   2607  HG1 THR A 168      10.490  15.726  12.898  1.00 88.56           H  
ATOM   2608  N   GLU A 169       7.752  17.686  14.232  1.00 89.20           N  
ATOM   2609  H   GLU A 169       7.461  16.758  13.960  1.00 89.20           H  
ATOM   2610  CA  GLU A 169       6.961  18.799  13.682  1.00 89.20           C  
ATOM   2611  HA  GLU A 169       6.185  18.359  13.056  1.00 89.20           H  
ATOM   2612  C   GLU A 169       7.778  19.712  12.743  1.00 89.20           C  
ATOM   2613  CB  GLU A 169       6.229  19.566  14.801  1.00 89.20           C  
ATOM   2614  HB2 GLU A 169       6.960  20.094  15.413  1.00 89.20           H  
ATOM   2615  HB3 GLU A 169       5.574  20.306  14.342  1.00 89.20           H  
ATOM   2616  O   GLU A 169       7.368  20.822  12.398  1.00 89.20           O  
ATOM   2617  CG  GLU A 169       5.369  18.659  15.703  1.00 89.20           C  
ATOM   2618  HG2 GLU A 169       6.007  17.924  16.194  1.00 89.20           H  
ATOM   2619  HG3 GLU A 169       4.658  18.122  15.075  1.00 89.20           H  
ATOM   2620  CD  GLU A 169       4.599  19.428  16.793  1.00 89.20           C  
ATOM   2621  OE1 GLU A 169       3.641  18.836  17.349  1.00 89.20           O  
ATOM   2622  OE2 GLU A 169       4.933  20.601  17.084  1.00 89.20           O  
ATOM   2623  N   ALA A 170       8.961  19.260  12.311  1.00 95.04           N  
ATOM   2624  H   ALA A 170       9.262  18.345  12.616  1.00 95.04           H  
ATOM   2625  CA  ALA A 170       9.827  20.017  11.427  1.00 95.04           C  
ATOM   2626  HA  ALA A 170       9.832  21.053  11.765  1.00 95.04           H  
ATOM   2627  C   ALA A 170       9.290  19.978   9.996  1.00 95.04           C  
ATOM   2628  CB  ALA A 170      11.259  19.482  11.516  1.00 95.04           C  
ATOM   2629  HB1 ALA A 170      11.290  18.451  11.165  1.00 95.04           H  
ATOM   2630  HB2 ALA A 170      11.919  20.085  10.892  1.00 95.04           H  
ATOM   2631  HB3 ALA A 170      11.604  19.518  12.550  1.00 95.04           H  
ATOM   2632  O   ALA A 170       8.886  18.929   9.490  1.00 95.04           O  
ATOM   2633  N   ASN A 171       9.349  21.118   9.308  1.00 97.00           N  
ATOM   2634  H   ASN A 171       9.702  21.945   9.769  1.00 97.00           H  
ATOM   2635  CA  ASN A 171       9.092  21.159   7.876  1.00 97.00           C  
ATOM   2636  HA  ASN A 171       8.141  20.662   7.685  1.00 97.00           H  
ATOM   2637  C   ASN A 171      10.194  20.392   7.124  1.00 97.00           C  
ATOM   2638  CB  ASN A 171       8.982  22.620   7.421  1.00 97.00           C  
ATOM   2639  HB2 ASN A 171       8.234  23.136   8.022  1.00 97.00           H  
ATOM   2640  HB3 ASN A 171       9.945  23.115   7.547  1.00 97.00           H  
ATOM   2641  O   ASN A 171      11.380  20.644   7.335  1.00 97.00           O  
ATOM   2642  CG  ASN A 171       8.587  22.701   5.961  1.00 97.00           C  
ATOM   2643  ND2 ASN A 171       7.313  22.654   5.660  1.00 97.00           N  
ATOM   2644 HD21 ASN A 171       7.097  22.599   4.675  1.00 97.00           H  
ATOM   2645 HD22 ASN A 171       6.625  22.467   6.375  1.00 97.00           H  
ATOM   2646  OD1 ASN A 171       9.412  22.764   5.071  1.00 97.00           O  
ATOM   2647  N   VAL A 172       9.786  19.479   6.244  1.00 96.94           N  
ATOM   2648  H   VAL A 172       8.792  19.325   6.155  1.00 96.94           H  
ATOM   2649  CA  VAL A 172      10.671  18.631   5.422  1.00 96.94           C  
ATOM   2650  HA  VAL A 172      11.693  18.735   5.785  1.00 96.94           H  
ATOM   2651  C   VAL A 172      10.687  19.099   3.956  1.00 96.94           C  
ATOM   2652  CB  VAL A 172      10.278  17.142   5.581  1.00 96.94           C  
ATOM   2653  HB  VAL A 172       9.291  16.985   5.148  1.00 96.94           H  
ATOM   2654  O   VAL A 172      11.446  18.596   3.139  1.00 96.94           O  
ATOM   2655  CG1 VAL A 172      11.261  16.173   4.919  1.00 96.94           C  
ATOM   2656 HG11 VAL A 172      11.001  15.144   5.166  1.00 96.94           H  
ATOM   2657 HG12 VAL A 172      11.223  16.275   3.834  1.00 96.94           H  
ATOM   2658 HG13 VAL A 172      12.278  16.375   5.257  1.00 96.94           H  
ATOM   2659  CG2 VAL A 172      10.215  16.730   7.058  1.00 96.94           C  
ATOM   2660 HG21 VAL A 172       9.979  15.668   7.139  1.00 96.94           H  
ATOM   2661 HG22 VAL A 172       9.429  17.286   7.569  1.00 96.94           H  
ATOM   2662 HG23 VAL A 172      11.170  16.927   7.544  1.00 96.94           H  
ATOM   2663  N   GLY A 173       9.884  20.109   3.610  1.00 97.76           N  
ATOM   2664  H   GLY A 173       9.324  20.537   4.334  1.00 97.76           H  
ATOM   2665  CA  GLY A 173       9.828  20.705   2.277  1.00 97.76           C  
ATOM   2666  HA2 GLY A 173       9.865  21.790   2.374  1.00 97.76           H  
ATOM   2667  HA3 GLY A 173      10.695  20.396   1.693  1.00 97.76           H  
ATOM   2668  C   GLY A 173       8.559  20.345   1.510  1.00 97.76           C  
ATOM   2669  O   GLY A 173       7.464  20.284   2.075  1.00 97.76           O  
ATOM   2670  N   GLU A 174       8.704  20.156   0.202  1.00 98.64           N  
ATOM   2671  H   GLU A 174       9.640  20.108  -0.174  1.00 98.64           H  
ATOM   2672  CA  GLU A 174       7.609  19.914  -0.738  1.00 98.64           C  
ATOM   2673  HA  GLU A 174       6.682  19.769  -0.182  1.00 98.64           H  
ATOM   2674  C   GLU A 174       7.854  18.643  -1.557  1.00 98.64           C  
ATOM   2675  CB  GLU A 174       7.420  21.117  -1.683  1.00 98.64           C  
ATOM   2676  HB2 GLU A 174       8.355  21.297  -2.214  1.00 98.64           H  
ATOM   2677  HB3 GLU A 174       6.656  20.858  -2.415  1.00 98.64           H  
ATOM   2678  O   GLU A 174       8.980  18.159  -1.676  1.00 98.64           O  
ATOM   2679  CG  GLU A 174       6.984  22.409  -0.975  1.00 98.64           C  
ATOM   2680  HG2 GLU A 174       6.062  22.207  -0.429  1.00 98.64           H  
ATOM   2681  HG3 GLU A 174       7.748  22.695  -0.252  1.00 98.64           H  
ATOM   2682  CD  GLU A 174       6.748  23.587  -1.943  1.00 98.64           C  
ATOM   2683  OE1 GLU A 174       6.492  24.703  -1.438  1.00 98.64           O  
ATOM   2684  OE2 GLU A 174       6.804  23.390  -3.183  1.00 98.64           O  
ATOM   2685  N   GLY A 175       6.794  18.120  -2.165  1.00 98.59           N  
ATOM   2686  H   GLY A 175       5.894  18.557  -2.026  1.00 98.59           H  
ATOM   2687  CA  GLY A 175       6.881  16.977  -3.063  1.00 98.59           C  
ATOM   2688  HA2 GLY A 175       7.723  17.101  -3.744  1.00 98.59           H  
ATOM   2689  HA3 GLY A 175       7.055  16.079  -2.470  1.00 98.59           H  
ATOM   2690  C   GLY A 175       5.620  16.766  -3.886  1.00 98.59           C  
ATOM   2691  O   GLY A 175       4.723  17.613  -3.935  1.00 98.59           O  
ATOM   2692  N   GLU A 176       5.542  15.602  -4.518  1.00 98.73           N  
ATOM   2693  H   GLU A 176       6.336  14.981  -4.460  1.00 98.73           H  
ATOM   2694  CA  GLU A 176       4.340  15.117  -5.192  1.00 98.73           C  
ATOM   2695  HA  GLU A 176       3.508  15.775  -4.941  1.00 98.73           H  
ATOM   2696  C   GLU A 176       3.996  13.714  -4.692  1.00 98.73           C  
ATOM   2697  CB  GLU A 176       4.532  15.170  -6.717  1.00 98.73           C  
ATOM   2698  HB2 GLU A 176       4.876  16.168  -6.985  1.00 98.73           H  
ATOM   2699  HB3 GLU A 176       5.291  14.446  -7.014  1.00 98.73           H  
ATOM   2700  O   GLU A 176       4.847  12.824  -4.694  1.00 98.73           O  
ATOM   2701  CG  GLU A 176       3.223  14.885  -7.472  1.00 98.73           C  
ATOM   2702  HG2 GLU A 176       2.870  13.888  -7.208  1.00 98.73           H  
ATOM   2703  HG3 GLU A 176       2.473  15.604  -7.144  1.00 98.73           H  
ATOM   2704  CD  GLU A 176       3.344  14.983  -9.003  1.00 98.73           C  
ATOM   2705  OE1 GLU A 176       2.329  14.674  -9.679  1.00 98.73           O  
ATOM   2706  OE2 GLU A 176       4.401  15.416  -9.515  1.00 98.73           O  
ATOM   2707  N   ILE A 177       2.746  13.514  -4.275  1.00 98.65           N  
ATOM   2708  H   ILE A 177       2.093  14.282  -4.346  1.00 98.65           H  
ATOM   2709  CA  ILE A 177       2.211  12.208  -3.889  1.00 98.65           C  
ATOM   2710  HA  ILE A 177       3.050  11.518  -3.803  1.00 98.65           H  
ATOM   2711  C   ILE A 177       1.291  11.689  -4.990  1.00 98.65           C  
ATOM   2712  CB  ILE A 177       1.548  12.265  -2.499  1.00 98.65           C  
ATOM   2713  HB  ILE A 177       2.240  12.784  -1.836  1.00 98.65           H  
ATOM   2714  O   ILE A 177       0.433  12.416  -5.487  1.00 98.65           O  
ATOM   2715  CG1 ILE A 177       1.350  10.839  -1.943  1.00 98.65           C  
ATOM   2716 HG12 ILE A 177       0.573  10.321  -2.505  1.00 98.65           H  
ATOM   2717 HG13 ILE A 177       2.280  10.281  -2.050  1.00 98.65           H  
ATOM   2718  CG2 ILE A 177       0.222  13.049  -2.508  1.00 98.65           C  
ATOM   2719 HG21 ILE A 177       0.357  13.999  -3.025  1.00 98.65           H  
ATOM   2720 HG22 ILE A 177      -0.097  13.256  -1.487  1.00 98.65           H  
ATOM   2721 HG23 ILE A 177      -0.559  12.479  -3.012  1.00 98.65           H  
ATOM   2722  CD1 ILE A 177       0.981  10.847  -0.456  1.00 98.65           C  
ATOM   2723 HD11 ILE A 177       1.739  11.395   0.103  1.00 98.65           H  
ATOM   2724 HD12 ILE A 177       0.934   9.825  -0.082  1.00 98.65           H  
ATOM   2725 HD13 ILE A 177       0.011  11.320  -0.302  1.00 98.65           H  
ATOM   2726  N   THR A 178       1.464  10.433  -5.383  1.00 97.74           N  
ATOM   2727  H   THR A 178       2.171   9.892  -4.906  1.00 97.74           H  
ATOM   2728  CA  THR A 178       0.683   9.762  -6.435  1.00 97.74           C  
ATOM   2729  HA  THR A 178      -0.260  10.288  -6.582  1.00 97.74           H  
ATOM   2730  C   THR A 178       0.346   8.338  -6.004  1.00 97.74           C  
ATOM   2731  CB  THR A 178       1.432   9.753  -7.782  1.00 97.74           C  
ATOM   2732  HB  THR A 178       0.816   9.241  -8.521  1.00 97.74           H  
ATOM   2733  O   THR A 178       0.947   7.812  -5.069  1.00 97.74           O  
ATOM   2734  CG2 THR A 178       1.742  11.153  -8.308  1.00 97.74           C  
ATOM   2735 HG21 THR A 178       2.159  11.083  -9.312  1.00 97.74           H  
ATOM   2736 HG22 THR A 178       0.831  11.751  -8.345  1.00 97.74           H  
ATOM   2737 HG23 THR A 178       2.465  11.649  -7.661  1.00 97.74           H  
ATOM   2738  OG1 THR A 178       2.668   9.080  -7.682  1.00 97.74           O  
ATOM   2739  HG1 THR A 178       3.103   9.420  -6.897  1.00 97.74           H  
ATOM   2740  N   ARG A 179      -0.603   7.672  -6.667  1.00 95.63           N  
ATOM   2741  H   ARG A 179      -1.102   8.145  -7.407  1.00 95.63           H  
ATOM   2742  CA  ARG A 179      -0.818   6.229  -6.453  1.00 95.63           C  
ATOM   2743  HA  ARG A 179      -0.974   6.062  -5.387  1.00 95.63           H  
ATOM   2744  C   ARG A 179       0.431   5.422  -6.849  1.00 95.63           C  
ATOM   2745  CB  ARG A 179      -2.090   5.764  -7.182  1.00 95.63           C  
ATOM   2746  HB2 ARG A 179      -2.940   6.344  -6.823  1.00 95.63           H  
ATOM   2747  HB3 ARG A 179      -2.265   4.717  -6.936  1.00 95.63           H  
ATOM   2748  O   ARG A 179       1.137   5.805  -7.785  1.00 95.63           O  
ATOM   2749  CG  ARG A 179      -1.995   5.911  -8.704  1.00 95.63           C  
ATOM   2750  HG2 ARG A 179      -1.874   6.957  -8.982  1.00 95.63           H  
ATOM   2751  HG3 ARG A 179      -1.120   5.357  -9.044  1.00 95.63           H  
ATOM   2752  CD  ARG A 179      -3.209   5.324  -9.420  1.00 95.63           C  
ATOM   2753  HD2 ARG A 179      -3.481   4.379  -8.950  1.00 95.63           H  
ATOM   2754  HD3 ARG A 179      -2.924   5.137 -10.455  1.00 95.63           H  
ATOM   2755  NE  ARG A 179      -4.351   6.246  -9.415  1.00 95.63           N  
ATOM   2756  HE  ARG A 179      -4.255   7.129  -8.933  1.00 95.63           H  
ATOM   2757  NH1 ARG A 179      -6.015   4.789 -10.067  1.00 95.63           N  
ATOM   2758 HH11 ARG A 179      -6.997   4.611 -10.224  1.00 95.63           H  
ATOM   2759 HH12 ARG A 179      -5.443   3.988  -9.843  1.00 95.63           H  
ATOM   2760  NH2 ARG A 179      -6.443   6.952  -9.898  1.00 95.63           N  
ATOM   2761 HH21 ARG A 179      -6.142   7.807  -9.452  1.00 95.63           H  
ATOM   2762 HH22 ARG A 179      -7.427   6.752 -10.006  1.00 95.63           H  
ATOM   2763  CZ  ARG A 179      -5.588   5.984  -9.789  1.00 95.63           C  
ATOM   2764  N   TRP A 180       0.697   4.297  -6.185  1.00 96.10           N  
ATOM   2765  H   TRP A 180       0.075   3.993  -5.450  1.00 96.10           H  
ATOM   2766  CA  TRP A 180       1.743   3.375  -6.643  1.00 96.10           C  
ATOM   2767  HA  TRP A 180       2.603   3.964  -6.965  1.00 96.10           H  
ATOM   2768  C   TRP A 180       1.252   2.576  -7.848  1.00 96.10           C  
ATOM   2769  CB  TRP A 180       2.222   2.457  -5.517  1.00 96.10           C  
ATOM   2770  HB2 TRP A 180       1.358   1.919  -5.128  1.00 96.10           H  
ATOM   2771  HB3 TRP A 180       2.613   3.070  -4.704  1.00 96.10           H  
ATOM   2772  O   TRP A 180       0.141   2.050  -7.869  1.00 96.10           O  
ATOM   2773  CG  TRP A 180       3.274   1.444  -5.883  1.00 96.10           C  
ATOM   2774  CD1 TRP A 180       4.292   1.586  -6.770  1.00 96.10           C  
ATOM   2775  HD1 TRP A 180       4.492   2.479  -7.344  1.00 96.10           H  
ATOM   2776  CD2 TRP A 180       3.462   0.124  -5.289  1.00 96.10           C  
ATOM   2777  CE2 TRP A 180       4.611  -0.485  -5.870  1.00 96.10           C  
ATOM   2778  CE3 TRP A 180       2.792  -0.605  -4.286  1.00 96.10           C  
ATOM   2779  HE3 TRP A 180       1.895  -0.195  -3.845  1.00 96.10           H  
ATOM   2780  NE1 TRP A 180       5.056   0.431  -6.796  1.00 96.10           N  
ATOM   2781  HE1 TRP A 180       5.904   0.312  -7.332  1.00 96.10           H  
ATOM   2782  CH2 TRP A 180       4.443  -2.395  -4.395  1.00 96.10           C  
ATOM   2783  HH2 TRP A 180       4.830  -3.330  -4.016  1.00 96.10           H  
ATOM   2784  CZ2 TRP A 180       5.084  -1.739  -5.456  1.00 96.10           C  
ATOM   2785  HZ2 TRP A 180       5.958  -2.180  -5.912  1.00 96.10           H  
ATOM   2786  CZ3 TRP A 180       3.290  -1.835  -3.821  1.00 96.10           C  
ATOM   2787  HZ3 TRP A 180       2.789  -2.340  -3.009  1.00 96.10           H  
ATOM   2788  N   ILE A 181       2.079   2.525  -8.885  1.00 95.10           N  
ATOM   2789  H   ILE A 181       2.937   3.056  -8.831  1.00 95.10           H  
ATOM   2790  CA  ILE A 181       1.754   1.921 -10.167  1.00 95.10           C  
ATOM   2791  HA  ILE A 181       0.818   1.367 -10.089  1.00 95.10           H  
ATOM   2792  C   ILE A 181       2.867   0.924 -10.530  1.00 95.10           C  
ATOM   2793  CB  ILE A 181       1.530   3.046 -11.199  1.00 95.10           C  
ATOM   2794  HB  ILE A 181       2.433   3.652 -11.269  1.00 95.10           H  
ATOM   2795  O   ILE A 181       3.816   1.272 -11.241  1.00 95.10           O  
ATOM   2796  CG1 ILE A 181       0.355   3.973 -10.854  1.00 95.10           C  
ATOM   2797 HG12 ILE A 181       0.531   4.351  -9.847  1.00 95.10           H  
ATOM   2798 HG13 ILE A 181      -0.579   3.411 -10.857  1.00 95.10           H  
ATOM   2799  CG2 ILE A 181       1.270   2.403 -12.541  1.00 95.10           C  
ATOM   2800 HG21 ILE A 181       0.622   1.533 -12.438  1.00 95.10           H  
ATOM   2801 HG22 ILE A 181       2.261   2.128 -12.904  1.00 95.10           H  
ATOM   2802 HG23 ILE A 181       0.841   3.104 -13.257  1.00 95.10           H  
ATOM   2803  CD1 ILE A 181       0.222   5.202 -11.770  1.00 95.10           C  
ATOM   2804 HD11 ILE A 181      -0.507   5.890 -11.342  1.00 95.10           H  
ATOM   2805 HD12 ILE A 181      -0.123   4.929 -12.767  1.00 95.10           H  
ATOM   2806 HD13 ILE A 181       1.181   5.717 -11.836  1.00 95.10           H  
ATOM   2807  N   PRO A 182       2.804  -0.317 -10.022  1.00 94.40           N  
ATOM   2808  CA  PRO A 182       3.808  -1.321 -10.330  1.00 94.40           C  
ATOM   2809  HA  PRO A 182       4.802  -0.892 -10.209  1.00 94.40           H  
ATOM   2810  C   PRO A 182       3.675  -1.834 -11.773  1.00 94.40           C  
ATOM   2811  CB  PRO A 182       3.627  -2.410  -9.275  1.00 94.40           C  
ATOM   2812  HB2 PRO A 182       4.208  -2.155  -8.389  1.00 94.40           H  
ATOM   2813  HB3 PRO A 182       3.926  -3.388  -9.651  1.00 94.40           H  
ATOM   2814  O   PRO A 182       2.592  -1.905 -12.367  1.00 94.40           O  
ATOM   2815  CG  PRO A 182       2.135  -2.334  -8.944  1.00 94.40           C  
ATOM   2816  HG2 PRO A 182       1.567  -2.894  -9.686  1.00 94.40           H  
ATOM   2817  HG3 PRO A 182       1.925  -2.701  -7.939  1.00 94.40           H  
ATOM   2818  CD  PRO A 182       1.824  -0.843  -9.077  1.00 94.40           C  
ATOM   2819  HD2 PRO A 182       0.803  -0.706  -9.435  1.00 94.40           H  
ATOM   2820  HD3 PRO A 182       1.953  -0.355  -8.111  1.00 94.40           H  
ATOM   2821  N   GLU A 183       4.809  -2.213 -12.350  1.00 95.42           N  
ATOM   2822  H   GLU A 183       5.657  -2.162 -11.803  1.00 95.42           H  
ATOM   2823  CA  GLU A 183       4.883  -2.912 -13.624  1.00 95.42           C  
ATOM   2824  HA  GLU A 183       4.106  -2.519 -14.279  1.00 95.42           H  
ATOM   2825  C   GLU A 183       4.614  -4.406 -13.418  1.00 95.42           C  
ATOM   2826  CB  GLU A 183       6.239  -2.685 -14.317  1.00 95.42           C  
ATOM   2827  HB2 GLU A 183       6.201  -3.197 -15.279  1.00 95.42           H  
ATOM   2828  HB3 GLU A 183       7.038  -3.133 -13.726  1.00 95.42           H  
ATOM   2829  O   GLU A 183       5.163  -5.044 -12.521  1.00 95.42           O  
ATOM   2830  CG  GLU A 183       6.566  -1.203 -14.566  1.00 95.42           C  
ATOM   2831  HG2 GLU A 183       5.658  -0.693 -14.889  1.00 95.42           H  
ATOM   2832  HG3 GLU A 183       6.900  -0.737 -13.639  1.00 95.42           H  
ATOM   2833  CD  GLU A 183       7.642  -1.036 -15.648  1.00 95.42           C  
ATOM   2834  OE1 GLU A 183       7.270  -0.651 -16.785  1.00 95.42           O  
ATOM   2835  OE2 GLU A 183       8.837  -1.357 -15.440  1.00 95.42           O  
ATOM   2836  N   VAL A 184       3.779  -4.970 -14.286  1.00 95.95           N  
ATOM   2837  H   VAL A 184       3.337  -4.384 -14.980  1.00 95.95           H  
ATOM   2838  CA  VAL A 184       3.452  -6.393 -14.323  1.00 95.95           C  
ATOM   2839  HA  VAL A 184       3.913  -6.879 -13.463  1.00 95.95           H  
ATOM   2840  C   VAL A 184       4.041  -7.008 -15.586  1.00 95.95           C  
ATOM   2841  CB  VAL A 184       1.935  -6.615 -14.214  1.00 95.95           C  
ATOM   2842  HB  VAL A 184       1.432  -6.131 -15.051  1.00 95.95           H  
ATOM   2843  O   VAL A 184       3.721  -6.595 -16.703  1.00 95.95           O  
ATOM   2844  CG1 VAL A 184       1.570  -8.102 -14.234  1.00 95.95           C  
ATOM   2845 HG11 VAL A 184       1.961  -8.581 -15.131  1.00 95.95           H  
ATOM   2846 HG12 VAL A 184       0.486  -8.214 -14.238  1.00 95.95           H  
ATOM   2847 HG13 VAL A 184       1.974  -8.600 -13.352  1.00 95.95           H  
ATOM   2848  CG2 VAL A 184       1.409  -6.010 -12.907  1.00 95.95           C  
ATOM   2849 HG21 VAL A 184       2.087  -6.252 -12.087  1.00 95.95           H  
ATOM   2850 HG22 VAL A 184       1.344  -4.925 -12.994  1.00 95.95           H  
ATOM   2851 HG23 VAL A 184       0.431  -6.426 -12.665  1.00 95.95           H  
ATOM   2852  N   ASP A 185       4.892  -8.010 -15.405  1.00 94.26           N  
ATOM   2853  H   ASP A 185       5.025  -8.329 -14.456  1.00 94.26           H  
ATOM   2854  CA  ASP A 185       5.525  -8.792 -16.461  1.00 94.26           C  
ATOM   2855  HA  ASP A 185       5.504  -8.229 -17.394  1.00 94.26           H  
ATOM   2856  C   ASP A 185       4.734 -10.077 -16.699  1.00 94.26           C  
ATOM   2857  CB  ASP A 185       6.998  -9.075 -16.107  1.00 94.26           C  
ATOM   2858  HB2 ASP A 185       7.359  -9.890 -16.733  1.00 94.26           H  
ATOM   2859  HB3 ASP A 185       7.081  -9.380 -15.064  1.00 94.26           H  
ATOM   2860  O   ASP A 185       4.923 -11.093 -16.029  1.00 94.26           O  
ATOM   2861  CG  ASP A 185       7.910  -7.876 -16.343  1.00 94.26           C  
ATOM   2862  OD1 ASP A 185       7.618  -7.100 -17.273  1.00 94.26           O  
ATOM   2863  OD2 ASP A 185       8.972  -7.752 -15.692  1.00 94.26           O  
ATOM   2864  N   TYR A 186       3.842 -10.034 -17.688  1.00 92.39           N  
ATOM   2865  H   TYR A 186       3.753  -9.183 -18.225  1.00 92.39           H  
ATOM   2866  CA  TYR A 186       3.034 -11.185 -18.066  1.00 92.39           C  
ATOM   2867  HA  TYR A 186       2.615 -11.602 -17.150  1.00 92.39           H  
ATOM   2868  C   TYR A 186       3.900 -12.237 -18.763  1.00 92.39           C  
ATOM   2869  CB  TYR A 186       1.868 -10.762 -18.959  1.00 92.39           C  
ATOM   2870  HB2 TYR A 186       1.373 -11.658 -19.334  1.00 92.39           H  
ATOM   2871  HB3 TYR A 186       2.247 -10.214 -19.822  1.00 92.39           H  
ATOM   2872  O   TYR A 186       4.640 -11.890 -19.695  1.00 92.39           O  
ATOM   2873  CG  TYR A 186       0.850  -9.919 -18.228  1.00 92.39           C  
ATOM   2874  CD1 TYR A 186      -0.248 -10.539 -17.600  1.00 92.39           C  
ATOM   2875  HD1 TYR A 186      -0.373 -11.611 -17.646  1.00 92.39           H  
ATOM   2876  CD2 TYR A 186       1.033  -8.527 -18.115  1.00 92.39           C  
ATOM   2877  HD2 TYR A 186       1.911  -8.054 -18.529  1.00 92.39           H  
ATOM   2878  CE1 TYR A 186      -1.186  -9.763 -16.899  1.00 92.39           C  
ATOM   2879  HE1 TYR A 186      -2.029 -10.226 -16.408  1.00 92.39           H  
ATOM   2880  CE2 TYR A 186       0.114  -7.757 -17.385  1.00 92.39           C  
ATOM   2881  HE2 TYR A 186       0.295  -6.706 -17.214  1.00 92.39           H  
ATOM   2882  OH  TYR A 186      -1.922  -7.620 -16.150  1.00 92.39           O  
ATOM   2883  HH  TYR A 186      -1.627  -6.716 -16.013  1.00 92.39           H  
ATOM   2884  CZ  TYR A 186      -1.008  -8.371 -16.802  1.00 92.39           C  
ATOM   2885  N   PRO A 187       3.802 -13.519 -18.367  1.00 87.49           N  
ATOM   2886  CA  PRO A 187       4.530 -14.581 -19.036  1.00 87.49           C  
ATOM   2887  HA  PRO A 187       5.596 -14.356 -18.998  1.00 87.49           H  
ATOM   2888  C   PRO A 187       4.077 -14.703 -20.498  1.00 87.49           C  
ATOM   2889  CB  PRO A 187       4.248 -15.853 -18.231  1.00 87.49           C  
ATOM   2890  HB2 PRO A 187       4.987 -15.951 -17.436  1.00 87.49           H  
ATOM   2891  HB3 PRO A 187       4.238 -16.747 -18.854  1.00 87.49           H  
ATOM   2892  O   PRO A 187       2.937 -14.361 -20.832  1.00 87.49           O  
ATOM   2893  CG  PRO A 187       2.876 -15.578 -17.616  1.00 87.49           C  
ATOM   2894  HG2 PRO A 187       2.096 -15.805 -18.343  1.00 87.49           H  
ATOM   2895  HG3 PRO A 187       2.723 -16.142 -16.696  1.00 87.49           H  
ATOM   2896  CD  PRO A 187       2.911 -14.074 -17.356  1.00 87.49           C  
ATOM   2897  HD2 PRO A 187       3.321 -13.878 -16.365  1.00 87.49           H  
ATOM   2898  HD3 PRO A 187       1.904 -13.663 -17.435  1.00 87.49           H  
ATOM   2899  N   PRO A 188       4.952 -15.201 -21.385  1.00 85.88           N  
ATOM   2900  CA  PRO A 188       4.563 -15.460 -22.758  1.00 85.88           C  
ATOM   2901  HA  PRO A 188       4.299 -14.513 -23.229  1.00 85.88           H  
ATOM   2902  C   PRO A 188       3.387 -16.447 -22.819  1.00 85.88           C  
ATOM   2903  CB  PRO A 188       5.803 -16.038 -23.429  1.00 85.88           C  
ATOM   2904  HB2 PRO A 188       6.345 -15.228 -23.918  1.00 85.88           H  
ATOM   2905  HB3 PRO A 188       5.530 -16.825 -24.131  1.00 85.88           H  
ATOM   2906  O   PRO A 188       3.357 -17.403 -22.038  1.00 85.88           O  
ATOM   2907  CG  PRO A 188       6.638 -16.601 -22.282  1.00 85.88           C  
ATOM   2908  HG2 PRO A 188       7.705 -16.597 -22.508  1.00 85.88           H  
ATOM   2909  HG3 PRO A 188       6.300 -17.610 -22.045  1.00 85.88           H  
ATOM   2910  CD  PRO A 188       6.304 -15.669 -21.124  1.00 85.88           C  
ATOM   2911  HD2 PRO A 188       6.985 -14.819 -21.126  1.00 85.88           H  
ATOM   2912  HD3 PRO A 188       6.375 -16.211 -20.181  1.00 85.88           H  
ATOM   2913  N   PRO A 189       2.442 -16.271 -23.760  1.00 77.03           N  
ATOM   2914  CA  PRO A 189       1.371 -17.241 -23.963  1.00 77.03           C  
ATOM   2915  HA  PRO A 189       0.782 -17.328 -23.050  1.00 77.03           H  
ATOM   2916  C   PRO A 189       1.960 -18.617 -24.304  1.00 77.03           C  
ATOM   2917  CB  PRO A 189       0.494 -16.662 -25.079  1.00 77.03           C  
ATOM   2918  HB2 PRO A 189      -0.323 -16.094 -24.633  1.00 77.03           H  
ATOM   2919  HB3 PRO A 189       0.098 -17.437 -25.735  1.00 77.03           H  
ATOM   2920  O   PRO A 189       2.961 -18.692 -25.028  1.00 77.03           O  
ATOM   2921  CG  PRO A 189       1.422 -15.703 -25.828  1.00 77.03           C  
ATOM   2922  HG2 PRO A 189       0.873 -14.882 -26.288  1.00 77.03           H  
ATOM   2923  HG3 PRO A 189       1.981 -16.259 -26.581  1.00 77.03           H  
ATOM   2924  CD  PRO A 189       2.383 -15.209 -24.751  1.00 77.03           C  
ATOM   2925  HD2 PRO A 189       1.988 -14.306 -24.286  1.00 77.03           H  
ATOM   2926  HD3 PRO A 189       3.361 -15.010 -25.190  1.00 77.03           H  
ATOM   2927  N   VAL A 190       1.344 -19.687 -23.786  1.00 68.69           N  
ATOM   2928  H   VAL A 190       0.503 -19.527 -23.251  1.00 68.69           H  
ATOM   2929  CA  VAL A 190       1.713 -21.101 -24.033  1.00 68.69           C  
ATOM   2930  HA  VAL A 190       2.796 -21.168 -24.137  1.00 68.69           H  
ATOM   2931  C   VAL A 190       1.135 -21.593 -25.354  1.00 68.69           C  
ATOM   2932  CB  VAL A 190       1.295 -22.012 -22.865  1.00 68.69           C  
ATOM   2933  HB  VAL A 190       0.207 -22.055 -22.814  1.00 68.69           H  
ATOM   2934  O   VAL A 190       0.024 -21.160 -25.711  1.00 68.69           O  
ATOM   2935  CG1 VAL A 190       1.844 -23.432 -23.055  1.00 68.69           C  
ATOM   2936 HG11 VAL A 190       2.929 -23.403 -23.150  1.00 68.69           H  
ATOM   2937 HG12 VAL A 190       1.569 -24.056 -22.204  1.00 68.69           H  
ATOM   2938 HG13 VAL A 190       1.421 -23.877 -23.955  1.00 68.69           H  
ATOM   2939  CG2 VAL A 190       1.836 -21.490 -21.526  1.00 68.69           C  
ATOM   2940 HG21 VAL A 190       1.405 -20.516 -21.295  1.00 68.69           H  
ATOM   2941 HG22 VAL A 190       2.920 -21.392 -21.576  1.00 68.69           H  
ATOM   2942 HG23 VAL A 190       1.571 -22.178 -20.723  1.00 68.69           H  
ATOM   2943  OXT VAL A 190       1.893 -22.260 -26.093  1.00 68.69           O  
TER    2944      VAL A 190                                                       
ATOM   2944  N   ILE B   1     -10.412  31.055  27.400  1.00 29.03           N  
ATOM   2945  H   ILE B   1     -11.382  30.774  27.412  1.00 29.03           H  
ATOM   2946  H2  ILE B   1      -9.868  30.327  27.840  1.00 29.03           H  
ATOM   2947  H3  ILE B   1     -10.303  31.921  27.909  1.00 29.03           H  
ATOM   2948  CA  ILE B   1      -9.951  31.208  26.001  1.00 29.03           C  
ATOM   2949  HA  ILE B   1     -10.593  31.917  25.478  1.00 29.03           H  
ATOM   2950  C   ILE B   1     -10.154  29.827  25.398  1.00 29.03           C  
ATOM   2951  CB  ILE B   1      -8.485  31.711  25.913  1.00 29.03           C  
ATOM   2952  HB  ILE B   1      -7.807  30.882  26.112  1.00 29.03           H  
ATOM   2953  O   ILE B   1      -9.446  28.917  25.803  1.00 29.03           O  
ATOM   2954  CG1 ILE B   1      -8.185  32.827  26.950  1.00 29.03           C  
ATOM   2955 HG12 ILE B   1      -8.834  33.682  26.762  1.00 29.03           H  
ATOM   2956 HG13 ILE B   1      -8.387  32.458  27.955  1.00 29.03           H  
ATOM   2957  CG2 ILE B   1      -8.240  32.219  24.483  1.00 29.03           C  
ATOM   2958 HG21 ILE B   1      -8.483  31.443  23.757  1.00 29.03           H  
ATOM   2959 HG22 ILE B   1      -7.187  32.465  24.344  1.00 29.03           H  
ATOM   2960 HG23 ILE B   1      -8.840  33.105  24.275  1.00 29.03           H  
ATOM   2961  CD1 ILE B   1      -6.729  33.308  26.968  1.00 29.03           C  
ATOM   2962 HD11 ILE B   1      -6.057  32.459  27.090  1.00 29.03           H  
ATOM   2963 HD12 ILE B   1      -6.488  33.834  26.044  1.00 29.03           H  
ATOM   2964 HD13 ILE B   1      -6.586  33.995  27.802  1.00 29.03           H  
ATOM   2965  N   GLU B   2     -11.301  29.611  24.755  1.00 24.29           N  
ATOM   2966  H   GLU B   2     -11.807  30.373  24.326  1.00 24.29           H  
ATOM   2967  CA  GLU B   2     -12.001  28.309  24.781  1.00 24.29           C  
ATOM   2968  HA  GLU B   2     -12.036  27.947  25.809  1.00 24.29           H  
ATOM   2969  C   GLU B   2     -11.318  27.207  23.979  1.00 24.29           C  
ATOM   2970  CB  GLU B   2     -13.443  28.488  24.297  1.00 24.29           C  
ATOM   2971  HB2 GLU B   2     -13.901  27.512  24.137  1.00 24.29           H  
ATOM   2972  HB3 GLU B   2     -13.445  29.040  23.357  1.00 24.29           H  
ATOM   2973  O   GLU B   2     -10.428  27.516  23.200  1.00 24.29           O  
ATOM   2974  CG  GLU B   2     -14.261  29.227  25.359  1.00 24.29           C  
ATOM   2975  HG2 GLU B   2     -14.161  28.695  26.305  1.00 24.29           H  
ATOM   2976  HG3 GLU B   2     -13.855  30.229  25.497  1.00 24.29           H  
ATOM   2977  CD  GLU B   2     -15.739  29.325  24.975  1.00 24.29           C  
ATOM   2978  OE1 GLU B   2     -16.558  29.273  25.916  1.00 24.29           O  
ATOM   2979  OE2 GLU B   2     -16.012  29.479  23.767  1.00 24.29           O  
ATOM   2980  N   LYS B   3     -11.752  25.946  24.174  1.00 20.92           N  
ATOM   2981  H   LYS B   3     -12.547  25.825  24.784  1.00 20.92           H  
ATOM   2982  CA  LYS B   3     -11.332  24.776  23.386  1.00 20.92           C  
ATOM   2983  HA  LYS B   3     -10.293  24.516  23.588  1.00 20.92           H  
ATOM   2984  C   LYS B   3     -11.468  25.134  21.900  1.00 20.92           C  
ATOM   2985  CB  LYS B   3     -12.264  23.565  23.679  1.00 20.92           C  
ATOM   2986  HB2 LYS B   3     -12.130  22.839  22.877  1.00 20.92           H  
ATOM   2987  HB3 LYS B   3     -13.300  23.902  23.638  1.00 20.92           H  
ATOM   2988  O   LYS B   3     -12.585  25.025  21.394  1.00 20.92           O  
ATOM   2989  CG  LYS B   3     -12.044  22.815  25.001  1.00 20.92           C  
ATOM   2990  HG2 LYS B   3     -12.125  23.515  25.833  1.00 20.92           H  
ATOM   2991  HG3 LYS B   3     -11.045  22.379  25.002  1.00 20.92           H  
ATOM   2992  CD  LYS B   3     -13.097  21.700  25.170  1.00 20.92           C  
ATOM   2993  HD2 LYS B   3     -13.059  21.040  24.304  1.00 20.92           H  
ATOM   2994  HD3 LYS B   3     -14.086  22.155  25.219  1.00 20.92           H  
ATOM   2995  CE  LYS B   3     -12.841  20.876  26.442  1.00 20.92           C  
ATOM   2996  HE2 LYS B   3     -12.760  21.557  27.289  1.00 20.92           H  
ATOM   2997  HE3 LYS B   3     -11.884  20.366  26.333  1.00 20.92           H  
ATOM   2998  NZ  LYS B   3     -13.919  19.883  26.694  1.00 20.92           N  
ATOM   2999  HZ1 LYS B   3     -14.033  19.281  25.891  1.00 20.92           H  
ATOM   3000  HZ2 LYS B   3     -14.801  20.338  26.879  1.00 20.92           H  
ATOM   3001  HZ3 LYS B   3     -13.684  19.292  27.479  1.00 20.92           H  
ATOM   3002  N   PRO B   4     -10.414  25.534  21.158  1.00 24.03           N  
ATOM   3003  CA  PRO B   4     -10.553  25.457  19.716  1.00 24.03           C  
ATOM   3004  HA  PRO B   4     -11.396  26.064  19.386  1.00 24.03           H  
ATOM   3005  C   PRO B   4     -10.787  23.967  19.448  1.00 24.03           C  
ATOM   3006  CB  PRO B   4      -9.250  25.985  19.108  1.00 24.03           C  
ATOM   3007  HB2 PRO B   4      -8.730  25.190  18.574  1.00 24.03           H  
ATOM   3008  HB3 PRO B   4      -9.441  26.822  18.437  1.00 24.03           H  
ATOM   3009  O   PRO B   4     -10.172  23.150  20.151  1.00 24.03           O  
ATOM   3010  CG  PRO B   4      -8.415  26.436  20.312  1.00 24.03           C  
ATOM   3011  HG2 PRO B   4      -8.572  27.501  20.486  1.00 24.03           H  
ATOM   3012  HG3 PRO B   4      -7.356  26.224  20.171  1.00 24.03           H  
ATOM   3013  CD  PRO B   4      -8.998  25.644  21.479  1.00 24.03           C  
ATOM   3014  HD2 PRO B   4      -8.557  24.648  21.493  1.00 24.03           H  
ATOM   3015  HD3 PRO B   4      -8.785  26.134  22.429  1.00 24.03           H  
ATOM   3016  N   PRO B   5     -11.696  23.581  18.540  1.00 22.37           N  
ATOM   3017  CA  PRO B   5     -11.910  22.181  18.230  1.00 22.37           C  
ATOM   3018  HA  PRO B   5     -12.094  21.605  19.136  1.00 22.37           H  
ATOM   3019  C   PRO B   5     -10.627  21.684  17.568  1.00 22.37           C  
ATOM   3020  CB  PRO B   5     -13.155  22.135  17.339  1.00 22.37           C  
ATOM   3021  HB2 PRO B   5     -13.119  21.320  16.615  1.00 22.37           H  
ATOM   3022  HB3 PRO B   5     -14.042  22.045  17.965  1.00 22.37           H  
ATOM   3023  O   PRO B   5     -10.450  21.764  16.360  1.00 22.37           O  
ATOM   3024  CG  PRO B   5     -13.154  23.505  16.661  1.00 22.37           C  
ATOM   3025  HG2 PRO B   5     -12.517  23.472  15.777  1.00 22.37           H  
ATOM   3026  HG3 PRO B   5     -14.161  23.823  16.390  1.00 22.37           H  
ATOM   3027  CD  PRO B   5     -12.526  24.430  17.704  1.00 22.37           C  
ATOM   3028  HD2 PRO B   5     -13.310  24.878  18.315  1.00 22.37           H  
ATOM   3029  HD3 PRO B   5     -11.939  25.206  17.213  1.00 22.37           H  
ATOM   3030  N   LYS B   6      -9.667  21.263  18.393  1.00 23.48           N  
ATOM   3031  H   LYS B   6      -9.827  21.385  19.383  1.00 23.48           H  
ATOM   3032  CA  LYS B   6      -8.507  20.514  17.965  1.00 23.48           C  
ATOM   3033  HA  LYS B   6      -8.033  20.984  17.103  1.00 23.48           H  
ATOM   3034  C   LYS B   6      -9.104  19.196  17.526  1.00 23.48           C  
ATOM   3035  CB  LYS B   6      -7.490  20.342  19.107  1.00 23.48           C  
ATOM   3036  HB2 LYS B   6      -7.996  19.942  19.986  1.00 23.48           H  
ATOM   3037  HB3 LYS B   6      -6.748  19.612  18.783  1.00 23.48           H  
ATOM   3038  O   LYS B   6      -9.325  18.320  18.359  1.00 23.48           O  
ATOM   3039  CG  LYS B   6      -6.758  21.637  19.486  1.00 23.48           C  
ATOM   3040  HG2 LYS B   6      -7.475  22.374  19.850  1.00 23.48           H  
ATOM   3041  HG3 LYS B   6      -6.250  22.035  18.608  1.00 23.48           H  
ATOM   3042  CD  LYS B   6      -5.728  21.337  20.584  1.00 23.48           C  
ATOM   3043  HD2 LYS B   6      -6.242  20.936  21.457  1.00 23.48           H  
ATOM   3044  HD3 LYS B   6      -5.034  20.583  20.210  1.00 23.48           H  
ATOM   3045  CE  LYS B   6      -4.945  22.594  20.977  1.00 23.48           C  
ATOM   3046  HE2 LYS B   6      -5.636  23.322  21.401  1.00 23.48           H  
ATOM   3047  HE3 LYS B   6      -4.512  23.022  20.073  1.00 23.48           H  
ATOM   3048  NZ  LYS B   6      -3.866  22.264  21.944  1.00 23.48           N  
ATOM   3049  HZ1 LYS B   6      -3.231  21.598  21.529  1.00 23.48           H  
ATOM   3050  HZ2 LYS B   6      -4.241  21.844  22.783  1.00 23.48           H  
ATOM   3051  HZ3 LYS B   6      -3.326  23.083  22.184  1.00 23.48           H  
ATOM   3052  N   THR B   7      -9.451  19.105  16.249  1.00 22.11           N  
ATOM   3053  H   THR B   7      -9.474  19.937  15.677  1.00 22.11           H  
ATOM   3054  CA  THR B   7      -9.642  17.828  15.581  1.00 22.11           C  
ATOM   3055  HA  THR B   7     -10.353  17.222  16.144  1.00 22.11           H  
ATOM   3056  C   THR B   7      -8.271  17.174  15.637  1.00 22.11           C  
ATOM   3057  CB  THR B   7     -10.162  17.991  14.141  1.00 22.11           C  
ATOM   3058  HB  THR B   7      -9.336  18.157  13.450  1.00 22.11           H  
ATOM   3059  O   THR B   7      -7.419  17.386  14.781  1.00 22.11           O  
ATOM   3060  CG2 THR B   7     -10.954  16.761  13.709  1.00 22.11           C  
ATOM   3061 HG21 THR B   7     -11.824  16.621  14.352  1.00 22.11           H  
ATOM   3062 HG22 THR B   7     -11.281  16.871  12.675  1.00 22.11           H  
ATOM   3063 HG23 THR B   7     -10.320  15.876  13.767  1.00 22.11           H  
ATOM   3064  OG1 THR B   7     -11.042  19.091  14.043  1.00 22.11           O  
ATOM   3065  HG1 THR B   7     -11.345  19.104  13.132  1.00 22.11           H  
ATOM   3066  N   VAL B   8      -7.985  16.539  16.773  1.00 23.60           N  
ATOM   3067  H   VAL B   8      -8.694  16.510  17.491  1.00 23.60           H  
ATOM   3068  CA  VAL B   8      -6.817  15.698  16.950  1.00 23.60           C  
ATOM   3069  HA  VAL B   8      -5.921  16.231  16.631  1.00 23.60           H  
ATOM   3070  C   VAL B   8      -7.042  14.551  15.990  1.00 23.60           C  
ATOM   3071  CB  VAL B   8      -6.619  15.245  18.413  1.00 23.60           C  
ATOM   3072  HB  VAL B   8      -5.958  14.378  18.421  1.00 23.60           H  
ATOM   3073  O   VAL B   8      -7.843  13.657  16.244  1.00 23.60           O  
ATOM   3074  CG1 VAL B   8      -5.925  16.365  19.200  1.00 23.60           C  
ATOM   3075 HG11 VAL B   8      -4.973  16.605  18.726  1.00 23.60           H  
ATOM   3076 HG12 VAL B   8      -5.729  16.026  20.217  1.00 23.60           H  
ATOM   3077 HG13 VAL B   8      -6.560  17.251  19.224  1.00 23.60           H  
ATOM   3078  CG2 VAL B   8      -7.911  14.884  19.167  1.00 23.60           C  
ATOM   3079 HG21 VAL B   8      -8.431  14.076  18.654  1.00 23.60           H  
ATOM   3080 HG22 VAL B   8      -7.659  14.531  20.167  1.00 23.60           H  
ATOM   3081 HG23 VAL B   8      -8.573  15.745  19.254  1.00 23.60           H  
ATOM   3082  N   ALA B   9      -6.427  14.673  14.818  1.00 24.82           N  
ATOM   3083  H   ALA B   9      -5.913  15.518  14.615  1.00 24.82           H  
ATOM   3084  CA  ALA B   9      -6.428  13.624  13.831  1.00 24.82           C  
ATOM   3085  HA  ALA B   9      -7.453  13.373  13.560  1.00 24.82           H  
ATOM   3086  C   ALA B   9      -5.760  12.414  14.487  1.00 24.82           C  
ATOM   3087  CB  ALA B   9      -5.695  14.132  12.582  1.00 24.82           C  
ATOM   3088  HB1 ALA B   9      -6.192  15.023  12.199  1.00 24.82           H  
ATOM   3089  HB2 ALA B   9      -5.715  13.366  11.806  1.00 24.82           H  
ATOM   3090  HB3 ALA B   9      -4.658  14.369  12.821  1.00 24.82           H  
ATOM   3091  O   ALA B   9      -4.550  12.412  14.705  1.00 24.82           O  
ATOM   3092  N   SER B  10      -6.551  11.389  14.799  1.00 27.49           N  
ATOM   3093  H   SER B  10      -7.546  11.510  14.677  1.00 27.49           H  
ATOM   3094  CA  SER B  10      -6.079  10.059  15.197  1.00 27.49           C  
ATOM   3095  HA  SER B  10      -5.299  10.178  15.949  1.00 27.49           H  
ATOM   3096  C   SER B  10      -5.463   9.311  14.012  1.00 27.49           C  
ATOM   3097  CB  SER B  10      -7.224   9.263  15.831  1.00 27.49           C  
ATOM   3098  HB2 SER B  10      -7.652   9.845  16.648  1.00 27.49           H  
ATOM   3099  HB3 SER B  10      -8.001   9.073  15.090  1.00 27.49           H  
ATOM   3100  O   SER B  10      -5.471   8.085  13.949  1.00 27.49           O  
ATOM   3101  OG  SER B  10      -6.762   8.036  16.350  1.00 27.49           O  
ATOM   3102  HG  SER B  10      -6.817   7.390  15.642  1.00 27.49           H  
ATOM   3103  N   ILE B  11      -4.882  10.019  13.044  1.00 34.24           N  
ATOM   3104  H   ILE B  11      -4.750  11.009  13.194  1.00 34.24           H  
ATOM   3105  CA  ILE B  11      -3.992   9.339  12.128  1.00 34.24           C  
ATOM   3106  HA  ILE B  11      -4.421   8.366  11.888  1.00 34.24           H  
ATOM   3107  C   ILE B  11      -2.715   9.120  12.949  1.00 34.24           C  
ATOM   3108  CB  ILE B  11      -3.819  10.080  10.789  1.00 34.24           C  
ATOM   3109  HB  ILE B  11      -3.101  10.885  10.944  1.00 34.24           H  
ATOM   3110  O   ILE B  11      -1.957  10.042  13.216  1.00 34.24           O  
ATOM   3111  CG1 ILE B  11      -5.111  10.704  10.209  1.00 34.24           C  
ATOM   3112 HG12 ILE B  11      -5.803   9.914   9.914  1.00 34.24           H  
ATOM   3113 HG13 ILE B  11      -5.608  11.300  10.974  1.00 34.24           H  
ATOM   3114  CG2 ILE B  11      -3.319   9.020   9.783  1.00 34.24           C  
ATOM   3115 HG21 ILE B  11      -4.105   8.287   9.606  1.00 34.24           H  
ATOM   3116 HG22 ILE B  11      -3.079   9.475   8.822  1.00 34.24           H  
ATOM   3117 HG23 ILE B  11      -2.451   8.478  10.159  1.00 34.24           H  
ATOM   3118  CD1 ILE B  11      -4.860  11.635   9.011  1.00 34.24           C  
ATOM   3119 HD11 ILE B  11      -4.429  11.091   8.170  1.00 34.24           H  
ATOM   3120 HD12 ILE B  11      -4.184  12.438   9.303  1.00 34.24           H  
ATOM   3121 HD13 ILE B  11      -5.805  12.072   8.692  1.00 34.24           H  
ATOM   3122  N   THR B  12      -2.526   7.900  13.448  1.00 37.29           N  
ATOM   3123  H   THR B  12      -3.286   7.242  13.354  1.00 37.29           H  
ATOM   3124  CA  THR B  12      -1.271   7.461  14.090  1.00 37.29           C  
ATOM   3125  HA  THR B  12      -0.630   8.328  14.251  1.00 37.29           H  
ATOM   3126  C   THR B  12      -0.499   6.503  13.179  1.00 37.29           C  
ATOM   3127  CB  THR B  12      -1.518   6.805  15.460  1.00 37.29           C  
ATOM   3128  HB  THR B  12      -1.776   5.755  15.318  1.00 37.29           H  
ATOM   3129  O   THR B  12       0.564   6.007  13.530  1.00 37.29           O  
ATOM   3130  CG2 THR B  12      -0.301   6.921  16.381  1.00 37.29           C  
ATOM   3131 HG21 THR B  12      -0.495   6.410  17.325  1.00 37.29           H  
ATOM   3132 HG22 THR B  12      -0.117   7.972  16.599  1.00 37.29           H  
ATOM   3133 HG23 THR B  12       0.597   6.521  15.910  1.00 37.29           H  
ATOM   3134  OG1 THR B  12      -2.553   7.427  16.178  1.00 37.29           O  
ATOM   3135  HG1 THR B  12      -3.319   7.533  15.611  1.00 37.29           H  
ATOM   3136  N   THR B  13      -1.031   6.196  12.000  1.00 40.19           N  
ATOM   3137  H   THR B  13      -1.942   6.575  11.785  1.00 40.19           H  
ATOM   3138  CA  THR B  13      -0.614   5.034  11.207  1.00 40.19           C  
ATOM   3139  HA  THR B  13      -0.315   4.265  11.920  1.00 40.19           H  
ATOM   3140  C   THR B  13       0.620   5.198  10.297  1.00 40.19           C  
ATOM   3141  CB  THR B  13      -1.834   4.449  10.479  1.00 40.19           C  
ATOM   3142  HB  THR B  13      -2.131   5.126   9.678  1.00 40.19           H  
ATOM   3143  O   THR B  13       0.763   4.434   9.357  1.00 40.19           O  
ATOM   3144  CG2 THR B  13      -1.645   3.024   9.954  1.00 40.19           C  
ATOM   3145 HG21 THR B  13      -2.607   2.527   9.831  1.00 40.19           H  
ATOM   3146 HG22 THR B  13      -1.155   3.007   8.981  1.00 40.19           H  
ATOM   3147 HG23 THR B  13      -0.998   2.473  10.638  1.00 40.19           H  
ATOM   3148  OG1 THR B  13      -2.925   4.402  11.369  1.00 40.19           O  
ATOM   3149  HG1 THR B  13      -3.595   3.847  10.965  1.00 40.19           H  
ATOM   3150  N   PRO B  14       1.596   6.086  10.537  1.00 41.11           N  
ATOM   3151  CA  PRO B  14       2.927   5.842   9.973  1.00 41.11           C  
ATOM   3152  HA  PRO B  14       2.816   5.601   8.916  1.00 41.11           H  
ATOM   3153  C   PRO B  14       3.692   4.684  10.652  1.00 41.11           C  
ATOM   3154  CB  PRO B  14       3.638   7.172  10.073  1.00 41.11           C  
ATOM   3155  HB2 PRO B  14       4.282   7.336   9.209  1.00 41.11           H  
ATOM   3156  HB3 PRO B  14       4.159   7.216  11.030  1.00 41.11           H  
ATOM   3157  O   PRO B  14       4.749   4.266  10.194  1.00 41.11           O  
ATOM   3158  CG  PRO B  14       2.526   8.192  10.085  1.00 41.11           C  
ATOM   3159  HG2 PRO B  14       2.833   9.136  10.537  1.00 41.11           H  
ATOM   3160  HG3 PRO B  14       2.197   8.322   9.054  1.00 41.11           H  
ATOM   3161  CD  PRO B  14       1.461   7.482  10.903  1.00 41.11           C  
ATOM   3162  HD2 PRO B  14       0.475   7.867  10.642  1.00 41.11           H  
ATOM   3163  HD3 PRO B  14       1.673   7.620  11.963  1.00 41.11           H  
ATOM   3164  N   LYS B  15       3.123   4.132  11.732  1.00 36.46           N  
ATOM   3165  H   LYS B  15       2.313   4.613  12.094  1.00 36.46           H  
ATOM   3166  CA  LYS B  15       3.348   2.764  12.220  1.00 36.46           C  
ATOM   3167  HA  LYS B  15       4.322   2.679  12.702  1.00 36.46           H  
ATOM   3168  C   LYS B  15       3.276   1.776  11.047  1.00 36.46           C  
ATOM   3169  CB  LYS B  15       2.207   2.427  13.204  1.00 36.46           C  
ATOM   3170  HB2 LYS B  15       2.274   1.371  13.469  1.00 36.46           H  
ATOM   3171  HB3 LYS B  15       1.255   2.578  12.695  1.00 36.46           H  
ATOM   3172  O   LYS B  15       2.252   1.765  10.363  1.00 36.46           O  
ATOM   3173  CG  LYS B  15       2.209   3.250  14.503  1.00 36.46           C  
ATOM   3174  HG2 LYS B  15       3.025   2.900  15.136  1.00 36.46           H  
ATOM   3175  HG3 LYS B  15       2.368   4.306  14.287  1.00 36.46           H  
ATOM   3176  CD  LYS B  15       0.872   3.084  15.243  1.00 36.46           C  
ATOM   3177  HD2 LYS B  15       0.078   3.535  14.647  1.00 36.46           H  
ATOM   3178  HD3 LYS B  15       0.663   2.021  15.364  1.00 36.46           H  
ATOM   3179  CE  LYS B  15       0.930   3.747  16.623  1.00 36.46           C  
ATOM   3180  HE2 LYS B  15       1.236   4.786  16.503  1.00 36.46           H  
ATOM   3181  HE3 LYS B  15       1.703   3.244  17.204  1.00 36.46           H  
ATOM   3182  NZ  LYS B  15      -0.374   3.653  17.331  1.00 36.46           N  
ATOM   3183  HZ1 LYS B  15      -1.103   4.125  16.815  1.00 36.46           H  
ATOM   3184  HZ2 LYS B  15      -0.639   2.685  17.439  1.00 36.46           H  
ATOM   3185  HZ3 LYS B  15      -0.315   4.061  18.253  1.00 36.46           H  
ATOM   3186  N   ILE B  16       4.261   0.892  10.853  1.00 40.56           N  
ATOM   3187  H   ILE B  16       5.095   0.934  11.421  1.00 40.56           H  
ATOM   3188  CA  ILE B  16       4.004  -0.313  10.049  1.00 40.56           C  
ATOM   3189  HA  ILE B  16       3.544  -0.018   9.105  1.00 40.56           H  
ATOM   3190  C   ILE B  16       2.997  -1.132  10.859  1.00 40.56           C  
ATOM   3191  CB  ILE B  16       5.271  -1.147   9.717  1.00 40.56           C  
ATOM   3192  HB  ILE B  16       5.687  -1.538  10.646  1.00 40.56           H  
ATOM   3193  O   ILE B  16       3.393  -1.955  11.676  1.00 40.56           O  
ATOM   3194  CG1 ILE B  16       6.367  -0.311   9.023  1.00 40.56           C  
ATOM   3195 HG12 ILE B  16       5.984   0.084   8.082  1.00 40.56           H  
ATOM   3196 HG13 ILE B  16       6.626   0.536   9.658  1.00 40.56           H  
ATOM   3197  CG2 ILE B  16       4.877  -2.333   8.808  1.00 40.56           C  
ATOM   3198 HG21 ILE B  16       5.700  -3.044   8.746  1.00 40.56           H  
ATOM   3199 HG22 ILE B  16       4.644  -1.965   7.808  1.00 40.56           H  
ATOM   3200 HG23 ILE B  16       4.004  -2.857   9.198  1.00 40.56           H  
ATOM   3201  CD1 ILE B  16       7.660  -1.093   8.745  1.00 40.56           C  
ATOM   3202 HD11 ILE B  16       7.493  -1.851   7.979  1.00 40.56           H  
ATOM   3203 HD12 ILE B  16       8.019  -1.563   9.661  1.00 40.56           H  
ATOM   3204 HD13 ILE B  16       8.419  -0.403   8.377  1.00 40.56           H  
ATOM   3205  N   ILE B  17       1.691  -0.911  10.668  1.00 39.82           N  
ATOM   3206  H   ILE B  17       1.424  -0.133  10.083  1.00 39.82           H  
ATOM   3207  CA  ILE B  17       0.674  -1.810  11.212  1.00 39.82           C  
ATOM   3208  HA  ILE B  17       0.937  -2.053  12.242  1.00 39.82           H  
ATOM   3209  C   ILE B  17       0.778  -3.089  10.391  1.00 39.82           C  
ATOM   3210  CB  ILE B  17      -0.744  -1.208  11.230  1.00 39.82           C  
ATOM   3211  HB  ILE B  17      -0.993  -0.954  10.200  1.00 39.82           H  
ATOM   3212  O   ILE B  17       0.045  -3.326   9.430  1.00 39.82           O  
ATOM   3213  CG1 ILE B  17      -0.803   0.075  12.082  1.00 39.82           C  
ATOM   3214 HG12 ILE B  17      -0.454  -0.150  13.090  1.00 39.82           H  
ATOM   3215 HG13 ILE B  17      -0.112   0.803  11.658  1.00 39.82           H  
ATOM   3216  CG2 ILE B  17      -1.747  -2.239  11.792  1.00 39.82           C  
ATOM   3217 HG21 ILE B  17      -2.768  -1.860  11.754  1.00 39.82           H  
ATOM   3218 HG22 ILE B  17      -1.490  -2.475  12.825  1.00 39.82           H  
ATOM   3219 HG23 ILE B  17      -1.731  -3.165  11.216  1.00 39.82           H  
ATOM   3220  CD1 ILE B  17      -2.200   0.710  12.187  1.00 39.82           C  
ATOM   3221 HD11 ILE B  17      -2.833   0.121  12.850  1.00 39.82           H  
ATOM   3222 HD12 ILE B  17      -2.674   0.770  11.207  1.00 39.82           H  
ATOM   3223 HD13 ILE B  17      -2.112   1.709  12.614  1.00 39.82           H  
ATOM   3224  N   LEU B  18       1.747  -3.918  10.762  1.00 44.15           N  
ATOM   3225  H   LEU B  18       2.381  -3.577  11.471  1.00 44.15           H  
ATOM   3226  CA  LEU B  18       1.665  -5.341  10.538  1.00 44.15           C  
ATOM   3227  HA  LEU B  18       1.629  -5.541   9.467  1.00 44.15           H  
ATOM   3228  C   LEU B  18       0.352  -5.788  11.181  1.00 44.15           C  
ATOM   3229  CB  LEU B  18       2.883  -6.032  11.179  1.00 44.15           C  
ATOM   3230  HB2 LEU B  18       2.861  -5.834  12.251  1.00 44.15           H  
ATOM   3231  HB3 LEU B  18       2.790  -7.109  11.039  1.00 44.15           H  
ATOM   3232  O   LEU B  18       0.022  -5.330  12.276  1.00 44.15           O  
ATOM   3233  CG  LEU B  18       4.252  -5.573  10.635  1.00 44.15           C  
ATOM   3234  HG  LEU B  18       4.346  -4.492  10.745  1.00 44.15           H  
ATOM   3235  CD1 LEU B  18       5.385  -6.197  11.445  1.00 44.15           C  
ATOM   3236 HD11 LEU B  18       5.319  -5.842  12.474  1.00 44.15           H  
ATOM   3237 HD12 LEU B  18       6.346  -5.878  11.042  1.00 44.15           H  
ATOM   3238 HD13 LEU B  18       5.320  -7.285  11.436  1.00 44.15           H  
ATOM   3239  CD2 LEU B  18       4.433  -5.935   9.165  1.00 44.15           C  
ATOM   3240 HD21 LEU B  18       3.827  -5.264   8.556  1.00 44.15           H  
ATOM   3241 HD22 LEU B  18       4.133  -6.969   8.995  1.00 44.15           H  
ATOM   3242 HD23 LEU B  18       5.474  -5.803   8.871  1.00 44.15           H  
ATOM   3243  N   GLN B  19      -0.382  -6.703  10.547  1.00 40.67           N  
ATOM   3244  H   GLN B  19      -0.100  -7.008   9.626  1.00 40.67           H  
ATOM   3245  CA  GLN B  19      -1.609  -7.253  11.143  1.00 40.67           C  
ATOM   3246  HA  GLN B  19      -2.404  -6.508  11.120  1.00 40.67           H  
ATOM   3247  C   GLN B  19      -1.410  -7.687  12.599  1.00 40.67           C  
ATOM   3248  CB  GLN B  19      -2.039  -8.494  10.373  1.00 40.67           C  
ATOM   3249  HB2 GLN B  19      -2.892  -8.922  10.901  1.00 40.67           H  
ATOM   3250  HB3 GLN B  19      -1.234  -9.229  10.373  1.00 40.67           H  
ATOM   3251  O   GLN B  19      -2.298  -7.549  13.432  1.00 40.67           O  
ATOM   3252  CG  GLN B  19      -2.466  -8.194   8.938  1.00 40.67           C  
ATOM   3253  HG2 GLN B  19      -3.099  -7.307   8.924  1.00 40.67           H  
ATOM   3254  HG3 GLN B  19      -1.595  -8.016   8.306  1.00 40.67           H  
ATOM   3255  CD  GLN B  19      -3.251  -9.364   8.392  1.00 40.67           C  
ATOM   3256  NE2 GLN B  19      -4.176  -9.127   7.496  1.00 40.67           N  
ATOM   3257 HE21 GLN B  19      -4.408  -8.172   7.259  1.00 40.67           H  
ATOM   3258 HE22 GLN B  19      -4.777  -9.898   7.241  1.00 40.67           H  
ATOM   3259  OE1 GLN B  19      -3.091 -10.502   8.807  1.00 40.67           O  
ATOM   3260  N   LYS B  20      -0.203  -8.171  12.908  1.00 39.56           N  
ATOM   3261  H   LYS B  20       0.477  -8.225  12.163  1.00 39.56           H  
ATOM   3262  CA  LYS B  20       0.182  -8.618  14.237  1.00 39.56           C  
ATOM   3263  HA  LYS B  20      -0.561  -9.344  14.566  1.00 39.56           H  
ATOM   3264  C   LYS B  20       0.193  -7.511  15.297  1.00 39.56           C  
ATOM   3265  CB  LYS B  20       1.541  -9.312  14.128  1.00 39.56           C  
ATOM   3266  HB2 LYS B  20       2.321  -8.575  13.937  1.00 39.56           H  
ATOM   3267  HB3 LYS B  20       1.517 -10.023  13.302  1.00 39.56           H  
ATOM   3268  O   LYS B  20      -0.145  -7.807  16.434  1.00 39.56           O  
ATOM   3269  CG  LYS B  20       1.835 -10.068  15.422  1.00 39.56           C  
ATOM   3270  HG2 LYS B  20       1.921  -9.368  16.253  1.00 39.56           H  
ATOM   3271  HG3 LYS B  20       1.024 -10.771  15.614  1.00 39.56           H  
ATOM   3272  CD  LYS B  20       3.131 -10.853  15.309  1.00 39.56           C  
ATOM   3273  HD2 LYS B  20       3.957 -10.178  15.083  1.00 39.56           H  
ATOM   3274  HD3 LYS B  20       3.030 -11.587  14.511  1.00 39.56           H  
ATOM   3275  CE  LYS B  20       3.355 -11.539  16.654  1.00 39.56           C  
ATOM   3276  HE2 LYS B  20       3.611 -10.781  17.394  1.00 39.56           H  
ATOM   3277  HE3 LYS B  20       2.420 -12.007  16.963  1.00 39.56           H  
ATOM   3278  NZ  LYS B  20       4.421 -12.553  16.532  1.00 39.56           N  
ATOM   3279  HZ1 LYS B  20       5.271 -12.100  16.229  1.00 39.56           H  
ATOM   3280  HZ2 LYS B  20       4.576 -13.011  17.419  1.00 39.56           H  
ATOM   3281  HZ3 LYS B  20       4.159 -13.229  15.829  1.00 39.56           H  
ATOM   3282  N   GLU B  21       0.576  -6.277  14.971  1.00 43.52           N  
ATOM   3283  H   GLU B  21       0.737  -6.046  14.001  1.00 43.52           H  
ATOM   3284  CA  GLU B  21       0.581  -5.176  15.953  1.00 43.52           C  
ATOM   3285  HA  GLU B  21       0.983  -5.530  16.902  1.00 43.52           H  
ATOM   3286  C   GLU B  21      -0.825  -4.653  16.253  1.00 43.52           C  
ATOM   3287  CB  GLU B  21       1.453  -4.008  15.476  1.00 43.52           C  
ATOM   3288  HB2 GLU B  21       1.114  -3.675  14.495  1.00 43.52           H  
ATOM   3289  HB3 GLU B  21       1.327  -3.189  16.184  1.00 43.52           H  
ATOM   3290  O   GLU B  21      -1.049  -4.066  17.306  1.00 43.52           O  
ATOM   3291  CG  GLU B  21       2.943  -4.366  15.412  1.00 43.52           C  
ATOM   3292  HG2 GLU B  21       3.223  -4.857  16.344  1.00 43.52           H  
ATOM   3293  HG3 GLU B  21       3.102  -5.077  14.601  1.00 43.52           H  
ATOM   3294  CD  GLU B  21       3.849  -3.139  15.204  1.00 43.52           C  
ATOM   3295  OE1 GLU B  21       5.082  -3.351  15.259  1.00 43.52           O  
ATOM   3296  OE2 GLU B  21       3.321  -2.018  15.015  1.00 43.52           O  
ATOM   3297  N   TYR B  22      -1.781  -4.890  15.351  1.00 40.12           N  
ATOM   3298  H   TYR B  22      -1.536  -5.368  14.496  1.00 40.12           H  
ATOM   3299  CA  TYR B  22      -3.196  -4.632  15.612  1.00 40.12           C  
ATOM   3300  HA  TYR B  22      -3.268  -3.741  16.237  1.00 40.12           H  
ATOM   3301  C   TYR B  22      -3.869  -5.769  16.394  1.00 40.12           C  
ATOM   3302  CB  TYR B  22      -3.925  -4.342  14.295  1.00 40.12           C  
ATOM   3303  HB2 TYR B  22      -4.331  -5.273  13.899  1.00 40.12           H  
ATOM   3304  HB3 TYR B  22      -3.219  -3.956  13.561  1.00 40.12           H  
ATOM   3305  O   TYR B  22      -5.046  -5.666  16.738  1.00 40.12           O  
ATOM   3306  CG  TYR B  22      -5.033  -3.321  14.459  1.00 40.12           C  
ATOM   3307  CD1 TYR B  22      -6.349  -3.736  14.730  1.00 40.12           C  
ATOM   3308  HD1 TYR B  22      -6.588  -4.786  14.806  1.00 40.12           H  
ATOM   3309  CD2 TYR B  22      -4.727  -1.946  14.413  1.00 40.12           C  
ATOM   3310  HD2 TYR B  22      -3.710  -1.634  14.226  1.00 40.12           H  
ATOM   3311  CE1 TYR B  22      -7.343  -2.777  14.983  1.00 40.12           C  
ATOM   3312  HE1 TYR B  22      -8.350  -3.079  15.234  1.00 40.12           H  
ATOM   3313  CE2 TYR B  22      -5.727  -0.987  14.664  1.00 40.12           C  
ATOM   3314  HE2 TYR B  22      -5.497   0.069  14.668  1.00 40.12           H  
ATOM   3315  OH  TYR B  22      -7.996  -0.518  15.310  1.00 40.12           O  
ATOM   3316  HH  TYR B  22      -8.800  -0.983  15.552  1.00 40.12           H  
ATOM   3317  CZ  TYR B  22      -7.033  -1.412  14.979  1.00 40.12           C  
ATOM   3318  N   LEU B  23      -3.157  -6.865  16.696  1.00 36.66           N  
ATOM   3319  H   LEU B  23      -2.172  -6.889  16.476  1.00 36.66           H  
ATOM   3320  CA  LEU B  23      -3.700  -7.845  17.630  1.00 36.66           C  
ATOM   3321  HA  LEU B  23      -4.667  -8.162  17.240  1.00 36.66           H  
ATOM   3322  C   LEU B  23      -3.887  -7.148  18.981  1.00 36.66           C  
ATOM   3323  CB  LEU B  23      -2.798  -9.076  17.786  1.00 36.66           C  
ATOM   3324  HB2 LEU B  23      -3.167  -9.674  18.619  1.00 36.66           H  
ATOM   3325  HB3 LEU B  23      -1.797  -8.737  18.053  1.00 36.66           H  
ATOM   3326  O   LEU B  23      -2.952  -6.489  19.437  1.00 36.66           O  
ATOM   3327  CG  LEU B  23      -2.745  -9.961  16.533  1.00 36.66           C  
ATOM   3328  HG  LEU B  23      -2.510  -9.356  15.658  1.00 36.66           H  
ATOM   3329  CD1 LEU B  23      -1.651 -11.015  16.708  1.00 36.66           C  
ATOM   3330 HD11 LEU B  23      -1.527 -11.568  15.777  1.00 36.66           H  
ATOM   3331 HD12 LEU B  23      -0.720 -10.509  16.966  1.00 36.66           H  
ATOM   3332 HD13 LEU B  23      -1.920 -11.697  17.515  1.00 36.66           H  
ATOM   3333  CD2 LEU B  23      -4.064 -10.702  16.293  1.00 36.66           C  
ATOM   3334 HD21 LEU B  23      -4.847  -9.984  16.048  1.00 36.66           H  
ATOM   3335 HD22 LEU B  23      -3.957 -11.376  15.443  1.00 36.66           H  
ATOM   3336 HD23 LEU B  23      -4.354 -11.267  17.179  1.00 36.66           H  
ATOM   3337  N   PRO B  24      -5.049  -7.309  19.638  1.00 32.43           N  
ATOM   3338  CA  PRO B  24      -5.273  -6.725  20.947  1.00 32.43           C  
ATOM   3339  HA  PRO B  24      -5.297  -5.639  20.855  1.00 32.43           H  
ATOM   3340  C   PRO B  24      -4.140  -7.158  21.871  1.00 32.43           C  
ATOM   3341  CB  PRO B  24      -6.640  -7.242  21.417  1.00 32.43           C  
ATOM   3342  HB2 PRO B  24      -6.526  -8.124  22.048  1.00 32.43           H  
ATOM   3343  HB3 PRO B  24      -7.195  -6.470  21.950  1.00 32.43           H  
ATOM   3344  O   PRO B  24      -3.985  -8.352  22.154  1.00 32.43           O  
ATOM   3345  CG  PRO B  24      -7.343  -7.646  20.124  1.00 32.43           C  
ATOM   3346  HG2 PRO B  24      -8.056  -8.455  20.283  1.00 32.43           H  
ATOM   3347  HG3 PRO B  24      -7.843  -6.776  19.698  1.00 32.43           H  
ATOM   3348  CD  PRO B  24      -6.207  -8.068  19.202  1.00 32.43           C  
ATOM   3349  HD2 PRO B  24      -6.479  -7.833  18.173  1.00 32.43           H  
ATOM   3350  HD3 PRO B  24      -6.007  -9.134  19.315  1.00 32.43           H  
ATOM   3351  N   GLU B  25      -3.332  -6.206  22.334  1.00 38.45           N  
ATOM   3352  H   GLU B  25      -3.411  -5.262  21.983  1.00 38.45           H  
ATOM   3353  CA  GLU B  25      -2.452  -6.476  23.455  1.00 38.45           C  
ATOM   3354  HA  GLU B  25      -1.768  -7.281  23.189  1.00 38.45           H  
ATOM   3355  C   GLU B  25      -3.350  -6.945  24.592  1.00 38.45           C  
ATOM   3356  CB  GLU B  25      -1.641  -5.234  23.861  1.00 38.45           C  
ATOM   3357  HB2 GLU B  25      -1.615  -5.156  24.948  1.00 38.45           H  
ATOM   3358  HB3 GLU B  25      -2.120  -4.339  23.463  1.00 38.45           H  
ATOM   3359  O   GLU B  25      -4.238  -6.230  25.051  1.00 38.45           O  
ATOM   3360  CG  GLU B  25      -0.194  -5.330  23.357  1.00 38.45           C  
ATOM   3361  HG2 GLU B  25      -0.210  -5.524  22.285  1.00 38.45           H  
ATOM   3362  HG3 GLU B  25       0.282  -6.180  23.845  1.00 38.45           H  
ATOM   3363  CD  GLU B  25       0.631  -4.060  23.627  1.00 38.45           C  
ATOM   3364  OE1 GLU B  25       1.831  -4.091  23.271  1.00 38.45           O  
ATOM   3365  OE2 GLU B  25       0.071  -3.088  24.189  1.00 38.45           O  
ATOM   3366  N   THR B  26      -3.121  -8.158  25.081  1.00 36.01           N  
ATOM   3367  H   THR B  26      -2.449  -8.759  24.626  1.00 36.01           H  
ATOM   3368  CA  THR B  26      -3.753  -8.605  26.322  1.00 36.01           C  
ATOM   3369  HA  THR B  26      -4.810  -8.343  26.284  1.00 36.01           H  
ATOM   3370  C   THR B  26      -3.167  -7.877  27.540  1.00 36.01           C  
ATOM   3371  CB  THR B  26      -3.647 -10.129  26.486  1.00 36.01           C  
ATOM   3372  HB  THR B  26      -4.092 -10.420  27.437  1.00 36.01           H  
ATOM   3373  O   THR B  26      -3.252  -8.411  28.646  1.00 36.01           O  
ATOM   3374  CG2 THR B  26      -4.372 -10.896  25.381  1.00 36.01           C  
ATOM   3375 HG21 THR B  26      -5.421 -10.602  25.361  1.00 36.01           H  
ATOM   3376 HG22 THR B  26      -4.300 -11.966  25.574  1.00 36.01           H  
ATOM   3377 HG23 THR B  26      -3.924 -10.675  24.413  1.00 36.01           H  
ATOM   3378  OG1 THR B  26      -2.293 -10.531  26.473  1.00 36.01           O  
ATOM   3379  HG1 THR B  26      -1.852 -10.010  27.148  1.00 36.01           H  
ATOM   3380  N   ASP B  27      -2.492  -6.732  27.370  1.00 34.25           N  
ATOM   3381  H   ASP B  27      -2.586  -6.235  26.496  1.00 34.25           H  
ATOM   3382  CA  ASP B  27      -1.892  -6.020  28.493  1.00 34.25           C  
ATOM   3383  HA  ASP B  27      -1.333  -6.771  29.052  1.00 34.25           H  
ATOM   3384  C   ASP B  27      -3.005  -5.409  29.368  1.00 34.25           C  
ATOM   3385  CB  ASP B  27      -0.849  -4.969  28.069  1.00 34.25           C  
ATOM   3386  HB2 ASP B  27      -0.187  -5.417  27.329  1.00 34.25           H  
ATOM   3387  HB3 ASP B  27      -1.352  -4.119  27.607  1.00 34.25           H  
ATOM   3388  O   ASP B  27      -3.832  -4.638  28.873  1.00 34.25           O  
ATOM   3389  CG  ASP B  27       0.003  -4.477  29.264  1.00 34.25           C  
ATOM   3390  OD1 ASP B  27      -0.502  -4.421  30.411  1.00 34.25           O  
ATOM   3391  OD2 ASP B  27       1.200  -4.192  29.074  1.00 34.25           O  
ATOM   3392  N   PRO B  28      -3.051  -5.732  30.674  1.00 36.61           N  
ATOM   3393  CA  PRO B  28      -4.002  -5.148  31.618  1.00 36.61           C  
ATOM   3394  HA  PRO B  28      -5.017  -5.369  31.290  1.00 36.61           H  
ATOM   3395  C   PRO B  28      -3.895  -3.625  31.812  1.00 36.61           C  
ATOM   3396  CB  PRO B  28      -3.720  -5.869  32.944  1.00 36.61           C  
ATOM   3397  HB2 PRO B  28      -3.865  -5.222  33.808  1.00 36.61           H  
ATOM   3398  HB3 PRO B  28      -4.367  -6.743  33.020  1.00 36.61           H  
ATOM   3399  O   PRO B  28      -4.851  -3.038  32.317  1.00 36.61           O  
ATOM   3400  CG  PRO B  28      -2.268  -6.324  32.822  1.00 36.61           C  
ATOM   3401  HG2 PRO B  28      -2.051  -7.178  33.464  1.00 36.61           H  
ATOM   3402  HG3 PRO B  28      -1.599  -5.491  33.038  1.00 36.61           H  
ATOM   3403  CD  PRO B  28      -2.182  -6.683  31.352  1.00 36.61           C  
ATOM   3404  HD2 PRO B  28      -1.139  -6.629  31.040  1.00 36.61           H  
ATOM   3405  HD3 PRO B  28      -2.564  -7.692  31.193  1.00 36.61           H  
ATOM   3406  N   ASN B  29      -2.762  -2.986  31.500  1.00 36.02           N  
ATOM   3407  H   ASN B  29      -2.016  -3.513  31.068  1.00 36.02           H  
ATOM   3408  CA  ASN B  29      -2.501  -1.581  31.851  1.00 36.02           C  
ATOM   3409  HA  ASN B  29      -3.159  -1.301  32.674  1.00 36.02           H  
ATOM   3410  C   ASN B  29      -2.790  -0.564  30.732  1.00 36.02           C  
ATOM   3411  CB  ASN B  29      -1.054  -1.428  32.347  1.00 36.02           C  
ATOM   3412  HB2 ASN B  29      -0.380  -1.727  31.544  1.00 36.02           H  
ATOM   3413  HB3 ASN B  29      -0.850  -0.382  32.576  1.00 36.02           H  
ATOM   3414  O   ASN B  29      -2.394   0.592  30.881  1.00 36.02           O  
ATOM   3415  CG  ASN B  29      -0.745  -2.214  33.599  1.00 36.02           C  
ATOM   3416  ND2 ASN B  29       0.272  -3.038  33.541  1.00 36.02           N  
ATOM   3417 HD21 ASN B  29       0.438  -3.621  34.349  1.00 36.02           H  
ATOM   3418 HD22 ASN B  29       0.638  -3.248  32.623  1.00 36.02           H  
ATOM   3419  OD1 ASN B  29      -1.378  -2.101  34.639  1.00 36.02           O  
ATOM   3420  N   HIS B  30      -3.418  -0.949  29.616  1.00 34.67           N  
ATOM   3421  H   HIS B  30      -3.719  -1.909  29.522  1.00 34.67           H  
ATOM   3422  CA  HIS B  30      -3.617  -0.029  28.488  1.00 34.67           C  
ATOM   3423  HA  HIS B  30      -2.628   0.295  28.165  1.00 34.67           H  
ATOM   3424  C   HIS B  30      -4.405   1.224  28.927  1.00 34.67           C  
ATOM   3425  CB  HIS B  30      -4.266  -0.771  27.306  1.00 34.67           C  
ATOM   3426  HB2 HIS B  30      -4.057  -1.837  27.389  1.00 34.67           H  
ATOM   3427  HB3 HIS B  30      -5.348  -0.645  27.337  1.00 34.67           H  
ATOM   3428  O   HIS B  30      -5.518   1.117  29.451  1.00 34.67           O  
ATOM   3429  CG  HIS B  30      -3.738  -0.314  25.968  1.00 34.67           C  
ATOM   3430  CD2 HIS B  30      -4.192   0.736  25.213  1.00 34.67           C  
ATOM   3431  HD2 HIS B  30      -5.003   1.402  25.473  1.00 34.67           H  
ATOM   3432  ND1 HIS B  30      -2.685  -0.880  25.279  1.00 34.67           N  
ATOM   3433  HD1 HIS B  30      -2.132  -1.683  25.541  1.00 34.67           H  
ATOM   3434  CE1 HIS B  30      -2.517  -0.196  24.138  1.00 34.67           C  
ATOM   3435  HE1 HIS B  30      -1.768  -0.426  23.395  1.00 34.67           H  
ATOM   3436  NE2 HIS B  30      -3.409   0.805  24.053  1.00 34.67           N  
ATOM   3437  N   GLU B  31      -3.796   2.408  28.781  1.00 30.36           N  
ATOM   3438  H   GLU B  31      -2.884   2.431  28.346  1.00 30.36           H  
ATOM   3439  CA  GLU B  31      -4.354   3.672  29.278  1.00 30.36           C  
ATOM   3440  HA  GLU B  31      -4.608   3.519  30.327  1.00 30.36           H  
ATOM   3441  C   GLU B  31      -5.665   4.059  28.573  1.00 30.36           C  
ATOM   3442  CB  GLU B  31      -3.327   4.826  29.198  1.00 30.36           C  
ATOM   3443  HB2 GLU B  31      -3.856   5.753  28.982  1.00 30.36           H  
ATOM   3444  HB3 GLU B  31      -2.628   4.641  28.382  1.00 30.36           H  
ATOM   3445  O   GLU B  31      -5.945   3.674  27.440  1.00 30.36           O  
ATOM   3446  CG  GLU B  31      -2.555   5.034  30.515  1.00 30.36           C  
ATOM   3447  HG2 GLU B  31      -1.955   4.145  30.714  1.00 30.36           H  
ATOM   3448  HG3 GLU B  31      -3.281   5.133  31.322  1.00 30.36           H  
ATOM   3449  CD  GLU B  31      -1.641   6.279  30.520  1.00 30.36           C  
ATOM   3450  OE1 GLU B  31      -1.188   6.654  31.630  1.00 30.36           O  
ATOM   3451  OE2 GLU B  31      -1.404   6.869  29.443  1.00 30.36           O  
ATOM   3452  N   ILE B  32      -6.468   4.858  29.276  1.00 26.25           N  
ATOM   3453  H   ILE B  32      -6.115   5.203  30.157  1.00 26.25           H  
ATOM   3454  CA  ILE B  32      -7.758   5.380  28.822  1.00 26.25           C  
ATOM   3455  HA  ILE B  32      -8.312   4.579  28.331  1.00 26.25           H  
ATOM   3456  C   ILE B  32      -7.507   6.511  27.808  1.00 26.25           C  
ATOM   3457  CB  ILE B  32      -8.576   5.903  30.040  1.00 26.25           C  
ATOM   3458  HB  ILE B  32      -8.134   6.846  30.362  1.00 26.25           H  
ATOM   3459  O   ILE B  32      -6.940   7.538  28.188  1.00 26.25           O  
ATOM   3460  CG1 ILE B  32      -8.541   4.953  31.266  1.00 26.25           C  
ATOM   3461 HG12 ILE B  32      -9.019   4.009  31.005  1.00 26.25           H  
ATOM   3462 HG13 ILE B  32      -7.508   4.740  31.541  1.00 26.25           H  
ATOM   3463  CG2 ILE B  32     -10.031   6.182  29.622  1.00 26.25           C  
ATOM   3464 HG21 ILE B  32     -10.588   6.659  30.428  1.00 26.25           H  
ATOM   3465 HG22 ILE B  32     -10.521   5.255  29.325  1.00 26.25           H  
ATOM   3466 HG23 ILE B  32     -10.046   6.862  28.770  1.00 26.25           H  
ATOM   3467  CD1 ILE B  32      -9.204   5.523  32.528  1.00 26.25           C  
ATOM   3468 HD11 ILE B  32     -10.283   5.599  32.393  1.00 26.25           H  
ATOM   3469 HD12 ILE B  32      -8.790   6.505  32.754  1.00 26.25           H  
ATOM   3470 HD13 ILE B  32      -9.009   4.854  33.367  1.00 26.25           H  
ATOM   3471  N   TRP B  33      -7.969   6.373  26.563  1.00 19.91           N  
ATOM   3472  H   TRP B  33      -8.384   5.489  26.304  1.00 19.91           H  
ATOM   3473  CA  TRP B  33      -8.401   7.541  25.778  1.00 19.91           C  
ATOM   3474  HA  TRP B  33      -7.851   8.424  26.106  1.00 19.91           H  
ATOM   3475  C   TRP B  33      -9.879   7.827  26.061  1.00 19.91           C  
ATOM   3476  CB  TRP B  33      -8.148   7.358  24.277  1.00 19.91           C  
ATOM   3477  HB2 TRP B  33      -8.903   6.668  23.900  1.00 19.91           H  
ATOM   3478  HB3 TRP B  33      -8.315   8.315  23.782  1.00 19.91           H  
ATOM   3479  O   TRP B  33     -10.652   6.847  26.181  1.00 19.91           O  
ATOM   3480  CG  TRP B  33      -6.809   6.836  23.853  1.00 19.91           C  
ATOM   3481  CD1 TRP B  33      -5.599   7.236  24.306  1.00 19.91           C  
ATOM   3482  HD1 TRP B  33      -5.456   7.988  25.068  1.00 19.91           H  
ATOM   3483  CD2 TRP B  33      -6.545   5.745  22.924  1.00 19.91           C  
ATOM   3484  CE2 TRP B  33      -5.138   5.525  22.868  1.00 19.91           C  
ATOM   3485  CE3 TRP B  33      -7.366   4.892  22.156  1.00 19.91           C  
ATOM   3486  HE3 TRP B  33      -8.438   5.022  22.189  1.00 19.91           H  
ATOM   3487  NE1 TRP B  33      -4.607   6.469  23.723  1.00 19.91           N  
ATOM   3488  HE1 TRP B  33      -3.639   6.505  24.010  1.00 19.91           H  
ATOM   3489  CH2 TRP B  33      -5.418   3.660  21.351  1.00 19.91           C  
ATOM   3490  HH2 TRP B  33      -5.003   2.842  20.780  1.00 19.91           H  
ATOM   3491  CZ2 TRP B  33      -4.572   4.499  22.098  1.00 19.91           C  
ATOM   3492  HZ2 TRP B  33      -3.506   4.326  22.116  1.00 19.91           H  
ATOM   3493  CZ3 TRP B  33      -6.809   3.861  21.375  1.00 19.91           C  
ATOM   3494  HZ3 TRP B  33      -7.454   3.206  20.809  1.00 19.91           H  
ATOM   3495  OXT TRP B  33     -10.209   9.028  26.180  1.00 19.91           O  
TER    3496      TRP B  33                                                       
END   
